# Supplementary material for: Electrical Pacing of Cardiac Tissue Including Potassium Inward Rectification
Source: PLoS One. 2015 Jun 9;10(6):e0127837. doi: 10.1371/journal.pone.0127837 (PMC4461281; doi:10.1371/journal.pone.0127837)
Supplement: S1 Data — (ZIP) [file pone.0127837.s001.zip]

Archive with 2,183 entries (2,151 files):
- All-Data/
- All-Data/Data-with-IK1/
- All-Data/Data-with-IK1/BDT28/
- All-Data/Data-with-IK1/BDT28/Vm10ms.txt
- All-Data/Data-with-IK1/BDT28/Vm1ms.txt
- All-Data/Data-with-IK1/BDT28/Vm20ms.txt
- All-Data/Data-with-IK1/BDT28/Vm2ms.txt
- All-Data/Data-with-IK1/BDT28/Vm50ms.txt
- All-Data/Data-with-IK1/BDT28/Vm5ms.txt
- All-Data/Data-with-IK1/BDT28/Vmpoint5ms.txt
- All-Data/Data-with-IK1/BDT29/
- All-Data/Data-with-IK1/BDT29/Vm10ms.txt
- All-Data/Data-with-IK1/BDT29/Vm1ms.txt
- All-Data/Data-with-IK1/BDT29/Vm20ms.txt
- All-Data/Data-with-IK1/BDT29/Vm2ms.txt
- All-Data/Data-with-IK1/BDT29/Vm50ms.txt
- All-Data/Data-with-IK1/BDT29/Vm5ms.txt
- All-Data/Data-with-IK1/BDT29/Vmpoint5ms.txt
- All-Data/Data-with-IK1/BDT30/
- All-Data/Data-with-IK1/BDT30/Vm10ms.txt
- All-Data/Data-with-IK1/BDT30/Vm1ms.txt
- All-Data/Data-with-IK1/BDT30/Vm20ms.txt
- All-Data/Data-with-IK1/BDT30/Vm2ms.txt
- All-Data/Data-with-IK1/BDT30/Vm50ms.txt
- All-Data/Data-with-IK1/BDT30/Vm5ms.txt
- All-Data/Data-with-IK1/BDT30/Vmpoint5ms.txt
- All-Data/Data-with-IK1/BDT31/
- All-Data/Data-with-IK1/BDT31/Vm10ms.txt
- All-Data/Data-with-IK1/BDT31/Vm1ms.txt
- All-Data/Data-with-IK1/BDT31/Vm20ms.txt
- All-Data/Data-with-IK1/BDT31/Vm2ms.txt
- All-Data/Data-with-IK1/BDT31/Vm50ms.txt
- All-Data/Data-with-IK1/BDT31/Vm5ms.txt
- All-Data/Data-with-IK1/BDT31/Vmpoint5ms.txt
- All-Data/Data-with-IK1/BDT32/
- All-Data/Data-with-IK1/BDT32/Vm10ms.txt
- All-Data/Data-with-IK1/BDT32/Vm1ms.txt
- All-Data/Data-with-IK1/BDT32/Vm20ms.txt
- All-Data/Data-with-IK1/BDT32/Vm2ms.txt
- All-Data/Data-with-IK1/BDT32/Vm50ms.txt
- All-Data/Data-with-IK1/BDT32/Vm5ms.txt
- All-Data/Data-with-IK1/BDT32/Vmpoint5ms.txt
- All-Data/Data-with-IK1/BDT33/
- All-Data/Data-with-IK1/BDT33/Vm10ms.txt
- All-Data/Data-with-IK1/BDT33/Vm1ms.txt
- All-Data/Data-with-IK1/BDT33/Vm20ms.txt
- All-Data/Data-with-IK1/BDT33/Vm2ms.txt
- All-Data/Data-with-IK1/BDT33/Vm50ms.txt
- All-Data/Data-with-IK1/BDT33/Vm5ms.txt
- All-Data/Data-with-IK1/BDT33/Vmpoint5ms.txt
- All-Data/Data-with-IK1/BDT34/
- All-Data/Data-with-IK1/BDT34/Vm10ms.txt
- All-Data/Data-with-IK1/BDT34/Vm1ms.txt
- All-Data/Data-with-IK1/BDT34/Vm20ms.txt
- All-Data/Data-with-IK1/BDT34/Vm2ms.txt
- All-Data/Data-with-IK1/BDT34/Vm50ms.txt
- All-Data/Data-with-IK1/BDT34/Vm5ms.txt
- All-Data/Data-with-IK1/BDT34/Vmpoint5ms.txt
- All-Data/Data-with-IK1/BDT35/
- All-Data/Data-with-IK1/BDT35/Vm10ms.txt
- All-Data/Data-with-IK1/BDT35/Vm1ms.txt
- All-Data/Data-with-IK1/BDT35/Vm20ms.txt
- All-Data/Data-with-IK1/BDT35/Vm2ms.txt
- All-Data/Data-with-IK1/BDT35/Vm50ms.txt
- All-Data/Data-with-IK1/BDT35/Vm5ms.txt
- All-Data/Data-with-IK1/BDT35/Vmpoint5ms.txt
- All-Data/Data-with-IK1/BDT36/
- All-Data/Data-with-IK1/BDT36/Vm10ms.txt
- All-Data/Data-with-IK1/BDT36/Vm1ms.txt
- All-Data/Data-with-IK1/BDT36/Vm20ms.txt
- All-Data/Data-with-IK1/BDT36/Vm2ms.txt
- All-Data/Data-with-IK1/BDT36/Vm50ms.txt
- All-Data/Data-with-IK1/BDT36/Vm5ms.txt
- All-Data/Data-with-IK1/BDT36/Vmpoint5ms.txt
- All-Data/Data-with-IK1/BDT37/
- All-Data/Data-with-IK1/BDT37/Vm10ms.txt
- All-Data/Data-with-IK1/BDT37/Vm1ms.txt
- All-Data/Data-with-IK1/BDT37/Vm20ms.txt
- All-Data/Data-with-IK1/BDT37/Vm2ms.txt
- All-Data/Data-with-IK1/BDT37/Vm50ms.txt
- All-Data/Data-with-IK1/BDT37/Vm5ms.txt
- All-Data/Data-with-IK1/BDT37/Vmpoint5ms.txt
- All-Data/Data-with-IK1/VA-and-VC-voltages-for-different-stimulus-currents-with-IK1.xlsx
- All-Data/Data-without-IK1/
- All-Data/Data-without-IK1/BDT38/
- All-Data/Data-without-IK1/BDT38/Vm10ms.txt
- All-Data/Data-without-IK1/BDT38/Vm1ms.txt
- All-Data/Data-without-IK1/BDT38/Vm20ms.txt
- All-Data/Data-without-IK1/BDT38/Vm2ms.txt
- All-Data/Data-without-IK1/BDT38/Vm50ms.txt
- All-Data/Data-without-IK1/BDT38/Vm5ms.txt
- All-Data/Data-without-IK1/BDT38/Vmpoint5ms.txt
- All-Data/Data-without-IK1/BDT39/
- All-Data/Data-without-IK1/BDT39/Vm10ms.txt
- All-Data/Data-without-IK1/BDT39/Vm1ms.txt
- All-Data/Data-without-IK1/BDT39/Vm20ms.txt
- All-Data/Data-without-IK1/BDT39/Vm2ms.txt
- All-Data/Data-without-IK1/BDT39/Vm50ms.txt
- All-Data/Data-without-IK1/BDT39/Vm5ms.txt
- All-Data/Data-without-IK1/BDT39/Vmpoint5ms.txt
- All-Data/Data-without-IK1/BDT40/
- All-Data/Data-without-IK1/BDT40/Vm10ms.txt
- All-Data/Data-without-IK1/BDT40/Vm1ms.txt
- All-Data/Data-without-IK1/BDT40/Vm20ms.txt
- All-Data/Data-without-IK1/BDT40/Vm2ms.txt
- All-Data/Data-without-IK1/BDT40/Vm50ms.txt
- All-Data/Data-without-IK1/BDT40/Vm5ms.txt
- All-Data/Data-without-IK1/BDT40/Vmpoint5ms.txt
- All-Data/Data-without-IK1/BDT41/
- All-Data/Data-without-IK1/BDT41/Vm10ms.txt
- All-Data/Data-without-IK1/BDT41/Vm1ms.txt
- All-Data/Data-without-IK1/BDT41/Vm20ms.txt
- All-Data/Data-without-IK1/BDT41/Vm2ms.txt
- All-Data/Data-without-IK1/BDT41/Vm50ms.txt
- All-Data/Data-without-IK1/BDT41/Vm5ms.txt
- All-Data/Data-without-IK1/BDT41/Vmpoint5ms.txt
- All-Data/Data-without-IK1/BDT42/
- All-Data/Data-without-IK1/BDT42/Vm10ms.txt
- All-Data/Data-without-IK1/BDT42/Vm1ms.txt
- All-Data/Data-without-IK1/BDT42/Vm20ms.txt
- All-Data/Data-without-IK1/BDT42/Vm2ms.txt
- All-Data/Data-without-IK1/BDT42/Vm50ms.txt
- All-Data/Data-without-IK1/BDT42/Vm5ms.txt
- All-Data/Data-without-IK1/BDT42/Vmpoint5ms.txt
- All-Data/Data-without-IK1/BDT43/
- All-Data/Data-without-IK1/BDT43/Vm10ms.txt
- All-Data/Data-without-IK1/BDT43/Vm1ms.txt
- All-Data/Data-without-IK1/BDT43/Vm20ms.txt
- All-Data/Data-without-IK1/BDT43/Vm2ms.txt
- All-Data/Data-without-IK1/BDT43/Vm50ms.txt
- All-Data/Data-without-IK1/BDT43/Vm5ms.txt
- All-Data/Data-without-IK1/BDT43/Vmpoint5ms.txt
- All-Data/Data-without-IK1/BDT44/
- All-Data/Data-without-IK1/BDT44/Vm10ms.txt
- All-Data/Data-without-IK1/BDT44/Vm1ms.txt
- All-Data/Data-without-IK1/BDT44/Vm20ms.txt
- All-Data/Data-without-IK1/BDT44/Vm2ms.txt
- All-Data/Data-without-IK1/BDT44/Vm50ms.txt
- All-Data/Data-without-IK1/BDT44/Vm5ms.txt
- All-Data/Data-without-IK1/BDT44/Vmpoint5ms.txt
- All-Data/Data-without-IK1/BDT45/
- All-Data/Data-without-IK1/BDT45/Vm10ms.txt
- All-Data/Data-without-IK1/BDT45/Vm1ms.txt
- All-Data/Data-without-IK1/BDT45/Vm20ms.txt
- All-Data/Data-without-IK1/BDT45/Vm2ms.txt
- All-Data/Data-without-IK1/BDT45/Vm50ms.txt
- All-Data/Data-without-IK1/BDT45/Vm5ms.txt
- All-Data/Data-without-IK1/BDT45/Vmpoint5ms.txt
- All-Data/Data-without-IK1/BDT46/
- All-Data/Data-without-IK1/BDT46/Vm10ms.txt
- All-Data/Data-without-IK1/BDT46/Vm1ms.txt
- All-Data/Data-without-IK1/BDT46/Vm20ms.txt
- All-Data/Data-without-IK1/BDT46/Vm2ms.txt
- All-Data/Data-without-IK1/BDT46/Vm50ms.txt
- All-Data/Data-without-IK1/BDT46/Vm5ms.txt
- All-Data/Data-without-IK1/BDT46/Vmpoint5ms.txt
- All-Data/Data-without-IK1/BDT47/
- All-Data/Data-without-IK1/BDT47/Vm10ms.txt
- All-Data/Data-without-IK1/BDT47/Vm1ms.txt
- All-Data/Data-without-IK1/BDT47/Vm20ms.txt
- All-Data/Data-without-IK1/BDT47/Vm2ms.txt
- All-Data/Data-without-IK1/BDT47/Vm50ms.txt
- All-Data/Data-without-IK1/BDT47/Vm5ms.txt
- All-Data/Data-without-IK1/BDT47/Vmpoint5ms.txt
- All-Data/Data-without-IK1/VA-and-VC-voltages-for-different-stimulus-currents-without-IK1.xlsx
- All-Data/Fig1-Data/
- All-Data/Fig1-Data/calcIk1.txt
- All-Data/Fig1-Data/Data-for-Fig1.xlsx
- All-Data/Fig1-Data/Readme.txt
- All-Data/Fig2-Data/
- All-Data/Fig2-Data/Readme.txt
- All-Data/Fig3-Data/
- All-Data/Fig3-Data/Readme.txt
- All-Data/Fig4-Data/
- All-Data/Fig4-Data/BDT281/
- All-Data/Fig4-Data/BDT281/Vm1.txt
- All-Data/Fig4-Data/BDT281/Vm10.txt
- All-Data/Fig4-Data/BDT281/Vm100.txt
- All-Data/Fig4-Data/BDT281/Vm101.txt
- All-Data/Fig4-Data/BDT281/Vm102.txt
- All-Data/Fig4-Data/BDT281/Vm103.txt
- All-Data/Fig4-Data/BDT281/Vm104.txt
- All-Data/Fig4-Data/BDT281/Vm105.txt
- All-Data/Fig4-Data/BDT281/Vm106.txt
- All-Data/Fig4-Data/BDT281/Vm107.txt
- All-Data/Fig4-Data/BDT281/Vm108.txt
- All-Data/Fig4-Data/BDT281/Vm109.txt
- All-Data/Fig4-Data/BDT281/Vm11.txt
- All-Data/Fig4-Data/BDT281/Vm110.txt
- All-Data/Fig4-Data/BDT281/Vm111.txt
- All-Data/Fig4-Data/BDT281/Vm112.txt
- All-Data/Fig4-Data/BDT281/Vm113.txt
- All-Data/Fig4-Data/BDT281/Vm114.txt
- All-Data/Fig4-Data/BDT281/Vm115.txt
- All-Data/Fig4-Data/BDT281/Vm116.txt
- All-Data/Fig4-Data/BDT281/Vm117.txt
- All-Data/Fig4-Data/BDT281/Vm118.txt
- All-Data/Fig4-Data/BDT281/Vm119.txt
- All-Data/Fig4-Data/BDT281/Vm12.txt
- All-Data/Fig4-Data/BDT281/Vm120.txt
- All-Data/Fig4-Data/BDT281/Vm121.txt
- All-Data/Fig4-Data/BDT281/Vm122.txt
- All-Data/Fig4-Data/BDT281/Vm123.txt
- All-Data/Fig4-Data/BDT281/Vm124.txt
- All-Data/Fig4-Data/BDT281/Vm125.txt
- All-Data/Fig4-Data/BDT281/Vm126.txt
- All-Data/Fig4-Data/BDT281/Vm127.txt
- All-Data/Fig4-Data/BDT281/Vm128.txt
- All-Data/Fig4-Data/BDT281/Vm129.txt
- All-Data/Fig4-Data/BDT281/Vm13.txt
- All-Data/Fig4-Data/BDT281/Vm130.txt
- All-Data/Fig4-Data/BDT281/Vm131.txt
- All-Data/Fig4-Data/BDT281/Vm132.txt
- All-Data/Fig4-Data/BDT281/Vm133.txt
- All-Data/Fig4-Data/BDT281/Vm134.txt
- All-Data/Fig4-Data/BDT281/Vm135.txt
- All-Data/Fig4-Data/BDT281/Vm136.txt
- All-Data/Fig4-Data/BDT281/Vm137.txt
- All-Data/Fig4-Data/BDT281/Vm138.txt
- All-Data/Fig4-Data/BDT281/Vm139.txt
- All-Data/Fig4-Data/BDT281/Vm14.txt
- All-Data/Fig4-Data/BDT281/Vm140.txt
- All-Data/Fig4-Data/BDT281/Vm141.txt
- All-Data/Fig4-Data/BDT281/Vm142.txt
- All-Data/Fig4-Data/BDT281/Vm143.txt
- All-Data/Fig4-Data/BDT281/Vm144.txt
- All-Data/Fig4-Data/BDT281/Vm145.txt
- All-Data/Fig4-Data/BDT281/Vm146.txt
- All-Data/Fig4-Data/BDT281/Vm147.txt
- All-Data/Fig4-Data/BDT281/Vm148.txt
- All-Data/Fig4-Data/BDT281/Vm149.txt
- All-Data/Fig4-Data/BDT281/Vm15.txt
- All-Data/Fig4-Data/BDT281/Vm150.txt
- All-Data/Fig4-Data/BDT281/Vm151.txt
- All-Data/Fig4-Data/BDT281/Vm152.txt
- All-Data/Fig4-Data/BDT281/Vm153.txt
- All-Data/Fig4-Data/BDT281/Vm154.txt
- All-Data/Fig4-Data/BDT281/Vm155.txt
- All-Data/Fig4-Data/BDT281/Vm156.txt
- All-Data/Fig4-Data/BDT281/Vm157.txt
- All-Data/Fig4-Data/BDT281/Vm158.txt
- All-Data/Fig4-Data/BDT281/Vm159.txt
- All-Data/Fig4-Data/BDT281/Vm16.txt
- All-Data/Fig4-Data/BDT281/Vm160.txt
- All-Data/Fig4-Data/BDT281/Vm161.txt
- All-Data/Fig4-Data/BDT281/Vm162.txt
- All-Data/Fig4-Data/BDT281/Vm163.txt
- All-Data/Fig4-Data/BDT281/Vm164.txt
- All-Data/Fig4-Data/BDT281/Vm165.txt
- All-Data/Fig4-Data/BDT281/Vm166.txt
- All-Data/Fig4-Data/BDT281/Vm167.txt
- All-Data/Fig4-Data/BDT281/Vm168.txt
- All-Data/Fig4-Data/BDT281/Vm169.txt
- All-Data/Fig4-Data/BDT281/Vm17.txt
- All-Data/Fig4-Data/BDT281/Vm170.txt
- All-Data/Fig4-Data/BDT281/Vm171.txt
- All-Data/Fig4-Data/BDT281/Vm172.txt
- All-Data/Fig4-Data/BDT281/Vm173.txt
- All-Data/Fig4-Data/BDT281/Vm174.txt
- All-Data/Fig4-Data/BDT281/Vm175.txt
- All-Data/Fig4-Data/BDT281/Vm176.txt
- All-Data/Fig4-Data/BDT281/Vm177.txt
- All-Data/Fig4-Data/BDT281/Vm178.txt
- All-Data/Fig4-Data/BDT281/Vm179.txt
- All-Data/Fig4-Data/BDT281/Vm18.txt
- All-Data/Fig4-Data/BDT281/Vm180.txt
- All-Data/Fig4-Data/BDT281/Vm181.txt
- All-Data/Fig4-Data/BDT281/Vm182.txt
- All-Data/Fig4-Data/BDT281/Vm183.txt
- All-Data/Fig4-Data/BDT281/Vm184.txt
- All-Data/Fig4-Data/BDT281/Vm185.txt
- All-Data/Fig4-Data/BDT281/Vm186.txt
- All-Data/Fig4-Data/BDT281/Vm187.txt
- All-Data/Fig4-Data/BDT281/Vm188.txt
- All-Data/Fig4-Data/BDT281/Vm189.txt
- All-Data/Fig4-Data/BDT281/Vm19.txt
- All-Data/Fig4-Data/BDT281/Vm190.txt
- All-Data/Fig4-Data/BDT281/Vm191.txt
- All-Data/Fig4-Data/BDT281/Vm192.txt
- All-Data/Fig4-Data/BDT281/Vm193.txt
- All-Data/Fig4-Data/BDT281/Vm194.txt
- All-Data/Fig4-Data/BDT281/Vm195.txt
- All-Data/Fig4-Data/BDT281/Vm196.txt
- All-Data/Fig4-Data/BDT281/Vm197.txt
- All-Data/Fig4-Data/BDT281/Vm198.txt
- All-Data/Fig4-Data/BDT281/Vm199.txt
- All-Data/Fig4-Data/BDT281/Vm2.txt
- All-Data/Fig4-Data/BDT281/Vm20.txt
- All-Data/Fig4-Data/BDT281/Vm200.txt
- All-Data/Fig4-Data/BDT281/Vm201.txt
- All-Data/Fig4-Data/BDT281/Vm202.txt
- All-Data/Fig4-Data/BDT281/Vm203.txt
- All-Data/Fig4-Data/BDT281/Vm204.txt
- All-Data/Fig4-Data/BDT281/Vm205.txt
- All-Data/Fig4-Data/BDT281/Vm206.txt
- All-Data/Fig4-Data/BDT281/Vm207.txt
- All-Data/Fig4-Data/BDT281/Vm208.txt
- All-Data/Fig4-Data/BDT281/Vm209.txt
- All-Data/Fig4-Data/BDT281/Vm21.txt
- All-Data/Fig4-Data/BDT281/Vm210.txt
[truncated: 1,883 more entries]
