# Supplementary material for: Electrical Pacing of Cardiac Tissue Including Potassium Inward Rectification
Source: PLoS One. 2015 Jun 9;10(6):e0127837. doi: 10.1371/journal.pone.0127837 (PMC4461281; doi:10.1371/journal.pone.0127837)
Supplement: S1 Data — (ZIP) [file pone.0127837.s001.zip › All-Data/Data-with-IK1/BDT28/Vm10ms.txt]

 -.873300171E+02 -.872915602E+02 -.872900699E+02 -.872873598E+02 -.872836600E+02 -.872791660E+02 -.872740404E+02 -.872684187E+02 -.872624138E+02 -.872561187E+02 -.872496076E+02 -.872429407E+02 -.872361669E+02 -.872293259E+02 -.872224504E+02 -.872155683E+02 -.872087039E+02 -.872018792E+02 -.871951135E+02 -.871884240E+02 -.871818263E+02 -.871753341E+02 -.871689593E+02 -.871627127E+02 -.871566047E+02 -.871506448E+02 -.871448425E+02 -.871392075E+02 -.871337489E+02 -.871284759E+02 -.871233971E+02 -.871185209E+02 -.871138549E+02 -.871094067E+02 -.871051835E+02 -.871011922E+02 -.870974396E+02 -.870939324E+02 -.870906768E+02 -.870876787E+02 -.870849434E+02 -.870824758E+02 -.870802802E+02 -.870783602E+02 -.870767193E+02 -.870753603E+02 -.870742856E+02 -.870734972E+02 -.870729965E+02 -.870727844E+02 -.870728612E+02 -.870732264E+02 -.870738793E+02 -.870748181E+02 -.870760411E+02 -.870775454E+02 -.870793283E+02 -.870813860E+02 -.870837146E+02 -.870863096E+02 -.870891661E+02 -.870922787E+02 -.870956415E+02 -.870992486E+02 -.871030933E+02 -.871071688E+02 -.871114682E+02 -.871159839E+02 -.871207085E+02 -.871256339E+02 -.871307523E+02 -.871360551E+02 -.871415340E+02 -.871471803E+02 -.871529848E+02 -.871589384E+02 -.871650316E+02 -.871712542E+02 -.871775959E+02 -.871840456E+02 -.871905913E+02 -.871972201E+02 -.872039177E+02 -.872106682E+02 -.872174536E+02 -.872242532E+02 -.872310427E+02 -.872377939E+02 -.872444728E+02 -.872510390E+02 -.872574436E+02 -.872636276E+02 -.872695192E+02 -.872750308E+02 -.872800563E+02 -.872844663E+02 -.872881038E+02 -.872907780E+02 -.872922569E+02 -.872922569E+02
 -.872915602E+02 -.872915602E+02 -.872900699E+02 -.872873598E+02 -.872836600E+02 -.872791660E+02 -.872740404E+02 -.872684187E+02 -.872624138E+02 -.872561187E+02 -.872496076E+02 -.872429407E+02 -.872361669E+02 -.872293259E+02 -.872224504E+02 -.872155683E+02 -.872087039E+02 -.872018792E+02 -.871951135E+02 -.871884240E+02 -.871818263E+02 -.871753341E+02 -.871689593E+02 -.871627127E+02 -.871566047E+02 -.871506448E+02 -.871448425E+02 -.871392075E+02 -.871337489E+02 -.871284759E+02 -.871233971E+02 -.871185209E+02 -.871138549E+02 -.871094067E+02 -.871051835E+02 -.871011922E+02 -.870974396E+02 -.870939324E+02 -.870906768E+02 -.870876787E+02 -.870849434E+02 -.870824758E+02 -.870802802E+02 -.870783602E+02 -.870767193E+02 -.870753603E+02 -.870742856E+02 -.870734972E+02 -.870729965E+02 -.870727844E+02 -.870728612E+02 -.870732264E+02 -.870738793E+02 -.870748181E+02 -.870760411E+02 -.870775454E+02 -.870793283E+02 -.870813860E+02 -.870837146E+02 -.870863096E+02 -.870891661E+02 -.870922787E+02 -.870956415E+02 -.870992486E+02 -.871030933E+02 -.871071688E+02 -.871114682E+02 -.871159839E+02 -.871207085E+02 -.871256339E+02 -.871307523E+02 -.871360551E+02 -.871415340E+02 -.871471803E+02 -.871529848E+02 -.871589384E+02 -.871650316E+02 -.871712542E+02 -.871775959E+02 -.871840456E+02 -.871905913E+02 -.871972201E+02 -.872039177E+02 -.872106682E+02 -.872174536E+02 -.872242532E+02 -.872310427E+02 -.872377939E+02 -.872444728E+02 -.872510390E+02 -.872574436E+02 -.872636276E+02 -.872695192E+02 -.872750308E+02 -.872800563E+02 -.872844663E+02 -.872881038E+02 -.872907780E+02 -.872922569E+02 -.872922569E+02
 -.872835645E+02 -.872835645E+02 -.872814545E+02 -.872776710E+02 -.872725727E+02 -.872664512E+02 -.872595398E+02 -.872520248E+02 -.872440545E+02 -.872357457E+02 -.872271902E+02 -.872184606E+02 -.872096144E+02 -.872006985E+02 -.871917527E+02 -.871828107E+02 -.871739025E+02 -.871650546E+02 -.871562907E+02 -.871476313E+02 -.871390950E+02 -.871306977E+02 -.871224536E+02 -.871143761E+02 -.871064778E+02 -.870987709E+02 -.870912678E+02 -.870839809E+02 -.870769222E+02 -.870701031E+02 -.870635349E+02 -.870572280E+02 -.870511923E+02 -.870454374E+02 -.870399727E+02 -.870348075E+02 -.870299509E+02 -.870254115E+02 -.870211977E+02 -.870173169E+02 -.870137762E+02 -.870105817E+02 -.870077390E+02 -.870052531E+02 -.870031283E+02 -.870013686E+02 -.869999773E+02 -.869989569E+02 -.869983093E+02 -.869980357E+02 -.869981364E+02 -.869986108E+02 -.869994576E+02 -.870006749E+02 -.870022601E+02 -.870042098E+02 -.870065199E+02 -.870091860E+02 -.870122028E+02 -.870155642E+02 -.870192638E+02 -.870232946E+02 -.870276490E+02 -.870323188E+02 -.870372956E+02 -.870425706E+02 -.870481343E+02 -.870539773E+02 -.870600897E+02 -.870664610E+02 -.870730810E+02 -.870799389E+02 -.870870237E+02 -.870943241E+02 -.871018288E+02 -.871095260E+02 -.871174035E+02 -.871254490E+02 -.871336493E+02 -.871419908E+02 -.871504589E+02 -.871590380E+02 -.871677108E+02 -.871764585E+02 -.871852596E+02 -.871940896E+02 -.872029199E+02 -.872117171E+02 -.872204408E+02 -.872290426E+02 -.872374633E+02 -.872456301E+02 -.872534528E+02 -.872608195E+02 -.872675896E+02 -.872735869E+02 -.872785890E+02 -.872823139E+02 -.872844040E+02 -.872844040E+02
 -.872706105E+02 -.872706105E+02 -.872676661E+02 -.872624246E+02 -.872554052E+02 -.872470213E+02 -.872375982E+02 -.872273903E+02 -.872165956E+02 -.872053683E+02 -.871938283E+02 -.871820700E+02 -.871701691E+02 -.871581878E+02 -.871461779E+02 -.871341836E+02 -.871222436E+02 -.871103914E+02 -.870986566E+02 -.870870647E+02 -.870756387E+02 -.870643984E+02 -.870533624E+02 -.870425480E+02 -.870319719E+02 -.870216509E+02 -.870116015E+02 -.870018402E+02 -.869923831E+02 -.869832455E+02 -.869744422E+02 -.869659870E+02 -.869578936E+02 -.869501750E+02 -.869428441E+02 -.869359138E+02 -.869293964E+02 -.869233038E+02 -.869176472E+02 -.869124371E+02 -.869076827E+02 -.869033926E+02 -.868995746E+02 -.868962354E+02 -.868933814E+02 -.868910180E+02 -.868891496E+02 -.868877799E+02 -.868869114E+02 -.868865456E+02 -.868866828E+02 -.868873223E+02 -.868884623E+02 -.868901003E+02 -.868922325E+02 -.868948544E+02 -.868979605E+02 -.869015445E+02 -.869055992E+02 -.869101162E+02 -.869150868E+02 -.869205012E+02 -.869263489E+02 -.869326190E+02 -.869392998E+02 -.869463790E+02 -.869538442E+02 -.869616821E+02 -.869698793E+02 -.869784218E+02 -.869872954E+02 -.869964856E+02 -.870059776E+02 -.870157563E+02 -.870258065E+02 -.870361124E+02 -.870466581E+02 -.870574271E+02 -.870684023E+02 -.870795660E+02 -.870908993E+02 -.871023822E+02 -.871139928E+02 -.871257071E+02 -.871374980E+02 -.871493347E+02 -.871611810E+02 -.871729944E+02 -.871847238E+02 -.871963067E+02 -.872076666E+02 -.872187081E+02 -.872293117E+02 -.872393265E+02 -.872485615E+02 -.872567732E+02 -.872636504E+02 -.872687948E+02 -.872716950E+02 -.872716950E+02
 -.872547998E+02 -.872547998E+02 -.872509285E+02 -.872440642E+02 -.872348982E+02 -.872239738E+02 -.872117134E+02 -.871984441E+02 -.871844195E+02 -.871698370E+02 -.871548513E+02 -.871395857E+02 -.871241396E+02 -.871085939E+02 -.870930163E+02 -.870774637E+02 -.870619842E+02 -.870466197E+02 -.870314063E+02 -.870163760E+02 -.870015569E+02 -.869869748E+02 -.869726534E+02 -.869586154E+02 -.869448831E+02 -.869314784E+02 -.869184231E+02 -.869057386E+02 -.868934457E+02 -.868815643E+02 -.868701139E+02 -.868591127E+02 -.868485789E+02 -.868385300E+02 -.868289834E+02 -.868199562E+02 -.868114649E+02 -.868035254E+02 -.867961525E+02 -.867893600E+02 -.867831605E+02 -.867775655E+02 -.867725855E+02 -.867682300E+02 -.867645073E+02 -.867614247E+02 -.867589883E+02 -.867572029E+02 -.867560719E+02 -.867555970E+02 -.867557788E+02 -.867566164E+02 -.867581074E+02 -.867602483E+02 -.867630342E+02 -.867664592E+02 -.867705157E+02 -.867751952E+02 -.867804879E+02 -.867863829E+02 -.867928681E+02 -.867999305E+02 -.868075561E+02 -.868157302E+02 -.868244372E+02 -.868336609E+02 -.868433843E+02 -.868535900E+02 -.868642599E+02 -.868753757E+02 -.868869183E+02 -.868988687E+02 -.869112073E+02 -.869239143E+02 -.869369695E+02 -.869503525E+02 -.869640424E+02 -.869780179E+02 -.869922568E+02 -.870067364E+02 -.870214326E+02 -.870363197E+02 -.870513701E+02 -.870665532E+02 -.870818349E+02 -.870971763E+02 -.871125317E+02 -.871278474E+02 -.871430584E+02 -.871580855E+02 -.871728307E+02 -.871871714E+02 -.872009537E+02 -.872139821E+02 -.872260079E+02 -.872367130E+02 -.872456894E+02 -.872524130E+02 -.872562093E+02 -.872562093E+02
 -.872373204E+02 -.872373204E+02 -.872324770E+02 -.872239068E+02 -.872124790E+02 -.871988683E+02 -.871835951E+02 -.871670621E+02 -.871495822E+02 -.871314005E+02 -.871127114E+02 -.870936705E+02 -.870744029E+02 -.870550111E+02 -.870355788E+02 -.870161754E+02 -.869968595E+02 -.869776816E+02 -.869586855E+02 -.869399100E+02 -.869213904E+02 -.869031590E+02 -.868852459E+02 -.868676805E+02 -.868504909E+02 -.868337050E+02 -.868173503E+02 -.868014539E+02 -.867860418E+02 -.867711396E+02 -.867567718E+02 -.867429623E+02 -.867297344E+02 -.867171111E+02 -.867051150E+02 -.866937681E+02 -.866830918E+02 -.866731065E+02 -.866638313E+02 -.866552842E+02 -.866474816E+02 -.866404386E+02 -.866341689E+02 -.866286850E+02 -.866239979E+02 -.866201171E+02 -.866170505E+02 -.866148042E+02 -.866133826E+02 -.866127879E+02 -.866130210E+02 -.866140806E+02 -.866159638E+02 -.866186660E+02 -.866221809E+02 -.866265006E+02 -.866316153E+02 -.866375140E+02 -.866441837E+02 -.866516102E+02 -.866597779E+02 -.866686698E+02 -.866782677E+02 -.866885526E+02 -.866995042E+02 -.867111014E+02 -.867233224E+02 -.867361445E+02 -.867495445E+02 -.867634986E+02 -.867779826E+02 -.867929717E+02 -.868084410E+02 -.868243651E+02 -.868407184E+02 -.868574748E+02 -.868746079E+02 -.868920907E+02 -.869098955E+02 -.869279935E+02 -.869463547E+02 -.869649472E+02 -.869837366E+02 -.870026851E+02 -.870217506E+02 -.870408848E+02 -.870600318E+02 -.870791251E+02 -.870980846E+02 -.871168124E+02 -.871351874E+02 -.871530580E+02 -.871702331E+02 -.871864700E+02 -.872014596E+02 -.872148056E+02 -.872259996E+02 -.872343872E+02 -.872391250E+02 -.872391250E+02
 -.872187853E+02 -.872187853E+02 -.872129435E+02 -.872026170E+02 -.871888524E+02 -.871724558E+02 -.871540486E+02 -.871341120E+02 -.871130218E+02 -.870910752E+02 -.870685089E+02 -.870455119E+02 -.870222365E+02 -.869988057E+02 -.869753188E+02 -.869518579E+02 -.869284926E+02 -.869052822E+02 -.868822791E+02 -.868595310E+02 -.868370809E+02 -.868149685E+02 -.867932314E+02 -.867719057E+02 -.867510261E+02 -.867306269E+02 -.867107420E+02 -.866914043E+02 -.866726465E+02 -.866545001E+02 -.866369960E+02 -.866201643E+02 -.866040345E+02 -.865886357E+02 -.865739964E+02 -.865601444E+02 -.865471065E+02 -.865349085E+02 -.865235745E+02 -.865131272E+02 -.865035876E+02 -.864949750E+02 -.864873070E+02 -.864805995E+02 -.864748665E+02 -.864701202E+02 -.864663704E+02 -.864636249E+02 -.864618893E+02 -.864611665E+02 -.864614576E+02 -.864627609E+02 -.864650730E+02 -.864683879E+02 -.864726977E+02 -.864779921E+02 -.864842588E+02 -.864914836E+02 -.864996501E+02 -.865087403E+02 -.865187341E+02 -.865296101E+02 -.865413454E+02 -.865539156E+02 -.865672952E+02 -.865814575E+02 -.865963749E+02 -.866120188E+02 -.866283600E+02 -.866453686E+02 -.866630142E+02 -.866812658E+02 -.867000923E+02 -.867194621E+02 -.867393432E+02 -.867597034E+02 -.867805100E+02 -.868017298E+02 -.868233287E+02 -.868452715E+02 -.868675216E+02 -.868900402E+02 -.869127856E+02 -.869357123E+02 -.869587693E+02 -.869818989E+02 -.870050337E+02 -.870280939E+02 -.870509837E+02 -.870735856E+02 -.870957545E+02 -.871173085E+02 -.871380183E+02 -.871575928E+02 -.871756604E+02 -.871917451E+02 -.872052352E+02 -.872153430E+02 -.872210528E+02 -.872210528E+02
 -.871994967E+02 -.871994967E+02 -.871926379E+02 -.871805141E+02 -.871643478E+02 -.871450789E+02 -.871234327E+02 -.870999730E+02 -.870751431E+02 -.870492948E+02 -.870227079E+02 -.869956056E+02 -.869681661E+02 -.869405316E+02 -.869128172E+02 -.868851180E+02 -.868575144E+02 -.868300763E+02 -.868028664E+02 -.867759414E+02 -.867493529E+02 -.867231490E+02 -.866973749E+02 -.866720738E+02 -.866472874E+02 -.866230569E+02 -.865994231E+02 -.865764261E+02 -.865541055E+02 -.865325002E+02 -.865116481E+02 -.864915865E+02 -.864723520E+02 -.864539806E+02 -.864365074E+02 -.864199668E+02 -.864043921E+02 -.863898150E+02 -.863762658E+02 -.863637725E+02 -.863523616E+02 -.863420572E+02 -.863328814E+02 -.863248542E+02 -.863179931E+02 -.863123132E+02 -.863078269E+02 -.863045438E+02 -.863024710E+02 -.863016123E+02 -.863019689E+02 -.863035390E+02 -.863063181E+02 -.863102989E+02 -.863154713E+02 -.863218225E+02 -.863293372E+02 -.863379973E+02 -.863477826E+02 -.863586702E+02 -.863706355E+02 -.863836516E+02 -.863976900E+02 -.864127202E+02 -.864287106E+02 -.864456280E+02 -.864634382E+02 -.864821058E+02 -.865015947E+02 -.865218680E+02 -.865428882E+02 -.865646174E+02 -.865870174E+02 -.866100495E+02 -.866336748E+02 -.866578542E+02 -.866825480E+02 -.867077160E+02 -.867333173E+02 -.867593097E+02 -.867856494E+02 -.868122903E+02 -.868391830E+02 -.868662736E+02 -.868935022E+02 -.869208007E+02 -.869480902E+02 -.869752773E+02 -.870022497E+02 -.870288701E+02 -.870549686E+02 -.870803326E+02 -.871046940E+02 -.871277119E+02 -.871489515E+02 -.871678551E+02 -.871837060E+02 -.871955807E+02 -.872022877E+02 -.872022877E+02
 -.871795966E+02 -.871795966E+02 -.871717024E+02 -.871577383E+02 -.871391035E+02 -.871168747E+02 -.870918857E+02 -.870647879E+02 -.870360954E+02 -.870062154E+02 -.869754711E+02 -.869441187E+02 -.869123607E+02 -.868803586E+02 -.868482432E+02 -.868161228E+02 -.867840904E+02 -.867522278E+02 -.867206084E+02 -.866892988E+02 -.866583601E+02 -.866278486E+02 -.865978173E+02 -.865683167E+02 -.865393964E+02 -.865111052E+02 -.864834914E+02 -.864566034E+02 -.864304889E+02 -.864051948E+02 -.863807674E+02 -.863572520E+02 -.863346932E+02 -.863131348E+02 -.862926198E+02 -.862731901E+02 -.862548863E+02 -.862377475E+02 -.862218106E+02 -.862071105E+02 -.861936797E+02 -.861815482E+02 -.861707434E+02 -.861612898E+02 -.861532091E+02 -.861465201E+02 -.861412381E+02 -.861373751E+02 -.861349397E+02 -.861339369E+02 -.861343680E+02 -.861362310E+02 -.861395203E+02 -.861442267E+02 -.861503379E+02 -.861578379E+02 -.861667078E+02 -.861769252E+02 -.861884650E+02 -.862012993E+02 -.862153973E+02 -.862307262E+02 -.862472506E+02 -.862649333E+02 -.862837353E+02 -.863036159E+02 -.863245333E+02 -.863464441E+02 -.863693044E+02 -.863930692E+02 -.864176930E+02 -.864431300E+02 -.864693338E+02 -.864962580E+02 -.865238558E+02 -.865520802E+02 -.865808840E+02 -.866102195E+02 -.866400380E+02 -.866702899E+02 -.867009237E+02 -.867318855E+02 -.867631177E+02 -.867945579E+02 -.868261365E+02 -.868577752E+02 -.868893830E+02 -.869208527E+02 -.869520553E+02 -.869828333E+02 -.870129919E+02 -.870422871E+02 -.870704113E+02 -.870969734E+02 -.871214740E+02 -.871432728E+02 -.871615460E+02 -.871752320E+02 -.871829604E+02 -.871829604E+02
 -.871591507E+02 -.871591507E+02 -.871501974E+02 -.871343423E+02 -.871131640E+02 -.870878811E+02 -.870594413E+02 -.870285880E+02 -.869959072E+02 -.869618620E+02 -.869268179E+02 -.868910621E+02 -.868548212E+02 -.868182760E+02 -.867815733E+02 -.867448363E+02 -.867081716E+02 -.866716739E+02 -.866354277E+02 -.865995101E+02 -.865639914E+02 -.865289363E+02 -.864944058E+02 -.864604588E+02 -.864271529E+02 -.863945454E+02 -.863626938E+02 -.863316556E+02 -.863014875E+02 -.862722460E+02 -.862439865E+02 -.862167634E+02 -.861906304E+02 -.861656406E+02 -.861418459E+02 -.861192970E+02 -.860980433E+02 -.860781324E+02 -.860596093E+02 -.860425167E+02 -.860268944E+02 -.860127791E+02 -.860002045E+02 -.859892008E+02 -.859797946E+02 -.859720089E+02 -.859658627E+02 -.859613706E+02 -.859585434E+02 -.859573871E+02 -.859579035E+02 -.859600902E+02 -.859639401E+02 -.859694422E+02 -.859765811E+02 -.859853372E+02 -.859956873E+02 -.860076039E+02 -.860210562E+02 -.860360099E+02 -.860524276E+02 -.860702688E+02 -.860894906E+02 -.861100473E+02 -.861318916E+02 -.861549740E+02 -.861792436E+02 -.862046480E+02 -.862311341E+02 -.862586476E+02 -.862871338E+02 -.863165378E+02 -.863468041E+02 -.863778772E+02 -.864097016E+02 -.864422218E+02 -.864753819E+02 -.865091259E+02 -.865433969E+02 -.865781371E+02 -.866132868E+02 -.866487838E+02 -.866845620E+02 -.867205499E+02 -.867566684E+02 -.867928283E+02 -.868289267E+02 -.868648420E+02 -.869004286E+02 -.869355085E+02 -.869698617E+02 -.870032126E+02 -.870352136E+02 -.870654228E+02 -.870932754E+02 -.871180468E+02 -.871388048E+02 -.871543472E+02 -.871631216E+02 -.871631216E+02
 -.871381808E+02 -.871381808E+02 -.871281358E+02 -.871103288E+02 -.870865229E+02 -.870580851E+02 -.870260826E+02 -.869913523E+02 -.869545527E+02 -.869162016E+02 -.868767047E+02 -.868363797E+02 -.867954771E+02 -.867541972E+02 -.867127045E+02 -.866711383E+02 -.866296198E+02 -.865882565E+02 -.865471449E+02 -.865063720E+02 -.864660173E+02 -.864261540E+02 -.863868521E+02 -.863481789E+02 -.863102016E+02 -.862729873E+02 -.862366038E+02 -.862011186E+02 -.861665992E+02 -.861331123E+02 -.861007237E+02 -.860694986E+02 -.860395013E+02 -.860107952E+02 -.859834430E+02 -.859575059E+02 -.859330436E+02 -.859101136E+02 -.858887709E+02 -.858690671E+02 -.858510508E+02 -.858347669E+02 -.858202563E+02 -.858075562E+02 -.857966990E+02 -.857877130E+02 -.857806213E+02 -.857754422E+02 -.857721885E+02 -.857708680E+02 -.857714828E+02 -.857740298E+02 -.857785006E+02 -.857848815E+02 -.857931537E+02 -.858032933E+02 -.858152718E+02 -.858290557E+02 -.858446073E+02 -.858618848E+02 -.858808425E+02 -.859014312E+02 -.859235986E+02 -.859472895E+02 -.859724463E+02 -.859990092E+02 -.860269168E+02 -.860561062E+02 -.860865132E+02 -.861180731E+02 -.861507205E+02 -.861843897E+02 -.862190151E+02 -.862545309E+02 -.862908717E+02 -.863279722E+02 -.863657672E+02 -.864041913E+02 -.864431788E+02 -.864826630E+02 -.865225754E+02 -.865628450E+02 -.866033969E+02 -.866441501E+02 -.866850157E+02 -.867258936E+02 -.867666685E+02 -.868072049E+02 -.868473400E+02 -.868868755E+02 -.869255658E+02 -.869631038E+02 -.869991013E+02 -.870330651E+02 -.870643642E+02 -.870921887E+02 -.871154962E+02 -.871329417E+02 -.871427876E+02 -.871427876E+02
 -.871166801E+02 -.871166801E+02 -.871055044E+02 -.870856773E+02 -.870591549E+02 -.870274596E+02 -.869917809E+02 -.869530496E+02 -.869119953E+02 -.868691884E+02 -.868250739E+02 -.867799995E+02 -.867342401E+02 -.866880171E+02 -.866415139E+02 -.865948865E+02 -.865482711E+02 -.865017883E+02 -.864555459E+02 -.864096407E+02 -.863641613E+02 -.863191904E+02 -.862748069E+02 -.862310885E+02 -.861881129E+02 -.861459586E+02 -.861047043E+02 -.860644296E+02 -.860252136E+02 -.859871348E+02 -.859502711E+02 -.859146997E+02 -.858804975E+02 -.858477403E+02 -.858165034E+02 -.857868606E+02 -.857588837E+02 -.857326424E+02 -.857082030E+02 -.856856283E+02 -.856649771E+02 -.856463042E+02 -.856296595E+02 -.856150882E+02 -.856026303E+02 -.855923201E+02 -.855841861E+02 -.855782504E+02 -.855745291E+02 -.855730314E+02 -.855737602E+02 -.855767117E+02 -.855818755E+02 -.855892349E+02 -.855987671E+02 -.856104427E+02 -.856242268E+02 -.856400788E+02 -.856579526E+02 -.856777972E+02 -.856995572E+02 -.857231726E+02 -.857485802E+02 -.857757130E+02 -.858045015E+02 -.858348737E+02 -.858667556E+02 -.859000717E+02 -.859347453E+02 -.859706990E+02 -.860078552E+02 -.860461359E+02 -.860854636E+02 -.861257608E+02 -.861669510E+02 -.862089577E+02 -.862517054E+02 -.862951184E+02 -.863391211E+02 -.863836374E+02 -.864285893E+02 -.864738967E+02 -.865194751E+02 -.865652341E+02 -.866110748E+02 -.866568859E+02 -.867025398E+02 -.867478869E+02 -.867927475E+02 -.868369028E+02 -.868800819E+02 -.869219456E+02 -.869620655E+02 -.869998962E+02 -.870347401E+02 -.870657011E+02 -.870916249E+02 -.871110214E+02 -.871219650E+02 -.871219650E+02
 -.870946289E+02 -.870946289E+02 -.870822802E+02 -.870603639E+02 -.870310390E+02 -.869959872E+02 -.869565202E+02 -.869136621E+02 -.868682115E+02 -.868207896E+02 -.867718802E+02 -.867218618E+02 -.866710350E+02 -.866196433E+02 -.865678901E+02 -.865159484E+02 -.864639692E+02 -.864120857E+02 -.863604160E+02 -.863090669E+02 -.862581366E+02 -.862077175E+02 -.861578992E+02 -.861087709E+02 -.860604222E+02 -.860129439E+02 -.859664279E+02 -.859209666E+02 -.858766521E+02 -.858335767E+02 -.857918322E+02 -.857515101E+02 -.857127018E+02 -.856754983E+02 -.856399897E+02 -.856062647E+02 -.855744100E+02 -.855445093E+02 -.855166428E+02 -.854908866E+02 -.854673122E+02 -.854459862E+02 -.854269696E+02 -.854103175E+02 -.853960787E+02 -.853842953E+02 -.853750022E+02 -.853682265E+02 -.853639878E+02 -.853622976E+02 -.853631593E+02 -.853665684E+02 -.853725123E+02 -.853809705E+02 -.853919150E+02 -.854053101E+02 -.854211131E+02 -.854392742E+02 -.854597375E+02 -.854824407E+02 -.855073165E+02 -.855342921E+02 -.855632908E+02 -.855942317E+02 -.856270309E+02 -.856616017E+02 -.856978551E+02 -.857357008E+02 -.857750471E+02 -.858158021E+02 -.858578734E+02 -.859011689E+02 -.859455974E+02 -.859910680E+02 -.860374913E+02 -.860847786E+02 -.861328425E+02 -.861815960E+02 -.862309528E+02 -.862808263E+02 -.863311287E+02 -.863817700E+02 -.864326562E+02 -.864836869E+02 -.865347530E+02 -.865857323E+02 -.866364850E+02 -.866868472E+02 -.867366227E+02 -.867855723E+02 -.868334000E+02 -.868797348E+02 -.869241077E+02 -.869659215E+02 -.870044111E+02 -.870385935E+02 -.870672012E+02 -.870885971E+02 -.871006646E+02 -.871006646E+02
 -.870720124E+02 -.870720124E+02 -.870584530E+02 -.870343865E+02 -.870021813E+02 -.869636794E+02 -.869203149E+02 -.868732024E+02 -.868232072E+02 -.867710013E+02 -.867171079E+02 -.866619375E+02 -.866058176E+02 -.865490153E+02 -.864917535E+02 -.864342222E+02 -.863765859E+02 -.863189894E+02 -.862615612E+02 -.862044179E+02 -.861476679E+02 -.860914145E+02 -.860357594E+02 -.859808044E+02 -.859266524E+02 -.858734083E+02 -.858211780E+02 -.857700682E+02 -.857201865E+02 -.856716406E+02 -.856245387E+02 -.855789892E+02 -.855351011E+02 -.854929831E+02 -.854527432E+02 -.854144880E+02 -.853783217E+02 -.853443453E+02 -.853126557E+02 -.852833452E+02 -.852565009E+02 -.852322037E+02 -.852105282E+02 -.851915420E+02 -.851753047E+02 -.851618680E+02 -.851512745E+02 -.851435576E+02 -.851387413E+02 -.851368399E+02 -.851378575E+02 -.851417886E+02 -.851486180E+02 -.851583206E+02 -.851708619E+02 -.851861984E+02 -.852042775E+02 -.852250388E+02 -.852484135E+02 -.852743261E+02 -.853026944E+02 -.853334300E+02 -.853664399E+02 -.854016263E+02 -.854388877E+02 -.854781198E+02 -.855192158E+02 -.855620674E+02 -.856065654E+02 -.856526003E+02 -.857000628E+02 -.857488441E+02 -.857988370E+02 -.858499353E+02 -.859020349E+02 -.859550331E+02 -.860088292E+02 -.860633238E+02 -.861184188E+02 -.861740163E+02 -.862300180E+02 -.862863236E+02 -.863428291E+02 -.863994243E+02 -.864559897E+02 -.865123924E+02 -.865684806E+02 -.866240765E+02 -.866789678E+02 -.867328952E+02 -.867855381E+02 -.868364940E+02 -.868852538E+02 -.869311681E+02 -.869734048E+02 -.870108930E+02 -.870422514E+02 -.870656941E+02 -.870789110E+02 -.870789110E+02
 -.870488475E+02 -.870488475E+02 -.870340479E+02 -.870077807E+02 -.869726266E+02 -.869305879E+02 -.868832177E+02 -.868317193E+02 -.867770249E+02 -.867198579E+02 -.866607818E+02 -.866002404E+02 -.865385896E+02 -.864761194E+02 -.864130716E+02 -.863496515E+02 -.862860363E+02 -.862223815E+02 -.861588255E+02 -.860954954E+02 -.860325104E+02 -.859699861E+02 -.859080373E+02 -.858467798E+02 -.857863312E+02 -.857268113E+02 -.856683418E+02 -.856110459E+02 -.855550486E+02 -.855004758E+02 -.854474551E+02 -.853961152E+02 -.853465857E+02 -.852989967E+02 -.852534776E+02 -.852101564E+02 -.851691585E+02 -.851306060E+02 -.850946164E+02 -.850613017E+02 -.850307681E+02 -.850031146E+02 -.849784326E+02 -.849568047E+02 -.849383045E+02 -.849229951E+02 -.849109292E+02 -.849021478E+02 -.848966806E+02 -.848945450E+02 -.848957465E+02 -.849002783E+02 -.849081216E+02 -.849192457E+02 -.849336083E+02 -.849511557E+02 -.849718236E+02 -.849955376E+02 -.850222138E+02 -.850517597E+02 -.850840750E+02 -.851190523E+02 -.851565784E+02 -.851965346E+02 -.852387984E+02 -.852832439E+02 -.853297428E+02 -.853781655E+02 -.854283815E+02 -.854802606E+02 -.855336732E+02 -.855884914E+02 -.856445890E+02 -.857018424E+02 -.857601302E+02 -.858193343E+02 -.858793389E+02 -.859400308E+02 -.860012990E+02 -.860630335E+02 -.861251249E+02 -.861874621E+02 -.862499311E+02 -.863124117E+02 -.863747744E+02 -.864368757E+02 -.864985522E+02 -.865596133E+02 -.866198307E+02 -.866789261E+02 -.867365548E+02 -.867922837E+02 -.868455640E+02 -.868956950E+02 -.869417774E+02 -.869826528E+02 -.870168253E+02 -.870423595E+02 -.870567495E+02 -.870567495E+02
 -.870251946E+02 -.870251946E+02 -.870091339E+02 -.869806257E+02 -.869424620E+02 -.868968027E+02 -.868453185E+02 -.867893010E+02 -.867297499E+02 -.866674403E+02 -.866029779E+02 -.865368410E+02 -.864694121E+02 -.864010032E+02 -.863318735E+02 -.862622418E+02 -.861922965E+02 -.861222028E+02 -.860521095E+02 -.859821544E+02 -.859124686E+02 -.858431808E+02 -.857744200E+02 -.857063167E+02 -.856390044E+02 -.855726194E+02 -.855073010E+02 -.854431914E+02 -.853804355E+02 -.853191810E+02 -.852595784E+02 -.852017805E+02 -.851459416E+02 -.850922173E+02 -.850407627E+02 -.849917319E+02 -.849452763E+02 -.849015435E+02 -.848606763E+02 -.848228116E+02 -.847880791E+02 -.847566003E+02 -.847284875E+02 -.847038425E+02 -.846827557E+02 -.846653053E+02 -.846515560E+02 -.846415589E+02 -.846353505E+02 -.846329527E+02 -.846343723E+02 -.846396010E+02 -.846486156E+02 -.846613782E+02 -.846778366E+02 -.846979245E+02 -.847215627E+02 -.847486596E+02 -.847791121E+02 -.848128067E+02 -.848496205E+02 -.848894224E+02 -.849320743E+02 -.849774322E+02 -.850253474E+02 -.850756678E+02 -.851282391E+02 -.851829055E+02 -.852395113E+02 -.852979015E+02 -.853579226E+02 -.854194239E+02 -.854822573E+02 -.855462785E+02 -.856113471E+02 -.856773267E+02 -.857440850E+02 -.858114936E+02 -.858794271E+02 -.859477631E+02 -.860163799E+02 -.860851558E+02 -.861539666E+02 -.862226824E+02 -.862911641E+02 -.863592583E+02 -.864267909E+02 -.864935588E+02 -.865593195E+02 -.866237765E+02 -.866865621E+02 -.867472138E+02 -.868051442E+02 -.868596024E+02 -.869096228E+02 -.869539601E+02 -.869910038E+02 -.870186688E+02 -.870342526E+02 -.870342526E+02
 -.870011593E+02 -.870011593E+02 -.869838235E+02 -.869530417E+02 -.869118132E+02 -.868624535E+02 -.868067504E+02 -.867460841E+02 -.866815217E+02 -.866138920E+02 -.865438425E+02 -.864718839E+02 -.863984243E+02 -.863237955E+02 -.862482710E+02 -.861720812E+02 -.860954243E+02 -.860184755E+02 -.859413933E+02 -.858643265E+02 -.857874189E+02 -.857108126E+02 -.856346512E+02 -.855590811E+02 -.854842526E+02 -.854103202E+02 -.853374432E+02 -.852657853E+02 -.851955153E+02 -.851268062E+02 -.850598358E+02 -.849947853E+02 -.849318388E+02 -.848711825E+02 -.848130028E+02 -.847574852E+02 -.847048131E+02 -.846551660E+02 -.846087182E+02 -.845656373E+02 -.845260825E+02 -.844902036E+02 -.844581392E+02 -.844300151E+02 -.844059434E+02 -.843860208E+02 -.843703279E+02 -.843589282E+02 -.843518673E+02 -.843491723E+02 -.843508521E+02 -.843568963E+02 -.843672762E+02 -.843819448E+02 -.844008371E+02 -.844238712E+02 -.844509487E+02 -.844819564E+02 -.845167669E+02 -.845552404E+02 -.845972257E+02 -.846425620E+02 -.846910803E+02 -.847426049E+02 -.847969551E+02 -.848539467E+02 -.849133931E+02 -.849751074E+02 -.850389031E+02 -.851045955E+02 -.851720027E+02 -.852409468E+02 -.853112543E+02 -.853827572E+02 -.854552927E+02 -.855287042E+02 -.856028406E+02 -.856775568E+02 -.857527121E+02 -.858281704E+02 -.859037980E+02 -.859794622E+02 -.860550288E+02 -.861303588E+02 -.862053042E+02 -.862797028E+02 -.863533711E+02 -.864260950E+02 -.864976188E+02 -.865676298E+02 -.866357391E+02 -.867014563E+02 -.867641574E+02 -.868230427E+02 -.868770821E+02 -.869249445E+02 -.869649064E+02 -.869947334E+02 -.870115269E+02 -.870115269E+02
 -.869768987E+02 -.869768987E+02 -.869582774E+02 -.869251937E+02 -.868808515E+02 -.868277204E+02 -.867677041E+02 -.867022709E+02 -.866325562E+02 -.865594410E+02 -.864836122E+02 -.864056107E+02 -.863258669E+02 -.862447285E+02 -.861624810E+02 -.860793647E+02 -.859955864E+02 -.859113298E+02 -.858267631E+02 -.857420463E+02 -.856573352E+02 -.855727853E+02 -.854885551E+02 -.854048074E+02 -.853217105E+02 -.852394392E+02 -.851581754E+02 -.850781080E+02 -.849994332E+02 -.849223542E+02 -.848470807E+02 -.847738279E+02 -.847028157E+02 -.846342670E+02 -.845684063E+02 -.845054581E+02 -.844456453E+02 -.843891870E+02 -.843362968E+02 -.842871810E+02 -.842420362E+02 -.842010477E+02 -.841643874E+02 -.841322118E+02 -.841046605E+02 -.840818543E+02 -.840638939E+02 -.840508588E+02 -.840428062E+02 -.840397705E+02 -.840417625E+02 -.840487696E+02 -.840607561E+02 -.840776629E+02 -.840994090E+02 -.841258921E+02 -.841569897E+02 -.841925607E+02 -.842324472E+02 -.842764756E+02 -.843244591E+02 -.843761994E+02 -.844314888E+02 -.844901122E+02 -.845518489E+02 -.846164749E+02 -.846837645E+02 -.847534923E+02 -.848254346E+02 -.848993709E+02 -.849750856E+02 -.850523687E+02 -.851310168E+02 -.852108341E+02 -.852916327E+02 -.853732328E+02 -.854554627E+02 -.855381586E+02 -.856211640E+02 -.857043282E+02 -.857875054E+02 -.858705522E+02 -.859533251E+02 -.860356768E+02 -.861174521E+02 -.861984812E+02 -.862785728E+02 -.863575042E+02 -.864350086E+02 -.865107592E+02 -.865843483E+02 -.866552602E+02 -.867228368E+02 -.867862320E+02 -.868443538E+02 -.868957879E+02 -.869387001E+02 -.869707087E+02 -.869887209E+02 -.869887209E+02
 -.869526127E+02 -.869526127E+02 -.869326988E+02 -.868972940E+02 -.868498031E+02 -.867928472E+02 -.867284443E+02 -.866581504E+02 -.865831659E+02 -.865044203E+02 -.864226367E+02 -.863383816E+02 -.862521035E+02 -.861641623E+02 -.860748532E+02 -.859844236E+02 -.858930870E+02 -.858010347E+02 -.857084436E+02 -.856154831E+02 -.855223199E+02 -.854291228E+02 -.853360646E+02 -.852433250E+02 -.851510918E+02 -.850595623E+02 -.849689438E+02 -.848794542E+02 -.847913216E+02 -.847047844E+02 -.846200901E+02 -.845374944E+02 -.844572599E+02 -.843796545E+02 -.843049494E+02 -.842334174E+02 -.841653302E+02 -.841009569E+02 -.840405606E+02 -.839843964E+02 -.839327083E+02 -.838857271E+02 -.838436672E+02 -.838067248E+02 -.837750747E+02 -.837488690E+02 -.837282344E+02 -.837132713E+02 -.837040521E+02 -.837006202E+02 -.837029895E+02 -.837111444E+02 -.837250396E+02 -.837446010E+02 -.837697266E+02 -.838002876E+02 -.838361304E+02 -.838770782E+02 -.839229334E+02 -.839734795E+02 -.840284843E+02 -.840877019E+02 -.841508755E+02 -.842177403E+02 -.842880260E+02 -.843614589E+02 -.844377649E+02 -.845166716E+02 -.845979098E+02 -.846812163E+02 -.847663346E+02 -.848530168E+02 -.849410248E+02 -.850301306E+02 -.851201173E+02 -.852107794E+02 -.853019224E+02 -.853933627E+02 -.854849264E+02 -.855764487E+02 -.856677716E+02 -.857587419E+02 -.858492080E+02 -.859390163E+02 -.860280056E+02 -.861160013E+02 -.862028069E+02 -.862881935E+02 -.863718864E+02 -.864535477E+02 -.865327541E+02 -.866089682E+02 -.866815010E+02 -.867494641E+02 -.868117068E+02 -.868667356E+02 -.869126092E+02 -.869468030E+02 -.869660336E+02 -.869660336E+02
 -.869285521E+02 -.869285521E+02 -.869073471E+02 -.868696188E+02 -.868189680E+02 -.867581638E+02 -.866893359E+02 -.866141222E+02 -.865337833E+02 -.864492926E+02 -.863614032E+02 -.862707019E+02 -.861776504E+02 -.860826175E+02 -.859859037E+02 -.858877608E+02 -.857884070E+02 -.856880381E+02 -.855868369E+02 -.854849801E+02 -.853826440E+02 -.852800083E+02 -.851772599E+02 -.850745956E+02 -.849722240E+02 -.848703667E+02 -.847692599E+02 -.846691540E+02 -.845703142E+02 -.844730196E+02 -.843775623E+02 -.842842463E+02 -.841933859E+02 -.841053038E+02 -.840203289E+02 -.839387938E+02 -.838610320E+02 -.837873750E+02 -.837181488E+02 -.836536707E+02 -.835942456E+02 -.835401627E+02 -.834916916E+02 -.834490797E+02 -.834125481E+02 -.833822896E+02 -.833584652E+02 -.833412027E+02 -.833305943E+02 -.833266955E+02 -.833295242E+02 -.833390606E+02 -.833552473E+02 -.833779902E+02 -.834071597E+02 -.834425926E+02 -.834840945E+02 -.835314421E+02 -.835843862E+02 -.836426552E+02 -.837059579E+02 -.837739876E+02 -.838464252E+02 -.839229427E+02 -.840032071E+02 -.840868830E+02 -.841736361E+02 -.842631357E+02 -.843550577E+02 -.844490867E+02 -.845449176E+02 -.846422579E+02 -.847408283E+02 -.848403642E+02 -.849406159E+02 -.850413492E+02 -.851423447E+02 -.852433978E+02 -.853443174E+02 -.854449243E+02 -.855450497E+02 -.856445320E+02 -.857432136E+02 -.858409369E+02 -.859375379E+02 -.860328403E+02 -.861266457E+02 -.862187229E+02 -.863087932E+02 -.863965119E+02 -.864814445E+02 -.865630362E+02 -.866405720E+02 -.867131258E+02 -.867794937E+02 -.868381082E+02 -.868869269E+02 -.869232879E+02 -.869437244E+02 -.869437244E+02
 -.869050379E+02 -.869050379E+02 -.868825574E+02 -.868425289E+02 -.867887428E+02 -.867241102E+02 -.866508642E+02 -.865707176E+02 -.864849846E+02 -.863946743E+02 -.863005630E+02 -.862032519E+02 -.861032107E+02 -.860008114E+02 -.858963556E+02 -.857900955E+02 -.856822491E+02 -.855730128E+02 -.854625714E+02 -.853511054E+02 -.852387968E+02 -.851258346E+02 -.850124183E+02 -.848987613E+02 -.847850934E+02 -.846716628E+02 -.845587367E+02 -.844466024E+02 -.843355670E+02 -.842259567E+02 -.841181163E+02 -.840124075E+02 -.839092071E+02 -.838089050E+02 -.837119015E+02 -.836186039E+02 -.835294235E+02 -.834447710E+02 -.833650529E+02 -.832906663E+02 -.832219948E+02 -.831594035E+02 -.831032346E+02 -.830538024E+02 -.830113894E+02 -.829762419E+02 -.829485668E+02 -.829285279E+02 -.829162441E+02 -.829117869E+02 -.829151796E+02 -.829263968E+02 -.829453650E+02 -.829719633E+02 -.830060259E+02 -.830473437E+02 -.830956684E+02 -.831507154E+02 -.832121682E+02 -.832796824E+02 -.833528908E+02 -.834314078E+02 -.835148340E+02 -.836027610E+02 -.836947762E+02 -.837904664E+02 -.838894220E+02 -.839912410E+02 -.840955316E+02 -.842019152E+02 -.843100289E+02 -.844195271E+02 -.845300831E+02 -.846413903E+02 -.847531622E+02 -.848651332E+02 -.849770577E+02 -.850887094E+02 -.851998802E+02 -.853103784E+02 -.854200258E+02 -.855286553E+02 -.856361068E+02 -.857422218E+02 -.858468383E+02 -.859497822E+02 -.860508583E+02 -.861498381E+02 -.862464440E+02 -.863403300E+02 -.864310561E+02 -.865180560E+02 -.866005948E+02 -.866777153E+02 -.867481672E+02 -.868103165E+02 -.868620274E+02 -.869005101E+02 -.869221240E+02 -.869221240E+02
 -.868824763E+02 -.868824763E+02 -.868587554E+02 -.868164864E+02 -.867596385E+02 -.866912520E+02 -.866136534E+02 -.865286208E+02 -.864375116E+02 -.863413618E+02 -.862409634E+02 -.861369244E+02 -.860297148E+02 -.859197040E+02 -.858071887E+02 -.856924144E+02 -.855755928E+02 -.854569151E+02 -.853365621E+02 -.852147124E+02 -.850915497E+02 -.849672683E+02 -.848420776E+02 -.847162060E+02 -.845899042E+02 -.844634472E+02 -.843371357E+02 -.842112972E+02 -.840862860E+02 -.839624826E+02 -.838402933E+02 -.837201486E+02 -.836025013E+02 -.834878236E+02 -.833766044E+02 -.832693449E+02 -.831665546E+02 -.830687458E+02 -.829764281E+02 -.828901025E+02 -.828102556E+02 -.827373523E+02 -.826718305E+02 -.826140938E+02 -.825645065E+02 -.825233869E+02 -.824910030E+02 -.824675679E+02 -.824532359E+02 -.824481005E+02 -.824521921E+02 -.824654780E+02 -.824878626E+02 -.825191895E+02 -.825592433E+02 -.826077540E+02 -.826644008E+02 -.827288173E+02 -.828005974E+02 -.828793011E+02 -.829644607E+02 -.830555875E+02 -.831521782E+02 -.832537208E+02 -.833597009E+02 -.834696069E+02 -.835829352E+02 -.836991948E+02 -.838179110E+02 -.839386292E+02 -.840609171E+02 -.841843671E+02 -.843085978E+02 -.844332552E+02 -.845580124E+02 -.846825702E+02 -.848066560E+02 -.849300228E+02 -.850524471E+02 -.851737270E+02 -.852936792E+02 -.854121350E+02 -.855289363E+02 -.856439299E+02 -.857569607E+02 -.858678636E+02 -.859764528E+02 -.860825088E+02 -.861857623E+02 -.862858728E+02 -.863824021E+02 -.864747801E+02 -.865622599E+02 -.866438615E+02 -.867182973E+02 -.867838763E+02 -.868383805E+02 -.868789043E+02 -.869016470E+02 -.869016470E+02
 -.868613739E+02 -.868613739E+02 -.868364760E+02 -.867920739E+02 -.867322967E+02 -.866602996E+02 -.865784882E+02 -.864886924E+02 -.863923010E+02 -.862903668E+02 -.861836874E+02 -.860728677E+02 -.859583702E+02 -.858405524E+02 -.857196968E+02 -.855960340E+02 -.854697608E+02 -.853410544E+02 -.852100834E+02 -.850770175E+02 -.849420352E+02 -.848053302E+02 -.846671168E+02 -.845276350E+02 -.843871536E+02 -.842459736E+02 -.841044297E+02 -.839628922E+02 -.838217674E+02 -.836814974E+02 -.835425604E+02 -.834054684E+02 -.832707659E+02 -.831390262E+02 -.830108485E+02 -.828868521E+02 -.827676716E+02 -.826539498E+02 -.825463305E+02 -.824454512E+02 -.823519338E+02 -.822663768E+02 -.821893459E+02 -.821213654E+02 -.820629098E+02 -.820143955E+02 -.819761741E+02 -.819485256E+02 -.819316534E+02 -.819256806E+02 -.819306478E+02 -.819465120E+02 -.819731479E+02 -.820103495E+02 -.820578347E+02 -.821152495E+02 -.821821752E+02 -.822581347E+02 -.823426012E+02 -.824350064E+02 -.825347493E+02 -.826412051E+02 -.827537341E+02 -.828716897E+02 -.829944267E+02 -.831213080E+02 -.832517118E+02 -.833850366E+02 -.835207061E+02 -.836581738E+02 -.837969252E+02 -.839364807E+02 -.840763967E+02 -.842162666E+02 -.843557204E+02 -.844944247E+02 -.846320808E+02 -.847684232E+02 -.849032171E+02 -.850362555E+02 -.851673554E+02 -.852963533E+02 -.854231005E+02 -.855474562E+02 -.856692808E+02 -.857884257E+02 -.859047232E+02 -.860179718E+02 -.861279189E+02 -.862342386E+02 -.863365038E+02 -.864341497E+02 -.865264279E+02 -.866123459E+02 -.866905902E+02 -.867594257E+02 -.868165662E+02 -.868590062E+02 -.868828042E+02 -.868828042E+02
 -.868423630E+02 -.868423630E+02 -.868163835E+02 -.867700104E+02 -.867075097E+02 -.866321303E+02 -.865463384E+02 -.864519995E+02 -.863505202E+02 -.862429566E+02 -.861300990E+02 -.860125385E+02 -.858907176E+02 -.857649706E+02 -.856355541E+02 -.855026723E+02 -.853664955E+02 -.852271753E+02 -.850848575E+02 -.849396925E+02 -.847918434E+02 -.846414943E+02 -.844888567E+02 -.843341744E+02 -.841777291E+02 -.840198434E+02 -.838608845E+02 -.837012661E+02 -.835414499E+02 -.833819470E+02 -.832233175E+02 -.830661697E+02 -.829111578E+02 -.827589795E+02 -.826103707E+02 -.824661002E+02 -.823269628E+02 -.821937705E+02 -.820673435E+02 -.819484994E+02 -.818380418E+02 -.817367486E+02 -.816453595E+02 -.815645635E+02 -.814949867E+02 -.814371812E+02 -.813916139E+02 -.813586581E+02 -.813385854E+02 -.813315607E+02 -.813376386E+02 -.813567618E+02 -.813887632E+02 -.814333685E+02 -.814902020E+02 -.815587941E+02 -.816385904E+02 -.817289619E+02 -.818292171E+02 -.819386134E+02 -.820563701E+02 -.821816808E+02 -.823137248E+02 -.824516793E+02 -.825947294E+02 -.827420776E+02 -.828929524E+02 -.830466148E+02 -.832023647E+02 -.833595447E+02 -.835175442E+02 -.836758007E+02 -.838338017E+02 -.839910843E+02 -.841472347E+02 -.843018866E+02 -.844547192E+02 -.846054543E+02 -.847538526E+02 -.848997102E+02 -.850428536E+02 -.851831344E+02 -.853204233E+02 -.854546030E+02 -.855855597E+02 -.857131728E+02 -.858373035E+02 -.859577791E+02 -.860743750E+02 -.861867915E+02 -.862946236E+02 -.863973242E+02 -.864941551E+02 -.865841249E+02 -.866659083E+02 -.867377421E+02 -.867972898E+02 -.868414670E+02 -.868662161E+02 -.868662161E+02
 -.868262097E+02 -.868262097E+02 -.867992821E+02 -.867511678E+02 -.866862382E+02 -.866078093E+02 -.865183853E+02 -.864198481E+02 -.863136038E+02 -.862006956E+02 -.860818916E+02 -.859577537E+02 -.858286897E+02 -.856949955E+02 -.855568877E+02 -.854145286E+02 -.852680468E+02 -.851175540E+02 -.849631582E+02 -.848049753E+02 -.846431392E+02 -.844778104E+02 -.843091840E+02 -.841374961E+02 -.839630301E+02 -.837861221E+02 -.836071652E+02 -.834266136E+02 -.832449855E+02 -.830628654E+02 -.828809054E+02 -.826998248E+02 -.825204091E+02 -.823435068E+02 -.821700243E+02 -.820009198E+02 -.818371942E+02 -.816798810E+02 -.815300336E+02 -.813887112E+02 -.812569635E+02 -.811358138E+02 -.810262415E+02 -.809291641E+02 -.808454199E+02 -.807757509E+02 -.807207872E+02 -.806810341E+02 -.806568602E+02 -.806484895E+02 -.806559964E+02 -.806793038E+02 -.807181850E+02 -.807722683E+02 -.808410462E+02 -.809238856E+02 -.810200416E+02 -.811286733E+02 -.812488601E+02 -.813796198E+02 -.815199259E+02 -.816687258E+02 -.818249570E+02 -.819875630E+02 -.821555074E+02 -.823277861E+02 -.825034379E+02 -.826815531E+02 -.828612803E+02 -.830418308E+02 -.832224825E+02 -.834025806E+02 -.835815385E+02 -.837588365E+02 -.839340197E+02 -.841066952E+02 -.842765284E+02 -.844432388E+02 -.846065946E+02 -.847664082E+02 -.849225294E+02 -.850748391E+02 -.852232422E+02 -.853676593E+02 -.855080170E+02 -.856442373E+02 -.857762244E+02 -.859038486E+02 -.860269275E+02 -.861452008E+02 -.862583003E+02 -.863657108E+02 -.864667195E+02 -.865603520E+02 -.866452891E+02 -.867197588E+02 -.867813968E+02 -.868270664E+02 -.868526252E+02 -.868526252E+02
 -.868138280E+02 -.868138280E+02 -.867861316E+02 -.867365868E+02 -.866696309E+02 -.865886138E+02 -.864960503E+02 -.863938147E+02 -.862832907E+02 -.861654885E+02 -.860411354E+02 -.859107450E+02 -.857746724E+02 -.856331571E+02 -.854863565E+02 -.853343723E+02 -.851772724E+02 -.850151087E+02 -.848479312E+02 -.846758010E+02 -.844988020E+02 -.843170504E+02 -.841307044E+02 -.839399728E+02 -.837451228E+02 -.835464875E+02 -.833444729E+02 -.831395640E+02 -.829323301E+02 -.827234294E+02 -.825136128E+02 -.823037248E+02 -.820947042E+02 -.818875818E+02 -.816834758E+02 -.814835842E+02 -.812891753E+02 -.811015739E+02 -.809221457E+02 -.807522779E+02 -.805933579E+02 -.804467495E+02 -.803137679E+02 -.801956536E+02 -.800935464E+02 -.800084604E+02 -.799412603E+02 -.798926417E+02 -.798631137E+02 -.798529861E+02 -.798623623E+02 -.798911359E+02 -.799389938E+02 -.800054240E+02 -.800897280E+02 -.801910379E+02 -.803083364E+02 -.804404809E+02 -.805862276E+02 -.807442583E+02 -.809132057E+02 -.810916793E+02 -.812782886E+02 -.814716646E+02 -.816704791E+02 -.818734606E+02 -.820794077E+02 -.822871988E+02 -.824957998E+02 -.827042686E+02 -.829117572E+02 -.831175122E+02 -.833208727E+02 -.835212671E+02 -.837182095E+02 -.839112934E+02 -.841001865E+02 -.842846239E+02 -.844644009E+02 -.846393661E+02 -.848094133E+02 -.849744733E+02 -.851345055E+02 -.852894883E+02 -.854394082E+02 -.855842484E+02 -.857239743E+02 -.858585171E+02 -.859877534E+02 -.861114798E+02 -.862293818E+02 -.863409932E+02 -.864456448E+02 -.865423987E+02 -.866299626E+02 -.867065797E+02 -.867698858E+02 -.868167241E+02 -.868429066E+02 -.868429066E+02
 -.868062901E+02 -.868062901E+02 -.867780585E+02 -.867274904E+02 -.866590402E+02 -.865760522E+02 -.864810179E+02 -.863757738E+02 -.862616557E+02 -.861396170E+02 -.860103206E+02 -.858742101E+02 -.857315658E+02 -.855825483E+02 -.854272331E+02 -.852656379E+02 -.850977453E+02 -.849235211E+02 -.847429304E+02 -.845559514E+02 -.843625883E+02 -.841628829E+02 -.839569260E+02 -.837448682E+02 -.835269310E+02 -.833034166E+02 -.830747186E+02 -.828413314E+02 -.826038594E+02 -.823630259E+02 -.821196792E+02 -.818747990E+02 -.816294985E+02 -.813850256E+02 -.811427589E+02 -.809042013E+02 -.806709682E+02 -.804447718E+02 -.802273999E+02 -.800206904E+02 -.798265013E+02 -.796466771E+02 -.794830116E+02 -.793372099E+02 -.792108489E+02 -.791053394E+02 -.790218907E+02 -.789614784E+02 -.789248190E+02 -.789123495E+02 -.789242159E+02 -.789602687E+02 -.790200671E+02 -.791028911E+02 -.792077615E+02 -.793334657E+02 -.794785893E+02 -.796415520E+02 -.798206455E+02 -.800140723E+02 -.802199847E+02 -.804365213E+02 -.806618408E+02 -.808941520E+02 -.811317394E+02 -.813729841E+02 -.816163798E+02 -.818605442E+02 -.821042262E+02 -.823463087E+02 -.825858089E+02 -.828218751E+02 -.830537813E+02 -.832809205E+02 -.835027966E+02 -.837190150E+02 -.839292738E+02 -.841333530E+02 -.843311054E+02 -.845224463E+02 -.847073433E+02 -.848858064E+02 -.850578776E+02 -.852236195E+02 -.853831044E+02 -.855364005E+02 -.856835575E+02 -.858245892E+02 -.859594523E+02 -.860880208E+02 -.862100539E+02 -.863251550E+02 -.864327199E+02 -.865318696E+02 -.866213641E+02 -.866994902E+02 -.867639168E+02 -.868115068E+02 -.868380749E+02 -.868380749E+02
 -.868048306E+02 -.868048306E+02 -.867763608E+02 -.867252904E+02 -.866560320E+02 -.865718757E+02 -.864752484E+02 -.863679149E+02 -.862511317E+02 -.861257669E+02 -.859923925E+02 -.858513562E+02 -.857028376E+02 -.855468917E+02 -.853834845E+02 -.852125204E+02 -.850338651E+02 -.848473653E+02 -.846528651E+02 -.844502211E+02 -.842393167E+02 -.840200758E+02 -.837924767E+02 -.835565654E+02 -.833124703E+02 -.830604164E+02 -.828007402E+02 -.825339051E+02 -.822605157E+02 -.819813334E+02 -.816972889E+02 -.814094946E+02 -.811192537E+02 -.808280652E+02 -.805376252E+02 -.802498216E+02 -.799667230E+02 -.796905599E+02 -.794236976E+02 -.791686019E+02 -.789277973E+02 -.787038175E+02 -.784991511E+02 -.783161840E+02 -.781571387E+02 -.780240164E+02 -.779185406E+02 -.778421081E+02 -.777957472E+02 -.777800870E+02 -.777953378E+02 -.778412847E+02 -.779172942E+02 -.780223334E+02 -.781550013E+02 -.783135700E+02 -.784960346E+02 -.787001685E+02 -.789235822E+02 -.791637834E+02 -.794182349E+02 -.796844090E+02 -.799598366E+02 -.802421490E+02 -.805291126E+02 -.808186556E+02 -.811088866E+02 -.813981063E+02 -.816848121E+02 -.819676973E+02 -.822456463E+02 -.825177246E+02 -.827831682E+02 -.830413693E+02 -.832918627E+02 -.835343103E+02 -.837684865E+02 -.839942639E+02 -.842115989E+02 -.844205185E+02 -.846211074E+02 -.848134953E+02 -.849978447E+02 -.851743386E+02 -.853431675E+02 -.855045154E+02 -.856585447E+02 -.858053784E+02 -.859450783E+02 -.860776199E+02 -.862028597E+02 -.863204945E+02 -.864300093E+02 -.865306107E+02 -.866211397E+02 -.866999603E+02 -.867648138E+02 -.868126304E+02 -.868392854E+02 -.868392854E+02
 -.868108395E+02 -.868108395E+02 -.867825024E+02 -.867315832E+02 -.866623815E+02 -.865780750E+02 -.864809791E+02 -.863727456E+02 -.862545161E+02 -.861270413E+02 -.859907719E+02 -.858459299E+02 -.856925641E+02 -.855305930E+02 -.853598400E+02 -.851800602E+02 -.849909638E+02 -.847922352E+02 -.845835505E+02 -.843645928E+02 -.841350685E+02 -.838947225E+02 -.836433545E+02 -.833808360E+02 -.831071296E+02 -.828223079E+02 -.825265757E+02 -.822202925E+02 -.819039966E+02 -.815784297E+02 -.812445610E+02 -.809036109E+02 -.805570703E+02 -.802067172E+02 -.798546260E+02 -.795031687E+02 -.791550061E+02 -.788130678E+02 -.784805185E+02 -.781607118E+02 -.778571299E+02 -.775733121E+02 -.773127726E+02 -.770789115E+02 -.768749215E+02 -.767036956E+02 -.765677388E+02 -.764690895E+02 -.764092530E+02 -.763891521E+02 -.764090956E+02 -.764687685E+02 -.765672419E+02 -.767030045E+02 -.768740123E+02 -.770777550E+02 -.773113346E+02 -.775715538E+02 -.778550086E+02 -.781581808E+02 -.784775279E+02 -.788095643E+02 -.791509337E+02 -.794984687E+02 -.798492371E+02 -.802005755E+02 -.805501091E+02 -.808957608E+02 -.812357498E+02 -.815685818E+02 -.818930334E+02 -.822081320E+02 -.825131329E+02 -.828074949E+02 -.830908560E+02 -.833630094E+02 -.836238814E+02 -.838735097E+02 -.841120241E+02 -.843396292E+02 -.845565873E+02 -.847632041E+02 -.849598138E+02 -.851467660E+02 -.853244116E+02 -.854930887E+02 -.856531070E+02 -.858047302E+02 -.859481548E+02 -.860834855E+02 -.862107028E+02 -.863296235E+02 -.864398497E+02 -.865407030E+02 -.866311390E+02 -.867096370E+02 -.867740567E+02 -.868214509E+02 -.868478251E+02 -.868478251E+02
 -.868258470E+02 -.868258470E+02 -.867980970E+02 -.867481318E+02 -.866800538E+02 -.865968620E+02 -.865007046E+02 -.863930738E+02 -.862749566E+02 -.861469501E+02 -.860093501E+02 -.858622196E+02 -.857054429E+02 -.855387665E+02 -.853618324E+02 -.851742038E+02 -.849753877E+02 -.847648525E+02 -.845420457E+02 -.843064090E+02 -.840573954E+02 -.837944853E+02 -.835172058E+02 -.832251514E+02 -.829180072E+02 -.825955761E+02 -.822578089E+02 -.819048384E+02 -.815370165E+02 -.811549553E+02 -.807595687E+02 -.803521151E+02 -.799342379E+02 -.795080006E+02 -.790759142E+02 -.786409530E+02 -.782065538E+02 -.777765977E+02 -.773553696E+02 -.769474950E+02 -.765578544E+02 -.761914749E+02 -.758534050E+02 -.755485754E+02 -.752816518E+02 -.750568882E+02 -.748779865E+02 -.747479699E+02 -.746690771E+02 -.746426828E+02 -.746692477E+02 -.747483022E+02 -.748784628E+02 -.750574823E+02 -.752823297E+02 -.755492960E+02 -.758541206E+02 -.761921322E+02 -.765583956E+02 -.769478581E+02 -.773554895E+02 -.777764070E+02 -.782059832E+02 -.786399316E+02 -.790743701E+02 -.795058604E+02 -.799314273E+02 -.803485583E+02 -.807551880E+02 -.811496712E+02 -.815307468E+02 -.818974983E+02 -.822493110E+02 -.825858299E+02 -.829069195E+02 -.832126268E+02 -.835031471E+02 -.837787946E+02 -.840399754E+02 -.842871653E+02 -.845208895E+02 -.847417053E+02 -.849501863E+02 -.851469084E+02 -.853324356E+02 -.855073067E+02 -.856720199E+02 -.858270167E+02 -.859726619E+02 -.861092199E+02 -.862368252E+02 -.863554439E+02 -.864648254E+02 -.865644389E+02 -.866533916E+02 -.867303216E+02 -.867932590E+02 -.868394442E+02 -.868650931E+02 -.868650931E+02
 -.868514861E+02 -.868514861E+02 -.868248687E+02 -.867768246E+02 -.867111627E+02 -.866306252E+02 -.865371303E+02 -.864319601E+02 -.863159027E+02 -.861893625E+02 -.860524438E+02 -.859050155E+02 -.857467605E+02 -.855772136E+02 -.853957918E+02 -.852018172E+02 -.849945363E+02 -.847731363E+02 -.845367599E+02 -.842845196E+02 -.840155132E+02 -.837288407E+02 -.834236245E+02 -.830990325E+02 -.827543079E+02 -.823888028E+02 -.820020211E+02 -.815936669E+02 -.811637028E+02 -.807124142E+02 -.802404813E+02 -.797490540E+02 -.792398281E+02 -.787151170E+02 -.781779130E+02 -.776319316E+02 -.770816312E+02 -.765322031E+02 -.759895231E+02 -.754600655E+02 -.749507756E+02 -.744689044E+02 -.740218120E+02 -.736167472E+02 -.732606140E+02 -.729597381E+02 -.727196435E+02 -.725448534E+02 -.724387231E+02 -.724033148E+02 -.724393202E+02 -.725460344E+02 -.727213821E+02 -.729619957E+02 -.732633408E+02 -.736198827E+02 -.740252872E+02 -.744726427E+02 -.749546947E+02 -.754640791E+02 -.759935421E+02 -.765361375E+02 -.770853910E+02 -.776354273E+02 -.781810570E+02 -.787178231E+02 -.792420116E+02 -.797506316E+02 -.802413704E+02 -.807125320E+02 -.811629658E+02 -.815919903E+02 -.819993177E+02 -.823849833E+02 -.827492800E+02 -.830927015E+02 -.834158929E+02 -.837196098E+02 -.840046832E+02 -.842719924E+02 -.845224411E+02 -.847569393E+02 -.849763874E+02 -.851816625E+02 -.853736068E+02 -.855530146E+02 -.857206209E+02 -.858770865E+02 -.860229810E+02 -.861587626E+02 -.862847508E+02 -.864010919E+02 -.865077146E+02 -.866042710E+02 -.866900598E+02 -.867639256E+02 -.868241273E+02 -.868681662E+02 -.868925619E+02 -.868925619E+02
 -.868894333E+02 -.868894333E+02 -.868645914E+02 -.868196125E+02 -.867579004E+02 -.866818533E+02 -.865930913E+02 -.864926298E+02 -.863810116E+02 -.862584077E+02 -.861246939E+02 -.859795077E+02 -.858222927E+02 -.856523305E+02 -.854687655E+02 -.852706235E+02 -.850568255E+02 -.848261996E+02 -.845774908E+02 -.843093718E+02 -.840204539E+02 -.837093015E+02 -.833744504E+02 -.830144327E+02 -.826278090E+02 -.822132118E+02 -.817694007E+02 -.812953330E+02 -.807902493E+02 -.802537770E+02 -.796860483E+02 -.790878317E+02 -.784606703E+02 -.778070186E+02 -.771303674E+02 -.764353435E+02 -.757277697E+02 -.750146722E+02 -.743042243E+02 -.736056207E+02 -.729288802E+02 -.722845842E+02 -.716835617E+02 -.711365374E+02 -.706537623E+02 -.702446471E+02 -.699174185E+02 -.696788141E+02 -.695338317E+02 -.694855426E+02 -.695349770E+02 -.696810853E+02 -.699207773E+02 -.702490370E+02 -.706591102E+02 -.711427550E+02 -.716905477E+02 -.722922269E+02 -.729370601E+02 -.736142137E+02 -.743131041E+02 -.750237132E+02 -.757368496E+02 -.764443446E+02 -.771391781E+02 -.778155339E+02 -.784687920E+02 -.790954674E+02 -.796931106E+02 -.802601822E+02 -.807959159E+02 -.813001802E+02 -.817733473E+02 -.822161745E+02 -.826297025E+02 -.830151682E+02 -.833739362E+02 -.837074428E+02 -.840171540E+02 -.843045330E+02 -.845710172E+02 -.848180000E+02 -.850468184E+02 -.852587430E+02 -.854549700E+02 -.856366140E+02 -.858046993E+02 -.859601511E+02 -.861037829E+02 -.862362804E+02 -.863581799E+02 -.864698392E+02 -.865713985E+02 -.866627285E+02 -.867433616E+02 -.868124001E+02 -.868683962E+02 -.869091936E+02 -.869317206E+02 -.869317206E+02
 -.869413230E+02 -.869413230E+02 -.869190002E+02 -.868784116E+02 -.868224318E+02 -.867530197E+02 -.866714226E+02 -.865783304E+02 -.864739931E+02 -.863583083E+02 -.862308864E+02 -.860910990E+02 -.859381130E+02 -.857709157E+02 -.855883309E+02 -.853890295E+02 -.851715356E+02 -.849342297E+02 -.846753504E+02 -.843929959E+02 -.840851262E+02 -.837495698E+02 -.833840348E+02 -.829861296E+02 -.825533952E+02 -.820833546E+02 -.815735829E+02 -.810218041E+02 -.804260179E+02 -.797846611E+02 -.790968013E+02 -.783623627E+02 -.775823727E+02 -.767592151E+02 -.758968702E+02 -.750011139E+02 -.740796494E+02 -.731421436E+02 -.722001496E+02 -.712669031E+02 -.703569973E+02 -.694859505E+02 -.686696939E+02 -.679240120E+02 -.672639704E+02 -.667033650E+02 -.662542190E+02 -.659263502E+02 -.657270223E+02 -.656606912E+02 -.657288505E+02 -.659299799E+02 -.662595974E+02 -.667104140E+02 -.672725878E+02 -.679340733E+02 -.686810552E+02 -.694984517E+02 -.703704663E+02 -.712811606E+02 -.722150136E+02 -.731574348E+02 -.740951954E+02 -.750167533E+02 -.759124548E+02 -.767746116E+02 -.775974629E+02 -.783770428E+02 -.791109796E+02 -.797982561E+02 -.804389553E+02 -.810340138E+02 -.815849970E+02 -.820939047E+02 -.825630106E+02 -.829947362E+02 -.833915542E+02 -.837559190E+02 -.840902180E+02 -.843967397E+02 -.846776544E+02 -.849350031E+02 -.851706929E+02 -.853864961E+02 -.855840502E+02 -.857648592E+02 -.859302935E+02 -.860815882E+02 -.862198383E+02 -.863459897E+02 -.864608248E+02 -.865649416E+02 -.866587225E+02 -.867422919E+02 -.868154582E+02 -.868776349E+02 -.869277361E+02 -.869640372E+02 -.869839921E+02 -.869839921E+02
 -.870086322E+02 -.870086322E+02 -.869896683E+02 -.869549708E+02 -.869067487E+02 -.868464185E+02 -.867747763E+02 -.866921276E+02 -.865983832E+02 -.864931300E+02 -.863756815E+02 -.862451125E+02 -.861002821E+02 -.859398465E+02 -.857622639E+02 -.855657939E+02 -.853484905E+02 -.851081927E+02 -.848425108E+02 -.845488130E+02 -.842242111E+02 -.838655492E+02 -.834693999E+02 -.830320701E+02 -.825496248E+02 -.820179356E+02 -.814327644E+02 -.807898918E+02 -.800853009E+02 -.793154261E+02 -.784774712E+02 -.775697919E+02 -.765923317E+02 -.755470798E+02 -.744385122E+02 -.732739614E+02 -.720638583E+02 -.708217952E+02 -.695643746E+02 -.683108369E+02 -.670824848E+02 -.659019500E+02 -.647923640E+02 -.637764942E+02 -.628759063E+02 -.621101946E+02 -.614963120E+02 -.610480151E+02 -.607754326E+02 -.606847575E+02 -.607780637E+02 -.610532445E+02 -.615040740E+02 -.621203909E+02 -.628884061E+02 -.637911356E+02 -.648089557E+02 -.659202752E+02 -.671023055E+02 -.683319006E+02 -.695864220E+02 -.708445687E+02 -.720871108E+02 -.732974635E+02 -.744620584E+02 -.755704924E+02 -.766154617E+02 -.775925182E+02 -.784996975E+02 -.793370769E+02 -.801063159E+02 -.808102215E+02 -.814523649E+02 -.820367644E+02 -.825676380E+02 -.830492192E+02 -.834856305E+02 -.838807999E+02 -.842384133E+02 -.845618918E+02 -.848543854E+02 -.851187795E+02 -.853577058E+02 -.855735583E+02 -.857685089E+02 -.859445225E+02 -.861033699E+02 -.862466380E+02 -.863757359E+02 -.864918964E+02 -.865961721E+02 -.866894245E+02 -.867723045E+02 -.868452218E+02 -.869083014E+02 -.869613218E+02 -.870036303E+02 -.870340296E+02 -.870506255E+02 -.870506255E+02
 -.870925320E+02 -.870925320E+02 -.870778533E+02 -.870507036E+02 -.870124809E+02 -.869639511E+02 -.869053802E+02 -.868366317E+02 -.867572358E+02 -.866664382E+02 -.865632315E+02 -.864463730E+02 -.863143924E+02 -.861655888E+02 -.859980206E+02 -.858094881E+02 -.855975091E+02 -.853592890E+02 -.850916854E+02 -.847911686E+02 -.844537800E+02 -.840750902E+02 -.836501633E+02 -.831735326E+02 -.826391989E+02 -.820406651E+02 -.813710239E+02 -.806231217E+02 -.797898203E+02 -.788643790E+02 -.778409709E+02 -.767153329E+02 -.754855247E+02 -.741527418E+02 -.727220949E+02 -.712032463E+02 -.696107873E+02 -.679642641E+02 -.662878082E+02 -.646093925E+02 -.629597898E+02 -.613713523E+02 -.598767344E+02 -.585076623E+02 -.572938212E+02 -.562618946E+02 -.554347665E+02 -.548308814E+02 -.544637548E+02 -.543416271E+02 -.544672561E+02 -.548378485E+02 -.554451278E+02 -.562755411E+02 -.573106049E+02 -.585273948E+02 -.598991862E+02 -.613962542E+02 -.629868362E+02 -.646382480E+02 -.663181177E+02 -.679956658E+02 -.696429275E+02 -.712357941E+02 -.727547554E+02 -.741852655E+02 -.755177118E+02 -.767470333E+02 -.778720799E+02 -.788948300E+02 -.798195760E+02 -.806521647E+02 -.813993487E+02 -.820682703E+02 -.826660819E+02 -.831996848E+02 -.836755676E+02 -.840997190E+02 -.844775945E+02 -.848141190E+02 -.851137115E+02 -.853803222E+02 -.856174743E+02 -.858283074E+02 -.860156178E+02 -.861818959E+02 -.863293585E+02 -.864599754E+02 -.865754917E+02 -.866774435E+02 -.867671672E+02 -.868458023E+02 -.869142862E+02 -.869733398E+02 -.870234410E+02 -.870647844E+02 -.870972230E+02 -.871201854E+02 -.871325643E+02 -.871325643E+02
 -.871937165E+02 -.871937165E+02 -.871843135E+02 -.871664862E+02 -.871406691E+02 -.871068679E+02 -.870647415E+02 -.870136592E+02 -.869527369E+02 -.868808589E+02 -.867966856E+02 -.866986511E+02 -.865849503E+02 -.864535176E+02 -.863019962E+02 -.861276990E+02 -.859275598E+02 -.856980755E+02 -.854352383E+02 -.851344579E+02 -.847904767E+02 -.843972788E+02 -.839479997E+02 -.834348462E+02 -.828490422E+02 -.821808220E+02 -.814195047E+02 -.805536893E+02 -.795716184E+02 -.784617595E+02 -.772136390E+02 -.758189361E+02 -.742727898E+02 -.725752054E+02 -.707323726E+02 -.687576648E+02 -.666720966E+02 -.645041008E+02 -.622886167E+02 -.600656297E+02 -.578783905E+02 -.557715584E+02 -.537894590E+02 -.519745578E+02 -.503661738E+02 -.489994089E+02 -.479042548E+02 -.471048502E+02 -.466188827E+02 -.464571431E+02 -.466232486E+02 -.471135481E+02 -.479172157E+02 -.490165261E+02 -.503872992E+02 -.519994974E+02 -.538179682E+02 -.558033382E+02 -.579130858E+02 -.601028321E+02 -.623278731E+02 -.645449288E+02 -.667140063E+02 -.688001845E+02 -.707750746E+02 -.726177271E+02 -.743148472E+02 -.758603279E+02 -.772542417E+02 -.785015157E+02 -.796105220E+02 -.805917695E+02 -.814568112E+02 -.822174124E+02 -.828849729E+02 -.834701652E+02 -.839827421E+02 -.844314645E+02 -.848241091E+02 -.851675235E+02 -.854677077E+02 -.857299041E+02 -.859586894E+02 -.861580603E+02 -.863315115E+02 -.864821047E+02 -.866125282E+02 -.867251475E+02 -.868220472E+02 -.869050656E+02 -.869758214E+02 -.870357334E+02 -.870860327E+02 -.871277670E+02 -.871617965E+02 -.871887789E+02 -.872091422E+02 -.872230414E+02 -.872302949E+02 -.872302949E+02
 -.873122155E+02 -.873122155E+02 -.873091116E+02 -.873024393E+02 -.872915161E+02 -.872754806E+02 -.872533131E+02 -.872238444E+02 -.871857538E+02 -.871375578E+02 -.870775908E+02 -.870039773E+02 -.869145964E+02 -.868070364E+02 -.866785400E+02 -.865259372E+02 -.863455654E+02 -.861331735E+02 -.858838104E+02 -.855916941E+02 -.852500632E+02 -.848510123E+02 -.843853172E+02 -.838422616E+02 -.832094881E+02 -.824729071E+02 -.816167189E+02 -.806236210E+02 -.794752945E+02 -.781532702E+02 -.766402562E+02 -.749219502E+02 -.729892469E+02 -.708405947E+02 -.684841022E+02 -.659389256E+02 -.632355506E+02 -.604148436E+02 -.575260730E+02 -.546243473E+02 -.517679668E+02 -.490160485E+02 -.464265679E+02 -.440547822E+02 -.419519059E+02 -.401639105E+02 -.387303668E+02 -.376833544E+02 -.370465172E+02 -.368343386E+02 -.370516879E+02 -.376936656E+02 -.387457563E+02 -.401842809E+02 -.419771203E+02 -.440846578E+02 -.464608685E+02 -.490544753E+02 -.518101494E+02 -.546698372E+02 -.575743439E+02 -.604653020E+02 -.632875597E+02 -.659918418E+02 -.685373190E+02 -.708935849E+02 -.730415955E+02 -.749733696E+02 -.766905845E+02 -.782024550E+02 -.795233683E+02 -.806706744E+02 -.816628758E+02 -.825183040E+02 -.832542592E+02 -.838865286E+02 -.844291831E+02 -.848945582E+02 -.852933470E+02 -.856347503E+02 -.859266507E+02 -.861757874E+02 -.863879211E+02 -.865679826E+02 -.867202030E+02 -.868482268E+02 -.869552070E+02 -.870438868E+02 -.871166673E+02 -.871756648E+02 -.872227585E+02 -.872596298E+02 -.872877957E+02 -.873086350E+02 -.873234096E+02 -.873332795E+02 -.873393127E+02 -.873424877E+02 -.873436884E+02 -.873436884E+02
 -.874472192E+02 -.874472192E+02 -.874514235E+02 -.874577129E+02 -.874641392E+02 -.874688725E+02 -.874701514E+02 -.874662353E+02 -.874553578E+02 -.874356780E+02 -.874052300E+02 -.873618677E+02 -.873032022E+02 -.872265298E+02 -.871287485E+02 -.870062576E+02 -.868548389E+02 -.866695143E+02 -.864443757E+02 -.861723844E+02 -.858451355E+02 -.854525902E+02 -.849827768E+02 -.844214764E+02 -.837519195E+02 -.829545424E+02 -.820068871E+02 -.808837684E+02 -.795578788E+02 -.780010289E+02 -.761862010E+02 -.740904774E+02 -.716986684E+02 -.690071213E+02 -.660268807E+02 -.627853006E+02 -.593255613E+02 -.557042321E+02 -.519876698E+02 -.482482691E+02 -.445613164E+02 -.410026971E+02 -.376472542E+02 -.345673511E+02 -.318312768E+02 -.295012716E+02 -.276311763E+02 -.262643909E+02 -.254326170E+02 -.251551534E+02 -.254384772E+02 -.262760929E+02 -.276486792E+02 -.295245025E+02 -.318601193E+02 -.346016373E+02 -.376867603E+02 -.410471373E+02 -.446103302E+02 -.483014057E+02 -.520443733E+02 -.557638369E+02 -.593873056E+02 -.628483648E+02 -.660904483E+02 -.690704514E+02 -.717611613E+02 -.741517154E+02 -.762459572E+02 -.780592477E+02 -.796146379E+02 -.809392355E+02 -.820612794E+02 -.830080948E+02 -.838048620E+02 -.844740199E+02 -.850351056E+02 -.855048587E+02 -.858974673E+02 -.862248727E+02 -.864970843E+02 -.867224775E+02 -.869080617E+02 -.870597148E+02 -.871823834E+02 -.872802516E+02 -.873568835E+02 -.874153412E+02 -.874582841E+02 -.874880530E+02 -.875067408E+02 -.875162553E+02 -.875183750E+02 -.875147998E+02 -.875072015E+02 -.874972724E+02 -.874867774E+02 -.874776097E+02 -.874718530E+02 -.874718530E+02
 -.875969352E+02 -.875969352E+02 -.876093859E+02 -.876303129E+02 -.876563640E+02 -.876846507E+02 -.877126180E+02 -.877379331E+02 -.877583880E+02 -.877718116E+02 -.877759846E+02 -.877685543E+02 -.877469437E+02 -.877082517E+02 -.876491370E+02 -.875656814E+02 -.874532258E+02 -.873061714E+02 -.871177383E+02 -.868796747E+02 -.865819091E+02 -.862121423E+02 -.857553797E+02 -.851934147E+02 -.845042945E+02 -.836618274E+02 -.826352472E+02 -.813892271E+02 -.798845317E+02 -.780796778E+02 -.759339693E+02 -.734120704E+02 -.704897936E+02 -.671600594E+02 -.634373682E+02 -.593591866E+02 -.549837294E+02 -.503851742E+02 -.456483078E+02 -.408643611E+02 -.361287691E+02 -.315404104E+02 -.272004878E+02 -.232078814E+02 -.196533084E+02 -.166182533E+02 -.141748500E+02 -.123837465E+02 -.112910680E+02 -.109256965E+02 -.112974639E+02 -.123965227E+02 -.141939746E+02 -.166436781E+02 -.196849663E+02 -.232456775E+02 -.272442696E+02 -.315899178E+02 -.361836245E+02 -.409240986E+02 -.457123625E+02 -.504528511E+02 -.550541875E+02 -.594314587E+02 -.635104260E+02 -.672329167E+02 -.705616185E+02 -.734822715E+02 -.760022280E+02 -.781459286E+02 -.799489064E+02 -.814519870E+02 -.826967214E+02 -.837223654E+02 -.845642351E+02 -.852530687E+02 -.858150221E+02 -.862720103E+02 -.866422018E+02 -.869405549E+02 -.871793330E+02 -.873685716E+02 -.875164850E+02 -.876298132E+02 -.877141104E+02 -.877739853E+02 -.878132978E+02 -.878353206E+02 -.878428738E+02 -.878384366E+02 -.878242447E+02 -.878023755E+02 -.877748283E+02 -.877436017E+02 -.877107739E+02 -.876785894E+02 -.876495572E+02 -.876265657E+02 -.876130219E+02 -.876130219E+02
 -.877585192E+02 -.877585192E+02 -.877800166E+02 -.878170042E+02 -.878646053E+02 -.879187982E+02 -.879761944E+02 -.880338588E+02 -.880891585E+02 -.881396317E+02 -.881828680E+02 -.882163929E+02 -.882375500E+02 -.882433723E+02 -.882304355E+02 -.881946841E+02 -.881312193E+02 -.880340372E+02 -.878957048E+02 -.877069586E+02 -.874562138E+02 -.871289743E+02 -.867071372E+02 -.861682018E+02 -.854844096E+02 -.846218810E+02 -.835398854E+02 -.821905040E+02 -.805191307E+02 -.784664597E+02 -.759726888E+02 -.729843630E+02 -.694633563E+02 -.653960038E+02 -.607991932E+02 -.557207508E+02 -.502342029E+02 -.444310937E+02 -.384149341E+02 -.322993438E+02 -.262092743E+02 -.202756158E+02 -.146241115E+02 -.937916344E+01 -.466636360E+01 -.608291398E+00 0.268182475E+01 0.510683051E+01 0.659196926E+01 0.709008890E+01 0.658507812E+01 0.509306811E+01 0.266123125E+01 -.635654806E+00 -.470041343E+01 -.941979216E+01 -.146711852E+02 -.203289674E+02 -.262686687E+02 -.323643616E+02 -.384849556E+02 -.445053836E+02 -.503118744E+02 -.558007335E+02 -.608802725E+02 -.654769411E+02 -.695430577E+02 -.730620303E+02 -.760478950E+02 -.785391320E+02 -.805894702E+02 -.822588839E+02 -.836067608E+02 -.846877248E+02 -.855496746E+02 -.862333031E+02 -.867724463E+02 -.871948192E+02 -.875228803E+02 -.877746912E+02 -.879647071E+02 -.881044701E+02 -.882031981E+02 -.882682734E+02 -.883056417E+02 -.883201340E+02 -.883157240E+02 -.882957372E+02 -.882630185E+02 -.882200740E+02 -.881691903E+02 -.881125435E+02 -.880523021E+02 -.879907308E+02 -.879303023E+02 -.878738233E+02 -.878245827E+02 -.877865309E+02 -.877645037E+02 -.877645037E+02
 -.879281050E+02 -.879281050E+02 -.879592423E+02 -.880133340E+02 -.880838856E+02 -.881656854E+02 -.882544850E+02 -.883467460E+02 -.884394329E+02 -.885298382E+02 -.886154283E+02 -.886937006E+02 -.887620404E+02 -.888175689E+02 -.888569710E+02 -.888762881E+02 -.888706634E+02 -.888340186E+02 -.887586414E+02 -.886346606E+02 -.884493807E+02 -.881864571E+02 -.878248956E+02 -.873378823E+02 -.866914715E+02 -.858432051E+02 -.847408022E+02 -.833212061E+02 -.815105702E+02 -.792262064E+02 -.763818768E+02 -.728975053E+02 -.687127515E+02 -.638009107E+02 -.581771602E+02 -.518967874E+02 -.450453812E+02 -.377285795E+02 -.300689814E+02 -.222095041E+02 -.142993282E+02 -.648898623E+01 0.105427270E+01 0.814655998E+01 0.145940282E+02 0.202022685E+02 0.247876252E+02 0.281895384E+02 0.302826383E+02 0.309870405E+02 0.302753039E+02 0.281748943E+02 0.247657215E+02 0.201731814E+02 0.145578617E+02 0.810344752E+01 0.100438001E+01 -.654545850E+01 -.143621402E+02 -.222783640E+02 -.301434450E+02 -.378078619E+02 -.451285268E+02 -.519826545E+02 -.582643868E+02 -.638880208E+02 -.687983775E+02 -.729806280E+02 -.764619619E+02 -.793031925E+02 -.815847508E+02 -.833930824E+02 -.848109601E+02 -.859122382E+02 -.867599437E+02 -.874063153E+02 -.878937664E+02 -.882561981E+02 -.885203799E+02 -.887072600E+02 -.888331353E+02 -.889106505E+02 -.889496217E+02 -.889576988E+02 -.889408878E+02 -.889039596E+02 -.888507671E+02 -.887844949E+02 -.887078577E+02 -.886232630E+02 -.885329511E+02 -.884391219E+02 -.883440587E+02 -.882502569E+02 -.881605669E+02 -.880783599E+02 -.880077281E+02 -.879537333E+02 -.879227205E+02 -.879227205E+02
 -.881009507E+02 -.881009507E+02 -.881420496E+02 -.882137958E+02 -.883080185E+02 -.884182819E+02 -.885394653E+02 -.886674331E+02 -.887987702E+02 -.889305642E+02 -.890602196E+02 -.891852893E+02 -.893033133E+02 -.894116492E+02 -.895072829E+02 -.895866020E+02 -.896451097E+02 -.896770559E+02 -.896749502E+02 -.896289167E+02 -.895258447E+02 -.893482838E+02 -.890730438E+02 -.886694849E+02 -.880975354E+02 -.873055508E+02 -.862281973E+02 -.847846426E+02 -.828776057E+02 -.803945623E+02 -.772134685E+02 -.732155555E+02 -.683052246E+02 -.624312516E+02 -.555982413E+02 -.478609842E+02 -.393081800E+02 -.300519986E+02 -.202329930E+02 -.100014662E+02 0.480961940E+00 0.110139109E+02 0.213559630E+02 0.312296778E+02 0.403314034E+02 0.483461693E+02 0.549673856E+02 0.599200479E+02 0.629849519E+02 0.640203688E+02 0.629772367E+02 0.599046476E+02 0.549443613E+02 0.483156141E+02 0.402934438E+02 0.311844767E+02 0.213037220E+02 0.109548742E+02 0.415420450E+00 -.100731702E+02 -.203104567E+02 -.301346705E+02 -.393950507E+02 -.479508310E+02 -.556895908E+02 -.625224166E+02 -.683945681E+02 -.733018405E+02 -.772960767E+02 -.804734784E+02 -.829532414E+02 -.848576311E+02 -.862992442E+02 -.873753601E+02 -.881667859E+02 -.887388223E+02 -.891430748E+02 -.894195680E+02 -.895988889E+02 -.897041707E+02 -.897528049E+02 -.897578409E+02 -.897290890E+02 -.896739668E+02 -.895981395E+02 -.895060010E+02 -.894010360E+02 -.892860968E+02 -.891636194E+02 -.890357993E+02 -.889047437E+02 -.887726111E+02 -.886417526E+02 -.885148627E+02 -.883951511E+02 -.882865494E+02 -.881939636E+02 -.881235935E+02 -.880833409E+02 -.880833409E+02
 -.882716898E+02 -.882716898E+02 -.883227516E+02 -.884121256E+02 -.885299491E+02 -.886685589E+02 -.888219668E+02 -.889854529E+02 -.891552447E+02 -.893282580E+02 -.895018813E+02 -.896737866E+02 -.898417533E+02 -.900034897E+02 -.901564369E+02 -.902975342E+02 -.904229229E+02 -.905275552E+02 -.906046647E+02 -.906450410E+02 -.906360314E+02 -.905601777E+02 -.903933806E+02 -.901025004E+02 -.896423728E+02 -.889523819E+02 -.879529795E+02 -.865426999E+02 -.845961598E+02 -.819639092E+02 -.784771475E+02 -.739626885E+02 -.682707812E+02 -.613074453E+02 -.530511423E+02 -.435405849E+02 -.328496715E+02 -.210828107E+02 -.836442322E+01 0.517168089E+01 0.193318218E+02 0.338497225E+02 0.483828201E+02 0.625147210E+02 0.757661692E+02 0.876167513E+02 0.975384747E+02 0.105040162E+03 0.109718298E+03 0.111306151E+03 0.109710269E+03 0.105024140E+03 0.975145326E+02 0.875850000E+02 0.757267600E+02 0.624678479E+02 0.483287236E+02 0.337886935E+02 0.192642072E+02 0.509788871E+01 -.844391679E+01 -.211674506E+02 -.329386896E+02 -.436326535E+02 -.531446949E+02 -.614006128E+02 -.683616695E+02 -.740498614E+02 -.785599443E+02 -.820424035E+02 -.846708941E+02 -.866144220E+02 -.880224999E+02 -.890205342E+02 -.897099967E+02 -.901704137E+02 -.904623476E+02 -.906308902E+02 -.907091033E+02 -.907210109E+02 -.906840008E+02 -.906106577E+02 -.905101226E+02 -.903890844E+02 -.902524988E+02 -.901041100E+02 -.899468319E+02 -.897830333E+02 -.896147585E+02 -.894439065E+02 -.892723874E+02 -.891022711E+02 -.889359411E+02 -.887762644E+02 -.886267923E+02 -.884920043E+02 -.883776136E+02 -.882909573E+02 -.882415010E+02 -.882415010E+02
 -.884346468E+02 -.884346468E+02 -.884953242E+02 -.886016773E+02 -.887421912E+02 -.889080081E+02 -.890923010E+02 -.892897917E+02 -.894963770E+02 -.897088308E+02 -.899245615E+02 -.901414060E+02 -.903574431E+02 -.905708107E+02 -.907795086E+02 -.909811664E+02 -.911727485E+02 -.913501611E+02 -.915077104E+02 -.916373434E+02 -.917275739E+02 -.917619601E+02 -.917169553E+02 -.915589069E+02 -.912399692E+02 -.906928212E+02 -.898245340E+02 -.885108468E+02 -.865927087E+02 -.838756326E+02 -.801324520E+02 -.751174484E+02 -.686020973E+02 -.604235403E+02 -.505099920E+02 -.388577696E+02 -.254948748E+02 -.104793420E+02 0.613983016E+01 0.242530622E+02 0.436525555E+02 0.640115657E+02 0.848669151E+02 0.105608960E+03 0.125485133E+03 0.143624355E+03 0.159089285E+03 0.170960040E+03 0.178445077E+03 0.181002019E+03 0.178436799E+03 0.170943527E+03 0.159064621E+03 0.143591670E+03 0.125444603E+03 0.105560811E+03 0.848114272E+02 0.639490779E+02 0.435834714E+02 0.241778563E+02 0.605905600E+01 -.105650433E+02 -.255847570E+02 -.389506304E+02 -.506041566E+02 -.605169846E+02 -.686926868E+02 -.752035781E+02 -.802134730E+02 -.839517424E+02 -.866645682E+02 -.885793058E+02 -.898905697E+02 -.907575109E+02 -.913043951E+02 -.916240645E+02 -.917837156E+02 -.918310728E+02 -.917996883E+02 -.917130291E+02 -.915874725E+02 -.914344469E+02 -.912619452E+02 -.910755904E+02 -.908793854E+02 -.906762453E+02 -.904683792E+02 -.902575716E+02 -.900453984E+02 -.898334034E+02 -.896232548E+02 -.894168989E+02 -.892167227E+02 -.890257416E+02 -.888478245E+02 -.886879737E+02 -.885526812E+02 -.884503866E+02 -.883920764E+02 -.883920764E+02
 -.885841653E+02 -.885841653E+02 -.886537549E+02 -.887758128E+02 -.889372733E+02 -.891281618E+02 -.893408713E+02 -.895696127E+02 -.898099917E+02 -.900586774E+02 -.903131375E+02 -.905714190E+02 -.908319552E+02 -.910933817E+02 -.913543420E+02 -.916132588E+02 -.918680438E+02 -.921157040E+02 -.923517941E+02 -.925696364E+02 -.927592050E+02 -.929055222E+02 -.929863538E+02 -.929688956E+02 -.928050221E+02 -.924245452E+02 -.917259994E+02 -.905654234E+02 -.887467411E+02 -.860202435E+02 -.820878697E+02 -.766136267E+02 -.692624795E+02 -.597695313E+02 -.479797072E+02 -.338078306E+02 -.171881722E+02 0.195393354E+01 0.236936956E+02 0.480131748E+02 0.747605919E+02 0.103604963E+03 0.133986813E+03 0.165071368E+03 0.195715918E+03 0.224469768E+03 0.249631682E+03 0.269391567E+03 0.282071874E+03 0.286448342E+03 0.282063406E+03 0.269374679E+03 0.249606470E+03 0.224436380E+03 0.195674554E+03 0.165022284E+03 0.133930328E+03 0.103541463E+03 0.746905365E+02 0.479371050E+02 0.236122434E+02 0.186783211E+01 -.172780766E+02 -.339005107E+02 -.480733830E+02 -.598620551E+02 -.693515001E+02 -.766974132E+02 -.821658468E+02 -.860927513E+02 -.888145551E+02 -.906296267E+02 -.917879695E+02 -.924856956E+02 -.928665815E+02 -.930318624E+02 -.930515383E+02 -.929736049E+02 -.928307845E+02 -.926452613E+02 -.924319794E+02 -.922009347E+02 -.919587671E+02 -.917098668E+02 -.914571434E+02 -.912025638E+02 -.909475327E+02 -.906931681E+02 -.904405116E+02 -.901906986E+02 -.899451135E+02 -.897055431E+02 -.894743467E+02 -.892546562E+02 -.890506224E+02 -.888677271E+02 -.887131839E+02 -.885964605E+02 -.885299660E+02 -.885299660E+02
 -.887149019E+02 -.887149019E+02 -.887923559E+02 -.889282466E+02 -.891081254E+02 -.893210257E+02 -.895586545E+02 -.898147835E+02 -.900847844E+02 -.903652708E+02 -.906538178E+02 -.909487343E+02 -.912488685E+02 -.915534270E+02 -.918617849E+02 -.921732620E+02 -.924868328E+02 -.928007266E+02 -.931118584E+02 -.934150098E+02 -.937016486E+02 -.939582311E+02 -.941637671E+02 -.942863267E+02 -.942780084E+02 -.940676302E+02 -.935500332E+02 -.925705949E+02 -.909050261E+02 -.882440440E+02 -.842031012E+02 -.783407664E+02 -.701906728E+02 -.593504065E+02 -.455426008E+02 -.285502327E+02 -.814421885E+01 0.159854735E+02 0.441392793E+02 0.765320905E+02 0.113233033E+03 0.154083352E+03 0.198589352E+03 0.245791938E+03 0.294124407E+03 0.341289204E+03 0.384215409E+03 0.419199323E+03 0.442361900E+03 0.450520930E+03 0.442353290E+03 0.419182157E+03 0.384189792E+03 0.341255301E+03 0.294082437E+03 0.245742188E+03 0.198532172E+03 0.154019170E+03 0.113162355E+03 0.764555141E+02 0.440575016E+02 0.158993018E+02 -.823385480E+01 -.286422630E+02 -.456352605E+02 -.594414480E+02 -.702775617E+02 -.784217074E+02 -.842776607E+02 -.883127249E+02 -.909688761E+02 -.926313106E+02 -.936094322E+02 -.941271705E+02 -.943387600E+02 -.943490861E+02 -.942291675E+02 -.940268221E+02 -.937739469E+02 -.934915287E+02 -.931931188E+02 -.928872543E+02 -.925791434E+02 -.922718361E+02 -.919670315E+02 -.916656361E+02 -.913681496E+02 -.910749391E+02 -.907864418E+02 -.905033293E+02 -.902266555E+02 -.899580081E+02 -.896996801E+02 -.894548782E+02 -.892279847E+02 -.890248953E+02 -.888534583E+02 -.887240524E+02 -.886503515E+02 -.886503515E+02
 -.888220765E+02 -.888220765E+02 -.889060304E+02 -.890533367E+02 -.892483953E+02 -.894794185E+02 -.897375531E+02 -.900162232E+02 -.903106346E+02 -.906173978E+02 -.909342384E+02 -.912597671E+02 -.915932893E+02 -.919346307E+02 -.922839549E+02 -.926415454E+02 -.930075138E+02 -.933813862E+02 -.937614998E+02 -.941441239E+02 -.945221860E+02 -.948834452E+02 -.952078911E+02 -.954640470E+02 -.956036909E+02 -.955542363E+02 -.952075607E+02 -.944032791E+02 -.929033547E+02 -.903574729E+02 -.862883719E+02 -.801358896E+02 -.712893809E+02 -.591823895E+02 -.433811027E+02 -.234878349E+02 0.973830974E+00 0.306496167E+02 0.662240794E+02 0.108371401E+03 0.157689881E+03 0.214593272E+03 0.279138159E+03 0.350761832E+03 0.427906534E+03 0.507526068E+03 0.584535693E+03 0.651422028E+03 0.698534556E+03 0.716022968E+03 0.698525844E+03 0.651404661E+03 0.584509787E+03 0.507491797E+03 0.427864137E+03 0.350711615E+03 0.279080501E+03 0.214528632E+03 0.157618806E+03 0.108294536E+03 0.661421771E+02 0.305635538E+02 0.884624297E+00 -.235790071E+02 -.434726112E+02 -.592718871E+02 -.713741776E+02 -.802141894E+02 -.863599382E+02 -.904230372E+02 -.929646728E+02 -.944626478E+02 -.952667401E+02 -.956144012E+02 -.956656350E+02 -.955283466E+02 -.952750144E+02 -.949538248E+02 -.945962645E+02 -.942223798E+02 -.938444558E+02 -.934696031E+02 -.931015707E+02 -.927420079E+02 -.923913321E+02 -.920493183E+02 -.917154993E+02 -.913894389E+02 -.910709285E+02 -.907601409E+02 -.904577697E+02 -.901651730E+02 -.898845431E+02 -.896191165E+02 -.893734466E+02 -.891537596E+02 -.889684234E+02 -.888285699E+02 -.887489241E+02 -.887489241E+02
 -.889016884E+02 -.889016884E+02 -.889905037E+02 -.891463386E+02 -.893527281E+02 -.895972722E+02 -.898707058E+02 -.901662074E+02 -.904788821E+02 -.908053742E+02 -.911435725E+02 -.914923838E+02 -.918515487E+02 -.922214759E+02 -.926030687E+02 -.929975130E+02 -.934059824E+02 -.938292077E+02 -.942668373E+02 -.947164941E+02 -.951724089E+02 -.956234713E+02 -.960504734E+02 -.964222177E+02 -.966899821E+02 -.967795571E+02 -.965796321E+02 -.959245442E+02 -.945678735E+02 -.921407475E+02 -.881010757E+02 -.817679510E+02 -.723939273E+02 -.592476139E+02 -.417281278E+02 -.192343732E+02 0.901088062E+01 0.440603193E+02 0.871342540E+02 0.139623590E+03 0.203076723E+03 0.279143879E+03 0.369436365E+03 0.475223398E+03 0.596832109E+03 0.732533717E+03 0.876614639E+03 0.101637211E+04 0.112840092E+04 0.117721956E+04 0.112839214E+04 0.101635460E+04 0.876588536E+03 0.732499197E+03 0.596789424E+03 0.475172870E+03 0.369378392E+03 0.279078945E+03 0.203005402E+03 0.139546564E+03 0.870523208E+02 0.439744085E+02 0.892207339E+01 -.193248242E+02 -.418186781E+02 -.593358536E+02 -.724770611E+02 -.818442419E+02 -.881705070E+02 -.922044355E+02 -.946284197E+02 -.959842281E+02 -.966398988E+02 -.968413158E+02 -.967538344E+02 -.964885988E+02 -.961197437E+02 -.956959804E+02 -.952485398E+02 -.947966900E+02 -.943516122E+02 -.939191402E+02 -.935016947E+02 -.930996351E+02 -.927121895E+02 -.923380797E+02 -.919759367E+02 -.916245759E+02 -.912831863E+02 -.909514751E+02 -.906297948E+02 -.903192796E+02 -.900220081E+02 -.897412133E+02 -.894815594E+02 -.892495089E+02 -.890538131E+02 -.889061660E+02 -.888220810E+02 -.888220810E+02
 -.889507088E+02 -.889507088E+02 -.890425323E+02 -.892036412E+02 -.894170345E+02 -.896699346E+02 -.899528258E+02 -.902587429E+02 -.905827417E+02 -.909215062E+02 -.912730536E+02 -.916365112E+02 -.920119377E+02 -.924001655E+02 -.928026342E+02 -.932211818E+02 -.936577478E+02 -.941139287E+02 -.945903095E+02 -.950854745E+02 -.955945775E+02 -.961073121E+02 -.966050594E+02 -.970568690E+02 -.974137427E+02 -.976003967E+02 -.975032473E+02 -.969526568E+02 -.956960797E+02 -.933553811E+02 -.893603214E+02 -.829421980E+02 -.732510492E+02 -.594298497E+02 -.407441006E+02 -.164235163E+02 0.145716006E+02 0.536667232E+02 0.102622835E+03 0.163630246E+03 0.239434645E+03 0.333498403E+03 0.450191154E+03 0.594967970E+03 0.774390125E+03 0.995562691E+03 0.126382408E+04 0.157560934E+04 0.189850295E+04 0.211798093E+04 0.189849413E+04 0.157559176E+04 0.126379787E+04 0.995528028E+03 0.774347273E+03 0.594917262E+03 0.450132999E+03 0.333433301E+03 0.239363189E+03 0.163553138E+03 0.102540899E+03 0.535809199E+02 0.144830463E+02 -.165135320E+02 -.408340505E+02 -.595172915E+02 -.733331307E+02 -.830172598E+02 -.894285262E+02 -.934183259E+02 -.957567218E+02 -.970130390E+02 -.975646017E+02 -.976634945E+02 -.974790929E+02 -.971248373E+02 -.966759493E+02 -.961814243E+02 -.956722547E+02 -.951671314E+02 -.946764463E+02 -.942051276E+02 -.937546517E+02 -.933244576E+02 -.929129198E+02 -.925180025E+02 -.921376864E+02 -.917702471E+02 -.914144390E+02 -.910696321E+02 -.907359307E+02 -.904143027E+02 -.901067363E+02 -.898164483E+02 -.895481618E+02 -.893084802E+02 -.891063886E+02 -.889539275E+02 -.888670986E+02 -.888670986E+02
 -.889672434E+02 -.889672434E+02 -.890600844E+02 -.892229768E+02 -.894387379E+02 -.896944631E+02 -.899805529E+02 -.902899949E+02 -.906178312E+02 -.909607628E+02 -.913168559E+02 -.916853194E+02 -.920663295E+02 -.924608739E+02 -.928705888E+02 -.932975508E+02 -.937439792E+02 -.942117858E+02 -.947018959E+02 -.952132424E+02 -.957413140E+02 -.962760998E+02 -.967992050E+02 -.972797917E+02 -.976687985E+02 -.978906020E+02 -.978308449E+02 -.973184698E+02 -.960986567E+02 -.937900483E+02 -.898152149E+02 -.833753051E+02 -.735815338E+02 -.595297480E+02 -.404339048E+02 -.154569443E+02 0.165477266E+02 0.571653323E+02 0.108405859E+03 0.172862685E+03 0.253960861E+03 0.356359766E+03 0.486638420E+03 0.654522907E+03 0.875200217E+03 0.117389783E+04 0.159535624E+04 0.222418460E+04 0.323002432E+04 0.497040859E+04 0.323001548E+04 0.222416699E+04 0.159532999E+04 0.117386312E+04 0.875157312E+03 0.654472143E+03 0.486580210E+03 0.356294613E+03 0.253889364E+03 0.172785554E+03 0.108323927E+03 0.570795698E+02 0.164592604E+02 -.155468130E+02 -.405236485E+02 -.596169137E+02 -.736632509E+02 -.834499488E+02 -.898830165E+02 -.938528309E+02 -.961594175E+02 -.973791529E+02 -.978926165E+02 -.979541933E+02 -.977346921E+02 -.973483331E+02 -.968706801E+02 -.963507932E+02 -.958195543E+02 -.952954330E+02 -.947885306E+02 -.943034462E+02 -.938413139E+02 -.934012381E+02 -.929812829E+02 -.925791358E+02 -.921925402E+02 -.918195741E+02 -.914588329E+02 -.911095631E+02 -.907717779E+02 -.904463833E+02 -.901353330E+02 -.898418357E+02 -.895706324E+02 -.893283728E+02 -.891241205E+02 -.889700327E+02 -.888822764E+02 -.888822764E+02
 -.889506465E+02 -.889506465E+02 -.890424669E+02 -.892035704E+02 -.894169565E+02 -.896698483E+02 -.899527306E+02 -.902586385E+02 -.905826283E+02 -.909213841E+02 -.912729232E+02 -.916363729E+02 -.920117918E+02 -.924000120E+02 -.928024731E+02 -.932210129E+02 -.936575705E+02 -.941137424E+02 -.945901133E+02 -.950852673E+02 -.955943580E+02 -.961070789E+02 -.966048105E+02 -.970566020E+02 -.974134542E+02 -.976000819E+02 -.975028990E+02 -.969522646E+02 -.956956273E+02 -.933548433E+02 -.893596617E+02 -.829413892E+02 -.732500768E+02 -.594287210E+02 -.407428403E+02 -.164221467E+02 0.145730676E+02 0.536682772E+02 0.102624466E+03 0.163631946E+03 0.239436406E+03 0.333500216E+03 0.450193013E+03 0.594969868E+03 0.774392056E+03 0.995564649E+03 0.126382606E+04 0.157561134E+04 0.189850495E+04 0.211798294E+04 0.189849613E+04 0.157559376E+04 0.126379985E+04 0.995529991E+03 0.774349211E+03 0.594919169E+03 0.450134868E+03 0.333435125E+03 0.239364961E+03 0.163554851E+03 0.102542544E+03 0.535824878E+02 0.144845275E+02 -.165121482E+02 -.408327762E+02 -.595161498E+02 -.733321465E+02 -.830164405E+02 -.894278572E+02 -.934177795E+02 -.957562610E+02 -.970126384E+02 -.975642451E+02 -.976631713E+02 -.974787959E+02 -.971245617E+02 -.966756917E+02 -.961811823E+02 -.956720263E+02 -.951669152E+02 -.946762411E+02 -.942049321E+02 -.937544652E+02 -.933242793E+02 -.929127493E+02 -.925178394E+02 -.921375307E+02 -.917700989E+02 -.914142985E+02 -.910694995E+02 -.907358066E+02 -.904141872E+02 -.901066298E+02 -.898163510E+02 -.895480735E+02 -.893084003E+02 -.891063162E+02 -.889538609E+02 -.888670354E+02 -.888670354E+02
 -.889015622E+02 -.889015622E+02 -.889903711E+02 -.891461948E+02 -.893525696E+02 -.895970969E+02 -.898705124E+02 -.901659953E+02 -.904786518E+02 -.908051261E+02 -.911433074E+02 -.914921025E+02 -.918512519E+02 -.922211639E+02 -.926027416E+02 -.929971702E+02 -.934056232E+02 -.938288309E+02 -.942664412E+02 -.947160766E+02 -.951719675E+02 -.956230027E+02 -.960499735E+02 -.964216810E+02 -.966894009E+02 -.967789207E+02 -.965789245E+02 -.959237417E+02 -.945669397E+02 -.921396268E+02 -.880996997E+02 -.817662732E+02 -.723919228E+02 -.592452994E+02 -.417255523E+02 -.192315818E+02 0.901386255E+01 0.440634714E+02 0.871375575E+02 0.139627027E+03 0.203080279E+03 0.279147539E+03 0.369440115E+03 0.475227224E+03 0.596835998E+03 0.732537658E+03 0.876618621E+03 0.101637612E+04 0.112840495E+04 0.117722359E+04 0.112839617E+04 0.101635862E+04 0.876592527E+03 0.732503151E+03 0.596793328E+03 0.475176713E+03 0.369382162E+03 0.279082627E+03 0.203008983E+03 0.139550028E+03 0.870556516E+02 0.439775889E+02 0.892508423E+01 -.193220038E+02 -.418160742E+02 -.593335123E+02 -.724750322E+02 -.818425426E+02 -.881691120E+02 -.922032976E+02 -.946274693E+02 -.959834091E+02 -.966391747E+02 -.968406627E+02 -.967532364E+02 -.964880450E+02 -.961192265E+02 -.956954944E+02 -.952480808E+02 -.947962548E+02 -.943511982E+02 -.939187453E+02 -.935013171E+02 -.930992737E+02 -.927118433E+02 -.923377484E+02 -.919756202E+02 -.916242745E+02 -.912829006E+02 -.909512058E+02 -.906295426E+02 -.903190453E+02 -.900217922E+02 -.897410161E+02 -.894813803E+02 -.892493470E+02 -.890536664E+02 -.889060312E+02 -.888219532E+02 -.888219532E+02
 -.888218830E+02 -.888218830E+02 -.889058268E+02 -.890531157E+02 -.892481515E+02 -.894791487E+02 -.897372553E+02 -.900158968E+02 -.903102798E+02 -.906170155E+02 -.909338295E+02 -.912593329E+02 -.915928309E+02 -.919341487E+02 -.922834496E+02 -.926410166E+02 -.930069607E+02 -.933808071E+02 -.937608926E+02 -.941434856E+02 -.945215124E+02 -.948827309E+02 -.952071289E+02 -.954632271E+02 -.956027996E+02 -.955532539E+02 -.952064584E+02 -.944020137E+02 -.929018619E+02 -.903556653E+02 -.862861664E+02 -.801332259E+02 -.712862290E+02 -.591787784E+02 -.433771046E+02 -.234835179E+02 0.978422424E+00 0.306544536E+02 0.662291352E+02 0.108376651E+03 0.157695302E+03 0.214598843E+03 0.279143860E+03 0.350767644E+03 0.427912438E+03 0.507532048E+03 0.584541731E+03 0.651428108E+03 0.698540662E+03 0.716029084E+03 0.698531955E+03 0.651410750E+03 0.584515839E+03 0.507497795E+03 0.427870064E+03 0.350717454E+03 0.279086233E+03 0.214534238E+03 0.157624265E+03 0.108299826E+03 0.661472750E+02 0.305684344E+02 0.889260463E+00 -.235746451E+02 -.434685690E+02 -.592682343E+02 -.713709877E+02 -.802114919E+02 -.863577027E+02 -.904212029E+02 -.929631551E+02 -.944613581E+02 -.952656135E+02 -.956133943E+02 -.956647189E+02 -.955275016E+02 -.952742269E+02 -.949530849E+02 -.945955650E+02 -.942217153E+02 -.938438222E+02 -.934689972E+02 -.931009901E+02 -.927414512E+02 -.923907982E+02 -.920488070E+02 -.917150109E+02 -.913889740E+02 -.910704880E+02 -.907597262E+02 -.904573818E+02 -.901648131E+02 -.898842117E+02 -.896188140E+02 -.893731723E+02 -.891535117E+02 -.889681988E+02 -.888283634E+02 -.887487283E+02 -.887487283E+02
 -.887146361E+02 -.887146361E+02 -.887920759E+02 -.889279422E+02 -.891077894E+02 -.893206535E+02 -.895582436E+02 -.898143328E+02 -.900842939E+02 -.903647414E+02 -.906532508E+02 -.909481310E+02 -.912482304E+02 -.915527552E+02 -.918610801E+02 -.921725243E+02 -.924860614E+02 -.927999199E+02 -.931110135E+02 -.934141225E+02 -.937007129E+02 -.939572384E+02 -.941627057E+02 -.942851802E+02 -.942767533E+02 -.940662329E+02 -.935484450E+02 -.925687463E+02 -.909028242E+02 -.882413873E+02 -.841999017E+02 -.783369520E+02 -.701862132E+02 -.593453443E+02 -.455370294E+02 -.285442426E+02 -.813788277E+01 0.159921201E+02 0.441462033E+02 0.765392613E+02 0.113240421E+03 0.154090931E+03 0.198597096E+03 0.245799823E+03 0.294132409E+03 0.341297301E+03 0.384223580E+03 0.419207548E+03 0.442370158E+03 0.450529201E+03 0.442361555E+03 0.419190395E+03 0.384197983E+03 0.341263423E+03 0.294090470E+03 0.245750109E+03 0.198539958E+03 0.154026795E+03 0.113169794E+03 0.764627399E+02 0.440644838E+02 0.159060089E+02 -.822745667E+01 -.286362103E+02 -.456296277E+02 -.594363274E+02 -.702730485E+02 -.784178450E+02 -.842744185E+02 -.883100303E+02 -.909666398E+02 -.926294294E+02 -.936078122E+02 -.941257413E+02 -.943374728E+02 -.943479071E+02 -.942280732E+02 -.940257959E+02 -.937729772E+02 -.934906069E+02 -.931922388E+02 -.928864117E+02 -.925783353E+02 -.922710607E+02 -.919662880E+02 -.916649244E+02 -.913674704E+02 -.910742934E+02 -.907858312E+02 -.905027554E+02 -.902261198E+02 -.899575118E+02 -.896992242E+02 -.894544626E+02 -.892276083E+02 -.890245554E+02 -.888531504E+02 -.887237695E+02 -.886500831E+02 -.886500831E+02
 -.885838208E+02 -.885838208E+02 -.886533917E+02 -.887754175E+02 -.889368368E+02 -.891276779E+02 -.893403362E+02 -.895690248E+02 -.898093506E+02 -.900579836E+02 -.903123922E+02 -.905706236E+02 -.908311113E+02 -.910924907E+02 -.913534046E+02 -.916122752E+02 -.918670130E+02 -.921146239E+02 -.923506606E+02 -.925684433E+02 -.927579430E+02 -.929041781E+02 -.929849087E+02 -.929673227E+02 -.928032840E+02 -.924225892E+02 -.917237540E+02 -.905627972E+02 -.887436299E+02 -.860165432E+02 -.820834811E+02 -.766084686E+02 -.692565254E+02 -.597628366E+02 -.479723846E+02 -.337999945E+02 -.171799231E+02 0.196254829E+01 0.237026367E+02 0.480224056E+02 0.747700783E+02 0.103614673E+03 0.133996716E+03 0.165081437E+03 0.195726125E+03 0.224480087E+03 0.249642088E+03 0.269402037E+03 0.282082382E+03 0.286458866E+03 0.282073923E+03 0.269385165E+03 0.249616901E+03 0.224446731E+03 0.195684801E+03 0.165032400E+03 0.133940286E+03 0.103551234E+03 0.747000894E+02 0.479464074E+02 0.236212603E+02 0.187652607E+01 -.172697460E+02 -.338925922E+02 -.480659793E+02 -.598552829E+02 -.693454743E+02 -.766921902E+02 -.821614000E+02 -.860889987E+02 -.888113967E+02 -.906269570E+02 -.917856829E+02 -.924836992E+02 -.928648031E+02 -.930302490E+02 -.930500521E+02 -.929722190E+02 -.928294798E+02 -.926440245E+02 -.924308012E+02 -.921998086E+02 -.919576891E+02 -.917088345E+02 -.914561557E+02 -.912016208E+02 -.909466351E+02 -.906923174E+02 -.904397094E+02 -.901899468E+02 -.899444137E+02 -.897048965E+02 -.894737540E+02 -.892541170E+02 -.890501348E+02 -.888672874E+02 -.887127858E+02 -.885960947E+02 -.885296189E+02 -.885296189E+02
 -.884342157E+02 -.884342157E+02 -.884948697E+02 -.886011824E+02 -.887416441E+02 -.889074009E+02 -.890916284E+02 -.892890510E+02 -.894955669E+02 -.897079511E+02 -.899236128E+02 -.901403894E+02 -.903563597E+02 -.905696614E+02 -.907782938E+02 -.909798855E+02 -.911713994E+02 -.913487400E+02 -.915062109E+02 -.916357557E+02 -.917258835E+02 -.917601466E+02 -.917149904E+02 -.915567513E+02 -.912375702E+02 -.906901097E+02 -.898214242E+02 -.885072388E+02 -.865884933E+02 -.838706952E+02 -.801266797E+02 -.751107547E+02 -.685944602E+02 -.604150250E+02 -.505007263E+02 -.388478909E+02 -.254845046E+02 -.104685664E+02 0.615096725E+01 0.242645206E+02 0.436642978E+02 0.640235565E+02 0.848791212E+02 0.105621350E+03 0.125497677E+03 0.143637024E+03 0.159102051E+03 0.170972877E+03 0.178457958E+03 0.181014918E+03 0.178449691E+03 0.170956384E+03 0.159077418E+03 0.143604380E+03 0.125457197E+03 0.105573260E+03 0.848237013E+02 0.639611448E+02 0.435952970E+02 0.241894047E+02 0.607028866E+01 -.105541675E+02 -.255742833E+02 -.389406472E+02 -.505947877E+02 -.605083702E+02 -.686849572E+02 -.751967996E+02 -.802076236E+02 -.839467347E+02 -.866602885E+02 -.885756385E+02 -.898874045E+02 -.907547464E+02 -.913019442E+02 -.916218573E+02 -.917816986E+02 -.918292066E+02 -.917979439E+02 -.917113861E+02 -.915859163E+02 -.914329675E+02 -.912605360E+02 -.910742474E+02 -.908781065E+02 -.906750298E+02 -.904672274E+02 -.902564846E+02 -.900443776E+02 -.898324503E+02 -.896223708E+02 -.894160848E+02 -.892159785E+02 -.890250661E+02 -.888472148E+02 -.886874247E+02 -.885521845E+02 -.884499302E+02 -.883916435E+02 -.883916435E+02
 -.882711632E+02 -.882711632E+02 -.883221966E+02 -.884115213E+02 -.885292805E+02 -.886678156E+02 -.888211419E+02 -.889845418E+02 -.891542448E+02 -.893271681E+02 -.895007009E+02 -.896725156E+02 -.898403918E+02 -.900020375E+02 -.901548928E+02 -.902958959E+02 -.904211861E+02 -.905257131E+02 -.906027071E+02 -.906429531E+02 -.906337925E+02 -.905577596E+02 -.903907454E+02 -.900995984E+02 -.896391408E+02 -.889487417E+02 -.879488379E+02 -.865379497E+02 -.845906806E+02 -.819575721E+02 -.784698289E+02 -.739542995E+02 -.682613027E+02 -.612969466E+02 -.530397605E+02 -.435284767E+02 -.328369788E+02 -.210696647E+02 -.835088983E+01 0.518555821E+01 0.193460029E+02 0.338641697E+02 0.483974981E+02 0.625295960E+02 0.757812093E+02 0.876319258E+02 0.975537541E+02 0.105055518E+03 0.109733702E+03 0.111321575E+03 0.109725685E+03 0.105039521E+03 0.975298491E+02 0.876002237E+02 0.757418608E+02 0.624827948E+02 0.483434841E+02 0.338032333E+02 0.192784900E+02 0.511187605E+01 -.843026613E+01 -.211541813E+02 -.329258695E+02 -.436204165E+02 -.531331856E+02 -.613899912E+02 -.683520753E+02 -.740413651E+02 -.785525268E+02 -.820359749E+02 -.846653300E+02 -.866095922E+02 -.880182832E+02 -.890168221E+02 -.897066951E+02 -.901674432E+02 -.904596441E+02 -.906284034E+02 -.907067947E+02 -.907188519E+02 -.906819704E+02 -.906087410E+02 -.905083091E+02 -.903873672E+02 -.902508736E+02 -.901025743E+02 -.899453846E+02 -.897816743E+02 -.896134884E+02 -.894427258E+02 -.892712966E+02 -.891012702E+02 -.889350289E+02 -.887754386E+02 -.886260485E+02 -.884913353E+02 -.883770089E+02 -.882904018E+02 -.882409739E+02 -.882409739E+02
 -.881003201E+02 -.881003201E+02 -.881413849E+02 -.882130720E+02 -.883072170E+02 -.884173894E+02 -.885384726E+02 -.886663336E+02 -.887975595E+02 -.889292393E+02 -.890587785E+02 -.891837304E+02 -.893016349E+02 -.894098491E+02 -.895053579E+02 -.895845471E+02 -.896429177E+02 -.896747165E+02 -.896724487E+02 -.896262333E+02 -.895229529E+02 -.893451487E+02 -.890696208E+02 -.886657172E+02 -.880933531E+02 -.873008687E+02 -.862229142E+02 -.847786404E+02 -.828707512E+02 -.803867148E+02 -.772044974E+02 -.732053693E+02 -.682938022E+02 -.624186586E+02 -.555846154E+02 -.478464951E+02 -.392929911E+02 -.300362571E+02 -.202168323E+02 -.998494803E+01 0.497795564E+00 0.110310211E+02 0.213733132E+02 0.312472333E+02 0.403491311E+02 0.483640374E+02 0.549853633E+02 0.599381056E+02 0.630030604E+02 0.640384991E+02 0.629953599E+02 0.599227349E+02 0.549623831E+02 0.483335404E+02 0.403112436E+02 0.312021177E+02 0.213211706E+02 0.109720949E+02 0.432375788E+00 -.100565200E+02 -.202941549E+02 -.301187806E+02 -.393797087E+02 -.479361872E+02 -.556758116E+02 -.625096752E+02 -.683830049E+02 -.732915225E+02 -.772869825E+02 -.804655157E+02 -.829462785E+02 -.848515259E+02 -.862938625E+02 -.873705829E+02 -.881625110E+02 -.887349636E+02 -.891395614E+02 -.894163425E+02 -.895959060E+02 -.897013951E+02 -.897502097E+02 -.897554060E+02 -.897267995E+02 -.896718123E+02 -.895961125E+02 -.895040966E+02 -.893992510E+02 -.892844293E+02 -.891620683E+02 -.890343638E+02 -.889034226E+02 -.887714031E+02 -.886406552E+02 -.885138716E+02 -.883942602E+02 -.882857492E+02 -.881932409E+02 -.881229298E+02 -.880827111E+02 -.880827111E+02
 -.879273614E+02 -.879273614E+02 -.879584587E+02 -.880124802E+02 -.880829396E+02 -.881646304E+02 -.882533090E+02 -.883454401E+02 -.884379907E+02 -.885282547E+02 -.886136995E+02 -.886918228E+02 -.887600098E+02 -.888153811E+02 -.888546202E+02 -.888737666E+02 -.888679608E+02 -.888311210E+02 -.887555305E+02 -.886313122E+02 -.884457637E+02 -.881825319E+02 -.878206124E+02 -.873331790E+02 -.866862720E+02 -.858374171E+02 -.847343155E+02 -.833138925E+02 -.815022866E+02 -.792168044E+02 -.763712207E+02 -.728854982E+02 -.686993630E+02 -.637861930E+02 -.581612404E+02 -.518798372E+02 -.450275800E+02 -.377100917E+02 -.300499595E+02 -.221900877E+02 -.142795886E+02 -.646896559E+01 0.107453734E+01 0.816703354E+01 0.146146773E+02 0.202230609E+02 0.248085299E+02 0.282105253E+02 0.303036778E+02 0.310081032E+02 0.302963606E+02 0.281959157E+02 0.247866777E+02 0.201940420E+02 0.145785952E+02 0.812402135E+01 0.102476009E+01 -.652530799E+01 -.143422574E+02 -.222587918E+02 -.301242569E+02 -.377892001E+02 -.451105464E+02 -.519655232E+02 -.582482877E+02 -.638731289E+02 -.687848226E+02 -.729684633E+02 -.764511571E+02 -.792936497E+02 -.815763332E+02 -.833856402E+02 -.848043490E+02 -.859063290E+02 -.867546254E+02 -.874014947E+02 -.878893667E+02 -.882521567E+02 -.885166462E+02 -.887037940E+02 -.888299055E+02 -.889076325E+02 -.889467968E+02 -.889550530E+02 -.889384106E+02 -.889016433E+02 -.888486061E+02 -.887824852E+02 -.887059960E+02 -.886215467E+02 -.885313773E+02 -.884376873E+02 -.883427590E+02 -.882490859E+02 -.881595161E+02 -.880774173E+02 -.880068774E+02 -.879529522E+02 -.879219791E+02 -.879219791E+02
 -.877576541E+02 -.877576541E+02 -.877791052E+02 -.878160108E+02 -.878635035E+02 -.879175679E+02 -.879748206E+02 -.880323300E+02 -.880874659E+02 -.881377682E+02 -.881808274E+02 -.882141694E+02 -.882351376E+02 -.882407640E+02 -.882276232E+02 -.881916573E+02 -.881279649E+02 -.880305384E+02 -.878919400E+02 -.877029003E+02 -.874518276E+02 -.871242167E+02 -.867019542E+02 -.861625268E+02 -.854781612E+02 -.846149608E+02 -.835321767E+02 -.821818723E+02 -.805094276E+02 -.784555326E+02 -.759603973E+02 -.729706016E+02 -.694480782E+02 -.653792374E+02 -.607810418E+02 -.557013729E+02 -.502137817E+02 -.444098093E+02 -.383929497E+02 -.322768106E+02 -.261863393E+02 -.202523831E+02 -.146006332E+02 -.935547619E+01 -.464250085E+01 -.584284928E+00 0.270594427E+01 0.513103317E+01 0.661622564E+01 0.711436982E+01 0.660935445E+01 0.511731057E+01 0.268541020E+01 -.611569567E+00 -.467645298E+01 -.939598883E+01 -.146475730E+02 -.203055840E+02 -.262455673E+02 -.323416487E+02 -.384627804E+02 -.444838999E+02 -.502912486E+02 -.557811491E+02 -.608619166E+02 -.654599755E+02 -.695275878E+02 -.730480856E+02 -.760354286E+02 -.785280376E+02 -.805796061E+02 -.822500964E+02 -.835989003E+02 -.846806557E+02 -.855432793E+02 -.862274825E+02 -.867671183E+02 -.871899167E+02 -.875183488E+02 -.877704869E+02 -.879607952E+02 -.881008228E+02 -.881997935E+02 -.882650946E+02 -.883026756E+02 -.883173702E+02 -.883131547E+02 -.882933558E+02 -.882608199E+02 -.882180534E+02 -.881673429E+02 -.881108640E+02 -.880507840E+02 -.879893658E+02 -.879290792E+02 -.878727274E+02 -.878235941E+02 -.877856234E+02 -.877636423E+02 -.877636423E+02
 -.875959404E+02 -.875959404E+02 -.876083377E+02 -.876291704E+02 -.876550959E+02 -.876832333E+02 -.877110331E+02 -.877361664E+02 -.877564284E+02 -.877696496E+02 -.877736118E+02 -.877659626E+02 -.877441250E+02 -.877051968E+02 -.876458354E+02 -.875621205E+02 -.874493900E+02 -.873020415E+02 -.871132903E+02 -.868748786E+02 -.865767278E+02 -.862065297E+02 -.857492788E+02 -.851867560E+02 -.844969934E+02 -.836537826E+02 -.826263397E+02 -.813793210E+02 -.798734783E+02 -.780673238E+02 -.759201709E+02 -.733967115E+02 -.704728066E+02 -.671414413E+02 -.634171860E+02 -.593375688E+02 -.549608446E+02 -.503612056E+02 -.456234323E+02 -.408387385E+02 -.361025430E+02 -.315137171E+02 -.271734576E+02 -.231806135E+02 -.196258604E+02 -.165906617E+02 -.141471450E+02 -.123559573E+02 -.112632238E+02 -.108978264E+02 -.112695969E+02 -.123686880E+02 -.141662017E+02 -.166159964E+02 -.196574065E+02 -.232182767E+02 -.272170866E+02 -.315630534E+02 -.361572109E+02 -.408982742E+02 -.456872733E+02 -.504286600E+02 -.550310749E+02 -.594096115E+02 -.634900164E+02 -.672140759E+02 -.705444156E+02 -.734667041E+02 -.759882285E+02 -.781333803E+02 -.799376643E+02 -.814418968E+02 -.826876333E+02 -.837141425E+02 -.845567575E+02 -.852462345E+02 -.858087462E+02 -.862662225E+02 -.866368449E+02 -.869355824E+02 -.871747074E+02 -.873642628E+02 -.875124689E+02 -.876260703E+02 -.877106253E+02 -.877707456E+02 -.878102933E+02 -.878325430E+02 -.878403157E+02 -.878360913E+02 -.878221053E+02 -.878004346E+02 -.877730772E+02 -.877420296E+02 -.877093671E+02 -.876773299E+02 -.876484215E+02 -.876255231E+02 -.876120321E+02 -.876120321E+02
 -.874460865E+02 -.874460865E+02 -.874502303E+02 -.874564123E+02 -.874626952E+02 -.874672574E+02 -.874683435E+02 -.874642177E+02 -.874531165E+02 -.874332012E+02 -.874025072E+02 -.873588888E+02 -.872999570E+02 -.872230072E+02 -.871249360E+02 -.870021406E+02 -.868504000E+02 -.866647325E+02 -.864392252E+02 -.861668336E+02 -.858391457E+02 -.854461138E+02 -.849757559E+02 -.844138407E+02 -.837435846E+02 -.829454082E+02 -.819968371E+02 -.808726705E+02 -.795455888E+02 -.779873973E+02 -.761710834E+02 -.740737494E+02 -.716802417E+02 -.689869593E+02 -.660050075E+02 -.627618005E+02 -.593005685E+02 -.556779123E+02 -.519602008E+02 -.482198238E+02 -.445320526E+02 -.409727543E+02 -.376167547E+02 -.345364050E+02 -.317999857E+02 -.294697280E+02 -.275994579E+02 -.262325579E+02 -.254007156E+02 -.251232214E+02 -.254065500E+02 -.262442085E+02 -.276168841E+02 -.294928577E+02 -.318287034E+02 -.345705437E+02 -.376560920E+02 -.410170059E+02 -.445808603E+02 -.482727391E+02 -.520166710E+02 -.557372750E+02 -.593620655E+02 -.628246158E+02 -.660683276E+02 -.690500458E+02 -.717424963E+02 -.741347548E+02 -.762306130E+02 -.780453948E+02 -.796021312E+02 -.809279245E+02 -.820510191E+02 -.829987523E+02 -.837963200E+02 -.844661777E+02 -.850278782E+02 -.854981754E+02 -.858912698E+02 -.862191133E+02 -.864917241E+02 -.867174846E+02 -.869034104E+02 -.870553840E+02 -.871783557E+02 -.872765130E+02 -.873534220E+02 -.874121465E+02 -.874553472E+02 -.874853650E+02 -.875042930E+02 -.875140382E+02 -.875163775E+02 -.875130087E+02 -.875056001E+02 -.874958396E+02 -.874854859E+02 -.874764240E+02 -.874707272E+02 -.874707272E+02
 -.873109368E+02 -.873109368E+02 -.873077649E+02 -.873009717E+02 -.872898869E+02 -.872736578E+02 -.872512715E+02 -.872215639E+02 -.871832178E+02 -.871347522E+02 -.870745028E+02 -.870005949E+02 -.869109076E+02 -.868030284E+02 -.866741989E+02 -.865212469E+02 -.863405070E+02 -.861277249E+02 -.858779448E+02 -.855853791E+02 -.852432598E+02 -.848436733E+02 -.843773856E+02 -.838336692E+02 -.832001538E+02 -.824627361E+02 -.816056015E+02 -.806114339E+02 -.794619031E+02 -.781385334E+02 -.766240345E+02 -.749041162E+02 -.729696981E+02 -.708192658E+02 -.684609759E+02 -.659140371E+02 -.632089857E+02 -.603867297E+02 -.574965654E+02 -.545936147E+02 -.517361781E+02 -.489833638E+02 -.463931336E+02 -.440207291E+02 -.419173511E+02 -.401289590E+02 -.386951138E+02 -.376478877E+02 -.370109189E+02 -.367986875E+02 -.370160616E+02 -.376581431E+02 -.387104202E+02 -.401492197E+02 -.419424302E+02 -.440504451E+02 -.464272520E+02 -.490215879E+02 -.517781398E+02 -.546388684E+02 -.575445880E+02 -.604369310E+02 -.632607323E+02 -.659666885E+02 -.685139280E+02 -.708719934E+02 -.730217873E+02 -.749552802E+02 -.766741113E+02 -.781874704E+02 -.795097322E+02 -.806582451E+02 -.816515179E+02 -.825078936E+02 -.832446861E+02 -.838776974E+02 -.844210123E+02 -.848869793E+02 -.852863026E+02 -.856281932E+02 -.859205416E+02 -.861700940E+02 -.863826167E+02 -.865630449E+02 -.867156137E+02 -.868439702E+02 -.869512699E+02 -.870402572E+02 -.871133345E+02 -.871726183E+02 -.872199875E+02 -.872571228E+02 -.872855394E+02 -.873066137E+02 -.873216037E+02 -.873316644E+02 -.873378570E+02 -.873411512E+02 -.873424192E+02 -.873424192E+02
 -.871922838E+02 -.871922838E+02 -.871828052E+02 -.871648433E+02 -.871388457E+02 -.871048279E+02 -.870624560E+02 -.870111049E+02 -.869498943E+02 -.868777115E+02 -.867932186E+02 -.866948508E+02 -.865808030E+02 -.864490093E+02 -.862971117E+02 -.861224211E+02 -.859218690E+02 -.856919490E+02 -.854286491E+02 -.851273740E+02 -.847828601E+02 -.843890841E+02 -.839391728E+02 -.834253235E+02 -.828387488E+02 -.821696712E+02 -.814073976E+02 -.805405151E+02 -.795572562E+02 -.784460819E+02 -.771965173E+02 -.758002479E+02 -.742524279E+02 -.725530876E+02 -.707084510E+02 -.687319322E+02 -.666445897E+02 -.644748977E+02 -.622578313E+02 -.600334020E+02 -.578448762E+02 -.557369194E+02 -.537538558E+02 -.519381441E+02 -.503290939E+02 -.489617972E+02 -.478662365E+02 -.470665428E+02 -.465803980E+02 -.464185898E+02 -.465847342E+02 -.470751815E+02 -.478791093E+02 -.489787984E+02 -.503500764E+02 -.519629156E+02 -.537821737E+02 -.557684869E+02 -.578793408E+02 -.600703583E+02 -.622968293E+02 -.645154581E+02 -.666862253E+02 -.687741740E+02 -.707508733E+02 -.725953294E+02 -.742942063E+02 -.758413622E+02 -.772368442E+02 -.784855639E+02 -.795958871E+02 -.805783235E+02 -.814444329E+02 -.822059906E+02 -.828744082E+02 -.834603705E+02 -.839736423E+02 -.844229956E+02 -.848162169E+02 -.851601627E+02 -.854608400E+02 -.857234978E+02 -.859527176E+02 -.861525005E+02 -.863263444E+02 -.864773139E+02 -.866080992E+02 -.867210672E+02 -.868183033E+02 -.869016460E+02 -.869727137E+02 -.870329241E+02 -.870835062E+02 -.871255050E+02 -.871597765E+02 -.871869728E+02 -.872075145E+02 -.872215469E+02 -.872288754E+02 -.872288754E+02
 -.870909386E+02 -.870909386E+02 -.870761758E+02 -.870488771E+02 -.870104545E+02 -.869616845E+02 -.869028408E+02 -.868337929E+02 -.867540754E+02 -.866629371E+02 -.865593730E+02 -.864421417E+02 -.863097733E+02 -.861605668E+02 -.859925797E+02 -.858036106E+02 -.855911751E+02 -.853524758E+02 -.850843666E+02 -.847833135E+02 -.844453526E+02 -.840660482E+02 -.836404573E+02 -.831631050E+02 -.826279831E+02 -.820285848E+02 -.813579930E+02 -.806090444E+02 -.797745925E+02 -.788478906E+02 -.778231094E+02 -.766959884E+02 -.754645960E+02 -.741301434E+02 -.726977641E+02 -.711771495E+02 -.695829245E+02 -.679346703E+02 -.662565529E+02 -.645765753E+02 -.629255348E+02 -.613358012E+02 -.598400398E+02 -.584699818E+02 -.572553130E+02 -.562227144E+02 -.553950663E+02 -.547908089E+02 -.544234543E+02 -.543012405E+02 -.544269249E+02 -.547977149E+02 -.554053368E+02 -.562362415E+02 -.572719499E+02 -.584895419E+02 -.598622958E+02 -.613604861E+02 -.629523455E+02 -.646051793E+02 -.662865978E+02 -.679657969E+02 -.696147813E+02 -.712094080E+02 -.727301311E+02 -.741623707E+02 -.754964850E+02 -.767273897E+02 -.778539187E+02 -.788780414E+02 -.798040474E+02 -.806377861E+02 -.813860156E+02 -.820558868E+02 -.826545616E+02 -.831889512E+02 -.836655540E+02 -.840903676E+02 -.844688559E+02 -.848059510E+02 -.851060782E+02 -.853731930E+02 -.856108232E+02 -.858221119E+02 -.860098587E+02 -.861765562E+02 -.863244228E+02 -.864554297E+02 -.865713225E+02 -.866736374E+02 -.867637101E+02 -.868426787E+02 -.869114785E+02 -.869708270E+02 -.870211977E+02 -.870627791E+02 -.870954158E+02 -.871185258E+02 -.871309877E+02 -.871309877E+02
 -.870068718E+02 -.870068718E+02 -.869878151E+02 -.869529533E+02 -.869045110E+02 -.868439161E+02 -.867719731E+02 -.866889938E+02 -.865948938E+02 -.864892636E+02 -.863714193E+02 -.862404376E+02 -.860951785E+02 -.859342982E+02 -.857562545E+02 -.855593055E+02 -.853415035E+02 -.851006847E+02 -.848344569E+02 -.845401843E+02 -.842149743E+02 -.838556663E+02 -.834588270E+02 -.830207568E+02 -.825375135E+02 -.820049615E+02 -.814188550E+02 -.807749673E+02 -.800692751E+02 -.792982082E+02 -.784589678E+02 -.775499108E+02 -.765709856E+02 -.755241914E+02 -.744140190E+02 -.732478210E+02 -.720360522E+02 -.707923319E+02 -.695332912E+02 -.682781983E+02 -.670483813E+02 -.658664946E+02 -.647556877E+02 -.637387417E+02 -.628372318E+02 -.620707586E+02 -.614562785E+02 -.610075498E+02 -.607347018E+02 -.606439279E+02 -.607373020E+02 -.610127176E+02 -.614639491E+02 -.620808346E+02 -.628495839E+02 -.637532096E+02 -.647720822E+02 -.658846011E+02 -.670679639E+02 -.682990070E+02 -.695550691E+02 -.708148237E+02 -.720590127E+02 -.732710227E+02 -.744372582E+02 -.755472914E+02 -.765937987E+02 -.775723166E+02 -.784808706E+02 -.793195327E+02 -.800899614E+02 -.807949659E+02 -.814381220E+02 -.820234546E+02 -.825551886E+02 -.830375654E+02 -.834747147E+02 -.838705718E+02 -.842288291E+02 -.845529133E+02 -.848459798E+02 -.851109182E+02 -.853503642E+02 -.855667148E+02 -.857621444E+02 -.859386199E+02 -.860979135E+02 -.862416130E+02 -.863711278E+02 -.864876906E+02 -.865923531E+02 -.866859750E+02 -.867692047E+02 -.868424483E+02 -.869058259E+02 -.869591090E+02 -.870016361E+02 -.870321980E+02 -.870488852E+02 -.870488852E+02
 -.869393905E+02 -.869393905E+02 -.869169655E+02 -.868761964E+02 -.868199750E+02 -.867502727E+02 -.866683457E+02 -.865748909E+02 -.864701633E+02 -.863540645E+02 -.862262082E+02 -.860859678E+02 -.859325121E+02 -.857648285E+02 -.855817408E+02 -.853819187E+02 -.851638850E+02 -.849260182E+02 -.846665545E+02 -.843835890E+02 -.840750786E+02 -.837388479E+02 -.833726006E+02 -.829739401E+02 -.825404024E+02 -.820695048E+02 -.815588170E+02 -.810060577E+02 -.804092225E+02 -.797667447E+02 -.790776905E+02 -.783419847E+02 -.775606582E+02 -.767361015E+02 -.758723051E+02 -.749750588E+02 -.740520829E+02 -.731130646E+02 -.721695787E+02 -.712348841E+02 -.703235967E+02 -.694512565E+02 -.686338144E+02 -.678870721E+02 -.672261094E+02 -.666647336E+02 -.662149768E+02 -.658866631E+02 -.656870604E+02 -.656206271E+02 -.656888578E+02 -.658902316E+02 -.662202643E+02 -.666716629E+02 -.672345795E+02 -.678969602E+02 -.686449783E+02 -.694635380E+02 -.703368258E+02 -.712488835E+02 -.721841684E+02 -.731280672E+02 -.740673280E+02 -.749903864E+02 -.758875686E+02 -.767511690E+02 -.775754126E+02 -.783563229E+02 -.790915216E+02 -.797799875E+02 -.804218032E+02 -.810179066E+02 -.815698663E+02 -.820796864E+02 -.825496458E+02 -.829821714E+02 -.833797414E+02 -.837448154E+02 -.840797857E+02 -.843869454E+02 -.846684685E+02 -.849263998E+02 -.851626494E+02 -.853789918E+02 -.855770668E+02 -.857583797E+02 -.859243022E+02 -.860760699E+02 -.862147777E+02 -.863413711E+02 -.864566314E+02 -.865611544E+02 -.866553198E+02 -.867392478E+02 -.868127412E+02 -.868752063E+02 -.869255472E+02 -.869620266E+02 -.869820815E+02 -.869820815E+02
 -.868873235E+02 -.868873235E+02 -.868623700E+02 -.868171936E+02 -.867552173E+02 -.866788532E+02 -.865897311E+02 -.864888738E+02 -.863768297E+02 -.862537742E+02 -.861195865E+02 -.859739069E+02 -.858161808E+02 -.856456907E+02 -.854615813E+02 -.852628775E+02 -.850484995E+02 -.848172737E+02 -.845679434E+02 -.842991789E+02 -.840095894E+02 -.836977363E+02 -.833621524E+02 -.830013663E+02 -.826139350E+02 -.821984870E+02 -.817537785E+02 -.812787632E+02 -.807726791E+02 -.802351518E+02 -.796663129E+02 -.790669322E+02 -.784385555E+02 -.777836427E+02 -.771056922E+02 -.764093410E+02 -.757004246E+02 -.749859843E+02 -.742742101E+02 -.735743149E+02 -.728963360E+02 -.722508737E+02 -.716487747E+02 -.711007803E+02 -.706171563E+02 -.702073264E+02 -.698795274E+02 -.696405054E+02 -.694952639E+02 -.694468778E+02 -.694963786E+02 -.696427158E+02 -.698827957E+02 -.702115971E+02 -.706223574E+02 -.711068247E+02 -.716555627E+02 -.722582952E+02 -.729042734E+02 -.735826456E+02 -.742828097E+02 -.749947289E+02 -.757091936E+02 -.764180181E+02 -.771141673E+02 -.777918122E+02 -.784463221E+02 -.790742043E+02 -.796730040E+02 -.802411787E+02 -.807779610E+02 -.812832197E+02 -.817573288E+02 -.822010486E+02 -.826154225E+02 -.830016915E+02 -.833612236E+02 -.836954589E+02 -.840058668E+02 -.842939140E+02 -.845610406E+02 -.848086428E+02 -.850380597E+02 -.852505639E+02 -.854473532E+02 -.856295429E+02 -.857981584E+02 -.859541248E+02 -.860982555E+02 -.862312353E+02 -.863535991E+02 -.864657022E+02 -.865676815E+02 -.866594034E+02 -.867403938E+02 -.868097471E+02 -.868660049E+02 -.869069968E+02 -.869296329E+02 -.869296329E+02
 -.868491932E+02 -.868491932E+02 -.868224542E+02 -.867741952E+02 -.867082458E+02 -.866273633E+02 -.865334770E+02 -.864278767E+02 -.863113567E+02 -.861843262E+02 -.860468935E+02 -.858989306E+02 -.857401226E+02 -.855700060E+02 -.853879981E+02 -.851934209E+02 -.849855202E+02 -.847634820E+02 -.845264476E+02 -.842735283E+02 -.840038201E+02 -.837164213E+02 -.834104521E+02 -.830850785E+02 -.827395409E+02 -.823731893E+02 -.819855251E+02 -.815762508E+02 -.811453274E+02 -.806930399E+02 -.802200688E+02 -.797275655E+02 -.792172290E+02 -.786913771E+02 -.781530083E+02 -.776058463E+02 -.770543593E+02 -.765037500E+02 -.759599074E+02 -.754293198E+02 -.749189472E+02 -.744360558E+02 -.739880205E+02 -.735821043E+02 -.732252243E+02 -.729237177E+02 -.726831185E+02 -.725079578E+02 -.724015966E+02 -.723661008E+02 -.724021633E+02 -.725090782E+02 -.726847668E+02 -.729258561E+02 -.732278038E+02 -.735850657E+02 -.739912960E+02 -.744395702E+02 -.749226198E+02 -.754330658E+02 -.759636393E+02 -.765073793E+02 -.770577973E+02 -.776090052E+02 -.781558017E+02 -.786937198E+02 -.792190376E+02 -.797287576E+02 -.802205624E+02 -.806927532E+02 -.811441776E+02 -.815741536E+02 -.819823942E+02 -.823689357E+02 -.827340729E+02 -.830783016E+02 -.834022693E+02 -.837067338E+02 -.839925288E+02 -.842605354E+02 -.845116597E+02 -.847468132E+02 -.849668981E+02 -.851727928E+02 -.853653402E+02 -.855453357E+02 -.857135142E+02 -.858705364E+02 -.860169716E+02 -.861532765E+02 -.862797687E+02 -.863965921E+02 -.865036715E+02 -.866006539E+02 -.866868312E+02 -.867610393E+02 -.868215254E+02 -.868657756E+02 -.868902898E+02 -.868902898E+02
 -.868233631E+02 -.868233631E+02 -.867954816E+02 -.867452833E+02 -.866768939E+02 -.865933284E+02 -.864967470E+02 -.863886507E+02 -.862700333E+02 -.861414969E+02 -.860033417E+02 -.858556346E+02 -.856982625E+02 -.855309739E+02 -.853534116E+02 -.851651393E+02 -.849656634E+02 -.847544518E+02 -.845309509E+02 -.842946017E+02 -.840448562E+02 -.837811937E+02 -.835031405E+02 -.832102895E+02 -.829023247E+02 -.825790477E+02 -.822404081E+02 -.818865378E+02 -.815177885E+02 -.811347726E+02 -.807384052E+02 -.803299466E+02 -.799110433E+02 -.794837630E+02 -.790506223E+02 -.786146018E+02 -.781791465E+02 -.777481465E+02 -.773258969E+02 -.769170344E+02 -.765264508E+02 -.761591853E+02 -.758202983E+02 -.755147318E+02 -.752471621E+02 -.750218530E+02 -.748425145E+02 -.747121764E+02 -.746330826E+02 -.746066108E+02 -.746332227E+02 -.747124478E+02 -.748428999E+02 -.750223270E+02 -.752476915E+02 -.755152762E+02 -.758208114E+02 -.761596150E+02 -.765267403E+02 -.769171232E+02 -.773257214E+02 -.777476406E+02 -.781782422E+02 -.786132297E+02 -.790487115E+02 -.794812414E+02 -.799078376E+02 -.803259818E+02 -.807336046E+02 -.811290575E+02 -.815110776E+02 -.818787472E+02 -.822314510E+02 -.825688343E+02 -.828907624E+02 -.831972832E+02 -.834885933E+02 -.837650082E+02 -.840269354E+02 -.842748521E+02 -.845092847E+02 -.847307916E+02 -.849399476E+02 -.851373290E+02 -.853235007E+02 -.854990013E+02 -.856643293E+02 -.858199254E+02 -.859661536E+02 -.861032767E+02 -.862314270E+02 -.863505674E+02 -.864604432E+02 -.865605179E+02 -.866498915E+02 -.867271923E+02 -.867904377E+02 -.868368516E+02 -.868626288E+02 -.868626288E+02
 -.868081547E+02 -.868081547E+02 -.867796758E+02 -.867285053E+02 -.866589672E+02 -.865742575E+02 -.864767043E+02 -.863679690E+02 -.862492005E+02 -.861211551E+02 -.859842887E+02 -.858388272E+02 -.856848226E+02 -.855221960E+02 -.853507719E+02 -.851703064E+02 -.849805096E+02 -.847810657E+02 -.845716503E+02 -.843519462E+02 -.841216592E+02 -.838805340E+02 -.836283697E+02 -.833650378E+02 -.830904999E+02 -.828048286E+02 -.825082282E+02 -.822010581E+02 -.818838573E+02 -.815573681E+02 -.812225618E+02 -.808806606E+02 -.805331589E+02 -.801818385E+02 -.798287786E+02 -.794763569E+02 -.791272408E+02 -.787843672E+02 -.784509091E+02 -.781302286E+02 -.778258172E+02 -.775412236E+02 -.772799712E+02 -.770454691E+02 -.768409183E+02 -.766692194E+02 -.765328840E+02 -.764339559E+02 -.763739442E+02 -.763537743E+02 -.763737559E+02 -.764335732E+02 -.765322950E+02 -.766684064E+02 -.768398580E+02 -.770441332E+02 -.772783265E+02 -.775392324E+02 -.778234378E+02 -.781274155E+02 -.784476135E+02 -.787805373E+02 -.791228218E+02 -.794712913E+02 -.798230063E+02 -.801752966E+02 -.805257817E+02 -.808723797E+02 -.812133058E+02 -.815470625E+02 -.818724243E+02 -.821884168E+02 -.824942943E+02 -.827895150E+02 -.830737168E+02 -.833466931E+02 -.836083705E+02 -.838587873E+02 -.840980741E+02 -.843264359E+02 -.845441358E+02 -.847514799E+02 -.849488031E+02 -.851364549E+02 -.853147866E+02 -.854841359E+02 -.856448122E+02 -.857970781E+02 -.859411290E+02 -.860770676E+02 -.862048718E+02 -.863243549E+02 -.864351144E+02 -.865364654E+02 -.866273557E+02 -.867062541E+02 -.867710064E+02 -.868186478E+02 -.868451606E+02 -.868451606E+02
 -.868019337E+02 -.868019337E+02 -.867733113E+02 -.867219706E+02 -.866523504E+02 -.865677601E+02 -.864706411E+02 -.863627682E+02 -.862454061E+02 -.861194291E+02 -.859854147E+02 -.858437151E+02 -.856945134E+02 -.855378677E+02 -.853737457E+02 -.852020528E+02 -.850226555E+02 -.848354005E+02 -.846401318E+02 -.844367061E+02 -.842250070E+02 -.840049584E+02 -.837765388E+02 -.835397943E+02 -.832948536E+02 -.830419418E+02 -.827813958E+02 -.825136794E+02 -.822393985E+02 -.819593156E+02 -.816743635E+02 -.813856572E+02 -.810945027E+02 -.808024028E+02 -.805110579E+02 -.802223610E+02 -.799383862E+02 -.796613699E+02 -.793936842E+02 -.791378020E+02 -.788962549E+02 -.786715840E+02 -.784662853E+02 -.782827515E+02 -.781232120E+02 -.779896735E+02 -.778838649E+02 -.778071870E+02 -.777606713E+02 -.777449487E+02 -.777602304E+02 -.778063008E+02 -.778825246E+02 -.779878662E+02 -.781209203E+02 -.782799542E+02 -.784629570E+02 -.786676957E+02 -.788917740E+02 -.791326924E+02 -.793879062E+02 -.796548806E+02 -.799311393E+02 -.802143071E+02 -.805021443E+02 -.807925734E+02 -.810836982E+02 -.813738147E+02 -.816614168E+02 -.819451949E+02 -.822240305E+02 -.824969876E+02 -.827633004E+02 -.830223603E+02 -.832737011E+02 -.835169843E+02 -.837519843E+02 -.839785734E+02 -.841967082E+02 -.844064158E+02 -.846077808E+02 -.848009331E+02 -.849860353E+02 -.851632700E+02 -.853328274E+02 -.854948910E+02 -.856496225E+02 -.857971435E+02 -.859375142E+02 -.860707078E+02 -.861965778E+02 -.863148170E+02 -.864249053E+02 -.865260423E+02 -.866170605E+02 -.866963123E+02 -.867615242E+02 -.868096071E+02 -.868364114E+02 -.868364114E+02
 -.868031697E+02 -.868031697E+02 -.867747742E+02 -.867239158E+02 -.866550772E+02 -.865716236E+02 -.864760614E+02 -.863702388E+02 -.862555002E+02 -.861328061E+02 -.860028253E+02 -.858660064E+02 -.857226338E+02 -.855728712E+02 -.854167963E+02 -.852544282E+02 -.850857505E+02 -.849107296E+02 -.847293311E+02 -.845415336E+02 -.843473418E+02 -.841467981E+02 -.839399939E+02 -.837270805E+02 -.835082799E+02 -.832838949E+02 -.830543199E+02 -.828200503E+02 -.825816921E+02 -.823399699E+02 -.820957345E+02 -.818499680E+02 -.816037867E+02 -.813584419E+02 -.811153160E+02 -.808759164E+02 -.806418631E+02 -.804148736E+02 -.801967410E+02 -.799893090E+02 -.797944416E+02 -.796139890E+02 -.794497510E+02 -.793034380E+02 -.791766322E+02 -.790707490E+02 -.789870016E+02 -.789263689E+02 -.788895698E+02 -.788770428E+02 -.788889345E+02 -.789250949E+02 -.789850819E+02 -.790681733E+02 -.791733866E+02 -.792995054E+02 -.794451109E+02 -.796086175E+02 -.797883115E+02 -.799823898E+02 -.801889989E+02 -.804062714E+02 -.806323605E+02 -.808654693E+02 -.811038772E+02 -.813459606E+02 -.815902087E+02 -.818352354E+02 -.820797860E+02 -.823227406E+02 -.825631137E+02 -.828000516E+02 -.830328264E+02 -.832608298E+02 -.834835645E+02 -.837006352E+02 -.839117390E+02 -.841166556E+02 -.843152373E+02 -.845073989E+02 -.846931079E+02 -.848723739E+02 -.850452383E+02 -.852117633E+02 -.853720205E+02 -.855260772E+02 -.856739819E+02 -.858157468E+02 -.859513266E+02 -.860805928E+02 -.862033009E+02 -.863190500E+02 -.864272302E+02 -.865269552E+02 -.866169752E+02 -.866955647E+02 -.867603765E+02 -.868082530E+02 -.868349817E+02 -.868349817E+02
 -.868104718E+02 -.868104718E+02 -.867825998E+02 -.867327441E+02 -.866653722E+02 -.865838562E+02 -.864907274E+02 -.863878721E+02 -.862766839E+02 -.861581810E+02 -.860330970E+02 -.859019512E+02 -.857651034E+02 -.856227963E+02 -.854751898E+02 -.853223873E+02 -.851644582E+02 -.850014548E+02 -.848334282E+02 -.846604405E+02 -.844825764E+02 -.842999534E+02 -.841127305E+02 -.839211176E+02 -.837253826E+02 -.835258597E+02 -.833229559E+02 -.831171574E+02 -.829090351E+02 -.826992494E+02 -.824885532E+02 -.822777937E+02 -.820679128E+02 -.818599443E+02 -.816550099E+02 -.814543116E+02 -.812591217E+02 -.810707694E+02 -.808906250E+02 -.807200804E+02 -.805605279E+02 -.804133361E+02 -.802798250E+02 -.801612394E+02 -.800587232E+02 -.799732940E+02 -.799058200E+02 -.798569990E+02 -.798273421E+02 -.798171604E+02 -.798265576E+02 -.798554271E+02 -.799034547E+02 -.799701266E+02 -.800547420E+02 -.801564296E+02 -.802741689E+02 -.804068130E+02 -.805531139E+02 -.807117488E+02 -.808813456E+02 -.810605091E+02 -.812478440E+02 -.814419768E+02 -.816415749E+02 -.818453626E+02 -.820521345E+02 -.822607656E+02 -.824702185E+02 -.826795483E+02 -.828879045E+02 -.830945314E+02 -.832987660E+02 -.835000355E+02 -.836978521E+02 -.838918084E+02 -.840815711E+02 -.842668741E+02 -.844475123E+02 -.846233332E+02 -.847942301E+02 -.849601331E+02 -.851210007E+02 -.852768105E+02 -.854275481E+02 -.855731953E+02 -.857137160E+02 -.858490396E+02 -.859790402E+02 -.861035116E+02 -.862221353E+02 -.863344401E+02 -.864397508E+02 -.865371211E+02 -.866252485E+02 -.867023629E+02 -.867660825E+02 -.868132282E+02 -.868395832E+02 -.868395832E+02
 -.868226065E+02 -.868226065E+02 -.867954905E+02 -.867470435E+02 -.866816692E+02 -.866027069E+02 -.865126782E+02 -.864134784E+02 -.863065239E+02 -.861928669E+02 -.860732829E+02 -.859483400E+02 -.858184513E+02 -.856839165E+02 -.855449548E+02 -.854017304E+02 -.852543734E+02 -.851029963E+02 -.849477083E+02 -.847886266E+02 -.846258867E+02 -.844596505E+02 -.842901144E+02 -.841175160E+02 -.839421397E+02 -.837643227E+02 -.835844594E+02 -.834030054E+02 -.832204806E+02 -.830374717E+02 -.828546329E+02 -.826726864E+02 -.824924204E+02 -.823146866E+02 -.821403945E+02 -.819705057E+02 -.818060249E+02 -.816479890E+02 -.814974554E+02 -.813554875E+02 -.812231390E+02 -.811014372E+02 -.809913652E+02 -.808938444E+02 -.808097162E+02 -.807397256E+02 -.806845052E+02 -.806445624E+02 -.806202671E+02 -.806118445E+02 -.806193692E+02 -.806427640E+02 -.806818012E+02 -.807361079E+02 -.808051745E+02 -.808883655E+02 -.809849331E+02 -.810940332E+02 -.812147416E+02 -.813460723E+02 -.814869951E+02 -.816364532E+02 -.817933803E+02 -.819567158E+02 -.821254196E+02 -.822984840E+02 -.824749442E+02 -.826538874E+02 -.828344590E+02 -.830158678E+02 -.831973890E+02 -.833783657E+02 -.835582091E+02 -.837363978E+02 -.839124753E+02 -.840860473E+02 -.842567778E+02 -.844243851E+02 -.845886365E+02 -.847493431E+02 -.849063539E+02 -.850595487E+02 -.852088315E+02 -.853541214E+02 -.854953440E+02 -.856324197E+02 -.857652507E+02 -.858937053E+02 -.860175982E+02 -.861366658E+02 -.862505357E+02 -.863586871E+02 -.864604005E+02 -.865546928E+02 -.866402333E+02 -.867152356E+02 -.867773169E+02 -.868233162E+02 -.868490599E+02 -.868490599E+02
 -.868385023E+02 -.868385023E+02 -.868123203E+02 -.867655906E+02 -.867026144E+02 -.866266654E+02 -.865402279E+02 -.864451817E+02 -.863429444E+02 -.862345814E+02 -.861208919E+02 -.860024738E+02 -.858797756E+02 -.857531360E+02 -.856228149E+02 -.854890184E+02 -.853519181E+02 -.852116670E+02 -.850684119E+02 -.849223047E+02 -.847735104E+02 -.846222149E+02 -.844686315E+02 -.843130058E+02 -.841556208E+02 -.839968006E+02 -.838369134E+02 -.836763746E+02 -.835156476E+02 -.833552456E+02 -.831957310E+02 -.830377148E+02 -.828818543E+02 -.827288497E+02 -.825794401E+02 -.824343975E+02 -.822945195E+02 -.821606217E+02 -.820335274E+02 -.819140577E+02 -.818030198E+02 -.817011950E+02 -.816093261E+02 -.815281052E+02 -.814581613E+02 -.814000486E+02 -.813542363E+02 -.813210991E+02 -.813009101E+02 -.812938348E+02 -.812999280E+02 -.813191326E+02 -.813512805E+02 -.813960964E+02 -.814532030E+02 -.815221286E+02 -.816023166E+02 -.816931352E+02 -.817938900E+02 -.819038354E+02 -.820221873E+02 -.821481358E+02 -.822808570E+02 -.824195246E+02 -.825633204E+02 -.827114437E+02 -.828631198E+02 -.830176067E+02 -.831742014E+02 -.833322441E+02 -.834911216E+02 -.836502692E+02 -.838091723E+02 -.839673661E+02 -.841244350E+02 -.842800111E+02 -.844337722E+02 -.845854386E+02 -.847347697E+02 -.848815604E+02 -.850256358E+02 -.851668463E+02 -.853050614E+02 -.854401621E+02 -.855720331E+02 -.857005522E+02 -.858255782E+02 -.859469360E+02 -.860643979E+02 -.861776604E+02 -.862863139E+02 -.863898052E+02 -.864873887E+02 -.865780636E+02 -.866604924E+02 -.867328962E+02 -.867929184E+02 -.868374488E+02 -.868623961E+02 -.868623961E+02
 -.868572452E+02 -.868572452E+02 -.868321291E+02 -.867873439E+02 -.867270575E+02 -.866544519E+02 -.865719521E+02 -.864814023E+02 -.863842032E+02 -.862814176E+02 -.861738518E+02 -.860621192E+02 -.859466886E+02 -.858279230E+02 -.857061085E+02 -.855814782E+02 -.854542305E+02 -.853245437E+02 -.851925877E+02 -.850585338E+02 -.849225622E+02 -.847848688E+02 -.846456702E+02 -.845052083E+02 -.843637538E+02 -.842216091E+02 -.840791105E+02 -.839366296E+02 -.837945745E+02 -.836533895E+02 -.835135549E+02 -.833755855E+02 -.832400284E+02 -.831074601E+02 -.829784821E+02 -.828537170E+02 -.827338019E+02 -.826193825E+02 -.825111058E+02 -.824096120E+02 -.823155262E+02 -.822294497E+02 -.821519509E+02 -.820835569E+02 -.820247444E+02 -.819759320E+02 -.819374728E+02 -.819096482E+02 -.818926626E+02 -.818866398E+02 -.818916206E+02 -.819075620E+02 -.819343379E+02 -.819717416E+02 -.820194895E+02 -.820772262E+02 -.821445308E+02 -.822209240E+02 -.823058766E+02 -.823988175E+02 -.824991429E+02 -.826062253E+02 -.827194218E+02 -.828380829E+02 -.829615604E+02 -.830892144E+02 -.832204200E+02 -.833545731E+02 -.834910948E+02 -.836294359E+02 -.837690797E+02 -.839095442E+02 -.840503838E+02 -.841911898E+02 -.843315905E+02 -.844712506E+02 -.846098699E+02 -.847471813E+02 -.848829484E+02 -.850169627E+02 -.851490398E+02 -.852790148E+02 -.854067372E+02 -.855320647E+02 -.856548557E+02 -.857749597E+02 -.858922064E+02 -.860063916E+02 -.861172592E+02 -.862244792E+02 -.863276192E+02 -.864261083E+02 -.865191896E+02 -.866058605E+02 -.866847944E+02 -.867542393E+02 -.868118873E+02 -.868547052E+02 -.868787154E+02 -.868787154E+02
 -.868780682E+02 -.868780682E+02 -.868541118E+02 -.868114309E+02 -.867540365E+02 -.866849989E+02 -.866066656E+02 -.865208299E+02 -.864288611E+02 -.863318058E+02 -.862304653E+02 -.861254557E+02 -.860172548E+02 -.859062377E+02 -.857927057E+02 -.856769073E+02 -.855590564E+02 -.854393455E+02 -.853179566E+02 -.851950699E+02 -.850708710E+02 -.849455563E+02 -.848193375E+02 -.846924456E+02 -.845651331E+02 -.844376769E+02 -.843103794E+02 -.841835697E+02 -.840576037E+02 -.839328640E+02 -.838097591E+02 -.836887220E+02 -.835702081E+02 -.834546925E+02 -.833426667E+02 -.832346346E+02 -.831311083E+02 -.830326027E+02 -.829396299E+02 -.828526937E+02 -.827722831E+02 -.826988658E+02 -.826328818E+02 -.825747374E+02 -.825247984E+02 -.824833853E+02 -.824507675E+02 -.824271589E+02 -.824127150E+02 -.824075297E+02 -.824116335E+02 -.824249938E+02 -.824475145E+02 -.824790383E+02 -.825193488E+02 -.825681746E+02 -.826251931E+02 -.826900361E+02 -.827622953E+02 -.828415283E+02 -.829272652E+02 -.830190145E+02 -.831162704E+02 -.832185182E+02 -.833252408E+02 -.834359239E+02 -.835500613E+02 -.836671594E+02 -.837867410E+02 -.839083491E+02 -.840315490E+02 -.841559309E+02 -.842811114E+02 -.844067343E+02 -.845324708E+02 -.846580200E+02 -.847831073E+02 -.849074841E+02 -.850309253E+02 -.851532272E+02 -.852742048E+02 -.853936879E+02 -.855115165E+02 -.856275355E+02 -.857415877E+02 -.858535056E+02 -.859631008E+02 -.860701507E+02 -.861743820E+02 -.862754500E+02 -.863729106E+02 -.864661868E+02 -.865545229E+02 -.866369279E+02 -.867120999E+02 -.867783299E+02 -.868333766E+02 -.868743044E+02 -.868972741E+02 -.868972741E+02
 -.869003372E+02 -.869003372E+02 -.868776035E+02 -.868371320E+02 -.867827593E+02 -.867174289E+02 -.866433971E+02 -.865623939E+02 -.864757462E+02 -.863844736E+02 -.862893622E+02 -.861910215E+02 -.860899286E+02 -.859864620E+02 -.858809286E+02 -.857735842E+02 -.856646495E+02 -.855543230E+02 -.854427910E+02 -.853302355E+02 -.852168404E+02 -.851027968E+02 -.849883064E+02 -.848735851E+02 -.847588651E+02 -.846443965E+02 -.845304485E+02 -.844173103E+02 -.843052906E+02 -.841947177E+02 -.840859384E+02 -.839793169E+02 -.838752324E+02 -.837740775E+02 -.836762549E+02 -.835821748E+02 -.834922506E+02 -.834068957E+02 -.833265187E+02 -.832515192E+02 -.831822831E+02 -.831191778E+02 -.830625475E+02 -.830127086E+02 -.829699453E+02 -.829345056E+02 -.829065974E+02 -.828863858E+02 -.828739902E+02 -.828694827E+02 -.828728866E+02 -.828841767E+02 -.829032788E+02 -.829300717E+02 -.829643881E+02 -.830060183E+02 -.830547121E+02 -.831101834E+02 -.831721137E+02 -.832401567E+02 -.833139429E+02 -.833930845E+02 -.834771797E+02 -.835658178E+02 -.836585835E+02 -.837550613E+02 -.838548392E+02 -.839575125E+02 -.840626872E+02 -.841699823E+02 -.842790327E+02 -.843894904E+02 -.845010269E+02 -.846133332E+02 -.847261210E+02 -.848391227E+02 -.849520908E+02 -.850647972E+02 -.851770320E+02 -.852886016E+02 -.853993260E+02 -.855090364E+02 -.856175703E+02 -.857247675E+02 -.858304634E+02 -.859344815E+02 -.860366236E+02 -.861366576E+02 -.862343020E+02 -.863292057E+02 -.864209226E+02 -.865088789E+02 -.865923302E+02 -.866703073E+02 -.867415448E+02 -.868043891E+02 -.868566795E+02 -.868955941E+02 -.869174506E+02 -.869174506E+02
 -.869235363E+02 -.869235363E+02 -.869020630E+02 -.868638620E+02 -.868125832E+02 -.867510315E+02 -.866813623E+02 -.866052329E+02 -.865239188E+02 -.864384048E+02 -.863494538E+02 -.862576611E+02 -.861634957E+02 -.860673327E+02 -.859694778E+02 -.858701873E+02 -.857696825E+02 -.856681622E+02 -.855658112E+02 -.854628082E+02 -.853593314E+02 -.852555625E+02 -.851516907E+02 -.850479148E+02 -.849444458E+02 -.848415077E+02 -.847393387E+02 -.846381914E+02 -.845383329E+02 -.844400444E+02 -.843436199E+02 -.842493659E+02 -.841575988E+02 -.840686438E+02 -.839828323E+02 -.839004992E+02 -.838219806E+02 -.837476100E+02 -.836777159E+02 -.836126176E+02 -.835526221E+02 -.834980205E+02 -.834490846E+02 -.834060633E+02 -.833691794E+02 -.833386270E+02 -.833145683E+02 -.832971321E+02 -.832864110E+02 -.832824611E+02 -.832853004E+02 -.832949090E+02 -.833112292E+02 -.833341662E+02 -.833635897E+02 -.833993354E+02 -.834412076E+02 -.834889813E+02 -.835424060E+02 -.836012079E+02 -.836650941E+02 -.837337557E+02 -.838068715E+02 -.838841113E+02 -.839651396E+02 -.840496189E+02 -.841372125E+02 -.842275874E+02 -.843204173E+02 -.844153843E+02 -.845121812E+02 -.846105133E+02 -.847100992E+02 -.848106721E+02 -.849119803E+02 -.850137876E+02 -.851158727E+02 -.852180289E+02 -.853200632E+02 -.854217946E+02 -.855230521E+02 -.856236722E+02 -.857234951E+02 -.858223606E+02 -.859201027E+02 -.860165418E+02 -.861114766E+02 -.862046719E+02 -.862958447E+02 -.863846448E+02 -.864706311E+02 -.865532408E+02 -.866317485E+02 -.867052153E+02 -.867724210E+02 -.868317772E+02 -.868812146E+02 -.869180369E+02 -.869387326E+02 -.869387326E+02
 -.869472517E+02 -.869472517E+02 -.869270568E+02 -.868911530E+02 -.868429946E+02 -.867852405E+02 -.867199379E+02 -.866486643E+02 -.865726376E+02 -.864928012E+02 -.864098892E+02 -.863244766E+02 -.862370191E+02 -.861478827E+02 -.860573670E+02 -.859657237E+02 -.858731703E+02 -.857799014E+02 -.856860968E+02 -.855919286E+02 -.854975661E+02 -.854031799E+02 -.853089449E+02 -.852150428E+02 -.851216635E+02 -.850290065E+02 -.849372815E+02 -.848467085E+02 -.847575181E+02 -.846699507E+02 -.845842562E+02 -.845006922E+02 -.844195237E+02 -.843410207E+02 -.842654566E+02 -.841931065E+02 -.841242447E+02 -.840591420E+02 -.839980640E+02 -.839412676E+02 -.838889990E+02 -.838414907E+02 -.837989589E+02 -.837616012E+02 -.837295940E+02 -.837030904E+02 -.836822184E+02 -.836670792E+02 -.836577456E+02 -.836542615E+02 -.836566409E+02 -.836648682E+02 -.836788977E+02 -.836986548E+02 -.837240367E+02 -.837549137E+02 -.837911311E+02 -.838325106E+02 -.838788531E+02 -.839299406E+02 -.839855388E+02 -.840454001E+02 -.841092658E+02 -.841768688E+02 -.842479366E+02 -.843221936E+02 -.843993633E+02 -.844791710E+02 -.845613454E+02 -.846456210E+02 -.847317392E+02 -.848194499E+02 -.849085127E+02 -.849986976E+02 -.850897857E+02 -.851815692E+02 -.852738516E+02 -.853664473E+02 -.854591805E+02 -.855518840E+02 -.856443979E+02 -.857365667E+02 -.858282366E+02 -.859192512E+02 -.860094468E+02 -.860986456E+02 -.861866477E+02 -.862732200E+02 -.863580831E+02 -.864408932E+02 -.865212200E+02 -.865985171E+02 -.866720849E+02 -.867410207E+02 -.868041566E+02 -.868599765E+02 -.869065105E+02 -.869411967E+02 -.869607043E+02 -.869607043E+02
 -.869711578E+02 -.869711578E+02 -.869522437E+02 -.869186367E+02 -.868735905E+02 -.868196128E+02 -.867586373E+02 -.866921573E+02 -.866213285E+02 -.865470481E+02 -.864700167E+02 -.863907853E+02 -.863097916E+02 -.862273887E+02 -.861438662E+02 -.860594678E+02 -.859744039E+02 -.858888618E+02 -.858030138E+02 -.857170232E+02 -.856310489E+02 -.855452492E+02 -.854597845E+02 -.853748193E+02 -.852905238E+02 -.852070748E+02 -.851246562E+02 -.850434594E+02 -.849636831E+02 -.848855331E+02 -.848092214E+02 -.847349655E+02 -.846629872E+02 -.845935115E+02 -.845267651E+02 -.844629746E+02 -.844023648E+02 -.843451572E+02 -.842915673E+02 -.842418035E+02 -.841960643E+02 -.841545366E+02 -.841173941E+02 -.840847946E+02 -.840568789E+02 -.840337689E+02 -.840155664E+02 -.840023515E+02 -.839941820E+02 -.839910927E+02 -.839930945E+02 -.840001749E+02 -.840122976E+02 -.840294032E+02 -.840514100E+02 -.840782148E+02 -.841096941E+02 -.841457055E+02 -.841860895E+02 -.842306712E+02 -.842792621E+02 -.843316621E+02 -.843876615E+02 -.844470434E+02 -.845095849E+02 -.845750601E+02 -.846432410E+02 -.847139001E+02 -.847868114E+02 -.848617525E+02 -.849385054E+02 -.850168579E+02 -.850966046E+02 -.851775474E+02 -.852594962E+02 -.853422693E+02 -.854256927E+02 -.855096005E+02 -.855938340E+02 -.856782404E+02 -.857626715E+02 -.858469815E+02 -.859310246E+02 -.860146507E+02 -.860977015E+02 -.861800041E+02 -.862613634E+02 -.863415522E+02 -.864202986E+02 -.864972694E+02 -.865720494E+02 -.866441135E+02 -.867127917E+02 -.867772232E+02 -.868362969E+02 -.868885746E+02 -.869321912E+02 -.869647255E+02 -.869830335E+02 -.869830335E+02
 -.869950028E+02 -.869950028E+02 -.869773604E+02 -.869460296E+02 -.869040609E+02 -.868538081E+02 -.867970886E+02 -.867353082E+02 -.866695567E+02 -.866006826E+02 -.865293496E+02 -.864560811E+02 -.863812944E+02 -.863053262E+02 -.862284537E+02 -.861509100E+02 -.860728958E+02 -.859945896E+02 -.859161542E+02 -.858377429E+02 -.857595033E+02 -.856815811E+02 -.856041224E+02 -.855272752E+02 -.854511913E+02 -.853760269E+02 -.853019431E+02 -.852291059E+02 -.851576866E+02 -.850878613E+02 -.850198101E+02 -.849537168E+02 -.848897677E+02 -.848281507E+02 -.847690543E+02 -.847126658E+02 -.846591707E+02 -.846087504E+02 -.845615812E+02 -.845178328E+02 -.844776663E+02 -.844412331E+02 -.844086732E+02 -.843801140E+02 -.843556683E+02 -.843354342E+02 -.843194930E+02 -.843079088E+02 -.843007279E+02 -.842979778E+02 -.842996672E+02 -.843057861E+02 -.843163052E+02 -.843311772E+02 -.843503364E+02 -.843737000E+02 -.844011687E+02 -.844326282E+02 -.844679496E+02 -.845069918E+02 -.845496019E+02 -.845956176E+02 -.846448678E+02 -.846971753E+02 -.847523571E+02 -.848102271E+02 -.848705968E+02 -.849332770E+02 -.849980790E+02 -.850648160E+02 -.851333040E+02 -.852033630E+02 -.852748171E+02 -.853474962E+02 -.854212353E+02 -.854958756E+02 -.855712639E+02 -.856472527E+02 -.857236991E+02 -.858004647E+02 -.858774134E+02 -.859544099E+02 -.860313175E+02 -.861079941E+02 -.861842888E+02 -.862600356E+02 -.863350470E+02 -.864091044E+02 -.864819463E+02 -.865532533E+02 -.866226284E+02 -.866895710E+02 -.867534446E+02 -.868134333E+02 -.868684869E+02 -.869172487E+02 -.869579620E+02 -.869883499E+02 -.870054592E+02 -.870054592E+02
 -.870185973E+02 -.870185973E+02 -.870022085E+02 -.869731182E+02 -.869341733E+02 -.868875724E+02 -.868350151E+02 -.867778179E+02 -.867170030E+02 -.866533674E+02 -.865875361E+02 -.865200028E+02 -.864511617E+02 -.863813317E+02 -.863107753E+02 -.862397130E+02 -.861683349E+02 -.860968087E+02 -.860252871E+02 -.859539125E+02 -.858828212E+02 -.858121461E+02 -.857420195E+02 -.856725741E+02 -.856039447E+02 -.855362690E+02 -.854696877E+02 -.854043448E+02 -.853403880E+02 -.852779678E+02 -.852172375E+02 -.851583526E+02 -.851014698E+02 -.850467467E+02 -.849943403E+02 -.849444061E+02 -.848970975E+02 -.848525640E+02 -.848109504E+02 -.847723954E+02 -.847370307E+02 -.847049794E+02 -.846763553E+02 -.846512614E+02 -.846297893E+02 -.846120179E+02 -.845980128E+02 -.845878257E+02 -.845814936E+02 -.845790387E+02 -.845804681E+02 -.845857733E+02 -.845949311E+02 -.846079029E+02 -.846246359E+02 -.846450632E+02 -.846691045E+02 -.846966671E+02 -.847276467E+02 -.847619285E+02 -.847993879E+02 -.848398923E+02 -.848833019E+02 -.849294707E+02 -.849782484E+02 -.850294807E+02 -.850830113E+02 -.851386824E+02 -.851963361E+02 -.852558152E+02 -.853169642E+02 -.853796301E+02 -.854436625E+02 -.855089151E+02 -.855752451E+02 -.856425139E+02 -.857105869E+02 -.857793332E+02 -.858486254E+02 -.859183383E+02 -.859883479E+02 -.860585298E+02 -.861287569E+02 -.861988963E+02 -.862688055E+02 -.863383272E+02 -.864072832E+02 -.864754653E+02 -.865426248E+02 -.866084583E+02 -.866725891E+02 -.867345440E+02 -.867937220E+02 -.868493550E+02 -.869004560E+02 -.869457518E+02 -.869835968E+02 -.870118601E+02 -.870277809E+02 -.870277809E+02
 -.870418031E+02 -.870418031E+02 -.870266437E+02 -.869997478E+02 -.869637594E+02 -.869207225E+02 -.868722186E+02 -.868194740E+02 -.867634421E+02 -.867048674E+02 -.866443345E+02 -.865823060E+02 -.865191516E+02 -.864551708E+02 -.863906102E+02 -.863256767E+02 -.862605484E+02 -.861953820E+02 -.861303190E+02 -.860654909E+02 -.860010225E+02 -.859370346E+02 -.858736461E+02 -.858109758E+02 -.857491428E+02 -.856882683E+02 -.856284749E+02 -.855698876E+02 -.855126334E+02 -.854568413E+02 -.854026417E+02 -.853501663E+02 -.852995474E+02 -.852509170E+02 -.852044065E+02 -.851601455E+02 -.851182611E+02 -.850788769E+02 -.850421123E+02 -.850080815E+02 -.849768923E+02 -.849486454E+02 -.849234337E+02 -.849013412E+02 -.848824422E+02 -.848668008E+02 -.848544703E+02 -.848454924E+02 -.848398972E+02 -.848377025E+02 -.848389140E+02 -.848435249E+02 -.848515160E+02 -.848628564E+02 -.848775029E+02 -.848954013E+02 -.849164864E+02 -.849406825E+02 -.849679047E+02 -.849980592E+02 -.850310440E+02 -.850667504E+02 -.851050633E+02 -.851458624E+02 -.851890234E+02 -.852344182E+02 -.852819167E+02 -.853313871E+02 -.853826968E+02 -.854357135E+02 -.854903055E+02 -.855463425E+02 -.856036963E+02 -.856622407E+02 -.857218523E+02 -.857824105E+02 -.858437972E+02 -.859058969E+02 -.859685959E+02 -.860317818E+02 -.860953425E+02 -.861591641E+02 -.862231297E+02 -.862871157E+02 -.863509890E+02 -.864146023E+02 -.864777874E+02 -.865403482E+02 -.866020503E+02 -.866626076E+02 -.867216658E+02 -.867787804E+02 -.868333881E+02 -.868847698E+02 -.869320031E+02 -.869739000E+02 -.870089267E+02 -.870350991E+02 -.870498487E+02 -.870498487E+02
 -.870645243E+02 -.870645243E+02 -.870505659E+02 -.870258109E+02 -.869927033E+02 -.869531333E+02 -.869085649E+02 -.868601341E+02 -.868087255E+02 -.867550301E+02 -.866995915E+02 -.866428401E+02 -.865851205E+02 -.865267116E+02 -.864678434E+02 -.864087086E+02 -.863494724E+02 -.862902799E+02 -.862312619E+02 -.861725386E+02 -.861142235E+02 -.860564258E+02 -.859992520E+02 -.859428078E+02 -.858871986E+02 -.858325304E+02 -.857789100E+02 -.857264457E+02 -.856752468E+02 -.856254236E+02 -.855770873E+02 -.855303497E+02 -.854853221E+02 -.854421159E+02 -.854008409E+02 -.853616053E+02 -.853245149E+02 -.852896722E+02 -.852571760E+02 -.852271205E+02 -.851995943E+02 -.851746802E+02 -.851524544E+02 -.851329855E+02 -.851163342E+02 -.851025529E+02 -.850916849E+02 -.850837642E+02 -.850788153E+02 -.850768525E+02 -.850778805E+02 -.850818936E+02 -.850888764E+02 -.850988033E+02 -.851116395E+02 -.851273404E+02 -.851458528E+02 -.851671149E+02 -.851910571E+02 -.852176025E+02 -.852466673E+02 -.852781619E+02 -.853119914E+02 -.853480563E+02 -.853862533E+02 -.854264761E+02 -.854686160E+02 -.855125626E+02 -.855582045E+02 -.856054302E+02 -.856541279E+02 -.857041870E+02 -.857554976E+02 -.858079515E+02 -.858614420E+02 -.859158641E+02 -.859711146E+02 -.860270918E+02 -.860836948E+02 -.861408232E+02 -.861983758E+02 -.862562494E+02 -.863143369E+02 -.863725245E+02 -.864306891E+02 -.864886933E+02 -.865463804E+02 -.866035672E+02 -.866600341E+02 -.867155140E+02 -.867696760E+02 -.868221053E+02 -.868722771E+02 -.869195228E+02 -.869629851E+02 -.870015617E+02 -.870338306E+02 -.870579540E+02 -.870715544E+02 -.870715544E+02
 -.870866992E+02 -.870866992E+02 -.870739108E+02 -.870512393E+02 -.870209316E+02 -.869847263E+02 -.869439712E+02 -.868997126E+02 -.868527660E+02 -.868037694E+02 -.867532246E+02 -.867015297E+02 -.866490032E+02 -.865959034E+02 -.865424429E+02 -.864887997E+02 -.864351262E+02 -.863815558E+02 -.863282080E+02 -.862751922E+02 -.862226113E+02 -.861705631E+02 -.861191428E+02 -.860684440E+02 -.860185594E+02 -.859695818E+02 -.859216041E+02 -.858747198E+02 -.858290228E+02 -.857846077E+02 -.857415692E+02 -.857000018E+02 -.856599999E+02 -.856216570E+02 -.855850654E+02 -.855503154E+02 -.855174952E+02 -.854866902E+02 -.854579821E+02 -.854314488E+02 -.854071637E+02 -.853851948E+02 -.853656047E+02 -.853484499E+02 -.853337801E+02 -.853216381E+02 -.853120594E+02 -.853050718E+02 -.853006952E+02 -.852989414E+02 -.852998140E+02 -.853033084E+02 -.853094120E+02 -.853181039E+02 -.853293553E+02 -.853431301E+02 -.853593843E+02 -.853780675E+02 -.853991222E+02 -.854224853E+02 -.854480877E+02 -.854758554E+02 -.855057098E+02 -.855375685E+02 -.855713456E+02 -.856069525E+02 -.856442983E+02 -.856832905E+02 -.857238354E+02 -.857658387E+02 -.858092059E+02 -.858538427E+02 -.858996553E+02 -.859465508E+02 -.859944371E+02 -.860432232E+02 -.860928189E+02 -.861431350E+02 -.861940822E+02 -.862455713E+02 -.862975116E+02 -.863498098E+02 -.864023687E+02 -.864550844E+02 -.865078435E+02 -.865605195E+02 -.866129673E+02 -.866650168E+02 -.867164647E+02 -.867670629E+02 -.868165047E+02 -.868644059E+02 -.869102809E+02 -.869535115E+02 -.869933062E+02 -.870286480E+02 -.870582260E+02 -.870803476E+02 -.870928242E+02 -.870928242E+02
 -.871082933E+02 -.871082933E+02 -.870966426E+02 -.870759955E+02 -.870484049E+02 -.870154609E+02 -.869783961E+02 -.869381687E+02 -.868955255E+02 -.868510515E+02 -.868052070E+02 -.867583575E+02 -.867107954E+02 -.866627579E+02 -.866144402E+02 -.865660054E+02 -.865175931E+02 -.864693247E+02 -.864213089E+02 -.863736446E+02 -.863264241E+02 -.862797350E+02 -.862336618E+02 -.861882870E+02 -.861436919E+02 -.860999574E+02 -.860571640E+02 -.860153925E+02 -.859747235E+02 -.859352377E+02 -.858970158E+02 -.858601379E+02 -.858246837E+02 -.857907319E+02 -.857583600E+02 -.857276435E+02 -.856986561E+02 -.856714688E+02 -.856461494E+02 -.856227626E+02 -.856013689E+02 -.855820245E+02 -.855647812E+02 -.855496852E+02 -.855367775E+02 -.855260932E+02 -.855176614E+02 -.855115049E+02 -.855076399E+02 -.855060761E+02 -.855068165E+02 -.855098572E+02 -.855151879E+02 -.855227913E+02 -.855326440E+02 -.855447160E+02 -.855589716E+02 -.855753688E+02 -.855938607E+02 -.856143949E+02 -.856369146E+02 -.856613584E+02 -.856876614E+02 -.857157548E+02 -.857455674E+02 -.857770252E+02 -.858100520E+02 -.858445705E+02 -.858805016E+02 -.859177659E+02 -.859562833E+02 -.859959736E+02 -.860367568E+02 -.860785532E+02 -.861212835E+02 -.861648690E+02 -.862092313E+02 -.862542921E+02 -.862999731E+02 -.863461951E+02 -.863928773E+02 -.864399361E+02 -.864872838E+02 -.865348260E+02 -.865824594E+02 -.866300681E+02 -.866775190E+02 -.867246558E+02 -.867712913E+02 -.868171971E+02 -.868620911E+02 -.869056199E+02 -.869473372E+02 -.869866755E+02 -.870229088E+02 -.870551046E+02 -.870820623E+02 -.871022323E+02 -.871136122E+02 -.871136122E+02
 -.871292936E+02 -.871292936E+02 -.871187483E+02 -.871000661E+02 -.870751106E+02 -.870453253E+02 -.870118304E+02 -.869754966E+02 -.869370035E+02 -.868968831E+02 -.868555548E+02 -.868133514E+02 -.867705393E+02 -.867273347E+02 -.866839151E+02 -.866404291E+02 -.865970030E+02 -.865537470E+02 -.865107588E+02 -.864681273E+02 -.864259349E+02 -.863842594E+02 -.863431753E+02 -.863027551E+02 -.862630697E+02 -.862241895E+02 -.861861840E+02 -.861491227E+02 -.861130745E+02 -.860781084E+02 -.860442927E+02 -.860116955E+02 -.859803838E+02 -.859504240E+02 -.859218809E+02 -.858948177E+02 -.858692960E+02 -.858453748E+02 -.858231104E+02 -.858025565E+02 -.857837632E+02 -.857667770E+02 -.857516403E+02 -.857383914E+02 -.857270641E+02 -.857176871E+02 -.857102844E+02 -.857048747E+02 -.857014712E+02 -.857000819E+02 -.857007091E+02 -.857033499E+02 -.857079954E+02 -.857146317E+02 -.857232394E+02 -.857337939E+02 -.857462657E+02 -.857606204E+02 -.857768192E+02 -.857948188E+02 -.858145723E+02 -.858360289E+02 -.858591347E+02 -.858838327E+02 -.859100635E+02 -.859377653E+02 -.859668747E+02 -.859973265E+02 -.860290545E+02 -.860619917E+02 -.860960702E+02 -.861312222E+02 -.861673794E+02 -.862044737E+02 -.862424370E+02 -.862812014E+02 -.863206989E+02 -.863608616E+02 -.864016206E+02 -.864429062E+02 -.864846469E+02 -.865267683E+02 -.865691916E+02 -.866118319E+02 -.866545959E+02 -.866973783E+02 -.867400579E+02 -.867824924E+02 -.868245108E+02 -.868659048E+02 -.869064167E+02 -.869457241E+02 -.869834202E+02 -.870189877E+02 -.870517653E+02 -.870809046E+02 -.871053135E+02 -.871235832E+02 -.871338942E+02 -.871338942E+02
 -.871497027E+02 -.871497027E+02 -.871402311E+02 -.871234559E+02 -.871010552E+02 -.870743296E+02 -.870442884E+02 -.870117167E+02 -.869772275E+02 -.869413009E+02 -.869043155E+02 -.868665719E+02 -.868283107E+02 -.867897271E+02 -.867509813E+02 -.867122069E+02 -.866735179E+02 -.866350129E+02 -.865967793E+02 -.865588962E+02 -.865214366E+02 -.864844691E+02 -.864480590E+02 -.864122696E+02 -.863771626E+02 -.863427986E+02 -.863092374E+02 -.862765386E+02 -.862447610E+02 -.862139631E+02 -.861842029E+02 -.861555378E+02 -.861280242E+02 -.861017177E+02 -.860766727E+02 -.860529421E+02 -.860305768E+02 -.860096261E+02 -.859901368E+02 -.859721533E+02 -.859557169E+02 -.859408660E+02 -.859276358E+02 -.859160577E+02 -.859061594E+02 -.858979646E+02 -.858914931E+02 -.858867600E+02 -.858837763E+02 -.858825484E+02 -.858830784E+02 -.858853637E+02 -.858893970E+02 -.858951670E+02 -.859026576E+02 -.859118486E+02 -.859227158E+02 -.859352308E+02 -.859493616E+02 -.859650725E+02 -.859823248E+02 -.860010765E+02 -.860212829E+02 -.860428967E+02 -.860658685E+02 -.860901469E+02 -.861156788E+02 -.861424099E+02 -.861702846E+02 -.861992464E+02 -.862292383E+02 -.862602027E+02 -.862920818E+02 -.863248175E+02 -.863583517E+02 -.863926259E+02 -.864275817E+02 -.864631600E+02 -.864993010E+02 -.865359437E+02 -.865730252E+02 -.866104797E+02 -.866482371E+02 -.866862218E+02 -.867243500E+02 -.867625270E+02 -.868006437E+02 -.868385713E+02 -.868761555E+02 -.869132077E+02 -.869494948E+02 -.869847254E+02 -.870185315E+02 -.870504458E+02 -.870798711E+02 -.871060417E+02 -.871279723E+02 -.871443926E+02 -.871536625E+02 -.871536625E+02
 -.871695325E+02 -.871695325E+02 -.871611041E+02 -.871461803E+02 -.871262580E+02 -.871024975E+02 -.870757996E+02 -.870468655E+02 -.870162426E+02 -.869843601E+02 -.869515563E+02 -.869180998E+02 -.868842059E+02 -.868500489E+02 -.868157718E+02 -.867814940E+02 -.867473168E+02 -.867133277E+02 -.866796042E+02 -.866462159E+02 -.866132270E+02 -.865806974E+02 -.865486840E+02 -.865172415E+02 -.864864232E+02 -.864562809E+02 -.864268660E+02 -.863982291E+02 -.863704200E+02 -.863434883E+02 -.863174828E+02 -.862924517E+02 -.862684424E+02 -.862455013E+02 -.862236736E+02 -.862030035E+02 -.861835332E+02 -.861653037E+02 -.861483534E+02 -.861327192E+02 -.861184352E+02 -.861055329E+02 -.860940413E+02 -.860839861E+02 -.860753903E+02 -.860682731E+02 -.860626507E+02 -.860585357E+02 -.860559369E+02 -.860548596E+02 -.860553055E+02 -.860572723E+02 -.860607544E+02 -.860657421E+02 -.860722224E+02 -.860801787E+02 -.860895910E+02 -.861004362E+02 -.861126878E+02 -.861263166E+02 -.861412904E+02 -.861575748E+02 -.861751328E+02 -.861939254E+02 -.862139114E+02 -.862350483E+02 -.862572921E+02 -.862805972E+02 -.863049172E+02 -.863302051E+02 -.863564127E+02 -.863834918E+02 -.864113933E+02 -.864400682E+02 -.864694669E+02 -.864995398E+02 -.865302366E+02 -.865615066E+02 -.865932980E+02 -.866255581E+02 -.866582317E+02 -.866912613E+02 -.867245853E+02 -.867581367E+02 -.867918412E+02 -.868256145E+02 -.868593594E+02 -.868929607E+02 -.869262803E+02 -.869591495E+02 -.869913596E+02 -.870226496E+02 -.870526905E+02 -.870810640E+02 -.871072362E+02 -.871305227E+02 -.871500433E+02 -.871646636E+02 -.871729196E+02 -.871729196E+02
 -.871887962E+02 -.871887962E+02 -.871813819E+02 -.871682569E+02 -.871507405E+02 -.871298559E+02 -.871063977E+02 -.870809845E+02 -.870540994E+02 -.870261215E+02 -.869973495E+02 -.869680208E+02 -.869383253E+02 -.869084170E+02 -.868784220E+02 -.868484454E+02 -.868185764E+02 -.867888918E+02 -.867594593E+02 -.867303396E+02 -.867015884E+02 -.866732576E+02 -.866453961E+02 -.866180509E+02 -.865912674E+02 -.865650899E+02 -.865395618E+02 -.865147257E+02 -.864906238E+02 -.864672975E+02 -.864447878E+02 -.864231348E+02 -.864023779E+02 -.863825559E+02 -.863637061E+02 -.863458650E+02 -.863290675E+02 -.863133474E+02 -.862987363E+02 -.862852645E+02 -.862729600E+02 -.862618486E+02 -.862519541E+02 -.862432975E+02 -.862358974E+02 -.862297698E+02 -.862249277E+02 -.862213814E+02 -.862191381E+02 -.862182021E+02 -.862185748E+02 -.862202543E+02 -.862232360E+02 -.862275119E+02 -.862330715E+02 -.862399013E+02 -.862479848E+02 -.862573031E+02 -.862678346E+02 -.862795553E+02 -.862924389E+02 -.863064571E+02 -.863215795E+02 -.863377739E+02 -.863550066E+02 -.863732423E+02 -.863924446E+02 -.864125759E+02 -.864335977E+02 -.864554706E+02 -.864781548E+02 -.865016096E+02 -.865257941E+02 -.865506671E+02 -.865761868E+02 -.866023110E+02 -.866289973E+02 -.866562022E+02 -.866838816E+02 -.867119899E+02 -.867404799E+02 -.867693014E+02 -.867984009E+02 -.868277198E+02 -.868571931E+02 -.868867467E+02 -.869162947E+02 -.869457358E+02 -.869749477E+02 -.870037815E+02 -.870320525E+02 -.870595300E+02 -.870859230E+02 -.871108620E+02 -.871338753E+02 -.871543583E+02 -.871715342E+02 -.871844019E+02 -.871916699E+02 -.871916699E+02
 -.872074950E+02 -.872074950E+02 -.872010675E+02 -.871896914E+02 -.871745127E+02 -.871564199E+02 -.871361036E+02 -.871141016E+02 -.870908340E+02 -.870666306E+02 -.870417511E+02 -.870164022E+02 -.869907491E+02 -.869649256E+02 -.869390414E+02 -.869131878E+02 -.868874417E+02 -.868618698E+02 -.868365304E+02 -.868114757E+02 -.867867535E+02 -.867624078E+02 -.867384805E+02 -.867150112E+02 -.866920382E+02 -.866695989E+02 -.866477295E+02 -.866264658E+02 -.866058427E+02 -.865858948E+02 -.865666558E+02 -.865481591E+02 -.865304372E+02 -.865135217E+02 -.864974436E+02 -.864822325E+02 -.864679173E+02 -.864545253E+02 -.864420826E+02 -.864306136E+02 -.864201412E+02 -.864106864E+02 -.864022685E+02 -.863949046E+02 -.863886097E+02 -.863833968E+02 -.863792764E+02 -.863762569E+02 -.863743440E+02 -.863735414E+02 -.863738499E+02 -.863752682E+02 -.863777924E+02 -.863814163E+02 -.863861311E+02 -.863919258E+02 -.863987873E+02 -.864067001E+02 -.864156466E+02 -.864256074E+02 -.864365612E+02 -.864484847E+02 -.864613533E+02 -.864751407E+02 -.864898193E+02 -.865053603E+02 -.865217339E+02 -.865389090E+02 -.865568542E+02 -.865755370E+02 -.865949243E+02 -.866149827E+02 -.866356782E+02 -.866569764E+02 -.866788425E+02 -.867012413E+02 -.867241369E+02 -.867474931E+02 -.867712723E+02 -.867954360E+02 -.868199437E+02 -.868447528E+02 -.868698172E+02 -.868950866E+02 -.869205046E+02 -.869460072E+02 -.869715199E+02 -.869969545E+02 -.870222047E+02 -.870471407E+02 -.870716019E+02 -.870953873E+02 -.871182434E+02 -.871398486E+02 -.871597923E+02 -.871775487E+02 -.871924420E+02 -.872036022E+02 -.872099070E+02 -.872099070E+02
 -.872255946E+02 -.872255946E+02 -.872201277E+02 -.872104530E+02 -.871975461E+02 -.871821642E+02 -.871648959E+02 -.871461998E+02 -.871264343E+02 -.871058807E+02 -.870847609E+02 -.870632510E+02 -.870414923E+02 -.870195988E+02 -.869976642E+02 -.869757659E+02 -.869539698E+02 -.869323322E+02 -.869109025E+02 -.868897248E+02 -.868688394E+02 -.868482833E+02 -.868280914E+02 -.868082967E+02 -.867889312E+02 -.867700256E+02 -.867516100E+02 -.867337137E+02 -.867163655E+02 -.866995937E+02 -.866834258E+02 -.866678889E+02 -.866530095E+02 -.866388134E+02 -.866253256E+02 -.866125701E+02 -.866005702E+02 -.865893479E+02 -.865789243E+02 -.865693190E+02 -.865605504E+02 -.865526355E+02 -.865455895E+02 -.865394264E+02 -.865341581E+02 -.865297949E+02 -.865263454E+02 -.865238162E+02 -.865222119E+02 -.865215354E+02 -.865217874E+02 -.865229668E+02 -.865250705E+02 -.865280935E+02 -.865320288E+02 -.865368675E+02 -.865425992E+02 -.865492114E+02 -.865566900E+02 -.865650194E+02 -.865741825E+02 -.865841606E+02 -.865949339E+02 -.866064811E+02 -.866187800E+02 -.866318074E+02 -.866455391E+02 -.866599500E+02 -.866750145E+02 -.866907062E+02 -.867069983E+02 -.867238633E+02 -.867412736E+02 -.867592009E+02 -.867776166E+02 -.867964916E+02 -.868157965E+02 -.868355009E+02 -.868555738E+02 -.868759830E+02 -.868966945E+02 -.869176726E+02 -.869388783E+02 -.869602690E+02 -.869817971E+02 -.870034080E+02 -.870250383E+02 -.870466127E+02 -.870680406E+02 -.870892111E+02 -.871099869E+02 -.871301963E+02 -.871496229E+02 -.871679918E+02 -.871849528E+02 -.872000571E+02 -.872127284E+02 -.872222249E+02 -.872275904E+02 -.872275904E+02
 -.872429829E+02 -.872429829E+02 -.872384500E+02 -.872304277E+02 -.872197254E+02 -.872069713E+02 -.871926545E+02 -.871771561E+02 -.871607741E+02 -.871437426E+02 -.871262462E+02 -.871084318E+02 -.870904168E+02 -.870722964E+02 -.870541483E+02 -.870360373E+02 -.870180179E+02 -.870001370E+02 -.869824354E+02 -.869649497E+02 -.869477130E+02 -.869307558E+02 -.869141065E+02 -.868977924E+02 -.868818392E+02 -.868662721E+02 -.868511152E+02 -.868363924E+02 -.868221267E+02 -.868083408E+02 -.867950569E+02 -.867822967E+02 -.867700812E+02 -.867584309E+02 -.867473658E+02 -.867369050E+02 -.867270669E+02 -.867178691E+02 -.867093280E+02 -.867014593E+02 -.866942775E+02 -.866877960E+02 -.866820268E+02 -.866769808E+02 -.866726676E+02 -.866690952E+02 -.866662703E+02 -.866641981E+02 -.866628822E+02 -.866623250E+02 -.866625269E+02 -.866634872E+02 -.866652032E+02 -.866676712E+02 -.866708855E+02 -.866748394E+02 -.866795243E+02 -.866849305E+02 -.866910471E+02 -.866978615E+02 -.867053604E+02 -.867135289E+02 -.867223514E+02 -.867318111E+02 -.867418903E+02 -.867525707E+02 -.867638329E+02 -.867756572E+02 -.867880231E+02 -.868009095E+02 -.868142949E+02 -.868281576E+02 -.868424751E+02 -.868572248E+02 -.868723838E+02 -.868879283E+02 -.869038347E+02 -.869200782E+02 -.869366335E+02 -.869534742E+02 -.869705726E+02 -.869878992E+02 -.870054218E+02 -.870231052E+02 -.870409098E+02 -.870587903E+02 -.870766939E+02 -.870945579E+02 -.871123067E+02 -.871298479E+02 -.871470670E+02 -.871638210E+02 -.871799296E+02 -.871951640E+02 -.872092326E+02 -.872217624E+02 -.872322744E+02 -.872401527E+02 -.872446036E+02 -.872446036E+02
 -.872593888E+02 -.872593888E+02 -.872557590E+02 -.872493321E+02 -.872407550E+02 -.872305307E+02 -.872190511E+02 -.872066218E+02 -.871934825E+02 -.871798215E+02 -.871657875E+02 -.871514989E+02 -.871370507E+02 -.871225198E+02 -.871079692E+02 -.870934512E+02 -.870790101E+02 -.870646837E+02 -.870505051E+02 -.870365037E+02 -.870227063E+02 -.870091371E+02 -.869958192E+02 -.869827740E+02 -.869700221E+02 -.869575834E+02 -.869454769E+02 -.869337215E+02 -.869223351E+02 -.869113357E+02 -.869007405E+02 -.868905663E+02 -.868808297E+02 -.868715466E+02 -.868627323E+02 -.868544018E+02 -.868465692E+02 -.868392481E+02 -.868324514E+02 -.868261909E+02 -.868204779E+02 -.868153227E+02 -.868107345E+02 -.868067218E+02 -.868032919E+02 -.868004509E+02 -.867982039E+02 -.867965551E+02 -.867955071E+02 -.867950617E+02 -.867952193E+02 -.867959792E+02 -.867973397E+02 -.867992975E+02 -.868018485E+02 -.868049874E+02 -.868087077E+02 -.868130020E+02 -.868178616E+02 -.868232772E+02 -.868292383E+02 -.868357336E+02 -.868427508E+02 -.868502772E+02 -.868582990E+02 -.868668021E+02 -.868757714E+02 -.868851917E+02 -.868950470E+02 -.869053210E+02 -.869159969E+02 -.869270577E+02 -.869384860E+02 -.869502638E+02 -.869623733E+02 -.869747957E+02 -.869875123E+02 -.870005035E+02 -.870137492E+02 -.870272284E+02 -.870409187E+02 -.870547965E+02 -.870688359E+02 -.870830085E+02 -.870972822E+02 -.871116203E+02 -.871259800E+02 -.871403104E+02 -.871545504E+02 -.871686252E+02 -.871824421E+02 -.871958858E+02 -.872088109E+02 -.872210333E+02 -.872323185E+02 -.872423671E+02 -.872507950E+02 -.872571090E+02 -.872606746E+02 -.872606746E+02
 -.872742383E+02 -.872742383E+02 -.872714667E+02 -.872665520E+02 -.872599841E+02 -.872521451E+02 -.872433337E+02 -.872337838E+02 -.872236793E+02 -.872131655E+02 -.872023576E+02 -.871913478E+02 -.871802101E+02 -.871690050E+02 -.871577822E+02 -.871465829E+02 -.871354421E+02 -.871243897E+02 -.871134520E+02 -.871026521E+02 -.870920111E+02 -.870815480E+02 -.870712807E+02 -.870612260E+02 -.870513999E+02 -.870418175E+02 -.870324936E+02 -.870234425E+02 -.870146781E+02 -.870062138E+02 -.869980628E+02 -.869902378E+02 -.869827513E+02 -.869756153E+02 -.869688413E+02 -.869624406E+02 -.869564238E+02 -.869508010E+02 -.869455818E+02 -.869407752E+02 -.869363896E+02 -.869324326E+02 -.869289112E+02 -.869258317E+02 -.869231993E+02 -.869210189E+02 -.869192941E+02 -.869180280E+02 -.869172227E+02 -.869168793E+02 -.869169984E+02 -.869175792E+02 -.869186205E+02 -.869201199E+02 -.869220744E+02 -.869244799E+02 -.869273316E+02 -.869306240E+02 -.869343507E+02 -.869385047E+02 -.869430780E+02 -.869480623E+02 -.869534485E+02 -.869592270E+02 -.869653874E+02 -.869719191E+02 -.869788109E+02 -.869860514E+02 -.869936284E+02 -.870015296E+02 -.870097425E+02 -.870182541E+02 -.870270511E+02 -.870361200E+02 -.870454470E+02 -.870550180E+02 -.870648184E+02 -.870748331E+02 -.870850466E+02 -.870954424E+02 -.871060032E+02 -.871167103E+02 -.871275435E+02 -.871384801E+02 -.871494949E+02 -.871605587E+02 -.871716376E+02 -.871826916E+02 -.871936723E+02 -.872045210E+02 -.872151654E+02 -.872255154E+02 -.872354586E+02 -.872448527E+02 -.872535179E+02 -.872612248E+02 -.872676807E+02 -.872725108E+02 -.872752342E+02 -.872752342E+02
 -.872864133E+02 -.872864133E+02 -.872844170E+02 -.872808600E+02 -.872760854E+02 -.872703630E+02 -.872639065E+02 -.872568851E+02 -.872494338E+02 -.872416606E+02 -.872336523E+02 -.872254790E+02 -.872171981E+02 -.872088564E+02 -.872004929E+02 -.871921402E+02 -.871838258E+02 -.871755735E+02 -.871674040E+02 -.871593356E+02 -.871513846E+02 -.871435661E+02 -.871358939E+02 -.871283809E+02 -.871210392E+02 -.871138805E+02 -.871069159E+02 -.871001562E+02 -.870936116E+02 -.870872923E+02 -.870812080E+02 -.870753682E+02 -.870697820E+02 -.870644583E+02 -.870594056E+02 -.870546321E+02 -.870501457E+02 -.870459536E+02 -.870420631E+02 -.870384805E+02 -.870352120E+02 -.870322632E+02 -.870296392E+02 -.870273445E+02 -.870253831E+02 -.870237582E+02 -.870224728E+02 -.870215289E+02 -.870209281E+02 -.870206713E+02 -.870207588E+02 -.870211900E+02 -.870219642E+02 -.870230794E+02 -.870245336E+02 -.870263238E+02 -.870284465E+02 -.870308977E+02 -.870336727E+02 -.870367663E+02 -.870401729E+02 -.870438863E+02 -.870478999E+02 -.870522065E+02 -.870567988E+02 -.870616690E+02 -.870668087E+02 -.870722095E+02 -.870778627E+02 -.870837591E+02 -.870898893E+02 -.870962439E+02 -.871028130E+02 -.871095864E+02 -.871165539E+02 -.871237048E+02 -.871310280E+02 -.871385122E+02 -.871461455E+02 -.871539151E+02 -.871618076E+02 -.871698084E+02 -.871779016E+02 -.871860695E+02 -.871942919E+02 -.872025457E+02 -.872108043E+02 -.872190359E+02 -.872272025E+02 -.872352586E+02 -.872431481E+02 -.872508027E+02 -.872581373E+02 -.872650464E+02 -.872713978E+02 -.872770255E+02 -.872817203E+02 -.872852170E+02 -.872871793E+02 -.872871793E+02
 -.872939321E+02 -.872939321E+02 -.872925202E+02 -.872899681E+02 -.872864978E+02 -.872822922E+02 -.872775019E+02 -.872722511E+02 -.872666420E+02 -.872607585E+02 -.872546700E+02 -.872484334E+02 -.872420958E+02 -.872356963E+02 -.872292676E+02 -.872228373E+02 -.872164285E+02 -.872100615E+02 -.872037536E+02 -.871975200E+02 -.871913746E+02 -.871853296E+02 -.871793963E+02 -.871735852E+02 -.871679061E+02 -.871623684E+02 -.871569807E+02 -.871517516E+02 -.871466893E+02 -.871418014E+02 -.871370958E+02 -.871325795E+02 -.871282599E+02 -.871241435E+02 -.871202371E+02 -.871165469E+02 -.871130789E+02 -.871098387E+02 -.871068318E+02 -.871040631E+02 -.871015373E+02 -.870992586E+02 -.870972310E+02 -.870954578E+02 -.870939421E+02 -.870926865E+02 -.870916930E+02 -.870909634E+02 -.870904987E+02 -.870902996E+02 -.870903664E+02 -.870906987E+02 -.870912958E+02 -.870921565E+02 -.870932789E+02 -.870946608E+02 -.870962997E+02 -.870981925E+02 -.871003355E+02 -.871027249E+02 -.871053563E+02 -.871082251E+02 -.871113261E+02 -.871146540E+02 -.871182030E+02 -.871219672E+02 -.871259403E+02 -.871301158E+02 -.871344869E+02 -.871390465E+02 -.871437876E+02 -.871487026E+02 -.871537839E+02 -.871590237E+02 -.871644139E+02 -.871699460E+02 -.871756112E+02 -.871814006E+02 -.871873044E+02 -.871933125E+02 -.871994136E+02 -.872055960E+02 -.872118461E+02 -.872181492E+02 -.872244883E+02 -.872308440E+02 -.872371934E+02 -.872435100E+02 -.872497617E+02 -.872559105E+02 -.872619104E+02 -.872677056E+02 -.872732285E+02 -.872783969E+02 -.872831106E+02 -.872872479E+02 -.872906611E+02 -.872931708E+02 -.872945591E+02 -.872945591E+02
 -.872939321E+02 -.872939321E+02 -.872925202E+02 -.872899681E+02 -.872864978E+02 -.872822922E+02 -.872775019E+02 -.872722511E+02 -.872666420E+02 -.872607585E+02 -.872546700E+02 -.872484334E+02 -.872420958E+02 -.872356963E+02 -.872292676E+02 -.872228373E+02 -.872164285E+02 -.872100615E+02 -.872037536E+02 -.871975200E+02 -.871913746E+02 -.871853296E+02 -.871793963E+02 -.871735852E+02 -.871679061E+02 -.871623684E+02 -.871569807E+02 -.871517516E+02 -.871466893E+02 -.871418014E+02 -.871370958E+02 -.871325795E+02 -.871282599E+02 -.871241435E+02 -.871202371E+02 -.871165469E+02 -.871130789E+02 -.871098387E+02 -.871068318E+02 -.871040631E+02 -.871015373E+02 -.870992586E+02 -.870972310E+02 -.870954578E+02 -.870939421E+02 -.870926865E+02 -.870916930E+02 -.870909634E+02 -.870904987E+02 -.870902996E+02 -.870903664E+02 -.870906987E+02 -.870912958E+02 -.870921565E+02 -.870932789E+02 -.870946608E+02 -.870962997E+02 -.870981925E+02 -.871003355E+02 -.871027249E+02 -.871053563E+02 -.871082251E+02 -.871113261E+02 -.871146540E+02 -.871182030E+02 -.871219672E+02 -.871259403E+02 -.871301158E+02 -.871344869E+02 -.871390465E+02 -.871437876E+02 -.871487026E+02 -.871537839E+02 -.871590237E+02 -.871644139E+02 -.871699460E+02 -.871756112E+02 -.871814006E+02 -.871873044E+02 -.871933125E+02 -.871994136E+02 -.872055960E+02 -.872118461E+02 -.872181492E+02 -.872244883E+02 -.872308440E+02 -.872371934E+02 -.872435100E+02 -.872497617E+02 -.872559105E+02 -.872619104E+02 -.872677056E+02 -.872732285E+02 -.872783969E+02 -.872831106E+02 -.872872479E+02 -.872906611E+02 -.872931708E+02 -.872945591E+02 -.872945591E+02
