# Supplementary material for: Electrical Pacing of Cardiac Tissue Including Potassium Inward Rectification
Source: PLoS One. 2015 Jun 9;10(6):e0127837. doi: 10.1371/journal.pone.0127837 (PMC4461281; doi:10.1371/journal.pone.0127837)
Supplement: S1 Data — (ZIP) [file pone.0127837.s001.zip › All-Data/Data-with-IK1/BDT28/Vm1ms.txt]

 -.873300171E+02 -.873238951E+02 -.873230972E+02 -.873217445E+02 -.873200270E+02 -.873180826E+02 -.873160000E+02 -.873138337E+02 -.873116222E+02 -.873093956E+02 -.873071714E+02 -.873049558E+02 -.873027518E+02 -.873005636E+02 -.872983963E+02 -.872962537E+02 -.872941391E+02 -.872920565E+02 -.872900097E+02 -.872880012E+02 -.872860326E+02 -.872841055E+02 -.872822209E+02 -.872803786E+02 -.872785786E+02 -.872768223E+02 -.872751125E+02 -.872734526E+02 -.872718456E+02 -.872702948E+02 -.872688033E+02 -.872673742E+02 -.872660097E+02 -.872647114E+02 -.872634807E+02 -.872623187E+02 -.872612267E+02 -.872602064E+02 -.872592591E+02 -.872583864E+02 -.872575900E+02 -.872568715E+02 -.872562324E+02 -.872556738E+02 -.872551965E+02 -.872548012E+02 -.872544887E+02 -.872542593E+02 -.872541137E+02 -.872540519E+02 -.872540742E+02 -.872541805E+02 -.872543705E+02 -.872546437E+02 -.872549995E+02 -.872554370E+02 -.872559555E+02 -.872565543E+02 -.872572323E+02 -.872579883E+02 -.872588208E+02 -.872597282E+02 -.872607087E+02 -.872617608E+02 -.872628827E+02 -.872640725E+02 -.872653285E+02 -.872666485E+02 -.872680305E+02 -.872694725E+02 -.872709722E+02 -.872725276E+02 -.872741365E+02 -.872757966E+02 -.872775057E+02 -.872792615E+02 -.872810619E+02 -.872829046E+02 -.872847874E+02 -.872867081E+02 -.872886644E+02 -.872906543E+02 -.872926756E+02 -.872947264E+02 -.872968045E+02 -.872989080E+02 -.873010345E+02 -.873031818E+02 -.873053471E+02 -.873075265E+02 -.873097144E+02 -.873119019E+02 -.873140742E+02 -.873162068E+02 -.873182606E+02 -.873201747E+02 -.873218581E+02 -.873231802E+02 -.873239609E+02 -.873239609E+02
 -.873238951E+02 -.873238951E+02 -.873230972E+02 -.873217445E+02 -.873200270E+02 -.873180826E+02 -.873160000E+02 -.873138337E+02 -.873116222E+02 -.873093956E+02 -.873071714E+02 -.873049558E+02 -.873027518E+02 -.873005636E+02 -.872983963E+02 -.872962537E+02 -.872941391E+02 -.872920565E+02 -.872900097E+02 -.872880012E+02 -.872860326E+02 -.872841055E+02 -.872822209E+02 -.872803786E+02 -.872785786E+02 -.872768223E+02 -.872751125E+02 -.872734526E+02 -.872718456E+02 -.872702948E+02 -.872688033E+02 -.872673742E+02 -.872660097E+02 -.872647114E+02 -.872634807E+02 -.872623187E+02 -.872612267E+02 -.872602064E+02 -.872592591E+02 -.872583864E+02 -.872575900E+02 -.872568715E+02 -.872562324E+02 -.872556738E+02 -.872551965E+02 -.872548012E+02 -.872544887E+02 -.872542593E+02 -.872541137E+02 -.872540519E+02 -.872540742E+02 -.872541805E+02 -.872543705E+02 -.872546437E+02 -.872549995E+02 -.872554370E+02 -.872559555E+02 -.872565543E+02 -.872572323E+02 -.872579883E+02 -.872588208E+02 -.872597282E+02 -.872607087E+02 -.872617608E+02 -.872628827E+02 -.872640725E+02 -.872653285E+02 -.872666485E+02 -.872680305E+02 -.872694725E+02 -.872709722E+02 -.872725276E+02 -.872741365E+02 -.872757966E+02 -.872775057E+02 -.872792615E+02 -.872810619E+02 -.872829046E+02 -.872847874E+02 -.872867081E+02 -.872886644E+02 -.872906543E+02 -.872926756E+02 -.872947264E+02 -.872968045E+02 -.872989080E+02 -.873010345E+02 -.873031818E+02 -.873053471E+02 -.873075265E+02 -.873097144E+02 -.873119019E+02 -.873140742E+02 -.873162068E+02 -.873182606E+02 -.873201747E+02 -.873218581E+02 -.873231802E+02 -.873239609E+02 -.873239609E+02
 -.873207617E+02 -.873207617E+02 -.873194556E+02 -.873172816E+02 -.873145525E+02 -.873114795E+02 -.873081993E+02 -.873048016E+02 -.873013460E+02 -.872978702E+02 -.872943954E+02 -.872909334E+02 -.872874918E+02 -.872840778E+02 -.872806986E+02 -.872773610E+02 -.872740707E+02 -.872708318E+02 -.872676476E+02 -.872645209E+02 -.872614539E+02 -.872584480E+02 -.872555037E+02 -.872526221E+02 -.872498061E+02 -.872470595E+02 -.872443873E+02 -.872417949E+02 -.872392873E+02 -.872368693E+02 -.872345446E+02 -.872323166E+02 -.872301878E+02 -.872281606E+02 -.872262371E+02 -.872244197E+02 -.872227113E+02 -.872211146E+02 -.872196325E+02 -.872182679E+02 -.872170232E+02 -.872159007E+02 -.872149022E+02 -.872140292E+02 -.872132829E+02 -.872126648E+02 -.872121759E+02 -.872118171E+02 -.872115895E+02 -.872114933E+02 -.872115289E+02 -.872116958E+02 -.872119935E+02 -.872124211E+02 -.872129777E+02 -.872136622E+02 -.872144735E+02 -.872154101E+02 -.872164704E+02 -.872176523E+02 -.872189535E+02 -.872203716E+02 -.872219040E+02 -.872235481E+02 -.872253011E+02 -.872271604E+02 -.872291227E+02 -.872311850E+02 -.872333442E+02 -.872355967E+02 -.872379394E+02 -.872403688E+02 -.872428814E+02 -.872454736E+02 -.872481421E+02 -.872508832E+02 -.872536935E+02 -.872565694E+02 -.872595075E+02 -.872625042E+02 -.872655564E+02 -.872686607E+02 -.872718137E+02 -.872750124E+02 -.872782535E+02 -.872815337E+02 -.872848498E+02 -.872881983E+02 -.872915750E+02 -.872949746E+02 -.872983890E+02 -.873018055E+02 -.873052027E+02 -.873085454E+02 -.873117754E+02 -.873148007E+02 -.873174800E+02 -.873196041E+02 -.873208737E+02 -.873208737E+02
 -.873165482E+02 -.873165482E+02 -.873146389E+02 -.873114636E+02 -.873074685E+02 -.873029613E+02 -.872981507E+02 -.872931718E+02 -.872881091E+02 -.872830162E+02 -.872779279E+02 -.872728652E+02 -.872678406E+02 -.872628631E+02 -.872579407E+02 -.872530801E+02 -.872482857E+02 -.872435606E+02 -.872389088E+02 -.872343345E+02 -.872298413E+02 -.872254323E+02 -.872211117E+02 -.872168849E+02 -.872127576E+02 -.872087362E+02 -.872048271E+02 -.872010370E+02 -.871973715E+02 -.871938358E+02 -.871904343E+02 -.871871711E+02 -.871840502E+02 -.871810758E+02 -.871782524E+02 -.871755846E+02 -.871730769E+02 -.871707339E+02 -.871685599E+02 -.871665589E+02 -.871647339E+02 -.871630877E+02 -.871616229E+02 -.871603420E+02 -.871592471E+02 -.871583402E+02 -.871576232E+02 -.871570978E+02 -.871567651E+02 -.871566254E+02 -.871566787E+02 -.871569245E+02 -.871573619E+02 -.871579898E+02 -.871588071E+02 -.871598122E+02 -.871610031E+02 -.871623778E+02 -.871639334E+02 -.871656671E+02 -.871675757E+02 -.871696556E+02 -.871719032E+02 -.871743146E+02 -.871768856E+02 -.871796120E+02 -.871824893E+02 -.871855128E+02 -.871886778E+02 -.871919793E+02 -.871954122E+02 -.871989715E+02 -.872026521E+02 -.872064487E+02 -.872103562E+02 -.872143693E+02 -.872184829E+02 -.872226919E+02 -.872269912E+02 -.872313759E+02 -.872358409E+02 -.872403814E+02 -.872449926E+02 -.872496697E+02 -.872544082E+02 -.872592032E+02 -.872640502E+02 -.872689439E+02 -.872738786E+02 -.872788464E+02 -.872838358E+02 -.872888286E+02 -.872937941E+02 -.872986812E+02 -.873034059E+02 -.873078343E+02 -.873117600E+02 -.873148762E+02 -.873167419E+02 -.873167419E+02
 -.873120444E+02 -.873120444E+02 -.873095067E+02 -.873052702E+02 -.872999282E+02 -.872938975E+02 -.872874604E+02 -.872808005E+02 -.872740349E+02 -.872672379E+02 -.872604555E+02 -.872537143E+02 -.872470283E+02 -.872404053E+02 -.872338510E+02 -.872273701E+02 -.872209679E+02 -.872146507E+02 -.872084255E+02 -.872022991E+02 -.871962788E+02 -.871903725E+02 -.871845880E+02 -.871789325E+02 -.871734131E+02 -.871680372E+02 -.871628116E+02 -.871577430E+02 -.871528383E+02 -.871481039E+02 -.871435458E+02 -.871391703E+02 -.871349839E+02 -.871309935E+02 -.871272055E+02 -.871236264E+02 -.871202625E+02 -.871171200E+02 -.871142042E+02 -.871115197E+02 -.871090710E+02 -.871068621E+02 -.871048966E+02 -.871031780E+02 -.871017094E+02 -.871004937E+02 -.870995334E+02 -.870988303E+02 -.870983854E+02 -.870981991E+02 -.870982715E+02 -.870986019E+02 -.870991896E+02 -.871000331E+02 -.871011309E+02 -.871024807E+02 -.871040799E+02 -.871059253E+02 -.871080135E+02 -.871103406E+02 -.871129022E+02 -.871156937E+02 -.871187099E+02 -.871219455E+02 -.871253947E+02 -.871290516E+02 -.871329101E+02 -.871369638E+02 -.871412062E+02 -.871456306E+02 -.871502301E+02 -.871549979E+02 -.871599270E+02 -.871650104E+02 -.871702410E+02 -.871756119E+02 -.871811160E+02 -.871867467E+02 -.871924969E+02 -.871983601E+02 -.872043294E+02 -.872103984E+02 -.872165605E+02 -.872228095E+02 -.872291391E+02 -.872355432E+02 -.872420154E+02 -.872485490E+02 -.872551361E+02 -.872617665E+02 -.872684249E+02 -.872750869E+02 -.872817117E+02 -.872882314E+02 -.872945340E+02 -.873004413E+02 -.873056783E+02 -.873098359E+02 -.873123256E+02 -.873123256E+02
 -.873074302E+02 -.873074302E+02 -.873042407E+02 -.872989052E+02 -.872921774E+02 -.872845861E+02 -.872764908E+02 -.872681268E+02 -.872596422E+02 -.872511262E+02 -.872426303E+02 -.872341819E+02 -.872257947E+02 -.872174757E+02 -.872092306E+02 -.872010680E+02 -.871929991E+02 -.871850354E+02 -.871771872E+02 -.871694654E+02 -.871618805E+02 -.871544416E+02 -.871471566E+02 -.871400332E+02 -.871330793E+02 -.871263025E+02 -.871197116E+02 -.871133155E+02 -.871071231E+02 -.871011430E+02 -.870953840E+02 -.870898550E+02 -.870845643E+02 -.870795202E+02 -.870747313E+02 -.870702063E+02 -.870659532E+02 -.870619792E+02 -.870582913E+02 -.870548958E+02 -.870517986E+02 -.870490047E+02 -.870465188E+02 -.870443456E+02 -.870424891E+02 -.870409528E+02 -.870397395E+02 -.870388511E+02 -.870382890E+02 -.870380539E+02 -.870381459E+02 -.870385648E+02 -.870393095E+02 -.870403784E+02 -.870417693E+02 -.870434794E+02 -.870455051E+02 -.870478425E+02 -.870504872E+02 -.870534341E+02 -.870566773E+02 -.870602107E+02 -.870640276E+02 -.870681210E+02 -.870724837E+02 -.870771079E+02 -.870819857E+02 -.870871090E+02 -.870924693E+02 -.870980581E+02 -.871038667E+02 -.871098860E+02 -.871161073E+02 -.871225214E+02 -.871291196E+02 -.871358928E+02 -.871428323E+02 -.871499293E+02 -.871571749E+02 -.871645607E+02 -.871720782E+02 -.871797190E+02 -.871874750E+02 -.871953384E+02 -.872033012E+02 -.872113557E+02 -.872194940E+02 -.872277077E+02 -.872359869E+02 -.872443188E+02 -.872526842E+02 -.872610527E+02 -.872693733E+02 -.872775605E+02 -.872854744E+02 -.872928910E+02 -.872994658E+02 -.873046854E+02 -.873078110E+02 -.873078110E+02
 -.873027211E+02 -.873027211E+02 -.872988596E+02 -.872924024E+02 -.872842692E+02 -.872751050E+02 -.872653456E+02 -.872552720E+02 -.872450559E+02 -.872347962E+02 -.872245479E+02 -.872143414E+02 -.872041937E+02 -.871941167E+02 -.871841239E+02 -.871742319E+02 -.871644562E+02 -.871548111E+02 -.871453099E+02 -.871359638E+02 -.871267816E+02 -.871177716E+02 -.871089428E+02 -.871003040E+02 -.870918651E+02 -.870836373E+02 -.870756327E+02 -.870678623E+02 -.870603372E+02 -.870530688E+02 -.870460677E+02 -.870393441E+02 -.870329083E+02 -.870267715E+02 -.870209446E+02 -.870154379E+02 -.870102611E+02 -.870054236E+02 -.870009341E+02 -.869968000E+02 -.869930283E+02 -.869896256E+02 -.869865982E+02 -.869839516E+02 -.869816907E+02 -.869798194E+02 -.869783412E+02 -.869772588E+02 -.869765739E+02 -.869762878E+02 -.869764010E+02 -.869769133E+02 -.869778235E+02 -.869791294E+02 -.869808281E+02 -.869829160E+02 -.869853889E+02 -.869882416E+02 -.869914682E+02 -.869950622E+02 -.869990163E+02 -.870033229E+02 -.870079738E+02 -.870129602E+02 -.870182731E+02 -.870239028E+02 -.870298396E+02 -.870360734E+02 -.870425935E+02 -.870493894E+02 -.870564501E+02 -.870637645E+02 -.870713218E+02 -.870791108E+02 -.870871205E+02 -.870953400E+02 -.871037582E+02 -.871123643E+02 -.871211477E+02 -.871300978E+02 -.871392043E+02 -.871484571E+02 -.871578463E+02 -.871673624E+02 -.871769959E+02 -.871867375E+02 -.871965775E+02 -.872065060E+02 -.872165110E+02 -.872265772E+02 -.872366817E+02 -.872467877E+02 -.872568339E+02 -.872667176E+02 -.872762698E+02 -.872852210E+02 -.872931552E+02 -.872994537E+02 -.873032252E+02 -.873032252E+02
 -.872979217E+02 -.872979217E+02 -.872933777E+02 -.872857897E+02 -.872762464E+02 -.872655041E+02 -.872540663E+02 -.872422534E+02 -.872302585E+02 -.872181941E+02 -.872061258E+02 -.871940927E+02 -.871821216E+02 -.871702363E+02 -.871584581E+02 -.871468043E+02 -.871352911E+02 -.871239335E+02 -.871127424E+02 -.871017263E+02 -.870908948E+02 -.870802585E+02 -.870698283E+02 -.870596170E+02 -.870496390E+02 -.870399083E+02 -.870304380E+02 -.870212419E+02 -.870123337E+02 -.870037262E+02 -.869954316E+02 -.869874633E+02 -.869798352E+02 -.869725604E+02 -.869656514E+02 -.869591208E+02 -.869529805E+02 -.869472414E+02 -.869419132E+02 -.869370050E+02 -.869325261E+02 -.869284847E+02 -.869248882E+02 -.869217434E+02 -.869190562E+02 -.869168320E+02 -.869150750E+02 -.869137889E+02 -.869129762E+02 -.869126387E+02 -.869127769E+02 -.869133901E+02 -.869144766E+02 -.869160338E+02 -.869180581E+02 -.869205449E+02 -.869234888E+02 -.869268833E+02 -.869307213E+02 -.869349948E+02 -.869396951E+02 -.869448129E+02 -.869503382E+02 -.869562603E+02 -.869625681E+02 -.869692501E+02 -.869762940E+02 -.869836875E+02 -.869914176E+02 -.869994715E+02 -.870078358E+02 -.870164974E+02 -.870254428E+02 -.870346588E+02 -.870441319E+02 -.870538488E+02 -.870637964E+02 -.870739618E+02 -.870843320E+02 -.870948948E+02 -.871056376E+02 -.871165487E+02 -.871276164E+02 -.871388293E+02 -.871501762E+02 -.871616463E+02 -.871732283E+02 -.871849105E+02 -.871966791E+02 -.872085162E+02 -.872203950E+02 -.872322728E+02 -.872440777E+02 -.872556893E+02 -.872669095E+02 -.872774221E+02 -.872867395E+02 -.872941352E+02 -.872985635E+02 -.872985635E+02
 -.872930372E+02 -.872930372E+02 -.872878099E+02 -.872790927E+02 -.872681289E+02 -.872557781E+02 -.872426110E+02 -.872289904E+02 -.872151408E+02 -.872011987E+02 -.871872456E+02 -.871733343E+02 -.871595042E+02 -.871457828E+02 -.871321886E+02 -.871187384E+02 -.871054468E+02 -.870923245E+02 -.870793821E+02 -.870666323E+02 -.870540874E+02 -.870417604E+02 -.870296672E+02 -.870178247E+02 -.870062481E+02 -.869949527E+02 -.869839553E+02 -.869732722E+02 -.869629183E+02 -.869529092E+02 -.869432616E+02 -.869339921E+02 -.869251157E+02 -.869166477E+02 -.869086034E+02 -.869009973E+02 -.868938425E+02 -.868871516E+02 -.868809368E+02 -.868752102E+02 -.868699825E+02 -.868652639E+02 -.868610639E+02 -.868573911E+02 -.868542531E+02 -.868516564E+02 -.868496064E+02 -.868481077E+02 -.868471632E+02 -.868467744E+02 -.868469414E+02 -.868476633E+02 -.868489382E+02 -.868507628E+02 -.868531327E+02 -.868560425E+02 -.868594855E+02 -.868634541E+02 -.868679398E+02 -.868729330E+02 -.868784232E+02 -.868843990E+02 -.868908484E+02 -.868977586E+02 -.869051160E+02 -.869129065E+02 -.869211156E+02 -.869297280E+02 -.869387286E+02 -.869481018E+02 -.869578318E+02 -.869679028E+02 -.869782986E+02 -.869890035E+02 -.870000015E+02 -.870112770E+02 -.870228143E+02 -.870345982E+02 -.870466137E+02 -.870588461E+02 -.870712812E+02 -.870839050E+02 -.870967039E+02 -.871096648E+02 -.871227748E+02 -.871360213E+02 -.871493916E+02 -.871628723E+02 -.871764476E+02 -.871900973E+02 -.872037907E+02 -.872174788E+02 -.872310793E+02 -.872444540E+02 -.872573753E+02 -.872694798E+02 -.872802066E+02 -.872887203E+02 -.872938176E+02 -.872938176E+02
 -.872880718E+02 -.872880718E+02 -.872821603E+02 -.872722911E+02 -.872598615E+02 -.872458381E+02 -.872308662E+02 -.872153664E+02 -.871996031E+02 -.871837360E+02 -.871678645E+02 -.871520521E+02 -.871363362E+02 -.871207400E+02 -.871052827E+02 -.870899789E+02 -.870748404E+02 -.870598814E+02 -.870451182E+02 -.870305648E+02 -.870162365E+02 -.870021517E+02 -.869883285E+02 -.869747832E+02 -.869615345E+02 -.869486026E+02 -.869360059E+02 -.869237618E+02 -.869118900E+02 -.869004103E+02 -.868893412E+02 -.868787006E+02 -.868685068E+02 -.868587780E+02 -.868495311E+02 -.868407823E+02 -.868325475E+02 -.868248429E+02 -.868176837E+02 -.868110842E+02 -.868050583E+02 -.867996188E+02 -.867947775E+02 -.867905445E+02 -.867869288E+02 -.867839384E+02 -.867815794E+02 -.867798565E+02 -.867787726E+02 -.867783295E+02 -.867785277E+02 -.867793662E+02 -.867808427E+02 -.867829536E+02 -.867856935E+02 -.867890560E+02 -.867930333E+02 -.867976163E+02 -.868027945E+02 -.868085564E+02 -.868148894E+02 -.868217799E+02 -.868292134E+02 -.868371744E+02 -.868456465E+02 -.868546130E+02 -.868640564E+02 -.868739588E+02 -.868843020E+02 -.868950675E+02 -.869062367E+02 -.869177907E+02 -.869297108E+02 -.869419780E+02 -.869545739E+02 -.869674798E+02 -.869806778E+02 -.869941500E+02 -.870078790E+02 -.870218478E+02 -.870360399E+02 -.870504391E+02 -.870650301E+02 -.870797976E+02 -.870947273E+02 -.871098049E+02 -.871250160E+02 -.871403457E+02 -.871557764E+02 -.871712852E+02 -.871868379E+02 -.872023792E+02 -.872178162E+02 -.872329929E+02 -.872476518E+02 -.872613814E+02 -.872735465E+02 -.872832006E+02 -.872889801E+02 -.872889801E+02
 -.872829959E+02 -.872829959E+02 -.872763731E+02 -.872653051E+02 -.872513496E+02 -.872355918E+02 -.872187678E+02 -.872013549E+02 -.871836501E+02 -.871658362E+02 -.871480224E+02 -.871302685E+02 -.871126109E+02 -.870950767E+02 -.870776842E+02 -.870604481E+02 -.870433869E+02 -.870265184E+02 -.870098578E+02 -.869934234E+02 -.869772361E+02 -.869613145E+02 -.869456770E+02 -.869303463E+02 -.869153451E+02 -.869006936E+02 -.868864127E+02 -.868725254E+02 -.868590541E+02 -.868460193E+02 -.868334424E+02 -.868213453E+02 -.868097489E+02 -.867986733E+02 -.867881386E+02 -.867781653E+02 -.867687738E+02 -.867599836E+02 -.867518133E+02 -.867442809E+02 -.867374029E+02 -.867311942E+02 -.867256681E+02 -.867208365E+02 -.867167101E+02 -.867132976E+02 -.867106061E+02 -.867086411E+02 -.867074065E+02 -.867069050E+02 -.867071374E+02 -.867081026E+02 -.867097979E+02 -.867122189E+02 -.867153595E+02 -.867192118E+02 -.867237664E+02 -.867290121E+02 -.867349365E+02 -.867415259E+02 -.867487651E+02 -.867566377E+02 -.867651263E+02 -.867742124E+02 -.867838766E+02 -.867940990E+02 -.868048589E+02 -.868161353E+02 -.868279067E+02 -.868401510E+02 -.868528464E+02 -.868659708E+02 -.868795019E+02 -.868934178E+02 -.869076967E+02 -.869223173E+02 -.869372585E+02 -.869524997E+02 -.869680208E+02 -.869838024E+02 -.869998254E+02 -.870160717E+02 -.870325237E+02 -.870491644E+02 -.870659777E+02 -.870829476E+02 -.871000584E+02 -.871172932E+02 -.871346329E+02 -.871520520E+02 -.871695128E+02 -.871869539E+02 -.872042720E+02 -.872212926E+02 -.872377280E+02 -.872531181E+02 -.872667520E+02 -.872775702E+02 -.872840461E+02 -.872840461E+02
 -.872777758E+02 -.872777758E+02 -.872704118E+02 -.872580996E+02 -.872425790E+02 -.872250652E+02 -.872063716E+02 -.871870233E+02 -.871673503E+02 -.871475494E+02 -.871277312E+02 -.871079633E+02 -.870882897E+02 -.870687375E+02 -.870493276E+02 -.870300823E+02 -.870110198E+02 -.869921560E+02 -.869735130E+02 -.869551136E+02 -.869369774E+02 -.869191265E+02 -.869015866E+02 -.868843816E+02 -.868675333E+02 -.868510664E+02 -.868350065E+02 -.868193778E+02 -.868042036E+02 -.867895091E+02 -.867753199E+02 -.867616606E+02 -.867485559E+02 -.867360312E+02 -.867241121E+02 -.867128238E+02 -.867021904E+02 -.866922352E+02 -.866829804E+02 -.866744463E+02 -.866666513E+02 -.866596126E+02 -.866533460E+02 -.866478660E+02 -.866431849E+02 -.866393132E+02 -.866362598E+02 -.866340321E+02 -.866326351E+02 -.866320721E+02 -.866323438E+02 -.866334493E+02 -.866353851E+02 -.866381459E+02 -.866417241E+02 -.866461102E+02 -.866512928E+02 -.866572588E+02 -.866639931E+02 -.866714794E+02 -.866796995E+02 -.866886339E+02 -.866982617E+02 -.867085612E+02 -.867195096E+02 -.867310832E+02 -.867432575E+02 -.867560077E+02 -.867693082E+02 -.867831333E+02 -.867974571E+02 -.868122536E+02 -.868274970E+02 -.868431618E+02 -.868592227E+02 -.868756549E+02 -.868924342E+02 -.869095370E+02 -.869269401E+02 -.869446215E+02 -.869625597E+02 -.869807340E+02 -.869991249E+02 -.870177134E+02 -.870364816E+02 -.870554118E+02 -.870744867E+02 -.870936880E+02 -.871129948E+02 -.871323795E+02 -.871518009E+02 -.871711915E+02 -.871904372E+02 -.872093455E+02 -.872275982E+02 -.872446855E+02 -.872598198E+02 -.872718267E+02 -.872790133E+02 -.872790133E+02
 -.872724186E+02 -.872724186E+02 -.872642919E+02 -.872507217E+02 -.872336290E+02 -.872143407E+02 -.871937448E+02 -.871724177E+02 -.871507154E+02 -.871288494E+02 -.871069488E+02 -.870850910E+02 -.870633204E+02 -.870416687E+02 -.870201634E+02 -.869988235E+02 -.869776676E+02 -.869567206E+02 -.869360063E+02 -.869155459E+02 -.868953653E+02 -.868754922E+02 -.868559506E+02 -.868367643E+02 -.868179610E+02 -.867995676E+02 -.867816101E+02 -.867641157E+02 -.867471141E+02 -.867306350E+02 -.867147083E+02 -.866993647E+02 -.866846355E+02 -.866705515E+02 -.866571428E+02 -.866444382E+02 -.866324655E+02 -.866212513E+02 -.866108203E+02 -.866011959E+02 -.865924005E+02 -.865844551E+02 -.865773789E+02 -.865711892E+02 -.865659011E+02 -.865615279E+02 -.865580807E+02 -.865555681E+02 -.865539964E+02 -.865533691E+02 -.865536872E+02 -.865549493E+02 -.865571510E+02 -.865602859E+02 -.865643448E+02 -.865693163E+02 -.865751870E+02 -.865819411E+02 -.865895609E+02 -.865980267E+02 -.866073168E+02 -.866174081E+02 -.866282760E+02 -.866398947E+02 -.866522368E+02 -.866652744E+02 -.866789785E+02 -.866933195E+02 -.867082676E+02 -.867237923E+02 -.867398633E+02 -.867564505E+02 -.867735238E+02 -.867910535E+02 -.868090105E+02 -.868273661E+02 -.868460926E+02 -.868651628E+02 -.868845505E+02 -.869042305E+02 -.869241787E+02 -.869443722E+02 -.869647889E+02 -.869854078E+02 -.870062091E+02 -.870271737E+02 -.870482826E+02 -.870695164E+02 -.870908526E+02 -.871122615E+02 -.871336983E+02 -.871550898E+02 -.871763114E+02 -.871971524E+02 -.872172634E+02 -.872360850E+02 -.872527515E+02 -.872659715E+02 -.872738833E+02 -.872738833E+02
 -.872669660E+02 -.872669660E+02 -.872580787E+02 -.872432432E+02 -.872245480E+02 -.872034371E+02 -.871808801E+02 -.871575024E+02 -.871336924E+02 -.871096899E+02 -.870856362E+02 -.870616108E+02 -.870376655E+02 -.870138369E+02 -.869901484E+02 -.869666230E+02 -.869432881E+02 -.869201675E+02 -.868972838E+02 -.868746658E+02 -.868523413E+02 -.868303345E+02 -.868086713E+02 -.867873805E+02 -.867664901E+02 -.867460290E+02 -.867260297E+02 -.867065265E+02 -.866875550E+02 -.866691513E+02 -.866513521E+02 -.866341941E+02 -.866177130E+02 -.866019438E+02 -.865869200E+02 -.865726745E+02 -.865592394E+02 -.865466455E+02 -.865349226E+02 -.865240997E+02 -.865142044E+02 -.865052619E+02 -.864972955E+02 -.864903260E+02 -.864843720E+02 -.864794494E+02 -.864755713E+02 -.864727479E+02 -.864709863E+02 -.864702908E+02 -.864706622E+02 -.864720987E+02 -.864745954E+02 -.864781443E+02 -.864827347E+02 -.864883533E+02 -.864949842E+02 -.865026084E+02 -.865112045E+02 -.865207491E+02 -.865312163E+02 -.865425785E+02 -.865548063E+02 -.865678688E+02 -.865817337E+02 -.865963677E+02 -.866117367E+02 -.866278057E+02 -.866445396E+02 -.866619029E+02 -.866798602E+02 -.866983762E+02 -.867174159E+02 -.867369451E+02 -.867569299E+02 -.867773374E+02 -.867981356E+02 -.868192937E+02 -.868407819E+02 -.868625719E+02 -.868846366E+02 -.869069503E+02 -.869294886E+02 -.869522283E+02 -.869751480E+02 -.869982270E+02 -.870214451E+02 -.870447816E+02 -.870682125E+02 -.870917063E+02 -.871152151E+02 -.871386598E+02 -.871619058E+02 -.871847239E+02 -.872067339E+02 -.872273258E+02 -.872455549E+02 -.872600115E+02 -.872686620E+02 -.872686620E+02
 -.872614561E+02 -.872614561E+02 -.872517967E+02 -.872356598E+02 -.872153094E+02 -.871923171E+02 -.871677346E+02 -.871422406E+02 -.871162639E+02 -.870900621E+02 -.870637838E+02 -.870375197E+02 -.870113265E+02 -.869852374E+02 -.869592818E+02 -.869334904E+02 -.869078863E+02 -.868824935E+02 -.868573412E+02 -.868324559E+02 -.868078613E+02 -.867835850E+02 -.867596567E+02 -.867361067E+02 -.867129688E+02 -.866902807E+02 -.866680826E+02 -.866464160E+02 -.866253226E+02 -.866048441E+02 -.865850215E+02 -.865658957E+02 -.865475068E+02 -.865298939E+02 -.865130969E+02 -.864971550E+02 -.864821064E+02 -.864679889E+02 -.864548393E+02 -.864426931E+02 -.864315828E+02 -.864215387E+02 -.864125888E+02 -.864047579E+02 -.863980681E+02 -.863925380E+02 -.863881831E+02 -.863850156E+02 -.863830439E+02 -.863822731E+02 -.863827048E+02 -.863843368E+02 -.863871633E+02 -.863911752E+02 -.863963599E+02 -.864027012E+02 -.864101795E+02 -.864187721E+02 -.864284532E+02 -.864391947E+02 -.864509657E+02 -.864637331E+02 -.864774619E+02 -.864921153E+02 -.865076552E+02 -.865240419E+02 -.865412351E+02 -.865591938E+02 -.865778764E+02 -.865972415E+02 -.866172474E+02 -.866378529E+02 -.866590175E+02 -.866807012E+02 -.867028650E+02 -.867254710E+02 -.867484827E+02 -.867718651E+02 -.867955846E+02 -.868196093E+02 -.868439088E+02 -.868684544E+02 -.868932194E+02 -.869181788E+02 -.869433092E+02 -.869685885E+02 -.869939953E+02 -.870195077E+02 -.870451008E+02 -.870707414E+02 -.870963786E+02 -.871219284E+02 -.871472457E+02 -.871720834E+02 -.871960303E+02 -.872184256E+02 -.872382451E+02 -.872539593E+02 -.872633607E+02 -.872633607E+02
 -.872558586E+02 -.872558586E+02 -.872454093E+02 -.872279355E+02 -.872058903E+02 -.871809711E+02 -.871543130E+02 -.871266558E+02 -.870984581E+02 -.870699945E+02 -.870414299E+02 -.870128625E+02 -.869843463E+02 -.869559223E+02 -.869276251E+02 -.868994781E+02 -.868715055E+02 -.868437348E+02 -.868161896E+02 -.867888934E+02 -.867618752E+02 -.867351670E+02 -.867088038E+02 -.866828248E+02 -.866572728E+02 -.866321930E+02 -.866076310E+02 -.865836325E+02 -.865602429E+02 -.865375082E+02 -.865154750E+02 -.864941893E+02 -.864736980E+02 -.864540493E+02 -.864352910E+02 -.864174700E+02 -.864006333E+02 -.863848274E+02 -.863700959E+02 -.863564803E+02 -.863440196E+02 -.863327498E+02 -.863227037E+02 -.863139111E+02 -.863063982E+02 -.863001877E+02 -.862952984E+02 -.862917451E+02 -.862895387E+02 -.862886856E+02 -.862891878E+02 -.862910425E+02 -.862942431E+02 -.862987784E+02 -.863046328E+02 -.863117862E+02 -.863202152E+02 -.863298925E+02 -.863407874E+02 -.863528659E+02 -.863660912E+02 -.863804238E+02 -.863958219E+02 -.864122417E+02 -.864296375E+02 -.864479624E+02 -.864671687E+02 -.864872076E+02 -.865080302E+02 -.865295875E+02 -.865518311E+02 -.865747126E+02 -.865981848E+02 -.866222013E+02 -.866467172E+02 -.866716894E+02 -.866970760E+02 -.867228373E+02 -.867489352E+02 -.867753338E+02 -.868019993E+02 -.868289002E+02 -.868560072E+02 -.868832931E+02 -.869107329E+02 -.869383030E+02 -.869659812E+02 -.869937449E+02 -.870215682E+02 -.870494167E+02 -.870772375E+02 -.871049411E+02 -.871323731E+02 -.871592686E+02 -.871851857E+02 -.872094128E+02 -.872308460E+02 -.872478351E+02 -.872579973E+02 -.872579973E+02
 -.872501798E+02 -.872501798E+02 -.872389242E+02 -.872200951E+02 -.871963260E+02 -.871694425E+02 -.871406738E+02 -.871108095E+02 -.870803401E+02 -.870495655E+02 -.870186626E+02 -.869877284E+02 -.869568265E+02 -.869259994E+02 -.868952718E+02 -.868646668E+02 -.868342092E+02 -.868039202E+02 -.867738242E+02 -.867439529E+02 -.867143420E+02 -.866850314E+02 -.866560646E+02 -.866274875E+02 -.865993478E+02 -.865716934E+02 -.865445726E+02 -.865180349E+02 -.864921321E+02 -.864669172E+02 -.864424442E+02 -.864187688E+02 -.863959489E+02 -.863740420E+02 -.863531049E+02 -.863331952E+02 -.863143694E+02 -.862966810E+02 -.862801817E+02 -.862649208E+02 -.862509442E+02 -.862382950E+02 -.862270133E+02 -.862171352E+02 -.862086931E+02 -.862017148E+02 -.861962235E+02 -.861922375E+02 -.861897698E+02 -.861888277E+02 -.861894133E+02 -.861915235E+02 -.861951501E+02 -.862002789E+02 -.862068909E+02 -.862149628E+02 -.862244661E+02 -.862353680E+02 -.862476315E+02 -.862612160E+02 -.862760771E+02 -.862921672E+02 -.863094361E+02 -.863278312E+02 -.863472981E+02 -.863677808E+02 -.863892223E+02 -.864115652E+02 -.864347516E+02 -.864587241E+02 -.864834254E+02 -.865087993E+02 -.865347907E+02 -.865613461E+02 -.865884139E+02 -.866159441E+02 -.866438891E+02 -.866722036E+02 -.867008448E+02 -.867297724E+02 -.867589491E+02 -.867883402E+02 -.868179138E+02 -.868476406E+02 -.868774940E+02 -.869074493E+02 -.869374838E+02 -.869675743E+02 -.869976948E+02 -.870278102E+02 -.870578654E+02 -.870877669E+02 -.871173510E+02 -.871463359E+02 -.871742493E+02 -.872003295E+02 -.872233929E+02 -.872416686E+02 -.872525980E+02 -.872525980E+02
 -.872444623E+02 -.872444623E+02 -.872323905E+02 -.872121833E+02 -.871866641E+02 -.871577954E+02 -.871268864E+02 -.870947821E+02 -.870620118E+02 -.870288940E+02 -.869956075E+02 -.869622596E+02 -.869289114E+02 -.868955927E+02 -.868623274E+02 -.868291386E+02 -.867960478E+02 -.867630821E+02 -.867302765E+02 -.866976698E+02 -.866653049E+02 -.866332256E+02 -.866014787E+02 -.865701125E+02 -.865391754E+02 -.865087191E+02 -.864787975E+02 -.864494686E+02 -.864207934E+02 -.863928347E+02 -.863656583E+02 -.863393323E+02 -.863139243E+02 -.862895021E+02 -.862661347E+02 -.862438893E+02 -.862228307E+02 -.862030232E+02 -.861845283E+02 -.861674049E+02 -.861517095E+02 -.861374954E+02 -.861248112E+02 -.861137016E+02 -.861042060E+02 -.860963578E+02 -.860901849E+02 -.860857093E+02 -.860829458E+02 -.860819036E+02 -.860825858E+02 -.860849885E+02 -.860891013E+02 -.860949077E+02 -.861023855E+02 -.861115059E+02 -.861222342E+02 -.861345310E+02 -.861483513E+02 -.861636456E+02 -.861803600E+02 -.861984373E+02 -.862178170E+02 -.862384359E+02 -.862602289E+02 -.862831292E+02 -.863070691E+02 -.863319804E+02 -.863577946E+02 -.863844438E+02 -.864118607E+02 -.864399795E+02 -.864687361E+02 -.864980685E+02 -.865279167E+02 -.865582236E+02 -.865889347E+02 -.866199986E+02 -.866513674E+02 -.866829962E+02 -.867148436E+02 -.867468717E+02 -.867790458E+02 -.868113349E+02 -.868437108E+02 -.868761485E+02 -.869086246E+02 -.869411163E+02 -.869735978E+02 -.870060337E+02 -.870383679E+02 -.870705033E+02 -.871022680E+02 -.871333639E+02 -.871632895E+02 -.871912337E+02 -.872159341E+02 -.872355003E+02 -.872471985E+02 -.872471985E+02
 -.872387475E+02 -.872387475E+02 -.872258459E+02 -.872042503E+02 -.871769783E+02 -.871461167E+02 -.871130622E+02 -.870787168E+02 -.870436402E+02 -.870081562E+02 -.869724544E+02 -.869366365E+02 -.869007514E+02 -.868648312E+02 -.868289025E+02 -.867929905E+02 -.867571252E+02 -.867213437E+02 -.866856851E+02 -.866501907E+02 -.866149018E+02 -.865798634E+02 -.865451229E+02 -.865107295E+02 -.864767383E+02 -.864432083E+02 -.864102041E+02 -.863777952E+02 -.863460532E+02 -.863150541E+02 -.862848763E+02 -.862555974E+02 -.862272968E+02 -.862000552E+02 -.861739519E+02 -.861490662E+02 -.861254771E+02 -.861032619E+02 -.860824954E+02 -.860632509E+02 -.860455972E+02 -.860295983E+02 -.860153141E+02 -.860027979E+02 -.859920966E+02 -.859832513E+02 -.859762960E+02 -.859712566E+02 -.859681526E+02 -.859669963E+02 -.859677909E+02 -.859705317E+02 -.859752071E+02 -.859817969E+02 -.859902729E+02 -.860006002E+02 -.860127367E+02 -.860266337E+02 -.860422365E+02 -.860594848E+02 -.860783135E+02 -.860986536E+02 -.861204319E+02 -.861435724E+02 -.861679969E+02 -.861936254E+02 -.862203771E+02 -.862481704E+02 -.862769239E+02 -.863065571E+02 -.863369912E+02 -.863681489E+02 -.863999555E+02 -.864323386E+02 -.864652293E+02 -.864985619E+02 -.865322743E+02 -.865663086E+02 -.866006109E+02 -.866351313E+02 -.866698241E+02 -.867046481E+02 -.867395661E+02 -.867745452E+02 -.868095565E+02 -.868445744E+02 -.868795760E+02 -.869145392E+02 -.869494389E+02 -.869842408E+02 -.870188885E+02 -.870532822E+02 -.870872431E+02 -.871204579E+02 -.871523973E+02 -.871822023E+02 -.872085338E+02 -.872293837E+02 -.872418459E+02 -.872418459E+02
 -.872330884E+02 -.872330884E+02 -.872193585E+02 -.871963897E+02 -.871673845E+02 -.871345568E+02 -.870993860E+02 -.870628212E+02 -.870254332E+02 -.869875607E+02 -.869493897E+02 -.869110156E+02 -.868724953E+02 -.868338687E+02 -.867951680E+02 -.867564248E+02 -.867176745E+02 -.866789520E+02 -.866402932E+02 -.866017342E+02 -.865633168E+02 -.865250861E+02 -.864870926E+02 -.864493949E+02 -.864120562E+02 -.863751488E+02 -.863387489E+02 -.863029366E+02 -.862677963E+02 -.862334159E+02 -.861998828E+02 -.861672884E+02 -.861357268E+02 -.861052923E+02 -.860760811E+02 -.860481904E+02 -.860217155E+02 -.859967505E+02 -.859733876E+02 -.859517138E+02 -.859318119E+02 -.859137605E+02 -.858976309E+02 -.858834881E+02 -.858713911E+02 -.858613902E+02 -.858535269E+02 -.858478354E+02 -.858443401E+02 -.858430546E+02 -.858439832E+02 -.858471212E+02 -.858524527E+02 -.858599526E+02 -.858695870E+02 -.858813128E+02 -.858950782E+02 -.859108238E+02 -.859284829E+02 -.859479822E+02 -.859692424E+02 -.859921793E+02 -.860167043E+02 -.860427252E+02 -.860701478E+02 -.860988756E+02 -.861288114E+02 -.861598576E+02 -.861919177E+02 -.862248966E+02 -.862587009E+02 -.862932402E+02 -.863284269E+02 -.863641771E+02 -.864004112E+02 -.864370539E+02 -.864740346E+02 -.865112878E+02 -.865487530E+02 -.865863750E+02 -.866241036E+02 -.866618943E+02 -.866997077E+02 -.867375095E+02 -.867752702E+02 -.868129645E+02 -.868505705E+02 -.868880677E+02 -.869254332E+02 -.869626343E+02 -.869996157E+02 -.870362763E+02 -.870724314E+02 -.871077546E+02 -.871416905E+02 -.871733347E+02 -.872012745E+02 -.872233879E+02 -.872366011E+02 -.872366011E+02
 -.872275547E+02 -.872275547E+02 -.872130290E+02 -.871887351E+02 -.871580537E+02 -.871233175E+02 -.870860750E+02 -.870473000E+02 -.870075894E+02 -.869672882E+02 -.869265864E+02 -.868855940E+02 -.868443791E+02 -.868029856E+02 -.867614458E+02 -.867197901E+02 -.866780449E+02 -.866362378E+02 -.865943976E+02 -.865525617E+02 -.865107726E+02 -.864690816E+02 -.864275496E+02 -.863862436E+02 -.863452410E+02 -.863046229E+02 -.862644747E+02 -.862248876E+02 -.861859576E+02 -.861477821E+02 -.861104663E+02 -.860741198E+02 -.860388540E+02 -.860047847E+02 -.859720287E+02 -.859407016E+02 -.859109189E+02 -.858827942E+02 -.858564365E+02 -.858319522E+02 -.858094433E+02 -.857890046E+02 -.857707253E+02 -.857546879E+02 -.857409638E+02 -.857296155E+02 -.857206966E+02 -.857142478E+02 -.857102974E+02 -.857088636E+02 -.857099520E+02 -.857135551E+02 -.857196541E+02 -.857282191E+02 -.857392077E+02 -.857525668E+02 -.857682331E+02 -.857861333E+02 -.858061850E+02 -.858282983E+02 -.858523760E+02 -.858783146E+02 -.859060064E+02 -.859353396E+02 -.859661996E+02 -.859984700E+02 -.860320337E+02 -.860667745E+02 -.861025772E+02 -.861393286E+02 -.861769184E+02 -.862152400E+02 -.862541912E+02 -.862936745E+02 -.863335979E+02 -.863738751E+02 -.864144258E+02 -.864551762E+02 -.864960585E+02 -.865370120E+02 -.865779822E+02 -.866189215E+02 -.866597884E+02 -.867005478E+02 -.867411703E+02 -.867816320E+02 -.868219129E+02 -.868619953E+02 -.869018596E+02 -.869414761E+02 -.869807920E+02 -.870197064E+02 -.870580310E+02 -.870954279E+02 -.871313189E+02 -.871647574E+02 -.871942614E+02 -.872176008E+02 -.872315416E+02 -.872315416E+02
 -.872222658E+02 -.872222658E+02 -.872070009E+02 -.871814599E+02 -.871491836E+02 -.871126030E+02 -.870733161E+02 -.870323423E+02 -.869903029E+02 -.869475600E+02 -.869043232E+02 -.868607140E+02 -.868167980E+02 -.867726118E+02 -.867281797E+02 -.866835180E+02 -.866386440E+02 -.865935779E+02 -.865483511E+02 -.865030030E+02 -.864575840E+02 -.864121549E+02 -.863667832E+02 -.863215472E+02 -.862765282E+02 -.862318147E+02 -.861875027E+02 -.861436957E+02 -.861005026E+02 -.860580432E+02 -.860164431E+02 -.859758322E+02 -.859363460E+02 -.858981215E+02 -.858612964E+02 -.858260103E+02 -.857924019E+02 -.857606074E+02 -.857307627E+02 -.857029991E+02 -.856774411E+02 -.856542089E+02 -.856334134E+02 -.856151540E+02 -.855995203E+02 -.855865910E+02 -.855764300E+02 -.855690872E+02 -.855646007E+02 -.855629922E+02 -.855642682E+02 -.855684213E+02 -.855754288E+02 -.855852520E+02 -.855978388E+02 -.856131233E+02 -.856310260E+02 -.856514559E+02 -.856743117E+02 -.856994816E+02 -.857268460E+02 -.857562785E+02 -.857876472E+02 -.858208152E+02 -.858556433E+02 -.858919906E+02 -.859297161E+02 -.859686798E+02 -.860087437E+02 -.860497729E+02 -.860916368E+02 -.861342099E+02 -.861773725E+02 -.862210114E+02 -.862650203E+02 -.863093005E+02 -.863537610E+02 -.863983186E+02 -.864428985E+02 -.864874340E+02 -.865318665E+02 -.865761456E+02 -.866202284E+02 -.866640797E+02 -.867076716E+02 -.867509824E+02 -.867939955E+02 -.868366976E+02 -.868790734E+02 -.869210985E+02 -.869627240E+02 -.870038513E+02 -.870442909E+02 -.870836967E+02 -.871214705E+02 -.871566287E+02 -.871876258E+02 -.872121318E+02 -.872267632E+02 -.872267632E+02
 -.872173925E+02 -.872173925E+02 -.872014473E+02 -.871747386E+02 -.871409395E+02 -.871025642E+02 -.870612822E+02 -.870181610E+02 -.869738516E+02 -.869287381E+02 -.868830386E+02 -.868368644E+02 -.867902671E+02 -.867432696E+02 -.866958794E+02 -.866481037E+02 -.865999531E+02 -.865514521E+02 -.865026345E+02 -.864535460E+02 -.864042424E+02 -.863547858E+02 -.863052496E+02 -.862557118E+02 -.862062613E+02 -.861569975E+02 -.861080318E+02 -.860594836E+02 -.860114860E+02 -.859641792E+02 -.859177100E+02 -.858722327E+02 -.858279052E+02 -.857848897E+02 -.857433529E+02 -.857034640E+02 -.856653920E+02 -.856293078E+02 -.855953781E+02 -.855637637E+02 -.855346216E+02 -.855080985E+02 -.854843294E+02 -.854634397E+02 -.854455423E+02 -.854307329E+02 -.854190929E+02 -.854106881E+02 -.854055645E+02 -.854037495E+02 -.854052533E+02 -.854100654E+02 -.854181557E+02 -.854294772E+02 -.854439639E+02 -.854615323E+02 -.854820842E+02 -.855055067E+02 -.855316725E+02 -.855604439E+02 -.855916733E+02 -.856252042E+02 -.856608736E+02 -.856985142E+02 -.857379556E+02 -.857790263E+02 -.858215555E+02 -.858653739E+02 -.859103159E+02 -.859562208E+02 -.860029336E+02 -.860503065E+02 -.860981995E+02 -.861464811E+02 -.861950289E+02 -.862437303E+02 -.862924822E+02 -.863411921E+02 -.863897775E+02 -.864381659E+02 -.864862949E+02 -.865341120E+02 -.865815741E+02 -.866286472E+02 -.866753059E+02 -.867215326E+02 -.867673158E+02 -.868126480E+02 -.868575209E+02 -.869019168E+02 -.869457933E+02 -.869890570E+02 -.870315198E+02 -.870728308E+02 -.871123767E+02 -.871491428E+02 -.871815282E+02 -.872071144E+02 -.872223835E+02 -.872223835E+02
 -.872130623E+02 -.872130623E+02 -.871964852E+02 -.871686821E+02 -.871334442E+02 -.870933832E+02 -.870502402E+02 -.870051208E+02 -.869586986E+02 -.869113623E+02 -.868633142E+02 -.868146463E+02 -.867653935E+02 -.867155622E+02 -.866651521E+02 -.866141652E+02 -.865626166E+02 -.865105301E+02 -.864579400E+02 -.864048897E+02 -.863514295E+02 -.862976226E+02 -.862435406E+02 -.861892705E+02 -.861349129E+02 -.860805843E+02 -.860264110E+02 -.859725347E+02 -.859191069E+02 -.858662881E+02 -.858142502E+02 -.857631730E+02 -.857132460E+02 -.856646664E+02 -.856176380E+02 -.855723670E+02 -.855290638E+02 -.854879359E+02 -.854491872E+02 -.854130189E+02 -.853796227E+02 -.853491804E+02 -.853218640E+02 -.852978319E+02 -.852772240E+02 -.852601637E+02 -.852467550E+02 -.852370785E+02 -.852311924E+02 -.852291333E+02 -.852309112E+02 -.852365129E+02 -.852459025E+02 -.852590191E+02 -.852757797E+02 -.852960812E+02 -.853197993E+02 -.853467914E+02 -.853768993E+02 -.854099509E+02 -.854457609E+02 -.854841348E+02 -.855248713E+02 -.855677636E+02 -.856126025E+02 -.856591786E+02 -.857072838E+02 -.857567137E+02 -.858072692E+02 -.858587584E+02 -.859109974E+02 -.859638122E+02 -.860170390E+02 -.860705253E+02 -.861241306E+02 -.861777266E+02 -.862311979E+02 -.862844417E+02 -.863373678E+02 -.863898986E+02 -.864419688E+02 -.864935249E+02 -.865445252E+02 -.865949385E+02 -.866447441E+02 -.866939305E+02 -.867424935E+02 -.867904340E+02 -.868377528E+02 -.868844418E+02 -.869304682E+02 -.869757465E+02 -.870200936E+02 -.870631583E+02 -.871043182E+02 -.871425349E+02 -.871761634E+02 -.872027111E+02 -.872185452E+02 -.872185452E+02
 -.872093902E+02 -.872093902E+02 -.871922441E+02 -.871634610E+02 -.871269537E+02 -.870854241E+02 -.870406560E+02 -.869937773E+02 -.869454623E+02 -.868960811E+02 -.868458143E+02 -.867947378E+02 -.867428727E+02 -.866902186E+02 -.866367709E+02 -.865825312E+02 -.865275073E+02 -.864717135E+02 -.864151733E+02 -.863579194E+02 -.863000000E+02 -.862414779E+02 -.861824329E+02 -.861229622E+02 -.860631806E+02 -.860032138E+02 -.859432058E+02 -.858833138E+02 -.858237093E+02 -.857645803E+02 -.857061293E+02 -.856485730E+02 -.855921407E+02 -.855370721E+02 -.854836126E+02 -.854320158E+02 -.853825355E+02 -.853354267E+02 -.852909443E+02 -.852493372E+02 -.852108461E+02 -.851757026E+02 -.851441239E+02 -.851163078E+02 -.850924333E+02 -.850726570E+02 -.850571081E+02 -.850458902E+02 -.850390794E+02 -.850367196E+02 -.850388262E+02 -.850453841E+02 -.850563458E+02 -.850716351E+02 -.850911478E+02 -.851147508E+02 -.851422862E+02 -.851735747E+02 -.852084155E+02 -.852465906E+02 -.852878683E+02 -.853320057E+02 -.853787515E+02 -.854278500E+02 -.854790436E+02 -.855320750E+02 -.855866905E+02 -.856426427E+02 -.856996916E+02 -.857576077E+02 -.858161729E+02 -.858751820E+02 -.859344437E+02 -.859937817E+02 -.860530352E+02 -.861120595E+02 -.861707256E+02 -.862289206E+02 -.862865474E+02 -.863435244E+02 -.863997850E+02 -.864552769E+02 -.865099616E+02 -.865638137E+02 -.866168197E+02 -.866689767E+02 -.867202909E+02 -.867707747E+02 -.868204412E+02 -.868692952E+02 -.869173164E+02 -.869644312E+02 -.870104658E+02 -.870550745E+02 -.870976325E+02 -.871370880E+02 -.871717652E+02 -.871991162E+02 -.872154190E+02 -.872154190E+02
 -.872065544E+02 -.872065544E+02 -.871889501E+02 -.871593896E+02 -.871218895E+02 -.870791973E+02 -.870331154E+02 -.869847679E+02 -.869348096E+02 -.868835890E+02 -.868312729E+02 -.867779266E+02 -.867235640E+02 -.866681774E+02 -.866117516E+02 -.865542714E+02 -.864957244E+02 -.864361081E+02 -.863754324E+02 -.863137264E+02 -.862510375E+02 -.861874310E+02 -.861229912E+02 -.860578207E+02 -.859920359E+02 -.859257750E+02 -.858591954E+02 -.857924750E+02 -.857258151E+02 -.856594371E+02 -.855935816E+02 -.855285067E+02 -.854644865E+02 -.854018060E+02 -.853407651E+02 -.852816707E+02 -.852248368E+02 -.851705828E+02 -.851192263E+02 -.850710797E+02 -.850264477E+02 -.849856224E+02 -.849488759E+02 -.849164613E+02 -.848886073E+02 -.848655121E+02 -.848473444E+02 -.848342395E+02 -.848262934E+02 -.848235662E+02 -.848260779E+02 -.848338071E+02 -.848466942E+02 -.848646413E+02 -.848875118E+02 -.849151357E+02 -.849473119E+02 -.849838096E+02 -.850243738E+02 -.850687288E+02 -.851165817E+02 -.851676268E+02 -.852215506E+02 -.852780344E+02 -.853367583E+02 -.853974061E+02 -.854596675E+02 -.855232411E+02 -.855878380E+02 -.856531832E+02 -.857190176E+02 -.857851000E+02 -.858512077E+02 -.859171380E+02 -.859827082E+02 -.860477560E+02 -.861121392E+02 -.861757358E+02 -.862384433E+02 -.863001783E+02 -.863608751E+02 -.864204859E+02 -.864789787E+02 -.865363368E+02 -.865925576E+02 -.866476507E+02 -.867016365E+02 -.867545426E+02 -.868063981E+02 -.868572246E+02 -.869070184E+02 -.869557221E+02 -.870031770E+02 -.870490490E+02 -.870927202E+02 -.871331370E+02 -.871686098E+02 -.871965589E+02 -.872132058E+02 -.872132058E+02
 -.872048263E+02 -.872048263E+02 -.871869349E+02 -.871568911E+02 -.871187508E+02 -.870752672E+02 -.870282320E+02 -.869787481E+02 -.869274482E+02 -.868746688E+02 -.868205673E+02 -.867651973E+02 -.867085571E+02 -.866506153E+02 -.865913305E+02 -.865306589E+02 -.864685685E+02 -.864050418E+02 -.863400812E+02 -.862737092E+02 -.862059651E+02 -.861369079E+02 -.860666161E+02 -.859951871E+02 -.859227442E+02 -.858494376E+02 -.857754442E+02 -.857009695E+02 -.856262449E+02 -.855515261E+02 -.854770933E+02 -.854032506E+02 -.853303219E+02 -.852586555E+02 -.851886155E+02 -.851205811E+02 -.850549439E+02 -.849921002E+02 -.849324464E+02 -.848763761E+02 -.848242749E+02 -.847765107E+02 -.847334350E+02 -.846953741E+02 -.846626220E+02 -.846354384E+02 -.846140438E+02 -.845986112E+02 -.845892683E+02 -.845860918E+02 -.845891056E+02 -.845982831E+02 -.846135463E+02 -.846347659E+02 -.846617665E+02 -.846943288E+02 -.847321918E+02 -.847750596E+02 -.848226056E+02 -.848744768E+02 -.849303008E+02 -.849896913E+02 -.850522520E+02 -.851175835E+02 -.851852885E+02 -.852549752E+02 -.853262626E+02 -.853987842E+02 -.854721910E+02 -.855461537E+02 -.856203659E+02 -.856945447E+02 -.857684326E+02 -.858417982E+02 -.859144356E+02 -.859861651E+02 -.860568326E+02 -.861263092E+02 -.861944896E+02 -.862612918E+02 -.863266555E+02 -.863905409E+02 -.864529272E+02 -.865138113E+02 -.865732062E+02 -.866311390E+02 -.866876488E+02 -.867427830E+02 -.867965917E+02 -.868491177E+02 -.869003790E+02 -.869503400E+02 -.869988627E+02 -.870456329E+02 -.870900496E+02 -.871310725E+02 -.871670187E+02 -.871953060E+02 -.872121398E+02 -.872121398E+02
 -.872045454E+02 -.872045454E+02 -.871865895E+02 -.871564095E+02 -.871180323E+02 -.870741824E+02 -.870266191E+02 -.869764172E+02 -.869241937E+02 -.868702704E+02 -.868147829E+02 -.867577562E+02 -.866991524E+02 -.866389067E+02 -.865769448E+02 -.865132017E+02 -.864476259E+02 -.863801841E+02 -.863108608E+02 -.862396561E+02 -.861665903E+02 -.860917058E+02 -.860150699E+02 -.859367801E+02 -.858569678E+02 -.857757943E+02 -.856934547E+02 -.856101753E+02 -.855262143E+02 -.854418637E+02 -.853574500E+02 -.852733315E+02 -.851899009E+02 -.851075784E+02 -.850268086E+02 -.849480588E+02 -.848718118E+02 -.847985601E+02 -.847288036E+02 -.846630429E+02 -.846017681E+02 -.845454572E+02 -.844945651E+02 -.844495141E+02 -.844106889E+02 -.843784292E+02 -.843530193E+02 -.843346883E+02 -.843236020E+02 -.843198598E+02 -.843234949E+02 -.843344729E+02 -.843526901E+02 -.843779794E+02 -.844101114E+02 -.844487983E+02 -.844937009E+02 -.845444344E+02 -.846005745E+02 -.846616667E+02 -.847272334E+02 -.847967799E+02 -.848698044E+02 -.849458042E+02 -.850242817E+02 -.851047512E+02 -.851867449E+02 -.852698155E+02 -.853535420E+02 -.854375319E+02 -.855214229E+02 -.856048858E+02 -.856876251E+02 -.857693783E+02 -.858499169E+02 -.859290458E+02 -.860066019E+02 -.860824524E+02 -.861564947E+02 -.862286536E+02 -.862988797E+02 -.863671475E+02 -.864334537E+02 -.864978151E+02 -.865602667E+02 -.866208593E+02 -.866796566E+02 -.867367318E+02 -.867921613E+02 -.868460150E+02 -.868983382E+02 -.869491232E+02 -.869982601E+02 -.870454632E+02 -.870901614E+02 -.871313447E+02 -.871673622E+02 -.871956645E+02 -.872124900E+02 -.872124900E+02
 -.872060492E+02 -.872060492E+02 -.871882731E+02 -.871583442E+02 -.871202050E+02 -.870765102E+02 -.870289694E+02 -.869786238E+02 -.869260592E+02 -.868715582E+02 -.868152124E+02 -.867570017E+02 -.866968496E+02 -.866346565E+02 -.865703222E+02 -.865037545E+02 -.864348727E+02 -.863636111E+02 -.862899174E+02 -.862137601E+02 -.861351336E+02 -.860540622E+02 -.859706020E+02 -.858848471E+02 -.857969236E+02 -.857069954E+02 -.856152651E+02 -.855219761E+02 -.854274170E+02 -.853319225E+02 -.852358715E+02 -.851396881E+02 -.850438381E+02 -.849488246E+02 -.848551889E+02 -.847635042E+02 -.846743696E+02 -.845884076E+02 -.845062551E+02 -.844285507E+02 -.843559294E+02 -.842890101E+02 -.842283826E+02 -.841745992E+02 -.841281650E+02 -.840895238E+02 -.840590550E+02 -.840370616E+02 -.840237646E+02 -.840192992E+02 -.840237113E+02 -.840369543E+02 -.840588926E+02 -.840893042E+02 -.841278830E+02 -.841742486E+02 -.842279528E+02 -.842884883E+02 -.843553011E+02 -.844277992E+02 -.845053636E+02 -.845873598E+02 -.846731477E+02 -.847620902E+02 -.848535634E+02 -.849469640E+02 -.850417143E+02 -.851372703E+02 -.852331245E+02 -.853288090E+02 -.854238996E+02 -.855180158E+02 -.856108209E+02 -.857020230E+02 -.857913736E+02 -.858786659E+02 -.859637330E+02 -.860464464E+02 -.861267130E+02 -.862044723E+02 -.862796944E+02 -.863523769E+02 -.864225425E+02 -.864902365E+02 -.865555239E+02 -.866184867E+02 -.866792209E+02 -.867378325E+02 -.867944311E+02 -.868491200E+02 -.869019786E+02 -.869530336E+02 -.870022116E+02 -.870492660E+02 -.870936698E+02 -.871344642E+02 -.871700595E+02 -.871979812E+02 -.872145600E+02 -.872145600E+02
 -.872096751E+02 -.872096751E+02 -.871923533E+02 -.871631400E+02 -.871258243E+02 -.870829545E+02 -.870361603E+02 -.869864166E+02 -.869342440E+02 -.868798638E+02 -.868233136E+02 -.867645292E+02 -.867033970E+02 -.866397824E+02 -.865735470E+02 -.865045537E+02 -.864326751E+02 -.863577954E+02 -.862798202E+02 -.861986828E+02 -.861143473E+02 -.860268091E+02 -.859361011E+02 -.858422905E+02 -.857454864E+02 -.856458444E+02 -.855435704E+02 -.854389252E+02 -.853322264E+02 -.852238475E+02 -.851142199E+02 -.850038340E+02 -.848932354E+02 -.847830295E+02 -.846738761E+02 -.845664838E+02 -.844616057E+02 -.843600301E+02 -.842625666E+02 -.841700366E+02 -.840832613E+02 -.840030438E+02 -.839301584E+02 -.838653361E+02 -.838092461E+02 -.837624859E+02 -.837255649E+02 -.836988928E+02 -.836827698E+02 -.836773802E+02 -.836827840E+02 -.836989195E+02 -.837256032E+02 -.837625330E+02 -.838092982E+02 -.838653878E+02 -.839302024E+02 -.840030693E+02 -.840832557E+02 -.841699837E+02 -.842624465E+02 -.843598225E+02 -.844612891E+02 -.845660361E+02 -.846732774E+02 -.847822590E+02 -.848922707E+02 -.850026492E+02 -.851127847E+02 -.852221252E+02 -.853301768E+02 -.854365044E+02 -.855407329E+02 -.856425444E+02 -.857416760E+02 -.858379179E+02 -.859311100E+02 -.860211378E+02 -.861079291E+02 -.861914505E+02 -.862717033E+02 -.863487200E+02 -.864225609E+02 -.864933104E+02 -.865610740E+02 -.866259749E+02 -.866881503E+02 -.867477473E+02 -.868049169E+02 -.868598030E+02 -.869125262E+02 -.869631557E+02 -.870116634E+02 -.870578541E+02 -.871012607E+02 -.871409992E+02 -.871755758E+02 -.872026404E+02 -.872186861E+02 -.872186861E+02
 -.872157791E+02 -.872157791E+02 -.871992496E+02 -.871713243E+02 -.871355715E+02 -.870943662E+02 -.870492060E+02 -.870009590E+02 -.869500572E+02 -.868966522E+02 -.868407291E+02 -.867821793E+02 -.867208415E+02 -.866565299E+02 -.865890463E+02 -.865181944E+02 -.864437878E+02 -.863656580E+02 -.862836631E+02 -.861976877E+02 -.861076447E+02 -.860134806E+02 -.859151788E+02 -.858127671E+02 -.857063258E+02 -.855959912E+02 -.854819610E+02 -.853644978E+02 -.852439319E+02 -.851206655E+02 -.849951800E+02 -.848680350E+02 -.847398749E+02 -.846114268E+02 -.844834944E+02 -.843569542E+02 -.842327475E+02 -.841118662E+02 -.839953428E+02 -.838842379E+02 -.837796195E+02 -.836825473E+02 -.835940532E+02 -.835151155E+02 -.834466403E+02 -.833894383E+02 -.833442026E+02 -.833114930E+02 -.832917206E+02 -.832851346E+02 -.832918181E+02 -.833116859E+02 -.833444848E+02 -.833898030E+02 -.834470801E+02 -.835156218E+02 -.835946184E+02 -.836831645E+02 -.837802793E+02 -.838849306E+02 -.839960552E+02 -.841125797E+02 -.842334410E+02 -.843576028E+02 -.844840700E+02 -.846119036E+02 -.847402272E+02 -.848682371E+02 -.849952071E+02 -.851204898E+02 -.852435185E+02 -.853638069E+02 -.854809462E+02 -.855946014E+02 -.857045085E+02 -.858104688E+02 -.859123438E+02 -.860100498E+02 -.861035529E+02 -.861928633E+02 -.862780301E+02 -.863591366E+02 -.864362956E+02 -.865096447E+02 -.865793431E+02 -.866455669E+02 -.867085055E+02 -.867683573E+02 -.868253227E+02 -.868795949E+02 -.869313435E+02 -.869806885E+02 -.870276574E+02 -.870721184E+02 -.871136829E+02 -.871515686E+02 -.871844167E+02 -.872100592E+02 -.872252328E+02 -.872252328E+02
 -.872247843E+02 -.872247843E+02 -.872094667E+02 -.871835391E+02 -.871502295E+02 -.871116723E+02 -.870691834E+02 -.870234869E+02 -.869749148E+02 -.869235490E+02 -.868693133E+02 -.868120350E+02 -.867514876E+02 -.866874149E+02 -.866195509E+02 -.865476333E+02 -.864714111E+02 -.863906527E+02 -.863051460E+02 -.862147005E+02 -.861191538E+02 -.860183807E+02 -.859122982E+02 -.858008768E+02 -.856841432E+02 -.855621867E+02 -.854351671E+02 -.853033215E+02 -.851669736E+02 -.850265462E+02 -.848825651E+02 -.847356667E+02 -.845866003E+02 -.844362247E+02 -.842855071E+02 -.841355198E+02 -.839874305E+02 -.838424922E+02 -.837020330E+02 -.835674325E+02 -.834401007E+02 -.833214530E+02 -.832128760E+02 -.831156977E+02 -.830311549E+02 -.829603582E+02 -.829042645E+02 -.828636494E+02 -.828390829E+02 -.828309140E+02 -.828392607E+02 -.828640039E+02 -.829047929E+02 -.829610554E+02 -.830320139E+02 -.831167099E+02 -.832140309E+02 -.833227397E+02 -.834415084E+02 -.835689502E+02 -.837036504E+02 -.838441971E+02 -.839892077E+02 -.841373505E+02 -.842873672E+02 -.844380846E+02 -.845884287E+02 -.847374319E+02 -.848842360E+02 -.850280947E+02 -.851683720E+02 -.853045386E+02 -.854361663E+02 -.855629227E+02 -.856845633E+02 -.858009233E+02 -.859119106E+02 -.860174970E+02 -.861177107E+02 -.862126291E+02 -.863023716E+02 -.863870928E+02 -.864669774E+02 -.865422342E+02 -.866130913E+02 -.866797923E+02 -.867425914E+02 -.868017488E+02 -.868575243E+02 -.869101690E+02 -.869599101E+02 -.870069269E+02 -.870513119E+02 -.870930109E+02 -.871317335E+02 -.871668286E+02 -.871971169E+02 -.872206776E+02 -.872345841E+02 -.872345841E+02
 -.872371780E+02 -.872371780E+02 -.872235660E+02 -.872004271E+02 -.871705686E+02 -.871357944E+02 -.870971742E+02 -.870552783E+02 -.870103282E+02 -.869623087E+02 -.869110595E+02 -.868563301E+02 -.867978160E+02 -.867351855E+02 -.866681005E+02 -.865962225E+02 -.865192214E+02 -.864367763E+02 -.863485775E+02 -.862543358E+02 -.861537935E+02 -.860467281E+02 -.859329625E+02 -.858123695E+02 -.856848800E+02 -.855504955E+02 -.854093005E+02 -.852614771E+02 -.851073216E+02 -.849472537E+02 -.847818249E+02 -.846117290E+02 -.844378047E+02 -.842610420E+02 -.840825887E+02 -.839037477E+02 -.837259713E+02 -.835508535E+02 -.833801084E+02 -.832155452E+02 -.830590381E+02 -.829124866E+02 -.827777730E+02 -.826567189E+02 -.825510336E+02 -.824622680E+02 -.823917681E+02 -.823406306E+02 -.823096669E+02 -.822993767E+02 -.823099280E+02 -.823411524E+02 -.823925509E+02 -.824633101E+02 -.825523316E+02 -.826582677E+02 -.827795639E+02 -.829145072E+02 -.830612749E+02 -.832179822E+02 -.833827299E+02 -.835536461E+02 -.837289212E+02 -.839068422E+02 -.840858132E+02 -.842643767E+02 -.844412240E+02 -.846152025E+02 -.847853165E+02 -.849507260E+02 -.851107404E+02 -.852648098E+02 -.854125164E+02 -.855535620E+02 -.856877563E+02 -.858150054E+02 -.859352991E+02 -.860486997E+02 -.861553319E+02 -.862553716E+02 -.863490373E+02 -.864365824E+02 -.865182871E+02 -.865944523E+02 -.866653947E+02 -.867314413E+02 -.867929245E+02 -.868501784E+02 -.869035326E+02 -.869533045E+02 -.869997867E+02 -.870432260E+02 -.870837903E+02 -.871215163E+02 -.871562328E+02 -.871874517E+02 -.872142222E+02 -.872349434E+02 -.872471305E+02 -.872471305E+02
 -.872533907E+02 -.872533907E+02 -.872420048E+02 -.872225777E+02 -.871973119E+02 -.871676041E+02 -.871342657E+02 -.870976623E+02 -.870578581E+02 -.870147311E+02 -.869680243E+02 -.869173965E+02 -.868624625E+02 -.868028143E+02 -.867380290E+02 -.866676773E+02 -.865913251E+02 -.865085366E+02 -.864188853E+02 -.863219629E+02 -.862173825E+02 -.861047852E+02 -.859838489E+02 -.858542972E+02 -.857159161E+02 -.855685729E+02 -.854122339E+02 -.852469824E+02 -.850730336E+02 -.848907464E+02 -.847006449E+02 -.845034323E+02 -.843000098E+02 -.840914946E+02 -.838792298E+02 -.836647875E+02 -.834499690E+02 -.832367914E+02 -.830274643E+02 -.828243633E+02 -.826299881E+02 -.824469108E+02 -.822777211E+02 -.821249548E+02 -.819910219E+02 -.818781310E+02 -.817882130E+02 -.817228507E+02 -.816832220E+02 -.816700515E+02 -.816835832E+02 -.817235713E+02 -.817892890E+02 -.818795583E+02 -.819927958E+02 -.821270702E+02 -.822801729E+02 -.824496927E+02 -.826330906E+02 -.828277747E+02 -.830311689E+02 -.832407710E+02 -.834542062E+02 -.836692639E+02 -.838839300E+02 -.840964051E+02 -.843051151E+02 -.845087129E+02 -.847060755E+02 -.848962936E+02 -.850786578E+02 -.852526438E+02 -.854178933E+02 -.855741962E+02 -.857214712E+02 -.858597487E+02 -.859891526E+02 -.861098855E+02 -.862222129E+02 -.863264512E+02 -.864229558E+02 -.865121112E+02 -.865943220E+02 -.866700071E+02 -.867395920E+02 -.868035044E+02 -.868621703E+02 -.869160093E+02 -.869654302E+02 -.870108245E+02 -.870525570E+02 -.870909492E+02 -.871262530E+02 -.871586095E+02 -.871879874E+02 -.872140955E+02 -.872362639E+02 -.872532910E+02 -.872632497E+02 -.872632497E+02
 -.872738138E+02 -.872738138E+02 -.872652871E+02 -.872505478E+02 -.872311473E+02 -.872080060E+02 -.871815576E+02 -.871519278E+02 -.871190289E+02 -.870825943E+02 -.870422580E+02 -.869975982E+02 -.869481471E+02 -.868934075E+02 -.868328617E+02 -.867659680E+02 -.866921694E+02 -.866109031E+02 -.865216032E+02 -.864237038E+02 -.863166429E+02 -.861998734E+02 -.860728722E+02 -.859351609E+02 -.857863276E+02 -.856260435E+02 -.854540811E+02 -.852703341E+02 -.850748376E+02 -.848678002E+02 -.846496335E+02 -.844209846E+02 -.841827687E+02 -.839361967E+02 -.836827940E+02 -.834244160E+02 -.831632555E+02 -.829018344E+02 -.826429912E+02 -.823898494E+02 -.821457664E+02 -.819142695E+02 -.816989685E+02 -.815034530E+02 -.813311803E+02 -.811853526E+02 -.810687947E+02 -.809838430E+02 -.809322438E+02 -.809150767E+02 -.809327072E+02 -.809847685E+02 -.810701788E+02 -.811871906E+02 -.813334670E+02 -.815061810E+02 -.817021309E+02 -.819178598E+02 -.821497776E+02 -.823942746E+02 -.826478217E+02 -.829070578E+02 -.831688560E+02 -.834303744E+02 -.836890887E+02 -.839428086E+02 -.841896808E+02 -.844281821E+02 -.846571027E+02 -.848755228E+02 -.850827874E+02 -.852784766E+02 -.854623759E+02 -.856344469E+02 -.857947999E+02 -.859436671E+02 -.860813794E+02 -.862083450E+02 -.863250304E+02 -.864319445E+02 -.865296251E+02 -.866186267E+02 -.866995124E+02 -.867728449E+02 -.868391815E+02 -.868990688E+02 -.869530397E+02 -.870016097E+02 -.870452745E+02 -.870845056E+02 -.871197444E+02 -.871513915E+02 -.871797899E+02 -.872051966E+02 -.872277403E+02 -.872473608E+02 -.872637242E+02 -.872761128E+02 -.872832820E+02 -.872832820E+02
 -.872988238E+02 -.872988238E+02 -.872937429E+02 -.872848170E+02 -.872727225E+02 -.872577515E+02 -.872399649E+02 -.872192185E+02 -.871951909E+02 -.871674897E+02 -.871356590E+02 -.870991767E+02 -.870574904E+02 -.870100144E+02 -.869561145E+02 -.868951339E+02 -.868263883E+02 -.867491624E+02 -.866627152E+02 -.865662821E+02 -.864590805E+02 -.863403220E+02 -.862092346E+02 -.860650788E+02 -.859071608E+02 -.857348498E+02 -.855476029E+02 -.853449934E+02 -.851267506E+02 -.848928053E+02 -.846433337E+02 -.843788078E+02 -.841000426E+02 -.838082384E+02 -.835050247E+02 -.831925004E+02 -.828732614E+02 -.825504186E+02 -.822275963E+02 -.819089017E+02 -.815988691E+02 -.813023721E+02 -.810245006E+02 -.807704122E+02 -.805451546E+02 -.803534705E+02 -.801995978E+02 -.800870750E+02 -.800185674E+02 -.799957330E+02 -.800191344E+02 -.800882083E+02 -.802012966E+02 -.803557322E+02 -.805479753E+02 -.807737864E+02 -.810284203E+02 -.813068280E+02 -.816038519E+02 -.819144016E+02 -.822336052E+02 -.825569292E+02 -.828802649E+02 -.831999867E+02 -.835129790E+02 -.838166412E+02 -.841088732E+02 -.843880460E+02 -.846529624E+02 -.849028123E+02 -.851371240E+02 -.853557160E+02 -.855586496E+02 -.857461858E+02 -.859187438E+02 -.860768668E+02 -.862211891E+02 -.863524100E+02 -.864712709E+02 -.865785363E+02 -.866749788E+02 -.867613673E+02 -.868384570E+02 -.869069829E+02 -.869676548E+02 -.870211539E+02 -.870681307E+02 -.871092038E+02 -.871449595E+02 -.871759508E+02 -.872026965E+02 -.872256775E+02 -.872453307E+02 -.872620377E+02 -.872761054E+02 -.872877373E+02 -.872969916E+02 -.873037217E+02 -.873074971E+02 -.873074971E+02
 -.873285386E+02 -.873285386E+02 -.873276670E+02 -.873257217E+02 -.873224079E+02 -.873173777E+02 -.873101938E+02 -.873003545E+02 -.872873759E+02 -.872707211E+02 -.872498095E+02 -.872240513E+02 -.871928121E+02 -.871553908E+02 -.871110687E+02 -.870590668E+02 -.869985489E+02 -.869286308E+02 -.868483712E+02 -.867567690E+02 -.866527853E+02 -.865353567E+02 -.864033971E+02 -.862558088E+02 -.860914984E+02 -.859093996E+02 -.857085056E+02 -.854879120E+02 -.852468714E+02 -.849848463E+02 -.847015714E+02 -.843971213E+02 -.840719822E+02 -.837271326E+02 -.833641298E+02 -.829851910E+02 -.825932643E+02 -.821920856E+02 -.817862042E+02 -.813809755E+02 -.809825128E+02 -.805975812E+02 -.802334381E+02 -.798976133E+02 -.795976311E+02 -.793406910E+02 -.791333249E+02 -.789810524E+02 -.788880709E+02 -.788570068E+02 -.788887530E+02 -.789824147E+02 -.791353646E+02 -.793434037E+02 -.796010118E+02 -.799016571E+02 -.802381387E+02 -.806029312E+02 -.809885040E+02 -.813875980E+02 -.817934476E+02 -.821999404E+02 -.826017221E+02 -.829942450E+02 -.833737743E+02 -.837373591E+02 -.840827788E+02 -.844084717E+02 -.847134559E+02 -.849972470E+02 -.852597756E+02 -.855013111E+02 -.857223909E+02 -.859237576E+02 -.861063043E+02 -.862710278E+02 -.864189899E+02 -.865512855E+02 -.866690173E+02 -.867732758E+02 -.868651251E+02 -.869455910E+02 -.870156543E+02 -.870762457E+02 -.871282436E+02 -.871724731E+02 -.872097071E+02 -.872406678E+02 -.872660294E+02 -.872864224E+02 -.873024373E+02 -.873146307E+02 -.873235321E+02 -.873296510E+02 -.873334869E+02 -.873355377E+02 -.873363069E+02 -.873363076E+02 -.873360566E+02 -.873360566E+02
 -.873631228E+02 -.873631228E+02 -.873671132E+02 -.873733503E+02 -.873804150E+02 -.873871310E+02 -.873925150E+02 -.873957842E+02 -.873961950E+02 -.873930659E+02 -.873857542E+02 -.873735815E+02 -.873558127E+02 -.873317127E+02 -.873004414E+02 -.872610991E+02 -.872127147E+02 -.871542207E+02 -.870844513E+02 -.870021737E+02 -.869060757E+02 -.867947517E+02 -.866667199E+02 -.865204245E+02 -.863542479E+02 -.861665423E+02 -.859556687E+02 -.857200457E+02 -.854582029E+02 -.851688443E+02 -.848509311E+02 -.845037788E+02 -.841271726E+02 -.837215026E+02 -.832879066E+02 -.828284147E+02 -.823460968E+02 -.818451920E+02 -.813312121E+02 -.808110034E+02 -.802927389E+02 -.797858258E+02 -.793007090E+02 -.788485550E+02 -.784408206E+02 -.780887210E+02 -.778026249E+02 -.775914320E+02 -.774619907E+02 -.774186190E+02 -.774627922E+02 -.775930333E+02 -.778050216E+02 -.780919072E+02 -.784447892E+02 -.788532976E+02 -.793062178E+02 -.797920934E+02 -.802997576E+02 -.808187667E+02 -.813397122E+02 -.818544205E+02 -.823560458E+02 -.828390765E+02 -.832992754E+02 -.837335759E+02 -.841399476E+02 -.845172518E+02 -.848650947E+02 -.851836853E+02 -.854737069E+02 -.857362014E+02 -.859724696E+02 -.861839868E+02 -.863723340E+02 -.865391414E+02 -.866860450E+02 -.868146532E+02 -.869265219E+02 -.870231382E+02 -.871059086E+02 -.871761521E+02 -.872350982E+02 -.872838863E+02 -.873235684E+02 -.873551122E+02 -.873794068E+02 -.873972681E+02 -.874094468E+02 -.874166368E+02 -.874194876E+02 -.874186194E+02 -.874146450E+02 -.874082010E+02 -.873999875E+02 -.873908217E+02 -.873817029E+02 -.873738873E+02 -.873689701E+02 -.873689701E+02
 -.874023394E+02 -.874023394E+02 -.874119298E+02 -.874275581E+02 -.874465230E+02 -.874667604E+02 -.874867700E+02 -.875053432E+02 -.875215429E+02 -.875345814E+02 -.875437127E+02 -.875481856E+02 -.875472791E+02 -.875401352E+02 -.875258703E+02 -.875034936E+02 -.874718869E+02 -.874298150E+02 -.873759457E+02 -.873088043E+02 -.872267562E+02 -.871280307E+02 -.870106879E+02 -.868726200E+02 -.867115803E+02 -.865251989E+02 -.863110105E+02 -.860664938E+02 -.857891237E+02 -.854764475E+02 -.851261890E+02 -.847363800E+02 -.843055237E+02 -.838327896E+02 -.833182333E+02 -.827630468E+02 -.821698310E+02 -.815428724E+02 -.808884079E+02 -.802148416E+02 -.795328714E+02 -.788554859E+02 -.781977750E+02 -.775765184E+02 -.770095305E+02 -.765147673E+02 -.761092442E+02 -.758078613E+02 -.756222574E+02 -.755598478E+02 -.756231794E+02 -.758097034E+02 -.761120019E+02 -.765184342E+02 -.770140985E+02 -.775819774E+02 -.782041144E+02 -.788626948E+02 -.795409396E+02 -.802237608E+02 -.808981718E+02 -.815534758E+02 -.821812700E+02 -.827753175E+02 -.833313319E+02 -.838467143E+02 -.843202747E+02 -.847519606E+02 -.851426041E+02 -.854936994E+02 -.858072101E+02 -.860854093E+02 -.863307496E+02 -.865457610E+02 -.867329712E+02 -.868948480E+02 -.870337581E+02 -.871519387E+02 -.872514818E+02 -.873343252E+02 -.874022507E+02 -.874568868E+02 -.874997143E+02 -.875320747E+02 -.875551793E+02 -.875701200E+02 -.875778793E+02 -.875793434E+02 -.875753140E+02 -.875665242E+02 -.875536585E+02 -.875373795E+02 -.875183676E+02 -.874973757E+02 -.874753066E+02 -.874533151E+02 -.874329379E+02 -.874162507E+02 -.874060486E+02 -.874060486E+02
 -.874458225E+02 -.874458225E+02 -.874616487E+02 -.874877707E+02 -.875200465E+02 -.875555406E+02 -.875920727E+02 -.876280973E+02 -.876624764E+02 -.876942936E+02 -.877227382E+02 -.877471016E+02 -.877665543E+02 -.877803017E+02 -.877873966E+02 -.877867760E+02 -.877772538E+02 -.877575160E+02 -.877260563E+02 -.876811668E+02 -.876209540E+02 -.875432534E+02 -.874456440E+02 -.873254531E+02 -.871797295E+02 -.870052457E+02 -.867985066E+02 -.865557665E+02 -.862730693E+02 -.859463260E+02 -.855714231E+02 -.851443721E+02 -.846615128E+02 -.841197657E+02 -.835169534E+02 -.828522005E+02 -.821263992E+02 -.813427369E+02 -.805072601E+02 -.796294236E+02 -.787225626E+02 -.778041845E+02 -.768959655E+02 -.760233331E+02 -.752145371E+02 -.744991658E+02 -.739061708E+02 -.734615626E+02 -.731860583E+02 -.730930312E+02 -.731871050E+02 -.734636528E+02 -.739092992E+02 -.745033240E+02 -.752197143E+02 -.760295174E+02 -.769031431E+02 -.778123415E+02 -.787316857E+02 -.796395000E+02 -.805182808E+02 -.813546965E+02 -.821392956E+02 -.828660354E+02 -.835317302E+02 -.841354886E+02 -.846781872E+02 -.851620044E+02 -.855900239E+02 -.859659101E+02 -.862936505E+02 -.865773554E+02 -.868211104E+02 -.870288695E+02 -.872043833E+02 -.873511546E+02 -.874724138E+02 -.875711106E+02 -.876499167E+02 -.877112358E+02 -.877572185E+02 -.877897809E+02 -.878106234E+02 -.878212511E+02 -.878229927E+02 -.878170202E+02 -.878043667E+02 -.877859455E+02 -.877625687E+02 -.877349703E+02 -.877038344E+02 -.876698352E+02 -.876336946E+02 -.875962642E+02 -.875586423E+02 -.875223302E+02 -.874894339E+02 -.874629109E+02 -.874468613E+02 -.874468613E+02
 -.874928259E+02 -.874928259E+02 -.875154458E+02 -.875529596E+02 -.875998254E+02 -.876520242E+02 -.877067815E+02 -.877622042E+02 -.878169362E+02 -.878699626E+02 -.879205262E+02 -.879678375E+02 -.880112162E+02 -.880498254E+02 -.880827706E+02 -.881090202E+02 -.881274097E+02 -.881365658E+02 -.881349004E+02 -.881206043E+02 -.880915250E+02 -.880452101E+02 -.879788535E+02 -.878892335E+02 -.877726961E+02 -.876251044E+02 -.874418025E+02 -.872175905E+02 -.869467384E+02 -.866230162E+02 -.862397669E+02 -.857900415E+02 -.852667916E+02 -.846631632E+02 -.839729193E+02 -.831909911E+02 -.823141955E+02 -.813421351E+02 -.802782731E+02 -.791311408E+02 -.779155851E+02 -.766538706E+02 -.753763795E+02 -.741215864E+02 -.729349813E+02 -.718667175E+02 -.709679656E+02 -.702862525E+02 -.698603946E+02 -.697158737E+02 -.698615746E+02 -.702886070E+02 -.709714847E+02 -.718713870E+02 -.729407836E+02 -.741285025E+02 -.753843894E+02 -.766629558E+02 -.779257292E+02 -.791423301E+02 -.802904974E+02 -.813553886E+02 -.823284764E+02 -.832063040E+02 -.839892730E+02 -.846805694E+02 -.852852652E+02 -.858095993E+02 -.862604242E+02 -.866447926E+02 -.869696611E+02 -.872416871E+02 -.874670996E+02 -.876516261E+02 -.878004619E+02 -.879182681E+02 -.880091904E+02 -.880768902E+02 -.881245825E+02 -.881550772E+02 -.881708204E+02 -.881739352E+02 -.881662589E+02 -.881493779E+02 -.881246602E+02 -.880932833E+02 -.880562620E+02 -.880144727E+02 -.879686802E+02 -.879195665E+02 -.878677686E+02 -.878139313E+02 -.877587831E+02 -.877032483E+02 -.876486048E+02 -.875966987E+02 -.875502228E+02 -.875130614E+02 -.874906995E+02 -.874906995E+02
 -.875423191E+02 -.875423191E+02 -.875720831E+02 -.876217128E+02 -.876840382E+02 -.877540566E+02 -.878283911E+02 -.879047432E+02 -.879815932E+02 -.880579410E+02 -.881329615E+02 -.882060507E+02 -.882765358E+02 -.883437524E+02 -.884069037E+02 -.884651080E+02 -.885172821E+02 -.885621391E+02 -.885981716E+02 -.886235165E+02 -.886360110E+02 -.886330796E+02 -.886116701E+02 -.885682114E+02 -.884984915E+02 -.883975764E+02 -.882597047E+02 -.880782061E+02 -.878454048E+02 -.875525568E+02 -.871898215E+02 -.867462689E+02 -.862100002E+02 -.855683977E+02 -.848085210E+02 -.839177443E+02 -.828846952E+02 -.817005816E+02 -.803609950E+02 -.788682567E+02 -.772342376E+02 -.754834128E+02 -.736556410E+02 -.718078666E+02 -.700137711E+02 -.683604944E+02 -.669419906E+02 -.658493661E+02 -.651594738E+02 -.649238852E+02 -.651607865E+02 -.658519841E+02 -.669458993E+02 -.683656724E+02 -.700201918E+02 -.718154997E+02 -.736644559E+02 -.754933813E+02 -.772453368E+02 -.788804709E+02 -.803743150E+02 -.817150047E+02 -.829002242E+02 -.839343853E+02 -.848262865E+02 -.855873057E+02 -.862300722E+02 -.867675300E+02 -.872123036E+02 -.875762904E+02 -.878704222E+02 -.881045513E+02 -.882874244E+02 -.884267154E+02 -.885290948E+02 -.886003188E+02 -.886453259E+02 -.886683334E+02 -.886729292E+02 -.886621563E+02 -.886385883E+02 -.886043965E+02 -.885614088E+02 -.885111602E+02 -.884549375E+02 -.883938177E+02 -.883287015E+02 -.882603452E+02 -.881893921E+02 -.881164074E+02 -.880419246E+02 -.879665096E+02 -.878908570E+02 -.878159297E+02 -.877431612E+02 -.876747293E+02 -.876139158E+02 -.875655522E+02 -.875365555E+02 -.875365555E+02
 -.875928495E+02 -.875928495E+02 -.876299692E+02 -.876920198E+02 -.877702809E+02 -.878587646E+02 -.879534257E+02 -.880516667E+02 -.881518482E+02 -.882529062E+02 -.883541756E+02 -.884551255E+02 -.885553043E+02 -.886542105E+02 -.887513289E+02 -.888459693E+02 -.889372880E+02 -.890242664E+02 -.891055699E+02 -.891796018E+02 -.892443781E+02 -.892974710E+02 -.893359380E+02 -.893561663E+02 -.893537732E+02 -.893234234E+02 -.892586713E+02 -.891517356E+02 -.889932823E+02 -.887721683E+02 -.884751567E+02 -.880867094E+02 -.875888224E+02 -.869609560E+02 -.861802063E+02 -.852217332E+02 -.840596274E+02 -.826684080E+02 -.810254970E+02 -.791150419E+02 -.769334462E+02 -.744966140E+02 -.718481691E+02 -.690668559E+02 -.662703452E+02 -.636124435E+02 -.612716842E+02 -.594312118E+02 -.582522900E+02 -.578464640E+02 -.582537207E+02 -.594340668E+02 -.612759487E+02 -.636180935E+02 -.662773460E+02 -.690751633E+02 -.718577350E+02 -.745073922E+02 -.769454002E+02 -.791281487E+02 -.810397471E+02 -.826838027E+02 -.840761771E+02 -.852394529E+02 -.861991111E+02 -.869810678E+02 -.876101701E+02 -.881093319E+02 -.884990933E+02 -.887974722E+02 -.890200096E+02 -.891799381E+02 -.892884151E+02 -.893547802E+02 -.893868089E+02 -.893909481E+02 -.893725266E+02 -.893359362E+02 -.892847889E+02 -.892220473E+02 -.891501357E+02 -.890710321E+02 -.889863446E+02 -.888973759E+02 -.888051759E+02 -.887105868E+02 -.886142814E+02 -.885167978E+02 -.884185739E+02 -.883199869E+02 -.882214053E+02 -.881232642E+02 -.880261790E+02 -.879311144E+02 -.878396280E+02 -.877542061E+02 -.876787028E+02 -.876188911E+02 -.875831255E+02 -.875831255E+02
 -.876427083E+02 -.876427083E+02 -.876871129E+02 -.877614769E+02 -.878556141E+02 -.879625179E+02 -.880775825E+02 -.881978991E+02 -.883217368E+02 -.884480796E+02 -.885763848E+02 -.887063231E+02 -.888376819E+02 -.889702986E+02 -.891039245E+02 -.892382360E+02 -.893727975E+02 -.895069437E+02 -.896398203E+02 -.897702932E+02 -.898968765E+02 -.900176774E+02 -.901302505E+02 -.902314983E+02 -.903174614E+02 -.903831586E+02 -.904222944E+02 -.904269650E+02 -.903872445E+02 -.902906587E+02 -.901216243E+02 -.898607291E+02 -.894839205E+02 -.889617478E+02 -.882586162E+02 -.873323739E+02 -.861343344E+02 -.846100646E+02 -.827014088E+02 -.803509114E+02 -.775104007E+02 -.741555303E+02 -.703066001E+02 -.660525050E+02 -.615701441E+02 -.571296007E+02 -.530781491E+02 -.498006699E+02 -.476579734E+02 -.469120310E+02 -.476595179E+02 -.498037520E+02 -.530827524E+02 -.571356952E+02 -.615776816E+02 -.660614202E+02 -.703168172E+02 -.741669775E+02 -.775230224E+02 -.803646770E+02 -.827163090E+02 -.846261056E+02 -.861515292E+02 -.873507407E+02 -.882781837E+02 -.889825484E+02 -.895059999E+02 -.898841417E+02 -.901464467E+02 -.903169606E+02 -.904151066E+02 -.904564744E+02 -.904535268E+02 -.904162021E+02 -.903524104E+02 -.902684380E+02 -.901692713E+02 -.900588566E+02 -.899403076E+02 -.898160703E+02 -.896880560E+02 -.895577465E+02 -.894262794E+02 -.892945157E+02 -.891630955E+02 -.890324824E+02 -.889030018E+02 -.887748743E+02 -.886482499E+02 -.885232488E+02 -.884000166E+02 -.882788085E+02 -.881601190E+02 -.880448767E+02 -.879347297E+02 -.878324388E+02 -.877423969E+02 -.876712812E+02 -.876288425E+02 -.876288425E+02
 -.876899173E+02 -.876899173E+02 -.877412258E+02 -.878273396E+02 -.879366236E+02 -.880611649E+02 -.881958308E+02 -.883374805E+02 -.884842805E+02 -.886353396E+02 -.887902546E+02 -.889489637E+02 -.891115714E+02 -.892782495E+02 -.894491626E+02 -.896244499E+02 -.898041459E+02 -.899881797E+02 -.901763436E+02 -.903682069E+02 -.905631190E+02 -.907600741E+02 -.909576480E+02 -.911538235E+02 -.913458845E+02 -.915301394E+02 -.917016837E+02 -.918539975E+02 -.919784087E+02 -.920634598E+02 -.920939831E+02 -.920499039E+02 -.919047099E+02 -.916233206E+02 -.911595091E+02 -.904527412E+02 -.894250348E+02 -.879785953E+02 -.859950747E+02 -.833368780E+02 -.798540912E+02 -.754051266E+02 -.698997553E+02 -.633659873E+02 -.560207178E+02 -.483119590E+02 -.409140508E+02 -.346687375E+02 -.304514026E+02 -.289556787E+02 -.304530521E+02 -.346720259E+02 -.409189552E+02 -.483184388E+02 -.560287032E+02 -.633753733E+02 -.699104151E+02 -.754169481E+02 -.798670043E+02 -.833508507E+02 -.860101023E+02 -.879946810E+02 -.894421934E+02 -.904710111E+02 -.911789511E+02 -.916440236E+02 -.919267616E+02 -.920734005E+02 -.921190081E+02 -.920901185E+02 -.920067957E+02 -.918842094E+02 -.917338256E+02 -.915643051E+02 -.913821802E+02 -.911923633E+02 -.909985305E+02 -.908034113E+02 -.906090076E+02 -.904167611E+02 -.902276808E+02 -.900424428E+02 -.898614655E+02 -.896849705E+02 -.895130283E+02 -.893455966E+02 -.891825501E+02 -.890237093E+02 -.888688699E+02 -.887178407E+02 -.885705000E+02 -.884268862E+02 -.882873393E+02 -.881527206E+02 -.880247346E+02 -.879063767E+02 -.878025269E+02 -.877206978E+02 -.876719435E+02 -.876719435E+02
 -.877323786E+02 -.877323786E+02 -.877899293E+02 -.878866613E+02 -.880096614E+02 -.881502266E+02 -.883027650E+02 -.884639103E+02 -.886318444E+02 -.888057408E+02 -.889854161E+02 -.891710821E+02 -.893631870E+02 -.895622702E+02 -.897689600E+02 -.899838990E+02 -.902077074E+02 -.904410103E+02 -.906843636E+02 -.909382887E+02 -.912031738E+02 -.914792813E+02 -.917666314E+02 -.920649736E+02 -.923736211E+02 -.926913440E+02 -.930161018E+02 -.933446692E+02 -.936721547E+02 -.939912272E+02 -.942910656E+02 -.945558727E+02 -.947627472E+02 -.948788390E+02 -.948572347E+02 -.946312354E+02 -.941058694E+02 -.931453276E+02 -.915547592E+02 -.890614990E+02 -.853157289E+02 -.799071921E+02 -.724055281E+02 -.625118637E+02 -.502862048E+02 -.363311912E+02 -.218893340E+02 -.886922636E+01 0.411670403E+00 0.382230735E+01 0.409995256E+00 -.887257312E+01 -.218943402E+02 -.363378161E+02 -.502943547E+02 -.625213802E+02 -.724162021E+02 -.799188571E+02 -.853283088E+02 -.890749611E+02 -.915690943E+02 -.931606477E+02 -.941223216E+02 -.946489367E+02 -.948762778E+02 -.948992906E+02 -.947846846E+02 -.945793627E+02 -.943161959E+02 -.940180816E+02 -.937008411E+02 -.933753036E+02 -.930488020E+02 -.927262377E+02 -.924108289E+02 -.921046267E+02 -.918088700E+02 -.915242260E+02 -.912509553E+02 -.909890271E+02 -.907382015E+02 -.904980889E+02 -.902681956E+02 -.900479577E+02 -.898367669E+02 -.896339916E+02 -.894389941E+02 -.892511479E+02 -.890698587E+02 -.888945975E+02 -.887249551E+02 -.885607350E+02 -.884021062E+02 -.882498417E+02 -.881056731E+02 -.879727864E+02 -.878564816E+02 -.877650063E+02 -.877105727E+02 -.877105727E+02
 -.877680302E+02 -.877680302E+02 -.878308492E+02 -.879365303E+02 -.880711183E+02 -.882252433E+02 -.883929501E+02 -.885707043E+02 -.887566975E+02 -.889502085E+02 -.891512646E+02 -.893603458E+02 -.895782025E+02 -.898057760E+02 -.900441284E+02 -.902944001E+02 -.905578380E+02 -.908357620E+02 -.911295910E+02 -.914408358E+02 -.917711366E+02 -.921222330E+02 -.924960332E+02 -.928946216E+02 -.933203160E+02 -.937756584E+02 -.942633480E+02 -.947860928E+02 -.953462427E+02 -.959451956E+02 -.965823788E+02 -.972537109E+02 -.979492695E+02 -.986497025E+02 -.993207382E+02 -.999044267E+02 -.100305447E+03 -.100369631E+03 -.998513906E+02 -.983660840E+02 -.953219765E+02 -.898128244E+02 -.805216250E+02 -.660574795E+02 -.454565008E+02 -.189137201E+02 0.117436125E+02 0.424280414E+02 0.664602130E+02 0.760173171E+02 0.664585939E+02 0.424248004E+02 0.117387557E+02 -.189201580E+02 -.454644179E+02 -.660666428E+02 -.805317292E+02 -.898237242E+02 -.953337664E+02 -.983790264E+02 -.998655865E+02 -.100385128E+03 -.100322292E+03 -.999226579E+02 -.993403871E+02 -.986708105E+02 -.979718707E+02 -.972778629E+02 -.966081417E+02 -.959726533E+02 -.953755012E+02 -.948172798E+02 -.942966145E+02 -.938111603E+02 -.933582196E+02 -.929350906E+02 -.925392355E+02 -.921683369E+02 -.918202956E+02 -.914932038E+02 -.911853134E+02 -.908950083E+02 -.906207846E+02 -.903612362E+02 -.901150460E+02 -.898809803E+02 -.896578863E+02 -.894446951E+02 -.892404316E+02 -.890442397E+02 -.888554334E+02 -.886735905E+02 -.884987123E+02 -.883314779E+02 -.881736247E+02 -.880284843E+02 -.879016964E+02 -.878021144E+02 -.877429126E+02 -.877429126E+02
 -.877950118E+02 -.877950118E+02 -.878618233E+02 -.879743039E+02 -.881177058E+02 -.882821628E+02 -.884614328E+02 -.886519043E+02 -.888517492E+02 -.890603698E+02 -.892779594E+02 -.895052209E+02 -.897431708E+02 -.899930726E+02 -.902563596E+02 -.905346259E+02 -.908296442E+02 -.911433720E+02 -.914780120E+02 -.918360422E+02 -.922203006E+02 -.926340976E+02 -.930813798E+02 -.935669376E+02 -.940966703E+02 -.946778366E+02 -.953192983E+02 -.960316938E+02 -.968275043E+02 -.977209327E+02 -.987276242E+02 -.998640499E+02 -.101146361E+03 -.102587946E+03 -.104194327E+03 -.105952839E+03 -.107812495E+03 -.109646620E+03 -.111186912E+03 -.111913439E+03 -.110882853E+03 -.106480621E+03 -.961024993E+02 -.757786778E+02 -.406136102E+02 0.123525669E+02 0.830474215E+02 0.164791664E+03 0.239527142E+03 0.275475235E+03 0.239525547E+03 0.164788489E+03 0.830426976E+02 0.123463643E+02 -.406211674E+02 -.757873060E+02 -.961119839E+02 -.106491253E+03 -.110894729E+03 -.111926628E+03 -.111201450E+03 -.109662545E+03 -.107829839E+03 -.105971638E+03 -.104214611E+03 -.102609744E+03 -.101169705E+03 -.998889698E+02 -.987541639E+02 -.977491536E+02 -.968574855E+02 -.960635540E+02 -.953531860E+02 -.947139317E+02 -.941351651E+02 -.936080317E+02 -.931252768E+02 -.926810026E+02 -.922704048E+02 -.918895259E+02 -.915350496E+02 -.912041419E+02 -.908943351E+02 -.906034464E+02 -.903295219E+02 -.900707980E+02 -.898256764E+02 -.895927103E+02 -.893706022E+02 -.891582218E+02 -.889546517E+02 -.887592814E+02 -.885719708E+02 -.883933160E+02 -.882250489E+02 -.880706023E+02 -.879358654E+02 -.878301436E+02 -.877673333E+02 -.877673333E+02
 -.878118385E+02 -.878118385E+02 -.878811440E+02 -.879978768E+02 -.881467925E+02 -.883177196E+02 -.885042474E+02 -.887026991E+02 -.889112653E+02 -.891294238E+02 -.893574804E+02 -.895962752E+02 -.898470198E+02 -.901111825E+02 -.903904469E+02 -.906867217E+02 -.910021416E+02 -.913391238E+02 -.917004221E+02 -.920892381E+02 -.925093300E+02 -.929652473E+02 -.934626044E+02 -.940084734E+02 -.946118187E+02 -.952840037E+02 -.960393350E+02 -.968956047E+02 -.978746872E+02 -.990032728E+02 -.100313865E+03 -.101846149E+03 -.103648485E+03 -.105778859E+03 -.108303374E+03 -.111288362E+03 -.114778124E+03 -.118743661E+03 -.122977154E+03 -.126892426E+03 -.129173753E+03 -.127198396E+03 -.116150944E+03 -.877687172E+02 -.287020076E+02 0.754740664E+02 0.238717524E+03 0.466712393E+03 0.735400629E+03 0.936110575E+03 0.735398996E+03 0.466709168E+03 0.238712784E+03 0.754679230E+02 -.287093749E+02 -.877769736E+02 -.116160291E+03 -.127209014E+03 -.129185721E+03 -.126905781E+03 -.122991918E+03 -.118759852E+03 -.114795771E+03 -.111307496E+03 -.108324032E+03 -.105801071E+03 -.103672283E+03 -.101871562E+03 -.100340931E+03 -.990320335E+02 -.979052102E+02 -.969279846E+02 -.960737096E+02 -.953205495E+02 -.946507395E+02 -.940499913E+02 -.935069451E+02 -.930126367E+02 -.925599915E+02 -.921433768E+02 -.917582338E+02 -.914007944E+02 -.910678748E+02 -.907567312E+02 -.904649596E+02 -.901904294E+02 -.899312376E+02 -.896856813E+02 -.894522466E+02 -.892296200E+02 -.890167305E+02 -.888128420E+02 -.886177203E+02 -.884319043E+02 -.882571179E+02 -.880968537E+02 -.879571530E+02 -.878476003E+02 -.877825396E+02 -.877825396E+02
 -.878175469E+02 -.878175469E+02 -.878877031E+02 -.880058850E+02 -.881566789E+02 -.883298031E+02 -.885188065E+02 -.887199718E+02 -.889315121E+02 -.891529284E+02 -.893845678E+02 -.896273194E+02 -.898824556E+02 -.901515206E+02 -.904362907E+02 -.907387788E+02 -.910612550E+02 -.914063040E+02 -.917768893E+02 -.921764663E+02 -.926091527E+02 -.930799714E+02 -.935951988E+02 -.941628036E+02 -.947929749E+02 -.954987284E+02 -.962965754E+02 -.972072627E+02 -.982566555E+02 -.994769529E+02 -.100908488E+03 -.102602309E+03 -.104623486E+03 -.107054550E+03 -.109997193E+03 -.113567735E+03 -.117876725E+03 -.122973571E+03 -.128721276E+03 -.134541152E+03 -.138928828E+03 -.138582854E+03 -.126887634E+03 -.913135334E+02 -.884971353E+01 0.154539852E+03 0.453890299E+03 0.984890785E+03 0.192726699E+04 0.364564635E+04 0.192726530E+04 0.984887474E+03 0.453885464E+03 0.154533635E+03 -.885710428E+01 -.913217510E+02 -.126896978E+03 -.138593478E+03 -.138940820E+03 -.134554555E+03 -.128736108E+03 -.122989848E+03 -.117894470E+03 -.113586979E+03 -.110017971E+03 -.107076897E+03 -.104647432E+03 -.102627886E+03 -.100935729E+03 -.995059003E+02 -.982873701E+02 -.972398332E+02 -.963311303E+02 -.955354407E+02 -.948320527E+02 -.942044729E+02 -.936396927E+02 -.931275245E+02 -.926599957E+02 -.922308176E+02 -.918349516E+02 -.914682746E+02 -.911273351E+02 -.908091826E+02 -.905112500E+02 -.902312745E+02 -.899672444E+02 -.897173662E+02 -.894800497E+02 -.892539168E+02 -.890378426E+02 -.888310472E+02 -.886332630E+02 -.884450086E+02 -.882680045E+02 -.881057626E+02 -.879643757E+02 -.878535220E+02 -.877876975E+02 -.877876975E+02
 -.878118057E+02 -.878118057E+02 -.878811136E+02 -.879978504E+02 -.881467689E+02 -.883176877E+02 -.885042088E+02 -.887026403E+02 -.889111927E+02 -.891293419E+02 -.893573921E+02 -.895961886E+02 -.898469317E+02 -.901110873E+02 -.903903451E+02 -.906866083E+02 -.910020184E+02 -.913389945E+02 -.917002988E+02 -.920891145E+02 -.925092012E+02 -.929651063E+02 -.934624569E+02 -.940083226E+02 -.946116630E+02 -.952838443E+02 -.960391689E+02 -.968954340E+02 -.978745156E+02 -.990030978E+02 -.100313688E+03 -.101845965E+03 -.103648297E+03 -.105778666E+03 -.108303177E+03 -.111288159E+03 -.114777915E+03 -.118743450E+03 -.122976948E+03 -.126892225E+03 -.129173557E+03 -.127198190E+03 -.116150710E+03 -.877684330E+02 -.287016600E+02 0.754744536E+02 0.238717924E+03 0.466712772E+03 0.735400969E+03 0.936110875E+03 0.735399262E+03 0.466709418E+03 0.238713027E+03 0.754681669E+02 -.287091308E+02 -.877767389E+02 -.116160061E+03 -.127208787E+03 -.129185496E+03 -.126905558E+03 -.122991699E+03 -.118759637E+03 -.114795560E+03 -.111307289E+03 -.108323829E+03 -.105800873E+03 -.103672089E+03 -.101871372E+03 -.100340746E+03 -.990318531E+02 -.979050345E+02 -.969278135E+02 -.960735430E+02 -.953203871E+02 -.946505813E+02 -.940498370E+02 -.935067947E+02 -.930124902E+02 -.925598491E+02 -.921432388E+02 -.917581004E+02 -.914006659E+02 -.910677517E+02 -.907566136E+02 -.904648479E+02 -.901903240E+02 -.899311386E+02 -.896855889E+02 -.894521612E+02 -.892295417E+02 -.890166594E+02 -.888127783E+02 -.886176640E+02 -.884318554E+02 -.882570763E+02 -.880968188E+02 -.879571243E+02 -.878475764E+02 -.877825187E+02 -.877825187E+02
 -.877949503E+02 -.877949503E+02 -.878617635E+02 -.879742488E+02 -.881176519E+02 -.882821018E+02 -.884613541E+02 -.886517895E+02 -.888516041E+02 -.890602069E+02 -.892777871E+02 -.895050413E+02 -.897429913E+02 -.899928854E+02 -.902561536E+02 -.905343983E+02 -.908293961E+02 -.911431172E+02 -.914777578E+02 -.918357899E+02 -.922200392E+02 -.926338181E+02 -.930810814E+02 -.935666315E+02 -.940963588E+02 -.946775160E+02 -.953189638E+02 -.960313528E+02 -.968271579E+02 -.977205846E+02 -.987272681E+02 -.998636844E+02 -.101145987E+03 -.102587560E+03 -.104193933E+03 -.105952434E+03 -.107812075E+03 -.109646194E+03 -.111186484E+03 -.111913024E+03 -.110882443E+03 -.106480203E+03 -.961020365E+02 -.757781210E+02 -.406129519E+02 0.123533065E+02 0.830482009E+02 0.164792437E+03 0.239527870E+03 0.275475898E+03 0.239526154E+03 0.164789054E+03 0.830432412E+02 0.123468985E+02 -.406206418E+02 -.757868020E+02 -.961115111E+02 -.106490795E+03 -.110894282E+03 -.111926189E+03 -.111201017E+03 -.109662119E+03 -.107829420E+03 -.105971226E+03 -.104214206E+03 -.102609347E+03 -.101169316E+03 -.998885901E+02 -.987537933E+02 -.977487923E+02 -.968571333E+02 -.960632107E+02 -.953528513E+02 -.947136050E+02 -.941348462E+02 -.936077204E+02 -.931249730E+02 -.926807068E+02 -.922701173E+02 -.918892472E+02 -.915347804E+02 -.912038828E+02 -.908940869E+02 -.906032097E+02 -.903292971E+02 -.900705858E+02 -.898254774E+02 -.895925248E+02 -.893704307E+02 -.891580645E+02 -.889545091E+02 -.887591536E+02 -.885718579E+02 -.883932180E+02 -.882249654E+02 -.880705324E+02 -.879358078E+02 -.878300958E+02 -.877672914E+02 -.877672914E+02
 -.877679414E+02 -.877679414E+02 -.878307616E+02 -.879364471E+02 -.880710364E+02 -.882251537E+02 -.883928267E+02 -.885705438E+02 -.887564868E+02 -.889499650E+02 -.891510046E+02 -.893600740E+02 -.895779268E+02 -.898054901E+02 -.900438158E+02 -.902940586E+02 -.905574666E+02 -.908353747E+02 -.911292000E+02 -.914404479E+02 -.917707338E+02 -.921218092E+02 -.924955832E+02 -.928941555E+02 -.933198396E+02 -.937751685E+02 -.942628437E+02 -.947855752E+02 -.953457189E+02 -.959446659E+02 -.965818427E+02 -.972531632E+02 -.979487058E+02 -.986491285E+02 -.993201463E+02 -.999038213E+02 -.100304818E+03 -.100368983E+03 -.998507312E+02 -.983654191E+02 -.953213143E+02 -.898121411E+02 -.805208905E+02 -.660566624E+02 -.454555898E+02 -.189127174E+02 0.117446897E+02 0.424291548E+02 0.664613209E+02 0.760183849E+02 0.664596068E+02 0.424257593E+02 0.117396718E+02 -.189192726E+02 -.454635578E+02 -.660658171E+02 -.805309524E+02 -.898229981E+02 -.953330784E+02 -.983783583E+02 -.998649327E+02 -.100384487E+03 -.100321663E+03 -.999220401E+02 -.993397813E+02 -.986702168E+02 -.979712894E+02 -.972772942E+02 -.966075855E+02 -.959721095E+02 -.953749693E+02 -.948167595E+02 -.942961055E+02 -.938106623E+02 -.933577326E+02 -.929346148E+02 -.925387714E+02 -.921678851E+02 -.918198570E+02 -.914927793E+02 -.911849039E+02 -.908946148E+02 -.906204079E+02 -.903608773E+02 -.901147057E+02 -.898806592E+02 -.896575853E+02 -.894444148E+02 -.892401725E+02 -.890440023E+02 -.888552182E+02 -.886733977E+02 -.884985421E+02 -.883313301E+02 -.881734988E+02 -.880283791E+02 -.879016096E+02 -.878020424E+02 -.877428494E+02 -.877428494E+02
 -.877322658E+02 -.877322658E+02 -.877898210E+02 -.878865507E+02 -.880095497E+02 -.881500993E+02 -.883026025E+02 -.884637015E+02 -.886315764E+02 -.888054210E+02 -.889850660E+02 -.891707176E+02 -.893628064E+02 -.895618761E+02 -.897685414E+02 -.899834385E+02 -.902072127E+02 -.904404848E+02 -.906838333E+02 -.909377472E+02 -.912026213E+02 -.914787020E+02 -.917660263E+02 -.920643377E+02 -.923729668E+02 -.926906741E+02 -.930154110E+02 -.933439635E+02 -.936714364E+02 -.939904993E+02 -.942903347E+02 -.945551241E+02 -.947619879E+02 -.948780590E+02 -.948564394E+02 -.946304150E+02 -.941050186E+02 -.931444386E+02 -.915538202E+02 -.890605125E+02 -.853146993E+02 -.799061296E+02 -.724044306E+02 -.625107238E+02 -.502850151E+02 -.363299428E+02 -.218880254E+02 -.886786560E+01 0.413064100E+00 0.382370881E+01 0.411383269E+00 -.887121179E+01 -.218930105E+02 -.363365208E+02 -.502930987E+02 -.625201728E+02 -.724150544E+02 -.799177734E+02 -.853272853E+02 -.890739925E+02 -.915681747E+02 -.931597661E+02 -.941214676E+02 -.946481039E+02 -.948754627E+02 -.948984916E+02 -.947839008E+02 -.945785935E+02 -.943154411E+02 -.940173410E+02 -.937001146E+02 -.933745912E+02 -.930481039E+02 -.927255545E+02 -.924101609E+02 -.921039749E+02 -.918082352E+02 -.915236093E+02 -.912503578E+02 -.909884500E+02 -.907376458E+02 -.904975558E+02 -.902676861E+02 -.900474728E+02 -.898363076E+02 -.896335588E+02 -.894385887E+02 -.892507705E+02 -.890695101E+02 -.888942783E+02 -.887246658E+02 -.885604760E+02 -.884018776E+02 -.882496433E+02 -.881055041E+02 -.879726452E+02 -.878563652E+02 -.877649096E+02 -.877104879E+02 -.877104879E+02
 -.876897872E+02 -.876897872E+02 -.877410906E+02 -.878271972E+02 -.879364699E+02 -.880609930E+02 -.881956261E+02 -.883372137E+02 -.884839599E+02 -.886349532E+02 -.887898185E+02 -.889484963E+02 -.891110862E+02 -.892777402E+02 -.894486276E+02 -.896238697E+02 -.898035232E+02 -.899875218E+02 -.901756584E+02 -.903675069E+02 -.905623995E+02 -.907593316E+02 -.909568683E+02 -.911530155E+02 -.913450403E+02 -.915292666E+02 -.917007891E+02 -.918530754E+02 -.919774700E+02 -.920625018E+02 -.920930068E+02 -.920489135E+02 -.919036951E+02 -.916222794E+02 -.911584331E+02 -.904516301E+02 -.894238747E+02 -.879773822E+02 -.859938027E+02 -.833355442E+02 -.798527001E+02 -.754036836E+02 -.698982711E+02 -.633644709E+02 -.560191747E+02 -.483103886E+02 -.409124496E+02 -.346671039E+02 -.304497402E+02 -.289539966E+02 -.304513615E+02 -.346703386E+02 -.409172811E+02 -.483167872E+02 -.560270848E+02 -.633738002E+02 -.699088992E+02 -.754154957E+02 -.798656158E+02 -.833495221E+02 -.860088283E+02 -.879934567E+02 -.894410149E+02 -.904698740E+02 -.911778504E+02 -.916429546E+02 -.919257204E+02 -.920723841E+02 -.921180147E+02 -.920891468E+02 -.920058452E+02 -.918832797E+02 -.917329170E+02 -.915634182E+02 -.913813156E+02 -.911915219E+02 -.909977133E+02 -.908026194E+02 -.906082421E+02 -.904160232E+02 -.902269718E+02 -.900417637E+02 -.898608176E+02 -.896843547E+02 -.895124458E+02 -.893450482E+02 -.891820368E+02 -.890232320E+02 -.888684294E+02 -.887174375E+02 -.885701348E+02 -.884265593E+02 -.882870509E+02 -.881524704E+02 -.880245216E+02 -.879061987E+02 -.878023802E+02 -.877205759E+02 -.876718367E+02 -.876718367E+02
 -.876425686E+02 -.876425686E+02 -.876869466E+02 -.877613020E+02 -.878554180E+02 -.879622939E+02 -.880773182E+02 -.881975847E+02 -.883213531E+02 -.884476337E+02 -.885758698E+02 -.887057559E+02 -.888370873E+02 -.889696660E+02 -.891032595E+02 -.892375355E+02 -.893720436E+02 -.895061444E+02 -.896389860E+02 -.897694222E+02 -.898959799E+02 -.900167507E+02 -.901292922E+02 -.902304992E+02 -.903164221E+02 -.903820729E+02 -.904211736E+02 -.904258127E+02 -.903860579E+02 -.902894422E+02 -.901203816E+02 -.898594502E+02 -.894826140E+02 -.889604067E+02 -.882572361E+02 -.873309486E+02 -.861328613E+02 -.846085386E+02 -.826998232E+02 -.803492623E+02 -.775086875E+02 -.741537572E+02 -.703047737E+02 -.660506350E+02 -.615682408E+02 -.571276717E+02 -.530761990E+02 -.497987015E+02 -.476559904E+02 -.469100386E+02 -.476575228E+02 -.498017621E+02 -.530807763E+02 -.571337418E+02 -.615757611E+02 -.660595421E+02 -.703149901E+02 -.741652066E+02 -.775213092E+02 -.803630201E+02 -.827147055E+02 -.846245520E+02 -.861500227E+02 -.873492791E+02 -.882767650E+02 -.889811705E+02 -.895046607E+02 -.898828391E+02 -.901451788E+02 -.903157259E+02 -.904139039E+02 -.904553031E+02 -.904523867E+02 -.904150932E+02 -.903513332E+02 -.902673931E+02 -.901682594E+02 -.900578788E+02 -.899393647E+02 -.898151634E+02 -.896871862E+02 -.895569150E+02 -.894254871E+02 -.892937638E+02 -.891623850E+02 -.890318143E+02 -.889023770E+02 -.887742937E+02 -.886477144E+02 -.885227590E+02 -.883995732E+02 -.882784119E+02 -.881597692E+02 -.880445734E+02 -.879344715E+02 -.878322231E+02 -.877422191E+02 -.876711336E+02 -.876287130E+02 -.876287130E+02
 -.875926979E+02 -.875926979E+02 -.876297915E+02 -.876918051E+02 -.877700405E+02 -.878584806E+02 -.879531003E+02 -.880512883E+02 -.881513982E+02 -.882523964E+02 -.883535892E+02 -.884544720E+02 -.885545874E+02 -.886534567E+02 -.887505292E+02 -.888451227E+02 -.889364038E+02 -.890233228E+02 -.891045814E+02 -.891785616E+02 -.892432921E+02 -.892963519E+02 -.893347795E+02 -.893549697E+02 -.893525279E+02 -.893221242E+02 -.892573192E+02 -.891503379E+02 -.889918470E+02 -.887706887E+02 -.884736363E+02 -.880851495E+02 -.875872202E+02 -.869593142E+02 -.861785240E+02 -.852200073E+02 -.840578503E+02 -.826665763E+02 -.810236065E+02 -.791130883E+02 -.769314289E+02 -.744945361E+02 -.718460364E+02 -.690646754E+02 -.662681245E+02 -.636101898E+02 -.612694041E+02 -.594289113E+02 -.582499751E+02 -.578441422E+02 -.582514002E+02 -.594317567E+02 -.612736585E+02 -.636158324E+02 -.662751226E+02 -.690729854E+02 -.718556079E+02 -.745053196E+02 -.769433831E+02 -.791261864E+02 -.810378378E+02 -.826819442E+02 -.840743670E+02 -.852376896E+02 -.861973934E+02 -.869793945E+02 -.876085405E+02 -.881077452E+02 -.884975490E+02 -.887959695E+02 -.890185481E+02 -.891785174E+02 -.892870352E+02 -.893534411E+02 -.893855108E+02 -.893896917E+02 -.893713123E+02 -.893347649E+02 -.892836614E+02 -.892209646E+02 -.891490988E+02 -.890700420E+02 -.889854025E+02 -.888964827E+02 -.888043327E+02 -.887097946E+02 -.886135411E+02 -.885161104E+02 -.884179402E+02 -.883194077E+02 -.882208812E+02 -.881227956E+02 -.880257660E+02 -.879307563E+02 -.878393234E+02 -.877539517E+02 -.876784932E+02 -.876187170E+02 -.875829728E+02 -.875829728E+02
 -.875421412E+02 -.875421412E+02 -.875718846E+02 -.876214628E+02 -.876837405E+02 -.877537182E+02 -.878279919E+02 -.879042828E+02 -.879810802E+02 -.880573479E+02 -.881323057E+02 -.882053100E+02 -.882757219E+02 -.883428623E+02 -.884059627E+02 -.884641128E+02 -.885162386E+02 -.885610527E+02 -.885970212E+02 -.886223069E+02 -.886347411E+02 -.886317530E+02 -.886103006E+02 -.885668001E+02 -.884970322E+02 -.883960568E+02 -.882581242E+02 -.880765653E+02 -.878437111E+02 -.875508161E+02 -.871880317E+02 -.867444268E+02 -.862081092E+02 -.855664588E+02 -.848065350E+02 -.839157120E+02 -.828826145E+02 -.816984472E+02 -.803588026E+02 -.788660029E+02 -.772319210E+02 -.754810360E+02 -.736532095E+02 -.718053874E+02 -.700112520E+02 -.683579425E+02 -.669394122E+02 -.658467671E+02 -.651568600E+02 -.649212630E+02 -.651581639E+02 -.658493700E+02 -.669433033E+02 -.683631042E+02 -.700176600E+02 -.718130118E+02 -.736620176E+02 -.754909961E+02 -.772430067E+02 -.788781961E+02 -.803720947E+02 -.817128379E+02 -.828981094E+02 -.839323212E+02 -.848242723E+02 -.855853409E+02 -.862281562E+02 -.867656626E+02 -.872104848E+02 -.875745201E+02 -.878687005E+02 -.881028783E+02 -.882858003E+02 -.884251406E+02 -.885275699E+02 -.885988443E+02 -.886439025E+02 -.886669618E+02 -.886716105E+02 -.886608913E+02 -.886373781E+02 -.886032421E+02 -.885603112E+02 -.885101205E+02 -.884539568E+02 -.883928968E+02 -.883278416E+02 -.882595472E+02 -.881886567E+02 -.881157356E+02 -.880413170E+02 -.879659666E+02 -.878903785E+02 -.878155151E+02 -.877428084E+02 -.876744349E+02 -.876136732E+02 -.875653508E+02 -.875363789E+02 -.875363789E+02
 -.874926281E+02 -.874926281E+02 -.875152087E+02 -.875526883E+02 -.875994831E+02 -.876516151E+02 -.877063163E+02 -.877616658E+02 -.878163236E+02 -.878692971E+02 -.879197702E+02 -.879670198E+02 -.880103020E+02 -.880488192E+02 -.880816824E+02 -.881078685E+02 -.881261987E+02 -.881353026E+02 -.881335921E+02 -.881192216E+02 -.880900673E+02 -.880436843E+02 -.879772631E+02 -.878875911E+02 -.877710051E+02 -.876233566E+02 -.874399887E+02 -.872157082E+02 -.869447902E+02 -.866210071E+02 -.862377033E+02 -.857879225E+02 -.852646142E+02 -.846609287E+02 -.839706299E+02 -.831886488E+02 -.823118018E+02 -.813396900E+02 -.802757742E+02 -.791285853E+02 -.779129708E+02 -.766511977E+02 -.753736518E+02 -.741188099E+02 -.729321637E+02 -.718638671E+02 -.709650902E+02 -.702833595E+02 -.698574905E+02 -.697129646E+02 -.698586669E+02 -.702857077E+02 -.709686009E+02 -.718685266E+02 -.729379541E+02 -.741257109E+02 -.753816420E+02 -.766602571E+02 -.779230826E+02 -.791397376E+02 -.802879599E+02 -.813529064E+02 -.823260496E+02 -.832039319E+02 -.839869555E+02 -.846783065E+02 -.852830567E+02 -.858074454E+02 -.862583252E+02 -.866427489E+02 -.869676733E+02 -.872397557E+02 -.874652251E+02 -.876498093E+02 -.877987034E+02 -.879165687E+02 -.880075509E+02 -.880753116E+02 -.881230656E+02 -.881536231E+02 -.881694302E+02 -.881726099E+02 -.881649996E+02 -.881481858E+02 -.881235362E+02 -.880922286E+02 -.880552776E+02 -.880135596E+02 -.879678393E+02 -.879187985E+02 -.878670743E+02 -.878133110E+02 -.877582367E+02 -.877027749E+02 -.876482022E+02 -.875963627E+02 -.875499461E+02 -.875128318E+02 -.874904981E+02 -.874904981E+02
 -.874455756E+02 -.874455756E+02 -.874613828E+02 -.874874462E+02 -.875196719E+02 -.875550781E+02 -.875915291E+02 -.876274760E+02 -.876617745E+02 -.876935153E+02 -.877218962E+02 -.877461670E+02 -.877655455E+02 -.877791907E+02 -.877861764E+02 -.877854612E+02 -.877758697E+02 -.877560693E+02 -.877245505E+02 -.876796051E+02 -.876193140E+02 -.875415260E+02 -.874438367E+02 -.873235756E+02 -.871777906E+02 -.870032479E+02 -.867964464E+02 -.865536369E+02 -.862708668E+02 -.859440511E+02 -.855690800E+02 -.851419663E+02 -.846590460E+02 -.841172369E+02 -.835143627E+02 -.828495491E+02 -.821236895E+02 -.813399722E+02 -.805044423E+02 -.796265536E+02 -.787196403E+02 -.778012094E+02 -.768929388E+02 -.760202590E+02 -.752114210E+02 -.744960151E+02 -.739029936E+02 -.734583669E+02 -.731828522E+02 -.730898222E+02 -.731838997E+02 -.734604581E+02 -.739061213E+02 -.745001690E+02 -.752165884E+02 -.760264259E+02 -.769000911E+02 -.778093339E+02 -.787287260E+02 -.796365918E+02 -.805154262E+02 -.813518973E+02 -.821365532E+02 -.828633509E+02 -.835291041E+02 -.841329217E+02 -.846756803E+02 -.851595579E+02 -.855876386E+02 -.859635869E+02 -.862913901E+02 -.865751588E+02 -.868189784E+02 -.870268030E+02 -.872023835E+02 -.873492224E+02 -.874705503E+02 -.875693170E+02 -.876481940E+02 -.877095851E+02 -.877556411E+02 -.877882779E+02 -.878091960E+02 -.878199004E+02 -.878217198E+02 -.878158262E+02 -.878032528E+02 -.877849126E+02 -.877616179E+02 -.877341023E+02 -.877030499E+02 -.876691346E+02 -.876330776E+02 -.875957298E+02 -.875581880E+02 -.875219511E+02 -.874891217E+02 -.874626518E+02 -.874466342E+02 -.874466342E+02
 -.874020530E+02 -.874020530E+02 -.874116270E+02 -.874272090E+02 -.874460985E+02 -.874662581E+02 -.874861618E+02 -.875046358E+02 -.875207470E+02 -.875336983E+02 -.875427421E+02 -.875471467E+02 -.875461429E+02 -.875389051E+02 -.875245347E+02 -.875020405E+02 -.874703256E+02 -.874281739E+02 -.873742380E+02 -.873070286E+02 -.872249128E+02 -.871261064E+02 -.870086701E+02 -.868705114E+02 -.867093903E+02 -.865229367E+02 -.863086817E+02 -.860640980E+02 -.857866565E+02 -.854739043E+02 -.851235682E+02 -.847336839E+02 -.843027575E+02 -.838299570E+02 -.833153361E+02 -.827600859E+02 -.821668069E+02 -.815397872E+02 -.808852650E+02 -.802116445E+02 -.795296238E+02 -.788521905E+02 -.781944338E+02 -.775731343E+02 -.770061075E+02 -.765113102E+02 -.761057600E+02 -.758043570E+02 -.756187408E+02 -.755563268E+02 -.756196612E+02 -.758061950E+02 -.761085103E+02 -.765149653E+02 -.770106584E+02 -.775785714E+02 -.782007471E+02 -.788593707E+02 -.795376624E+02 -.802205338E+02 -.808949980E+02 -.815503577E+02 -.821782096E+02 -.827723169E+02 -.833283928E+02 -.838438382E+02 -.843174632E+02 -.847492149E+02 -.851399256E+02 -.854910894E+02 -.858046698E+02 -.860829400E+02 -.863283527E+02 -.865434377E+02 -.867307228E+02 -.868926758E+02 -.870316633E+02 -.871499227E+02 -.872495459E+02 -.873324707E+02 -.874004789E+02 -.874551990E+02 -.874981118E+02 -.875305588E+02 -.875537513E+02 -.875687809E+02 -.875766304E+02 -.875781857E+02 -.875742485E+02 -.875655519E+02 -.875527799E+02 -.875365951E+02 -.875176770E+02 -.874967777E+02 -.874747983E+02 -.874528911E+02 -.874325888E+02 -.874159610E+02 -.874057946E+02 -.874057946E+02
 -.873627881E+02 -.873627881E+02 -.873667696E+02 -.873729686E+02 -.873799576E+02 -.873865716E+02 -.873918570E+02 -.873950044E+02 -.873952996E+02 -.873920759E+02 -.873846683E+02 -.873723988E+02 -.873545484E+02 -.873303472E+02 -.872989676E+02 -.872595125E+02 -.872110078E+02 -.871523958E+02 -.870825305E+02 -.870001738E+02 -.869040003E+02 -.867926000E+02 -.866644837E+02 -.865180934E+02 -.863518179E+02 -.861640171E+02 -.859530583E+02 -.857173598E+02 -.854554460E+02 -.851660156E+02 -.848480258E+02 -.845007923E+02 -.841241053E+02 -.837183584E+02 -.832846904E+02 -.828251316E+02 -.823427496E+02 -.818417823E+02 -.813277421E+02 -.808074755E+02 -.802891568E+02 -.797821944E+02 -.792970330E+02 -.788448390E+02 -.784370698E+02 -.780849398E+02 -.777988186E+02 -.775876065E+02 -.774581523E+02 -.774147747E+02 -.774589493E+02 -.775891985E+02 -.778012017E+02 -.780881087E+02 -.784410179E+02 -.788495592E+02 -.793025176E+02 -.797884359E+02 -.802961475E+02 -.808152074E+02 -.813362073E+02 -.818509730E+02 -.823526585E+02 -.828357518E+02 -.832960158E+02 -.837303832E+02 -.841368239E+02 -.845141993E+02 -.848621150E+02 -.851807802E+02 -.854708783E+02 -.857334509E+02 -.859697989E+02 -.861813977E+02 -.863698281E+02 -.865367203E+02 -.866837102E+02 -.868124062E+02 -.869243645E+02 -.870210719E+02 -.871039347E+02 -.871742722E+02 -.872333136E+02 -.872821985E+02 -.873219787E+02 -.873536219E+02 -.873780171E+02 -.873959803E+02 -.874082618E+02 -.874155557E+02 -.874185110E+02 -.874177474E+02 -.874138776E+02 -.874075366E+02 -.873994228E+02 -.873903508E+02 -.873813151E+02 -.873735656E+02 -.873686881E+02 -.873686881E+02
 -.873281989E+02 -.873281989E+02 -.873272823E+02 -.873252820E+02 -.873219061E+02 -.873167774E+02 -.873094663E+02 -.872995055E+02 -.872863984E+02 -.872696180E+02 -.872485980E+02 -.872227372E+02 -.871913908E+02 -.871538693E+02 -.871094402E+02 -.870573231E+02 -.869966861E+02 -.869266444E+02 -.868462602E+02 -.867545444E+02 -.866504637E+02 -.865329493E+02 -.864009073E+02 -.862532325E+02 -.860888269E+02 -.859066244E+02 -.857056246E+02 -.854849323E+02 -.852438041E+02 -.849817013E+02 -.846983534E+02 -.843938281E+02 -.840686088E+02 -.837236764E+02 -.833605918E+02 -.829815755E+02 -.825895781E+02 -.821883345E+02 -.817823924E+02 -.813771069E+02 -.809785896E+02 -.805936067E+02 -.802294166E+02 -.798935498E+02 -.795935315E+02 -.793365620E+02 -.791291726E+02 -.789768829E+02 -.788838904E+02 -.788528212E+02 -.788845687E+02 -.789782380E+02 -.791312016E+02 -.793392609E+02 -.795968952E+02 -.798975724E+02 -.802340914E+02 -.805989264E+02 -.809845464E+02 -.813836920E+02 -.817895970E+02 -.821961492E+02 -.825979937E+02 -.829905825E+02 -.833701807E+02 -.837338373E+02 -.840793311E+02 -.844051007E+02 -.847101640E+02 -.849940363E+02 -.852566483E+02 -.854982693E+02 -.857194367E+02 -.859208930E+02 -.861035313E+02 -.862683483E+02 -.864164057E+02 -.865487985E+02 -.866666293E+02 -.867709887E+02 -.868629404E+02 -.869435105E+02 -.870136795E+02 -.870743782E+02 -.871264849E+02 -.871708247E+02 -.872081703E+02 -.872392438E+02 -.872647195E+02 -.872852274E+02 -.873013580E+02 -.873136674E+02 -.873226843E+02 -.873289172E+02 -.873328634E+02 -.873350177E+02 -.873358789E+02 -.873359526E+02 -.873357453E+02 -.873357453E+02
 -.872984383E+02 -.872984383E+02 -.872933320E+02 -.872843355E+02 -.872721474E+02 -.872570836E+02 -.872391839E+02 -.872182937E+02 -.871941231E+02 -.871662858E+02 -.871343221E+02 -.870977190E+02 -.870559184E+02 -.870083236E+02 -.869543065E+02 -.868932095E+02 -.868243451E+02 -.867469968E+02 -.866604223E+02 -.865638582E+02 -.864565281E+02 -.863376533E+02 -.862064650E+02 -.860622189E+02 -.859042124E+02 -.857318068E+02 -.855444553E+02 -.853417351E+02 -.851233834E+02 -.848893373E+02 -.846397770E+02 -.843751723E+02 -.840963319E+02 -.838044513E+02 -.835011584E+02 -.831885525E+02 -.828692332E+02 -.825463156E+02 -.822234253E+02 -.819046701E+02 -.815945834E+02 -.812980369E+02 -.810201200E+02 -.807659899E+02 -.805406948E+02 -.803489788E+02 -.801950806E+02 -.800825390E+02 -.800140201E+02 -.799911813E+02 -.800145849E+02 -.800836676E+02 -.801967705E+02 -.803512266E+02 -.805434959E+02 -.807693389E+02 -.810240101E+02 -.813024607E+02 -.815995324E+02 -.819101348E+02 -.822293957E+02 -.825527809E+02 -.828761822E+02 -.831959732E+02 -.835090382E+02 -.838127765E+02 -.841050878E+02 -.843843428E+02 -.846493446E+02 -.848992825E+02 -.851336849E+02 -.853523701E+02 -.855553994E+02 -.857430336E+02 -.859156921E+02 -.860739177E+02 -.862183447E+02 -.863496726E+02 -.864686423E+02 -.865760187E+02 -.866725741E+02 -.867590773E+02 -.868362835E+02 -.869049276E+02 -.869657195E+02 -.870193401E+02 -.870664398E+02 -.871076373E+02 -.871435185E+02 -.871746364E+02 -.872015095E+02 -.872246182E+02 -.872443987E+02 -.872612310E+02 -.872754200E+02 -.872871659E+02 -.872965212E+02 -.873033315E+02 -.873071550E+02 -.873071550E+02
 -.872734440E+02 -.872734440E+02 -.872648404E+02 -.872500197E+02 -.872305243E+02 -.872072659E+02 -.871806942E+02 -.871509327E+02 -.871178815E+02 -.870812899E+02 -.870408041E+02 -.869960029E+02 -.869464185E+02 -.868915496E+02 -.868308722E+02 -.867638466E+02 -.866899201E+02 -.866085294E+02 -.865191044E+02 -.864210747E+02 -.863138776E+02 -.861969688E+02 -.860698347E+02 -.859320048E+02 -.857830679E+02 -.856226892E+02 -.854506321E+02 -.852667826E+02 -.850711762E+02 -.848640253E+02 -.846457483E+02 -.844169984E+02 -.841786930E+02 -.839320404E+02 -.836785623E+02 -.834201104E+02 -.831588739E+02 -.828973763E+02 -.826384585E+02 -.823852465E+02 -.821411008E+02 -.819095494E+02 -.816942014E+02 -.814986459E+02 -.813263385E+02 -.811804805E+02 -.810638977E+02 -.809789262E+02 -.809273132E+02 -.809101394E+02 -.809277703E+02 -.809798393E+02 -.810652645E+02 -.811822978E+02 -.813286017E+02 -.815013493E+02 -.816973381E+02 -.819131113E+02 -.821450787E+02 -.823896301E+02 -.826432367E+02 -.829025368E+02 -.831644036E+02 -.834259950E+02 -.836847863E+02 -.839385870E+02 -.841855439E+02 -.844241334E+02 -.846531454E+02 -.848716603E+02 -.850790230E+02 -.852748131E+02 -.854588162E+02 -.856309939E+02 -.857914563E+02 -.859404355E+02 -.860782625E+02 -.862053450E+02 -.863221497E+02 -.864291853E+02 -.865269895E+02 -.866161170E+02 -.866971305E+02 -.867705928E+02 -.868370608E+02 -.868970814E+02 -.869511872E+02 -.869998936E+02 -.870436962E+02 -.870830661E+02 -.871184445E+02 -.871502316E+02 -.871787694E+02 -.872043134E+02 -.872269901E+02 -.872467353E+02 -.872632094E+02 -.872756858E+02 -.872829076E+02 -.872829076E+02
 -.872529918E+02 -.872529918E+02 -.872415461E+02 -.872220054E+02 -.871966145E+02 -.871667840E+02 -.871333128E+02 -.870965658E+02 -.870566122E+02 -.870133260E+02 -.869664542E+02 -.869156650E+02 -.868605779E+02 -.868007828E+02 -.867358536E+02 -.866653576E+02 -.865888611E+02 -.865059330E+02 -.864161484E+02 -.863190951E+02 -.862143811E+02 -.861016442E+02 -.859805628E+02 -.858508669E+02 -.857123509E+02 -.855648869E+02 -.854084408E+02 -.852430895E+02 -.850690398E+02 -.848866475E+02 -.846964349E+02 -.844991092E+02 -.842955779E+02 -.840869621E+02 -.838746066E+02 -.836600839E+02 -.834451920E+02 -.832319439E+02 -.830225482E+02 -.828193793E+02 -.826249376E+02 -.824417988E+02 -.822725538E+02 -.821197403E+02 -.819857691E+02 -.818728478E+02 -.817829063E+02 -.817175271E+02 -.816778868E+02 -.816647103E+02 -.816782421E+02 -.817182364E+02 -.817839673E+02 -.818742570E+02 -.819875216E+02 -.821218301E+02 -.822749734E+02 -.824445397E+02 -.826279898E+02 -.828227317E+02 -.830261886E+02 -.832358586E+02 -.834493660E+02 -.836645010E+02 -.838792488E+02 -.840918101E+02 -.843006102E+02 -.845043024E+02 -.847017634E+02 -.848920833E+02 -.850745533E+02 -.852486484E+02 -.854140103E+02 -.855704287E+02 -.857178224E+02 -.858562216E+02 -.859857501E+02 -.861066103E+02 -.862190677E+02 -.863234385E+02 -.864200781E+02 -.865093707E+02 -.865917212E+02 -.866675480E+02 -.867372765E+02 -.868013345E+02 -.868601478E+02 -.869141359E+02 -.869637072E+02 -.870092532E+02 -.870511383E+02 -.870896834E+02 -.871251394E+02 -.871576458E+02 -.871871689E+02 -.872134131E+02 -.872357023E+02 -.872528253E+02 -.872628414E+02 -.872628414E+02
 -.872367465E+02 -.872367465E+02 -.872230613E+02 -.871998139E+02 -.871698162E+02 -.871348869E+02 -.870961139E+02 -.870540659E+02 -.870089586E+02 -.869607769E+02 -.869093599E+02 -.868544581E+02 -.867957720E+02 -.867329747E+02 -.866657278E+02 -.865936921E+02 -.865165350E+02 -.864339350E+02 -.863455854E+02 -.862511995E+02 -.861505172E+02 -.860433131E+02 -.859294054E+02 -.858086655E+02 -.856810270E+02 -.855464968E+02 -.854051653E+02 -.852572186E+02 -.851029513E+02 -.849427786E+02 -.847772474E+02 -.846070462E+02 -.844330133E+02 -.842561418E+02 -.840775826E+02 -.838986423E+02 -.837207770E+02 -.835455802E+02 -.833747646E+02 -.832101376E+02 -.830535704E+02 -.829069614E+02 -.827721935E+02 -.826510887E+02 -.825453586E+02 -.824565560E+02 -.823860273E+02 -.823348695E+02 -.823038943E+02 -.822935998E+02 -.823041537E+02 -.823353871E+02 -.823868005E+02 -.824575810E+02 -.825466301E+02 -.826526002E+02 -.827739372E+02 -.829089280E+02 -.830557495E+02 -.832125171E+02 -.833773312E+02 -.835483191E+02 -.837236717E+02 -.839016748E+02 -.840807332E+02 -.842593888E+02 -.844363328E+02 -.846104123E+02 -.847806317E+02 -.849461508E+02 -.851062787E+02 -.852604658E+02 -.854082938E+02 -.855494644E+02 -.856837872E+02 -.858111681E+02 -.859315968E+02 -.860451358E+02 -.861519091E+02 -.862520927E+02 -.863459053E+02 -.864335996E+02 -.865154561E+02 -.865917756E+02 -.866628745E+02 -.867290795E+02 -.867907231E+02 -.868481393E+02 -.869016573E+02 -.869515945E+02 -.869982428E+02 -.870418485E+02 -.870825785E+02 -.871204678E+02 -.871553423E+02 -.871867093E+02 -.872136112E+02 -.872344367E+02 -.872466863E+02 -.872466863E+02
 -.872243054E+02 -.872243054E+02 -.872089224E+02 -.871828764E+02 -.871494225E+02 -.871107022E+02 -.870680357E+02 -.870221593E+02 -.869734120E+02 -.869218742E+02 -.868674658E+02 -.868100114E+02 -.867492830E+02 -.866850273E+02 -.866169817E+02 -.865448865E+02 -.864684927E+02 -.863875668E+02 -.863018955E+02 -.862112887E+02 -.861155856E+02 -.860146606E+02 -.859084306E+02 -.857968627E+02 -.856799811E+02 -.855578748E+02 -.854307050E+02 -.852987129E+02 -.851622274E+02 -.850216731E+02 -.848775766E+02 -.847305716E+02 -.845814023E+02 -.844309246E+02 -.842801045E+02 -.841300142E+02 -.839818242E+02 -.838367921E+02 -.836962473E+02 -.835615712E+02 -.834341743E+02 -.833154694E+02 -.832068419E+02 -.831096185E+02 -.830250343E+02 -.829542012E+02 -.828980766E+02 -.828574367E+02 -.828328533E+02 -.828246764E+02 -.828330233E+02 -.828577753E+02 -.828985810E+02 -.829548673E+02 -.830258567E+02 -.831105902E+02 -.832079546E+02 -.833167134E+02 -.834355385E+02 -.835630428E+02 -.836978120E+02 -.838384341E+02 -.839835259E+02 -.841317563E+02 -.842818657E+02 -.844326815E+02 -.845831293E+02 -.847322409E+02 -.848791583E+02 -.850231350E+02 -.851635346E+02 -.852998277E+02 -.854315863E+02 -.855584777E+02 -.856802569E+02 -.857967595E+02 -.859078928E+02 -.860136287E+02 -.861139954E+02 -.862090700E+02 -.862989715E+02 -.863838548E+02 -.864639041E+02 -.865393281E+02 -.866103551E+02 -.866772282E+02 -.867402016E+02 -.867995351E+02 -.868554885E+02 -.869083127E+02 -.869582342E+02 -.870054317E+02 -.870499967E+02 -.870918729E+02 -.871307670E+02 -.871660229E+02 -.871964538E+02 -.872201277E+02 -.872341021E+02 -.872341021E+02
 -.872152343E+02 -.872152343E+02 -.871986301E+02 -.871705829E+02 -.871346794E+02 -.870933063E+02 -.870479643E+02 -.869995228E+02 -.869484211E+02 -.868948202E+02 -.868387087E+02 -.867799751E+02 -.867184537E+02 -.866539538E+02 -.865862771E+02 -.865152297E+02 -.864406301E+02 -.863623143E+02 -.862801402E+02 -.861939907E+02 -.861037776E+02 -.860094461E+02 -.859109805E+02 -.858084100E+02 -.857018142E+02 -.855913283E+02 -.854771479E+02 -.853595343E+02 -.852388187E+02 -.851154068E+02 -.849897824E+02 -.848625092E+02 -.847342323E+02 -.846056763E+02 -.844776431E+02 -.843510062E+02 -.842267036E+02 -.841057278E+02 -.839891133E+02 -.838779219E+02 -.837732249E+02 -.836760842E+02 -.835875310E+02 -.835085443E+02 -.834400289E+02 -.833827936E+02 -.833375312E+02 -.833048009E+02 -.832850131E+02 -.832784182E+02 -.832851002E+02 -.833049738E+02 -.833377870E+02 -.833831279E+02 -.834404360E+02 -.835090170E+02 -.835880606E+02 -.836766605E+02 -.837738363E+02 -.838785551E+02 -.839897534E+02 -.841063580E+02 -.842273057E+02 -.843515598E+02 -.844781257E+02 -.846060635E+02 -.847344973E+02 -.848626233E+02 -.849897145E+02 -.851151236E+02 -.852382840E+02 -.853587088E+02 -.854759889E+02 -.855897896E+02 -.856998465E+02 -.858059606E+02 -.859079932E+02 -.860058608E+02 -.860995292E+02 -.861890083E+02 -.862743473E+02 -.863556291E+02 -.864329663E+02 -.865064967E+02 -.865763789E+02 -.866427891E+02 -.867059166E+02 -.867659592E+02 -.868231174E+02 -.868775839E+02 -.869295280E+02 -.869790689E+02 -.870262328E+02 -.870708858E+02 -.871126360E+02 -.871506959E+02 -.871836985E+02 -.872094637E+02 -.872247107E+02 -.872247107E+02
 -.872090931E+02 -.872090931E+02 -.871916796E+02 -.871623190E+02 -.871248307E+02 -.870817783E+02 -.870347956E+02 -.869848536E+02 -.869324713E+02 -.868778746E+02 -.868211098E+02 -.867621188E+02 -.867007885E+02 -.866369806E+02 -.865705501E+02 -.865013564E+02 -.864292716E+02 -.863541855E+02 -.862760097E+02 -.861946800E+02 -.861101600E+02 -.860224437E+02 -.859315598E+02 -.858375757E+02 -.857406017E+02 -.856407950E+02 -.855383625E+02 -.854335640E+02 -.853267146E+02 -.852181869E+02 -.851084125E+02 -.849978826E+02 -.848871475E+02 -.847768144E+02 -.846675441E+02 -.845600459E+02 -.844550709E+02 -.843534038E+02 -.842558534E+02 -.841632403E+02 -.840763848E+02 -.839960925E+02 -.839231397E+02 -.838582578E+02 -.838021185E+02 -.837553190E+02 -.837183683E+02 -.836916758E+02 -.836755409E+02 -.836701460E+02 -.836755521E+02 -.836916969E+02 -.837183963E+02 -.837553494E+02 -.838021455E+02 -.838582739E+02 -.839231360E+02 -.839960586E+02 -.840763085E+02 -.841631081E+02 -.842556498E+02 -.843531118E+02 -.844546713E+02 -.845595178E+02 -.846668645E+02 -.847759583E+02 -.848860877E+02 -.849965898E+02 -.851068552E+02 -.852163310E+02 -.853245232E+02 -.854309972E+02 -.855353771E+02 -.856373448E+02 -.857366376E+02 -.858330454E+02 -.859264076E+02 -.860166097E+02 -.861035794E+02 -.861872829E+02 -.862677216E+02 -.863449277E+02 -.864189613E+02 -.864899066E+02 -.865578689E+02 -.866229712E+02 -.866853507E+02 -.867451542E+02 -.868025322E+02 -.868576285E+02 -.869105631E+02 -.869614043E+02 -.870101230E+02 -.870565213E+02 -.871001288E+02 -.871400557E+02 -.871747993E+02 -.872019966E+02 -.872181217E+02 -.872181217E+02
 -.872054560E+02 -.872054560E+02 -.871875830E+02 -.871574918E+02 -.871191496E+02 -.870752365E+02 -.870274780E+02 -.869769185E+02 -.869241372E+02 -.868694117E+02 -.868128345E+02 -.867543915E+02 -.866940130E+02 -.866316036E+02 -.865670613E+02 -.865002885E+02 -.864311992E+02 -.863597241E+02 -.862858141E+02 -.862094430E+02 -.861306100E+02 -.860493412E+02 -.859656930E+02 -.858797546E+02 -.857916506E+02 -.857015445E+02 -.856096401E+02 -.855161834E+02 -.854214639E+02 -.853258152E+02 -.852296154E+02 -.851332865E+02 -.850372935E+02 -.849421418E+02 -.848483739E+02 -.847565651E+02 -.846673176E+02 -.845812536E+02 -.844990083E+02 -.844212202E+02 -.843485222E+02 -.842815313E+02 -.842208377E+02 -.841669943E+02 -.841205059E+02 -.840818193E+02 -.840513137E+02 -.840292932E+02 -.840159795E+02 -.840115075E+02 -.840159221E+02 -.840291768E+02 -.840511355E+02 -.840815747E+02 -.841201890E+02 -.841665975E+02 -.842203520E+02 -.842809460E+02 -.843478252E+02 -.844203975E+02 -.844980443E+02 -.845801310E+02 -.846660169E+02 -.847550653E+02 -.848466518E+02 -.849401722E+02 -.850350493E+02 -.851307384E+02 -.852267317E+02 -.853225618E+02 -.854178038E+02 -.855120767E+02 -.856050443E+02 -.856964143E+02 -.857859380E+02 -.858734083E+02 -.859586585E+02 -.860415596E+02 -.861220182E+02 -.861999738E+02 -.862753963E+02 -.863482830E+02 -.864186565E+02 -.864865618E+02 -.865520637E+02 -.866152439E+02 -.866761984E+02 -.867350328E+02 -.867918565E+02 -.868467723E+02 -.868998592E+02 -.869511428E+02 -.870005484E+02 -.870478271E+02 -.870924478E+02 -.871334456E+02 -.871692212E+02 -.871972861E+02 -.872139506E+02 -.872139506E+02
 -.872039238E+02 -.872039238E+02 -.871858841E+02 -.871555482E+02 -.871169598E+02 -.870728634E+02 -.870250404E+02 -.869745838E+02 -.869221161E+02 -.868679537E+02 -.868122257E+02 -.867549536E+02 -.866961022E+02 -.866356110E+02 -.865734123E+02 -.865094420E+02 -.864436466E+02 -.863759875E+02 -.863064441E+02 -.862350165E+02 -.861617272E+02 -.860866228E+02 -.860097753E+02 -.859312841E+02 -.858512782E+02 -.857699174E+02 -.856873942E+02 -.856039345E+02 -.855197983E+02 -.854352792E+02 -.853507042E+02 -.852664330E+02 -.851828561E+02 -.851003925E+02 -.850194871E+02 -.849406065E+02 -.848642345E+02 -.847908664E+02 -.847210036E+02 -.846551463E+02 -.845937864E+02 -.845374006E+02 -.844864421E+02 -.844413331E+02 -.844024574E+02 -.843701532E+02 -.843447068E+02 -.843263468E+02 -.843152398E+02 -.843114867E+02 -.843151209E+02 -.843261075E+02 -.843443441E+02 -.843696627E+02 -.844018330E+02 -.844405673E+02 -.844855259E+02 -.845363234E+02 -.845925359E+02 -.846537086E+02 -.847193631E+02 -.847890056E+02 -.848621341E+02 -.849382456E+02 -.850168427E+02 -.850974398E+02 -.851795683E+02 -.852627811E+02 -.853466569E+02 -.854308026E+02 -.855148561E+02 -.855984879E+02 -.856814018E+02 -.857633356E+02 -.858440604E+02 -.859233809E+02 -.860011336E+02 -.860771861E+02 -.861514351E+02 -.862238052E+02 -.862942468E+02 -.863627344E+02 -.864292644E+02 -.864938534E+02 -.865565362E+02 -.866173631E+02 -.866763978E+02 -.867337131E+02 -.867893852E+02 -.868434836E+02 -.868960530E+02 -.869470845E+02 -.869964668E+02 -.870439117E+02 -.870888437E+02 -.871302464E+02 -.871664584E+02 -.871949151E+02 -.872118330E+02 -.872118330E+02
 -.872041328E+02 -.872041328E+02 -.871861668E+02 -.871559853E+02 -.871176474E+02 -.870739193E+02 -.870266073E+02 -.869768318E+02 -.869252431E+02 -.868721863E+02 -.868178182E+02 -.867621879E+02 -.867052879E+02 -.866470850E+02 -.865875384E+02 -.865266101E+02 -.864642712E+02 -.864005057E+02 -.863353134E+02 -.862687120E+02 -.862007390E+02 -.861314521E+02 -.860609309E+02 -.859892779E+02 -.859166193E+02 -.858431062E+02 -.857689157E+02 -.856942510E+02 -.856193416E+02 -.855444433E+02 -.854698367E+02 -.853958262E+02 -.853227389E+02 -.852509218E+02 -.851807396E+02 -.851125713E+02 -.850468066E+02 -.849838416E+02 -.849240741E+02 -.848678982E+02 -.848156995E+02 -.847678491E+02 -.847246982E+02 -.846865725E+02 -.846537667E+02 -.846265397E+02 -.846051099E+02 -.845896514E+02 -.845802908E+02 -.845771044E+02 -.845801176E+02 -.845893036E+02 -.846045845E+02 -.846258322E+02 -.846528712E+02 -.846854817E+02 -.847234031E+02 -.847663392E+02 -.848139626E+02 -.848659205E+02 -.849218402E+02 -.849813344E+02 -.850440072E+02 -.851094590E+02 -.851772921E+02 -.852471149E+02 -.853185463E+02 -.853912195E+02 -.854647853E+02 -.855389144E+02 -.856133002E+02 -.856876596E+02 -.857617349E+02 -.858352942E+02 -.859081315E+02 -.859800669E+02 -.860509460E+02 -.861206396E+02 -.861890423E+02 -.862560718E+02 -.863216675E+02 -.863857894E+02 -.864484165E+02 -.865095454E+02 -.865691890E+02 -.866273741E+02 -.866841394E+02 -.867395322E+02 -.867936021E+02 -.868463914E+02 -.868979178E+02 -.869481443E+02 -.869969314E+02 -.870439619E+02 -.870886305E+02 -.871298896E+02 -.871660452E+02 -.871944988E+02 -.872114322E+02 -.872114322E+02
 -.872057582E+02 -.872057582E+02 -.871880605E+02 -.871583550E+02 -.871206671E+02 -.870777484E+02 -.870314048E+02 -.869827657E+02 -.869324969E+02 -.868809621E+02 -.868283386E+02 -.867746968E+02 -.867200505E+02 -.866643878E+02 -.866076884E+02 -.865499344E+02 -.864911150E+02 -.864312308E+02 -.863702959E+02 -.863083393E+02 -.862454070E+02 -.861815623E+02 -.861168868E+02 -.860514808E+02 -.859854641E+02 -.859189764E+02 -.858521775E+02 -.857852479E+02 -.857183884E+02 -.856518196E+02 -.855857809E+02 -.855205296E+02 -.854563387E+02 -.853934957E+02 -.853323000E+02 -.852730601E+02 -.852160910E+02 -.851617108E+02 -.851102366E+02 -.850619813E+02 -.850172489E+02 -.849763307E+02 -.849395012E+02 -.849070138E+02 -.848790972E+02 -.848559513E+02 -.848377448E+02 -.848246113E+02 -.848166482E+02 -.848139139E+02 -.848164278E+02 -.848241692E+02 -.848370779E+02 -.848550555E+02 -.848779665E+02 -.849056411E+02 -.849378777E+02 -.849744460E+02 -.850150912E+02 -.850595372E+02 -.851074911E+02 -.851586471E+02 -.852126910E+02 -.852693037E+02 -.853281656E+02 -.853889599E+02 -.854513759E+02 -.855151125E+02 -.855798801E+02 -.856454036E+02 -.857114239E+02 -.857776995E+02 -.858440077E+02 -.859101455E+02 -.859759299E+02 -.860411982E+02 -.861058083E+02 -.861696379E+02 -.862325841E+02 -.862945632E+02 -.863555094E+02 -.864153745E+02 -.864741262E+02 -.865317476E+02 -.865882358E+02 -.866436003E+02 -.866978610E+02 -.867510452E+02 -.868031817E+02 -.868542915E+02 -.869043703E+02 -.869533597E+02 -.870010990E+02 -.870472512E+02 -.870911933E+02 -.871318642E+02 -.871675623E+02 -.871956903E+02 -.872124444E+02 -.872124444E+02
 -.872085152E+02 -.872085152E+02 -.871912403E+02 -.871622656E+02 -.871255426E+02 -.870837794E+02 -.870387605E+02 -.869916093E+02 -.869429959E+02 -.868932947E+02 -.868426973E+02 -.867912899E+02 -.867391025E+02 -.866861393E+02 -.866323958E+02 -.865778686E+02 -.865225606E+02 -.864664840E+02 -.864096622E+02 -.863521317E+02 -.862939425E+02 -.862351595E+02 -.861758625E+02 -.861161470E+02 -.860561241E+02 -.859959208E+02 -.859356798E+02 -.858755601E+02 -.858157359E+02 -.857563966E+02 -.856977459E+02 -.856400004E+02 -.855833884E+02 -.855281481E+02 -.854745255E+02 -.854227728E+02 -.853731456E+02 -.853259001E+02 -.852812909E+02 -.852395676E+02 -.852009715E+02 -.851657331E+02 -.851340685E+02 -.851061766E+02 -.850822364E+02 -.850624038E+02 -.850468101E+02 -.850355591E+02 -.850287262E+02 -.850263568E+02 -.850284655E+02 -.850350364E+02 -.850460226E+02 -.850613474E+02 -.850809053E+02 -.851045639E+02 -.851321656E+02 -.851635301E+02 -.851984569E+02 -.852367285E+02 -.852781129E+02 -.853223671E+02 -.853692401E+02 -.854184758E+02 -.854698161E+02 -.855230037E+02 -.855777848E+02 -.856339114E+02 -.856911436E+02 -.857492514E+02 -.858080163E+02 -.858672329E+02 -.859267097E+02 -.859862703E+02 -.860457536E+02 -.861050145E+02 -.861639239E+02 -.862223686E+02 -.862802514E+02 -.863374903E+02 -.863940184E+02 -.864497832E+02 -.865047460E+02 -.865588809E+02 -.866121741E+02 -.866646225E+02 -.867162321E+02 -.867670148E+02 -.868169834E+02 -.868661420E+02 -.869144697E+02 -.869618914E+02 -.870082317E+02 -.870531416E+02 -.870959910E+02 -.871357197E+02 -.871706392E+02 -.871981825E+02 -.872146004E+02 -.872146004E+02
 -.872121581E+02 -.872121581E+02 -.871954262E+02 -.871673796E+02 -.871318645E+02 -.870915222E+02 -.870480989E+02 -.870026996E+02 -.869559898E+02 -.869083480E+02 -.868599746E+02 -.868109669E+02 -.867613671E+02 -.867111914E+02 -.866604470E+02 -.866091412E+02 -.865572865E+02 -.865049029E+02 -.864520203E+02 -.863986787E+02 -.863449298E+02 -.862908374E+02 -.862364775E+02 -.861819389E+02 -.861273232E+02 -.860727445E+02 -.860183294E+02 -.859642167E+02 -.859105573E+02 -.858575133E+02 -.858052575E+02 -.857539724E+02 -.857038486E+02 -.856550838E+02 -.856078810E+02 -.855624467E+02 -.855189891E+02 -.854777159E+02 -.854388323E+02 -.854025384E+02 -.853690273E+02 -.853384825E+02 -.853110753E+02 -.852869633E+02 -.852662873E+02 -.852491704E+02 -.852357153E+02 -.852260037E+02 -.852200943E+02 -.852180226E+02 -.852198001E+02 -.852254139E+02 -.852348273E+02 -.852479801E+02 -.852647894E+02 -.852851509E+02 -.853089404E+02 -.853360154E+02 -.853662172E+02 -.853993729E+02 -.854352976E+02 -.854737970E+02 -.855146692E+02 -.855577076E+02 -.856027029E+02 -.856494453E+02 -.856977268E+02 -.857473427E+02 -.857980938E+02 -.858497877E+02 -.859022405E+02 -.859552777E+02 -.860087352E+02 -.860624602E+02 -.861163120E+02 -.861701621E+02 -.862238947E+02 -.862774065E+02 -.863306073E+02 -.863834191E+02 -.864357763E+02 -.864876253E+02 -.865389239E+02 -.865896407E+02 -.866397547E+02 -.866892539E+02 -.867381339E+02 -.867863953E+02 -.868340383E+02 -.868810545E+02 -.869274100E+02 -.869730181E+02 -.870176935E+02 -.870610817E+02 -.871025546E+02 -.871410648E+02 -.871749536E+02 -.872017080E+02 -.872176659E+02 -.872176659E+02
 -.872164782E+02 -.872164782E+02 -.872003801E+02 -.871734109E+02 -.871392860E+02 -.871005622E+02 -.870589340E+02 -.870154784E+02 -.869708490E+02 -.869254224E+02 -.868794035E+02 -.868328971E+02 -.867859542E+02 -.867385998E+02 -.866908495E+02 -.866427181E+02 -.865942247E+02 -.865453946E+02 -.864962610E+02 -.864468659E+02 -.863972606E+02 -.863475060E+02 -.862976735E+02 -.862478445E+02 -.861981106E+02 -.861485736E+02 -.860993450E+02 -.860505459E+02 -.860023064E+02 -.859547653E+02 -.859080689E+02 -.858623710E+02 -.858178311E+02 -.857746135E+02 -.857328860E+02 -.856928184E+02 -.856545811E+02 -.856183431E+02 -.855842706E+02 -.855525253E+02 -.855232623E+02 -.854966286E+02 -.854727613E+02 -.854517857E+02 -.854338139E+02 -.854189433E+02 -.854072555E+02 -.853988147E+02 -.853936674E+02 -.853918415E+02 -.853933459E+02 -.853981704E+02 -.854062859E+02 -.854176446E+02 -.854321809E+02 -.854498120E+02 -.854704392E+02 -.854939491E+02 -.855202150E+02 -.855490985E+02 -.855804515E+02 -.856141172E+02 -.856499327E+02 -.856877304E+02 -.857273397E+02 -.857685888E+02 -.858113067E+02 -.858553239E+02 -.859004749E+02 -.859465985E+02 -.859935397E+02 -.860411503E+02 -.860892900E+02 -.861378271E+02 -.861866388E+02 -.862356123E+02 -.862846442E+02 -.863336416E+02 -.863825216E+02 -.864312115E+02 -.864796486E+02 -.865277799E+02 -.865755621E+02 -.866229609E+02 -.866699505E+02 -.867165129E+02 -.867626363E+02 -.868083129E+02 -.868535337E+02 -.868982805E+02 -.869425103E+02 -.869861280E+02 -.870289432E+02 -.870706014E+02 -.871104833E+02 -.871475643E+02 -.871802291E+02 -.872060373E+02 -.872214393E+02 -.872214393E+02
 -.872213002E+02 -.872213002E+02 -.872059027E+02 -.871801193E+02 -.871475168E+02 -.871105531E+02 -.870708608E+02 -.870294816E+02 -.869870510E+02 -.869439395E+02 -.869003526E+02 -.868563996E+02 -.868121373E+02 -.867675971E+02 -.867228006E+02 -.866777678E+02 -.866325219E+02 -.865870914E+02 -.865415112E+02 -.864958234E+02 -.864500777E+02 -.864043317E+02 -.863586512E+02 -.863131102E+02 -.862677908E+02 -.862227831E+02 -.861781851E+02 -.861341021E+02 -.860906461E+02 -.860479358E+02 -.860060956E+02 -.859652548E+02 -.859255472E+02 -.858871097E+02 -.858500814E+02 -.858146025E+02 -.857808129E+02 -.857488507E+02 -.857188515E+02 -.856909464E+02 -.856652608E+02 -.856419134E+02 -.856210142E+02 -.856026637E+02 -.855869519E+02 -.855739563E+02 -.855637421E+02 -.855563604E+02 -.855518482E+02 -.855502276E+02 -.855515055E+02 -.855556738E+02 -.855627091E+02 -.855725734E+02 -.855852141E+02 -.856005651E+02 -.856185474E+02 -.856390701E+02 -.856620313E+02 -.856873197E+02 -.857148156E+02 -.857443920E+02 -.857759166E+02 -.858092528E+02 -.858442608E+02 -.858807996E+02 -.859187277E+02 -.859579049E+02 -.859981928E+02 -.860394564E+02 -.860815649E+02 -.861243926E+02 -.861678193E+02 -.862117316E+02 -.862560231E+02 -.863005945E+02 -.863453546E+02 -.863902200E+02 -.864351155E+02 -.864799741E+02 -.865247367E+02 -.865693526E+02 -.866137786E+02 -.866579792E+02 -.867019259E+02 -.867455968E+02 -.867889750E+02 -.868320464E+02 -.868747956E+02 -.869171972E+02 -.869592015E+02 -.870007086E+02 -.870415263E+02 -.870813047E+02 -.871194390E+02 -.871549352E+02 -.871862319E+02 -.872109759E+02 -.872257499E+02 -.872257499E+02
 -.872264788E+02 -.872264788E+02 -.872118286E+02 -.871873066E+02 -.871563172E+02 -.871212093E+02 -.870835462E+02 -.870443281E+02 -.870041682E+02 -.869634272E+02 -.869223082E+02 -.868809223E+02 -.868393300E+02 -.867975672E+02 -.867556594E+02 -.867136300E+02 -.866715048E+02 -.866293137E+02 -.865870921E+02 -.865448811E+02 -.865027281E+02 -.864606869E+02 -.864188175E+02 -.863771869E+02 -.863358683E+02 -.862949412E+02 -.862544914E+02 -.862146101E+02 -.861753940E+02 -.861369446E+02 -.860993675E+02 -.860627721E+02 -.860272706E+02 -.859929775E+02 -.859600084E+02 -.859284794E+02 -.858985057E+02 -.858702011E+02 -.858436764E+02 -.858190385E+02 -.857963896E+02 -.857758257E+02 -.857574360E+02 -.857413017E+02 -.857274949E+02 -.857160783E+02 -.857071041E+02 -.857006133E+02 -.856966354E+02 -.856951882E+02 -.856962771E+02 -.856998954E+02 -.857060245E+02 -.857146337E+02 -.857256806E+02 -.857391121E+02 -.857548645E+02 -.857728643E+02 -.857930293E+02 -.858152692E+02 -.858394867E+02 -.858655785E+02 -.858934366E+02 -.859229489E+02 -.859540006E+02 -.859864752E+02 -.860202556E+02 -.860552250E+02 -.860912677E+02 -.861282704E+02 -.861661224E+02 -.862047168E+02 -.862439511E+02 -.862837275E+02 -.863239536E+02 -.863645428E+02 -.864054146E+02 -.864464945E+02 -.864877149E+02 -.865290144E+02 -.865703382E+02 -.866116383E+02 -.866528729E+02 -.866940064E+02 -.867350092E+02 -.867758568E+02 -.868165289E+02 -.868570074E+02 -.868972719E+02 -.869372922E+02 -.869770143E+02 -.870163358E+02 -.870550659E+02 -.870928624E+02 -.871291399E+02 -.871629411E+02 -.871927665E+02 -.872163612E+02 -.872304549E+02 -.872304549E+02
 -.872318952E+02 -.872318952E+02 -.872180227E+02 -.871948108E+02 -.871654918E+02 -.871322986E+02 -.870967196E+02 -.870597091E+02 -.870218550E+02 -.869835050E+02 -.869448577E+02 -.869060237E+02 -.868670656E+02 -.868280219E+02 -.867889208E+02 -.867497877E+02 -.867106497E+02 -.866715372E+02 -.866324848E+02 -.865935322E+02 -.865547238E+02 -.865161094E+02 -.864777437E+02 -.864396869E+02 -.864020039E+02 -.863647650E+02 -.863280449E+02 -.862919228E+02 -.862564820E+02 -.862218094E+02 -.861879950E+02 -.861551313E+02 -.861233127E+02 -.860926353E+02 -.860631954E+02 -.860350895E+02 -.860084131E+02 -.859832600E+02 -.859597212E+02 -.859378846E+02 -.859178337E+02 -.858996467E+02 -.858833964E+02 -.858691484E+02 -.858569614E+02 -.858468861E+02 -.858389645E+02 -.858332298E+02 -.858297059E+02 -.858284069E+02 -.858293372E+02 -.858324914E+02 -.858378542E+02 -.858454007E+02 -.858550969E+02 -.858668996E+02 -.858807570E+02 -.858966095E+02 -.859143902E+02 -.859340255E+02 -.859554360E+02 -.859785372E+02 -.860032402E+02 -.860294529E+02 -.860570805E+02 -.860860264E+02 -.861161932E+02 -.861474834E+02 -.861798001E+02 -.862130477E+02 -.862471325E+02 -.862819637E+02 -.863174534E+02 -.863535175E+02 -.863900759E+02 -.864270530E+02 -.864643778E+02 -.865019842E+02 -.865398116E+02 -.865778042E+02 -.866159116E+02 -.866540889E+02 -.866922963E+02 -.867304989E+02 -.867686669E+02 -.868067746E+02 -.868447997E+02 -.868827212E+02 -.869205156E+02 -.869581494E+02 -.869955662E+02 -.870326631E+02 -.870692528E+02 -.871050041E+02 -.871393544E+02 -.871713873E+02 -.871996717E+02 -.872220589E+02 -.872354361E+02 -.872354361E+02
 -.872374533E+02 -.872374533E+02 -.872243759E+02 -.872025012E+02 -.871748835E+02 -.871436345E+02 -.871101640E+02 -.870753779E+02 -.870398358E+02 -.870038706E+02 -.869676743E+02 -.869313557E+02 -.868949777E+02 -.868585804E+02 -.868221932E+02 -.867858429E+02 -.867495568E+02 -.867133649E+02 -.866773007E+02 -.866414017E+02 -.866057093E+02 -.865702691E+02 -.865351310E+02 -.865003486E+02 -.864659798E+02 -.864320862E+02 -.863987331E+02 -.863659892E+02 -.863339263E+02 -.863026189E+02 -.862721436E+02 -.862425790E+02 -.862140049E+02 -.861865020E+02 -.861601508E+02 -.861350320E+02 -.861112248E+02 -.860888069E+02 -.860678536E+02 -.860484373E+02 -.860306265E+02 -.860144856E+02 -.860000738E+02 -.859874449E+02 -.859766468E+02 -.859677206E+02 -.859607006E+02 -.859556136E+02 -.859524789E+02 -.859513081E+02 -.859521047E+02 -.859548641E+02 -.859595740E+02 -.859662141E+02 -.859747565E+02 -.859851660E+02 -.859974006E+02 -.860114113E+02 -.860271436E+02 -.860445371E+02 -.860635265E+02 -.860840424E+02 -.861060115E+02 -.861293575E+02 -.861540019E+02 -.861798644E+02 -.862068636E+02 -.862349179E+02 -.862639457E+02 -.862938663E+02 -.863246003E+02 -.863560703E+02 -.863882010E+02 -.864209198E+02 -.864541575E+02 -.864878478E+02 -.865219286E+02 -.865563413E+02 -.865910314E+02 -.866259488E+02 -.866610474E+02 -.866962855E+02 -.867316255E+02 -.867670340E+02 -.868024817E+02 -.868379425E+02 -.868733931E+02 -.869088107E+02 -.869441698E+02 -.869794352E+02 -.870145494E+02 -.870494106E+02 -.870838371E+02 -.871175107E+02 -.871498940E+02 -.871801153E+02 -.872068161E+02 -.872279593E+02 -.872405973E+02 -.872405973E+02
 -.872430770E+02 -.872430770E+02 -.872308018E+02 -.872102744E+02 -.871843677E+02 -.871550696E+02 -.871237088E+02 -.870911405E+02 -.870578947E+02 -.870242879E+02 -.869905041E+02 -.869566488E+02 -.869227844E+02 -.868889511E+02 -.868551792E+02 -.868214957E+02 -.867879275E+02 -.867545040E+02 -.867212568E+02 -.866882211E+02 -.866554353E+02 -.866229410E+02 -.865907830E+02 -.865590096E+02 -.865276720E+02 -.864968244E+02 -.864665237E+02 -.864368296E+02 -.864078041E+02 -.863795109E+02 -.863520157E+02 -.863253852E+02 -.862996870E+02 -.862749891E+02 -.862513592E+02 -.862288648E+02 -.862075721E+02 -.861875455E+02 -.861688477E+02 -.861515385E+02 -.861356745E+02 -.861213087E+02 -.861084900E+02 -.860972623E+02 -.860876650E+02 -.860797317E+02 -.860734904E+02 -.860689631E+02 -.860661655E+02 -.860651070E+02 -.860657902E+02 -.860682117E+02 -.860723611E+02 -.860782218E+02 -.860857711E+02 -.860949800E+02 -.861058140E+02 -.861182331E+02 -.861321921E+02 -.861476416E+02 -.861645275E+02 -.861827926E+02 -.862023760E+02 -.862232145E+02 -.862452426E+02 -.862683933E+02 -.862925985E+02 -.863177895E+02 -.863438975E+02 -.863708543E+02 -.863985924E+02 -.864270456E+02 -.864561492E+02 -.864858409E+02 -.865160604E+02 -.865467501E+02 -.865778552E+02 -.866093240E+02 -.866411079E+02 -.866731617E+02 -.867054435E+02 -.867379148E+02 -.867705408E+02 -.868032897E+02 -.868361330E+02 -.868690450E+02 -.869020020E+02 -.869349804E+02 -.869679539E+02 -.870008862E+02 -.870337200E+02 -.870663560E+02 -.870986195E+02 -.871302068E+02 -.871606080E+02 -.871889981E+02 -.872140941E+02 -.872339744E+02 -.872458608E+02 -.872458608E+02
 -.872487068E+02 -.872487068E+02 -.872372327E+02 -.872180497E+02 -.871938476E+02 -.871664894E+02 -.871372214E+02 -.871068472E+02 -.870758656E+02 -.870445760E+02 -.870131533E+02 -.869816988E+02 -.869502733E+02 -.869189165E+02 -.868876586E+02 -.868565264E+02 -.868255461E+02 -.867947458E+02 -.867641554E+02 -.867338075E+02 -.867037373E+02 -.866739827E+02 -.866445841E+02 -.866155845E+02 -.865870293E+02 -.865589661E+02 -.865314449E+02 -.865045172E+02 -.864782367E+02 -.864526581E+02 -.864278376E+02 -.864038322E+02 -.863806991E+02 -.863584958E+02 -.863372796E+02 -.863171070E+02 -.862980334E+02 -.862801128E+02 -.862633973E+02 -.862479365E+02 -.862337775E+02 -.862209641E+02 -.862095366E+02 -.861995315E+02 -.861909811E+02 -.861839130E+02 -.861783503E+02 -.861743109E+02 -.861718078E+02 -.861708485E+02 -.861714355E+02 -.861735655E+02 -.861772302E+02 -.861824159E+02 -.861891038E+02 -.861972701E+02 -.862068862E+02 -.862179192E+02 -.862303319E+02 -.862440830E+02 -.862591281E+02 -.862754194E+02 -.862929065E+02 -.863115364E+02 -.863312547E+02 -.863520050E+02 -.863737301E+02 -.863963722E+02 -.864198731E+02 -.864441748E+02 -.864692199E+02 -.864949517E+02 -.865213147E+02 -.865482550E+02 -.865757204E+02 -.866036605E+02 -.866320273E+02 -.866607750E+02 -.866898605E+02 -.867192430E+02 -.867488847E+02 -.867787503E+02 -.868088074E+02 -.868390263E+02 -.868693799E+02 -.868998430E+02 -.869303922E+02 -.869610038E+02 -.869916511E+02 -.870222979E+02 -.870528880E+02 -.870833256E+02 -.871134438E+02 -.871429549E+02 -.871713776E+02 -.871979354E+02 -.872214224E+02 -.872400345E+02 -.872511655E+02 -.872511655E+02
 -.872542974E+02 -.872542974E+02 -.872436174E+02 -.872257656E+02 -.872032497E+02 -.871778073E+02 -.871506022E+02 -.871223854E+02 -.870936244E+02 -.870646004E+02 -.870354786E+02 -.870063555E+02 -.869772895E+02 -.869483194E+02 -.869194744E+02 -.868907808E+02 -.868622638E+02 -.868339500E+02 -.868058673E+02 -.867780459E+02 -.867505179E+02 -.867233175E+02 -.866964812E+02 -.866700472E+02 -.866440557E+02 -.866185486E+02 -.865935695E+02 -.865691634E+02 -.865453765E+02 -.865222560E+02 -.864998501E+02 -.864782073E+02 -.864573764E+02 -.864374063E+02 -.864183452E+02 -.864002408E+02 -.863831397E+02 -.863670871E+02 -.863521266E+02 -.863382997E+02 -.863256454E+02 -.863142002E+02 -.863039977E+02 -.862950679E+02 -.862874376E+02 -.862811297E+02 -.862761632E+02 -.862725530E+02 -.862703096E+02 -.862694393E+02 -.862699440E+02 -.862718210E+02 -.862750635E+02 -.862796601E+02 -.862855952E+02 -.862928492E+02 -.863013983E+02 -.863112153E+02 -.863222692E+02 -.863345259E+02 -.863479483E+02 -.863624965E+02 -.863781284E+02 -.863947999E+02 -.864124651E+02 -.864310767E+02 -.864505865E+02 -.864709456E+02 -.864921047E+02 -.865140144E+02 -.865366257E+02 -.865598900E+02 -.865837597E+02 -.866081880E+02 -.866331296E+02 -.866585407E+02 -.866843790E+02 -.867106040E+02 -.867371775E+02 -.867640630E+02 -.867912261E+02 -.868186350E+02 -.868462596E+02 -.868740723E+02 -.869020473E+02 -.869301609E+02 -.869583900E+02 -.869867113E+02 -.870150984E+02 -.870435158E+02 -.870719090E+02 -.871001865E+02 -.871281901E+02 -.871556489E+02 -.871821111E+02 -.872068495E+02 -.872287363E+02 -.872460856E+02 -.872564636E+02 -.872564636E+02
 -.872598153E+02 -.872598153E+02 -.872499176E+02 -.872333768E+02 -.872125196E+02 -.871889596E+02 -.871637779E+02 -.871376732E+02 -.871110811E+02 -.870842644E+02 -.870573781E+02 -.870305132E+02 -.870037255E+02 -.869770519E+02 -.869505209E+02 -.869241575E+02 -.868979858E+02 -.868720306E+02 -.868463180E+02 -.868208756E+02 -.867957326E+02 -.867709200E+02 -.867464704E+02 -.867224177E+02 -.866987977E+02 -.866756470E+02 -.866530039E+02 -.866309074E+02 -.866093976E+02 -.865885152E+02 -.865683014E+02 -.865487980E+02 -.865300464E+02 -.865120881E+02 -.864949642E+02 -.864787148E+02 -.864633793E+02 -.864489957E+02 -.864356006E+02 -.864232286E+02 -.864119125E+02 -.864016827E+02 -.863925671E+02 -.863845907E+02 -.863777758E+02 -.863721414E+02 -.863677033E+02 -.863644737E+02 -.863624614E+02 -.863616715E+02 -.863621057E+02 -.863637617E+02 -.863666338E+02 -.863707124E+02 -.863759847E+02 -.863824344E+02 -.863900417E+02 -.863987838E+02 -.864086351E+02 -.864195669E+02 -.864315484E+02 -.864445463E+02 -.864585252E+02 -.864734480E+02 -.864892761E+02 -.865059698E+02 -.865234882E+02 -.865417898E+02 -.865608329E+02 -.865805752E+02 -.866009749E+02 -.866219904E+02 -.866435804E+02 -.866657046E+02 -.866883237E+02 -.867113993E+02 -.867348943E+02 -.867587731E+02 -.867830017E+02 -.868075473E+02 -.868323793E+02 -.868574685E+02 -.868827876E+02 -.869083108E+02 -.869340141E+02 -.869598749E+02 -.869858712E+02 -.870119805E+02 -.870381769E+02 -.870644261E+02 -.870906760E+02 -.871168399E+02 -.871427688E+02 -.871682093E+02 -.871927395E+02 -.872156820E+02 -.872359869E+02 -.872520866E+02 -.872617190E+02 -.872617190E+02
 -.872652367E+02 -.872652367E+02 -.872561067E+02 -.872408513E+02 -.872216193E+02 -.871999016E+02 -.871766976E+02 -.871526539E+02 -.871281742E+02 -.871035025E+02 -.870787834E+02 -.870541023E+02 -.870295116E+02 -.870050465E+02 -.869807340E+02 -.869565977E+02 -.869326604E+02 -.869089452E+02 -.868854762E+02 -.868622785E+02 -.868393787E+02 -.868168047E+02 -.867945855E+02 -.867727513E+02 -.867513336E+02 -.867303648E+02 -.867098781E+02 -.866899076E+02 -.866704881E+02 -.866516547E+02 -.866334428E+02 -.866158881E+02 -.865990262E+02 -.865828922E+02 -.865675211E+02 -.865529469E+02 -.865392030E+02 -.865263212E+02 -.865143325E+02 -.865032659E+02 -.864931489E+02 -.864840070E+02 -.864758634E+02 -.864687391E+02 -.864626526E+02 -.864576197E+02 -.864536536E+02 -.864507645E+02 -.864489597E+02 -.864482435E+02 -.864486170E+02 -.864500785E+02 -.864526232E+02 -.864562431E+02 -.864609275E+02 -.864666627E+02 -.864734323E+02 -.864812173E+02 -.864899962E+02 -.864997451E+02 -.865104381E+02 -.865220471E+02 -.865345426E+02 -.865478933E+02 -.865620667E+02 -.865770290E+02 -.865927458E+02 -.866091819E+02 -.866263015E+02 -.866440688E+02 -.866624477E+02 -.866814026E+02 -.867008980E+02 -.867208989E+02 -.867413711E+02 -.867622811E+02 -.867835965E+02 -.868052857E+02 -.868273187E+02 -.868496663E+02 -.868723008E+02 -.868951960E+02 -.869183268E+02 -.869416698E+02 -.869652025E+02 -.869889038E+02 -.870127527E+02 -.870367278E+02 -.870608042E+02 -.870849492E+02 -.871091134E+02 -.871332152E+02 -.871571157E+02 -.871805787E+02 -.872032128E+02 -.872243901E+02 -.872431386E+02 -.872580077E+02 -.872669053E+02 -.872669053E+02
 -.872705458E+02 -.872705458E+02 -.872621667E+02 -.872481679E+02 -.872305238E+02 -.872106043E+02 -.871893285E+02 -.871672914E+02 -.871448649E+02 -.871222745E+02 -.870996539E+02 -.870770826E+02 -.870546096E+02 -.870322679E+02 -.870100829E+02 -.869880768E+02 -.869662707E+02 -.869446861E+02 -.869233449E+02 -.869022702E+02 -.868814859E+02 -.868610170E+02 -.868408892E+02 -.868211296E+02 -.868017656E+02 -.867828259E+02 -.867643394E+02 -.867463359E+02 -.867288453E+02 -.867118981E+02 -.866955249E+02 -.866797560E+02 -.866646220E+02 -.866501530E+02 -.866363784E+02 -.866233274E+02 -.866110280E+02 -.865995074E+02 -.865887915E+02 -.865789047E+02 -.865698703E+02 -.865617095E+02 -.865544419E+02 -.865480851E+02 -.865426544E+02 -.865381632E+02 -.865346224E+02 -.865320405E+02 -.865304236E+02 -.865297752E+02 -.865300964E+02 -.865313856E+02 -.865336387E+02 -.865368493E+02 -.865410083E+02 -.865461042E+02 -.865521233E+02 -.865590497E+02 -.865668653E+02 -.865755501E+02 -.865850824E+02 -.865954386E+02 -.866065937E+02 -.866185214E+02 -.866311941E+02 -.866445834E+02 -.866586600E+02 -.866733938E+02 -.866887546E+02 -.867047115E+02 -.867212338E+02 -.867382908E+02 -.867558517E+02 -.867738865E+02 -.867923652E+02 -.868112588E+02 -.868305387E+02 -.868501774E+02 -.868701480E+02 -.868904247E+02 -.869109828E+02 -.869317985E+02 -.869528492E+02 -.869741134E+02 -.869955704E+02 -.870172005E+02 -.870389842E+02 -.870609011E+02 -.870829278E+02 -.871050333E+02 -.871271712E+02 -.871492655E+02 -.871711872E+02 -.871927180E+02 -.872134967E+02 -.872329446E+02 -.872501666E+02 -.872638279E+02 -.872720040E+02 -.872720040E+02
 -.872757333E+02 -.872757333E+02 -.872680872E+02 -.872553146E+02 -.872392188E+02 -.872210514E+02 -.872016526E+02 -.871815665E+02 -.871611336E+02 -.871405608E+02 -.871199709E+02 -.870994374E+02 -.870790057E+02 -.870587065E+02 -.870385634E+02 -.870185970E+02 -.869988269E+02 -.869792726E+02 -.869599542E+02 -.869408925E+02 -.869221090E+02 -.869036260E+02 -.868854665E+02 -.868676542E+02 -.868502135E+02 -.868331693E+02 -.868165470E+02 -.868003723E+02 -.867846713E+02 -.867694703E+02 -.867547954E+02 -.867406729E+02 -.867271289E+02 -.867141889E+02 -.867018782E+02 -.866902215E+02 -.866792424E+02 -.866689640E+02 -.866594082E+02 -.866505958E+02 -.866425460E+02 -.866352769E+02 -.866288048E+02 -.866231446E+02 -.866183091E+02 -.866143095E+02 -.866111548E+02 -.866088523E+02 -.866074069E+02 -.866068217E+02 -.866070975E+02 -.866082330E+02 -.866102249E+02 -.866130675E+02 -.866167533E+02 -.866212728E+02 -.866266144E+02 -.866327648E+02 -.866397087E+02 -.866474295E+02 -.866559088E+02 -.866651266E+02 -.866750621E+02 -.866856929E+02 -.866969957E+02 -.867089464E+02 -.867215200E+02 -.867346912E+02 -.867484339E+02 -.867627219E+02 -.867775287E+02 -.867928280E+02 -.868085934E+02 -.868247987E+02 -.868414180E+02 -.868584259E+02 -.868757976E+02 -.868935087E+02 -.869115356E+02 -.869298554E+02 -.869484460E+02 -.869672861E+02 -.869863554E+02 -.870056343E+02 -.870251039E+02 -.870447460E+02 -.870645425E+02 -.870844744E+02 -.871045196E+02 -.871246494E+02 -.871448205E+02 -.871649627E+02 -.871849570E+02 -.872046030E+02 -.872235696E+02 -.872413267E+02 -.872570552E+02 -.872695340E+02 -.872770034E+02 -.872770034E+02
 -.872807953E+02 -.872807953E+02 -.872738638E+02 -.872622862E+02 -.872476987E+02 -.872312369E+02 -.872136637E+02 -.871954733E+02 -.871769754E+02 -.871583581E+02 -.871397336E+02 -.871211692E+02 -.871027064E+02 -.870843737E+02 -.870661928E+02 -.870481825E+02 -.870303608E+02 -.870127455E+02 -.869953546E+02 -.869782070E+02 -.869613218E+02 -.869447188E+02 -.869284185E+02 -.869124417E+02 -.868968098E+02 -.868815444E+02 -.868666678E+02 -.868522023E+02 -.868381704E+02 -.868245948E+02 -.868114979E+02 -.867989024E+02 -.867868303E+02 -.867753037E+02 -.867643439E+02 -.867539719E+02 -.867442079E+02 -.867350713E+02 -.867265806E+02 -.867187533E+02 -.867116057E+02 -.867051530E+02 -.866994089E+02 -.866943859E+02 -.866900947E+02 -.866865447E+02 -.866837435E+02 -.866816971E+02 -.866804097E+02 -.866798838E+02 -.866801201E+02 -.866811176E+02 -.866828733E+02 -.866853826E+02 -.866886392E+02 -.866926351E+02 -.866973606E+02 -.867028044E+02 -.867089538E+02 -.867157948E+02 -.867233118E+02 -.867314882E+02 -.867403061E+02 -.867497468E+02 -.867597905E+02 -.867704169E+02 -.867816047E+02 -.867933322E+02 -.868055774E+02 -.868183178E+02 -.868315308E+02 -.868451936E+02 -.868592836E+02 -.868737782E+02 -.868886549E+02 -.869038917E+02 -.869194669E+02 -.869353591E+02 -.869515476E+02 -.869680121E+02 -.869847331E+02 -.870016916E+02 -.870188692E+02 -.870362484E+02 -.870538120E+02 -.870715434E+02 -.870894259E+02 -.871074419E+02 -.871255712E+02 -.871437869E+02 -.871620494E+02 -.871802942E+02 -.871984126E+02 -.872162219E+02 -.872334207E+02 -.872495269E+02 -.872637960E+02 -.872751188E+02 -.872818970E+02 -.872818970E+02
 -.872857320E+02 -.872857320E+02 -.872794969E+02 -.872690837E+02 -.872559649E+02 -.872411632E+02 -.872253655E+02 -.872090172E+02 -.871923977E+02 -.871756766E+02 -.871589555E+02 -.871422952E+02 -.871257338E+02 -.871092970E+02 -.870930047E+02 -.870768740E+02 -.870609211E+02 -.870451621E+02 -.870296132E+02 -.870142912E+02 -.869992130E+02 -.869843962E+02 -.869698588E+02 -.869556191E+02 -.869416957E+02 -.869281076E+02 -.869148739E+02 -.869020139E+02 -.868895471E+02 -.868774929E+02 -.868658707E+02 -.868546997E+02 -.868439989E+02 -.868337869E+02 -.868240820E+02 -.868149019E+02 -.868062637E+02 -.867981838E+02 -.867906779E+02 -.867837606E+02 -.867774458E+02 -.867717461E+02 -.867666731E+02 -.867622373E+02 -.867584477E+02 -.867553121E+02 -.867528369E+02 -.867510272E+02 -.867498864E+02 -.867494166E+02 -.867496184E+02 -.867504909E+02 -.867520317E+02 -.867542369E+02 -.867571012E+02 -.867606179E+02 -.867647788E+02 -.867695745E+02 -.867749944E+02 -.867810265E+02 -.867876579E+02 -.867948745E+02 -.868026613E+02 -.868110025E+02 -.868198813E+02 -.868292805E+02 -.868391822E+02 -.868495678E+02 -.868604187E+02 -.868717156E+02 -.868834392E+02 -.868955700E+02 -.869080887E+02 -.869209756E+02 -.869342115E+02 -.869477772E+02 -.869616538E+02 -.869758229E+02 -.869902661E+02 -.870049657E+02 -.870199044E+02 -.870350655E+02 -.870504325E+02 -.870659897E+02 -.870817218E+02 -.870976136E+02 -.871136500E+02 -.871298150E+02 -.871460898E+02 -.871624502E+02 -.871788599E+02 -.871952602E+02 -.872115529E+02 -.872275727E+02 -.872430476E+02 -.872575426E+02 -.872703867E+02 -.872805802E+02 -.872866828E+02 -.872866828E+02
 -.872905471E+02 -.872905471E+02 -.872849910E+02 -.872757124E+02 -.872640244E+02 -.872508390E+02 -.872367691E+02 -.872222121E+02 -.872074174E+02 -.871925368E+02 -.871776612E+02 -.871628450E+02 -.871481224E+02 -.871335168E+02 -.871190460E+02 -.871047254E+02 -.870905695E+02 -.870765926E+02 -.870628092E+02 -.870492340E+02 -.870358821E+02 -.870227688E+02 -.870099099E+02 -.869973212E+02 -.869850190E+02 -.869730197E+02 -.869613397E+02 -.869499958E+02 -.869390045E+02 -.869283825E+02 -.869181464E+02 -.869083125E+02 -.868988970E+02 -.868899157E+02 -.868813840E+02 -.868733169E+02 -.868657289E+02 -.868586338E+02 -.868520448E+02 -.868459741E+02 -.868404335E+02 -.868354335E+02 -.868309839E+02 -.868270933E+02 -.868237695E+02 -.868210188E+02 -.868188466E+02 -.868172572E+02 -.868162535E+02 -.868158371E+02 -.868160086E+02 -.868167672E+02 -.868181109E+02 -.868200364E+02 -.868225394E+02 -.868256141E+02 -.868292538E+02 -.868334507E+02 -.868381956E+02 -.868434788E+02 -.868492892E+02 -.868556151E+02 -.868624439E+02 -.868697621E+02 -.868775559E+02 -.868858105E+02 -.868945109E+02 -.869036413E+02 -.869131859E+02 -.869231285E+02 -.869334524E+02 -.869441412E+02 -.869551781E+02 -.869665466E+02 -.869782299E+02 -.869902116E+02 -.870024754E+02 -.870150051E+02 -.870277850E+02 -.870407995E+02 -.870540336E+02 -.870674723E+02 -.870811014E+02 -.870949068E+02 -.871088747E+02 -.871229918E+02 -.871372444E+02 -.871516180E+02 -.871660957E+02 -.871806556E+02 -.871952649E+02 -.872098710E+02 -.872243859E+02 -.872386616E+02 -.872524549E+02 -.872653774E+02 -.872768299E+02 -.872859199E+02 -.872913625E+02 -.872913625E+02
 -.872952471E+02 -.872952471E+02 -.872903534E+02 -.872821816E+02 -.872718887E+02 -.872602787E+02 -.872478919E+02 -.872350789E+02 -.872220595E+02 -.872089679E+02 -.871958843E+02 -.871828572E+02 -.871699167E+02 -.871570836E+02 -.871443737E+02 -.871318008E+02 -.871193777E+02 -.871071169E+02 -.870950312E+02 -.870831335E+02 -.870714368E+02 -.870599546E+02 -.870487004E+02 -.870376879E+02 -.870269312E+02 -.870164442E+02 -.870062412E+02 -.869963363E+02 -.869867437E+02 -.869774776E+02 -.869685520E+02 -.869599806E+02 -.869517773E+02 -.869439553E+02 -.869365277E+02 -.869295069E+02 -.869229052E+02 -.869167342E+02 -.869110049E+02 -.869057275E+02 -.869009119E+02 -.868965668E+02 -.868927004E+02 -.868893199E+02 -.868864317E+02 -.868840412E+02 -.868821529E+02 -.868807701E+02 -.868798954E+02 -.868795302E+02 -.868796749E+02 -.868803289E+02 -.868814904E+02 -.868831568E+02 -.868853244E+02 -.868879885E+02 -.868911434E+02 -.868947826E+02 -.868988986E+02 -.869034830E+02 -.869085269E+02 -.869140202E+02 -.869199526E+02 -.869263128E+02 -.869330890E+02 -.869402690E+02 -.869478400E+02 -.869557889E+02 -.869641023E+02 -.869727665E+02 -.869817675E+02 -.869910912E+02 -.870007235E+02 -.870106502E+02 -.870208572E+02 -.870313303E+02 -.870420555E+02 -.870530191E+02 -.870642074E+02 -.870756069E+02 -.870872046E+02 -.870989875E+02 -.871109431E+02 -.871230591E+02 -.871353235E+02 -.871477243E+02 -.871602494E+02 -.871728860E+02 -.871856190E+02 -.871984288E+02 -.872112864E+02 -.872241451E+02 -.872369268E+02 -.872495010E+02 -.872616527E+02 -.872730392E+02 -.872831318E+02 -.872911434E+02 -.872959406E+02 -.872959406E+02
 -.872998407E+02 -.872998407E+02 -.872955941E+02 -.872885033E+02 -.872795728E+02 -.872695007E+02 -.872587561E+02 -.872476436E+02 -.872363544E+02 -.872250050E+02 -.872136654E+02 -.872023777E+02 -.871911683E+02 -.871800552E+02 -.871690525E+02 -.871581720E+02 -.871474250E+02 -.871368223E+02 -.871263749E+02 -.871160940E+02 -.871059907E+02 -.870960767E+02 -.870863633E+02 -.870768625E+02 -.870675861E+02 -.870585460E+02 -.870497541E+02 -.870412225E+02 -.870329631E+02 -.870249879E+02 -.870173085E+02 -.870099366E+02 -.870028836E+02 -.869961607E+02 -.869897788E+02 -.869837482E+02 -.869780791E+02 -.869727812E+02 -.869678636E+02 -.869633348E+02 -.869592029E+02 -.869554753E+02 -.869521586E+02 -.869492588E+02 -.869467812E+02 -.869447302E+02 -.869431096E+02 -.869419221E+02 -.869411699E+02 -.869408540E+02 -.869409749E+02 -.869415319E+02 -.869425237E+02 -.869439481E+02 -.869458020E+02 -.869480815E+02 -.869507820E+02 -.869538981E+02 -.869574235E+02 -.869613514E+02 -.869656742E+02 -.869703839E+02 -.869754716E+02 -.869809281E+02 -.869867435E+02 -.869929078E+02 -.869994102E+02 -.870062399E+02 -.870133856E+02 -.870208359E+02 -.870285791E+02 -.870366033E+02 -.870448967E+02 -.870534474E+02 -.870622433E+02 -.870712726E+02 -.870805235E+02 -.870899841E+02 -.870996428E+02 -.871094882E+02 -.871195091E+02 -.871296944E+02 -.871400333E+02 -.871505151E+02 -.871611294E+02 -.871718659E+02 -.871827139E+02 -.871936623E+02 -.872046978E+02 -.872158032E+02 -.872269533E+02 -.872381071E+02 -.872491968E+02 -.872601086E+02 -.872706558E+02 -.872805401E+02 -.872893023E+02 -.872962584E+02 -.873004238E+02 -.873004238E+02
 -.873043383E+02 -.873043383E+02 -.873007251E+02 -.872946921E+02 -.872870945E+02 -.872785264E+02 -.872693873E+02 -.872599366E+02 -.872503372E+02 -.872406884E+02 -.872310499E+02 -.872214577E+02 -.872119344E+02 -.872024955E+02 -.871931527E+02 -.871839164E+02 -.871747961E+02 -.871658011E+02 -.871569406E+02 -.871482241E+02 -.871396611E+02 -.871312612E+02 -.871230342E+02 -.871149899E+02 -.871071383E+02 -.870994893E+02 -.870920528E+02 -.870848388E+02 -.870778574E+02 -.870711182E+02 -.870646310E+02 -.870584055E+02 -.870524511E+02 -.870467768E+02 -.870413917E+02 -.870363044E+02 -.870315232E+02 -.870270559E+02 -.870229100E+02 -.870190926E+02 -.870156103E+02 -.870124689E+02 -.870096740E+02 -.870072306E+02 -.870051427E+02 -.870034142E+02 -.870020480E+02 -.870010464E+02 -.870004111E+02 -.870001430E+02 -.870002424E+02 -.870007089E+02 -.870015413E+02 -.870027379E+02 -.870042961E+02 -.870062127E+02 -.870084840E+02 -.870111056E+02 -.870140723E+02 -.870173787E+02 -.870210184E+02 -.870249850E+02 -.870292711E+02 -.870338693E+02 -.870387714E+02 -.870439692E+02 -.870494539E+02 -.870552166E+02 -.870612479E+02 -.870675385E+02 -.870740787E+02 -.870808588E+02 -.870878689E+02 -.870950991E+02 -.871025395E+02 -.871101801E+02 -.871180112E+02 -.871260228E+02 -.871342053E+02 -.871425490E+02 -.871510445E+02 -.871596825E+02 -.871684538E+02 -.871773494E+02 -.871863604E+02 -.871954780E+02 -.872046932E+02 -.872139963E+02 -.872233761E+02 -.872328178E+02 -.872422997E+02 -.872517869E+02 -.872612214E+02 -.872705062E+02 -.872794819E+02 -.872878948E+02 -.872953532E+02 -.873012747E+02 -.873048208E+02 -.873048208E+02
 -.873087509E+02 -.873087509E+02 -.873057589E+02 -.873007633E+02 -.872944724E+02 -.872873785E+02 -.872798125E+02 -.872719895E+02 -.872640444E+02 -.872560598E+02 -.872480852E+02 -.872401504E+02 -.872322741E+02 -.872244693E+02 -.872167459E+02 -.872091122E+02 -.872015762E+02 -.871941457E+02 -.871868282E+02 -.871796315E+02 -.871725636E+02 -.871656321E+02 -.871588453E+02 -.871522110E+02 -.871457375E+02 -.871394327E+02 -.871333048E+02 -.871273620E+02 -.871216121E+02 -.871160633E+02 -.871107234E+02 -.871056002E+02 -.871007012E+02 -.870960337E+02 -.870916051E+02 -.870874223E+02 -.870834918E+02 -.870798200E+02 -.870764130E+02 -.870732763E+02 -.870704152E+02 -.870678345E+02 -.870655386E+02 -.870635313E+02 -.870618162E+02 -.870603961E+02 -.870592733E+02 -.870584499E+02 -.870579270E+02 -.870577054E+02 -.870577854E+02 -.870581666E+02 -.870588481E+02 -.870598284E+02 -.870611056E+02 -.870626771E+02 -.870645400E+02 -.870666906E+02 -.870691249E+02 -.870718385E+02 -.870748265E+02 -.870780834E+02 -.870816035E+02 -.870853808E+02 -.870894089E+02 -.870936810E+02 -.870981901E+02 -.871029291E+02 -.871078903E+02 -.871130664E+02 -.871184494E+02 -.871240314E+02 -.871298047E+02 -.871357610E+02 -.871418924E+02 -.871481908E+02 -.871546481E+02 -.871612564E+02 -.871680077E+02 -.871748941E+02 -.871819080E+02 -.871890415E+02 -.871962873E+02 -.872036378E+02 -.872110858E+02 -.872186239E+02 -.872262446E+02 -.872339399E+02 -.872417003E+02 -.872495137E+02 -.872573619E+02 -.872652160E+02 -.872730278E+02 -.872807168E+02 -.872881508E+02 -.872951193E+02 -.873012977E+02 -.873062032E+02 -.873091410E+02 -.873091410E+02
 -.873130856E+02 -.873130856E+02 -.873107038E+02 -.873067271E+02 -.873017193E+02 -.872960725E+02 -.872900505E+02 -.872838245E+02 -.872775022E+02 -.872711492E+02 -.872648051E+02 -.872584937E+02 -.872522299E+02 -.872460240E+02 -.872398840E+02 -.872338165E+02 -.872278278E+02 -.872219241E+02 -.872161115E+02 -.872103961E+02 -.872047842E+02 -.871992819E+02 -.871938956E+02 -.871886315E+02 -.871834962E+02 -.871784958E+02 -.871736369E+02 -.871689257E+02 -.871643685E+02 -.871599716E+02 -.871557411E+02 -.871516831E+02 -.871478034E+02 -.871441078E+02 -.871406019E+02 -.871372911E+02 -.871341805E+02 -.871312750E+02 -.871285794E+02 -.871260980E+02 -.871238347E+02 -.871217934E+02 -.871199775E+02 -.871183899E+02 -.871170333E+02 -.871159099E+02 -.871150216E+02 -.871143698E+02 -.871139556E+02 -.871137795E+02 -.871138416E+02 -.871141418E+02 -.871146794E+02 -.871154531E+02 -.871164615E+02 -.871177026E+02 -.871191740E+02 -.871208731E+02 -.871227968E+02 -.871249415E+02 -.871273034E+02 -.871298784E+02 -.871326621E+02 -.871356498E+02 -.871388364E+02 -.871422168E+02 -.871457855E+02 -.871495369E+02 -.871534652E+02 -.871575646E+02 -.871618288E+02 -.871662519E+02 -.871708275E+02 -.871755494E+02 -.871804113E+02 -.871854069E+02 -.871905298E+02 -.871957738E+02 -.872011327E+02 -.872066002E+02 -.872121701E+02 -.872178366E+02 -.872235935E+02 -.872294350E+02 -.872353552E+02 -.872413483E+02 -.872474084E+02 -.872535290E+02 -.872597026E+02 -.872659194E+02 -.872721650E+02 -.872784162E+02 -.872846346E+02 -.872907561E+02 -.872966751E+02 -.873022240E+02 -.873071441E+02 -.873110505E+02 -.873133900E+02 -.873133900E+02
 -.873173185E+02 -.873173185E+02 -.873155346E+02 -.873125554E+02 -.873088033E+02 -.873045723E+02 -.873000601E+02 -.872953952E+02 -.872906585E+02 -.872858992E+02 -.872811471E+02 -.872764199E+02 -.872717291E+02 -.872670822E+02 -.872624853E+02 -.872579433E+02 -.872534611E+02 -.872490432E+02 -.872446942E+02 -.872404186E+02 -.872362211E+02 -.872321063E+02 -.872280790E+02 -.872241439E+02 -.872203056E+02 -.872165688E+02 -.872129384E+02 -.872094190E+02 -.872060152E+02 -.872027316E+02 -.871995729E+02 -.871965434E+02 -.871936474E+02 -.871908893E+02 -.871882731E+02 -.871858028E+02 -.871834821E+02 -.871813148E+02 -.871793042E+02 -.871774534E+02 -.871757655E+02 -.871742433E+02 -.871728891E+02 -.871717052E+02 -.871706935E+02 -.871698558E+02 -.871691932E+02 -.871687069E+02 -.871683976E+02 -.871682658E+02 -.871683115E+02 -.871685346E+02 -.871689345E+02 -.871695105E+02 -.871702614E+02 -.871711858E+02 -.871722820E+02 -.871735479E+02 -.871749813E+02 -.871765797E+02 -.871783402E+02 -.871802598E+02 -.871823353E+02 -.871845633E+02 -.871869399E+02 -.871894615E+02 -.871921240E+02 -.871949234E+02 -.871978552E+02 -.872009152E+02 -.872040990E+02 -.872074019E+02 -.872108194E+02 -.872143468E+02 -.872179796E+02 -.872217130E+02 -.872255423E+02 -.872294628E+02 -.872334700E+02 -.872375592E+02 -.872417259E+02 -.872459655E+02 -.872502736E+02 -.872546458E+02 -.872590777E+02 -.872635649E+02 -.872681029E+02 -.872726870E+02 -.872773114E+02 -.872819688E+02 -.872866484E+02 -.872913326E+02 -.872959928E+02 -.873005806E+02 -.873050169E+02 -.873091758E+02 -.873128631E+02 -.873157905E+02 -.873175432E+02 -.873175432E+02
 -.873212741E+02 -.873212741E+02 -.873200605E+02 -.873180306E+02 -.873154707E+02 -.873125813E+02 -.873094976E+02 -.873063080E+02 -.873030682E+02 -.872998125E+02 -.872965613E+02 -.872933273E+02 -.872901181E+02 -.872869393E+02 -.872837949E+02 -.872806884E+02 -.872776231E+02 -.872746021E+02 -.872716285E+02 -.872687056E+02 -.872658364E+02 -.872630241E+02 -.872602719E+02 -.872575831E+02 -.872549608E+02 -.872524083E+02 -.872499286E+02 -.872475251E+02 -.872452009E+02 -.872429590E+02 -.872408026E+02 -.872387347E+02 -.872367582E+02 -.872348759E+02 -.872330907E+02 -.872314052E+02 -.872298220E+02 -.872283434E+02 -.872269719E+02 -.872257095E+02 -.872245582E+02 -.872235200E+02 -.872225964E+02 -.872217890E+02 -.872210990E+02 -.872205276E+02 -.872200756E+02 -.872197438E+02 -.872195327E+02 -.872194425E+02 -.872194733E+02 -.872196251E+02 -.872198974E+02 -.872202898E+02 -.872208014E+02 -.872214313E+02 -.872221783E+02 -.872230411E+02 -.872240182E+02 -.872251078E+02 -.872263081E+02 -.872276171E+02 -.872290324E+02 -.872305519E+02 -.872321731E+02 -.872338932E+02 -.872357098E+02 -.872376199E+02 -.872396207E+02 -.872417093E+02 -.872438827E+02 -.872461377E+02 -.872484712E+02 -.872508802E+02 -.872533615E+02 -.872559119E+02 -.872585281E+02 -.872612072E+02 -.872639458E+02 -.872667409E+02 -.872695893E+02 -.872724880E+02 -.872754339E+02 -.872784241E+02 -.872814554E+02 -.872845249E+02 -.872876296E+02 -.872907660E+02 -.872939302E+02 -.872971172E+02 -.873003192E+02 -.873035243E+02 -.873067123E+02 -.873098498E+02 -.873128823E+02 -.873157231E+02 -.873182394E+02 -.873202344E+02 -.873214270E+02 -.873214270E+02
 -.873242275E+02 -.873242275E+02 -.873234814E+02 -.873222183E+02 -.873206104E+02 -.873187827E+02 -.873168224E+02 -.873147879E+02 -.873127168E+02 -.873106326E+02 -.873085496E+02 -.873064767E+02 -.873044193E+02 -.873023811E+02 -.873003650E+02 -.872983732E+02 -.872964080E+02 -.872944712E+02 -.872925651E+02 -.872906915E+02 -.872888526E+02 -.872870503E+02 -.872852866E+02 -.872835638E+02 -.872818837E+02 -.872802484E+02 -.872786600E+02 -.872771205E+02 -.872756319E+02 -.872741962E+02 -.872728153E+02 -.872714912E+02 -.872702257E+02 -.872690206E+02 -.872678778E+02 -.872667988E+02 -.872657854E+02 -.872648391E+02 -.872639612E+02 -.872631533E+02 -.872624165E+02 -.872617521E+02 -.872611611E+02 -.872606444E+02 -.872602028E+02 -.872598371E+02 -.872595478E+02 -.872593354E+02 -.872592002E+02 -.872591424E+02 -.872591620E+02 -.872592590E+02 -.872594330E+02 -.872596839E+02 -.872600111E+02 -.872604139E+02 -.872608917E+02 -.872614436E+02 -.872620687E+02 -.872627658E+02 -.872635337E+02 -.872643712E+02 -.872652769E+02 -.872662493E+02 -.872672868E+02 -.872683878E+02 -.872695506E+02 -.872707734E+02 -.872720544E+02 -.872733917E+02 -.872747833E+02 -.872762274E+02 -.872777220E+02 -.872792650E+02 -.872808545E+02 -.872824884E+02 -.872841647E+02 -.872858814E+02 -.872876364E+02 -.872894278E+02 -.872912536E+02 -.872931118E+02 -.872950004E+02 -.872969175E+02 -.872988612E+02 -.873008294E+02 -.873028203E+02 -.873048315E+02 -.873068604E+02 -.873089034E+02 -.873109551E+02 -.873130071E+02 -.873150454E+02 -.873170470E+02 -.873189750E+02 -.873207722E+02 -.873223530E+02 -.873235947E+02 -.873243279E+02 -.873243279E+02
 -.873242275E+02 -.873242275E+02 -.873234814E+02 -.873222183E+02 -.873206104E+02 -.873187827E+02 -.873168224E+02 -.873147879E+02 -.873127168E+02 -.873106326E+02 -.873085496E+02 -.873064767E+02 -.873044193E+02 -.873023811E+02 -.873003650E+02 -.872983732E+02 -.872964080E+02 -.872944712E+02 -.872925651E+02 -.872906915E+02 -.872888526E+02 -.872870503E+02 -.872852866E+02 -.872835638E+02 -.872818837E+02 -.872802484E+02 -.872786600E+02 -.872771205E+02 -.872756319E+02 -.872741962E+02 -.872728153E+02 -.872714912E+02 -.872702257E+02 -.872690206E+02 -.872678778E+02 -.872667988E+02 -.872657854E+02 -.872648391E+02 -.872639612E+02 -.872631533E+02 -.872624165E+02 -.872617521E+02 -.872611611E+02 -.872606444E+02 -.872602028E+02 -.872598371E+02 -.872595478E+02 -.872593354E+02 -.872592002E+02 -.872591424E+02 -.872591620E+02 -.872592590E+02 -.872594330E+02 -.872596839E+02 -.872600111E+02 -.872604139E+02 -.872608917E+02 -.872614436E+02 -.872620687E+02 -.872627658E+02 -.872635337E+02 -.872643712E+02 -.872652769E+02 -.872662493E+02 -.872672868E+02 -.872683878E+02 -.872695506E+02 -.872707734E+02 -.872720544E+02 -.872733917E+02 -.872747833E+02 -.872762274E+02 -.872777220E+02 -.872792650E+02 -.872808545E+02 -.872824884E+02 -.872841647E+02 -.872858814E+02 -.872876364E+02 -.872894278E+02 -.872912536E+02 -.872931118E+02 -.872950004E+02 -.872969175E+02 -.872988612E+02 -.873008294E+02 -.873028203E+02 -.873048315E+02 -.873068604E+02 -.873089034E+02 -.873109551E+02 -.873130071E+02 -.873150454E+02 -.873170470E+02 -.873189750E+02 -.873207722E+02 -.873223530E+02 -.873235947E+02 -.873243279E+02 -.873243279E+02
