# Supplementary material for: Electrical Pacing of Cardiac Tissue Including Potassium Inward Rectification
Source: PLoS One. 2015 Jun 9;10(6):e0127837. doi: 10.1371/journal.pone.0127837 (PMC4461281; doi:10.1371/journal.pone.0127837)
Supplement: S1 Data — (ZIP) [file pone.0127837.s001.zip › All-Data/Data-with-IK1/BDT28/Vm20ms.txt]

 -.873300171E+02 -.872905856E+02 -.872890776E+02 -.872863386E+02 -.872826036E+02 -.872780734E+02 -.872729155E+02 -.872672673E+02 -.872612386E+02 -.872549158E+02 -.872483679E+02 -.872416518E+02 -.872348154E+02 -.872279010E+02 -.872209462E+02 -.872139837E+02 -.872070408E+02 -.872001402E+02 -.871933003E+02 -.871865359E+02 -.871798604E+02 -.871732863E+02 -.871668257E+02 -.871604909E+02 -.871542941E+02 -.871482468E+02 -.871423594E+02 -.871366416E+02 -.871311024E+02 -.871257499E+02 -.871205926E+02 -.871156386E+02 -.871108962E+02 -.871063738E+02 -.871020794E+02 -.870980207E+02 -.870942048E+02 -.870906382E+02 -.870873272E+02 -.870842773E+02 -.870814939E+02 -.870789821E+02 -.870767466E+02 -.870747915E+02 -.870731207E+02 -.870717372E+02 -.870706435E+02 -.870698416E+02 -.870693326E+02 -.870691174E+02 -.870691962E+02 -.870695686E+02 -.870702337E+02 -.870711902E+02 -.870724359E+02 -.870739682E+02 -.870757841E+02 -.870778796E+02 -.870802507E+02 -.870828927E+02 -.870858003E+02 -.870889680E+02 -.870923899E+02 -.870960596E+02 -.870999704E+02 -.871041152E+02 -.871084867E+02 -.871130771E+02 -.871178786E+02 -.871228830E+02 -.871280820E+02 -.871334669E+02 -.871390290E+02 -.871447592E+02 -.871506482E+02 -.871566865E+02 -.871628641E+02 -.871691708E+02 -.871755958E+02 -.871821277E+02 -.871887542E+02 -.871954621E+02 -.872022368E+02 -.872090621E+02 -.872159198E+02 -.872227887E+02 -.872296444E+02 -.872364582E+02 -.872431961E+02 -.872498172E+02 -.872562726E+02 -.872625028E+02 -.872684358E+02 -.872739839E+02 -.872790406E+02 -.872834762E+02 -.872871334E+02 -.872898212E+02 -.872913073E+02 -.872913073E+02
 -.872905856E+02 -.872905856E+02 -.872890776E+02 -.872863386E+02 -.872826036E+02 -.872780734E+02 -.872729155E+02 -.872672673E+02 -.872612386E+02 -.872549158E+02 -.872483679E+02 -.872416518E+02 -.872348154E+02 -.872279010E+02 -.872209462E+02 -.872139837E+02 -.872070408E+02 -.872001402E+02 -.871933003E+02 -.871865359E+02 -.871798604E+02 -.871732863E+02 -.871668257E+02 -.871604909E+02 -.871542941E+02 -.871482468E+02 -.871423594E+02 -.871366416E+02 -.871311024E+02 -.871257499E+02 -.871205926E+02 -.871156386E+02 -.871108962E+02 -.871063738E+02 -.871020794E+02 -.870980207E+02 -.870942048E+02 -.870906382E+02 -.870873272E+02 -.870842773E+02 -.870814939E+02 -.870789821E+02 -.870767466E+02 -.870747915E+02 -.870731207E+02 -.870717372E+02 -.870706435E+02 -.870698416E+02 -.870693326E+02 -.870691174E+02 -.870691962E+02 -.870695686E+02 -.870702337E+02 -.870711902E+02 -.870724359E+02 -.870739682E+02 -.870757841E+02 -.870778796E+02 -.870802507E+02 -.870828927E+02 -.870858003E+02 -.870889680E+02 -.870923899E+02 -.870960596E+02 -.870999704E+02 -.871041152E+02 -.871084867E+02 -.871130771E+02 -.871178786E+02 -.871228830E+02 -.871280820E+02 -.871334669E+02 -.871390290E+02 -.871447592E+02 -.871506482E+02 -.871566865E+02 -.871628641E+02 -.871691708E+02 -.871755958E+02 -.871821277E+02 -.871887542E+02 -.871954621E+02 -.872022368E+02 -.872090621E+02 -.872159198E+02 -.872227887E+02 -.872296444E+02 -.872364582E+02 -.872431961E+02 -.872498172E+02 -.872562726E+02 -.872625028E+02 -.872684358E+02 -.872739839E+02 -.872790406E+02 -.872834762E+02 -.872871334E+02 -.872898212E+02 -.872913073E+02 -.872913073E+02
 -.872825532E+02 -.872825532E+02 -.872804071E+02 -.872765789E+02 -.872714368E+02 -.872652784E+02 -.872583400E+02 -.872508059E+02 -.872428164E+02 -.872344788E+02 -.872258781E+02 -.872170846E+02 -.872081585E+02 -.871991534E+02 -.871901161E+02 -.871810861E+02 -.871720951E+02 -.871631687E+02 -.871543267E+02 -.871455859E+02 -.871369621E+02 -.871284708E+02 -.871201279E+02 -.871119495E+02 -.871039512E+02 -.870961471E+02 -.870885501E+02 -.870811718E+02 -.870740230E+02 -.870671142E+02 -.870604562E+02 -.870540599E+02 -.870479363E+02 -.870420965E+02 -.870365511E+02 -.870313097E+02 -.870263815E+02 -.870217749E+02 -.870174977E+02 -.870135573E+02 -.870099610E+02 -.870067153E+02 -.870038266E+02 -.870013004E+02 -.869991417E+02 -.869973543E+02 -.869959416E+02 -.869949059E+02 -.869942490E+02 -.869939717E+02 -.869940745E+02 -.869945570E+02 -.869954180E+02 -.869966556E+02 -.869982672E+02 -.870002492E+02 -.870025975E+02 -.870053072E+02 -.870083728E+02 -.870117880E+02 -.870155462E+02 -.870196402E+02 -.870240621E+02 -.870288036E+02 -.870338560E+02 -.870392099E+02 -.870448559E+02 -.870507839E+02 -.870569836E+02 -.870634446E+02 -.870701560E+02 -.870771067E+02 -.870842854E+02 -.870916807E+02 -.870992806E+02 -.871070730E+02 -.871150455E+02 -.871231853E+02 -.871314790E+02 -.871399124E+02 -.871484708E+02 -.871571382E+02 -.871658970E+02 -.871747280E+02 -.871836095E+02 -.871925165E+02 -.872014204E+02 -.872102872E+02 -.872190765E+02 -.872277393E+02 -.872362163E+02 -.872444344E+02 -.872523033E+02 -.872597106E+02 -.872665155E+02 -.872725415E+02 -.872775657E+02 -.872813060E+02 -.872834040E+02 -.872834040E+02
 -.872694999E+02 -.872694999E+02 -.872665094E+02 -.872612163E+02 -.872541502E+02 -.872457294E+02 -.872362798E+02 -.872260503E+02 -.872152288E+02 -.872039595E+02 -.871923568E+02 -.871805156E+02 -.871685171E+02 -.871564318E+02 -.871443192E+02 -.871322281E+02 -.871201970E+02 -.871082562E+02 -.870964300E+02 -.870847400E+02 -.870732071E+02 -.870618523E+02 -.870506971E+02 -.870397626E+02 -.870290687E+02 -.870186335E+02 -.870084734E+02 -.869986033E+02 -.869890376E+02 -.869797907E+02 -.869708775E+02 -.869623131E+02 -.869541127E+02 -.869462912E+02 -.869388626E+02 -.869318401E+02 -.869252358E+02 -.869190611E+02 -.869133268E+02 -.869080433E+02 -.869032204E+02 -.868988676E+02 -.868949933E+02 -.868916053E+02 -.868887100E+02 -.868863130E+02 -.868844186E+02 -.868830301E+02 -.868821499E+02 -.868817794E+02 -.868819192E+02 -.868825687E+02 -.868837263E+02 -.868853895E+02 -.868875544E+02 -.868902163E+02 -.868933694E+02 -.868970070E+02 -.869011215E+02 -.869057045E+02 -.869107468E+02 -.869162385E+02 -.869221688E+02 -.869285264E+02 -.869352992E+02 -.869424747E+02 -.869500397E+02 -.869579807E+02 -.869662837E+02 -.869749345E+02 -.869839184E+02 -.869932204E+02 -.870028254E+02 -.870127179E+02 -.870228822E+02 -.870333020E+02 -.870439610E+02 -.870548423E+02 -.870659285E+02 -.870772013E+02 -.870886416E+02 -.871002288E+02 -.871119410E+02 -.871237535E+02 -.871356389E+02 -.871475661E+02 -.871594987E+02 -.871713938E+02 -.871831998E+02 -.871948542E+02 -.872062800E+02 -.872173815E+02 -.872280390E+02 -.872381014E+02 -.872473771E+02 -.872556223E+02 -.872625255E+02 -.872676878E+02 -.872705973E+02 -.872705973E+02
 -.872535427E+02 -.872535427E+02 -.872496223E+02 -.872427048E+02 -.872334908E+02 -.872225266E+02 -.872102329E+02 -.871969301E+02 -.871828625E+02 -.871682192E+02 -.871531515E+02 -.871377850E+02 -.871222257E+02 -.871065632E+02 -.870908713E+02 -.870752092E+02 -.870596235E+02 -.870441514E+02 -.870288239E+02 -.870136698E+02 -.869987169E+02 -.869839933E+02 -.869695268E+02 -.869553442E+02 -.869414703E+02 -.869279276E+02 -.869147368E+02 -.869019176E+02 -.868894891E+02 -.868774709E+02 -.868658831E+02 -.868547460E+02 -.868440796E+02 -.868339035E+02 -.868242358E+02 -.868150940E+02 -.868064941E+02 -.867984514E+02 -.867909806E+02 -.867840958E+02 -.867778105E+02 -.867721371E+02 -.867670871E+02 -.867626707E+02 -.867588965E+02 -.867557719E+02 -.867533026E+02 -.867514933E+02 -.867503473E+02 -.867498665E+02 -.867500516E+02 -.867509020E+02 -.867524154E+02 -.867545884E+02 -.867574157E+02 -.867608911E+02 -.867650066E+02 -.867697534E+02 -.867751213E+02 -.867810990E+02 -.867876741E+02 -.867948334E+02 -.868025624E+02 -.868108459E+02 -.868196678E+02 -.868290114E+02 -.868388590E+02 -.868491927E+02 -.868599939E+02 -.868712437E+02 -.868829226E+02 -.868950110E+02 -.869074888E+02 -.869203356E+02 -.869335307E+02 -.869470531E+02 -.869608815E+02 -.869749939E+02 -.869893678E+02 -.870039800E+02 -.870188057E+02 -.870338191E+02 -.870489920E+02 -.870642935E+02 -.870796890E+02 -.870951390E+02 -.871105979E+02 -.871260112E+02 -.871413138E+02 -.871564262E+02 -.871712498E+02 -.871856620E+02 -.871995084E+02 -.872125931E+02 -.872246672E+02 -.872354120E+02 -.872444192E+02 -.872511640E+02 -.872549713E+02 -.872549713E+02
 -.872358839E+02 -.872358839E+02 -.872309923E+02 -.872223687E+02 -.872108895E+02 -.871972306E+02 -.871819110E+02 -.871653277E+02 -.871477858E+02 -.871295241E+02 -.871107348E+02 -.870915766E+02 -.870721813E+02 -.870526577E+02 -.870330945E+02 -.870135618E+02 -.869941157E+02 -.869748021E+02 -.869556609E+02 -.869367292E+02 -.869180433E+02 -.868996389E+02 -.868815503E+02 -.868638101E+02 -.868464486E+02 -.868294935E+02 -.868129707E+02 -.867969055E+02 -.867813232E+02 -.867662493E+02 -.867517101E+02 -.867377316E+02 -.867243394E+02 -.867115582E+02 -.866994113E+02 -.866879208E+02 -.866771077E+02 -.866669921E+02 -.866575933E+02 -.866489299E+02 -.866410195E+02 -.866338782E+02 -.866275209E+02 -.866219607E+02 -.866172088E+02 -.866132747E+02 -.866101662E+02 -.866078893E+02 -.866064485E+02 -.866058464E+02 -.866060838E+02 -.866071599E+02 -.866090718E+02 -.866118148E+02 -.866153821E+02 -.866197654E+02 -.866249547E+02 -.866309382E+02 -.866377027E+02 -.866452335E+02 -.866535145E+02 -.866625283E+02 -.866722562E+02 -.866826784E+02 -.866937740E+02 -.867055212E+02 -.867178974E+02 -.867308793E+02 -.867444429E+02 -.867585638E+02 -.867732170E+02 -.867883772E+02 -.868040187E+02 -.868201155E+02 -.868366412E+02 -.868535692E+02 -.868708723E+02 -.868885230E+02 -.869064928E+02 -.869247526E+02 -.869432717E+02 -.869620177E+02 -.869809557E+02 -.870000475E+02 -.870192503E+02 -.870385157E+02 -.870577870E+02 -.870769975E+02 -.870960668E+02 -.871148966E+02 -.871333652E+02 -.871513209E+02 -.871685722E+02 -.871848760E+02 -.871999227E+02 -.872133157E+02 -.872245460E+02 -.872329586E+02 -.872377094E+02 -.872377094E+02
 -.872171482E+02 -.872171482E+02 -.872112603E+02 -.872008777E+02 -.871870531E+02 -.871705950E+02 -.871521245E+02 -.871321190E+02 -.871109478E+02 -.870889027E+02 -.870662186E+02 -.870430872E+02 -.870196658E+02 -.869960827E+02 -.869724408E+02 -.869488227E+02 -.869252950E+02 -.869019141E+02 -.868787297E+02 -.868557886E+02 -.868331358E+02 -.868108146E+02 -.867888663E+02 -.867673296E+02 -.867462405E+02 -.867256328E+02 -.867055390E+02 -.866859909E+02 -.866670208E+02 -.866486612E+02 -.866309451E+02 -.866139048E+02 -.865975721E+02 -.865819777E+02 -.865671506E+02 -.865531187E+02 -.865399089E+02 -.865275470E+02 -.865160576E+02 -.865054645E+02 -.864957899E+02 -.864870545E+02 -.864792769E+02 -.864724736E+02 -.864666589E+02 -.864618451E+02 -.864580421E+02 -.864552578E+02 -.864534979E+02 -.864527658E+02 -.864530626E+02 -.864543872E+02 -.864567357E+02 -.864601020E+02 -.864644778E+02 -.864698524E+02 -.864762128E+02 -.864835443E+02 -.864918300E+02 -.865010512E+02 -.865111875E+02 -.865222165E+02 -.865341147E+02 -.865468567E+02 -.865604163E+02 -.865747657E+02 -.865898765E+02 -.866057192E+02 -.866222637E+02 -.866394792E+02 -.866573344E+02 -.866757975E+02 -.866948366E+02 -.867144190E+02 -.867345121E+02 -.867550828E+02 -.867760975E+02 -.867975224E+02 -.868193226E+02 -.868414622E+02 -.868639040E+02 -.868866086E+02 -.869095337E+02 -.869326332E+02 -.869558556E+02 -.869791425E+02 -.870024263E+02 -.870256267E+02 -.870486473E+02 -.870713705E+02 -.870936506E+02 -.871153054E+02 -.871361052E+02 -.871557584E+02 -.871738932E+02 -.871900330E+02 -.872035656E+02 -.872137026E+02 -.872194274E+02 -.872194274E+02
 -.871976398E+02 -.871976398E+02 -.871907350E+02 -.871785472E+02 -.871623072E+02 -.871429602E+02 -.871212329E+02 -.870976862E+02 -.870727574E+02 -.870467925E+02 -.870200689E+02 -.869928112E+02 -.869652018E+02 -.869373879E+02 -.869094875E+02 -.868815963E+02 -.868537932E+02 -.868261458E+02 -.867987146E+02 -.867715565E+02 -.867447252E+02 -.867182717E+02 -.866922443E+02 -.866666884E+02 -.866416468E+02 -.866171603E+02 -.865932688E+02 -.865700119E+02 -.865474296E+02 -.865255622E+02 -.865044499E+02 -.864841324E+02 -.864646482E+02 -.864460350E+02 -.864283285E+02 -.864115638E+02 -.863957742E+02 -.863809922E+02 -.863672489E+02 -.863545738E+02 -.863429948E+02 -.863325373E+02 -.863232247E+02 -.863150775E+02 -.863081138E+02 -.863023488E+02 -.862977954E+02 -.862944636E+02 -.862923604E+02 -.862914902E+02 -.862918544E+02 -.862934513E+02 -.862962763E+02 -.863003216E+02 -.863055768E+02 -.863120284E+02 -.863196604E+02 -.863284541E+02 -.863383886E+02 -.863494403E+02 -.863615836E+02 -.863747908E+02 -.863890321E+02 -.864042763E+02 -.864204904E+02 -.864376401E+02 -.864556900E+02 -.864746037E+02 -.864943438E+02 -.865148724E+02 -.865361508E+02 -.865581401E+02 -.865808009E+02 -.866040934E+02 -.866279778E+02 -.866524139E+02 -.866773610E+02 -.867027782E+02 -.867286234E+02 -.867548539E+02 -.867814250E+02 -.868082898E+02 -.868353983E+02 -.868626959E+02 -.868901222E+02 -.869176084E+02 -.869450751E+02 -.869724284E+02 -.869995557E+02 -.870263192E+02 -.870525486E+02 -.870780310E+02 -.871024976E+02 -.871256075E+02 -.871469253E+02 -.871658928E+02 -.871817928E+02 -.871937011E+02 -.872004253E+02 -.872004253E+02
 -.871774948E+02 -.871774948E+02 -.871695499E+02 -.871555090E+02 -.871367843E+02 -.871144607E+02 -.870893743E+02 -.870621735E+02 -.870333651E+02 -.870033494E+02 -.869724463E+02 -.869409129E+02 -.869089558E+02 -.868767414E+02 -.868444040E+02 -.868120533E+02 -.867797811E+02 -.867476674E+02 -.867157840E+02 -.866841974E+02 -.866529703E+02 -.866221616E+02 -.865918270E+02 -.865620193E+02 -.865327891E+02 -.865041853E+02 -.864762563E+02 -.864490504E+02 -.864226163E+02 -.863970025E+02 -.863722576E+02 -.863484293E+02 -.863255642E+02 -.863037078E+02 -.862829042E+02 -.862631964E+02 -.862446257E+02 -.862272323E+02 -.862110546E+02 -.861961290E+02 -.861824897E+02 -.861701681E+02 -.861591928E+02 -.861495895E+02 -.861413806E+02 -.861345851E+02 -.861292192E+02 -.861252951E+02 -.861228220E+02 -.861218050E+02 -.861222459E+02 -.861241426E+02 -.861274892E+02 -.861322763E+02 -.861384907E+02 -.861461160E+02 -.861551322E+02 -.861655163E+02 -.861772421E+02 -.861902806E+02 -.862046001E+02 -.862201663E+02 -.862369425E+02 -.862548902E+02 -.862739689E+02 -.862941364E+02 -.863153494E+02 -.863375633E+02 -.863607324E+02 -.863848104E+02 -.864097506E+02 -.864355054E+02 -.864620274E+02 -.864892686E+02 -.865171811E+02 -.865457168E+02 -.865748270E+02 -.866044631E+02 -.866345754E+02 -.866651133E+02 -.866960243E+02 -.867272538E+02 -.867587433E+02 -.867904296E+02 -.868222427E+02 -.868541035E+02 -.868859204E+02 -.869175858E+02 -.869489701E+02 -.869799156E+02 -.870102268E+02 -.870396596E+02 -.870679059E+02 -.870945742E+02 -.871191649E+02 -.871410369E+02 -.871593662E+02 -.871730904E+02 -.871808384E+02 -.871808384E+02
 -.871567637E+02 -.871567637E+02 -.871477514E+02 -.871318062E+02 -.871105240E+02 -.870851335E+02 -.870565847E+02 -.870256154E+02 -.869928024E+02 -.869586009E+02 -.869233725E+02 -.868874059E+02 -.868509322E+02 -.868141379E+02 -.867771742E+02 -.867401658E+02 -.867032185E+02 -.866664246E+02 -.866298671E+02 -.865936225E+02 -.865577623E+02 -.865223537E+02 -.864874605E+02 -.864531441E+02 -.864194636E+02 -.863864774E+02 -.863542433E+02 -.863228193E+02 -.862922634E+02 -.862626336E+02 -.862339878E+02 -.862063829E+02 -.861798751E+02 -.861545192E+02 -.861303691E+02 -.861074769E+02 -.860858935E+02 -.860656680E+02 -.860468473E+02 -.860294759E+02 -.860135955E+02 -.859992447E+02 -.859864585E+02 -.859752686E+02 -.859657026E+02 -.859577843E+02 -.859515335E+02 -.859469655E+02 -.859440914E+02 -.859429178E+02 -.859434467E+02 -.859456754E+02 -.859495969E+02 -.859551993E+02 -.859624667E+02 -.859713787E+02 -.859819108E+02 -.859940346E+02 -.860077179E+02 -.860229251E+02 -.860396171E+02 -.860577520E+02 -.860772849E+02 -.860981686E+02 -.861203537E+02 -.861437891E+02 -.861684217E+02 -.861941976E+02 -.862210616E+02 -.862489577E+02 -.862778295E+02 -.863076201E+02 -.863382725E+02 -.863697296E+02 -.864019343E+02 -.864348295E+02 -.864683582E+02 -.865024628E+02 -.865370853E+02 -.865721668E+02 -.866076467E+02 -.866434615E+02 -.866795444E+02 -.867158230E+02 -.867522176E+02 -.867886383E+02 -.868249814E+02 -.868611252E+02 -.868969233E+02 -.869321974E+02 -.869667271E+02 -.870002366E+02 -.870323778E+02 -.870627085E+02 -.870906636E+02 -.871155182E+02 -.871363395E+02 -.871519249E+02 -.871607212E+02 -.871607212E+02
 -.871354597E+02 -.871354597E+02 -.871253496E+02 -.871074444E+02 -.870835278E+02 -.870549772E+02 -.870228590E+02 -.869880017E+02 -.869510529E+02 -.869125218E+02 -.868728112E+02 -.868322414E+02 -.867910687E+02 -.867495002E+02 -.867077047E+02 -.866658229E+02 -.866239747E+02 -.865822649E+02 -.865407876E+02 -.864996291E+02 -.864588701E+02 -.864185866E+02 -.863788517E+02 -.863397359E+02 -.863013086E+02 -.862636383E+02 -.862267934E+02 -.861908424E+02 -.861558539E+02 -.861218966E+02 -.860890390E+02 -.860573490E+02 -.860268936E+02 -.859977392E+02 -.859699507E+02 -.859435915E+02 -.859187234E+02 -.858954060E+02 -.858736963E+02 -.858536484E+02 -.858353132E+02 -.858187377E+02 -.858039649E+02 -.857910336E+02 -.857799779E+02 -.857708272E+02 -.857636056E+02 -.857583321E+02 -.857550204E+02 -.857536786E+02 -.857543090E+02 -.857569084E+02 -.857614682E+02 -.857679739E+02 -.857764059E+02 -.857867392E+02 -.857989437E+02 -.858129847E+02 -.858288227E+02 -.858464140E+02 -.858657109E+02 -.858866621E+02 -.859092131E+02 -.859333064E+02 -.859588821E+02 -.859858780E+02 -.860142303E+02 -.860438736E+02 -.860747416E+02 -.861067672E+02 -.861398827E+02 -.861740204E+02 -.862091125E+02 -.862450913E+02 -.862818896E+02 -.863194402E+02 -.863576762E+02 -.863965308E+02 -.864359368E+02 -.864758262E+02 -.865161294E+02 -.865567742E+02 -.865976846E+02 -.866387790E+02 -.866799676E+02 -.867211497E+02 -.867622092E+02 -.868030103E+02 -.868433897E+02 -.868831487E+02 -.869220415E+02 -.869597606E+02 -.869959177E+02 -.870300191E+02 -.870614339E+02 -.870893518E+02 -.871127300E+02 -.871302233E+02 -.871400934E+02 -.871400934E+02
 -.871135846E+02 -.871135846E+02 -.871023428E+02 -.870824180E+02 -.870557876E+02 -.870239809E+02 -.869881822E+02 -.869493120E+02 -.869080882E+02 -.868650734E+02 -.868207114E+02 -.867753546E+02 -.867292848E+02 -.866827305E+02 -.866358791E+02 -.865888873E+02 -.865418890E+02 -.864950013E+02 -.864483294E+02 -.864019695E+02 -.863560119E+02 -.863105423E+02 -.862656439E+02 -.862213977E+02 -.861778842E+02 -.861351831E+02 -.860933746E+02 -.860525388E+02 -.860127565E+02 -.859741084E+02 -.859366755E+02 -.859005385E+02 -.858657778E+02 -.858324726E+02 -.858007014E+02 -.857705407E+02 -.857420652E+02 -.857153470E+02 -.856904554E+02 -.856674559E+02 -.856464105E+02 -.856273767E+02 -.856104070E+02 -.855955489E+02 -.855828445E+02 -.855723296E+02 -.855640342E+02 -.855579814E+02 -.855541881E+02 -.855526641E+02 -.855534125E+02 -.855564293E+02 -.855617039E+02 -.855692187E+02 -.855789496E+02 -.855908659E+02 -.856049308E+02 -.856211017E+02 -.856393303E+02 -.856595632E+02 -.856817423E+02 -.857058050E+02 -.857316851E+02 -.857593129E+02 -.857886156E+02 -.858195183E+02 -.858519439E+02 -.858858138E+02 -.859210487E+02 -.859575680E+02 -.859952914E+02 -.860341384E+02 -.860740287E+02 -.861148827E+02 -.861566214E+02 -.861991664E+02 -.862424400E+02 -.862863649E+02 -.863308638E+02 -.863758591E+02 -.864212715E+02 -.864670196E+02 -.865130180E+02 -.865591753E+02 -.866053917E+02 -.866515554E+02 -.866975383E+02 -.867431902E+02 -.867883310E+02 -.868327418E+02 -.868761512E+02 -.869182202E+02 -.869585201E+02 -.869965055E+02 -.870314787E+02 -.870625435E+02 -.870885454E+02 -.871079944E+02 -.871189644E+02 -.871189644E+02
 -.870911394E+02 -.870911394E+02 -.870787304E+02 -.870567258E+02 -.870273015E+02 -.869921407E+02 -.869525475E+02 -.869095342E+02 -.868638882E+02 -.868162256E+02 -.867670312E+02 -.867166897E+02 -.866655093E+02 -.866137403E+02 -.865615888E+02 -.865092273E+02 -.864568035E+02 -.864044468E+02 -.863522728E+02 -.863003881E+02 -.862488933E+02 -.861978848E+02 -.861474564E+02 -.860977012E+02 -.860487115E+02 -.860005797E+02 -.859533987E+02 -.859072621E+02 -.858622642E+02 -.858184998E+02 -.857760648E+02 -.857350549E+02 -.856955659E+02 -.856576930E+02 -.856215302E+02 -.855871698E+02 -.855547019E+02 -.855242137E+02 -.854957890E+02 -.854695079E+02 -.854454455E+02 -.854236720E+02 -.854042520E+02 -.853872437E+02 -.853726984E+02 -.853606604E+02 -.853511663E+02 -.853442449E+02 -.853399166E+02 -.853381938E+02 -.853390802E+02 -.853425710E+02 -.853486531E+02 -.853573051E+02 -.853684972E+02 -.853821919E+02 -.853983441E+02 -.854169015E+02 -.854378050E+02 -.854609893E+02 -.854863836E+02 -.855139118E+02 -.855434931E+02 -.855750430E+02 -.856084737E+02 -.856436946E+02 -.856806128E+02 -.857191342E+02 -.857591634E+02 -.858006049E+02 -.858433629E+02 -.858873421E+02 -.859324479E+02 -.859785869E+02 -.860256667E+02 -.860735963E+02 -.861222859E+02 -.861716465E+02 -.862215898E+02 -.862720277E+02 -.863228709E+02 -.863740280E+02 -.864254039E+02 -.864768976E+02 -.865283988E+02 -.865797850E+02 -.866309158E+02 -.866816269E+02 -.867317220E+02 -.867809617E+02 -.868290499E+02 -.868756158E+02 -.869201903E+02 -.869621764E+02 -.870008092E+02 -.870351059E+02 -.870637990E+02 -.870852519E+02 -.870973478E+02 -.870973478E+02
 -.870681358E+02 -.870681358E+02 -.870545260E+02 -.870303832E+02 -.869980854E+02 -.869594728E+02 -.869159694E+02 -.868686784E+02 -.868184567E+02 -.867659738E+02 -.867117556E+02 -.866562194E+02 -.865997002E+02 -.865424702E+02 -.864847538E+02 -.864267389E+02 -.863685864E+02 -.863104371E+02 -.862524177E+02 -.861946453E+02 -.861372314E+02 -.860802835E+02 -.860239078E+02 -.859682099E+02 -.859132952E+02 -.858592701E+02 -.858062418E+02 -.857543189E+02 -.857036115E+02 -.856542313E+02 -.856062911E+02 -.855599047E+02 -.855151862E+02 -.854722494E+02 -.854312072E+02 -.853921707E+02 -.853552485E+02 -.853205464E+02 -.852881661E+02 -.852582048E+02 -.852307545E+02 -.852059011E+02 -.851837235E+02 -.851642933E+02 -.851476737E+02 -.851339190E+02 -.851230745E+02 -.851151755E+02 -.851102474E+02 -.851083054E+02 -.851093542E+02 -.851133880E+02 -.851203907E+02 -.851303358E+02 -.851431868E+02 -.851588975E+02 -.851774125E+02 -.851986675E+02 -.852225902E+02 -.852491007E+02 -.852781122E+02 -.853095320E+02 -.853432620E+02 -.853791995E+02 -.854172380E+02 -.854572681E+02 -.854991782E+02 -.855428551E+02 -.855881850E+02 -.856350537E+02 -.856833479E+02 -.857329547E+02 -.857837630E+02 -.858356634E+02 -.858885482E+02 -.859423121E+02 -.859968516E+02 -.860520651E+02 -.861078521E+02 -.861641131E+02 -.862207483E+02 -.862776559E+02 -.863347309E+02 -.863918623E+02 -.864489298E+02 -.865058001E+02 -.865623209E+02 -.866183145E+02 -.866735684E+02 -.867278234E+02 -.867807591E+02 -.868319734E+02 -.868809573E+02 -.869270622E+02 -.869694562E+02 -.870070691E+02 -.870385199E+02 -.870620238E+02 -.870752708E+02 -.870752708E+02
 -.870446079E+02 -.870446079E+02 -.870297659E+02 -.870034290E+02 -.869681820E+02 -.869260222E+02 -.868784928E+02 -.868267877E+02 -.867718334E+02 -.867143519E+02 -.866549106E+02 -.865939598E+02 -.865318608E+02 -.864689071E+02 -.864053404E+02 -.863413634E+02 -.862771491E+02 -.862128497E+02 -.861486025E+02 -.860845358E+02 -.860207721E+02 -.859574313E+02 -.858946325E+02 -.858324945E+02 -.857711376E+02 -.857106831E+02 -.856512547E+02 -.855929781E+02 -.855359819E+02 -.854803971E+02 -.854263568E+02 -.853739961E+02 -.853234509E+02 -.852748574E+02 -.852283509E+02 -.851840654E+02 -.851421323E+02 -.851026797E+02 -.850658316E+02 -.850317066E+02 -.850004173E+02 -.849720691E+02 -.849467590E+02 -.849245752E+02 -.849055954E+02 -.848898870E+02 -.848775058E+02 -.848684957E+02 -.848628881E+02 -.848607019E+02 -.848619431E+02 -.848666045E+02 -.848746662E+02 -.848860956E+02 -.849008475E+02 -.849188649E+02 -.849400794E+02 -.849644119E+02 -.849917734E+02 -.850220657E+02 -.850551827E+02 -.850910108E+02 -.851294303E+02 -.851703163E+02 -.852135397E+02 -.852589681E+02 -.853064670E+02 -.853559004E+02 -.854071321E+02 -.854600262E+02 -.855144480E+02 -.855702645E+02 -.856273450E+02 -.856855615E+02 -.857447892E+02 -.858049063E+02 -.858657940E+02 -.859273367E+02 -.859894207E+02 -.860519345E+02 -.861147668E+02 -.861778054E+02 -.862409352E+02 -.863040352E+02 -.863669755E+02 -.864296124E+02 -.864917824E+02 -.865532948E+02 -.866139217E+02 -.866733854E+02 -.867313414E+02 -.867873574E+02 -.868408854E+02 -.868912255E+02 -.869374794E+02 -.869784896E+02 -.870127612E+02 -.870383601E+02 -.870527818E+02 -.870527818E+02
 -.870206147E+02 -.870206147E+02 -.870045134E+02 -.869759337E+02 -.869376679E+02 -.868918701E+02 -.868402025E+02 -.867839493E+02 -.867241053E+02 -.866614453E+02 -.865965779E+02 -.865299856E+02 -.864620550E+02 -.863930998E+02 -.863233778E+02 -.862531046E+02 -.861824649E+02 -.861116215E+02 -.860407224E+02 -.859699066E+02 -.858993087E+02 -.858290611E+02 -.857592962E+02 -.856901476E+02 -.856217512E+02 -.855542453E+02 -.854877719E+02 -.854224766E+02 -.853585092E+02 -.852960234E+02 -.852351766E+02 -.851761288E+02 -.851190421E+02 -.850640794E+02 -.850114036E+02 -.849611764E+02 -.849135570E+02 -.848687014E+02 -.848267611E+02 -.847878814E+02 -.847522005E+02 -.847198484E+02 -.846909448E+02 -.846655985E+02 -.846439062E+02 -.846259514E+02 -.846118033E+02 -.846015168E+02 -.845951311E+02 -.845926697E+02 -.845941401E+02 -.845995337E+02 -.846088256E+02 -.846219753E+02 -.846389268E+02 -.846596091E+02 -.846839377E+02 -.847118146E+02 -.847431297E+02 -.847777622E+02 -.848155813E+02 -.848564476E+02 -.849002146E+02 -.849467298E+02 -.849958361E+02 -.850473730E+02 -.851011779E+02 -.851570875E+02 -.852149384E+02 -.852745686E+02 -.853358181E+02 -.853985301E+02 -.854625510E+02 -.855277316E+02 -.855939269E+02 -.856609967E+02 -.857288052E+02 -.857972212E+02 -.858661169E+02 -.859353678E+02 -.860048508E+02 -.860744431E+02 -.861440196E+02 -.862134499E+02 -.862825947E+02 -.863513008E+02 -.864193944E+02 -.864866730E+02 -.865528945E+02 -.866177635E+02 -.866809133E+02 -.867418825E+02 -.868000850E+02 -.868547711E+02 -.869049769E+02 -.869494585E+02 -.869866073E+02 -.870143401E+02 -.870299566E+02 -.870299566E+02
 -.869962516E+02 -.869962516E+02 -.869788711E+02 -.869480084E+02 -.869066630E+02 -.868571453E+02 -.868012356E+02 -.867403068E+02 -.866754215E+02 -.866074067E+02 -.865369109E+02 -.864644473E+02 -.863904260E+02 -.863151788E+02 -.862389776E+02 -.861620496E+02 -.860845898E+02 -.860067706E+02 -.859287501E+02 -.858506784E+02 -.857727015E+02 -.856949646E+02 -.856176142E+02 -.855407993E+02 -.854646726E+02 -.853893915E+02 -.853151184E+02 -.852420220E+02 -.851702768E+02 -.851000630E+02 -.850315664E+02 -.849649771E+02 -.849004882E+02 -.848382954E+02 -.847785948E+02 -.847215823E+02 -.846674517E+02 -.846163937E+02 -.845685939E+02 -.845242312E+02 -.844834764E+02 -.844464901E+02 -.844134211E+02 -.843844046E+02 -.843595611E+02 -.843389950E+02 -.843227930E+02 -.843110238E+02 -.843037366E+02 -.843009611E+02 -.843027068E+02 -.843089628E+02 -.843196982E+02 -.843348622E+02 -.843543849E+02 -.843781778E+02 -.844061352E+02 -.844381352E+02 -.844740412E+02 -.845137032E+02 -.845569593E+02 -.846036377E+02 -.846535582E+02 -.847065340E+02 -.847623730E+02 -.848208801E+02 -.848818584E+02 -.849451107E+02 -.850104411E+02 -.850776560E+02 -.851465656E+02 -.852169844E+02 -.852887324E+02 -.853616355E+02 -.854355259E+02 -.855102424E+02 -.855856305E+02 -.856615417E+02 -.857378332E+02 -.858143667E+02 -.858910075E+02 -.859676219E+02 -.860440753E+02 -.861202287E+02 -.861959345E+02 -.862710311E+02 -.863453358E+02 -.864186358E+02 -.864906765E+02 -.865611469E+02 -.866296596E+02 -.866957261E+02 -.867587243E+02 -.868178564E+02 -.868720946E+02 -.869201102E+02 -.869601823E+02 -.869900794E+02 -.870069060E+02 -.870069060E+02
 -.869716616E+02 -.869716616E+02 -.869529887E+02 -.869198134E+02 -.868753407E+02 -.868220353E+02 -.867617931E+02 -.866960746E+02 -.866260089E+02 -.865524730E+02 -.864761531E+02 -.863975906E+02 -.863172165E+02 -.862353775E+02 -.861523573E+02 -.860683925E+02 -.859836866E+02 -.858984206E+02 -.858127616E+02 -.857268696E+02 -.856409016E+02 -.855550155E+02 -.854693717E+02 -.853841355E+02 -.852994777E+02 -.852155764E+02 -.851326177E+02 -.850507961E+02 -.849703147E+02 -.848913851E+02 -.848142265E+02 -.847390646E+02 -.846661305E+02 -.845956593E+02 -.845278882E+02 -.844630553E+02 -.844013976E+02 -.843431489E+02 -.842885383E+02 -.842377871E+02 -.841911073E+02 -.841486990E+02 -.841107479E+02 -.840774236E+02 -.840488774E+02 -.840252405E+02 -.840066225E+02 -.839931100E+02 -.839847655E+02 -.839816264E+02 -.839837049E+02 -.839909875E+02 -.840034350E+02 -.840209836E+02 -.840435451E+02 -.840710082E+02 -.841032402E+02 -.841400881E+02 -.841813810E+02 -.842269316E+02 -.842765384E+02 -.843299884E+02 -.843870585E+02 -.844475186E+02 -.845111331E+02 -.845776638E+02 -.846468711E+02 -.847185166E+02 -.847923646E+02 -.848681835E+02 -.849457475E+02 -.850248376E+02 -.851052424E+02 -.851867593E+02 -.852691944E+02 -.853523631E+02 -.854360898E+02 -.855202077E+02 -.856045579E+02 -.856889883E+02 -.857733523E+02 -.858575061E+02 -.859413067E+02 -.860246075E+02 -.861072541E+02 -.861890786E+02 -.862698912E+02 -.863494712E+02 -.864275540E+02 -.865038151E+02 -.865778494E+02 -.866491438E+02 -.867170429E+02 -.867807037E+02 -.868390371E+02 -.868906322E+02 -.869336585E+02 -.869657384E+02 -.869837836E+02 -.869837836E+02
 -.869470404E+02 -.869470404E+02 -.869270705E+02 -.868915677E+02 -.868439383E+02 -.867867975E+02 -.867221542E+02 -.866515542E+02 -.865761896E+02 -.864969844E+02 -.864146591E+02 -.863297794E+02 -.862427927E+02 -.861540579E+02 -.860638667E+02 -.859724625E+02 -.858800549E+02 -.857868311E+02 -.856929655E+02 -.855986260E+02 -.855039798E+02 -.854091959E+02 -.853144488E+02 -.852199198E+02 -.851257996E+02 -.850322886E+02 -.849395990E+02 -.848479550E+02 -.847575925E+02 -.846687597E+02 -.845817152E+02 -.844967277E+02 -.844140740E+02 -.843340374E+02 -.842569059E+02 -.841829703E+02 -.841125215E+02 -.840458484E+02 -.839832347E+02 -.839249562E+02 -.838712780E+02 -.838224510E+02 -.837787093E+02 -.837402669E+02 -.837073155E+02 -.836800219E+02 -.836585254E+02 -.836429364E+02 -.836333347E+02 -.836297684E+02 -.836322530E+02 -.836407713E+02 -.836552737E+02 -.836756789E+02 -.837018747E+02 -.837337199E+02 -.837710463E+02 -.838136604E+02 -.838613463E+02 -.839138685E+02 -.839709745E+02 -.840323977E+02 -.840978607E+02 -.841670783E+02 -.842397600E+02 -.843156131E+02 -.843943454E+02 -.844756675E+02 -.845592948E+02 -.846449500E+02 -.847323639E+02 -.848212779E+02 -.849114442E+02 -.850026270E+02 -.850946028E+02 -.851871609E+02 -.852801030E+02 -.853732426E+02 -.854664044E+02 -.855594227E+02 -.856521395E+02 -.857444024E+02 -.858360614E+02 -.859269644E+02 -.860169529E+02 -.861058548E+02 -.861934766E+02 -.862795926E+02 -.863639313E+02 -.864461585E+02 -.865258546E+02 -.866024858E+02 -.866753671E+02 -.867436139E+02 -.868060801E+02 -.868612765E+02 -.869072669E+02 -.869415319E+02 -.869607945E+02 -.869607945E+02
 -.869226477E+02 -.869226477E+02 -.869013879E+02 -.868635621E+02 -.868127712E+02 -.867517762E+02 -.866826952E+02 -.866071537E+02 -.865264027E+02 -.864414084E+02 -.863529200E+02 -.862615220E+02 -.861676742E+02 -.860717420E+02 -.859740216E+02 -.858747590E+02 -.857741663E+02 -.856724338E+02 -.855697397E+02 -.854662574E+02 -.853621611E+02 -.852576297E+02 -.851528502E+02 -.850480202E+02 -.849433500E+02 -.848390644E+02 -.847354043E+02 -.846326268E+02 -.845310057E+02 -.844308313E+02 -.843324092E+02 -.842360593E+02 -.841421138E+02 -.840509155E+02 -.839628156E+02 -.838781706E+02 -.837973401E+02 -.837206825E+02 -.836485522E+02 -.835812956E+02 -.835192464E+02 -.834627225E+02 -.834120212E+02 -.833674159E+02 -.833291516E+02 -.832974423E+02 -.832724674E+02 -.832543692E+02 -.832432505E+02 -.832391736E+02 -.832421586E+02 -.832521836E+02 -.832691848E+02 -.832930575E+02 -.833236576E+02 -.833608038E+02 -.834042806E+02 -.834538407E+02 -.835092092E+02 -.835700868E+02 -.836361540E+02 -.837070751E+02 -.837825022E+02 -.838620791E+02 -.839454454E+02 -.840322400E+02 -.841221043E+02 -.842146855E+02 -.843096395E+02 -.844066329E+02 -.845053452E+02 -.846054704E+02 -.847067182E+02 -.848088152E+02 -.849115046E+02 -.850145471E+02 -.851177201E+02 -.852208170E+02 -.853236462E+02 -.854260292E+02 -.855277988E+02 -.856287958E+02 -.857288660E+02 -.858278551E+02 -.859256036E+02 -.860219395E+02 -.861166692E+02 -.862095663E+02 -.863003571E+02 -.863887021E+02 -.864741718E+02 -.865562167E+02 -.866341272E+02 -.867069825E+02 -.867735845E+02 -.868323716E+02 -.868813079E+02 -.869177387E+02 -.869382053E+02 -.869382053E+02
 -.868988209E+02 -.868988209E+02 -.868762915E+02 -.868361718E+02 -.867822483E+02 -.867174208E+02 -.866439082E+02 -.865634098E+02 -.864772286E+02 -.863863654E+02 -.862915915E+02 -.861935036E+02 -.860925670E+02 -.859891481E+02 -.858835418E+02 -.857759916E+02 -.856667066E+02 -.855558752E+02 -.854436745E+02 -.853302790E+02 -.852158659E+02 -.851006207E+02 -.849847405E+02 -.848684375E+02 -.847519414E+02 -.846355021E+02 -.845193908E+02 -.844039010E+02 -.842893493E+02 -.841760746E+02 -.840644377E+02 -.839548198E+02 -.838476206E+02 -.837432564E+02 -.836421568E+02 -.835447620E+02 -.834515185E+02 -.833628749E+02 -.832792772E+02 -.832011639E+02 -.831289599E+02 -.830630717E+02 -.830038816E+02 -.829517421E+02 -.829069707E+02 -.828698454E+02 -.828405997E+02 -.828194194E+02 -.828064393E+02 -.828017406E+02 -.828053501E+02 -.828172392E+02 -.828373248E+02 -.828654703E+02 -.829014880E+02 -.829451424E+02 -.829961536E+02 -.830542022E+02 -.831189335E+02 -.831899634E+02 -.832668833E+02 -.833492663E+02 -.834366720E+02 -.835286524E+02 -.836247568E+02 -.837245367E+02 -.838275499E+02 -.839333648E+02 -.840415634E+02 -.841517444E+02 -.842635257E+02 -.843765456E+02 -.844904650E+02 -.846049674E+02 -.847197599E+02 -.848345722E+02 -.849491569E+02 -.850632878E+02 -.851767584E+02 -.852893799E+02 -.854009788E+02 -.855113931E+02 -.856204683E+02 -.857280529E+02 -.858339913E+02 -.859381168E+02 -.860402413E+02 -.861401436E+02 -.862375535E+02 -.863321320E+02 -.864234464E+02 -.865109375E+02 -.865938777E+02 -.866713168E+02 -.867420120E+02 -.868043371E+02 -.868561647E+02 -.868947142E+02 -.869163554E+02 -.869163554E+02
 -.868759831E+02 -.868759831E+02 -.868522225E+02 -.868098714E+02 -.867528895E+02 -.866843030E+02 -.866064227E+02 -.865210115E+02 -.864294146E+02 -.863326582E+02 -.862315266E+02 -.861266206E+02 -.860184025E+02 -.859072324E+02 -.857933960E+02 -.856771267E+02 -.855586238E+02 -.854380660E+02 -.853156223E+02 -.851914612E+02 -.850657573E+02 -.849386967E+02 -.848104823E+02 -.846813372E+02 -.845515084E+02 -.844212697E+02 -.842909232E+02 -.841608015E+02 -.840312682E+02 -.839027175E+02 -.837755748E+02 -.836502943E+02 -.835273580E+02 -.834072729E+02 -.832905674E+02 -.831777877E+02 -.830694927E+02 -.829662483E+02 -.828686214E+02 -.827771726E+02 -.826924494E+02 -.826149781E+02 -.825452563E+02 -.824837452E+02 -.824308618E+02 -.823869727E+02 -.823523866E+02 -.823273499E+02 -.823120414E+02 -.823065696E+02 -.823109701E+02 -.823252052E+02 -.823491647E+02 -.823826676E+02 -.824254659E+02 -.824772484E+02 -.825376467E+02 -.826062417E+02 -.826825699E+02 -.827661315E+02 -.828563981E+02 -.829528199E+02 -.830548341E+02 -.831618715E+02 -.832733640E+02 -.833887503E+02 -.835074821E+02 -.836290285E+02 -.837528806E+02 -.838785545E+02 -.840055944E+02 -.841335739E+02 -.842620979E+02 -.843908027E+02 -.845193561E+02 -.846474569E+02 -.847748334E+02 -.849012421E+02 -.850264654E+02 -.851503088E+02 -.852725974E+02 -.853931725E+02 -.855118863E+02 -.856285961E+02 -.857431580E+02 -.858554177E+02 -.859652004E+02 -.860722972E+02 -.861764493E+02 -.862773264E+02 -.863745002E+02 -.864674099E+02 -.865553186E+02 -.866372554E+02 -.867119424E+02 -.867776986E+02 -.868323167E+02 -.868729024E+02 -.868956685E+02 -.868956685E+02
 -.868546586E+02 -.868546586E+02 -.868297297E+02 -.867852532E+02 -.867253440E+02 -.866531403E+02 -.865710300E+02 -.864808266E+02 -.863839047E+02 -.862813046E+02 -.861738123E+02 -.860620215E+02 -.859463817E+02 -.858272364E+02 -.857048520E+02 -.855794417E+02 -.854511843E+02 -.853202384E+02 -.851867548E+02 -.850508860E+02 -.849127942E+02 -.847726577E+02 -.846306767E+02 -.844870787E+02 -.843421223E+02 -.841961010E+02 -.840493462E+02 -.839022296E+02 -.837551647E+02 -.836086079E+02 -.834630581E+02 -.833190565E+02 -.831771848E+02 -.830380622E+02 -.829023421E+02 -.827707066E+02 -.826438610E+02 -.825225263E+02 -.824074307E+02 -.822993007E+02 -.821988506E+02 -.821067720E+02 -.820237230E+02 -.819503165E+02 -.818871100E+02 -.818345950E+02 -.817931874E+02 -.817632196E+02 -.817449340E+02 -.817384773E+02 -.817438983E+02 -.817611462E+02 -.817900721E+02 -.818304317E+02 -.818818903E+02 -.819440299E+02 -.820163568E+02 -.820983114E+02 -.821892781E+02 -.822885968E+02 -.823955732E+02 -.825094906E+02 -.826296201E+02 -.827552308E+02 -.828855994E+02 -.830200178E+02 -.831578014E+02 -.832982943E+02 -.834408748E+02 -.835849590E+02 -.837300039E+02 -.838755086E+02 -.840210159E+02 -.841661114E+02 -.843104236E+02 -.844536217E+02 -.845954142E+02 -.847355458E+02 -.848737945E+02 -.850099678E+02 -.851438989E+02 -.852754412E+02 -.854044631E+02 -.855308414E+02 -.856544534E+02 -.857751675E+02 -.858928320E+02 -.860072611E+02 -.861182169E+02 -.862253880E+02 -.863283606E+02 -.864265830E+02 -.865193192E+02 -.866055892E+02 -.866840917E+02 -.867531042E+02 -.868103537E+02 -.868528493E+02 -.868766657E+02 -.868766657E+02
 -.868354897E+02 -.868354897E+02 -.868094858E+02 -.867630439E+02 -.867004111E+02 -.866248167E+02 -.865387071E+02 -.864439291E+02 -.863418715E+02 -.862335735E+02 -.861198088E+02 -.860011509E+02 -.858780234E+02 -.857507396E+02 -.856195334E+02 -.854845837E+02 -.853460342E+02 -.852040093E+02 -.850586266E+02 -.849100079E+02 -.847582885E+02 -.846036247E+02 -.844462011E+02 -.842862368E+02 -.841239907E+02 -.839597671E+02 -.837939197E+02 -.836268553E+02 -.834590373E+02 -.832909878E+02 -.831232888E+02 -.829565827E+02 -.827915711E+02 -.826290126E+02 -.824697186E+02 -.823145478E+02 -.821643985E+02 -.820201996E+02 -.818828991E+02 -.817534521E+02 -.816328059E+02 -.815218852E+02 -.814215763E+02 -.813327101E+02 -.812560465E+02 -.811922586E+02 -.811419186E+02 -.811054855E+02 -.810832941E+02 -.810755484E+02 -.810823159E+02 -.811035269E+02 -.811389753E+02 -.811883237E+02 -.812511111E+02 -.813267630E+02 -.814146039E+02 -.815138714E+02 -.816237320E+02 -.817432971E+02 -.818716392E+02 -.820078082E+02 -.821508465E+02 -.822998031E+02 -.824537463E+02 -.826117750E+02 -.827730275E+02 -.829366898E+02 -.831020004E+02 -.832682552E+02 -.834348092E+02 -.836010785E+02 -.837665393E+02 -.839307271E+02 -.840932346E+02 -.842537084E+02 -.844118462E+02 -.845673918E+02 -.847201314E+02 -.848698881E+02 -.850165167E+02 -.851598973E+02 -.852999291E+02 -.854365224E+02 -.855695899E+02 -.856990368E+02 -.858247481E+02 -.859465741E+02 -.860643112E+02 -.861776794E+02 -.862862926E+02 -.863896208E+02 -.864869426E+02 -.865772826E+02 -.866593311E+02 -.867313407E+02 -.867909912E+02 -.868352162E+02 -.868599777E+02 -.868599777E+02
 -.868192494E+02 -.868192494E+02 -.867923014E+02 -.867441214E+02 -.866790579E+02 -.866004039E+02 -.865106406E+02 -.864116273E+02 -.863047471E+02 -.861910201E+02 -.860711907E+02 -.859457954E+02 -.858152150E+02 -.856797152E+02 -.855394794E+02 -.853946336E+02 -.852452669E+02 -.850914488E+02 -.849332428E+02 -.847707187E+02 -.846039626E+02 -.844330871E+02 -.842582387E+02 -.840796069E+02 -.838974309E+02 -.837120072E+02 -.835236960E+02 -.833329276E+02 -.831402079E+02 -.829461234E+02 -.827513446E+02 -.825566288E+02 -.823628203E+02 -.821708496E+02 -.819817297E+02 -.817965498E+02 -.816164667E+02 -.814426930E+02 -.812764823E+02 -.811191116E+02 -.809718615E+02 -.808359939E+02 -.807127282E+02 -.806032165E+02 -.805085194E+02 -.804295815E+02 -.803672094E+02 -.803220526E+02 -.802945866E+02 -.802851012E+02 -.802936932E+02 -.803202634E+02 -.803645194E+02 -.804259832E+02 -.805040030E+02 -.805977694E+02 -.807063351E+02 -.808286372E+02 -.809635206E+02 -.811097633E+02 -.812661006E+02 -.814312489E+02 -.816039282E+02 -.817828820E+02 -.819668945E+02 -.821548060E+02 -.823455239E+02 -.825380322E+02 -.827313976E+02 -.829247726E+02 -.831173974E+02 -.833085988E+02 -.834977883E+02 -.836844582E+02 -.838681773E+02 -.840485854E+02 -.842253873E+02 -.843983463E+02 -.845672781E+02 -.847320433E+02 -.848925402E+02 -.850486977E+02 -.852004668E+02 -.853478121E+02 -.854907017E+02 -.856290964E+02 -.857629363E+02 -.858921248E+02 -.860165097E+02 -.861358588E+02 -.862498295E+02 -.863579299E+02 -.864594693E+02 -.865534940E+02 -.866387047E+02 -.867133492E+02 -.867750834E+02 -.868207922E+02 -.868463568E+02 -.868463568E+02
 -.868068544E+02 -.868068544E+02 -.867791401E+02 -.867295308E+02 -.866624367E+02 -.865811811E+02 -.864882506E+02 -.863854907E+02 -.862742551E+02 -.861555231E+02 -.860299888E+02 -.858981305E+02 -.857602646E+02 -.856165874E+02 -.854672077E+02 -.853121735E+02 -.851514928E+02 -.849851519E+02 -.848131303E+02 -.846354138E+02 -.844520066E+02 -.842629425E+02 -.840682951E+02 -.838681880E+02 -.836628055E+02 -.834524023E+02 -.832373143E+02 -.830179683E+02 -.827948922E+02 -.825687237E+02 -.823402193E+02 -.821102595E+02 -.818798547E+02 -.816501455E+02 -.814224023E+02 -.811980189E+02 -.809785033E+02 -.807654627E+02 -.805605842E+02 -.803656103E+02 -.801823098E+02 -.800124449E+02 -.798577350E+02 -.797198189E+02 -.796002154E+02 -.795002865E+02 -.794212009E+02 -.793639030E+02 -.793290871E+02 -.793171770E+02 -.793283144E+02 -.793623547E+02 -.794188709E+02 -.794971659E+02 -.795962924E+02 -.797150784E+02 -.798521593E+02 -.800060131E+02 -.801749982E+02 -.803573923E+02 -.805514300E+02 -.807553397E+02 -.809673757E+02 -.811858478E+02 -.814091457E+02 -.816357581E+02 -.818642879E+02 -.820934616E+02 -.823221353E+02 -.825492958E+02 -.827740592E+02 -.829956666E+02 -.832134774E+02 -.834269618E+02 -.836356913E+02 -.838393297E+02 -.840376227E+02 -.842303886E+02 -.844175080E+02 -.845989142E+02 -.847745840E+02 -.849445277E+02 -.851087798E+02 -.852673886E+02 -.854204054E+02 -.855678726E+02 -.857098094E+02 -.858461957E+02 -.859769518E+02 -.861019139E+02 -.862208029E+02 -.863331844E+02 -.864384186E+02 -.865355945E+02 -.866234452E+02 -.867002386E+02 -.867636352E+02 -.868105042E+02 -.868366860E+02 -.868366860E+02
 -.867993780E+02 -.867993780E+02 -.867711296E+02 -.867204957E+02 -.866518991E+02 -.865686514E+02 -.864732092E+02 -.863673725E+02 -.862524378E+02 -.861293168E+02 -.859986275E+02 -.858607641E+02 -.857159517E+02 -.855642880E+02 -.854057769E+02 -.852403548E+02 -.850679126E+02 -.848883140E+02 -.847014115E+02 -.845070609E+02 -.843051343E+02 -.840955335E+02 -.838782021E+02 -.836531397E+02 -.834204151E+02 -.831801820E+02 -.829326939E+02 -.826783213E+02 -.824175680E+02 -.821510884E+02 -.818797028E+02 -.816044124E+02 -.813264108E+02 -.810470926E+02 -.807680565E+02 -.804911030E+02 -.802182248E+02 -.799515892E+02 -.796935125E+02 -.794464252E+02 -.792128293E+02 -.789952479E+02 -.787961692E+02 -.786179860E+02 -.784629339E+02 -.783330296E+02 -.782300134E+02 -.781552974E+02 -.781099224E+02 -.780945254E+02 -.781093197E+02 -.781540881E+02 -.782281894E+02 -.783305789E+02 -.784598409E+02 -.786142311E+02 -.787917294E+02 -.789900968E+02 -.792069370E+02 -.794397589E+02 -.796860363E+02 -.799432642E+02 -.802090091E+02 -.804809520E+02 -.807569224E+02 -.810349245E+02 -.813131549E+02 -.815900118E+02 -.818640976E+02 -.821342157E+02 -.823993619E+02 -.826587127E+02 -.829116114E+02 -.831575513E+02 -.833961602E+02 -.836271833E+02 -.838504672E+02 -.840659445E+02 -.842736196E+02 -.844735551E+02 -.846658592E+02 -.848506736E+02 -.850281622E+02 -.851984996E+02 -.853618591E+02 -.855183998E+02 -.856682527E+02 -.858115036E+02 -.859481729E+02 -.860781908E+02 -.862013660E+02 -.863173459E+02 -.864255653E+02 -.865251806E+02 -.866149842E+02 -.866932940E+02 -.867578089E+02 -.868054232E+02 -.868319848E+02 -.868319848E+02
 -.867980516E+02 -.867980516E+02 -.867695643E+02 -.867184224E+02 -.866490008E+02 -.865645491E+02 -.864674511E+02 -.863594245E+02 -.862416749E+02 -.861150148E+02 -.859799547E+02 -.858367731E+02 -.856855698E+02 -.855263078E+02 -.853588462E+02 -.851829657E+02 -.849983912E+02 -.848048092E+02 -.846018847E+02 -.843892756E+02 -.841666474E+02 -.839336877E+02 -.836901218E+02 -.834357297E+02 -.831703658E+02 -.828939799E+02 -.826066416E+02 -.823085665E+02 -.820001448E+02 -.816819707E+02 -.813548728E+02 -.810199432E+02 -.806785632E+02 -.803324258E+02 -.799835491E+02 -.796342825E+02 -.792872998E+02 -.789455798E+02 -.786123714E+02 -.782911437E+02 -.779855216E+02 -.776992072E+02 -.774358900E+02 -.771991499E+02 -.769923557E+02 -.768185645E+02 -.766804265E+02 -.765800999E+02 -.765191794E+02 -.764986426E+02 -.765188174E+02 -.765793699E+02 -.766793165E+02 -.768170568E+02 -.769904272E+02 -.771967723E+02 -.774330303E+02 -.776958282E+02 -.779815824E+02 -.782865999E+02 -.786071759E+02 -.789396830E+02 -.792806494E+02 -.796268241E+02 -.799752263E+02 -.803231799E+02 -.806683333E+02 -.810086660E+02 -.813424829E+02 -.816683999E+02 -.819853226E+02 -.822924196E+02 -.825890941E+02 -.828749532E+02 -.831497791E+02 -.834135006E+02 -.836661671E+02 -.839079254E+02 -.841389982E+02 -.843596658E+02 -.845702496E+02 -.847710970E+02 -.849625688E+02 -.851450260E+02 -.853188177E+02 -.854842683E+02 -.856416629E+02 -.857912319E+02 -.859331302E+02 -.860674141E+02 -.861940099E+02 -.863126749E+02 -.864229472E+02 -.865240799E+02 -.866149561E+02 -.866939784E+02 -.867589253E+02 -.868067638E+02 -.868334084E+02 -.868334084E+02
 -.868042579E+02 -.868042579E+02 -.867758994E+02 -.867248946E+02 -.866554976E+02 -.865708370E+02 -.864731736E+02 -.863640995E+02 -.862446900E+02 -.861156213E+02 -.859772594E+02 -.858297281E+02 -.856729608E+02 -.855067404E+02 -.853307299E+02 -.851444973E+02 -.849475356E+02 -.847392792E+02 -.845191200E+02 -.842864204E+02 -.840405289E+02 -.837807953E+02 -.835065891E+02 -.832173213E+02 -.829124702E+02 -.825916123E+02 -.822544590E+02 -.819008985E+02 -.815310433E+02 -.811452820E+02 -.807443344E+02 -.803293069E+02 -.799017462E+02 -.794636862E+02 -.790176849E+02 -.785668462E+02 -.781148220E+02 -.776657907E+02 -.772244101E+02 -.767957424E+02 -.763851523E+02 -.759981816E+02 -.756404031E+02 -.753172619E+02 -.750339093E+02 -.747950385E+02 -.746047298E+02 -.744663126E+02 -.743822503E+02 -.743540543E+02 -.743822313E+02 -.744662651E+02 -.746046345E+02 -.747948673E+02 -.750336256E+02 -.753168216E+02 -.756397551E+02 -.759972693E+02 -.763839145E+02 -.767941142E+02 -.772223241E+02 -.776631779E+02 -.781116123E+02 -.785629691E+02 -.790130695E+02 -.794582617E+02 -.798954415E+02 -.803220506E+02 -.807360544E+02 -.811359053E+02 -.815204955E+02 -.818891036E+02 -.822413387E+02 -.825770862E+02 -.828964554E+02 -.831997330E+02 -.834873411E+02 -.837598013E+02 -.840177046E+02 -.842616857E+02 -.844924024E+02 -.847105181E+02 -.849166870E+02 -.851115420E+02 -.852956821E+02 -.854696613E+02 -.856339756E+02 -.857890487E+02 -.859352140E+02 -.860726923E+02 -.862015631E+02 -.863217277E+02 -.864328600E+02 -.865343437E+02 -.866251889E+02 -.867039239E+02 -.867684535E+02 -.868158749E+02 -.868422385E+02 -.868422385E+02
 -.868195138E+02 -.868195138E+02 -.867917323E+02 -.867416537E+02 -.866733259E+02 -.865896873E+02 -.864928182E+02 -.863841348E+02 -.862645373E+02 -.861345222E+02 -.859942679E+02 -.858436982E+02 -.856825302E+02 -.855103106E+02 -.853264428E+02 -.851302076E+02 -.849207794E+02 -.846972394E+02 -.844585872E+02 -.842037520E+02 -.839316052E+02 -.836409761E+02 -.833306713E+02 -.829995016E+02 -.826463159E+02 -.822700456E+02 -.818697593E+02 -.814447294E+02 -.809945114E+02 -.805190335E+02 -.800186950E+02 -.794944702E+02 -.789480110E+02 -.783817419E+02 -.777989377E+02 -.772037766E+02 -.766013570E+02 -.759976737E+02 -.753995452E+02 -.748144936E+02 -.742505766E+02 -.737161789E+02 -.732197725E+02 -.727696569E+02 -.723736930E+02 -.720390431E+02 -.717719306E+02 -.715774288E+02 -.714592875E+02 -.714198062E+02 -.714597548E+02 -.715783478E+02 -.717732708E+02 -.720407592E+02 -.723757267E+02 -.727719377E+02 -.732222194E+02 -.737187026E+02 -.742530812E+02 -.748168791E+02 -.754017092E+02 -.759995138E+02 -.766027722E+02 -.772046684E+02 -.777992114E+02 -.783813066E+02 -.789467800E+02 -.794923603E+02 -.800156262E+02 -.805149280E+02 -.809892929E+02 -.814383218E+02 -.818620860E+02 -.822610288E+02 -.826358753E+02 -.829875550E+02 -.833171344E+02 -.836257633E+02 -.839146314E+02 -.841849346E+02 -.844378494E+02 -.846745139E+02 -.848960138E+02 -.851033712E+02 -.852975358E+02 -.854793768E+02 -.856496735E+02 -.858091053E+02 -.859582370E+02 -.860975010E+02 -.862271718E+02 -.863473331E+02 -.864578324E+02 -.865582221E+02 -.866476804E+02 -.867249073E+02 -.867879887E+02 -.868342172E+02 -.868598608E+02 -.868598608E+02
 -.868454325E+02 -.868454325E+02 -.868187643E+02 -.867705595E+02 -.867045618E+02 -.866234396E+02 -.865290272E+02 -.864225088E+02 -.863045588E+02 -.861754457E+02 -.860351113E+02 -.858832270E+02 -.857192357E+02 -.855423811E+02 -.853517285E+02 -.851461782E+02 -.849244744E+02 -.846852108E+02 -.844268348E+02 -.841476515E+02 -.838458307E+02 -.835194181E+02 -.831663550E+02 -.827845080E+02 -.823717133E+02 -.819258387E+02 -.814448667E+02 -.809270002E+02 -.803707943E+02 -.797753108E+02 -.791402945E+02 -.784663612E+02 -.777551897E+02 -.770097004E+02 -.762342039E+02 -.754345022E+02 -.746179234E+02 -.737932778E+02 -.729707270E+02 -.721615684E+02 -.713779422E+02 -.706324769E+02 -.699378962E+02 -.693066073E+02 -.687502959E+02 -.682795457E+02 -.679034990E+02 -.676295694E+02 -.674632139E+02 -.674077681E+02 -.674643471E+02 -.676318128E+02 -.679068065E+02 -.682838496E+02 -.687555075E+02 -.693126191E+02 -.699445839E+02 -.706397024E+02 -.713855567E+02 -.721694165E+02 -.729786499E+02 -.738011179E+02 -.746255275E+02 -.754417244E+02 -.762409083E+02 -.770157622E+02 -.777604959E+02 -.784708100E+02 -.791437944E+02 -.797777792E+02 -.803721551E+02 -.809271821E+02 -.814438007E+02 -.819234566E+02 -.823679456E+02 -.827792833E+02 -.831595989E+02 -.835110535E+02 -.838357789E+02 -.841358341E+02 -.844131761E+02 -.846696417E+02 -.849069375E+02 -.851266341E+02 -.853301647E+02 -.855188239E+02 -.856937660E+02 -.858560022E+02 -.860063927E+02 -.861456359E+02 -.862742490E+02 -.863925415E+02 -.865005759E+02 -.865981155E+02 -.866845514E+02 -.867588072E+02 -.868192103E+02 -.868633243E+02 -.868877277E+02 -.868877277E+02
 -.868836635E+02 -.868836635E+02 -.868587391E+02 -.868135268E+02 -.867513535E+02 -.866745287E+02 -.865845676E+02 -.864823613E+02 -.863683029E+02 -.862423809E+02 -.861042470E+02 -.859532629E+02 -.857885318E+02 -.856089178E+02 -.854130553E+02 -.851993506E+02 -.849659788E+02 -.847108755E+02 -.844317270E+02 -.841259608E+02 -.837907402E+02 -.834229651E+02 -.830192859E+02 -.825761347E+02 -.820897808E+02 -.815564179E+02 -.809722905E+02 -.803338645E+02 -.796380480E+02 -.788824596E+02 -.780657406E+02 -.771878934E+02 -.762506265E+02 -.752576717E+02 -.742150396E+02 -.731311748E+02 -.720169800E+02 -.708856890E+02 -.697525861E+02 -.686345872E+02 -.675497127E+02 -.665164936E+02 -.655533545E+02 -.646780127E+02 -.639069259E+02 -.632548077E+02 -.627342215E+02 -.623552571E+02 -.621252860E+02 -.620487913E+02 -.621272682E+02 -.623591911E+02 -.627400467E+02 -.632624338E+02 -.639162333E+02 -.646888534E+02 -.655655544E+02 -.665298551E+02 -.675640186E+02 -.686496059E+02 -.697680775E+02 -.709014115E+02 -.720326976E+02 -.731466635E+02 -.742300930E+02 -.752721056E+02 -.762642809E+02 -.772006329E+02 -.780774531E+02 -.788930540E+02 -.796474500E+02 -.803420130E+02 -.809791327E+02 -.815619059E+02 -.820938675E+02 -.825787715E+02 -.830204206E+02 -.834225408E+02 -.837886957E+02 -.841222315E+02 -.844262473E+02 -.847035821E+02 -.849568151E+02 -.851882730E+02 -.854000415E+02 -.855939779E+02 -.857717229E+02 -.859347094E+02 -.860841670E+02 -.862211209E+02 -.863463834E+02 -.864605361E+02 -.865639006E+02 -.866564952E+02 -.867379727E+02 -.868075353E+02 -.868638196E+02 -.869047428E+02 -.869273004E+02 -.869273004E+02
 -.869358097E+02 -.869358097E+02 -.869133573E+02 -.868724327E+02 -.868158212E+02 -.867453753E+02 -.866622130E+02 -.865668661E+02 -.864593896E+02 -.863394380E+02 -.862063184E+02 -.860590230E+02 -.858962461E+02 -.857163882E+02 -.855175485E+02 -.852975088E+02 -.850537099E+02 -.847832217E+02 -.844827103E+02 -.841484043E+02 -.837760663E+02 -.833609732E+02 -.828979161E+02 -.823812281E+02 -.818048531E+02 -.811624708E+02 -.804476921E+02 -.796543404E+02 -.787768262E+02 -.778106160E+02 -.767527819E+02 -.756025982E+02 -.743621351E+02 -.730367794E+02 -.716356076E+02 -.701715416E+02 -.686612404E+02 -.671247187E+02 -.655847217E+02 -.640659212E+02 -.625940171E+02 -.611948296E+02 -.598934493E+02 -.587134915E+02 -.576764739E+02 -.568013176E+02 -.561039605E+02 -.555970671E+02 -.552898188E+02 -.551877720E+02 -.552927769E+02 -.556029498E+02 -.561127002E+02 -.568128121E+02 -.576905848E+02 -.587300436E+02 -.599122298E+02 -.612155890E+02 -.626164712E+02 -.640897555E+02 -.656095985E+02 -.671502864E+02 -.686871452E+02 -.701974401E+02 -.716611794E+02 -.730617373E+02 -.743862336E+02 -.756256370E+02 -.767746063E+02 -.778311133E+02 -.787959199E+02 -.796719827E+02 -.804638556E+02 -.811771409E+02 -.818180210E+02 -.823928847E+02 -.829080481E+02 -.833695602E+02 -.837830798E+02 -.841538076E+02 -.844864599E+02 -.847852706E+02 -.850540112E+02 -.852960217E+02 -.855142458E+02 -.857112665E+02 -.858893391E+02 -.860504195E+02 -.861961870E+02 -.863280583E+02 -.864471943E+02 -.865544957E+02 -.866505869E+02 -.867357862E+02 -.868100572E+02 -.868729390E+02 -.869234489E+02 -.869599492E+02 -.869799691E+02 -.869799691E+02
 -.870033136E+02 -.870033136E+02 -.869841566E+02 -.869489887E+02 -.868999173E+02 -.868382325E+02 -.867645725E+02 -.866790442E+02 -.865813076E+02 -.864706320E+02 -.863459282E+02 -.862057620E+02 -.860483513E+02 -.858715479E+02 -.856728073E+02 -.854491455E+02 -.851970856E+02 -.849125950E+02 -.845910158E+02 -.842269933E+02 -.838144076E+02 -.833463194E+02 -.828149425E+02 -.822116611E+02 -.815271162E+02 -.807513898E+02 -.798743167E+02 -.788859533E+02 -.777772215E+02 -.765407242E+02 -.751716984E+02 -.736690259E+02 -.720361852E+02 -.702819945E+02 -.684210041E+02 -.664734322E+02 -.644646220E+02 -.624240818E+02 -.603842504E+02 -.583791561E+02 -.564431292E+02 -.546096729E+02 -.529105423E+02 -.513750288E+02 -.500294163E+02 -.488965678E+02 -.479956054E+02 -.473416593E+02 -.469456737E+02 -.468142664E+02 -.469496426E+02 -.473495654E+02 -.480073844E+02 -.489121205E+02 -.500486063E+02 -.513976785E+02 -.529364291E+02 -.546385254E+02 -.564746248E+02 -.584129202E+02 -.604198600E+02 -.624610734E+02 -.645025049E+02 -.665117076E+02 -.684591868E+02 -.703196359E+02 -.720728931E+02 -.737044794E+02 -.752056541E+02 -.765730159E+02 -.778077523E+02 -.789146837E+02 -.799012500E+02 -.807765578E+02 -.815505660E+02 -.822334439E+02 -.828351053E+02 -.833648991E+02 -.838314276E+02 -.842424626E+02 -.846049291E+02 -.849249351E+02 -.852078270E+02 -.854582596E+02 -.856802690E+02 -.858773448E+02 -.860524953E+02 -.862083051E+02 -.863469836E+02 -.864704018E+02 -.865801193E+02 -.866773987E+02 -.867632076E+02 -.868382057E+02 -.869027151E+02 -.869566705E+02 -.869995440E+02 -.870302396E+02 -.870469473E+02 -.870469473E+02
 -.870873142E+02 -.870873142E+02 -.870723626E+02 -.870445784E+02 -.870052454E+02 -.869549819E+02 -.868938635E+02 -.868215084E+02 -.867371311E+02 -.866395713E+02 -.865273012E+02 -.863984132E+02 -.862505907E+02 -.860810615E+02 -.858865354E+02 -.856631240E+02 -.854062458E+02 -.851105156E+02 -.847696216E+02 -.843761956E+02 -.839216853E+02 -.833962424E+02 -.827886500E+02 -.820863205E+02 -.812754066E+02 -.803410799E+02 -.792680365E+02 -.780412832E+02 -.766472359E+02 -.750751113E+02 -.733185166E+02 -.713770514E+02 -.692576578E+02 -.669754324E+02 -.645536804E+02 -.620231501E+02 -.594205772E+02 -.567868242E+02 -.541649507E+02 -.515984854E+02 -.491300468E+02 -.468003307E+02 -.446473951E+02 -.427061389E+02 -.410078789E+02 -.395799536E+02 -.384453409E+02 -.376223068E+02 -.371241133E+02 -.369588014E+02 -.371290576E+02 -.376321683E+02 -.384600644E+02 -.395994526E+02 -.410320322E+02 -.427347861E+02 -.446803300E+02 -.468372948E+02 -.491707207E+02 -.516424816E+02 -.542118073E+02 -.568360044E+02 -.594714767E+02 -.620751141E+02 -.646060313E+02 -.670275069E+02 -.693088465E+02 -.714268341E+02 -.733664878E+02 -.751209909E+02 -.766908649E+02 -.780826081E+02 -.793070865E+02 -.803779415E+02 -.813102000E+02 -.821191794E+02 -.828197057E+02 -.834256132E+02 -.839494699E+02 -.844024693E+02 -.847944359E+02 -.851338998E+02 -.854282095E+02 -.856836622E+02 -.859056343E+02 -.860987058E+02 -.862667738E+02 -.864131501E+02 -.865406452E+02 -.866516366E+02 -.867481223E+02 -.868317601E+02 -.869038920E+02 -.869655539E+02 -.870174688E+02 -.870600222E+02 -.870932155E+02 -.871165945E+02 -.871291443E+02 -.871291443E+02
 -.871884807E+02 -.871884807E+02 -.871787123E+02 -.871600630E+02 -.871328418E+02 -.870968850E+02 -.870516265E+02 -.869961391E+02 -.869291512E+02 -.868490429E+02 -.867538208E+02 -.866410758E+02 -.865079198E+02 -.863509034E+02 -.861659108E+02 -.859480328E+02 -.856914149E+02 -.853890820E+02 -.850327414E+02 -.846125701E+02 -.841169995E+02 -.835325181E+02 -.828435275E+02 -.820323063E+02 -.810791552E+02 -.799628221E+02 -.786613149E+02 -.771532005E+02 -.754194304E+02 -.734456233E+02 -.712245641E+02 -.687585001E+02 -.660607117E+02 -.631559025E+02 -.600792328E+02 -.568742177E+02 -.535900242E+02 -.502787916E+02 -.469934358E+02 -.437861225E+02 -.407073384E+02 -.378053364E+02 -.351256878E+02 -.327107823E+02 -.305991639E+02 -.288246496E+02 -.274154884E+02 -.263938555E+02 -.257756583E+02 -.255704681E+02 -.257814771E+02 -.264054788E+02 -.274328843E+02 -.288477622E+02 -.306279039E+02 -.327450178E+02 -.351652379E+02 -.378499677E+02 -.407567570E+02 -.438399632E+02 -.470512486E+02 -.503400279E+02 -.536540285E+02 -.569402303E+02 -.601464096E+02 -.632233554E+02 -.661275663E+02 -.688239608E+02 -.712879733E+02 -.735065010E+02 -.754774868E+02 -.772083232E+02 -.787135377E+02 -.800122851E+02 -.811260646E+02 -.820768991E+02 -.828860445E+02 -.835731845E+02 -.841560133E+02 -.846500955E+02 -.850689066E+02 -.854239801E+02 -.857251062E+02 -.859805490E+02 -.861972596E+02 -.863810748E+02 -.865368936E+02 -.866688307E+02 -.867803469E+02 -.868743572E+02 -.869533187E+02 -.870193007E+02 -.870740367E+02 -.871189613E+02 -.871552319E+02 -.871837338E+02 -.872050686E+02 -.872195235E+02 -.872270174E+02 -.872270174E+02
 -.873068323E+02 -.873068323E+02 -.873032624E+02 -.872955678E+02 -.872829312E+02 -.872643006E+02 -.872383965E+02 -.872037013E+02 -.871584326E+02 -.871004992E+02 -.870274401E+02 -.869363440E+02 -.868237473E+02 -.866855066E+02 -.865166432E+02 -.863111549E+02 -.860617926E+02 -.857598005E+02 -.853946200E+02 -.849535652E+02 -.844214851E+02 -.837804429E+02 -.830094646E+02 -.820844426E+02 -.809783184E+02 -.796617127E+02 -.781041936E+02 -.762763471E+02 -.741526909E+02 -.717152289E+02 -.689571003E+02 -.658854778E+02 -.625228231E+02 -.589060051E+02 -.550835150E+02 -.511116854E+02 -.470510387E+02 -.429635945E+02 -.389114275E+02 -.349562704E+02 -.311595607E+02 -.275818379E+02 -.242802614E+02 -.213060633E+02 -.187045309E+02 -.165158442E+02 -.147749545E+02 -.135106622E+02 -.127445018E+02 -.124897993E+02 -.127510627E+02 -.135237731E+02 -.147945933E+02 -.165419776E+02 -.187371136E+02 -.213450345E+02 -.243255316E+02 -.276332584E+02 -.312168824E+02 -.350191343E+02 -.389793858E+02 -.430361087E+02 -.471274550E+02 -.511912111E+02 -.551652109E+02 -.589888071E+02 -.626055997E+02 -.659671193E+02 -.690366207E+02 -.717918555E+02 -.742259166E+02 -.763459357E+02 -.781701465E+02 -.797242117E+02 -.810376622E+02 -.821409896E+02 -.830635877E+02 -.838324984E+02 -.844717935E+02 -.850024006E+02 -.854422067E+02 -.858063127E+02 -.861073565E+02 -.863558522E+02 -.865605150E+02 -.867285572E+02 -.868659492E+02 -.869776427E+02 -.870677604E+02 -.871397532E+02 -.871965299E+02 -.872405630E+02 -.872739749E+02 -.872986055E+02 -.873160666E+02 -.873277825E+02 -.873350190E+02 -.873389012E+02 -.873404188E+02 -.873404188E+02
 -.874415643E+02 -.874415643E+02 -.874452014E+02 -.874502701E+02 -.874546805E+02 -.874563942E+02 -.874533586E+02 -.874434363E+02 -.874243281E+02 -.873934850E+02 -.873480051E+02 -.872845115E+02 -.871990044E+02 -.870866829E+02 -.869417284E+02 -.867570434E+02 -.865239402E+02 -.862317748E+02 -.858675242E+02 -.854153161E+02 -.848559268E+02 -.841662885E+02 -.833190778E+02 -.822825112E+02 -.810205447E+02 -.794937508E+02 -.776611984E+02 -.754836000E+02 -.729277481E+02 -.699717644E+02 -.666100561E+02 -.628564478E+02 -.587442408E+02 -.543230769E+02 -.496538749E+02 -.448038017E+02 -.398429052E+02 -.348431042E+02 -.298790255E+02 -.250276473E+02 -.203626302E+02 -.159512228E+02 -.118581167E+02 -.814740174E+01 -.488143929E+01 -.211866764E+01 0.888102538E-01 0.169756588E+01 0.267491778E+01 0.300056216E+01 0.266761586E+01 0.168297534E+01 0.669578610E-01 -.214774144E+01 -.491767992E+01 -.819073982E+01 -.119084671E+02 -.160084825E+02 -.204266717E+02 -.250982866E+02 -.299559313E+02 -.349257330E+02 -.399305722E+02 -.448957007E+02 -.497490351E+02 -.544203367E+02 -.588422723E+02 -.629538444E+02 -.667054695E+02 -.700640571E+02 -.730161112E+02 -.755676027E+02 -.777407648E+02 -.795690866E+02 -.810920436E+02 -.823506672E+02 -.833844154E+02 -.842293153E+02 -.849171047E+02 -.854750468E+02 -.859261442E+02 -.862895544E+02 -.865810861E+02 -.868137008E+02 -.869979836E+02 -.871425652E+02 -.872544866E+02 -.873395105E+02 -.874023810E+02 -.874470390E+02 -.874768009E+02 -.874945053E+02 -.875026357E+02 -.875034245E+02 -.874989424E+02 -.874911792E+02 -.874821186E+02 -.874738114E+02 -.874684505E+02 -.874684505E+02
 -.875909067E+02 -.875909067E+02 -.876026966E+02 -.876222223E+02 -.876459875E+02 -.876708831E+02 -.876940381E+02 -.877126831E+02 -.877240176E+02 -.877250740E+02 -.877125695E+02 -.876827392E+02 -.876311392E+02 -.875524117E+02 -.874399996E+02 -.872858016E+02 -.870797558E+02 -.868093433E+02 -.864590100E+02 -.860095098E+02 -.854371910E+02 -.847132703E+02 -.838031896E+02 -.826662220E+02 -.812556151E+02 -.795197012E+02 -.774045005E+02 -.748582602E+02 -.718379051E+02 -.683164617E+02 -.642894085E+02 -.597774478E+02 -.548242946E+02 -.494904999E+02 -.438463552E+02 -.379670946E+02 -.319322739E+02 -.258278809E+02 -.197412125E+02 -.137520281E+02 -.793996376E+01 -.239033192E+01 0.280636930E+01 0.755700155E+01 0.117691247E+02 0.153548082E+02 0.182346743E+02 0.203418870E+02 0.216257567E+02 0.220546241E+02 0.216177259E+02 0.203258414E+02 0.182106461E+02 0.153228460E+02 0.117292943E+02 0.750938699E+01 0.275107355E+01 -.245318551E+01 -.801022992E+01 -.138295369E+02 -.198257601E+02 -.259191761E+02 -.320297608E+02 -.380699126E+02 -.439534877E+02 -.496007393E+02 -.549361937E+02 -.598893629E+02 -.643996434E+02 -.684234801E+02 -.719405353E+02 -.749558178E+02 -.774967943E+02 -.796069468E+02 -.813383057E+02 -.827449999E+02 -.838787459E+02 -.847862775E+02 -.855082648E+02 -.860791916E+02 -.865277602E+02 -.868775415E+02 -.871477021E+02 -.873537180E+02 -.875080304E+02 -.876206224E+02 -.876995130E+02 -.877511705E+02 -.877808558E+02 -.877929029E+02 -.877909504E+02 -.877781327E+02 -.877572421E+02 -.877308697E+02 -.877015333E+02 -.876718005E+02 -.876444142E+02 -.876224271E+02 -.876093545E+02 -.876093545E+02
 -.877520498E+02 -.877520498E+02 -.877728079E+02 -.878082473E+02 -.878533506E+02 -.879038704E+02 -.879560892E+02 -.880066100E+02 -.880521656E+02 -.880894324E+02 -.881148377E+02 -.881243462E+02 -.881132153E+02 -.880757007E+02 -.880046990E+02 -.878913093E+02 -.877242956E+02 -.874894376E+02 -.871687601E+02 -.867396451E+02 -.861738475E+02 -.854364674E+02 -.844849838E+02 -.832685535E+02 -.817279527E+02 -.797967903E+02 -.774048308E+02 -.744841752E+02 -.709782748E+02 -.668521346E+02 -.621002002E+02 -.567480781E+02 -.508469460E+02 -.444639256E+02 -.376740998E+02 -.305588726E+02 -.232092187E+02 -.157146708E+02 -.815751605E+01 -.629141463E+00 0.676469286E+01 0.139047303E+02 0.206608768E+02 0.268961146E+02 0.324716003E+02 0.372527813E+02 0.411162015E+02 0.439564877E+02 0.456928714E+02 0.462745366E+02 0.456841410E+02 0.439390457E+02 0.410900858E+02 0.372180495E+02 0.324283303E+02 0.268444061E+02 0.206008524E+02 0.138365374E+02 0.668850554E+01 -.713119956E+00 -.824905053E+01 -.158134888E+02 -.233149818E+02 -.306709930E+02 -.377915164E+02 -.445853576E+02 -.509708741E+02 -.568726912E+02 -.622235011E+02 -.669721915E+02 -.710935254E+02 -.745936487E+02 -.775082044E+02 -.798942918E+02 -.818201864E+02 -.833563230E+02 -.845691554E+02 -.855178838E+02 -.862532830E+02 -.868177868E+02 -.872462018E+02 -.875666797E+02 -.878017451E+02 -.879692790E+02 -.880834048E+02 -.881552564E+02 -.881936245E+02 -.882054891E+02 -.881964534E+02 -.881710944E+02 -.881332485E+02 -.880862468E+02 -.880331154E+02 -.879767533E+02 -.879200986E+02 -.878662961E+02 -.878188749E+02 -.877819501E+02 -.877604606E+02 -.877604606E+02
 -.879211635E+02 -.879211635E+02 -.879515040E+02 -.880039464E+02 -.880718651E+02 -.881498280E+02 -.882332581E+02 -.883181495E+02 -.884008160E+02 -.884776567E+02 -.885449195E+02 -.885984473E+02 -.886333867E+02 -.886438404E+02 -.886224394E+02 -.885598072E+02 -.884438930E+02 -.882591441E+02 -.879855042E+02 -.875972356E+02 -.870615899E+02 -.863373920E+02 -.853736515E+02 -.841084179E+02 -.824683095E+02 -.803695440E+02 -.777217496E+02 -.744358620E+02 -.704362666E+02 -.656746310E+02 -.601397351E+02 -.538574882E+02 -.468808323E+02 -.392766120E+02 -.311190483E+02 -.224937868E+02 -.134852046E+02 -.416898652E+01 0.536247673E+01 0.149924420E+02 0.245790027E+02 0.339561886E+02 0.429369355E+02 0.513182385E+02 0.588886735E+02 0.654382127E+02 0.707698923E+02 0.747124618E+02 0.771327280E+02 0.779460364E+02 0.771233422E+02 0.746937121E+02 0.707418229E+02 0.654008908E+02 0.588421902E+02 0.512627105E+02 0.428725069E+02 0.338830330E+02 0.244973258E+02 0.149024848E+02 0.526451899E+01 -.427462216E+01 -.135981471E+02 -.226135931E+02 -.312449884E+02 -.394073354E+02 -.470147325E+02 -.539926354E+02 -.602738847E+02 -.658054828E+02 -.705618697E+02 -.745549606E+02 -.778339041E+02 -.804750196E+02 -.825678435E+02 -.842029855E+02 -.854642939E+02 -.864251180E+02 -.871473313E+02 -.876818307E+02 -.880696916E+02 -.883435591E+02 -.885290644E+02 -.886461524E+02 -.887102584E+02 -.887333068E+02 -.887245336E+02 -.886911485E+02 -.886388610E+02 -.885722994E+02 -.884953451E+02 -.884114081E+02 -.883236606E+02 -.882352483E+02 -.881494937E+02 -.880701065E+02 -.880014156E+02 -.879486400E+02 -.879182177E+02 -.879182177E+02
 -.880935306E+02 -.880935306E+02 -.881337987E+02 -.882038448E+02 -.882953825E+02 -.884017722E+02 -.885175806E+02 -.886382193E+02 -.887596360E+02 -.888780335E+02 -.889895957E+02 -.890901993E+02 -.891750878E+02 -.892384803E+02 -.892730842E+02 -.892694744E+02 -.892152968E+02 -.890942535E+02 -.888848321E+02 -.885587668E+02 -.880792561E+02 -.873990279E+02 -.864584048E+02 -.851835958E+02 -.834856093E+02 -.812606917E+02 -.783940686E+02 -.747692505E+02 -.702837435E+02 -.648676940E+02 -.584965977E+02 -.511891341E+02 -.429912538E+02 -.339597453E+02 -.241606335E+02 -.136648458E+02 -.252591577E+01 0.918441742E+01 0.213607823E+02 0.338594859E+02 0.464955922E+02 0.590419682E+02 0.712311937E+02 0.827612826E+02 0.933060310E+02 0.102530414E+03 0.110110743E+03 0.115758272E+03 0.119243737E+03 0.120419272E+03 0.119233752E+03 0.115738329E+03 0.110080891E+03 0.102490732E+03 0.932566237E+02 0.827022856E+02 0.711627742E+02 0.589643284E+02 0.464089722E+02 0.337641680E+02 0.212570951E+02 0.907274108E+01 -.264514353E+01 -.137911225E+02 -.242933590E+02 -.340978593E+02 -.431330179E+02 -.513325105E+02 -.586391365E+02 -.650067597E+02 -.704170204E+02 -.748952323E+02 -.785122487E+02 -.813714196E+02 -.835897813E+02 -.852823592E+02 -.865529635E+02 -.874905486E+02 -.881688326E+02 -.886474033E+02 -.889734304E+02 -.891836007E+02 -.893060561E+02 -.893621769E+02 -.893681207E+02 -.893360893E+02 -.892753378E+02 -.891929624E+02 -.890945102E+02 -.889844520E+02 -.888665561E+02 -.887441923E+02 -.886205917E+02 -.884990860E+02 -.883833427E+02 -.882776169E+02 -.881870365E+02 -.881179438E+02 -.880783190E+02 -.880783190E+02
 -.882637892E+02 -.882637892E+02 -.883140070E+02 -.884016735E+02 -.885168324E+02 -.886516412E+02 -.887998281E+02 -.889562547E+02 -.891165516E+02 -.892767963E+02 -.894332083E+02 -.895818369E+02 -.897182117E+02 -.898369262E+02 -.899311121E+02 -.899917578E+02 -.900068089E+02 -.899599829E+02 -.898292263E+02 -.895847597E+02 -.891867101E+02 -.885824402E+02 -.877038243E+02 -.864648237E+02 -.847597154E+02 -.824626318E+02 -.794303853E+02 -.755122163E+02 -.705690303E+02 -.644982820E+02 -.572513135E+02 -.488288938E+02 -.392577452E+02 -.285710467E+02 -.168110781E+02 -.399731773E+01 0.984961022E+01 0.246721710E+02 0.403651483E+02 0.567663340E+02 0.736478983E+02 0.907097263E+02 0.107576535E+03 0.123801017E+03 0.138875490E+03 0.152254241E+03 0.163387698E+03 0.171767327E+03 0.176976904E+03 0.178741944E+03 0.176966387E+03 0.171746322E+03 0.163356263E+03 0.152212466E+03 0.138823495E+03 0.123738957E+03 0.107504603E+03 0.906281551E+02 0.735569648E+02 0.566663650E+02 0.402565251E+02 0.245553361E+02 0.972507413E+01 -.412896814E+01 -.169491694E+02 -.287147366E+02 -.394053363E+02 -.489782172E+02 -.573997375E+02 -.646428641E+02 -.707071288E+02 -.756421398E+02 -.795516393E+02 -.825757078E+02 -.848656835E+02 -.865649870E+02 -.877995348E+02 -.886750316E+02 -.892774666E+02 -.896748816E+02 -.899197973E+02 -.900519473E+02 -.901009607E+02 -.900887342E+02 -.900313875E+02 -.899407999E+02 -.898257872E+02 -.896929880E+02 -.895475317E+02 -.893935444E+02 -.892345434E+02 -.890737581E+02 -.889144061E+02 -.887599523E+02 -.886143726E+02 -.884824419E+02 -.883700718E+02 -.882847215E+02 -.882359160E+02 -.882359160E+02
 -.884262510E+02 -.884262510E+02 -.884860841E+02 -.885907498E+02 -.887286637E+02 -.888908186E+02 -.890701398E+02 -.892609764E+02 -.894586849E+02 -.896592718E+02 -.898590651E+02 -.900543863E+02 -.902411916E+02 -.904146462E+02 -.905685858E+02 -.906948071E+02 -.907821111E+02 -.908150039E+02 -.907719382E+02 -.906229756E+02 -.903267772E+02 -.898269601E+02 -.890481267E+02 -.878922371E+02 -.862360670E+02 -.839300631E+02 -.807996566E+02 -.766537080E+02 -.713060956E+02 -.646080343E+02 -.564727802E+02 -.468695220E+02 -.357899762E+02 -.232254934E+02 -.916062684E+01 0.646093871E+01 0.236736199E+02 0.424666439E+02 0.627681828E+02 0.844272555E+02 0.107194023E+03 0.130700160E+03 0.154442232E+03 0.177772522E+03 0.199903420E+03 0.219932641E+03 0.236896207E+03 0.249852809E+03 0.257995206E+03 0.260771444E+03 0.257984230E+03 0.249830889E+03 0.236863409E+03 0.219889064E+03 0.199849203E+03 0.177707841E+03 0.154367306E+03 0.130615253E+03 0.107099451E+03 0.843233936E+02 0.626554677E+02 0.423455845E+02 0.235448057E+02 0.632504984E+01 -.930280791E+01 -.233730598E+02 -.359414988E+02 -.470226589E+02 -.566247163E+02 -.647555375E+02 -.714462466E+02 -.767847217E+02 -.809211462E+02 -.840427085E+02 -.863411008E+02 -.879910978E+02 -.891423369E+02 -.899180811E+02 -.904163358E+02 -.907123843E+02 -.908624450E+02 -.909076758E+02 -.908778356E+02 -.907942967E+02 -.906723771E+02 -.905230882E+02 -.903544203E+02 -.901722829E+02 -.899811956E+02 -.897848041E+02 -.895862784E+02 -.893886375E+02 -.891950335E+02 -.890090245E+02 -.888348602E+02 -.886778036E+02 -.885445166E+02 -.884435374E+02 -.883858919E+02 -.883858919E+02
 -.885752440E+02 -.885752440E+02 -.886439928E+02 -.887643903E+02 -.889233253E+02 -.891107022E+02 -.893187030E+02 -.895412114E+02 -.897733513E+02 -.900110988E+02 -.902509366E+02 -.904895171E+02 -.907233032E+02 -.909481453E+02 -.911587479E+02 -.913479593E+02 -.915058014E+02 -.916181244E+02 -.916647371E+02 -.916168252E+02 -.914334452E+02 -.910569313E+02 -.904073088E+02 -.893764851E+02 -.878239311E+02 -.855752333E+02 -.824228203E+02 -.781314606E+02 -.724592077E+02 -.651970112E+02 -.562042197E+02 -.454028169E+02 -.327311650E+02 -.181153336E+02 -.143964064E+01 0.174558621E+02 0.387087751E+02 0.624140327E+02 0.886003852E+02 0.117200022E+03 0.148010851E+03 0.180652098E+03 0.214516041E+03 0.248722241E+03 0.282085927E+03 0.313118920E+03 0.340087977E+03 0.361157241E+03 0.374630285E+03 0.379271327E+03 0.374618924E+03 0.361134555E+03 0.340054040E+03 0.313073846E+03 0.282029867E+03 0.248655393E+03 0.214438650E+03 0.180564461E+03 0.147913324E+03 0.117093026E+03 0.884844144E+02 0.622896630E+02 0.385766752E+02 0.173168053E+02 -.158476223E+01 -.182654931E+02 -.328850629E+02 -.455579701E+02 -.563576328E+02 -.653451820E+02 -.725990066E+02 -.782611230E+02 -.825421584E+02 -.856851297E+02 -.879257554E+02 -.894718491E+02 -.904980212E+02 -.911448688E+02 -.915203761E+02 -.917043066E+02 -.917540929E+02 -.917104630E+02 -.916020419E+02 -.914488481E+02 -.912648612E+02 -.910598738E+02 -.908408192E+02 -.906127214E+02 -.903793838E+02 -.901438973E+02 -.899090310E+02 -.896775530E+02 -.894525161E+02 -.892375394E+02 -.890371108E+02 -.888569383E+02 -.887043782E+02 -.885889740E+02 -.885231545E+02 -.885231545E+02
 -.887054289E+02 -.887054289E+02 -.887820422E+02 -.889162904E+02 -.890936992E+02 -.893032058E+02 -.895363357E+02 -.897865704E+02 -.900488462E+02 -.903191432E+02 -.905941262E+02 -.908708054E+02 -.911461795E+02 -.914168218E+02 -.916783579E+02 -.919247671E+02 -.921474203E+02 -.923337319E+02 -.924652621E+02 -.925150473E+02 -.924438624E+02 -.921950583E+02 -.916876641E+02 -.908079499E+02 -.894013042E+02 -.872685979E+02 -.841684280E+02 -.798211207E+02 -.739248073E+02 -.661993104E+02 -.564352983E+02 -.444926045E+02 -.302384077E+02 -.135071984E+02 0.595463108E+01 0.284554873E+02 0.543045349E+02 0.837927466E+02 0.117164932E+03 0.154578405E+03 0.196044013E+03 0.241345205E+03 0.289932188E+03 0.340792712E+03 0.392311068E+03 0.442146004E+03 0.487189257E+03 0.523707065E+03 0.547798343E+03 0.556267429E+03 0.547786673E+03 0.523683766E+03 0.487154409E+03 0.442099731E+03 0.392253538E+03 0.340724143E+03 0.289852849E+03 0.241255424E+03 0.195944185E+03 0.154468994E+03 0.117046486E+03 0.836659042E+02 0.541700401E+02 0.283142013E+02 0.580754903E+01 -.136589301E+02 -.303934379E+02 -.446483715E+02 -.565886198E+02 -.663464325E+02 -.740624716E+02 -.799476999E+02 -.842839919E+02 -.873742107E+02 -.894985023E+02 -.908986941E+02 -.917741858E+02 -.922795105E+02 -.925281114E+02 -.926006424E+02 -.925534827E+02 -.924256458E+02 -.922439275E+02 -.920266208E+02 -.917861632E+02 -.915310130E+02 -.912669757E+02 -.909981450E+02 -.907275768E+02 -.904577837E+02 -.901911147E+02 -.899300681E+02 -.896775751E+02 -.894372858E+02 -.892138852E+02 -.890134679E+02 -.888440021E+02 -.887159234E+02 -.886429091E+02 -.886429091E+02
 -.888120625E+02 -.888120625E+02 -.888951699E+02 -.890408358E+02 -.892334500E+02 -.894611460E+02 -.897149094E+02 -.899878982E+02 -.902749122E+02 -.905719638E+02 -.908759117E+02 -.911841205E+02 -.914941098E+02 -.918031485E+02 -.921077434E+02 -.924029521E+02 -.926814307E+02 -.929320935E+02 -.931382190E+02 -.932747736E+02 -.933046301E+02 -.931732337E+02 -.928011243E+02 -.920737736E+02 -.908292837E+02 -.888486460E+02 -.858573638E+02 -.815337091E+02 -.755188590E+02 -.674586967E+02 -.570667043E+02 -.441311146E+02 -.284366038E+02 -.970580773E+01 0.124795506E+02 0.386238440E+02 0.692827150E+02 0.105054593E+03 0.146561783E+03 0.194414066E+03 0.249144417E+03 0.311101670E+03 0.380279301E+03 0.456054714E+03 0.536814886E+03 0.619464298E+03 0.698876037E+03 0.767502750E+03 0.815669016E+03 0.833509316E+03 0.815657112E+03 0.767478985E+03 0.698840497E+03 0.619417118E+03 0.536756247E+03 0.455984851E+03 0.380198505E+03 0.311010297E+03 0.249042892E+03 0.194302896E+03 0.146441561E+03 0.104926016E+03 0.691465942E+02 0.384811216E+02 0.123313184E+02 -.985828752E+01 -.285918627E+02 -.442865452E+02 -.572189342E+02 -.676037475E+02 -.756534321E+02 -.816564025E+02 -.859685096E+02 -.889494757E+02 -.909216711E+02 -.921602198E+02 -.928842006E+02 -.932551478E+02 -.933871546E+02 -.933593271E+02 -.932259670E+02 -.930240265E+02 -.927784117E+02 -.925057339E+02 -.922169598E+02 -.919192818E+02 -.916174354E+02 -.913146282E+02 -.910132019E+02 -.907151134E+02 -.904223042E+02 -.901370040E+02 -.898620110E+02 -.896009790E+02 -.893587423E+02 -.891417077E+02 -.889583475E+02 -.888198368E+02 -.887408916E+02 -.887408916E+02
 -.888912088E+02 -.888912088E+02 -.889791677E+02 -.891333526E+02 -.893372989E+02 -.895785382E+02 -.898476558E+02 -.901375769E+02 -.904430146E+02 -.907600299E+02 -.910856609E+02 -.914175847E+02 -.917537706E+02 -.920920830E+02 -.924297769E+02 -.927628176E+02 -.930849339E+02 -.933862806E+02 -.936515499E+02 -.938573056E+02 -.939682200E+02 -.939317497E+02 -.936705601E+02 -.930717668E+02 -.919722715E+02 -.901425634E+02 -.872814427E+02 -.830301644E+02 -.769829836E+02 -.687208815E+02 -.578841453E+02 -.441915142E+02 -.273476713E+02 -.696209552E+01 0.175508341E+02 0.469126289E+02 0.819711595E+02 0.123718715E+03 0.173307952E+03 0.232059813E+03 0.301451700E+03 0.383063235E+03 0.478437020E+03 0.588777023E+03 0.714350113E+03 0.853373692E+03 0.100008814E+04 0.114175358E+04 0.125493760E+04 0.130414208E+04 0.125492554E+04 0.114172948E+04 0.100005211E+04 0.853325880E+03 0.714290704E+03 0.588706264E+03 0.478355221E+03 0.382970772E+03 0.301349026E+03 0.231947464E+03 0.173186561E+03 0.123589024E+03 0.818340348E+02 0.467690794E+02 0.174020317E+02 -.711479115E+01 -.275026793E+02 -.443461812E+02 -.580349314E+02 -.688636327E+02 -.771144369E+02 -.831491697E+02 -.873885512E+02 -.902392149E+02 -.920608696E+02 -.931552649E+02 -.937516031E+02 -.940124156E+02 -.940501072E+02 -.939416792E+02 -.937394616E+02 -.934786496E+02 -.931825908E+02 -.928665163E+02 -.925401786E+02 -.922097156E+02 -.918789638E+02 -.915503811E+02 -.912257007E+02 -.909064038E+02 -.905940789E+02 -.902907189E+02 -.899989960E+02 -.897225489E+02 -.894663119E+02 -.892369184E+02 -.890432150E+02 -.888969302E+02 -.888135599E+02 -.888135599E+02
 -.889399115E+02 -.889399115E+02 -.890308695E+02 -.891903168E+02 -.894012580E+02 -.896508529E+02 -.899294417E+02 -.902298105E+02 -.905466279E+02 -.908759982E+02 -.912150896E+02 -.915617976E+02 -.919144027E+02 -.922711777E+02 -.926298877E+02 -.929871137E+02 -.933373052E+02 -.936714442E+02 -.939751561E+02 -.942260517E+02 -.943899856E+02 -.944157699E+02 -.942276398E+02 -.937144144E+02 -.927140529E+02 -.909939608E+02 -.882379393E+02 -.840609072E+02 -.780258285E+02 -.696696227E+02 -.585795557E+02 -.444229639E+02 -.268457207E+02 -.537157442E+01 0.207145037E+02 0.523129527E+02 0.905265418E+02 0.136715215E+03 0.192568947E+03 0.260204531E+03 0.342293005E+03 0.442222459E+03 0.564290211E+03 0.713882617E+03 0.897497457E+03 0.112218308E+04 0.139322935E+04 0.170703219E+04 0.203114738E+04 0.225103341E+04 0.203113522E+04 0.170700791E+04 0.139319305E+04 0.112213490E+04 0.897437598E+03 0.713811337E+03 0.564207829E+03 0.442129368E+03 0.342189672E+03 0.260091514E+03 0.192446903E+03 0.136584916E+03 0.903888899E+02 0.521690008E+02 0.205654766E+02 -.552425268E+01 -.270003933E+02 -.445769330E+02 -.587291650E+02 -.698106103E+02 -.781549954E+02 -.841773007E+02 -.883422576E+02 -.910878814E+02 -.928004423E+02 -.937964128E+02 -.943078167E+02 -.944960568E+02 -.944718436E+02 -.943106383E+02 -.940634471E+02 -.937643126E+02 -.934355615E+02 -.930915135E+02 -.927411122E+02 -.923897868E+02 -.920407653E+02 -.916959953E+02 -.913567940E+02 -.910243157E+02 -.906999049E+02 -.903853885E+02 -.900833467E+02 -.897973984E+02 -.895325334E+02 -.892955216E+02 -.890954391E+02 -.889443563E+02 -.888582528E+02 -.888582528E+02
 -.889563326E+02 -.889563326E+02 -.890483045E+02 -.892095300E+02 -.894228343E+02 -.896752515E+02 -.899570395E+02 -.902609386E+02 -.905816040E+02 -.909151575E+02 -.912588151E+02 -.916105513E+02 -.919687584E+02 -.923318553E+02 -.926977893E+02 -.930633600E+02 -.934232725E+02 -.937688002E+02 -.940858960E+02 -.943525363E+02 -.945349870E+02 -.945825343E+02 -.944199745E+02 -.939367863E+02 -.929715434E+02 -.912912789E+02 -.885754466E+02 -.844294780E+02 -.784052265E+02 -.700241286E+02 -.588541215E+02 -.445435822E+02 -.267168514E+02 -.486578355E+01 0.217736474E+02 0.541722086E+02 0.935369128E+02 0.141386079E+03 0.199657572E+03 0.270870044E+03 0.358372641E+03 0.466749192E+03 0.602505151E+03 0.775296687E+03 0.100024618E+04 0.130252338E+04 0.172681937E+04 0.235770346E+04 0.336478785E+04 0.510558791E+04 0.336477566E+04 0.235767911E+04 0.172678297E+04 0.130247508E+04 0.100018618E+04 0.775225239E+03 0.602422583E+03 0.466655900E+03 0.358269099E+03 0.270756817E+03 0.199535325E+03 0.141255594E+03 0.933991053E+02 0.540281461E+02 0.216245733E+02 -.501842318E+01 -.268713732E+02 -.446972692E+02 -.590032756E+02 -.701644522E+02 -.785335522E+02 -.845449273E+02 -.886787709E+02 -.913842689E+02 -.930572345E+02 -.940183512E+02 -.944999364E+02 -.946627667E+02 -.946169017E+02 -.944372532E+02 -.941743652E+02 -.938618788E+02 -.935217641E+02 -.931680212E+02 -.928093083E+02 -.924508037E+02 -.920955190E+02 -.917452199E+02 -.914010753E+02 -.910641222E+02 -.907356176E+02 -.904173282E+02 -.901118001E+02 -.898226439E+02 -.895548664E+02 -.893152829E+02 -.891130466E+02 -.889603434E+02 -.888733165E+02 -.888733165E+02
 -.889398478E+02 -.889398478E+02 -.890308024E+02 -.891902438E+02 -.894011777E+02 -.896507644E+02 -.899293443E+02 -.902297040E+02 -.905465121E+02 -.908758731E+02 -.912149552E+02 -.915616540E+02 -.919142499E+02 -.922710153E+02 -.926297152E+02 -.929869298E+02 -.933371083E+02 -.936712316E+02 -.939749244E+02 -.942257962E+02 -.943896996E+02 -.944154445E+02 -.942272623E+02 -.937139672E+02 -.927135115E+02 -.909932937E+02 -.882371131E+02 -.840598948E+02 -.780246093E+02 -.696681915E+02 -.585779311E+02 -.444211784E+02 -.268438040E+02 -.536954749E+01 0.207166304E+02 0.523151696E+02 0.905288404E+02 0.136717587E+03 0.192571386E+03 0.260207029E+03 0.342295556E+03 0.442225057E+03 0.564292849E+03 0.713885290E+03 0.897500160E+03 0.112218581E+04 0.139323210E+04 0.170703495E+04 0.203115015E+04 0.225103618E+04 0.203113799E+04 0.170701067E+04 0.139319580E+04 0.112213763E+04 0.897440310E+03 0.713814022E+03 0.564210482E+03 0.442131981E+03 0.342192241E+03 0.260094031E+03 0.192449362E+03 0.136587309E+03 0.903912107E+02 0.521712405E+02 0.205676265E+02 -.552220242E+01 -.269984535E+02 -.445751254E+02 -.587275198E+02 -.698091607E+02 -.781537604E+02 -.841762749E+02 -.883414201E+02 -.910872045E+02 -.927998919E+02 -.937959570E+02 -.943074307E+02 -.944957229E+02 -.944715491E+02 -.943103741E+02 -.940632067E+02 -.937640912E+02 -.934353556E+02 -.930913206E+02 -.927409305E+02 -.923896152E+02 -.920406030E+02 -.916958419E+02 -.913566494E+02 -.910241799E+02 -.906997782E+02 -.903852711E+02 -.900832386E+02 -.897972998E+02 -.895324440E+02 -.892954408E+02 -.890953659E+02 -.889442890E+02 -.888581890E+02 -.888581890E+02
 -.888910799E+02 -.888910799E+02 -.889790316E+02 -.891332047E+02 -.893371360E+02 -.895783584E+02 -.898474579E+02 -.901373601E+02 -.904427787E+02 -.907597748E+02 -.910853868E+02 -.914172916E+02 -.917534583E+02 -.920917509E+02 -.924294235E+02 -.927624407E+02 -.930845297E+02 -.933858438E+02 -.936510730E+02 -.938567783E+02 -.939676281E+02 -.939310735E+02 -.936697722E+02 -.930708293E+02 -.919711334E+02 -.901411626E+02 -.872797179E+02 -.830280644E+02 -.769804697E+02 -.687179475E+02 -.578808308E+02 -.441878838E+02 -.273437827E+02 -.695799149E+01 0.175551335E+02 0.469171056E+02 0.819757966E+02 0.123723497E+03 0.173312864E+03 0.232064843E+03 0.301456834E+03 0.383068461E+03 0.478442326E+03 0.588782399E+03 0.714355547E+03 0.853379173E+03 0.100009365E+04 0.114175912E+04 0.125494317E+04 0.130414765E+04 0.125493110E+04 0.114173504E+04 0.100005764E+04 0.853331378E+03 0.714296158E+03 0.588711664E+03 0.478360555E+03 0.382976030E+03 0.301354195E+03 0.231952532E+03 0.173191514E+03 0.123593849E+03 0.818387168E+02 0.467736022E+02 0.174063781E+02 -.711063977E+01 -.274987438E+02 -.443425055E+02 -.580315747E+02 -.688606611E+02 -.771118904E+02 -.831470417E+02 -.873868027E+02 -.902377937E+02 -.920597132E+02 -.931543101E+02 -.937507983E+02 -.940117225E+02 -.940494984E+02 -.939411347E+02 -.937389673E+02 -.934781951E+02 -.931821687E+02 -.928661213E+02 -.925398069E+02 -.922093648E+02 -.918786323E+02 -.915500681E+02 -.912254060E+02 -.909061274E+02 -.905938212E+02 -.902904802E+02 -.899987766E+02 -.897223488E+02 -.894661304E+02 -.892367545E+02 -.890430666E+02 -.888967938E+02 -.888134305E+02 -.888134305E+02
 -.888118652E+02 -.888118652E+02 -.888949616E+02 -.890406091E+02 -.892331999E+02 -.894608694E+02 -.897146044E+02 -.899875637E+02 -.902745476E+02 -.905715690E+02 -.908754867E+02 -.911836652E+02 -.914936237E+02 -.918026304E+02 -.921071909E+02 -.924023613E+02 -.926807955E+02 -.929314050E+02 -.931374647E+02 -.932739361E+02 -.933036852E+02 -.931721479E+02 -.927998519E+02 -.920722529E+02 -.908274367E+02 -.888463858E+02 -.858546079E+02 -.815303843E+02 -.755149136E+02 -.674541301E+02 -.570615797E+02 -.441255272E+02 -.284306383E+02 -.969953002E+01 0.124861121E+02 0.386306636E+02 0.692897689E+02 0.105061859E+03 0.146569240E+03 0.194421695E+03 0.249152199E+03 0.311109587E+03 0.380287336E+03 0.456062851E+03 0.536823109E+03 0.619472591E+03 0.698884385E+03 0.767511138E+03 0.815677429E+03 0.833517739E+03 0.815665531E+03 0.767487385E+03 0.698848864E+03 0.619425436E+03 0.536764501E+03 0.455993025E+03 0.380206583E+03 0.311018262E+03 0.249050727E+03 0.194310582E+03 0.146449080E+03 0.104933347E+03 0.691537165E+02 0.384880119E+02 0.123379520E+02 -.985193711E+01 -.285858249E+02 -.442808879E+02 -.572137442E+02 -.675991219E+02 -.756494352E+02 -.816530333E+02 -.859657156E+02 -.889471829E+02 -.909197955E+02 -.921586728E+02 -.928829028E+02 -.932540369E+02 -.933861845E+02 -.933584640E+02 -.932251868E+02 -.930233116E+02 -.927777497E+02 -.925051158E+02 -.922163795E+02 -.919187352E+02 -.916169198E+02 -.913141424E+02 -.910127452E+02 -.907146860E+02 -.904219064E+02 -.901366362E+02 -.898616734E+02 -.896006714E+02 -.893584638E+02 -.891414563E+02 -.889581199E+02 -.888196276E+02 -.887406932E+02 -.887406932E+02
 -.887051583E+02 -.887051583E+02 -.887817565E+02 -.889159789E+02 -.890933550E+02 -.893028242E+02 -.895359139E+02 -.897861068E+02 -.900483399E+02 -.903185936E+02 -.905935330E+02 -.908701679E+02 -.911454964E+02 -.914160910E+02 -.916775754E+02 -.919239267E+02 -.921465126E+02 -.923327433E+02 -.924641733E+02 -.925138312E+02 -.924424819E+02 -.921934630E+02 -.916857870E+02 -.908057056E+02 -.893985925E+02 -.872653138E+02 -.841644694E+02 -.798163945E+02 -.739192549E+02 -.661929430E+02 -.564282043E+02 -.444849078E+02 -.302302190E+02 -.134986099E+02 0.596358308E+01 0.284647707E+02 0.543141199E+02 0.838026050E+02 0.117175038E+03 0.154588733E+03 0.196054539E+03 0.241355905E+03 0.289943042E+03 0.340803698E+03 0.392322166E+03 0.442157193E+03 0.487200517E+03 0.523718378E+03 0.547809689E+03 0.556278789E+03 0.547798028E+03 0.523695096E+03 0.487165696E+03 0.442110955E+03 0.392264679E+03 0.340735180E+03 0.289863761E+03 0.241266191E+03 0.195954783E+03 0.154479400E+03 0.117056676E+03 0.836758519E+02 0.541797184E+02 0.283235814E+02 0.581659990E+01 -.136502416E+02 -.303851496E+02 -.446405779E+02 -.565814345E+02 -.663399821E+02 -.740568461E+02 -.799429102E+02 -.842799781E+02 -.873708789E+02 -.894957489E+02 -.908964122E+02 -.917722734E+02 -.922778809E+02 -.925266967E+02 -.925993918E+02 -.925523589E+02 -.924246216E+02 -.922429835E+02 -.920257432E+02 -.917853425E+02 -.915302428E+02 -.912662519E+02 -.909974652E+02 -.907269398E+02 -.904571893E+02 -.901905630E+02 -.899295593E+02 -.896771092E+02 -.894368621E+02 -.892135022E+02 -.890131225E+02 -.888436895E+02 -.887156361E+02 -.886426367E+02 -.886426367E+02
 -.885748934E+02 -.885748934E+02 -.886436225E+02 -.887639864E+02 -.889228779E+02 -.891102051E+02 -.893181520E+02 -.895406040E+02 -.897726858E+02 -.900103741E+02 -.902501514E+02 -.904886697E+02 -.907223909E+02 -.909471641E+02 -.911576912E+02 -.913468176E+02 -.915045606E+02 -.916167644E+02 -.916632297E+02 -.916151316E+02 -.914315134E+02 -.910546925E+02 -.904046760E+02 -.893733538E+02 -.878201845E+02 -.855707484E+02 -.824174734E+02 -.781251426E+02 -.724518589E+02 -.651886576E+02 -.561949741E+02 -.453928304E+02 -.327205751E+02 -.181042604E+02 -.142813332E+01 0.174677659E+02 0.387210404E+02 0.624266263E+02 0.886132759E+02 0.117213180E+03 0.148024248E+03 0.180665706E+03 0.214529835E+03 0.248736195E+03 0.282100016E+03 0.313133121E+03 0.340102264E+03 0.361171592E+03 0.374644676E+03 0.379285735E+03 0.374633326E+03 0.361148928E+03 0.340068361E+03 0.313088090E+03 0.282044011E+03 0.248669412E+03 0.214452518E+03 0.180578153E+03 0.147926813E+03 0.117106285E+03 0.884974132E+02 0.623023712E+02 0.385890607E+02 0.173288339E+02 -.157312698E+01 -.182542902E+02 -.328743433E+02 -.455478570E+02 -.563482672E+02 -.653367185E+02 -.725915598E+02 -.782547189E+02 -.825367362E+02 -.856805785E+02 -.879219501E+02 -.894686650E+02 -.904953397E+02 -.911425836E+02 -.915183989E+02 -.917025678E+02 -.917525398E+02 -.917090567E+02 -.916007538E+02 -.914476578E+02 -.912637543E+02 -.910588405E+02 -.908398530E+02 -.906118182E+02 -.903785413E+02 -.901431143E+02 -.899083069E+02 -.896768874E+02 -.894519084E+02 -.892369880E+02 -.890366132E+02 -.888564903E+02 -.887039729E+02 -.885886017E+02 -.885228013E+02 -.885228013E+02
 -.884258121E+02 -.884258121E+02 -.884856207E+02 -.885902439E+02 -.887281026E+02 -.888901934E+02 -.890694446E+02 -.892602074E+02 -.894578394E+02 -.896583474E+02 -.898580591E+02 -.900532952E+02 -.902400105E+02 -.904133680E+02 -.905672005E+02 -.906933004E+02 -.907804628E+02 -.908131859E+02 -.907699124E+02 -.906206906E+02 -.903241660E+02 -.898239379E+02 -.890445903E+02 -.878880660E+02 -.862311272E+02 -.839242103E+02 -.807927459E+02 -.766456180E+02 -.712967688E+02 -.645975106E+02 -.564611929E+02 -.468570477E+02 -.357767802E+02 -.232117222E+02 -.914636139E+01 0.647565607E+01 0.236887501E+02 0.424821500E+02 0.627840299E+02 0.844434100E+02 0.107210452E+03 0.130716834E+03 0.154459121E+03 0.177789595E+03 0.199920650E+03 0.219949999E+03 0.236913667E+03 0.249870343E+03 0.258012787E+03 0.260789045E+03 0.258001824E+03 0.249848450E+03 0.236880909E+03 0.219906477E+03 0.199866500E+03 0.177724994E+03 0.154384286E+03 0.130632030E+03 0.107115995E+03 0.843396723E+02 0.626714483E+02 0.423612326E+02 0.235600851E+02 0.633992232E+01 -.928838269E+01 -.233591258E+02 -.359281402E+02 -.470100254E+02 -.566129775E+02 -.647448740E+02 -.714367941E+02 -.767765201E+02 -.809141365E+02 -.840367674E+02 -.863360815E+02 -.879868543E+02 -.891387335E+02 -.899149957E+02 -.904136636E+02 -.907100392E+02 -.908603592E+02 -.909057975E+02 -.908761259E+02 -.907927270E+02 -.906709268E+02 -.905217428E+02 -.903531697E+02 -.901711205E+02 -.899801169E+02 -.897838063E+02 -.895853596E+02 -.893877961E+02 -.891942677E+02 -.890083317E+02 -.888342363E+02 -.886772426E+02 -.885440096E+02 -.884430718E+02 -.883854502E+02 -.883854502E+02
 -.882632521E+02 -.882632521E+02 -.883134403E+02 -.884010549E+02 -.885161454E+02 -.886508740E+02 -.887989725E+02 -.889553051E+02 -.891155036E+02 -.892756456E+02 -.894319503E+02 -.895804655E+02 -.897167190E+02 -.898353014E+02 -.899293407E+02 -.899898198E+02 -.900046771E+02 -.899576210E+02 -.898265860E+02 -.895817780E+02 -.891833074E+02 -.885785178E+02 -.876992643E+02 -.864594891E+02 -.847534519E+02 -.824552726E+02 -.794217665E+02 -.755022071E+02 -.705575734E+02 -.644854256E+02 -.572372050E+02 -.488137316E+02 -.392417233E+02 -.285543351E+02 -.167938161E+02 -.397955795E+01 0.986782607E+01 0.246908033E+02 0.403841591E+02 0.567856869E+02 0.736675580E+02 0.907296589E+02 0.107596707E+03 0.123821396E+03 0.138896045E+03 0.152274941E+03 0.163408511E+03 0.171788224E+03 0.176997854E+03 0.178762917E+03 0.176987354E+03 0.171767251E+03 0.163377126E+03 0.152233231E+03 0.138844130E+03 0.123759432E+03 0.107524885E+03 0.906482114E+02 0.735767616E+02 0.566858673E+02 0.402756967E+02 0.245741396E+02 0.974347028E+01 -.411102030E+01 -.169317130E+02 -.286978267E+02 -.393891161E+02 -.489628609E+02 -.573854437E+02 -.646298358E+02 -.706955159E+02 -.756319906E+02 -.795428950E+02 -.825682351E+02 -.848593162E+02 -.865595566E+02 -.877948852E+02 -.886710243E+02 -.892739822E+02 -.896718203E+02 -.899170783E+02 -.900495068E+02 -.900987494E+02 -.900867150E+02 -.900295328E+02 -.899390895E+02 -.898242066E+02 -.896915271E+02 -.895461831E+02 -.893923030E+02 -.892334054E+02 -.890727201E+02 -.889134645E+02 -.887591028E+02 -.886136093E+02 -.884817565E+02 -.883694530E+02 -.882841533E+02 -.882353769E+02 -.882353769E+02
 -.880928847E+02 -.880928847E+02 -.881331179E+02 -.882031021E+02 -.882945571E+02 -.884008489E+02 -.885165483E+02 -.886370699E+02 -.887583628E+02 -.888766301E+02 -.889880548E+02 -.890885122E+02 -.891732429E+02 -.892364627E+02 -.892708742E+02 -.892670462E+02 -.892126165E+02 -.890912767E+02 -.888815014E+02 -.885550092E+02 -.880749804E+02 -.873941227E+02 -.864527372E+02 -.851770107E+02 -.834779314E+02 -.812517334E+02 -.783836491E+02 -.747572279E+02 -.702700555E+02 -.648523874E+02 -.584798246E+02 -.511711096E+02 -.429722002E+02 -.339398607E+02 -.241401026E+02 -.136437747E+02 -.250435229E+01 0.920643137E+01 0.213832066E+02 0.338822817E+02 0.465187218E+02 0.590653952E+02 0.712548824E+02 0.827851981E+02 0.933301388E+02 0.102554680E+03 0.110135134E+03 0.115782755E+03 0.119268279E+03 0.120443840E+03 0.119258314E+03 0.115762850E+03 0.110105340E+03 0.102515074E+03 0.932808256E+02 0.827263130E+02 0.711865922E+02 0.589879013E+02 0.464322635E+02 0.337871402E+02 0.212797096E+02 0.909495787E+01 -.262336594E+01 -.137698275E+02 -.242725962E+02 -.340777390E+02 -.431137287E+02 -.513142554E+02 -.586221430E+02 -.649912475E+02 -.704031444E+02 -.748830393E+02 -.785016747E+02 -.813623201E+02 -.835819728E+02 -.852756520E+02 -.865471806E+02 -.874855333E+02 -.881644506E+02 -.886435422E+02 -.889699977E+02 -.891805224E+02 -.893032738E+02 -.893596453E+02 -.893658052E+02 -.893339641E+02 -.892733835E+02 -.891911648E+02 -.890928585E+02 -.889829383E+02 -.888651741E+02 -.887429362E+02 -.886194559E+02 -.884980639E+02 -.883824263E+02 -.882767953E+02 -.881862951E+02 -.881172633E+02 -.880776732E+02 -.880776732E+02
 -.879203980E+02 -.879203980E+02 -.879506979E+02 -.880030677E+02 -.880708886E+02 -.881487345E+02 -.882320333E+02 -.883167821E+02 -.883992967E+02 -.884759763E+02 -.885430682E+02 -.885964130E+02 -.886311544E+02 -.886413911E+02 -.886197484E+02 -.885568434E+02 -.884406160E+02 -.882555023E+02 -.879814324E+02 -.875926516E+02 -.870563921E+02 -.863314567E+02 -.853668309E+02 -.841005395E+02 -.824591791E+02 -.803589554E+02 -.777095052E+02 -.744218053E+02 -.704203206E+02 -.656568279E+02 -.601202184E+02 -.538364786E+02 -.468585758E+02 -.392533382E+02 -.310949650E+02 -.224690856E+02 -.134599783E+02 -.414328255E+01 0.538861663E+01 0.150189775E+02 0.246058943E+02 0.339833979E+02 0.429644250E+02 0.513459710E+02 0.589166125E+02 0.654663223E+02 0.707981366E+02 0.747408053E+02 0.771611355E+02 0.779744727E+02 0.771517719E+02 0.747221000E+02 0.707701335E+02 0.654290882E+02 0.588702384E+02 0.512905730E+02 0.429001465E+02 0.339104118E+02 0.245244054E+02 0.149292258E+02 0.529088080E+01 -.424868116E+01 -.135726701E+02 -.225886293E+02 -.312206343E+02 -.393837871E+02 -.469922020E+02 -.539713582E+02 -.602541122E+02 -.657874404E+02 -.705457031E+02 -.745407021E+02 -.778214748E+02 -.804642603E+02 -.825585538E+02 -.841949567E+02 -.854573299E+02 -.864190448E+02 -.871419999E+02 -.876771161E+02 -.880654910E+02 -.883397894E+02 -.885256591E+02 -.886430592E+02 -.887074365E+02 -.887307249E+02 -.887221677E+02 -.886889801E+02 -.886368761E+02 -.885704868E+02 -.884936957E+02 -.884099136E+02 -.883223128E+02 -.882340382E+02 -.881484106E+02 -.880691366E+02 -.880005410E+02 -.879478373E+02 -.879174558E+02 -.879174558E+02
 -.877511545E+02 -.877511545E+02 -.877718659E+02 -.878072213E+02 -.878522108E+02 -.879025937E+02 -.879546573E+02 -.880050083E+02 -.880503816E+02 -.880874543E+02 -.881126525E+02 -.881219390E+02 -.881105678E+02 -.880727899E+02 -.880014963E+02 -.878877783E+02 -.877203907E+02 -.874851012E+02 -.871639201E+02 -.867342115E+02 -.861677095E+02 -.854294905E+02 -.844770077E+02 -.832593912E+02 -.817173945E+02 -.797846140E+02 -.773908217E+02 -.744681564E+02 -.709601439E+02 -.668318942E+02 -.620779671E+02 -.567240615E+02 -.508214031E+02 -.444371156E+02 -.376462589E+02 -.305302202E+02 -.231799562E+02 -.156849021E+02 -.812729162E+01 -.598503235E+00 0.679570445E+01 0.139360756E+02 0.206925168E+02 0.269280108E+02 0.325037146E+02 0.372850759E+02 0.411486390E+02 0.439890308E+02 0.457254829E+02 0.463071794E+02 0.457167779E+02 0.439716396E+02 0.411225993E+02 0.372504449E+02 0.324605698E+02 0.268764515E+02 0.206326648E+02 0.138680776E+02 0.671973355E+01 -.682244853E+00 -.821856997E+01 -.157834462E+02 -.232854293E+02 -.306420383E+02 -.377633653E+02 -.445582340E+02 -.509450196E+02 -.568483711E+02 -.622009780E+02 -.669516789E+02 -.710751419E+02 -.745773967E+02 -.774939794E+02 -.798819142E+02 -.818094386E+02 -.833469804E+02 -.845610062E+02 -.855107395E+02 -.862469819E+02 -.868121930E+02 -.872412037E+02 -.875621862E+02 -.877976830E+02 -.879655900E+02 -.880800430E+02 -.881521857E+02 -.881908166E+02 -.882029220E+02 -.881941096E+02 -.881689597E+02 -.881313108E+02 -.880844953E+02 -.880315393E+02 -.879753408E+02 -.879188360E+02 -.878651665E+02 -.878178567E+02 -.877810156E+02 -.877595736E+02 -.877595736E+02
 -.875898724E+02 -.875898724E+02 -.876016089E+02 -.876210384E+02 -.876446731E+02 -.876694107E+02 -.876923858E+02 -.877108327E+02 -.877219534E+02 -.877227809E+02 -.877100318E+02 -.876799391E+02 -.876280555E+02 -.875490183E+02 -.874362644E+02 -.872816847E+02 -.870752070E+02 -.868043004E+02 -.864533955E+02 -.860032281E+02 -.854301245E+02 -.847052771E+02 -.837941006E+02 -.826558407E+02 -.812437211E+02 -.795060594E+02 -.773888794E+02 -.748404587E+02 -.718177860E+02 -.682939829E+02 -.642646396E+02 -.597505628E+02 -.547955393E+02 -.494601490E+02 -.438146757E+02 -.379343295E+02 -.318986505E+02 -.257936172E+02 -.197064529E+02 -.137168386E+02 -.790438884E+01 -.235441216E+01 0.284259416E+01 0.759349217E+01 0.118058421E+02 0.153917135E+02 0.182717289E+02 0.203790523E+02 0.216629943E+02 0.220918955E+02 0.216549925E+02 0.203630645E+02 0.182477871E+02 0.153598660E+02 0.117661543E+02 0.754604754E+01 0.278749494E+01 -.241704346E+01 -.797440794E+01 -.137940768E+02 -.197907075E+02 -.258845995E+02 -.319958086E+02 -.380368069E+02 -.439214603E+02 -.495700383E+02 -.549070921E+02 -.598621415E+02 -.643745534E+02 -.684006986E+02 -.719201334E+02 -.749377524E+02 -.774809263E+02 -.795930726E+02 -.813261909E+02 -.827344072E+02 -.838694528E+02 -.847780858E+02 -.855010040E+02 -.860727185E+02 -.865219562E+02 -.868723100E+02 -.871429649E+02 -.873494123E+02 -.875041062E+02 -.876170398E+02 -.876962403E+02 -.877481826E+02 -.877781322E+02 -.877904266E+02 -.877887066E+02 -.877761079E+02 -.877554229E+02 -.877292415E+02 -.877000794E+02 -.876705006E+02 -.876432429E+02 -.876213519E+02 -.876083337E+02 -.876083337E+02
 -.874403837E+02 -.874403837E+02 -.874439599E+02 -.874489191E+02 -.874531811E+02 -.874547151E+02 -.874514740E+02 -.874413246E+02 -.874219703E+02 -.873908630E+02 -.873451004E+02 -.872813037E+02 -.871954699E+02 -.870827935E+02 -.869374493E+02 -.867523320E+02 -.865187439E+02 -.862260283E+02 -.858611472E+02 -.854082098E+02 -.848479708E+02 -.841573377E+02 -.833089599E+02 -.822710263E+02 -.810074676E+02 -.794788390E+02 -.776442068E+02 -.754643033E+02 -.729059699E+02 -.699474074E+02 -.665831245E+02 -.628270534E+02 -.587125865E+02 -.542894242E+02 -.496185056E+02 -.447669883E+02 -.398048960E+02 -.348041279E+02 -.298393048E+02 -.249873820E+02 -.203219446E+02 -.159101806E+02 -.118167624E+02 -.810577577E+01 -.483958114E+01 -.207661638E+01 0.131015544E+00 0.173988601E+01 0.271731344E+01 0.304299393E+01 0.271004424E+01 0.172536081E+01 0.109260866E+00 -.210556043E+01 -.487566044E+01 -.814892157E+01 -.118668903E+02 -.159671885E+02 -.203857061E+02 -.250577151E+02 -.299158812E+02 -.348864080E+02 -.398921987E+02 -.448585117E+02 -.497132842E+02 -.543863022E+02 -.588102424E+02 -.629240860E+02 -.666781899E+02 -.700393704E+02 -.729940222E+02 -.755480131E+02 -.777234962E+02 -.795539114E+02 -.810787141E+02 -.823389388E+02 -.833740611E+02 -.842201334E+02 -.849089215E+02 -.854677161E+02 -.859195445E+02 -.862835863E+02 -.865756686E+02 -.868087683E+02 -.869934837E+02 -.871384554E+02 -.872507328E+02 -.873360850E+02 -.873992609E+02 -.874442050E+02 -.874742359E+02 -.874921932E+02 -.875005604E+02 -.875015688E+02 -.874972864E+02 -.874896992E+02 -.874807851E+02 -.874725872E+02 -.874672879E+02 -.874672879E+02
 -.873054996E+02 -.873054996E+02 -.873018603E+02 -.872940418E+02 -.872812379E+02 -.872624047E+02 -.872362688E+02 -.872013171E+02 -.871557698E+02 -.870975369E+02 -.870241572E+02 -.869327179E+02 -.868197524E+02 -.866811131E+02 -.865118151E+02 -.863058485E+02 -.860559543E+02 -.857533644E+02 -.853875056E+02 -.849456742E+02 -.844126983E+02 -.837706173E+02 -.829984310E+02 -.820720046E+02 -.809642538E+02 -.796457792E+02 -.780861396E+02 -.762559291E+02 -.741296969E+02 -.716895055E+02 -.689285773E+02 -.658541834E+02 -.624888840E+02 -.588696298E+02 -.550449644E+02 -.510712408E+02 -.470089752E+02 -.429201655E+02 -.388668612E+02 -.349107776E+02 -.311133445E+02 -.275350883E+02 -.242331245E+02 -.212586296E+02 -.186568558E+02 -.164679702E+02 -.147269215E+02 -.134625101E+02 -.126962708E+02 -.124415297E+02 -.127027949E+02 -.134755475E+02 -.147464504E+02 -.164939576E+02 -.186892571E+02 -.212973845E+02 -.242781449E+02 -.275862272E+02 -.311703555E+02 -.349733047E+02 -.389344598E+02 -.429923005E+02 -.470849973E+02 -.511503626E+02 -.551262525E+02 -.589520262E+02 -.625712628E+02 -.659354393E+02 -.690077276E+02 -.717657791E+02 -.742025865E+02 -.763251975E+02 -.781517865E+02 -.797079843E+02 -.810233138E+02 -.821282758E+02 -.830522846E+02 -.838224081E+02 -.844627454E+02 -.849942507E+02 -.854348351E+02 -.857996204E+02 -.861012627E+02 -.863502910E+02 -.865554328E+02 -.867239106E+02 -.868617025E+02 -.869737668E+02 -.870642307E+02 -.871365483E+02 -.871936307E+02 -.872379513E+02 -.872716321E+02 -.872965116E+02 -.873141988E+02 -.873261135E+02 -.873335152E+02 -.873375202E+02 -.873391069E+02 -.873391069E+02
 -.871869910E+02 -.871869910E+02 -.871771443E+02 -.871583556E+02 -.871309468E+02 -.870947634E+02 -.870492461E+02 -.869934722E+02 -.869261732E+02 -.868457303E+02 -.867501504E+02 -.866370232E+02 -.865034581E+02 -.863460017E+02 -.861605330E+02 -.859421354E+02 -.856849454E+02 -.853819763E+02 -.850249217E+02 -.846039420E+02 -.841074495E+02 -.835219104E+02 -.828317023E+02 -.820190780E+02 -.810643129E+02 -.799461331E+02 -.786425319E+02 -.771320735E+02 -.753957247E+02 -.734191406E+02 -.711951654E+02 -.687261252E+02 -.660253905E+02 -.631177535E+02 -.600384500E+02 -.568310468E+02 -.535447370E+02 -.502316621E+02 -.469447235E+02 -.437360632E+02 -.406561429E+02 -.377531926E+02 -.350727664E+02 -.326572413E+02 -.305451487E+02 -.287702873E+02 -.273608824E+02 -.263390865E+02 -.257207898E+02 -.255155538E+02 -.257265675E+02 -.263506279E+02 -.273781563E+02 -.287932385E+02 -.305736892E+02 -.326912406E+02 -.351120456E+02 -.377975203E+02 -.407052278E+02 -.437895435E+02 -.470021529E+02 -.502924967E+02 -.536083264E+02 -.568966369E+02 -.601052025E+02 -.631847857E+02 -.660918324E+02 -.687911848E+02 -.712581871E+02 -.734796453E+02 -.754534222E+02 -.771868506E+02 -.786944208E+02 -.799952724E+02 -.811109070E+02 -.820633622E+02 -.828739160E+02 -.835622774E+02 -.841461667E+02 -.846411728E+02 -.850607939E+02 -.854165826E+02 -.857183459E+02 -.859743618E+02 -.861915929E+02 -.863758854E+02 -.865321458E+02 -.866644945E+02 -.867763966E+02 -.868707701E+02 -.869500742E+02 -.870163785E+02 -.870714160E+02 -.871166196E+02 -.871531434E+02 -.871818675E+02 -.872033867E+02 -.872179787E+02 -.872255495E+02 -.872255495E+02
 -.870856629E+02 -.870856629E+02 -.870706237E+02 -.870426841E+02 -.870031422E+02 -.869526268E+02 -.868912215E+02 -.868185494E+02 -.867338283E+02 -.866358994E+02 -.865232352E+02 -.863939272E+02 -.862456568E+02 -.860756490E+02 -.858806085E+02 -.856566410E+02 -.853991568E+02 -.851027604E+02 -.847611276E+02 -.843668758E+02 -.839114352E+02 -.833849384E+02 -.827761469E+02 -.820724499E+02 -.812599767E+02 -.803238772E+02 -.792488300E+02 -.780198321E+02 -.766233012E+02 -.750484714E+02 -.732889854E+02 -.713444966E+02 -.692220162E+02 -.669367188E+02 -.645119885E+02 -.619786431E+02 -.593734716E+02 -.567373705E+02 -.541134135E+02 -.515451276E+02 -.490751181E+02 -.467440619E+02 -.445899959E+02 -.426477993E+02 -.409487709E+02 -.395202344E+02 -.383851550E+02 -.375617887E+02 -.370633902E+02 -.368979959E+02 -.370682908E+02 -.375715633E+02 -.383997489E+02 -.395395623E+02 -.409727130E+02 -.426761969E+02 -.446226452E+02 -.467807070E+02 -.491154431E+02 -.515887487E+02 -.541598736E+02 -.567861378E+02 -.594239470E+02 -.620301769E+02 -.645639083E+02 -.669883656E+02 -.692727837E+02 -.713938672E+02 -.733365551E+02 -.750939604E+02 -.766665504E+02 -.780607872E+02 -.792875193E+02 -.803603858E+02 -.812944235E+02 -.821049672E+02 -.828068649E+02 -.834139744E+02 -.839388871E+02 -.843928184E+02 -.847856123E+02 -.851258161E+02 -.854207932E+02 -.856768530E+02 -.858993822E+02 -.860929693E+02 -.862615178E+02 -.864083448E+02 -.865362645E+02 -.866476571E+02 -.867445220E+02 -.868285172E+02 -.869009837E+02 -.869629553E+02 -.870151510E+02 -.870579508E+02 -.870913485E+02 -.871148790E+02 -.871275137E+02 -.871275137E+02
 -.870014952E+02 -.870014952E+02 -.869822418E+02 -.869469023E+02 -.868976000E+02 -.868356371E+02 -.867616608E+02 -.866757841E+02 -.865776706E+02 -.864665915E+02 -.863414579E+02 -.862008352E+02 -.860429397E+02 -.858656209E+02 -.856663306E+02 -.854420799E+02 -.851893851E+02 -.849042049E+02 -.845818709E+02 -.842170157E+02 -.838035051E+02 -.833343834E+02 -.828018461E+02 -.821972578E+02 -.815112393E+02 -.807338527E+02 -.798549152E+02 -.788644700E+02 -.777534329E+02 -.765144109E+02 -.751426574E+02 -.736370852E+02 -.720012175E+02 -.702439294E+02 -.683798358E+02 -.664292219E+02 -.644174934E+02 -.623742116E+02 -.603318551E+02 -.583244776E+02 -.563864216E+02 -.545511911E+02 -.528505347E+02 -.513137323E+02 -.499670543E+02 -.488333505E+02 -.479317311E+02 -.472773162E+02 -.468810432E+02 -.467495254E+02 -.468849669E+02 -.472851324E+02 -.479433761E+02 -.488487268E+02 -.499860270E+02 -.513361260E+02 -.528761297E+02 -.545797193E+02 -.564175641E+02 -.583578642E+02 -.603670672E+02 -.624107905E+02 -.644549533E+02 -.664670683E+02 -.684175875E+02 -.702811410E+02 -.720374994E+02 -.736721182E+02 -.751761992E+02 -.765462957E+02 -.777835639E+02 -.788928073E+02 -.798814615E+02 -.807586388E+02 -.815343113E+02 -.822186659E+02 -.828216365E+02 -.833525923E+02 -.838201557E+02 -.842321168E+02 -.845954171E+02 -.849161790E+02 -.851997616E+02 -.854508300E+02 -.856734292E+02 -.858710557E+02 -.860467235E+02 -.862030218E+02 -.863421629E+02 -.864660198E+02 -.865761531E+02 -.866738252E+02 -.867600023E+02 -.868353412E+02 -.869001598E+02 -.869543863E+02 -.869974846E+02 -.870283469E+02 -.870451479E+02 -.870451479E+02
 -.869338175E+02 -.869338175E+02 -.869112604E+02 -.868701483E+02 -.868132838E+02 -.867425329E+02 -.866590239E+02 -.865632961E+02 -.864554087E+02 -.863350188E+02 -.862014340E+02 -.860536462E+02 -.858903488E+02 -.857099405E+02 -.855105177E+02 -.852898588E+02 -.850453993E+02 -.847742021E+02 -.844729248E+02 -.841377859E+02 -.837645360E+02 -.833484390E+02 -.828842713E+02 -.823663502E+02 -.817886032E+02 -.811446934E+02 -.804282165E+02 -.796329825E+02 -.787533929E+02 -.777849113E+02 -.767246145E+02 -.755717918E+02 -.743285382E+02 -.730002762E+02 -.715961271E+02 -.701290638E+02 -.686157998E+02 -.670764032E+02 -.655336683E+02 -.640123080E+02 -.625380548E+02 -.611367515E+02 -.598335025E+02 -.586519298E+02 -.576135521E+02 -.567372880E+02 -.560390710E+02 -.555315611E+02 -.552239354E+02 -.551217481E+02 -.552268483E+02 -.555373539E+02 -.560476773E+02 -.567486068E+02 -.576274473E+02 -.586682285E+02 -.598519950E+02 -.611571916E+02 -.625601621E+02 -.640357721E+02 -.655581557E+02 -.671015665E+02 -.686412889E+02 -.701545390E+02 -.716212710E+02 -.730248043E+02 -.743522068E+02 -.755944022E+02 -.767460130E+02 -.778049858E+02 -.787720672E+02 -.796502087E+02 -.804439669E+02 -.811589528E+02 -.818013619E+02 -.823775987E+02 -.828939958E+02 -.833566191E+02 -.837711431E+02 -.841427833E+02 -.844762694E+02 -.847758467E+02 -.850452969E+02 -.852879685E+02 -.855068123E+02 -.857044169E+02 -.858830424E+02 -.860446480E+02 -.861909155E+02 -.863232629E+02 -.864428516E+02 -.865505813E+02 -.866470747E+02 -.867326466E+02 -.868072558E+02 -.868704343E+02 -.869211901E+02 -.869578726E+02 -.869779944E+02 -.869779944E+02
 -.868814887E+02 -.868814887E+02 -.868564522E+02 -.868110374E+02 -.867485891E+02 -.866714319E+02 -.865810930E+02 -.864784721E+02 -.863639678E+02 -.862375718E+02 -.860989368E+02 -.859474246E+02 -.857821377E+02 -.856019390E+02 -.854054611E+02 -.851911080E+02 -.849570511E+02 -.847012208E+02 -.844212970E+02 -.841146994E+02 -.837785819E+02 -.834098343E+02 -.830050958E+02 -.825607865E+02 -.820731634E+02 -.815384076E+02 -.809527513E+02 -.803126496E+02 -.796150019E+02 -.788574218E+02 -.780385503E+02 -.771583959E+02 -.762186798E+02 -.752231544E+02 -.741778583E+02 -.730912709E+02 -.719743345E+02 -.708403259E+02 -.697045734E+02 -.685840351E+02 -.674967703E+02 -.664613437E+02 -.654962079E+02 -.646191024E+02 -.638465010E+02 -.631931287E+02 -.626715566E+02 -.622918792E+02 -.620614706E+02 -.619848152E+02 -.620634090E+02 -.622957263E+02 -.626772529E+02 -.632005853E+02 -.638556002E+02 -.646296988E+02 -.655081302E+02 -.664743973E+02 -.675107415E+02 -.685986959E+02 -.697196872E+02 -.708556546E+02 -.719896451E+02 -.731063422E+02 -.741924867E+02 -.752371575E+02 -.762318994E+02 -.771706981E+02 -.780498242E+02 -.788675770E+02 -.796239646E+02 -.803203587E+02 -.809591541E+02 -.815434556E+02 -.820768094E+02 -.825629817E+02 -.830057878E+02 -.834089665E+02 -.837760935E+02 -.841105262E+02 -.844153737E+02 -.846934839E+02 -.849474437E+02 -.851795865E+02 -.853920035E+02 -.855865563E+02 -.857648891E+02 -.859284373E+02 -.860784323E+02 -.862159000E+02 -.863416523E+02 -.864562696E+02 -.865600710E+02 -.866530708E+02 -.867349163E+02 -.868048019E+02 -.868613538E+02 -.869024754E+02 -.869251440E+02 -.869251440E+02
 -.868430657E+02 -.868430657E+02 -.868162781E+02 -.867678561E+02 -.867015619E+02 -.866200800E+02 -.865252580E+02 -.864182903E+02 -.862998580E+02 -.861702340E+02 -.860293616E+02 -.858769128E+02 -.857123299E+02 -.855348563E+02 -.853435560E+02 -.851373279E+02 -.849149140E+02 -.846749048E+02 -.844157428E+02 -.841357275E+02 -.838330219E+02 -.835056641E+02 -.831515872E+02 -.827686493E+02 -.823546778E+02 -.819075317E+02 -.814251847E+02 -.809058320E+02 -.803480222E+02 -.797508126E+02 -.791139467E+02 -.784380428E+02 -.777247867E+02 -.769771108E+02 -.761993433E+02 -.753973088E+02 -.745783629E+02 -.737513468E+02 -.729264563E+02 -.721150238E+02 -.713292244E+02 -.705817205E+02 -.698852667E+02 -.692522981E+02 -.686945239E+02 -.682225477E+02 -.678455273E+02 -.675708881E+02 -.674040952E+02 -.673484892E+02 -.674051869E+02 -.675730488E+02 -.678487121E+02 -.682266901E+02 -.686995371E+02 -.692580765E+02 -.698916887E+02 -.705886506E+02 -.713365168E+02 -.721225258E+02 -.729340123E+02 -.737588019E+02 -.745855664E+02 -.754041174E+02 -.762056229E+02 -.769827386E+02 -.777296513E+02 -.784420438E+02 -.791169939E+02 -.797528242E+02 -.803489227E+02 -.809055505E+02 -.814236523E+02 -.819046800E+02 -.823504376E+02 -.827629490E+02 -.831443529E+02 -.834968193E+02 -.838224886E+02 -.841234277E+02 -.844016011E+02 -.846588519E+02 -.848968924E+02 -.851172982E+02 -.853215062E+02 -.855108144E+02 -.856863797E+02 -.858492145E+02 -.860001804E+02 -.861399756E+02 -.862691165E+02 -.863879106E+02 -.864964175E+02 -.865943958E+02 -.866812305E+02 -.867558364E+02 -.868165297E+02 -.868608587E+02 -.868853825E+02 -.868853825E+02
 -.868169454E+02 -.868169454E+02 -.867890370E+02 -.867387262E+02 -.866700803E+02 -.865860546E+02 -.864887438E+02 -.863795756E+02 -.862594582E+02 -.861288937E+02 -.859880629E+02 -.858368907E+02 -.856750945E+02 -.855022205E+02 -.853176717E+02 -.851207283E+02 -.849105635E+02 -.846862566E+02 -.844468044E+02 -.841911322E+02 -.839181067E+02 -.836265516E+02 -.833152682E+02 -.829830612E+02 -.826287738E+02 -.822513317E+02 -.818497978E+02 -.814234399E+02 -.809718094E+02 -.804948316E+02 -.799929052E+02 -.794670062E+02 -.789187912E+02 -.783506927E+02 -.777659974E+02 -.771688988E+02 -.765645142E+02 -.759588605E+02 -.753587811E+02 -.747718247E+02 -.742060766E+02 -.736699495E+02 -.731719423E+02 -.727203804E+02 -.723231478E+02 -.719874273E+02 -.717194596E+02 -.715243312E+02 -.714058021E+02 -.713661777E+02 -.714062299E+02 -.715251717E+02 -.717206828E+02 -.719889895E+02 -.723249918E+02 -.727224375E+02 -.731741337E+02 -.736721880E+02 -.742082689E+02 -.747738730E+02 -.753605857E+02 -.759603211E+02 -.765655319E+02 -.771693771E+02 -.777658435E+02 -.783498174E+02 -.789171092E+02 -.794644359E+02 -.799893678E+02 -.804902503E+02 -.809661085E+02 -.814165440E+02 -.818416305E+02 -.822418151E+02 -.826178283E+02 -.829706048E+02 -.833012174E+02 -.836108218E+02 -.839006134E+02 -.841717934E+02 -.844255435E+02 -.846630062E+02 -.848852710E+02 -.850933634E+02 -.852882359E+02 -.854707597E+02 -.856417158E+02 -.858017842E+02 -.859515302E+02 -.860913853E+02 -.862216229E+02 -.863423239E+02 -.864533324E+02 -.865541955E+02 -.866440844E+02 -.867216897E+02 -.867850846E+02 -.868315457E+02 -.868573194E+02 -.868573194E+02
 -.868014783E+02 -.868014783E+02 -.867729844E+02 -.867217316E+02 -.866519942E+02 -.865669187E+02 -.864687813E+02 -.863591862E+02 -.862392181E+02 -.861095598E+02 -.859705811E+02 -.858224076E+02 -.856649735E+02 -.854980616E+02 -.853213351E+02 -.851343620E+02 -.849366347E+02 -.847275872E+02 -.845066096E+02 -.842730622E+02 -.840262904E+02 -.837656405E+02 -.834904783E+02 -.832002111E+02 -.828943136E+02 -.825723589E+02 -.822340555E+02 -.818792891E+02 -.815081701E+02 -.811210862E+02 -.807187575E+02 -.803022924E+02 -.798732415E+02 -.794336449E+02 -.789860693E+02 -.785336298E+02 -.780799918E+02 -.776293497E+02 -.771863792E+02 -.767561620E+02 -.763440836E+02 -.759557066E+02 -.755966253E+02 -.752723049E+02 -.749879157E+02 -.747481682E+02 -.745571573E+02 -.744182243E+02 -.743338412E+02 -.743055251E+02 -.743337844E+02 -.744181012E+02 -.745569495E+02 -.747478484E+02 -.749874486E+02 -.752716476E+02 -.755957287E+02 -.759545158E+02 -.763425393E+02 -.767542015E+02 -.771839370E+02 -.776263586E+02 -.780763836E+02 -.785293357E+02 -.789810202E+02 -.794277714E+02 -.798664741E+02 -.802945610E+02 -.807099913E+02 -.811112132E+02 -.814971166E+02 -.818669797E+02 -.822204126E+02 -.825573023E+02 -.828777610E+02 -.831820785E+02 -.834706805E+02 -.837440921E+02 -.840029080E+02 -.842477662E+02 -.844793277E+02 -.846982587E+02 -.849052161E+02 -.851008346E+02 -.852857151E+02 -.854604127E+02 -.856254242E+02 -.857811733E+02 -.859279931E+02 -.860661031E+02 -.861955810E+02 -.863163248E+02 -.864280044E+02 -.865299974E+02 -.866213063E+02 -.867004489E+02 -.867653166E+02 -.868129888E+02 -.868394927E+02 -.868394927E+02
 -.867950531E+02 -.867950531E+02 -.867664200E+02 -.867150123E+02 -.866452265E+02 -.865603313E+02 -.864627260E+02 -.863541415E+02 -.862357935E+02 -.861085023E+02 -.859727833E+02 -.858289175E+02 -.856770065E+02 -.855170138E+02 -.853487988E+02 -.851721429E+02 -.849867710E+02 -.847923699E+02 -.845886040E+02 -.843751303E+02 -.841516125E+02 -.839177362E+02 -.836732245E+02 -.834178554E+02 -.831514813E+02 -.828740503E+02 -.825856307E+02 -.822864372E+02 -.819768598E+02 -.816574931E+02 -.813291669E+02 -.809929755E+02 -.806503042E+02 -.803028508E+02 -.799526405E+02 -.796020313E+02 -.792537073E+02 -.789106588E+02 -.785761480E+02 -.782536582E+02 -.779468295E+02 -.776593792E+02 -.773950125E+02 -.771573244E+02 -.769496978E+02 -.767752029E+02 -.766365011E+02 -.765357597E+02 -.764745800E+02 -.764539440E+02 -.764741810E+02 -.765349560E+02 -.766352812E+02 -.767735498E+02 -.769475894E+02 -.771547335E+02 -.773919076E+02 -.776557246E+02 -.779425859E+02 -.782487831E+02 -.785705957E+02 -.789043812E+02 -.792466538E+02 -.795941492E+02 -.799438747E+02 -.802931441E+02 -.806395972E+02 -.809812064E+02 -.813162712E+02 -.816434038E+02 -.819615072E+02 -.822697487E+02 -.825675309E+02 -.828544614E+02 -.831303233E+02 -.833950469E+02 -.836486835E+02 -.838913815E+02 -.841233657E+02 -.843449184E+02 -.845563624E+02 -.847580472E+02 -.849503347E+02 -.851335871E+02 -.853081543E+02 -.854743610E+02 -.856324926E+02 -.857827787E+02 -.859253735E+02 -.860603313E+02 -.861875760E+02 -.863068613E+02 -.864177204E+02 -.865193998E+02 -.866107741E+02 -.866902347E+02 -.867555452E+02 -.868036536E+02 -.868304492E+02 -.868304492E+02
 -.867961542E+02 -.867961542E+02 -.867677474E+02 -.867168271E+02 -.866478404E+02 -.865641185E+02 -.864681345E+02 -.863617019E+02 -.862461281E+02 -.861223331E+02 -.859909407E+02 -.858523491E+02 -.857067855E+02 -.855543491E+02 -.853950447E+02 -.852288094E+02 -.850555349E+02 -.848750855E+02 -.846873140E+02 -.844920760E+02 -.842892432E+02 -.840787164E+02 -.838604383E+02 -.836344074E+02 -.834006919E+02 -.831594447E+02 -.829109195E+02 -.826554870E+02 -.823936517E+02 -.821260693E+02 -.818535618E+02 -.815771333E+02 -.812979809E+02 -.810175036E+02 -.807373060E+02 -.804591953E+02 -.801851722E+02 -.799174129E+02 -.796582436E+02 -.794101053E+02 -.791755110E+02 -.789569949E+02 -.787570567E+02 -.785781000E+02 -.784223708E+02 -.782918951E+02 -.781884214E+02 -.781133684E+02 -.780677818E+02 -.780523017E+02 -.780671425E+02 -.781120861E+02 -.781864885E+02 -.782893002E+02 -.784190990E+02 -.785741329E+02 -.787523722E+02 -.789515680E+02 -.791693131E+02 -.794031050E+02 -.796504064E+02 -.799087013E+02 -.801755457E+02 -.804486107E+02 -.807257168E+02 -.810048605E+02 -.812842314E+02 -.815622218E+02 -.818374296E+02 -.821086543E+02 -.823748890E+02 -.826353084E+02 -.828892542E+02 -.831362194E+02 -.833758315E+02 -.836078359E+02 -.838320797E+02 -.840484962E+02 -.842570905E+02 -.844579262E+02 -.846511120E+02 -.848367904E+02 -.850151259E+02 -.851862934E+02 -.853504661E+02 -.855078033E+02 -.856584351E+02 -.858024463E+02 -.859398559E+02 -.860705918E+02 -.861944596E+02 -.863111025E+02 -.864199499E+02 -.865201511E+02 -.866104889E+02 -.866892690E+02 -.867541744E+02 -.868020785E+02 -.868288024E+02 -.868288024E+02
 -.868033980E+02 -.868033980E+02 -.867755112E+02 -.867255926E+02 -.866580795E+02 -.865763165E+02 -.864828077E+02 -.863794123E+02 -.862674955E+02 -.861480453E+02 -.860217622E+02 -.858891293E+02 -.857504663E+02 -.856059715E+02 -.854557554E+02 -.852998670E+02 -.851383157E+02 -.849710886E+02 -.847981660E+02 -.846195342E+02 -.844351977E+02 -.842451903E+02 -.840495853E+02 -.838485065E+02 -.836421382E+02 -.834307354E+02 -.832146346E+02 -.829942636E+02 -.827701517E+02 -.825429385E+02 -.823133825E+02 -.820823672E+02 -.818509063E+02 -.816201447E+02 -.813913574E+02 -.811659441E+02 -.809454189E+02 -.807313961E+02 -.805255703E+02 -.803296919E+02 -.801455380E+02 -.799748790E+02 -.798194427E+02 -.796808756E+02 -.795607044E+02 -.794602973E+02 -.793808292E+02 -.793232494E+02 -.792882555E+02 -.792762736E+02 -.792874462E+02 -.793216280E+02 -.793783901E+02 -.794570320E+02 -.795566017E+02 -.796759215E+02 -.798136202E+02 -.799681684E+02 -.801379167E+02 -.803211344E+02 -.805160482E+02 -.807208779E+02 -.809338701E+02 -.811533272E+02 -.813776316E+02 -.816052660E+02 -.818348274E+02 -.820650377E+02 -.822947484E+02 -.825229430E+02 -.827487347E+02 -.829713623E+02 -.831901834E+02 -.834046670E+02 -.836143836E+02 -.838189964E+02 -.840182509E+02 -.842119651E+02 -.844000194E+02 -.845823474E+02 -.847589258E+02 -.849297648E+02 -.850948987E+02 -.852543757E+02 -.854082466E+02 -.855565530E+02 -.856993130E+02 -.858365051E+02 -.859680475E+02 -.860937737E+02 -.862134009E+02 -.863264903E+02 -.864323958E+02 -.865301985E+02 -.866186212E+02 -.866959186E+02 -.867597338E+02 -.868069138E+02 -.868332697E+02 -.868332697E+02
 -.868155520E+02 -.868155520E+02 -.867884164E+02 -.867399021E+02 -.866743878E+02 -.865951902E+02 -.865048093E+02 -.864051188E+02 -.862975134E+02 -.861830223E+02 -.860623968E+02 -.859361787E+02 -.858047526E+02 -.856683875E+02 -.855272689E+02 -.853815246E+02 -.852312453E+02 -.850765019E+02 -.849173588E+02 -.847538866E+02 -.845861725E+02 -.844143294E+02 -.842385046E+02 -.840588881E+02 -.838757200E+02 -.836892975E+02 -.834999821E+02 -.833082054E+02 -.831144752E+02 -.829193799E+02 -.827235925E+02 -.825278731E+02 -.823330693E+02 -.821401154E+02 -.819500286E+02 -.817639028E+02 -.815829001E+02 -.814082386E+02 -.812411778E+02 -.810830009E+02 -.809349949E+02 -.807984278E+02 -.806745253E+02 -.805644455E+02 -.804692543E+02 -.803899013E+02 -.803271976E+02 -.802817960E+02 -.802541746E+02 -.802446249E+02 -.802532442E+02 -.802799329E+02 -.803243972E+02 -.803861566E+02 -.804645558E+02 -.805587814E+02 -.806678814E+02 -.807907871E+02 -.809263379E+02 -.810733055E+02 -.812304189E+02 -.813963885E+02 -.815699280E+02 -.817497749E+02 -.819347080E+02 -.821235623E+02 -.823152405E+02 -.825087224E+02 -.827030708E+02 -.828974349E+02 -.830910519E+02 -.832832464E+02 -.834734276E+02 -.836610864E+02 -.838457900E+02 -.840271771E+02 -.842049515E+02 -.843788760E+02 -.845487654E+02 -.847144797E+02 -.848759169E+02 -.850330052E+02 -.851856949E+02 -.853339499E+02 -.854777373E+02 -.856170168E+02 -.857517267E+02 -.858817689E+02 -.860069885E+02 -.861271501E+02 -.862419071E+02 -.863507623E+02 -.864530183E+02 -.865477129E+02 -.866335353E+02 -.867087191E+02 -.867709017E+02 -.868169435E+02 -.868426948E+02 -.868426948E+02
 -.868315404E+02 -.868315404E+02 -.868053336E+02 -.867585311E+02 -.866954135E+02 -.866192362E+02 -.865324661E+02 -.864369662E+02 -.863341371E+02 -.862250271E+02 -.861104171E+02 -.859908860E+02 -.858668621E+02 -.857386623E+02 -.856065236E+02 -.854706275E+02 -.853311199E+02 -.851881266E+02 -.850417666E+02 -.848921628E+02 -.847394515E+02 -.845837901E+02 -.844253643E+02 -.842643942E+02 -.841011403E+02 -.839359080E+02 -.837690526E+02 -.836009826E+02 -.834321634E+02 -.832631190E+02 -.830944341E+02 -.829267538E+02 -.827607828E+02 -.825972833E+02 -.824370705E+02 -.822810070E+02 -.821299956E+02 -.819849698E+02 -.818468824E+02 -.817166933E+02 -.815953549E+02 -.814837968E+02 -.813829099E+02 -.812935299E+02 -.812164208E+02 -.811522594E+02 -.811016212E+02 -.810649676E+02 -.810426357E+02 -.810348304E+02 -.810416199E+02 -.810629339E+02 -.810985653E+02 -.811481751E+02 -.812112997E+02 -.812873613E+02 -.813756809E+02 -.814754920E+02 -.815859567E+02 -.817061815E+02 -.818352343E+02 -.819721598E+02 -.821159957E+02 -.822657861E+02 -.824205949E+02 -.825795164E+02 -.827416851E+02 -.829062829E+02 -.830725450E+02 -.832397641E+02 -.834072926E+02 -.835745438E+02 -.837409920E+02 -.839061706E+02 -.840696705E+02 -.842311372E+02 -.843902666E+02 -.845468017E+02 -.847005274E+02 -.848512660E+02 -.849988712E+02 -.851432221E+02 -.852842168E+02 -.854217645E+02 -.855557766E+02 -.856861566E+02 -.858127878E+02 -.859355179E+02 -.860541406E+02 -.861683723E+02 -.862778221E+02 -.863819546E+02 -.864800408E+02 -.865710958E+02 -.866537979E+02 -.867263841E+02 -.867865142E+02 -.868310957E+02 -.868560571E+02 -.868560571E+02
 -.868504416E+02 -.868504416E+02 -.868252959E+02 -.867804325E+02 -.867200027E+02 -.866471739E+02 -.865643571E+02 -.864733834E+02 -.863756406E+02 -.862721781E+02 -.861637889E+02 -.860510724E+02 -.859344830E+02 -.858143682E+02 -.856909985E+02 -.855645904E+02 -.854353253E+02 -.853033640E+02 -.851688589E+02 -.850319637E+02 -.848928416E+02 -.847516723E+02 -.846086574E+02 -.844640259E+02 -.843180382E+02 -.841709895E+02 -.840232131E+02 -.838750826E+02 -.837270134E+02 -.835794640E+02 -.834329359E+02 -.832879729E+02 -.831451598E+02 -.830051189E+02 -.828685070E+02 -.827360100E+02 -.826083369E+02 -.824862126E+02 -.823703694E+02 -.822615375E+02 -.821604355E+02 -.820677589E+02 -.819841695E+02 -.819102840E+02 -.818466631E+02 -.817938012E+02 -.817521168E+02 -.817219443E+02 -.817035275E+02 -.816970141E+02 -.817024533E+02 -.817197940E+02 -.817488864E+02 -.817894849E+02 -.818412530E+02 -.819037701E+02 -.819765397E+02 -.820589990E+02 -.821505290E+02 -.822504657E+02 -.823581110E+02 -.824727442E+02 -.825936323E+02 -.827200405E+02 -.828512415E+02 -.829865238E+02 -.831251987E+02 -.832666073E+02 -.834101245E+02 -.835551636E+02 -.837011788E+02 -.838476668E+02 -.839941679E+02 -.841402659E+02 -.842855872E+02 -.844297996E+02 -.845726096E+02 -.847137606E+02 -.848530293E+02 -.849902219E+02 -.851251701E+02 -.852577261E+02 -.853877569E+02 -.855151378E+02 -.856397442E+02 -.857614429E+02 -.858800799E+02 -.859954664E+02 -.861073616E+02 -.862154498E+02 -.863193122E+02 -.864183909E+02 -.865119417E+02 -.865989745E+02 -.866781747E+02 -.867478032E+02 -.868055653E+02 -.868484421E+02 -.868724724E+02 -.868724724E+02
 -.868714789E+02 -.868714789E+02 -.868474890E+02 -.868047255E+02 -.867471864E+02 -.866779305E+02 -.865992942E+02 -.865130606E+02 -.864205893E+02 -.863229166E+02 -.862208339E+02 -.861149472E+02 -.860057238E+02 -.858935281E+02 -.857786504E+02 -.856613284E+02 -.855417645E+02 -.854201402E+02 -.852966266E+02 -.851713935E+02 -.850446165E+02 -.849164833E+02 -.847871981E+02 -.846569859E+02 -.845260958E+02 -.843948037E+02 -.842634139E+02 -.841322610E+02 -.840017105E+02 -.838721591E+02 -.837440341E+02 -.836177926E+02 -.834939193E+02 -.833729241E+02 -.832553388E+02 -.831417129E+02 -.830326085E+02 -.829285951E+02 -.828302427E+02 -.827381156E+02 -.826527644E+02 -.825747187E+02 -.825044794E+02 -.824425104E+02 -.823892318E+02 -.823450122E+02 -.823101625E+02 -.822849306E+02 -.822694967E+02 -.822639697E+02 -.822683857E+02 -.822827069E+02 -.823068222E+02 -.823405498E+02 -.823836399E+02 -.824357796E+02 -.824965981E+02 -.825656737E+02 -.826425400E+02 -.827266944E+02 -.828176048E+02 -.829147185E+02 -.830174691E+02 -.831252841E+02 -.832375919E+02 -.833538281E+02 -.834734410E+02 -.835958967E+02 -.837206833E+02 -.838473142E+02 -.839753309E+02 -.841043046E+02 -.842338378E+02 -.843635648E+02 -.844931513E+02 -.846222941E+02 -.847507198E+02 -.848781834E+02 -.850044654E+02 -.851293698E+02 -.852527203E+02 -.853743563E+02 -.854941285E+02 -.856118924E+02 -.857275021E+02 -.858408010E+02 -.859516118E+02 -.860597226E+02 -.861648708E+02 -.862667217E+02 -.863648414E+02 -.864586623E+02 -.865474386E+02 -.866301885E+02 -.867056199E+02 -.867720338E+02 -.868271993E+02 -.868681925E+02 -.868911873E+02 -.868911873E+02
 -.868940081E+02 -.868940081E+02 -.868712375E+02 -.868306805E+02 -.867761633E+02 -.867106201E+02 -.866362992E+02 -.865549225E+02 -.864678092E+02 -.863759718E+02 -.862801887E+02 -.861810621E+02 -.860790616E+02 -.859745583E+02 -.858678517E+02 -.857591901E+02 -.856487870E+02 -.855368340E+02 -.854235108E+02 -.853089932E+02 -.851934600E+02 -.850770977E+02 -.849601050E+02 -.848426961E+02 -.847251031E+02 -.846075781E+02 -.844903948E+02 -.843738491E+02 -.842582595E+02 -.841439671E+02 -.840313350E+02 -.839207467E+02 -.838126046E+02 -.837073277E+02 -.836053489E+02 -.835071113E+02 -.834130644E+02 -.833236599E+02 -.832393469E+02 -.831605665E+02 -.830877466E+02 -.830212966E+02 -.829616012E+02 -.829090156E+02 -.828638595E+02 -.828264128E+02 -.827969109E+02 -.827755409E+02 -.827624383E+02 -.827576852E+02 -.827613084E+02 -.827732793E+02 -.827935142E+02 -.828218756E+02 -.828581746E+02 -.829021742E+02 -.829535926E+02 -.830121081E+02 -.830773636E+02 -.831489725E+02 -.832265235E+02 -.833095866E+02 -.833977188E+02 -.834904689E+02 -.835873834E+02 -.836880106E+02 -.837919056E+02 -.838986337E+02 -.840077745E+02 -.841189238E+02 -.842316969E+02 -.843457299E+02 -.844606812E+02 -.845762322E+02 -.846920877E+02 -.848079758E+02 -.849236468E+02 -.850388727E+02 -.851534453E+02 -.852671741E+02 -.853798835E+02 -.854914099E+02 -.856015968E+02 -.857102906E+02 -.858173335E+02 -.859225563E+02 -.860257681E+02 -.861267441E+02 -.862252101E+02 -.863208224E+02 -.864131420E+02 -.865016023E+02 -.865854662E+02 -.866637716E+02 -.867352606E+02 -.867982873E+02 -.868506994E+02 -.868896842E+02 -.869115697E+02 -.869115697E+02
 -.869175027E+02 -.869175027E+02 -.868959904E+02 -.868577025E+02 -.868062807E+02 -.867445232E+02 -.866745791E+02 -.865980996E+02 -.865163547E+02 -.864303234E+02 -.863407635E+02 -.862482648E+02 -.861532912E+02 -.860562126E+02 -.859573297E+02 -.858568939E+02 -.857551221E+02 -.856522086E+02 -.855483348E+02 -.854436761E+02 -.853384080E+02 -.852327106E+02 -.851267724E+02 -.850207929E+02 -.849149849E+02 -.848095759E+02 -.847048091E+02 -.846009443E+02 -.844982577E+02 -.843970415E+02 -.842976036E+02 -.842002660E+02 -.841053634E+02 -.840132414E+02 -.839242539E+02 -.838387604E+02 -.837571231E+02 -.836797036E+02 -.836068587E+02 -.835389372E+02 -.834762756E+02 -.834191940E+02 -.833679921E+02 -.833229453E+02 -.832843008E+02 -.832522741E+02 -.832270462E+02 -.832087604E+02 -.831975204E+02 -.831933890E+02 -.831963865E+02 -.832064909E+02 -.832236378E+02 -.832477219E+02 -.832785979E+02 -.833160834E+02 -.833599612E+02 -.834099821E+02 -.834658691E+02 -.835273207E+02 -.835940151E+02 -.836656139E+02 -.837417668E+02 -.838221148E+02 -.839062949E+02 -.839939432E+02 -.840846985E+02 -.841782054E+02 -.842741171E+02 -.843720976E+02 -.844718239E+02 -.845729877E+02 -.846752965E+02 -.847784744E+02 -.848822627E+02 -.849864198E+02 -.850907211E+02 -.851949581E+02 -.852989370E+02 -.854024777E+02 -.855054107E+02 -.856075749E+02 -.857088138E+02 -.858089711E+02 -.859078846E+02 -.860053795E+02 -.861012591E+02 -.861952933E+02 -.862872039E+02 -.863766459E+02 -.864631836E+02 -.865462591E+02 -.866251527E+02 -.866989307E+02 -.867663787E+02 -.868259141E+02 -.868754741E+02 -.869123697E+02 -.869330973E+02 -.869330973E+02
 -.869415398E+02 -.869415398E+02 -.869213047E+02 -.868853138E+02 -.868370157E+02 -.867790641E+02 -.867135014E+02 -.866419008E+02 -.865654762E+02 -.864851667E+02 -.864017027E+02 -.863156555E+02 -.862274772E+02 -.861375302E+02 -.860461110E+02 -.859534682E+02 -.858598166E+02 -.857653484E+02 -.856702415E+02 -.855746666E+02 -.854787922E+02 -.853827888E+02 -.852868321E+02 -.851911055E+02 -.850958017E+02 -.850011242E+02 -.849072879E+02 -.848145196E+02 -.847230578E+02 -.846331528E+02 -.845450653E+02 -.844590661E+02 -.843754343E+02 -.842944556E+02 -.842164210E+02 -.841416237E+02 -.840703576E+02 -.840029140E+02 -.839395791E+02 -.838806311E+02 -.838263372E+02 -.837769503E+02 -.837327066E+02 -.836938222E+02 -.836604903E+02 -.836328792E+02 -.836111297E+02 -.835953531E+02 -.835856299E+02 -.835820086E+02 -.835845048E+02 -.835931013E+02 -.836077481E+02 -.836283631E+02 -.836548334E+02 -.836870166E+02 -.837247430E+02 -.837678176E+02 -.838160227E+02 -.838691207E+02 -.839268569E+02 -.839889626E+02 -.840551580E+02 -.841251555E+02 -.841986620E+02 -.842753825E+02 -.843550223E+02 -.844372892E+02 -.845218964E+02 -.846085639E+02 -.846970204E+02 -.847870046E+02 -.848782665E+02 -.849705681E+02 -.850636836E+02 -.851574002E+02 -.852515174E+02 -.853458467E+02 -.854402106E+02 -.855344411E+02 -.856283784E+02 -.857218678E+02 -.858147567E+02 -.859068908E+02 -.859981087E+02 -.860882353E+02 -.861770735E+02 -.862643937E+02 -.863499196E+02 -.864333111E+02 -.865141416E+02 -.865918684E+02 -.866657957E+02 -.867350250E+02 -.867983925E+02 -.868543868E+02 -.869010425E+02 -.869358035E+02 -.869553449E+02 -.869553449E+02
 -.869657852E+02 -.869657852E+02 -.869468306E+02 -.869131379E+02 -.868679565E+02 -.868137906E+02 -.867525706E+02 -.866857866E+02 -.866145912E+02 -.865398791E+02 -.864623480E+02 -.863825464E+02 -.863009096E+02 -.862177885E+02 -.861334708E+02 -.860481982E+02 -.859621798E+02 -.858756017E+02 -.857886355E+02 -.857014441E+02 -.856141868E+02 -.855270227E+02 -.854401138E+02 -.853536268E+02 -.852677351E+02 -.851826195E+02 -.850984688E+02 -.850154806E+02 -.849338605E+02 -.848538225E+02 -.847755878E+02 -.846993842E+02 -.846254450E+02 -.845540075E+02 -.844853115E+02 -.844195977E+02 -.843571057E+02 -.842980720E+02 -.842427277E+02 -.841912964E+02 -.841439922E+02 -.841010167E+02 -.840625578E+02 -.840287865E+02 -.839998559E+02 -.839758985E+02 -.839570250E+02 -.839433230E+02 -.839348555E+02 -.839316605E+02 -.839337501E+02 -.839411107E+02 -.839537030E+02 -.839714624E+02 -.839942999E+02 -.840221033E+02 -.840547386E+02 -.840920514E+02 -.841338690E+02 -.841800025E+02 -.842302483E+02 -.842843914E+02 -.843422066E+02 -.844034614E+02 -.844679181E+02 -.845353359E+02 -.846054731E+02 -.846780888E+02 -.847529447E+02 -.848298071E+02 -.849084476E+02 -.849886449E+02 -.850701855E+02 -.851528641E+02 -.852364849E+02 -.853208609E+02 -.854058142E+02 -.854911759E+02 -.855767849E+02 -.856624868E+02 -.857481327E+02 -.858335764E+02 -.859186724E+02 -.860032713E+02 -.860872159E+02 -.861703348E+02 -.862524346E+02 -.863332901E+02 -.864126316E+02 -.864901283E+02 -.865653674E+02 -.866378265E+02 -.867068383E+02 -.867715449E+02 -.868308384E+02 -.868832840E+02 -.869270199E+02 -.869596290E+02 -.869779717E+02 -.869779717E+02
 -.869899802E+02 -.869899802E+02 -.869722976E+02 -.869408835E+02 -.868987854E+02 -.868483548E+02 -.867914067E+02 -.867293449E+02 -.866632572E+02 -.865939901E+02 -.865222057E+02 -.864484256E+02 -.863730656E+02 -.862964612E+02 -.862188885E+02 -.861405794E+02 -.860617343E+02 -.859825313E+02 -.859031331E+02 -.858236935E+02 -.857443611E+02 -.856652828E+02 -.855866066E+02 -.855084831E+02 -.854310672E+02 -.853545190E+02 -.852790039E+02 -.852046934E+02 -.851317649E+02 -.850604012E+02 -.849907900E+02 -.849231234E+02 -.848575968E+02 -.847944079E+02 -.847337553E+02 -.846758373E+02 -.846208504E+02 -.845689875E+02 -.845204364E+02 -.844753783E+02 -.844339856E+02 -.843964207E+02 -.843628339E+02 -.843333622E+02 -.843081274E+02 -.842872350E+02 -.842707730E+02 -.842588108E+02 -.842513984E+02 -.842485656E+02 -.842503222E+02 -.842566570E+02 -.842675390E+02 -.842829166E+02 -.843027194E+02 -.843268579E+02 -.843552252E+02 -.843876983E+02 -.844241389E+02 -.844643953E+02 -.845083040E+02 -.845556912E+02 -.846063746E+02 -.846601653E+02 -.847168691E+02 -.847762886E+02 -.848382247E+02 -.849024778E+02 -.849688496E+02 -.850371444E+02 -.851071698E+02 -.851787381E+02 -.852516669E+02 -.853257797E+02 -.854009065E+02 -.854768839E+02 -.855535550E+02 -.856307689E+02 -.857083805E+02 -.857862493E+02 -.858642378E+02 -.859422101E+02 -.860200288E+02 -.860975519E+02 -.861746287E+02 -.862510940E+02 -.863267610E+02 -.864014122E+02 -.864747876E+02 -.865465691E+02 -.866163614E+02 -.866836658E+02 -.867478474E+02 -.868080927E+02 -.868633534E+02 -.869122751E+02 -.869531038E+02 -.869835654E+02 -.870007096E+02 -.870007096E+02
 -.870139293E+02 -.870139293E+02 -.869975014E+02 -.869683311E+02 -.869292635E+02 -.868824958E+02 -.868297263E+02 -.867722699E+02 -.867111478E+02 -.866471558E+02 -.865809177E+02 -.865129264E+02 -.864435750E+02 -.863731819E+02 -.863020091E+02 -.862302768E+02 -.861581749E+02 -.860858715E+02 -.860135197E+02 -.859412628E+02 -.858692382E+02 -.857975805E+02 -.857264239E+02 -.856559038E+02 -.855861580E+02 -.855173274E+02 -.854495569E+02 -.853829953E+02 -.853177950E+02 -.852541126E+02 -.851921074E+02 -.851319417E+02 -.850737795E+02 -.850177859E+02 -.849641260E+02 -.849129639E+02 -.848644612E+02 -.848187763E+02 -.847760627E+02 -.847364678E+02 -.847001317E+02 -.846671857E+02 -.846377511E+02 -.846119383E+02 -.845898451E+02 -.845715562E+02 -.845571420E+02 -.845466578E+02 -.845401437E+02 -.845376235E+02 -.845391047E+02 -.845445786E+02 -.845540201E+02 -.845673879E+02 -.845846256E+02 -.846056615E+02 -.846304096E+02 -.846587710E+02 -.846906342E+02 -.847258768E+02 -.847643661E+02 -.848059612E+02 -.848505135E+02 -.848978686E+02 -.849478672E+02 -.850003467E+02 -.850551423E+02 -.851120883E+02 -.851710193E+02 -.852317707E+02 -.852941804E+02 -.853580890E+02 -.854233408E+02 -.854897840E+02 -.855572715E+02 -.856256606E+02 -.856948132E+02 -.857645955E+02 -.858348775E+02 -.859055321E+02 -.859764336E+02 -.860474565E+02 -.861184728E+02 -.861893491E+02 -.862599427E+02 -.863300964E+02 -.863996322E+02 -.864683424E+02 -.865359791E+02 -.866022396E+02 -.866667484E+02 -.867290331E+02 -.867884943E+02 -.868443650E+02 -.868956596E+02 -.869411066E+02 -.869790619E+02 -.870073966E+02 -.870233520E+02 -.870233520E+02
 -.870374897E+02 -.870374897E+02 -.870222927E+02 -.869953207E+02 -.869592171E+02 -.869160250E+02 -.868673252E+02 -.868143433E+02 -.867580320E+02 -.866991352E+02 -.866382369E+02 -.865757993E+02 -.865121916E+02 -.864477133E+02 -.863826107E+02 -.863170910E+02 -.862513325E+02 -.861854923E+02 -.861197130E+02 -.860541271E+02 -.859888605E+02 -.859240359E+02 -.858597741E+02 -.857961963E+02 -.857334245E+02 -.856715828E+02 -.856107974E+02 -.855511973E+02 -.854929138E+02 -.854360805E+02 -.853808332E+02 -.853273088E+02 -.852756454E+02 -.852259813E+02 -.851784540E+02 -.851331996E+02 -.850903520E+02 -.850500414E+02 -.850123939E+02 -.849775302E+02 -.849455646E+02 -.849166039E+02 -.848907467E+02 -.848680822E+02 -.848486897E+02 -.848326376E+02 -.848199824E+02 -.848107689E+02 -.848050292E+02 -.848027823E+02 -.848040343E+02 -.848087781E+02 -.848169934E+02 -.848286471E+02 -.848436933E+02 -.848620743E+02 -.848837206E+02 -.849085521E+02 -.849364784E+02 -.849673998E+02 -.850012087E+02 -.850377896E+02 -.850770211E+02 -.851187763E+02 -.851629240E+02 -.852093298E+02 -.852578570E+02 -.853083674E+02 -.853607225E+02 -.854147842E+02 -.854704154E+02 -.855274806E+02 -.855858470E+02 -.856453841E+02 -.857059646E+02 -.857674644E+02 -.858297622E+02 -.858927398E+02 -.859562812E+02 -.860202721E+02 -.860845985E+02 -.861491454E+02 -.862137945E+02 -.862784218E+02 -.863428936E+02 -.864070620E+02 -.864707591E+02 -.865337886E+02 -.865959163E+02 -.866568567E+02 -.867162560E+02 -.867736701E+02 -.868285366E+02 -.868801371E+02 -.869275502E+02 -.869695888E+02 -.870047199E+02 -.870309607E+02 -.870457438E+02 -.870457438E+02
 -.870605616E+02 -.870605616E+02 -.870465674E+02 -.870217410E+02 -.869885260E+02 -.869488126E+02 -.869040646E+02 -.868554178E+02 -.868037562E+02 -.867497710E+02 -.866940054E+02 -.866368898E+02 -.865787687E+02 -.865199211E+02 -.864605772E+02 -.864009301E+02 -.863411457E+02 -.862813697E+02 -.862217337E+02 -.861623593E+02 -.861033612E+02 -.860448504E+02 -.859869353E+02 -.859297236E+02 -.858733233E+02 -.858178431E+02 -.857633929E+02 -.857100844E+02 -.856580304E+02 -.856073452E+02 -.855581442E+02 -.855105435E+02 -.854646593E+02 -.854206075E+02 -.853785031E+02 -.853384594E+02 -.853005873E+02 -.852649946E+02 -.852317851E+02 -.852010580E+02 -.851729069E+02 -.851474193E+02 -.851246755E+02 -.851047483E+02 -.850877019E+02 -.850735920E+02 -.850624645E+02 -.850543554E+02 -.850492908E+02 -.850472860E+02 -.850483460E+02 -.850524648E+02 -.850596260E+02 -.850698027E+02 -.850829578E+02 -.850990443E+02 -.851180059E+02 -.851397771E+02 -.851642843E+02 -.851914463E+02 -.852211748E+02 -.852533753E+02 -.852879479E+02 -.853247879E+02 -.853637871E+02 -.854048339E+02 -.854478145E+02 -.854926136E+02 -.855391150E+02 -.855872025E+02 -.856367601E+02 -.856876728E+02 -.857398270E+02 -.857931108E+02 -.858474141E+02 -.859026292E+02 -.859586498E+02 -.860153720E+02 -.860726925E+02 -.861305092E+02 -.861887193E+02 -.862472181E+02 -.863058973E+02 -.863646424E+02 -.864233294E+02 -.864818205E+02 -.865399586E+02 -.865975601E+02 -.866544056E+02 -.867102279E+02 -.867646963E+02 -.868173963E+02 -.868678035E+02 -.869152493E+02 -.869588774E+02 -.869975855E+02 -.870299523E+02 -.870541404E+02 -.870677730E+02 -.870677730E+02
 -.870830802E+02 -.870830802E+02 -.870702583E+02 -.870475203E+02 -.870171135E+02 -.869807768E+02 -.869398580E+02 -.868954038E+02 -.868482296E+02 -.867989733E+02 -.867481371E+02 -.866961191E+02 -.866432381E+02 -.865897526E+02 -.865358757E+02 -.864817859E+02 -.864276363E+02 -.863735611E+02 -.863196808E+02 -.862661061E+02 -.862129410E+02 -.861602850E+02 -.861082352E+02 -.860568868E+02 -.860063351E+02 -.859566749E+02 -.859080020E+02 -.858604126E+02 -.858140038E+02 -.857688732E+02 -.857251189E+02 -.856828393E+02 -.856421323E+02 -.856030954E+02 -.855658246E+02 -.855304144E+02 -.854969571E+02 -.854655419E+02 -.854362547E+02 -.854091773E+02 -.853843865E+02 -.853619543E+02 -.853419463E+02 -.853244221E+02 -.853094342E+02 -.852970278E+02 -.852872403E+02 -.852801012E+02 -.852756315E+02 -.852738437E+02 -.852747416E+02 -.852783206E+02 -.852845672E+02 -.852934594E+02 -.853049670E+02 -.853190517E+02 -.853356674E+02 -.853547607E+02 -.853762714E+02 -.854001328E+02 -.854262725E+02 -.854546127E+02 -.854850711E+02 -.855175612E+02 -.855519931E+02 -.855882742E+02 -.856263096E+02 -.856660029E+02 -.857072566E+02 -.857499727E+02 -.857940532E+02 -.858394002E+02 -.858859169E+02 -.859335073E+02 -.859820764E+02 -.860315308E+02 -.860817778E+02 -.861327261E+02 -.861842845E+02 -.862363619E+02 -.862888662E+02 -.863417028E+02 -.863947732E+02 -.864479726E+02 -.865011869E+02 -.865542887E+02 -.866071325E+02 -.866595479E+02 -.867113312E+02 -.867622342E+02 -.868119501E+02 -.868600947E+02 -.869061823E+02 -.869495950E+02 -.869895413E+02 -.870250043E+02 -.870546732E+02 -.870768555E+02 -.870893624E+02 -.870893624E+02
 -.871050088E+02 -.871050088E+02 -.870933271E+02 -.870726186E+02 -.870449374E+02 -.870118738E+02 -.869746610E+02 -.869342575E+02 -.868914106E+02 -.868467052E+02 -.868006023E+02 -.867534674E+02 -.867055935E+02 -.866572182E+02 -.866085371E+02 -.865597141E+02 -.865108894E+02 -.864621853E+02 -.864137115E+02 -.863655681E+02 -.863178487E+02 -.862706422E+02 -.862240347E+02 -.861781104E+02 -.861329527E+02 -.860886444E+02 -.860452684E+02 -.860029076E+02 -.859616453E+02 -.859215649E+02 -.858827497E+02 -.858452829E+02 -.858092472E+02 -.857747244E+02 -.857417949E+02 -.857105377E+02 -.856810294E+02 -.856533442E+02 -.856275531E+02 -.856037237E+02 -.855819194E+02 -.855621993E+02 -.855446175E+02 -.855292226E+02 -.855160577E+02 -.855051597E+02 -.854965593E+02 -.854902804E+02 -.854863402E+02 -.854847488E+02 -.854855094E+02 -.854886181E+02 -.854940639E+02 -.855018287E+02 -.855118880E+02 -.855242102E+02 -.855387578E+02 -.855554869E+02 -.855743481E+02 -.855952866E+02 -.856182428E+02 -.856431526E+02 -.856699479E+02 -.856985571E+02 -.857289057E+02 -.857609165E+02 -.857945103E+02 -.858296066E+02 -.858661234E+02 -.859039781E+02 -.859430878E+02 -.859833696E+02 -.860247409E+02 -.860671193E+02 -.861104233E+02 -.861545719E+02 -.861994848E+02 -.862450817E+02 -.862912827E+02 -.863380069E+02 -.863851721E+02 -.864326937E+02 -.864804824E+02 -.865284433E+02 -.865764720E+02 -.866244520E+02 -.866722495E+02 -.867197078E+02 -.867666391E+02 -.868128150E+02 -.868579528E+02 -.869016991E+02 -.869436075E+02 -.869831102E+02 -.870194811E+02 -.870517877E+02 -.870788290E+02 -.870990552E+02 -.871104634E+02 -.871104634E+02
 -.871263325E+02 -.871263325E+02 -.871157587E+02 -.870970205E+02 -.870719827E+02 -.870420895E+02 -.870084617E+02 -.869719706E+02 -.869332962E+02 -.868929710E+02 -.868514147E+02 -.868089605E+02 -.867658755E+02 -.867223762E+02 -.866786408E+02 -.866348185E+02 -.865910364E+02 -.865474055E+02 -.865040246E+02 -.864609836E+02 -.864183660E+02 -.863762508E+02 -.863347141E+02 -.862938298E+02 -.862536706E+02 -.862143085E+02 -.861758150E+02 -.861382614E+02 -.861017189E+02 -.860662585E+02 -.860319511E+02 -.859988667E+02 -.859670752E+02 -.859366450E+02 -.859076437E+02 -.858801370E+02 -.858541888E+02 -.858298607E+02 -.858072114E+02 -.857862969E+02 -.857671695E+02 -.857498778E+02 -.857344663E+02 -.857209750E+02 -.857094392E+02 -.856998892E+02 -.856923499E+02 -.856868411E+02 -.856833766E+02 -.856819648E+02 -.856826083E+02 -.856853038E+02 -.856900423E+02 -.856968090E+02 -.857055838E+02 -.857163408E+02 -.857290492E+02 -.857436730E+02 -.857601716E+02 -.857784999E+02 -.857986088E+02 -.858204453E+02 -.858439532E+02 -.858690731E+02 -.858957432E+02 -.859238992E+02 -.859534752E+02 -.859844035E+02 -.860166156E+02 -.860500419E+02 -.860846125E+02 -.861202569E+02 -.861569050E+02 -.861944864E+02 -.862329312E+02 -.862721696E+02 -.863121319E+02 -.863527483E+02 -.863939487E+02 -.864356621E+02 -.864778154E+02 -.865203333E+02 -.865631358E+02 -.866061372E+02 -.866492432E+02 -.866923480E+02 -.867353297E+02 -.867780453E+02 -.868203234E+02 -.868619553E+02 -.869026829E+02 -.869421836E+02 -.869800501E+02 -.870157650E+02 -.870486666E+02 -.870779063E+02 -.871023913E+02 -.871207125E+02 -.871310497E+02 -.871310497E+02
 -.871470518E+02 -.871470518E+02 -.871375543E+02 -.871207285E+02 -.870982539E+02 -.870714317E+02 -.870412721E+02 -.870085609E+02 -.869739115E+02 -.869378047E+02 -.869006194E+02 -.868626568E+02 -.868241580E+02 -.867853187E+02 -.867462997E+02 -.867072355E+02 -.866682406E+02 -.866294144E+02 -.865908453E+02 -.865526133E+02 -.865147925E+02 -.864774526E+02 -.864406603E+02 -.864044800E+02 -.863689748E+02 -.863342069E+02 -.863002378E+02 -.862671284E+02 -.862349396E+02 -.862037315E+02 -.861735640E+02 -.861444963E+02 -.861165869E+02 -.860898934E+02 -.860644719E+02 -.860403775E+02 -.860176630E+02 -.859963797E+02 -.859765762E+02 -.859582987E+02 -.859415903E+02 -.859264910E+02 -.859130375E+02 -.859012625E+02 -.858911951E+02 -.858828600E+02 -.858762777E+02 -.858714643E+02 -.858684311E+02 -.858671850E+02 -.858677281E+02 -.858700575E+02 -.858741660E+02 -.858800415E+02 -.858876673E+02 -.858970225E+02 -.859080815E+02 -.859208149E+02 -.859351893E+02 -.859511677E+02 -.859687095E+02 -.859877710E+02 -.860083058E+02 -.860302648E+02 -.860535966E+02 -.860782479E+02 -.861041637E+02 -.861312875E+02 -.861595620E+02 -.861889286E+02 -.862193286E+02 -.862507024E+02 -.862829906E+02 -.863161332E+02 -.863500706E+02 -.863847428E+02 -.864200897E+02 -.864560511E+02 -.864925658E+02 -.865295715E+02 -.865670042E+02 -.866047971E+02 -.866428792E+02 -.866811739E+02 -.867195967E+02 -.867580523E+02 -.867964307E+02 -.868346029E+02 -.868724136E+02 -.869096742E+02 -.869461509E+02 -.869815519E+02 -.870155090E+02 -.870475544E+02 -.870770906E+02 -.871033512E+02 -.871253505E+02 -.871418175E+02 -.871511114E+02 -.871511114E+02
 -.871671769E+02 -.871671769E+02 -.871587251E+02 -.871437561E+02 -.871237680E+02 -.870999219E+02 -.870731195E+02 -.870440627E+02 -.870132994E+02 -.869812594E+02 -.869482816E+02 -.869146351E+02 -.868805357E+02 -.868461582E+02 -.868116463E+02 -.867771200E+02 -.867426812E+02 -.867084184E+02 -.866744096E+02 -.866407256E+02 -.866074313E+02 -.865745876E+02 -.865422526E+02 -.865104820E+02 -.864793303E+02 -.864488508E+02 -.864190959E+02 -.863901177E+02 -.863619674E+02 -.863346961E+02 -.863083541E+02 -.862829911E+02 -.862586560E+02 -.862353968E+02 -.862132604E+02 -.861922924E+02 -.861725367E+02 -.861540356E+02 -.861368292E+02 -.861209555E+02 -.861064502E+02 -.860933461E+02 -.860816732E+02 -.860714584E+02 -.860627254E+02 -.860554945E+02 -.860497824E+02 -.860456023E+02 -.860429634E+02 -.860418713E+02 -.860423276E+02 -.860443301E+02 -.860478729E+02 -.860529459E+02 -.860595357E+02 -.860676249E+02 -.860771927E+02 -.860882150E+02 -.861006645E+02 -.861145105E+02 -.861297200E+02 -.861462568E+02 -.861640828E+02 -.861831573E+02 -.862034380E+02 -.862248805E+02 -.862474393E+02 -.862710674E+02 -.862957169E+02 -.863213390E+02 -.863478843E+02 -.863753028E+02 -.864035441E+02 -.864325579E+02 -.864622932E+02 -.864926990E+02 -.865237238E+02 -.865553158E+02 -.865874222E+02 -.866199890E+02 -.866529602E+02 -.866862772E+02 -.867198777E+02 -.867536939E+02 -.867876507E+02 -.868216634E+02 -.868556337E+02 -.868894463E+02 -.869229623E+02 -.869560127E+02 -.869883882E+02 -.870198275E+02 -.870500010E+02 -.870784901E+02 -.871047605E+02 -.871281270E+02 -.871477090E+02 -.871623713E+02 -.871706488E+02 -.871706488E+02
 -.871867186E+02 -.871867186E+02 -.871792836E+02 -.871661186E+02 -.871485442E+02 -.871275844E+02 -.871040348E+02 -.870785146E+02 -.870515076E+02 -.870233933E+02 -.869944711E+02 -.869649787E+02 -.869351067E+02 -.869050096E+02 -.868748141E+02 -.868446259E+02 -.868145348E+02 -.867846182E+02 -.867549447E+02 -.867255756E+02 -.866965676E+02 -.866679733E+02 -.866398426E+02 -.866122235E+02 -.865851622E+02 -.865587043E+02 -.865328941E+02 -.865077754E+02 -.864833916E+02 -.864597853E+02 -.864369985E+02 -.864150728E+02 -.863940488E+02 -.863739663E+02 -.863548641E+02 -.863367798E+02 -.863197497E+02 -.863038084E+02 -.862889891E+02 -.862753228E+02 -.862628388E+02 -.862515638E+02 -.862415224E+02 -.862327365E+02 -.862252255E+02 -.862190059E+02 -.862140913E+02 -.862104924E+02 -.862082167E+02 -.862072687E+02 -.862076497E+02 -.862093580E+02 -.862123886E+02 -.862167334E+02 -.862223814E+02 -.862293185E+02 -.862375278E+02 -.862469895E+02 -.862576812E+02 -.862695781E+02 -.862826529E+02 -.862968763E+02 -.863122167E+02 -.863286408E+02 -.863461138E+02 -.863645992E+02 -.863840594E+02 -.864044555E+02 -.864257477E+02 -.864478956E+02 -.864708579E+02 -.864945930E+02 -.865190588E+02 -.865442127E+02 -.865700120E+02 -.865964134E+02 -.866233734E+02 -.866508476E+02 -.866787910E+02 -.867071571E+02 -.867358977E+02 -.867649619E+02 -.867942955E+02 -.868238392E+02 -.868535272E+02 -.868832849E+02 -.869130259E+02 -.869426482E+02 -.869720291E+02 -.870010191E+02 -.870294333E+02 -.870570404E+02 -.870835489E+02 -.871085890E+02 -.871316883E+02 -.871522418E+02 -.871694719E+02 -.871823768E+02 -.871896640E+02 -.871896640E+02
 -.872056754E+02 -.872056754E+02 -.871992297E+02 -.871878187E+02 -.871725894E+02 -.871544314E+02 -.871340359E+02 -.871119416E+02 -.870885690E+02 -.870642485E+02 -.870392404E+02 -.870137518E+02 -.869879484E+02 -.869619645E+02 -.869359105E+02 -.869098779E+02 -.868839446E+02 -.868581775E+02 -.868326358E+02 -.868073723E+02 -.867824355E+02 -.867578702E+02 -.867337189E+02 -.867100221E+02 -.866868191E+02 -.866641479E+02 -.866420458E+02 -.866205494E+02 -.865996946E+02 -.865795168E+02 -.865600510E+02 -.865413313E+02 -.865233912E+02 -.865062635E+02 -.864899799E+02 -.864745712E+02 -.864600671E+02 -.864464958E+02 -.864338843E+02 -.864222580E+02 -.864116405E+02 -.864020536E+02 -.863935171E+02 -.863860490E+02 -.863796647E+02 -.863743776E+02 -.863701989E+02 -.863671370E+02 -.863651980E+02 -.863643856E+02 -.863647008E+02 -.863661422E+02 -.863687058E+02 -.863723850E+02 -.863771710E+02 -.863830522E+02 -.863900150E+02 -.863980433E+02 -.864071192E+02 -.864172223E+02 -.864283306E+02 -.864404202E+02 -.864534654E+02 -.864674392E+02 -.864823130E+02 -.864980571E+02 -.865146407E+02 -.865320319E+02 -.865501981E+02 -.865691059E+02 -.865887213E+02 -.866090099E+02 -.866299368E+02 -.866514667E+02 -.866735638E+02 -.866961920E+02 -.867193148E+02 -.867428948E+02 -.867668940E+02 -.867912728E+02 -.868159903E+02 -.868410029E+02 -.868662641E+02 -.868917228E+02 -.869173223E+02 -.869429977E+02 -.869686742E+02 -.869942629E+02 -.870196573E+02 -.870447271E+02 -.870693111E+02 -.870932079E+02 -.871161637E+02 -.871378563E+02 -.871578746E+02 -.871756924E+02 -.871906331E+02 -.872018259E+02 -.872081476E+02 -.872081476E+02
 -.872240098E+02 -.872240098E+02 -.872185272E+02 -.872088222E+02 -.871958718E+02 -.871804339E+02 -.871630978E+02 -.871443228E+02 -.871244678E+02 -.871038146E+02 -.870825857E+02 -.870609576E+02 -.870390720E+02 -.870170434E+02 -.869949659E+02 -.869729177E+02 -.869509648E+02 -.869291642E+02 -.869075660E+02 -.868862148E+02 -.868651513E+02 -.868444133E+02 -.868240362E+02 -.868040540E+02 -.867844991E+02 -.867654030E+02 -.867467966E+02 -.867287098E+02 -.867111723E+02 -.866942129E+02 -.866778602E+02 -.866621420E+02 -.866470856E+02 -.866327174E+02 -.866190632E+02 -.866061478E+02 -.865939953E+02 -.865826285E+02 -.865720689E+02 -.865623369E+02 -.865534516E+02 -.865454304E+02 -.865382893E+02 -.865320424E+02 -.865267024E+02 -.865222798E+02 -.865187835E+02 -.865162203E+02 -.865145950E+02 -.865139107E+02 -.865141680E+02 -.865153659E+02 -.865175011E+02 -.865205684E+02 -.865245606E+02 -.865294686E+02 -.865352815E+02 -.865419864E+02 -.865495689E+02 -.865580127E+02 -.865673001E+02 -.865774119E+02 -.865883275E+02 -.866000251E+02 -.866124818E+02 -.866256735E+02 -.866395754E+02 -.866541615E+02 -.866694056E+02 -.866852805E+02 -.867017585E+02 -.867188116E+02 -.867364111E+02 -.867545283E+02 -.867731336E+02 -.867921974E+02 -.868116894E+02 -.868315788E+02 -.868518337E+02 -.868724212E+02 -.868933071E+02 -.869144546E+02 -.869358245E+02 -.869573737E+02 -.869790538E+02 -.870008099E+02 -.870225780E+02 -.870442826E+02 -.870658325E+02 -.870871163E+02 -.871079965E+02 -.871283009E+02 -.871478126E+02 -.871662564E+02 -.871832815E+02 -.871984386E+02 -.872111508E+02 -.872206756E+02 -.872260557E+02 -.872260557E+02
 -.872416056E+02 -.872416056E+02 -.872370592E+02 -.872290113E+02 -.872182718E+02 -.872054702E+02 -.871910959E+02 -.871755307E+02 -.871590732E+02 -.871419578E+02 -.871243697E+02 -.871064560E+02 -.870883347E+02 -.870701014E+02 -.870518342E+02 -.870335983E+02 -.870154486E+02 -.869974326E+02 -.869795915E+02 -.869619624E+02 -.869445789E+02 -.869274719E+02 -.869106707E+02 -.868942028E+02 -.868780946E+02 -.868623719E+02 -.868470594E+02 -.868321815E+02 -.868177619E+02 -.868038240E+02 -.867903904E+02 -.867774834E+02 -.867651249E+02 -.867533358E+02 -.867421367E+02 -.867315473E+02 -.867215866E+02 -.867122726E+02 -.867036225E+02 -.866956524E+02 -.866883772E+02 -.866818106E+02 -.866759654E+02 -.866708526E+02 -.866664820E+02 -.866628621E+02 -.866599998E+02 -.866579005E+02 -.866565679E+02 -.866560044E+02 -.866562105E+02 -.866571854E+02 -.866589265E+02 -.866614298E+02 -.866646895E+02 -.866686985E+02 -.866734482E+02 -.866789285E+02 -.866851280E+02 -.866920339E+02 -.866996323E+02 -.867079079E+02 -.867168445E+02 -.867264250E+02 -.867366310E+02 -.867474436E+02 -.867588430E+02 -.867708087E+02 -.867833197E+02 -.867963543E+02 -.868098906E+02 -.868239059E+02 -.868383774E+02 -.868532818E+02 -.868685955E+02 -.868842945E+02 -.869003542E+02 -.869167494E+02 -.869334544E+02 -.869504422E+02 -.869676845E+02 -.869851513E+02 -.870028100E+02 -.870206250E+02 -.870385562E+02 -.870565578E+02 -.870745766E+02 -.870925495E+02 -.871104007E+02 -.871280372E+02 -.871453443E+02 -.871621785E+02 -.871783592E+02 -.871936571E+02 -.872077802E+02 -.872203550E+02 -.872309019E+02 -.872388043E+02 -.872432678E+02 -.872432678E+02
 -.872581872E+02 -.872581872E+02 -.872545461E+02 -.872480975E+02 -.872394892E+02 -.872292249E+02 -.872176969E+02 -.872052116E+02 -.871920090E+02 -.871782778E+02 -.871641671E+02 -.871497958E+02 -.871352590E+02 -.871206342E+02 -.871059847E+02 -.870913631E+02 -.870768142E+02 -.870623762E+02 -.870480825E+02 -.870339631E+02 -.870200450E+02 -.870063531E+02 -.869929107E+02 -.869797399E+02 -.869668615E+02 -.869542961E+02 -.869420631E+02 -.869301818E+02 -.869186707E+02 -.869075483E+02 -.868968321E+02 -.868865396E+02 -.868766878E+02 -.868672930E+02 -.868583711E+02 -.868499373E+02 -.868420065E+02 -.868345925E+02 -.868277085E+02 -.868213669E+02 -.868155793E+02 -.868103563E+02 -.868057075E+02 -.868016415E+02 -.867981659E+02 -.867952871E+02 -.867930103E+02 -.867913398E+02 -.867902785E+02 -.867898280E+02 -.867899889E+02 -.867907604E+02 -.867921407E+02 -.867941265E+02 -.867967135E+02 -.867998963E+02 -.868036681E+02 -.868080213E+02 -.868129471E+02 -.868184356E+02 -.868244760E+02 -.868310568E+02 -.868381653E+02 -.868457884E+02 -.868539118E+02 -.868625210E+02 -.868716005E+02 -.868811346E+02 -.868911069E+02 -.869015005E+02 -.869122983E+02 -.869234827E+02 -.869350358E+02 -.869469394E+02 -.869591748E+02 -.869717231E+02 -.869845650E+02 -.869976804E+02 -.870110488E+02 -.870246487E+02 -.870384575E+02 -.870524509E+02 -.870666028E+02 -.870808842E+02 -.870952628E+02 -.871097015E+02 -.871241571E+02 -.871385784E+02 -.871529038E+02 -.871670583E+02 -.871809490E+02 -.871944600E+02 -.872074456E+02 -.872197215E+02 -.872310526E+02 -.872411392E+02 -.872495966E+02 -.872559311E+02 -.872595073E+02 -.872595073E+02
 -.872731757E+02 -.872731757E+02 -.872703946E+02 -.872654618E+02 -.872588677E+02 -.872509952E+02 -.872421433E+02 -.872325465E+02 -.872223890E+02 -.872118165E+02 -.872009445E+02 -.871898655E+02 -.871786539E+02 -.871673706E+02 -.871560653E+02 -.871447799E+02 -.871335496E+02 -.871224047E+02 -.871113717E+02 -.871004742E+02 -.870897336E+02 -.870791694E+02 -.870687997E+02 -.870586418E+02 -.870487120E+02 -.870390258E+02 -.870295986E+02 -.870204448E+02 -.870115788E+02 -.870030144E+02 -.869947652E+02 -.869868443E+02 -.869792645E+02 -.869720382E+02 -.869651773E+02 -.869586934E+02 -.869525974E+02 -.869468998E+02 -.869416105E+02 -.869367388E+02 -.869322933E+02 -.869282820E+02 -.869247119E+02 -.869215897E+02 -.869189208E+02 -.869167100E+02 -.869149614E+02 -.869136779E+02 -.869128619E+02 -.869125144E+02 -.869126360E+02 -.869132260E+02 -.869142830E+02 -.869158047E+02 -.869177879E+02 -.869202284E+02 -.869231212E+02 -.869264607E+02 -.869302403E+02 -.869344525E+02 -.869390895E+02 -.869441424E+02 -.869496019E+02 -.869554581E+02 -.869617003E+02 -.869683176E+02 -.869752984E+02 -.869826308E+02 -.869903025E+02 -.869983008E+02 -.870066127E+02 -.870152249E+02 -.870241237E+02 -.870332952E+02 -.870427253E+02 -.870523995E+02 -.870623026E+02 -.870724195E+02 -.870827341E+02 -.870932296E+02 -.871038883E+02 -.871146912E+02 -.871256176E+02 -.871366447E+02 -.871477468E+02 -.871588945E+02 -.871700535E+02 -.871811834E+02 -.871922357E+02 -.872031512E+02 -.872138574E+02 -.872242639E+02 -.872342579E+02 -.872436970E+02 -.872524008E+02 -.872601397E+02 -.872666205E+02 -.872714677E+02 -.872742002E+02 -.872742002E+02
 -.872854479E+02 -.872854479E+02 -.872834436E+02 -.872798713E+02 -.872750745E+02 -.872693238E+02 -.872628330E+02 -.872557718E+02 -.872482755E+02 -.872404524E+02 -.872323895E+02 -.872241575E+02 -.872158137E+02 -.872074055E+02 -.871989720E+02 -.871905461E+02 -.871821558E+02 -.871738251E+02 -.871655750E+02 -.871574241E+02 -.871493891E+02 -.871414853E+02 -.871337269E+02 -.871261271E+02 -.871186984E+02 -.871114528E+02 -.871044017E+02 -.870975562E+02 -.870909269E+02 -.870845242E+02 -.870783583E+02 -.870724388E+02 -.870667753E+02 -.870613768E+02 -.870562522E+02 -.870514100E+02 -.870468582E+02 -.870426045E+02 -.870386562E+02 -.870350201E+02 -.870317024E+02 -.870287089E+02 -.870260450E+02 -.870237152E+02 -.870217238E+02 -.870200741E+02 -.870187690E+02 -.870178109E+02 -.870172012E+02 -.870169409E+02 -.870170303E+02 -.870174690E+02 -.870182559E+02 -.870193894E+02 -.870208669E+02 -.870226857E+02 -.870248420E+02 -.870273316E+02 -.870301499E+02 -.870332913E+02 -.870367501E+02 -.870405198E+02 -.870445936E+02 -.870489643E+02 -.870536240E+02 -.870585648E+02 -.870637780E+02 -.870692550E+02 -.870749867E+02 -.870809637E+02 -.870871763E+02 -.870936147E+02 -.871002687E+02 -.871071279E+02 -.871141817E+02 -.871214191E+02 -.871288288E+02 -.871363990E+02 -.871441174E+02 -.871519712E+02 -.871599465E+02 -.871680285E+02 -.871762009E+02 -.871844455E+02 -.871927422E+02 -.872010675E+02 -.872093942E+02 -.872176905E+02 -.872259182E+02 -.872340313E+02 -.872419737E+02 -.872496764E+02 -.872570545E+02 -.872640019E+02 -.872703862E+02 -.872760411E+02 -.872807570E+02 -.872842683E+02 -.872862382E+02 -.872862382E+02
 -.872930170E+02 -.872930170E+02 -.872915981E+02 -.872890325E+02 -.872855428E+02 -.872813120E+02 -.872764913E+02 -.872712051E+02 -.872655558E+02 -.872596277E+02 -.872534904E+02 -.872472010E+02 -.872408071E+02 -.872343479E+02 -.872278564E+02 -.872213605E+02 -.872148837E+02 -.872084464E+02 -.872020662E+02 -.871957589E+02 -.871895383E+02 -.871834170E+02 -.871774068E+02 -.871715184E+02 -.871657619E+02 -.871601468E+02 -.871546822E+02 -.871493770E+02 -.871442395E+02 -.871392779E+02 -.871344999E+02 -.871299133E+02 -.871255253E+02 -.871213431E+02 -.871173733E+02 -.871136226E+02 -.871100971E+02 -.871068028E+02 -.871037451E+02 -.871009294E+02 -.870983604E+02 -.870960426E+02 -.870939800E+02 -.870921761E+02 -.870906341E+02 -.870893567E+02 -.870883460E+02 -.870876038E+02 -.870871313E+02 -.870869291E+02 -.870869976E+02 -.870873363E+02 -.870879445E+02 -.870888209E+02 -.870899636E+02 -.870913705E+02 -.870930387E+02 -.870949650E+02 -.870971458E+02 -.870995770E+02 -.871022541E+02 -.871051722E+02 -.871083260E+02 -.871117101E+02 -.871153184E+02 -.871191447E+02 -.871231825E+02 -.871274252E+02 -.871318655E+02 -.871364964E+02 -.871413103E+02 -.871462996E+02 -.871514563E+02 -.871567723E+02 -.871622392E+02 -.871678483E+02 -.871735906E+02 -.871794567E+02 -.871854367E+02 -.871915200E+02 -.871976954E+02 -.872039504E+02 -.872102716E+02 -.872166437E+02 -.872230495E+02 -.872294694E+02 -.872358802E+02 -.872422550E+02 -.872485616E+02 -.872547617E+02 -.872608090E+02 -.872666475E+02 -.872722093E+02 -.872774119E+02 -.872821549E+02 -.872863165E+02 -.872897484E+02 -.872922710E+02 -.872936660E+02 -.872936660E+02
 -.872930170E+02 -.872930170E+02 -.872915981E+02 -.872890325E+02 -.872855428E+02 -.872813120E+02 -.872764913E+02 -.872712051E+02 -.872655558E+02 -.872596277E+02 -.872534904E+02 -.872472010E+02 -.872408071E+02 -.872343479E+02 -.872278564E+02 -.872213605E+02 -.872148837E+02 -.872084464E+02 -.872020662E+02 -.871957589E+02 -.871895383E+02 -.871834170E+02 -.871774068E+02 -.871715184E+02 -.871657619E+02 -.871601468E+02 -.871546822E+02 -.871493770E+02 -.871442395E+02 -.871392779E+02 -.871344999E+02 -.871299133E+02 -.871255253E+02 -.871213431E+02 -.871173733E+02 -.871136226E+02 -.871100971E+02 -.871068028E+02 -.871037451E+02 -.871009294E+02 -.870983604E+02 -.870960426E+02 -.870939800E+02 -.870921761E+02 -.870906341E+02 -.870893567E+02 -.870883460E+02 -.870876038E+02 -.870871313E+02 -.870869291E+02 -.870869976E+02 -.870873363E+02 -.870879445E+02 -.870888209E+02 -.870899636E+02 -.870913705E+02 -.870930387E+02 -.870949650E+02 -.870971458E+02 -.870995770E+02 -.871022541E+02 -.871051722E+02 -.871083260E+02 -.871117101E+02 -.871153184E+02 -.871191447E+02 -.871231825E+02 -.871274252E+02 -.871318655E+02 -.871364964E+02 -.871413103E+02 -.871462996E+02 -.871514563E+02 -.871567723E+02 -.871622392E+02 -.871678483E+02 -.871735906E+02 -.871794567E+02 -.871854367E+02 -.871915200E+02 -.871976954E+02 -.872039504E+02 -.872102716E+02 -.872166437E+02 -.872230495E+02 -.872294694E+02 -.872358802E+02 -.872422550E+02 -.872485616E+02 -.872547617E+02 -.872608090E+02 -.872666475E+02 -.872722093E+02 -.872774119E+02 -.872821549E+02 -.872863165E+02 -.872897484E+02 -.872922710E+02 -.872936660E+02 -.872936660E+02
