# Supplementary material for: Electrical Pacing of Cardiac Tissue Including Potassium Inward Rectification
Source: PLoS One. 2015 Jun 9;10(6):e0127837. doi: 10.1371/journal.pone.0127837 (PMC4461281; doi:10.1371/journal.pone.0127837)
Supplement: S1 Data — (ZIP) [file pone.0127837.s001.zip › All-Data/Data-with-IK1/BDT28/Vm2ms.txt]

 -.873300171E+02 -.873156946E+02 -.873145909E+02 -.873126475E+02 -.873100688E+02 -.873070182E+02 -.873036255E+02 -.872999945E+02 -.872962079E+02 -.872923303E+02 -.872884089E+02 -.872844761E+02 -.872805525E+02 -.872766509E+02 -.872727797E+02 -.872689450E+02 -.872651525E+02 -.872614079E+02 -.872577167E+02 -.872540840E+02 -.872505140E+02 -.872470109E+02 -.872435793E+02 -.872402247E+02 -.872369529E+02 -.872337692E+02 -.872306782E+02 -.872276834E+02 -.872247876E+02 -.872219932E+02 -.872193030E+02 -.872167204E+02 -.872142496E+02 -.872118953E+02 -.872096616E+02 -.872075526E+02 -.872055714E+02 -.872037208E+02 -.872020035E+02 -.872004220E+02 -.871989790E+02 -.871976771E+02 -.871965188E+02 -.871955064E+02 -.871946418E+02 -.871939263E+02 -.871933609E+02 -.871929465E+02 -.871926834E+02 -.871925720E+02 -.871926124E+02 -.871928045E+02 -.871931480E+02 -.871936422E+02 -.871942864E+02 -.871950791E+02 -.871960188E+02 -.871971036E+02 -.871983315E+02 -.871997001E+02 -.872012069E+02 -.872028494E+02 -.872046247E+02 -.872065297E+02 -.872085614E+02 -.872107162E+02 -.872129907E+02 -.872153811E+02 -.872178838E+02 -.872204949E+02 -.872232106E+02 -.872260269E+02 -.872289399E+02 -.872319455E+02 -.872350396E+02 -.872382182E+02 -.872414771E+02 -.872448123E+02 -.872482196E+02 -.872516952E+02 -.872552349E+02 -.872588346E+02 -.872624902E+02 -.872661971E+02 -.872699506E+02 -.872737449E+02 -.872775735E+02 -.872814275E+02 -.872852956E+02 -.872891623E+02 -.872930061E+02 -.872967972E+02 -.873004946E+02 -.873040422E+02 -.873073649E+02 -.873103630E+02 -.873129067E+02 -.873148299E+02 -.873159227E+02 -.873159227E+02
 -.873156946E+02 -.873156946E+02 -.873145909E+02 -.873126475E+02 -.873100688E+02 -.873070182E+02 -.873036255E+02 -.872999945E+02 -.872962079E+02 -.872923303E+02 -.872884089E+02 -.872844761E+02 -.872805525E+02 -.872766509E+02 -.872727797E+02 -.872689450E+02 -.872651525E+02 -.872614079E+02 -.872577167E+02 -.872540840E+02 -.872505140E+02 -.872470109E+02 -.872435793E+02 -.872402247E+02 -.872369529E+02 -.872337692E+02 -.872306782E+02 -.872276834E+02 -.872247876E+02 -.872219932E+02 -.872193030E+02 -.872167204E+02 -.872142496E+02 -.872118953E+02 -.872096616E+02 -.872075526E+02 -.872055714E+02 -.872037208E+02 -.872020035E+02 -.872004220E+02 -.871989790E+02 -.871976771E+02 -.871965188E+02 -.871955064E+02 -.871946418E+02 -.871939263E+02 -.871933609E+02 -.871929465E+02 -.871926834E+02 -.871925720E+02 -.871926124E+02 -.871928045E+02 -.871931480E+02 -.871936422E+02 -.871942864E+02 -.871950791E+02 -.871960188E+02 -.871971036E+02 -.871983315E+02 -.871997001E+02 -.872012069E+02 -.872028494E+02 -.872046247E+02 -.872065297E+02 -.872085614E+02 -.872107162E+02 -.872129907E+02 -.872153811E+02 -.872178838E+02 -.872204949E+02 -.872232106E+02 -.872260269E+02 -.872289399E+02 -.872319455E+02 -.872350396E+02 -.872382182E+02 -.872414771E+02 -.872448123E+02 -.872482196E+02 -.872516952E+02 -.872552349E+02 -.872588346E+02 -.872624902E+02 -.872661971E+02 -.872699506E+02 -.872737449E+02 -.872775735E+02 -.872814275E+02 -.872852956E+02 -.872891623E+02 -.872930061E+02 -.872967972E+02 -.873004946E+02 -.873040422E+02 -.873073649E+02 -.873103630E+02 -.873129067E+02 -.873148299E+02 -.873159227E+02 -.873159227E+02
 -.873105462E+02 -.873105462E+02 -.873088593E+02 -.873059341E+02 -.873021006E+02 -.872976108E+02 -.872926603E+02 -.872874019E+02 -.872819530E+02 -.872764001E+02 -.872708028E+02 -.872651990E+02 -.872596118E+02 -.872540548E+02 -.872485378E+02 -.872430695E+02 -.872376589E+02 -.872323151E+02 -.872270465E+02 -.872218608E+02 -.872167647E+02 -.872117653E+02 -.872068701E+02 -.872020870E+02 -.871974235E+02 -.871928859E+02 -.871884791E+02 -.871842070E+02 -.871800731E+02 -.871760813E+02 -.871722367E+02 -.871685456E+02 -.871650147E+02 -.871616507E+02 -.871584597E+02 -.871554466E+02 -.871526157E+02 -.871499709E+02 -.871475162E+02 -.871452555E+02 -.871431927E+02 -.871413318E+02 -.871396764E+02 -.871382297E+02 -.871369942E+02 -.871359717E+02 -.871351638E+02 -.871345715E+02 -.871341956E+02 -.871340368E+02 -.871340951E+02 -.871343705E+02 -.871348624E+02 -.871355700E+02 -.871364916E+02 -.871376256E+02 -.871389695E+02 -.871405206E+02 -.871422761E+02 -.871442326E+02 -.871463867E+02 -.871487345E+02 -.871512720E+02 -.871539947E+02 -.871568979E+02 -.871599768E+02 -.871632263E+02 -.871666410E+02 -.871702156E+02 -.871739447E+02 -.871778226E+02 -.871818437E+02 -.871860022E+02 -.871902922E+02 -.871947080E+02 -.871992435E+02 -.872038930E+02 -.872086507E+02 -.872135107E+02 -.872184673E+02 -.872235147E+02 -.872286473E+02 -.872338591E+02 -.872391440E+02 -.872444952E+02 -.872499053E+02 -.872553654E+02 -.872608643E+02 -.872663871E+02 -.872719139E+02 -.872774168E+02 -.872828566E+02 -.872881789E+02 -.872933078E+02 -.872981389E+02 -.873025304E+02 -.873062913E+02 -.873091675E+02 -.873108243E+02 -.873108243E+02
 -.873028972E+02 -.873028972E+02 -.873004683E+02 -.872962643E+02 -.872907721E+02 -.872843628E+02 -.872773220E+02 -.872698667E+02 -.872621577E+02 -.872543088E+02 -.872463965E+02 -.872384698E+02 -.872305592E+02 -.872226854E+02 -.872148648E+02 -.872071126E+02 -.871994433E+02 -.871918703E+02 -.871844055E+02 -.871770597E+02 -.871698432E+02 -.871627660E+02 -.871558378E+02 -.871490680E+02 -.871424650E+02 -.871360357E+02 -.871297865E+02 -.871237232E+02 -.871178526E+02 -.871121825E+02 -.871067220E+02 -.871014808E+02 -.870964683E+02 -.870916932E+02 -.870871631E+02 -.870828846E+02 -.870788639E+02 -.870751069E+02 -.870716193E+02 -.870684073E+02 -.870654768E+02 -.870628333E+02 -.870604818E+02 -.870584265E+02 -.870566710E+02 -.870552180E+02 -.870540700E+02 -.870532286E+02 -.870526951E+02 -.870524703E+02 -.870525544E+02 -.870529473E+02 -.870536479E+02 -.870546549E+02 -.870559661E+02 -.870575787E+02 -.870594896E+02 -.870616950E+02 -.870641907E+02 -.870669720E+02 -.870700340E+02 -.870733709E+02 -.870769769E+02 -.870808455E+02 -.870849699E+02 -.870893431E+02 -.870939577E+02 -.870988063E+02 -.871038810E+02 -.871091740E+02 -.871146773E+02 -.871203826E+02 -.871262816E+02 -.871323660E+02 -.871386273E+02 -.871450572E+02 -.871516473E+02 -.871583894E+02 -.871652752E+02 -.871722965E+02 -.871794453E+02 -.871867132E+02 -.871940921E+02 -.872015732E+02 -.872091473E+02 -.872168042E+02 -.872245315E+02 -.872323140E+02 -.872401316E+02 -.872479568E+02 -.872557515E+02 -.872634619E+02 -.872710123E+02 -.872782970E+02 -.872851691E+02 -.872914275E+02 -.872967991E+02 -.873009178E+02 -.873032972E+02 -.873032972E+02
 -.872942213E+02 -.872942213E+02 -.872910007E+02 -.872854211E+02 -.872781383E+02 -.872696519E+02 -.872603410E+02 -.872504881E+02 -.872402981E+02 -.872299154E+02 -.872194378E+02 -.872089302E+02 -.871984365E+02 -.871879884E+02 -.871776114E+02 -.871673272E+02 -.871571552E+02 -.871471122E+02 -.871372137E+02 -.871274737E+02 -.871179057E+02 -.871085219E+02 -.870993336E+02 -.870903511E+02 -.870815837E+02 -.870730405E+02 -.870647306E+02 -.870566643E+02 -.870488531E+02 -.870413093E+02 -.870340459E+02 -.870270750E+02 -.870204082E+02 -.870140559E+02 -.870080276E+02 -.870023323E+02 -.869969786E+02 -.869919751E+02 -.869873304E+02 -.869830528E+02 -.869791500E+02 -.869756295E+02 -.869724975E+02 -.869697598E+02 -.869674211E+02 -.869654854E+02 -.869639561E+02 -.869628357E+02 -.869621258E+02 -.869618277E+02 -.869619416E+02 -.869624670E+02 -.869634026E+02 -.869647463E+02 -.869664954E+02 -.869686462E+02 -.869711945E+02 -.869741352E+02 -.869774627E+02 -.869811706E+02 -.869852518E+02 -.869896987E+02 -.869945031E+02 -.869996563E+02 -.870051491E+02 -.870109721E+02 -.870171152E+02 -.870235684E+02 -.870303211E+02 -.870373627E+02 -.870446821E+02 -.870522682E+02 -.870601099E+02 -.870681960E+02 -.870765151E+02 -.870850560E+02 -.870938075E+02 -.871027586E+02 -.871118982E+02 -.871212153E+02 -.871306990E+02 -.871403385E+02 -.871501227E+02 -.871600402E+02 -.871700788E+02 -.871802250E+02 -.871904626E+02 -.872007715E+02 -.872111255E+02 -.872214885E+02 -.872318103E+02 -.872420203E+02 -.872520189E+02 -.872616665E+02 -.872707694E+02 -.872790614E+02 -.872861811E+02 -.872916426E+02 -.872947996E+02 -.872947996E+02
 -.872851236E+02 -.872851236E+02 -.872810923E+02 -.872741021E+02 -.872649788E+02 -.872543504E+02 -.872426886E+02 -.872303425E+02 -.872175648E+02 -.872045339E+02 -.871913735E+02 -.871781685E+02 -.871649785E+02 -.871518464E+02 -.871388050E+02 -.871258810E+02 -.871130972E+02 -.871004739E+02 -.870880303E+02 -.870757841E+02 -.870637512E+02 -.870519461E+02 -.870403814E+02 -.870290690E+02 -.870180205E+02 -.870072485E+02 -.869967666E+02 -.869865902E+02 -.869767355E+02 -.869672185E+02 -.869580546E+02 -.869492583E+02 -.869408432E+02 -.869328221E+02 -.869252072E+02 -.869180108E+02 -.869112446E+02 -.869049204E+02 -.868990495E+02 -.868936424E+02 -.868887089E+02 -.868842580E+02 -.868802979E+02 -.868768358E+02 -.868738780E+02 -.868714299E+02 -.868694960E+02 -.868680795E+02 -.868671831E+02 -.868668078E+02 -.868669542E+02 -.868676215E+02 -.868688080E+02 -.868705111E+02 -.868727271E+02 -.868754516E+02 -.868786789E+02 -.868824026E+02 -.868866151E+02 -.868913081E+02 -.868964724E+02 -.869020981E+02 -.869081744E+02 -.869146903E+02 -.869216339E+02 -.869289930E+02 -.869367548E+02 -.869449061E+02 -.869534333E+02 -.869623226E+02 -.869715599E+02 -.869811308E+02 -.869910212E+02 -.870012165E+02 -.870117024E+02 -.870224645E+02 -.870334885E+02 -.870447603E+02 -.870562657E+02 -.870679909E+02 -.870799220E+02 -.870920452E+02 -.871043467E+02 -.871168121E+02 -.871294260E+02 -.871421715E+02 -.871550284E+02 -.871679715E+02 -.871809680E+02 -.871939727E+02 -.872069231E+02 -.872197307E+02 -.872322710E+02 -.872443695E+02 -.872557837E+02 -.872661805E+02 -.872751072E+02 -.872819552E+02 -.872859141E+02 -.872859141E+02
 -.872758093E+02 -.872758093E+02 -.872709506E+02 -.872625219E+02 -.872515170E+02 -.872386924E+02 -.872246156E+02 -.872097061E+02 -.871942674E+02 -.871785157E+02 -.871626024E+02 -.871466329E+02 -.871306801E+02 -.871147957E+02 -.870990183E+02 -.870833785E+02 -.870679035E+02 -.870526184E+02 -.870375465E+02 -.870227092E+02 -.870081249E+02 -.869938101E+02 -.869797796E+02 -.869660476E+02 -.869526293E+02 -.869395418E+02 -.869268038E+02 -.869144352E+02 -.869024555E+02 -.868908837E+02 -.868797378E+02 -.868690350E+02 -.868587917E+02 -.868490241E+02 -.868397482E+02 -.868309798E+02 -.868227344E+02 -.868150267E+02 -.868078704E+02 -.868012786E+02 -.867952631E+02 -.867898352E+02 -.867850049E+02 -.867807816E+02 -.867771732E+02 -.867741868E+02 -.867718281E+02 -.867701013E+02 -.867690097E+02 -.867685547E+02 -.867687368E+02 -.867695551E+02 -.867710075E+02 -.867730908E+02 -.867758004E+02 -.867791305E+02 -.867830741E+02 -.867876228E+02 -.867927672E+02 -.867984968E+02 -.868047999E+02 -.868116642E+02 -.868190764E+02 -.868270224E+02 -.868354877E+02 -.868444567E+02 -.868539135E+02 -.868638415E+02 -.868742237E+02 -.868850430E+02 -.868962817E+02 -.869079222E+02 -.869199466E+02 -.869323372E+02 -.869450760E+02 -.869581453E+02 -.869715275E+02 -.869852051E+02 -.869991608E+02 -.870133775E+02 -.870278384E+02 -.870425267E+02 -.870574255E+02 -.870725172E+02 -.870877835E+02 -.871032036E+02 -.871187533E+02 -.871344024E+02 -.871501111E+02 -.871658254E+02 -.871814698E+02 -.871969379E+02 -.872120799E+02 -.872266854E+02 -.872404625E+02 -.872530099E+02 -.872637820E+02 -.872720451E+02 -.872768220E+02 -.872768220E+02
 -.872663247E+02 -.872663247E+02 -.872606117E+02 -.872507030E+02 -.872377656E+02 -.872226888E+02 -.872061393E+02 -.871886083E+02 -.871704520E+02 -.871519240E+02 -.871332017E+02 -.871144077E+02 -.870956265E+02 -.870769178E+02 -.870583264E+02 -.870398897E+02 -.870216412E+02 -.870036112E+02 -.869858272E+02 -.869683134E+02 -.869510906E+02 -.869341770E+02 -.869175900E+02 -.869013475E+02 -.868854692E+02 -.868699772E+02 -.868548945E+02 -.868402445E+02 -.868260500E+02 -.868123332E+02 -.867991154E+02 -.867864174E+02 -.867742594E+02 -.867626619E+02 -.867516449E+02 -.867412281E+02 -.867314302E+02 -.867222690E+02 -.867137611E+02 -.867059223E+02 -.866987674E+02 -.866923100E+02 -.866865629E+02 -.866815374E+02 -.866772439E+02 -.866736910E+02 -.866708856E+02 -.866688331E+02 -.866675373E+02 -.866670000E+02 -.866672219E+02 -.866682019E+02 -.866699374E+02 -.866724243E+02 -.866756571E+02 -.866796284E+02 -.866843296E+02 -.866897502E+02 -.866958787E+02 -.867027021E+02 -.867102063E+02 -.867183760E+02 -.867271950E+02 -.867366461E+02 -.867467111E+02 -.867573711E+02 -.867686065E+02 -.867803970E+02 -.867927220E+02 -.868055603E+02 -.868188907E+02 -.868326916E+02 -.868469414E+02 -.868616184E+02 -.868767011E+02 -.868921679E+02 -.869079977E+02 -.869241694E+02 -.869406623E+02 -.869574560E+02 -.869745305E+02 -.869918658E+02 -.870094417E+02 -.870272376E+02 -.870452318E+02 -.870634000E+02 -.870817137E+02 -.871001376E+02 -.871186251E+02 -.871371129E+02 -.871555128E+02 -.871737001E+02 -.871914993E+02 -.872086640E+02 -.872248519E+02 -.872395923E+02 -.872522454E+02 -.872619503E+02 -.872675603E+02 -.872675603E+02
 -.872566402E+02 -.872566402E+02 -.872500417E+02 -.872386085E+02 -.872236907E+02 -.872063139E+02 -.871872435E+02 -.871670422E+02 -.871461163E+02 -.871247539E+02 -.871031561E+02 -.870814622E+02 -.870597691E+02 -.870381473E+02 -.870166517E+02 -.869953284E+02 -.869742172E+02 -.869533528E+02 -.869327654E+02 -.869124809E+02 -.868925215E+02 -.868729080E+02 -.868536614E+02 -.868348047E+02 -.868163627E+02 -.867983619E+02 -.867808293E+02 -.867637920E+02 -.867472766E+02 -.867313091E+02 -.867159149E+02 -.867011191E+02 -.866869466E+02 -.866734222E+02 -.866605701E+02 -.866484137E+02 -.866369754E+02 -.866262767E+02 -.866163378E+02 -.866071781E+02 -.865988155E+02 -.865912671E+02 -.865845484E+02 -.865786734E+02 -.865736544E+02 -.865695018E+02 -.865662240E+02 -.865638274E+02 -.865623165E+02 -.865616939E+02 -.865619603E+02 -.865631143E+02 -.865651531E+02 -.865680714E+02 -.865718625E+02 -.865765173E+02 -.865820251E+02 -.865883735E+02 -.865955485E+02 -.866035342E+02 -.866123137E+02 -.866218683E+02 -.866321785E+02 -.866432230E+02 -.866549801E+02 -.866674267E+02 -.866805391E+02 -.866942930E+02 -.867086634E+02 -.867236252E+02 -.867391525E+02 -.867552197E+02 -.867718007E+02 -.867888699E+02 -.868064013E+02 -.868243696E+02 -.868427496E+02 -.868615164E+02 -.868806457E+02 -.869001136E+02 -.869198964E+02 -.869399708E+02 -.869603135E+02 -.869809005E+02 -.870017066E+02 -.870227040E+02 -.870438600E+02 -.870651340E+02 -.870864727E+02 -.871078036E+02 -.871290254E+02 -.871499951E+02 -.871705111E+02 -.871902906E+02 -.872089401E+02 -.872259186E+02 -.872404905E+02 -.872516657E+02 -.872581250E+02 -.872581250E+02
 -.872467114E+02 -.872467114E+02 -.872392048E+02 -.872262154E+02 -.872092823E+02 -.871895666E+02 -.871679308E+02 -.871450054E+02 -.871212446E+02 -.870969706E+02 -.870724096E+02 -.870477204E+02 -.870230170E+02 -.869983844E+02 -.869738888E+02 -.869495837E+02 -.869255135E+02 -.869017153E+02 -.868782200E+02 -.868550544E+02 -.868322432E+02 -.868098113E+02 -.867877852E+02 -.867661935E+02 -.867450659E+02 -.867244333E+02 -.867043270E+02 -.866847782E+02 -.866658177E+02 -.866474757E+02 -.866297825E+02 -.866127683E+02 -.865964628E+02 -.865808955E+02 -.865660949E+02 -.865520892E+02 -.865389051E+02 -.865265687E+02 -.865151047E+02 -.865045365E+02 -.864948861E+02 -.864861741E+02 -.864784190E+02 -.864716377E+02 -.864658445E+02 -.864610520E+02 -.864572701E+02 -.864545068E+02 -.864527675E+02 -.864520555E+02 -.864523717E+02 -.864537148E+02 -.864560809E+02 -.864594640E+02 -.864638555E+02 -.864692446E+02 -.864756185E+02 -.864829622E+02 -.864912587E+02 -.865004891E+02 -.865106328E+02 -.865216675E+02 -.865335692E+02 -.865463128E+02 -.865598717E+02 -.865742186E+02 -.865893251E+02 -.866051621E+02 -.866216998E+02 -.866389082E+02 -.866567567E+02 -.866752147E+02 -.866942514E+02 -.867138365E+02 -.867339395E+02 -.867545306E+02 -.867755802E+02 -.867970594E+02 -.868189398E+02 -.868411936E+02 -.868637934E+02 -.868867125E+02 -.869099240E+02 -.869334007E+02 -.869571139E+02 -.869810320E+02 -.870051181E+02 -.870293264E+02 -.870535970E+02 -.870778478E+02 -.871019646E+02 -.871257859E+02 -.871490839E+02 -.871715386E+02 -.871927049E+02 -.872119704E+02 -.872285020E+02 -.872411781E+02 -.872485040E+02 -.872485040E+02
 -.872365288E+02 -.872365288E+02 -.872281039E+02 -.872135380E+02 -.871945593E+02 -.871724618E+02 -.871482021E+02 -.871224787E+02 -.870957957E+02 -.870685128E+02 -.870408860E+02 -.870130985E+02 -.869852839E+02 -.869575413E+02 -.869299460E+02 -.869025564E+02 -.868754188E+02 -.868485705E+02 -.868220435E+02 -.867958668E+02 -.867700700E+02 -.867446839E+02 -.867197411E+02 -.866952754E+02 -.866713216E+02 -.866479151E+02 -.866250915E+02 -.866028862E+02 -.865813348E+02 -.865604728E+02 -.865403361E+02 -.865209603E+02 -.865023807E+02 -.864846320E+02 -.864677484E+02 -.864517634E+02 -.864367093E+02 -.864226174E+02 -.864095175E+02 -.863974376E+02 -.863864043E+02 -.863764418E+02 -.863675724E+02 -.863598157E+02 -.863531891E+02 -.863477075E+02 -.863433832E+02 -.863402257E+02 -.863382418E+02 -.863374357E+02 -.863378085E+02 -.863393586E+02 -.863420813E+02 -.863459691E+02 -.863510118E+02 -.863571966E+02 -.863645079E+02 -.863729278E+02 -.863824359E+02 -.863930094E+02 -.864046234E+02 -.864172512E+02 -.864308642E+02 -.864454321E+02 -.864609236E+02 -.864773058E+02 -.864945451E+02 -.865126068E+02 -.865314556E+02 -.865510559E+02 -.865713716E+02 -.865923665E+02 -.866140047E+02 -.866362503E+02 -.866590679E+02 -.866824227E+02 -.867062803E+02 -.867306071E+02 -.867553705E+02 -.867805383E+02 -.868060795E+02 -.868319633E+02 -.868581595E+02 -.868846371E+02 -.869113642E+02 -.869383052E+02 -.869654192E+02 -.869926550E+02 -.870199460E+02 -.870472010E+02 -.870742925E+02 -.871010406E+02 -.871271909E+02 -.871523858E+02 -.871761280E+02 -.871977325E+02 -.872162671E+02 -.872304766E+02 -.872386876E+02 -.872386876E+02
 -.872261208E+02 -.872261208E+02 -.872167681E+02 -.872006017E+02 -.871795348E+02 -.871549930E+02 -.871280297E+02 -.870994159E+02 -.870697103E+02 -.870393154E+02 -.870085206E+02 -.869775349E+02 -.869465093E+02 -.869155541E+02 -.868847503E+02 -.868541587E+02 -.868238263E+02 -.867937915E+02 -.867640894E+02 -.867347544E+02 -.867058224E+02 -.866773302E+02 -.866493160E+02 -.866218186E+02 -.865948777E+02 -.865685329E+02 -.865428244E+02 -.865177929E+02 -.864934798E+02 -.864699269E+02 -.864471765E+02 -.864252705E+02 -.864042506E+02 -.863841582E+02 -.863650338E+02 -.863469173E+02 -.863298473E+02 -.863138608E+02 -.862989934E+02 -.862852787E+02 -.862727481E+02 -.862614304E+02 -.862513520E+02 -.862425367E+02 -.862350053E+02 -.862287758E+02 -.862238631E+02 -.862202789E+02 -.862180315E+02 -.862171260E+02 -.862175637E+02 -.862193425E+02 -.862224567E+02 -.862268974E+02 -.862326525E+02 -.862397063E+02 -.862480404E+02 -.862576330E+02 -.862684597E+02 -.862804932E+02 -.862937038E+02 -.863080593E+02 -.863235256E+02 -.863400670E+02 -.863576459E+02 -.863762233E+02 -.863957591E+02 -.864162125E+02 -.864375415E+02 -.864597042E+02 -.864826581E+02 -.865063608E+02 -.865307701E+02 -.865558444E+02 -.865815423E+02 -.866078235E+02 -.866346482E+02 -.866619779E+02 -.866897749E+02 -.867180028E+02 -.867466260E+02 -.867756101E+02 -.868049209E+02 -.868345239E+02 -.868643835E+02 -.868944606E+02 -.869247097E+02 -.869550749E+02 -.869854827E+02 -.870158326E+02 -.870459843E+02 -.870757391E+02 -.871048160E+02 -.871328196E+02 -.871591994E+02 -.871831970E+02 -.872037797E+02 -.872195563E+02 -.872286714E+02 -.872286714E+02
 -.872155123E+02 -.872155123E+02 -.872052158E+02 -.871874114E+02 -.871641957E+02 -.871371309E+02 -.871073736E+02 -.870757725E+02 -.870429459E+02 -.870093418E+02 -.869752829E+02 -.869410004E+02 -.869066595E+02 -.868723781E+02 -.868382412E+02 -.868043114E+02 -.867706380E+02 -.867372635E+02 -.867042288E+02 -.866715746E+02 -.866393426E+02 -.866075748E+02 -.865763144E+02 -.865456050E+02 -.865154907E+02 -.864860162E+02 -.864572276E+02 -.864291723E+02 -.864018986E+02 -.863754558E+02 -.863498933E+02 -.863252606E+02 -.863016068E+02 -.862789807E+02 -.862574304E+02 -.862370027E+02 -.862177433E+02 -.861996965E+02 -.861829044E+02 -.861674070E+02 -.861532416E+02 -.861404429E+02 -.861290425E+02 -.861190692E+02 -.861105480E+02 -.861035007E+02 -.860979453E+02 -.860938960E+02 -.860913629E+02 -.860903517E+02 -.860908641E+02 -.860928974E+02 -.860964450E+02 -.861014962E+02 -.861080363E+02 -.861160468E+02 -.861255053E+02 -.861363857E+02 -.861486587E+02 -.861622916E+02 -.861772487E+02 -.861934920E+02 -.862109807E+02 -.862296721E+02 -.862495216E+02 -.862704828E+02 -.862925083E+02 -.863155495E+02 -.863395572E+02 -.863644818E+02 -.863902736E+02 -.864168830E+02 -.864442608E+02 -.864723583E+02 -.865011278E+02 -.865305224E+02 -.865604966E+02 -.865910061E+02 -.866220081E+02 -.866534610E+02 -.866853250E+02 -.867175611E+02 -.867501313E+02 -.867829974E+02 -.868161202E+02 -.868494568E+02 -.868829578E+02 -.869165620E+02 -.869501894E+02 -.869837306E+02 -.870170323E+02 -.870498773E+02 -.870819577E+02 -.871128402E+02 -.871419206E+02 -.871683662E+02 -.871910423E+02 -.872084197E+02 -.872184579E+02 -.872184579E+02
 -.872047097E+02 -.872047097E+02 -.871934451E+02 -.871739544E+02 -.871485215E+02 -.871188530E+02 -.870862144E+02 -.870515367E+02 -.870154999E+02 -.869785958E+02 -.869411771E+02 -.869034936E+02 -.868657218E+02 -.868279860E+02 -.867903752E+02 -.867529559E+02 -.867157825E+02 -.866789039E+02 -.866423668E+02 -.866062172E+02 -.865705015E+02 -.865352666E+02 -.865005601E+02 -.864664305E+02 -.864329273E+02 -.864001022E+02 -.863680086E+02 -.863367017E+02 -.863062381E+02 -.862766749E+02 -.862480700E+02 -.862204812E+02 -.861939662E+02 -.861685825E+02 -.861443864E+02 -.861214336E+02 -.860997784E+02 -.860794734E+02 -.860605686E+02 -.860431119E+02 -.860271481E+02 -.860127187E+02 -.859998621E+02 -.859886125E+02 -.859790005E+02 -.859710523E+02 -.859647896E+02 -.859602293E+02 -.859573832E+02 -.859562584E+02 -.859568568E+02 -.859591755E+02 -.859632065E+02 -.859689370E+02 -.859763494E+02 -.859854212E+02 -.859961255E+02 -.860084310E+02 -.860223025E+02 -.860377008E+02 -.860545834E+02 -.860729048E+02 -.860926163E+02 -.861136670E+02 -.861360036E+02 -.861595713E+02 -.861843136E+02 -.862101733E+02 -.862370923E+02 -.862650123E+02 -.862938750E+02 -.863236223E+02 -.863541970E+02 -.863855426E+02 -.864176036E+02 -.864503263E+02 -.864836582E+02 -.865175488E+02 -.865519494E+02 -.865868133E+02 -.866220954E+02 -.866577524E+02 -.866937422E+02 -.867300227E+02 -.867665511E+02 -.868032809E+02 -.868401586E+02 -.868771183E+02 -.869140737E+02 -.869509066E+02 -.869874510E+02 -.870234712E+02 -.870586328E+02 -.870924643E+02 -.871243076E+02 -.871532549E+02 -.871780684E+02 -.871970790E+02 -.872080586E+02 -.872080586E+02
 -.871937092E+02 -.871937092E+02 -.871814504E+02 -.871602251E+02 -.871325123E+02 -.871001685E+02 -.870645724E+02 -.870267396E+02 -.869874097E+02 -.869471155E+02 -.869062359E+02 -.868650378E+02 -.868237082E+02 -.867823781E+02 -.867411422E+02 -.867000733E+02 -.866592322E+02 -.866186735E+02 -.865784484E+02 -.865386073E+02 -.864992009E+02 -.864602806E+02 -.864218990E+02 -.863841107E+02 -.863469729E+02 -.863105451E+02 -.862748894E+02 -.862400693E+02 -.862061503E+02 -.861731986E+02 -.861412815E+02 -.861104667E+02 -.860808221E+02 -.860524150E+02 -.860253125E+02 -.859995808E+02 -.859752844E+02 -.859524858E+02 -.859312450E+02 -.859116193E+02 -.858936624E+02 -.858774245E+02 -.858629514E+02 -.858502846E+02 -.858394610E+02 -.858305120E+02 -.858234637E+02 -.858183363E+02 -.858151442E+02 -.858138960E+02 -.858145942E+02 -.858172353E+02 -.858218097E+02 -.858283021E+02 -.858366910E+02 -.858469494E+02 -.858590449E+02 -.858729397E+02 -.858885917E+02 -.859059538E+02 -.859249752E+02 -.859456011E+02 -.859677735E+02 -.859914314E+02 -.860165115E+02 -.860429485E+02 -.860706755E+02 -.860996248E+02 -.861297279E+02 -.861609162E+02 -.861931213E+02 -.862262754E+02 -.862603116E+02 -.862951644E+02 -.863307698E+02 -.863670659E+02 -.864039927E+02 -.864414926E+02 -.864795104E+02 -.865179935E+02 -.865568915E+02 -.865961563E+02 -.866357415E+02 -.866756013E+02 -.867156891E+02 -.867559550E+02 -.867963418E+02 -.868367791E+02 -.868771746E+02 -.869174017E+02 -.869572820E+02 -.869965619E+02 -.870348805E+02 -.870717285E+02 -.871063938E+02 -.871378931E+02 -.871648847E+02 -.871855583E+02 -.871974957E+02 -.871974957E+02
 -.871825232E+02 -.871825232E+02 -.871692466E+02 -.871462457E+02 -.871162008E+02 -.870811228E+02 -.870425057E+02 -.870014471E+02 -.869587440E+02 -.869149672E+02 -.868705213E+02 -.868256894E+02 -.867806689E+02 -.867355990E+02 -.866905816E+02 -.866456963E+02 -.866010092E+02 -.865565788E+02 -.865124603E+02 -.864687083E+02 -.864253777E+02 -.863825253E+02 -.863402100E+02 -.862984944E+02 -.862574436E+02 -.862171260E+02 -.861776125E+02 -.861389761E+02 -.861012922E+02 -.860646379E+02 -.860290915E+02 -.859947326E+02 -.859616411E+02 -.859298970E+02 -.858995801E+02 -.858707689E+02 -.858435403E+02 -.858179688E+02 -.857941265E+02 -.857720818E+02 -.857518994E+02 -.857336396E+02 -.857173578E+02 -.857031042E+02 -.856909232E+02 -.856808526E+02 -.856729240E+02 -.856671618E+02 -.856635839E+02 -.856622005E+02 -.856630150E+02 -.856660230E+02 -.856712131E+02 -.856785665E+02 -.856880573E+02 -.856996527E+02 -.857133138E+02 -.857289950E+02 -.857466455E+02 -.857662088E+02 -.857876235E+02 -.858108239E+02 -.858357405E+02 -.858623003E+02 -.858904277E+02 -.859200450E+02 -.859510728E+02 -.859834309E+02 -.860170383E+02 -.860518143E+02 -.860876784E+02 -.861245515E+02 -.861623556E+02 -.862010146E+02 -.862404548E+02 -.862806049E+02 -.863213963E+02 -.863627635E+02 -.864046442E+02 -.864469791E+02 -.864897123E+02 -.865327907E+02 -.865761632E+02 -.866197805E+02 -.866635924E+02 -.867075458E+02 -.867515800E+02 -.867956206E+02 -.868395698E+02 -.868832931E+02 -.869266006E+02 -.869692210E+02 -.870107679E+02 -.870506941E+02 -.870882342E+02 -.871223295E+02 -.871515342E+02 -.871738957E+02 -.871868047E+02 -.871868047E+02
 -.871711883E+02 -.871711883E+02 -.871568752E+02 -.871320673E+02 -.870996520E+02 -.870617954E+02 -.870201041E+02 -.869757559E+02 -.869296028E+02 -.868822535E+02 -.868341368E+02 -.867855516E+02 -.867367066E+02 -.866877499E+02 -.866387908E+02 -.865899139E+02 -.865411887E+02 -.864926775E+02 -.864444395E+02 -.863965333E+02 -.863490191E+02 -.863019597E+02 -.862554216E+02 -.862094753E+02 -.861641945E+02 -.861196569E+02 -.860759432E+02 -.860331377E+02 -.859913277E+02 -.859506029E+02 -.859110553E+02 -.858727784E+02 -.858358671E+02 -.858004163E+02 -.857665207E+02 -.857342736E+02 -.857037668E+02 -.856750895E+02 -.856483280E+02 -.856235646E+02 -.856008771E+02 -.855803387E+02 -.855620164E+02 -.855459710E+02 -.855322561E+02 -.855209177E+02 -.855119942E+02 -.855055157E+02 -.855015037E+02 -.854999710E+02 -.855009214E+02 -.855043500E+02 -.855102426E+02 -.855185764E+02 -.855293201E+02 -.855424340E+02 -.855578707E+02 -.855755755E+02 -.855954866E+02 -.856175356E+02 -.856416487E+02 -.856677465E+02 -.856957455E+02 -.857255583E+02 -.857570943E+02 -.857902608E+02 -.858249633E+02 -.858611065E+02 -.858985947E+02 -.859373324E+02 -.859772253E+02 -.860181805E+02 -.860601074E+02 -.861029176E+02 -.861465259E+02 -.861908503E+02 -.862358126E+02 -.862813384E+02 -.863273574E+02 -.863738033E+02 -.864206140E+02 -.864677312E+02 -.865150994E+02 -.865626653E+02 -.866103758E+02 -.866581747E+02 -.867059985E+02 -.867537692E+02 -.868013845E+02 -.868487027E+02 -.868955231E+02 -.869415578E+02 -.869863954E+02 -.870294524E+02 -.870699103E+02 -.871066359E+02 -.871380796E+02 -.871621470E+02 -.871760370E+02 -.871760370E+02
 -.871597714E+02 -.871597714E+02 -.871444082E+02 -.871177740E+02 -.870829645E+02 -.870422982E+02 -.869974921E+02 -.869498012E+02 -.869001315E+02 -.868491275E+02 -.867972414E+02 -.867447885E+02 -.866919889E+02 -.866389991E+02 -.865859334E+02 -.865328797E+02 -.864799116E+02 -.864270945E+02 -.863744914E+02 -.863221651E+02 -.862701812E+02 -.862186091E+02 -.861675229E+02 -.861170010E+02 -.860671268E+02 -.860179884E+02 -.859696785E+02 -.859222944E+02 -.858759376E+02 -.858307132E+02 -.857867291E+02 -.857440960E+02 -.857029258E+02 -.856633311E+02 -.856254241E+02 -.855893163E+02 -.855551175E+02 -.855229348E+02 -.854928719E+02 -.854650284E+02 -.854394987E+02 -.854163715E+02 -.853957281E+02 -.853776423E+02 -.853621794E+02 -.853493959E+02 -.853393386E+02 -.853320443E+02 -.853275394E+02 -.853258396E+02 -.853269497E+02 -.853308634E+02 -.853375635E+02 -.853470225E+02 -.853592020E+02 -.853740540E+02 -.853915208E+02 -.854115356E+02 -.854340233E+02 -.854589011E+02 -.854860793E+02 -.855154622E+02 -.855469489E+02 -.855804342E+02 -.856158096E+02 -.856529639E+02 -.856917844E+02 -.857321575E+02 -.857739696E+02 -.858171082E+02 -.858614622E+02 -.859069226E+02 -.859533837E+02 -.860007430E+02 -.860489019E+02 -.860977664E+02 -.861472472E+02 -.861972598E+02 -.862477253E+02 -.862985699E+02 -.863497247E+02 -.864011261E+02 -.864527141E+02 -.865044320E+02 -.865562237E+02 -.866080309E+02 -.866597877E+02 -.867114137E+02 -.867628026E+02 -.868138068E+02 -.868642160E+02 -.869137270E+02 -.869619049E+02 -.870081309E+02 -.870515352E+02 -.870909114E+02 -.871246075E+02 -.871503887E+02 -.871652633E+02 -.871652633E+02
 -.871483598E+02 -.871483598E+02 -.871319433E+02 -.871034799E+02 -.870662706E+02 -.870227826E+02 -.869748382E+02 -.869237683E+02 -.868705302E+02 -.868158025E+02 -.867600609E+02 -.867036357E+02 -.866467578E+02 -.865895897E+02 -.865322498E+02 -.864748295E+02 -.864174044E+02 -.863600429E+02 -.863028104E+02 -.862457740E+02 -.861890046E+02 -.861325783E+02 -.860765765E+02 -.860210871E+02 -.859662040E+02 -.859120277E+02 -.858586650E+02 -.858062288E+02 -.857548369E+02 -.857046123E+02 -.856556819E+02 -.856081759E+02 -.855622266E+02 -.855179673E+02 -.854755322E+02 -.854350547E+02 -.853966667E+02 -.853604972E+02 -.853266719E+02 -.852953117E+02 -.852665314E+02 -.852404388E+02 -.852171330E+02 -.851967043E+02 -.851792328E+02 -.851647878E+02 -.851534268E+02 -.851451950E+02 -.851401249E+02 -.851382359E+02 -.851395338E+02 -.851440111E+02 -.851516469E+02 -.851624074E+02 -.851762458E+02 -.851931032E+02 -.852129089E+02 -.852355814E+02 -.852610288E+02 -.852891502E+02 -.853198366E+02 -.853529717E+02 -.853884335E+02 -.854260948E+02 -.854658248E+02 -.855074900E+02 -.855509553E+02 -.855960853E+02 -.856427450E+02 -.856908010E+02 -.857401223E+02 -.857905812E+02 -.858420540E+02 -.858944217E+02 -.859475704E+02 -.860013923E+02 -.860557855E+02 -.861106546E+02 -.861659108E+02 -.862214721E+02 -.862772631E+02 -.863332143E+02 -.863892617E+02 -.864453454E+02 -.865014072E+02 -.865573870E+02 -.866132180E+02 -.866688182E+02 -.867240788E+02 -.867788477E+02 -.868329065E+02 -.868859386E+02 -.869374874E+02 -.869869009E+02 -.870332602E+02 -.870752881E+02 -.871112332E+02 -.871387227E+02 -.871545774E+02 -.871545774E+02
 -.871370751E+02 -.871370751E+02 -.871196158E+02 -.870893399E+02 -.870497469E+02 -.870034463E+02 -.869523639E+02 -.868979015E+02 -.868410648E+02 -.867825648E+02 -.867228986E+02 -.866624117E+02 -.866013430E+02 -.865398598E+02 -.864780831E+02 -.864161054E+02 -.863540031E+02 -.862918453E+02 -.862296999E+02 -.861676377E+02 -.861057345E+02 -.860440728E+02 -.859827427E+02 -.859218422E+02 -.858614777E+02 -.858017641E+02 -.857428240E+02 -.856847875E+02 -.856277918E+02 -.855719805E+02 -.855175026E+02 -.854645114E+02 -.854131633E+02 -.853636178E+02 -.853160353E+02 -.852705761E+02 -.852273993E+02 -.851866616E+02 -.851485157E+02 -.851131087E+02 -.850805807E+02 -.850510633E+02 -.850246782E+02 -.850015365E+02 -.849817369E+02 -.849653646E+02 -.849524908E+02 -.849431716E+02 -.849374471E+02 -.849353412E+02 -.849368614E+02 -.849419986E+02 -.849507272E+02 -.849630053E+02 -.849787755E+02 -.849979651E+02 -.850204872E+02 -.850462412E+02 -.850751148E+02 -.851069843E+02 -.851417163E+02 -.851791693E+02 -.852191945E+02 -.852616379E+02 -.853063411E+02 -.853531431E+02 -.854018818E+02 -.854523950E+02 -.855045218E+02 -.855581040E+02 -.856129868E+02 -.856690202E+02 -.857260594E+02 -.857839663E+02 -.858426093E+02 -.859018646E+02 -.859616164E+02 -.860217569E+02 -.860821870E+02 -.861428159E+02 -.862035610E+02 -.862643476E+02 -.863251080E+02 -.863857795E+02 -.864463028E+02 -.865066175E+02 -.865666568E+02 -.866263387E+02 -.866855537E+02 -.867441472E+02 -.868018947E+02 -.868584685E+02 -.869133929E+02 -.869659857E+02 -.870152820E+02 -.870599377E+02 -.870981057E+02 -.871272804E+02 -.871441005E+02 -.871441005E+02
 -.871260750E+02 -.871260750E+02 -.871075982E+02 -.870755484E+02 -.870336139E+02 -.869845412E+02 -.869303518E+02 -.868725133E+02 -.868120764E+02 -.867497833E+02 -.866861517E+02 -.866215382E+02 -.865561871E+02 -.864902681E+02 -.864239015E+02 -.863571787E+02 -.862901746E+02 -.862229579E+02 -.861555979E+02 -.860881681E+02 -.860207494E+02 -.859534311E+02 -.858863122E+02 -.858195022E+02 -.857531209E+02 -.856872988E+02 -.856221760E+02 -.855579025E+02 -.854946378E+02 -.854325495E+02 -.853718123E+02 -.853126075E+02 -.852551216E+02 -.851995450E+02 -.851460705E+02 -.850948915E+02 -.850462011E+02 -.850001899E+02 -.849570438E+02 -.849169428E+02 -.848800584E+02 -.848465527E+02 -.848165761E+02 -.847902657E+02 -.847677437E+02 -.847491163E+02 -.847344717E+02 -.847238797E+02 -.847173902E+02 -.847150331E+02 -.847168180E+02 -.847227337E+02 -.847327485E+02 -.847468105E+02 -.847648485E+02 -.847867721E+02 -.848124739E+02 -.848418297E+02 -.848747006E+02 -.849109344E+02 -.849503673E+02 -.849928258E+02 -.850381280E+02 -.850860862E+02 -.851365080E+02 -.851891988E+02 -.852439629E+02 -.853006059E+02 -.853589354E+02 -.854187631E+02 -.854799061E+02 -.855421876E+02 -.856054384E+02 -.856694979E+02 -.857342142E+02 -.857994457E+02 -.858650606E+02 -.859309377E+02 -.859969667E+02 -.860630476E+02 -.861290911E+02 -.861950174E+02 -.862607555E+02 -.863262416E+02 -.863914162E+02 -.864562202E+02 -.865205885E+02 -.865844414E+02 -.866476709E+02 -.867101222E+02 -.867715675E+02 -.868316711E+02 -.868899417E+02 -.869456704E+02 -.869978512E+02 -.870450779E+02 -.870854142E+02 -.871162285E+02 -.871339863E+02 -.871339863E+02
 -.871155553E+02 -.871155553E+02 -.870961037E+02 -.870623463E+02 -.870181469E+02 -.869663782E+02 -.869091497E+02 -.868479910E+02 -.867839951E+02 -.867179315E+02 -.866503331E+02 -.865815633E+02 -.865118686E+02 -.864414164E+02 -.863703236E+02 -.862986766E+02 -.862265471E+02 -.861540022E+02 -.860811111E+02 -.860079496E+02 -.859346025E+02 -.858611656E+02 -.857877469E+02 -.857144675E+02 -.856414614E+02 -.855688755E+02 -.854968700E+02 -.854256179E+02 -.853553040E+02 -.852861240E+02 -.852182838E+02 -.851519986E+02 -.850874908E+02 -.850249885E+02 -.849647240E+02 -.849069320E+02 -.848518470E+02 -.847997015E+02 -.847507233E+02 -.847051334E+02 -.846631438E+02 -.846249550E+02 -.845907538E+02 -.845607106E+02 -.845349780E+02 -.845136884E+02 -.844969521E+02 -.844848562E+02 -.844774638E+02 -.844748125E+02 -.844769144E+02 -.844837555E+02 -.844952964E+02 -.845114723E+02 -.845321938E+02 -.845573488E+02 -.845868029E+02 -.846204019E+02 -.846579733E+02 -.846993286E+02 -.847442654E+02 -.847925698E+02 -.848440185E+02 -.848983814E+02 -.849554243E+02 -.850149104E+02 -.850766033E+02 -.851402687E+02 -.852056762E+02 -.852726013E+02 -.853408272E+02 -.854101458E+02 -.854803591E+02 -.855512803E+02 -.856227346E+02 -.856945598E+02 -.857666068E+02 -.858387400E+02 -.859108371E+02 -.859827891E+02 -.860545001E+02 -.861258862E+02 -.861968745E+02 -.862674012E+02 -.863374088E+02 -.864068415E+02 -.864756385E+02 -.865437249E+02 -.866109968E+02 -.866773027E+02 -.867424151E+02 -.868059939E+02 -.868675365E+02 -.869263129E+02 -.869812816E+02 -.870309813E+02 -.870733948E+02 -.871057749E+02 -.871244258E+02 -.871244258E+02
 -.871057566E+02 -.871057566E+02 -.870853912E+02 -.870500222E+02 -.870036734E+02 -.869493310E+02 -.868891857E+02 -.868248215E+02 -.867573669E+02 -.866876116E+02 -.866160972E+02 -.865431893E+02 -.864691303E+02 -.863940810E+02 -.863181500E+02 -.862414172E+02 -.861639487E+02 -.860858078E+02 -.860070615E+02 -.859277856E+02 -.858480673E+02 -.857680075E+02 -.856877226E+02 -.856073448E+02 -.855270226E+02 -.854469215E+02 -.853672241E+02 -.852881290E+02 -.852098505E+02 -.851326178E+02 -.850566738E+02 -.849822740E+02 -.849096838E+02 -.848391774E+02 -.847710357E+02 -.847055435E+02 -.846429874E+02 -.845836519E+02 -.845278178E+02 -.844757586E+02 -.844277375E+02 -.843840039E+02 -.843447911E+02 -.843103126E+02 -.842807597E+02 -.842562987E+02 -.842370685E+02 -.842231794E+02 -.842147108E+02 -.842117106E+02 -.842141940E+02 -.842221437E+02 -.842355100E+02 -.842542112E+02 -.842781352E+02 -.843071407E+02 -.843410594E+02 -.843796980E+02 -.844228412E+02 -.844702539E+02 -.845216843E+02 -.845768673E+02 -.846355273E+02 -.846973812E+02 -.847621420E+02 -.848295211E+02 -.848992312E+02 -.849709895E+02 -.850445192E+02 -.851195524E+02 -.851958317E+02 -.852731119E+02 -.853511615E+02 -.854297637E+02 -.855087173E+02 -.855878377E+02 -.856669567E+02 -.857459233E+02 -.858246033E+02 -.859028790E+02 -.859806489E+02 -.860578264E+02 -.861343387E+02 -.862101243E+02 -.862851301E+02 -.863593064E+02 -.864326001E+02 -.865049442E+02 -.865762430E+02 -.866463519E+02 -.867150482E+02 -.867819925E+02 -.868466765E+02 -.869083555E+02 -.869659600E+02 -.870179832E+02 -.870623378E+02 -.870961747E+02 -.871156540E+02 -.871156540E+02
 -.870969635E+02 -.870969635E+02 -.870757643E+02 -.870389195E+02 -.869905906E+02 -.869338634E+02 -.868709955E+02 -.868036154E+02 -.867328771E+02 -.866595804E+02 -.865842685E+02 -.865073005E+02 -.864289093E+02 -.863492438E+02 -.862684020E+02 -.861864533E+02 -.861034547E+02 -.860194617E+02 -.859345358E+02 -.858487493E+02 -.857621890E+02 -.856749591E+02 -.855871824E+02 -.854990016E+02 -.854105806E+02 -.853221048E+02 -.852337811E+02 -.851458372E+02 -.850585214E+02 -.849721017E+02 -.848868647E+02 -.848031129E+02 -.847211642E+02 -.846413486E+02 -.845640068E+02 -.844894861E+02 -.844181371E+02 -.843503111E+02 -.842863556E+02 -.842266107E+02 -.841714047E+02 -.841210505E+02 -.840758409E+02 -.840360452E+02 -.840019050E+02 -.839736308E+02 -.839513994E+02 -.839353507E+02 -.839255861E+02 -.839221666E+02 -.839251119E+02 -.839344001E+02 -.839499681E+02 -.839717124E+02 -.839994907E+02 -.840331242E+02 -.840724000E+02 -.841170744E+02 -.841668762E+02 -.842215101E+02 -.842806614E+02 -.843439993E+02 -.844111816E+02 -.844818584E+02 -.845556762E+02 -.846322817E+02 -.847113250E+02 -.847924633E+02 -.848753638E+02 -.849597061E+02 -.850451845E+02 -.851315103E+02 -.852184129E+02 -.853056412E+02 -.853929648E+02 -.854801741E+02 -.855670809E+02 -.856535185E+02 -.857393412E+02 -.858244238E+02 -.859086610E+02 -.859919658E+02 -.860742683E+02 -.861555126E+02 -.862356535E+02 -.863146514E+02 -.863924646E+02 -.864690385E+02 -.865442905E+02 -.866180877E+02 -.866902179E+02 -.867603482E+02 -.868279719E+02 -.868923375E+02 -.869523574E+02 -.870064909E+02 -.870525952E+02 -.870877374E+02 -.871079551E+02 -.871079551E+02
 -.870895175E+02 -.870895175E+02 -.870675944E+02 -.870294608E+02 -.869793919E+02 -.869205505E+02 -.868552448E+02 -.867851316E+02 -.867113749E+02 -.866347745E+02 -.865558641E+02 -.864749900E+02 -.863923690E+02 -.863081338E+02 -.862223659E+02 -.861351192E+02 -.860464362E+02 -.859563594E+02 -.858649392E+02 -.857722400E+02 -.856783445E+02 -.855833565E+02 -.854874033E+02 -.853906369E+02 -.852932364E+02 -.851954075E+02 -.850973828E+02 -.849994223E+02 -.849018126E+02 -.848048661E+02 -.847089192E+02 -.846143318E+02 -.845214842E+02 -.844307754E+02 -.843426188E+02 -.842574392E+02 -.841756684E+02 -.840977412E+02 -.840240900E+02 -.839551401E+02 -.838913038E+02 -.838329756E+02 -.837805264E+02 -.837342978E+02 -.836945976E+02 -.836616950E+02 -.836358161E+02 -.836171406E+02 -.836057989E+02 -.836018694E+02 -.836053777E+02 -.836162960E+02 -.836345435E+02 -.836599877E+02 -.836924466E+02 -.837316919E+02 -.837774520E+02 -.838294169E+02 -.838872422E+02 -.839505549E+02 -.840189582E+02 -.840920373E+02 -.841693646E+02 -.842505051E+02 -.843350218E+02 -.844224802E+02 -.845124526E+02 -.846045231E+02 -.846982902E+02 -.847933705E+02 -.848894014E+02 -.849860428E+02 -.850829795E+02 -.851799218E+02 -.852766068E+02 -.853727987E+02 -.854682886E+02 -.855628946E+02 -.856564611E+02 -.857488578E+02 -.858399786E+02 -.859297400E+02 -.860180786E+02 -.861049486E+02 -.861903178E+02 -.862741615E+02 -.863564548E+02 -.864371613E+02 -.865162168E+02 -.865935068E+02 -.866688358E+02 -.867418855E+02 -.868121591E+02 -.868789083E+02 -.869410397E+02 -.869969931E+02 -.870445890E+02 -.870808330E+02 -.871016694E+02 -.871016694E+02
 -.870838381E+02 -.870838381E+02 -.870613373E+02 -.870221676E+02 -.869706842E+02 -.869100992E+02 -.868427465E+02 -.867702890E+02 -.866938857E+02 -.866143226E+02 -.865321152E+02 -.864475878E+02 -.863609341E+02 -.862722637E+02 -.861816346E+02 -.860890775E+02 -.859946126E+02 -.858982617E+02 -.858000580E+02 -.857000520E+02 -.855983169E+02 -.854949517E+02 -.853900841E+02 -.852838731E+02 -.851765106E+02 -.850682213E+02 -.849592645E+02 -.848499341E+02 -.847405591E+02 -.846315016E+02 -.845231574E+02 -.844159532E+02 -.843103451E+02 -.842068147E+02 -.841058655E+02 -.840080184E+02 -.839138073E+02 -.838237725E+02 -.837384550E+02 -.836583896E+02 -.835840977E+02 -.835160804E+02 -.834548106E+02 -.834007259E+02 -.833542220E+02 -.833156457E+02 -.832852896E+02 -.832633864E+02 -.832501051E+02 -.832455478E+02 -.832497481E+02 -.832626701E+02 -.832842095E+02 -.833141948E+02 -.833523911E+02 -.833985035E+02 -.834521829E+02 -.835130309E+02 -.835806073E+02 -.836544365E+02 -.837340152E+02 -.838188191E+02 -.839083111E+02 -.840019474E+02 -.840991849E+02 -.841994874E+02 -.843023308E+02 -.844072088E+02 -.845136370E+02 -.846211566E+02 -.847293374E+02 -.848377804E+02 -.849461195E+02 -.850540226E+02 -.851611919E+02 -.852673647E+02 -.853723123E+02 -.854758397E+02 -.855777844E+02 -.856780152E+02 -.857764298E+02 -.858729534E+02 -.859675353E+02 -.860601460E+02 -.861507723E+02 -.862394112E+02 -.863260615E+02 -.864107117E+02 -.864933234E+02 -.865738080E+02 -.866519952E+02 -.867275899E+02 -.868001157E+02 -.868688401E+02 -.869326781E+02 -.869900687E+02 -.870388179E+02 -.870758987E+02 -.870971985E+02 -.870971985E+02
 -.870804230E+02 -.870804230E+02 -.870575356E+02 -.870176606E+02 -.869651887E+02 -.869033445E+02 -.868344556E+02 -.867601681E+02 -.866816183E+02 -.865995645E+02 -.865144921E+02 -.864266929E+02 -.863363289E+02 -.862434760E+02 -.861481589E+02 -.860503749E+02 -.859501122E+02 -.858473638E+02 -.857421370E+02 -.856344607E+02 -.855243908E+02 -.854120142E+02 -.852974536E+02 -.851808688E+02 -.850624592E+02 -.849424661E+02 -.848211738E+02 -.846989117E+02 -.845760532E+02 -.844530173E+02 -.843302668E+02 -.842083072E+02 -.840876840E+02 -.839689787E+02 -.838528054E+02 -.837398048E+02 -.836306388E+02 -.835259820E+02 -.834265149E+02 -.833329144E+02 -.832458445E+02 -.831659464E+02 -.830938286E+02 -.830300568E+02 -.829751443E+02 -.829295428E+02 -.828936340E+02 -.828677226E+02 -.828520303E+02 -.828466913E+02 -.828517498E+02 -.828671594E+02 -.828927832E+02 -.829283973E+02 -.829736947E+02 -.830282913E+02 -.830917329E+02 -.831635035E+02 -.832430350E+02 -.833297161E+02 -.834229029E+02 -.835219286E+02 -.836261136E+02 -.837347746E+02 -.838472339E+02 -.839628269E+02 -.840809098E+02 -.842008654E+02 -.843221090E+02 -.844440919E+02 -.845663056E+02 -.846882836E+02 -.848096035E+02 -.849298873E+02 -.850488021E+02 -.851660590E+02 -.852814124E+02 -.853946588E+02 -.855056343E+02 -.856142130E+02 -.857203039E+02 -.858238486E+02 -.859248171E+02 -.860232046E+02 -.861190254E+02 -.862123069E+02 -.863030800E+02 -.863913667E+02 -.864771633E+02 -.865604163E+02 -.866409902E+02 -.867186242E+02 -.867928746E+02 -.868630388E+02 -.869280585E+02 -.869863938E+02 -.870358638E+02 -.870734442E+02 -.870950100E+02 -.870950100E+02
 -.870798364E+02 -.870798364E+02 -.870568097E+02 -.870166532E+02 -.869637359E+02 -.869012473E+02 -.868314748E+02 -.867560240E+02 -.866759871E+02 -.865920781E+02 -.865047370E+02 -.864142117E+02 -.863206186E+02 -.862239877E+02 -.861242974E+02 -.860215003E+02 -.859155418E+02 -.858063750E+02 -.856939701E+02 -.855783233E+02 -.854594621E+02 -.853374517E+02 -.852123987E+02 -.850844540E+02 -.849538172E+02 -.848207396E+02 -.846855276E+02 -.845485431E+02 -.844102066E+02 -.842709975E+02 -.841314536E+02 -.839921705E+02 -.838537985E+02 -.837170396E+02 -.835826429E+02 -.834513981E+02 -.833241281E+02 -.832016795E+02 -.830849128E+02 -.829746904E+02 -.828718641E+02 -.827772615E+02 -.826916726E+02 -.826158357E+02 -.825504235E+02 -.824960305E+02 -.824531605E+02 -.824222169E+02 -.824034937E+02 -.823971693E+02 -.824033029E+02 -.824218328E+02 -.824525781E+02 -.824952425E+02 -.825494202E+02 -.826146047E+02 -.826901993E+02 -.827755286E+02 -.828698519E+02 -.829723764E+02 -.830822715E+02 -.831986827E+02 -.833207447E+02 -.834475941E+02 -.835783810E+02 -.837122796E+02 -.838484969E+02 -.839862805E+02 -.841249249E+02 -.842637760E+02 -.844022351E+02 -.845397605E+02 -.846758693E+02 -.848101368E+02 -.849421963E+02 -.850717374E+02 -.851985037E+02 -.853222906E+02 -.854429421E+02 -.855603476E+02 -.856744380E+02 -.857851821E+02 -.858925821E+02 -.859966687E+02 -.860974951E+02 -.861951297E+02 -.862896462E+02 -.863811112E+02 -.864695659E+02 -.865550027E+02 -.866373327E+02 -.867163419E+02 -.867916336E+02 -.868625527E+02 -.869280881E+02 -.869867471E+02 -.870363956E+02 -.870740543E+02 -.870956405E+02 -.870956405E+02
 -.870827264E+02 -.870827264E+02 -.870598695E+02 -.870199563E+02 -.869672635E+02 -.869048960E+02 -.868350651E+02 -.867593022E+02 -.866786312E+02 -.865937012E+02 -.865048908E+02 -.864123869E+02 -.863162438E+02 -.862164311E+02 -.861128675E+02 -.860054473E+02 -.858940598E+02 -.857786032E+02 -.856589966E+02 -.855351878E+02 -.854071614E+02 -.852749447E+02 -.851386127E+02 -.849982940E+02 -.848541759E+02 -.847065096E+02 -.845556132E+02 -.844018763E+02 -.842457631E+02 -.840878142E+02 -.839286484E+02 -.837689613E+02 -.836095252E+02 -.834511853E+02 -.832948551E+02 -.831415087E+02 -.829921723E+02 -.828479126E+02 -.827098237E+02 -.825790115E+02 -.824565770E+02 -.823435984E+02 -.822411110E+02 -.821500883E+02 -.820714219E+02 -.820059032E+02 -.819542054E+02 -.819168691E+02 -.818942896E+02 -.818867072E+02 -.818942017E+02 -.819166908E+02 -.819539317E+02 -.820055267E+02 -.820709326E+02 -.821494734E+02 -.822403555E+02 -.823426845E+02 -.824554846E+02 -.825777176E+02 -.827083028E+02 -.828461361E+02 -.829901087E+02 -.831391234E+02 -.832921104E+02 -.834480405E+02 -.836059359E+02 -.837648800E+02 -.839240238E+02 -.840825910E+02 -.842398819E+02 -.843952739E+02 -.845482223E+02 -.846982586E+02 -.848449887E+02 -.849880895E+02 -.851273051E+02 -.852624429E+02 -.853933686E+02 -.855200016E+02 -.856423099E+02 -.857603050E+02 -.858740360E+02 -.859835843E+02 -.860890558E+02 -.861905738E+02 -.862882682E+02 -.863822624E+02 -.864726556E+02 -.865594988E+02 -.866427627E+02 -.867222945E+02 -.867977614E+02 -.868685753E+02 -.869337968E+02 -.869920112E+02 -.870411701E+02 -.870783899E+02 -.870996957E+02 -.870996957E+02
 -.870898141E+02 -.870898141E+02 -.870674966E+02 -.870284613E+02 -.869768144E+02 -.869155168E+02 -.868466530E+02 -.867716454E+02 -.866914220E+02 -.866065438E+02 -.865173056E+02 -.864238125E+02 -.863260413E+02 -.862238854E+02 -.861171881E+02 -.860057691E+02 -.858894438E+02 -.857680383E+02 -.856414004E+02 -.855094102E+02 -.853719879E+02 -.852291014E+02 -.850807736E+02 -.849270901E+02 -.847682065E+02 -.846043543E+02 -.844358473E+02 -.842630893E+02 -.840865778E+02 -.839069107E+02 -.837247877E+02 -.835410135E+02 -.833564981E+02 -.831722541E+02 -.829893925E+02 -.828091148E+02 -.826327031E+02 -.824615059E+02 -.822969213E+02 -.821403773E+02 -.819933089E+02 -.818571327E+02 -.817332200E+02 -.816228689E+02 -.815272755E+02 -.814475067E+02 -.813844750E+02 -.813389151E+02 -.813113660E+02 -.813021560E+02 -.813113950E+02 -.813389708E+02 -.813845523E+02 -.814475979E+02 -.815273702E+02 -.816229543E+02 -.817332806E+02 -.818571503E+02 -.819932629E+02 -.821402444E+02 -.822966756E+02 -.824611186E+02 -.826321426E+02 -.828083465E+02 -.829883786E+02 -.831709538E+02 -.833548671E+02 -.835390041E+02 -.837223482E+02 -.839039857E+02 -.840831076E+02 -.842590093E+02 -.844310889E+02 -.845988438E+02 -.847618658E+02 -.849198355E+02 -.850725164E+02 -.852197477E+02 -.853614382E+02 -.854975586E+02 -.856281353E+02 -.857532430E+02 -.858729981E+02 -.859875512E+02 -.860970793E+02 -.862017774E+02 -.863018474E+02 -.863974849E+02 -.864888614E+02 -.865761010E+02 -.866592489E+02 -.867382302E+02 -.868127939E+02 -.868824416E+02 -.869463333E+02 -.870031673E+02 -.870510267E+02 -.870871829E+02 -.871078459E+02 -.871078459E+02
 -.871018777E+02 -.871018777E+02 -.870805459E+02 -.870431555E+02 -.869935497E+02 -.869344721E+02 -.868678291E+02 -.867948950E+02 -.867164658E+02 -.866329858E+02 -.865446415E+02 -.864514391E+02 -.863532595E+02 -.862499013E+02 -.861411142E+02 -.860266241E+02 -.859061520E+02 -.857794289E+02 -.856462075E+02 -.855062738E+02 -.853594561E+02 -.852056345E+02 -.850447505E+02 -.848768164E+02 -.847019248E+02 -.845202574E+02 -.843320968E+02 -.841378351E+02 -.839379840E+02 -.837331826E+02 -.835242050E+02 -.833119662E+02 -.830975249E+02 -.828820843E+02 -.826669886E+02 -.824537165E+02 -.822438702E+02 -.820391589E+02 -.818413776E+02 -.816523820E+02 -.814740573E+02 -.813082831E+02 -.811568959E+02 -.810216475E+02 -.809041645E+02 -.808059064E+02 -.807281281E+02 -.806718445E+02 -.806378019E+02 -.806264570E+02 -.806379626E+02 -.806721632E+02 -.807285996E+02 -.808065226E+02 -.809049148E+02 -.810225188E+02 -.811578723E+02 -.813093463E+02 -.814751862E+02 -.816535532E+02 -.818425647E+02 -.820403331E+02 -.822449999E+02 -.824547670E+02 -.826679224E+02 -.828828611E+02 -.830981009E+02 -.833122941E+02 -.835242339E+02 -.837328577E+02 -.839372463E+02 -.841366207E+02 -.843303369E+02 -.845178783E+02 -.846988474E+02 -.848729564E+02 -.850400172E+02 -.851999319E+02 -.853526824E+02 -.854983212E+02 -.856369619E+02 -.857687702E+02 -.858939554E+02 -.860127617E+02 -.861254596E+02 -.862323360E+02 -.863336837E+02 -.864297878E+02 -.865209085E+02 -.866072590E+02 -.866889756E+02 -.867660782E+02 -.868384189E+02 -.869056127E+02 -.869669501E+02 -.870212825E+02 -.870668763E+02 -.871012262E+02 -.871208163E+02 -.871208163E+02
 -.871197851E+02 -.871197851E+02 -.870999590E+02 -.870651170E+02 -.870187290E+02 -.869632438E+02 -.869003301E+02 -.868310604E+02 -.867560633E+02 -.866756356E+02 -.865898349E+02 -.864985463E+02 -.864015343E+02 -.862984839E+02 -.861890311E+02 -.860727858E+02 -.859493502E+02 -.858183328E+02 -.856793619E+02 -.855320968E+02 -.853762385E+02 -.852115411E+02 -.850378231E+02 -.848549796E+02 -.846629946E+02 -.844619565E+02 -.842520719E+02 -.840336805E+02 -.838072699E+02 -.835734894E+02 -.833331644E+02 -.830873071E+02 -.828371260E+02 -.825840304E+02 -.823296323E+02 -.820757423E+02 -.818243585E+02 -.815776492E+02 -.813379280E+02 -.811076205E+02 -.808892235E+02 -.806852566E+02 -.804982079E+02 -.803304740E+02 -.801842988E+02 -.800617111E+02 -.799644653E+02 -.798939879E+02 -.798513319E+02 -.798371433E+02 -.798516386E+02 -.798945985E+02 -.799653743E+02 -.800629103E+02 -.801857773E+02 -.803322181E+02 -.805002015E+02 -.806874809E+02 -.808916571E+02 -.811102395E+02 -.813407061E+02 -.815805574E+02 -.818273652E+02 -.820788133E+02 -.823327304E+02 -.825871158E+02 -.828401560E+02 -.830902358E+02 -.833359423E+02 -.835760634E+02 -.838095827E+02 -.840356705E+02 -.842536720E+02 -.844630946E+02 -.846635930E+02 -.848549548E+02 -.850370857E+02 -.852099945E+02 -.853737802E+02 -.855286178E+02 -.856747471E+02 -.858124607E+02 -.859420937E+02 -.860640138E+02 -.861786114E+02 -.862862897E+02 -.863874537E+02 -.864824971E+02 -.865717868E+02 -.866556419E+02 -.867343069E+02 -.868079154E+02 -.868764432E+02 -.869396456E+02 -.869969770E+02 -.870474856E+02 -.870896796E+02 -.871213538E+02 -.871393693E+02 -.871393693E+02
 -.871444020E+02 -.871444020E+02 -.871266892E+02 -.870954425E+02 -.870536483E+02 -.870033685E+02 -.869459583E+02 -.868822412E+02 -.868126352E+02 -.867372645E+02 -.866560307E+02 -.865686756E+02 -.864748290E+02 -.863740417E+02 -.862658147E+02 -.861496179E+02 -.860249065E+02 -.858911366E+02 -.857477767E+02 -.855943192E+02 -.854302927E+02 -.852552743E+02 -.850689036E+02 -.848708985E+02 -.846610729E+02 -.844393559E+02 -.842058109E+02 -.839606586E+02 -.837042982E+02 -.834373318E+02 -.831605857E+02 -.828751320E+02 -.825823065E+02 -.822837243E+02 -.819812889E+02 -.816771949E+02 -.813739211E+02 -.810742151E+02 -.807810646E+02 -.804976569E+02 -.802273253E+02 -.799734821E+02 -.797395400E+02 -.795288253E+02 -.793444834E+02 -.791893832E+02 -.790660239E+02 -.789764496E+02 -.789221764E+02 -.789041367E+02 -.789226442E+02 -.789773822E+02 -.790674154E+02 -.791912251E+02 -.793467642E+02 -.795315309E+02 -.797426534E+02 -.799769839E+02 -.802311935E+02 -.805018671E+02 -.807855899E+02 -.810790267E+02 -.813789875E+02 -.816824823E+02 -.819867612E+02 -.822893424E+02 -.825880292E+02 -.828809153E+02 -.831663826E+02 -.834430918E+02 -.837099670E+02 -.839661778E+02 -.842111176E+02 -.844443817E+02 -.846657438E+02 -.848751342E+02 -.850726178E+02 -.852583740E+02 -.854326775E+02 -.855958814E+02 -.857484018E+02 -.858907035E+02 -.860232880E+02 -.861466821E+02 -.862614271E+02 -.863680695E+02 -.864671497E+02 -.865591909E+02 -.866446845E+02 -.867240727E+02 -.867977248E+02 -.868659065E+02 -.869287389E+02 -.869861445E+02 -.870377769E+02 -.870829287E+02 -.871204135E+02 -.871484122E+02 -.871642769E+02 -.871642769E+02
 -.871765915E+02 -.871765915E+02 -.871616726E+02 -.871352256E+02 -.870996050E+02 -.870563817E+02 -.870065297E+02 -.869505600E+02 -.868886528E+02 -.868207206E+02 -.867464873E+02 -.866655337E+02 -.865773335E+02 -.864812873E+02 -.863767382E+02 -.862629908E+02 -.861393266E+02 -.860050147E+02 -.858593229E+02 -.857015289E+02 -.855309323E+02 -.853468698E+02 -.851487316E+02 -.849359803E+02 -.847081732E+02 -.844649853E+02 -.842062393E+02 -.839319342E+02 -.836422792E+02 -.833377279E+02 -.830190143E+02 -.826871888E+02 -.823436527E+02 -.819901895E+02 -.816289894E+02 -.812626664E+02 -.808942640E+02 -.805272459E+02 -.801654690E+02 -.798131372E+02 -.794747321E+02 -.791549218E+02 -.788584495E+02 -.785900018E+02 -.783540652E+02 -.781547749E+02 -.779957644E+02 -.778800270E+02 -.778097941E+02 -.777864433E+02 -.778104391E+02 -.778813136E+02 -.779976863E+02 -.781573222E+02 -.783572256E+02 -.785937597E+02 -.788627868E+02 -.791598177E+02 -.794801634E+02 -.798190787E+02 -.801718932E+02 -.805341234E+02 -.809015636E+02 -.812703550E+02 -.816370319E+02 -.819985488E+02 -.823522895E+02 -.826960615E+02 -.830280791E+02 -.833469382E+02 -.836515852E+02 -.839412825E+02 -.842155721E+02 -.844742404E+02 -.847172828E+02 -.849448710E+02 -.851573227E+02 -.853550743E+02 -.855386558E+02 -.857086693E+02 -.858657703E+02 -.860106511E+02 -.861440273E+02 -.862666252E+02 -.863791718E+02 -.864823854E+02 -.865769658E+02 -.866635853E+02 -.867428774E+02 -.868154223E+02 -.868817297E+02 -.869422135E+02 -.869971607E+02 -.870466873E+02 -.870906822E+02 -.871287321E+02 -.871600237E+02 -.871832175E+02 -.871962824E+02 -.871962824E+02
 -.872171242E+02 -.872171242E+02 -.872057818E+02 -.871854752E+02 -.871577945E+02 -.871237161E+02 -.870837402E+02 -.870380366E+02 -.869864830E+02 -.869287659E+02 -.868644080E+02 -.867928092E+02 -.867132797E+02 -.866250478E+02 -.865272819E+02 -.864191015E+02 -.862995853E+02 -.861677799E+02 -.860227077E+02 -.858633774E+02 -.856887963E+02 -.854979862E+02 -.852899998E+02 -.850639426E+02 -.848189994E+02 -.845544658E+02 -.842697826E+02 -.839645771E+02 -.836387085E+02 -.832923192E+02 -.829258897E+02 -.825402965E+02 -.821368712E+02 -.817174584E+02 -.812844695E+02 -.808409269E+02 -.803904958E+02 -.799374943E+02 -.794868793E+02 -.790442003E+02 -.786155172E+02 -.782072796E+02 -.778261659E+02 -.774788878E+02 -.771719649E+02 -.769114819E+02 -.767028422E+02 -.765505334E+02 -.764579225E+02 -.764270967E+02 -.764587619E+02 -.765522084E+02 -.767053450E+02 -.769148010E+02 -.771760855E+02 -.774837921E+02 -.778318332E+02 -.782136865E+02 -.786226385E+02 -.790520086E+02 -.794953460E+02 -.799465892E+02 -.804001875E+02 -.808511830E+02 -.812952563E+02 -.817287414E+02 -.821486141E+02 -.825524613E+02 -.829384368E+02 -.833052070E+02 -.836518932E+02 -.839780120E+02 -.842834177E+02 -.845682465E+02 -.848328667E+02 -.850778320E+02 -.853038412E+02 -.855117023E+02 -.857023021E+02 -.858765801E+02 -.860355068E+02 -.861800661E+02 -.863112407E+02 -.864300003E+02 -.865372928E+02 -.866340358E+02 -.867211106E+02 -.867993558E+02 -.868695600E+02 -.869324535E+02 -.869886971E+02 -.870388666E+02 -.870834314E+02 -.871227255E+02 -.871569079E+02 -.871859090E+02 -.872093601E+02 -.872264994E+02 -.872360483E+02 -.872360483E+02
 -.872666745E+02 -.872666745E+02 -.872597309E+02 -.872470311E+02 -.872292278E+02 -.872065764E+02 -.871790674E+02 -.871464240E+02 -.871082239E+02 -.870638853E+02 -.870127176E+02 -.869539405E+02 -.868866778E+02 -.868099844E+02 -.867228440E+02 -.866241717E+02 -.865128213E+02 -.863875830E+02 -.862471918E+02 -.860903335E+02 -.859156561E+02 -.857217798E+02 -.855073157E+02 -.852708895E+02 -.850111703E+02 -.847269048E+02 -.844169605E+02 -.840803784E+02 -.837164333E+02 -.833247046E+02 -.829051553E+02 -.824582211E+02 -.819849069E+02 -.814868879E+02 -.809666103E+02 -.804273879E+02 -.798734833E+02 -.793101656E+02 -.787437330E+02 -.781814865E+02 -.776316462E+02 -.771031980E+02 -.766056691E+02 -.761488327E+02 -.757423527E+02 -.753953849E+02 -.751161618E+02 -.749115881E+02 -.747868829E+02 -.747452975E+02 -.747879350E+02 -.749136873E+02 -.751192985E+02 -.753995448E+02 -.757475171E+02 -.761549796E+02 -.766127733E+02 -.771112319E+02 -.776405802E+02 -.781912898E+02 -.787543741E+02 -.793216127E+02 -.798857044E+02 -.804403511E+02 -.809802838E+02 -.815012399E+02 -.819999055E+02 -.824738335E+02 -.829213480E+02 -.833414431E+02 -.837336811E+02 -.840980972E+02 -.844351097E+02 -.847454409E+02 -.850300457E+02 -.852900518E+02 -.855267072E+02 -.857413372E+02 -.859353092E+02 -.861100037E+02 -.862667916E+02 -.864070173E+02 -.865319853E+02 -.866429508E+02 -.867411138E+02 -.868276146E+02 -.869035314E+02 -.869698792E+02 -.870276088E+02 -.870776050E+02 -.871206848E+02 -.871575922E+02 -.871889912E+02 -.872154531E+02 -.872374386E+02 -.872552703E+02 -.872690950E+02 -.872788304E+02 -.872840916E+02 -.872840916E+02
 -.873256211E+02 -.873256211E+02 -.873239810E+02 -.873204367E+02 -.873145564E+02 -.873058110E+02 -.872935263E+02 -.872770038E+02 -.872554405E+02 -.872279936E+02 -.871937588E+02 -.871517513E+02 -.871009321E+02 -.870401791E+02 -.869682878E+02 -.868839691E+02 -.867858342E+02 -.866723990E+02 -.865420778E+02 -.863931881E+02 -.862239499E+02 -.860324952E+02 -.858168842E+02 -.855751221E+02 -.853051877E+02 -.850050697E+02 -.846728147E+02 -.843065877E+02 -.839047473E+02 -.834659350E+02 -.829891864E+02 -.824740588E+02 -.819207786E+02 -.813304066E+02 -.807050160E+02 -.800478774E+02 -.793636358E+02 -.786584674E+02 -.779401898E+02 -.772183053E+02 -.765039490E+02 -.758097186E+02 -.751493712E+02 -.745373814E+02 -.739883727E+02 -.735164523E+02 -.731344906E+02 -.728534085E+02 -.726815315E+02 -.726240756E+02 -.726828154E+02 -.728559697E+02 -.731383163E+02 -.735215237E+02 -.739946658E+02 -.745448673E+02 -.751580177E+02 -.758194907E+02 -.765148102E+02 -.772302187E+02 -.779531189E+02 -.786723770E+02 -.793784923E+02 -.800636491E+02 -.807216734E+02 -.813479216E+02 -.819391247E+02 -.824932102E+02 -.830091178E+02 -.834866210E+02 -.839261618E+02 -.843287037E+02 -.846956029E+02 -.850284996E+02 -.853292261E+02 -.855997322E+02 -.858420250E+02 -.860581205E+02 -.862500075E+02 -.864196198E+02 -.865688161E+02 -.866993670E+02 -.868129466E+02 -.869111289E+02 -.869953866E+02 -.870670939E+02 -.871275303E+02 -.871778859E+02 -.872192688E+02 -.872527127E+02 -.872791854E+02 -.872995973E+02 -.873148104E+02 -.873256462E+02 -.873328927E+02 -.873373089E+02 -.873396255E+02 -.873405404E+02 -.873407061E+02 -.873407061E+02
 -.873940854E+02 -.873940854E+02 -.873986325E+02 -.874058263E+02 -.874140131E+02 -.874216868E+02 -.874275446E+02 -.874303319E+02 -.874289055E+02 -.874221390E+02 -.874088975E+02 -.873880409E+02 -.873583613E+02 -.873185829E+02 -.872673367E+02 -.872031322E+02 -.871243558E+02 -.870292447E+02 -.869158846E+02 -.867821927E+02 -.866259141E+02 -.864446224E+02 -.862357188E+02 -.859964447E+02 -.857239023E+02 -.854150805E+02 -.850669043E+02 -.846762934E+02 -.842402440E+02 -.837559378E+02 -.832208779E+02 -.826330597E+02 -.819911824E+02 -.812949001E+02 -.805451161E+02 -.797443115E+02 -.788968968E+02 -.780095594E+02 -.770915709E+02 -.761550062E+02 -.752148178E+02 -.742887068E+02 -.733967466E+02 -.725607314E+02 -.718032609E+02 -.711466034E+02 -.706114243E+02 -.702154896E+02 -.699724742E+02 -.698909996E+02 -.699740089E+02 -.702185503E+02 -.706159939E+02 -.711526568E+02 -.718107657E+02 -.725696492E+02 -.734070341E+02 -.743003180E+02 -.752277053E+02 -.761691233E+02 -.771068728E+02 -.780260050E+02 -.789144494E+02 -.797629391E+02 -.805647916E+02 -.813156007E+02 -.820128886E+02 -.826557550E+02 -.832445476E+02 -.837805687E+02 -.842658229E+02 -.847028071E+02 -.850943394E+02 -.854434217E+02 -.857531334E+02 -.860265481E+02 -.862666729E+02 -.864764034E+02 -.866584932E+02 -.868155348E+02 -.869499487E+02 -.870639802E+02 -.871597014E+02 -.872390167E+02 -.873036722E+02 -.873552670E+02 -.873952664E+02 -.874250169E+02 -.874457633E+02 -.874586676E+02 -.874648300E+02 -.874653133E+02 -.874611707E+02 -.874534773E+02 -.874433660E+02 -.874320689E+02 -.874209628E+02 -.874116220E+02 -.874058762E+02 -.874058762E+02
 -.874716744E+02 -.874716744E+02 -.874833052E+02 -.875028112E+02 -.875271250E+02 -.875537685E+02 -.875806324E+02 -.876059792E+02 -.876282569E+02 -.876460640E+02 -.876580928E+02 -.876630362E+02 -.876595764E+02 -.876463199E+02 -.876217625E+02 -.875842708E+02 -.875320328E+02 -.874630507E+02 -.873750999E+02 -.872657110E+02 -.871321485E+02 -.869713880E+02 -.867801038E+02 -.865546607E+02 -.862911053E+02 -.859851878E+02 -.856323802E+02 -.852279239E+02 -.847669056E+02 -.842443598E+02 -.836554181E+02 -.829955138E+02 -.822606492E+02 -.814477491E+02 -.805551079E+02 -.795829370E+02 -.785340053E+02 -.774143451E+02 -.762339657E+02 -.750074835E+02 -.737545481E+02 -.724999282E+02 -.712731318E+02 -.701074799E+02 -.690386181E+02 -.681025444E+02 -.673333096E+02 -.667606130E+02 -.664075537E+02 -.662887938E+02 -.664093563E+02 -.667642068E+02 -.673386723E+02 -.681096428E+02 -.690474088E+02 -.701179109E+02 -.712851443E+02 -.725134590E+02 -.737695332E+02 -.750238608E+02 -.762516779E+02 -.774333424E+02 -.785542462E+02 -.796043890E+02 -.805777471E+02 -.814715595E+02 -.822856213E+02 -.830216433E+02 -.836827038E+02 -.842728027E+02 -.847965093E+02 -.852586924E+02 -.856643177E+02 -.860182998E+02 -.863253958E+02 -.865901334E+02 -.868167636E+02 -.870092351E+02 -.871711826E+02 -.873059278E+02 -.874164884E+02 -.875055935E+02 -.875757017E+02 -.876290238E+02 -.876675450E+02 -.876930500E+02 -.877071475E+02 -.877112977E+02 -.877068404E+02 -.876950269E+02 -.876770557E+02 -.876541142E+02 -.876274274E+02 -.875983160E+02 -.875682652E+02 -.875390068E+02 -.875126168E+02 -.874916313E+02 -.874791865E+02 -.874791865E+02
 -.875575328E+02 -.875575328E+02 -.875770545E+02 -.876102971E+02 -.876526989E+02 -.877006329E+02 -.877512562E+02 -.878022318E+02 -.878516469E+02 -.878978589E+02 -.879393827E+02 -.879748308E+02 -.880028074E+02 -.880218643E+02 -.880304501E+02 -.880268422E+02 -.880091311E+02 -.879751516E+02 -.879224544E+02 -.878482586E+02 -.877494066E+02 -.876223218E+02 -.874629630E+02 -.872667728E+02 -.870286543E+02 -.867429263E+02 -.864033120E+02 -.860029458E+02 -.855343945E+02 -.849897311E+02 -.843606517E+02 -.836386635E+02 -.828153764E+02 -.818829283E+02 -.808345901E+02 -.796655930E+02 -.783742128E+02 -.769630996E+02 -.754407886E+02 -.738232319E+02 -.721351023E+02 -.704105433E+02 -.686930442E+02 -.670341985E+02 -.654912755E+02 -.641237382E+02 -.629890187E+02 -.621379953E+02 -.616106844E+02 -.614326741E+02 -.616127646E+02 -.621421422E+02 -.629952046E+02 -.641319212E+02 -.655013996E+02 -.670461942E+02 -.687068309E+02 -.704260334E+02 -.721522066E+02 -.738418652E+02 -.754608745E+02 -.769845755E+02 -.783970312E+02 -.796897221E+02 -.808600119E+02 -.819096371E+02 -.828433753E+02 -.836679633E+02 -.843912684E+02 -.850216838E+02 -.855677044E+02 -.860376373E+02 -.864394122E+02 -.867804624E+02 -.870676580E+02 -.873072756E+02 -.875049960E+02 -.876659207E+02 -.877946022E+02 -.878950818E+02 -.879709330E+02 -.880253061E+02 -.880609727E+02 -.880803695E+02 -.880856396E+02 -.880786730E+02 -.880611462E+02 -.880345612E+02 -.880002876E+02 -.879596073E+02 -.879137662E+02 -.878640337E+02 -.878117745E+02 -.877585351E+02 -.877061485E+02 -.876568612E+02 -.876134870E+02 -.875795951E+02 -.875597387E+02 -.875597387E+02
 -.876501442E+02 -.876501442E+02 -.876782459E+02 -.877264420E+02 -.877885507E+02 -.878598182E+02 -.879365381E+02 -.880158492E+02 -.880954651E+02 -.881735272E+02 -.882484552E+02 -.883188049E+02 -.883831965E+02 -.884402182E+02 -.884883474E+02 -.885259138E+02 -.885510100E+02 -.885614544E+02 -.885547196E+02 -.885278722E+02 -.884775035E+02 -.883996494E+02 -.882896974E+02 -.881423085E+02 -.879512990E+02 -.877095500E+02 -.874089101E+02 -.870400949E+02 -.865926306E+02 -.860548075E+02 -.854136909E+02 -.846552086E+02 -.837643449E+02 -.827255214E+02 -.815232543E+02 -.801432319E+02 -.785739475E+02 -.768090074E+02 -.748501054E+02 -.727104417E+02 -.704180830E+02 -.680184937E+02 -.655753881E+02 -.631692646E+02 -.608934351E+02 -.588478379E+02 -.571312641E+02 -.558328121E+02 -.550235237E+02 -.547492604E+02 -.550258756E+02 -.558375013E+02 -.571382604E+02 -.588570932E+02 -.609048813E+02 -.631828129E+02 -.655909303E+02 -.680359079E+02 -.704372424E+02 -.727312261E+02 -.748724110E+02 -.768327538E+02 -.785990808E+02 -.801697240E+02 -.815510983E+02 -.827547264E+02 -.837949321E+02 -.846872061E+02 -.854471330E+02 -.860897328E+02 -.866290833E+02 -.870781225E+02 -.874485652E+02 -.877508928E+02 -.879943904E+02 -.881872169E+02 -.883364933E+02 -.884484016E+02 -.885282873E+02 -.885807578E+02 -.886097765E+02 -.886187485E+02 -.886105977E+02 -.885878365E+02 -.885526284E+02 -.885068443E+02 -.884521166E+02 -.883898904E+02 -.883214776E+02 -.882481148E+02 -.881710297E+02 -.880915194E+02 -.880110452E+02 -.879313489E+02 -.878545950E+02 -.877835459E+02 -.877217765E+02 -.876739382E+02 -.876460859E+02 -.876460859E+02
 -.877473619E+02 -.877473619E+02 -.877845140E+02 -.878485248E+02 -.879315457E+02 -.880276030E+02 -.881321962E+02 -.882418913E+02 -.883540900E+02 -.884667634E+02 -.885782628E+02 -.886871901E+02 -.887922515E+02 -.888921616E+02 -.889855711E+02 -.890709688E+02 -.891466315E+02 -.892105358E+02 -.892602977E+02 -.892930851E+02 -.893055236E+02 -.892935796E+02 -.892524421E+02 -.891763501E+02 -.890584276E+02 -.888904707E+02 -.886627067E+02 -.883635550E+02 -.879793486E+02 -.874940815E+02 -.868891763E+02 -.861432925E+02 -.852322376E+02 -.841290282E+02 -.828042860E+02 -.812272178E+02 -.793676173E+02 -.771993611E+02 -.747057627E+02 -.718866977E+02 -.687665829E+02 -.654013599E+02 -.618822107E+02 -.583343539E+02 -.549106650E+02 -.517809883E+02 -.491182714E+02 -.470825701E+02 -.458043320E+02 -.453691638E+02 -.458069266E+02 -.470877461E+02 -.491260001E+02 -.517912209E+02 -.549233265E+02 -.583493376E+02 -.618993765E+02 -.654205395E+02 -.687875951E+02 -.719093697E+02 -.747299509E+02 -.772249642E+02 -.793945784E+02 -.812555185E+02 -.828339374E+02 -.841600598E+02 -.852646886E+02 -.861772108E+02 -.869246145E+02 -.875311026E+02 -.880180233E+02 -.884039662E+02 -.887049459E+02 -.889346363E+02 -.891046288E+02 -.892246969E+02 -.893030502E+02 -.893465677E+02 -.893610066E+02 -.893511825E+02 -.893211238E+02 -.892742022E+02 -.892132427E+02 -.891406165E+02 -.890583205E+02 -.889680470E+02 -.888712472E+02 -.887691926E+02 -.886630373E+02 -.885538873E+02 -.884428797E+02 -.883312785E+02 -.882205923E+02 -.881127201E+02 -.880101320E+02 -.879160942E+02 -.878349466E+02 -.877724469E+02 -.877362005E+02 -.877362005E+02
 -.878463500E+02 -.878463500E+02 -.878927771E+02 -.879730084E+02 -.880774992E+02 -.881991022E+02 -.883324790E+02 -.884737053E+02 -.886198776E+02 -.887688354E+02 -.889189467E+02 -.890689017E+02 -.892175811E+02 -.893639360E+02 -.895068837E+02 -.896452352E+02 -.897775997E+02 -.899023321E+02 -.900174388E+02 -.901204945E+02 -.902085297E+02 -.902779079E+02 -.903241540E+02 -.903417627E+02 -.903239367E+02 -.902622692E+02 -.901463515E+02 -.899632733E+02 -.896970462E+02 -.893279194E+02 -.888316248E+02 -.881786089E+02 -.873332744E+02 -.862533463E+02 -.848894214E+02 -.831850534E+02 -.810780876E+02 -.785045906E+02 -.754070186E+02 -.717476926E+02 -.675265749E+02 -.627990733E+02 -.576874700E+02 -.523816102E+02 -.471295189E+02 -.422210728E+02 -.379657512E+02 -.346630947E+02 -.325669840E+02 -.318489606E+02 -.325697769E+02 -.346686684E+02 -.379740785E+02 -.422321057E+02 -.471431802E+02 -.523977792E+02 -.577059723E+02 -.628196813E+02 -.675490303E+02 -.717717476E+02 -.754324782E+02 -.785313339E+02 -.811060653E+02 -.832142678E+02 -.849199042E+02 -.862851442E+02 -.873664447E+02 -.882132187E+02 -.888677610E+02 -.893656849E+02 -.897365656E+02 -.900046835E+02 -.901898008E+02 -.903079132E+02 -.903719323E+02 -.903922725E+02 -.903773410E+02 -.903339350E+02 -.902675619E+02 -.901826931E+02 -.900829662E+02 -.899713455E+02 -.898502510E+02 -.897216620E+02 -.895872039E+02 -.894482214E+02 -.893058456E+02 -.891610586E+02 -.890147604E+02 -.888678450E+02 -.887212907E+02 -.885762708E+02 -.884342923E+02 -.882973709E+02 -.881682499E+02 -.880506746E+02 -.879497336E+02 -.878722848E+02 -.878274896E+02 -.878274896E+02
 -.879437161E+02 -.879437161E+02 -.879993119E+02 -.880955884E+02 -.882213613E+02 -.883683175E+02 -.885303628E+02 -.887030848E+02 -.888833224E+02 -.890688413E+02 -.892580499E+02 -.894497976E+02 -.896432018E+02 -.898375188E+02 -.900320429E+02 -.902260027E+02 -.904185125E+02 -.906084783E+02 -.907945416E+02 -.909749848E+02 -.911476341E+02 -.913097318E+02 -.914577722E+02 -.915872836E+02 -.916925493E+02 -.917662267E+02 -.917988470E+02 -.917781579E+02 -.916882305E+02 -.915082811E+02 -.912111182E+02 -.907611418E+02 -.901119750E+02 -.892039047E+02 -.879615805E+02 -.862922359E+02 -.840847260E+02 -.812109418E+02 -.775338238E+02 -.729279081E+02 -.673153000E+02 -.607092395E+02 -.532465443E+02 -.451952153E+02 -.369444216E+02 -.289904814E+02 -.219118659E+02 -.163020668E+02 -.126867330E+02 -.114374550E+02 -.126896569E+02 -.163079065E+02 -.219206031E+02 -.290020756E+02 -.369587768E+02 -.452121864E+02 -.532659179E+02 -.607307127E+02 -.673385095E+02 -.729525090E+02 -.775595715E+02 -.812377169E+02 -.841125034E+02 -.863210402E+02 -.879914572E+02 -.892349218E+02 -.901442362E+02 -.907947922E+02 -.912463284E+02 -.915452387E+02 -.917271236E+02 -.918191785E+02 -.918421865E+02 -.918120769E+02 -.917411063E+02 -.916387447E+02 -.915123389E+02 -.913676106E+02 -.912090326E+02 -.910401122E+02 -.908636067E+02 -.906816874E+02 -.904960651E+02 -.903080885E+02 -.901188229E+02 -.899291170E+02 -.897396639E+02 -.895510616E+02 -.893638794E+02 -.891787366E+02 -.889963995E+02 -.888179048E+02 -.886447176E+02 -.884789327E+02 -.883235309E+02 -.881827008E+02 -.880622428E+02 -.879700750E+02 -.879168709E+02 -.879168709E+02
 -.880356385E+02 -.880356385E+02 -.880999234E+02 -.882114201E+02 -.883574021E+02 -.885284788E+02 -.887178516E+02 -.889206691E+02 -.891335597E+02 -.893542370E+02 -.895811947E+02 -.898134686E+02 -.900504547E+02 -.902917722E+02 -.905371427E+02 -.907863300E+02 -.910390580E+02 -.912949743E+02 -.915535847E+02 -.918141959E+02 -.920758438E+02 -.923371860E+02 -.925963542E+02 -.928507586E+02 -.930967877E+02 -.933294177E+02 -.935416695E+02 -.937238624E+02 -.938626065E+02 -.939394102E+02 -.939287339E+02 -.937952482E+02 -.934898553E+02 -.929439013E+02 -.920609014E+02 -.907061617E+02 -.886982241E+02 -.858080490E+02 -.817623047E+02 -.762580157E+02 -.690186723E+02 -.598932526E+02 -.489500649E+02 -.365073148E+02 -.231380875E+02 -.968854597E+01 0.277509067E+01 0.130107073E+02 0.197868671E+02 0.221644190E+02 0.197838643E+02 0.130047184E+02 0.276615196E+01 -.970037482E+01 -.231527159E+02 -.365245763E+02 -.489696713E+02 -.599148000E+02 -.690416580E+02 -.762819984E+02 -.817870368E+02 -.858334585E+02 -.887243215E+02 -.907330114E+02 -.920886937E+02 -.929729067E+02 -.935203342E+02 -.938274156E+02 -.939627711E+02 -.939754774E+02 -.939008617E+02 -.937644677E+02 -.935848023E+02 -.933752724E+02 -.931455749E+02 -.929027073E+02 -.926517080E+02 -.923961993E+02 -.921387841E+02 -.918813330E+02 -.916251900E+02 -.913713176E+02 -.911204002E+02 -.908729165E+02 -.906291953E+02 -.903894596E+02 -.901538704E+02 -.899225733E+02 -.896957563E+02 -.894737253E+02 -.892570029E+02 -.890464612E+02 -.888434953E+02 -.886502487E+02 -.884699032E+02 -.883070452E+02 -.881681287E+02 -.880620562E+02 -.880009141E+02 -.880009141E+02
 -.881180911E+02 -.881180911E+02 -.881901934E+02 -.883153978E+02 -.884795869E+02 -.886724319E+02 -.888864949E+02 -.891165563E+02 -.893590679E+02 -.896117179E+02 -.898731025E+02 -.901424598E+02 -.904194861E+02 -.907041831E+02 -.909967659E+02 -.912976000E+02 -.916071695E+02 -.919260537E+02 -.922549199E+02 -.925945164E+02 -.929456529E+02 -.933091453E+02 -.936857339E+02 -.940759005E+02 -.944796058E+02 -.948958871E+02 -.953222628E+02 -.957539017E+02 -.961824356E+02 -.965942769E+02 -.969682176E+02 -.972719568E+02 -.974570756E+02 -.974517449E+02 -.971502146E+02 -.963975607E+02 -.949668426E+02 -.925219703E+02 -.885647125E+02 -.824537178E+02 -.734910539E+02 -.610600288E+02 -.448927118E+02 -.251761518E+02 -.259279930E+01 0.215999611E+02 0.453625657E+02 0.659132857E+02 0.801032501E+02 0.852193463E+02 0.801002241E+02 0.659072614E+02 0.453536014E+02 0.215881527E+02 -.260730948E+01 -.251931620E+02 -.449118745E+02 -.610808166E+02 -.735128102E+02 -.824759871E+02 -.885873757E+02 -.925451214E+02 -.949910163E+02 -.964231802E+02 -.971775020E+02 -.974808308E+02 -.974880508E+02 -.973048993E+02 -.970032003E+02 -.966313814E+02 -.962217577E+02 -.957955609E+02 -.953664086E+02 -.949427057E+02 -.945293221E+02 -.941287738E+02 -.937420584E+02 -.933692413E+02 -.930098597E+02 -.926631905E+02 -.923284179E+02 -.920047302E+02 -.916913679E+02 -.913876425E+02 -.910929404E+02 -.908067231E+02 -.905285328E+02 -.902580104E+02 -.899949328E+02 -.897392755E+02 -.894913070E+02 -.892517247E+02 -.890218394E+02 -.888038204E+02 -.886010141E+02 -.884183503E+02 -.882628563E+02 -.881443067E+02 -.880760459E+02 -.880760459E+02
 -.881871489E+02 -.881871489E+02 -.882658148E+02 -.884025298E+02 -.885820258E+02 -.887931780E+02 -.890280318E+02 -.892810609E+02 -.895485802E+02 -.898282750E+02 -.901188417E+02 -.904197251E+02 -.907309143E+02 -.910528047E+02 -.913861322E+02 -.917319373E+02 -.920915762E+02 -.924667610E+02 -.928596164E+02 -.932727618E+02 -.937093654E+02 -.941731967E+02 -.946686060E+02 -.952004291E+02 -.957737936E+02 -.963937664E+02 -.970648326E+02 -.977901093E+02 -.985701789E+02 -.994013062E+02 -.100272639E+03 -.101161780E+03 -.102027783E+03 -.102800293E+03 -.103362960E+03 -.103528728E+03 -.103003784E+03 -.101336312E+03 -.978456261E+02 -.915200328E+02 -.808258933E+02 -.640576758E+02 -.399244135E+02 -.787656235E+01 0.319192351E+02 0.780257764E+02 0.126947084E+03 0.172602724E+03 0.206484663E+03 0.219479842E+03 0.206481662E+03 0.172596761E+03 0.126938239E+03 0.780141816E+02 0.319050840E+02 -.789299696E+01 -.399427635E+02 -.640773154E+02 -.808460671E+02 -.915405210E+02 -.978670982E+02 -.101359221E+03 -.103028362E+03 -.103555134E+03 -.103391305E+03 -.102830656E+03 -.102060226E+03 -.101196349E+03 -.100309378E+03 -.994402575E+02 -.986113951E+02 -.978336599E+02 -.971108178E+02 -.964423291E+02 -.958251299E+02 -.952547937E+02 -.947263088E+02 -.942346010E+02 -.937748736E+02 -.933428065E+02 -.929346475E+02 -.925472255E+02 -.921779116E+02 -.918245525E+02 -.914853954E+02 -.911590181E+02 -.908442761E+02 -.905402751E+02 -.902463730E+02 -.899622197E+02 -.896878389E+02 -.894237596E+02 -.891712065E+02 -.889323589E+02 -.887106916E+02 -.885114132E+02 -.883420245E+02 -.882130231E+02 -.881388014E+02 -.881388014E+02
 -.882393022E+02 -.882393022E+02 -.883229384E+02 -.884683607E+02 -.886594477E+02 -.888844684E+02 -.891350793E+02 -.894055338E+02 -.896920443E+02 -.899923028E+02 -.903051029E+02 -.906300657E+02 -.909674400E+02 -.913179858E+02 -.916829313E+02 -.920639761E+02 -.924633584E+02 -.928839537E+02 -.933294228E+02 -.938043666E+02 -.943144843E+02 -.948667104E+02 -.954692782E+02 -.961317332E+02 -.968648475E+02 -.976804490E+02 -.985911530E+02 -.996099289E+02 -.100749334E+03 -.102020056E+03 -.103428154E+03 -.104969966E+03 -.106623219E+03 -.108332002E+03 -.109982364E+03 -.111363726E+03 -.112109502E+03 -.111607886E+03 -.108870964E+03 -.102347232E+03 -.896583882E+02 -.671785785E+02 -.312682764E+02 0.208542891E+02 0.915559949E+02 0.181373920E+03 0.286856604E+03 0.397357431E+03 0.491119289E+03 0.533727743E+03 0.491116327E+03 0.397351552E+03 0.286847904E+03 0.181362552E+03 0.915421840E+02 0.208383437E+02 -.312859463E+02 -.671973166E+02 -.896774713E+02 -.102367247E+03 -.108892416E+03 -.111631054E+03 -.112134556E+03 -.111390782E+03 -.110011509E+03 -.108363304E+03 -.106656733E+03 -.105005741E+03 -.103466230E+03 -.102060471E+03 -.100792123E+03 -.996551356E+02 -.986388381E+02 -.977307079E+02 -.969178278E+02 -.961876498E+02 -.955284204E+02 -.949294424E+02 -.943812370E+02 -.938756195E+02 -.934056923E+02 -.929657666E+02 -.925512328E+02 -.921584038E+02 -.917843538E+02 -.914267718E+02 -.910838428E+02 -.907541662E+02 -.904367173E+02 -.901308581E+02 -.898364008E+02 -.895537308E+02 -.892839972E+02 -.890293794E+02 -.887934437E+02 -.885816053E+02 -.884017182E+02 -.882648231E+02 -.881861004E+02 -.881861004E+02
 -.882717790E+02 -.882717790E+02 -.883585102E+02 -.885093654E+02 -.887076805E+02 -.889413539E+02 -.892018009E+02 -.894831355E+02 -.897815142E+02 -.900946349E+02 -.904213623E+02 -.907614411E+02 -.911153013E+02 -.914839724E+02 -.918690430E+02 -.922727127E+02 -.926978902E+02 -.931483507E+02 -.936289435E+02 -.941458084E+02 -.947066074E+02 -.953207157E+02 -.959993705E+02 -.967557734E+02 -.976051545E+02 -.985648450E+02 -.996543654E+02 -.100895484E+03 -.102312014E+03 -.103928912E+03 -.105769849E+03 -.107851963E+03 -.110175704E+03 -.112706536E+03 -.115343510E+03 -.117867098E+03 -.119854822E+03 -.120547495E+03 -.118640357E+03 -.111961006E+03 -.969789497E+02 -.680511261E+02 -.177883014E+02 0.611073468E+02 0.177813744E+03 0.342290746E+03 0.562743478E+03 0.838224364E+03 0.113842256E+04 0.135017962E+04 0.113841962E+04 0.838218528E+03 0.562734852E+03 0.342279496E+03 0.177800107E+03 0.610916449E+02 -.178056491E+02 -.680695671E+02 -.969977790E+02 -.111981003E+03 -.118661929E+03 -.120570891E+03 -.119880199E+03 -.117894558E+03 -.115373133E+03 -.112738387E+03 -.110209839E+03 -.107888435E+03 -.105808703E+03 -.103970190E+03 -.102355752E+03 -.100941719E+03 -.997031433E+02 -.986162351E+02 -.976592717E+02 -.968127972E+02 -.960595625E+02 -.953844246E+02 -.947742654E+02 -.942179157E+02 -.937060495E+02 -.932310309E+02 -.927867165E+02 -.923682329E+02 -.919717518E+02 -.915942845E+02 -.912335118E+02 -.908876593E+02 -.905554261E+02 -.902359705E+02 -.899289581E+02 -.896346760E+02 -.893542205E+02 -.890897677E+02 -.888449383E+02 -.886252745E+02 -.884388486E+02 -.882970381E+02 -.882155132E+02 -.882155132E+02
 -.882827961E+02 -.882827961E+02 -.883705745E+02 -.885232764E+02 -.887240475E+02 -.889606578E+02 -.892244484E+02 -.895094800E+02 -.898118917E+02 -.901293880E+02 -.904608579E+02 -.908060879E+02 -.911655786E+02 -.915404555E+02 -.919324445E+02 -.923439321E+02 -.927780772E+02 -.932389967E+02 -.937319879E+02 -.942637723E+02 -.948427531E+02 -.954792223E+02 -.961855488E+02 -.969763233E+02 -.978684918E+02 -.988815477E+02 -.100037802E+03 -.101362665E+03 -.102884732E+03 -.104635160E+03 -.106645464E+03 -.108942331E+03 -.111537099E+03 -.114406275E+03 -.117457283E+03 -.120470387E+03 -.123002622E+03 -.124231489E+03 -.122702864E+03 -.115925242E+03 -.997142039E+02 -.671196807E+02 -.817462172E+01 0.888434061E+02 0.241965731E+03 0.479525429E+03 0.849384186E+03 0.143900379E+04 0.242032167E+04 0.415236170E+04 0.242031872E+04 0.143899795E+04 0.849375561E+03 0.479514188E+03 0.241952120E+03 0.888277530E+02 -.819189779E+01 -.671380769E+02 -.997330412E+02 -.115945263E+03 -.122724491E+03 -.124254971E+03 -.123028111E+03 -.120497984E+03 -.117487064E+03 -.114438304E+03 -.111571436E+03 -.108979029E+03 -.106684571E+03 -.104676718E+03 -.102928781E+03 -.101409241E+03 -.100086947E+03 -.989333254E+02 -.979230048E+02 -.970337396E+02 -.962461181E+02 -.955432846E+02 -.949107392E+02 -.943361875E+02 -.938093897E+02 -.933219765E+02 -.928672260E+02 -.924398168E+02 -.920355802E+02 -.916512726E+02 -.912843860E+02 -.909330071E+02 -.905957332E+02 -.902716488E+02 -.899603664E+02 -.896621378E+02 -.893780403E+02 -.891102480E+02 -.888623998E+02 -.886400805E+02 -.884514361E+02 -.883079583E+02 -.882254829E+02 -.882254829E+02
 -.882717350E+02 -.882717350E+02 -.883584596E+02 -.885093125E+02 -.887076227E+02 -.889412873E+02 -.892017281E+02 -.894830541E+02 -.897814205E+02 -.900945320E+02 -.904212537E+02 -.907613208E+02 -.911151721E+02 -.914838328E+02 -.918688966E+02 -.922725622E+02 -.926977333E+02 -.931481888E+02 -.936287739E+02 -.941456323E+02 -.947064259E+02 -.953205272E+02 -.959991740E+02 -.967555679E+02 -.976049407E+02 -.985646228E+02 -.996541363E+02 -.100895246E+03 -.102311769E+03 -.103928660E+03 -.105769589E+03 -.107851697E+03 -.110175431E+03 -.112706258E+03 -.115343225E+03 -.117866804E+03 -.119854522E+03 -.120547185E+03 -.118640032E+03 -.111960659E+03 -.969785662E+02 -.680506838E+02 -.177878088E+02 0.611078818E+02 0.177814311E+03 0.342291339E+03 0.562744087E+03 0.838224982E+03 0.113842318E+04 0.135018023E+04 0.113842022E+04 0.838219115E+03 0.562735420E+03 0.342280044E+03 0.177800631E+03 0.610921417E+02 -.178051847E+02 -.680691433E+02 -.969974058E+02 -.111980660E+03 -.118661604E+03 -.120570578E+03 -.119879895E+03 -.117894261E+03 -.115372842E+03 -.112738102E+03 -.110209561E+03 -.107888163E+03 -.105808437E+03 -.103969931E+03 -.102355501E+03 -.100941475E+03 -.997029071E+02 -.986160070E+02 -.976590519E+02 -.968125855E+02 -.960593587E+02 -.953842282E+02 -.947740759E+02 -.942177327E+02 -.937058727E+02 -.932308600E+02 -.927865516E+02 -.923680740E+02 -.919715992E+02 -.915941387E+02 -.912333732E+02 -.908875285E+02 -.905553035E+02 -.902358567E+02 -.899288536E+02 -.896345810E+02 -.893541352E+02 -.890896921E+02 -.888448722E+02 -.886252171E+02 -.884387989E+02 -.882969944E+02 -.882154731E+02 -.882154731E+02
 -.882392135E+02 -.882392135E+02 -.883228401E+02 -.884682560E+02 -.886593290E+02 -.888843359E+02 -.891349318E+02 -.894053674E+02 -.896918566E+02 -.899920958E+02 -.903048810E+02 -.906298245E+02 -.909671782E+02 -.913177047E+02 -.916826358E+02 -.920636703E+02 -.924630409E+02 -.928836255E+02 -.933290801E+02 -.938040112E+02 -.943141188E+02 -.948663305E+02 -.954688843E+02 -.961313232E+02 -.968644199E+02 -.976800065E+02 -.985906956E+02 -.996094544E+02 -.100748845E+03 -.102019553E+03 -.103427635E+03 -.104969435E+03 -.106622673E+03 -.108331444E+03 -.109981791E+03 -.111363136E+03 -.112108895E+03 -.111607258E+03 -.108870302E+03 -.102346521E+03 -.896575971E+02 -.671776703E+02 -.312672711E+02 0.208553697E+02 0.915571353E+02 0.181375106E+03 0.286857821E+03 0.397358668E+03 0.491120532E+03 0.533728979E+03 0.491117548E+03 0.397352750E+03 0.286849070E+03 0.181363682E+03 0.915432701E+02 0.208393782E+02 -.312849742E+02 -.671964291E+02 -.896766901E+02 -.102366538E+03 -.108891751E+03 -.111630418E+03 -.112133941E+03 -.111390184E+03 -.110010926E+03 -.108362734E+03 -.106656176E+03 -.105005197E+03 -.103465699E+03 -.102059954E+03 -.100791621E+03 -.996546489E+02 -.986383673E+02 -.977302530E+02 -.969173889E+02 -.961872263E+02 -.955280116E+02 -.949290475E+02 -.943808552E+02 -.938752500E+02 -.934053346E+02 -.929654206E+02 -.925508986E+02 -.921580818E+02 -.917840448E+02 -.914264767E+02 -.910835626E+02 -.907539019E+02 -.904364700E+02 -.901306287E+02 -.898361901E+02 -.895535395E+02 -.892838256E+02 -.890292274E+02 -.887933107E+02 -.885814901E+02 -.884016184E+02 -.882647354E+02 -.881860198E+02 -.881860198E+02
 -.881870174E+02 -.881870174E+02 -.882656737E+02 -.884023713E+02 -.885818470E+02 -.887929773E+02 -.890278062E+02 -.892808071E+02 -.895482950E+02 -.898279612E+02 -.901185015E+02 -.904193572E+02 -.907305152E+02 -.910523766E+02 -.913856814E+02 -.917314673E+02 -.920910895E+02 -.924662562E+02 -.928590925E+02 -.932722188E+02 -.937088065E+02 -.941726197E+02 -.946680088E+02 -.951998112E+02 -.957731516E+02 -.963931033E+02 -.970641481E+02 -.977894005E+02 -.985694482E+02 -.994005523E+02 -.100271863E+03 -.101160982E+03 -.102026964E+03 -.102799450E+03 -.103362092E+03 -.103527830E+03 -.103002852E+03 -.101335335E+03 -.978445866E+02 -.915188953E+02 -.808246032E+02 -.640562293E+02 -.399228445E+02 -.787490240E+01 0.319209665E+02 0.780275632E+02 0.126948912E+03 0.172604579E+03 0.206486531E+03 0.219481710E+03 0.206483518E+03 0.172598594E+03 0.126940040E+03 0.780159393E+02 0.319067890E+02 -.789135716E+01 -.399412055E+02 -.640758720E+02 -.808447747E+02 -.915393765E+02 -.978660491E+02 -.101358234E+03 -.103027419E+03 -.103554225E+03 -.103390422E+03 -.102829797E+03 -.102059389E+03 -.101195533E+03 -.100308584E+03 -.994394856E+02 -.986106456E+02 -.978329332E+02 -.971101139E+02 -.964416477E+02 -.958244702E+02 -.952541549E+02 -.947256897E+02 -.942340006E+02 -.937742911E+02 -.933422413E+02 -.929340995E+02 -.925466949E+02 -.921773991E+02 -.918240592E+02 -.914849225E+02 -.911585669E+02 -.908438483E+02 -.905398723E+02 -.902459966E+02 -.899618711E+02 -.896875192E+02 -.894234696E+02 -.891709466E+02 -.889321289E+02 -.887104905E+02 -.885112391E+02 -.883418738E+02 -.882128907E+02 -.881386797E+02 -.881386797E+02
 -.881179209E+02 -.881179209E+02 -.881900086E+02 -.883151854E+02 -.884793471E+02 -.886721595E+02 -.888861886E+02 -.891162113E+02 -.893586810E+02 -.896112938E+02 -.898726385E+02 -.901419575E+02 -.904189428E+02 -.907036005E+02 -.909961497E+02 -.912969547E+02 -.916064988E+02 -.919253572E+02 -.922541977E+02 -.925937703E+02 -.929448827E+02 -.933083532E+02 -.936849175E+02 -.940750586E+02 -.944787374E+02 -.948949927E+02 -.953213420E+02 -.957529534E+02 -.961814591E+02 -.965932711E+02 -.969671808E+02 -.972708898E+02 -.974559746E+02 -.974506078E+02 -.971490339E+02 -.963963275E+02 -.949655427E+02 -.925205696E+02 -.885631647E+02 -.824519970E+02 -.734891471E+02 -.610579528E+02 -.448905076E+02 -.251738565E+02 -.259043847E+01 0.216023726E+02 0.453650166E+02 0.659157650E+02 0.801057467E+02 0.852218489E+02 0.801027221E+02 0.659097441E+02 0.453560584E+02 0.215905730E+02 -.260493749E+01 -.251908519E+02 -.449096523E+02 -.610787211E+02 -.735108842E+02 -.824742476E+02 -.885858106E+02 -.925437046E+02 -.949896997E+02 -.964219307E+02 -.971763026E+02 -.974796724E+02 -.974869282E+02 -.973038093E+02 -.970021412E+02 -.966303521E+02 -.962207573E+02 -.957945886E+02 -.953654635E+02 -.949417868E+02 -.945284283E+02 -.941279042E+02 -.937412120E+02 -.933684176E+02 -.930090586E+02 -.926624121E+02 -.923276628E+02 -.920039995E+02 -.916906630E+02 -.913869650E+02 -.910922922E+02 -.908061062E+02 -.905279491E+02 -.902574619E+02 -.899944213E+02 -.897388026E+02 -.894908741E+02 -.892513326E+02 -.890214885E+02 -.888035102E+02 -.886007432E+02 -.884181157E+02 -.882626535E+02 -.881441286E+02 -.880758822E+02 -.880758822E+02
 -.880354277E+02 -.880354277E+02 -.880996927E+02 -.882111556E+02 -.883570963E+02 -.885281338E+02 -.887174603E+02 -.889202280E+02 -.891330683E+02 -.893536961E+02 -.895806019E+02 -.898128243E+02 -.900497587E+02 -.902910247E+02 -.905363503E+02 -.907854940E+02 -.910381856E+02 -.912940654E+02 -.915526406E+02 -.918132192E+02 -.920748353E+02 -.923361450E+02 -.925952835E+02 -.928496560E+02 -.930956521E+02 -.933282520E+02 -.935404700E+02 -.937226297E+02 -.938613395E+02 -.939381046E+02 -.939273866E+02 -.937938531E+02 -.934884043E+02 -.929423802E+02 -.920592905E+02 -.907044351E+02 -.886963594E+02 -.858060242E+02 -.817601008E+02 -.762556179E+02 -.690160805E+02 -.598904937E+02 -.489471790E+02 -.365043389E+02 -.231350531E+02 -.968547073E+01 0.277819718E+01 0.130138372E+02 0.197900130E+02 0.221675731E+02 0.197870183E+02 0.130078641E+02 0.276928047E+01 -.969727320E+01 -.231496521E+02 -.365215698E+02 -.489667539E+02 -.599120107E+02 -.690390381E+02 -.762795737E+02 -.817848081E+02 -.858314099E+02 -.887224327E+02 -.907312614E+02 -.920870574E+02 -.929713590E+02 -.935188556E+02 -.938259928E+02 -.939613954E+02 -.939741431E+02 -.938995648E+02 -.937632055E+02 -.935835728E+02 -.933740741E+02 -.931444068E+02 -.929015687E+02 -.926505987E+02 -.923951195E+02 -.921377344E+02 -.918803144E+02 -.916242038E+02 -.913703656E+02 -.911194843E+02 -.908720388E+02 -.906283580E+02 -.903886650E+02 -.901531207E+02 -.899218705E+02 -.896951025E+02 -.894731221E+02 -.892564516E+02 -.890459627E+02 -.888430498E+02 -.886498554E+02 -.884695600E+02 -.883067484E+02 -.881678722E+02 -.880618310E+02 -.880007073E+02 -.880007073E+02
 -.879434617E+02 -.879434617E+02 -.879990328E+02 -.880952677E+02 -.882209894E+02 -.883678935E+02 -.885298825E+02 -.887025418E+02 -.888827198E+02 -.890681767E+02 -.892573210E+02 -.894490034E+02 -.896423418E+02 -.898365972E+02 -.900310585E+02 -.902249628E+02 -.904174186E+02 -.906073340E+02 -.907933494E+02 -.909737460E+02 -.911463507E+02 -.913084029E+02 -.914563980E+02 -.915858649E+02 -.916910838E+02 -.917647150E+02 -.917972860E+02 -.917765448E+02 -.916865613E+02 -.915065502E+02 -.912093157E+02 -.907592590E+02 -.901099969E+02 -.892018187E+02 -.879593705E+02 -.862898857E+02 -.840822195E+02 -.812082600E+02 -.775309486E+02 -.729248321E+02 -.673120301E+02 -.607058008E+02 -.532429732E+02 -.451915463E+02 -.369406830E+02 -.289866969E+02 -.219080553E+02 -.162982395E+02 -.126828943E+02 -.114336098E+02 -.126858107E+02 -.163040647E+02 -.219167724E+02 -.289982668E+02 -.369550116E+02 -.452084890E+02 -.532623175E+02 -.607272451E+02 -.673352106E+02 -.729494038E+02 -.775566669E+02 -.812350042E+02 -.841099650E+02 -.863186574E+02 -.879892127E+02 -.892328003E+02 -.901422228E+02 -.907928729E+02 -.912444904E+02 -.915434711E+02 -.917254179E+02 -.918175281E+02 -.918405866E+02 -.918105240E+02 -.917395983E+02 -.916372802E+02 -.915109172E+02 -.913662320E+02 -.912076975E+02 -.910388217E+02 -.908623623E+02 -.906804907E+02 -.904949182E+02 -.903069934E+02 -.901177817E+02 -.899281320E+02 -.897387372E+02 -.895501952E+02 -.893630753E+02 -.891779964E+02 -.889957243E+02 -.888172954E+02 -.886441736E+02 -.884784531E+02 -.883231129E+02 -.881823396E+02 -.880619309E+02 -.879698013E+02 -.879166194E+02 -.879166194E+02
 -.878460432E+02 -.878460432E+02 -.878924426E+02 -.879726254E+02 -.880770590E+02 -.881985926E+02 -.883319026E+02 -.884730553E+02 -.886191532E+02 -.887680400E+02 -.889180725E+02 -.890679481E+02 -.892165485E+02 -.893628260E+02 -.895056987E+02 -.896439750E+02 -.897762693E+02 -.899009328E+02 -.900159752E+02 -.901189663E+02 -.902069405E+02 -.902762547E+02 -.903224370E+02 -.903399805E+02 -.903220865E+02 -.902603522E+02 -.901443607E+02 -.899612058E+02 -.896948975E+02 -.893256816E+02 -.888292927E+02 -.881761727E+02 -.873307256E+02 -.862506726E+02 -.848866112E+02 -.831820915E+02 -.810749579E+02 -.785012764E+02 -.754035070E+02 -.717439794E+02 -.675226678E+02 -.627949927E+02 -.576832451E+02 -.523772726E+02 -.471250971E+02 -.422165898E+02 -.379612252E+02 -.346585391E+02 -.325624104E+02 -.318443793E+02 -.325651978E+02 -.346641020E+02 -.379695371E+02 -.422276040E+02 -.471387365E+02 -.523934173E+02 -.577017212E+02 -.628155727E+02 -.675450932E+02 -.717680022E+02 -.754289321E+02 -.785279826E+02 -.811028964E+02 -.832112650E+02 -.849170512E+02 -.862824268E+02 -.873638505E+02 -.882107373E+02 -.888653831E+02 -.893634019E+02 -.897343698E+02 -.900025681E+02 -.901877601E+02 -.903059428E+02 -.903700287E+02 -.903904333E+02 -.903755646E+02 -.903322206E+02 -.902659095E+02 -.901811031E+02 -.900814394E+02 -.899698832E+02 -.898488546E+02 -.897203334E+02 -.895859448E+02 -.894470337E+02 -.893047313E+02 -.891600194E+02 -.890137980E+02 -.888669608E+02 -.887204857E+02 -.885755452E+02 -.884336456E+02 -.882968014E+02 -.881677540E+02 -.880502465E+02 -.879493642E+02 -.878719608E+02 -.878271920E+02 -.878271920E+02
 -.877469988E+02 -.877469988E+02 -.877841207E+02 -.878480787E+02 -.879310294E+02 -.880270128E+02 -.881315166E+02 -.882411279E+02 -.883532406E+02 -.884658252E+02 -.885772358E+02 -.886860691E+02 -.887910350E+02 -.888908547E+02 -.889841704E+02 -.890694793E+02 -.891450512E+02 -.892088671E+02 -.892585457E+02 -.892912499E+02 -.893036062E+02 -.892915815E+02 -.892503584E+02 -.891741810E+02 -.890561707E+02 -.888881229E+02 -.886602664E+02 -.883610165E+02 -.879767080E+02 -.874913344E+02 -.868863164E+02 -.861403149E+02 -.852291331E+02 -.841257876E+02 -.828008971E+02 -.812236676E+02 -.793638931E+02 -.771954500E+02 -.747016555E+02 -.718823922E+02 -.687620852E+02 -.653966849E+02 -.618773805E+02 -.583293943E+02 -.549056027E+02 -.517758478E+02 -.491130739E+02 -.470773337E+02 -.457990721E+02 -.453638945E+02 -.458016617E+02 -.470824998E+02 -.491207881E+02 -.517860618E+02 -.549182418E+02 -.583443521E+02 -.618945168E+02 -.654158319E+02 -.687830616E+02 -.719050252E+02 -.747258016E+02 -.772210080E+02 -.793908068E+02 -.812519194E+02 -.828304976E+02 -.841567664E+02 -.852615305E+02 -.861741784E+02 -.869216999E+02 -.875282989E+02 -.880153246E+02 -.884013673E+02 -.887024422E+02 -.889322239E+02 -.891023044E+02 -.892224581E+02 -.893008950E+02 -.893444950E+02 -.893590157E+02 -.893492732E+02 -.893192965E+02 -.892724576E+02 -.892115819E+02 -.891390407E+02 -.890568311E+02 -.889666455E+02 -.888699353E+02 -.887679716E+02 -.886619087E+02 -.885528522E+02 -.884419386E+02 -.883304315E+02 -.882198384E+02 -.881120568E+02 -.880095551E+02 -.879155966E+02 -.878345174E+02 -.877720707E+02 -.877358550E+02 -.877358550E+02
 -.876497311E+02 -.876497311E+02 -.876777939E+02 -.877259275E+02 -.877879636E+02 -.878591369E+02 -.879357598E+02 -.880149666E+02 -.880944800E+02 -.881724425E+02 -.882472632E+02 -.883175056E+02 -.883817889E+02 -.884387005E+02 -.884867228E+02 -.885241810E+02 -.885491704E+02 -.885595066E+02 -.885526676E+02 -.885257175E+02 -.884752476E+02 -.883972911E+02 -.882872380E+02 -.881397434E+02 -.879486266E+02 -.877067702E+02 -.874060177E+02 -.870370882E+02 -.865895058E+02 -.860515595E+02 -.854103156E+02 -.846517010E+02 -.837606984E+02 -.827217271E+02 -.815193033E+02 -.801391136E+02 -.785696524E+02 -.768045275E+02 -.748454348E+02 -.727055791E+02 -.704130332E+02 -.680132677E+02 -.655700023E+02 -.631637394E+02 -.608877932E+02 -.588421026E+02 -.571254578E+02 -.558269559E+02 -.550176371E+02 -.547433620E+02 -.550199837E+02 -.558316346E+02 -.571324386E+02 -.588513375E+02 -.608992141E+02 -.631772574E+02 -.655855096E+02 -.680306426E+02 -.704321493E+02 -.727263163E+02 -.748676897E+02 -.768282204E+02 -.785947303E+02 -.801655483E+02 -.815470877E+02 -.827508711E+02 -.837912227E+02 -.846836345E+02 -.854436921E+02 -.860864168E+02 -.866258872E+02 -.870750421E+02 -.874455970E+02 -.877480336E+02 -.879916378E+02 -.881845688E+02 -.883339481E+02 -.884459582E+02 -.885259448E+02 -.885785161E+02 -.886076356E+02 -.886167088E+02 -.886086599E+02 -.885860017E+02 -.885508975E+02 -.885052187E+02 -.884505974E+02 -.883884789E+02 -.883201749E+02 -.882469217E+02 -.881699465E+02 -.880905456E+02 -.880101794E+02 -.879305879E+02 -.878539336E+02 -.877829758E+02 -.877212851E+02 -.876735076E+02 -.876456905E+02 -.876456905E+02
 -.875570624E+02 -.875570624E+02 -.875765481E+02 -.876097227E+02 -.876520295E+02 -.876998693E+02 -.877503721E+02 -.878012296E+02 -.878505252E+02 -.878966150E+02 -.879380207E+02 -.879733437E+02 -.880011954E+02 -.880201302E+02 -.880285878E+02 -.880248576E+02 -.880070212E+02 -.879729155E+02 -.879200946E+02 -.878457757E+02 -.877468024E+02 -.876195977E+02 -.874601167E+02 -.872638058E+02 -.870255631E+02 -.867397094E+02 -.863999683E+02 -.859994710E+02 -.855307864E+02 -.849859863E+02 -.843567654E+02 -.836346314E+02 -.828111937E+02 -.818785891E+02 -.808300873E+02 -.796609198E+02 -.783693630E+02 -.769580686E+02 -.754355737E+02 -.738178337E+02 -.721295250E+02 -.704047957E+02 -.686871395E+02 -.670281531E+02 -.654851086E+02 -.641174708E+02 -.629826727E+02 -.621315927E+02 -.616042469E+02 -.614262232E+02 -.616063217E+02 -.621357286E+02 -.629888421E+02 -.641256317E+02 -.654952047E+02 -.670401150E+02 -.687008868E+02 -.704202414E+02 -.721465800E+02 -.738364134E+02 -.754556025E+02 -.769794844E+02 -.783921187E+02 -.796849836E+02 -.808554414E+02 -.819052278E+02 -.828391206E+02 -.836638569E+02 -.843873046E+02 -.850178579E+02 -.855640123E+02 -.860340757E+02 -.864359782E+02 -.867771537E+02 -.870644726E+02 -.873042120E+02 -.875020531E+02 -.876630977E+02 -.877918985E+02 -.878924973E+02 -.879684677E+02 -.880229604E+02 -.880587473E+02 -.880782650E+02 -.880836570E+02 -.880768134E+02 -.880594106E+02 -.880329507E+02 -.879988029E+02 -.879582491E+02 -.879125343E+02 -.878629273E+02 -.878107916E+02 -.877576720E+02 -.877053990E+02 -.876562154E+02 -.876129308E+02 -.875791078E+02 -.875592913E+02 -.875592913E+02
 -.874711573E+02 -.874711573E+02 -.874827449E+02 -.875021705E+02 -.875263889E+02 -.875529071E+02 -.875796475E+02 -.876048548E+02 -.876269913E+02 -.876446616E+02 -.876565480E+02 -.876613523E+02 -.876577519E+02 -.876443542E+02 -.876196560E+02 -.875820210E+02 -.875296424E+02 -.874605165E+02 -.873724229E+02 -.872628926E+02 -.871291885E+02 -.869682882E+02 -.867768654E+02 -.865512818E+02 -.862875869E+02 -.859815285E+02 -.856285779E+02 -.852239769E+02 -.847628110E+02 -.842401147E+02 -.836510198E+02 -.829909583E+02 -.822559328E+02 -.814428681E+02 -.805500584E+02 -.795777152E+02 -.785286082E+02 -.774087709E+02 -.762282144E+02 -.750015576E+02 -.737484526E+02 -.724936712E+02 -.712667249E+02 -.701009373E+02 -.690319567E+02 -.680957830E+02 -.673264686E+02 -.667537138E+02 -.664006182E+02 -.662818441E+02 -.664024147E+02 -.667572956E+02 -.673318131E+02 -.681028569E+02 -.690407166E+02 -.701113315E+02 -.712786947E+02 -.725071539E+02 -.737633845E+02 -.750178771E+02 -.762458649E+02 -.774277028E+02 -.785487803E+02 -.795990951E+02 -.805726222E+02 -.814665998E+02 -.822808227E+02 -.830170017E+02 -.836782154E+02 -.842684640E+02 -.847923175E+02 -.852546449E+02 -.856604125E+02 -.860145352E+02 -.863217707E+02 -.865866466E+02 -.868134146E+02 -.870060233E+02 -.871681079E+02 -.873029903E+02 -.874136884E+02 -.875029313E+02 -.875731780E+02 -.876266394E+02 -.876653008E+02 -.876909468E+02 -.877051864E+02 -.877094795E+02 -.877051658E+02 -.876934962E+02 -.876756686E+02 -.876528695E+02 -.876263225E+02 -.875973464E+02 -.875674236E+02 -.875382822E+02 -.875119928E+02 -.874910848E+02 -.874786849E+02 -.874786849E+02
 -.873935148E+02 -.873935148E+02 -.873980156E+02 -.874051288E+02 -.874131946E+02 -.874207439E+02 -.874264468E+02 -.874290836E+02 -.874274990E+02 -.874205685E+02 -.874071694E+02 -.873861510E+02 -.873563124E+02 -.873163776E+02 -.872649717E+02 -.872006086E+02 -.871216725E+02 -.870264015E+02 -.869128806E+02 -.867790283E+02 -.866225902E+02 -.864411394E+02 -.862320776E+02 -.859926465E+02 -.857199466E+02 -.854109680E+02 -.850626346E+02 -.846718646E+02 -.842356548E+02 -.837511862E+02 -.832159615E+02 -.826279765E+02 -.819859301E+02 -.812894768E+02 -.805395197E+02 -.797385410E+02 -.788909520E+02 -.780034412E+02 -.770852815E+02 -.761485498E+02 -.752082006E+02 -.742819373E+02 -.733898356E+02 -.725536925E+02 -.717961093E+02 -.711393565E+02 -.706041008E+02 -.702081097E+02 -.699650588E+02 -.698835700E+02 -.699665867E+02 -.702111568E+02 -.706086500E+02 -.711453827E+02 -.718035805E+02 -.725625704E+02 -.734000774E+02 -.742934971E+02 -.752210314E+02 -.761626053E+02 -.771005172E+02 -.780198163E+02 -.789084298E+02 -.797570894E+02 -.805591113E+02 -.813100887E+02 -.820075431E+02 -.826505740E+02 -.832395292E+02 -.837757108E+02 -.842611240E+02 -.846982658E+02 -.850899544E+02 -.854391924E+02 -.857490589E+02 -.860226282E+02 -.862629074E+02 -.864727923E+02 -.866550367E+02 -.868122333E+02 -.869468027E+02 -.870609904E+02 -.871568685E+02 -.872363416E+02 -.873011559E+02 -.873529104E+02 -.873930703E+02 -.874229822E+02 -.874438906E+02 -.874569569E+02 -.874632807E+02 -.874639239E+02 -.874599381E+02 -.874523962E+02 -.874424282E+02 -.874312617E+02 -.874202681E+02 -.874110137E+02 -.874053178E+02 -.874053178E+02
 -.873250160E+02 -.873250160E+02 -.873233136E+02 -.873196715E+02 -.873136721E+02 -.873047716E+02 -.872923285E+02 -.872756277E+02 -.872538872E+02 -.872262606E+02 -.871918402E+02 -.871496518E+02 -.870986521E+02 -.870377211E+02 -.869656541E+02 -.868811579E+02 -.867828461E+02 -.866692330E+02 -.865387343E+02 -.863896667E+02 -.862202503E+02 -.860286185E+02 -.858128311E+02 -.855708936E+02 -.853007845E+02 -.850004928E+02 -.846680651E+02 -.843016657E+02 -.838996520E+02 -.834606658E+02 -.829837425E+02 -.824684393E+02 -.819149828E+02 -.813244341E+02 -.806988669E+02 -.800415523E+02 -.793571367E+02 -.786517970E+02 -.779333524E+02 -.772113068E+02 -.764967968E+02 -.758024220E+02 -.751419411E+02 -.745298307E+02 -.739807163E+02 -.735087061E+02 -.731266724E+02 -.728455369E+02 -.726736261E+02 -.726161564E+02 -.726749025E+02 -.728480834E+02 -.731304761E+02 -.735137485E+02 -.739869734E+02 -.745372742E+02 -.751505389E+02 -.758121393E+02 -.765075976E+02 -.772231542E+02 -.779462101E+02 -.786656296E+02 -.793719106E+02 -.800572359E+02 -.807154304E+02 -.813418498E+02 -.819332244E+02 -.824874814E+02 -.830035602E+02 -.834812342E+02 -.839209455E+02 -.843236576E+02 -.846907270E+02 -.850237937E+02 -.853246905E+02 -.855953671E+02 -.858378308E+02 -.860540977E+02 -.862461569E+02 -.864159420E+02 -.865653120E+02 -.866960375E+02 -.868097928E+02 -.869081517E+02 -.869925871E+02 -.870644732E+02 -.871250892E+02 -.871756253E+02 -.872171891E+02 -.872508139E+02 -.872774667E+02 -.872980567E+02 -.873134443E+02 -.873244486E+02 -.873318542E+02 -.873364154E+02 -.873388567E+02 -.873398673E+02 -.873400884E+02 -.873400884E+02
 -.872660074E+02 -.872660074E+02 -.872590064E+02 -.872461984E+02 -.872282530E+02 -.872054455E+02 -.871777515E+02 -.871449196E+02 -.871065195E+02 -.870619784E+02 -.870106083E+02 -.869516246E+02 -.868841586E+02 -.868072653E+02 -.867199273E+02 -.866210595E+02 -.865095136E+02 -.863840799E+02 -.862434933E+02 -.860864403E+02 -.859115679E+02 -.857174964E+02 -.855028380E+02 -.852662189E+02 -.850063078E+02 -.847218517E+02 -.844117184E+02 -.840749490E+02 -.837108179E+02 -.833189039E+02 -.828991699E+02 -.824520517E+02 -.819785544E+02 -.814803534E+02 -.809598956E+02 -.804204955E+02 -.798664164E+02 -.793029288E+02 -.787363318E+02 -.781739281E+02 -.776239390E+02 -.770953520E+02 -.765976957E+02 -.761407448E+02 -.757341646E+02 -.753871124E+02 -.751078213E+02 -.749031972E+02 -.747784599E+02 -.747368613E+02 -.747795043E+02 -.749052811E+02 -.751109350E+02 -.753912417E+02 -.757392914E+02 -.761468470E+02 -.766047482E+02 -.771033274E+02 -.776328079E+02 -.781836596E+02 -.787468945E+02 -.793142909E+02 -.798785460E+02 -.804333607E+02 -.809734651E+02 -.814945957E+02 -.819934378E+02 -.824675441E+02 -.829152383E+02 -.833355141E+02 -.837279339E+02 -.840925326E+02 -.844297288E+02 -.847402444E+02 -.850250347E+02 -.852852273E+02 -.855220701E+02 -.857368888E+02 -.859310505E+02 -.861059359E+02 -.862629160E+02 -.864033351E+02 -.865284978E+02 -.866396593E+02 -.867380195E+02 -.868247186E+02 -.869008347E+02 -.869673828E+02 -.870253129E+02 -.870755096E+02 -.871187888E+02 -.871558933E+02 -.871874853E+02 -.872141334E+02 -.872362945E+02 -.872542863E+02 -.872682485E+02 -.872780894E+02 -.872834116E+02 -.872834116E+02
 -.872164029E+02 -.872164029E+02 -.872049886E+02 -.871845661E+02 -.871567341E+02 -.871224762E+02 -.870823087E+02 -.870363942E+02 -.869846247E+02 -.869266848E+02 -.868621002E+02 -.867902751E+02 -.867105178E+02 -.866220609E+02 -.865240738E+02 -.864156755E+02 -.862959439E+02 -.861639243E+02 -.860186385E+02 -.858590953E+02 -.856843023E+02 -.854932805E+02 -.852850826E+02 -.850588148E+02 -.848136628E+02 -.845489222E+02 -.842640342E+02 -.839586260E+02 -.836325572E+02 -.832859703E+02 -.829193458E+02 -.825335599E+02 -.821299443E+02 -.817103440E+02 -.812771707E+02 -.808334479E+02 -.803828413E+02 -.799296700E+02 -.794788921E+02 -.790360581E+02 -.786072293E+02 -.781988565E+02 -.778176195E+02 -.774702310E+02 -.771632119E+02 -.769026481E+02 -.766939435E+02 -.765415867E+02 -.764489451E+02 -.764181063E+02 -.764497764E+02 -.765432455E+02 -.766964222E+02 -.769059352E+02 -.771672928E+02 -.774750877E+02 -.778232313E+02 -.782052003E+02 -.786142797E+02 -.790437879E+02 -.794872727E+02 -.799386715E+02 -.803924326E+02 -.808435968E+02 -.812878441E+02 -.817215075E+02 -.821415623E+02 -.825455950E+02 -.829317587E+02 -.832987196E+02 -.836455987E+02 -.839719127E+02 -.842775153E+02 -.845625431E+02 -.848273640E+02 -.850725318E+02 -.852987452E+02 -.855068123E+02 -.856976198E+02 -.858721071E+02 -.860312448E+02 -.861760167E+02 -.863074056E+02 -.864263810E+02 -.865338907E+02 -.866308523E+02 -.867181469E+02 -.867966127E+02 -.868670379E+02 -.869301522E+02 -.869866154E+02 -.870370018E+02 -.870817789E+02 -.871212777E+02 -.871556531E+02 -.871848300E+02 -.872084321E+02 -.872256872E+02 -.872353030E+02 -.872353030E+02
 -.871757886E+02 -.871757886E+02 -.871607978E+02 -.871342233E+02 -.870984384E+02 -.870550243E+02 -.870049595E+02 -.869487668E+02 -.868866246E+02 -.868184514E+02 -.867439721E+02 -.866627691E+02 -.865743197E+02 -.864780248E+02 -.863732293E+02 -.862592395E+02 -.861353369E+02 -.860007899E+02 -.858548653E+02 -.856968399E+02 -.855260133E+02 -.853417220E+02 -.851433559E+02 -.849303779E+02 -.847023452E+02 -.844589339E+02 -.841999671E+02 -.839254443E+02 -.836355750E+02 -.833308129E+02 -.830118925E+02 -.826798642E+02 -.823361298E+02 -.819824726E+02 -.816210832E+02 -.812545763E+02 -.808859962E+02 -.805188072E+02 -.801568675E+02 -.798043817E+02 -.794658324E+02 -.791458891E+02 -.788492957E+02 -.785807402E+02 -.783447098E+02 -.781453407E+02 -.779862673E+02 -.778704832E+02 -.778002204E+02 -.777768567E+02 -.778008568E+02 -.778717526E+02 -.779881633E+02 -.781478536E+02 -.783478271E+02 -.785844464E+02 -.788535726E+02 -.791507161E+02 -.794711864E+02 -.798102376E+02 -.801631982E+02 -.805255836E+02 -.808931873E+02 -.812621495E+02 -.816290037E+02 -.819907038E+02 -.823446328E+02 -.826885977E+02 -.830208125E+02 -.833398726E+02 -.836447241E+02 -.839346290E+02 -.842091294E+02 -.844680112E+02 -.847112698E+02 -.849390768E+02 -.851517499E+02 -.853497251E+02 -.855335326E+02 -.857037743E+02 -.858611056E+02 -.860062189E+02 -.861398294E+02 -.862626635E+02 -.863754482E+02 -.864789012E+02 -.865737225E+02 -.866605839E+02 -.867401182E+02 -.868129052E+02 -.868794531E+02 -.869401747E+02 -.869953543E+02 -.870451051E+02 -.870893112E+02 -.871275534E+02 -.871590100E+02 -.871823303E+02 -.871954684E+02 -.871954684E+02
 -.871435219E+02 -.871435219E+02 -.871257231E+02 -.870943373E+02 -.870523652E+02 -.870018788E+02 -.869442416E+02 -.868802816E+02 -.868104241E+02 -.867347941E+02 -.866532947E+02 -.865656702E+02 -.864715518E+02 -.863704932E+02 -.862619961E+02 -.861455317E+02 -.860205568E+02 -.858865278E+02 -.857429129E+02 -.855892038E+02 -.854249284E+02 -.852496630E+02 -.850630470E+02 -.848647985E+02 -.846547317E+02 -.844327755E+02 -.841989943E+02 -.839536090E+02 -.836970200E+02 -.834298294E+02 -.831528642E+02 -.828671966E+02 -.825741630E+02 -.822753789E+02 -.819727480E+02 -.816684651E+02 -.813650099E+02 -.810651305E+02 -.807718156E+02 -.804882534E+02 -.802177780E+02 -.799638024E+02 -.797297404E+02 -.795189190E+02 -.793344845E+02 -.791793066E+02 -.790558851E+02 -.789662648E+02 -.789119618E+02 -.788939090E+02 -.789124201E+02 -.789671783E+02 -.790572482E+02 -.791811106E+02 -.793367180E+02 -.795215679E+02 -.797327879E+02 -.799672293E+02 -.802215625E+02 -.804923715E+02 -.807762407E+02 -.810698339E+02 -.813699604E+02 -.816736294E+02 -.819780901E+02 -.822808603E+02 -.825797425E+02 -.828728299E+02 -.831585040E+02 -.834354249E+02 -.837025165E+02 -.839589480E+02 -.842041127E+02 -.844376052E+02 -.846591995E+02 -.848688255E+02 -.850665479E+02 -.852525459E+02 -.854270942E+02 -.855905458E+02 -.857433164E+02 -.858858710E+02 -.860187107E+02 -.861423621E+02 -.862573667E+02 -.863642703E+02 -.864636134E+02 -.865559185E+02 -.866416766E+02 -.867213290E+02 -.867952437E+02 -.868636848E+02 -.869267708E+02 -.869844208E+02 -.870362835E+02 -.870816450E+02 -.871193096E+02 -.871474462E+02 -.871633906E+02 -.871633906E+02
 -.871188179E+02 -.871188179E+02 -.870989010E+02 -.870639033E+02 -.870173185E+02 -.869616089E+02 -.868984494E+02 -.868289191E+02 -.867536505E+02 -.866729445E+02 -.865868595E+02 -.864952816E+02 -.863979770E+02 -.862946331E+02 -.861848874E+02 -.860683511E+02 -.859446273E+02 -.858133259E+02 -.856740756E+02 -.855265359E+02 -.853704073E+02 -.852054435E+02 -.850314620E+02 -.848483575E+02 -.846561146E+02 -.844548216E+02 -.842446856E+02 -.840260466E+02 -.837993929E+02 -.835653746E+02 -.833248177E+02 -.830787350E+02 -.828283350E+02 -.825750280E+02 -.823204264E+02 -.820663410E+02 -.818147704E+02 -.815678836E+02 -.813279950E+02 -.810975307E+02 -.808789884E+02 -.806748885E+02 -.804877196E+02 -.803198791E+02 -.801736117E+02 -.800509466E+02 -.799536388E+02 -.798831152E+02 -.798404294E+02 -.798262273E+02 -.798407256E+02 -.798837049E+02 -.799545166E+02 -.800521043E+02 -.801750387E+02 -.803215620E+02 -.804896423E+02 -.806770326E+02 -.808813328E+02 -.811000516E+02 -.813306663E+02 -.815706767E+02 -.818176537E+02 -.820692806E+02 -.823233854E+02 -.825779665E+02 -.828312102E+02 -.830815006E+02 -.833274242E+02 -.835677685E+02 -.838015169E+02 -.840278390E+02 -.842460800E+02 -.844557468E+02 -.846564938E+02 -.848481085E+02 -.850304963E+02 -.852036658E+02 -.853677158E+02 -.855228211E+02 -.856692213E+02 -.858072089E+02 -.859371187E+02 -.860593183E+02 -.861741977E+02 -.862821600E+02 -.863836097E+02 -.864789401E+02 -.865685175E+02 -.866526599E+02 -.867316106E+02 -.868055012E+02 -.868743048E+02 -.869377730E+02 -.869953547E+02 -.870460912E+02 -.870884806E+02 -.871203047E+02 -.871384067E+02 -.871384067E+02
 -.871008210E+02 -.871008210E+02 -.870793921E+02 -.870418341E+02 -.869920118E+02 -.869326865E+02 -.868657761E+02 -.867925597E+02 -.867138380E+02 -.866300579E+02 -.865414084E+02 -.864478962E+02 -.863494030E+02 -.862457293E+02 -.861366267E+02 -.860218225E+02 -.859010388E+02 -.857740074E+02 -.856404820E+02 -.855002492E+02 -.853531374E+02 -.851990270E+02 -.850378591E+02 -.848696454E+02 -.846944779E+02 -.845125390E+02 -.843241111E+02 -.841295870E+02 -.839294787E+02 -.837244258E+02 -.835152034E+02 -.833027269E+02 -.830880556E+02 -.828723932E+02 -.826570845E+02 -.824436089E+02 -.822335689E+02 -.820286743E+02 -.818307208E+02 -.816415646E+02 -.814630916E+02 -.812971821E+02 -.811456731E+02 -.810103170E+02 -.808927409E+02 -.807944050E+02 -.807165644E+02 -.806602343E+02 -.806261617E+02 -.806148030E+02 -.806263112E+02 -.806605308E+02 -.807170026E+02 -.807949772E+02 -.808934367E+02 -.810111234E+02 -.811465744E+02 -.812981603E+02 -.814641259E+02 -.816426316E+02 -.818317944E+02 -.820297257E+02 -.822345667E+02 -.824445185E+02 -.826578684E+02 -.828730109E+02 -.830884632E+02 -.833028771E+02 -.835150454E+02 -.837239047E+02 -.839285357E+02 -.841281589E+02 -.843221299E+02 -.845099319E+02 -.846911669E+02 -.848655468E+02 -.850328834E+02 -.851930784E+02 -.853461135E+02 -.854920409E+02 -.856309740E+02 -.857630783E+02 -.858885629E+02 -.860076716E+02 -.861206747E+02 -.862278588E+02 -.863295162E+02 -.864259315E+02 -.865173641E+02 -.866040261E+02 -.866860525E+02 -.867634611E+02 -.868361009E+02 -.869035829E+02 -.869651919E+02 -.870197714E+02 -.870655770E+02 -.871000892E+02 -.871197732E+02 -.871197732E+02
 -.870886598E+02 -.870886598E+02 -.870662417E+02 -.870270282E+02 -.869751476E+02 -.869135784E+02 -.868444198E+02 -.867691038E+02 -.866885632E+02 -.866033615E+02 -.865137946E+02 -.864199691E+02 -.863218624E+02 -.862193688E+02 -.861123333E+02 -.860005772E+02 -.858839170E+02 -.857621797E+02 -.856352141E+02 -.855029007E+02 -.853651601E+02 -.852219608E+02 -.850733261E+02 -.849193417E+02 -.847601628E+02 -.845960206E+02 -.844272297E+02 -.842541934E+02 -.840774101E+02 -.838974775E+02 -.837150963E+02 -.835310718E+02 -.833463146E+02 -.831618379E+02 -.829787532E+02 -.827982628E+02 -.826216491E+02 -.824502612E+02 -.822854981E+02 -.821287881E+02 -.819815670E+02 -.818452518E+02 -.817212144E+02 -.816107532E+02 -.815150649E+02 -.814352168E+02 -.813721217E+02 -.813265147E+02 -.812989349E+02 -.812897110E+02 -.812989526E+02 -.813265476E+02 -.813721647E+02 -.814352623E+02 -.815151026E+02 -.816107705E+02 -.817211960E+02 -.818451797E+02 -.819814208E+02 -.821285446E+02 -.822851312E+02 -.824497423E+02 -.826209466E+02 -.827973421E+02 -.829775768E+02 -.831603649E+02 -.833445008E+02 -.835288696E+02 -.837124544E+02 -.838943409E+02 -.840737194E+02 -.842498852E+02 -.844222359E+02 -.845902686E+02 -.847535745E+02 -.849118342E+02 -.850648106E+02 -.852123427E+02 -.853543390E+02 -.854907699E+02 -.856216616E+02 -.857470884E+02 -.858671664E+02 -.859820459E+02 -.860919036E+02 -.861969342E+02 -.862973390E+02 -.863933130E+02 -.864850268E+02 -.865726035E+02 -.866560867E+02 -.867353990E+02 -.868102864E+02 -.868802460E+02 -.869444315E+02 -.870015328E+02 -.870496214E+02 -.870859532E+02 -.871067176E+02 -.871067176E+02
 -.870814877E+02 -.870814877E+02 -.870585237E+02 -.870184196E+02 -.869654744E+02 -.869028122E+02 -.868326584E+02 -.867565559E+02 -.866755363E+02 -.865902534E+02 -.865010875E+02 -.864082254E+02 -.863117219E+02 -.862115474E+02 -.861076217E+02 -.859998404E+02 -.858880938E+02 -.857722815E+02 -.856523230E+02 -.855281671E+02 -.853997987E+02 -.852672453E+02 -.851305826E+02 -.849899397E+02 -.848455045E+02 -.846975278E+02 -.845463283E+02 -.843922958E+02 -.842358946E+02 -.840776656E+02 -.839182275E+02 -.837582770E+02 -.835985867E+02 -.834400027E+02 -.832834386E+02 -.831298695E+02 -.829803220E+02 -.828358634E+02 -.826975883E+02 -.825666033E+02 -.824440103E+02 -.823308876E+02 -.822282713E+02 -.821371352E+02 -.820583711E+02 -.819927708E+02 -.819410079E+02 -.819036233E+02 -.818810122E+02 -.818734152E+02 -.818809124E+02 -.819034211E+02 -.819406985E+02 -.819923466E+02 -.820578221E+02 -.821364489E+02 -.822274327E+02 -.823298790E+02 -.824428114E+02 -.825651912E+02 -.826959373E+02 -.828339450E+02 -.829781049E+02 -.831273194E+02 -.832805182E+02 -.834366713E+02 -.835948006E+02 -.837539888E+02 -.839133864E+02 -.840722169E+02 -.842297798E+02 -.843854523E+02 -.845386890E+02 -.846890213E+02 -.848360545E+02 -.849794652E+02 -.851189971E+02 -.852544572E+02 -.853857110E+02 -.855126774E+02 -.856353243E+02 -.857536626E+02 -.858677413E+02 -.859776412E+02 -.860834681E+02 -.861853446E+02 -.862834001E+02 -.863777574E+02 -.864685148E+02 -.865557219E+02 -.866393477E+02 -.867192371E+02 -.867950536E+02 -.868662042E+02 -.869317431E+02 -.869902462E+02 -.870396526E+02 -.870770620E+02 -.870984774E+02 -.870984774E+02
 -.870785099E+02 -.870785099E+02 -.870553697E+02 -.870150114E+02 -.869618251E+02 -.868990191E+02 -.868288974E+02 -.867530767E+02 -.866726581E+02 -.865883619E+02 -.865006323E+02 -.864097187E+02 -.863157372E+02 -.862187178E+02 -.861186394E+02 -.860154553E+02 -.859091123E+02 -.857995640E+02 -.856867820E+02 -.855707630E+02 -.854515353E+02 -.853291645E+02 -.852037569E+02 -.850754643E+02 -.849444870E+02 -.848110770E+02 -.846755406E+02 -.845382405E+02 -.843995976E+02 -.842600915E+02 -.841202602E+02 -.839806993E+02 -.838420599E+02 -.837050443E+02 -.835704023E+02 -.834389241E+02 -.833114331E+02 -.831887765E+02 -.830718154E+02 -.829614127E+02 -.828584208E+02 -.827636680E+02 -.826779448E+02 -.826019899E+02 -.825364764E+02 -.824819988E+02 -.824390615E+02 -.824080677E+02 -.823893118E+02 -.823829722E+02 -.823891082E+02 -.824076581E+02 -.824384410E+02 -.824811602E+02 -.825354097E+02 -.826006830E+02 -.826763829E+02 -.827618337E+02 -.828562942E+02 -.829589713E+02 -.830690339E+02 -.831856269E+02 -.833078846E+02 -.834349430E+02 -.835659519E+02 -.837000849E+02 -.838365483E+02 -.839745894E+02 -.841135020E+02 -.842526318E+02 -.843913793E+02 -.845292026E+02 -.846656182E+02 -.848002009E+02 -.849325838E+02 -.850624558E+02 -.851895603E+02 -.853136923E+02 -.854346954E+02 -.855524585E+02 -.856669122E+02 -.857780250E+02 -.858857987E+02 -.859902634E+02 -.860914721E+02 -.861894926E+02 -.862843981E+02 -.863762542E+02 -.864651012E+02 -.865509303E+02 -.866336505E+02 -.867130451E+02 -.867887137E+02 -.868599959E+02 -.869258735E+02 -.869848439E+02 -.870347593E+02 -.870726225E+02 -.870943268E+02 -.870943268E+02
 -.870790005E+02 -.870790005E+02 -.870559873E+02 -.870158954E+02 -.869631391E+02 -.869009592E+02 -.868316975E+02 -.867570124E+02 -.866780493E+02 -.865955739E+02 -.865100770E+02 -.864218546E+02 -.863310696E+02 -.862377982E+02 -.861420646E+02 -.860438662E+02 -.859431920E+02 -.858400355E+02 -.857344049E+02 -.856263299E+02 -.855158673E+02 -.854031049E+02 -.852881654E+02 -.851712090E+02 -.850524355E+02 -.849320867E+02 -.848104478E+02 -.846878484E+02 -.845646629E+02 -.844413107E+02 -.843182551E+02 -.841960016E+02 -.840750960E+02 -.839561203E+02 -.838396890E+02 -.837264434E+02 -.836170456E+02 -.835121710E+02 -.834125005E+02 -.833187116E+02 -.832314686E+02 -.831514135E+02 -.830791553E+02 -.830152601E+02 -.829602415E+02 -.829145517E+02 -.828785725E+02 -.828526088E+02 -.828368823E+02 -.828315274E+02 -.828365883E+02 -.828520185E+02 -.828776810E+02 -.829133519E+02 -.829587240E+02 -.830134127E+02 -.830769637E+02 -.831488609E+02 -.832285354E+02 -.833153759E+02 -.834087378E+02 -.835079539E+02 -.836123441E+02 -.837212247E+02 -.838339175E+02 -.839497573E+02 -.840680998E+02 -.841883274E+02 -.843098548E+02 -.844321329E+02 -.845546527E+02 -.846769472E+02 -.847985934E+02 -.849192130E+02 -.850384725E+02 -.851560827E+02 -.852717976E+02 -.853854130E+02 -.854967649E+02 -.856057267E+02 -.857122071E+02 -.858161473E+02 -.859175169E+02 -.860163106E+02 -.861125422E+02 -.862062385E+02 -.862974297E+02 -.863861372E+02 -.864723560E+02 -.865560311E+02 -.866370250E+02 -.867150739E+02 -.867897300E+02 -.868602853E+02 -.869256735E+02 -.869843440E+02 -.870341014E+02 -.870719020E+02 -.870935951E+02 -.870935951E+02
 -.870823111E+02 -.870823111E+02 -.870596694E+02 -.870202623E+02 -.869684732E+02 -.869075323E+02 -.868397853E+02 -.867669053E+02 -.866900601E+02 -.866100431E+02 -.865273762E+02 -.864423888E+02 -.863552781E+02 -.862661550E+02 -.861750779E+02 -.860820767E+02 -.859871715E+02 -.858903845E+02 -.857917492E+02 -.856913170E+02 -.855891618E+02 -.854853834E+02 -.853801107E+02 -.852735030E+02 -.851657522E+02 -.850570838E+02 -.849477574E+02 -.848380678E+02 -.847283440E+02 -.846189493E+02 -.845102800E+02 -.844027636E+02 -.842968561E+02 -.841930395E+02 -.840918178E+02 -.839937125E+02 -.838992577E+02 -.838089943E+02 -.837234635E+02 -.836432007E+02 -.835687279E+02 -.835005463E+02 -.834391294E+02 -.833849154E+02 -.833383004E+02 -.832996316E+02 -.832692016E+02 -.832472433E+02 -.832339260E+02 -.832293518E+02 -.832335543E+02 -.832464977E+02 -.832680773E+02 -.832981218E+02 -.833363959E+02 -.833826046E+02 -.834363983E+02 -.834973785E+02 -.835651046E+02 -.836391008E+02 -.837188632E+02 -.838038671E+02 -.838935749E+02 -.839874424E+02 -.840849261E+02 -.841854891E+02 -.842886070E+02 -.843937728E+02 -.845005017E+02 -.846083343E+02 -.847168401E+02 -.848256195E+02 -.849343058E+02 -.850425665E+02 -.851501035E+02 -.852566532E+02 -.853619868E+02 -.854659086E+02 -.855682559E+02 -.856688967E+02 -.857677286E+02 -.858646760E+02 -.859596880E+02 -.860527344E+02 -.861438015E+02 -.862328858E+02 -.863199853E+02 -.864050875E+02 -.864881529E+02 -.865690912E+02 -.866477298E+02 -.867237707E+02 -.867967329E+02 -.868658779E+02 -.869301122E+02 -.869878634E+02 -.870369218E+02 -.870742396E+02 -.870956762E+02 -.870956762E+02
 -.870878730E+02 -.870878730E+02 -.870657961E+02 -.870274037E+02 -.869770037E+02 -.869177800E+02 -.868520546E+02 -.867814928E+02 -.867072666E+02 -.866301820E+02 -.865507792E+02 -.864694094E+02 -.863862943E+02 -.863015696E+02 -.862153183E+02 -.861275945E+02 -.860384402E+02 -.859478975E+02 -.858560168E+02 -.857628628E+02 -.856685189E+02 -.855730897E+02 -.854767033E+02 -.853795131E+02 -.852816983E+02 -.851834653E+02 -.850850471E+02 -.849867043E+02 -.848887237E+02 -.847914183E+02 -.846951256E+02 -.846002057E+02 -.845070400E+02 -.844160274E+02 -.843275820E+02 -.842421289E+02 -.841601007E+02 -.840819323E+02 -.840080567E+02 -.839388994E+02 -.838748732E+02 -.838163730E+02 -.837637697E+02 -.837174057E+02 -.836775890E+02 -.836445892E+02 -.836186327E+02 -.835998994E+02 -.835885197E+02 -.835845722E+02 -.835880825E+02 -.835990228E+02 -.836173122E+02 -.836428182E+02 -.836753586E+02 -.837147047E+02 -.837605848E+02 -.838126884E+02 -.838706710E+02 -.839341592E+02 -.840027557E+02 -.840760454E+02 -.841536002E+02 -.842349848E+02 -.843197614E+02 -.844074952E+02 -.844977581E+02 -.845901335E+02 -.846842195E+02 -.847796322E+02 -.848760083E+02 -.849730074E+02 -.850703137E+02 -.851676370E+02 -.852647139E+02 -.853613079E+02 -.854572099E+02 -.855522374E+02 -.856462342E+02 -.857390695E+02 -.858306369E+02 -.859208521E+02 -.860096514E+02 -.860969885E+02 -.861828303E+02 -.862671517E+02 -.863499269E+02 -.864311185E+02 -.865106610E+02 -.865884381E+02 -.866642520E+02 -.867377810E+02 -.868085233E+02 -.868757245E+02 -.869382817E+02 -.869946227E+02 -.870425509E+02 -.870790495E+02 -.871000330E+02 -.871000330E+02
 -.870951953E+02 -.870951953E+02 -.870738329E+02 -.870367097E+02 -.869880221E+02 -.869308800E+02 -.868675586E+02 -.867996975E+02 -.867284577E+02 -.866546454E+02 -.865788084E+02 -.865013106E+02 -.864223891E+02 -.863421968E+02 -.862608342E+02 -.861783720E+02 -.860948675E+02 -.860103758E+02 -.859249582E+02 -.858386868E+02 -.857516487E+02 -.856639486E+02 -.855757101E+02 -.854870769E+02 -.853982140E+02 -.853093074E+02 -.852205644E+02 -.851322135E+02 -.850445036E+02 -.849577029E+02 -.848720983E+02 -.847879933E+02 -.847057062E+02 -.846255681E+02 -.845479196E+02 -.844731085E+02 -.844014865E+02 -.843334051E+02 -.842692122E+02 -.842092484E+02 -.841538423E+02 -.841033071E+02 -.840579358E+02 -.840179980E+02 -.839837356E+02 -.839553595E+02 -.839330466E+02 -.839169372E+02 -.839071327E+02 -.839036942E+02 -.839066414E+02 -.839159525E+02 -.839315643E+02 -.839533732E+02 -.839812369E+02 -.840149763E+02 -.840543784E+02 -.840991989E+02 -.841491663E+02 -.842039851E+02 -.842633402E+02 -.843269004E+02 -.843943231E+02 -.844652578E+02 -.845393506E+02 -.846162477E+02 -.846955987E+02 -.847770604E+02 -.848602993E+02 -.849449946E+02 -.850308401E+02 -.851175464E+02 -.852048424E+02 -.852924766E+02 -.853802180E+02 -.854678563E+02 -.855552031E+02 -.856420908E+02 -.857283732E+02 -.858139248E+02 -.858986396E+02 -.859824302E+02 -.860652259E+02 -.861469703E+02 -.862276176E+02 -.863071274E+02 -.863854572E+02 -.864625513E+02 -.865383256E+02 -.866126455E+02 -.866852959E+02 -.867559405E+02 -.868240675E+02 -.868889182E+02 -.869493953E+02 -.870039448E+02 -.870504061E+02 -.870858217E+02 -.871061974E+02 -.871061974E+02
 -.871038609E+02 -.871038609E+02 -.870833257E+02 -.870476624E+02 -.870009283E+02 -.869461369E+02 -.868854987E+02 -.868206128E+02 -.867526175E+02 -.866823088E+02 -.866102334E+02 -.865367601E+02 -.864621348E+02 -.863865212E+02 -.863100311E+02 -.862327464E+02 -.861547343E+02 -.860760584E+02 -.859967856E+02 -.859169916E+02 -.858367636E+02 -.857562030E+02 -.856754265E+02 -.855945670E+02 -.855137741E+02 -.854332142E+02 -.853530703E+02 -.852735418E+02 -.851948438E+02 -.851172060E+02 -.850408718E+02 -.849660970E+02 -.848931477E+02 -.848222987E+02 -.847538315E+02 -.846880313E+02 -.846251852E+02 -.845655786E+02 -.845094928E+02 -.844572016E+02 -.844089686E+02 -.843650438E+02 -.843256604E+02 -.842910322E+02 -.842613507E+02 -.842367823E+02 -.842174666E+02 -.842035137E+02 -.841950032E+02 -.841919831E+02 -.841944687E+02 -.842024426E+02 -.842158550E+02 -.842346243E+02 -.842586381E+02 -.842877551E+02 -.843218067E+02 -.843605994E+02 -.844039175E+02 -.844515254E+02 -.845031712E+02 -.845585892E+02 -.846175035E+02 -.846796305E+02 -.847446827E+02 -.848123709E+02 -.848824075E+02 -.849545090E+02 -.850283981E+02 -.851038065E+02 -.851804761E+02 -.852581613E+02 -.853366298E+02 -.854156644E+02 -.854950634E+02 -.855746414E+02 -.856542299E+02 -.857336771E+02 -.858128483E+02 -.858916252E+02 -.859699058E+02 -.860476028E+02 -.861246428E+02 -.862009637E+02 -.862765117E+02 -.863512363E+02 -.864250834E+02 -.864979848E+02 -.865698435E+02 -.866405127E+02 -.867097668E+02 -.867772626E+02 -.868424864E+02 -.869046858E+02 -.869627809E+02 -.870152505E+02 -.870599880E+02 -.870941185E+02 -.871137672E+02 -.871137672E+02
 -.871135196E+02 -.871135196E+02 -.870938937E+02 -.870598281E+02 -.870152204E+02 -.869629701E+02 -.869052095E+02 -.868434857E+02 -.867789044E+02 -.867122436E+02 -.866440418E+02 -.865746667E+02 -.865043672E+02 -.864333128E+02 -.863616221E+02 -.862893837E+02 -.862166708E+02 -.861435515E+02 -.860700955E+02 -.859963787E+02 -.859224863E+02 -.858485145E+02 -.857745717E+02 -.857007794E+02 -.856272722E+02 -.855541980E+02 -.854817177E+02 -.854100048E+02 -.853392445E+02 -.852696336E+02 -.852013786E+02 -.851346950E+02 -.850698058E+02 -.850069398E+02 -.849463300E+02 -.848882113E+02 -.848328189E+02 -.847803857E+02 -.847311402E+02 -.846853041E+02 -.846430897E+02 -.846046981E+02 -.845703160E+02 -.845401144E+02 -.845142459E+02 -.844928430E+02 -.844760162E+02 -.844638531E+02 -.844564166E+02 -.844537445E+02 -.844558489E+02 -.844627159E+02 -.844743058E+02 -.844905536E+02 -.845113702E+02 -.845366429E+02 -.845662374E+02 -.845999991E+02 -.846377554E+02 -.846793173E+02 -.847244820E+02 -.847730352E+02 -.848247532E+02 -.848794056E+02 -.849367575E+02 -.849965717E+02 -.850586113E+02 -.851226413E+02 -.851884309E+02 -.852557550E+02 -.853243962E+02 -.853941458E+02 -.854648053E+02 -.855361873E+02 -.856081164E+02 -.856804297E+02 -.857529776E+02 -.858256239E+02 -.858982455E+02 -.859707330E+02 -.860429898E+02 -.861149312E+02 -.861864839E+02 -.862575834E+02 -.863281712E+02 -.863981907E+02 -.864675803E+02 -.865362636E+02 -.866041352E+02 -.866710413E+02 -.867367515E+02 -.868009214E+02 -.868630425E+02 -.869223769E+02 -.869778715E+02 -.870280500E+02 -.870708741E+02 -.871035690E+02 -.871224018E+02 -.871224018E+02
 -.871238818E+02 -.871238818E+02 -.871052218E+02 -.870728486E+02 -.870304841E+02 -.869809015E+02 -.869261443E+02 -.868676985E+02 -.868066303E+02 -.867436930E+02 -.866794115E+02 -.866141475E+02 -.865481487E+02 -.864815861E+02 -.864145816E+02 -.863472271E+02 -.862795990E+02 -.862117671E+02 -.861438013E+02 -.860757761E+02 -.860077728E+02 -.859398815E+02 -.858722020E+02 -.858048443E+02 -.857379289E+02 -.856715866E+02 -.856059585E+02 -.855411951E+02 -.854774562E+02 -.854149098E+02 -.853537315E+02 -.852941033E+02 -.852362121E+02 -.851802491E+02 -.851264076E+02 -.850748820E+02 -.850258656E+02 -.849795495E+02 -.849361201E+02 -.848957578E+02 -.848586348E+02 -.848249137E+02 -.847947451E+02 -.847682665E+02 -.847456004E+02 -.847268529E+02 -.847121125E+02 -.847014491E+02 -.846949128E+02 -.846925337E+02 -.846943214E+02 -.847002645E+02 -.847103313E+02 -.847244698E+02 -.847426085E+02 -.847646570E+02 -.847905075E+02 -.848200357E+02 -.848531024E+02 -.848895551E+02 -.849292297E+02 -.849719520E+02 -.850175399E+02 -.850658051E+02 -.851165550E+02 -.851695941E+02 -.852247266E+02 -.852817572E+02 -.853404930E+02 -.854007453E+02 -.854623303E+02 -.855250708E+02 -.855887970E+02 -.856533476E+02 -.857185702E+02 -.857843223E+02 -.858504716E+02 -.859168963E+02 -.859834854E+02 -.860501383E+02 -.861167649E+02 -.861832848E+02 -.862496263E+02 -.863157248E+02 -.863815199E+02 -.864469518E+02 -.865119542E+02 -.865764461E+02 -.866403176E+02 -.867034116E+02 -.867654972E+02 -.868262340E+02 -.868851243E+02 -.869414508E+02 -.869941953E+02 -.870419351E+02 -.870827116E+02 -.871138634E+02 -.871318161E+02 -.871318161E+02
 -.871347105E+02 -.871347105E+02 -.871170527E+02 -.870864313E+02 -.870463819E+02 -.869995422E+02 -.869478591E+02 -.868927513E+02 -.868352397E+02 -.867760481E+02 -.867156837E+02 -.866544981E+02 -.865927344E+02 -.865305623E+02 -.864681039E+02 -.864054522E+02 -.863426839E+02 -.862798691E+02 -.862170762E+02 -.861543768E+02 -.860918476E+02 -.860295720E+02 -.859676412E+02 -.859061542E+02 -.858452186E+02 -.857849496E+02 -.857254706E+02 -.856669122E+02 -.856094122E+02 -.855531143E+02 -.854981678E+02 -.854447265E+02 -.853929479E+02 -.853429917E+02 -.852950192E+02 -.852491915E+02 -.852056685E+02 -.851646073E+02 -.851261611E+02 -.850904772E+02 -.850576962E+02 -.850279502E+02 -.850013614E+02 -.849780411E+02 -.849580882E+02 -.849415884E+02 -.849286130E+02 -.849192179E+02 -.849134436E+02 -.849113142E+02 -.849128371E+02 -.849180033E+02 -.849267870E+02 -.849391462E+02 -.849550234E+02 -.849743455E+02 -.849970254E+02 -.850229624E+02 -.850520438E+02 -.850841456E+02 -.851191341E+02 -.851568673E+02 -.851971960E+02 -.852399655E+02 -.852850172E+02 -.853321895E+02 -.853813198E+02 -.854322452E+02 -.854848044E+02 -.855388384E+02 -.855941920E+02 -.856507143E+02 -.857082600E+02 -.857666903E+02 -.858258731E+02 -.858856838E+02 -.859460058E+02 -.860067308E+02 -.860677588E+02 -.861289985E+02 -.861903665E+02 -.862517875E+02 -.863131927E+02 -.863745189E+02 -.864357057E+02 -.864966919E+02 -.865574095E+02 -.866177750E+02 -.866776770E+02 -.867369585E+02 -.867953913E+02 -.868526431E+02 -.869082312E+02 -.869614642E+02 -.870113643E+02 -.870565696E+02 -.870952093E+02 -.871247456E+02 -.871417747E+02 -.871417747E+02
 -.871458150E+02 -.871458150E+02 -.871291792E+02 -.871003410E+02 -.870626426E+02 -.870185803E+02 -.869699989E+02 -.869182453E+02 -.868642908E+02 -.868088264E+02 -.867523382E+02 -.866951648E+02 -.866375420E+02 -.865796359E+02 -.865215666E+02 -.864634261E+02 -.864052904E+02 -.863472278E+02 -.862893045E+02 -.862315882E+02 -.861741506E+02 -.861170683E+02 -.860604241E+02 -.860043070E+02 -.859488122E+02 -.858940416E+02 -.858401028E+02 -.857871092E+02 -.857351794E+02 -.856844366E+02 -.856350080E+02 -.855870238E+02 -.855406169E+02 -.854959213E+02 -.854530719E+02 -.854122028E+02 -.853734467E+02 -.853369335E+02 -.853027894E+02 -.852711355E+02 -.852420870E+02 -.852157519E+02 -.851922299E+02 -.851716117E+02 -.851539776E+02 -.851393972E+02 -.851279281E+02 -.851196158E+02 -.851144928E+02 -.851125786E+02 -.851138791E+02 -.851183869E+02 -.851260810E+02 -.851369275E+02 -.851508794E+02 -.851678776E+02 -.851878510E+02 -.852107178E+02 -.852363859E+02 -.852647541E+02 -.852957130E+02 -.853291459E+02 -.853649303E+02 -.854029385E+02 -.854430391E+02 -.854850982E+02 -.855289802E+02 -.855745489E+02 -.856216689E+02 -.856702060E+02 -.857200287E+02 -.857710085E+02 -.858230212E+02 -.858759469E+02 -.859296712E+02 -.859840855E+02 -.860390870E+02 -.860945799E+02 -.861504744E+02 -.862066880E+02 -.862631442E+02 -.863197730E+02 -.863765095E+02 -.864332928E+02 -.864900639E+02 -.865467617E+02 -.866033180E+02 -.866596494E+02 -.867156449E+02 -.867711499E+02 -.868259421E+02 -.868796997E+02 -.869319590E+02 -.869820579E+02 -.870290637E+02 -.870716802E+02 -.871081304E+02 -.871360072E+02 -.871520857E+02 -.871520857E+02
 -.871570438E+02 -.871570438E+02 -.871414368E+02 -.871143913E+02 -.870790520E+02 -.870377698E+02 -.869922843E+02 -.869438675E+02 -.868934383E+02 -.868416521E+02 -.867889714E+02 -.867357200E+02 -.866821245E+02 -.866283451E+02 -.865744986E+02 -.865206747E+02 -.864669471E+02 -.864133816E+02 -.863600414E+02 -.863069900E+02 -.862542937E+02 -.862020226E+02 -.861502514E+02 -.860990598E+02 -.860485323E+02 -.859987583E+02 -.859498321E+02 -.859018519E+02 -.858549200E+02 -.858091421E+02 -.857646267E+02 -.857214844E+02 -.856798275E+02 -.856397689E+02 -.856014216E+02 -.855648978E+02 -.855303080E+02 -.854977599E+02 -.854673580E+02 -.854392025E+02 -.854133880E+02 -.853900035E+02 -.853691306E+02 -.853508436E+02 -.853352081E+02 -.853222809E+02 -.853121090E+02 -.853047293E+02 -.853001683E+02 -.852984419E+02 -.852995546E+02 -.853035005E+02 -.853102625E+02 -.853198126E+02 -.853321126E+02 -.853471141E+02 -.853647591E+02 -.853849805E+02 -.854077028E+02 -.854328430E+02 -.854603110E+02 -.854900105E+02 -.855218403E+02 -.855556948E+02 -.855914646E+02 -.856290382E+02 -.856683023E+02 -.857091425E+02 -.857514449E+02 -.857950961E+02 -.858399843E+02 -.858860000E+02 -.859330366E+02 -.859809909E+02 -.860297637E+02 -.860792600E+02 -.861293899E+02 -.861800683E+02 -.862312152E+02 -.862827560E+02 -.863346213E+02 -.863867463E+02 -.864390704E+02 -.864915359E+02 -.865440857E+02 -.865966603E+02 -.866491925E+02 -.867016003E+02 -.867537752E+02 -.868055667E+02 -.868567604E+02 -.869070477E+02 -.869559859E+02 -.870029454E+02 -.870470416E+02 -.870870479E+02 -.871212848E+02 -.871474807E+02 -.871625948E+02 -.871625948E+02
 -.871682788E+02 -.871682788E+02 -.871536977E+02 -.871284374E+02 -.870954436E+02 -.870569202E+02 -.870144996E+02 -.869693770E+02 -.869224171E+02 -.868742380E+02 -.868252771E+02 -.867758414E+02 -.867261468E+02 -.866763467E+02 -.866265532E+02 -.865768525E+02 -.865273154E+02 -.864780047E+02 -.864289797E+02 -.863802996E+02 -.863320253E+02 -.862842208E+02 -.862369532E+02 -.861902936E+02 -.861443170E+02 -.860991020E+02 -.860547307E+02 -.860112885E+02 -.859688638E+02 -.859275473E+02 -.858874316E+02 -.858486111E+02 -.858111807E+02 -.857752359E+02 -.857408718E+02 -.857081823E+02 -.856772598E+02 -.856481941E+02 -.856210722E+02 -.855959769E+02 -.855729867E+02 -.855521749E+02 -.855336090E+02 -.855173499E+02 -.855034515E+02 -.854919605E+02 -.854829154E+02 -.854763463E+02 -.854722749E+02 -.854707141E+02 -.854716677E+02 -.854751307E+02 -.854810889E+02 -.854895195E+02 -.855003911E+02 -.855136639E+02 -.855292902E+02 -.855472148E+02 -.855673755E+02 -.855897038E+02 -.856141251E+02 -.856405599E+02 -.856689241E+02 -.856991297E+02 -.857310857E+02 -.857646988E+02 -.857998738E+02 -.858365147E+02 -.858745252E+02 -.859138091E+02 -.859542715E+02 -.859958187E+02 -.860383592E+02 -.860818040E+02 -.861260671E+02 -.861710656E+02 -.862167206E+02 -.862629568E+02 -.863097031E+02 -.863568924E+02 -.864044617E+02 -.864523517E+02 -.865005062E+02 -.865488707E+02 -.865973911E+02 -.866460101E+02 -.866946627E+02 -.867432692E+02 -.867917248E+02 -.868398848E+02 -.868875441E+02 -.869344092E+02 -.869800601E+02 -.870239019E+02 -.870651001E+02 -.871025000E+02 -.871345224E+02 -.871590337E+02 -.871731802E+02 -.871731802E+02
 -.871794303E+02 -.871794303E+02 -.871658644E+02 -.871423691E+02 -.871116912E+02 -.870758874E+02 -.870364822E+02 -.869945931E+02 -.869510296E+02 -.869063713E+02 -.868610292E+02 -.868152928E+02 -.867693661E+02 -.867233947E+02 -.866774851E+02 -.866317194E+02 -.865861648E+02 -.865408804E+02 -.864959217E+02 -.864513435E+02 -.864072016E+02 -.863635537E+02 -.863204603E+02 -.862779846E+02 -.862361930E+02 -.861951546E+02 -.861549410E+02 -.861156265E+02 -.860772873E+02 -.860400016E+02 -.860038486E+02 -.859689087E+02 -.859352627E+02 -.859029914E+02 -.858721748E+02 -.858428922E+02 -.858152209E+02 -.857892362E+02 -.857650104E+02 -.857426126E+02 -.857221080E+02 -.857035575E+02 -.856870167E+02 -.856725361E+02 -.856601602E+02 -.856499274E+02 -.856418694E+02 -.856360111E+02 -.856323702E+02 -.856309573E+02 -.856317754E+02 -.856348203E+02 -.856400805E+02 -.856475371E+02 -.856571640E+02 -.856689286E+02 -.856827913E+02 -.856987065E+02 -.857166229E+02 -.857364835E+02 -.857582265E+02 -.857817857E+02 -.858070911E+02 -.858340693E+02 -.858626441E+02 -.858927371E+02 -.859242684E+02 -.859571570E+02 -.859913211E+02 -.860266794E+02 -.860631507E+02 -.861006550E+02 -.861391135E+02 -.861784495E+02 -.862185882E+02 -.862594576E+02 -.863009882E+02 -.863431136E+02 -.863857706E+02 -.864288992E+02 -.864724423E+02 -.865163460E+02 -.865605583E+02 -.866050286E+02 -.866497058E+02 -.866945354E+02 -.867394552E+02 -.867843890E+02 -.868292363E+02 -.868738596E+02 -.869180641E+02 -.869615723E+02 -.870039890E+02 -.870447546E+02 -.870830867E+02 -.871179033E+02 -.871477272E+02 -.871705637E+02 -.871837472E+02 -.871837472E+02
 -.871904318E+02 -.871904318E+02 -.871778650E+02 -.871561052E+02 -.871277021E+02 -.870945659E+02 -.870581137E+02 -.870193848E+02 -.869791333E+02 -.869378997E+02 -.868960680E+02 -.868539093E+02 -.868116150E+02 -.867693221E+02 -.867271313E+02 -.866851197E+02 -.866433507E+02 -.866018794E+02 -.865607575E+02 -.865200351E+02 -.864797631E+02 -.864399938E+02 -.864007811E+02 -.863621814E+02 -.863242533E+02 -.862870574E+02 -.862506563E+02 -.862151146E+02 -.861804982E+02 -.861468742E+02 -.861143108E+02 -.860828765E+02 -.860526403E+02 -.860236704E+02 -.859960348E+02 -.859698002E+02 -.859450316E+02 -.859217923E+02 -.859001428E+02 -.858801408E+02 -.858618407E+02 -.858452931E+02 -.858305443E+02 -.858176361E+02 -.858066056E+02 -.857974843E+02 -.857902985E+02 -.857850688E+02 -.857818099E+02 -.857805303E+02 -.857812326E+02 -.857839133E+02 -.857885628E+02 -.857951654E+02 -.858036996E+02 -.858141381E+02 -.858264484E+02 -.858405926E+02 -.858565278E+02 -.858742067E+02 -.858935780E+02 -.859145863E+02 -.859371731E+02 -.859612769E+02 -.859868338E+02 -.860137778E+02 -.860420415E+02 -.860715563E+02 -.861022530E+02 -.861340623E+02 -.861669149E+02 -.862007422E+02 -.862354765E+02 -.862710514E+02 -.863074022E+02 -.863444658E+02 -.863821814E+02 -.864204906E+02 -.864593372E+02 -.864986675E+02 -.865384303E+02 -.865785763E+02 -.866190583E+02 -.866598292E+02 -.867008412E+02 -.867420432E+02 -.867833763E+02 -.868247679E+02 -.868661233E+02 -.869073122E+02 -.869481514E+02 -.869883804E+02 -.870276290E+02 -.870653745E+02 -.871008867E+02 -.871331575E+02 -.871608115E+02 -.871819932E+02 -.871942243E+02 -.871942243E+02
 -.872012363E+02 -.872012363E+02 -.871896486E+02 -.871695885E+02 -.871434113E+02 -.871128823E+02 -.870793119E+02 -.870436621E+02 -.870066313E+02 -.869687209E+02 -.869302875E+02 -.868915833E+02 -.868527869E+02 -.868140260E+02 -.867753949E+02 -.867369658E+02 -.866987977E+02 -.866609419E+02 -.866234458E+02 -.865863553E+02 -.865497166E+02 -.865135766E+02 -.864779837E+02 -.864429878E+02 -.864086405E+02 -.863749951E+02 -.863421063E+02 -.863100301E+02 -.862788235E+02 -.862485446E+02 -.862192516E+02 -.861910033E+02 -.861638583E+02 -.861378748E+02 -.861131104E+02 -.860896214E+02 -.860674628E+02 -.860466876E+02 -.860273467E+02 -.860094885E+02 -.859931585E+02 -.859783988E+02 -.859652481E+02 -.859537413E+02 -.859439091E+02 -.859357778E+02 -.859293692E+02 -.859247002E+02 -.859217832E+02 -.859206251E+02 -.859212281E+02 -.859235892E+02 -.859277004E+02 -.859335487E+02 -.859411162E+02 -.859503803E+02 -.859613137E+02 -.859738850E+02 -.859880584E+02 -.860037945E+02 -.860210503E+02 -.860397794E+02 -.860599329E+02 -.860814591E+02 -.861043042E+02 -.861284126E+02 -.861537272E+02 -.861801900E+02 -.862077422E+02 -.862363246E+02 -.862658780E+02 -.862963436E+02 -.863276631E+02 -.863597791E+02 -.863926354E+02 -.864261772E+02 -.864603510E+02 -.864951055E+02 -.865303908E+02 -.865661591E+02 -.866023645E+02 -.866389625E+02 -.866759098E+02 -.867131634E+02 -.867506789E+02 -.867884085E+02 -.868262971E+02 -.868642764E+02 -.869022574E+02 -.869401181E+02 -.869776872E+02 -.870147219E+02 -.870508775E+02 -.870856685E+02 -.871184174E+02 -.871481897E+02 -.871737115E+02 -.871932655E+02 -.872045592E+02 -.872045592E+02
 -.872118125E+02 -.872118125E+02 -.872011817E+02 -.871827816E+02 -.871587764E+02 -.871307889E+02 -.871000244E+02 -.870673683E+02 -.870334638E+02 -.869987732E+02 -.869636257E+02 -.869282543E+02 -.868928244E+02 -.868574546E+02 -.868222322E+02 -.867872242E+02 -.867524853E+02 -.867180626E+02 -.866839996E+02 -.866503382E+02 -.866171197E+02 -.865843864E+02 -.865521813E+02 -.865205486E+02 -.864895339E+02 -.864591837E+02 -.864295457E+02 -.864006687E+02 -.863726020E+02 -.863453955E+02 -.863190993E+02 -.862937638E+02 -.862694390E+02 -.862461743E+02 -.862240187E+02 -.862030199E+02 -.861832242E+02 -.861646764E+02 -.861474194E+02 -.861314937E+02 -.861169375E+02 -.861037861E+02 -.860920718E+02 -.860818238E+02 -.860730675E+02 -.860658251E+02 -.860601145E+02 -.860559500E+02 -.860533417E+02 -.860522954E+02 -.860528129E+02 -.860548916E+02 -.860585250E+02 -.860637021E+02 -.860704080E+02 -.860786239E+02 -.860883270E+02 -.860994910E+02 -.861120860E+02 -.861260792E+02 -.861414343E+02 -.861581127E+02 -.861760730E+02 -.861952718E+02 -.862156638E+02 -.862372020E+02 -.862598381E+02 -.862835228E+02 -.863082061E+02 -.863338375E+02 -.863603663E+02 -.863877422E+02 -.864159148E+02 -.864448346E+02 -.864744529E+02 -.865047218E+02 -.865355946E+02 -.865670262E+02 -.865989725E+02 -.866313911E+02 -.866642408E+02 -.866974816E+02 -.867310743E+02 -.867649795E+02 -.867991565E+02 -.868335610E+02 -.868681416E+02 -.869028349E+02 -.869375579E+02 -.869721973E+02 -.870065939E+02 -.870405230E+02 -.870736657E+02 -.871055738E+02 -.871356222E+02 -.871629497E+02 -.871863831E+02 -.872043414E+02 -.872147155E+02 -.872147155E+02
 -.872221424E+02 -.872221424E+02 -.872124449E+02 -.871956629E+02 -.871737734E+02 -.871482595E+02 -.871202230E+02 -.870904739E+02 -.870596009E+02 -.870280274E+02 -.869960554E+02 -.869638988E+02 -.869317097E+02 -.868995970E+02 -.868676413E+02 -.868359043E+02 -.868044359E+02 -.867732795E+02 -.867424744E+02 -.867120586E+02 -.866820692E+02 -.866525440E+02 -.866235210E+02 -.865950393E+02 -.865671390E+02 -.865398608E+02 -.865132461E+02 -.864873374E+02 -.864621772E+02 -.864378084E+02 -.864142743E+02 -.863916178E+02 -.863698817E+02 -.863491081E+02 -.863293385E+02 -.863106133E+02 -.862929718E+02 -.862764518E+02 -.862610893E+02 -.862469185E+02 -.862339714E+02 -.862222777E+02 -.862118643E+02 -.862027557E+02 -.861949733E+02 -.861885353E+02 -.861834568E+02 -.861797498E+02 -.861774226E+02 -.861764800E+02 -.861769236E+02 -.861787511E+02 -.861819571E+02 -.861865325E+02 -.861924647E+02 -.861997380E+02 -.862083335E+02 -.862182290E+02 -.862293996E+02 -.862418177E+02 -.862554530E+02 -.862702728E+02 -.862862426E+02 -.863033257E+02 -.863214837E+02 -.863406770E+02 -.863608647E+02 -.863820049E+02 -.864040551E+02 -.864269721E+02 -.864507127E+02 -.864752335E+02 -.865004913E+02 -.865264434E+02 -.865530474E+02 -.865802618E+02 -.866080459E+02 -.866363599E+02 -.866651651E+02 -.866944238E+02 -.867240995E+02 -.867541564E+02 -.867845589E+02 -.868152715E+02 -.868462568E+02 -.868774743E+02 -.869088765E+02 -.869404049E+02 -.869719829E+02 -.870035058E+02 -.870348273E+02 -.870657403E+02 -.870959522E+02 -.871250518E+02 -.871524661E+02 -.871774063E+02 -.871987984E+02 -.872151961E+02 -.872246702E+02 -.872246702E+02
 -.872322186E+02 -.872322186E+02 -.872234302E+02 -.872082239E+02 -.871883934E+02 -.871652849E+02 -.871398989E+02 -.871129710E+02 -.870850366E+02 -.870564806E+02 -.870275780E+02 -.869985236E+02 -.869694561E+02 -.869404751E+02 -.869116540E+02 -.868830490E+02 -.868547058E+02 -.868266636E+02 -.867989580E+02 -.867716230E+02 -.867446918E+02 -.867181979E+02 -.866921750E+02 -.866666574E+02 -.866416802E+02 -.866172788E+02 -.865934895E+02 -.865703488E+02 -.865478934E+02 -.865261603E+02 -.865051865E+02 -.864850088E+02 -.864656637E+02 -.864471870E+02 -.864296139E+02 -.864129787E+02 -.863973146E+02 -.863826535E+02 -.863690258E+02 -.863564602E+02 -.863449836E+02 -.863346209E+02 -.863253947E+02 -.863173255E+02 -.863104311E+02 -.863047269E+02 -.863002255E+02 -.862969367E+02 -.862948675E+02 -.862940220E+02 -.862944014E+02 -.862960039E+02 -.862988248E+02 -.863028566E+02 -.863080888E+02 -.863145082E+02 -.863220990E+02 -.863308427E+02 -.863407183E+02 -.863517026E+02 -.863637704E+02 -.863768941E+02 -.863910446E+02 -.864061910E+02 -.864223010E+02 -.864393410E+02 -.864572763E+02 -.864760716E+02 -.864956904E+02 -.865160961E+02 -.865372518E+02 -.865591202E+02 -.865816643E+02 -.866048471E+02 -.866286321E+02 -.866529833E+02 -.866778651E+02 -.867032429E+02 -.867290827E+02 -.867553512E+02 -.867820160E+02 -.868090452E+02 -.868364070E+02 -.868640694E+02 -.868919985E+02 -.869201573E+02 -.869485025E+02 -.869769806E+02 -.870055214E+02 -.870340292E+02 -.870623701E+02 -.870903554E+02 -.871177182E+02 -.871440840E+02 -.871689315E+02 -.871915432E+02 -.872109428E+02 -.872258161E+02 -.872344108E+02 -.872344108E+02
 -.872420420E+02 -.872420420E+02 -.872341390E+02 -.872204666E+02 -.872026394E+02 -.871818697E+02 -.871590587E+02 -.871348695E+02 -.871097844E+02 -.870841509E+02 -.870582171E+02 -.870321590E+02 -.870061020E+02 -.869801361E+02 -.869543278E+02 -.869287279E+02 -.869033776E+02 -.868783121E+02 -.868535633E+02 -.868291616E+02 -.868051364E+02 -.867815172E+02 -.867583337E+02 -.867356159E+02 -.867133943E+02 -.866916998E+02 -.866705637E+02 -.866500174E+02 -.866300927E+02 -.866108212E+02 -.865922345E+02 -.865743641E+02 -.865572410E+02 -.865408956E+02 -.865253578E+02 -.865106567E+02 -.864968201E+02 -.864838750E+02 -.864718470E+02 -.864607603E+02 -.864506373E+02 -.864414991E+02 -.864333645E+02 -.864262506E+02 -.864201724E+02 -.864151427E+02 -.864111719E+02 -.864082684E+02 -.864064380E+02 -.864056840E+02 -.864060074E+02 -.864074068E+02 -.864098782E+02 -.864134153E+02 -.864180094E+02 -.864236494E+02 -.864303220E+02 -.864380119E+02 -.864467015E+02 -.864563713E+02 -.864670000E+02 -.864785648E+02 -.864910409E+02 -.865044025E+02 -.865186222E+02 -.865336718E+02 -.865495219E+02 -.865661425E+02 -.865835028E+02 -.866015715E+02 -.866203172E+02 -.866397080E+02 -.866597122E+02 -.866802981E+02 -.867014342E+02 -.867230893E+02 -.867452327E+02 -.867678341E+02 -.867908638E+02 -.868142928E+02 -.868380924E+02 -.868622344E+02 -.868866905E+02 -.869114321E+02 -.869364287E+02 -.869616470E+02 -.869870478E+02 -.870125826E+02 -.870381876E+02 -.870637762E+02 -.870892273E+02 -.871143699E+02 -.871389630E+02 -.871626683E+02 -.871850152E+02 -.872053567E+02 -.872228125E+02 -.872361978E+02 -.872439337E+02 -.872439337E+02
 -.872516203E+02 -.872516203E+02 -.872445799E+02 -.872324012E+02 -.872165239E+02 -.871980295E+02 -.871777218E+02 -.871561928E+02 -.871338730E+02 -.871110729E+02 -.870880141E+02 -.870648541E+02 -.870417050E+02 -.870186474E+02 -.869957408E+02 -.869730307E+02 -.869505538E+02 -.869283415E+02 -.869064221E+02 -.868848224E+02 -.868635684E+02 -.868426857E+02 -.868222004E+02 -.868021385E+02 -.867825265E+02 -.867633909E+02 -.867447587E+02 -.867266570E+02 -.867091128E+02 -.866921532E+02 -.866758051E+02 -.866600952E+02 -.866450498E+02 -.866306947E+02 -.866170551E+02 -.866041555E+02 -.865920194E+02 -.865806694E+02 -.865701271E+02 -.865604125E+02 -.865515448E+02 -.865435412E+02 -.865364177E+02 -.865301884E+02 -.865248660E+02 -.865204610E+02 -.865169822E+02 -.865144364E+02 -.865128285E+02 -.865121614E+02 -.865124358E+02 -.865136505E+02 -.865158021E+02 -.865188856E+02 -.865228935E+02 -.865278166E+02 -.865336439E+02 -.865403625E+02 -.865479578E+02 -.865564135E+02 -.865657118E+02 -.865758334E+02 -.865867578E+02 -.865984631E+02 -.866109266E+02 -.866241242E+02 -.866380314E+02 -.866526226E+02 -.866678720E+02 -.866837531E+02 -.867002390E+02 -.867173028E+02 -.867349173E+02 -.867530555E+02 -.867716904E+02 -.867907950E+02 -.868103431E+02 -.868303083E+02 -.868506650E+02 -.868713877E+02 -.868924515E+02 -.869138316E+02 -.869355031E+02 -.869574405E+02 -.869796169E+02 -.870020024E+02 -.870245620E+02 -.870472521E+02 -.870700156E+02 -.870927748E+02 -.871154211E+02 -.871378015E+02 -.871597005E+02 -.871808153E+02 -.872007257E+02 -.872188534E+02 -.872344124E+02 -.872463451E+02 -.872532424E+02 -.872532424E+02
 -.872609669E+02 -.872609669E+02 -.872547675E+02 -.872440446E+02 -.872300672E+02 -.872137885E+02 -.871959172E+02 -.871769754E+02 -.871573431E+02 -.871372941E+02 -.871170241E+02 -.870966722E+02 -.870763375E+02 -.870560914E+02 -.870359862E+02 -.870160623E+02 -.869963520E+02 -.869768829E+02 -.869576799E+02 -.869387663E+02 -.869201647E+02 -.869018974E+02 -.868839868E+02 -.868664555E+02 -.868493260E+02 -.868326213E+02 -.868163642E+02 -.868005778E+02 -.867852851E+02 -.867705091E+02 -.867562726E+02 -.867425979E+02 -.867295074E+02 -.867170227E+02 -.867051649E+02 -.866939546E+02 -.866834115E+02 -.866735544E+02 -.866644013E+02 -.866559692E+02 -.866482736E+02 -.866413292E+02 -.866351491E+02 -.866297451E+02 -.866251277E+02 -.866213057E+02 -.866182862E+02 -.866160751E+02 -.866146762E+02 -.866140921E+02 -.866143232E+02 -.866153686E+02 -.866172256E+02 -.866198898E+02 -.866233550E+02 -.866276139E+02 -.866326570E+02 -.866384737E+02 -.866450519E+02 -.866523780E+02 -.866604372E+02 -.866692135E+02 -.866786897E+02 -.866888476E+02 -.866996681E+02 -.867111312E+02 -.867232163E+02 -.867359020E+02 -.867491664E+02 -.867629874E+02 -.867773423E+02 -.867922082E+02 -.868075622E+02 -.868233814E+02 -.868396427E+02 -.868563233E+02 -.868734006E+02 -.868908521E+02 -.869086556E+02 -.869267893E+02 -.869452315E+02 -.869639607E+02 -.869829553E+02 -.870021928E+02 -.870216496E+02 -.870412995E+02 -.870611113E+02 -.870810467E+02 -.871010549E+02 -.871210673E+02 -.871409877E+02 -.871606808E+02 -.871799561E+02 -.871985463E+02 -.872160802E+02 -.872320475E+02 -.872457544E+02 -.872562682E+02 -.872623460E+02 -.872623460E+02
 -.872700987E+02 -.872700987E+02 -.872647204E+02 -.872554185E+02 -.872432949E+02 -.872291770E+02 -.872136808E+02 -.871972595E+02 -.871802435E+02 -.871628707E+02 -.871453114E+02 -.871276865E+02 -.871100823E+02 -.870925607E+02 -.870751676E+02 -.870579378E+02 -.870408994E+02 -.870240765E+02 -.870074904E+02 -.869911612E+02 -.869751083E+02 -.869593509E+02 -.869439079E+02 -.869287986E+02 -.869140421E+02 -.868996579E+02 -.868856652E+02 -.868720834E+02 -.868589320E+02 -.868462301E+02 -.868339968E+02 -.868222509E+02 -.868110110E+02 -.868002950E+02 -.867901206E+02 -.867805048E+02 -.867714640E+02 -.867630137E+02 -.867551689E+02 -.867479435E+02 -.867413505E+02 -.867354019E+02 -.867301085E+02 -.867254801E+02 -.867215252E+02 -.867182511E+02 -.867156638E+02 -.867137680E+02 -.867125668E+02 -.867120624E+02 -.867122551E+02 -.867131441E+02 -.867147273E+02 -.867170010E+02 -.867199602E+02 -.867235986E+02 -.867279087E+02 -.867328817E+02 -.867385075E+02 -.867447749E+02 -.867516719E+02 -.867591850E+02 -.867673002E+02 -.867760024E+02 -.867852757E+02 -.867951036E+02 -.868054689E+02 -.868163539E+02 -.868277404E+02 -.868396098E+02 -.868519433E+02 -.868647217E+02 -.868779259E+02 -.868915365E+02 -.869055342E+02 -.869198997E+02 -.869346139E+02 -.869496577E+02 -.869650124E+02 -.869806594E+02 -.869965800E+02 -.870127559E+02 -.870291684E+02 -.870457983E+02 -.870626251E+02 -.870796259E+02 -.870967738E+02 -.871140353E+02 -.871313662E+02 -.871487067E+02 -.871659729E+02 -.871830473E+02 -.871997638E+02 -.872158900E+02 -.872311030E+02 -.872449592E+02 -.872568557E+02 -.872659818E+02 -.872712579E+02 -.872712579E+02
 -.872790338E+02 -.872790338E+02 -.872744585E+02 -.872665460E+02 -.872562341E+02 -.872442275E+02 -.872310505E+02 -.872170894E+02 -.872026254E+02 -.871878615E+02 -.871729428E+02 -.871579723E+02 -.871430236E+02 -.871281496E+02 -.871133892E+02 -.870987722E+02 -.870843226E+02 -.870700607E+02 -.870560045E+02 -.870421712E+02 -.870285769E+02 -.870152377E+02 -.870021697E+02 -.869893889E+02 -.869769112E+02 -.869647528E+02 -.869529297E+02 -.869414581E+02 -.869303538E+02 -.869196329E+02 -.869093111E+02 -.868994037E+02 -.868899261E+02 -.868808931E+02 -.868723190E+02 -.868642178E+02 -.868566030E+02 -.868494872E+02 -.868428826E+02 -.868368006E+02 -.868312518E+02 -.868262459E+02 -.868217917E+02 -.868178973E+02 -.868145695E+02 -.868118142E+02 -.868096362E+02 -.868080395E+02 -.868070266E+02 -.868065990E+02 -.868067574E+02 -.868075008E+02 -.868088276E+02 -.868107347E+02 -.868132183E+02 -.868162730E+02 -.868198929E+02 -.868240707E+02 -.868287982E+02 -.868340665E+02 -.868398655E+02 -.868461845E+02 -.868530118E+02 -.868603353E+02 -.868681420E+02 -.868764183E+02 -.868851501E+02 -.868943230E+02 -.869039221E+02 -.869139321E+02 -.869243373E+02 -.869351223E+02 -.869462709E+02 -.869577674E+02 -.869695956E+02 -.869817396E+02 -.869941834E+02 -.870069113E+02 -.870199075E+02 -.870331565E+02 -.870466426E+02 -.870603504E+02 -.870742641E+02 -.870883675E+02 -.871026432E+02 -.871170718E+02 -.871316302E+02 -.871462899E+02 -.871610133E+02 -.871757492E+02 -.871904261E+02 -.872049436E+02 -.872191601E+02 -.872328775E+02 -.872458204E+02 -.872576107E+02 -.872677348E+02 -.872755020E+02 -.872799928E+02 -.872799928E+02
 -.872877821E+02 -.872877821E+02 -.872839932E+02 -.872774408E+02 -.872689020E+02 -.872589606E+02 -.872480515E+02 -.872364949E+02 -.872245241E+02 -.872123074E+02 -.871999651E+02 -.871875829E+02 -.871752218E+02 -.871629255E+02 -.871507265E+02 -.871386494E+02 -.871267141E+02 -.871149371E+02 -.871033337E+02 -.870919176E+02 -.870807024E+02 -.870697011E+02 -.870589269E+02 -.870483927E+02 -.870381117E+02 -.870280968E+02 -.870183612E+02 -.870089179E+02 -.869997798E+02 -.869909597E+02 -.869824704E+02 -.869743242E+02 -.869665334E+02 -.869591100E+02 -.869520654E+02 -.869454109E+02 -.869391572E+02 -.869333145E+02 -.869278925E+02 -.869229002E+02 -.869183461E+02 -.869142381E+02 -.869105831E+02 -.869073874E+02 -.869046566E+02 -.869023954E+02 -.869006077E+02 -.868992963E+02 -.868984636E+02 -.868981107E+02 -.868982379E+02 -.868988447E+02 -.868999297E+02 -.869014905E+02 -.869035239E+02 -.869060258E+02 -.869089914E+02 -.869124150E+02 -.869162900E+02 -.869206091E+02 -.869253646E+02 -.869305477E+02 -.869361493E+02 -.869421594E+02 -.869485678E+02 -.869553637E+02 -.869625357E+02 -.869700723E+02 -.869779614E+02 -.869861907E+02 -.869947479E+02 -.870036202E+02 -.870127948E+02 -.870222587E+02 -.870319992E+02 -.870420031E+02 -.870522576E+02 -.870627498E+02 -.870734669E+02 -.870843961E+02 -.870955247E+02 -.871068401E+02 -.871183293E+02 -.871299788E+02 -.871417744E+02 -.871536998E+02 -.871657363E+02 -.871778599E+02 -.871900394E+02 -.872022324E+02 -.872143795E+02 -.872263974E+02 -.872381685E+02 -.872495282E+02 -.872602483E+02 -.872700149E+02 -.872784020E+02 -.872848369E+02 -.872885575E+02 -.872885575E+02
 -.872963133E+02 -.872963133E+02 -.872932937E+02 -.872880712E+02 -.872812650E+02 -.872733410E+02 -.872646460E+02 -.872554356E+02 -.872458963E+02 -.872361623E+02 -.872263300E+02 -.872164675E+02 -.872066238E+02 -.871968337E+02 -.871871232E+02 -.871775120E+02 -.871680158E+02 -.871586479E+02 -.871494203E+02 -.871403441E+02 -.871314298E+02 -.871226878E+02 -.871141285E+02 -.871057621E+02 -.870975988E+02 -.870896490E+02 -.870819229E+02 -.870744306E+02 -.870671822E+02 -.870601878E+02 -.870534573E+02 -.870470003E+02 -.870408264E+02 -.870349448E+02 -.870293645E+02 -.870240942E+02 -.870191421E+02 -.870145162E+02 -.870102240E+02 -.870062726E+02 -.870026683E+02 -.869994173E+02 -.869965250E+02 -.869939962E+02 -.869918353E+02 -.869900458E+02 -.869886307E+02 -.869875923E+02 -.869869323E+02 -.869866516E+02 -.869867506E+02 -.869872286E+02 -.869880848E+02 -.869893171E+02 -.869909233E+02 -.869929000E+02 -.869952436E+02 -.869979497E+02 -.870010132E+02 -.870044286E+02 -.870081897E+02 -.870122898E+02 -.870167219E+02 -.870214783E+02 -.870265510E+02 -.870319316E+02 -.870376115E+02 -.870435815E+02 -.870498323E+02 -.870563545E+02 -.870631383E+02 -.870701737E+02 -.870774510E+02 -.870849598E+02 -.870926902E+02 -.871006320E+02 -.871087750E+02 -.871171091E+02 -.871256243E+02 -.871343106E+02 -.871431578E+02 -.871521559E+02 -.871612947E+02 -.871705636E+02 -.871799510E+02 -.871894443E+02 -.871990282E+02 -.872086837E+02 -.872183859E+02 -.872281008E+02 -.872377810E+02 -.872473598E+02 -.872567433E+02 -.872658000E+02 -.872743474E+02 -.872821350E+02 -.872888226E+02 -.872939534E+02 -.872969196E+02 -.872969196E+02
 -.873044587E+02 -.873044587E+02 -.873021840E+02 -.872982475E+02 -.872931149E+02 -.872871371E+02 -.872805758E+02 -.872736244E+02 -.872664238E+02 -.872590759E+02 -.872516536E+02 -.872442089E+02 -.872367789E+02 -.872293903E+02 -.872220628E+02 -.872148112E+02 -.872076476E+02 -.872005822E+02 -.871936239E+02 -.871867811E+02 -.871800617E+02 -.871734737E+02 -.871670246E+02 -.871607222E+02 -.871545742E+02 -.871485881E+02 -.871427717E+02 -.871371324E+02 -.871316779E+02 -.871264155E+02 -.871213526E+02 -.871164964E+02 -.871118539E+02 -.871074319E+02 -.871032372E+02 -.870992760E+02 -.870955546E+02 -.870920787E+02 -.870888540E+02 -.870858855E+02 -.870831781E+02 -.870807362E+02 -.870785638E+02 -.870766645E+02 -.870750415E+02 -.870736973E+02 -.870726342E+02 -.870718539E+02 -.870713576E+02 -.870711460E+02 -.870712192E+02 -.870715770E+02 -.870722186E+02 -.870731425E+02 -.870743471E+02 -.870758300E+02 -.870775883E+02 -.870796190E+02 -.870819182E+02 -.870844819E+02 -.870873055E+02 -.870903842E+02 -.870937128E+02 -.870972855E+02 -.871010964E+02 -.871051395E+02 -.871094083E+02 -.871138960E+02 -.871185957E+02 -.871235005E+02 -.871286031E+02 -.871338963E+02 -.871393725E+02 -.871450243E+02 -.871508442E+02 -.871568245E+02 -.871629579E+02 -.871692366E+02 -.871756532E+02 -.871822002E+02 -.871888700E+02 -.871956551E+02 -.872025478E+02 -.872095399E+02 -.872166229E+02 -.872237871E+02 -.872310208E+02 -.872383097E+02 -.872456347E+02 -.872529699E+02 -.872602793E+02 -.872675120E+02 -.872745970E+02 -.872814344E+02 -.872878861E+02 -.872937627E+02 -.872988074E+02 -.873026759E+02 -.873049110E+02 -.873049110E+02
 -.873116657E+02 -.873116657E+02 -.873100825E+02 -.873073345E+02 -.873037424E+02 -.872995493E+02 -.872949385E+02 -.872900459E+02 -.872849719E+02 -.872797894E+02 -.872745510E+02 -.872692944E+02 -.872640466E+02 -.872588272E+02 -.872536506E+02 -.872485278E+02 -.872434674E+02 -.872384767E+02 -.872335624E+02 -.872287302E+02 -.872239860E+02 -.872193351E+02 -.872147831E+02 -.872103354E+02 -.872059973E+02 -.872017742E+02 -.871976714E+02 -.871936943E+02 -.871898480E+02 -.871861378E+02 -.871825688E+02 -.871791460E+02 -.871758743E+02 -.871727584E+02 -.871698030E+02 -.871670125E+02 -.871643912E+02 -.871619431E+02 -.871596720E+02 -.871575816E+02 -.871556752E+02 -.871539558E+02 -.871524263E+02 -.871510891E+02 -.871499463E+02 -.871489998E+02 -.871482512E+02 -.871477016E+02 -.871473518E+02 -.871472023E+02 -.871472533E+02 -.871475045E+02 -.871479554E+02 -.871486051E+02 -.871494522E+02 -.871504952E+02 -.871517322E+02 -.871531610E+02 -.871547789E+02 -.871565831E+02 -.871585705E+02 -.871607378E+02 -.871630811E+02 -.871655968E+02 -.871682806E+02 -.871711283E+02 -.871741353E+02 -.871772971E+02 -.871806089E+02 -.871840657E+02 -.871876625E+02 -.871913943E+02 -.871952558E+02 -.871992418E+02 -.872033472E+02 -.872075665E+02 -.872118945E+02 -.872163259E+02 -.872208554E+02 -.872254777E+02 -.872301876E+02 -.872349796E+02 -.872398484E+02 -.872447880E+02 -.872497923E+02 -.872548543E+02 -.872599656E+02 -.872651155E+02 -.872702901E+02 -.872754705E+02 -.872806303E+02 -.872857328E+02 -.872907264E+02 -.872955397E+02 -.873000747E+02 -.873041977E+02 -.873077292E+02 -.873104303E+02 -.873119864E+02 -.873119864E+02
 -.873165442E+02 -.873165442E+02 -.873155003E+02 -.873136635E+02 -.873112347E+02 -.873083730E+02 -.873052028E+02 -.873018195E+02 -.872982956E+02 -.872946848E+02 -.872910265E+02 -.872873497E+02 -.872836750E+02 -.872800175E+02 -.872763883E+02 -.872727959E+02 -.872692468E+02 -.872657465E+02 -.872622998E+02 -.872589109E+02 -.872555839E+02 -.872523228E+02 -.872491313E+02 -.872460132E+02 -.872429724E+02 -.872400125E+02 -.872371372E+02 -.872343503E+02 -.872316555E+02 -.872290562E+02 -.872265562E+02 -.872241587E+02 -.872218674E+02 -.872196854E+02 -.872176159E+02 -.872156621E+02 -.872138269E+02 -.872121131E+02 -.872105233E+02 -.872090601E+02 -.872077257E+02 -.872065223E+02 -.872054517E+02 -.872045158E+02 -.872037160E+02 -.872030535E+02 -.872025295E+02 -.872021447E+02 -.872018997E+02 -.872017948E+02 -.872018302E+02 -.872020057E+02 -.872023209E+02 -.872027751E+02 -.872033675E+02 -.872040970E+02 -.872049622E+02 -.872059617E+02 -.872070936E+02 -.872083559E+02 -.872097465E+02 -.872112631E+02 -.872129032E+02 -.872146639E+02 -.872165426E+02 -.872185361E+02 -.872206415E+02 -.872228554E+02 -.872251747E+02 -.872275958E+02 -.872301152E+02 -.872327295E+02 -.872354351E+02 -.872382282E+02 -.872411053E+02 -.872440627E+02 -.872470966E+02 -.872502034E+02 -.872533794E+02 -.872566208E+02 -.872599239E+02 -.872632850E+02 -.872667001E+02 -.872701650E+02 -.872736752E+02 -.872772254E+02 -.872808092E+02 -.872844186E+02 -.872880426E+02 -.872916668E+02 -.872952707E+02 -.872988263E+02 -.873022951E+02 -.873056242E+02 -.873087428E+02 -.873115572E+02 -.873139455E+02 -.873157513E+02 -.873167775E+02 -.873167775E+02
 -.873165442E+02 -.873165442E+02 -.873155003E+02 -.873136635E+02 -.873112347E+02 -.873083730E+02 -.873052028E+02 -.873018195E+02 -.872982956E+02 -.872946848E+02 -.872910265E+02 -.872873497E+02 -.872836750E+02 -.872800175E+02 -.872763883E+02 -.872727959E+02 -.872692468E+02 -.872657465E+02 -.872622998E+02 -.872589109E+02 -.872555839E+02 -.872523228E+02 -.872491313E+02 -.872460132E+02 -.872429724E+02 -.872400125E+02 -.872371372E+02 -.872343503E+02 -.872316555E+02 -.872290562E+02 -.872265562E+02 -.872241587E+02 -.872218674E+02 -.872196854E+02 -.872176159E+02 -.872156621E+02 -.872138269E+02 -.872121131E+02 -.872105233E+02 -.872090601E+02 -.872077257E+02 -.872065223E+02 -.872054517E+02 -.872045158E+02 -.872037160E+02 -.872030535E+02 -.872025295E+02 -.872021447E+02 -.872018997E+02 -.872017948E+02 -.872018302E+02 -.872020057E+02 -.872023209E+02 -.872027751E+02 -.872033675E+02 -.872040970E+02 -.872049622E+02 -.872059617E+02 -.872070936E+02 -.872083559E+02 -.872097465E+02 -.872112631E+02 -.872129032E+02 -.872146639E+02 -.872165426E+02 -.872185361E+02 -.872206415E+02 -.872228554E+02 -.872251747E+02 -.872275958E+02 -.872301152E+02 -.872327295E+02 -.872354351E+02 -.872382282E+02 -.872411053E+02 -.872440627E+02 -.872470966E+02 -.872502034E+02 -.872533794E+02 -.872566208E+02 -.872599239E+02 -.872632850E+02 -.872667001E+02 -.872701650E+02 -.872736752E+02 -.872772254E+02 -.872808092E+02 -.872844186E+02 -.872880426E+02 -.872916668E+02 -.872952707E+02 -.872988263E+02 -.873022951E+02 -.873056242E+02 -.873087428E+02 -.873115572E+02 -.873139455E+02 -.873157513E+02 -.873167775E+02 -.873167775E+02
