# Supplementary material for: Electrical Pacing of Cardiac Tissue Including Potassium Inward Rectification
Source: PLoS One. 2015 Jun 9;10(6):e0127837. doi: 10.1371/journal.pone.0127837 (PMC4461281; doi:10.1371/journal.pone.0127837)
Supplement: S1 Data — (ZIP) [file pone.0127837.s001.zip › All-Data/Data-with-IK1/BDT28/Vm50ms.txt]

 -.873300171E+02 -.872905246E+02 -.872890029E+02 -.872862611E+02 -.872825377E+02 -.872780260E+02 -.872728839E+02 -.872672407E+02 -.872612036E+02 -.872548629E+02 -.872482941E+02 -.872415600E+02 -.872347125E+02 -.872277944E+02 -.872208400E+02 -.872138777E+02 -.872069318E+02 -.872000230E+02 -.871931701E+02 -.871863902E+02 -.871796992E+02 -.871731112E+02 -.871666393E+02 -.871602952E+02 -.871540897E+02 -.871480327E+02 -.871421341E+02 -.871364035E+02 -.871308500E+02 -.871254833E+02 -.871203122E+02 -.871153455E+02 -.871105915E+02 -.871060584E+02 -.871017535E+02 -.870976842E+02 -.870938576E+02 -.870902803E+02 -.870869589E+02 -.870838993E+02 -.870811073E+02 -.870785879E+02 -.870763458E+02 -.870743851E+02 -.870727094E+02 -.870713218E+02 -.870702247E+02 -.870694201E+02 -.870689096E+02 -.870686938E+02 -.870687732E+02 -.870691472E+02 -.870698151E+02 -.870707752E+02 -.870720254E+02 -.870735632E+02 -.870753852E+02 -.870774877E+02 -.870798666E+02 -.870825171E+02 -.870854340E+02 -.870886117E+02 -.870920441E+02 -.870957248E+02 -.870996469E+02 -.871038035E+02 -.871081869E+02 -.871127896E+02 -.871176035E+02 -.871226204E+02 -.871278320E+02 -.871332295E+02 -.871388040E+02 -.871445466E+02 -.871504477E+02 -.871564979E+02 -.871626872E+02 -.871690053E+02 -.871754412E+02 -.871819837E+02 -.871886204E+02 -.871953381E+02 -.872021222E+02 -.872089565E+02 -.872158225E+02 -.872226994E+02 -.872295625E+02 -.872363834E+02 -.872431278E+02 -.872497549E+02 -.872562159E+02 -.872624511E+02 -.872683886E+02 -.872739407E+02 -.872790008E+02 -.872834393E+02 -.872870988E+02 -.872897882E+02 -.872912751E+02 -.872912751E+02
 -.872905246E+02 -.872905246E+02 -.872890029E+02 -.872862611E+02 -.872825377E+02 -.872780260E+02 -.872728839E+02 -.872672407E+02 -.872612036E+02 -.872548629E+02 -.872482941E+02 -.872415600E+02 -.872347125E+02 -.872277944E+02 -.872208400E+02 -.872138777E+02 -.872069318E+02 -.872000230E+02 -.871931701E+02 -.871863902E+02 -.871796992E+02 -.871731112E+02 -.871666393E+02 -.871602952E+02 -.871540897E+02 -.871480327E+02 -.871421341E+02 -.871364035E+02 -.871308500E+02 -.871254833E+02 -.871203122E+02 -.871153455E+02 -.871105915E+02 -.871060584E+02 -.871017535E+02 -.870976842E+02 -.870938576E+02 -.870902803E+02 -.870869589E+02 -.870838993E+02 -.870811073E+02 -.870785879E+02 -.870763458E+02 -.870743851E+02 -.870727094E+02 -.870713218E+02 -.870702247E+02 -.870694201E+02 -.870689096E+02 -.870686938E+02 -.870687732E+02 -.870691472E+02 -.870698151E+02 -.870707752E+02 -.870720254E+02 -.870735632E+02 -.870753852E+02 -.870774877E+02 -.870798666E+02 -.870825171E+02 -.870854340E+02 -.870886117E+02 -.870920441E+02 -.870957248E+02 -.870996469E+02 -.871038035E+02 -.871081869E+02 -.871127896E+02 -.871176035E+02 -.871226204E+02 -.871278320E+02 -.871332295E+02 -.871388040E+02 -.871445466E+02 -.871504477E+02 -.871564979E+02 -.871626872E+02 -.871690053E+02 -.871754412E+02 -.871819837E+02 -.871886204E+02 -.871953381E+02 -.872021222E+02 -.872089565E+02 -.872158225E+02 -.872226994E+02 -.872295625E+02 -.872363834E+02 -.872431278E+02 -.872497549E+02 -.872562159E+02 -.872624511E+02 -.872683886E+02 -.872739407E+02 -.872790008E+02 -.872834393E+02 -.872870988E+02 -.872897882E+02 -.872912751E+02 -.872912751E+02
 -.872824395E+02 -.872824395E+02 -.872802964E+02 -.872764877E+02 -.872713780E+02 -.872652509E+02 -.872583291E+02 -.872507897E+02 -.872427762E+02 -.872344064E+02 -.872257763E+02 -.872169637E+02 -.872080315E+02 -.871990295E+02 -.871899975E+02 -.871809685E+02 -.871719707E+02 -.871630289E+02 -.871541662E+02 -.871454037E+02 -.871367606E+02 -.871282542E+02 -.871199001E+02 -.871117124E+02 -.871037039E+02 -.870958872E+02 -.870882745E+02 -.870808781E+02 -.870737103E+02 -.870667831E+02 -.870601082E+02 -.870536968E+02 -.870475596E+02 -.870417067E+02 -.870361478E+02 -.870308926E+02 -.870259501E+02 -.870213293E+02 -.870170385E+02 -.870130859E+02 -.870094788E+02 -.870062238E+02 -.870033270E+02 -.870007937E+02 -.869986286E+02 -.869968357E+02 -.869954184E+02 -.869943793E+02 -.869937202E+02 -.869934424E+02 -.869935461E+02 -.869940308E+02 -.869948953E+02 -.869961377E+02 -.869977550E+02 -.869997438E+02 -.870021000E+02 -.870048186E+02 -.870078941E+02 -.870113203E+02 -.870150905E+02 -.870191972E+02 -.870236325E+02 -.870283880E+02 -.870334548E+02 -.870388237E+02 -.870444849E+02 -.870504285E+02 -.870566440E+02 -.870631209E+02 -.870698482E+02 -.870768149E+02 -.870840094E+02 -.870914202E+02 -.870990354E+02 -.871068429E+02 -.871148301E+02 -.871229841E+02 -.871312915E+02 -.871397383E+02 -.871483095E+02 -.871569890E+02 -.871657595E+02 -.871746016E+02 -.871834935E+02 -.871924104E+02 -.872013235E+02 -.872101990E+02 -.872189962E+02 -.872276665E+02 -.872361503E+02 -.872443746E+02 -.872522491E+02 -.872596613E+02 -.872664705E+02 -.872725001E+02 -.872775271E+02 -.872812694E+02 -.872833685E+02 -.872833685E+02
 -.872693448E+02 -.872693448E+02 -.872663806E+02 -.872611294E+02 -.872541094E+02 -.872457215E+02 -.872362786E+02 -.872260280E+02 -.872151677E+02 -.872038566E+02 -.871922222E+02 -.871803658E+02 -.871683671E+02 -.871562890E+02 -.871441817E+02 -.871320869E+02 -.871200408E+02 -.871080756E+02 -.870962211E+02 -.870845042E+02 -.870729493E+02 -.870615781E+02 -.870504102E+02 -.870394635E+02 -.870287549E+02 -.870183010E+02 -.870081181E+02 -.869982231E+02 -.869886322E+02 -.869793618E+02 -.869704273E+02 -.869618437E+02 -.869536253E+02 -.869457858E+02 -.869383385E+02 -.869312966E+02 -.869246725E+02 -.869184785E+02 -.869127263E+02 -.869074267E+02 -.869025897E+02 -.868982244E+02 -.868943392E+02 -.868909413E+02 -.868880372E+02 -.868856325E+02 -.868837318E+02 -.868823387E+02 -.868814558E+02 -.868810847E+02 -.868812258E+02 -.868818784E+02 -.868830408E+02 -.868847102E+02 -.868868828E+02 -.868895538E+02 -.868927175E+02 -.868963672E+02 -.869004953E+02 -.869050932E+02 -.869101516E+02 -.869156604E+02 -.869216088E+02 -.869279852E+02 -.869347774E+02 -.869419729E+02 -.869495584E+02 -.869575203E+02 -.869658445E+02 -.869745166E+02 -.869835218E+02 -.869928450E+02 -.870024711E+02 -.870123843E+02 -.870225688E+02 -.870330086E+02 -.870436869E+02 -.870545870E+02 -.870656913E+02 -.870769816E+02 -.870884386E+02 -.871000419E+02 -.871117692E+02 -.871235961E+02 -.871354951E+02 -.871474351E+02 -.871593796E+02 -.871712857E+02 -.871831021E+02 -.871947660E+02 -.872062005E+02 -.872173099E+02 -.872279744E+02 -.872380431E+02 -.872473242E+02 -.872555740E+02 -.872624808E+02 -.872676457E+02 -.872705566E+02 -.872705566E+02
 -.872533661E+02 -.872533661E+02 -.872494934E+02 -.872426339E+02 -.872334695E+02 -.872225291E+02 -.872102263E+02 -.871968872E+02 -.871827706E+02 -.871680830E+02 -.871529874E+02 -.871376118E+02 -.871220567E+02 -.871064014E+02 -.870907097E+02 -.870750353E+02 -.870594248E+02 -.870439199E+02 -.870285584E+02 -.870133741E+02 -.869983974E+02 -.869836554E+02 -.869691727E+02 -.869549724E+02 -.869410764E+02 -.869275067E+02 -.869142850E+02 -.869014333E+02 -.868889732E+02 -.868769256E+02 -.868653110E+02 -.868541489E+02 -.868434582E+02 -.868332572E+02 -.868235638E+02 -.868143955E+02 -.868057692E+02 -.867977013E+02 -.867902073E+02 -.867833016E+02 -.867769977E+02 -.867713077E+02 -.867662428E+02 -.867618128E+02 -.867580266E+02 -.867548915E+02 -.867524139E+02 -.867505986E+02 -.867494492E+02 -.867489677E+02 -.867491546E+02 -.867500091E+02 -.867515287E+02 -.867537099E+02 -.867565474E+02 -.867600349E+02 -.867641647E+02 -.867689278E+02 -.867743138E+02 -.867803114E+02 -.867869080E+02 -.867940900E+02 -.868018430E+02 -.868101514E+02 -.868189992E+02 -.868283692E+02 -.868382440E+02 -.868486054E+02 -.868594346E+02 -.868707125E+02 -.868824195E+02 -.868945358E+02 -.869070411E+02 -.869199150E+02 -.869331367E+02 -.869466851E+02 -.869605387E+02 -.869746755E+02 -.869890730E+02 -.870037077E+02 -.870185551E+02 -.870335890E+02 -.870487814E+02 -.870641012E+02 -.870795139E+02 -.870949802E+02 -.871104541E+02 -.871258814E+02 -.871411969E+02 -.871563211E+02 -.871711556E+02 -.871855776E+02 -.871994327E+02 -.872125252E+02 -.872246059E+02 -.872353563E+02 -.872443679E+02 -.872511158E+02 -.872549248E+02 -.872549248E+02
 -.872357067E+02 -.872357067E+02 -.872308767E+02 -.872223169E+02 -.872108803E+02 -.871972302E+02 -.871818858E+02 -.871652552E+02 -.871476613E+02 -.871293592E+02 -.871105488E+02 -.870913870E+02 -.870719968E+02 -.870524759E+02 -.870329042E+02 -.870133492E+02 -.869938694E+02 -.869745169E+02 -.869553379E+02 -.869363741E+02 -.869176622E+02 -.868992356E+02 -.868811249E+02 -.868633590E+02 -.868459662E+02 -.868289747E+02 -.868124123E+02 -.867963070E+02 -.867806862E+02 -.867655764E+02 -.867510035E+02 -.867369925E+02 -.867235678E+02 -.867107532E+02 -.866985719E+02 -.866870467E+02 -.866761997E+02 -.866660521E+02 -.866566238E+02 -.866479337E+02 -.866399991E+02 -.866328359E+02 -.866264586E+02 -.866208803E+02 -.866161124E+02 -.866121647E+02 -.866090455E+02 -.866067611E+02 -.866053161E+02 -.866047131E+02 -.866049528E+02 -.866060341E+02 -.866079539E+02 -.866107074E+02 -.866142880E+02 -.866186874E+02 -.866238953E+02 -.866299000E+02 -.866366882E+02 -.866442449E+02 -.866525538E+02 -.866615972E+02 -.866713562E+02 -.866818108E+02 -.866929398E+02 -.867047215E+02 -.867171328E+02 -.867301504E+02 -.867437501E+02 -.867579071E+02 -.867725964E+02 -.867877923E+02 -.868034691E+02 -.868196006E+02 -.868361602E+02 -.868531212E+02 -.868704563E+02 -.868881378E+02 -.869061374E+02 -.869244256E+02 -.869429717E+02 -.869617434E+02 -.869807056E+02 -.869998202E+02 -.870190443E+02 -.870383295E+02 -.870576193E+02 -.870768469E+02 -.870959318E+02 -.871147758E+02 -.871332575E+02 -.871512248E+02 -.871684864E+02 -.871847993E+02 -.871998538E+02 -.872132534E+02 -.872244888E+02 -.872329049E+02 -.872376576E+02 -.872376576E+02
 -.872169884E+02 -.872169884E+02 -.872111652E+02 -.872008408E+02 -.871870449E+02 -.871705799E+02 -.871520727E+02 -.871320157E+02 -.871107962E+02 -.870887183E+02 -.870660199E+02 -.870428875E+02 -.870194683E+02 -.869958800E+02 -.869722198E+02 -.869485700E+02 -.869250018E+02 -.869015778E+02 -.868783535E+02 -.868553780E+02 -.868326955E+02 -.868103462E+02 -.867883673E+02 -.867667950E+02 -.867456644E+02 -.867250107E+02 -.867048685E+02 -.866852724E+02 -.866662561E+02 -.866478526E+02 -.866300941E+02 -.866130118E+02 -.865966366E+02 -.865809986E+02 -.865661273E+02 -.865520516E+02 -.865387995E+02 -.865263975E+02 -.865148711E+02 -.865042441E+02 -.864945384E+02 -.864857745E+02 -.864779708E+02 -.864711439E+02 -.864653087E+02 -.864604776E+02 -.864566611E+02 -.864538675E+02 -.864521023E+02 -.864513690E+02 -.864516686E+02 -.864529995E+02 -.864553580E+02 -.864587379E+02 -.864631308E+02 -.864685259E+02 -.864749104E+02 -.864822691E+02 -.864905851E+02 -.864998394E+02 -.865100111E+02 -.865210779E+02 -.865330155E+02 -.865457988E+02 -.865594008E+02 -.865737940E+02 -.865889494E+02 -.866048373E+02 -.866214273E+02 -.866386883E+02 -.866565888E+02 -.866750969E+02 -.866941800E+02 -.867138058E+02 -.867339411E+02 -.867545528E+02 -.867756072E+02 -.867970702E+02 -.868189070E+02 -.868410815E+02 -.868635564E+02 -.868862922E+02 -.869092466E+02 -.869323736E+02 -.869556216E+02 -.869789323E+02 -.870022379E+02 -.870254584E+02 -.870484974E+02 -.870712372E+02 -.870935323E+02 -.871152004E+02 -.871360119E+02 -.871556755E+02 -.871738190E+02 -.871899660E+02 -.872035041E+02 -.872136451E+02 -.872193720E+02 -.872193720E+02
 -.871975086E+02 -.871975086E+02 -.871906606E+02 -.871785171E+02 -.871622902E+02 -.871429233E+02 -.871211538E+02 -.870975584E+02 -.870725891E+02 -.870465996E+02 -.870198664E+02 -.869926069E+02 -.869649933E+02 -.869371649E+02 -.869092369E+02 -.868813067E+02 -.868534583E+02 -.868257652E+02 -.867982919E+02 -.867710960E+02 -.867442290E+02 -.867177390E+02 -.866916709E+02 -.866660685E+02 -.866409748E+02 -.866164324E+02 -.865924835E+02 -.865691697E+02 -.865465322E+02 -.865246110E+02 -.865034456E+02 -.864830745E+02 -.864635360E+02 -.864448674E+02 -.864271056E+02 -.864102865E+02 -.863944446E+02 -.863796131E+02 -.863658237E+02 -.863531058E+02 -.863414871E+02 -.863309931E+02 -.863216471E+02 -.863134699E+02 -.863064802E+02 -.863006937E+02 -.862961236E+02 -.862927800E+02 -.862906702E+02 -.862897983E+02 -.862901658E+02 -.862917706E+02 -.862946081E+02 -.862986706E+02 -.863039474E+02 -.863104251E+02 -.863180875E+02 -.863269157E+02 -.863368884E+02 -.863479817E+02 -.863601696E+02 -.863734240E+02 -.863877150E+02 -.864030108E+02 -.864192782E+02 -.864364826E+02 -.864545882E+02 -.864735582E+02 -.864933549E+02 -.865139400E+02 -.865352745E+02 -.865573192E+02 -.865800344E+02 -.866033801E+02 -.866273163E+02 -.866518024E+02 -.866767979E+02 -.867022613E+02 -.867281507E+02 -.867544231E+02 -.867810338E+02 -.868079359E+02 -.868350792E+02 -.868624092E+02 -.868898655E+02 -.869173793E+02 -.869448714E+02 -.869722478E+02 -.869993960E+02 -.870261782E+02 -.870524244E+02 -.870779215E+02 -.871024010E+02 -.871255220E+02 -.871468490E+02 -.871658241E+02 -.871817300E+02 -.871936424E+02 -.872003687E+02 -.872003687E+02
 -.871773950E+02 -.871773950E+02 -.871694921E+02 -.871554788E+02 -.871367528E+02 -.871144022E+02 -.870892749E+02 -.870620328E+02 -.870331931E+02 -.870031595E+02 -.869722483E+02 -.869407086E+02 -.869087392E+02 -.868765013E+02 -.868441286E+02 -.868117337E+02 -.867794134E+02 -.867472518E+02 -.867153230E+02 -.866836931E+02 -.866524224E+02 -.866215669E+02 -.865911803E+02 -.865613147E+02 -.865320215E+02 -.865033516E+02 -.864753552E+02 -.864480822E+02 -.864215816E+02 -.863959018E+02 -.863710905E+02 -.863471949E+02 -.863242616E+02 -.863023365E+02 -.862814646E+02 -.862616900E+02 -.862430552E+02 -.862256008E+02 -.862093656E+02 -.861943862E+02 -.861806968E+02 -.861683289E+02 -.861573115E+02 -.861476706E+02 -.861394292E+02 -.861326070E+02 -.861272203E+02 -.861232816E+02 -.861208000E+02 -.861197808E+02 -.861202255E+02 -.861221319E+02 -.861254943E+02 -.861303028E+02 -.861365445E+02 -.861442026E+02 -.861532570E+02 -.861636842E+02 -.861754578E+02 -.861885482E+02 -.862029233E+02 -.862185484E+02 -.862353864E+02 -.862533983E+02 -.862725432E+02 -.862927785E+02 -.863140603E+02 -.863363436E+02 -.863595823E+02 -.863837297E+02 -.864087385E+02 -.864345610E+02 -.864611492E+02 -.864884551E+02 -.865164302E+02 -.865450262E+02 -.865741945E+02 -.866038859E+02 -.866340508E+02 -.866646384E+02 -.866955962E+02 -.867268693E+02 -.867583995E+02 -.867901233E+02 -.868219710E+02 -.868538633E+02 -.868857089E+02 -.869174001E+02 -.869488076E+02 -.869797736E+02 -.870101029E+02 -.870395515E+02 -.870678113E+02 -.870944912E+02 -.871190913E+02 -.871409709E+02 -.871593059E+02 -.871730341E+02 -.871807841E+02 -.871807841E+02
 -.871566928E+02 -.871566928E+02 -.871477060E+02 -.871317722E+02 -.871104794E+02 -.870850613E+02 -.870564779E+02 -.870254766E+02 -.869926405E+02 -.869584247E+02 -.869231861E+02 -.868872068E+02 -.868507127E+02 -.868138875E+02 -.867768831E+02 -.867398274E+02 -.867028297E+02 -.866659851E+02 -.866293774E+02 -.865930820E+02 -.865571683E+02 -.865217015E+02 -.864867444E+02 -.864523582E+02 -.864186034E+02 -.863855398E+02 -.863532266E+02 -.863217228E+02 -.862910865E+02 -.862613756E+02 -.862326476E+02 -.862049593E+02 -.861783671E+02 -.861529269E+02 -.861286931E+02 -.861057194E+02 -.860840572E+02 -.860637563E+02 -.860448641E+02 -.860274253E+02 -.860114820E+02 -.859970731E+02 -.859842342E+02 -.859729975E+02 -.859633913E+02 -.859554397E+02 -.859491630E+02 -.859445766E+02 -.859416918E+02 -.859405152E+02 -.859410486E+02 -.859432894E+02 -.859472305E+02 -.859528599E+02 -.859601614E+02 -.859691144E+02 -.859796942E+02 -.859918717E+02 -.860056145E+02 -.860208862E+02 -.860376473E+02 -.860558552E+02 -.860754647E+02 -.860964278E+02 -.861186947E+02 -.861422135E+02 -.861669308E+02 -.861927918E+02 -.862197409E+02 -.862477216E+02 -.862766769E+02 -.863065495E+02 -.863372820E+02 -.863688169E+02 -.864010968E+02 -.864340643E+02 -.864676619E+02 -.865018321E+02 -.865365167E+02 -.865716565E+02 -.866071907E+02 -.866430562E+02 -.866791858E+02 -.867155073E+02 -.867519410E+02 -.867883970E+02 -.868247720E+02 -.868609441E+02 -.868967672E+02 -.869320633E+02 -.869666119E+02 -.870001376E+02 -.870322925E+02 -.870626344E+02 -.870905986E+02 -.871154603E+02 -.871362868E+02 -.871518756E+02 -.871606737E+02 -.871606737E+02
 -.871354124E+02 -.871354124E+02 -.871253130E+02 -.871074080E+02 -.870834779E+02 -.870549045E+02 -.870227606E+02 -.869878805E+02 -.869509140E+02 -.869123689E+02 -.868726438E+02 -.868320547E+02 -.867908549E+02 -.867492503E+02 -.867074111E+02 -.866654800E+02 -.866235792E+02 -.865818146E+02 -.865402804E+02 -.864990618E+02 -.864582380E+02 -.864178842E+02 -.863780728E+02 -.863388749E+02 -.863003606E+02 -.862625997E+02 -.862256614E+02 -.861896149E+02 -.861545290E+02 -.861204724E+02 -.860875137E+02 -.860557211E+02 -.860251625E+02 -.859959050E+02 -.859680144E+02 -.859415552E+02 -.859165902E+02 -.858931794E+02 -.858713807E+02 -.858512487E+02 -.858328348E+02 -.858161867E+02 -.858013482E+02 -.857883586E+02 -.857772528E+02 -.857680606E+02 -.857608066E+02 -.857555100E+02 -.857521847E+02 -.857508388E+02 -.857514747E+02 -.857540892E+02 -.857586735E+02 -.857652130E+02 -.857736877E+02 -.857840723E+02 -.857963363E+02 -.858104442E+02 -.858263560E+02 -.858440275E+02 -.858634101E+02 -.858844519E+02 -.859070976E+02 -.859312891E+02 -.859569655E+02 -.859840640E+02 -.860125200E+02 -.860422674E+02 -.860732393E+02 -.861053677E+02 -.861385844E+02 -.861728212E+02 -.862080098E+02 -.862440819E+02 -.862809699E+02 -.863186063E+02 -.863569240E+02 -.863958558E+02 -.864353344E+02 -.864752915E+02 -.865156576E+02 -.865563605E+02 -.865973241E+02 -.866384669E+02 -.866796991E+02 -.867209202E+02 -.867620144E+02 -.868028459E+02 -.868432517E+02 -.868830334E+02 -.869219453E+02 -.869596803E+02 -.869958504E+02 -.870299622E+02 -.870613849E+02 -.870893088E+02 -.871126911E+02 -.871301868E+02 -.871400581E+02 -.871400581E+02
 -.871135544E+02 -.871135544E+02 -.871023143E+02 -.870823859E+02 -.870557454E+02 -.870239241E+02 -.869881093E+02 -.869492232E+02 -.869079840E+02 -.868649531E+02 -.868205720E+02 -.867751905E+02 -.867290894E+02 -.866824967E+02 -.866356002E+02 -.865885575E+02 -.865415034E+02 -.864945554E+02 -.864478181E+02 -.864013874E+02 -.863553530E+02 -.863098001E+02 -.862648118E+02 -.862204697E+02 -.861768545E+02 -.861340469E+02 -.860921273E+02 -.860511768E+02 -.860112761E+02 -.859725068E+02 -.859349503E+02 -.858986880E+02 -.858638010E+02 -.858303697E+02 -.857984734E+02 -.857681897E+02 -.857395943E+02 -.857127602E+02 -.856877575E+02 -.856646530E+02 -.856435092E+02 -.856243847E+02 -.856073329E+02 -.855924021E+02 -.855796350E+02 -.855690681E+02 -.855607318E+02 -.855546499E+02 -.855508392E+02 -.855493099E+02 -.855500651E+02 -.855531009E+02 -.855584063E+02 -.855659634E+02 -.855757478E+02 -.855877283E+02 -.856018675E+02 -.856181219E+02 -.856364427E+02 -.856567754E+02 -.856790612E+02 -.857032364E+02 -.857292340E+02 -.857569830E+02 -.857864100E+02 -.858174390E+02 -.858499918E+02 -.858839892E+02 -.859193506E+02 -.859559950E+02 -.859938411E+02 -.860328077E+02 -.860728139E+02 -.861137796E+02 -.861556252E+02 -.861982719E+02 -.862416418E+02 -.862856572E+02 -.863302407E+02 -.863753143E+02 -.864207990E+02 -.864666132E+02 -.865126716E+02 -.865588829E+02 -.866051474E+02 -.866513536E+02 -.866973736E+02 -.867430574E+02 -.867882254E+02 -.868326588E+02 -.868760868E+02 -.869181706E+02 -.869584819E+02 -.869964758E+02 -.870314550E+02 -.870625237E+02 -.870885279E+02 -.871079779E+02 -.871189482E+02 -.871189482E+02
 -.870911243E+02 -.870911243E+02 -.870787156E+02 -.870567106E+02 -.870272840E+02 -.869921183E+02 -.869525169E+02 -.869094918E+02 -.868638306E+02 -.868161493E+02 -.867669322E+02 -.867165634E+02 -.866653504E+02 -.866135427E+02 -.865613456E+02 -.865089314E+02 -.864564475E+02 -.864040230E+02 -.863517738E+02 -.862998067E+02 -.862482221E+02 -.861971162E+02 -.861465833E+02 -.860967160E+02 -.860476069E+02 -.859993487E+02 -.859520349E+02 -.859057596E+02 -.858606180E+02 -.858167059E+02 -.857741198E+02 -.857329566E+02 -.856933129E+02 -.856552849E+02 -.856189677E+02 -.855844549E+02 -.855518378E+02 -.855212049E+02 -.854926414E+02 -.854662285E+02 -.854420427E+02 -.854201554E+02 -.854006322E+02 -.853835322E+02 -.853689079E+02 -.853568041E+02 -.853472584E+02 -.853402998E+02 -.853359495E+02 -.853342199E+02 -.853351148E+02 -.853386294E+02 -.853447504E+02 -.853534558E+02 -.853647153E+02 -.853784909E+02 -.853947364E+02 -.854133988E+02 -.854344178E+02 -.854577273E+02 -.854832549E+02 -.855109235E+02 -.855406510E+02 -.855723518E+02 -.856059364E+02 -.856413133E+02 -.856783883E+02 -.857170661E+02 -.857572503E+02 -.857988442E+02 -.858417511E+02 -.858858749E+02 -.859311203E+02 -.859773931E+02 -.860246004E+02 -.860726507E+02 -.861214537E+02 -.861709202E+02 -.862209619E+02 -.862714902E+02 -.863224160E+02 -.863736481E+02 -.864250913E+02 -.864766447E+02 -.865281984E+02 -.865796302E+02 -.866308000E+02 -.866815440E+02 -.867316661E+02 -.867809275E+02 -.868290325E+02 -.868756109E+02 -.869201942E+02 -.869621858E+02 -.870008216E+02 -.870351193E+02 -.870638120E+02 -.870852639E+02 -.870973589E+02 -.870973589E+02
 -.870681412E+02 -.870681412E+02 -.870545362E+02 -.870304012E+02 -.869981114E+02 -.869595028E+02 -.869159968E+02 -.868686961E+02 -.868184589E+02 -.867659558E+02 -.867117141E+02 -.866561512E+02 -.865996008E+02 -.865423334E+02 -.864845711E+02 -.864265005E+02 -.863682819E+02 -.863100562E+02 -.862519506E+02 -.861940830E+02 -.861365650E+02 -.860795043E+02 -.860230067E+02 -.859671771E+02 -.859121210E+02 -.858579447E+02 -.858047563E+02 -.857526652E+02 -.857017829E+02 -.856522219E+02 -.856040964E+02 -.855575213E+02 -.855126117E+02 -.854694826E+02 -.854282482E+02 -.853890211E+02 -.853519118E+02 -.853170276E+02 -.852844721E+02 -.852543444E+02 -.852267380E+02 -.852017403E+02 -.851794316E+02 -.851598849E+02 -.851431644E+02 -.851293258E+02 -.851184152E+02 -.851104686E+02 -.851055122E+02 -.851035614E+02 -.851046209E+02 -.851086850E+02 -.851157371E+02 -.851257502E+02 -.851386871E+02 -.851545005E+02 -.851731341E+02 -.851945222E+02 -.852185913E+02 -.852452598E+02 -.852744397E+02 -.853060363E+02 -.853399499E+02 -.853760761E+02 -.854143070E+02 -.854545313E+02 -.854966359E+02 -.855405062E+02 -.855860269E+02 -.856330826E+02 -.856815587E+02 -.857313414E+02 -.857823186E+02 -.858343800E+02 -.858874174E+02 -.859413248E+02 -.859959984E+02 -.860513361E+02 -.861072376E+02 -.861636031E+02 -.862203327E+02 -.862773250E+02 -.863344752E+02 -.863916723E+02 -.864487967E+02 -.865057153E+02 -.865622765E+02 -.866183029E+02 -.866735827E+02 -.867278573E+02 -.867808069E+02 -.868320302E+02 -.868810189E+02 -.869271250E+02 -.869695177E+02 -.870071275E+02 -.870385744E+02 -.870620744E+02 -.870753190E+02 -.870753190E+02
 -.870446450E+02 -.870446450E+02 -.870298166E+02 -.870034991E+02 -.869682701E+02 -.869261212E+02 -.868785931E+02 -.868268800E+02 -.867719107E+02 -.867144106E+02 -.866549487E+02 -.865939748E+02 -.865318480E+02 -.864688585E+02 -.864052450E+02 -.863412081E+02 -.862769205E+02 -.862125346E+02 -.861481892E+02 -.860840131E+02 -.860201293E+02 -.859566572E+02 -.858937150E+02 -.858314208E+02 -.857698944E+02 -.857092574E+02 -.856496342E+02 -.855911521E+02 -.855339410E+02 -.854781332E+02 -.854238634E+02 -.853712678E+02 -.853204836E+02 -.852716485E+02 -.852248996E+02 -.851803728E+02 -.851382019E+02 -.850985175E+02 -.850614458E+02 -.850271078E+02 -.849956183E+02 -.849670845E+02 -.849416055E+02 -.849192711E+02 -.849001610E+02 -.848843438E+02 -.848718769E+02 -.848628050E+02 -.848571605E+02 -.848549627E+02 -.848562177E+02 -.848609182E+02 -.848690437E+02 -.848805609E+02 -.848954235E+02 -.849135734E+02 -.849349406E+02 -.849594443E+02 -.849869937E+02 -.850174887E+02 -.850508208E+02 -.850868744E+02 -.851255275E+02 -.851666530E+02 -.852101194E+02 -.852557925E+02 -.853035355E+02 -.853532107E+02 -.854046800E+02 -.854578059E+02 -.855124522E+02 -.855684845E+02 -.856257712E+02 -.856841832E+02 -.857435949E+02 -.858038840E+02 -.858649312E+02 -.859266206E+02 -.859888386E+02 -.860514735E+02 -.861144142E+02 -.861775488E+02 -.862407625E+02 -.863039349E+02 -.863669365E+02 -.864296241E+02 -.864918351E+02 -.865533794E+02 -.866140300E+02 -.866735099E+02 -.867314755E+02 -.867874954E+02 -.868410226E+02 -.868913582E+02 -.869376050E+02 -.869786066E+02 -.870128695E+02 -.870384610E+02 -.870528781E+02 -.870528781E+02
 -.870207024E+02 -.870207024E+02 -.870046252E+02 -.869760756E+02 -.869378360E+02 -.868920544E+02 -.868403913E+02 -.867841326E+02 -.867242774E+02 -.866616040E+02 -.865967222E+02 -.865301128E+02 -.864621588E+02 -.863931691E+02 -.863233981E+02 -.862530594E+02 -.861823376E+02 -.861113964E+02 -.860403850E+02 -.859694434E+02 -.858987057E+02 -.858283033E+02 -.857583674E+02 -.856890305E+02 -.856204277E+02 -.855526982E+02 -.854859847E+02 -.854204347E+02 -.853561996E+02 -.852934348E+02 -.852322990E+02 -.851729538E+02 -.851155628E+02 -.850602912E+02 -.850073040E+02 -.849567658E+02 -.849088391E+02 -.848636828E+02 -.848214517E+02 -.847822941E+02 -.847463513E+02 -.847137558E+02 -.846846300E+02 -.846590855E+02 -.846372211E+02 -.846191224E+02 -.846048609E+02 -.845944926E+02 -.845880579E+02 -.845855810E+02 -.845870694E+02 -.845925144E+02 -.846018903E+02 -.846151557E+02 -.846322529E+02 -.846531096E+02 -.846776388E+02 -.847057404E+02 -.847373016E+02 -.847721988E+02 -.848102982E+02 -.848514575E+02 -.848955271E+02 -.849423515E+02 -.849917707E+02 -.850436213E+02 -.850977380E+02 -.851539550E+02 -.852121066E+02 -.852720287E+02 -.853335595E+02 -.853965405E+02 -.854608168E+02 -.855262379E+02 -.855926583E+02 -.856599369E+02 -.857279377E+02 -.857965290E+02 -.858655833E+02 -.859349761E+02 -.860045847E+02 -.860742868E+02 -.861439577E+02 -.862134679E+02 -.862826789E+02 -.863514382E+02 -.864195730E+02 -.864868817E+02 -.865531235E+02 -.866180039E+02 -.866811574E+02 -.867421237E+02 -.868003181E+02 -.868549922E+02 -.869051835E+02 -.869496496E+02 -.869867837E+02 -.870145044E+02 -.870301136E+02 -.870301136E+02
 -.869964134E+02 -.869964134E+02 -.869790652E+02 -.869482407E+02 -.869069275E+02 -.868574303E+02 -.868015290E+02 -.867406003E+02 -.866757113E+02 -.866076921E+02 -.865371908E+02 -.864647173E+02 -.863906765E+02 -.863153950E+02 -.862391409E+02 -.861621400E+02 -.860845872E+02 -.860066563E+02 -.859285063E+02 -.858502873E+02 -.857721443E+02 -.856942209E+02 -.856166617E+02 -.855396144E+02 -.854632313E+02 -.853876703E+02 -.853130953E+02 -.852396767E+02 -.851675906E+02 -.850970192E+02 -.850281500E+02 -.849611747E+02 -.848962891E+02 -.848336913E+02 -.847735810E+02 -.847161578E+02 -.846616198E+02 -.846101618E+02 -.845619738E+02 -.845172390E+02 -.844761322E+02 -.844388179E+02 -.844054488E+02 -.843761639E+02 -.843510871E+02 -.843303258E+02 -.843139695E+02 -.843020890E+02 -.842947349E+02 -.842919379E+02 -.842937078E+02 -.843000332E+02 -.843108824E+02 -.843262030E+02 -.843459230E+02 -.843699515E+02 -.843981798E+02 -.844304826E+02 -.844667195E+02 -.845067365E+02 -.845503676E+02 -.845974368E+02 -.846477596E+02 -.847011448E+02 -.847573966E+02 -.848163159E+02 -.848777021E+02 -.849413547E+02 -.850070747E+02 -.850746658E+02 -.851439359E+02 -.852146974E+02 -.852867688E+02 -.853599745E+02 -.854341460E+02 -.855091214E+02 -.855847459E+02 -.856608709E+02 -.857373538E+02 -.858140569E+02 -.858908459E+02 -.859675880E+02 -.860441496E+02 -.861203928E+02 -.861961709E+02 -.862713237E+02 -.863456698E+02 -.864189978E+02 -.864910545E+02 -.865615302E+02 -.866300391E+02 -.866960943E+02 -.867590753E+02 -.868181860E+02 -.868724005E+02 -.869203920E+02 -.869604420E+02 -.869903213E+02 -.870071374E+02 -.870071374E+02
 -.869719196E+02 -.869719196E+02 -.869532840E+02 -.869201520E+02 -.868757158E+02 -.868224354E+02 -.867622084E+02 -.866964993E+02 -.866264412E+02 -.865529126E+02 -.864765973E+02 -.863980317E+02 -.863176404E+02 -.862357649E+02 -.861526851E+02 -.860686367E+02 -.859838232E+02 -.858984264E+02 -.858126135E+02 -.857265435E+02 -.856403716E+02 -.855542529E+02 -.854683458E+02 -.853828138E+02 -.852978275E+02 -.852135657E+02 -.851302157E+02 -.850479736E+02 -.849670445E+02 -.848876419E+02 -.848099870E+02 -.847343081E+02 -.846608395E+02 -.845898202E+02 -.845214921E+02 -.844560986E+02 -.843938825E+02 -.843350836E+02 -.842799369E+02 -.842286698E+02 -.841815004E+02 -.841386346E+02 -.841002639E+02 -.840665634E+02 -.840376896E+02 -.840137783E+02 -.839949430E+02 -.839812734E+02 -.839728343E+02 -.839696645E+02 -.839717765E+02 -.839791563E+02 -.839917634E+02 -.840095317E+02 -.840323699E+02 -.840601630E+02 -.840927738E+02 -.841300442E+02 -.841717977E+02 -.842178411E+02 -.842679670E+02 -.843219560E+02 -.843795790E+02 -.844405999E+02 -.845047773E+02 -.845718676E+02 -.846416261E+02 -.847138098E+02 -.847881789E+02 -.848644982E+02 -.849425389E+02 -.850220793E+02 -.851029064E+02 -.851848158E+02 -.852676128E+02 -.853511123E+02 -.854351386E+02 -.855195251E+02 -.856041136E+02 -.856887529E+02 -.857732973E+02 -.858576047E+02 -.859415332E+02 -.860249380E+02 -.861076666E+02 -.861895525E+02 -.862704080E+02 -.863500141E+02 -.864281083E+02 -.865043680E+02 -.865783899E+02 -.866496631E+02 -.867175342E+02 -.867811625E+02 -.868394612E+02 -.868910222E+02 -.869340174E+02 -.869660727E+02 -.869841034E+02 -.869841034E+02
 -.869474131E+02 -.869474131E+02 -.869274822E+02 -.868920253E+02 -.868444360E+02 -.867873269E+02 -.867227089E+02 -.866521310E+02 -.865767878E+02 -.864976024E+02 -.864152907E+02 -.863304119E+02 -.862434069E+02 -.861546288E+02 -.860643663E+02 -.859728615E+02 -.858803234E+02 -.857869390E+02 -.856928814E+02 -.855983162E+02 -.855034071E+02 -.854083199E+02 -.853132261E+02 -.852183054E+02 -.851237474E+02 -.850297531E+02 -.849365356E+02 -.848443205E+02 -.847533456E+02 -.846638611E+02 -.845761284E+02 -.844904197E+02 -.844070162E+02 -.843262071E+02 -.842482871E+02 -.841735544E+02 -.841023081E+02 -.840348457E+02 -.839714599E+02 -.839124357E+02 -.838580472E+02 -.838085545E+02 -.837642006E+02 -.837252082E+02 -.836917770E+02 -.836640806E+02 -.836422647E+02 -.836264444E+02 -.836167031E+02 -.836130909E+02 -.836156241E+02 -.836242847E+02 -.836390210E+02 -.836597480E+02 -.836863489E+02 -.837186765E+02 -.837565555E+02 -.837997846E+02 -.838481394E+02 -.839013752E+02 -.839592303E+02 -.840214289E+02 -.840876843E+02 -.841577022E+02 -.842311837E+02 -.843078283E+02 -.843873364E+02 -.844694120E+02 -.845537650E+02 -.846401129E+02 -.847281829E+02 -.848177129E+02 -.849084529E+02 -.850001654E+02 -.850926263E+02 -.851856246E+02 -.852789622E+02 -.853724537E+02 -.854659249E+02 -.855592119E+02 -.856521587E+02 -.857446150E+02 -.858364332E+02 -.859274638E+02 -.860175507E+02 -.861065245E+02 -.861941943E+02 -.862803371E+02 -.863646840E+02 -.864469034E+02 -.865265784E+02 -.866031777E+02 -.866760192E+02 -.867442211E+02 -.868066402E+02 -.868617907E+02 -.869077398E+02 -.869419724E+02 -.869612160E+02 -.869612160E+02
 -.869231469E+02 -.869231469E+02 -.869019247E+02 -.868641458E+02 -.868134000E+02 -.867524462E+02 -.866834030E+02 -.866078982E+02 -.865271823E+02 -.864422178E+02 -.863537477E+02 -.862623491E+02 -.861684745E+02 -.860724840E+02 -.859746701E+02 -.858752768E+02 -.857745143E+02 -.856725706E+02 -.855696206E+02 -.854658335E+02 -.853613784E+02 -.852564298E+02 -.851511704E+02 -.850457952E+02 -.849405129E+02 -.848355476E+02 -.847311403E+02 -.846275490E+02 -.845250493E+02 -.844239336E+02 -.843245114E+02 -.842271073E+02 -.841320603E+02 -.840397215E+02 -.839504517E+02 -.838646188E+02 -.837825942E+02 -.837047498E+02 -.836314537E+02 -.835630667E+02 -.834999372E+02 -.834423977E+02 -.833907602E+02 -.833453115E+02 -.833063099E+02 -.832739808E+02 -.832485134E+02 -.832300578E+02 -.832187230E+02 -.832145744E+02 -.832176336E+02 -.832278773E+02 -.832452383E+02 -.832696058E+02 -.833008281E+02 -.833387142E+02 -.833830368E+02 -.834335361E+02 -.834899232E+02 -.835518845E+02 -.836190857E+02 -.836911761E+02 -.837677934E+02 -.838485677E+02 -.839331252E+02 -.840210929E+02 -.841121013E+02 -.842057881E+02 -.843018009E+02 -.843997994E+02 -.844994578E+02 -.846004662E+02 -.847025314E+02 -.848053784E+02 -.849087501E+02 -.850124075E+02 -.851161294E+02 -.852197113E+02 -.853229640E+02 -.854257123E+02 -.855277922E+02 -.856290485E+02 -.857293304E+02 -.858284879E+02 -.859263653E+02 -.860227944E+02 -.861175857E+02 -.862105165E+02 -.863013169E+02 -.863896508E+02 -.864750925E+02 -.865570959E+02 -.866349549E+02 -.867077525E+02 -.867742944E+02 -.868330230E+02 -.868819069E+02 -.869182966E+02 -.869387392E+02 -.869387392E+02
 -.868994457E+02 -.868994457E+02 -.868769518E+02 -.868368809E+02 -.867830095E+02 -.867182339E+02 -.866447727E+02 -.865643239E+02 -.864781870E+02 -.863873570E+02 -.862925972E+02 -.861944959E+02 -.860935107E+02 -.859900021E+02 -.858842600E+02 -.857765237E+02 -.856669981E+02 -.855558662E+02 -.854432991E+02 -.853294639E+02 -.852145308E+02 -.850986781E+02 -.849820968E+02 -.848649942E+02 -.847475964E+02 -.846301504E+02 -.845129261E+02 -.843962167E+02 -.842803397E+02 -.841656369E+02 -.840524737E+02 -.839412384E+02 -.838323407E+02 -.837262090E+02 -.836232879E+02 -.835240344E+02 -.834289144E+02 -.833383975E+02 -.832529523E+02 -.831730408E+02 -.830991124E+02 -.830315984E+02 -.829709052E+02 -.829174086E+02 -.828714482E+02 -.828333214E+02 -.828032786E+02 -.827815193E+02 -.827681880E+02 -.827633723E+02 -.827671010E+02 -.827793434E+02 -.828000102E+02 -.828289550E+02 -.828659764E+02 -.829108222E+02 -.829631929E+02 -.830227473E+02 -.830891076E+02 -.831618651E+02 -.832405868E+02 -.833248210E+02 -.834141038E+02 -.835079644E+02 -.836059311E+02 -.837075363E+02 -.838123209E+02 -.839198387E+02 -.840296594E+02 -.841413721E+02 -.842545869E+02 -.843689374E+02 -.844840811E+02 -.845997006E+02 -.847155032E+02 -.848312208E+02 -.849466092E+02 -.850614463E+02 -.851755307E+02 -.852886793E+02 -.854007242E+02 -.855115100E+02 -.856208884E+02 -.857287142E+02 -.858348382E+02 -.859390995E+02 -.860413161E+02 -.861412723E+02 -.862387032E+02 -.863332752E+02 -.864245603E+02 -.865120041E+02 -.865948838E+02 -.866722541E+02 -.867428769E+02 -.868051312E+02 -.868568953E+02 -.868953948E+02 -.869170066E+02 -.869170066E+02
 -.868767189E+02 -.868767189E+02 -.868529928E+02 -.868106936E+02 -.867537711E+02 -.866852468E+02 -.866074276E+02 -.865220718E+02 -.864305182E+02 -.863337848E+02 -.862326463E+02 -.861276937E+02 -.860193806E+02 -.859080589E+02 -.857940065E+02 -.856774493E+02 -.855585779E+02 -.854375613E+02 -.853145579E+02 -.851897247E+02 -.850632246E+02 -.849352326E+02 -.848059410E+02 -.846755638E+02 -.845443400E+02 -.844125367E+02 -.842804514E+02 -.841484138E+02 -.840167869E+02 -.838859679E+02 -.837563883E+02 -.836285125E+02 -.835028371E+02 -.833798877E+02 -.832602163E+02 -.831443964E+02 -.830330183E+02 -.829266832E+02 -.828259958E+02 -.827315576E+02 -.826439580E+02 -.825637665E+02 -.824915231E+02 -.824277300E+02 -.823728430E+02 -.823272630E+02 -.822913291E+02 -.822653119E+02 -.822494081E+02 -.822437371E+02 -.822483384E+02 -.822631706E+02 -.822881124E+02 -.823229651E+02 -.823674561E+02 -.824212444E+02 -.824839270E+02 -.825550462E+02 -.826340975E+02 -.827205386E+02 -.828137982E+02 -.829132842E+02 -.830183931E+02 -.831285176E+02 -.832430544E+02 -.833614109E+02 -.834830112E+02 -.836073015E+02 -.837337539E+02 -.838618703E+02 -.839911843E+02 -.841212632E+02 -.842517089E+02 -.843821577E+02 -.845122803E+02 -.846417806E+02 -.847703941E+02 -.848978854E+02 -.850240466E+02 -.851486932E+02 -.852716612E+02 -.853928024E+02 -.855119796E+02 -.856290609E+02 -.857439123E+02 -.858563892E+02 -.859663258E+02 -.860735220E+02 -.861777268E+02 -.862786175E+02 -.863757729E+02 -.864686390E+02 -.865564852E+02 -.866383471E+02 -.867129529E+02 -.867786284E+02 -.868331731E+02 -.868737006E+02 -.868964324E+02 -.868964324E+02
 -.868554726E+02 -.868554726E+02 -.868305780E+02 -.867861563E+02 -.867263118E+02 -.866541745E+02 -.865721247E+02 -.864819681E+02 -.863850694E+02 -.862824582E+02 -.861749086E+02 -.860630024E+02 -.859471771E+02 -.858277640E+02 -.857050166E+02 -.855791345E+02 -.854502812E+02 -.853185985E+02 -.851842193E+02 -.850472772E+02 -.849079146E+02 -.847662908E+02 -.846225873E+02 -.844770139E+02 -.843298128E+02 -.841812634E+02 -.840316857E+02 -.838814431E+02 -.837309455E+02 -.835806506E+02 -.834310650E+02 -.832827442E+02 -.831362918E+02 -.829923566E+02 -.828516297E+02 -.827148389E+02 -.825827429E+02 -.824561230E+02 -.823357742E+02 -.822224945E+02 -.821170735E+02 -.820202799E+02 -.819328485E+02 -.818554670E+02 -.817887629E+02 -.817332914E+02 -.816895236E+02 -.816578368E+02 -.816385064E+02 -.816316997E+02 -.816374722E+02 -.816557664E+02 -.816864130E+02 -.817291345E+02 -.817835515E+02 -.818491907E+02 -.819254949E+02 -.820118343E+02 -.821075189E+02 -.822118115E+02 -.823239410E+02 -.824431154E+02 -.825685341E+02 -.826993994E+02 -.828349276E+02 -.829743573E+02 -.831169581E+02 -.832620367E+02 -.834089416E+02 -.835570673E+02 -.837058561E+02 -.838547998E+02 -.840034391E+02 -.841513636E+02 -.842982096E+02 -.844436580E+02 -.845874317E+02 -.847292919E+02 -.848690345E+02 -.850064858E+02 -.851414979E+02 -.852739430E+02 -.854037081E+02 -.855306875E+02 -.856547752E+02 -.857758555E+02 -.858937913E+02 -.860084101E+02 -.861194865E+02 -.862267205E+02 -.863297087E+02 -.864279091E+02 -.865205948E+02 -.866067944E+02 -.866852149E+02 -.867541423E+02 -.868113125E+02 -.868537439E+02 -.868775220E+02 -.868775220E+02
 -.868363224E+02 -.868363224E+02 -.868103527E+02 -.867639656E+02 -.867013951E+02 -.866258579E+02 -.865397891E+02 -.864450237E+02 -.863429369E+02 -.862345537E+02 -.861206323E+02 -.860017297E+02 -.858782515E+02 -.857504913E+02 -.856186617E+02 -.854829180E+02 -.853433778E+02 -.852001370E+02 -.850532827E+02 -.849029044E+02 -.847491036E+02 -.845920023E+02 -.844317506E+02 -.842685339E+02 -.841025793E+02 -.839341620E+02 -.837636107E+02 -.835913132E+02 -.834177210E+02 -.832433532E+02 -.830687994E+02 -.828947217E+02 -.827218548E+02 -.825510047E+02 -.823830453E+02 -.822189128E+02 -.820595982E+02 -.819061368E+02 -.817595957E+02 -.816210591E+02 -.814916114E+02 -.813723184E+02 -.812642080E+02 -.811682494E+02 -.810853332E+02 -.810162514E+02 -.809616798E+02 -.809221614E+02 -.808980938E+02 -.808897191E+02 -.808971181E+02 -.809202079E+02 -.809587441E+02 -.810123270E+02 -.810804110E+02 -.811623183E+02 -.812572544E+02 -.813643263E+02 -.814825624E+02 -.816109322E+02 -.817483672E+02 -.818937805E+02 -.820460850E+02 -.822042109E+02 -.823671198E+02 -.825338182E+02 -.827033667E+02 -.828748889E+02 -.830475759E+02 -.832206906E+02 -.833935684E+02 -.835656176E+02 -.837363175E+02 -.839052152E+02 -.840719225E+02 -.842361110E+02 -.843975074E+02 -.845558877E+02 -.847110718E+02 -.848629172E+02 -.850113131E+02 -.851561730E+02 -.852974281E+02 -.854350190E+02 -.855688869E+02 -.856989628E+02 -.858251559E+02 -.859473380E+02 -.860653252E+02 -.861788551E+02 -.862875576E+02 -.863909171E+02 -.864882252E+02 -.865785184E+02 -.866604988E+02 -.867324297E+02 -.867920025E+02 -.868361621E+02 -.868608837E+02 -.868608837E+02
 -.868200063E+02 -.868200063E+02 -.867930901E+02 -.867449568E+02 -.866799372E+02 -.866013078E+02 -.865115340E+02 -.864124579E+02 -.863054447E+02 -.861914948E+02 -.860713303E+02 -.859454627E+02 -.858142445E+02 -.856779097E+02 -.855366059E+02 -.853904191E+02 -.852393946E+02 -.850835536E+02 -.849229070E+02 -.847574685E+02 -.845872646E+02 -.844123457E+02 -.842327951E+02 -.840487387E+02 -.838603540E+02 -.836678798E+02 -.834716251E+02 -.832719779E+02 -.830694142E+02 -.828645057E+02 -.826579270E+02 -.824504604E+02 -.822430000E+02 -.820365528E+02 -.818322361E+02 -.816312730E+02 -.814349829E+02 -.812447682E+02 -.810620974E+02 -.808884833E+02 -.807254580E+02 -.805745443E+02 -.804372251E+02 -.803149111E+02 -.802089075E+02 -.801203829E+02 -.800503388E+02 -.799995841E+02 -.799687123E+02 -.799580860E+02 -.799678263E+02 -.799978095E+02 -.800476706E+02 -.801168132E+02 -.802044262E+02 -.803095051E+02 -.804308789E+02 -.805672395E+02 -.807171738E+02 -.808791959E+02 -.810517804E+02 -.812333922E+02 -.814225155E+02 -.816176792E+02 -.818174776E+02 -.820205883E+02 -.822257854E+02 -.824319482E+02 -.826380670E+02 -.828432450E+02 -.830466968E+02 -.832477458E+02 -.834458179E+02 -.836404357E+02 -.838312102E+02 -.840178323E+02 -.842000645E+02 -.843777320E+02 -.845507135E+02 -.847189333E+02 -.848823518E+02 -.850409572E+02 -.851947570E+02 -.853437680E+02 -.854880066E+02 -.856274774E+02 -.857621601E+02 -.858919938E+02 -.860168578E+02 -.861365478E+02 -.862507459E+02 -.863589821E+02 -.864605851E+02 -.865546187E+02 -.866397995E+02 -.867143901E+02 -.867760610E+02 -.868217115E+02 -.868472385E+02 -.868472385E+02
 -.868073955E+02 -.868073955E+02 -.867797039E+02 -.867301169E+02 -.866630226E+02 -.865817223E+02 -.864886811E+02 -.863857210E+02 -.862741707E+02 -.861549802E+02 -.860288101E+02 -.858960996E+02 -.857571199E+02 -.856120151E+02 -.854608352E+02 -.853035618E+02 -.851401289E+02 -.849704406E+02 -.847943861E+02 -.846118529E+02 -.844227397E+02 -.842269685E+02 -.840244966E+02 -.838153297E+02 -.835995350E+02 -.833772553E+02 -.831487237E+02 -.829142789E+02 -.826743804E+02 -.824296244E+02 -.821807574E+02 -.819286895E+02 -.816745041E+02 -.814194652E+02 -.811650190E+02 -.809127909E+02 -.806645754E+02 -.804223198E+02 -.801880994E+02 -.799640865E+02 -.797525113E+02 -.795556173E+02 -.793756117E+02 -.792146126E+02 -.790745949E+02 -.789573371E+02 -.788643717E+02 -.787969407E+02 -.787559587E+02 -.787419851E+02 -.787552074E+02 -.787954347E+02 -.788621041E+02 -.789542978E+02 -.790707706E+02 -.792099866E+02 -.793701642E+02 -.795493254E+02 -.797453491E+02 -.799560251E+02 -.801791071E+02 -.804123618E+02 -.806536143E+02 -.809007862E+02 -.811519275E+02 -.814052407E+02 -.816590973E+02 -.819120483E+02 -.821628268E+02 -.824103464E+02 -.826536942E+02 -.828921210E+02 -.831250286E+02 -.833519553E+02 -.835725612E+02 -.837866127E+02 -.839939677E+02 -.841945612E+02 -.843883917E+02 -.845755086E+02 -.847560003E+02 -.849299826E+02 -.850975887E+02 -.852589571E+02 -.854142217E+02 -.855634986E+02 -.857068731E+02 -.858443833E+02 -.859760008E+02 -.861016064E+02 -.862209599E+02 -.863336609E+02 -.864390987E+02 -.865363880E+02 -.866242848E+02 -.867010775E+02 -.867644455E+02 -.868112764E+02 -.868374293E+02 -.868374293E+02
 -.867995046E+02 -.867995046E+02 -.867712577E+02 -.867205973E+02 -.866519177E+02 -.865685028E+02 -.864727797E+02 -.863665160E+02 -.862509711E+02 -.861270129E+02 -.859952071E+02 -.858558862E+02 -.857092027E+02 -.855551706E+02 -.853936974E+02 -.852246099E+02 -.850476751E+02 -.848626180E+02 -.846691362E+02 -.844669152E+02 -.842556415E+02 -.840350180E+02 -.838047792E+02 -.835647083E+02 -.833146571E+02 -.830545666E+02 -.827844914E+02 -.825046253E+02 -.822153286E+02 -.819171563E+02 -.816108869E+02 -.812975488E+02 -.809784434E+02 -.806551645E+02 -.803296085E+02 -.800039772E+02 -.796807689E+02 -.793627567E+02 -.790529543E+02 -.787545676E+02 -.784709337E+02 -.782054485E+02 -.779614851E+02 -.777423055E+02 -.775509712E+02 -.773902530E+02 -.772625481E+02 -.771698051E+02 -.771134620E+02 -.770944000E+02 -.771129141E+02 -.771687040E+02 -.772608836E+02 -.773880099E+02 -.775481296E+02 -.777388410E+02 -.779573691E+02 -.782006487E+02 -.784654141E+02 -.787482891E+02 -.790458750E+02 -.793548319E+02 -.796719515E+02 -.799942178E+02 -.803188554E+02 -.806433639E+02 -.809655392E+02 -.812834824E+02 -.815955977E+02 -.819005809E+02 -.821974013E+02 -.824852780E+02 -.827636536E+02 -.830321657E+02 -.832906193E+02 -.835389589E+02 -.837772435E+02 -.840056229E+02 -.842243174E+02 -.844335985E+02 -.846337729E+02 -.848251678E+02 -.850081177E+02 -.851829523E+02 -.853499840E+02 -.855094961E+02 -.856617287E+02 -.858068628E+02 -.859450017E+02 -.860761471E+02 -.862001691E+02 -.863167673E+02 -.864254214E+02 -.865253261E+02 -.866153069E+02 -.866937103E+02 -.867582610E+02 -.868058765E+02 -.868324273E+02 -.868324273E+02
 -.867974970E+02 -.867974970E+02 -.867689730E+02 -.867177211E+02 -.866480813E+02 -.865632672E+02 -.864656228E+02 -.863568190E+02 -.862380063E+02 -.861099301E+02 -.859730202E+02 -.858274579E+02 -.856732287E+02 -.855101619E+02 -.853379613E+02 -.851562292E+02 -.849644860E+02 -.847621866E+02 -.845487345E+02 -.843234970E+02 -.840858195E+02 -.838350427E+02 -.835705224E+02 -.832916530E+02 -.829978950E+02 -.826888082E+02 -.823640899E+02 -.820236182E+02 -.816675006E+02 -.812961254E+02 -.809102152E+02 -.805108801E+02 -.800996661E+02 -.796785967E+02 -.792502015E+02 -.788175308E+02 -.783841489E+02 -.779541061E+02 -.775318864E+02 -.771223297E+02 -.767305326E+02 -.763617272E+02 -.760211450E+02 -.757138711E+02 -.754446939E+02 -.752179584E+02 -.750374294E+02 -.749061701E+02 -.748264423E+02 -.747996322E+02 -.748262040E+02 -.749056849E+02 -.750366805E+02 -.752169207E+02 -.754433349E+02 -.757121514E+02 -.760190191E+02 -.763591442E+02 -.767274374E+02 -.771186633E+02 -.775275872E+02 -.779491107E+02 -.783783921E+02 -.788109470E+02 -.792427243E+02 -.796701594E+02 -.800902017E+02 -.805003211E+02 -.808984934E+02 -.812831717E+02 -.816532447E+02 -.820079881E+02 -.823470120E+02 -.826702075E+02 -.829776948E+02 -.832697756E+02 -.835468899E+02 -.838095779E+02 -.840584479E+02 -.842941491E+02 -.845173491E+02 -.847287151E+02 -.849288985E+02 -.851185220E+02 -.852981669E+02 -.854683620E+02 -.856295711E+02 -.857821786E+02 -.859264721E+02 -.860626208E+02 -.861906469E+02 -.863103889E+02 -.864214529E+02 -.865231492E+02 -.866144092E+02 -.866936762E+02 -.867587636E+02 -.868066689E+02 -.868333339E+02 -.868333339E+02
 -.868026865E+02 -.868026865E+02 -.867742300E+02 -.867229870E+02 -.866531690E+02 -.865678577E+02 -.864692585E+02 -.863588961E+02 -.862377633E+02 -.861064350E+02 -.859651534E+02 -.858138933E+02 -.856524107E+02 -.854802789E+02 -.852969155E+02 -.851016027E+02 -.848935031E+02 -.846716721E+02 -.844350703E+02 -.841825756E+02 -.839129976E+02 -.836250971E+02 -.833176098E+02 -.829892777E+02 -.826388901E+02 -.822653339E+02 -.818676556E+02 -.814451347E+02 -.809973684E+02 -.805243643E+02 -.800266400E+02 -.795053234E+02 -.789622471E+02 -.784000311E+02 -.778221434E+02 -.772329329E+02 -.766376247E+02 -.760422749E+02 -.754536814E+02 -.748792508E+02 -.743268265E+02 -.738044845E+02 -.733203066E+02 -.728821421E+02 -.724973689E+02 -.721726652E+02 -.719138017E+02 -.717254617E+02 -.716110956E+02 -.715728141E+02 -.716113235E+02 -.717259034E+02 -.719144291E+02 -.721734369E+02 -.724982312E+02 -.728830300E+02 -.733211451E+02 -.738051904E+02 -.743273102E+02 -.748794180E+02 -.754534349E+02 -.760415165E+02 -.766362567E+02 -.772308597E+02 -.778192721E+02 -.783962723E+02 -.789575153E+02 -.794995365E+02 -.800197193E+02 -.805162334E+02 -.809879528E+02 -.814343608E+02 -.818554498E+02 -.822516224E+02 -.826235981E+02 -.829723295E+02 -.832989290E+02 -.836046075E+02 -.838906243E+02 -.841582474E+02 -.844087227E+02 -.846432512E+02 -.848629717E+02 -.850689477E+02 -.852621580E+02 -.854434869E+02 -.856137163E+02 -.857735146E+02 -.859234232E+02 -.860638391E+02 -.861949894E+02 -.863168988E+02 -.864293437E+02 -.865317929E+02 -.866233264E+02 -.867025304E+02 -.867673576E+02 -.868149451E+02 -.868413769E+02 -.868413769E+02
 -.868165282E+02 -.868165282E+02 -.867885601E+02 -.867380615E+02 -.866690290E+02 -.865843384E+02 -.864859929E+02 -.863753118E+02 -.862530740E+02 -.861196257E+02 -.859749605E+02 -.858187780E+02 -.856505265E+02 -.854694320E+02 -.852745187E+02 -.850646211E+02 -.848383930E+02 -.845943124E+02 -.843306869E+02 -.840456611E+02 -.837372277E+02 -.834032468E+02 -.830414743E+02 -.826496048E+02 -.822253305E+02 -.817664207E+02 -.812708230E+02 -.807367882E+02 -.801630183E+02 -.795488337E+02 -.788943538E+02 -.782006811E+02 -.774700753E+02 -.767061029E+02 -.759137440E+02 -.750994420E+02 -.742710833E+02 -.734378988E+02 -.726102882E+02 -.717995718E+02 -.710176857E+02 -.702768360E+02 -.695891333E+02 -.689662281E+02 -.684189641E+02 -.679570630E+02 -.675888523E+02 -.673210389E+02 -.671585351E+02 -.671043330E+02 -.671594312E+02 -.673228097E+02 -.675914550E+02 -.679604347E+02 -.684230218E+02 -.689708708E+02 -.695942436E+02 -.702822824E+02 -.710233252E+02 -.718052533E+02 -.726158559E+02 -.734431960E+02 -.742759552E+02 -.751037398E+02 -.759173268E+02 -.767088403E+02 -.774718477E+02 -.782013805E+02 -.788938833E+02 -.795471059E+02 -.801599540E+02 -.807323145E+02 -.812648711E+02 -.817589245E+02 -.822162247E+02 -.826388239E+02 -.830289521E+02 -.833889164E+02 -.837210221E+02 -.840275147E+02 -.843105384E+02 -.845721086E+02 -.848140942E+02 -.850382083E+02 -.852460035E+02 -.854388697E+02 -.856180321E+02 -.857845486E+02 -.859393037E+02 -.860829970E+02 -.862161257E+02 -.863389575E+02 -.864514917E+02 -.865534043E+02 -.866439743E+02 -.867219833E+02 -.867855825E+02 -.868321173E+02 -.868578972E+02 -.868578972E+02
 -.868405964E+02 -.868405964E+02 -.868136229E+02 -.867647576E+02 -.866976804E+02 -.866149771E+02 -.865183752E+02 -.864089219E+02 -.862871176E+02 -.861530138E+02 -.860062837E+02 -.858462708E+02 -.856720213E+02 -.854823017E+02 -.852756074E+02 -.850501625E+02 -.848039151E+02 -.845345296E+02 -.842393788E+02 -.839155408E+02 -.835598018E+02 -.831686727E+02 -.827384224E+02 -.822651362E+02 -.817448045E+02 -.811734498E+02 -.805472961E+02 -.798629849E+02 -.791178355E+02 -.783101446E+02 -.774395087E+02 -.765071498E+02 -.755162144E+02 -.744720131E+02 -.733821671E+02 -.722566353E+02 -.711076026E+02 -.699492299E+02 -.687972786E+02 -.676686399E+02 -.665808034E+02 -.655513093E+02 -.645972164E+02 -.637346170E+02 -.629782143E+02 -.623409718E+02 -.618338329E+02 -.614655071E+02 -.612423148E+02 -.611680827E+02 -.612440835E+02 -.614690168E+02 -.618390283E+02 -.623477699E+02 -.629865044E+02 -.637442616E+02 -.646080520E+02 -.655631483E+02 -.665934369E+02 -.676818415E+02 -.688108099E+02 -.699628457E+02 -.711210584E+02 -.722696934E+02 -.733946032E+02 -.744836215E+02 -.755268123E+02 -.765165787E+02 -.774476352E+02 -.783168588E+02 -.791230483E+02 -.798666242E+02 -.805493030E+02 -.811737741E+02 -.817434014E+02 -.822619629E+02 -.827334362E+02 -.831618290E+02 -.835510541E+02 -.839048411E+02 -.842266800E+02 -.845197883E+02 -.847870971E+02 -.850312492E+02 -.852546059E+02 -.854592566E+02 -.856470314E+02 -.858195100E+02 -.859780290E+02 -.861236820E+02 -.862573127E+02 -.863794982E+02 -.864905194E+02 -.865903161E+02 -.866784216E+02 -.867538722E+02 -.868150845E+02 -.868596905E+02 -.868843211E+02 -.868843211E+02
 -.868765419E+02 -.868765419E+02 -.868511638E+02 -.868049898E+02 -.867412684E+02 -.866622003E+02 -.865691560E+02 -.864628371E+02 -.863433949E+02 -.862105138E+02 -.860634671E+02 -.859011512E+02 -.857221016E+02 -.855244939E+02 -.853061334E+02 -.850644356E+02 -.847963995E+02 -.844985783E+02 -.841670501E+02 -.837973950E+02 -.833846830E+02 -.829234838E+02 -.824079064E+02 -.818316821E+02 -.811883042E+02 -.804712377E+02 -.796742103E+02 -.787915908E+02 -.778188503E+02 -.767530896E+02 -.755935988E+02 -.743423968E+02 -.730046892E+02 -.715891740E+02 -.701081391E+02 -.685773150E+02 -.670154824E+02 -.654438700E+02 -.638854073E+02 -.623639114E+02 -.609032863E+02 -.595267927E+02 -.582564278E+02 -.571124257E+02 -.561128738E+02 -.552734305E+02 -.546071211E+02 -.541241964E+02 -.538320354E+02 -.537350830E+02 -.538348149E+02 -.541297260E+02 -.546153414E+02 -.552842508E+02 -.561261713E+02 -.571280430E+02 -.582741722E+02 -.595464350E+02 -.609245613E+02 -.623865200E+02 -.639090204E+02 -.654681360E+02 -.670400361E+02 -.686017895E+02 -.701321784E+02 -.716124453E+02 -.730268940E+02 -.743632791E+02 -.756129490E+02 -.767707455E+02 -.778346934E+02 -.788055411E+02 -.796862185E+02 -.804812770E+02 -.811963629E+02 -.818377563E+02 -.824119944E+02 -.829255821E+02 -.833847837E+02 -.837954850E+02 -.841631120E+02 -.844925926E+02 -.847883493E+02 -.850543129E+02 -.852939479E+02 -.855102849E+02 -.857059537E+02 -.858832144E+02 -.860439837E+02 -.861898529E+02 -.863220985E+02 -.864416796E+02 -.865492234E+02 -.866449933E+02 -.867288371E+02 -.868001102E+02 -.868575676E+02 -.868992159E+02 -.869221146E+02 -.869221146E+02
 -.869260216E+02 -.869260216E+02 -.869029398E+02 -.868606976E+02 -.868019834E+02 -.867285089E+02 -.866412004E+02 -.865403369E+02 -.864256475E+02 -.862963745E+02 -.861513090E+02 -.859888044E+02 -.858067691E+02 -.856026438E+02 -.853733633E+02 -.851153079E+02 -.848242445E+02 -.844952635E+02 -.841227158E+02 -.837001587E+02 -.832203197E+02 -.826750955E+02 -.820556023E+02 -.813523031E+02 -.805552367E+02 -.796543755E+02 -.786401322E+02 -.775040234E+02 -.762394740E+02 -.748427153E+02 -.733136900E+02 -.716568491E+02 -.698817055E+02 -.680030311E+02 -.660406264E+02 -.640186742E+02 -.619647603E+02 -.599087066E+02 -.578813716E+02 -.559135537E+02 -.540350783E+02 -.522740972E+02 -.506565845E+02 -.492059877E+02 -.479429896E+02 -.468853387E+02 -.460477238E+02 -.454416744E+02 -.450754824E+02 -.449541424E+02 -.450793150E+02 -.454493130E+02 -.460591143E+02 -.469003977E+02 -.479616013E+02 -.492280006E+02 -.506818068E+02 -.523022925E+02 -.540659610E+02 -.559467860E+02 -.579165624E+02 -.599454141E+02 -.620024996E+02 -.640569300E+02 -.660788718E+02 -.680407492E+02 -.699184136E+02 -.716921194E+02 -.733471665E+02 -.748741221E+02 -.762686171E+02 -.775307841E+02 -.786644559E+02 -.796762575E+02 -.805747074E+02 -.813694139E+02 -.820704138E+02 -.826876684E+02 -.832307084E+02 -.837084073E+02 -.841288577E+02 -.844993218E+02 -.848262360E+02 -.851152484E+02 -.853712761E+02 -.855985706E+02 -.858007849E+02 -.859810361E+02 -.861419605E+02 -.862857590E+02 -.864142302E+02 -.865287903E+02 -.866304777E+02 -.867199403E+02 -.867974017E+02 -.868626033E+02 -.869147166E+02 -.869522172E+02 -.869727131E+02 -.869727131E+02
 -.869905925E+02 -.869905925E+02 -.869706108E+02 -.869337283E+02 -.868819340E+02 -.868163404E+02 -.867373401E+02 -.866447128E+02 -.865376949E+02 -.864150158E+02 -.862749067E+02 -.861150857E+02 -.859327207E+02 -.857243726E+02 -.854859205E+02 -.852124707E+02 -.848982528E+02 -.845365077E+02 -.841193756E+02 -.836377952E+02 -.830814336E+02 -.824386698E+02 -.816966683E+02 -.808415845E+02 -.798589501E+02 -.787342872E+02 -.774539832E+02 -.760064282E+02 -.743833581E+02 -.725812771E+02 -.706027601E+02 -.684573914E+02 -.661621186E+02 -.637408955E+02 -.612236450E+02 -.586447297E+02 -.560412162E+02 -.534512163E+02 -.509125087E+02 -.484615245E+02 -.461326777E+02 -.439579579E+02 -.419666843E+02 -.401853254E+02 -.386373241E+02 -.373429091E+02 -.363189107E+02 -.355785946E+02 -.351315284E+02 -.349834860E+02 -.351363909E+02 -.355882987E+02 -.363334132E+02 -.373621421E+02 -.386611910E+02 -.402136966E+02 -.419993910E+02 -.439947861E+02 -.461733599E+02 -.485057315E+02 -.509598405E+02 -.535011957E+02 -.560932866E+02 -.586982602E+02 -.612779452E+02 -.637952421E+02 -.662157908E+02 -.685097114E+02 -.706531325E+02 -.726292191E+02 -.744285164E+02 -.760485809E+02 -.774930281E+02 -.787702208E+02 -.798918425E+02 -.808715536E+02 -.817238572E+02 -.824632288E+02 -.831035064E+02 -.836575106E+02 -.841368427E+02 -.845518153E+02 -.849114712E+02 -.852236566E+02 -.854951245E+02 -.857316492E+02 -.859381417E+02 -.861187573E+02 -.862769922E+02 -.864157643E+02 -.865374796E+02 -.866440801E+02 -.867370756E+02 -.868175545E+02 -.868861743E+02 -.869431286E+02 -.869880846E+02 -.870200874E+02 -.870374218E+02 -.870374218E+02
 -.870715681E+02 -.870715681E+02 -.870555877E+02 -.870256730E+02 -.869829658E+02 -.869278671E+02 -.868601480E+02 -.867790185E+02 -.866831609E+02 -.865707331E+02 -.864393427E+02 -.862859969E+02 -.861070262E+02 -.858979844E+02 -.856535245E+02 -.853672524E+02 -.850315614E+02 -.846374535E+02 -.841743594E+02 -.836299736E+02 -.829901352E+02 -.822387955E+02 -.813581328E+02 -.803288879E+02 -.791310072E+02 -.777446737E+02 -.761517666E+02 -.743377159E+02 -.722935937E+02 -.700181396E+02 -.675193117E+02 -.648149575E+02 -.619323594E+02 -.589067086E+02 -.557788597E+02 -.525928849E+02 -.493939067E+02 -.462264957E+02 -.431336929E+02 -.401565352E+02 -.373338757E+02 -.347022746E+02 -.322958117E+02 -.301456969E+02 -.282796470E+02 -.267212996E+02 -.254899472E+02 -.246005443E+02 -.240637750E+02 -.238860675E+02 -.240695675E+02 -.246121223E+02 -.255072945E+02 -.267443859E+02 -.283084191E+02 -.301800677E+02 -.323356492E+02 -.347473953E+02 -.373840416E+02 -.402114464E+02 -.431929769E+02 -.462896928E+02 -.494604552E+02 -.526621103E+02 -.558499732E+02 -.589788220E+02 -.620045190E+02 -.648861980E+02 -.675887212E+02 -.700849256E+02 -.723571342E+02 -.743975866E+02 -.762077412E+02 -.777967013E+02 -.791791753E+02 -.803733802E+02 -.813991898E+02 -.822766804E+02 -.830251093E+02 -.836622791E+02 -.842042092E+02 -.846650273E+02 -.850570056E+02 -.853906839E+02 -.856750368E+02 -.859176567E+02 -.861249354E+02 -.863022323E+02 -.864540254E+02 -.865840405E+02 -.866953586E+02 -.867905017E+02 -.868714968E+02 -.869399179E+02 -.869969067E+02 -.870431689E+02 -.870789450E+02 -.871039515E+02 -.871172854E+02 -.871172854E+02
 -.871698383E+02 -.871698383E+02 -.871588427E+02 -.871376573E+02 -.871064261E+02 -.870647276E+02 -.870116314E+02 -.869457189E+02 -.868650741E+02 -.867672452E+02 -.866491786E+02 -.865071246E+02 -.863365141E+02 -.861318041E+02 -.858862921E+02 -.855918995E+02 -.852389265E+02 -.848157863E+02 -.843087335E+02 -.837016134E+02 -.829756756E+02 -.821095204E+02 -.810792746E+02 -.798591240E+02 -.784223436E+02 -.767429507E+02 -.747980154E+02 -.725704992E+02 -.700522417E+02 -.672464815E+02 -.641692097E+02 -.608488576E+02 -.573243176E+02 -.536418532E+02 -.498517743E+02 -.460056776E+02 -.421546961E+02 -.383487988E+02 -.346368630E+02 -.310669690E+02 -.276860017E+02 -.245377733E+02 -.216612431E+02 -.190908095E+02 -.168573984E+02 -.149887876E+02 -.135091583E+02 -.124383479E+02 -.117911157E+02 -.115765615E+02 -.117977583E+02 -.124516269E+02 -.135290613E+02 -.150152961E+02 -.168904869E+02 -.191304448E+02 -.217073787E+02 -.245903342E+02 -.277448496E+02 -.311318605E+02 -.347074392E+02 -.384246051E+02 -.422351828E+02 -.460901775E+02 -.499394759E+02 -.537317866E+02 -.574153654E+02 -.609397988E+02 -.642587977E+02 -.673335453E+02 -.701357872E+02 -.726497862E+02 -.748725921E+02 -.768126439E+02 -.784872148E+02 -.799194074E+02 -.811353133E+02 -.821617097E+02 -.830244202E+02 -.837472968E+02 -.843517000E+02 -.848563318E+02 -.852772961E+02 -.856282895E+02 -.859208551E+02 -.861646569E+02 -.863677476E+02 -.865368158E+02 -.866774057E+02 -.867941066E+02 -.868907124E+02 -.869703522E+02 -.870355942E+02 -.870885252E+02 -.871308062E+02 -.871637053E+02 -.871881075E+02 -.872045004E+02 -.872129311E+02 -.872129311E+02
 -.872856645E+02 -.872856645E+02 -.872806908E+02 -.872700995E+02 -.872528864E+02 -.872277048E+02 -.871928548E+02 -.871462486E+02 -.870853502E+02 -.870070906E+02 -.869077532E+02 -.867828299E+02 -.866268405E+02 -.864331155E+02 -.861935353E+02 -.858982277E+02 -.855352241E+02 -.850900831E+02 -.845455011E+02 -.838809462E+02 -.830723775E+02 -.820921528E+02 -.809092762E+02 -.794901861E+02 -.778003116E+02 -.758065752E+02 -.734808451E+02 -.708040038E+02 -.677698700E+02 -.643878830E+02 -.606835607E+02 -.566964176E+02 -.524760127E+02 -.480774937E+02 -.435580059E+02 -.389747865E+02 -.343850784E+02 -.298471130E+02 -.254196319E+02 -.211575655E+02 -.171098932E+02 -.133228598E+02 -.984229568E+01 -.671348899E+01 -.398000127E+01 -.168218454E+01 0.144345234E+00 0.147014948E+01 0.227321769E+01 0.253993561E+01 0.226569794E+01 0.145511798E+01 0.121818084E+00 -.171218305E+01 -.401743843E+01 -.675832343E+01 -.989447682E+01 -.133823268E+02 -.171765722E+02 -.212313588E+02 -.255003769E+02 -.299344873E+02 -.344785406E+02 -.390736403E+02 -.436614265E+02 -.481844891E+02 -.525853870E+02 -.568067758E+02 -.607933688E+02 -.644955851E+02 -.678740392E+02 -.709034878E+02 -.735748638E+02 -.758947479E+02 -.778826175E+02 -.795668846E+02 -.809808113E+02 -.821590658E+02 -.831352378E+02 -.839403033E+02 -.846018546E+02 -.851438675E+02 -.855868031E+02 -.859478944E+02 -.862415163E+02 -.864795774E+02 -.866718970E+02 -.868265505E+02 -.869501734E+02 -.870482229E+02 -.871251994E+02 -.871848294E+02 -.872302163E+02 -.872639615E+02 -.872882614E+02 -.873049818E+02 -.873157128E+02 -.873218064E+02 -.873243956E+02 -.873243956E+02
 -.874184732E+02 -.874184732E+02 -.874205688E+02 -.874224593E+02 -.874218511E+02 -.874163806E+02 -.874035278E+02 -.873805169E+02 -.873441999E+02 -.872909184E+02 -.872163364E+02 -.871152401E+02 -.869812942E+02 -.868067514E+02 -.865821054E+02 -.862956866E+02 -.859331993E+02 -.854772098E+02 -.849066076E+02 -.841960865E+02 -.833157271E+02 -.822308253E+02 -.809021870E+02 -.792871971E+02 -.773420103E+02 -.750251225E+02 -.723022548E+02 -.691518873E+02 -.655700704E+02 -.615728051E+02 -.571948475E+02 -.524852656E+02 -.475015686E+02 -.423047095E+02 -.369566444E+02 -.315209710E+02 -.260644834E+02 -.206525049E+02 -.153426253E+02 -.101902197E+02 -.525381959E+01 -.595724157E+00 0.371926069E+01 0.762572477E+01 0.110598879E+02 0.139620241E+02 0.162789379E+02 0.179663332E+02 0.189909009E+02 0.193319573E+02 0.189824912E+02 0.179495238E+02 0.162537491E+02 0.139284864E+02 0.110180428E+02 0.757562499E+01 0.366097095E+01 -.662126376E+00 -.532824307E+01 -.102725580E+02 -.154327535E+02 -.207502640E+02 -.261696109E+02 -.316329210E+02 -.370745488E+02 -.424275240E+02 -.476280569E+02 -.526139373E+02 -.573239619E+02 -.617004685E+02 -.656944174E+02 -.692712995E+02 -.724155458E+02 -.751316303E+02 -.774415820E+02 -.793800933E+02 -.809889512E+02 -.823121565E+02 -.833923773E+02 -.842687896E+02 -.849760365E+02 -.855439539E+02 -.859977557E+02 -.863584590E+02 -.866434069E+02 -.868668087E+02 -.870402522E+02 -.871731658E+02 -.872732227E+02 -.873466868E+02 -.873987033E+02 -.874335420E+02 -.874547983E+02 -.874655620E+02 -.874685575E+02 -.874662652E+02 -.874610268E+02 -.874551413E+02 -.874509559E+02 -.874509559E+02
 -.875666789E+02 -.875666789E+02 -.875768424E+02 -.875930177E+02 -.876114941E+02 -.876288170E+02 -.876416151E+02 -.876464306E+02 -.876395415E+02 -.876167667E+02 -.875732432E+02 -.875031658E+02 -.873994759E+02 -.872534902E+02 -.870544574E+02 -.867890365E+02 -.864406946E+02 -.859890321E+02 -.854090596E+02 -.846704793E+02 -.837370716E+02 -.825663681E+02 -.811099144E+02 -.793145668E+02 -.771253482E+02 -.744902557E+02 -.713668713E+02 -.677296344E+02 -.635755406E+02 -.589257748E+02 -.538222052E+02 -.483202761E+02 -.424817129E+02 -.363703601E+02 -.300529344E+02 -.236010138E+02 -.170813940E+02 -.105524391E+02 -.407624626E+01 0.227621311E+01 0.842506259E+01 0.142829431E+02 0.197571845E+02 0.247526270E+02 0.291750185E+02 0.329348527E+02 0.359514324E+02 0.381568767E+02 0.394997395E+02 0.399479025E+02 0.394904475E+02 0.381383049E+02 0.359236052E+02 0.328978075E+02 0.291288060E+02 0.246973119E+02 0.196928468E+02 0.142096790E+02 0.834298612E+01 0.218545761E+01 -.417552611E+01 -.106600646E+02 -.171971548E+02 -.237246241E+02 -.301838277E+02 -.365074723E+02 -.426237195E+02 -.484656186E+02 -.539690058E+02 -.590718704E+02 -.637186614E+02 -.678676861E+02 -.714982226E+02 -.746139221E+02 -.772410190E+02 -.794224987E+02 -.812107587E+02 -.826609954E+02 -.838264305E+02 -.847555001E+02 -.854905978E+02 -.860678407E+02 -.865174131E+02 -.868641884E+02 -.871284516E+02 -.873266226E+02 -.874719300E+02 -.875750113E+02 -.876444318E+02 -.876871246E+02 -.877087581E+02 -.877140421E+02 -.877069840E+02 -.876911042E+02 -.876696247E+02 -.876456379E+02 -.876222668E+02 -.876028259E+02 -.875909911E+02 -.875909911E+02
 -.877275761E+02 -.877275761E+02 -.877466855E+02 -.877787313E+02 -.878184793E+02 -.878613292E+02 -.879030483E+02 -.879395258E+02 -.879665316E+02 -.879794638E+02 -.879730710E+02 -.879411310E+02 -.878760715E+02 -.877685142E+02 -.876067272E+02 -.873759721E+02 -.870577411E+02 -.866288888E+02 -.860606859E+02 -.853178487E+02 -.843576563E+02 -.831293605E+02 -.815742670E+02 -.796270906E+02 -.772193664E+02 -.742855533E+02 -.707716650E+02 -.666446949E+02 -.618994151E+02 -.565589991E+02 -.506686752E+02 -.442858026E+02 -.374719395E+02 -.302915241E+02 -.228153465E+02 -.151081988E+02 -.722474151E+01 0.772040831E+00 0.880423379E+01 0.167782140E+02 0.245852970E+02 0.321033906E+02 0.391997546E+02 0.457349516E+02 0.515679753E+02 0.565623940E+02 0.605931797E+02 0.635537145E+02 0.653623286E+02 0.659676599E+02 0.653521814E+02 0.635334345E+02 0.605627964E+02 0.565219519E+02 0.515175351E+02 0.456745913E+02 0.391295707E+02 0.320235000E+02 0.244958386E+02 0.166793513E+02 0.869615748E+01 0.654971776E+00 -.735054873E+01 -.152424493E+02 -.229576673E+02 -.304412173E+02 -.376276426E+02 -.444458444E+02 -.508310699E+02 -.567213715E+02 -.620591377E+02 -.667992174E+02 -.709189122E+02 -.744242200E+02 -.773489984E+02 -.797479653E+02 -.816871695E+02 -.832353517E+02 -.844578905E+02 -.854134551E+02 -.861527029E+02 -.867182343E+02 -.871452007E+02 -.874621957E+02 -.876922273E+02 -.878536643E+02 -.879611011E+02 -.880261179E+02 -.880579279E+02 -.880639190E+02 -.880501016E+02 -.880214785E+02 -.879823536E+02 -.879365958E+02 -.878878723E+02 -.878398670E+02 -.877964975E+02 -.877621438E+02 -.877419058E+02 -.877419058E+02
 -.878973351E+02 -.878973351E+02 -.879260696E+02 -.879752095E+02 -.880379187E+02 -.881084191E+02 -.881816249E+02 -.882528191E+02 -.883173492E+02 -.883703199E+02 -.884062636E+02 -.884187639E+02 -.884000118E+02 -.883402684E+02 -.882272094E+02 -.880451312E+02 -.877740051E+02 -.873883818E+02 -.868561732E+02 -.861373729E+02 -.851828279E+02 -.839332675E+02 -.823190007E+02 -.802610297E+02 -.776746954E+02 -.744769297E+02 -.705971471E+02 -.659894495E+02 -.606411358E+02 -.545723613E+02 -.478264558E+02 -.404569367E+02 -.325199270E+02 -.240772761E+02 -.151888646E+02 -.589770583E+01 0.374448847E+01 0.136654850E+02 0.237696462E+02 0.339365697E+02 0.440208138E+02 0.538530645E+02 0.632431451E+02 0.719852063E+02 0.798652825E+02 0.866711380E+02 0.922039626E+02 0.962910443E+02 0.987981317E+02 0.996399288E+02 0.987871745E+02 0.962691470E+02 0.921711599E+02 0.866274825E+02 0.798108463E+02 0.719200820E+02 0.631674476E+02 0.537669334E+02 0.439244160E+02 0.338301024E+02 0.236533402E+02 0.135396088E+02 0.360935309E+01 -.604174203E+01 -.153413874E+02 -.242377645E+02 -.326873577E+02 -.406295091E+02 -.480020556E+02 -.547484302E+02 -.608147268E+02 -.661575877E+02 -.707573459E+02 -.746276104E+02 -.778153212E+02 -.803919577E+02 -.824411913E+02 -.840479908E+02 -.852914442E+02 -.862412023E+02 -.869564299E+02 -.874861468E+02 -.878702136E+02 -.881405662E+02 -.883224955E+02 -.884358645E+02 -.884962002E+02 -.885156353E+02 -.885036941E+02 -.884679388E+02 -.884144940E+02 -.883484759E+02 -.882743484E+02 -.881962288E+02 -.881181639E+02 -.880443953E+02 -.879796322E+02 -.879293509E+02 -.879001441E+02 -.879001441E+02
 -.880711274E+02 -.880711274E+02 -.881098913E+02 -.881768474E+02 -.882635141E+02 -.883629265E+02 -.884691694E+02 -.885769762E+02 -.886813643E+02 -.887772799E+02 -.888592235E+02 -.889208298E+02 -.889543706E+02 -.889501472E+02 -.888957357E+02 -.887750513E+02 -.885672028E+02 -.882451310E+02 -.877740570E+02 -.871098145E+02 -.861971940E+02 -.849684976E+02 -.833426680E+02 -.812257808E+02 -.785143517E+02 -.751032381E+02 -.708988073E+02 -.658347192E+02 -.598833196E+02 -.530548625E+02 -.453839371E+02 -.369127866E+02 -.276850481E+02 -.177491351E+02 -.713108771E+01 0.414584675E+01 0.160356543E+02 0.284627798E+02 0.413174761E+02 0.544517842E+02 0.676766791E+02 0.807611618E+02 0.934342142E+02 0.105390563E+03 0.116301066E+03 0.125828147E+03 0.133645985E+03 0.139464144E+03 0.143052137E+03 0.144261357E+03 0.143040431E+03 0.139440752E+03 0.133610948E+03 0.125781527E+03 0.116242946E+03 0.105321053E+03 0.933534499E+02 0.806693081E+02 0.675739339E+02 0.543383821E+02 0.411936927E+02 0.283289371E+02 0.158921262E+02 0.399306579E+01 -.729262294E+01 -.179188472E+02 -.278621617E+02 -.370956135E+02 -.455701863E+02 -.532417929E+02 -.600676831E+02 -.660131471E+02 -.710684598E+02 -.752623547E+02 -.786624170E+02 -.813633169E+02 -.834708554E+02 -.850888220E+02 -.863112085E+02 -.872190152E+02 -.878798292E+02 -.883487228E+02 -.886697084E+02 -.888773960E+02 -.889986631E+02 -.890542063E+02 -.890598997E+02 -.890279343E+02 -.889677438E+02 -.888867457E+02 -.887909317E+02 -.886853426E+02 -.885744617E+02 -.884625535E+02 -.883539750E+02 -.882534839E+02 -.881665647E+02 -.880997994E+02 -.880613101E+02 -.880613101E+02
 -.882433814E+02 -.882433814E+02 -.882922411E+02 -.883771215E+02 -.884878923E+02 -.886164184E+02 -.887559903E+02 -.889008491E+02 -.890457678E+02 -.891856539E+02 -.893151438E+02 -.894281527E+02 -.895173431E+02 -.895734696E+02 -.895845488E+02 -.895348006E+02 -.894033100E+02 -.891623737E+02 -.887755415E+02 -.881954396E+02 -.873615524E+02 -.861982107E+02 -.846130829E+02 -.824967694E+02 -.797250479E+02 -.761664326E+02 -.716970863E+02 -.662208838E+02 -.596854768E+02 -.520823691E+02 -.434288817E+02 -.337464480E+02 -.230558580E+02 -.113691876E+02 0.133323699E+01 0.150574975E+02 0.297796250E+02 0.454370267E+02 0.619194929E+02 0.790599728E+02 0.966259960E+02 0.114313061E+03 0.131741801E+03 0.148461178E+03 0.163960176E+03 0.177690186E+03 0.189099210E+03 0.197676800E+03 0.203005343E+03 0.204809512E+03 0.202992963E+03 0.197652063E+03 0.189062163E+03 0.177640901E+03 0.163898752E+03 0.148387741E+03 0.131656509E+03 0.114216108E+03 0.965176141E+02 0.789404377E+02 0.617891299E+02 0.452962168E+02 0.296288122E+02 0.148971974E+02 0.116404589E+01 -.115465814E+02 -.232406423E+02 -.339372302E+02 -.436231751E+02 -.522772284E+02 -.598773516E+02 -.664060398E+02 -.718724137E+02 -.763301215E+02 -.798767394E+02 -.826372370E+02 -.847437523E+02 -.863207670E+02 -.874777197E+02 -.883068872E+02 -.888838390E+02 -.892689549E+02 -.895094400E+02 -.896415503E+02 -.896927779E+02 -.896838113E+02 -.896301857E+02 -.895436125E+02 -.894330239E+02 -.893053851E+02 -.891663265E+02 -.890206469E+02 -.888727267E+02 -.887268898E+02 -.885877410E+02 -.884605108E+02 -.883514314E+02 -.882681755E+02 -.882203935E+02 -.882203935E+02
 -.884081366E+02 -.884081366E+02 -.884667813E+02 -.885690125E+02 -.887030970E+02 -.888597733E+02 -.890315843E+02 -.892123322E+02 -.893966119E+02 -.895793823E+02 -.897555390E+02 -.899194508E+02 -.900644163E+02 -.901819897E+02 -.902611129E+02 -.902869797E+02 -.902395502E+02 -.900916325E+02 -.898064904E+02 -.893350227E+02 -.886127362E+02 -.875569218E+02 -.860644744E+02 -.840106785E+02 -.812499365E+02 -.776215992E+02 -.729651565E+02 -.671445844E+02 -.600712254E+02 -.517071215E+02 -.420422622E+02 -.310655486E+02 -.187597255E+02 -.507447703E+01 0.100702364E+02 0.267356840E+02 0.449508044E+02 0.646991973E+02 0.859035049E+02 0.108407375E+03 0.131955816E+03 0.156175629E+03 0.180558835E+03 0.204453567E+03 0.227068502E+03 0.247498128E+03 0.264775770E+03 0.277957979E+03 0.286235968E+03 0.289056843E+03 0.286222998E+03 0.277932066E+03 0.264736968E+03 0.247446520E+03 0.227004200E+03 0.204376718E+03 0.180469622E+03 0.156074275E+03 0.131842590E+03 0.108282597E+03 0.857675532E+02 0.645525164E+02 0.447939136E+02 0.265691876E+02 0.989483540E+01 -.525797193E+01 -.189503760E+02 -.312620950E+02 -.422420868E+02 -.519070531E+02 -.602674010E+02 -.673329384E+02 -.731424230E+02 -.777860834E+02 -.814015716E+02 -.841505445E+02 -.861942252E+02 -.876784115E+02 -.887278648E+02 -.894456703E+02 -.899144490E+02 -.901985365E+02 -.903468261E+02 -.903958213E+02 -.903724690E+02 -.902965548E+02 -.901826126E+02 -.900413969E+02 -.898809997E+02 -.897076945E+02 -.895265826E+02 -.893421009E+02 -.891584422E+02 -.889799259E+02 -.888113552E+02 -.886583909E+02 -.885279726E+02 -.884288223E+02 -.883720720E+02 -.883720720E+02
 -.885594390E+02 -.885594390E+02 -.886271698E+02 -.887454853E+02 -.889011497E+02 -.890838526E+02 -.892854498E+02 -.894993555E+02 -.897200345E+02 -.899425492E+02 -.901621216E+02 -.903736682E+02 -.905712628E+02 -.907474690E+02 -.908924733E+02 -.909929293E+02 -.910304023E+02 -.909792859E+02 -.908040637E+02 -.904558492E+02 -.898683272E+02 -.889536082E+02 -.875989182E+02 -.856648184E+02 -.829849312E+02 -.793690702E+02 -.746162300E+02 -.685416983E+02 -.610084017E+02 -.519371071E+02 -.412797299E+02 -.289797352E+02 -.149627021E+02 0.908149188E+00 0.188006394E+02 0.388713093E+02 0.612516085E+02 0.860303541E+02 0.113230288E+03 0.142777759E+03 0.174465067E+03 0.207906129E+03 0.242488270E+03 0.277326520E+03 0.311232054E+03 0.342713169E+03 0.370033669E+03 0.391355361E+03 0.404980126E+03 0.409671154E+03 0.404966658E+03 0.391328455E+03 0.369993386E+03 0.342659603E+03 0.311165333E+03 0.277246810E+03 0.242395779E+03 0.207801112E+03 0.174347831E+03 0.142648669E+03 0.113089778E+03 0.858789347E+02 0.610898769E+02 0.386999623E+02 0.186204872E+02 0.720130862E+00 -.151575007E+02 -.291799964E+02 -.414827652E+02 -.521394939E+02 -.612059468E+02 -.687300528E+02 -.747921152E+02 -.795310756E+02 -.831333754E+02 -.858010779E+02 -.877248299E+02 -.890712087E+02 -.899797715E+02 -.905632982E+02 -.909095428E+02 -.910845898E+02 -.911370574E+02 -.911021906E+02 -.910053301E+02 -.908646437E+02 -.906931934E+02 -.905004703E+02 -.902935266E+02 -.900778141E+02 -.898578184E+02 -.896375559E+02 -.894209868E+02 -.892123888E+02 -.890167253E+02 -.888400434E+02 -.886899343E+02 -.885760956E+02 -.885110439E+02 -.885110439E+02
 -.886917098E+02 -.886917098E+02 -.887674571E+02 -.888999365E+02 -.890745705E+02 -.892801155E+02 -.895078209E+02 -.897507673E+02 -.900033248E+02 -.902606822E+02 -.905184037E+02 -.907719710E+02 -.910162602E+02 -.912448965E+02 -.914494126E+02 -.916181135E+02 -.917345247E+02 -.917752624E+02 -.917071326E+02 -.914832549E+02 -.910381031E+02 -.902817272E+02 -.890942963E+02 -.873229534E+02 -.847816485E+02 -.812526606E+02 -.764950294E+02 -.702708964E+02 -.623850931E+02 -.527062264E+02 -.411386533E+02 -.275690146E+02 -.118472916E+02 0.627201535E+01 0.270799162E+02 0.508791228E+02 0.779723377E+02 0.108644090E+03 0.143132835E+03 0.181589688E+03 0.224019532E+03 0.270200154E+03 0.319576474E+03 0.371131395E+03 0.423244868E+03 0.473571863E+03 0.519000953E+03 0.555795867E+03 0.580053704E+03 0.588577699E+03 0.580039831E+03 0.555768156E+03 0.518959470E+03 0.473516715E+03 0.423176196E+03 0.371049385E+03 0.319481359E+03 0.270092219E+03 0.223899121E+03 0.181457212E+03 0.142988783E+03 0.108489037E+03 0.778069588E+02 0.507042078E+02 0.268963855E+02 0.608093875E+01 -.120446736E+02 -.277712397E+02 -.413429561E+02 -.529089160E+02 -.625816384E+02 -.704567397E+02 -.766670377E+02 -.814098367E+02 -.849247085E+02 -.874535060E+02 -.892143663E+02 -.903936618E+02 -.911444240E+02 -.915863962E+02 -.918092592E+02 -.918782133E+02 -.918398254E+02 -.917270076E+02 -.915628835E+02 -.913636696E+02 -.911407809E+02 -.909023567E+02 -.906543670E+02 -.904014240E+02 -.901473894E+02 -.898958526E+02 -.896505321E+02 -.894156448E+02 -.891962823E+02 -.889988266E+02 -.888314439E+02 -.887046983E+02 -.886323392E+02 -.886323392E+02
 -.888000426E+02 -.888000426E+02 -.888824050E+02 -.890265512E+02 -.892167835E+02 -.894410812E+02 -.896901920E+02 -.899569267E+02 -.902355909E+02 -.905215018E+02 -.908105442E+02 -.910987203E+02 -.913816446E+02 -.916539223E+02 -.919083389E+02 -.921347606E+02 -.923186207E+02 -.924388177E+02 -.924648040E+02 -.923525763E+02 -.920392551E+02 -.914360925E+02 -.904205186E+02 -.888297832E+02 -.864599774E+02 -.830689359E+02 -.783807759E+02 -.721070147E+02 -.639912909E+02 -.538437939E+02 -.415161865E+02 -.268326318E+02 -.955659184E+01 0.106814720E+02 0.343266667E+02 0.618771400E+02 0.938819638E+02 0.130932962E+03 0.173645884E+03 0.222624085E+03 0.278394328E+03 0.341299538E+03 0.411327652E+03 0.487850994E+03 0.569251980E+03 0.652431117E+03 0.732258161E+03 0.801183118E+03 0.849528649E+03 0.867428075E+03 0.849514466E+03 0.801154789E+03 0.732215760E+03 0.652374759E+03 0.569181820E+03 0.487767237E+03 0.411230552E+03 0.341189407E+03 0.278271545E+03 0.222489102E+03 0.173499239E+03 0.130775291E+03 0.937140133E+02 0.616997856E+02 0.341409312E+02 0.104885475E+02 -.975531891E+01 -.270355385E+02 -.417203867E+02 -.540453329E+02 -.641853206E+02 -.722888698E+02 -.785476027E+02 -.832201933E+02 -.865967088E+02 -.889537873E+02 -.905341473E+02 -.915421549E+02 -.921406031E+02 -.924517592E+02 -.925639636E+02 -.925397176E+02 -.924227102E+02 -.922432289E+02 -.920221421E+02 -.917737825E+02 -.915080180E+02 -.912317373E+02 -.909499179E+02 -.906664043E+02 -.903844887E+02 -.901073690E+02 -.898385369E+02 -.895821425E+02 -.893433731E+02 -.891288836E+02 -.889473161E+02 -.888099545E+02 -.887315750E+02 -.887315750E+02
 -.888804182E+02 -.888804182E+02 -.889677175E+02 -.891205579E+02 -.893223979E+02 -.895606327E+02 -.898256357E+02 -.901100210E+02 -.904080565E+02 -.907151728E+02 -.910275203E+02 -.913415271E+02 -.916534074E+02 -.919585608E+02 -.922507862E+02 -.925212148E+02 -.927568342E+02 -.929384341E+02 -.930377432E+02 -.930134447E+02 -.928056562E+02 -.923284228E+02 -.914601331E+02 -.900335971E+02 -.878315096E+02 -.845911718E+02 -.800096057E+02 -.737575761E+02 -.655244972E+02 -.550651663E+02 -.421815028E+02 -.266397308E+02 -.812053012E+01 0.138668999E+02 0.399292796E+02 0.707818309E+02 0.107265857E+03 0.150366992E+03 0.201231245E+03 0.261173011E+03 0.331663335E+03 0.414275772E+03 0.510547226E+03 0.621676425E+03 0.747925527E+03 0.887507825E+03 0.103466025E+04 0.117664019E+04 0.129001325E+04 0.133928010E+04 0.128999885E+04 0.117661143E+04 0.103461720E+04 0.887450619E+03 0.747854328E+03 0.621591450E+03 0.510448748E+03 0.414164126E+03 0.331538926E+03 0.261036325E+03 0.201082861E+03 0.150207592E+03 0.107096248E+03 0.706029579E+02 0.397422494E+02 0.136730052E+02 -.831978282E+01 -.268425794E+02 -.423849137E+02 -.552649537E+02 -.657155558E+02 -.739352320E+02 -.801713364E+02 -.847368312E+02 -.879623671E+02 -.901516893E+02 -.915682876E+02 -.924298549E+02 -.929033466E+02 -.931098854E+02 -.931349537E+02 -.930380566E+02 -.928602253E+02 -.926295055E+02 -.923649074E+02 -.920792347E+02 -.917811067E+02 -.914764035E+02 -.911693009E+02 -.908630220E+02 -.905603965E+02 -.902643021E+02 -.899780416E+02 -.897057021E+02 -.894525352E+02 -.892253962E+02 -.890332820E+02 -.888880171E+02 -.888051495E+02 -.888051495E+02
 -.889298557E+02 -.889298557E+02 -.890202043E+02 -.891784091E+02 -.893874044E+02 -.896342233E+02 -.899090085E+02 -.902042557E+02 -.905142155E+02 -.908343982E+02 -.911611324E+02 -.914911282E+02 -.918209953E+02 -.921466545E+02 -.924625673E+02 -.927606888E+02 -.930290167E+02 -.932495716E+02 -.933955791E+02 -.934275390E+02 -.932877389E+02 -.928926367E+02 -.921226247E+02 -.908099728E+02 -.887304154E+02 -.856072772E+02 -.811199151E+02 -.749132443E+02 -.666396756E+02 -.560138267E+02 -.428014736E+02 -.267276842E+02 -.741292515E+01 0.157241102E+02 0.434172045E+02 0.765605659E+02 0.116250443E+03 0.163840131E+03 0.221012929E+03 0.289879031E+03 0.373103050E+03 0.474066925E+03 0.597062190E+03 0.747469872E+03 0.931782955E+03 0.115704560E+04 0.142854416E+04 0.174267176E+04 0.206698215E+04 0.228693259E+04 0.206696762E+04 0.174264274E+04 0.142850073E+04 0.115698789E+04 0.931711144E+03 0.747384183E+03 0.596962906E+03 0.473954397E+03 0.372977700E+03 0.289741367E+03 0.220863556E+03 0.163679763E+03 0.116079925E+03 0.763808888E+02 0.432295304E+02 0.155297978E+02 -.761228982E+01 -.269302456E+02 -.430040737E+02 -.562121175E+02 -.668283873E+02 -.750877458E+02 -.812779507E+02 -.857489578E+02 -.888571519E+02 -.909240705E+02 -.922273110E+02 -.929913213E+02 -.933833835E+02 -.935225301E+02 -.934918207E+02 -.933486109E+02 -.931321430E+02 -.928689940E+02 -.925769673E+02 -.922678747E+02 -.919495236E+02 -.916271355E+02 -.913043615E+02 -.909840159E+02 -.906686233E+02 -.903608489E+02 -.900638682E+02 -.897817221E+02 -.895196976E+02 -.892847715E+02 -.890861599E+02 -.889360217E+02 -.888503842E+02 -.888503842E+02
 -.889465202E+02 -.889465202E+02 -.890378989E+02 -.891979153E+02 -.894093258E+02 -.896590411E+02 -.899371264E+02 -.902360379E+02 -.905500217E+02 -.908746171E+02 -.912062157E+02 -.915416268E+02 -.918775987E+02 -.922102342E+02 -.925342258E+02 -.928418148E+02 -.931213492E+02 -.933552753E+02 -.935173375E+02 -.935686700E+02 -.934523344E+02 -.930856988E+02 -.923500564E+02 -.910779422E+02 -.890432110E+02 -.859643150E+02 -.815143519E+02 -.753294602E+02 -.670490236E+02 -.563729892E+02 -.430539106E+02 -.268020653E+02 -.721600347E+01 0.163190724E+02 0.445853926E+02 0.785475290E+02 0.119405999E+03 0.168672481E+03 0.228278163E+03 0.300735082E+03 0.389385941E+03 0.498808394E+03 0.635502082E+03 0.809117819E+03 0.103477316E+04 0.133763364E+04 0.176238680E+04 0.239359916E+04 0.340088086E+04 0.514174604E+04 0.340086629E+04 0.239357006E+04 0.176234326E+04 0.133757577E+04 0.103470115E+04 0.809031899E+03 0.635402540E+03 0.498695582E+03 0.389260290E+03 0.300597107E+03 0.228128477E+03 0.168511811E+03 0.119235201E+03 0.783676116E+02 0.443975364E+02 0.161246592E+02 -.741536004E+01 -.270044769E+02 -.432561704E+02 -.565706905E+02 -.672368408E+02 -.755027880E+02 -.816710361E+02 -.861045542E+02 -.891684692E+02 -.911906483E+02 -.924535819E+02 -.931834975E+02 -.935473417E+02 -.936632258E+02 -.936133015E+02 -.934541598E+02 -.932244199E+02 -.929501502E+02 -.926487370E+02 -.923316484E+02 -.920064098E+02 -.916780137E+02 -.913499275E+02 -.910248228E+02 -.907051171E+02 -.903934008E+02 -.900928042E+02 -.898073511E+02 -.895423396E+02 -.893047870E+02 -.891039831E+02 -.889521999E+02 -.888656270E+02 -.888656270E+02
 -.889297908E+02 -.889297908E+02 -.890201359E+02 -.891783348E+02 -.893873223E+02 -.896341321E+02 -.899089076E+02 -.902041446E+02 -.905140939E+02 -.908342660E+02 -.911609892E+02 -.914909735E+02 -.918208283E+02 -.921464738E+02 -.924623707E+02 -.927604733E+02 -.930287783E+02 -.932493044E+02 -.933952752E+02 -.934271877E+02 -.932873254E+02 -.928921411E+02 -.921220211E+02 -.908092286E+02 -.887294960E+02 -.856061513E+02 -.811185563E+02 -.749116369E+02 -.666378258E+02 -.560117656E+02 -.427992419E+02 -.267253162E+02 -.741044484E+01 0.157266917E+02 0.434198774E+02 0.765633212E+02 0.116253273E+03 0.163843027E+03 0.221015886E+03 0.289882041E+03 0.373106108E+03 0.474070025E+03 0.597065327E+03 0.747473041E+03 0.931786150E+03 0.115704882E+04 0.142854739E+04 0.174267501E+04 0.206698540E+04 0.228693585E+04 0.206697087E+04 0.174264599E+04 0.142850398E+04 0.115699112E+04 0.931714352E+03 0.747387366E+03 0.596966060E+03 0.473957516E+03 0.372980779E+03 0.289744400E+03 0.220866537E+03 0.163682686E+03 0.116082782E+03 0.763836723E+02 0.432322322E+02 0.155324087E+02 -.760977995E+01 -.269278484E+02 -.430018139E+02 -.562100305E+02 -.668265145E+02 -.750861189E+02 -.812765756E+02 -.857478183E+02 -.888562214E+02 -.909233169E+02 -.922266987E+02 -.929908176E+02 -.933829618E+02 -.935221706E+02 -.934915086E+02 -.933483354E+02 -.931318961E+02 -.928687699E+02 -.925767617E+02 -.922676847E+02 -.919493471E+02 -.916269711E+02 -.913042083E+02 -.909838735E+02 -.906684914E+02 -.903607273E+02 -.900637568E+02 -.897816207E+02 -.895196059E+02 -.892846888E+02 -.890860850E+02 -.889359529E+02 -.888503189E+02 -.888503189E+02
 -.888802861E+02 -.888802861E+02 -.889675784E+02 -.891204066E+02 -.893222307E+02 -.895604471E+02 -.898254300E+02 -.901097942E+02 -.904078080E+02 -.907149021E+02 -.910272266E+02 -.913412092E+02 -.916530634E+02 -.919581876E+02 -.922503793E+02 -.925207677E+02 -.927563379E+02 -.929378761E+02 -.930371065E+02 -.930127059E+02 -.928047839E+02 -.923273751E+02 -.914588562E+02 -.900320273E+02 -.878295814E+02 -.845888256E+02 -.800067910E+02 -.737542662E+02 -.655207104E+02 -.550609672E+02 -.421769711E+02 -.266349335E+02 -.811551413E+01 0.138721135E+02 0.399346717E+02 0.707873846E+02 0.107271557E+03 0.150372823E+03 0.201237195E+03 0.261179066E+03 0.331669485E+03 0.414282005E+03 0.510553532E+03 0.621682793E+03 0.747931948E+03 0.887514289E+03 0.103466675E+04 0.117664671E+04 0.129001979E+04 0.133928665E+04 0.129000540E+04 0.117661796E+04 0.103462372E+04 0.887457103E+03 0.747860773E+03 0.621597847E+03 0.510455087E+03 0.414170396E+03 0.331545118E+03 0.261042426E+03 0.201088859E+03 0.150213476E+03 0.107102002E+03 0.706085686E+02 0.397477002E+02 0.136782784E+02 -.831470679E+01 -.268377226E+02 -.423803248E+02 -.552607013E+02 -.657117217E+02 -.739318814E+02 -.801684876E+02 -.847344565E+02 -.879604151E+02 -.901500996E+02 -.915669930E+02 -.924287907E+02 -.929024582E+02 -.931091305E+02 -.931343006E+02 -.930374821E+02 -.928597120E+02 -.926290409E+02 -.923644825E+02 -.920788429E+02 -.917807436E+02 -.914760659E+02 -.911689870E+02 -.908627306E+02 -.905601270E+02 -.902640541E+02 -.899778148E+02 -.897054960E+02 -.894523489E+02 -.892252282E+02 -.890331300E+02 -.888878774E+02 -.888050170E+02 -.888050170E+02
 -.887998390E+02 -.887998390E+02 -.888821906E+02 -.890263179E+02 -.892165255E+02 -.894407945E+02 -.896898738E+02 -.899565752E+02 -.902352048E+02 -.905210799E+02 -.908100850E+02 -.910982215E+02 -.913811026E+02 -.916533319E+02 -.919076923E+02 -.921340470E+02 -.923178246E+02 -.924379182E+02 -.924637723E+02 -.923513737E+02 -.920378301E+02 -.914343783E+02 -.904184336E+02 -.888272363E+02 -.864568778E+02 -.830651981E+02 -.783763298E+02 -.721018313E+02 -.639854098E+02 -.538373155E+02 -.415092269E+02 -.268252884E+02 -.954893357E+01 0.106894153E+02 0.343348685E+02 0.618855762E+02 0.938906122E+02 0.130941802E+03 0.173654897E+03 0.222633253E+03 0.278403634E+03 0.341308966E+03 0.411337187E+03 0.487860621E+03 0.569261684E+03 0.652440886E+03 0.732267980E+03 0.801192973E+03 0.849538528E+03 0.867437964E+03 0.849524353E+03 0.801164659E+03 0.732225602E+03 0.652384557E+03 0.569191562E+03 0.487776908E+03 0.411240138E+03 0.341198892E+03 0.278280915E+03 0.222498339E+03 0.173508327E+03 0.130784211E+03 0.937227454E+02 0.617083089E+02 0.341492227E+02 0.104965823E+02 -.974756837E+01 -.270281032E+02 -.417133384E+02 -.540387713E+02 -.641793648E+02 -.722836218E+02 -.785431018E+02 -.832164094E+02 -.865935703E+02 -.889512077E+02 -.905320339E+02 -.915404148E+02 -.921391533E+02 -.924505322E+02 -.925629074E+02 -.925387931E+02 -.924218885E+02 -.922424888E+02 -.920214683E+02 -.917731639E+02 -.915074469E+02 -.912312084E+02 -.909494278E+02 -.906659507E+02 -.903840704E+02 -.901069850E+02 -.898381865E+02 -.895818245E+02 -.893430861E+02 -.891286251E+02 -.889470823E+02 -.888097398E+02 -.887313713E+02 -.887313713E+02
 -.886914283E+02 -.886914283E+02 -.887671605E+02 -.888996136E+02 -.890742131E+02 -.892797177E+02 -.895073786E+02 -.897502774E+02 -.900027849E+02 -.902600897E+02 -.905177559E+02 -.907712638E+02 -.910154876E+02 -.912440501E+02 -.914484801E+02 -.916170778E+02 -.917333621E+02 -.917739407E+02 -.917056085E+02 -.914814712E+02 -.910359858E+02 -.902791848E+02 -.890912226E+02 -.873192344E+02 -.847771691E+02 -.812473115E+02 -.764887278E+02 -.702636227E+02 -.623769155E+02 -.526972818E+02 -.411290914E+02 -.275589611E+02 -.118368400E+02 0.628282833E+01 0.270910582E+02 0.508905641E+02 0.779840509E+02 0.108656050E+03 0.143145017E+03 0.181602070E+03 0.224032093E+03 0.270212873E+03 0.319589331E+03 0.371144371E+03 0.423257946E+03 0.473585024E+03 0.519014179E+03 0.555809141E+03 0.580067009E+03 0.588591017E+03 0.580053146E+03 0.555781450E+03 0.518972727E+03 0.473529916E+03 0.423189324E+03 0.371062422E+03 0.319494285E+03 0.270105015E+03 0.223911768E+03 0.181469688E+03 0.143001066E+03 0.108501105E+03 0.778187859E+02 0.507157679E+02 0.269076502E+02 0.609187719E+01 -.120340950E+02 -.277610594E+02 -.413332710E+02 -.528998552E+02 -.625733550E+02 -.704493733E+02 -.766606566E+02 -.814044198E+02 -.849201713E+02 -.874497374E+02 -.892112497E+02 -.903910812E+02 -.911422711E+02 -.915845781E+02 -.918077010E+02 -.918768570E+02 -.918386274E+02 -.917259354E+02 -.915619133E+02 -.913627842E+02 -.911399682E+02 -.909016079E+02 -.906536766E+02 -.904007878E+02 -.901468050E+02 -.898953181E+02 -.896500457E+02 -.894152047E+02 -.891958859E+02 -.889984700E+02 -.888311216E+02 -.887044024E+02 -.886320585E+02 -.886320585E+02
 -.885590714E+02 -.885590714E+02 -.886267823E+02 -.887450632E+02 -.889006819E+02 -.890833312E+02 -.892848685E+02 -.894987095E+02 -.897193195E+02 -.899417610E+02 -.901612549E+02 -.903727163E+02 -.905702163E+02 -.907463146E+02 -.908911927E+02 -.909914973E+02 -.910287847E+02 -.909774369E+02 -.908019234E+02 -.904533404E+02 -.898653540E+02 -.889500570E+02 -.875946610E+02 -.856597177E+02 -.829788464E+02 -.793618721E+02 -.746078330E+02 -.685321009E+02 -.609977048E+02 -.519254827E+02 -.412673591E+02 -.289667713E+02 -.149492680E+02 0.922009419E+00 0.188148892E+02 0.388859148E+02 0.612665381E+02 0.860455783E+02 0.113245779E+03 0.142793490E+03 0.174481014E+03 0.207922266E+03 0.242504574E+03 0.277342969E+03 0.311248626E+03 0.342729841E+03 0.370050421E+03 0.391372172E+03 0.404996974E+03 0.409688019E+03 0.404983519E+03 0.391345292E+03 0.370010177E+03 0.342676327E+03 0.311181969E+03 0.277263336E+03 0.242412172E+03 0.207817348E+03 0.174363887E+03 0.142664520E+03 0.113105399E+03 0.858942973E+02 0.611049525E+02 0.387147205E+02 0.186348951E+02 0.734153180E+00 -.151439020E+02 -.291668674E+02 -.414702332E+02 -.521277163E+02 -.611951090E+02 -.687203303E+02 -.747836097E+02 -.795237839E+02 -.831272097E+02 -.857959067E+02 -.877205107E+02 -.890676022E+02 -.899767477E+02 -.905607412E+02 -.909073555E+02 -.910826940E+02 -.911353923E+02 -.911007100E+02 -.910039996E+02 -.908634378E+02 -.906920938E+02 -.904994638E+02 -.902926038E+02 -.900769685E+02 -.898570454E+02 -.896368518E+02 -.894203485E+02 -.892118130E+02 -.890162079E+02 -.888395788E+02 -.886895148E+02 -.885757106E+02 -.885106788E+02 -.885106788E+02
 -.884076733E+02 -.884076733E+02 -.884662928E+02 -.885684799E+02 -.887025061E+02 -.888591133E+02 -.890308465E+02 -.892115093E+02 -.893956973E+02 -.895783688E+02 -.897544183E+02 -.899182123E+02 -.900630458E+02 -.901804679E+02 -.902594137E+02 -.902850683E+02 -.902373802E+02 -.900891435E+02 -.898036051E+02 -.893316451E+02 -.886087501E+02 -.875521922E+02 -.860588501E+02 -.840039960E+02 -.812420305E+02 -.776123267E+02 -.729544367E+02 -.671324380E+02 -.600577850E+02 -.516925916E+02 -.420268547E+02 -.310494453E+02 -.187430839E+02 -.505735531E+01 0.100877984E+02 0.267536495E+02 0.449691388E+02 0.647178680E+02 0.859224809E+02 0.108426627E+03 0.131975315E+03 0.156195347E+03 0.180578747E+03 0.204473646E+03 0.227088723E+03 0.247518466E+03 0.264796201E+03 0.277978478E+03 0.286256511E+03 0.289077407E+03 0.286243558E+03 0.277952598E+03 0.264757447E+03 0.247466922E+03 0.227024500E+03 0.204396891E+03 0.180489642E+03 0.156094115E+03 0.131862224E+03 0.108301997E+03 0.857866890E+02 0.645713578E+02 0.448124286E+02 0.265873422E+02 0.991259376E+01 -.524064830E+01 -.189335287E+02 -.312457852E+02 -.422264767E+02 -.518923292E+02 -.602537807E+02 -.673206304E+02 -.731315612E+02 -.777766872E+02 -.813935574E+02 -.841437664E+02 -.861885155E+02 -.876736047E+02 -.887238077E+02 -.894422258E+02 -.899114993E+02 -.901959840E+02 -.903445926E+02 -.903938456E+02 -.903707043E+02 -.902949660E+02 -.901811734E+02 -.900400882E+02 -.898798073E+02 -.897066081E+02 -.895255945E+02 -.893412051E+02 -.891576334E+02 -.889791987E+02 -.888107034E+02 -.886578067E+02 -.885274457E+02 -.884283389E+02 -.883716135E+02 -.883716135E+02
 -.882428121E+02 -.882428121E+02 -.882916406E+02 -.883764664E+02 -.884871646E+02 -.886156038E+02 -.887550773E+02 -.888998275E+02 -.890446274E+02 -.891843843E+02 -.893137327E+02 -.894265846E+02 -.895155980E+02 -.895715211E+02 -.895823622E+02 -.895323305E+02 -.894004975E+02 -.891591436E+02 -.887718001E+02 -.881910722E+02 -.873564228E+02 -.861921611E+02 -.846059359E+02 -.824883349E+02 -.797151393E+02 -.761548978E+02 -.716838514E+02 -.662059898E+02 -.596690827E+02 -.520647083E+02 -.434101973E+02 -.337269525E+02 -.230357429E+02 -.113485480E+02 0.135435764E+01 0.150790606E+02 0.298015939E+02 0.454593667E+02 0.619421708E+02 0.790829567E+02 0.966492551E+02 0.114336565E+03 0.131765521E+03 0.148485086E+03 0.163984243E+03 0.177714384E+03 0.189123513E+03 0.197701180E+03 0.203029773E+03 0.204833964E+03 0.203017412E+03 0.197676481E+03 0.189086523E+03 0.177665175E+03 0.163922912E+03 0.148411761E+03 0.131680359E+03 0.114239759E+03 0.965410355E+02 0.789635993E+02 0.618119999E+02 0.453187623E+02 0.296509988E+02 0.149189890E+02 0.118540442E+01 -.115256963E+02 -.232202762E+02 -.339174829E+02 -.436042429E+02 -.522593294E+02 -.598607351E+02 -.663909441E+02 -.718589997E+02 -.763184289E+02 -.798666913E+02 -.826286781E+02 -.847364928E+02 -.863146142E+02 -.874724943E+02 -.883024293E+02 -.888800106E+02 -.892656399E+02 -.895065434E+02 -.896389961E+02 -.896905064E+02 -.896817768E+02 -.896283532E+02 -.895419555E+02 -.894315227E+02 -.893040246E+02 -.891650953E+02 -.890195356E+02 -.888717272E+02 -.887259940E+02 -.885869402E+02 -.884597944E+02 -.883507859E+02 -.882675836E+02 -.882198320E+02 -.882198320E+02
 -.880704415E+02 -.880704415E+02 -.881091679E+02 -.881760578E+02 -.882626358E+02 -.883619418E+02 -.884680630E+02 -.885757343E+02 -.886799733E+02 -.887757252E+02 -.888574881E+02 -.889188929E+02 -.889522059E+02 -.889477208E+02 -.888930040E+02 -.887719581E+02 -.885636769E+02 -.882410832E+02 -.877693772E+02 -.871043696E+02 -.861908265E+02 -.849610253E+02 -.833338871E+02 -.812154758E+02 -.785023170E+02 -.750893134E+02 -.708829216E+02 -.658169251E+02 -.598637934E+02 -.530338611E+02 -.453617345E+02 -.368896287E+02 -.276611547E+02 -.177246723E+02 -.710611309E+01 0.417129347E+01 0.160615358E+02 0.284890603E+02 0.413441211E+02 0.544787602E+02 0.677039534E+02 0.807887027E+02 0.934619904E+02 0.105418543E+03 0.116329221E+03 0.125856446E+03 0.133674399E+03 0.139492642E+03 0.143080690E+03 0.144289937E+03 0.143069007E+03 0.139469295E+03 0.133639428E+03 0.125809914E+03 0.116271211E+03 0.105349165E+03 0.933813779E+02 0.806970208E+02 0.676013992E+02 0.543655673E+02 0.412205642E+02 0.283554603E+02 0.159182653E+02 0.401878359E+01 -.726736544E+01 -.178940916E+02 -.278379686E+02 -.370721552E+02 -.455476878E+02 -.532205065E+02 -.600478897E+02 -.659951089E+02 -.710523552E+02 -.752482351E+02 -.786502086E+02 -.813528554E+02 -.834619316E+02 -.850812175E+02 -.863047170E+02 -.872134526E+02 -.878750360E+02 -.883445645E+02 -.886660737E+02 -.888741947E+02 -.889958232E+02 -.890516712E+02 -.890576254E+02 -.890258869E+02 -.889658972E+02 -.888850797E+02 -.887894302E+02 -.886839926E+02 -.885732516E+02 -.884614720E+02 -.883530104E+02 -.882526224E+02 -.881657893E+02 -.880990885E+02 -.880606357E+02 -.880606357E+02
 -.878965226E+02 -.878965226E+02 -.879252127E+02 -.879742738E+02 -.880368772E+02 -.881072496E+02 -.881803083E+02 -.882513379E+02 -.883156856E+02 -.883684551E+02 -.884041757E+02 -.884164266E+02 -.883973925E+02 -.883373257E+02 -.882238908E+02 -.880413707E+02 -.877697198E+02 -.873834688E+02 -.868505066E+02 -.861308015E+02 -.851751727E+02 -.839243224E+02 -.823085368E+02 -.802488081E+02 -.776604915E+02 -.744605706E+02 -.705785551E+02 -.659686752E+02 -.606183594E+02 -.545478545E+02 -.478005211E+02 -.404298565E+02 -.324919511E+02 -.240486357E+02 -.151596828E+02 -.586803032E+01 0.377461988E+01 0.136960362E+02 0.238005821E+02 0.339678560E+02 0.440524167E+02 0.538849511E+02 0.632752826E+02 0.720175625E+02 0.798978253E+02 0.867038357E+02 0.922367835E+02 0.963239568E+02 0.988311044E+02 0.996729302E+02 0.988201730E+02 0.963021112E+02 0.922040580E+02 0.866602828E+02 0.798435166E+02 0.719525901E+02 0.631997610E+02 0.537990191E+02 0.439562405E+02 0.338616317E+02 0.236845396E+02 0.135704428E+02 0.363978516E+01 -.601174952E+01 -.153118740E+02 -.242087805E+02 -.326590317E+02 -.406020782E+02 -.479757754E+02 -.547235906E+02 -.607916376E+02 -.661365259E+02 -.707384939E+02 -.746110178E+02 -.778009071E+02 -.803795452E+02 -.824305518E+02 -.840388819E+02 -.852836344E+02 -.862344831E+02 -.869506206E+02 -.874810946E+02 -.878657915E+02 -.881366704E+02 -.883190423E+02 -.884327871E+02 -.884934461E+02 -.885131630E+02 -.885014713E+02 -.884659398E+02 -.884126983E+02 -.883468662E+02 -.882729094E+02 -.881949458E+02 -.881170216E+02 -.880433764E+02 -.879787158E+02 -.879285109E+02 -.878993472E+02 -.878993472E+02
 -.877266279E+02 -.877266279E+02 -.877456857E+02 -.877776395E+02 -.878172633E+02 -.878599624E+02 -.879015074E+02 -.879377893E+02 -.879645778E+02 -.879772695E+02 -.879706097E+02 -.879383710E+02 -.878729741E+02 -.877650313E+02 -.876027984E+02 -.873715222E+02 -.870526765E+02 -.866230946E+02 -.860540217E+02 -.853101464E+02 -.843487176E+02 -.831189580E+02 -.815621492E+02 -.796129964E+02 -.772030502E+02 -.742668218E+02 -.707504199E+02 -.666209666E+02 -.618733695E+02 -.565309080E+02 -.506388614E+02 -.442545854E+02 -.374396052E+02 -.302583349E+02 -.227815347E+02 -.150738726E+02 -.718994636E+01 0.807268644E+00 0.883985940E+01 0.168142031E+02 0.246216156E+02 0.321400052E+02 0.392366316E+02 0.457720579E+02 0.516052778E+02 0.565998597E+02 0.606307755E+02 0.635914075E+02 0.654000860E+02 0.660054485E+02 0.653899683E+02 0.635711867E+02 0.606004806E+02 0.565595349E+02 0.515549836E+02 0.457118718E+02 0.391666494E+02 0.320603430E+02 0.245324116E+02 0.167156198E+02 0.873208637E+01 0.690525475E+00 -.731540652E+01 -.152077565E+02 -.229234717E+02 -.304076322E+02 -.375949065E+02 -.444142254E+02 -.508008614E+02 -.566929006E+02 -.620327347E+02 -.667751591E+02 -.708973664E+02 -.744052159E+02 -.773324344E+02 -.797336441E+02 -.816748412E+02 -.832247516E+02 -.844487643E+02 -.854055728E+02 -.861458644E+02 -.867122699E+02 -.871399689E+02 -.874575804E+02 -.876881344E+02 -.878500180E+02 -.879578410E+02 -.880231958E+02 -.880553055E+02 -.880615656E+02 -.880479920E+02 -.880195913E+02 -.879806699E+02 -.879350972E+02 -.878865398E+02 -.878386796E+02 -.877954300E+02 -.877611653E+02 -.877409774E+02 -.877409774E+02
 -.875655869E+02 -.875655869E+02 -.875756913E+02 -.875917611E+02 -.876100944E+02 -.876272427E+02 -.876398388E+02 -.876444268E+02 -.876372846E+02 -.876142295E+02 -.875703950E+02 -.874999702E+02 -.873958890E+02 -.872494579E+02 -.870499129E+02 -.867838970E+02 -.864348581E+02 -.859823733E+02 -.854014268E+02 -.846616909E+02 -.837269139E+02 -.825545965E+02 -.810962588E+02 -.792987454E+02 -.771070914E+02 -.744693413E+02 -.713431652E+02 -.677031261E+02 -.635463579E+02 -.588941670E+02 -.537884980E+02 -.482848172E+02 -.424448297E+02 -.363323464E+02 -.300140659E+02 -.235615334E+02 -.170414244E+02 -.105120308E+02 -.403543502E+01 0.231739363E+01 0.846657901E+01 0.143247620E+02 0.197992726E+02 0.247949508E+02 0.292175446E+02 0.329775475E+02 0.359942622E+02 0.381998079E+02 0.395427383E+02 0.399909349E+02 0.395334798E+02 0.381813030E+02 0.359665353E+02 0.329406355E+02 0.291714979E+02 0.247398336E+02 0.197351641E+02 0.142517578E+02 0.838479222E+01 0.222695659E+01 -.413436879E+01 -.106192840E+02 -.171567881E+02 -.236847243E+02 -.301445226E+02 -.364690112E+02 -.425863837E+02 -.484297087E+02 -.539348573E+02 -.590398392E+02 -.636890801E+02 -.678408082E+02 -.714741772E+02 -.745926972E+02 -.772224772E+02 -.794064136E+02 -.811968568E+02 -.826489912E+02 -.838160508E+02 -.847464977E+02 -.854827572E+02 -.860609788E+02 -.865113767E+02 -.868588516E+02 -.871237116E+02 -.873223962E+02 -.874681503E+02 -.875716245E+02 -.876413945E+02 -.876844015E+02 -.877063199E+02 -.877118638E+02 -.877050428E+02 -.876893783E+02 -.876680915E+02 -.876442722E+02 -.876210394E+02 -.876017007E+02 -.875899232E+02 -.875899232E+02
 -.874172307E+02 -.874172307E+02 -.874192598E+02 -.874210309E+02 -.874202601E+02 -.874145910E+02 -.874015080E+02 -.873782375E+02 -.873416319E+02 -.872880309E+02 -.872130951E+02 -.871116050E+02 -.869772174E+02 -.868021744E+02 -.865769567E+02 -.862898782E+02 -.859266234E+02 -.854697346E+02 -.848980742E+02 -.841863047E+02 -.833044739E+02 -.822178448E+02 -.808871956E+02 -.792698956E+02 -.773221049E+02 -.750023558E+02 -.722764442E+02 -.691229615E+02 -.655380927E+02 -.615379712E+02 -.571574559E+02 -.524456701E+02 -.474601301E+02 -.422617636E+02 -.369124930E+02 -.314758987E+02 -.260187559E+02 -.206062953E+02 -.152960078E+02 -.101432342E+02 -.520649952E+01 -.548101853E+00 0.376715277E+01 0.767385390E+01 0.111082211E+02 0.140105280E+02 0.163275792E+02 0.180150781E+02 0.190397156E+02 0.193808079E+02 0.190313438E+02 0.179983443E+02 0.163025034E+02 0.139771406E+02 0.110665630E+02 0.762397747E+01 0.370912199E+01 -.614210258E+00 -.528059524E+01 -.102252119E+02 -.153857436E+02 -.207036322E+02 -.261234343E+02 -.315873784E+02 -.370299115E+02 -.423840819E+02 -.475861189E+02 -.525738469E+02 -.572860883E+02 -.616651733E+02 -.656620051E+02 -.692419691E+02 -.723893608E+02 -.751085176E+02 -.774213557E+02 -.793624921E+02 -.809736775E+02 -.822989075E+02 -.833808664E+02 -.842587586E+02 -.849672604E+02 -.855362410E+02 -.859909458E+02 -.863524196E+02 -.866380295E+02 -.868620051E+02 -.870359508E+02 -.871693086E+02 -.872697625E+02 -.873435848E+02 -.873959268E+02 -.874310625E+02 -.874525900E+02 -.874635996E+02 -.874668149E+02 -.874647134E+02 -.874596319E+02 -.874538623E+02 -.874497417E+02 -.874497417E+02
 -.872842661E+02 -.872842661E+02 -.872792184E+02 -.872684935E+02 -.872510985E+02 -.872256942E+02 -.871905859E+02 -.871436885E+02 -.870824667E+02 -.870038501E+02 -.869041187E+02 -.867787588E+02 -.866222824E+02 -.864280095E+02 -.861878075E+02 -.858917878E+02 -.855279620E+02 -.850818652E+02 -.845361664E+02 -.838703026E+02 -.830601996E+02 -.820781816E+02 -.808932222E+02 -.794717389E+02 -.777791571E+02 -.757824215E+02 -.734534553E+02 -.707732326E+02 -.677356926E+02 -.643504078E+02 -.606430184E+02 -.566531283E+02 -.524303417E+02 -.480298096E+02 -.435086524E+02 -.389240733E+02 -.343332912E+02 -.297945275E+02 -.253664895E+02 -.211040153E+02 -.170560056E+02 -.132686754E+02 -.978784764E+01 -.665880891E+01 -.392512070E+01 -.162713541E+01 0.199530606E+00 0.152543844E+01 0.232857738E+01 0.259533305E+01 0.232110007E+01 0.151049173E+01 0.177130373E+00 -.165696518E+01 -.396234775E+01 -.670339239E+01 -.983973764E+01 -.133278119E+02 -.171223158E+02 -.211774027E+02 -.254467942E+02 -.298814315E+02 -.344262581E+02 -.390224115E+02 -.436115428E+02 -.481362668E+02 -.525391777E+02 -.567629565E+02 -.607523128E+02 -.644576191E+02 -.678393984E+02 -.708722827E+02 -.735470691E+02 -.758702159E+02 -.778611085E+02 -.795481029E+02 -.809644393E+02 -.821447901E+02 -.831227663E+02 -.839293745E+02 -.845922413E+02 -.851353761E+02 -.855792715E+02 -.859411882E+02 -.862355250E+02 -.864742106E+02 -.866670809E+02 -.868222249E+02 -.869462886E+02 -.870447378E+02 -.871220787E+02 -.871820422E+02 -.872277337E+02 -.872617554E+02 -.872863023E+02 -.873032370E+02 -.873141441E+02 -.873203676E+02 -.873230293E+02 -.873230293E+02
 -.871682797E+02 -.871682797E+02 -.871572022E+02 -.871358692E+02 -.871044366E+02 -.870624917E+02 -.870091096E+02 -.869428752E+02 -.868618738E+02 -.867636524E+02 -.866451546E+02 -.865026257E+02 -.863314890E+02 -.861261916E+02 -.858800186E+02 -.855848756E+02 -.852310439E+02 -.848069142E+02 -.842987148E+02 -.836902613E+02 -.829627704E+02 -.820948089E+02 -.810624715E+02 -.798399183E+02 -.784004109E+02 -.767179728E+02 -.747697075E+02 -.725386415E+02 -.700167104E+02 -.672072721E+02 -.641264437E+02 -.608027699E+02 -.572752263E+02 -.535901211E+02 -.497977719E+02 -.459497563E+02 -.420971742E+02 -.382899623E+02 -.345769754E+02 -.310062827E+02 -.276247476E+02 -.244761249E+02 -.215993036E+02 -.190286358E+02 -.167950284E+02 -.149262539E+02 -.134464925E+02 -.123755813E+02 -.117282793E+02 -.115136860E+02 -.117348744E+02 -.123887654E+02 -.134662536E+02 -.149525736E+02 -.168278818E+02 -.190679903E+02 -.216451136E+02 -.245283168E+02 -.276831859E+02 -.310707276E+02 -.346470718E+02 -.383652595E+02 -.421771275E+02 -.460337039E+02 -.498849092E+02 -.536794859E+02 -.573657093E+02 -.608931580E+02 -.642154972E+02 -.672938249E+02 -.700997714E+02 -.726174712E+02 -.748438532E+02 -.767872592E+02 -.784648965E+02 -.798998343E+02 -.811181580E+02 -.821466585E+02 -.830111854E+02 -.837356231E+02 -.843413661E+02 -.848471496E+02 -.852691074E+02 -.856209629E+02 -.859142821E+02 -.861587482E+02 -.863624299E+02 -.865320285E+02 -.866730986E+02 -.867902374E+02 -.868872445E+02 -.869672526E+02 -.870328320E+02 -.870860698E+02 -.871286250E+02 -.871617619E+02 -.871863597E+02 -.872028967E+02 -.872114077E+02 -.872114077E+02
 -.870698456E+02 -.870698456E+02 -.870537753E+02 -.870236987E+02 -.869807708E+02 -.869254021E+02 -.868573702E+02 -.867758892E+02 -.866796432E+02 -.865667898E+02 -.864349345E+02 -.862810799E+02 -.861015500E+02 -.858918896E+02 -.856467402E+02 -.853596933E+02 -.850231248E+02 -.846280163E+02 -.841637741E+02 -.836180652E+02 -.829766981E+02 -.822235920E+02 -.813408930E+02 -.803093129E+02 -.791087775E+02 -.777194619E+02 -.761232575E+02 -.743056316E+02 -.722577215E+02 -.699783581E+02 -.674756099E+02 -.647674401E+02 -.618812372E+02 -.588522747E+02 -.557214583E+02 -.525328789E+02 -.493316515E+02 -.461623216E+02 -.430678969E+02 -.400893811E+02 -.372655990E+02 -.346330892E+02 -.322259156E+02 -.300752699E+02 -.282088411E+02 -.266502318E+02 -.254187007E+02 -.245291773E+02 -.239923303E+02 -.238145800E+02 -.239980700E+02 -.245406498E+02 -.254358904E+02 -.266731091E+02 -.282373542E+02 -.301093333E+02 -.322653995E+02 -.346778126E+02 -.373153266E+02 -.401438166E+02 -.431266719E+02 -.462249814E+02 -.493976404E+02 -.526015292E+02 -.557919886E+02 -.589238045E+02 -.619528203E+02 -.648381176E+02 -.675444751E+02 -.700446218E+02 -.723207632E+02 -.743650272E+02 -.761787795E+02 -.777710574E+02 -.791565316E+02 -.803534070E+02 -.813815649E+02 -.822611029E+02 -.830113071E+02 -.836500128E+02 -.841932718E+02 -.846552427E+02 -.850482257E+02 -.853827849E+02 -.856679161E+02 -.859112293E+02 -.861191308E+02 -.862969919E+02 -.864493000E+02 -.865797878E+02 -.866915415E+02 -.867870863E+02 -.868684506E+02 -.869372082E+02 -.869944982E+02 -.870410220E+02 -.870770131E+02 -.871021781E+02 -.871156003E+02 -.871156003E+02
 -.869887026E+02 -.869887026E+02 -.869686227E+02 -.869315637E+02 -.868795292E+02 -.868136424E+02 -.867343029E+02 -.866412954E+02 -.865338588E+02 -.864107231E+02 -.862701181E+02 -.861097585E+02 -.859268066E+02 -.857178157E+02 -.854786548E+02 -.852044177E+02 -.848893187E+02 -.845265806E+02 -.841083224E+02 -.836254588E+02 -.830676293E+02 -.824231837E+02 -.816792565E+02 -.808219737E+02 -.798368421E+02 -.787093668E+02 -.774259311E+02 -.759749384E+02 -.743481592E+02 -.725421560E+02 -.705595832E+02 -.684101213E+02 -.661108204E+02 -.636857324E+02 -.611648623E+02 -.585826324E+02 -.559761428E+02 -.533835153E+02 -.508425194E+02 -.483895645E+02 -.460590366E+02 -.438828958E+02 -.418904334E+02 -.401080929E+02 -.385592955E+02 -.372642513E+02 -.362397746E+02 -.354991185E+02 -.350518410E+02 -.349037101E+02 -.350566475E+02 -.355087108E+02 -.362541105E+02 -.372832638E+02 -.385828897E+02 -.401361411E+02 -.419227694E+02 -.439193086E+02 -.460992625E+02 -.484332786E+02 -.508893270E+02 -.534329453E+02 -.560276450E+02 -.586355829E+02 -.612185779E+02 -.637394964E+02 -.661639180E+02 -.684618797E+02 -.706094104E+02 -.725895711E+02 -.743928099E+02 -.760166024E+02 -.774645052E+02 -.787448459E+02 -.798692945E+02 -.808515155E+02 -.817060290E+02 -.824473353E+02 -.830893022E+02 -.836447802E+02 -.841254006E+02 -.845415033E+02 -.849021558E+02 -.852152259E+02 -.854874848E+02 -.857247224E+02 -.859318624E+02 -.861130705E+02 -.862718509E+02 -.864111276E+02 -.865333108E+02 -.866403451E+02 -.867337408E+02 -.868145854E+02 -.868835334E+02 -.869407731E+02 -.869859638E+02 -.870181397E+02 -.870355706E+02 -.870355706E+02
 -.869239606E+02 -.869239606E+02 -.869007719E+02 -.868583382E+02 -.867993640E+02 -.867255728E+02 -.866378990E+02 -.865366271E+02 -.864214897E+02 -.862917304E+02 -.861461402E+02 -.859830699E+02 -.858004239E+02 -.855956365E+02 -.853656345E+02 -.851067875E+02 -.848148497E+02 -.844848965E+02 -.841112610E+02 -.836874801E+02 -.832062587E+02 -.826594680E+02 -.820381980E+02 -.813328847E+02 -.805335419E+02 -.796301212E+02 -.786130216E+02 -.774737568E+02 -.762057633E+02 -.748053008E+02 -.732723590E+02 -.716114530E+02 -.698321742E+02 -.679493804E+02 -.659829587E+02 -.639571703E+02 -.618996658E+02 -.598403135E+02 -.578099999E+02 -.558395338E+02 -.539587375E+02 -.521957500E+02 -.505765267E+02 -.491244946E+02 -.478603157E+02 -.468017200E+02 -.459633803E+02 -.453568138E+02 -.449903034E+02 -.448688386E+02 -.449940783E+02 -.453643374E+02 -.459745995E+02 -.468165528E+02 -.478786483E+02 -.491461780E+02 -.506013724E+02 -.522235254E+02 -.539891615E+02 -.558722737E+02 -.578446702E+02 -.598764785E+02 -.619368468E+02 -.639948585E+02 -.660206330E+02 -.679865294E+02 -.698683194E+02 -.716461703E+02 -.733052946E+02 -.748361803E+02 -.762343930E+02 -.775000177E+02 -.786368585E+02 -.796515284E+02 -.805525485E+02 -.813495408E+02 -.820525629E+02 -.826716011E+02 -.832162131E+02 -.836952992E+02 -.841169771E+02 -.844885323E+02 -.848164218E+02 -.851063119E+02 -.853631349E+02 -.855911552E+02 -.857940366E+02 -.859749046E+02 -.861364022E+02 -.862807351E+02 -.864097051E+02 -.865247301E+02 -.866268483E+02 -.867167058E+02 -.867945224E+02 -.868600335E+02 -.869124016E+02 -.869500903E+02 -.869706911E+02 -.869706911E+02
 -.868743053E+02 -.868743053E+02 -.868488111E+02 -.868024301E+02 -.867384284E+02 -.866590196E+02 -.865655834E+02 -.864588280E+02 -.863389087E+02 -.862055123E+02 -.860579128E+02 -.858950055E+02 -.857153231E+02 -.855170366E+02 -.852979449E+02 -.850554552E+02 -.847865565E+02 -.844877898E+02 -.841552193E+02 -.837844088E+02 -.833704103E+02 -.829077731E+02 -.823905845E+02 -.818125536E+02 -.811671514E+02 -.804478227E+02 -.796482788E+02 -.787628778E+02 -.777870890E+02 -.767180222E+02 -.755549887E+02 -.743000432E+02 -.729584396E+02 -.715389361E+02 -.700538885E+02 -.685190985E+02 -.669534162E+02 -.653781334E+02 -.638162319E+02 -.622915691E+02 -.608280762E+02 -.594490296E+02 -.581764322E+02 -.570305162E+02 -.560293630E+02 -.551886217E+02 -.545213084E+02 -.540376652E+02 -.537450644E+02 -.536479467E+02 -.537477866E+02 -.540430808E+02 -.545293592E+02 -.551992189E+02 -.560423859E+02 -.570458107E+02 -.581938090E+02 -.594682638E+02 -.608489072E+02 -.623137027E+02 -.638393446E+02 -.654018791E+02 -.669774351E+02 -.685430287E+02 -.700773788E+02 -.715616577E+02 -.729800975E+02 -.743203837E+02 -.755738042E+02 -.767351512E+02 -.778024138E+02 -.787763182E+02 -.796597851E+02 -.804573678E+02 -.811747228E+02 -.818181465E+02 -.823941964E+02 -.829093996E+02 -.833700427E+02 -.837820336E+02 -.841508184E+02 -.844813437E+02 -.847780485E+02 -.850448776E+02 -.852853080E+02 -.855023805E+02 -.856987333E+02 -.858766332E+02 -.860380019E+02 -.861844345E+02 -.863172093E+02 -.864372863E+02 -.865452916E+02 -.866414859E+02 -.867257123E+02 -.867973194E+02 -.868550523E+02 -.868969039E+02 -.869199161E+02 -.869199161E+02
 -.868381784E+02 -.868381784E+02 -.868110796E+02 -.867619910E+02 -.866946121E+02 -.866115433E+02 -.865145222E+02 -.864046035E+02 -.862822925E+02 -.861476440E+02 -.860003328E+02 -.858397026E+02 -.856647980E+02 -.854743826E+02 -.852669473E+02 -.850407100E+02 -.847936114E+02 -.845233065E+02 -.842271578E+02 -.839022310E+02 -.835452986E+02 -.831528564E+02 -.827211568E+02 -.822462678E+02 -.817241623E+02 -.811508459E+02 -.805225277E+02 -.798358374E+02 -.790880875E+02 -.782775740E+02 -.774039009E+02 -.764683065E+02 -.754739636E+02 -.744262186E+02 -.733327374E+02 -.722035302E+02 -.710508377E+02 -.698888778E+02 -.687334672E+02 -.676015477E+02 -.665106533E+02 -.654783603E+02 -.645217561E+02 -.636569535E+02 -.628986699E+02 -.622598775E+02 -.617515246E+02 -.613823231E+02 -.611585942E+02 -.610841650E+02 -.611603085E+02 -.613857245E+02 -.617565591E+02 -.622664640E+02 -.629067002E+02 -.636662931E+02 -.645322450E+02 -.654898148E+02 -.665228688E+02 -.676143025E+02 -.687465273E+02 -.699020026E+02 -.710637871E+02 -.722160706E+02 -.733446482E+02 -.744372973E+02 -.754840299E+02 -.764772039E+02 -.774114975E+02 -.782837610E+02 -.790927762E+02 -.798389561E+02 -.805240174E+02 -.811506564E+02 -.817222485E+02 -.822425867E+02 -.827156651E+02 -.831455090E+02 -.835360486E+02 -.838910302E+02 -.842139590E+02 -.845080667E+02 -.847762966E+02 -.850213025E+02 -.852454547E+02 -.854508505E+02 -.856393262E+02 -.858124665E+02 -.859716114E+02 -.861178569E+02 -.862520478E+02 -.863747607E+02 -.864862747E+02 -.865865260E+02 -.866750425E+02 -.867508524E+02 -.868123614E+02 -.868571868E+02 -.868819398E+02 -.868819398E+02
 -.868139217E+02 -.868139217E+02 -.867858186E+02 -.867350798E+02 -.866657234E+02 -.865806412E+02 -.864818478E+02 -.863706710E+02 -.862478956E+02 -.861138719E+02 -.859685959E+02 -.858117686E+02 -.856428379E+02 -.854610285E+02 -.852653615E+02 -.850546675E+02 -.848275949E+02 -.845826151E+02 -.843180282E+02 -.840319702E+02 -.837224240E+02 -.833872389E+02 -.830241591E+02 -.826308669E+02 -.822050419E+02 -.817444410E+02 -.812470004E+02 -.807109613E+02 -.801350188E+02 -.795184901E+02 -.788614962E+02 -.781651470E+02 -.774317158E+02 -.766647894E+02 -.758693752E+02 -.750519502E+02 -.742204394E+02 -.733841166E+02 -.725534264E+02 -.717397345E+02 -.709550210E+02 -.702115331E+02 -.695214184E+02 -.688963598E+02 -.683472278E+02 -.678837663E+02 -.675143196E+02 -.672456075E+02 -.670825509E+02 -.670281471E+02 -.670833966E+02 -.672472781E+02 -.675167735E+02 -.678869421E+02 -.683510450E+02 -.689007200E+02 -.695262073E+02 -.702166224E+02 -.709602715E+02 -.717449988E+02 -.725585524E+02 -.733889512E+02 -.742248315E+02 -.750557541E+02 -.758724531E+02 -.766670132E+02 -.774329681E+02 -.781653216E+02 -.788604975E+02 -.795162317E+02 -.801314224E+02 -.807059544E+02 -.812405147E+02 -.817364105E+02 -.821954014E+02 -.826195509E+02 -.830111014E+02 -.833723723E+02 -.837056815E+02 -.840132864E+02 -.842973421E+02 -.845598739E+02 -.848027596E+02 -.850277201E+02 -.852363145E+02 -.854299381E+02 -.856098205E+02 -.857770229E+02 -.859324320E+02 -.860767484E+02 -.862104695E+02 -.863338616E+02 -.864469212E+02 -.865493200E+02 -.866403304E+02 -.867187250E+02 -.867826431E+02 -.868294139E+02 -.868553256E+02 -.868553256E+02
 -.867998828E+02 -.867998828E+02 -.867712815E+02 -.867197807E+02 -.866496155E+02 -.865638849E+02 -.864648074E+02 -.863539172E+02 -.862322140E+02 -.861002773E+02 -.859583531E+02 -.858064181E+02 -.856442292E+02 -.854713594E+02 -.852872251E+02 -.850911060E+02 -.848821612E+02 -.846594420E+02 -.844219038E+02 -.841684185E+02 -.838977897E+02 -.836087706E+02 -.833000892E+02 -.829704796E+02 -.826187227E+02 -.822436970E+02 -.818444417E+02 -.814202298E+02 -.809706534E+02 -.804957178E+02 -.799959410E+02 -.794724546E+02 -.789270994E+02 -.783625077E+02 -.777821646E+02 -.771904405E+02 -.765925866E+02 -.759946890E+02 -.754035780E+02 -.748266950E+02 -.742719189E+02 -.737473611E+02 -.732611372E+02 -.728211282E+02 -.724347402E+02 -.721086763E+02 -.718487279E+02 -.716595945E+02 -.715447383E+02 -.715062772E+02 -.715449199E+02 -.716599440E+02 -.718492183E+02 -.721092676E+02 -.724353804E+02 -.728217546E+02 -.732616774E+02 -.737477345E+02 -.742720389E+02 -.748264701E+02 -.754029140E+02 -.759934908E+02 -.765907594E+02 -.771878911E+02 -.777788025E+02 -.783582457E+02 -.789218538E+02 -.794661448E+02 -.799884895E+02 -.804870495E+02 -.809606946E+02 -.814089076E+02 -.818316833E+02 -.822294290E+02 -.826028705E+02 -.829529679E+02 -.832808417E+02 -.835877113E+02 -.838748441E+02 -.841435159E+02 -.843949800E+02 -.846304441E+02 -.848510528E+02 -.850578751E+02 -.852518938E+02 -.854339970E+02 -.856049693E+02 -.857654807E+02 -.859160740E+02 -.860571460E+02 -.861889231E+02 -.863114274E+02 -.864244321E+02 -.865274005E+02 -.866194053E+02 -.866990227E+02 -.867641921E+02 -.868120330E+02 -.868386065E+02 -.868386065E+02
 -.867944858E+02 -.867944858E+02 -.867658070E+02 -.867142792E+02 -.866442675E+02 -.865590049E+02 -.864608497E+02 -.863514838E+02 -.862320652E+02 -.861033454E+02 -.859657580E+02 -.858194875E+02 -.856645211E+02 -.855006889E+02 -.853276944E+02 -.851451392E+02 -.849525416E+02 -.847493541E+02 -.845349772E+02 -.843087745E+02 -.840700873E+02 -.838182520E+02 -.835526198E+02 -.832725799E+02 -.829775880E+02 -.826671991E+02 -.823411061E+02 -.819991835E+02 -.816415362E+02 -.812685513E+02 -.808809526E+02 -.804798530E+02 -.800668044E+02 -.796438385E+02 -.792134967E+02 -.787788439E+02 -.783434620E+02 -.779114220E+02 -.774872305E+02 -.770757525E+02 -.766821103E+02 -.763115626E+02 -.759693671E+02 -.756606341E+02 -.753901753E+02 -.751623566E+02 -.749809607E+02 -.748490653E+02 -.747689429E+02 -.747419861E+02 -.747686616E+02 -.748484945E+02 -.749800843E+02 -.751611507E+02 -.753886089E+02 -.756586695E+02 -.759669607E+02 -.763086657E+02 -.766786700E+02 -.770717122E+02 -.774825310E+02 -.779060022E+02 -.783372591E+02 -.787717942E+02 -.792055360E+02 -.796349018E+02 -.800568264E+02 -.804687676E+02 -.808686928E+02 -.812550493E+02 -.816267224E+02 -.819829871E+02 -.823234542E+02 -.826480173E+02 -.829568001E+02 -.832501088E+02 -.835283879E+02 -.837921828E+02 -.840421068E+02 -.842788139E+02 -.845029761E+02 -.847152649E+02 -.849163354E+02 -.851068134E+02 -.852872829E+02 -.854582748E+02 -.856202541E+02 -.857736059E+02 -.859186181E+02 -.860554587E+02 -.861841484E+02 -.863045224E+02 -.864161825E+02 -.865184330E+02 -.866101969E+02 -.866899067E+02 -.867553608E+02 -.868035379E+02 -.868303550E+02 -.868303550E+02
 -.867962743E+02 -.867962743E+02 -.867678623E+02 -.867169069E+02 -.866478299E+02 -.865639356E+02 -.864676672E+02 -.863608044E+02 -.862446155E+02 -.861199751E+02 -.859874539E+02 -.858473878E+02 -.856999321E+02 -.855451022E+02 -.853828065E+02 -.852128719E+02 -.850350649E+02 -.848491092E+02 -.846547011E+02 -.844515239E+02 -.842392622E+02 -.840176163E+02 -.837863181E+02 -.835451484E+02 -.832939561E+02 -.830326802E+02 -.827613731E+02 -.824802270E+02 -.821896015E+02 -.818900522E+02 -.815823589E+02 -.812675530E+02 -.809469407E+02 -.806221222E+02 -.802950025E+02 -.799677938E+02 -.796430068E+02 -.793234289E+02 -.790120898E+02 -.787122125E+02 -.784271526E+02 -.781603245E+02 -.779151198E+02 -.776948190E+02 -.775025002E+02 -.773409499E+02 -.772125785E+02 -.771193455E+02 -.770626970E+02 -.770435189E+02 -.770621083E+02 -.771181633E+02 -.772107932E+02 -.773385470E+02 -.774994611E+02 -.776911205E+02 -.779107350E+02 -.781552225E+02 -.784212995E+02 -.787055711E+02 -.790046198E+02 -.793150877E+02 -.796337491E+02 -.799575720E+02 -.802837666E+02 -.806098200E+02 -.809335175E+02 -.812529516E+02 -.815665199E+02 -.818729134E+02 -.821710983E+02 -.824602921E+02 -.827399369E+02 -.830096712E+02 -.832693011E+02 -.835187732E+02 -.837581488E+02 -.839875806E+02 -.842072913E+02 -.844175551E+02 -.846186812E+02 -.848109992E+02 -.849948456E+02 -.851705517E+02 -.853384313E+02 -.854987684E+02 -.856518034E+02 -.857977172E+02 -.859366124E+02 -.860684888E+02 -.861932139E+02 -.863104837E+02 -.864197728E+02 -.865202688E+02 -.866107882E+02 -.866896651E+02 -.867546085E+02 -.868025154E+02 -.868292293E+02 -.868292293E+02
 -.868039335E+02 -.868039335E+02 -.867760658E+02 -.867261641E+02 -.866586452E+02 -.865768330E+02 -.864832099E+02 -.863796114E+02 -.862673760E+02 -.861474616E+02 -.860205345E+02 -.858870381E+02 -.857472469E+02 -.856013072E+02 -.854492706E+02 -.852911194E+02 -.851267883E+02 -.849561812E+02 -.847791869E+02 -.845956924E+02 -.844055955E+02 -.842088170E+02 -.840053133E+02 -.837950890E+02 -.835782105E+02 -.833548196E+02 -.831251491E+02 -.828895375E+02 -.826484453E+02 -.824024694E+02 -.821523588E+02 -.818990263E+02 -.816435596E+02 -.813872281E+02 -.811314844E+02 -.808779619E+02 -.806284640E+02 -.803849483E+02 -.801495013E+02 -.799243074E+02 -.797116094E+02 -.795136637E+02 -.793326905E+02 -.791708205E+02 -.790300402E+02 -.789121389E+02 -.788186583E+02 -.787508480E+02 -.787096282E+02 -.786955618E+02 -.787088375E+02 -.787492635E+02 -.788162737E+02 -.789089447E+02 -.790260238E+02 -.791659665E+02 -.793269802E+02 -.795070755E+02 -.797041189E+02 -.799158872E+02 -.801401213E+02 -.803745752E+02 -.806170620E+02 -.808654920E+02 -.811179049E+02 -.813724941E+02 -.816276234E+02 -.818818369E+02 -.821338624E+02 -.823826093E+02 -.826271616E+02 -.828667680E+02 -.831008289E+02 -.833288821E+02 -.835505876E+02 -.837657124E+02 -.839741150E+02 -.841757315E+02 -.843705613E+02 -.845586552E+02 -.847401024E+02 -.849150199E+02 -.850835415E+02 -.852458065E+02 -.854019488E+02 -.855520846E+02 -.856962987E+02 -.858346283E+02 -.859670433E+02 -.860934222E+02 -.862135216E+02 -.863269365E+02 -.864330506E+02 -.865309707E+02 -.866194426E+02 -.866967416E+02 -.867605300E+02 -.868076730E+02 -.868340006E+02 -.868340006E+02
 -.868162990E+02 -.868162990E+02 -.867891950E+02 -.867407257E+02 -.866752531E+02 -.865960777E+02 -.865056834E+02 -.864059269E+02 -.862981847E+02 -.861834658E+02 -.860624991E+02 -.859358010E+02 -.858037279E+02 -.856665165E+02 -.855243164E+02 -.853772152E+02 -.852252594E+02 -.850684708E+02 -.849068610E+02 -.847404439E+02 -.845692462E+02 -.843933182E+02 -.842127431E+02 -.840276468E+02 -.838382071E+02 -.836446630E+02 -.834473238E+02 -.832465788E+02 -.830429051E+02 -.828368764E+02 -.826291694E+02 -.824205696E+02 -.822119749E+02 -.820043966E+02 -.817989574E+02 -.815968866E+02 -.813995101E+02 -.812082383E+02 -.810245475E+02 -.808499592E+02 -.806860144E+02 -.805342450E+02 -.803961429E+02 -.802731273E+02 -.801665117E+02 -.800774717E+02 -.800070156E+02 -.799559570E+02 -.799248936E+02 -.799141902E+02 -.799239688E+02 -.799541052E+02 -.800042319E+02 -.800737490E+02 -.801618402E+02 -.802674951E+02 -.803895354E+02 -.805266449E+02 -.806774020E+02 -.808403120E+02 -.810138404E+02 -.811964432E+02 -.813865961E+02 -.815828197E+02 -.817837010E+02 -.819879105E+02 -.821942162E+02 -.824014922E+02 -.826087243E+02 -.828150116E+02 -.830195660E+02 -.832217081E+02 -.834208624E+02 -.836165499E+02 -.838083806E+02 -.839960451E+02 -.841793055E+02 -.843579869E+02 -.845319681E+02 -.847011733E+02 -.848655632E+02 -.850251259E+02 -.851798688E+02 -.853298085E+02 -.854749609E+02 -.856153300E+02 -.857508941E+02 -.858815908E+02 -.860072973E+02 -.861278062E+02 -.862427959E+02 -.863517913E+02 -.864541146E+02 -.865488208E+02 -.866346157E+02 -.867097473E+02 -.867718678E+02 -.868178523E+02 -.868435664E+02 -.868435664E+02
 -.868323560E+02 -.868323560E+02 -.868061852E+02 -.867594395E+02 -.866963857E+02 -.866202664E+02 -.865335365E+02 -.864380463E+02 -.863351837E+02 -.862259832E+02 -.861112109E+02 -.859914293E+02 -.858670485E+02 -.857383656E+02 -.856055954E+02 -.854688952E+02 -.853283844E+02 -.851841601E+02 -.850363107E+02 -.848849267E+02 -.847301103E+02 -.845719845E+02 -.844106998E+02 -.842464425E+02 -.840794403E+02 -.839099694E+02 -.837383597E+02 -.835650005E+02 -.833903449E+02 -.832149144E+02 -.830393010E+02 -.828641697E+02 -.826902588E+02 -.825183780E+02 -.823494056E+02 -.821842828E+02 -.820240059E+02 -.818696159E+02 -.817221863E+02 -.815828074E+02 -.814525702E+02 -.813325470E+02 -.812237720E+02 -.811272206E+02 -.810437891E+02 -.809742745E+02 -.809193570E+02 -.808795833E+02 -.808553537E+02 -.808469119E+02 -.808543393E+02 -.808775525E+02 -.809163056E+02 -.809701964E+02 -.810386759E+02 -.811210620E+02 -.812165551E+02 -.813242568E+02 -.814431892E+02 -.815723157E+02 -.817105613E+02 -.818568325E+02 -.820100362E+02 -.821690961E+02 -.823329685E+02 -.825006540E+02 -.826712088E+02 -.828437516E+02 -.830174700E+02 -.831916231E+02 -.833655435E+02 -.835386371E+02 -.837103807E+02 -.838803200E+02 -.840480652E+02 -.842132869E+02 -.843757106E+02 -.845351116E+02 -.846913091E+02 -.848441600E+02 -.849935528E+02 -.851394005E+02 -.852816336E+02 -.854201917E+02 -.855550150E+02 -.856860333E+02 -.858131539E+02 -.859362466E+02 -.860551249E+02 -.861695228E+02 -.862790658E+02 -.863832327E+02 -.864813077E+02 -.865723181E+02 -.866549538E+02 -.867274627E+02 -.867875160E+02 -.868320328E+02 -.868569546E+02 -.868569546E+02
 -.868512326E+02 -.868512326E+02 -.868261224E+02 -.867813171E+02 -.867209571E+02 -.866481994E+02 -.865654455E+02 -.864745174E+02 -.863767934E+02 -.862733135E+02 -.861648606E+02 -.860520230E+02 -.859352436E+02 -.858148571E+02 -.856911203E+02 -.855642348E+02 -.854343660E+02 -.853016578E+02 -.851662446E+02 -.850282615E+02 -.848878526E+02 -.847451782E+02 -.846004211E+02 -.844537922E+02 -.843055349E+02 -.841559301E+02 -.840052991E+02 -.838540073E+02 -.837024665E+02 -.835511368E+02 -.834005274E+02 -.832511967E+02 -.831037513E+02 -.829588436E+02 -.828171683E+02 -.826794574E+02 -.825464739E+02 -.824190037E+02 -.822978466E+02 -.821838055E+02 -.820776750E+02 -.819802287E+02 -.818922059E+02 -.818142990E+02 -.817471396E+02 -.816912864E+02 -.816472138E+02 -.816153018E+02 -.815958276E+02 -.815889598E+02 -.815947542E+02 -.816131531E+02 -.816439860E+02 -.816869737E+02 -.817417344E+02 -.818077916E+02 -.818845845E+02 -.819714793E+02 -.820677816E+02 -.821727495E+02 -.822856072E+02 -.824055577E+02 -.825317956E+02 -.826635185E+02 -.827999379E+02 -.829402883E+02 -.830838351E+02 -.832298812E+02 -.833777717E+02 -.835268979E+02 -.836766992E+02 -.838266648E+02 -.839763334E+02 -.841252924E+02 -.842731763E+02 -.844196646E+02 -.845644787E+02 -.847073785E+02 -.848481588E+02 -.849866449E+02 -.851226875E+02 -.852561580E+02 -.853869421E+02 -.855149326E+02 -.856400223E+02 -.857620935E+02 -.858810071E+02 -.859965880E+02 -.861086077E+02 -.862167620E+02 -.863206429E+02 -.864197019E+02 -.865132042E+02 -.866001681E+02 -.866792877E+02 -.867488322E+02 -.868065158E+02 -.868493290E+02 -.868733213E+02 -.868733213E+02
 -.868721904E+02 -.868721904E+02 -.868482325E+02 -.868055227E+02 -.867480497E+02 -.866788642E+02 -.866002952E+02 -.865141188E+02 -.864216876E+02 -.863240311E+02 -.862219335E+02 -.861159934E+02 -.860066703E+02 -.858943205E+02 -.857792253E+02 -.856616131E+02 -.855416767E+02 -.854195871E+02 -.852955049E+02 -.851695889E+02 -.850420039E+02 -.849129267E+02 -.847825513E+02 -.846510931E+02 -.845187926E+02 -.843859185E+02 -.842527699E+02 -.841196786E+02 -.839870099E+02 -.838551634E+02 -.837245729E+02 -.835957060E+02 -.834690619E+02 -.833451695E+02 -.832245840E+02 -.831078824E+02 -.829956588E+02 -.828885179E+02 -.827870687E+02 -.826919164E+02 -.826036545E+02 -.825228560E+02 -.824500649E+02 -.823857866E+02 -.823304801E+02 -.822845492E+02 -.822483352E+02 -.822221107E+02 -.822060740E+02 -.822003452E+02 -.822049642E+02 -.822198894E+02 -.822449988E+02 -.822800921E+02 -.823248951E+02 -.823790645E+02 -.824421945E+02 -.825138242E+02 -.825934460E+02 -.826805140E+02 -.827744529E+02 -.828746669E+02 -.829805487E+02 -.830914871E+02 -.832068749E+02 -.833261159E+02 -.834486307E+02 -.835738622E+02 -.837012794E+02 -.838303811E+02 -.839606984E+02 -.840917959E+02 -.842232731E+02 -.843547645E+02 -.844859387E+02 -.846164977E+02 -.847461753E+02 -.848747347E+02 -.850019664E+02 -.851276844E+02 -.852517233E+02 -.853739333E+02 -.854941759E+02 -.856123174E+02 -.857282218E+02 -.858417425E+02 -.859527111E+02 -.860609246E+02 -.861661284E+02 -.862679955E+02 -.863660989E+02 -.864598781E+02 -.865485935E+02 -.866312698E+02 -.867066212E+02 -.867729552E+02 -.868280481E+02 -.868689835E+02 -.868919442E+02 -.868919442E+02
 -.868946128E+02 -.868946128E+02 -.868718696E+02 -.868313586E+02 -.867768990E+02 -.867114183E+02 -.866371589E+02 -.865558373E+02 -.864687676E+02 -.863769569E+02 -.862811788E+02 -.861820301E+02 -.860799752E+02 -.859753795E+02 -.858685368E+02 -.857596894E+02 -.856490446E+02 -.855367876E+02 -.854230915E+02 -.853081260E+02 -.851920633E+02 -.850750839E+02 -.849573808E+02 -.848391631E+02 -.847206586E+02 -.846021162E+02 -.844838074E+02 -.843660276E+02 -.842490965E+02 -.841333584E+02 -.840191813E+02 -.839069563E+02 -.837970957E+02 -.836900308E+02 -.835862093E+02 -.834860912E+02 -.833901456E+02 -.832988453E+02 -.832126623E+02 -.831320618E+02 -.830574965E+02 -.829894008E+02 -.829281841E+02 -.828742250E+02 -.828278654E+02 -.827894050E+02 -.827590961E+02 -.827371396E+02 -.827236814E+02 -.827188096E+02 -.827225532E+02 -.827348816E+02 -.827557048E+02 -.827848751E+02 -.828221900E+02 -.828673954E+02 -.829201896E+02 -.829802290E+02 -.830471331E+02 -.831204904E+02 -.831998647E+02 -.832848013E+02 -.833748329E+02 -.834694856E+02 -.835682845E+02 -.836707587E+02 -.837764460E+02 -.838848972E+02 -.839956792E+02 -.841083782E+02 -.842226019E+02 -.843379812E+02 -.844541715E+02 -.845708529E+02 -.846877309E+02 -.848045353E+02 -.849210200E+02 -.850369612E+02 -.851521557E+02 -.852664187E+02 -.853795806E+02 -.854914841E+02 -.856019793E+02 -.857109187E+02 -.858181511E+02 -.859235132E+02 -.860268200E+02 -.861278526E+02 -.862263420E+02 -.863219496E+02 -.864142417E+02 -.865026563E+02 -.865864611E+02 -.866646989E+02 -.867361165E+02 -.867990733E+02 -.868514225E+02 -.868903577E+02 -.869122142E+02 -.869122142E+02
 -.869179923E+02 -.869179923E+02 -.868965022E+02 -.868582517E+02 -.868068769E+02 -.867451707E+02 -.866752775E+02 -.865988443E+02 -.865171371E+02 -.864311312E+02 -.863415804E+02 -.862490708E+02 -.861540627E+02 -.860569218E+02 -.859579452E+02 -.858573802E+02 -.857554396E+02 -.856523138E+02 -.855481800E+02 -.854432098E+02 -.853375750E+02 -.852314521E+02 -.851250266E+02 -.850184952E+02 -.849120686E+02 -.848059730E+02 -.847004512E+02 -.845957633E+02 -.844921871E+02 -.843900176E+02 -.842895666E+02 -.841911617E+02 -.840951444E+02 -.840018686E+02 -.839116977E+02 -.838250024E+02 -.837421571E+02 -.836635364E+02 -.835895114E+02 -.835204456E+02 -.834566903E+02 -.833985806E+02 -.833464310E+02 -.833005307E+02 -.832611399E+02 -.832284858E+02 -.832027593E+02 -.831841116E+02 -.831726526E+02 -.831684485E+02 -.831715209E+02 -.831818465E+02 -.831993575E+02 -.832239425E+02 -.832554483E+02 -.832936826E+02 -.833384164E+02 -.833893878E+02 -.834463057E+02 -.835088541E+02 -.835766960E+02 -.836494783E+02 -.837268357E+02 -.838083954E+02 -.838937810E+02 -.839826164E+02 -.840745294E+02 -.841691550E+02 -.842661380E+02 -.843651357E+02 -.844658195E+02 -.845678772E+02 -.846710133E+02 -.847749504E+02 -.848794294E+02 -.849842092E+02 -.850890666E+02 -.851937949E+02 -.852982033E+02 -.854021145E+02 -.855053627E+02 -.856077904E+02 -.857092450E+02 -.858095741E+02 -.859086195E+02 -.860062105E+02 -.861021542E+02 -.861962243E+02 -.862881464E+02 -.863775792E+02 -.864640904E+02 -.865471258E+02 -.866259692E+02 -.866996907E+02 -.867670794E+02 -.868265572E+02 -.868760655E+02 -.869129204E+02 -.869336243E+02 -.869336243E+02
 -.869419176E+02 -.869419176E+02 -.869216997E+02 -.868857378E+02 -.868374759E+02 -.867795636E+02 -.867140397E+02 -.866424741E+02 -.865660775E+02 -.864857863E+02 -.864023278E+02 -.863162708E+02 -.862280644E+02 -.861380684E+02 -.860465766E+02 -.859538347E+02 -.858600550E+02 -.857654270E+02 -.856701260E+02 -.855743202E+02 -.854781760E+02 -.853818619E+02 -.852855517E+02 -.851894276E+02 -.850936814E+02 -.849985161E+02 -.849041469E+02 -.848108013E+02 -.847187195E+02 -.846281540E+02 -.845393689E+02 -.844526389E+02 -.843682480E+02 -.842864877E+02 -.842076555E+02 -.841320521E+02 -.840599792E+02 -.839917368E+02 -.839276203E+02 -.838679171E+02 -.838129039E+02 -.837628430E+02 -.837179797E+02 -.836785386E+02 -.836447210E+02 -.836167024E+02 -.835946296E+02 -.835786187E+02 -.835687540E+02 -.835650860E+02 -.835676313E+02 -.835763717E+02 -.835912551E+02 -.836121960E+02 -.836390763E+02 -.836717478E+02 -.837100335E+02 -.837537305E+02 -.838026124E+02 -.838564326E+02 -.839149270E+02 -.839778174E+02 -.840448148E+02 -.841156222E+02 -.841899383E+02 -.842674598E+02 -.843478846E+02 -.844309141E+02 -.845162557E+02 -.846036244E+02 -.846927449E+02 -.847833528E+02 -.848751956E+02 -.849680336E+02 -.850616405E+02 -.851558030E+02 -.852503211E+02 -.853450072E+02 -.854396850E+02 -.855341885E+02 -.856283596E+02 -.857220458E+02 -.858150971E+02 -.859073617E+02 -.859986806E+02 -.860888815E+02 -.861777700E+02 -.862651190E+02 -.863506549E+02 -.864340403E+02 -.865148511E+02 -.865925476E+02 -.866664363E+02 -.867356218E+02 -.867989433E+02 -.868548924E+02 -.869015076E+02 -.869362366E+02 -.869557592E+02 -.869557592E+02
 -.869660614E+02 -.869660614E+02 -.869471195E+02 -.869134480E+02 -.868682928E+02 -.868141549E+02 -.867529619E+02 -.866862014E+02 -.866150235E+02 -.865403208E+02 -.864627887E+02 -.863829737E+02 -.863013092E+02 -.862181439E+02 -.861337636E+02 -.860484082E+02 -.859622848E+02 -.858755779E+02 -.857884573E+02 -.857010845E+02 -.856136173E+02 -.855262138E+02 -.854390349E+02 -.853522469E+02 -.852660226E+02 -.851805431E+02 -.850959977E+02 -.850125848E+02 -.849305117E+02 -.848499941E+02 -.847712558E+02 -.846945277E+02 -.846200467E+02 -.845480542E+02 -.844787947E+02 -.844125141E+02 -.843494574E+02 -.842898669E+02 -.842339798E+02 -.841820260E+02 -.841342257E+02 -.840907868E+02 -.840519029E+02 -.840177509E+02 -.839884887E+02 -.839642536E+02 -.839451602E+02 -.839312991E+02 -.839227357E+02 -.839195094E+02 -.839216328E+02 -.839290917E+02 -.839418455E+02 -.839598273E+02 -.839829449E+02 -.840110824E+02 -.840441011E+02 -.840818415E+02 -.841241253E+02 -.841707576E+02 -.842215288E+02 -.842762175E+02 -.843345924E+02 -.843964149E+02 -.844614414E+02 -.845294257E+02 -.846001209E+02 -.846732814E+02 -.847486650E+02 -.848260340E+02 -.849051572E+02 -.849858107E+02 -.850677789E+02 -.851508553E+02 -.852348429E+02 -.853195543E+02 -.854048116E+02 -.854904460E+02 -.855762970E+02 -.856622113E+02 -.857480409E+02 -.858336411E+02 -.859188679E+02 -.860035734E+02 -.860876024E+02 -.861707849E+02 -.862529297E+02 -.863338133E+02 -.864131679E+02 -.864906648E+02 -.865658931E+02 -.866383323E+02 -.867073175E+02 -.867719928E+02 -.868312527E+02 -.868836648E+02 -.869273703E+02 -.869599553E+02 -.869782839E+02 -.869782839E+02
 -.869901682E+02 -.869901682E+02 -.869724944E+02 -.869410947E+02 -.868990142E+02 -.868486016E+02 -.867916701E+02 -.867296214E+02 -.866635414E+02 -.865942750E+02 -.865224826E+02 -.864486844E+02 -.863732945E+02 -.862966470E+02 -.862190165E+02 -.861406337E+02 -.860616977E+02 -.859823853E+02 -.859028582E+02 -.858232692E+02 -.857437661E+02 -.856644951E+02 -.855856037E+02 -.855072425E+02 -.854295662E+02 -.853527352E+02 -.852769156E+02 -.852022798E+02 -.851290065E+02 -.850572801E+02 -.849872904E+02 -.849192318E+02 -.848533024E+02 -.847897030E+02 -.847286356E+02 -.846703023E+02 -.846149032E+02 -.845626356E+02 -.845136914E+02 -.844682562E+02 -.844265066E+02 -.843886092E+02 -.843547183E+02 -.843249747E+02 -.842995037E+02 -.842784138E+02 -.842617957E+02 -.842497208E+02 -.842422406E+02 -.842393859E+02 -.842411667E+02 -.842475717E+02 -.842585688E+02 -.842741050E+02 -.842941076E+02 -.843184847E+02 -.843471264E+02 -.843799061E+02 -.844166817E+02 -.844572976E+02 -.845015860E+02 -.845493688E+02 -.846004596E+02 -.846546650E+02 -.847117869E+02 -.847716238E+02 -.848339731E+02 -.848986317E+02 -.849653982E+02 -.850340742E+02 -.851044649E+02 -.851763806E+02 -.852496372E+02 -.853240571E+02 -.853994691E+02 -.854757094E+02 -.855526205E+02 -.856300517E+02 -.857078581E+02 -.857858995E+02 -.858640393E+02 -.859421421E+02 -.860200716E+02 -.860976868E+02 -.861748383E+02 -.862513619E+02 -.863270724E+02 -.864017535E+02 -.864751466E+02 -.865469352E+02 -.866167253E+02 -.866840198E+02 -.867481856E+02 -.868084107E+02 -.868636487E+02 -.869125473E+02 -.869533546E+02 -.869837989E+02 -.870009329E+02 -.870009329E+02
 -.870140436E+02 -.870140436E+02 -.869976212E+02 -.869684598E+02 -.869294024E+02 -.868826444E+02 -.868298827E+02 -.867724306E+02 -.867113079E+02 -.866473092E+02 -.865810570E+02 -.865130428E+02 -.864436590E+02 -.863732227E+02 -.863019948E+02 -.862301947E+02 -.861580113E+02 -.860856119E+02 -.860131489E+02 -.859407650E+02 -.858685970E+02 -.857967793E+02 -.857254459E+02 -.856547321E+02 -.855847758E+02 -.855157186E+02 -.854477058E+02 -.853808870E+02 -.853154160E+02 -.852514504E+02 -.851891514E+02 -.851286830E+02 -.850702114E+02 -.850139041E+02 -.849599286E+02 -.849084516E+02 -.848596379E+02 -.848136486E+02 -.847706405E+02 -.847307638E+02 -.846941618E+02 -.846609688E+02 -.846313089E+02 -.846052950E+02 -.845830274E+02 -.845645930E+02 -.845500639E+02 -.845394969E+02 -.845329332E+02 -.845303971E+02 -.845318964E+02 -.845374222E+02 -.845469487E+02 -.845604337E+02 -.845778192E+02 -.845990316E+02 -.846239832E+02 -.846525722E+02 -.846846848E+02 -.847201955E+02 -.847589690E+02 -.848008609E+02 -.848457200E+02 -.848933884E+02 -.849437041E+02 -.849965016E+02 -.850516134E+02 -.851088712E+02 -.851681071E+02 -.852291546E+02 -.852918497E+02 -.853560313E+02 -.854215424E+02 -.854882300E+02 -.855559462E+02 -.856245476E+02 -.856938958E+02 -.857638567E+02 -.858343004E+02 -.859050998E+02 -.859761297E+02 -.860472650E+02 -.861183783E+02 -.861893369E+02 -.862599988E+02 -.863302079E+02 -.863997869E+02 -.864685293E+02 -.865361881E+02 -.866024617E+02 -.866669758E+02 -.867292592E+02 -.867887137E+02 -.868445737E+02 -.868958549E+02 -.869412873E+02 -.869792287E+02 -.870075520E+02 -.870235004E+02 -.870235004E+02
 -.870375443E+02 -.870375443E+02 -.870223503E+02 -.869953825E+02 -.869592833E+02 -.869160943E+02 -.868673953E+02 -.868144106E+02 -.867580921E+02 -.866991826E+02 -.866382653E+02 -.865758013E+02 -.865121593E+02 -.864476376E+02 -.863824820E+02 -.863168990E+02 -.862510662E+02 -.861851403E+02 -.861192632E+02 -.860535671E+02 -.859881777E+02 -.859232174E+02 -.858588072E+02 -.857950682E+02 -.857321227E+02 -.856700953E+02 -.856091127E+02 -.855493047E+02 -.854908036E+02 -.854337441E+02 -.853782632E+02 -.853244994E+02 -.852725925E+02 -.852226825E+02 -.851749089E+02 -.851294098E+02 -.850863213E+02 -.850457758E+02 -.850079017E+02 -.849728218E+02 -.849406527E+02 -.849115035E+02 -.848854746E+02 -.848626573E+02 -.848431325E+02 -.848269701E+02 -.848142280E+02 -.848049520E+02 -.847991749E+02 -.847969162E+02 -.847981821E+02 -.848029654E+02 -.848112453E+02 -.848229879E+02 -.848381464E+02 -.848566618E+02 -.848784631E+02 -.849034684E+02 -.849315853E+02 -.849627123E+02 -.849967394E+02 -.850335491E+02 -.850730176E+02 -.851150157E+02 -.851594102E+02 -.852060644E+02 -.852548395E+02 -.853055954E+02 -.853581919E+02 -.854124891E+02 -.854683484E+02 -.855256331E+02 -.855842092E+02 -.856439452E+02 -.857047131E+02 -.857663881E+02 -.858288486E+02 -.858919760E+02 -.859556543E+02 -.860197691E+02 -.860842067E+02 -.861488522E+02 -.862135878E+02 -.862782898E+02 -.863428251E+02 -.864070465E+02 -.864707867E+02 -.865338502E+02 -.865960034E+02 -.866569618E+02 -.867163724E+02 -.867737921E+02 -.868286592E+02 -.868802566E+02 -.869276638E+02 -.869696949E+02 -.870048181E+02 -.870310522E+02 -.870458310E+02 -.870458310E+02
 -.870605695E+02 -.870605695E+02 -.870465762E+02 -.870217505E+02 -.869885353E+02 -.869488199E+02 -.869040672E+02 -.868554124E+02 -.868037386E+02 -.867497364E+02 -.866939483E+02 -.866368040E+02 -.865786473E+02 -.865197569E+02 -.864603622E+02 -.864006559E+02 -.863408034E+02 -.862809501E+02 -.862212273E+02 -.861617563E+02 -.861026519E+02 -.860440246E+02 -.859859833E+02 -.859286356E+02 -.858720899E+02 -.858164553E+02 -.857618423E+02 -.857083630E+02 -.856561313E+02 -.856052624E+02 -.855558727E+02 -.855080794E+02 -.854620001E+02 -.854177522E+02 -.853754521E+02 -.853352146E+02 -.852971524E+02 -.852613749E+02 -.852279876E+02 -.851970913E+02 -.851687815E+02 -.851431470E+02 -.851202698E+02 -.851002239E+02 -.850830751E+02 -.850688799E+02 -.850576852E+02 -.850495280E+02 -.850444346E+02 -.850424208E+02 -.850434916E+02 -.850476411E+02 -.850548525E+02 -.850650982E+02 -.850783405E+02 -.850945314E+02 -.851136134E+02 -.851355199E+02 -.851601759E+02 -.851874986E+02 -.852173981E+02 -.852497782E+02 -.852845375E+02 -.853215695E+02 -.853607642E+02 -.854020085E+02 -.854451870E+02 -.854901829E+02 -.855368786E+02 -.855851565E+02 -.856348995E+02 -.856859914E+02 -.857383177E+02 -.857917658E+02 -.858462249E+02 -.859015866E+02 -.859577444E+02 -.860145938E+02 -.860720317E+02 -.861299556E+02 -.861882629E+02 -.862468490E+02 -.863056058E+02 -.863644192E+02 -.864231654E+02 -.864817071E+02 -.865398877E+02 -.865975241E+02 -.866543975E+02 -.867102413E+02 -.867647254E+02 -.868174361E+02 -.868678496E+02 -.869152982E+02 -.869589261E+02 -.869976323E+02 -.870299960E+02 -.870541811E+02 -.870678115E+02 -.870678115E+02
 -.870830529E+02 -.870830529E+02 -.870702302E+02 -.870474904E+02 -.870170799E+02 -.869807375E+02 -.869398101E+02 -.868953440E+02 -.868481541E+02 -.867988780E+02 -.867480171E+02 -.866959691E+02 -.866430524E+02 -.865895252E+02 -.865355999E+02 -.864814550E+02 -.864272431E+02 -.863730983E+02 -.863191407E+02 -.862654810E+02 -.862122231E+02 -.861594667E+02 -.861073087E+02 -.860558448E+02 -.860051703E+02 -.859553806E+02 -.859065719E+02 -.858588410E+02 -.858122855E+02 -.857670041E+02 -.857230955E+02 -.856806592E+02 -.856397941E+02 -.856005987E+02 -.855631704E+02 -.855276048E+02 -.854939954E+02 -.854624329E+02 -.854330043E+02 -.854057926E+02 -.853808761E+02 -.853583278E+02 -.853382146E+02 -.853205970E+02 -.853055285E+02 -.852930552E+02 -.852832151E+02 -.852760382E+02 -.852715460E+02 -.852697512E+02 -.852706579E+02 -.852742610E+02 -.852805471E+02 -.852894937E+02 -.853010699E+02 -.853152369E+02 -.853319477E+02 -.853511479E+02 -.853727763E+02 -.853967652E+02 -.854230407E+02 -.854515240E+02 -.854821314E+02 -.855147751E+02 -.855493640E+02 -.855858042E+02 -.856239995E+02 -.856638524E+02 -.857052643E+02 -.857481361E+02 -.857923687E+02 -.858378636E+02 -.858845231E+02 -.859322504E+02 -.859809501E+02 -.860305282E+02 -.860808917E+02 -.861319489E+02 -.861836084E+02 -.862357791E+02 -.862883688E+02 -.863412830E+02 -.863944232E+02 -.864476849E+02 -.865009541E+02 -.865541038E+02 -.866069889E+02 -.866594393E+02 -.867112517E+02 -.867621783E+02 -.868119130E+02 -.868600718E+02 -.869061699E+02 -.869495897E+02 -.869895403E+02 -.870250054E+02 -.870546750E+02 -.870768570E+02 -.870893634E+02 -.870893634E+02
 -.871049561E+02 -.871049561E+02 -.870932725E+02 -.870725603E+02 -.870448730E+02 -.870118009E+02 -.869745769E+02 -.869341591E+02 -.868912943E+02 -.868465674E+02 -.868004388E+02 -.867532737E+02 -.867053648E+02 -.866569495E+02 -.866082230E+02 -.865593491E+02 -.865104676E+02 -.864617009E+02 -.864131584E+02 -.863649402E+02 -.863171398E+02 -.862698464E+02 -.862231460E+02 -.861771231E+02 -.861318613E+02 -.860874438E+02 -.860439539E+02 -.860014751E+02 -.859600911E+02 -.859198859E+02 -.858809438E+02 -.858433485E+02 -.858071836E+02 -.857725318E+02 -.857394744E+02 -.857080914E+02 -.856784604E+02 -.856506566E+02 -.856247519E+02 -.856008150E+02 -.855789102E+02 -.855590975E+02 -.855414317E+02 -.855259625E+02 -.855127336E+02 -.855017825E+02 -.854931404E+02 -.854868316E+02 -.854828736E+02 -.854812768E+02 -.854820444E+02 -.854851724E+02 -.854906495E+02 -.854984577E+02 -.855085716E+02 -.855209594E+02 -.855355828E+02 -.855523972E+02 -.855713525E+02 -.855923931E+02 -.856154583E+02 -.856404831E+02 -.856673984E+02 -.856961317E+02 -.857266074E+02 -.857587474E+02 -.857924715E+02 -.858276982E+02 -.858643447E+02 -.859023276E+02 -.859415631E+02 -.859819677E+02 -.860234580E+02 -.860659512E+02 -.861093652E+02 -.861536187E+02 -.861986308E+02 -.862443212E+02 -.862906095E+02 -.863374150E+02 -.863846553E+02 -.864322456E+02 -.864800970E+02 -.865281144E+02 -.865761937E+02 -.866242186E+02 -.866720556E+02 -.867195481E+02 -.867665087E+02 -.868127093E+02 -.868578676E+02 -.869016306E+02 -.869435522E+02 -.869830650E+02 -.870194433E+02 -.870517551E+02 -.870787997E+02 -.870990277E+02 -.871104366E+02 -.871104366E+02
 -.871262626E+02 -.871262626E+02 -.871156863E+02 -.870969430E+02 -.870718976E+02 -.870419943E+02 -.870083536E+02 -.869718468E+02 -.869331534E+02 -.868928060E+02 -.868512239E+02 -.868087402E+02 -.867656217E+02 -.867220847E+02 -.866783072E+02 -.866344382E+02 -.865906049E+02 -.865469180E+02 -.865034762E+02 -.864603694E+02 -.864176813E+02 -.863754909E+02 -.863338744E+02 -.862929059E+02 -.862526584E+02 -.862132041E+02 -.861746148E+02 -.861369625E+02 -.861003186E+02 -.860647548E+02 -.860303423E+02 -.859971522E+02 -.859652546E+02 -.859347189E+02 -.859056133E+02 -.858780042E+02 -.858519564E+02 -.858275322E+02 -.858047912E+02 -.857837900E+02 -.857645817E+02 -.857472155E+02 -.857317367E+02 -.857181859E+02 -.857065988E+02 -.856970063E+02 -.856894337E+02 -.856839011E+02 -.856804225E+02 -.856790065E+02 -.856796556E+02 -.856823665E+02 -.856871302E+02 -.856939316E+02 -.857027502E+02 -.857135598E+02 -.857263291E+02 -.857410215E+02 -.857575958E+02 -.857760064E+02 -.857962032E+02 -.858181328E+02 -.858417379E+02 -.858669587E+02 -.858937322E+02 -.859219937E+02 -.859516763E+02 -.859827118E+02 -.860150307E+02 -.860485629E+02 -.860832378E+02 -.861189845E+02 -.861557321E+02 -.861934100E+02 -.862319476E+02 -.862712749E+02 -.863113219E+02 -.863520185E+02 -.863932944E+02 -.864350784E+02 -.864772976E+02 -.865198762E+02 -.865627346E+02 -.866057870E+02 -.866489393E+02 -.866920856E+02 -.867351044E+02 -.867778527E+02 -.868201595E+02 -.868618162E+02 -.869025651E+02 -.869420837E+02 -.869799651E+02 -.870156919E+02 -.870486031E+02 -.870778499E+02 -.871023400E+02 -.871206646E+02 -.871310033E+02 -.871310033E+02
 -.871469718E+02 -.871469718E+02 -.871374712E+02 -.871206396E+02 -.870981565E+02 -.870713233E+02 -.870411501E+02 -.870084226E+02 -.869737541E+02 -.869376252E+02 -.869004150E+02 -.868624241E+02 -.868238938E+02 -.867850195E+02 -.867459620E+02 -.867068556E+02 -.866678147E+02 -.866289387E+02 -.865903160E+02 -.865520266E+02 -.865141446E+02 -.864767398E+02 -.864398791E+02 -.864036270E+02 -.863680469E+02 -.863332012E+02 -.862991516E+02 -.862659597E+02 -.862336863E+02 -.862023923E+02 -.861721380E+02 -.861429830E+02 -.861149864E+02 -.860882062E+02 -.860626995E+02 -.860385215E+02 -.860157260E+02 -.859943647E+02 -.859744868E+02 -.859561390E+02 -.859393652E+02 -.859242059E+02 -.859106982E+02 -.858988753E+02 -.858887667E+02 -.858803975E+02 -.858737885E+02 -.858689560E+02 -.858659116E+02 -.858646621E+02 -.858652097E+02 -.858675516E+02 -.858716804E+02 -.858775838E+02 -.858852449E+02 -.858946424E+02 -.859057505E+02 -.859185393E+02 -.859329749E+02 -.859490198E+02 -.859666329E+02 -.859857699E+02 -.860063838E+02 -.860284249E+02 -.860518412E+02 -.860765788E+02 -.861025820E+02 -.861297939E+02 -.861581565E+02 -.861876109E+02 -.862180975E+02 -.862495565E+02 -.862819279E+02 -.863151515E+02 -.863491672E+02 -.863839147E+02 -.864193338E+02 -.864553637E+02 -.864919434E+02 -.865290104E+02 -.865665005E+02 -.866043468E+02 -.866424784E+02 -.866808188E+02 -.867192833E+02 -.867577769E+02 -.867961897E+02 -.868343926E+02 -.868722307E+02 -.869095154E+02 -.869460133E+02 -.869814325E+02 -.870154052E+02 -.870474636E+02 -.870770104E+02 -.871032795E+02 -.871252851E+02 -.871417564E+02 -.871510524E+02 -.871510524E+02
 -.871670923E+02 -.871670923E+02 -.871586373E+02 -.871436621E+02 -.871236652E+02 -.870998078E+02 -.870729917E+02 -.870439187E+02 -.870131369E+02 -.869810758E+02 -.869480743E+02 -.869144014E+02 -.868802729E+02 -.868458635E+02 -.868113168E+02 -.867767527E+02 -.867422732E+02 -.867079665E+02 -.866739109E+02 -.866401770E+02 -.866068299E+02 -.865739306E+02 -.865415372E+02 -.865097057E+02 -.864784907E+02 -.864479457E+02 -.864181234E+02 -.863890762E+02 -.863608557E+02 -.863335131E+02 -.863070993E+02 -.862816643E+02 -.862572575E+02 -.862339274E+02 -.862117212E+02 -.861906851E+02 -.861708633E+02 -.861522988E+02 -.861350320E+02 -.861191015E+02 -.861045433E+02 -.860913907E+02 -.860796740E+02 -.860694206E+02 -.860606545E+02 -.860533962E+02 -.860476626E+02 -.860434672E+02 -.860408193E+02 -.860397245E+02 -.860401845E+02 -.860421972E+02 -.860457563E+02 -.860508518E+02 -.860574700E+02 -.860655934E+02 -.860752008E+02 -.860862679E+02 -.860987668E+02 -.861126667E+02 -.861279340E+02 -.861445321E+02 -.861624224E+02 -.861815638E+02 -.862019135E+02 -.862234266E+02 -.862460572E+02 -.862697577E+02 -.862944799E+02 -.863201744E+02 -.863467915E+02 -.863742808E+02 -.864025917E+02 -.864316732E+02 -.864614743E+02 -.864919437E+02 -.865230297E+02 -.865546802E+02 -.865868423E+02 -.866194617E+02 -.866524827E+02 -.866858464E+02 -.867194904E+02 -.867533469E+02 -.867873411E+02 -.868213880E+02 -.868553896E+02 -.868892305E+02 -.869227721E+02 -.869558454E+02 -.869882412E+02 -.870196984E+02 -.870498874E+02 -.870783898E+02 -.871046713E+02 -.871280469E+02 -.871476357E+02 -.871623028E+02 -.871705828E+02 -.871705828E+02
 -.871866340E+02 -.871866340E+02 -.871791957E+02 -.871660245E+02 -.871484414E+02 -.871274707E+02 -.871039078E+02 -.870783721E+02 -.870513476E+02 -.870232136E+02 -.869942695E+02 -.869647530E+02 -.869348547E+02 -.869047290E+02 -.868745025E+02 -.868442810E+02 -.868141541E+02 -.867841994E+02 -.867544853E+02 -.867250734E+02 -.866960203E+02 -.866673786E+02 -.866391985E+02 -.866115279E+02 -.865844135E+02 -.865579008E+02 -.865320344E+02 -.865068584E+02 -.864824164E+02 -.864587512E+02 -.864359054E+02 -.864139205E+02 -.863928378E+02 -.863726973E+02 -.863535382E+02 -.863353984E+02 -.863183146E+02 -.863023219E+02 -.862874537E+02 -.862737415E+02 -.862612147E+02 -.862499006E+02 -.862398240E+02 -.862310071E+02 -.862234694E+02 -.862172278E+02 -.862122960E+02 -.862086848E+02 -.862064018E+02 -.862054517E+02 -.862058358E+02 -.862075522E+02 -.862105960E+02 -.862149589E+02 -.862206299E+02 -.862275945E+02 -.862358357E+02 -.862453335E+02 -.862560651E+02 -.862680056E+02 -.862811272E+02 -.862954001E+02 -.863107927E+02 -.863272713E+02 -.863448005E+02 -.863633435E+02 -.863828623E+02 -.864033177E+02 -.864246696E+02 -.864468771E+02 -.864698988E+02 -.864936925E+02 -.865182160E+02 -.865434264E+02 -.865692807E+02 -.865957355E+02 -.866227470E+02 -.866502707E+02 -.866782614E+02 -.867066726E+02 -.867354558E+02 -.867645603E+02 -.867939317E+02 -.868235107E+02 -.868532316E+02 -.868830197E+02 -.869127888E+02 -.869424367E+02 -.869718410E+02 -.870008522E+02 -.870292854E+02 -.870569094E+02 -.870834329E+02 -.871084858E+02 -.871315961E+02 -.871521587E+02 -.871693959E+02 -.871823058E+02 -.871895956E+02 -.871895956E+02
 -.872055942E+02 -.872055942E+02 -.871991454E+02 -.871877286E+02 -.871724910E+02 -.871543226E+02 -.871339148E+02 -.871118062E+02 -.870884176E+02 -.870640791E+02 -.870390513E+02 -.870135412E+02 -.869877144E+02 -.869617054E+02 -.869356242E+02 -.869095627E+02 -.868835985E+02 -.868577987E+02 -.868322224E+02 -.868069225E+02 -.867819474E+02 -.867573422E+02 -.867331495E+02 -.867094098E+02 -.866861625E+02 -.866634459E+02 -.866412973E+02 -.866197536E+02 -.865988510E+02 -.865786250E+02 -.865591109E+02 -.865403430E+02 -.865223551E+02 -.865051802E+02 -.864888504E+02 -.864733969E+02 -.864588494E+02 -.864452366E+02 -.864325858E+02 -.864209225E+02 -.864102707E+02 -.864006524E+02 -.863920877E+02 -.863845946E+02 -.863781890E+02 -.863728844E+02 -.863686919E+02 -.863656201E+02 -.863636754E+02 -.863628614E+02 -.863631790E+02 -.863646270E+02 -.863672011E+02 -.863708949E+02 -.863756991E+02 -.863816024E+02 -.863885908E+02 -.863966482E+02 -.864057561E+02 -.864158943E+02 -.864270402E+02 -.864391698E+02 -.864522572E+02 -.864662749E+02 -.864811942E+02 -.864969850E+02 -.865136162E+02 -.865310557E+02 -.865492706E+02 -.865682271E+02 -.865878912E+02 -.866082280E+02 -.866292024E+02 -.866507790E+02 -.866729217E+02 -.866955943E+02 -.867187601E+02 -.867423815E+02 -.867664205E+02 -.867908374E+02 -.868155911E+02 -.868406381E+02 -.868659317E+02 -.868914208E+02 -.869170488E+02 -.869427508E+02 -.869684519E+02 -.869940634E+02 -.870194787E+02 -.870445676E+02 -.870691689E+02 -.870930812E+02 -.871160509E+02 -.871377556E+02 -.871577844E+02 -.871756109E+02 -.871905584E+02 -.872017561E+02 -.872080803E+02 -.872080803E+02
 -.872239347E+02 -.872239347E+02 -.872184492E+02 -.872087389E+02 -.871957809E+02 -.871803336E+02 -.871629864E+02 -.871441986E+02 -.871243293E+02 -.871036603E+02 -.870824141E+02 -.870607673E+02 -.870388614E+02 -.870168111E+02 -.869947104E+02 -.869726374E+02 -.869506584E+02 -.869288302E+02 -.869072029E+02 -.868858211E+02 -.868647258E+02 -.868439548E+02 -.868235435E+02 -.868035259E+02 -.867839346E+02 -.867648013E+02 -.867461569E+02 -.867280317E+02 -.867104552E+02 -.866934568E+02 -.866770650E+02 -.866613079E+02 -.866462129E+02 -.866318068E+02 -.866181156E+02 -.866051643E+02 -.865929771E+02 -.865815770E+02 -.865709860E+02 -.865612246E+02 -.865523120E+02 -.865442658E+02 -.865371023E+02 -.865308357E+02 -.865254787E+02 -.865210421E+02 -.865175349E+02 -.865149639E+02 -.865133342E+02 -.865126485E+02 -.865129078E+02 -.865141108E+02 -.865162544E+02 -.865193333E+02 -.865233401E+02 -.865282657E+02 -.865340989E+02 -.865408269E+02 -.865484349E+02 -.865569066E+02 -.865662241E+02 -.865763678E+02 -.865873171E+02 -.865990499E+02 -.866115431E+02 -.866247723E+02 -.866387124E+02 -.866533375E+02 -.866686209E+02 -.866845352E+02 -.867010526E+02 -.867181448E+02 -.867357830E+02 -.867539382E+02 -.867725809E+02 -.867916812E+02 -.868112086E+02 -.868311322E+02 -.868514200E+02 -.868720393E+02 -.868929554E+02 -.869141317E+02 -.869355290E+02 -.869571039E+02 -.869788083E+02 -.870005871E+02 -.870223765E+02 -.870441008E+02 -.870656689E+02 -.870869695E+02 -.871078650E+02 -.871281832E+02 -.871477074E+02 -.871661622E+02 -.871831969E+02 -.871983620E+02 -.872110805E+02 -.872206098E+02 -.872259924E+02 -.872259924E+02
 -.872415383E+02 -.872415383E+02 -.872369894E+02 -.872289367E+02 -.872181907E+02 -.872053809E+02 -.871909969E+02 -.871754207E+02 -.871589508E+02 -.871418218E+02 -.871242190E+02 -.871062894E+02 -.870881510E+02 -.870698994E+02 -.870516128E+02 -.870333564E+02 -.870151850E+02 -.869971461E+02 -.869792811E+02 -.869616271E+02 -.869442175E+02 -.869270837E+02 -.869102546E+02 -.868937581E+02 -.868776206E+02 -.868618679E+02 -.868465250E+02 -.868316162E+02 -.868171656E+02 -.868031964E+02 -.867897317E+02 -.867767938E+02 -.867644047E+02 -.867525856E+02 -.867413573E+02 -.867307395E+02 -.867207514E+02 -.867114113E+02 -.867027365E+02 -.866947432E+02 -.866874465E+02 -.866808604E+02 -.866749976E+02 -.866698693E+02 -.866654855E+02 -.866618547E+02 -.866589839E+02 -.866568785E+02 -.866555423E+02 -.866549778E+02 -.866551855E+02 -.866561644E+02 -.866579121E+02 -.866604244E+02 -.866636956E+02 -.866677184E+02 -.866724840E+02 -.866779825E+02 -.866842020E+02 -.866911298E+02 -.866987518E+02 -.867070526E+02 -.867160157E+02 -.867256239E+02 -.867358587E+02 -.867467010E+02 -.867581307E+02 -.867701273E+02 -.867826695E+02 -.867957356E+02 -.868093032E+02 -.868233498E+02 -.868378523E+02 -.868527873E+02 -.868681310E+02 -.868838593E+02 -.868999476E+02 -.869163706E+02 -.869331024E+02 -.869501160E+02 -.869673831E+02 -.869848736E+02 -.870025549E+02 -.870203912E+02 -.870383426E+02 -.870563632E+02 -.870743998E+02 -.870923894E+02 -.871102561E+02 -.871279069E+02 -.871452271E+02 -.871620733E+02 -.871782647E+02 -.871935723E+02 -.872077038E+02 -.872202856E+02 -.872308382E+02 -.872387446E+02 -.872432103E+02 -.872432103E+02
 -.872581287E+02 -.872581287E+02 -.872544854E+02 -.872480329E+02 -.872394190E+02 -.872291478E+02 -.872176117E+02 -.872051173E+02 -.871919044E+02 -.871781620E+02 -.871640392E+02 -.871496547E+02 -.871351040E+02 -.871204643E+02 -.871057990E+02 -.870911608E+02 -.870765944E+02 -.870621380E+02 -.870478252E+02 -.870336859E+02 -.870197471E+02 -.870060338E+02 -.869925694E+02 -.869793758E+02 -.869664744E+02 -.869538854E+02 -.869416285E+02 -.869297230E+02 -.869181877E+02 -.869070409E+02 -.868963004E+02 -.868859839E+02 -.868761084E+02 -.868666903E+02 -.868577457E+02 -.868492900E+02 -.868413380E+02 -.868339038E+02 -.868270008E+02 -.868206414E+02 -.868148373E+02 -.868095992E+02 -.868049368E+02 -.868008590E+02 -.867973732E+02 -.867944860E+02 -.867922027E+02 -.867905276E+02 -.867894635E+02 -.867890123E+02 -.867891743E+02 -.867899490E+02 -.867913343E+02 -.867933271E+02 -.867959229E+02 -.867991162E+02 -.868029004E+02 -.868072675E+02 -.868122087E+02 -.868177140E+02 -.868237727E+02 -.868303729E+02 -.868375019E+02 -.868451464E+02 -.868532921E+02 -.868619242E+02 -.868710273E+02 -.868805854E+02 -.868905819E+02 -.869010000E+02 -.869118223E+02 -.869230312E+02 -.869346085E+02 -.869465361E+02 -.869587951E+02 -.869713666E+02 -.869842310E+02 -.869973684E+02 -.870107581E+02 -.870243786E+02 -.870382071E+02 -.870522195E+02 -.870663894E+02 -.870806881E+02 -.870950830E+02 -.871095371E+02 -.871240072E+02 -.871384422E+02 -.871527803E+02 -.871669466E+02 -.871808482E+02 -.871943692E+02 -.872073639E+02 -.872196478E+02 -.872309860E+02 -.872410785E+02 -.872495407E+02 -.872558786E+02 -.872594567E+02 -.872594567E+02
 -.872731259E+02 -.872731259E+02 -.872703431E+02 -.872654070E+02 -.872588085E+02 -.872509305E+02 -.872420721E+02 -.872324680E+02 -.872223023E+02 -.872117209E+02 -.872008392E+02 -.871897498E+02 -.871785272E+02 -.871672321E+02 -.871559144E+02 -.871446160E+02 -.871333719E+02 -.871222127E+02 -.871111648E+02 -.871002519E+02 -.870894952E+02 -.870789145E+02 -.870685278E+02 -.870583525E+02 -.870484049E+02 -.870387007E+02 -.870292552E+02 -.870200830E+02 -.870111984E+02 -.870026155E+02 -.869943479E+02 -.869864087E+02 -.869788110E+02 -.869715670E+02 -.869646890E+02 -.869581884E+02 -.869520765E+02 -.869463637E+02 -.869410601E+02 -.869361750E+02 -.869317171E+02 -.869276944E+02 -.869241142E+02 -.869209830E+02 -.869183065E+02 -.869160894E+02 -.869143359E+02 -.869130490E+02 -.869122309E+02 -.869118828E+02 -.869120053E+02 -.869125977E+02 -.869136585E+02 -.869151854E+02 -.869171752E+02 -.869196236E+02 -.869225257E+02 -.869258757E+02 -.869296668E+02 -.869338918E+02 -.869385425E+02 -.869436100E+02 -.869490850E+02 -.869549573E+02 -.869612163E+02 -.869678509E+02 -.869748496E+02 -.869822002E+02 -.869898903E+02 -.869979072E+02 -.870062377E+02 -.870148685E+02 -.870237858E+02 -.870329757E+02 -.870424239E+02 -.870521158E+02 -.870620363E+02 -.870721702E+02 -.870825012E+02 -.870930126E+02 -.871036866E+02 -.871145043E+02 -.871254448E+02 -.871364854E+02 -.871476003E+02 -.871587601E+02 -.871699306E+02 -.871810713E+02 -.871921336E+02 -.872030586E+02 -.872137734E+02 -.872241880E+02 -.872341892E+02 -.872436348E+02 -.872523443E+02 -.872600880E+02 -.872665727E+02 -.872714227E+02 -.872741566E+02 -.872741566E+02
 -.872854055E+02 -.872854055E+02 -.872833998E+02 -.872798252E+02 -.872750250E+02 -.872692700E+02 -.872627741E+02 -.872557073E+02 -.872482047E+02 -.872403746E+02 -.872323043E+02 -.872240642E+02 -.872157119E+02 -.872072946E+02 -.871988515E+02 -.871904156E+02 -.871820148E+02 -.871736731E+02 -.871654116E+02 -.871572488E+02 -.871492016E+02 -.871412853E+02 -.871335140E+02 -.871259010E+02 -.871184589E+02 -.871111997E+02 -.871041348E+02 -.870972754E+02 -.870906322E+02 -.870842156E+02 -.870780359E+02 -.870721027E+02 -.870664257E+02 -.870610141E+02 -.870558767E+02 -.870510221E+02 -.870464585E+02 -.870421935E+02 -.870382345E+02 -.870345884E+02 -.870312615E+02 -.870282596E+02 -.870255882E+02 -.870232518E+02 -.870212547E+02 -.870196003E+02 -.870182916E+02 -.870173309E+02 -.870167198E+02 -.870164591E+02 -.870165491E+02 -.870169896E+02 -.870177793E+02 -.870189166E+02 -.870203990E+02 -.870222237E+02 -.870243868E+02 -.870268842E+02 -.870297111E+02 -.870328619E+02 -.870363309E+02 -.870401115E+02 -.870441968E+02 -.870485795E+02 -.870532518E+02 -.870582055E+02 -.870634320E+02 -.870689226E+02 -.870746681E+02 -.870806590E+02 -.870868856E+02 -.870933380E+02 -.871000059E+02 -.871068789E+02 -.871139464E+02 -.871211972E+02 -.871286200E+02 -.871362031E+02 -.871439340E+02 -.871517999E+02 -.871597869E+02 -.871678802E+02 -.871760634E+02 -.871843184E+02 -.871926249E+02 -.872009595E+02 -.872092952E+02 -.872175998E+02 -.872258354E+02 -.872339557E+02 -.872419049E+02 -.872496139E+02 -.872569976E+02 -.872639500E+02 -.872703388E+02 -.872759974E+02 -.872807163E+02 -.872842298E+02 -.872862008E+02 -.872862008E+02
 -.872929792E+02 -.872929792E+02 -.872915593E+02 -.872889918E+02 -.872854994E+02 -.872812653E+02 -.872764406E+02 -.872711498E+02 -.872654955E+02 -.872595619E+02 -.872534185E+02 -.872471227E+02 -.872407218E+02 -.872342554E+02 -.872277562E+02 -.872212522E+02 -.872147670E+02 -.872083209E+02 -.872019316E+02 -.871956148E+02 -.871893844E+02 -.871832532E+02 -.871772327E+02 -.871713338E+02 -.871655666E+02 -.871599406E+02 -.871544652E+02 -.871491490E+02 -.871440005E+02 -.871390278E+02 -.871342390E+02 -.871296416E+02 -.871252430E+02 -.871210504E+02 -.871170706E+02 -.871133102E+02 -.871097753E+02 -.871064721E+02 -.871034061E+02 -.871005826E+02 -.870980064E+02 -.870956820E+02 -.870936135E+02 -.870918044E+02 -.870902580E+02 -.870889769E+02 -.870879634E+02 -.870872192E+02 -.870867455E+02 -.870865430E+02 -.870866120E+02 -.870869521E+02 -.870875625E+02 -.870884419E+02 -.870895885E+02 -.870909999E+02 -.870926735E+02 -.870946059E+02 -.870967934E+02 -.870992320E+02 -.871019171E+02 -.871048437E+02 -.871080065E+02 -.871114000E+02 -.871150182E+02 -.871188547E+02 -.871229030E+02 -.871271563E+02 -.871316076E+02 -.871362494E+02 -.871410744E+02 -.871460747E+02 -.871512424E+02 -.871565694E+02 -.871620471E+02 -.871676669E+02 -.871734196E+02 -.871792960E+02 -.871852859E+02 -.871913790E+02 -.871975637E+02 -.872038278E+02 -.872101576E+02 -.872165380E+02 -.872229518E+02 -.872293792E+02 -.872357971E+02 -.872421787E+02 -.872484916E+02 -.872546976E+02 -.872607504E+02 -.872665939E+02 -.872721603E+02 -.872773669E+02 -.872821135E+02 -.872862780E+02 -.872897123E+02 -.872922366E+02 -.872936324E+02 -.872936324E+02
 -.872929792E+02 -.872929792E+02 -.872915593E+02 -.872889918E+02 -.872854994E+02 -.872812653E+02 -.872764406E+02 -.872711498E+02 -.872654955E+02 -.872595619E+02 -.872534185E+02 -.872471227E+02 -.872407218E+02 -.872342554E+02 -.872277562E+02 -.872212522E+02 -.872147670E+02 -.872083209E+02 -.872019316E+02 -.871956148E+02 -.871893844E+02 -.871832532E+02 -.871772327E+02 -.871713338E+02 -.871655666E+02 -.871599406E+02 -.871544652E+02 -.871491490E+02 -.871440005E+02 -.871390278E+02 -.871342390E+02 -.871296416E+02 -.871252430E+02 -.871210504E+02 -.871170706E+02 -.871133102E+02 -.871097753E+02 -.871064721E+02 -.871034061E+02 -.871005826E+02 -.870980064E+02 -.870956820E+02 -.870936135E+02 -.870918044E+02 -.870902580E+02 -.870889769E+02 -.870879634E+02 -.870872192E+02 -.870867455E+02 -.870865430E+02 -.870866120E+02 -.870869521E+02 -.870875625E+02 -.870884419E+02 -.870895885E+02 -.870909999E+02 -.870926735E+02 -.870946059E+02 -.870967934E+02 -.870992320E+02 -.871019171E+02 -.871048437E+02 -.871080065E+02 -.871114000E+02 -.871150182E+02 -.871188547E+02 -.871229030E+02 -.871271563E+02 -.871316076E+02 -.871362494E+02 -.871410744E+02 -.871460747E+02 -.871512424E+02 -.871565694E+02 -.871620471E+02 -.871676669E+02 -.871734196E+02 -.871792960E+02 -.871852859E+02 -.871913790E+02 -.871975637E+02 -.872038278E+02 -.872101576E+02 -.872165380E+02 -.872229518E+02 -.872293792E+02 -.872357971E+02 -.872421787E+02 -.872484916E+02 -.872546976E+02 -.872607504E+02 -.872665939E+02 -.872721603E+02 -.872773669E+02 -.872821135E+02 -.872862780E+02 -.872897123E+02 -.872922366E+02 -.872936324E+02 -.872936324E+02
