# Supplementary material for: Electrical Pacing of Cardiac Tissue Including Potassium Inward Rectification
Source: PLoS One. 2015 Jun 9;10(6):e0127837. doi: 10.1371/journal.pone.0127837 (PMC4461281; doi:10.1371/journal.pone.0127837)
Supplement: S1 Data — (ZIP) [file pone.0127837.s001.zip › All-Data/Data-with-IK1/BDT28/Vm5ms.txt]

 -.873300171E+02 -.872990073E+02 -.872975453E+02 -.872949149E+02 -.872913552E+02 -.872870664E+02 -.872822255E+02 -.872769778E+02 -.872714265E+02 -.872656500E+02 -.872597094E+02 -.872536451E+02 -.872474875E+02 -.872412711E+02 -.872350284E+02 -.872287872E+02 -.872225782E+02 -.872164294E+02 -.872103582E+02 -.872043771E+02 -.871984969E+02 -.871927218E+02 -.871870553E+02 -.871815050E+02 -.871760797E+02 -.871707877E+02 -.871656408E+02 -.871606497E+02 -.871558219E+02 -.871511647E+02 -.871466846E+02 -.871423859E+02 -.871382736E+02 -.871343539E+02 -.871306327E+02 -.871271162E+02 -.871238111E+02 -.871207235E+02 -.871178584E+02 -.871152209E+02 -.871128151E+02 -.871106449E+02 -.871087138E+02 -.871070252E+02 -.871055821E+02 -.871043871E+02 -.871034422E+02 -.871027493E+02 -.871023093E+02 -.871021228E+02 -.871021901E+02 -.871025108E+02 -.871030842E+02 -.871039091E+02 -.871049838E+02 -.871063062E+02 -.871078736E+02 -.871096831E+02 -.871117311E+02 -.871140138E+02 -.871165270E+02 -.871192660E+02 -.871222260E+02 -.871254017E+02 -.871287878E+02 -.871323784E+02 -.871361676E+02 -.871401492E+02 -.871443169E+02 -.871486639E+02 -.871531837E+02 -.871578692E+02 -.871627137E+02 -.871677098E+02 -.871728504E+02 -.871781282E+02 -.871835354E+02 -.871890644E+02 -.871947069E+02 -.872004545E+02 -.872062978E+02 -.872122269E+02 -.872182306E+02 -.872242966E+02 -.872304102E+02 -.872365547E+02 -.872427097E+02 -.872488512E+02 -.872549494E+02 -.872609683E+02 -.872668634E+02 -.872725797E+02 -.872780495E+02 -.872831896E+02 -.872878973E+02 -.872920467E+02 -.872954840E+02 -.872980215E+02 -.872994304E+02 -.872994304E+02
 -.872990073E+02 -.872990073E+02 -.872975453E+02 -.872949149E+02 -.872913552E+02 -.872870664E+02 -.872822255E+02 -.872769778E+02 -.872714265E+02 -.872656500E+02 -.872597094E+02 -.872536451E+02 -.872474875E+02 -.872412711E+02 -.872350284E+02 -.872287872E+02 -.872225782E+02 -.872164294E+02 -.872103582E+02 -.872043771E+02 -.871984969E+02 -.871927218E+02 -.871870553E+02 -.871815050E+02 -.871760797E+02 -.871707877E+02 -.871656408E+02 -.871606497E+02 -.871558219E+02 -.871511647E+02 -.871466846E+02 -.871423859E+02 -.871382736E+02 -.871343539E+02 -.871306327E+02 -.871271162E+02 -.871238111E+02 -.871207235E+02 -.871178584E+02 -.871152209E+02 -.871128151E+02 -.871106449E+02 -.871087138E+02 -.871070252E+02 -.871055821E+02 -.871043871E+02 -.871034422E+02 -.871027493E+02 -.871023093E+02 -.871021228E+02 -.871021901E+02 -.871025108E+02 -.871030842E+02 -.871039091E+02 -.871049838E+02 -.871063062E+02 -.871078736E+02 -.871096831E+02 -.871117311E+02 -.871140138E+02 -.871165270E+02 -.871192660E+02 -.871222260E+02 -.871254017E+02 -.871287878E+02 -.871323784E+02 -.871361676E+02 -.871401492E+02 -.871443169E+02 -.871486639E+02 -.871531837E+02 -.871578692E+02 -.871627137E+02 -.871677098E+02 -.871728504E+02 -.871781282E+02 -.871835354E+02 -.871890644E+02 -.871947069E+02 -.872004545E+02 -.872062978E+02 -.872122269E+02 -.872182306E+02 -.872242966E+02 -.872304102E+02 -.872365547E+02 -.872427097E+02 -.872488512E+02 -.872549494E+02 -.872609683E+02 -.872668634E+02 -.872725797E+02 -.872780495E+02 -.872831896E+02 -.872878973E+02 -.872920467E+02 -.872954840E+02 -.872980215E+02 -.872994304E+02 -.872994304E+02
 -.872915243E+02 -.872915243E+02 -.872894275E+02 -.872857172E+02 -.872807654E+02 -.872748759E+02 -.872683011E+02 -.872612259E+02 -.872537785E+02 -.872460580E+02 -.872381358E+02 -.872300587E+02 -.872218711E+02 -.872136212E+02 -.872053501E+02 -.871970976E+02 -.871889046E+02 -.871808011E+02 -.871728049E+02 -.871649309E+02 -.871571875E+02 -.871495778E+02 -.871421090E+02 -.871347928E+02 -.871276404E+02 -.871206659E+02 -.871138852E+02 -.871073102E+02 -.871009504E+02 -.870948146E+02 -.870889096E+02 -.870832410E+02 -.870778166E+02 -.870726449E+02 -.870677340E+02 -.870630934E+02 -.870587319E+02 -.870546572E+02 -.870508760E+02 -.870473948E+02 -.870442192E+02 -.870413541E+02 -.870388045E+02 -.870365752E+02 -.870346700E+02 -.870330924E+02 -.870318454E+02 -.870309311E+02 -.870303509E+02 -.870301056E+02 -.870301954E+02 -.870306200E+02 -.870313784E+02 -.870324689E+02 -.870338894E+02 -.870356369E+02 -.870377079E+02 -.870400983E+02 -.870428035E+02 -.870458183E+02 -.870491371E+02 -.870527536E+02 -.870566614E+02 -.870608534E+02 -.870653225E+02 -.870700609E+02 -.870750606E+02 -.870803133E+02 -.870858105E+02 -.870915435E+02 -.870975031E+02 -.871036805E+02 -.871100661E+02 -.871166508E+02 -.871234249E+02 -.871303788E+02 -.871375025E+02 -.871447860E+02 -.871522188E+02 -.871597900E+02 -.871674878E+02 -.871753000E+02 -.871832127E+02 -.871912106E+02 -.871992764E+02 -.872073895E+02 -.872155259E+02 -.872236563E+02 -.872317453E+02 -.872397490E+02 -.872476128E+02 -.872552687E+02 -.872626310E+02 -.872695920E+02 -.872760155E+02 -.872817288E+02 -.872865131E+02 -.872900899E+02 -.872921043E+02 -.872921043E+02
 -.872795508E+02 -.872795508E+02 -.872766364E+02 -.872714961E+02 -.872646692E+02 -.872565882E+02 -.872475867E+02 -.872379053E+02 -.872277208E+02 -.872171667E+02 -.872063383E+02 -.871953103E+02 -.871841533E+02 -.871729311E+02 -.871617003E+02 -.871505148E+02 -.871394197E+02 -.871284464E+02 -.871176168E+02 -.871069467E+02 -.870964450E+02 -.870861210E+02 -.870759881E+02 -.870660620E+02 -.870563603E+02 -.870469031E+02 -.870377078E+02 -.870287887E+02 -.870201583E+02 -.870118269E+02 -.870038036E+02 -.869960988E+02 -.869887241E+02 -.869816916E+02 -.869750141E+02 -.869687042E+02 -.869627734E+02 -.869572318E+02 -.869520887E+02 -.869473525E+02 -.869430310E+02 -.869391317E+02 -.869356616E+02 -.869326272E+02 -.869300342E+02 -.869278875E+02 -.869261909E+02 -.869249473E+02 -.869241587E+02 -.869238262E+02 -.869239502E+02 -.869245301E+02 -.869255646E+02 -.869270514E+02 -.869289874E+02 -.869313685E+02 -.869341900E+02 -.869374460E+02 -.869411301E+02 -.869452352E+02 -.869497533E+02 -.869546759E+02 -.869599940E+02 -.869656978E+02 -.869717773E+02 -.869782217E+02 -.869850199E+02 -.869921605E+02 -.869996317E+02 -.870074212E+02 -.870155168E+02 -.870239059E+02 -.870325757E+02 -.870415135E+02 -.870507061E+02 -.870601404E+02 -.870698030E+02 -.870796801E+02 -.870897578E+02 -.871000214E+02 -.871104556E+02 -.871210439E+02 -.871317686E+02 -.871426098E+02 -.871535451E+02 -.871645482E+02 -.871755881E+02 -.871866274E+02 -.871976203E+02 -.872085097E+02 -.872192246E+02 -.872296747E+02 -.872397459E+02 -.872492923E+02 -.872581275E+02 -.872660123E+02 -.872726397E+02 -.872776145E+02 -.872804287E+02 -.872804287E+02
 -.872651720E+02 -.872651720E+02 -.872613662E+02 -.872546602E+02 -.872457675E+02 -.872352393E+02 -.872234924E+02 -.872108403E+02 -.871975177E+02 -.871837009E+02 -.871695266E+02 -.871551078E+02 -.871405396E+02 -.871259043E+02 -.871112751E+02 -.870967124E+02 -.870822637E+02 -.870679657E+02 -.870538446E+02 -.870399188E+02 -.870262051E+02 -.870127214E+02 -.869994864E+02 -.869865228E+02 -.869738543E+02 -.869615030E+02 -.869494887E+02 -.869378294E+02 -.869265401E+02 -.869156347E+02 -.869051280E+02 -.868950356E+02 -.868853740E+02 -.868761604E+02 -.868674119E+02 -.868591440E+02 -.868513712E+02 -.868441069E+02 -.868373630E+02 -.868311510E+02 -.868254817E+02 -.868203657E+02 -.868158127E+02 -.868118314E+02 -.868084295E+02 -.868056133E+02 -.868033880E+02 -.868017574E+02 -.868007241E+02 -.868002898E+02 -.868004548E+02 -.868012187E+02 -.868025796E+02 -.868045343E+02 -.868070787E+02 -.868102073E+02 -.868139136E+02 -.868181897E+02 -.868230272E+02 -.868284162E+02 -.868343461E+02 -.868408055E+02 -.868477822E+02 -.868552631E+02 -.868632346E+02 -.868716823E+02 -.868805913E+02 -.868899463E+02 -.868997313E+02 -.869099302E+02 -.869205265E+02 -.869315034E+02 -.869428441E+02 -.869545313E+02 -.869665479E+02 -.869788763E+02 -.869914990E+02 -.870043978E+02 -.870175544E+02 -.870309497E+02 -.870445638E+02 -.870583755E+02 -.870723619E+02 -.870864976E+02 -.871007537E+02 -.871150969E+02 -.871294877E+02 -.871438783E+02 -.871582100E+02 -.871724100E+02 -.871863865E+02 -.872000236E+02 -.872131731E+02 -.872256455E+02 -.872371975E+02 -.872475159E+02 -.872561974E+02 -.872627215E+02 -.872664168E+02 -.872664168E+02
 -.872495220E+02 -.872495220E+02 -.872447899E+02 -.872364554E+02 -.872253935E+02 -.872122716E+02 -.871976038E+02 -.871817823E+02 -.871651035E+02 -.871477996E+02 -.871300573E+02 -.871120233E+02 -.870938164E+02 -.870755391E+02 -.870572740E+02 -.870390854E+02 -.870210276E+02 -.870031439E+02 -.869854648E+02 -.869680181E+02 -.869508313E+02 -.869339289E+02 -.869173372E+02 -.869010853E+02 -.868851998E+02 -.868697051E+02 -.868546252E+02 -.868399815E+02 -.868257930E+02 -.868120803E+02 -.867988647E+02 -.867861673E+02 -.867740103E+02 -.867624159E+02 -.867514046E+02 -.867409956E+02 -.867312070E+02 -.867220555E+02 -.867135568E+02 -.867057264E+02 -.866985791E+02 -.866921285E+02 -.866863875E+02 -.866813675E+02 -.866770782E+02 -.866735276E+02 -.866707224E+02 -.866686675E+02 -.866673665E+02 -.866668216E+02 -.866670334E+02 -.866680012E+02 -.866697225E+02 -.866721933E+02 -.866754082E+02 -.866793600E+02 -.866840400E+02 -.866894383E+02 -.866955437E+02 -.867023434E+02 -.867098237E+02 -.867179698E+02 -.867267657E+02 -.867361946E+02 -.867462386E+02 -.867568792E+02 -.867680971E+02 -.867798724E+02 -.867921845E+02 -.868050127E+02 -.868183357E+02 -.868321320E+02 -.868463798E+02 -.868610573E+02 -.868761422E+02 -.868916124E+02 -.869074452E+02 -.869236178E+02 -.869401069E+02 -.869568884E+02 -.869739374E+02 -.869912272E+02 -.870087293E+02 -.870264118E+02 -.870442391E+02 -.870621697E+02 -.870801545E+02 -.870981345E+02 -.871160370E+02 -.871337716E+02 -.871512248E+02 -.871682522E+02 -.871846700E+02 -.872002424E+02 -.872146664E+02 -.872275517E+02 -.872383946E+02 -.872465451E+02 -.872511632E+02 -.872511632E+02
 -.872331496E+02 -.872331496E+02 -.872274703E+02 -.872174596E+02 -.872041474E+02 -.871883282E+02 -.871706193E+02 -.871514946E+02 -.871313218E+02 -.871103963E+02 -.870889493E+02 -.870671583E+02 -.870451674E+02 -.870230932E+02 -.870010245E+02 -.869790345E+02 -.869571859E+02 -.869355278E+02 -.869141017E+02 -.868929473E+02 -.868720999E+02 -.868515922E+02 -.868314582E+02 -.868117304E+02 -.867924382E+02 -.867736106E+02 -.867552757E+02 -.867374591E+02 -.867201875E+02 -.867034885E+02 -.866873894E+02 -.866719179E+02 -.866571017E+02 -.866429671E+02 -.866295387E+02 -.866168400E+02 -.866048934E+02 -.865937201E+02 -.865833408E+02 -.865737754E+02 -.865650430E+02 -.865571611E+02 -.865501458E+02 -.865440113E+02 -.865387695E+02 -.865344308E+02 -.865310033E+02 -.865284937E+02 -.865269065E+02 -.865262446E+02 -.865265088E+02 -.865276982E+02 -.865298097E+02 -.865328381E+02 -.865367764E+02 -.865416155E+02 -.865473446E+02 -.865539510E+02 -.865614203E+02 -.865697367E+02 -.865788828E+02 -.865888396E+02 -.865995872E+02 -.866111041E+02 -.866233679E+02 -.866363552E+02 -.866500416E+02 -.866644021E+02 -.866794111E+02 -.866950424E+02 -.867112694E+02 -.867280652E+02 -.867454026E+02 -.867632544E+02 -.867815930E+02 -.868003908E+02 -.868196199E+02 -.868392521E+02 -.868592586E+02 -.868796102E+02 -.869002761E+02 -.869212240E+02 -.869424190E+02 -.869638228E+02 -.869853922E+02 -.870070772E+02 -.870288189E+02 -.870505460E+02 -.870721714E+02 -.870935866E+02 -.871146551E+02 -.871352037E+02 -.871550115E+02 -.871737953E+02 -.871911907E+02 -.872067282E+02 -.872198020E+02 -.872296290E+02 -.872351970E+02 -.872351970E+02
 -.872162948E+02 -.872162948E+02 -.872096445E+02 -.871979046E+02 -.871822674E+02 -.871636608E+02 -.871428086E+02 -.871202746E+02 -.870965053E+02 -.870718537E+02 -.870465907E+02 -.870209262E+02 -.869950248E+02 -.869690130E+02 -.869429912E+02 -.869170437E+02 -.868912413E+02 -.868656442E+02 -.868403074E+02 -.868152797E+02 -.867906050E+02 -.867663247E+02 -.867424776E+02 -.867190991E+02 -.866962240E+02 -.866738860E+02 -.866521179E+02 -.866309532E+02 -.866104260E+02 -.865905707E+02 -.865714216E+02 -.865530127E+02 -.865353765E+02 -.865185443E+02 -.865025457E+02 -.864874097E+02 -.864731638E+02 -.864598352E+02 -.864474501E+02 -.864360336E+02 -.864256094E+02 -.864161993E+02 -.864078228E+02 -.864004972E+02 -.863942375E+02 -.863890564E+02 -.863849644E+02 -.863819697E+02 -.863800781E+02 -.863792934E+02 -.863796166E+02 -.863810464E+02 -.863835788E+02 -.863872076E+02 -.863919237E+02 -.863977161E+02 -.864045710E+02 -.864124730E+02 -.864214040E+02 -.864313445E+02 -.864422727E+02 -.864541653E+02 -.864669973E+02 -.864807422E+02 -.864953723E+02 -.865108586E+02 -.865271711E+02 -.865442788E+02 -.865621503E+02 -.865807534E+02 -.866000553E+02 -.866200233E+02 -.866406242E+02 -.866618245E+02 -.866835908E+02 -.867058896E+02 -.867286870E+02 -.867519492E+02 -.867756414E+02 -.867997286E+02 -.868241739E+02 -.868489390E+02 -.868739825E+02 -.868992591E+02 -.869247177E+02 -.869502995E+02 -.869759353E+02 -.870015418E+02 -.870270167E+02 -.870522330E+02 -.870770310E+02 -.871012080E+02 -.871245053E+02 -.871465913E+02 -.871670393E+02 -.871852992E+02 -.872006606E+02 -.872122054E+02 -.872187461E+02 -.872187461E+02
 -.871990358E+02 -.871990358E+02 -.871913830E+02 -.871778547E+02 -.871598155E+02 -.871383319E+02 -.871142418E+02 -.870882065E+02 -.870607471E+02 -.870322679E+02 -.870030804E+02 -.869734229E+02 -.869434762E+02 -.869133813E+02 -.868832538E+02 -.868531891E+02 -.868232700E+02 -.867935715E+02 -.867641590E+02 -.867350904E+02 -.867064187E+02 -.866781914E+02 -.866504509E+02 -.866232385E+02 -.865965945E+02 -.865705580E+02 -.865451693E+02 -.865204703E+02 -.864965026E+02 -.864733076E+02 -.864509271E+02 -.864294007E+02 -.864087668E+02 -.863890628E+02 -.863703249E+02 -.863525882E+02 -.863358873E+02 -.863202560E+02 -.863057268E+02 -.862923304E+02 -.862800957E+02 -.862690490E+02 -.862592140E+02 -.862506118E+02 -.862432610E+02 -.862371771E+02 -.862323732E+02 -.862288597E+02 -.862266439E+02 -.862257302E+02 -.862261200E+02 -.862278116E+02 -.862308001E+02 -.862350775E+02 -.862406331E+02 -.862474530E+02 -.862555205E+02 -.862648165E+02 -.862753191E+02 -.862870040E+02 -.862998447E+02 -.863138125E+02 -.863288769E+02 -.863450055E+02 -.863621643E+02 -.863803180E+02 -.863994300E+02 -.864194628E+02 -.864403780E+02 -.864621368E+02 -.864846995E+02 -.865080266E+02 -.865320780E+02 -.865568136E+02 -.865821933E+02 -.866081771E+02 -.866347246E+02 -.866617956E+02 -.866893491E+02 -.867173436E+02 -.867457361E+02 -.867744816E+02 -.868035319E+02 -.868328343E+02 -.868623298E+02 -.868919506E+02 -.869216171E+02 -.869512333E+02 -.869806818E+02 -.870098169E+02 -.870384553E+02 -.870663643E+02 -.870932471E+02 -.871187229E+02 -.871423016E+02 -.871633511E+02 -.871810550E+02 -.871943575E+02 -.872018927E+02 -.872018927E+02
 -.871813699E+02 -.871813699E+02 -.871726736E+02 -.871572909E+02 -.871367695E+02 -.871123216E+02 -.870849068E+02 -.870552826E+02 -.870240368E+02 -.869916243E+02 -.869583941E+02 -.869246084E+02 -.868904677E+02 -.868561334E+02 -.868217361E+02 -.867873856E+02 -.867531808E+02 -.867192086E+02 -.866855436E+02 -.866522533E+02 -.866193978E+02 -.865870286E+02 -.865551947E+02 -.865239437E+02 -.864933220E+02 -.864633766E+02 -.864341570E+02 -.864057130E+02 -.863780938E+02 -.863513493E+02 -.863255278E+02 -.863006758E+02 -.862768392E+02 -.862540629E+02 -.862323906E+02 -.862118656E+02 -.861925305E+02 -.861744265E+02 -.861575929E+02 -.861420669E+02 -.861278832E+02 -.861150735E+02 -.861036664E+02 -.860936877E+02 -.860851600E+02 -.860781027E+02 -.860725319E+02 -.860684604E+02 -.860658971E+02 -.860648474E+02 -.860653130E+02 -.860672916E+02 -.860707773E+02 -.860757605E+02 -.860822278E+02 -.860901624E+02 -.860995442E+02 -.861103496E+02 -.861225520E+02 -.861361219E+02 -.861510270E+02 -.861672325E+02 -.861847012E+02 -.862033938E+02 -.862232693E+02 -.862442849E+02 -.862663964E+02 -.862895588E+02 -.863137258E+02 -.863388508E+02 -.863648863E+02 -.863917850E+02 -.864194992E+02 -.864479812E+02 -.864771836E+02 -.865070588E+02 -.865375596E+02 -.865686386E+02 -.866002481E+02 -.866323397E+02 -.866648636E+02 -.866977678E+02 -.867309972E+02 -.867644913E+02 -.867981831E+02 -.868319954E+02 -.868658380E+02 -.868996024E+02 -.869331558E+02 -.869663335E+02 -.869989283E+02 -.870306775E+02 -.870612455E+02 -.870902016E+02 -.871169915E+02 -.871409001E+02 -.871610028E+02 -.871761041E+02 -.871846565E+02 -.871846565E+02
 -.871632497E+02 -.871632497E+02 -.871534730E+02 -.871361730E+02 -.871130914E+02 -.870855991E+02 -.870547796E+02 -.870214762E+02 -.869863405E+02 -.869498767E+02 -.869124676E+02 -.868744019E+02 -.868359064E+02 -.867971631E+02 -.867583205E+02 -.867195064E+02 -.866808335E+02 -.866423985E+02 -.866042858E+02 -.865665703E+02 -.865293170E+02 -.864925843E+02 -.864564285E+02 -.864209043E+02 -.863860664E+02 -.863519721E+02 -.863186793E+02 -.862862463E+02 -.862547314E+02 -.862241922E+02 -.861946849E+02 -.861662648E+02 -.861389863E+02 -.861129035E+02 -.860880697E+02 -.860645373E+02 -.860423580E+02 -.860215813E+02 -.860022543E+02 -.859844217E+02 -.859681250E+02 -.859534022E+02 -.859402883E+02 -.859288146E+02 -.859190086E+02 -.859108943E+02 -.859044914E+02 -.858998152E+02 -.858968769E+02 -.858956829E+02 -.858962352E+02 -.858985310E+02 -.859025630E+02 -.859083196E+02 -.859157847E+02 -.859249378E+02 -.859357544E+02 -.859482060E+02 -.859622604E+02 -.859778817E+02 -.859950309E+02 -.860136658E+02 -.860337414E+02 -.860552105E+02 -.860780236E+02 -.861021293E+02 -.861274746E+02 -.861540055E+02 -.861816667E+02 -.862104026E+02 -.862401568E+02 -.862708731E+02 -.863024949E+02 -.863349662E+02 -.863682310E+02 -.864022338E+02 -.864369193E+02 -.864722325E+02 -.865081182E+02 -.865445205E+02 -.865813824E+02 -.866186447E+02 -.866562447E+02 -.866941143E+02 -.867321778E+02 -.867703489E+02 -.868085265E+02 -.868465892E+02 -.868843892E+02 -.869217425E+02 -.869584179E+02 -.869941223E+02 -.870284810E+02 -.870610130E+02 -.870910989E+02 -.871179391E+02 -.871404997E+02 -.871574427E+02 -.871670358E+02 -.871670358E+02
 -.871446468E+02 -.871446468E+02 -.871337511E+02 -.871144726E+02 -.870887649E+02 -.870581595E+02 -.870238520E+02 -.869867694E+02 -.869476287E+02 -.869069791E+02 -.868652378E+02 -.868227280E+02 -.867797046E+02 -.867363713E+02 -.866928974E+02 -.866494276E+02 -.866060853E+02 -.865629770E+02 -.865201953E+02 -.864778206E+02 -.864359249E+02 -.863945749E+02 -.863538350E+02 -.863137692E+02 -.862744431E+02 -.862359234E+02 -.861982773E+02 -.861615729E+02 -.861258774E+02 -.860912574E+02 -.860577786E+02 -.860255068E+02 -.859945069E+02 -.859648438E+02 -.859365819E+02 -.859097843E+02 -.858845126E+02 -.858608262E+02 -.858387814E+02 -.858184315E+02 -.857998262E+02 -.857830119E+02 -.857680306E+02 -.857549206E+02 -.857437155E+02 -.857344445E+02 -.857271314E+02 -.857217951E+02 -.857184490E+02 -.857171008E+02 -.857177528E+02 -.857204018E+02 -.857250390E+02 -.857316501E+02 -.857402157E+02 -.857507111E+02 -.857631066E+02 -.857773675E+02 -.857934550E+02 -.858113256E+02 -.858309322E+02 -.858522238E+02 -.858751466E+02 -.858996434E+02 -.859256549E+02 -.859531196E+02 -.859819742E+02 -.860121539E+02 -.860435933E+02 -.860762261E+02 -.861099855E+02 -.861448051E+02 -.861806184E+02 -.862173595E+02 -.862549631E+02 -.862933643E+02 -.863324993E+02 -.863723043E+02 -.864127160E+02 -.864536706E+02 -.864951032E+02 -.865369470E+02 -.865791313E+02 -.866215802E+02 -.866642093E+02 -.867069227E+02 -.867496087E+02 -.867921331E+02 -.868343326E+02 -.868760042E+02 -.869168927E+02 -.869566743E+02 -.869949350E+02 -.870311431E+02 -.870646134E+02 -.870944608E+02 -.871195401E+02 -.871383690E+02 -.871490272E+02 -.871490272E+02
 -.871255453E+02 -.871255453E+02 -.871135013E+02 -.870922013E+02 -.870638123E+02 -.870300201E+02 -.869921333E+02 -.869511630E+02 -.869078863E+02 -.868628991E+02 -.868166629E+02 -.867695364E+02 -.867218014E+02 -.866736865E+02 -.866253818E+02 -.865770445E+02 -.865288082E+02 -.864807885E+02 -.864330848E+02 -.863857844E+02 -.863389680E+02 -.862927120E+02 -.862470906E+02 -.862021790E+02 -.861580535E+02 -.861147910E+02 -.860724692E+02 -.860311658E+02 -.859909583E+02 -.859519240E+02 -.859141404E+02 -.858776854E+02 -.858426364E+02 -.858090713E+02 -.857770671E+02 -.857466991E+02 -.857180408E+02 -.856911628E+02 -.856661327E+02 -.856430142E+02 -.856218674E+02 -.856027482E+02 -.855857079E+02 -.855707929E+02 -.855580443E+02 -.855474972E+02 -.855391808E+02 -.855331178E+02 -.855293245E+02 -.855278101E+02 -.855285776E+02 -.855316230E+02 -.855369357E+02 -.855444986E+02 -.855542879E+02 -.855662738E+02 -.855804203E+02 -.855966855E+02 -.856150222E+02 -.856353781E+02 -.856576963E+02 -.856819153E+02 -.857079702E+02 -.857357926E+02 -.857653112E+02 -.857964525E+02 -.858291408E+02 -.858632991E+02 -.858988496E+02 -.859357136E+02 -.859738125E+02 -.860130678E+02 -.860534016E+02 -.860947368E+02 -.861369973E+02 -.861801080E+02 -.862239950E+02 -.862685853E+02 -.863138064E+02 -.863595858E+02 -.864058505E+02 -.864525254E+02 -.864995317E+02 -.865467851E+02 -.865941928E+02 -.866416492E+02 -.866890317E+02 -.867361937E+02 -.867829565E+02 -.868290980E+02 -.868743393E+02 -.869183259E+02 -.869606044E+02 -.870005921E+02 -.870375375E+02 -.870704689E+02 -.870981289E+02 -.871188883E+02 -.871306360E+02 -.871306360E+02
 -.871059729E+02 -.871059729E+02 -.870927592E+02 -.870694000E+02 -.870382740E+02 -.870012188E+02 -.869596534E+02 -.869146715E+02 -.868671145E+02 -.868176331E+02 -.867667326E+02 -.867148063E+02 -.866621670E+02 -.866090678E+02 -.865557137E+02 -.865022741E+02 -.864488934E+02 -.863956949E+02 -.863427849E+02 -.862902600E+02 -.862382113E+02 -.861867253E+02 -.861358878E+02 -.860857858E+02 -.860365064E+02 -.859881372E+02 -.859407669E+02 -.858944844E+02 -.858493793E+02 -.858055419E+02 -.857630637E+02 -.857220369E+02 -.856825540E+02 -.856447077E+02 -.856085894E+02 -.855742891E+02 -.855418941E+02 -.855114889E+02 -.854831544E+02 -.854569674E+02 -.854330006E+02 -.854113217E+02 -.853919931E+02 -.853750711E+02 -.853606055E+02 -.853486390E+02 -.853392071E+02 -.853323373E+02 -.853280492E+02 -.853263543E+02 -.853272561E+02 -.853307499E+02 -.853368229E+02 -.853454543E+02 -.853566153E+02 -.853702697E+02 -.853863737E+02 -.854048768E+02 -.854257217E+02 -.854488450E+02 -.854741781E+02 -.855016469E+02 -.855311732E+02 -.855626748E+02 -.855960664E+02 -.856312597E+02 -.856681647E+02 -.857066897E+02 -.857467420E+02 -.857882288E+02 -.858310572E+02 -.858751350E+02 -.859203709E+02 -.859666749E+02 -.860139586E+02 -.860621353E+02 -.861111199E+02 -.861608289E+02 -.862111799E+02 -.862620911E+02 -.863134804E+02 -.863652641E+02 -.864173553E+02 -.864696610E+02 -.865220797E+02 -.865744964E+02 -.866267779E+02 -.866787651E+02 -.867302642E+02 -.867810346E+02 -.868307738E+02 -.868790968E+02 -.869255111E+02 -.869693828E+02 -.870098939E+02 -.870459857E+02 -.870762871E+02 -.870990207E+02 -.871118816E+02 -.871118816E+02
 -.870859800E+02 -.870859800E+02 -.870715807E+02 -.870461287E+02 -.870122066E+02 -.869718026E+02 -.869264488E+02 -.868773252E+02 -.868253418E+02 -.867712051E+02 -.867154654E+02 -.866585532E+02 -.866008098E+02 -.865425076E+02 -.864838672E+02 -.864250704E+02 -.863662700E+02 -.863075966E+02 -.862491666E+02 -.861910873E+02 -.861334596E+02 -.860763819E+02 -.860199521E+02 -.859642685E+02 -.859094294E+02 -.858555344E+02 -.858026843E+02 -.857509815E+02 -.857005300E+02 -.856514358E+02 -.856038068E+02 -.855577522E+02 -.855133820E+02 -.854708060E+02 -.854301331E+02 -.853914701E+02 -.853549215E+02 -.853205884E+02 -.852885682E+02 -.852589538E+02 -.852318334E+02 -.852072891E+02 -.851853966E+02 -.851662244E+02 -.851498330E+02 -.851362744E+02 -.851255915E+02 -.851178179E+02 -.851129775E+02 -.851110845E+02 -.851121434E+02 -.851161483E+02 -.851230838E+02 -.851329246E+02 -.851456358E+02 -.851611730E+02 -.851794833E+02 -.852005051E+02 -.852241688E+02 -.852503979E+02 -.852791091E+02 -.853102131E+02 -.853436155E+02 -.853792175E+02 -.854169165E+02 -.854566071E+02 -.854981815E+02 -.855415305E+02 -.855865443E+02 -.856331127E+02 -.856811263E+02 -.857304768E+02 -.857810574E+02 -.858327631E+02 -.858854916E+02 -.859391428E+02 -.859936190E+02 -.860488251E+02 -.861046677E+02 -.861610550E+02 -.862178952E+02 -.862750958E+02 -.863325610E+02 -.863901896E+02 -.864478711E+02 -.865054816E+02 -.865628773E+02 -.866198874E+02 -.866763033E+02 -.867318665E+02 -.867862513E+02 -.868390429E+02 -.868897101E+02 -.869375683E+02 -.869817327E+02 -.870210578E+02 -.870540581E+02 -.870788065E+02 -.870928025E+02 -.870928025E+02
 -.870656389E+02 -.870656389E+02 -.870500385E+02 -.870224558E+02 -.869856741E+02 -.869418333E+02 -.868925809E+02 -.868391863E+02 -.867826318E+02 -.867236814E+02 -.866629300E+02 -.866008429E+02 -.865377867E+02 -.864740525E+02 -.864098747E+02 -.863454453E+02 -.862809257E+02 -.862164567E+02 -.861521649E+02 -.860881671E+02 -.860245760E+02 -.859615022E+02 -.858990549E+02 -.858373437E+02 -.857764797E+02 -.857165757E+02 -.856577469E+02 -.856001116E+02 -.855437911E+02 -.854889099E+02 -.854355952E+02 -.853839761E+02 -.853341829E+02 -.852863459E+02 -.852405943E+02 -.851970558E+02 -.851558554E+02 -.851171149E+02 -.850809520E+02 -.850474795E+02 -.850168041E+02 -.849890259E+02 -.849642370E+02 -.849425206E+02 -.849239505E+02 -.849085900E+02 -.848964915E+02 -.848876963E+02 -.848822338E+02 -.848801215E+02 -.848813647E+02 -.848859569E+02 -.848938788E+02 -.849050998E+02 -.849195770E+02 -.849372565E+02 -.849580734E+02 -.849819527E+02 -.850088100E+02 -.850385520E+02 -.850710777E+02 -.851062791E+02 -.851440421E+02 -.851842474E+02 -.852267717E+02 -.852714885E+02 -.853182689E+02 -.853669826E+02 -.854174990E+02 -.854696879E+02 -.855234200E+02 -.855785680E+02 -.856350071E+02 -.856926151E+02 -.857512734E+02 -.858108668E+02 -.858712836E+02 -.859324155E+02 -.859941572E+02 -.860564059E+02 -.861190597E+02 -.861820168E+02 -.862451727E+02 -.863084176E+02 -.863716327E+02 -.864346852E+02 -.864974217E+02 -.865596598E+02 -.866211775E+02 -.866816990E+02 -.867408761E+02 -.867982656E+02 -.868532981E+02 -.869052390E+02 -.869531380E+02 -.869957624E+02 -.870315126E+02 -.870583114E+02 -.870734613E+02 -.870734613E+02
 -.870450411E+02 -.870450411E+02 -.870282227E+02 -.869984689E+02 -.869587636E+02 -.869114004E+02 -.868581449E+02 -.868003598E+02 -.867391009E+02 -.866751882E+02 -.866092590E+02 -.865418102E+02 -.864732307E+02 -.864038280E+02 -.863338486E+02 -.862634944E+02 -.861929365E+02 -.861223254E+02 -.860517974E+02 -.859814806E+02 -.859114991E+02 -.858419742E+02 -.857730266E+02 -.857047791E+02 -.856373566E+02 -.855708869E+02 -.855055022E+02 -.854413399E+02 -.853785415E+02 -.853172530E+02 -.852576240E+02 -.851998072E+02 -.851439564E+02 -.850902263E+02 -.850387711E+02 -.849897437E+02 -.849432945E+02 -.848995707E+02 -.848587150E+02 -.848208643E+02 -.847861489E+02 -.847546904E+02 -.847266012E+02 -.847019832E+02 -.846809263E+02 -.846635083E+02 -.846497937E+02 -.846398332E+02 -.846336631E+02 -.846313052E+02 -.846327663E+02 -.846380382E+02 -.846470975E+02 -.846599063E+02 -.846764122E+02 -.846965490E+02 -.847202373E+02 -.847473853E+02 -.847778897E+02 -.848116370E+02 -.848485039E+02 -.848883594E+02 -.849310651E+02 -.849764767E+02 -.850244455E+02 -.850748193E+02 -.851274435E+02 -.851821626E+02 -.852388210E+02 -.852972643E+02 -.853573399E+02 -.854188982E+02 -.854817930E+02 -.855458824E+02 -.856110289E+02 -.856771002E+02 -.857439686E+02 -.858115114E+02 -.858796104E+02 -.859481506E+02 -.860170199E+02 -.860861067E+02 -.861552977E+02 -.862244750E+02 -.862935120E+02 -.863622675E+02 -.864305795E+02 -.864982554E+02 -.865650604E+02 -.866307028E+02 -.866948138E+02 -.867569224E+02 -.868164229E+02 -.868725322E+02 -.869242353E+02 -.869702138E+02 -.870087549E+02 -.870376316E+02 -.870539496E+02 -.870539496E+02
 -.870242976E+02 -.870242976E+02 -.870062425E+02 -.869742806E+02 -.869315970E+02 -.868806401E+02 -.868232957E+02 -.867610218E+02 -.866949455E+02 -.866259387E+02 -.865546775E+02 -.864816867E+02 -.864073741E+02 -.863320610E+02 -.862560052E+02 -.861794184E+02 -.861024813E+02 -.860253541E+02 -.859481828E+02 -.858711059E+02 -.857942574E+02 -.857177698E+02 -.856417766E+02 -.855664138E+02 -.854918216E+02 -.854181458E+02 -.853455386E+02 -.852741589E+02 -.852041717E+02 -.851357479E+02 -.850690637E+02 -.850042988E+02 -.849416356E+02 -.848812584E+02 -.848233515E+02 -.847680988E+02 -.847156821E+02 -.846662799E+02 -.846200656E+02 -.845772063E+02 -.845378608E+02 -.845021780E+02 -.844702956E+02 -.844423386E+02 -.844184177E+02 -.843986290E+02 -.843830521E+02 -.843717498E+02 -.843647673E+02 -.843621316E+02 -.843638512E+02 -.843699160E+02 -.843802973E+02 -.843949482E+02 -.844138042E+02 -.844367835E+02 -.844637884E+02 -.844947061E+02 -.845294099E+02 -.845677606E+02 -.846096077E+02 -.846547909E+02 -.847031420E+02 -.847544859E+02 -.848086426E+02 -.848654282E+02 -.849246573E+02 -.849861434E+02 -.850497010E+02 -.851151467E+02 -.851823002E+02 -.852509853E+02 -.853210311E+02 -.853922725E+02 -.854645505E+02 -.855377131E+02 -.856116149E+02 -.856861171E+02 -.857610873E+02 -.858363981E+02 -.859119261E+02 -.859875502E+02 -.860631488E+02 -.861385963E+02 -.862137588E+02 -.862884885E+02 -.863626155E+02 -.864359384E+02 -.865082119E+02 -.865791297E+02 -.866483044E+02 -.867152396E+02 -.867792951E+02 -.868396413E+02 -.868952009E+02 -.869445720E+02 -.869859302E+02 -.870169009E+02 -.870343945E+02 -.870343945E+02
 -.870035544E+02 -.870035544E+02 -.869842509E+02 -.869500566E+02 -.869043587E+02 -.868497615E+02 -.867882731E+02 -.867214421E+02 -.866504608E+02 -.865762495E+02 -.864995187E+02 -.864208148E+02 -.863405621E+02 -.862590949E+02 -.861766811E+02 -.860935415E+02 -.860098656E+02 -.859258221E+02 -.858415659E+02 -.857572442E+02 -.856730005E+02 -.855889783E+02 -.855053235E+02 -.854221871E+02 -.853397269E+02 -.852581089E+02 -.851775075E+02 -.850981065E+02 -.850200981E+02 -.849436824E+02 -.848690660E+02 -.847964612E+02 -.847260850E+02 -.846581572E+02 -.845928994E+02 -.845305334E+02 -.844712798E+02 -.844153557E+02 -.843629728E+02 -.843143354E+02 -.842696381E+02 -.842290641E+02 -.841927830E+02 -.841609490E+02 -.841336997E+02 -.841111539E+02 -.840934108E+02 -.840805488E+02 -.840726240E+02 -.840696703E+02 -.840716983E+02 -.840786954E+02 -.840906261E+02 -.841074322E+02 -.841290336E+02 -.841553290E+02 -.841861975E+02 -.842214997E+02 -.842610791E+02 -.843047643E+02 -.843523702E+02 -.844037007E+02 -.844585497E+02 -.845167040E+02 -.845779447E+02 -.846420497E+02 -.847087949E+02 -.847779567E+02 -.848493134E+02 -.849226465E+02 -.849977427E+02 -.850743946E+02 -.851524020E+02 -.852315730E+02 -.853117239E+02 -.853926804E+02 -.854742772E+02 -.855563581E+02 -.856387751E+02 -.857213878E+02 -.858040618E+02 -.858866664E+02 -.859690721E+02 -.860511469E+02 -.861327512E+02 -.862137315E+02 -.862939123E+02 -.863730856E+02 -.864509974E+02 -.865273300E+02 -.866016795E+02 -.866735269E+02 -.867422007E+02 -.868068280E+02 -.868662722E+02 -.869190512E+02 -.869632328E+02 -.869962980E+02 -.870149655E+02 -.870149655E+02
 -.869830127E+02 -.869830127E+02 -.869624600E+02 -.869260308E+02 -.868773136E+02 -.868190685E+02 -.867534195E+02 -.866819978E+02 -.866060562E+02 -.865265572E+02 -.864442378E+02 -.863596640E+02 -.862732751E+02 -.861854154E+02 -.860963610E+02 -.860063411E+02 -.859155522E+02 -.858241690E+02 -.857323529E+02 -.856402580E+02 -.855480363E+02 -.854558414E+02 -.853638324E+02 -.852721762E+02 -.851810499E+02 -.850906417E+02 -.850011515E+02 -.849127914E+02 -.848257846E+02 -.847403648E+02 -.846567752E+02 -.845752671E+02 -.844960988E+02 -.844195337E+02 -.843458391E+02 -.842752839E+02 -.842081361E+02 -.841446610E+02 -.840851178E+02 -.840297576E+02 -.839788203E+02 -.839325323E+02 -.838911038E+02 -.838547270E+02 -.838235730E+02 -.837977905E+02 -.837775036E+02 -.837628104E+02 -.837537814E+02 -.837504590E+02 -.837528567E+02 -.837609589E+02 -.837747212E+02 -.837940709E+02 -.838189079E+02 -.838491061E+02 -.838845146E+02 -.839249600E+02 -.839702482E+02 -.840201666E+02 -.840744867E+02 -.841329666E+02 -.841953532E+02 -.842613854E+02 -.843307963E+02 -.844033159E+02 -.844786733E+02 -.845565991E+02 -.846368275E+02 -.847190982E+02 -.848031583E+02 -.848887634E+02 -.849756793E+02 -.850636824E+02 -.851525613E+02 -.852421164E+02 -.853321603E+02 -.854225176E+02 -.855130244E+02 -.856035266E+02 -.856938789E+02 -.857839420E+02 -.858735799E+02 -.859626552E+02 -.860510247E+02 -.861385317E+02 -.862249976E+02 -.863102106E+02 -.863939111E+02 -.864757731E+02 -.865553802E+02 -.866321944E+02 -.867055169E+02 -.867744357E+02 -.868377596E+02 -.868939312E+02 -.869409154E+02 -.869760548E+02 -.869958828E+02 -.869958828E+02
 -.869629472E+02 -.869629472E+02 -.869411631E+02 -.869025271E+02 -.868508267E+02 -.867889699E+02 -.867191854E+02 -.866431804E+02 -.865622605E+02 -.864774215E+02 -.863894237E+02 -.862988504E+02 -.862061507E+02 -.861116765E+02 -.860157109E+02 -.859184870E+02 -.858202041E+02 -.857210397E+02 -.856211584E+02 -.855207186E+02 -.854198787E+02 -.853188021E+02 -.852176610E+02 -.851166391E+02 -.850159342E+02 -.849157587E+02 -.848163411E+02 -.847179252E+02 -.846207697E+02 -.845251478E+02 -.844313456E+02 -.843396613E+02 -.842504032E+02 -.841638883E+02 -.840804397E+02 -.840003842E+02 -.839240492E+02 -.838517596E+02 -.837838347E+02 -.837205845E+02 -.836623066E+02 -.836092827E+02 -.835617754E+02 -.835200250E+02 -.834842467E+02 -.834546272E+02 -.834313231E+02 -.834144579E+02 -.834041210E+02 -.834003658E+02 -.834032095E+02 -.834126326E+02 -.834285793E+02 -.834509581E+02 -.834796431E+02 -.835144757E+02 -.835552667E+02 -.836017989E+02 -.836538295E+02 -.837110936E+02 -.837733068E+02 -.838401694E+02 -.839113689E+02 -.839865841E+02 -.840654878E+02 -.841477507E+02 -.842330438E+02 -.843210419E+02 -.844114255E+02 -.845038839E+02 -.845981168E+02 -.846938361E+02 -.847907675E+02 -.848886516E+02 -.849872448E+02 -.850863193E+02 -.851856638E+02 -.852850825E+02 -.853843945E+02 -.854834327E+02 -.855820415E+02 -.856800744E+02 -.857773906E+02 -.858738503E+02 -.859693090E+02 -.860636101E+02 -.861565753E+02 -.862479930E+02 -.863376020E+02 -.864250724E+02 -.865099797E+02 -.865917724E+02 -.866697293E+02 -.867429052E+02 -.868100603E+02 -.868695686E+02 -.869193000E+02 -.869564668E+02 -.869774263E+02 -.869774263E+02
 -.869437140E+02 -.869437140E+02 -.869207340E+02 -.868799568E+02 -.868253566E+02 -.867599732E+02 -.866861301E+02 -.866056006E+02 -.865197328E+02 -.864295505E+02 -.863358332E+02 -.862391741E+02 -.861400289E+02 -.860387534E+02 -.859356309E+02 -.858308929E+02 -.857247365E+02 -.856173370E+02 -.855088577E+02 -.853994580E+02 -.852893011E+02 -.851785584E+02 -.850674146E+02 -.849560703E+02 -.848447447E+02 -.847336766E+02 -.846231249E+02 -.845133690E+02 -.844047085E+02 -.842974624E+02 -.841919676E+02 -.840885785E+02 -.839876642E+02 -.838896068E+02 -.837947980E+02 -.837036364E+02 -.836165231E+02 -.835338585E+02 -.834560375E+02 -.833834454E+02 -.833164537E+02 -.832554154E+02 -.832006606E+02 -.831524926E+02 -.831111831E+02 -.830769692E+02 -.830500494E+02 -.830305809E+02 -.830186774E+02 -.830144072E+02 -.830177925E+02 -.830288087E+02 -.830473848E+02 -.830734047E+02 -.831067089E+02 -.831470963E+02 -.831943277E+02 -.832481286E+02 -.833081936E+02 -.833741897E+02 -.834457614E+02 -.835225345E+02 -.836041210E+02 -.836901235E+02 -.837801393E+02 -.838737649E+02 -.839705996E+02 -.840702491E+02 -.841723290E+02 -.842764674E+02 -.843823074E+02 -.844895095E+02 -.845977530E+02 -.847067370E+02 -.848161818E+02 -.849258288E+02 -.850354404E+02 -.851447999E+02 -.852537097E+02 -.853619905E+02 -.854694781E+02 -.855760214E+02 -.856814775E+02 -.857857076E+02 -.858885700E+02 -.859899125E+02 -.860895620E+02 -.861873116E+02 -.862829043E+02 -.863760119E+02 -.864662078E+02 -.865529331E+02 -.866354513E+02 -.867127914E+02 -.867836731E+02 -.868464110E+02 -.868987898E+02 -.869379032E+02 -.869599459E+02 -.869599459E+02
 -.869257452E+02 -.869257452E+02 -.869016376E+02 -.868588323E+02 -.868014676E+02 -.867327024E+02 -.866549429E+02 -.865700144E+02 -.864792987E+02 -.863838409E+02 -.862844305E+02 -.861816654E+02 -.860760012E+02 -.859677887E+02 -.858573035E+02 -.857447685E+02 -.856303715E+02 -.855142791E+02 -.853966482E+02 -.852776357E+02 -.851574055E+02 -.850361349E+02 -.849140191E+02 -.847912744E+02 -.846681409E+02 -.845448843E+02 -.844217964E+02 -.842991961E+02 -.841774290E+02 -.840568671E+02 -.839379078E+02 -.838209721E+02 -.837065026E+02 -.835949608E+02 -.834868230E+02 -.833825767E+02 -.832827158E+02 -.831877357E+02 -.830981280E+02 -.830143747E+02 -.829369426E+02 -.828662772E+02 -.828027968E+02 -.827468868E+02 -.826988938E+02 -.826591206E+02 -.826278214E+02 -.826051983E+02 -.825913972E+02 -.825865062E+02 -.825905541E+02 -.826035094E+02 -.826252814E+02 -.826557213E+02 -.826946248E+02 -.827417348E+02 -.827967460E+02 -.828593091E+02 -.829290361E+02 -.830055060E+02 -.830882704E+02 -.831768596E+02 -.832707886E+02 -.833695630E+02 -.834726848E+02 -.835796572E+02 -.836899903E+02 -.838032051E+02 -.839188375E+02 -.840364421E+02 -.841555950E+02 -.842758959E+02 -.843969704E+02 -.845184708E+02 -.846400773E+02 -.847614978E+02 -.848824677E+02 -.850027490E+02 -.851221289E+02 -.852404178E+02 -.853574464E+02 -.854730621E+02 -.855871250E+02 -.856995019E+02 -.858100595E+02 -.859186556E+02 -.860251285E+02 -.861292829E+02 -.862308724E+02 -.863295777E+02 -.864249781E+02 -.865165151E+02 -.866034458E+02 -.866847826E+02 -.867592153E+02 -.868250107E+02 -.868798816E+02 -.869208186E+02 -.869438722E+02 -.869438722E+02
 -.869095817E+02 -.869095817E+02 -.868844391E+02 -.868397626E+02 -.867798353E+02 -.867079137E+02 -.866264647E+02 -.865373535E+02 -.864419860E+02 -.863414168E+02 -.862364360E+02 -.861276356E+02 -.860154601E+02 -.859002453E+02 -.857822501E+02 -.856616789E+02 -.855387014E+02 -.854134685E+02 -.852861245E+02 -.851568175E+02 -.850257074E+02 -.848929720E+02 -.847588127E+02 -.846234585E+02 -.844871685E+02 -.843502345E+02 -.842129827E+02 -.840757748E+02 -.839390080E+02 -.838031152E+02 -.836685641E+02 -.835358552E+02 -.834055193E+02 -.832781145E+02 -.831542215E+02 -.830344386E+02 -.829193765E+02 -.828096517E+02 -.827058797E+02 -.826086674E+02 -.825186057E+02 -.824362614E+02 -.823621686E+02 -.822968214E+02 -.822406658E+02 -.821940925E+02 -.821574303E+02 -.821309408E+02 -.821148140E+02 -.821091644E+02 -.821140296E+02 -.821293692E+02 -.821550656E+02 -.821909264E+02 -.822366869E+02 -.822920156E+02 -.823565187E+02 -.824297477E+02 -.825112057E+02 -.826003554E+02 -.826966271E+02 -.827994268E+02 -.829081445E+02 -.830221614E+02 -.831408581E+02 -.832636207E+02 -.833898480E+02 -.835189561E+02 -.836503845E+02 -.837835991E+02 -.839180963E+02 -.840534054E+02 -.841890905E+02 -.843247518E+02 -.844600257E+02 -.845945852E+02 -.847281386E+02 -.848604286E+02 -.849912298E+02 -.851203464E+02 -.852476087E+02 -.853728689E+02 -.854959959E+02 -.856168693E+02 -.857353715E+02 -.858513782E+02 -.859647470E+02 -.860753024E+02 -.861828178E+02 -.862869915E+02 -.863874182E+02 -.864835499E+02 -.865746480E+02 -.866597202E+02 -.867374397E+02 -.868060399E+02 -.868631792E+02 -.869057651E+02 -.869297277E+02 -.869297277E+02
 -.868958512E+02 -.868958512E+02 -.868698068E+02 -.868234880E+02 -.867612852E+02 -.866865265E+02 -.866017247E+02 -.865087683E+02 -.864090684E+02 -.863036751E+02 -.861933666E+02 -.860787163E+02 -.859601441E+02 -.858379585E+02 -.857123886E+02 -.855836097E+02 -.854517641E+02 -.853169772E+02 -.851793716E+02 -.850390777E+02 -.848962423E+02 -.847510364E+02 -.846036607E+02 -.844543503E+02 -.843033790E+02 -.841510627E+02 -.839977614E+02 -.838438818E+02 -.836898774E+02 -.835362502E+02 -.833835484E+02 -.832323661E+02 -.830833398E+02 -.829371449E+02 -.827944906E+02 -.826561141E+02 -.825227737E+02 -.823952407E+02 -.822742904E+02 -.821606926E+02 -.820552010E+02 -.819585423E+02 -.818714051E+02 -.817944288E+02 -.817281929E+02 -.816732065E+02 -.816298998E+02 -.815986156E+02 -.815796033E+02 -.815730138E+02 -.815788966E+02 -.815971992E+02 -.816277675E+02 -.816703494E+02 -.817245989E+02 -.817900828E+02 -.818662888E+02 -.819526346E+02 -.820484776E+02 -.821531261E+02 -.822658503E+02 -.823858933E+02 -.825124818E+02 -.826448371E+02 -.827821845E+02 -.829237623E+02 -.830688298E+02 -.832166745E+02 -.833666179E+02 -.835180201E+02 -.836702839E+02 -.838228576E+02 -.839752362E+02 -.841269628E+02 -.842776284E+02 -.844268710E+02 -.845743743E+02 -.847198654E+02 -.848631119E+02 -.850039187E+02 -.851421232E+02 -.852775906E+02 -.854102080E+02 -.855398773E+02 -.856665062E+02 -.857899988E+02 -.859102421E+02 -.860270913E+02 -.861403500E+02 -.862497460E+02 -.863549003E+02 -.864552883E+02 -.865501887E+02 -.866386190E+02 -.867192518E+02 -.867903059E+02 -.868494066E+02 -.868934039E+02 -.869181380E+02 -.869181380E+02
 -.868853259E+02 -.868853259E+02 -.868585530E+02 -.868108888E+02 -.867467984E+02 -.866696500E+02 -.865819718E+02 -.864856514E+02 -.863820893E+02 -.862723147E+02 -.861570752E+02 -.860369075E+02 -.859121922E+02 -.857831959E+02 -.856501046E+02 -.855130512E+02 -.853721369E+02 -.852274489E+02 -.850790753E+02 -.849271159E+02 -.847716922E+02 -.846129559E+02 -.844510956E+02 -.842863434E+02 -.841189800E+02 -.839493393E+02 -.837778123E+02 -.836048498E+02 -.834309654E+02 -.832567354E+02 -.830828001E+02 -.829098617E+02 -.827386820E+02 -.825700785E+02 -.824049188E+02 -.822441138E+02 -.820886090E+02 -.819393744E+02 -.817973934E+02 -.816636491E+02 -.815391108E+02 -.814247188E+02 -.813213694E+02 -.812298985E+02 -.811510672E+02 -.810855471E+02 -.810339072E+02 -.809966023E+02 -.809739639E+02 -.809661930E+02 -.809733562E+02 -.809953836E+02 -.810320712E+02 -.810830841E+02 -.811479642E+02 -.812261394E+02 -.813169347E+02 -.814195860E+02 -.815332536E+02 -.816570384E+02 -.817899967E+02 -.819311557E+02 -.820795287E+02 -.822341289E+02 -.823939824E+02 -.825581400E+02 -.827256871E+02 -.828957522E+02 -.830675144E+02 -.832402081E+02 -.834131277E+02 -.835856296E+02 -.837571334E+02 -.839271227E+02 -.840951431E+02 -.842608014E+02 -.844237623E+02 -.845837450E+02 -.847405196E+02 -.848939018E+02 -.850437478E+02 -.851899482E+02 -.853324208E+02 -.854711022E+02 -.856059393E+02 -.857368769E+02 -.858638453E+02 -.859867432E+02 -.861054180E+02 -.862196404E+02 -.863290725E+02 -.864332272E+02 -.865314167E+02 -.866226860E+02 -.867057264E+02 -.867787648E+02 -.868394198E+02 -.868845157E+02 -.869098413E+02 -.869098413E+02
 -.868789008E+02 -.868789008E+02 -.868516281E+02 -.868030175E+02 -.867375528E+02 -.866586037E+02 -.865686869E+02 -.864696640E+02 -.863628978E+02 -.862493720E+02 -.861297846E+02 -.860046186E+02 -.858741966E+02 -.857387248E+02 -.855983295E+02 -.854530843E+02 -.853030330E+02 -.851482075E+02 -.849886430E+02 -.848243906E+02 -.846555290E+02 -.844821735E+02 -.843044846E+02 -.841226762E+02 -.839370226E+02 -.837478647E+02 -.835556157E+02 -.833607663E+02 -.831638878E+02 -.829656355E+02 -.827667498E+02 -.825680562E+02 -.823704632E+02 -.821749589E+02 -.819826054E+02 -.817945307E+02 -.816119182E+02 -.814359948E+02 -.812680149E+02 -.811092442E+02 -.809609400E+02 -.808243310E+02 -.807005954E+02 -.805908392E+02 -.804960739E+02 -.804171964E+02 -.803549690E+02 -.803100034E+02 -.802827460E+02 -.802734687E+02 -.802822613E+02 -.803090304E+02 -.803535009E+02 -.804152228E+02 -.804935810E+02 -.805878094E+02 -.806970079E+02 -.808201613E+02 -.809561603E+02 -.811038230E+02 -.812619175E+02 -.814291828E+02 -.816043496E+02 -.817861597E+02 -.819733824E+02 -.821648302E+02 -.823593711E+02 -.825559390E+02 -.827535417E+02 -.829512668E+02 -.831482849E+02 -.833438519E+02 -.835373087E+02 -.837280800E+02 -.839156719E+02 -.840996682E+02 -.842797257E+02 -.844555694E+02 -.846269863E+02 -.847938193E+02 -.849559602E+02 -.851133417E+02 -.852659296E+02 -.854137130E+02 -.855566943E+02 -.856948764E+02 -.858282488E+02 -.859567706E+02 -.860803492E+02 -.861988144E+02 -.863118860E+02 -.864191325E+02 -.865199184E+02 -.866133365E+02 -.866981205E+02 -.867725324E+02 -.868342164E+02 -.868800091E+02 -.869056961E+02 -.869056961E+02
 -.868776327E+02 -.868776327E+02 -.868501462E+02 -.868010847E+02 -.867349009E+02 -.866549199E+02 -.865636016E+02 -.864627470E+02 -.863536550E+02 -.862372404E+02 -.861141268E+02 -.859847187E+02 -.858492597E+02 -.857078773E+02 -.855606172E+02 -.854074727E+02 -.852484077E+02 -.850833758E+02 -.849123363E+02 -.847352686E+02 -.845521839E+02 -.843631369E+02 -.841682364E+02 -.839676554E+02 -.837616402E+02 -.835505191E+02 -.833347113E+02 -.831147336E+02 -.828912075E+02 -.826648642E+02 -.824365490E+02 -.822072228E+02 -.819779626E+02 -.817499589E+02 -.815245105E+02 -.813030158E+02 -.810869613E+02 -.808779054E+02 -.806774596E+02 -.804872658E+02 -.803089701E+02 -.801441944E+02 -.799945057E+02 -.798613848E+02 -.797461942E+02 -.796501475E+02 -.795742813E+02 -.795194298E+02 -.794862038E+02 -.794749756E+02 -.794858692E+02 -.795187567E+02 -.795732623E+02 -.796487711E+02 -.797444452E+02 -.798592443E+02 -.799919508E+02 -.801411985E+02 -.803055031E+02 -.804832938E+02 -.806729451E+02 -.808728072E+02 -.810812346E+02 -.812966119E+02 -.815173767E+02 -.817420387E+02 -.819691951E+02 -.821975429E+02 -.824258873E+02 -.826531470E+02 -.828783569E+02 -.831006676E+02 -.833193437E+02 -.835337599E+02 -.837433952E+02 -.839478274E+02 -.841467252E+02 -.843398406E+02 -.845270009E+02 -.847080995E+02 -.848830875E+02 -.850519636E+02 -.852147649E+02 -.853715554E+02 -.855224148E+02 -.856674252E+02 -.858066562E+02 -.859401464E+02 -.860678829E+02 -.861897741E+02 -.863056172E+02 -.864150565E+02 -.865175306E+02 -.866122044E+02 -.866978813E+02 -.867728905E+02 -.868349396E+02 -.868809246E+02 -.869066847E+02 -.869066847E+02
 -.868827021E+02 -.868827021E+02 -.868553586E+02 -.868064774E+02 -.867404017E+02 -.866603539E+02 -.865686975E+02 -.864671359E+02 -.863568668E+02 -.862387041E+02 -.861131706E+02 -.859805698E+02 -.858410425E+02 -.856946110E+02 -.855412159E+02 -.853807445E+02 -.852130544E+02 -.850379924E+02 -.848554122E+02 -.846651894E+02 -.844672356E+02 -.842615120E+02 -.840480417E+02 -.838269224E+02 -.835983389E+02 -.833625754E+02 -.831200268E+02 -.828712109E+02 -.826167786E+02 -.823575238E+02 -.820943916E+02 -.818284845E+02 -.815610660E+02 -.812935614E+02 -.810275539E+02 -.807647769E+02 -.805071009E+02 -.802565146E+02 -.800151014E+02 -.797850082E+02 -.795684112E+02 -.793674751E+02 -.791843098E+02 -.790209241E+02 -.788791792E+02 -.787607425E+02 -.786670451E+02 -.785992429E+02 -.785581850E+02 -.785443902E+02 -.785580316E+02 -.785989316E+02 -.786665675E+02 -.787600858E+02 -.788783261E+02 -.790198535E+02 -.791829963E+02 -.793658893E+02 -.795665198E+02 -.797827741E+02 -.800124835E+02 -.802534686E+02 -.805035782E+02 -.807607257E+02 -.810229183E+02 -.812882815E+02 -.815550779E+02 -.818217199E+02 -.820867780E+02 -.823489842E+02 -.826072314E+02 -.828605702E+02 -.831082024E+02 -.833494725E+02 -.835838589E+02 -.838109626E+02 -.840304962E+02 -.842422726E+02 -.844461931E+02 -.846422358E+02 -.848304443E+02 -.850109155E+02 -.851837881E+02 -.853492305E+02 -.855074273E+02 -.856585659E+02 -.858028202E+02 -.859403325E+02 -.860711919E+02 -.861954077E+02 -.863128770E+02 -.864233430E+02 -.865263434E+02 -.866211426E+02 -.867066454E+02 -.867812847E+02 -.868428765E+02 -.868884313E+02 -.869139101E+02 -.869139101E+02
 -.868954369E+02 -.868954369E+02 -.868686722E+02 -.868207336E+02 -.867557810E+02 -.866768704E+02 -.865862080E+02 -.864853519E+02 -.863753642E+02 -.862569261E+02 -.861304285E+02 -.859960442E+02 -.858537832E+02 -.857035364E+02 -.855451109E+02 -.853782571E+02 -.852026927E+02 -.850181232E+02 -.848242592E+02 -.846208327E+02 -.844076127E+02 -.841844213E+02 -.839511477E+02 -.837077653E+02 -.834543472E+02 -.831910826E+02 -.829182939E+02 -.826364539E+02 -.823462028E+02 -.820483646E+02 -.817439623E+02 -.814342314E+02 -.811206299E+02 -.808048454E+02 -.804887952E+02 -.801746224E+02 -.798646822E+02 -.795615218E+02 -.792678499E+02 -.789864978E+02 -.787203709E+02 -.784723925E+02 -.782454406E+02 -.780422799E+02 -.778654915E+02 -.777174033E+02 -.776000234E+02 -.775149816E+02 -.774634789E+02 -.774462505E+02 -.774635425E+02 -.775151036E+02 -.776001938E+02 -.777176068E+02 -.778657083E+02 -.780424853E+02 -.782456054E+02 -.784724831E+02 -.787203497E+02 -.789863231E+02 -.792674762E+02 -.795608999E+02 -.798637595E+02 -.801733426E+02 -.804870988E+02 -.808026688E+02 -.811179062E+02 -.814308893E+02 -.817399266E+02 -.820435557E+02 -.823405366E+02 -.826298417E+02 -.829106424E+02 -.831822941E+02 -.834443195E+02 -.836963918E+02 -.839383182E+02 -.841700224E+02 -.843915296E+02 -.846029503E+02 -.848044656E+02 -.849963135E+02 -.851787742E+02 -.853521570E+02 -.855167859E+02 -.856729847E+02 -.858210611E+02 -.859612880E+02 -.860938825E+02 -.862189799E+02 -.863366017E+02 -.864466162E+02 -.865486873E+02 -.866422096E+02 -.867262245E+02 -.867993111E+02 -.868594449E+02 -.869038145E+02 -.869285837E+02 -.869285837E+02
 -.869172513E+02 -.869172513E+02 -.868915895E+02 -.868455258E+02 -.867829324E+02 -.867066183E+02 -.866185771E+02 -.865201739E+02 -.864122887E+02 -.862954316E+02 -.861698316E+02 -.860355009E+02 -.858922888E+02 -.857399233E+02 -.855780449E+02 -.854062321E+02 -.852240259E+02 -.850309480E+02 -.848265194E+02 -.846102776E+02 -.843817937E+02 -.841406895E+02 -.838866557E+02 -.836194711E+02 -.833390230E+02 -.830453297E+02 -.827385636E+02 -.824190770E+02 -.820874272E+02 -.817444040E+02 -.813910559E+02 -.810287148E+02 -.806590188E+02 -.802839292E+02 -.799057420E+02 -.795270898E+02 -.791509344E+02 -.787805448E+02 -.784194625E+02 -.780714510E+02 -.777404304E+02 -.774303968E+02 -.771453304E+02 -.768890939E+02 -.766653245E+02 -.764773270E+02 -.763279694E+02 -.762195902E+02 -.761539192E+02 -.761320177E+02 -.761542416E+02 -.762202287E+02 -.763289115E+02 -.764785539E+02 -.766668120E+02 -.768908119E+02 -.771472440E+02 -.774324660E+02 -.777426111E+02 -.780736949E+02 -.784217174E+02 -.787827553E+02 -.791530419E+02 -.795290327E+02 -.799074557E+02 -.802853465E+02 -.806600690E+02 -.810293241E+02 -.813911469E+02 -.817438954E+02 -.820862336E+02 -.824171086E+02 -.827357261E+02 -.830415238E+02 -.833341453E+02 -.836134132E+02 -.838793053E+02 -.841319303E+02 -.843715068E+02 -.845983431E+02 -.848128188E+02 -.850153679E+02 -.852064629E+02 -.853865993E+02 -.855562813E+02 -.857160063E+02 -.858662490E+02 -.860074437E+02 -.861399637E+02 -.862640972E+02 -.863800173E+02 -.864877440E+02 -.865870974E+02 -.866776353E+02 -.867585745E+02 -.868286868E+02 -.868861658E+02 -.869284509E+02 -.869520013E+02 -.869520013E+02
 -.869496496E+02 -.869496496E+02 -.869257128E+02 -.868826187E+02 -.868238473E+02 -.867518775E+02 -.866684161E+02 -.865745758E+02 -.864710132E+02 -.863580325E+02 -.862356635E+02 -.861037249E+02 -.859618748E+02 -.858096467E+02 -.856464786E+02 -.854717395E+02 -.852847491E+02 -.850847969E+02 -.848711598E+02 -.846431186E+02 -.843999758E+02 -.841410746E+02 -.838658192E+02 -.835736975E+02 -.832643065E+02 -.829373812E+02 -.825928264E+02 -.822307519E+02 -.818515117E+02 -.814557458E+02 -.810444231E+02 -.806188861E+02 -.801808926E+02 -.797326541E+02 -.792768662E+02 -.788167277E+02 -.783559442E+02 -.778987130E+02 -.774496856E+02 -.770139041E+02 -.765967132E+02 -.762036455E+02 -.758402847E+02 -.755121114E+02 -.752243364E+02 -.749817314E+02 -.747884649E+02 -.746479526E+02 -.745627304E+02 -.745343584E+02 -.745633608E+02 -.746492052E+02 -.747903236E+02 -.749841721E+02 -.752273278E+02 -.755156156E+02 -.758442576E+02 -.762080374E+02 -.766014701E+02 -.770189675E+02 -.774549938E+02 -.779042015E+02 -.783615459E+02 -.788223737E+02 -.792824860E+02 -.797381751E+02 -.801862406E+02 -.806239850E+02 -.810491941E+02 -.814601071E+02 -.818553784E+02 -.822340350E+02 -.825954330E+02 -.829392137E+02 -.832652625E+02 -.835736699E+02 -.838646964E+02 -.841387405E+02 -.843963106E+02 -.846380005E+02 -.848644666E+02 -.850764090E+02 -.852745540E+02 -.854596383E+02 -.856323938E+02 -.857935332E+02 -.859437350E+02 -.860836276E+02 -.862137703E+02 -.863346321E+02 -.864465644E+02 -.865497676E+02 -.866442476E+02 -.867297604E+02 -.868057392E+02 -.868712000E+02 -.869246178E+02 -.869637654E+02 -.869855025E+02 -.869855025E+02
 -.869941320E+02 -.869941320E+02 -.869726387E+02 -.869337940E+02 -.868805551E+02 -.868149713E+02 -.867383905E+02 -.866516186E+02 -.865550399E+02 -.864487099E+02 -.863324278E+02 -.862057905E+02 -.860682325E+02 -.859190584E+02 -.857574699E+02 -.855825856E+02 -.853934584E+02 -.851890914E+02 -.849684539E+02 -.847304964E+02 -.844741675E+02 -.841984328E+02 -.839022964E+02 -.835848264E+02 -.832451849E+02 -.828826632E+02 -.824967234E+02 -.820870467E+02 -.816535888E+02 -.811966429E+02 -.807169087E+02 -.802155659E+02 -.796943503E+02 -.791556275E+02 -.786024596E+02 -.780386584E+02 -.774688168E+02 -.768983124E+02 -.763332743E+02 -.757805089E+02 -.752473808E+02 -.747416481E+02 -.742712575E+02 -.738441051E+02 -.734677756E+02 -.731492717E+02 -.728947506E+02 -.727092829E+02 -.725966466E+02 -.725591719E+02 -.725976426E+02 -.727112639E+02 -.728976950E+02 -.731531474E+02 -.734725413E+02 -.738497107E+02 -.742776451E+02 -.747487536E+02 -.752551348E+02 -.757888379E+02 -.763421020E+02 -.769075608E+02 -.774784070E+02 -.780485113E+02 -.786124962E+02 -.791657693E+02 -.797045190E+02 -.802256833E+02 -.807268959E+02 -.812064197E+02 -.816630730E+02 -.820961534E+02 -.825053642E+02 -.828907456E+02 -.832526117E+02 -.835914956E+02 -.839081009E+02 -.842032608E+02 -.844779024E+02 -.847330181E+02 -.849696401E+02 -.851888201E+02 -.853916117E+02 -.855790545E+02 -.857521614E+02 -.859119054E+02 -.860592072E+02 -.861949218E+02 -.863198239E+02 -.864345896E+02 -.865397747E+02 -.866357862E+02 -.867228456E+02 -.868009414E+02 -.868697660E+02 -.869286331E+02 -.869763687E+02 -.870111685E+02 -.870304105E+02 -.870304105E+02
 -.870521283E+02 -.870521283E+02 -.870338962E+02 -.870007490E+02 -.869549895E+02 -.868981337E+02 -.868310892E+02 -.867542925E+02 -.866678106E+02 -.865714160E+02 -.864646454E+02 -.863468432E+02 -.862171936E+02 -.860747456E+02 -.859184308E+02 -.857470789E+02 -.855594296E+02 -.853541441E+02 -.851298162E+02 -.848849832E+02 -.846181398E+02 -.843277544E+02 -.840122897E+02 -.836702277E+02 -.833001023E+02 -.829005393E+02 -.824703076E+02 -.820083812E+02 -.815140153E+02 -.809868372E+02 -.804269511E+02 -.798350575E+02 -.792125839E+02 -.785618197E+02 -.778860489E+02 -.771896688E+02 -.764782801E+02 -.757587348E+02 -.750391264E+02 -.743287084E+02 -.736377361E+02 -.729772269E+02 -.723586462E+02 -.717935326E+02 -.712930809E+02 -.708677076E+02 -.705266257E+02 -.702774545E+02 -.701258888E+02 -.700754474E+02 -.701273160E+02 -.702802941E+02 -.705308485E+02 -.708732705E+02 -.712999281E+02 -.718015965E+02 -.723678491E+02 -.729874831E+02 -.736489538E+02 -.743407915E+02 -.750519771E+02 -.757722552E+02 -.764923737E+02 -.772042421E+02 -.779010117E+02 -.785770857E+02 -.792280705E+02 -.798506853E+02 -.804426430E+02 -.810025174E+02 -.815296080E+02 -.820238094E+02 -.824854921E+02 -.829153976E+02 -.833145474E+02 -.836841679E+02 -.840256276E+02 -.843403872E+02 -.846299590E+02 -.848958756E+02 -.851396644E+02 -.853628280E+02 -.855668295E+02 -.857530796E+02 -.859229270E+02 -.860776497E+02 -.862184466E+02 -.863464296E+02 -.864626136E+02 -.865679045E+02 -.866630839E+02 -.867487882E+02 -.868254809E+02 -.868934156E+02 -.869525856E+02 -.870026570E+02 -.870428799E+02 -.870719698E+02 -.870879510E+02 -.870879510E+02
 -.871248674E+02 -.871248674E+02 -.871107999E+02 -.870849659E+02 -.870488580E+02 -.870033479E+02 -.869488260E+02 -.868853009E+02 -.868124760E+02 -.867298077E+02 -.866365465E+02 -.865317639E+02 -.864143741E+02 -.862831482E+02 -.861367240E+02 -.859736112E+02 -.857921963E+02 -.855907463E+02 -.853674116E+02 -.851202297E+02 -.848471326E+02 -.845459556E+02 -.842144513E+02 -.838503105E+02 -.834511911E+02 -.830147592E+02 -.825387441E+02 -.820210130E+02 -.814596682E+02 -.808531714E+02 -.802004982E+02 -.795013243E+02 -.787562415E+02 -.779669967E+02 -.771367422E+02 -.762702769E+02 -.753742544E+02 -.744573260E+02 -.735301899E+02 -.726055178E+02 -.716977412E+02 -.708226940E+02 -.699971196E+02 -.692380707E+02 -.685622361E+02 -.679852409E+02 -.675209636E+02 -.671809145E+02 -.669737122E+02 -.669046880E+02 -.669756404E+02 -.671847515E+02 -.675266708E+02 -.679927611E+02 -.685714945E+02 -.692489766E+02 -.700095684E+02 -.708365698E+02 -.717129201E+02 -.726218711E+02 -.735475881E+02 -.744756418E+02 -.753933658E+02 -.762900695E+02 -.771571102E+02 -.779878440E+02 -.787774811E+02 -.795228773E+02 -.802222924E+02 -.808751396E+02 -.814817461E+02 -.820431373E+02 -.825608508E+02 -.830367818E+02 -.834730594E+02 -.838719491E+02 -.842357792E+02 -.845668853E+02 -.848675701E+02 -.851400742E+02 -.853865561E+02 -.856090786E+02 -.858096003E+02 -.859899700E+02 -.861519236E+02 -.862970829E+02 -.864269545E+02 -.865429288E+02 -.866462779E+02 -.867381518E+02 -.868195715E+02 -.868914187E+02 -.869544194E+02 -.870091197E+02 -.870558527E+02 -.870946912E+02 -.871253833E+02 -.871472654E+02 -.871591453E+02 -.871591453E+02
 -.872132473E+02 -.872132473E+02 -.872043218E+02 -.871875394E+02 -.871634333E+02 -.871321211E+02 -.870933909E+02 -.870467657E+02 -.869915512E+02 -.869268638E+02 -.868516497E+02 -.867646987E+02 -.866646490E+02 -.865499880E+02 -.864190481E+02 -.862700030E+02 -.861008605E+02 -.859094537E+02 -.856934317E+02 -.854502532E+02 -.851771789E+02 -.848712674E+02 -.845293754E+02 -.841481645E+02 -.837241171E+02 -.832535664E+02 -.827327458E+02 -.821578657E+02 -.815252263E+02 -.808313758E+02 -.800733257E+02 -.792488302E+02 -.783567333E+02 -.773973796E+02 -.763730698E+02 -.752885301E+02 -.741513456E+02 -.729722986E+02 -.717655453E+02 -.705485732E+02 -.693419039E+02 -.681685316E+02 -.670531255E+02 -.660210497E+02 -.650972739E+02 -.643052545E+02 -.636658616E+02 -.631964162E+02 -.629098907E+02 -.628143102E+02 -.629123834E+02 -.632013773E+02 -.636732428E+02 -.643149836E+02 -.651092552E+02 -.660351654E+02 -.670692376E+02 -.681864852E+02 -.693615317E+02 -.705697010E+02 -.717879979E+02 -.729959061E+02 -.741759483E+02 -.753139833E+02 -.763992461E+02 -.774241700E+02 -.783840464E+02 -.792765905E+02 -.801014710E+02 -.808598537E+02 -.815539914E+02 -.821868760E+02 -.827619602E+02 -.832829424E+02 -.837536087E+02 -.841777205E+02 -.845589381E+02 -.849007722E+02 -.852065531E+02 -.854794158E+02 -.857222930E+02 -.859379158E+02 -.861288178E+02 -.862973425E+02 -.864456519E+02 -.865757366E+02 -.866894252E+02 -.867883939E+02 -.868741749E+02 -.869481632E+02 -.870116213E+02 -.870656811E+02 -.871113419E+02 -.871494629E+02 -.871807498E+02 -.872057322E+02 -.872247295E+02 -.872378024E+02 -.872446836E+02 -.872446836E+02
 -.873176539E+02 -.873176539E+02 -.873148883E+02 -.873089796E+02 -.872993424E+02 -.872852256E+02 -.872657406E+02 -.872398790E+02 -.872065166E+02 -.871644156E+02 -.871122203E+02 -.870484453E+02 -.869714642E+02 -.868794936E+02 -.867705752E+02 -.866425549E+02 -.864930604E+02 -.863194767E+02 -.861189208E+02 -.858882154E+02 -.856238603E+02 -.853220061E+02 -.849784293E+02 -.845885100E+02 -.841472185E+02 -.836491150E+02 -.830883708E+02 -.824588248E+02 -.817540902E+02 -.809677348E+02 -.800935578E+02 -.791259889E+02 -.780606275E+02 -.768949289E+02 -.756290154E+02 -.742665601E+02 -.728156488E+02 -.712894947E+02 -.697068649E+02 -.680920997E+02 -.664746524E+02 -.648881543E+02 -.633690795E+02 -.619551343E+02 -.606835161E+02 -.595891746E+02 -.587031851E+02 -.580513163E+02 -.576528531E+02 -.575197216E+02 -.576559488E+02 -.580574806E+02 -.587123630E+02 -.596012823E+02 -.606984401E+02 -.619727309E+02 -.633891756E+02 -.649105503E+02 -.664991271E+02 -.681184187E+02 -.697347897E+02 -.713187938E+02 -.728461079E+02 -.742979899E+02 -.756612574E+02 -.769278571E+02 -.780941469E+02 -.791600321E+02 -.801280799E+02 -.810027076E+02 -.817894969E+02 -.824946548E+02 -.831246155E+02 -.836857648E+02 -.841842600E+02 -.846259241E+02 -.850161901E+02 -.853600794E+02 -.856622027E+02 -.859267739E+02 -.861576314E+02 -.863582635E+02 -.865318357E+02 -.866812176E+02 -.868090105E+02 -.869175728E+02 -.870090453E+02 -.870853747E+02 -.871483350E+02 -.871995486E+02 -.872405047E+02 -.872725758E+02 -.872970333E+02 -.873150591E+02 -.873277564E+02 -.873361554E+02 -.873412157E+02 -.873438232E+02 -.873447791E+02 -.873447791E+02
 -.874378015E+02 -.874378015E+02 -.874422157E+02 -.874490050E+02 -.874563113E+02 -.874624095E+02 -.874656666E+02 -.874644992E+02 -.874573393E+02 -.874425981E+02 -.874186313E+02 -.873837066E+02 -.873359701E+02 -.872734100E+02 -.871938205E+02 -.870947640E+02 -.869735275E+02 -.868270781E+02 -.866520150E+02 -.864445148E+02 -.862002741E+02 -.859144481E+02 -.855815834E+02 -.851955487E+02 -.847494674E+02 -.842356555E+02 -.836455776E+02 -.829698389E+02 -.821982414E+02 -.813199415E+02 -.803237643E+02 -.791987311E+02 -.779348598E+02 -.765242764E+02 -.749626263E+02 -.732507008E+02 -.713960947E+02 -.694146269E+02 -.673312196E+02 -.651799845E+02 -.630034077E+02 -.608507052E+02 -.587755675E+02 -.568335725E+02 -.550795194E+02 -.535648600E+02 -.523353402E+02 -.514289217E+02 -.508740500E+02 -.506883391E+02 -.508777455E+02 -.514362856E+02 -.523463167E+02 -.535793622E+02 -.550974256E+02 -.568547227E+02 -.587997602E+02 -.608776981E+02 -.630329209E+02 -.652117102E+02 -.673648365E+02 -.694498181E+02 -.714325668E+02 -.732882003E+02 -.750009500E+02 -.765632754E+02 -.779744372E+02 -.792388348E+02 -.803643778E+02 -.813610731E+02 -.822399154E+02 -.830120878E+02 -.836884358E+02 -.842791558E+02 -.847936376E+02 -.852404100E+02 -.856271492E+02 -.859607232E+02 -.862472531E+02 -.864921811E+02 -.867003398E+02 -.868760176E+02 -.870230210E+02 -.871447314E+02 -.872441585E+02 -.873239881E+02 -.873866276E+02 -.874342464E+02 -.874688152E+02 -.874921421E+02 -.875059072E+02 -.875116974E+02 -.875110396E+02 -.875054366E+02 -.874964027E+02 -.874855041E+02 -.874744026E+02 -.874649043E+02 -.874590173E+02 -.874590173E+02
 -.875725503E+02 -.875725503E+02 -.875851122E+02 -.876063289E+02 -.876329254E+02 -.876621096E+02 -.876914433E+02 -.877187424E+02 -.877419905E+02 -.877592638E+02 -.877686650E+02 -.877682656E+02 -.877560449E+02 -.877298373E+02 -.876872749E+02 -.876257258E+02 -.875422310E+02 -.874334346E+02 -.872955040E+02 -.871240413E+02 -.869139851E+02 -.866594966E+02 -.863538324E+02 -.859892034E+02 -.855566192E+02 -.850457220E+02 -.844446233E+02 -.837397622E+02 -.829158247E+02 -.819557887E+02 -.808411883E+02 -.795527253E+02 -.780713725E+02 -.763800947E+02 -.744662318E+02 -.723244240E+02 -.699597204E+02 -.673902890E+02 -.646490575E+02 -.617837848E+02 -.588554643E+02 -.559354025E+02 -.531015567E+02 -.504346696E+02 -.480145183E+02 -.459163632E+02 -.442075916E+02 -.429445831E+02 -.421699136E+02 -.419101059E+02 -.421741627E+02 -.429530563E+02 -.442202372E+02 -.459330987E+02 -.480352249E+02 -.504591848E+02 -.531296660E+02 -.559668335E+02 -.588898841E+02 -.618208079E+02 -.646882630E+02 -.674312487E+02 -.700020325E+02 -.723677441E+02 -.745102946E+02 -.764247226E+02 -.781164707E+02 -.795982683E+02 -.808872025E+02 -.820023346E+02 -.829629817E+02 -.837876174E+02 -.844932641E+02 -.850952315E+02 -.856070740E+02 -.860406726E+02 -.864063767E+02 -.867131682E+02 -.869688265E+02 -.871800830E+02 -.873527627E+02 -.874919101E+02 -.876019011E+02 -.876865419E+02 -.877491557E+02 -.877926602E+02 -.878196363E+02 -.878323902E+02 -.878330112E+02 -.878234249E+02 -.878054458E+02 -.877808303E+02 -.877513306E+02 -.877187547E+02 -.876850319E+02 -.876522896E+02 -.876229431E+02 -.875998044E+02 -.875862158E+02 -.875862158E+02
 -.877197782E+02 -.877197782E+02 -.877413354E+02 -.877784909E+02 -.878264315E+02 -.878812133E+02 -.879395490E+02 -.879986375E+02 -.880560218E+02 -.881094720E+02 -.881568891E+02 -.881962134E+02 -.882253465E+02 -.882420738E+02 -.882439868E+02 -.882284029E+02 -.881922781E+02 -.881321081E+02 -.880438157E+02 -.879226208E+02 -.877628864E+02 -.875579381E+02 -.872998531E+02 -.869792135E+02 -.865848208E+02 -.861033737E+02 -.855191124E+02 -.848134487E+02 -.839646229E+02 -.829474732E+02 -.817334640E+02 -.802912069E+02 -.785877874E+02 -.765912354E+02 -.742743655E+02 -.716198806E+02 -.686260745E+02 -.653118673E+02 -.617196883E+02 -.579152498E+02 -.539843853E+02 -.500281215E+02 -.461573364E+02 -.424877816E+02 -.391354660E+02 -.362119199E+02 -.338189752E+02 -.320432934E+02 -.309511004E+02 -.305839042E+02 -.309558299E+02 -.320527307E+02 -.338330734E+02 -.362306018E+02 -.391586181E+02 -.425152456E+02 -.461888980E+02 -.500634957E+02 -.540232041E+02 -.579570584E+02 -.617639604E+02 -.653580420E+02 -.686736109E+02 -.716683147E+02 -.743233528E+02 -.766405669E+02 -.786373805E+02 -.803410801E+02 -.817837053E+02 -.829982109E+02 -.840160033E+02 -.848656219E+02 -.855722247E+02 -.861575642E+02 -.866402214E+02 -.870359491E+02 -.873580419E+02 -.876176907E+02 -.878243048E+02 -.879857955E+02 -.881088218E+02 -.881990009E+02 -.882610869E+02 -.882991224E+02 -.883165680E+02 -.883164118E+02 -.883012645E+02 -.882734433E+02 -.882350476E+02 -.881880295E+02 -.881342637E+02 -.880756174E+02 -.880140266E+02 -.879515796E+02 -.878906147E+02 -.878338355E+02 -.877844511E+02 -.877463502E+02 -.877243190E+02 -.877243190E+02
 -.878763161E+02 -.878763161E+02 -.879075226E+02 -.879617818E+02 -.880326391E+02 -.881149394E+02 -.882045160E+02 -.882979428E+02 -.883923368E+02 -.884852005E+02 -.885742857E+02 -.886574796E+02 -.887327036E+02 -.887978170E+02 -.888505222E+02 -.888882683E+02 -.889081434E+02 -.889067519E+02 -.888800704E+02 -.888232736E+02 -.887305210E+02 -.885946958E+02 -.884070846E+02 -.881569863E+02 -.878312429E+02 -.874136843E+02 -.868844854E+02 -.862194484E+02 -.853892386E+02 -.843586561E+02 -.830861194E+02 -.815237072E+02 -.796183309E+02 -.773148120E+02 -.745615950E+02 -.713192684E+02 -.675708014E+02 -.633308277E+02 -.586506381E+02 -.536170738E+02 -.483466169E+02 -.429780292E+02 -.376663019E+02 -.325783927E+02 -.278886991E+02 -.237699747E+02 -.203800700E+02 -.178533122E+02 -.162938297E+02 -.157680696E+02 -.162989068E+02 -.178634539E+02 -.203952502E+02 -.237901469E+02 -.279137776E+02 -.326082198E+02 -.377006432E+02 -.430165826E+02 -.483889913E+02 -.536627627E+02 -.586990167E+02 -.633811913E+02 -.676224451E+02 -.713715848E+02 -.746141506E+02 -.773673757E+02 -.796708544E+02 -.815762765E+02 -.831389024E+02 -.844118588E+02 -.854430781E+02 -.862741388E+02 -.869402344E+02 -.874706936E+02 -.878897104E+02 -.882171059E+02 -.884690468E+02 -.886586850E+02 -.887967128E+02 -.888918313E+02 -.889511398E+02 -.889804549E+02 -.889845705E+02 -.889674682E+02 -.889324883E+02 -.888824711E+02 -.888198739E+02 -.887468724E+02 -.886654507E+02 -.885774860E+02 -.884848311E+02 -.883894021E+02 -.882932723E+02 -.881987819E+02 -.881086658E+02 -.880262099E+02 -.879554449E+02 -.879013883E+02 -.878703548E+02 -.878703548E+02
 -.880379824E+02 -.880379824E+02 -.880792313E+02 -.881512789E+02 -.882459687E+02 -.883568977E+02 -.884790021E+02 -.886082320E+02 -.887412984E+02 -.888754680E+02 -.890083950E+02 -.891379844E+02 -.892622685E+02 -.893792984E+02 -.894870383E+02 -.895832579E+02 -.896654144E+02 -.897305170E+02 -.897749628E+02 -.897943321E+02 -.897831290E+02 -.897344449E+02 -.896395254E+02 -.894872099E+02 -.892632192E+02 -.889492623E+02 -.885219526E+02 -.879515386E+02 -.872004851E+02 -.862219815E+02 -.849585226E+02 -.833409063E+02 -.812884232E+02 -.787116691E+02 -.755198876E+02 -.716341775E+02 -.670053861E+02 -.616314010E+02 -.555661935E+02 -.489169214E+02 -.418338744E+02 -.345023205E+02 -.271414745E+02 -.200001851E+02 -.133342161E+02 -.740199072E+01 -.245851097E+01 0.126391145E+01 0.357797514E+01 0.436167719E+01 0.357262716E+01 0.125323465E+01 -.247447732E+01 -.742318535E+01 -.133605530E+02 -.200315491E+02 -.271776958E+02 -.345430787E+02 -.418787130E+02 -.489652776E+02 -.556173523E+02 -.616845102E+02 -.670595596E+02 -.716886516E+02 -.755741497E+02 -.787654965E+02 -.813418363E+02 -.833940826E+02 -.850117161E+02 -.862754714E+02 -.872545536E+02 -.880064672E+02 -.885780245E+02 -.890067629E+02 -.893224347E+02 -.895484239E+02 -.897030155E+02 -.898004797E+02 -.898519648E+02 -.898662094E+02 -.898501013E+02 -.898091097E+02 -.897476180E+02 -.896691808E+02 -.895767240E+02 -.894727038E+02 -.893592354E+02 -.892382026E+02 -.891113552E+02 -.889804008E+02 -.888470978E+02 -.887133544E+02 -.885813410E+02 -.884536217E+02 -.883333138E+02 -.882242843E+02 -.881313981E+02 -.880608317E+02 -.880204793E+02 -.880204793E+02
 -.881997489E+02 -.881997489E+02 -.882511068E+02 -.883410436E+02 -.884596821E+02 -.885993646E+02 -.887541316E+02 -.889193208E+02 -.890912555E+02 -.892669946E+02 -.894441377E+02 -.896206603E+02 -.897947801E+02 -.899648351E+02 -.901291748E+02 -.902860481E+02 -.904334857E+02 -.905691635E+02 -.906902367E+02 -.907931285E+02 -.908732539E+02 -.909246488E+02 -.909394682E+02 -.909073023E+02 -.908142420E+02 -.906416160E+02 -.903643122E+02 -.899486231E+02 -.893496327E+02 -.885083042E+02 -.873485824E+02 -.857748809E+02 -.836704756E+02 -.808983244E+02 -.773079627E+02 -.727532556E+02 -.671220592E+02 -.603687964E+02 -.525321769E+02 -.437289423E+02 -.341381159E+02 -.239998807E+02 -.136136639E+02 -.331221548E+01 0.651575090E+01 0.154345915E+02 0.229914144E+02 0.287572439E+02 0.323751214E+02 0.336071284E+02 0.323695658E+02 0.287461600E+02 0.229748576E+02 0.154126480E+02 0.648854047E+01 -.334453454E+01 -.136508892E+02 -.240417536E+02 -.341842150E+02 -.437786043E+02 -.525845934E+02 -.604229671E+02 -.671769065E+02 -.728078636E+02 -.773617775E+02 -.809511854E+02 -.837225080E+02 -.858263562E+02 -.873998264E+02 -.885596674E+02 -.894014899E+02 -.900013708E+02 -.904183548E+02 -.906973517E+02 -.908720536E+02 -.909675546E+02 -.910025088E+02 -.909908099E+02 -.909428541E+02 -.908664715E+02 -.907676078E+02 -.906508234E+02 -.905196592E+02 -.903769094E+02 -.902248269E+02 -.900652820E+02 -.898998907E+02 -.897301224E+02 -.895573968E+02 -.893831782E+02 -.892090733E+02 -.890369394E+02 -.888690116E+02 -.887080544E+02 -.885575510E+02 -.884219398E+02 -.883069151E+02 -.882198147E+02 -.881701210E+02 -.881701210E+02
 -.883560067E+02 -.883560067E+02 -.884171759E+02 -.885244509E+02 -.886662714E+02 -.888337545E+02 -.890200724E+02 -.892199756E+02 -.894294235E+02 -.896452992E+02 -.898651821E+02 -.900871682E+02 -.903097215E+02 -.905315503E+02 -.907514937E+02 -.909684149E+02 -.911810865E+02 -.913880620E+02 -.915875164E+02 -.917770420E+02 -.919533744E+02 -.921120199E+02 -.922467376E+02 -.923488157E+02 -.924060497E+02 -.924012914E+02 -.923103824E+02 -.920992145E+02 -.917196137E+02 -.911038163E+02 -.901577754E+02 -.887546447E+02 -.867306658E+02 -.838842797E+02 -.799795611E+02 -.747635122E+02 -.680094025E+02 -.595770404E+02 -.494498186E+02 -.377216588E+02 -.245741476E+02 -.102850966E+02 0.479959399E+01 0.202025570E+02 0.353004774E+02 0.493431083E+02 0.615004101E+02 0.709415463E+02 0.769417193E+02 0.789999013E+02 0.769360263E+02 0.709301968E+02 0.614834788E+02 0.493207100E+02 0.352727717E+02 0.201697529E+02 0.476195690E+01 -.103272373E+02 -.246203854E+02 -.377713559E+02 -.495020500E+02 -.596306628E+02 -.680631441E+02 -.748163312E+02 -.800309315E+02 -.839341633E+02 -.867792994E+02 -.888023843E+02 -.902050763E+02 -.911512312E+02 -.917677281E+02 -.921485777E+02 -.923614802E+02 -.924545512E+02 -.924618571E+02 -.924075324E+02 -.923087150E+02 -.921776073E+02 -.920229230E+02 -.918509033E+02 -.916660376E+02 -.914715760E+02 -.912698981E+02 -.910627807E+02 -.908515959E+02 -.906374622E+02 -.904213633E+02 -.902042492E+02 -.899871282E+02 -.897711581E+02 -.895577457E+02 -.893486608E+02 -.891461733E+02 -.889532242E+02 -.887736396E+02 -.886124055E+02 -.884760194E+02 -.883729465E+02 -.883142174E+02 -.883142174E+02
 -.885009096E+02 -.885009096E+02 -.885712140E+02 -.886946056E+02 -.888579412E+02 -.890511906E+02 -.892667162E+02 -.894987274E+02 -.897428630E+02 -.899958705E+02 -.902553569E+02 -.905195967E+02 -.907873777E+02 -.910578762E+02 -.913305512E+02 -.916050434E+02 -.918810733E+02 -.921583215E+02 -.924362806E+02 -.927140534E+02 -.929900771E+02 -.932617337E+02 -.935247991E+02 -.937726640E+02 -.939952295E+02 -.941773390E+02 -.942965431E+02 -.943198875E+02 -.941992449E+02 -.938644435E+02 -.932130553E+02 -.920955712E+02 -.902970363E+02 -.875260462E+02 -.834238325E+02 -.775802022E+02 -.695787904E+02 -.590982931E+02 -.459907338E+02 -.302533271E+02 -.119964528E+02 0.857658794E+01 0.310856678E+02 0.548787418E+02 0.789918145E+02 0.102141620E+03 0.122775875E+03 0.139208281E+03 0.149854182E+03 0.153546912E+03 0.149848416E+03 0.139196795E+03 0.122758764E+03 0.102119028E+03 0.789639430E+02 0.548458523E+02 0.310480911E+02 0.853473172E+01 -.120420946E+02 -.303021593E+02 -.460417528E+02 -.591502370E+02 -.696302074E+02 -.776299782E+02 -.834715633E+02 -.875718562E+02 -.903413254E+02 -.921390710E+02 -.932566794E+02 -.939089754E+02 -.942452627E+02 -.943678151E+02 -.943467145E+02 -.942300461E+02 -.940507556E+02 -.938313041E+02 -.935868727E+02 -.933275904E+02 -.930600970E+02 -.927886419E+02 -.925158599E+02 -.922433158E+02 -.919718898E+02 -.917020474E+02 -.914340327E+02 -.911680084E+02 -.909041631E+02 -.906427993E+02 -.903844150E+02 -.901297867E+02 -.898800642E+02 -.896368852E+02 -.894025182E+02 -.891800460E+02 -.889736019E+02 -.887886760E+02 -.886325128E+02 -.885146319E+02 -.884475139E+02 -.884475139E+02
 -.886287456E+02 -.886287456E+02 -.887071376E+02 -.888447755E+02 -.890271019E+02 -.892430653E+02 -.894843139E+02 -.897445902E+02 -.900192743E+02 -.903050348E+02 -.905995691E+02 -.909014030E+02 -.912097414E+02 -.915243527E+02 -.918454767E+02 -.921737419E+02 -.925100842E+02 -.928556474E+02 -.932116484E+02 -.935791821E+02 -.939589309E+02 -.943507351E+02 -.947529650E+02 -.951616172E+02 -.955690258E+02 -.959620365E+02 -.963194167E+02 -.966081617E+02 -.967781888E+02 -.967546506E+02 -.964266835E+02 -.956306274E+02 -.941240360E+02 -.915441859E+02 -.873641078E+02 -.809361968E+02 -.715612573E+02 -.586116662E+02 -.416838749E+02 -.205368397E+02 0.498158419E+01 0.349315608E+02 0.690564869E+02 0.106638989E+03 0.146349451E+03 0.186112960E+03 0.223057021E+03 0.253643075E+03 0.274116113E+03 0.281370876E+03 0.274110321E+03 0.253631545E+03 0.223039865E+03 0.186090349E+03 0.146321622E+03 0.106606249E+03 0.690192233E+02 0.348902497E+02 0.493680427E+01 -.205843911E+02 -.417332915E+02 -.586615871E+02 -.716100796E+02 -.809828182E+02 -.874083581E+02 -.915865002E+02 -.941656647E+02 -.956728181E+02 -.964702047E+02 -.967999616E+02 -.968255828E+02 -.966578453E+02 -.963715588E+02 -.960168020E+02 -.956266005E+02 -.952222271E+02 -.948168892E+02 -.944183128E+02 -.940305621E+02 -.936553213E+02 -.932927925E+02 -.929423176E+02 -.926028014E+02 -.922729951E+02 -.919516835E+02 -.916378091E+02 -.913305584E+02 -.910294280E+02 -.907342855E+02 -.904454361E+02 -.901637045E+02 -.898905419E+02 -.896281683E+02 -.893797619E+02 -.891497099E+02 -.889439398E+02 -.887703554E+02 -.886394130E+02 -.885648849E+02 -.885648849E+02
 -.887342842E+02 -.887342842E+02 -.888193748E+02 -.889687966E+02 -.891668136E+02 -.894015267E+02 -.896639991E+02 -.899476037E+02 -.902475352E+02 -.905604470E+02 -.908841831E+02 -.912175828E+02 -.915603415E+02 -.919129139E+02 -.922764425E+02 -.926527051E+02 -.930440613E+02 -.934533798E+02 -.938839220E+02 -.943391494E+02 -.948224093E+02 -.953364479E+02 -.958826875E+02 -.964601824E+02 -.970641415E+02 -.976838358E+02 -.982996063E+02 -.988785246E+02 -.993680324E+02 -.996865832E+02 -.997098757E+02 -.992506402E+02 -.980288656E+02 -.956268338E+02 -.914136882E+02 -.844406649E+02 -.736013112E+02 -.578178447E+02 -.362649799E+02 -.823831746E+01 0.270266795E+02 0.702255230E+02 0.121713502E+03 0.181232894E+03 0.247525433E+03 0.317826469E+03 0.387302428E+03 0.448649128E+03 0.492373292E+03 0.508722193E+03 0.492367496E+03 0.448637598E+03 0.387285288E+03 0.317803912E+03 0.247497723E+03 0.181200371E+03 0.121676597E+03 0.701847606E+02 0.269826929E+02 -.828477690E+01 -.363130315E+02 -.578661027E+02 -.736480889E+02 -.844849668E+02 -.914556736E+02 -.956680551E+02 -.980707780E+02 -.992940180E+02 -.997551780E+02 -.997340989E+02 -.994179486E+02 -.989309672E+02 -.983546694E+02 -.977416069E+02 -.971247263E+02 -.965237283E+02 -.959494051E+02 -.954066274E+02 -.948964282E+02 -.944174716E+02 -.939670855E+02 -.935419762E+02 -.931387065E+02 -.927540007E+02 -.923849287E+02 -.920290108E+02 -.916842761E+02 -.913492984E+02 -.910232282E+02 -.907058336E+02 -.903975625E+02 -.900996352E+02 -.898141789E+02 -.895444159E+02 -.892949223E+02 -.890719764E+02 -.888840235E+02 -.887422962E+02 -.886616420E+02 -.886616420E+02
 -.888130878E+02 -.888130878E+02 -.889031945E+02 -.890614321E+02 -.892711779E+02 -.895199001E+02 -.897982309E+02 -.900992815E+02 -.904181336E+02 -.907514699E+02 -.910973041E+02 -.914547950E+02 -.918241227E+02 -.922064101E+02 -.926036794E+02 -.930188276E+02 -.934556005E+02 -.939185441E+02 -.944129006E+02 -.949444059E+02 -.955189428E+02 -.961419986E+02 -.968178673E+02 -.975485255E+02 -.983320590E+02 -.991604204E+02 -.100016143E+03 -.100867421E+03 -.101660676E+03 -.102309350E+03 -.102677127E+03 -.102552948E+03 -.101614025E+03 -.993710795E+02 -.950855111E+02 -.876211415E+02 -.753679226E+02 -.566964000E+02 -.302078247E+02 0.552323181E+01 0.522987065E+02 0.112100461E+03 0.186893221E+03 0.278308259E+03 0.387028942E+03 0.511661776E+03 0.646792533E+03 0.779967917E+03 0.887970314E+03 0.935434651E+03 0.887964522E+03 0.779956398E+03 0.646775421E+03 0.511639276E+03 0.387001334E+03 0.278275906E+03 0.186856575E+03 0.112060074E+03 0.522552365E+02 0.547745543E+01 -.302550034E+02 -.567436148E+02 -.754134623E+02 -.876642147E+02 -.951268342E+02 -.994126342E+02 -.101656804E+03 -.102597549E+03 -.102723937E+03 -.102358623E+03 -.101712576E+03 -.100922057E+03 -.100073583E+03 -.992207174E+02 -.983952685E+02 -.976147318E+02 -.968872108E+02 -.962147021E+02 -.955953308E+02 -.950249125E+02 -.944980641E+02 -.940089864E+02 -.935519952E+02 -.931218567E+02 -.927139780E+02 -.923245000E+02 -.919503308E+02 -.915891530E+02 -.912394253E+02 -.909003973E+02 -.905721486E+02 -.902556647E+02 -.899529597E+02 -.896672605E+02 -.894032664E+02 -.891675075E+02 -.889688298E+02 -.888190459E+02 -.887338111E+02 -.887338111E+02
 -.888617738E+02 -.888617738E+02 -.889549865E+02 -.891186797E+02 -.893356806E+02 -.895930669E+02 -.898812086E+02 -.901930628E+02 -.905236566E+02 -.908697113E+02 -.912293778E+02 -.916020577E+02 -.919882913E+02 -.923896952E+02 -.928089398E+02 -.932497440E+02 -.937168687E+02 -.942160822E+02 -.947540577E+02 -.953381579E+02 -.959760625E+02 -.966751915E+02 -.974418809E+02 -.982802464E+02 -.991905998E+02 -.100167155E+03 -.101194568E+03 -.102242609E+03 -.103257932E+03 -.104151468E+03 -.104779274E+03 -.104913697E+03 -.104200173E+03 -.102092669E+03 -.977568099E+02 -.899145712E+02 -.765904952E+02 -.556402806E+02 -.250944620E+02 0.172802381E+02 0.745432385E+02 0.150523863E+03 0.249983511E+03 0.378779416E+03 0.543869140E+03 0.752731108E+03 0.101103728E+04 0.131550077E+04 0.163391521E+04 0.185188647E+04 0.163390942E+04 0.131548926E+04 0.101102018E+04 0.752708640E+03 0.543841588E+03 0.378747154E+03 0.249947001E+03 0.150483669E+03 0.745000302E+02 0.172348125E+02 -.251411594E+02 -.556869364E+02 -.766353293E+02 -.899569034E+02 -.977981087E+02 -.102134550E+03 -.104243504E+03 -.104959027E+03 -.104826964E+03 -.104201762E+03 -.103310993E+03 -.102298542E+03 -.101253441E+03 -.100229009E+03 -.992554709E+02 -.983481858E+02 -.975129855E+02 -.967496346E+02 -.960541216E+02 -.954202314E+02 -.948406662E+02 -.943078516E+02 -.938144977E+02 -.933539577E+02 -.929204305E+02 -.925090492E+02 -.921159016E+02 -.917380170E+02 -.913733469E+02 -.910207593E+02 -.906800613E+02 -.903520602E+02 -.900386778E+02 -.897431278E+02 -.894701761E+02 -.892265028E+02 -.890211986E+02 -.888664344E+02 -.887783662E+02 -.887783662E+02
 -.888782226E+02 -.888782226E+02 -.889724862E+02 -.891380245E+02 -.893574791E+02 -.896177957E+02 -.899092567E+02 -.902247687E+02 -.905593430E+02 -.909097183E+02 -.912740985E+02 -.916519759E+02 -.920440238E+02 -.924520420E+02 -.928789398E+02 -.933287380E+02 -.938065701E+02 -.943186513E+02 -.948721744E+02 -.954750900E+02 -.961357243E+02 -.968621925E+02 -.976615731E+02 -.985387771E+02 -.994949723E+02 -.100525280E+03 -.101615260E+03 -.102735431E+03 -.103832761E+03 -.104817531E+03 -.105543312E+03 -.105776643E+03 -.105151395E+03 -.103100243E+03 -.987515105E+02 -.907672395E+02 -.770446169E+02 -.552152070E+02 -.230494499E+02 0.220946294E+02 0.839749535E+02 0.167630962E+03 0.280047403E+03 0.431367063E+03 0.637187736E+03 0.923124061E+03 0.133426248E+04 0.195550060E+04 0.295669682E+04 0.469551906E+04 0.295669103E+04 0.195548909E+04 0.133424539E+04 0.923101603E+03 0.637160201E+03 0.431334828E+03 0.280010935E+03 0.167590824E+03 0.839318237E+02 0.220493101E+02 -.230959976E+02 -.552616985E+02 -.770892339E+02 -.908093081E+02 -.987928076E+02 -.103142236E+03 -.105194910E+03 -.105822210E+03 -.105591287E+03 -.104868155E+03 -.103886196E+03 -.102791786E+03 -.101674602E+03 -.100587650E+03 -.995604002E+02 -.986073054E+02 -.977332849E+02 -.969372442E+02 -.962143758E+02 -.955577249E+02 -.949593039E+02 -.944108996E+02 -.939046420E+02 -.934333716E+02 -.929908459E+02 -.925718290E+02 -.921721074E+02 -.917884701E+02 -.914186818E+02 -.910614701E+02 -.907165408E+02 -.903846350E+02 -.900676383E+02 -.897687573E+02 -.894927779E+02 -.892464301E+02 -.890388865E+02 -.888824390E+02 -.887934129E+02 -.887934129E+02
 -.888617120E+02 -.888617120E+02 -.889549211E+02 -.891186083E+02 -.893356017E+02 -.895929800E+02 -.898811134E+02 -.901929592E+02 -.905235444E+02 -.908695905E+02 -.912292487E+02 -.916019210E+02 -.919881466E+02 -.923895430E+02 -.928087803E+02 -.932495768E+02 -.937166935E+02 -.942158988E+02 -.947538653E+02 -.953379559E+02 -.959758504E+02 -.966749685E+02 -.974416467E+02 -.982800005E+02 -.991903418E+02 -.100166885E+03 -.101194286E+03 -.102242315E+03 -.103257625E+03 -.104151146E+03 -.104778934E+03 -.104913337E+03 -.104199785E+03 -.102092243E+03 -.977563302E+02 -.899140096E+02 -.765898232E+02 -.556394987E+02 -.250935899E+02 0.172811856E+02 0.745442515E+02 0.150524933E+03 0.249984628E+03 0.378780573E+03 0.543870330E+03 0.752732324E+03 0.101103852E+04 0.131550202E+04 0.163391647E+04 0.185188773E+04 0.163391068E+04 0.131549051E+04 0.101102142E+04 0.752709858E+03 0.543842780E+03 0.378748313E+03 0.249948122E+03 0.150484742E+03 0.745010473E+02 0.172357646E+02 -.251402822E+02 -.556861490E+02 -.766346519E+02 -.899563364E+02 -.977976234E+02 -.102134119E+03 -.104243110E+03 -.104958660E+03 -.104826618E+03 -.104201433E+03 -.103310678E+03 -.102298240E+03 -.101253151E+03 -.100228731E+03 -.992552045E+02 -.983479311E+02 -.975127423E+02 -.967494027E+02 -.960539006E+02 -.954200207E+02 -.948404651E+02 -.943076595E+02 -.938143138E+02 -.933537816E+02 -.929202617E+02 -.925088876E+02 -.921157471E+02 -.917378698E+02 -.913732073E+02 -.910206278E+02 -.906799382E+02 -.903519460E+02 -.900385727E+02 -.897430321E+02 -.894700894E+02 -.892264247E+02 -.890211281E+02 -.888663699E+02 -.887783053E+02 -.887783053E+02
 -.888129636E+02 -.888129636E+02 -.889030628E+02 -.890612881E+02 -.892710188E+02 -.895197245E+02 -.897980383E+02 -.900990712E+02 -.904179059E+02 -.907512246E+02 -.910970418E+02 -.914545167E+02 -.918238288E+02 -.922061012E+02 -.926033558E+02 -.930184891E+02 -.934552466E+02 -.939181744E+02 -.944125139E+02 -.949440009E+02 -.955185183E+02 -.961415534E+02 -.968174003E+02 -.975480355E+02 -.983315451E+02 -.991598823E+02 -.100015581E+03 -.100866833E+03 -.101660060E+03 -.102308704E+03 -.102676443E+03 -.102552219E+03 -.101613237E+03 -.993702092E+02 -.950845225E+02 -.876199693E+02 -.753665285E+02 -.566947886E+02 -.302060348E+02 0.552516779E+01 0.523007693E+02 0.112102633E+03 0.186895485E+03 0.278310601E+03 0.387031347E+03 0.511664231E+03 0.646795027E+03 0.779970438E+03 0.887972851E+03 0.935437193E+03 0.887967060E+03 0.779958921E+03 0.646777918E+03 0.511641735E+03 0.387003744E+03 0.278278254E+03 0.186858847E+03 0.112062255E+03 0.522573095E+02 0.547940239E+01 -.302532014E+02 -.567419909E+02 -.754120559E+02 -.876630307E+02 -.951258339E+02 -.994117517E+02 -.101656003E+03 -.102596808E+03 -.102723241E+03 -.102357962E+03 -.101711946E+03 -.100921454E+03 -.100073005E+03 -.992201634E+02 -.983947381E+02 -.976142246E+02 -.968867263E+02 -.962142394E+02 -.955948889E+02 -.950244902E+02 -.944976600E+02 -.940085991E+02 -.935516237E+02 -.931215001E+02 -.927136358E+02 -.923241719E+02 -.919500170E+02 -.915888541E+02 -.912391420E+02 -.909001304E+02 -.905718990E+02 -.902554332E+02 -.899527470E+02 -.896670667E+02 -.894030912E+02 -.891673498E+02 -.889686875E+02 -.888189156E+02 -.887336879E+02 -.887336879E+02
 -.887340963E+02 -.887340963E+02 -.888191751E+02 -.889685778E+02 -.891665712E+02 -.894012586E+02 -.896637040E+02 -.899472811E+02 -.902471850E+02 -.905600694E+02 -.908837792E+02 -.912171537E+02 -.915598886E+02 -.919124380E+02 -.922759444E+02 -.926521852E+02 -.930435194E+02 -.934528151E+02 -.938833336E+02 -.943385357E+02 -.948217686E+02 -.953357787E+02 -.958819876E+02 -.964594498E+02 -.970633743E+02 -.976830325E+02 -.982987651E+02 -.988776431E+02 -.993671064E+02 -.996856062E+02 -.997088374E+02 -.992495245E+02 -.980276470E+02 -.956254708E+02 -.914121088E+02 -.844387839E+02 -.735990928E+02 -.578153063E+02 -.362621807E+02 -.823530929E+01 0.270298677E+02 0.702288649E+02 0.121716974E+03 0.181236473E+03 0.247529101E+03 0.317830206E+03 0.387306219E+03 0.448652957E+03 0.492377143E+03 0.508726053E+03 0.492371349E+03 0.448641431E+03 0.387289086E+03 0.317807658E+03 0.247501401E+03 0.181203964E+03 0.121680084E+03 0.701881198E+02 0.269859001E+02 -.828174856E+01 -.363102110E+02 -.578635427E+02 -.736458496E+02 -.844830659E+02 -.914540752E+02 -.956666731E+02 -.980695400E+02 -.992928826E+02 -.997541195E+02 -.997331009E+02 -.994170008E+02 -.989300632E+02 -.983538052E+02 -.977407799E+02 -.971239348E+02 -.965229706E+02 -.959486797E+02 -.954059325E+02 -.948957620E+02 -.944168322E+02 -.939664709E+02 -.935413850E+02 -.931381375E+02 -.927534531E+02 -.923844021E+02 -.920285056E+02 -.916837929E+02 -.913488382E+02 -.910227923E+02 -.907054234E+02 -.903971795E+02 -.900992805E+02 -.898138533E+02 -.895441197E+02 -.892946548E+02 -.890717358E+02 -.888838066E+02 -.887420977E+02 -.886614543E+02 -.886614543E+02
 -.886284904E+02 -.886284904E+02 -.887068665E+02 -.888444783E+02 -.890267721E+02 -.892426992E+02 -.894839096E+02 -.897441472E+02 -.900187917E+02 -.903045138E+02 -.905990107E+02 -.909008088E+02 -.912091132E+02 -.915236926E+02 -.918447857E+02 -.921730212E+02 -.925093342E+02 -.928548680E+02 -.932108389E+02 -.935783414E+02 -.939580575E+02 -.943498271E+02 -.947520199E+02 -.951606320E+02 -.955679972E+02 -.959609610E+02 -.963182897E+02 -.966069776E+02 -.967769388E+02 -.967533219E+02 -.964252564E+02 -.956290710E+02 -.941223002E+02 -.915421903E+02 -.873617597E+02 -.809334356E+02 -.715580537E+02 -.586080527E+02 -.416799285E+02 -.205326317E+02 0.498600972E+01 0.349361707E+02 0.690612518E+02 0.106643882E+03 0.146354449E+03 0.186118042E+03 0.223062167E+03 0.253648266E+03 0.274121331E+03 0.281376104E+03 0.274115542E+03 0.253636743E+03 0.223045022E+03 0.186095446E+03 0.146326638E+03 0.106611164E+03 0.690240130E+02 0.348948873E+02 0.494125990E+01 -.205801512E+02 -.417293122E+02 -.586579407E+02 -.716068442E+02 -.809800271E+02 -.874059818E+02 -.915844779E+02 -.941639026E+02 -.956712352E+02 -.964687505E+02 -.967986050E+02 -.968243040E+02 -.966566316E+02 -.963704017E+02 -.960156955E+02 -.956255402E+02 -.952212095E+02 -.948159111E+02 -.944173715E+02 -.940296551E+02 -.936544464E+02 -.932919480E+02 -.929415022E+02 -.926020144E+02 -.922722364E+02 -.919509535E+02 -.916371087E+02 -.913298890E+02 -.910287913E+02 -.907336835E+02 -.904448708E+02 -.901631776E+02 -.898900550E+02 -.896277223E+02 -.893793568E+02 -.891493447E+02 -.889436117E+02 -.887700598E+02 -.886391426E+02 -.885646292E+02 -.885646292E+02
 -.885005829E+02 -.885005829E+02 -.885708675E+02 -.886942258E+02 -.888575188E+02 -.890507201E+02 -.892661947E+02 -.894981534E+02 -.897422361E+02 -.899951914E+02 -.902546272E+02 -.905188179E+02 -.907865521E+02 -.910570064E+02 -.913296389E+02 -.916040905E+02 -.918800810E+02 -.921572906E+02 -.924352109E+02 -.927129444E+02 -.929889277E+02 -.932605421E+02 -.935235624E+02 -.937713783E+02 -.939938897E+02 -.941759382E+02 -.942950722E+02 -.943183336E+02 -.941975895E+02 -.938626587E+02 -.932111001E+02 -.920933857E+02 -.902945429E+02 -.875231657E+02 -.834204963E+02 -.775763545E+02 -.695744141E+02 -.590934347E+02 -.459854823E+02 -.302477682E+02 -.119906592E+02 0.858258066E+01 0.310918281E+02 0.548850411E+02 0.789982273E+02 0.102148123E+03 0.122782447E+03 0.139214901E+03 0.149860833E+03 0.153553574E+03 0.149855072E+03 0.139203426E+03 0.122765352E+03 0.102125553E+03 0.789703821E+02 0.548521828E+02 0.310542869E+02 0.854076385E+01 -.120362584E+02 -.302965553E+02 -.460364548E+02 -.591453322E+02 -.696257861E+02 -.776260880E+02 -.834681870E+02 -.875689382E+02 -.903387967E+02 -.921368513E+02 -.932546901E+02 -.939071561E+02 -.942435720E+02 -.943662252E+02 -.943452067E+02 -.942286076E+02 -.940493770E+02 -.938299788E+02 -.935855955E+02 -.933263574E+02 -.930589053E+02 -.927874895E+02 -.925147453E+02 -.922422384E+02 -.919708497E+02 -.917010452E+02 -.914330696E+02 -.911670862E+02 -.909032837E+02 -.906419652E+02 -.903836285E+02 -.901290502E+02 -.898793799E+02 -.896362545E+02 -.894019419E+02 -.891795237E+02 -.889731319E+02 -.887882544E+02 -.886321333E+02 -.885142850E+02 -.884471860E+02 -.884471860E+02
 -.883556036E+02 -.883556036E+02 -.884167491E+02 -.885239827E+02 -.886657494E+02 -.888331713E+02 -.890194238E+02 -.892192586E+02 -.894286377E+02 -.896444450E+02 -.898642608E+02 -.900861810E+02 -.903086711E+02 -.905304387E+02 -.907503232E+02 -.909671874E+02 -.911798037E+02 -.913867246E+02 -.915861247E+02 -.917755953E+02 -.919518712E+02 -.921104573E+02 -.922451111E+02 -.923471188E+02 -.924042731E+02 -.923994222E+02 -.923084026E+02 -.920970995E+02 -.917173298E+02 -.911013184E+02 -.901550078E+02 -.887515430E+02 -.867271621E+02 -.838803031E+02 -.799750426E+02 -.747584014E+02 -.680036955E+02 -.595707934E+02 -.494431275E+02 -.377146215E+02 -.245668501E+02 -.102775982E+02 0.480726079E+01 0.202103635E+02 0.353083980E+02 0.493511196E+02 0.615084909E+02 0.709496767E+02 0.769498805E+02 0.790080751E+02 0.769441946E+02 0.709383414E+02 0.614915808E+02 0.493287493E+02 0.352807266E+02 0.201775999E+02 0.476966990E+01 -.103196875E+02 -.246130321E+02 -.377642595E+02 -.494952979E+02 -.596243545E+02 -.680573772E+02 -.748111629E+02 -.800263584E+02 -.839301348E+02 -.867757464E+02 -.887992357E+02 -.902022633E+02 -.911486888E+02 -.917653998E+02 -.921464180E+02 -.923594551E+02 -.924526356E+02 -.924600329E+02 -.924057867E+02 -.923070383E+02 -.921759932E+02 -.920213666E+02 -.918494017E+02 -.916645891E+02 -.914701799E+02 -.912685545E+02 -.910614905E+02 -.908503607E+02 -.906362839E+02 -.904202442E+02 -.902031919E+02 -.899861351E+02 -.897702316E+02 -.895568878E+02 -.893478727E+02 -.891454553E+02 -.889525751E+02 -.887730568E+02 -.886118836E+02 -.884755501E+02 -.883725179E+02 -.883138123E+02 -.883138123E+02
 -.881992641E+02 -.881992641E+02 -.882505934E+02 -.883404799E+02 -.884590530E+02 -.885986599E+02 -.887533449E+02 -.889184485E+02 -.890902955E+02 -.892659472E+02 -.894430030E+02 -.896194396E+02 -.897934747E+02 -.899634467E+02 -.901277049E+02 -.902844983E+02 -.904318567E+02 -.905674556E+02 -.906884489E+02 -.907912589E+02 -.908712991E+02 -.909226032E+02 -.909373240E+02 -.909050482E+02 -.908118634E+02 -.906390932E+02 -.903616198E+02 -.899457289E+02 -.893464971E+02 -.885048801E+02 -.873448152E+02 -.857707084E+02 -.836658282E+02 -.808931278E+02 -.773021495E+02 -.727467844E+02 -.671149356E+02 -.603610793E+02 -.525239628E+02 -.437203347E+02 -.341292067E+02 -.239907550E+02 -.136043751E+02 -.330279219E+01 0.652528407E+01 0.154442124E+02 0.230011026E+02 0.287669804E+02 0.323848883E+02 0.336169082E+02 0.323793414E+02 0.287559138E+02 0.229845716E+02 0.154223029E+02 0.649811573E+01 -.333506158E+01 -.136415436E+02 -.240325646E+02 -.341752368E+02 -.437699236E+02 -.525763035E+02 -.604151734E+02 -.671697070E+02 -.728013186E+02 -.773558930E+02 -.809459202E+02 -.837177943E+02 -.858221196E+02 -.873959968E+02 -.885561822E+02 -.893982941E+02 -.899984168E+02 -.904156024E+02 -.906947683E+02 -.908696134E+02 -.909652377E+02 -.910003000E+02 -.909886982E+02 -.909408314E+02 -.908645321E+02 -.907657480E+02 -.906490410E+02 -.905179535E+02 -.903752804E+02 -.902232755E+02 -.900638096E+02 -.898984992E+02 -.897288138E+02 -.895561732E+02 -.893820414E+02 -.892080245E+02 -.890359794E+02 -.888681396E+02 -.887072683E+02 -.885568466E+02 -.884213101E+02 -.883063498E+02 -.882192986E+02 -.881696333E+02 -.881696333E+02
 -.880374091E+02 -.880374091E+02 -.880786244E+02 -.881506123E+02 -.882452239E+02 -.883560622E+02 -.884780668E+02 -.886071914E+02 -.887401496E+02 -.888742094E+02 -.890070263E+02 -.891365054E+02 -.892606797E+02 -.893776001E+02 -.894852308E+02 -.895813414E+02 -.896633883E+02 -.897283800E+02 -.897727122E+02 -.897919640E+02 -.897806375E+02 -.897318217E+02 -.896367593E+02 -.894842867E+02 -.892601207E+02 -.889459656E+02 -.885184303E+02 -.879477569E+02 -.871964041E+02 -.862175533E+02 -.849536908E+02 -.833356056E+02 -.812825812E+02 -.787052127E+02 -.755127550E+02 -.716263345E+02 -.669968409E+02 -.616222081E+02 -.555564425E+02 -.489067151E+02 -.418233093E+02 -.344914807E+02 -.271304396E+02 -.199890172E+02 -.133229447E+02 -.739063665E+01 -.244709330E+01 0.127537501E+01 0.358946788E+01 0.437318299E+01 0.358413011E+01 0.126471858E+01 -.246302924E+01 -.741179105E+01 -.133492319E+02 -.200203223E+02 -.271665934E+02 -.345321637E+02 -.418680662E+02 -.489549844E+02 -.556075109E+02 -.616752252E+02 -.670509223E+02 -.716807179E+02 -.755669282E+02 -.787589533E+02 -.813359095E+02 -.833886986E+02 -.850068023E+02 -.862709621E+02 -.872503920E+02 -.880026054E+02 -.885744219E+02 -.890033856E+02 -.893192545E+02 -.895454179E+02 -.897001653E+02 -.897977708E+02 -.898493858E+02 -.898637519E+02 -.898477592E+02 -.898068787E+02 -.897454953E+02 -.896671650E+02 -.895748146E+02 -.894709010E+02 -.893575400E+02 -.892366156E+02 -.891098776E+02 -.889790336E+02 -.888458411E+02 -.887122078E+02 -.885803027E+02 -.884526881E+02 -.883324789E+02 -.882235394E+02 -.881307299E+02 -.880602222E+02 -.880199034E+02 -.880199034E+02
 -.878756480E+02 -.878756480E+02 -.879068156E+02 -.879610049E+02 -.880317703E+02 -.881139638E+02 -.882034219E+02 -.882967220E+02 -.883909852E+02 -.884837150E+02 -.885726638E+02 -.886557207E+02 -.887308067E+02 -.887957807E+02 -.888483456E+02 -.888859501E+02 -.889056813E+02 -.889041429E+02 -.888773103E+02 -.888203565E+02 -.887274392E+02 -.885914394E+02 -.884036406E+02 -.881533389E+02 -.878273730E+02 -.874095680E+02 -.868800945E+02 -.862147484E+02 -.853841882E+02 -.843532058E+02 -.830802112E+02 -.815172752E+02 -.796113047E+02 -.773071233E+02 -.745531880E+02 -.713101122E+02 -.675609006E+02 -.633202261E+02 -.586394120E+02 -.536053181E+02 -.483344278E+02 -.429654938E+02 -.376534947E+02 -.325653801E+02 -.278755448E+02 -.237567298E+02 -.203667651E+02 -.178399658E+02 -.162804567E+02 -.157546838E+02 -.162855219E+02 -.178500840E+02 -.203819100E+02 -.237768554E+02 -.279005656E+02 -.325951392E+02 -.376877583E+02 -.430039608E+02 -.483767082E+02 -.536509069E+02 -.586876863E+02 -.633704828E+02 -.676124365E+02 -.713623211E+02 -.746056371E+02 -.773595817E+02 -.796637239E+02 -.815697412E+02 -.831328914E+02 -.844063061E+02 -.854379252E+02 -.862693362E+02 -.869357404E+02 -.874664736E+02 -.878857356E+02 -.882133527E+02 -.884654954E+02 -.886553195E+02 -.887935203E+02 -.888888016E+02 -.889482648E+02 -.889777286E+02 -.889819885E+02 -.889650274E+02 -.889301867E+02 -.888803074E+02 -.888178476E+02 -.887449832E+02 -.886636984E+02 -.885758700E+02 -.884833507E+02 -.883880552E+02 -.882920558E+02 -.881976906E+02 -.881076918E+02 -.880253421E+02 -.879546673E+02 -.879006794E+02 -.878696851E+02 -.878696851E+02
 -.877190103E+02 -.877190103E+02 -.877405210E+02 -.877775964E+02 -.878254310E+02 -.878800883E+02 -.879382858E+02 -.879972260E+02 -.880544547E+02 -.881077451E+02 -.881549981E+02 -.881941561E+02 -.882231208E+02 -.882396771E+02 -.882414170E+02 -.882256573E+02 -.881893530E+02 -.881289990E+02 -.880405172E+02 -.879191257E+02 -.877591859E+02 -.875540213E+02 -.872957065E+02 -.869748204E+02 -.865801616E+02 -.860984242E+02 -.855138437E+02 -.848078257E+02 -.839586038E+02 -.829410089E+02 -.817264978E+02 -.802836765E+02 -.785796278E+02 -.765823849E+02 -.742647734E+02 -.716095164E+02 -.686149359E+02 -.652999837E+02 -.617071186E+02 -.579020741E+02 -.539706935E+02 -.500140025E+02 -.461428710E+02 -.424730394E+02 -.391205059E+02 -.361967919E+02 -.338037230E+02 -.320279556E+02 -.309357110E+02 -.305684937E+02 -.309404271E+02 -.320373662E+02 -.338177815E+02 -.362154214E+02 -.391435932E+02 -.425004271E+02 -.461743454E+02 -.500492798E+02 -.540094069E+02 -.579437705E+02 -.617512734E+02 -.653460376E+02 -.686623496E+02 -.716578271E+02 -.743136370E+02 -.766315927E+02 -.786290974E+02 -.803334262E+02 -.817766154E+02 -.829916224E+02 -.840098595E+02 -.848598733E+02 -.855668294E+02 -.861524871E+02 -.866354332E+02 -.870314255E+02 -.873537630E+02 -.876136398E+02 -.878204683E+02 -.879821622E+02 -.881053828E+02 -.881957490E+02 -.882580162E+02 -.882962288E+02 -.883138481E+02 -.883138631E+02 -.882988851E+02 -.882712317E+02 -.882330022E+02 -.881861487E+02 -.881325451E+02 -.880740577E+02 -.880126209E+02 -.879503210E+02 -.878894933E+02 -.878328375E+02 -.877835578E+02 -.877455360E+02 -.877235500E+02 -.877235500E+02
 -.875716751E+02 -.875716751E+02 -.875841841E+02 -.876053086E+02 -.876317849E+02 -.876608269E+02 -.876900014E+02 -.877171293E+02 -.877401968E+02 -.877572824E+02 -.877664908E+02 -.877658943E+02 -.877534733E+02 -.877270623E+02 -.876842929E+02 -.876225330E+02 -.875388232E+02 -.874298063E+02 -.872916483E+02 -.871199506E+02 -.869096499E+02 -.866549050E+02 -.863489706E+02 -.859840548E+02 -.855511637E+02 -.850399354E+02 -.844384770E+02 -.837332219E+02 -.829088503E+02 -.819483337E+02 -.808332006E+02 -.795441488E+02 -.780621498E+02 -.763701712E+02 -.744555621E+02 -.723129776E+02 -.699474880E+02 -.673772857E+02 -.646353235E+02 -.617693812E+02 -.588404668E+02 -.559198937E+02 -.530856187E+02 -.504183799E+02 -.479979467E+02 -.458995714E+02 -.441906342E+02 -.429275092E+02 -.421527684E+02 -.418929322E+02 -.421570027E+02 -.429359531E+02 -.442032360E+02 -.459162491E+02 -.480185821E+02 -.504428113E+02 -.531136326E+02 -.559512186E+02 -.588747716E+02 -.618062817E+02 -.646744004E+02 -.674181123E+02 -.699896637E+02 -.723561591E+02 -.744994847E+02 -.764146577E+02 -.781071054E+02 -.795895483E+02 -.808790702E+02 -.819947337E+02 -.829558600E+02 -.837809285E+02 -.844869676E+02 -.850892930E+02 -.856014647E+02 -.860353681E+02 -.864013569E+02 -.867084163E+02 -.869643284E+02 -.871758272E+02 -.873487395E+02 -.874881117E+02 -.875983211E+02 -.876831749E+02 -.877459976E+02 -.877897074E+02 -.878168858E+02 -.878298394E+02 -.878306573E+02 -.878212650E+02 -.878034763E+02 -.877790462E+02 -.877497255E+02 -.877173197E+02 -.876837550E+02 -.876511544E+02 -.876219277E+02 -.875988794E+02 -.875853422E+02 -.875853422E+02
 -.874368127E+02 -.874368127E+02 -.874411676E+02 -.874478535E+02 -.874550233E+02 -.874609606E+02 -.874640368E+02 -.874626743E+02 -.874553079E+02 -.874403508E+02 -.874161610E+02 -.873810083E+02 -.873330387E+02 -.872702411E+02 -.871904105E+02 -.870911082E+02 -.869696206E+02 -.868229144E+02 -.866475873E+02 -.864398144E+02 -.861952913E+02 -.859091710E+02 -.855759976E+02 -.851896378E+02 -.847432119E+02 -.842290319E+02 -.836385586E+02 -.829623927E+02 -.821903311E+02 -.813115257E+02 -.803147974E+02 -.791891647E+02 -.779246450E+02 -.765133669E+02 -.749509824E+02 -.732382937E+02 -.713829109E+02 -.694006711E+02 -.673165160E+02 -.651645759E+02 -.629873522E+02 -.608340719E+02 -.587584315E+02 -.568160103E+02 -.550616058E+02 -.535466660E+02 -.523169324E+02 -.514103623E+02 -.508553979E+02 -.506696509E+02 -.508590775E+02 -.514176946E+02 -.523278619E+02 -.535611063E+02 -.550794358E+02 -.568370707E+02 -.587825220E+02 -.608609514E+02 -.630167422E+02 -.651961699E+02 -.673499942E+02 -.694357178E+02 -.714192339E+02 -.732756403E+02 -.749891500E+02 -.765522072E+02 -.779640613E+02 -.792291051E+02 -.803552454E+02 -.813524897E+02 -.822318354E+02 -.830044697E+02 -.836812427E+02 -.842723556E+02 -.847872029E+02 -.852343174E+02 -.856213790E+02 -.859552587E+02 -.862420802E+02 -.864872881E+02 -.866957169E+02 -.868716565E+02 -.870189147E+02 -.871408742E+02 -.872405453E+02 -.873206148E+02 -.873834902E+02 -.874313414E+02 -.874661388E+02 -.874896900E+02 -.875036746E+02 -.875096779E+02 -.875092253E+02 -.875038165E+02 -.874949625E+02 -.874842249E+02 -.874732589E+02 -.874638627E+02 -.874580337E+02 -.874580337E+02
 -.873165468E+02 -.873165468E+02 -.873137145E+02 -.873076900E+02 -.872978999E+02 -.872836020E+02 -.872639140E+02 -.872378321E+02 -.872042361E+02 -.871618910E+02 -.871094424E+02 -.870454070E+02 -.869681596E+02 -.868759175E+02 -.867667229E+02 -.866384212E+02 -.864886397E+02 -.863147629E+02 -.861139068E+02 -.858828923E+02 -.856182180E+02 -.853160331E+02 -.849721117E+02 -.845818316E+02 -.841401607E+02 -.836416562E+02 -.830804861E+02 -.824504857E+02 -.817452647E+02 -.809583874E+02 -.800836504E+02 -.791154815E+02 -.780494802E+02 -.768831040E+02 -.756164802E+02 -.742532897E+02 -.728016295E+02 -.712747257E+02 -.696913604E+02 -.680758889E+02 -.664577784E+02 -.648706722E+02 -.633510529E+02 -.619366330E+02 -.606646128E+02 -.595699431E+02 -.586836985E+02 -.580316464E+02 -.576330706E+02 -.574998961E+02 -.576361497E+02 -.580377775E+02 -.586928269E+02 -.595819856E+02 -.606794566E+02 -.619541352E+02 -.633710415E+02 -.648929486E+02 -.664821230E+02 -.681020682E+02 -.697191373E+02 -.713038697E+02 -.728319272E+02 -.742845529E+02 -.756485508E+02 -.769158566E+02 -.780828202E+02 -.791493419E+02 -.801179865E+02 -.809931711E+02 -.817804792E+02 -.824861203E+02 -.831165323E+02 -.836781042E+02 -.841769971E+02 -.846190373E+02 -.850096607E+02 -.853538916E+02 -.856563428E+02 -.859212304E+02 -.861523945E+02 -.863533248E+02 -.865271880E+02 -.866768547E+02 -.868049270E+02 -.869137639E+02 -.870055065E+02 -.870821014E+02 -.871453226E+02 -.871967920E+02 -.872379975E+02 -.872703106E+02 -.872950001E+02 -.873132453E+02 -.873261454E+02 -.873347252E+02 -.873399376E+02 -.873426594E+02 -.873436801E+02 -.873436801E+02
 -.872120170E+02 -.872120170E+02 -.872030175E+02 -.871861065E+02 -.871618306E+02 -.871303158E+02 -.870913578E+02 -.870444867E+02 -.869890110E+02 -.869240493E+02 -.868485511E+02 -.867613078E+02 -.866609588E+02 -.865459916E+02 -.864147399E+02 -.862653778E+02 -.860959125E+02 -.859041761E+02 -.856878176E+02 -.854442943E+02 -.851708654E+02 -.848645882E+02 -.845223175E+02 -.841407129E+02 -.837162548E+02 -.832452740E+02 -.827240015E+02 -.821486451E+02 -.815155026E+02 -.808211200E+02 -.800625071E+02 -.792374172E+02 -.783446950E+02 -.773846870E+02 -.763596978E+02 -.752744594E+02 -.741365652E+02 -.729568073E+02 -.717493528E+02 -.705317013E+02 -.693243859E+02 -.681504117E+02 -.670344574E+02 -.660018946E+02 -.650776988E+02 -.642853307E+02 -.636456629E+02 -.631760181E+02 -.628893691E+02 -.627937417E+02 -.628918445E+02 -.631809447E+02 -.636529930E+02 -.642949923E+02 -.650895970E+02 -.660159122E+02 -.670504574E+02 -.681682404E+02 -.693438771E+02 -.705526819E+02 -.717716486E+02 -.729802492E+02 -.741609946E+02 -.752997323E+02 -.763856874E+02 -.774112850E+02 -.783718106E+02 -.792649753E+02 -.800904456E+02 -.808493869E+02 -.815440525E+02 -.821774361E+02 -.827529924E+02 -.832744224E+02 -.837455147E+02 -.841700333E+02 -.845516410E+02 -.848938504E+02 -.851999941E+02 -.854732085E+02 -.857164280E+02 -.859323848E+02 -.861236137E+02 -.862924589E+02 -.864410831E+02 -.865714774E+02 -.866854705E+02 -.867847386E+02 -.868708136E+02 -.869450896E+02 -.870088282E+02 -.870631595E+02 -.871090803E+02 -.871474467E+02 -.871789601E+02 -.872041441E+02 -.872233107E+02 -.872365106E+02 -.872434637E+02 -.872434637E+02
 -.871235125E+02 -.871235125E+02 -.871093644E+02 -.870833871E+02 -.870470896E+02 -.870013552E+02 -.869465808E+02 -.868827810E+02 -.868096649E+02 -.867266922E+02 -.866331151E+02 -.865280071E+02 -.864102841E+02 -.862787181E+02 -.861319470E+02 -.859684811E+02 -.857867072E+02 -.855848917E+02 -.853611843E+02 -.851136221E+02 -.848401358E+02 -.845385593E+02 -.842066440E+02 -.838420788E+02 -.834425202E+02 -.830056324E+02 -.825291429E+02 -.820109174E+02 -.814490566E+02 -.808420210E+02 -.801887855E+02 -.794890257E+02 -.787433342E+02 -.779534600E+02 -.771225586E+02 -.762554337E+02 -.753587450E+02 -.744411514E+02 -.735133598E+02 -.725880509E+02 -.716796660E+02 -.708040481E+02 -.699779494E+02 -.692184303E+02 -.685421863E+02 -.679648477E+02 -.675002974E+02 -.671600487E+02 -.669527221E+02 -.668836505E+02 -.669546326E+02 -.671638502E+02 -.675059517E+02 -.679722981E+02 -.685513586E+02 -.692292346E+02 -.699902819E+02 -.708177937E+02 -.716947018E+02 -.726042492E+02 -.735305920E+02 -.744592911E+02 -.753776709E+02 -.762750322E+02 -.771427248E+02 -.779740984E+02 -.787643583E+02 -.795103571E+02 -.802103523E+02 -.808637562E+02 -.814708960E+02 -.820327979E+02 -.825510006E+02 -.830274010E+02 -.834641298E+02 -.838634544E+02 -.842277049E+02 -.845592185E+02 -.848602993E+02 -.851331893E+02 -.853800483E+02 -.856029402E+02 -.858038244E+02 -.859845502E+02 -.861468542E+02 -.862923583E+02 -.864225694E+02 -.865388776E+02 -.866425543E+02 -.867347488E+02 -.868164808E+02 -.868886300E+02 -.869519196E+02 -.870068924E+02 -.870538764E+02 -.870929381E+02 -.871238174E+02 -.871458399E+02 -.871577991E+02 -.871577991E+02
 -.870506418E+02 -.870506418E+02 -.870323206E+02 -.869990183E+02 -.869530514E+02 -.868959474E+02 -.868286238E+02 -.867515241E+02 -.866647199E+02 -.865679879E+02 -.864608679E+02 -.863427065E+02 -.862126896E+02 -.860698666E+02 -.859131697E+02 -.857414292E+02 -.855533850E+02 -.853476982E+02 -.851229620E+02 -.848777135E+02 -.846104466E+02 -.843196290E+02 -.840037221E+02 -.836612068E+02 -.832906155E+02 -.828905729E+02 -.824598468E+02 -.819974102E+02 -.815025177E+02 -.809747958E+02 -.804143488E+02 -.798218779E+02 -.791988116E+02 -.785474413E+02 -.778710541E+02 -.771740511E+02 -.764620381E+02 -.757418731E+02 -.750216563E+02 -.743106488E+02 -.736191135E+02 -.729580756E+02 -.723390079E+02 -.717734562E+02 -.712726213E+02 -.708469253E+02 -.705055857E+02 -.702562253E+02 -.701045413E+02 -.700540541E+02 -.701059501E+02 -.702590282E+02 -.705097539E+02 -.708524162E+02 -.712793794E+02 -.717814146E+02 -.723480899E+02 -.729681960E+02 -.736301813E+02 -.743225688E+02 -.750343315E+02 -.757552064E+02 -.764759338E+02 -.771884165E+02 -.778857998E+02 -.785624816E+02 -.792140646E+02 -.798372645E+02 -.804297924E+02 -.809902207E+02 -.815178484E+02 -.820125700E+02 -.824747568E+02 -.829051508E+02 -.833047749E+02 -.836748562E+02 -.840167648E+02 -.843319623E+02 -.846219623E+02 -.848882982E+02 -.851324983E+02 -.853560662E+02 -.855604655E+02 -.857471074E+02 -.859173410E+02 -.860724441E+02 -.862136159E+02 -.863419678E+02 -.864585139E+02 -.865641592E+02 -.866596835E+02 -.867457212E+02 -.868227328E+02 -.868909678E+02 -.869504143E+02 -.870007314E+02 -.870411602E+02 -.870704043E+02 -.870864725E+02 -.870864725E+02
 -.869925096E+02 -.869925096E+02 -.869709198E+02 -.869319037E+02 -.868784376E+02 -.868125830E+02 -.867356969E+02 -.866485919E+02 -.865516584E+02 -.864449573E+02 -.863282915E+02 -.862012598E+02 -.860632984E+02 -.859137139E+02 -.857517080E+02 -.855763997E+02 -.853868418E+02 -.851820379E+02 -.849609570E+02 -.847225494E+02 -.844657634E+02 -.841895641E+02 -.838929550E+02 -.835750034E+02 -.832348707E+02 -.828718472E+02 -.824853943E+02 -.820751927E+02 -.816411981E+02 -.811837036E+02 -.807034095E+02 -.802014963E+02 -.796797014E+02 -.791403924E+02 -.785866342E+02 -.780222420E+02 -.774518128E+02 -.768807292E+02 -.763151258E+02 -.757618152E+02 -.752281681E+02 -.747219491E+02 -.742511111E+02 -.738235563E+02 -.734468748E+02 -.731280740E+02 -.728733155E+02 -.726876730E+02 -.725749270E+02 -.725374092E+02 -.725759040E+02 -.726896160E+02 -.728762033E+02 -.731318750E+02 -.734515481E+02 -.738290523E+02 -.742573727E+02 -.747289127E+02 -.752357649E+02 -.757699725E+02 -.763237681E+02 -.768897791E+02 -.774611924E+02 -.780318728E+02 -.785964383E+02 -.791502917E+02 -.796896182E+02 -.802113528E+02 -.807131271E+02 -.811932026E+02 -.816503965E+02 -.820840062E+02 -.824937348E+02 -.828796226E+02 -.832419845E+02 -.835813539E+02 -.838984354E+02 -.841940626E+02 -.844691636E+02 -.847247312E+02 -.849617984E+02 -.851814175E+02 -.853846421E+02 -.855725125E+02 -.857460416E+02 -.859062023E+02 -.860539150E+02 -.861900342E+02 -.863153336E+02 -.864304883E+02 -.865360520E+02 -.866324292E+02 -.867198384E+02 -.867982635E+02 -.868673911E+02 -.869265272E+02 -.869744882E+02 -.870094566E+02 -.870287939E+02 -.870287939E+02
 -.869478834E+02 -.869478834E+02 -.869238404E+02 -.868805608E+02 -.868215428E+02 -.867492780E+02 -.866654835E+02 -.865712806E+02 -.864673318E+02 -.863539453E+02 -.862311556E+02 -.860987859E+02 -.859564960E+02 -.858038204E+02 -.856401983E+02 -.854649989E+02 -.852775421E+02 -.850771176E+02 -.848630021E+02 -.846344764E+02 -.843908432E+02 -.841314455E+02 -.838556874E+02 -.835630563E+02 -.832531489E+02 -.829256999E+02 -.825806134E+02 -.822179995E+02 -.818382123E+02 -.814418921E+02 -.810300087E+02 -.806039057E+02 -.801653428E+02 -.797165335E+02 -.792601761E+02 -.787994721E+02 -.783381311E+02 -.778803544E+02 -.774307980E+02 -.769945090E+02 -.765768374E+02 -.761833208E+02 -.758195484E+02 -.754910055E+02 -.752029077E+02 -.749600307E+02 -.747665467E+02 -.746258739E+02 -.745405507E+02 -.745121383E+02 -.745411614E+02 -.746270873E+02 -.747683467E+02 -.749623938E+02 -.752058029E+02 -.754943955E+02 -.758233894E+02 -.761875640E+02 -.765814290E+02 -.769993915E+02 -.774359102E+02 -.778856327E+02 -.783435092E+02 -.788048819E+02 -.792655475E+02 -.797217949E+02 -.801704203E+02 -.806087236E+02 -.810344885E+02 -.814459526E+02 -.818417691E+02 -.822209643E+02 -.825828936E+02 -.829271984E+02 -.832537640E+02 -.835626810E+02 -.838542102E+02 -.841287505E+02 -.843868108E+02 -.846289850E+02 -.848559299E+02 -.850683459E+02 -.852669596E+02 -.854525076E+02 -.856257217E+02 -.857873144E+02 -.859379638E+02 -.860782975E+02 -.862088738E+02 -.863301600E+02 -.864425056E+02 -.865461081E+02 -.866409699E+02 -.867268419E+02 -.868031512E+02 -.868689055E+02 -.869225689E+02 -.869619002E+02 -.869837410E+02 -.869837410E+02
 -.869153359E+02 -.869153359E+02 -.868895584E+02 -.868432901E+02 -.867804267E+02 -.867037932E+02 -.866153923E+02 -.865165957E+02 -.864082908E+02 -.862909940E+02 -.861649377E+02 -.860301382E+02 -.858864479E+02 -.857335970E+02 -.855712268E+02 -.853989168E+02 -.852162078E+02 -.850226215E+02 -.848176793E+02 -.846009188E+02 -.843719113E+02 -.841302788E+02 -.838757122E+02 -.836079902E+02 -.833270005E+02 -.830327610E+02 -.827254445E+02 -.824054032E+02 -.820731948E+02 -.817296100E+02 -.813756981E+02 -.810127926E+02 -.806425332E+02 -.802668834E+02 -.798881415E+02 -.795089432E+02 -.791322534E+02 -.787613444E+02 -.783997618E+02 -.780512731E+02 -.777198026E+02 -.774093507E+02 -.771239021E+02 -.768673234E+02 -.766432559E+02 -.764550075E+02 -.763054493E+02 -.761969221E+02 -.761311574E+02 -.761092178E+02 -.761314594E+02 -.761975198E+02 -.763063304E+02 -.764561536E+02 -.766446431E+02 -.768689221E+02 -.771256777E+02 -.774112638E+02 -.777218096E+02 -.780533264E+02 -.784018100E+02 -.787633328E+02 -.791341240E+02 -.795106353E+02 -.798895910E+02 -.802680234E+02 -.806432937E+02 -.810131003E+02 -.813754760E+02 -.817287775E+02 -.820716670E+02 -.824030909E+02 -.827222541E+02 -.830285938E+02 -.833217531E+02 -.836015547E+02 -.838679761E+02 -.841211261E+02 -.843612235E+02 -.845885765E+02 -.848035648E+02 -.850066225E+02 -.851982219E+02 -.853788586E+02 -.855490363E+02 -.857092521E+02 -.858599800E+02 -.860016532E+02 -.861346439E+02 -.862592385E+02 -.863756076E+02 -.864837685E+02 -.865835368E+02 -.866744652E+02 -.867557635E+02 -.868261947E+02 -.868839405E+02 -.869264251E+02 -.869500881E+02 -.869500881E+02
 -.868933610E+02 -.868933610E+02 -.868664692E+02 -.868183100E+02 -.867530650E+02 -.866738063E+02 -.865827536E+02 -.864814738E+02 -.863710341E+02 -.862521208E+02 -.861251300E+02 -.859902390E+02 -.858474611E+02 -.856966898E+02 -.855377336E+02 -.853703440E+02 -.851942392E+02 -.850091248E+02 -.848147116E+02 -.846107317E+02 -.843969546E+02 -.841732027E+02 -.839393659E+02 -.836954179E+02 -.834414322E+02 -.831775984E+02 -.829042392E+02 -.826218279E+02 -.823310052E+02 -.820325960E+02 -.817276243E+02 -.814173270E+02 -.811031643E+02 -.807868253E+02 -.804702302E+02 -.801555243E+02 -.798450661E+02 -.795414055E+02 -.792472546E+02 -.789654480E+02 -.786988948E+02 -.784505218E+02 -.782232105E+02 -.780197291E+02 -.778426618E+02 -.776943392E+02 -.775767722E+02 -.774915922E+02 -.774400017E+02 -.774227369E+02 -.774400440E+02 -.774916718E+02 -.775768791E+02 -.776944585E+02 -.778427737E+02 -.780198094E+02 -.782232305E+02 -.784504484E+02 -.786986910E+02 -.789650728E+02 -.792466630E+02 -.795405492E+02 -.798438929E+02 -.801539787E+02 -.804682529E+02 -.807843535E+02 -.811001312E+02 -.814136623E+02 -.817232531E+02 -.820274395E+02 -.823249801E+02 -.826148462E+02 -.828962081E+02 -.831684206E+02 -.834310056E+02 -.836836362E+02 -.839261188E+02 -.841583774E+02 -.843804365E+02 -.845924067E+02 -.847944689E+02 -.849868608E+02 -.851698625E+02 -.853437829E+02 -.855089455E+02 -.856656734E+02 -.858142734E+02 -.859550175E+02 -.860881210E+02 -.862137173E+02 -.863318253E+02 -.864423099E+02 -.865448304E+02 -.866387758E+02 -.867231798E+02 -.867966117E+02 -.868570345E+02 -.869016202E+02 -.869265112E+02 -.869265112E+02
 -.868804609E+02 -.868804609E+02 -.868529802E+02 -.868038571E+02 -.867374626E+02 -.866570386E+02 -.865649607E+02 -.864629409E+02 -.863521845E+02 -.862335110E+02 -.861074476E+02 -.859743017E+02 -.858342176E+02 -.856872212E+02 -.855332554E+02 -.853722089E+02 -.852039395E+02 -.850282948E+02 -.848451287E+02 -.846543171E+02 -.844557721E+02 -.842494554E+02 -.840353906E+02 -.838136765E+02 -.835844984E+02 -.833481412E+02 -.831050006E+02 -.828555950E+02 -.826005759E+02 -.823407383E+02 -.820770283E+02 -.818105498E+02 -.815425682E+02 -.812745107E+02 -.810079628E+02 -.807446604E+02 -.804864765E+02 -.802354028E+02 -.799935251E+02 -.797629936E+02 -.795459872E+02 -.793446736E+02 -.791611657E+02 -.789974750E+02 -.788554655E+02 -.787368070E+02 -.786429323E+02 -.785749990E+02 -.785338577E+02 -.785200276E+02 -.785336821E+02 -.785746435E+02 -.786423884E+02 -.787360620E+02 -.788545026E+02 -.789962734E+02 -.791597002E+02 -.793429156E+02 -.795439039E+02 -.797605485E+02 -.799906778E+02 -.802321094E+02 -.804826891E+02 -.807403275E+02 -.810030290E+02 -.812689166E+02 -.815362505E+02 -.818034409E+02 -.820690564E+02 -.823318272E+02 -.825906450E+02 -.828445588E+02 -.830927693E+02 -.833346204E+02 -.835695894E+02 -.837972768E+02 -.840173946E+02 -.842297552E+02 -.844342596E+02 -.846308854E+02 -.848196759E+02 -.850007275E+02 -.851741785E+02 -.853401967E+02 -.854989662E+02 -.856506734E+02 -.857954911E+02 -.859335604E+02 -.860649685E+02 -.861897225E+02 -.863077164E+02 -.864186900E+02 -.865221758E+02 -.866174320E+02 -.867033551E+02 -.867783676E+02 -.868402716E+02 -.868860598E+02 -.869116702E+02 -.869116702E+02
 -.868752080E+02 -.868752080E+02 -.868475753E+02 -.867982571E+02 -.867317306E+02 -.866513413E+02 -.865595664E+02 -.864582185E+02 -.863486031E+02 -.862316400E+02 -.861079572E+02 -.859779641E+02 -.858419081E+02 -.856999196E+02 -.855520470E+02 -.853982858E+02 -.852386012E+02 -.850729474E+02 -.849012843E+02 -.847235914E+02 -.845398803E+02 -.843502066E+02 -.841546797E+02 -.839534736E+02 -.837468354E+02 -.835350947E+02 -.833186714E+02 -.830980833E+02 -.828739528E+02 -.826470122E+02 -.824181078E+02 -.821882019E+02 -.819583732E+02 -.817298140E+02 -.815038253E+02 -.812818078E+02 -.810652503E+02 -.808557138E+02 -.806548124E+02 -.804641903E+02 -.802854962E+02 -.801203545E+02 -.799703348E+02 -.798369199E+02 -.797214746E+02 -.796252146E+02 -.795491781E+02 -.794942006E+02 -.794608940E+02 -.794496311E+02 -.794605362E+02 -.794934812E+02 -.795480896E+02 -.796237458E+02 -.797196105E+02 -.798346419E+02 -.799676205E+02 -.801171779E+02 -.802818276E+02 -.804599964E+02 -.806500562E+02 -.808503547E+02 -.810592437E+02 -.812751055E+02 -.814963752E+02 -.817215600E+02 -.819492552E+02 -.821781556E+02 -.824070646E+02 -.826348994E+02 -.828606931E+02 -.830835950E+02 -.833028687E+02 -.835178876E+02 -.837281301E+02 -.839331728E+02 -.841326839E+02 -.843264147E+02 -.845141919E+02 -.846959083E+02 -.848715144E+02 -.850410085E+02 -.852044268E+02 -.853618326E+02 -.855133050E+02 -.856589248E+02 -.857987604E+02 -.859328489E+02 -.860611753E+02 -.861836455E+02 -.863000535E+02 -.864100394E+02 -.865130364E+02 -.866082027E+02 -.866943328E+02 -.867697442E+02 -.868321299E+02 -.868783667E+02 -.869042687E+02 -.869042687E+02
 -.868762844E+02 -.868762844E+02 -.868488565E+02 -.867999695E+02 -.867341362E+02 -.866547490E+02 -.865643404E+02 -.864647849E+02 -.863574549E+02 -.862433408E+02 -.861231450E+02 -.859973534E+02 -.858662920E+02 -.857301711E+02 -.855891201E+02 -.854432152E+02 -.852925019E+02 -.851370132E+02 -.849767851E+02 -.848118696E+02 -.846423454E+02 -.844683285E+02 -.842899802E+02 -.841075152E+02 -.839212090E+02 -.837314036E+02 -.835385137E+02 -.833430307E+02 -.831455276E+02 -.829466605E+02 -.827471712E+02 -.825478862E+02 -.823497157E+02 -.821536496E+02 -.819607519E+02 -.817721525E+02 -.815890373E+02 -.814126353E+02 -.812442033E+02 -.810850093E+02 -.809363128E+02 -.807993444E+02 -.806752846E+02 -.805652412E+02 -.804702276E+02 -.803911421E+02 -.803287489E+02 -.802836603E+02 -.802563241E+02 -.802470122E+02 -.802558150E+02 -.802826387E+02 -.803272079E+02 -.803890717E+02 -.804676139E+02 -.805620672E+02 -.806715299E+02 -.807949850E+02 -.809313213E+02 -.810793548E+02 -.812378514E+02 -.814055479E+02 -.815811729E+02 -.817634657E+02 -.819511936E+02 -.821431670E+02 -.823382519E+02 -.825353803E+02 -.827335582E+02 -.829318716E+02 -.831294895E+02 -.833256664E+02 -.835197421E+02 -.837111400E+02 -.838993653E+02 -.840840006E+02 -.842647021E+02 -.844411938E+02 -.846132621E+02 -.847807490E+02 -.849435456E+02 -.851015840E+02 -.852548290E+02 -.854032689E+02 -.855469048E+02 -.856857387E+02 -.858197586E+02 -.859489217E+02 -.860731331E+02 -.861922199E+02 -.863058984E+02 -.864137324E+02 -.865150806E+02 -.866090283E+02 -.866942998E+02 -.867691447E+02 -.868311909E+02 -.868772546E+02 -.869030944E+02 -.869030944E+02
 -.868825040E+02 -.868825040E+02 -.868555674E+02 -.868076119E+02 -.867431279E+02 -.866655073E+02 -.865772988E+02 -.864804054E+02 -.863762376E+02 -.862658315E+02 -.861499401E+02 -.860291040E+02 -.859037067E+02 -.857740177E+02 -.856402260E+02 -.855024675E+02 -.853608461E+02 -.852154512E+02 -.850663718E+02 -.849137086E+02 -.847575838E+02 -.845981497E+02 -.844355954E+02 -.842701539E+02 -.841021069E+02 -.839317894E+02 -.837595937E+02 -.835859724E+02 -.834114401E+02 -.832365749E+02 -.830620181E+02 -.828884733E+02 -.827167037E+02 -.825475284E+02 -.823818166E+02 -.822204812E+02 -.820644697E+02 -.819147545E+02 -.817723206E+02 -.816381536E+02 -.815132245E+02 -.813984757E+02 -.812948049E+02 -.812030500E+02 -.811239735E+02 -.810582483E+02 -.810064448E+02 -.809690186E+02 -.809463020E+02 -.809384965E+02 -.809456687E+02 -.809677489E+02 -.810045323E+02 -.810556837E+02 -.811207439E+02 -.811991397E+02 -.812901949E+02 -.813931436E+02 -.815071448E+02 -.816312973E+02 -.817646556E+02 -.819062451E+02 -.820550769E+02 -.822101624E+02 -.823705256E+02 -.825352154E+02 -.827033153E+02 -.828739522E+02 -.830463033E+02 -.832196015E+02 -.833931397E+02 -.835662727E+02 -.837384191E+02 -.839090610E+02 -.840777431E+02 -.842440709E+02 -.844077083E+02 -.845683735E+02 -.847258356E+02 -.848799096E+02 -.850304507E+02 -.851773485E+02 -.853205199E+02 -.854599006E+02 -.855954360E+02 -.857270697E+02 -.858547302E+02 -.859783144E+02 -.860976670E+02 -.862125556E+02 -.863226383E+02 -.864274233E+02 -.865262165E+02 -.866180546E+02 -.867016186E+02 -.867751222E+02 -.868361666E+02 -.868815536E+02 -.869070435E+02 -.869070435E+02
 -.868928226E+02 -.868928226E+02 -.868666022E+02 -.868199696E+02 -.867573454E+02 -.866820820E+02 -.865967115E+02 -.865031378E+02 -.864027854E+02 -.862967142E+02 -.861857081E+02 -.860703438E+02 -.859510445E+02 -.858281213E+02 -.857018058E+02 -.855722760E+02 -.854396770E+02 -.853041368E+02 -.851657800E+02 -.850247387E+02 -.848811609E+02 -.847352182E+02 -.845871116E+02 -.844370771E+02 -.842853893E+02 -.841323649E+02 -.839783656E+02 -.838237993E+02 -.836691215E+02 -.835148354E+02 -.833614911E+02 -.832096839E+02 -.830600518E+02 -.829132714E+02 -.827700537E+02 -.826311375E+02 -.824972829E+02 -.823692631E+02 -.822478555E+02 -.821338317E+02 -.820279472E+02 -.819309305E+02 -.818434716E+02 -.817662114E+02 -.816997307E+02 -.816445398E+02 -.816010698E+02 -.815696646E+02 -.815505740E+02 -.815439493E+02 -.815498404E+02 -.815681945E+02 -.815988574E+02 -.816415761E+02 -.816960039E+02 -.817617068E+02 -.818381712E+02 -.819248135E+02 -.820209897E+02 -.821260065E+02 -.822391325E+02 -.823596090E+02 -.824866609E+02 -.826195078E+02 -.827573731E+02 -.828994932E+02 -.830451259E+02 -.831935569E+02 -.833441060E+02 -.834961319E+02 -.836490358E+02 -.838022646E+02 -.839553118E+02 -.841077195E+02 -.842590772E+02 -.844090220E+02 -.845572363E+02 -.847034463E+02 -.848474187E+02 -.849889570E+02 -.851278978E+02 -.852641053E+02 -.853974654E+02 -.855278787E+02 -.856552517E+02 -.857794867E+02 -.859004690E+02 -.860180515E+02 -.861320350E+02 -.862421439E+02 -.863479951E+02 -.864490584E+02 -.865446059E+02 -.866336462E+02 -.867148407E+02 -.867863939E+02 -.868459125E+02 -.868902225E+02 -.869151331E+02 -.869151331E+02
 -.869063366E+02 -.869063366E+02 -.868810051E+02 -.868359942E+02 -.867756170E+02 -.867031546E+02 -.866210959E+02 -.865313231E+02 -.864352545E+02 -.863339558E+02 -.862282252E+02 -.861186602E+02 -.860057087E+02 -.858897092E+02 -.857709217E+02 -.856495529E+02 -.855257750E+02 -.853997415E+02 -.852715993E+02 -.851414987E+02 -.850096013E+02 -.848760864E+02 -.847411563E+02 -.846050404E+02 -.844679984E+02 -.843303231E+02 -.841923418E+02 -.840544174E+02 -.839169489E+02 -.837803711E+02 -.836451533E+02 -.835117977E+02 -.833808366E+02 -.832528293E+02 -.831283579E+02 -.830080225E+02 -.828924352E+02 -.827822143E+02 -.826779771E+02 -.825803323E+02 -.824898724E+02 -.824071657E+02 -.823327480E+02 -.822671144E+02 -.822107121E+02 -.821639328E+02 -.821271062E+02 -.821004948E+02 -.820842889E+02 -.820786035E+02 -.820834763E+02 -.820988669E+02 -.821246574E+02 -.821606548E+02 -.822065939E+02 -.822621420E+02 -.823269047E+02 -.824004321E+02 -.824822260E+02 -.825717478E+02 -.826684263E+02 -.827716660E+02 -.828808551E+02 -.829953733E+02 -.831145994E+02 -.832379180E+02 -.833647260E+02 -.834944382E+02 -.836264921E+02 -.837603525E+02 -.838955141E+02 -.840315048E+02 -.841678874E+02 -.843042606E+02 -.844402597E+02 -.845755563E+02 -.847098577E+02 -.848429053E+02 -.849744727E+02 -.851043629E+02 -.852324051E+02 -.853584502E+02 -.854823659E+02 -.856040305E+02 -.857233246E+02 -.858401225E+02 -.859542794E+02 -.860656176E+02 -.861739072E+02 -.862788431E+02 -.863800152E+02 -.864768697E+02 -.865686606E+02 -.866543863E+02 -.867327077E+02 -.868018429E+02 -.868594303E+02 -.869023516E+02 -.869265035E+02 -.869265035E+02
 -.869222772E+02 -.869222772E+02 -.868979631E+02 -.868547953E+02 -.867969490E+02 -.867276093E+02 -.866492010E+02 -.865635655E+02 -.864720990E+02 -.863758579E+02 -.862756417E+02 -.861720557E+02 -.860655605E+02 -.859565103E+02 -.858451826E+02 -.857318015E+02 -.856165562E+02 -.854996153E+02 -.853811382E+02 -.852612841E+02 -.851402196E+02 -.850181238E+02 -.848951935E+02 -.847716458E+02 -.846477218E+02 -.845236876E+02 -.843998359E+02 -.842764869E+02 -.841539876E+02 -.840327118E+02 -.839130588E+02 -.837954514E+02 -.836803339E+02 -.835681691E+02 -.834594349E+02 -.833546199E+02 -.832542196E+02 -.831587310E+02 -.830686471E+02 -.829844517E+02 -.829066132E+02 -.828355785E+02 -.827717673E+02 -.827155660E+02 -.826673224E+02 -.826273401E+02 -.825958742E+02 -.825731272E+02 -.825592456E+02 -.825543179E+02 -.825583729E+02 -.825713792E+02 -.825932458E+02 -.826238235E+02 -.826629072E+02 -.827102393E+02 -.827655134E+02 -.828283792E+02 -.828984476E+02 -.829752962E+02 -.830584754E+02 -.831475140E+02 -.832419256E+02 -.833412142E+02 -.834448801E+02 -.835524252E+02 -.836633578E+02 -.837771973E+02 -.838934783E+02 -.840117537E+02 -.841315982E+02 -.842526101E+02 -.843744134E+02 -.844966594E+02 -.846190266E+02 -.847412218E+02 -.848629791E+02 -.849840592E+02 -.851042483E+02 -.852233553E+02 -.853412097E+02 -.854576577E+02 -.855725579E+02 -.856857755E+02 -.857971756E+02 -.859066142E+02 -.860139270E+02 -.861189162E+02 -.862213321E+02 -.863208514E+02 -.864170484E+02 -.865093582E+02 -.865970301E+02 -.866790661E+02 -.867541434E+02 -.868205118E+02 -.868758628E+02 -.869171592E+02 -.869404156E+02 -.869404156E+02
 -.869399996E+02 -.869399996E+02 -.869167952E+02 -.868756273E+02 -.868205110E+02 -.867545160E+02 -.866799859E+02 -.865987073E+02 -.865120407E+02 -.864210220E+02 -.863264406E+02 -.862288994E+02 -.861288623E+02 -.860266899E+02 -.859226683E+02 -.858170308E+02 -.857099754E+02 -.856016780E+02 -.854923035E+02 -.853820136E+02 -.852709736E+02 -.851593577E+02 -.850473526E+02 -.849351607E+02 -.848230023E+02 -.847111168E+02 -.845997640E+02 -.844892244E+02 -.843797986E+02 -.842718071E+02 -.841655890E+02 -.840615003E+02 -.839599121E+02 -.838612080E+02 -.837657812E+02 -.836740316E+02 -.835863617E+02 -.835031731E+02 -.834248621E+02 -.833518157E+02 -.832844068E+02 -.832229897E+02 -.831678959E+02 -.831194297E+02 -.830778640E+02 -.830434364E+02 -.830163461E+02 -.829967510E+02 -.829847651E+02 -.829804571E+02 -.829838492E+02 -.829949168E+02 -.830135888E+02 -.830397488E+02 -.830732364E+02 -.831138501E+02 -.831613497E+02 -.832154599E+02 -.832758741E+02 -.833422582E+02 -.834142554E+02 -.834914902E+02 -.835735733E+02 -.836601058E+02 -.837506836E+02 -.838449015E+02 -.839423574E+02 -.840426555E+02 -.841454099E+02 -.842502470E+02 -.843568088E+02 -.844647541E+02 -.845737607E+02 -.846835266E+02 -.847937705E+02 -.849042324E+02 -.850146737E+02 -.851248759E+02 -.852346406E+02 -.853437866E+02 -.854521488E+02 -.855595744E+02 -.856659191E+02 -.857710424E+02 -.858748007E+02 -.859770396E+02 -.860775837E+02 -.861762232E+02 -.862726973E+02 -.863666736E+02 -.864577201E+02 -.865452711E+02 -.866285816E+02 -.867066695E+02 -.867782408E+02 -.868415920E+02 -.868944847E+02 -.869339829E+02 -.869562429E+02 -.869562429E+02
 -.869589710E+02 -.869589710E+02 -.869369383E+02 -.868978750E+02 -.868456188E+02 -.867831095E+02 -.867125969E+02 -.866358013E+02 -.865540377E+02 -.864683118E+02 -.863793944E+02 -.862878780E+02 -.861942220E+02 -.860987864E+02 -.860018589E+02 -.859036757E+02 -.858044373E+02 -.857043217E+02 -.856034937E+02 -.855021129E+02 -.854003399E+02 -.852983403E+02 -.851962888E+02 -.850943715E+02 -.849927878E+02 -.848917516E+02 -.847914922E+02 -.846922542E+02 -.845942973E+02 -.844978961E+02 -.844033382E+02 -.843109236E+02 -.842209628E+02 -.841337745E+02 -.840496833E+02 -.839690174E+02 -.838921054E+02 -.838192736E+02 -.837508424E+02 -.836871231E+02 -.836284148E+02 -.835750004E+02 -.835271439E+02 -.834850866E+02 -.834490445E+02 -.834192053E+02 -.833957260E+02 -.833787307E+02 -.833683090E+02 -.833645147E+02 -.833673650E+02 -.833768406E+02 -.833928853E+02 -.834154072E+02 -.834442801E+02 -.834793448E+02 -.835204112E+02 -.835672612E+02 -.836196511E+02 -.836773147E+02 -.837399668E+02 -.838073061E+02 -.838790190E+02 -.839547828E+02 -.840342691E+02 -.841171469E+02 -.842030860E+02 -.842917594E+02 -.843828464E+02 -.844760346E+02 -.845710222E+02 -.846675199E+02 -.847652517E+02 -.848639570E+02 -.849633905E+02 -.850633233E+02 -.851635425E+02 -.852638508E+02 -.853640662E+02 -.854640199E+02 -.855635549E+02 -.856625232E+02 -.857607824E+02 -.858581907E+02 -.859546016E+02 -.860498564E+02 -.861437740E+02 -.862361396E+02 -.863266882E+02 -.864150852E+02 -.865009004E+02 -.865835747E+02 -.866623780E+02 -.867363531E+02 -.868042454E+02 -.868644097E+02 -.869146910E+02 -.869522697E+02 -.869734617E+02 -.869734617E+02
 -.869787564E+02 -.869787564E+02 -.869579337E+02 -.869210376E+02 -.868717163E+02 -.868127693E+02 -.867463433E+02 -.866740838E+02 -.865972523E+02 -.865168174E+02 -.864335244E+02 -.863479493E+02 -.862605409E+02 -.861716531E+02 -.860815702E+02 -.859905260E+02 -.858987195E+02 -.858063261E+02 -.857135073E+02 -.856204176E+02 -.855272100E+02 -.854340400E+02 -.853410692E+02 -.852484670E+02 -.851564128E+02 -.850650967E+02 -.849747202E+02 -.848854961E+02 -.847976486E+02 -.847114125E+02 -.846270322E+02 -.845447607E+02 -.844648581E+02 -.843875898E+02 -.843132249E+02 -.842420338E+02 -.841742859E+02 -.841102475E+02 -.840501791E+02 -.839943328E+02 -.839429497E+02 -.838962575E+02 -.838544677E+02 -.838177733E+02 -.837863466E+02 -.837603370E+02 -.837398691E+02 -.837250414E+02 -.837159249E+02 -.837125620E+02 -.837149664E+02 -.837231223E+02 -.837369854E+02 -.837564824E+02 -.837815130E+02 -.838119503E+02 -.838476430E+02 -.838884166E+02 -.839340762E+02 -.839844082E+02 -.840391828E+02 -.840981569E+02 -.841610764E+02 -.842276787E+02 -.842976956E+02 -.843708557E+02 -.844468866E+02 -.845255175E+02 -.846064811E+02 -.846895157E+02 -.847743667E+02 -.848607885E+02 -.849485451E+02 -.850374118E+02 -.851271754E+02 -.852176350E+02 -.853086018E+02 -.853998989E+02 -.854913607E+02 -.855828319E+02 -.856741653E+02 -.857652201E+02 -.858558584E+02 -.859459412E+02 -.860353227E+02 -.861238439E+02 -.862113233E+02 -.862975458E+02 -.863822475E+02 -.864650975E+02 -.865456729E+02 -.866234281E+02 -.866976543E+02 -.867674269E+02 -.868315386E+02 -.868884113E+02 -.869359836E+02 -.869715636E+02 -.869916404E+02 -.869916404E+02
 -.869990070E+02 -.869990070E+02 -.869794133E+02 -.869447134E+02 -.868983584E+02 -.868430000E+02 -.867806750E+02 -.867129481E+02 -.866410217E+02 -.865658217E+02 -.864880628E+02 -.864082998E+02 -.863269665E+02 -.862444065E+02 -.861608965E+02 -.860766645E+02 -.859919043E+02 -.859067865E+02 -.858214663E+02 -.857360912E+02 -.856508051E+02 -.855657526E+02 -.854810817E+02 -.853969458E+02 -.853135055E+02 -.852309290E+02 -.851493928E+02 -.850690822E+02 -.849901902E+02 -.849129177E+02 -.848374726E+02 -.847640685E+02 -.846929238E+02 -.846242604E+02 -.845583017E+02 -.844952715E+02 -.844353915E+02 -.843788803E+02 -.843259507E+02 -.842768078E+02 -.842316474E+02 -.841906537E+02 -.841539974E+02 -.841218338E+02 -.840943013E+02 -.840715197E+02 -.840535888E+02 -.840405872E+02 -.840325716E+02 -.840295758E+02 -.840316105E+02 -.840386632E+02 -.840506980E+02 -.840676566E+02 -.840894583E+02 -.841160015E+02 -.841471644E+02 -.841828070E+02 -.842227719E+02 -.842668866E+02 -.843149651E+02 -.843668099E+02 -.844222139E+02 -.844809624E+02 -.845428354E+02 -.846076092E+02 -.846750586E+02 -.847449582E+02 -.848170850E+02 -.848912191E+02 -.849671456E+02 -.850446556E+02 -.851235474E+02 -.852036275E+02 -.852847109E+02 -.853666216E+02 -.854491928E+02 -.855322668E+02 -.856156940E+02 -.856993324E+02 -.857830459E+02 -.858667020E+02 -.859501694E+02 -.860333138E+02 -.861159935E+02 -.861980522E+02 -.862793114E+02 -.863595594E+02 -.864385377E+02 -.865159231E+02 -.865913052E+02 -.866641565E+02 -.867337948E+02 -.867993338E+02 -.868596195E+02 -.869131478E+02 -.869579579E+02 -.869914941E+02 -.870104278E+02 -.870104278E+02
 -.870194469E+02 -.870194469E+02 -.870010862E+02 -.869685857E+02 -.869251945E+02 -.868734120E+02 -.868151610E+02 -.867519207E+02 -.866848304E+02 -.866147695E+02 -.865424185E+02 -.864683071E+02 -.863928511E+02 -.863163803E+02 -.862391610E+02 -.861614130E+02 -.860833225E+02 -.860050528E+02 -.859267518E+02 -.858485583E+02 -.857706066E+02 -.856930298E+02 -.856159628E+02 -.855395438E+02 -.854639159E+02 -.853892276E+02 -.853156334E+02 -.852432941E+02 -.851723762E+02 -.851030516E+02 -.850354973E+02 -.849698939E+02 -.849064254E+02 -.848452775E+02 -.847866366E+02 -.847306883E+02 -.846776162E+02 -.846276001E+02 -.845808148E+02 -.845374283E+02 -.844976002E+02 -.844614804E+02 -.844292075E+02 -.844009073E+02 -.843766917E+02 -.843566574E+02 -.843408848E+02 -.843294371E+02 -.843223599E+02 -.843196804E+02 -.843214069E+02 -.843275294E+02 -.843380189E+02 -.843528283E+02 -.843718924E+02 -.843951293E+02 -.844224405E+02 -.844537126E+02 -.844888179E+02 -.845276162E+02 -.845699560E+02 -.846156761E+02 -.846646068E+02 -.847165718E+02 -.847713898E+02 -.848288757E+02 -.848888424E+02 -.849511022E+02 -.850154681E+02 -.850817551E+02 -.851497815E+02 -.852193695E+02 -.852903466E+02 -.853625462E+02 -.854358078E+02 -.855099778E+02 -.855849091E+02 -.856604614E+02 -.857365005E+02 -.858128975E+02 -.858895271E+02 -.859662663E+02 -.860429915E+02 -.861195748E+02 -.861958800E+02 -.862717562E+02 -.863470303E+02 -.864214971E+02 -.864949063E+02 -.865669460E+02 -.866372214E+02 -.867052272E+02 -.867703117E+02 -.868316311E+02 -.868880892E+02 -.869382607E+02 -.869802905E+02 -.870117647E+02 -.870295429E+02 -.870295429E+02
 -.870398624E+02 -.870398624E+02 -.870227272E+02 -.869924095E+02 -.869519540E+02 -.869037058E+02 -.868494704E+02 -.867906395E+02 -.867282863E+02 -.866632407E+02 -.865961468E+02 -.865275066E+02 -.864577151E+02 -.863870863E+02 -.863158740E+02 -.862442876E+02 -.861725045E+02 -.861006792E+02 -.860289510E+02 -.859574497E+02 -.858862994E+02 -.858156220E+02 -.857455398E+02 -.856761767E+02 -.856076599E+02 -.855401202E+02 -.854736928E+02 -.854085171E+02 -.853447366E+02 -.852824988E+02 -.852219543E+02 -.851632564E+02 -.851065602E+02 -.850520216E+02 -.849997965E+02 -.849500395E+02 -.849029031E+02 -.848585359E+02 -.848170821E+02 -.847786798E+02 -.847434600E+02 -.847115451E+02 -.846830484E+02 -.846580724E+02 -.846367081E+02 -.846190338E+02 -.846051149E+02 -.845950025E+02 -.845887334E+02 -.845863296E+02 -.845877979E+02 -.845931298E+02 -.846023020E+02 -.846152761E+02 -.846319993E+02 -.846524049E+02 -.846764129E+02 -.847039308E+02 -.847348545E+02 -.847690696E+02 -.848064519E+02 -.848468690E+02 -.848901815E+02 -.849362439E+02 -.849849060E+02 -.850360142E+02 -.850894128E+02 -.851449445E+02 -.852024526E+02 -.852617809E+02 -.853227754E+02 -.853852848E+02 -.854491615E+02 -.855142618E+02 -.855804468E+02 -.856475822E+02 -.857155391E+02 -.857841928E+02 -.858534234E+02 -.859231142E+02 -.859931512E+02 -.860634206E+02 -.861338072E+02 -.862041907E+02 -.862744417E+02 -.863444161E+02 -.864139483E+02 -.864828414E+02 -.865508557E+02 -.866176931E+02 -.866829772E+02 -.867462273E+02 -.868068255E+02 -.868639732E+02 -.869166354E+02 -.869634687E+02 -.870027271E+02 -.870321418E+02 -.870487640E+02 -.870487640E+02
 -.870600912E+02 -.870600912E+02 -.870441657E+02 -.870159994E+02 -.869784330E+02 -.869336559E+02 -.868833559E+02 -.868288350E+02 -.867710991E+02 -.867109269E+02 -.866489239E+02 -.865855629E+02 -.865212164E+02 -.864561810E+02 -.863906965E+02 -.863249607E+02 -.862591407E+02 -.861933819E+02 -.861278142E+02 -.860625579E+02 -.859977270E+02 -.859334327E+02 -.858697852E+02 -.858068953E+02 -.857448758E+02 -.856838418E+02 -.856239113E+02 -.855652052E+02 -.855078474E+02 -.854519642E+02 -.853976842E+02 -.853451375E+02 -.852944552E+02 -.852457686E+02 -.851992084E+02 -.851549037E+02 -.851129816E+02 -.850735656E+02 -.850367749E+02 -.850027235E+02 -.849715194E+02 -.849432633E+02 -.849180480E+02 -.848959574E+02 -.848770659E+02 -.848614375E+02 -.848491254E+02 -.848401712E+02 -.848346050E+02 -.848324445E+02 -.848336952E+02 -.848383501E+02 -.848463902E+02 -.848577841E+02 -.848724887E+02 -.848904495E+02 -.849116010E+02 -.849358676E+02 -.849631641E+02 -.849933962E+02 -.850264620E+02 -.850622523E+02 -.851006519E+02 -.851415403E+02 -.851847928E+02 -.852302815E+02 -.852778760E+02 -.853274447E+02 -.853788555E+02 -.854319766E+02 -.854866771E+02 -.855428283E+02 -.856003034E+02 -.856589789E+02 -.857187344E+02 -.857794528E+02 -.858410209E+02 -.859033285E+02 -.859662687E+02 -.860297366E+02 -.860936285E+02 -.861578402E+02 -.862222651E+02 -.862867909E+02 -.863512959E+02 -.864156441E+02 -.864796783E+02 -.865432117E+02 -.866060168E+02 -.866678110E+02 -.867282381E+02 -.867868444E+02 -.868430475E+02 -.868960962E+02 -.869450188E+02 -.869885556E+02 -.870250719E+02 -.870524454E+02 -.870679203E+02 -.870679203E+02
 -.870800149E+02 -.870800149E+02 -.870652768E+02 -.870392203E+02 -.870044829E+02 -.869630992E+02 -.869166390E+02 -.868663143E+02 -.868130627E+02 -.867576109E+02 -.867005246E+02 -.866422462E+02 -.865831246E+02 -.865234380E+02 -.864634111E+02 -.864032294E+02 -.863430492E+02 -.862830056E+02 -.862232194E+02 -.861638013E+02 -.861048554E+02 -.860464824E+02 -.859887814E+02 -.859318513E+02 -.858757917E+02 -.858207038E+02 -.857666905E+02 -.857138567E+02 -.856623092E+02 -.856121564E+02 -.855635081E+02 -.855164749E+02 -.854711678E+02 -.854276977E+02 -.853861743E+02 -.853467059E+02 -.853093986E+02 -.852743552E+02 -.852416748E+02 -.852114520E+02 -.851837760E+02 -.851587298E+02 -.851363900E+02 -.851168255E+02 -.851000974E+02 -.850862583E+02 -.850753516E+02 -.850674116E+02 -.850624625E+02 -.850605191E+02 -.850615855E+02 -.850656563E+02 -.850727157E+02 -.850827378E+02 -.850956875E+02 -.851115200E+02 -.851301814E+02 -.851516096E+02 -.851757343E+02 -.852024780E+02 -.852317564E+02 -.852634792E+02 -.852975507E+02 -.853338710E+02 -.853723361E+02 -.854128390E+02 -.854552707E+02 -.854995205E+02 -.855454769E+02 -.855930284E+02 -.856420638E+02 -.856924732E+02 -.857441480E+02 -.857969818E+02 -.858508702E+02 -.859057115E+02 -.859614063E+02 -.860178574E+02 -.860749697E+02 -.861326493E+02 -.861908024E+02 -.862493342E+02 -.863081465E+02 -.863671354E+02 -.864261876E+02 -.864851754E+02 -.865439513E+02 -.866023394E+02 -.866601257E+02 -.867170444E+02 -.867727607E+02 -.868268492E+02 -.868787645E+02 -.869278042E+02 -.869730609E+02 -.870133598E+02 -.870471781E+02 -.870725402E+02 -.870868834E+02 -.870868834E+02
 -.870995502E+02 -.870995502E+02 -.870859733E+02 -.870619777E+02 -.870300006E+02 -.869919231E+02 -.869491977E+02 -.869029467E+02 -.868540393E+02 -.868031498E+02 -.867508034E+02 -.866974116E+02 -.866432990E+02 -.865887245E+02 -.865338974E+02 -.864789902E+02 -.864241479E+02 -.863694956E+02 -.863151444E+02 -.862611955E+02 -.862077437E+02 -.861548799E+02 -.861026926E+02 -.860512698E+02 -.860006994E+02 -.859510701E+02 -.859024716E+02 -.858549949E+02 -.858087320E+02 -.857637759E+02 -.857202206E+02 -.856781600E+02 -.856376884E+02 -.855988993E+02 -.855618854E+02 -.855267374E+02 -.854935441E+02 -.854623915E+02 -.854333622E+02 -.854065347E+02 -.853819830E+02 -.853597760E+02 -.853399768E+02 -.853226425E+02 -.853078233E+02 -.852955626E+02 -.852858961E+02 -.852788518E+02 -.852744497E+02 -.852727019E+02 -.852736118E+02 -.852771748E+02 -.852833779E+02 -.852921999E+02 -.853036117E+02 -.853175764E+02 -.853340496E+02 -.853529801E+02 -.853743098E+02 -.853979745E+02 -.854239044E+02 -.854520245E+02 -.854822553E+02 -.855145134E+02 -.855487119E+02 -.855847615E+02 -.856225703E+02 -.856620454E+02 -.857030924E+02 -.857456169E+02 -.857895244E+02 -.858347209E+02 -.858811134E+02 -.859286103E+02 -.859771212E+02 -.860265575E+02 -.860768324E+02 -.861278604E+02 -.861795570E+02 -.862318384E+02 -.862846204E+02 -.863378168E+02 -.863913381E+02 -.864450888E+02 -.864989638E+02 -.865528447E+02 -.866065940E+02 -.866600474E+02 -.867130050E+02 -.867652187E+02 -.868163763E+02 -.868660813E+02 -.869138260E+02 -.869589578E+02 -.870006340E+02 -.870377650E+02 -.870689395E+02 -.870923283E+02 -.871055600E+02 -.871055600E+02
 -.871186430E+02 -.871186430E+02 -.871061984E+02 -.870842107E+02 -.870549201E+02 -.870200562E+02 -.869809558E+02 -.869386523E+02 -.868939466E+02 -.868474606E+02 -.867996793E+02 -.867509825E+02 -.867016703E+02 -.866519821E+02 -.866021115E+02 -.865522174E+02 -.865024337E+02 -.864528751E+02 -.864036434E+02 -.863548306E+02 -.863065222E+02 -.862588000E+02 -.862117429E+02 -.861654288E+02 -.861199352E+02 -.860753395E+02 -.860317200E+02 -.859891553E+02 -.859477247E+02 -.859075082E+02 -.858685858E+02 -.858310377E+02 -.857949438E+02 -.857603832E+02 -.857274340E+02 -.856961727E+02 -.856666736E+02 -.856390087E+02 -.856132469E+02 -.855894537E+02 -.855676906E+02 -.855480149E+02 -.855304788E+02 -.855151296E+02 -.855020088E+02 -.854911522E+02 -.854825892E+02 -.854763431E+02 -.854724303E+02 -.854708606E+02 -.854716368E+02 -.854747552E+02 -.854802049E+02 -.854879685E+02 -.854980219E+02 -.855103346E+02 -.855248699E+02 -.855415854E+02 -.855604329E+02 -.855813592E+02 -.856043063E+02 -.856292119E+02 -.856560095E+02 -.856846296E+02 -.857149996E+02 -.857470443E+02 -.857806867E+02 -.858158483E+02 -.858524494E+02 -.858904098E+02 -.859296493E+02 -.859700875E+02 -.860116448E+02 -.860542421E+02 -.860978016E+02 -.861422463E+02 -.861875002E+02 -.862334882E+02 -.862801359E+02 -.863273687E+02 -.863751109E+02 -.864232852E+02 -.864718102E+02 -.865205984E+02 -.865695536E+02 -.866185666E+02 -.866675100E+02 -.867162319E+02 -.867645469E+02 -.868122249E+02 -.868589770E+02 -.869044360E+02 -.869481326E+02 -.869894637E+02 -.870276517E+02 -.870616919E+02 -.870902836E+02 -.871117426E+02 -.871238862E+02 -.871238862E+02
 -.871372626E+02 -.871372626E+02 -.871259202E+02 -.871058855E+02 -.870792053E+02 -.870474607E+02 -.870118742E+02 -.869733918E+02 -.869327466E+02 -.868905085E+02 -.868471223E+02 -.868029364E+02 -.867582262E+02 -.867132113E+02 -.866680694E+02 -.866229463E+02 -.865779641E+02 -.865332277E+02 -.864888294E+02 -.864448524E+02 -.864013737E+02 -.863584660E+02 -.863161997E+02 -.862746435E+02 -.862338651E+02 -.861939325E+02 -.861549134E+02 -.861168757E+02 -.860798878E+02 -.860440181E+02 -.860093351E+02 -.859759070E+02 -.859438016E+02 -.859130858E+02 -.858838254E+02 -.858560848E+02 -.858299264E+02 -.858054106E+02 -.857825949E+02 -.857615339E+02 -.857422790E+02 -.857248777E+02 -.857093735E+02 -.856958054E+02 -.856842080E+02 -.856746108E+02 -.856670382E+02 -.856615094E+02 -.856580379E+02 -.856566317E+02 -.856572934E+02 -.856600196E+02 -.856648014E+02 -.856716243E+02 -.856804684E+02 -.856913085E+02 -.857041142E+02 -.857188502E+02 -.857354765E+02 -.857539490E+02 -.857742194E+02 -.857962356E+02 -.858199424E+02 -.858452816E+02 -.858721922E+02 -.859006112E+02 -.859304739E+02 -.859617140E+02 -.859942641E+02 -.860280564E+02 -.860630223E+02 -.860990935E+02 -.861362018E+02 -.861742792E+02 -.862132586E+02 -.862530731E+02 -.862936566E+02 -.863349435E+02 -.863768681E+02 -.864193644E+02 -.864623651E+02 -.865058006E+02 -.865495977E+02 -.865936769E+02 -.866379506E+02 -.866823187E+02 -.867266646E+02 -.867708484E+02 -.868146998E+02 -.868580071E+02 -.869005045E+02 -.869418546E+02 -.869816265E+02 -.870192666E+02 -.870540621E+02 -.870850920E+02 -.871111655E+02 -.871307410E+02 -.871418218E+02 -.871418218E+02
 -.871553977E+02 -.871553977E+02 -.871451271E+02 -.871269902E+02 -.871028444E+02 -.870741254E+02 -.870419436E+02 -.870071584E+02 -.869704366E+02 -.869322966E+02 -.868931432E+02 -.868532935E+02 -.868129985E+02 -.867724581E+02 -.867318340E+02 -.866912588E+02 -.866508432E+02 -.866106823E+02 -.865708592E+02 -.865314486E+02 -.864925192E+02 -.864541357E+02 -.864163602E+02 -.863792530E+02 -.863428735E+02 -.863072805E+02 -.862725328E+02 -.862386890E+02 -.862058076E+02 -.861739473E+02 -.861431664E+02 -.861135229E+02 -.860850742E+02 -.860578768E+02 -.860319864E+02 -.860074570E+02 -.859843410E+02 -.859626889E+02 -.859425489E+02 -.859239666E+02 -.859069847E+02 -.858916428E+02 -.858779770E+02 -.858660197E+02 -.858557997E+02 -.858473412E+02 -.858406646E+02 -.858357857E+02 -.858327156E+02 -.858314610E+02 -.858320239E+02 -.858344016E+02 -.858385867E+02 -.858445672E+02 -.858523265E+02 -.858618437E+02 -.858730937E+02 -.858860471E+02 -.859006708E+02 -.859169280E+02 -.859347785E+02 -.859541790E+02 -.859750833E+02 -.859974427E+02 -.860212062E+02 -.860463210E+02 -.860727325E+02 -.861003849E+02 -.861292213E+02 -.861591842E+02 -.861902156E+02 -.862222570E+02 -.862552502E+02 -.862891371E+02 -.863238596E+02 -.863593602E+02 -.863955815E+02 -.864324661E+02 -.864699566E+02 -.865079948E+02 -.865465210E+02 -.865854733E+02 -.866247860E+02 -.866643876E+02 -.867041988E+02 -.867441288E+02 -.867840714E+02 -.868238993E+02 -.868634569E+02 -.869025512E+02 -.869409397E+02 -.869783147E+02 -.870142834E+02 -.870483416E+02 -.870798402E+02 -.871079415E+02 -.871315626E+02 -.871493022E+02 -.871593463E+02 -.871593463E+02
 -.871730514E+02 -.871730514E+02 -.871638228E+02 -.871475296E+02 -.871258444E+02 -.871000602E+02 -.870711773E+02 -.870399706E+02 -.870070414E+02 -.869728574E+02 -.869377836E+02 -.869021067E+02 -.868660531E+02 -.868298033E+02 -.867935030E+02 -.867572718E+02 -.867212094E+02 -.866854010E+02 -.866499209E+02 -.866148356E+02 -.865802061E+02 -.865460895E+02 -.865125402E+02 -.864796108E+02 -.864473531E+02 -.864158179E+02 -.863850559E+02 -.863551174E+02 -.863260525E+02 -.862979111E+02 -.862707428E+02 -.862445968E+02 -.862195216E+02 -.861955650E+02 -.861727736E+02 -.861511929E+02 -.861308667E+02 -.861118374E+02 -.860941451E+02 -.860778279E+02 -.860629212E+02 -.860494581E+02 -.860374684E+02 -.860269792E+02 -.860180142E+02 -.860105935E+02 -.860047339E+02 -.860004485E+02 -.859977465E+02 -.859966334E+02 -.859971109E+02 -.859991766E+02 -.860028245E+02 -.860080446E+02 -.860148232E+02 -.860231429E+02 -.860329830E+02 -.860443190E+02 -.860571235E+02 -.860713660E+02 -.860870128E+02 -.861040281E+02 -.861223733E+02 -.861420077E+02 -.861628887E+02 -.861849721E+02 -.862082119E+02 -.862325614E+02 -.862579725E+02 -.862843967E+02 -.863117847E+02 -.863400871E+02 -.863692541E+02 -.863992361E+02 -.864299835E+02 -.864614466E+02 -.864935758E+02 -.865263216E+02 -.865596336E+02 -.865934610E+02 -.866277514E+02 -.866624498E+02 -.866974979E+02 -.867328320E+02 -.867683807E+02 -.868040625E+02 -.868397816E+02 -.868754231E+02 -.869108463E+02 -.869458766E+02 -.869802948E+02 -.870138228E+02 -.870461056E+02 -.870766877E+02 -.871049832E+02 -.871302361E+02 -.871514697E+02 -.871674207E+02 -.871764543E+02 -.871764543E+02
 -.871902376E+02 -.871902376E+02 -.871820224E+02 -.871675213E+02 -.871482260E+02 -.871252899E+02 -.870996058E+02 -.870718655E+02 -.870426057E+02 -.870122444E+02 -.869811079E+02 -.869494522E+02 -.869174797E+02 -.868853516E+02 -.868531982E+02 -.868211260E+02 -.867892239E+02 -.867575675E+02 -.867262226E+02 -.866952478E+02 -.866646968E+02 -.866346196E+02 -.866050634E+02 -.865760740E+02 -.865476959E+02 -.865199730E+02 -.864929485E+02 -.864666655E+02 -.864411665E+02 -.864164940E+02 -.863926898E+02 -.863697955E+02 -.863478519E+02 -.863268991E+02 -.863069762E+02 -.862881212E+02 -.862703708E+02 -.862537602E+02 -.862383228E+02 -.862240904E+02 -.862110923E+02 -.861993558E+02 -.861889059E+02 -.861797647E+02 -.861719519E+02 -.861654841E+02 -.861603753E+02 -.861566362E+02 -.861542743E+02 -.861532943E+02 -.861536974E+02 -.861554817E+02 -.861586423E+02 -.861631708E+02 -.861690560E+02 -.861762835E+02 -.861848360E+02 -.861946935E+02 -.862058332E+02 -.862182298E+02 -.862318554E+02 -.862466802E+02 -.862626722E+02 -.862797975E+02 -.862980206E+02 -.863173045E+02 -.863376109E+02 -.863589005E+02 -.863811330E+02 -.864042677E+02 -.864282629E+02 -.864530769E+02 -.864786675E+02 -.865049926E+02 -.865320098E+02 -.865596767E+02 -.865879507E+02 -.866167891E+02 -.866461484E+02 -.866759844E+02 -.867062513E+02 -.867369010E+02 -.867678821E+02 -.867991381E+02 -.868306059E+02 -.868622128E+02 -.868938733E+02 -.869254847E+02 -.869569212E+02 -.869880267E+02 -.870186049E+02 -.870484068E+02 -.870771149E+02 -.871043220E+02 -.871295042E+02 -.871519861E+02 -.871708951E+02 -.871851035E+02 -.871931518E+02 -.871931518E+02
 -.872069760E+02 -.872069760E+02 -.871997470E+02 -.871869892E+02 -.871700172E+02 -.871498479E+02 -.871272687E+02 -.871028898E+02 -.870771850E+02 -.870505230E+02 -.870231921E+02 -.869954182E+02 -.869673800E+02 -.869392199E+02 -.869110527E+02 -.868829723E+02 -.868550568E+02 -.868273726E+02 -.867999773E+02 -.867729221E+02 -.867462535E+02 -.867200148E+02 -.866942468E+02 -.866689887E+02 -.866442787E+02 -.866201541E+02 -.865966516E+02 -.865738077E+02 -.865516583E+02 -.865302391E+02 -.865095854E+02 -.864897319E+02 -.864707127E+02 -.864525613E+02 -.864353103E+02 -.864189913E+02 -.864036347E+02 -.863892697E+02 -.863759240E+02 -.863636238E+02 -.863523933E+02 -.863422551E+02 -.863332297E+02 -.863253354E+02 -.863185883E+02 -.863130021E+02 -.863085883E+02 -.863053556E+02 -.863033103E+02 -.863024561E+02 -.863027941E+02 -.863043227E+02 -.863070378E+02 -.863109326E+02 -.863159977E+02 -.863222215E+02 -.863295896E+02 -.863380856E+02 -.863476907E+02 -.863583839E+02 -.863701425E+02 -.863829417E+02 -.863967549E+02 -.864115543E+02 -.864273104E+02 -.864439924E+02 -.864615686E+02 -.864800062E+02 -.864992717E+02 -.865193308E+02 -.865401489E+02 -.865616908E+02 -.865839212E+02 -.866068044E+02 -.866303047E+02 -.866543860E+02 -.866790121E+02 -.867041466E+02 -.867297522E+02 -.867557908E+02 -.867822229E+02 -.868090069E+02 -.868360978E+02 -.868634464E+02 -.868909972E+02 -.869186865E+02 -.869464388E+02 -.869741635E+02 -.870017495E+02 -.870290587E+02 -.870559178E+02 -.870821066E+02 -.871073445E+02 -.871312718E+02 -.871534257E+02 -.871732098E+02 -.871898542E+02 -.872023635E+02 -.872094508E+02 -.872094508E+02
 -.872232823E+02 -.872232823E+02 -.872170142E+02 -.872059539E+02 -.871912429E+02 -.871737644E+02 -.871542024E+02 -.871330873E+02 -.871108310E+02 -.870877541E+02 -.870641073E+02 -.870400871E+02 -.870158488E+02 -.869915163E+02 -.869671893E+02 -.869429492E+02 -.869188637E+02 -.868949902E+02 -.868713784E+02 -.868480723E+02 -.868251117E+02 -.868025337E+02 -.867803728E+02 -.867586624E+02 -.867374347E+02 -.867167211E+02 -.866965526E+02 -.866769594E+02 -.866579718E+02 -.866396194E+02 -.866219315E+02 -.866049370E+02 -.865886640E+02 -.865731403E+02 -.865583928E+02 -.865444474E+02 -.865313292E+02 -.865190621E+02 -.865076690E+02 -.864971712E+02 -.864875886E+02 -.864789396E+02 -.864712410E+02 -.864645078E+02 -.864587531E+02 -.864539880E+02 -.864502219E+02 -.864474619E+02 -.864457132E+02 -.864449787E+02 -.864452593E+02 -.864465537E+02 -.864488586E+02 -.864521684E+02 -.864564755E+02 -.864617703E+02 -.864680412E+02 -.864752747E+02 -.864834555E+02 -.864925665E+02 -.865025889E+02 -.865135026E+02 -.865252858E+02 -.865379156E+02 -.865513677E+02 -.865656170E+02 -.865806372E+02 -.865964014E+02 -.866128817E+02 -.866300500E+02 -.866478774E+02 -.866663348E+02 -.866853928E+02 -.867050215E+02 -.867251911E+02 -.867458714E+02 -.867670320E+02 -.867886421E+02 -.868106701E+02 -.868330838E+02 -.868558494E+02 -.868789313E+02 -.869022910E+02 -.869258860E+02 -.869496685E+02 -.869735831E+02 -.869975646E+02 -.870215340E+02 -.870453948E+02 -.870690269E+02 -.870922792E+02 -.871149602E+02 -.871368256E+02 -.871575624E+02 -.871767679E+02 -.871939235E+02 -.872083597E+02 -.872192115E+02 -.872253606E+02 -.872253606E+02
 -.872391498E+02 -.872391498E+02 -.872338186E+02 -.872244125E+02 -.872119033E+02 -.871970433E+02 -.871804154E+02 -.871624716E+02 -.871435632E+02 -.871239636E+02 -.871038866E+02 -.870834998E+02 -.870629358E+02 -.870423001E+02 -.870216776E+02 -.870011376E+02 -.869807378E+02 -.869605267E+02 -.869405465E+02 -.869208342E+02 -.869014234E+02 -.868823451E+02 -.868636283E+02 -.868453008E+02 -.868273892E+02 -.868099198E+02 -.867929178E+02 -.867764086E+02 -.867604168E+02 -.867449667E+02 -.867300824E+02 -.867157873E+02 -.867021047E+02 -.866890570E+02 -.866766661E+02 -.866649531E+02 -.866539383E+02 -.866436413E+02 -.866340802E+02 -.866252726E+02 -.866172345E+02 -.866099807E+02 -.866035247E+02 -.865978787E+02 -.865930531E+02 -.865890571E+02 -.865858980E+02 -.865835816E+02 -.865821121E+02 -.865814918E+02 -.865817215E+02 -.865828001E+02 -.865847249E+02 -.865874913E+02 -.865910934E+02 -.865955234E+02 -.866007718E+02 -.866068279E+02 -.866136792E+02 -.866213120E+02 -.866297112E+02 -.866388604E+02 -.866487420E+02 -.866593375E+02 -.866706273E+02 -.866825908E+02 -.866952068E+02 -.867084534E+02 -.867223079E+02 -.867367473E+02 -.867517481E+02 -.867672864E+02 -.867833380E+02 -.867998786E+02 -.868168835E+02 -.868343277E+02 -.868521862E+02 -.868704333E+02 -.868890429E+02 -.869079879E+02 -.869272402E+02 -.869467697E+02 -.869665441E+02 -.869865274E+02 -.870066791E+02 -.870269522E+02 -.870472910E+02 -.870676285E+02 -.870878821E+02 -.871079495E+02 -.871277016E+02 -.871469750E+02 -.871655612E+02 -.871831928E+02 -.871995266E+02 -.872141199E+02 -.872264022E+02 -.872356360E+02 -.872408689E+02 -.872408689E+02
 -.872545106E+02 -.872545106E+02 -.872500924E+02 -.872422967E+02 -.872319295E+02 -.872196148E+02 -.872058366E+02 -.871909703E+02 -.871753077E+02 -.871590762E+02 -.871424535E+02 -.871255790E+02 -.871085630E+02 -.870914931E+02 -.870744400E+02 -.870574613E+02 -.870406046E+02 -.870239103E+02 -.870074131E+02 -.869911437E+02 -.869751297E+02 -.869593963E+02 -.869439675E+02 -.869288658E+02 -.869141128E+02 -.868997298E+02 -.868857374E+02 -.868721558E+02 -.868590050E+02 -.868463044E+02 -.868340734E+02 -.868223308E+02 -.868110951E+02 -.868003842E+02 -.867902157E+02 -.867806062E+02 -.867715721E+02 -.867631287E+02 -.867552906E+02 -.867480716E+02 -.867414844E+02 -.867355408E+02 -.867302515E+02 -.867256260E+02 -.867216726E+02 -.867183986E+02 -.867158098E+02 -.867139107E+02 -.867127046E+02 -.867121934E+02 -.867123776E+02 -.867132565E+02 -.867148277E+02 -.867170879E+02 -.867200322E+02 -.867236544E+02 -.867279472E+02 -.867329019E+02 -.867385088E+02 -.867447570E+02 -.867516345E+02 -.867591283E+02 -.867672245E+02 -.867759083E+02 -.867851642E+02 -.867949759E+02 -.868053263E+02 -.868161981E+02 -.868275732E+02 -.868394332E+02 -.868517592E+02 -.868645321E+02 -.868777325E+02 -.868913408E+02 -.869053371E+02 -.869197013E+02 -.869344131E+02 -.869494515E+02 -.869647955E+02 -.869804229E+02 -.869963105E+02 -.870124339E+02 -.870287664E+02 -.870452782E+02 -.870619358E+02 -.870787002E+02 -.870955253E+02 -.871123552E+02 -.871291214E+02 -.871457385E+02 -.871620994E+02 -.871780678E+02 -.871934703E+02 -.872080847E+02 -.872216253E+02 -.872337246E+02 -.872439084E+02 -.872515649E+02 -.872559037E+02 -.872559037E+02
 -.872691566E+02 -.872691566E+02 -.872656234E+02 -.872593871E+02 -.872510914E+02 -.872412356E+02 -.872302069E+02 -.872183064E+02 -.872057681E+02 -.871927747E+02 -.871794690E+02 -.871659632E+02 -.871523461E+02 -.871386884E+02 -.871250469E+02 -.871114682E+02 -.870979906E+02 -.870846466E+02 -.870714641E+02 -.870584677E+02 -.870456794E+02 -.870331194E+02 -.870208067E+02 -.870087591E+02 -.869969938E+02 -.869855274E+02 -.869743761E+02 -.869635558E+02 -.869530822E+02 -.869429704E+02 -.869332354E+02 -.869238921E+02 -.869149546E+02 -.869064370E+02 -.868983527E+02 -.868907149E+02 -.868835359E+02 -.868768278E+02 -.868706019E+02 -.868648686E+02 -.868596379E+02 -.868549188E+02 -.868507196E+02 -.868470476E+02 -.868439092E+02 -.868413099E+02 -.868392542E+02 -.868377456E+02 -.868367867E+02 -.868363788E+02 -.868365224E+02 -.868372169E+02 -.868384605E+02 -.868402506E+02 -.868425834E+02 -.868454543E+02 -.868488576E+02 -.868527865E+02 -.868572336E+02 -.868621906E+02 -.868676480E+02 -.868735961E+02 -.868800239E+02 -.868869201E+02 -.868942727E+02 -.869020690E+02 -.869102960E+02 -.869189401E+02 -.869279873E+02 -.869374232E+02 -.869472333E+02 -.869574026E+02 -.869679160E+02 -.869787581E+02 -.869899134E+02 -.870013662E+02 -.870131003E+02 -.870250995E+02 -.870373469E+02 -.870498249E+02 -.870625153E+02 -.870753983E+02 -.870884527E+02 -.871016546E+02 -.871149771E+02 -.871283886E+02 -.871418521E+02 -.871553224E+02 -.871687442E+02 -.871820488E+02 -.871951497E+02 -.872079372E+02 -.872202719E+02 -.872319752E+02 -.872428179E+02 -.872525051E+02 -.872606571E+02 -.872667844E+02 -.872702555E+02 -.872702555E+02
 -.872825902E+02 -.872825902E+02 -.872799008E+02 -.872751478E+02 -.872688181E+02 -.872612904E+02 -.872528593E+02 -.872437547E+02 -.872341557E+02 -.872242027E+02 -.872140059E+02 -.872036523E+02 -.871932108E+02 -.871827364E+02 -.871722737E+02 -.871618590E+02 -.871515225E+02 -.871412894E+02 -.871311816E+02 -.871212183E+02 -.871114165E+02 -.871017920E+02 -.870923592E+02 -.870831319E+02 -.870741232E+02 -.870653457E+02 -.870568117E+02 -.870485334E+02 -.870405223E+02 -.870327900E+02 -.870253479E+02 -.870182069E+02 -.870113777E+02 -.870048708E+02 -.869986964E+02 -.869928641E+02 -.869873833E+02 -.869822629E+02 -.869775112E+02 -.869731362E+02 -.869691452E+02 -.869655450E+02 -.869623415E+02 -.869595404E+02 -.869571463E+02 -.869551634E+02 -.869535949E+02 -.869524436E+02 -.869517111E+02 -.869513987E+02 -.869515065E+02 -.869520342E+02 -.869529805E+02 -.869543434E+02 -.869561201E+02 -.869583071E+02 -.869609002E+02 -.869638945E+02 -.869672844E+02 -.869710636E+02 -.869752252E+02 -.869797619E+02 -.869846655E+02 -.869899277E+02 -.869955395E+02 -.870014914E+02 -.870077736E+02 -.870143761E+02 -.870212883E+02 -.870284995E+02 -.870359988E+02 -.870437750E+02 -.870518166E+02 -.870601121E+02 -.870686498E+02 -.870774177E+02 -.870864036E+02 -.870955951E+02 -.871049793E+02 -.871145428E+02 -.871242714E+02 -.871341499E+02 -.871441617E+02 -.871542883E+02 -.871645085E+02 -.871747977E+02 -.871851268E+02 -.871954604E+02 -.872057552E+02 -.872159577E+02 -.872260006E+02 -.872357990E+02 -.872452451E+02 -.872542018E+02 -.872624933E+02 -.872698946E+02 -.872761168E+02 -.872807882E+02 -.872834311E+02 -.872834311E+02
 -.872937726E+02 -.872937726E+02 -.872918483E+02 -.872884326E+02 -.872838653E+02 -.872784131E+02 -.872722861E+02 -.872656500E+02 -.872586355E+02 -.872513466E+02 -.872438655E+02 -.872362581E+02 -.872285770E+02 -.872208646E+02 -.872131553E+02 -.872054774E+02 -.871978543E+02 -.871903058E+02 -.871828487E+02 -.871754979E+02 -.871682664E+02 -.871611662E+02 -.871542082E+02 -.871474028E+02 -.871407597E+02 -.871342883E+02 -.871279976E+02 -.871218966E+02 -.871159938E+02 -.871102975E+02 -.871048161E+02 -.870995575E+02 -.870945295E+02 -.870897397E+02 -.870851954E+02 -.870809036E+02 -.870768711E+02 -.870731043E+02 -.870696092E+02 -.870663915E+02 -.870634566E+02 -.870608091E+02 -.870584537E+02 -.870563941E+02 -.870546338E+02 -.870531757E+02 -.870520222E+02 -.870511753E+02 -.870506361E+02 -.870504056E+02 -.870504838E+02 -.870508706E+02 -.870515649E+02 -.870525653E+02 -.870538699E+02 -.870554761E+02 -.870573809E+02 -.870595808E+02 -.870620716E+02 -.870648490E+02 -.870679080E+02 -.870712431E+02 -.870748488E+02 -.870787187E+02 -.870828466E+02 -.870872255E+02 -.870918483E+02 -.870967079E+02 -.871017965E+02 -.871071065E+02 -.871126297E+02 -.871183582E+02 -.871242837E+02 -.871303975E+02 -.871366913E+02 -.871431561E+02 -.871497831E+02 -.871565629E+02 -.871634859E+02 -.871705422E+02 -.871777209E+02 -.871850105E+02 -.871923982E+02 -.871998697E+02 -.872074086E+02 -.872149958E+02 -.872226085E+02 -.872302191E+02 -.872377943E+02 -.872452927E+02 -.872526629E+02 -.872598406E+02 -.872667453E+02 -.872732755E+02 -.872793028E+02 -.872846650E+02 -.872891561E+02 -.872925141E+02 -.872944056E+02 -.872944056E+02
 -.873007850E+02 -.873007850E+02 -.872994399E+02 -.872970178E+02 -.872937378E+02 -.872897798E+02 -.872852914E+02 -.872803932E+02 -.872751838E+02 -.872697434E+02 -.872641373E+02 -.872584182E+02 -.872526290E+02 -.872468049E+02 -.872409742E+02 -.872351605E+02 -.872293833E+02 -.872236590E+02 -.872180015E+02 -.872124228E+02 -.872069337E+02 -.872015436E+02 -.871962613E+02 -.871910948E+02 -.871860519E+02 -.871811396E+02 -.871763650E+02 -.871717348E+02 -.871672555E+02 -.871629336E+02 -.871587751E+02 -.871547862E+02 -.871509727E+02 -.871473403E+02 -.871438944E+02 -.871406404E+02 -.871375832E+02 -.871347278E+02 -.871320785E+02 -.871296398E+02 -.871274154E+02 -.871254090E+02 -.871236240E+02 -.871220632E+02 -.871207292E+02 -.871196242E+02 -.871187500E+02 -.871181079E+02 -.871176990E+02 -.871175238E+02 -.871175825E+02 -.871178748E+02 -.871184001E+02 -.871191573E+02 -.871201448E+02 -.871213610E+02 -.871228034E+02 -.871244694E+02 -.871263560E+02 -.871284598E+02 -.871307773E+02 -.871333043E+02 -.871360365E+02 -.871389695E+02 -.871420982E+02 -.871454177E+02 -.871489227E+02 -.871526076E+02 -.871564668E+02 -.871604944E+02 -.871646844E+02 -.871690308E+02 -.871735272E+02 -.871781672E+02 -.871829443E+02 -.871878519E+02 -.871928830E+02 -.871980304E+02 -.872032867E+02 -.872086440E+02 -.872140937E+02 -.872196267E+02 -.872252324E+02 -.872308993E+02 -.872366137E+02 -.872423597E+02 -.872481185E+02 -.872538670E+02 -.872595776E+02 -.872652160E+02 -.872707404E+02 -.872760990E+02 -.872812282E+02 -.872860494E+02 -.872904661E+02 -.872943598E+02 -.872975859E+02 -.872999677E+02 -.873012904E+02 -.873012904E+02
 -.873007850E+02 -.873007850E+02 -.872994399E+02 -.872970178E+02 -.872937378E+02 -.872897798E+02 -.872852914E+02 -.872803932E+02 -.872751838E+02 -.872697434E+02 -.872641373E+02 -.872584182E+02 -.872526290E+02 -.872468049E+02 -.872409742E+02 -.872351605E+02 -.872293833E+02 -.872236590E+02 -.872180015E+02 -.872124228E+02 -.872069337E+02 -.872015436E+02 -.871962613E+02 -.871910948E+02 -.871860519E+02 -.871811396E+02 -.871763650E+02 -.871717348E+02 -.871672555E+02 -.871629336E+02 -.871587751E+02 -.871547862E+02 -.871509727E+02 -.871473403E+02 -.871438944E+02 -.871406404E+02 -.871375832E+02 -.871347278E+02 -.871320785E+02 -.871296398E+02 -.871274154E+02 -.871254090E+02 -.871236240E+02 -.871220632E+02 -.871207292E+02 -.871196242E+02 -.871187500E+02 -.871181079E+02 -.871176990E+02 -.871175238E+02 -.871175825E+02 -.871178748E+02 -.871184001E+02 -.871191573E+02 -.871201448E+02 -.871213610E+02 -.871228034E+02 -.871244694E+02 -.871263560E+02 -.871284598E+02 -.871307773E+02 -.871333043E+02 -.871360365E+02 -.871389695E+02 -.871420982E+02 -.871454177E+02 -.871489227E+02 -.871526076E+02 -.871564668E+02 -.871604944E+02 -.871646844E+02 -.871690308E+02 -.871735272E+02 -.871781672E+02 -.871829443E+02 -.871878519E+02 -.871928830E+02 -.871980304E+02 -.872032867E+02 -.872086440E+02 -.872140937E+02 -.872196267E+02 -.872252324E+02 -.872308993E+02 -.872366137E+02 -.872423597E+02 -.872481185E+02 -.872538670E+02 -.872595776E+02 -.872652160E+02 -.872707404E+02 -.872760990E+02 -.872812282E+02 -.872860494E+02 -.872904661E+02 -.872943598E+02 -.872975859E+02 -.872999677E+02 -.873012904E+02 -.873012904E+02
