# Supplementary material for: Electrical Pacing of Cardiac Tissue Including Potassium Inward Rectification
Source: PLoS One. 2015 Jun 9;10(6):e0127837. doi: 10.1371/journal.pone.0127837 (PMC4461281; doi:10.1371/journal.pone.0127837)
Supplement: S1 Data — (ZIP) [file pone.0127837.s001.zip › All-Data/Data-with-IK1/BDT28/Vmpoint5ms.txt]

 -.873300171E+02 -.873275856E+02 -.873271040E+02 -.873263169E+02 -.873253446E+02 -.873242608E+02 -.873231150E+02 -.873219415E+02 -.873207560E+02 -.873195625E+02 -.873183708E+02 -.873171993E+02 -.873160587E+02 -.873149452E+02 -.873138530E+02 -.873127831E+02 -.873117368E+02 -.873107070E+02 -.873096858E+02 -.873086739E+02 -.873076772E+02 -.873066982E+02 -.873057350E+02 -.873047886E+02 -.873038642E+02 -.873029664E+02 -.873020952E+02 -.873012501E+02 -.873004327E+02 -.872996460E+02 -.872988915E+02 -.872981687E+02 -.872974775E+02 -.872968194E+02 -.872961957E+02 -.872956070E+02 -.872950530E+02 -.872945344E+02 -.872940524E+02 -.872936085E+02 -.872932038E+02 -.872928386E+02 -.872925134E+02 -.872922288E+02 -.872919857E+02 -.872917847E+02 -.872916260E+02 -.872915095E+02 -.872914357E+02 -.872914047E+02 -.872914166E+02 -.872914713E+02 -.872915683E+02 -.872917072E+02 -.872918880E+02 -.872921103E+02 -.872923739E+02 -.872926782E+02 -.872930226E+02 -.872934066E+02 -.872938294E+02 -.872942904E+02 -.872947886E+02 -.872953232E+02 -.872958932E+02 -.872964978E+02 -.872971361E+02 -.872978070E+02 -.872985095E+02 -.872992424E+02 -.873000048E+02 -.873007955E+02 -.873016133E+02 -.873024571E+02 -.873033258E+02 -.873042182E+02 -.873051332E+02 -.873060697E+02 -.873070266E+02 -.873080027E+02 -.873089970E+02 -.873100083E+02 -.873110357E+02 -.873120781E+02 -.873131344E+02 -.873142036E+02 -.873152848E+02 -.873163770E+02 -.873174792E+02 -.873185904E+02 -.873197095E+02 -.873208349E+02 -.873219639E+02 -.873230912E+02 -.873242051E+02 -.873252817E+02 -.873262743E+02 -.873270987E+02 -.873276162E+02 -.873276162E+02
 -.873275856E+02 -.873275856E+02 -.873271040E+02 -.873263169E+02 -.873253446E+02 -.873242608E+02 -.873231150E+02 -.873219415E+02 -.873207560E+02 -.873195625E+02 -.873183708E+02 -.873171993E+02 -.873160587E+02 -.873149452E+02 -.873138530E+02 -.873127831E+02 -.873117368E+02 -.873107070E+02 -.873096858E+02 -.873086739E+02 -.873076772E+02 -.873066982E+02 -.873057350E+02 -.873047886E+02 -.873038642E+02 -.873029664E+02 -.873020952E+02 -.873012501E+02 -.873004327E+02 -.872996460E+02 -.872988915E+02 -.872981687E+02 -.872974775E+02 -.872968194E+02 -.872961957E+02 -.872956070E+02 -.872950530E+02 -.872945344E+02 -.872940524E+02 -.872936085E+02 -.872932038E+02 -.872928386E+02 -.872925134E+02 -.872922288E+02 -.872919857E+02 -.872917847E+02 -.872916260E+02 -.872915095E+02 -.872914357E+02 -.872914047E+02 -.872914166E+02 -.872914713E+02 -.872915683E+02 -.872917072E+02 -.872918880E+02 -.872921103E+02 -.872923739E+02 -.872926782E+02 -.872930226E+02 -.872934066E+02 -.872938294E+02 -.872942904E+02 -.872947886E+02 -.872953232E+02 -.872958932E+02 -.872964978E+02 -.872971361E+02 -.872978070E+02 -.872985095E+02 -.872992424E+02 -.873000048E+02 -.873007955E+02 -.873016133E+02 -.873024571E+02 -.873033258E+02 -.873042182E+02 -.873051332E+02 -.873060697E+02 -.873070266E+02 -.873080027E+02 -.873089970E+02 -.873100083E+02 -.873110357E+02 -.873120781E+02 -.873131344E+02 -.873142036E+02 -.873152848E+02 -.873163770E+02 -.873174792E+02 -.873185904E+02 -.873197095E+02 -.873208349E+02 -.873219639E+02 -.873230912E+02 -.873242051E+02 -.873252817E+02 -.873262743E+02 -.873270987E+02 -.873276162E+02 -.873276162E+02
 -.873260150E+02 -.873260150E+02 -.873251447E+02 -.873237350E+02 -.873220052E+02 -.873200985E+02 -.873181081E+02 -.873160870E+02 -.873140629E+02 -.873120551E+02 -.873100798E+02 -.873081440E+02 -.873062444E+02 -.873043762E+02 -.873025378E+02 -.873007268E+02 -.872989375E+02 -.872971652E+02 -.872954101E+02 -.872936762E+02 -.872919671E+02 -.872902861E+02 -.872886376E+02 -.872870261E+02 -.872854550E+02 -.872839265E+02 -.872824427E+02 -.872810056E+02 -.872796172E+02 -.872782790E+02 -.872769924E+02 -.872757584E+02 -.872745785E+02 -.872734539E+02 -.872723865E+02 -.872713780E+02 -.872704298E+02 -.872695435E+02 -.872687208E+02 -.872679632E+02 -.872672718E+02 -.872666478E+02 -.872660923E+02 -.872656067E+02 -.872651920E+02 -.872648490E+02 -.872645782E+02 -.872643799E+02 -.872642545E+02 -.872642020E+02 -.872642222E+02 -.872643150E+02 -.872644801E+02 -.872647171E+02 -.872650258E+02 -.872654055E+02 -.872658555E+02 -.872663751E+02 -.872669634E+02 -.872676191E+02 -.872683412E+02 -.872691281E+02 -.872699787E+02 -.872708913E+02 -.872718645E+02 -.872728966E+02 -.872739861E+02 -.872751311E+02 -.872763299E+02 -.872775805E+02 -.872788813E+02 -.872802301E+02 -.872816250E+02 -.872830641E+02 -.872845456E+02 -.872860673E+02 -.872876275E+02 -.872892242E+02 -.872908555E+02 -.872925194E+02 -.872942142E+02 -.872959379E+02 -.872976887E+02 -.872994650E+02 -.873012648E+02 -.873030866E+02 -.873049286E+02 -.873067892E+02 -.873086667E+02 -.873105596E+02 -.873124658E+02 -.873143831E+02 -.873163070E+02 -.873182290E+02 -.873201305E+02 -.873219724E+02 -.873236772E+02 -.873251021E+02 -.873260048E+02 -.873260048E+02
 -.873240671E+02 -.873240671E+02 -.873227045E+02 -.873205294E+02 -.873179085E+02 -.873150653E+02 -.873121232E+02 -.873091511E+02 -.873061926E+02 -.873032704E+02 -.873003871E+02 -.872975397E+02 -.872947296E+02 -.872919567E+02 -.872892141E+02 -.872864951E+02 -.872838012E+02 -.872811382E+02 -.872785088E+02 -.872759136E+02 -.872733578E+02 -.872708498E+02 -.872683957E+02 -.872659984E+02 -.872636605E+02 -.872613864E+02 -.872591798E+02 -.872570421E+02 -.872549738E+02 -.872529768E+02 -.872510544E+02 -.872492095E+02 -.872474450E+02 -.872457632E+02 -.872441670E+02 -.872426590E+02 -.872412421E+02 -.872399182E+02 -.872386892E+02 -.872375572E+02 -.872365242E+02 -.872355925E+02 -.872347640E+02 -.872340398E+02 -.872334210E+02 -.872329090E+02 -.872325048E+02 -.872322090E+02 -.872320218E+02 -.872319431E+02 -.872319729E+02 -.872321113E+02 -.872323580E+02 -.872327124E+02 -.872331737E+02 -.872337412E+02 -.872344139E+02 -.872351907E+02 -.872360700E+02 -.872370501E+02 -.872381290E+02 -.872393048E+02 -.872405755E+02 -.872419387E+02 -.872433923E+02 -.872449336E+02 -.872465603E+02 -.872482697E+02 -.872500591E+02 -.872519257E+02 -.872538666E+02 -.872558790E+02 -.872579599E+02 -.872601065E+02 -.872623158E+02 -.872645851E+02 -.872669112E+02 -.872692915E+02 -.872717229E+02 -.872742027E+02 -.872767280E+02 -.872792961E+02 -.872819043E+02 -.872845500E+02 -.872872304E+02 -.872899432E+02 -.872926857E+02 -.872954557E+02 -.872982506E+02 -.873010680E+02 -.873039051E+02 -.873067583E+02 -.873096213E+02 -.873124814E+02 -.873153111E+02 -.873180524E+02 -.873205901E+02 -.873227122E+02 -.873240575E+02 -.873240575E+02
 -.873219510E+02 -.873219510E+02 -.873200820E+02 -.873171506E+02 -.873136581E+02 -.873098909E+02 -.873060077E+02 -.873020984E+02 -.872982058E+02 -.872943406E+02 -.872905042E+02 -.872867012E+02 -.872829340E+02 -.872791987E+02 -.872754924E+02 -.872718192E+02 -.872681861E+02 -.872645977E+02 -.872610574E+02 -.872575712E+02 -.872541472E+02 -.872507921E+02 -.872475104E+02 -.872443053E+02 -.872411798E+02 -.872381366E+02 -.872351782E+02 -.872323075E+02 -.872295277E+02 -.872268427E+02 -.872242572E+02 -.872217758E+02 -.872194025E+02 -.872171406E+02 -.872149937E+02 -.872129657E+02 -.872110604E+02 -.872092806E+02 -.872076288E+02 -.872061078E+02 -.872047205E+02 -.872034693E+02 -.872023560E+02 -.872013825E+02 -.872005506E+02 -.871998624E+02 -.871993189E+02 -.871989208E+02 -.871986686E+02 -.871985627E+02 -.871986030E+02 -.871987895E+02 -.871991216E+02 -.871995988E+02 -.872002202E+02 -.872009846E+02 -.872018907E+02 -.872029365E+02 -.872041200E+02 -.872054389E+02 -.872068906E+02 -.872084724E+02 -.872101814E+02 -.872120145E+02 -.872139688E+02 -.872160407E+02 -.872182270E+02 -.872205240E+02 -.872229279E+02 -.872254351E+02 -.872280416E+02 -.872307435E+02 -.872335370E+02 -.872364181E+02 -.872393829E+02 -.872424273E+02 -.872455475E+02 -.872487396E+02 -.872519997E+02 -.872553239E+02 -.872587084E+02 -.872621495E+02 -.872656438E+02 -.872691875E+02 -.872727772E+02 -.872764096E+02 -.872800812E+02 -.872837889E+02 -.872875294E+02 -.872912995E+02 -.872950955E+02 -.872989125E+02 -.873027422E+02 -.873065677E+02 -.873103521E+02 -.873140181E+02 -.873174117E+02 -.873202494E+02 -.873220485E+02 -.873220485E+02
 -.873197563E+02 -.873197563E+02 -.873174209E+02 -.873137677E+02 -.873094195E+02 -.873047395E+02 -.872999250E+02 -.872950667E+02 -.872901994E+02 -.872853415E+02 -.872805070E+02 -.872757025E+02 -.872709300E+02 -.872661943E+02 -.872615027E+02 -.872568601E+02 -.872522711E+02 -.872477430E+02 -.872432857E+02 -.872389064E+02 -.872346084E+02 -.872303948E+02 -.872262694E+02 -.872222357E+02 -.872182966E+02 -.872144559E+02 -.872107190E+02 -.872070918E+02 -.872035796E+02 -.872001875E+02 -.871969209E+02 -.871937849E+02 -.871907848E+02 -.871879262E+02 -.871852140E+02 -.871826524E+02 -.871802451E+02 -.871779958E+02 -.871759085E+02 -.871739865E+02 -.871722326E+02 -.871706497E+02 -.871692410E+02 -.871680097E+02 -.871669578E+02 -.871660872E+02 -.871653992E+02 -.871648954E+02 -.871645766E+02 -.871644432E+02 -.871644950E+02 -.871647319E+02 -.871651535E+02 -.871657590E+02 -.871665471E+02 -.871675162E+02 -.871686642E+02 -.871699887E+02 -.871714873E+02 -.871731568E+02 -.871749940E+02 -.871769953E+02 -.871791572E+02 -.871814757E+02 -.871839469E+02 -.871865664E+02 -.871893298E+02 -.871922324E+02 -.871952695E+02 -.871984362E+02 -.872017276E+02 -.872051387E+02 -.872086644E+02 -.872122997E+02 -.872160395E+02 -.872198788E+02 -.872238126E+02 -.872278358E+02 -.872319436E+02 -.872361311E+02 -.872403935E+02 -.872447261E+02 -.872491244E+02 -.872535840E+02 -.872581003E+02 -.872626693E+02 -.872672867E+02 -.872719484E+02 -.872766505E+02 -.872813888E+02 -.872861589E+02 -.872909547E+02 -.872957658E+02 -.873005709E+02 -.873053240E+02 -.873099278E+02 -.873141893E+02 -.873177526E+02 -.873200116E+02 -.873200116E+02
 -.873175800E+02 -.873175800E+02 -.873148050E+02 -.873104409E+02 -.873052346E+02 -.872996187E+02 -.872938164E+02 -.872879359E+02 -.872820356E+02 -.872761475E+02 -.872702837E+02 -.872644493E+02 -.872586537E+02 -.872529085E+02 -.872472222E+02 -.872416008E+02 -.872360521E+02 -.872305846E+02 -.872252038E+02 -.872199121E+02 -.872147126E+02 -.872096096E+02 -.872046085E+02 -.871997149E+02 -.871949344E+02 -.871902723E+02 -.871857347E+02 -.871813288E+02 -.871770619E+02 -.871729406E+02 -.871689712E+02 -.871651606E+02 -.871615158E+02 -.871580430E+02 -.871547466E+02 -.871516315E+02 -.871487030E+02 -.871459665E+02 -.871434262E+02 -.871410858E+02 -.871389495E+02 -.871370219E+02 -.871353068E+02 -.871338072E+02 -.871325259E+02 -.871314656E+02 -.871306283E+02 -.871300157E+02 -.871296285E+02 -.871294673E+02 -.871295321E+02 -.871298228E+02 -.871303386E+02 -.871310783E+02 -.871320404E+02 -.871332227E+02 -.871346228E+02 -.871362378E+02 -.871380643E+02 -.871400987E+02 -.871423370E+02 -.871447748E+02 -.871474078E+02 -.871502309E+02 -.871532390E+02 -.871564269E+02 -.871597888E+02 -.871633191E+02 -.871670119E+02 -.871708610E+02 -.871748603E+02 -.871790037E+02 -.871832849E+02 -.871876978E+02 -.871922360E+02 -.871968933E+02 -.872016635E+02 -.872065405E+02 -.872115184E+02 -.872165912E+02 -.872217531E+02 -.872269984E+02 -.872323215E+02 -.872377170E+02 -.872431798E+02 -.872487045E+02 -.872542863E+02 -.872599202E+02 -.872656015E+02 -.872713253E+02 -.872770863E+02 -.872828771E+02 -.872886854E+02 -.872944856E+02 -.873002222E+02 -.873057781E+02 -.873109204E+02 -.873152199E+02 -.873179456E+02 -.873179456E+02
 -.873154541E+02 -.873154541E+02 -.873122235E+02 -.873071191E+02 -.873010076E+02 -.872943916E+02 -.872875444E+02 -.872806094E+02 -.872736553E+02 -.872667100E+02 -.872597886E+02 -.872529072E+02 -.872460815E+02 -.872393223E+02 -.872326370E+02 -.872260322E+02 -.872195127E+02 -.872130820E+02 -.872067441E+02 -.872005052E+02 -.871943712E+02 -.871883479E+02 -.871824418E+02 -.871766597E+02 -.871710082E+02 -.871654948E+02 -.871601282E+02 -.871549171E+02 -.871498697E+02 -.871449938E+02 -.871402975E+02 -.871357886E+02 -.871314737E+02 -.871273591E+02 -.871234517E+02 -.871197586E+02 -.871162857E+02 -.871130384E+02 -.871100223E+02 -.871072434E+02 -.871047074E+02 -.871024188E+02 -.871003821E+02 -.870986015E+02 -.870970809E+02 -.870958232E+02 -.870948304E+02 -.870941042E+02 -.870936460E+02 -.870934564E+02 -.870935355E+02 -.870938830E+02 -.870944978E+02 -.870953787E+02 -.870965236E+02 -.870979302E+02 -.870995953E+02 -.871015155E+02 -.871036866E+02 -.871061042E+02 -.871087636E+02 -.871116595E+02 -.871147862E+02 -.871181376E+02 -.871217075E+02 -.871254893E+02 -.871294763E+02 -.871336614E+02 -.871380373E+02 -.871425967E+02 -.871473322E+02 -.871522365E+02 -.871573019E+02 -.871625208E+02 -.871678857E+02 -.871733892E+02 -.871790239E+02 -.871847824E+02 -.871906575E+02 -.871966423E+02 -.872027298E+02 -.872089132E+02 -.872151861E+02 -.872215419E+02 -.872279745E+02 -.872344779E+02 -.872410461E+02 -.872476737E+02 -.872543551E+02 -.872610846E+02 -.872678560E+02 -.872746609E+02 -.872814849E+02 -.872882980E+02 -.872950354E+02 -.873015598E+02 -.873075978E+02 -.873126458E+02 -.873158459E+02 -.873158459E+02
 -.873133331E+02 -.873133331E+02 -.873096179E+02 -.873037335E+02 -.872966694E+02 -.872890123E+02 -.872810871E+02 -.872730586E+02 -.872650072E+02 -.872569762E+02 -.872489930E+02 -.872410730E+02 -.872332224E+02 -.872254448E+02 -.872177460E+02 -.872101315E+02 -.872026058E+02 -.871951745E+02 -.871878451E+02 -.871806245E+02 -.871735200E+02 -.871665391E+02 -.871596903E+02 -.871529827E+02 -.871464265E+02 -.871400318E+02 -.871338071E+02 -.871277606E+02 -.871219014E+02 -.871162394E+02 -.871107834E+02 -.871055412E+02 -.871005208E+02 -.870957315E+02 -.870911819E+02 -.870868792E+02 -.870828306E+02 -.870790438E+02 -.870755267E+02 -.870722863E+02 -.870693286E+02 -.870666595E+02 -.870642849E+02 -.870622095E+02 -.870604371E+02 -.870589710E+02 -.870578140E+02 -.870569683E+02 -.870564353E+02 -.870562156E+02 -.870563098E+02 -.870567175E+02 -.870574377E+02 -.870584685E+02 -.870598078E+02 -.870614525E+02 -.870633990E+02 -.870656429E+02 -.870681794E+02 -.870710030E+02 -.870741080E+02 -.870774878E+02 -.870811355E+02 -.870850440E+02 -.870892057E+02 -.870936126E+02 -.870982565E+02 -.871031290E+02 -.871082215E+02 -.871135252E+02 -.871190314E+02 -.871247309E+02 -.871306148E+02 -.871366742E+02 -.871429001E+02 -.871492837E+02 -.871558163E+02 -.871624892E+02 -.871692940E+02 -.871762224E+02 -.871832665E+02 -.871904182E+02 -.871976699E+02 -.872050143E+02 -.872124443E+02 -.872199528E+02 -.872275334E+02 -.872351796E+02 -.872428850E+02 -.872506433E+02 -.872584476E+02 -.872662884E+02 -.872741490E+02 -.872819955E+02 -.872897533E+02 -.872972645E+02 -.873042150E+02 -.873100253E+02 -.873137084E+02 -.873137084E+02
 -.873111993E+02 -.873111993E+02 -.873069532E+02 -.873002237E+02 -.872921477E+02 -.872834062E+02 -.872743741E+02 -.872652434E+02 -.872561085E+02 -.872470146E+02 -.872379801E+02 -.872290091E+02 -.872201044E+02 -.872112728E+02 -.872025208E+02 -.871938545E+02 -.871852807E+02 -.871768074E+02 -.871684429E+02 -.871601974E+02 -.871520815E+02 -.871441053E+02 -.871362788E+02 -.871286131E+02 -.871211188E+02 -.871138051E+02 -.871066814E+02 -.870997581E+02 -.870930459E+02 -.870865551E+02 -.870802952E+02 -.870742766E+02 -.870685103E+02 -.870630067E+02 -.870577753E+02 -.870528255E+02 -.870481678E+02 -.870438113E+02 -.870397644E+02 -.870360350E+02 -.870326309E+02 -.870295594E+02 -.870268263E+02 -.870244367E+02 -.870223956E+02 -.870207072E+02 -.870193747E+02 -.870184008E+02 -.870177874E+02 -.870175360E+02 -.870176470E+02 -.870181198E+02 -.870189535E+02 -.870201459E+02 -.870216940E+02 -.870235941E+02 -.870258418E+02 -.870284319E+02 -.870313586E+02 -.870346153E+02 -.870381948E+02 -.870420896E+02 -.870462914E+02 -.870507917E+02 -.870555811E+02 -.870606503E+02 -.870659895E+02 -.870715889E+02 -.870774381E+02 -.870835268E+02 -.870898443E+02 -.870963801E+02 -.871031236E+02 -.871100644E+02 -.871171919E+02 -.871244956E+02 -.871319655E+02 -.871395914E+02 -.871473637E+02 -.871552727E+02 -.871633091E+02 -.871714639E+02 -.871797283E+02 -.871880940E+02 -.871965528E+02 -.872050970E+02 -.872137191E+02 -.872224119E+02 -.872311685E+02 -.872399818E+02 -.872488440E+02 -.872577447E+02 -.872666653E+02 -.872755675E+02 -.872843670E+02 -.872928853E+02 -.873007666E+02 -.873073543E+02 -.873115299E+02 -.873115299E+02
 -.873089271E+02 -.873089271E+02 -.873041140E+02 -.872965144E+02 -.872874280E+02 -.872776212E+02 -.872675078E+02 -.872572937E+02 -.872470753E+02 -.872368938E+02 -.872267637E+02 -.872166937E+02 -.872066914E+02 -.871967615E+02 -.871869095E+02 -.871771444E+02 -.871674762E+02 -.871579157E+02 -.871484755E+02 -.871391676E+02 -.871300028E+02 -.871209924E+02 -.871121480E+02 -.871034803E+02 -.870949996E+02 -.870867171E+02 -.870786448E+02 -.870707947E+02 -.870631779E+02 -.870558059E+02 -.870486921E+02 -.870418497E+02 -.870352909E+02 -.870290274E+02 -.870230715E+02 -.870174357E+02 -.870121311E+02 -.870071675E+02 -.870025551E+02 -.869983038E+02 -.869944220E+02 -.869909176E+02 -.869877979E+02 -.869850698E+02 -.869827391E+02 -.869808107E+02 -.869792891E+02 -.869781781E+02 -.869774800E+02 -.869771961E+02 -.869773268E+02 -.869778720E+02 -.869788297E+02 -.869801974E+02 -.869819712E+02 -.869841470E+02 -.869867195E+02 -.869896824E+02 -.869930286E+02 -.869967503E+02 -.870008394E+02 -.870052865E+02 -.870100818E+02 -.870152149E+02 -.870206751E+02 -.870264513E+02 -.870325320E+02 -.870389051E+02 -.870455586E+02 -.870524801E+02 -.870596574E+02 -.870670780E+02 -.870747295E+02 -.870825994E+02 -.870906755E+02 -.870989460E+02 -.871073990E+02 -.871160229E+02 -.871248063E+02 -.871337382E+02 -.871428082E+02 -.871520060E+02 -.871613216E+02 -.871707456E+02 -.871802689E+02 -.871898828E+02 -.871995791E+02 -.872093499E+02 -.872191875E+02 -.872290843E+02 -.872390318E+02 -.872490186E+02 -.872590244E+02 -.872690063E+02 -.872788706E+02 -.872884176E+02 -.872972490E+02 -.873046300E+02 -.873093081E+02 -.873093081E+02
 -.873065169E+02 -.873065169E+02 -.873011536E+02 -.872927154E+02 -.872826428E+02 -.872717751E+02 -.872605647E+02 -.872492384E+02 -.872378978E+02 -.872265828E+02 -.872153128E+02 -.872040983E+02 -.871929450E+02 -.871818612E+02 -.871708581E+02 -.871599477E+02 -.871491430E+02 -.871384573E+02 -.871279022E+02 -.871174892E+02 -.871072308E+02 -.870971394E+02 -.870872261E+02 -.870775018E+02 -.870679787E+02 -.870586705E+02 -.870495909E+02 -.870407532E+02 -.870321715E+02 -.870238616E+02 -.870158392E+02 -.870081187E+02 -.870007140E+02 -.869936402E+02 -.869869116E+02 -.869805410E+02 -.869745408E+02 -.869689237E+02 -.869637017E+02 -.869588853E+02 -.869544851E+02 -.869505113E+02 -.869469731E+02 -.869438785E+02 -.869412347E+02 -.869390483E+02 -.869373245E+02 -.869360671E+02 -.869352789E+02 -.869349617E+02 -.869351160E+02 -.869357407E+02 -.869368337E+02 -.869383920E+02 -.869404116E+02 -.869428871E+02 -.869458120E+02 -.869491790E+02 -.869529799E+02 -.869572056E+02 -.869618459E+02 -.869668896E+02 -.869723253E+02 -.869781409E+02 -.869843236E+02 -.869908599E+02 -.869977360E+02 -.870049381E+02 -.870124518E+02 -.870202629E+02 -.870283566E+02 -.870367184E+02 -.870453338E+02 -.870541886E+02 -.870632687E+02 -.870725600E+02 -.870820489E+02 -.870917221E+02 -.871015667E+02 -.871115704E+02 -.871217209E+02 -.871320067E+02 -.871424167E+02 -.871529404E+02 -.871635678E+02 -.871742892E+02 -.871850957E+02 -.871959786E+02 -.872069296E+02 -.872179408E+02 -.872290030E+02 -.872401038E+02 -.872512212E+02 -.872623081E+02 -.872732609E+02 -.872838588E+02 -.872936605E+02 -.873018513E+02 -.873070420E+02 -.873070420E+02
 -.873040394E+02 -.873040394E+02 -.872981553E+02 -.872888917E+02 -.872778244E+02 -.872658741E+02 -.872535385E+02 -.872410590E+02 -.872285424E+02 -.872160386E+02 -.872035709E+02 -.871911525E+02 -.871787973E+02 -.871665178E+02 -.871543260E+02 -.871422354E+02 -.871302590E+02 -.871184078E+02 -.871066930E+02 -.870951271E+02 -.870837223E+02 -.870724903E+02 -.870614436E+02 -.870505963E+02 -.870399636E+02 -.870295617E+02 -.870194063E+02 -.870095146E+02 -.869999052E+02 -.869905957E+02 -.869816023E+02 -.869729418E+02 -.869646315E+02 -.869566874E+02 -.869491241E+02 -.869419571E+02 -.869352023E+02 -.869288744E+02 -.869229873E+02 -.869175552E+02 -.869125914E+02 -.869081076E+02 -.869041146E+02 -.869006223E+02 -.868976398E+02 -.868951739E+02 -.868932304E+02 -.868918142E+02 -.868909290E+02 -.868905764E+02 -.868907564E+02 -.868914684E+02 -.868927101E+02 -.868944781E+02 -.868967669E+02 -.868995704E+02 -.869028812E+02 -.869066907E+02 -.869109890E+02 -.869157648E+02 -.869210059E+02 -.869266996E+02 -.869328322E+02 -.869393889E+02 -.869463543E+02 -.869537128E+02 -.869614483E+02 -.869695445E+02 -.869779843E+02 -.869867508E+02 -.869958271E+02 -.870051962E+02 -.870148414E+02 -.870247460E+02 -.870348934E+02 -.870452676E+02 -.870558531E+02 -.870666347E+02 -.870775976E+02 -.870887277E+02 -.871000115E+02 -.871114359E+02 -.871229887E+02 -.871346581E+02 -.871464331E+02 -.871583033E+02 -.871702588E+02 -.871822906E+02 -.871943899E+02 -.872065480E+02 -.872187556E+02 -.872309993E+02 -.872432556E+02 -.872554732E+02 -.872675389E+02 -.872792102E+02 -.872900022E+02 -.872990189E+02 -.873047325E+02 -.873047325E+02
 -.873015693E+02 -.873015693E+02 -.872951594E+02 -.872850528E+02 -.872729629E+02 -.872598928E+02 -.872463777E+02 -.872326829E+02 -.872189364E+02 -.872051952E+02 -.871914878E+02 -.871778343E+02 -.871642481E+02 -.871507422E+02 -.871373292E+02 -.871240206E+02 -.871108258E+02 -.870977562E+02 -.870848238E+02 -.870720403E+02 -.870594185E+02 -.870469729E+02 -.870347197E+02 -.870226770E+02 -.870108631E+02 -.869992961E+02 -.869879957E+02 -.869769831E+02 -.869662774E+02 -.869558962E+02 -.869458585E+02 -.869361839E+02 -.869268904E+02 -.869179961E+02 -.869095205E+02 -.869014831E+02 -.868939023E+02 -.868867962E+02 -.868801830E+02 -.868740793E+02 -.868684997E+02 -.868634584E+02 -.868589685E+02 -.868550416E+02 -.868516870E+02 -.868489137E+02 -.868467291E+02 -.868451390E+02 -.868441468E+02 -.868437547E+02 -.868439639E+02 -.868447734E+02 -.868461803E+02 -.868481801E+02 -.868507670E+02 -.868539339E+02 -.868576716E+02 -.868619694E+02 -.868668153E+02 -.868721961E+02 -.868780976E+02 -.868845042E+02 -.868913994E+02 -.868987657E+02 -.869065855E+02 -.869148403E+02 -.869235108E+02 -.869325773E+02 -.869420203E+02 -.869518200E+02 -.869619565E+02 -.869724099E+02 -.869831606E+02 -.869941893E+02 -.870054773E+02 -.870170060E+02 -.870287574E+02 -.870407143E+02 -.870528600E+02 -.870651785E+02 -.870776547E+02 -.870902741E+02 -.871030229E+02 -.871158884E+02 -.871288586E+02 -.871419221E+02 -.871550687E+02 -.871682884E+02 -.871815722E+02 -.871949112E+02 -.872082956E+02 -.872217117E+02 -.872351342E+02 -.872485081E+02 -.872617102E+02 -.872744765E+02 -.872862779E+02 -.872961361E+02 -.873023821E+02 -.873023821E+02
 -.872990987E+02 -.872990987E+02 -.872921441E+02 -.872811626E+02 -.872680106E+02 -.872537703E+02 -.872390274E+02 -.872240805E+02 -.872090692E+02 -.871940603E+02 -.871790885E+02 -.871641712E+02 -.871493237E+02 -.871345568E+02 -.871198797E+02 -.871053005E+02 -.870908297E+02 -.870764784E+02 -.870622586E+02 -.870481845E+02 -.870342716E+02 -.870205383E+02 -.870070058E+02 -.869936944E+02 -.869806241E+02 -.869678172E+02 -.869552954E+02 -.869430788E+02 -.869311870E+02 -.869196419E+02 -.869084655E+02 -.868976793E+02 -.868873061E+02 -.868773702E+02 -.868678954E+02 -.868589039E+02 -.868504184E+02 -.868424612E+02 -.868350521E+02 -.868282095E+02 -.868219519E+02 -.868162960E+02 -.868112565E+02 -.868068468E+02 -.868030795E+02 -.867999655E+02 -.867975131E+02 -.867957289E+02 -.867946181E+02 -.867941840E+02 -.867944273E+02 -.867953466E+02 -.867969387E+02 -.867991985E+02 -.868021190E+02 -.868056908E+02 -.868099029E+02 -.868147426E+02 -.868201960E+02 -.868262472E+02 -.868328791E+02 -.868400730E+02 -.868478095E+02 -.868560683E+02 -.868648278E+02 -.868740658E+02 -.868837597E+02 -.868938866E+02 -.869044235E+02 -.869153470E+02 -.869266337E+02 -.869382604E+02 -.869502046E+02 -.869624440E+02 -.869749567E+02 -.869877214E+02 -.870007176E+02 -.870139258E+02 -.870273271E+02 -.870409034E+02 -.870546379E+02 -.870685144E+02 -.870825179E+02 -.870966346E+02 -.871108513E+02 -.871251560E+02 -.871395376E+02 -.871539860E+02 -.871684919E+02 -.871830463E+02 -.871976391E+02 -.872122564E+02 -.872268715E+02 -.872414257E+02 -.872557864E+02 -.872696675E+02 -.872824957E+02 -.872932092E+02 -.872999961E+02 -.872999961E+02
 -.872966198E+02 -.872966198E+02 -.872890928E+02 -.872771984E+02 -.872629352E+02 -.872474810E+02 -.872314802E+02 -.872152556E+02 -.871989631E+02 -.871826736E+02 -.871664181E+02 -.871502155E+02 -.871340746E+02 -.871180038E+02 -.871020087E+02 -.870860984E+02 -.870702827E+02 -.870545748E+02 -.870389903E+02 -.870235471E+02 -.870082662E+02 -.869931704E+02 -.869782810E+02 -.869636190E+02 -.869492077E+02 -.869350691E+02 -.869212241E+02 -.869076951E+02 -.868945077E+02 -.868816876E+02 -.868692608E+02 -.868572555E+02 -.868457005E+02 -.868346235E+02 -.868240514E+02 -.868140116E+02 -.868045303E+02 -.867956314E+02 -.867873386E+02 -.867796751E+02 -.867726622E+02 -.867663190E+02 -.867606641E+02 -.867557147E+02 -.867514859E+02 -.867479901E+02 -.867452382E+02 -.867432388E+02 -.867419980E+02 -.867415188E+02 -.867418021E+02 -.867428464E+02 -.867446477E+02 -.867472000E+02 -.867504943E+02 -.867545197E+02 -.867592633E+02 -.867647103E+02 -.867708434E+02 -.867776434E+02 -.867850898E+02 -.867931605E+02 -.868018324E+02 -.868110808E+02 -.868208801E+02 -.868312041E+02 -.868420263E+02 -.868533196E+02 -.868650564E+02 -.868772093E+02 -.868897511E+02 -.869026551E+02 -.869158947E+02 -.869294439E+02 -.869432777E+02 -.869573717E+02 -.869717028E+02 -.869862483E+02 -.870009870E+02 -.870158987E+02 -.870309646E+02 -.870461669E+02 -.870614893E+02 -.870769165E+02 -.870924344E+02 -.871080306E+02 -.871236934E+02 -.871394124E+02 -.871551782E+02 -.871709819E+02 -.871868137E+02 -.872026595E+02 -.872184917E+02 -.872342479E+02 -.872497861E+02 -.872647988E+02 -.872786680E+02 -.872902480E+02 -.872975826E+02 -.872975826E+02
 -.872940899E+02 -.872940899E+02 -.872859637E+02 -.872731181E+02 -.872577212E+02 -.872410496E+02 -.872237916E+02 -.872062948E+02 -.871887193E+02 -.871711346E+02 -.871535730E+02 -.871360449E+02 -.871185595E+02 -.871011201E+02 -.870837363E+02 -.870664181E+02 -.870491808E+02 -.870320415E+02 -.870150198E+02 -.869981380E+02 -.869814185E+02 -.869648814E+02 -.869485469E+02 -.869324380E+02 -.869165768E+02 -.869009866E+02 -.868856939E+02 -.868707286E+02 -.868561210E+02 -.868419024E+02 -.868281057E+02 -.868147638E+02 -.868019085E+02 -.867895716E+02 -.867777856E+02 -.867665814E+02 -.867559884E+02 -.867460363E+02 -.867367539E+02 -.867281681E+02 -.867203044E+02 -.867131878E+02 -.867068413E+02 -.867012853E+02 -.866965376E+02 -.866926140E+02 -.866895273E+02 -.866872871E+02 -.866859002E+02 -.866853706E+02 -.866856997E+02 -.866868858E+02 -.866889245E+02 -.866918080E+02 -.866955260E+02 -.867000654E+02 -.867054106E+02 -.867115431E+02 -.867184418E+02 -.867260841E+02 -.867344457E+02 -.867434998E+02 -.867532183E+02 -.867635719E+02 -.867745303E+02 -.867860625E+02 -.867981367E+02 -.868107203E+02 -.868237813E+02 -.868372877E+02 -.868512075E+02 -.868655092E+02 -.868801618E+02 -.868951357E+02 -.869104018E+02 -.869259321E+02 -.869416998E+02 -.869576795E+02 -.869738474E+02 -.869901810E+02 -.870066591E+02 -.870232624E+02 -.870399728E+02 -.870567741E+02 -.870736515E+02 -.870905917E+02 -.871075828E+02 -.871246144E+02 -.871416773E+02 -.871587630E+02 -.871758620E+02 -.871929606E+02 -.872100305E+02 -.872270062E+02 -.872437367E+02 -.872598932E+02 -.872748131E+02 -.872872668E+02 -.872951533E+02 -.872951533E+02
 -.872915014E+02 -.872915014E+02 -.872827763E+02 -.872689914E+02 -.872524751E+02 -.872345900E+02 -.872160751E+02 -.871972945E+02 -.871784141E+02 -.871595047E+02 -.871405898E+02 -.871216838E+02 -.871027895E+02 -.870839191E+02 -.870650832E+02 -.870462988E+02 -.870275828E+02 -.870089546E+02 -.869904346E+02 -.869720422E+02 -.869537947E+02 -.869357109E+02 -.869178136E+02 -.869001271E+02 -.868826790E+02 -.868655004E+02 -.868486259E+02 -.868320900E+02 -.868159278E+02 -.868001763E+02 -.867848725E+02 -.867700529E+02 -.867557544E+02 -.867420151E+02 -.867288713E+02 -.867163589E+02 -.867045150E+02 -.866933755E+02 -.866829747E+02 -.866733462E+02 -.866645226E+02 -.866565334E+02 -.866494056E+02 -.866431633E+02 -.866378283E+02 -.866334189E+02 -.866299506E+02 -.866274354E+02 -.866258822E+02 -.866252961E+02 -.866256791E+02 -.866270292E+02 -.866293402E+02 -.866326030E+02 -.866368053E+02 -.866419310E+02 -.866479607E+02 -.866548719E+02 -.866626401E+02 -.866712378E+02 -.866806349E+02 -.866907993E+02 -.867016974E+02 -.867132945E+02 -.867255541E+02 -.867384387E+02 -.867519106E+02 -.867659318E+02 -.867804643E+02 -.867954698E+02 -.868109107E+02 -.868267504E+02 -.868429531E+02 -.868594840E+02 -.868763094E+02 -.868933974E+02 -.869107175E+02 -.869282410E+02 -.869459410E+02 -.869637921E+02 -.869817712E+02 -.869998570E+02 -.870180302E+02 -.870362733E+02 -.870545706E+02 -.870729086E+02 -.870912754E+02 -.871096608E+02 -.871280560E+02 -.871464532E+02 -.871648440E+02 -.871832152E+02 -.872015382E+02 -.872197451E+02 -.872376763E+02 -.872549822E+02 -.872709562E+02 -.872842853E+02 -.872927243E+02 -.872927243E+02
 -.872889026E+02 -.872889026E+02 -.872795826E+02 -.872648644E+02 -.872472359E+02 -.872281500E+02 -.872083818E+02 -.871883103E+02 -.871681055E+02 -.871478339E+02 -.871275265E+02 -.871071910E+02 -.870868440E+02 -.870664957E+02 -.870461650E+02 -.870258673E+02 -.870056193E+02 -.869854360E+02 -.869653319E+02 -.869453207E+02 -.869254214E+02 -.869056590E+02 -.868860612E+02 -.868666595E+02 -.868474882E+02 -.868285848E+02 -.868099864E+02 -.867917317E+02 -.867738614E+02 -.867564169E+02 -.867394391E+02 -.867229704E+02 -.867070549E+02 -.866917359E+02 -.866770577E+02 -.866630665E+02 -.866498071E+02 -.866373226E+02 -.866256554E+02 -.866148457E+02 -.866049310E+02 -.865959466E+02 -.865879250E+02 -.865808961E+02 -.865748868E+02 -.865699200E+02 -.865660147E+02 -.865631856E+02 -.865614437E+02 -.865607954E+02 -.865612424E+02 -.865627817E+02 -.865654069E+02 -.865691069E+02 -.865738663E+02 -.865796649E+02 -.865864795E+02 -.865942835E+02 -.866030464E+02 -.866127345E+02 -.866233115E+02 -.866347394E+02 -.866469777E+02 -.866599837E+02 -.866737136E+02 -.866881231E+02 -.867031673E+02 -.867188004E+02 -.867349769E+02 -.867516520E+02 -.867687819E+02 -.867863235E+02 -.868042345E+02 -.868224746E+02 -.868410054E+02 -.868597900E+02 -.868787938E+02 -.868979840E+02 -.869173304E+02 -.869368051E+02 -.869563825E+02 -.869760393E+02 -.869957548E+02 -.870155105E+02 -.870352904E+02 -.870550806E+02 -.870748694E+02 -.870946473E+02 -.871144064E+02 -.871341401E+02 -.871538413E+02 -.871734981E+02 -.871930823E+02 -.872125238E+02 -.872316553E+02 -.872501074E+02 -.872671305E+02 -.872813296E+02 -.872903171E+02 -.872903171E+02
 -.872863188E+02 -.872863188E+02 -.872764341E+02 -.872608278E+02 -.872421248E+02 -.872218502E+02 -.872008193E+02 -.871794317E+02 -.871578641E+02 -.871361944E+02 -.871144501E+02 -.870926574E+02 -.870708281E+02 -.870489816E+02 -.870271260E+02 -.870052704E+02 -.869834210E+02 -.869615879E+02 -.869397841E+02 -.869180300E+02 -.868963532E+02 -.868747831E+02 -.868533528E+02 -.868320976E+02 -.868110578E+02 -.867902723E+02 -.867697829E+02 -.867496334E+02 -.867298678E+02 -.867105318E+02 -.866916741E+02 -.866733472E+02 -.866556033E+02 -.866384971E+02 -.866220844E+02 -.866064183E+02 -.865915514E+02 -.865775353E+02 -.865644200E+02 -.865522539E+02 -.865410833E+02 -.865309518E+02 -.865219002E+02 -.865139652E+02 -.865071793E+02 -.865015701E+02 -.864971609E+02 -.864939701E+02 -.864920111E+02 -.864912912E+02 -.864918127E+02 -.864935730E+02 -.864965637E+02 -.865007706E+02 -.865061746E+02 -.865127519E+02 -.865204744E+02 -.865293090E+02 -.865392181E+02 -.865501614E+02 -.865620951E+02 -.865749723E+02 -.865887432E+02 -.866033566E+02 -.866187604E+02 -.866349010E+02 -.866517237E+02 -.866691744E+02 -.866871995E+02 -.867057459E+02 -.867247612E+02 -.867441948E+02 -.867639977E+02 -.867841235E+02 -.868045271E+02 -.868251664E+02 -.868460019E+02 -.868669969E+02 -.868881175E+02 -.869093326E+02 -.869306141E+02 -.869519369E+02 -.869732790E+02 -.869946211E+02 -.870159468E+02 -.870372424E+02 -.870584970E+02 -.870797020E+02 -.871008510E+02 -.871219392E+02 -.871429614E+02 -.871639075E+02 -.871847506E+02 -.872054194E+02 -.872257396E+02 -.872453231E+02 -.872633791E+02 -.872784332E+02 -.872879591E+02 -.872879591E+02
 -.872838896E+02 -.872838896E+02 -.872734510E+02 -.872569574E+02 -.872371681E+02 -.872156897E+02 -.871933816E+02 -.871706619E+02 -.871477251E+02 -.871246530E+02 -.871014929E+02 -.870782592E+02 -.870549646E+02 -.870316030E+02 -.870081747E+02 -.869846800E+02 -.869611289E+02 -.869375348E+02 -.869139188E+02 -.868903075E+02 -.868667300E+02 -.868432201E+02 -.868198140E+02 -.867965532E+02 -.867734758E+02 -.867506241E+02 -.867280425E+02 -.867057790E+02 -.866838861E+02 -.866624212E+02 -.866414467E+02 -.866210233E+02 -.866012150E+02 -.865820857E+02 -.865636980E+02 -.865461157E+02 -.865294023E+02 -.865136210E+02 -.864988339E+02 -.864851006E+02 -.864724776E+02 -.864610186E+02 -.864507728E+02 -.864417851E+02 -.864340952E+02 -.864277376E+02 -.864227413E+02 -.864191291E+02 -.864169165E+02 -.864161133E+02 -.864167229E+02 -.864187416E+02 -.864221589E+02 -.864269578E+02 -.864331155E+02 -.864406027E+02 -.864493839E+02 -.864594180E+02 -.864706599E+02 -.864830598E+02 -.864965635E+02 -.865111133E+02 -.865266496E+02 -.865431106E+02 -.865604323E+02 -.865785496E+02 -.865973976E+02 -.866169118E+02 -.866370276E+02 -.866576816E+02 -.866788125E+02 -.867003609E+02 -.867222696E+02 -.867444840E+02 -.867669524E+02 -.867896268E+02 -.868124623E+02 -.868354170E+02 -.868584532E+02 -.868815367E+02 -.869046370E+02 -.869277271E+02 -.869507838E+02 -.869737872E+02 -.869967212E+02 -.870195727E+02 -.870423319E+02 -.870649920E+02 -.870875486E+02 -.871099994E+02 -.871323421E+02 -.871545691E+02 -.871766556E+02 -.871985299E+02 -.872200124E+02 -.872406976E+02 -.872597564E+02 -.872756386E+02 -.872856851E+02 -.872856851E+02
 -.872815643E+02 -.872815643E+02 -.872705847E+02 -.872532276E+02 -.872323794E+02 -.872097221E+02 -.871861579E+02 -.871621420E+02 -.871378830E+02 -.871134744E+02 -.870889387E+02 -.870642799E+02 -.870394832E+02 -.870145461E+02 -.869894664E+02 -.869642531E+02 -.869389152E+02 -.869134710E+02 -.868879451E+02 -.868623664E+02 -.868367683E+02 -.868111837E+02 -.867856494E+02 -.867601993E+02 -.867348757E+02 -.867097258E+02 -.866848052E+02 -.866601745E+02 -.866358986E+02 -.866120463E+02 -.865886849E+02 -.865658866E+02 -.865437250E+02 -.865222753E+02 -.865016152E+02 -.864818226E+02 -.864629757E+02 -.864451515E+02 -.864284248E+02 -.864128683E+02 -.863985521E+02 -.863855414E+02 -.863738973E+02 -.863636748E+02 -.863549233E+02 -.863476858E+02 -.863419979E+02 -.863378874E+02 -.863353752E+02 -.863344741E+02 -.863351882E+02 -.863375127E+02 -.863414349E+02 -.863469339E+02 -.863539808E+02 -.863625385E+02 -.863725630E+02 -.863840046E+02 -.863968071E+02 -.864109083E+02 -.864262418E+02 -.864427376E+02 -.864603227E+02 -.864789204E+02 -.864984532E+02 -.865188435E+02 -.865400127E+02 -.865618824E+02 -.865843757E+02 -.866074178E+02 -.866309360E+02 -.866548598E+02 -.866791223E+02 -.867036604E+02 -.867284146E+02 -.867533295E+02 -.867783538E+02 -.868034411E+02 -.868285494E+02 -.868536410E+02 -.868786830E+02 -.869036467E+02 -.869285082E+02 -.869532477E+02 -.869778494E+02 -.870023018E+02 -.870265969E+02 -.870507304E+02 -.870747009E+02 -.870985094E+02 -.871221573E+02 -.871456407E+02 -.871689379E+02 -.871919782E+02 -.872145778E+02 -.872363167E+02 -.872563304E+02 -.872729987E+02 -.872835385E+02 -.872835385E+02
 -.872794108E+02 -.872794108E+02 -.872679198E+02 -.872497211E+02 -.872278383E+02 -.872040468E+02 -.871793111E+02 -.871540999E+02 -.871286139E+02 -.871029150E+02 -.870770159E+02 -.870509071E+02 -.870245832E+02 -.869980356E+02 -.869712657E+02 -.869442773E+02 -.869170876E+02 -.868897206E+02 -.868622015E+02 -.868345542E+02 -.868068016E+02 -.867789729E+02 -.867511005E+02 -.867232306E+02 -.866954158E+02 -.866677169E+02 -.866401974E+02 -.866129249E+02 -.865859728E+02 -.865594151E+02 -.865333350E+02 -.865078177E+02 -.864829523E+02 -.864588307E+02 -.864355456E+02 -.864131919E+02 -.863918641E+02 -.863716561E+02 -.863526600E+02 -.863349657E+02 -.863186582E+02 -.863038185E+02 -.862905214E+02 -.862788361E+02 -.862688248E+02 -.862605419E+02 -.862540317E+02 -.862493312E+02 -.862464660E+02 -.862454514E+02 -.862462922E+02 -.862489825E+02 -.862535064E+02 -.862598378E+02 -.862679397E+02 -.862777663E+02 -.862892637E+02 -.863023691E+02 -.863170117E+02 -.863331152E+02 -.863505980E+02 -.863693733E+02 -.863893504E+02 -.864104367E+02 -.864325381E+02 -.864555591E+02 -.864794042E+02 -.865039797E+02 -.865291937E+02 -.865549563E+02 -.865811808E+02 -.866077848E+02 -.866346903E+02 -.866618235E+02 -.866891156E+02 -.867165035E+02 -.867439296E+02 -.867713417E+02 -.867986933E+02 -.868259435E+02 -.868530573E+02 -.868800049E+02 -.869067619E+02 -.869333092E+02 -.869596325E+02 -.869857224E+02 -.870115737E+02 -.870371856E+02 -.870625608E+02 -.870877048E+02 -.871126236E+02 -.871373184E+02 -.871617718E+02 -.871859156E+02 -.872095642E+02 -.872322854E+02 -.872531845E+02 -.872705785E+02 -.872815723E+02 -.872815723E+02
 -.872774100E+02 -.872774100E+02 -.872654244E+02 -.872464512E+02 -.872236651E+02 -.871989117E+02 -.871731573E+02 -.871468568E+02 -.871201973E+02 -.870932422E+02 -.870659992E+02 -.870384561E+02 -.870105972E+02 -.869824206E+02 -.869539316E+02 -.869251455E+02 -.868960761E+02 -.868667321E+02 -.868371211E+02 -.868072566E+02 -.867771659E+02 -.867468836E+02 -.867164577E+02 -.866859393E+02 -.866553874E+02 -.866248636E+02 -.865944382E+02 -.865641899E+02 -.865342012E+02 -.865045647E+02 -.864753761E+02 -.864467373E+02 -.864187544E+02 -.863915374E+02 -.863652005E+02 -.863398579E+02 -.863156251E+02 -.862926159E+02 -.862709437E+02 -.862507178E+02 -.862320454E+02 -.862150273E+02 -.861997594E+02 -.861863292E+02 -.861748150E+02 -.861652838E+02 -.861577937E+02 -.861523887E+02 -.861491017E+02 -.861479518E+02 -.861489450E+02 -.861520747E+02 -.861573205E+02 -.861646482E+02 -.861740123E+02 -.861853558E+02 -.861986098E+02 -.862136952E+02 -.862305249E+02 -.862490041E+02 -.862690301E+02 -.862904951E+02 -.863132881E+02 -.863372947E+02 -.863623985E+02 -.863884830E+02 -.864154330E+02 -.864431349E+02 -.864714774E+02 -.865003535E+02 -.865296609E+02 -.865593023E+02 -.865891857E+02 -.866192258E+02 -.866493442E+02 -.866794687E+02 -.867095343E+02 -.867394831E+02 -.867692646E+02 -.867988347E+02 -.868281565E+02 -.868571997E+02 -.868859405E+02 -.869143613E+02 -.869424504E+02 -.869702014E+02 -.869976135E+02 -.870246907E+02 -.870514408E+02 -.870778752E+02 -.871040064E+02 -.871298417E+02 -.871553697E+02 -.871805268E+02 -.872051274E+02 -.872287315E+02 -.872504196E+02 -.872684565E+02 -.872798508E+02 -.872798508E+02
 -.872756426E+02 -.872756426E+02 -.872632851E+02 -.872437300E+02 -.872202245E+02 -.871946378E+02 -.871679547E+02 -.871406434E+02 -.871128873E+02 -.870847366E+02 -.870561874E+02 -.870272346E+02 -.869978798E+02 -.869681254E+02 -.869379680E+02 -.869073970E+02 -.868764011E+02 -.868449776E+02 -.868131372E+02 -.867809049E+02 -.867483109E+02 -.867153939E+02 -.866821980E+02 -.866487773E+02 -.866151926E+02 -.865815163E+02 -.865478295E+02 -.865142188E+02 -.864807833E+02 -.864476281E+02 -.864148688E+02 -.863826266E+02 -.863510293E+02 -.863202093E+02 -.862903012E+02 -.862614438E+02 -.862337770E+02 -.862074433E+02 -.861825835E+02 -.861593372E+02 -.861378375E+02 -.861182131E+02 -.861005832E+02 -.860850577E+02 -.860717339E+02 -.860606997E+02 -.860520255E+02 -.860457697E+02 -.860419723E+02 -.860406583E+02 -.860418360E+02 -.860454960E+02 -.860516118E+02 -.860601418E+02 -.860710288E+02 -.860841992E+02 -.860995665E+02 -.861170317E+02 -.861364847E+02 -.861578048E+02 -.861808638E+02 -.862055280E+02 -.862316586E+02 -.862591131E+02 -.862877488E+02 -.863174233E+02 -.863479956E+02 -.863793274E+02 -.864112857E+02 -.864437426E+02 -.864765761E+02 -.865096715E+02 -.865429220E+02 -.865762289E+02 -.866095019E+02 -.866426596E+02 -.866756295E+02 -.867083479E+02 -.867407599E+02 -.867728191E+02 -.868044878E+02 -.868357361E+02 -.868665421E+02 -.868968908E+02 -.869267746E+02 -.869561922E+02 -.869851483E+02 -.870136531E+02 -.870417217E+02 -.870693730E+02 -.870966273E+02 -.871235002E+02 -.871499879E+02 -.871760334E+02 -.872014546E+02 -.872258078E+02 -.872481569E+02 -.872667268E+02 -.872784508E+02 -.872784508E+02
 -.872743652E+02 -.872743652E+02 -.872617291E+02 -.872417103E+02 -.872176144E+02 -.871913465E+02 -.871638954E+02 -.871357053E+02 -.871069525E+02 -.870776963E+02 -.870479620E+02 -.870177483E+02 -.869870369E+02 -.869557933E+02 -.869239863E+02 -.868915943E+02 -.868586087E+02 -.868250316E+02 -.867908738E+02 -.867561518E+02 -.867208920E+02 -.866851315E+02 -.866489178E+02 -.866123063E+02 -.865753638E+02 -.865381681E+02 -.865008082E+02 -.864633885E+02 -.864260235E+02 -.863888387E+02 -.863519666E+02 -.863155486E+02 -.862797344E+02 -.862446816E+02 -.862105564E+02 -.861775299E+02 -.861457788E+02 -.861154796E+02 -.860868091E+02 -.860599394E+02 -.860350396E+02 -.860122699E+02 -.859917821E+02 -.859737142E+02 -.859581935E+02 -.859453274E+02 -.859352099E+02 -.859279122E+02 -.859234883E+02 -.859219707E+02 -.859233699E+02 -.859276745E+02 -.859348524E+02 -.859448500E+02 -.859575923E+02 -.859729863E+02 -.859909211E+02 -.860112703E+02 -.860338928E+02 -.860586364E+02 -.860853401E+02 -.861138348E+02 -.861439464E+02 -.861754988E+02 -.862083154E+02 -.862422203E+02 -.862770411E+02 -.863126109E+02 -.863487688E+02 -.863853612E+02 -.864222437E+02 -.864592816E+02 -.864963502E+02 -.865333356E+02 -.865701353E+02 -.866066578E+02 -.866428230E+02 -.866785617E+02 -.867138160E+02 -.867485381E+02 -.867826908E+02 -.868162461E+02 -.868491855E+02 -.868814992E+02 -.869131852E+02 -.869442491E+02 -.869747033E+02 -.870045666E+02 -.870338632E+02 -.870626216E+02 -.870908717E+02 -.871186395E+02 -.871459312E+02 -.871726990E+02 -.871987676E+02 -.872236954E+02 -.872465391E+02 -.872655002E+02 -.872774628E+02 -.872774628E+02
 -.872736399E+02 -.872736399E+02 -.872608372E+02 -.872405502E+02 -.872160841E+02 -.871893243E+02 -.871612487E+02 -.871323307E+02 -.871027765E+02 -.870726583E+02 -.870419679E+02 -.870106638E+02 -.869786924E+02 -.869460128E+02 -.869125918E+02 -.868784038E+02 -.868434304E+02 -.868076636E+02 -.867711071E+02 -.867337737E+02 -.866956867E+02 -.866568766E+02 -.866173850E+02 -.865772685E+02 -.865366018E+02 -.864954739E+02 -.864539883E+02 -.864122604E+02 -.863704164E+02 -.863285952E+02 -.862869508E+02 -.862456519E+02 -.862048808E+02 -.861648319E+02 -.861257084E+02 -.860877229E+02 -.860510910E+02 -.860160336E+02 -.859827698E+02 -.859515186E+02 -.859224913E+02 -.858958923E+02 -.858719120E+02 -.858507305E+02 -.858325067E+02 -.858173850E+02 -.858054826E+02 -.857968977E+02 -.857916995E+02 -.857899305E+02 -.857916045E+02 -.857967074E+02 -.858051969E+02 -.858170017E+02 -.858320261E+02 -.858501487E+02 -.858712271E+02 -.858950974E+02 -.859215800E+02 -.859504810E+02 -.859815952E+02 -.860147087E+02 -.860496037E+02 -.860860596E+02 -.861238561E+02 -.861627763E+02 -.862026093E+02 -.862431511E+02 -.862842070E+02 -.863255941E+02 -.863671409E+02 -.864086892E+02 -.864500948E+02 -.864912274E+02 -.865319713E+02 -.865722251E+02 -.866119015E+02 -.866509273E+02 -.866892425E+02 -.867268000E+02 -.867635648E+02 -.867995136E+02 -.868346339E+02 -.868689230E+02 -.869023875E+02 -.869350425E+02 -.869669109E+02 -.869980226E+02 -.870284131E+02 -.870581230E+02 -.870871949E+02 -.871156670E+02 -.871435581E+02 -.871708323E+02 -.871973256E+02 -.872226056E+02 -.872457330E+02 -.872649061E+02 -.872769925E+02 -.872769925E+02
 -.872736701E+02 -.872736701E+02 -.872608311E+02 -.872404345E+02 -.872157569E+02 -.871886983E+02 -.871602748E+02 -.871309657E+02 -.871009452E+02 -.870702345E+02 -.870387948E+02 -.870065682E+02 -.869734981E+02 -.869395269E+02 -.869046047E+02 -.868686940E+02 -.868317707E+02 -.867938192E+02 -.867548269E+02 -.867147901E+02 -.866737168E+02 -.866316347E+02 -.865885895E+02 -.865446461E+02 -.864998805E+02 -.864543821E+02 -.864082568E+02 -.863616267E+02 -.863146355E+02 -.862674471E+02 -.862202450E+02 -.861732314E+02 -.861266249E+02 -.860806602E+02 -.860355870E+02 -.859916646E+02 -.859491627E+02 -.859083537E+02 -.858695136E+02 -.858329158E+02 -.857988301E+02 -.857675155E+02 -.857392230E+02 -.857141822E+02 -.856926072E+02 -.856746810E+02 -.856605639E+02 -.856503800E+02 -.856442214E+02 -.856421423E+02 -.856441613E+02 -.856502593E+02 -.856603787E+02 -.856744281E+02 -.856922807E+02 -.857137802E+02 -.857387389E+02 -.857669468E+02 -.857981716E+02 -.858321635E+02 -.858686592E+02 -.859073875E+02 -.859480715E+02 -.859904332E+02 -.860341977E+02 -.860790964E+02 -.861248691E+02 -.861712675E+02 -.862180574E+02 -.862650196E+02 -.863119517E+02 -.863586696E+02 -.864050069E+02 -.864508161E+02 -.864959684E+02 -.865403530E+02 -.865838772E+02 -.866264654E+02 -.866680585E+02 -.867086126E+02 -.867480985E+02 -.867865008E+02 -.868238161E+02 -.868600526E+02 -.868952290E+02 -.869293735E+02 -.869625224E+02 -.869947197E+02 -.870260159E+02 -.870564665E+02 -.870861289E+02 -.871150567E+02 -.871432839E+02 -.871707905E+02 -.871974284E+02 -.872227819E+02 -.872459304E+02 -.872650929E+02 -.872771609E+02 -.872771609E+02
 -.872744184E+02 -.872744184E+02 -.872616664E+02 -.872413748E+02 -.872168175E+02 -.871898858E+02 -.871615516E+02 -.871322347E+02 -.871020730E+02 -.870710686E+02 -.870391653E+02 -.870062827E+02 -.869723412E+02 -.869372737E+02 -.869010251E+02 -.868635447E+02 -.868247816E+02 -.867846880E+02 -.867432329E+02 -.867004049E+02 -.866562132E+02 -.866106805E+02 -.865638434E+02 -.865157505E+02 -.864664690E+02 -.864160891E+02 -.863647235E+02 -.863125110E+02 -.862596137E+02 -.862062205E+02 -.861525453E+02 -.860988271E+02 -.860453287E+02 -.859923338E+02 -.859401438E+02 -.858890762E+02 -.858394607E+02 -.857916388E+02 -.857459583E+02 -.857027706E+02 -.856624226E+02 -.856252562E+02 -.855915942E+02 -.855617433E+02 -.855359778E+02 -.855145446E+02 -.854976489E+02 -.854854576E+02 -.854780890E+02 -.854756170E+02 -.854780657E+02 -.854854086E+02 -.854975725E+02 -.855144350E+02 -.855358314E+02 -.855615521E+02 -.855913537E+02 -.856249588E+02 -.856620638E+02 -.857023436E+02 -.857454592E+02 -.857910612E+02 -.858387969E+02 -.858883153E+02 -.859392717E+02 -.859913316E+02 -.860441751E+02 -.860974997E+02 -.861510226E+02 -.862044830E+02 -.862576433E+02 -.863102898E+02 -.863622334E+02 -.864133093E+02 -.864633765E+02 -.865123174E+02 -.865600368E+02 -.866064604E+02 -.866515335E+02 -.866952205E+02 -.867375026E+02 -.867783762E+02 -.868178523E+02 -.868559548E+02 -.868927187E+02 -.869281891E+02 -.869624204E+02 -.869954749E+02 -.870274212E+02 -.870583328E+02 -.870882858E+02 -.871173519E+02 -.871455837E+02 -.871729805E+02 -.871994157E+02 -.872245000E+02 -.872473478E+02 -.872662282E+02 -.872781046E+02 -.872781046E+02
 -.872760065E+02 -.872760065E+02 -.872635612E+02 -.872437690E+02 -.872198057E+02 -.871934626E+02 -.871656398E+02 -.871367263E+02 -.871068267E+02 -.870759089E+02 -.870438871E+02 -.870106755E+02 -.869761910E+02 -.869403474E+02 -.869030509E+02 -.868642101E+02 -.868237472E+02 -.867816066E+02 -.867377500E+02 -.866921499E+02 -.866447881E+02 -.865956613E+02 -.865447843E+02 -.864921938E+02 -.864379523E+02 -.863821473E+02 -.863248962E+02 -.862663474E+02 -.862066839E+02 -.861461214E+02 -.860849070E+02 -.860233180E+02 -.859616605E+02 -.859002697E+02 -.858395085E+02 -.857797665E+02 -.857214573E+02 -.856650141E+02 -.856108838E+02 -.855595192E+02 -.855113740E+02 -.854668902E+02 -.854264948E+02 -.853905854E+02 -.853595288E+02 -.853336478E+02 -.853132196E+02 -.852984645E+02 -.852895465E+02 -.852865653E+02 -.852895538E+02 -.852984797E+02 -.853132424E+02 -.853336801E+02 -.853595669E+02 -.853906263E+02 -.854265306E+02 -.854669132E+02 -.855113727E+02 -.855594843E+02 -.856108055E+02 -.856648852E+02 -.857212711E+02 -.857795169E+02 -.858391881E+02 -.858998679E+02 -.859611622E+02 -.860227022E+02 -.860841484E+02 -.861451919E+02 -.862055558E+02 -.862649959E+02 -.863233002E+02 -.863802883E+02 -.864358107E+02 -.864897471E+02 -.865420046E+02 -.865925158E+02 -.866412379E+02 -.866881487E+02 -.867332461E+02 -.867765458E+02 -.868180794E+02 -.868578918E+02 -.868960403E+02 -.869325932E+02 -.869676275E+02 -.870012279E+02 -.870334858E+02 -.870644969E+02 -.870943589E+02 -.871231653E+02 -.871509906E+02 -.871778574E+02 -.872036671E+02 -.872280670E+02 -.872502263E+02 -.872684980E+02 -.872799751E+02 -.872799751E+02
 -.872786469E+02 -.872786469E+02 -.872668257E+02 -.872479807E+02 -.872250945E+02 -.871998451E+02 -.871730607E+02 -.871450589E+02 -.871158982E+02 -.870855321E+02 -.870538805E+02 -.870208342E+02 -.869862631E+02 -.869500306E+02 -.869120145E+02 -.868721107E+02 -.868302282E+02 -.867862836E+02 -.867401994E+02 -.866919104E+02 -.866413674E+02 -.865885398E+02 -.865334167E+02 -.864760136E+02 -.864163770E+02 -.863545893E+02 -.862907706E+02 -.862250788E+02 -.861577081E+02 -.860888900E+02 -.860188949E+02 -.859480348E+02 -.858766653E+02 -.858051861E+02 -.857340414E+02 -.856637157E+02 -.855947316E+02 -.855276403E+02 -.854630146E+02 -.854014397E+02 -.853435024E+02 -.852897816E+02 -.852408375E+02 -.851972015E+02 -.851593649E+02 -.851277678E+02 -.851027860E+02 -.850847251E+02 -.850738082E+02 -.850701709E+02 -.850738592E+02 -.850848256E+02 -.851029347E+02 -.851279611E+02 -.851596023E+02 -.851974803E+02 -.852411561E+02 -.852901354E+02 -.853438850E+02 -.854018407E+02 -.854634210E+02 -.855280376E+02 -.855951069E+02 -.856640580E+02 -.857343422E+02 -.858054398E+02 -.858768646E+02 -.859481699E+02 -.860189498E+02 -.860888419E+02 -.861575279E+02 -.862247329E+02 -.862902249E+02 -.863538131E+02 -.864153455E+02 -.864747065E+02 -.865318139E+02 -.865866174E+02 -.866390931E+02 -.866892428E+02 -.867370907E+02 -.867826799E+02 -.868260701E+02 -.868673362E+02 -.869065652E+02 -.869438541E+02 -.869793089E+02 -.870130428E+02 -.870451740E+02 -.870758249E+02 -.871051189E+02 -.871331744E+02 -.871600913E+02 -.871859202E+02 -.872105967E+02 -.872338172E+02 -.872548273E+02 -.872721041E+02 -.872829363E+02 -.872829363E+02
 -.872826792E+02 -.872826792E+02 -.872717705E+02 -.872543434E+02 -.872331125E+02 -.872095639E+02 -.871843983E+02 -.871578836E+02 -.871300748E+02 -.871009082E+02 -.870702484E+02 -.870379290E+02 -.870037861E+02 -.869676707E+02 -.869294410E+02 -.868889563E+02 -.868460809E+02 -.868006862E+02 -.867526543E+02 -.867018757E+02 -.866482560E+02 -.865917201E+02 -.865322246E+02 -.864697617E+02 -.864043593E+02 -.863360829E+02 -.862650344E+02 -.861913568E+02 -.861152369E+02 -.860369109E+02 -.859566698E+02 -.858748652E+02 -.857919121E+02 -.857082916E+02 -.856245470E+02 -.855412808E+02 -.854591447E+02 -.853788334E+02 -.853010751E+02 -.852266244E+02 -.851562485E+02 -.850907176E+02 -.850307853E+02 -.849771754E+02 -.849305588E+02 -.848915391E+02 -.848606346E+02 -.848382645E+02 -.848247366E+02 -.848202390E+02 -.848248347E+02 -.848384603E+02 -.848609253E+02 -.848919215E+02 -.849310282E+02 -.849777277E+02 -.850314158E+02 -.850914228E+02 -.851570263E+02 -.852274713E+02 -.853019856E+02 -.853797972E+02 -.854601472E+02 -.855423036E+02 -.856255721E+02 -.857093030E+02 -.857929005E+02 -.858758247E+02 -.859575958E+02 -.860377943E+02 -.861160611E+02 -.861920956E+02 -.862656533E+02 -.863365423E+02 -.864046194E+02 -.864697863E+02 -.865319857E+02 -.865911953E+02 -.866474254E+02 -.867007144E+02 -.867511240E+02 -.867987363E+02 -.868436512E+02 -.868859823E+02 -.869258548E+02 -.869634033E+02 -.869987695E+02 -.870321006E+02 -.870635477E+02 -.870932642E+02 -.871214028E+02 -.871481104E+02 -.871735160E+02 -.871977021E+02 -.872206456E+02 -.872421050E+02 -.872614274E+02 -.872772591E+02 -.872871612E+02 -.872871612E+02
 -.872883036E+02 -.872883036E+02 -.872786496E+02 -.872631815E+02 -.872442111E+02 -.872230009E+02 -.872001612E+02 -.871759131E+02 -.871502395E+02 -.871230063E+02 -.870940362E+02 -.870631470E+02 -.870301538E+02 -.869948681E+02 -.869571013E+02 -.869166694E+02 -.868733891E+02 -.868270751E+02 -.867775441E+02 -.867246285E+02 -.866681836E+02 -.866080953E+02 -.865442794E+02 -.864766818E+02 -.864052820E+02 -.863300952E+02 -.862511791E+02 -.861686379E+02 -.860826334E+02 -.859933968E+02 -.859012386E+02 -.858065550E+02 -.857098289E+02 -.856116266E+02 -.855125955E+02 -.854134605E+02 -.853150228E+02 -.852181554E+02 -.851237976E+02 -.850329383E+02 -.849466030E+02 -.848658266E+02 -.847916352E+02 -.847250153E+02 -.846668924E+02 -.846181023E+02 -.845793707E+02 -.845512868E+02 -.845342866E+02 -.845286383E+02 -.845344322E+02 -.845515773E+02 -.845798054E+02 -.846186797E+02 -.846676094E+02 -.847258677E+02 -.847926173E+02 -.848669316E+02 -.849478234E+02 -.850342690E+02 -.851252344E+02 -.852196964E+02 -.853166636E+02 -.854151939E+02 -.855144064E+02 -.856134940E+02 -.857117284E+02 -.858084659E+02 -.859031473E+02 -.859952984E+02 -.860845265E+02 -.861705167E+02 -.862530267E+02 -.863318807E+02 -.864069630E+02 -.864782127E+02 -.865456147E+02 -.866091963E+02 -.866690197E+02 -.867251764E+02 -.867777827E+02 -.868269752E+02 -.868729061E+02 -.869157402E+02 -.869556518E+02 -.869928216E+02 -.870274350E+02 -.870596802E+02 -.870897465E+02 -.871178224E+02 -.871440938E+02 -.871687396E+02 -.871919202E+02 -.872137544E+02 -.872342675E+02 -.872532936E+02 -.872703090E+02 -.872841797E+02 -.872928253E+02 -.872928253E+02
 -.872956208E+02 -.872956208E+02 -.872876131E+02 -.872746837E+02 -.872586948E+02 -.872406682E+02 -.872210514E+02 -.871999374E+02 -.871772425E+02 -.871528003E+02 -.871264099E+02 -.870978511E+02 -.870668998E+02 -.870333286E+02 -.869969025E+02 -.869573729E+02 -.869144809E+02 -.868679713E+02 -.868176032E+02 -.867631546E+02 -.867044212E+02 -.866412214E+02 -.865733965E+02 -.865008138E+02 -.864233679E+02 -.863409871E+02 -.862536474E+02 -.861613912E+02 -.860643447E+02 -.859627287E+02 -.858568623E+02 -.857471627E+02 -.856341497E+02 -.855184517E+02 -.854008155E+02 -.852821115E+02 -.851633351E+02 -.850456003E+02 -.849301243E+02 -.848182108E+02 -.847112236E+02 -.846105630E+02 -.845176303E+02 -.844337954E+02 -.843603551E+02 -.842984969E+02 -.842492547E+02 -.842134761E+02 -.841917901E+02 -.841845835E+02 -.841919870E+02 -.842138686E+02 -.842498417E+02 -.842992763E+02 -.843613251E+02 -.844349531E+02 -.845189738E+02 -.846120882E+02 -.847129252E+02 -.848200807E+02 -.849321543E+02 -.850477813E+02 -.851656611E+02 -.852845785E+02 -.854034214E+02 -.855211909E+02 -.856370090E+02 -.857501198E+02 -.858598891E+02 -.859657987E+02 -.860674409E+02 -.861645096E+02 -.862567911E+02 -.863441541E+02 -.864265408E+02 -.865039547E+02 -.865764541E+02 -.866441413E+02 -.867071551E+02 -.867656643E+02 -.868198601E+02 -.868699514E+02 -.869161596E+02 -.869587147E+02 -.869978515E+02 -.870338073E+02 -.870668195E+02 -.870971238E+02 -.871249523E+02 -.871505337E+02 -.871740898E+02 -.871958330E+02 -.872159583E+02 -.872346234E+02 -.872519085E+02 -.872677382E+02 -.872817471E+02 -.872930758E+02 -.873000986E+02 -.873000986E+02
 -.873048702E+02 -.873048702E+02 -.872988948E+02 -.872891792E+02 -.872770352E+02 -.872631180E+02 -.872476600E+02 -.872306492E+02 -.872119395E+02 -.871913231E+02 -.871685653E+02 -.871434189E+02 -.871156172E+02 -.870848712E+02 -.870508723E+02 -.870132997E+02 -.869718330E+02 -.869261557E+02 -.868759587E+02 -.868209409E+02 -.867608151E+02 -.866953021E+02 -.866241280E+02 -.865470280E+02 -.864637616E+02 -.863741377E+02 -.862780368E+02 -.861754257E+02 -.860663624E+02 -.859509998E+02 -.858295938E+02 -.857025217E+02 -.855703031E+02 -.854336212E+02 -.852933349E+02 -.851504860E+02 -.850062980E+02 -.848621702E+02 -.847196657E+02 -.845804946E+02 -.844464860E+02 -.843195531E+02 -.842016444E+02 -.840946910E+02 -.840005461E+02 -.839209207E+02 -.838573213E+02 -.838109911E+02 -.837828587E+02 -.837734989E+02 -.837831052E+02 -.838114849E+02 -.838580630E+02 -.839219110E+02 -.840017839E+02 -.840961747E+02 -.842033702E+02 -.843215172E+02 -.844486842E+02 -.845829217E+02 -.847223162E+02 -.848650366E+02 -.850093715E+02 -.851537569E+02 -.852967955E+02 -.854372675E+02 -.855741336E+02 -.857065328E+02 -.858337741E+02 -.859553264E+02 -.860708037E+02 -.861799509E+02 -.862826274E+02 -.863787927E+02 -.864684888E+02 -.865518290E+02 -.866289825E+02 -.867001637E+02 -.867656214E+02 -.868256300E+02 -.868804818E+02 -.869304799E+02 -.869759335E+02 -.870171529E+02 -.870544469E+02 -.870881190E+02 -.871184669E+02 -.871457790E+02 -.871703362E+02 -.871924082E+02 -.872122552E+02 -.872301245E+02 -.872462453E+02 -.872608167E+02 -.872739799E+02 -.872857634E+02 -.872959908E+02 -.873041373E+02 -.873091344E+02 -.873091344E+02
 -.873162088E+02 -.873162088E+02 -.873127465E+02 -.873070041E+02 -.872995988E+02 -.872907708E+02 -.872805154E+02 -.872686923E+02 -.872551013E+02 -.872395023E+02 -.872216254E+02 -.872011704E+02 -.871778115E+02 -.871511973E+02 -.871209561E+02 -.870867066E+02 -.870480621E+02 -.870046352E+02 -.869560372E+02 -.869018718E+02 -.868417240E+02 -.867751573E+02 -.867017272E+02 -.866210042E+02 -.865326018E+02 -.864361937E+02 -.863315203E+02 -.862183897E+02 -.860966871E+02 -.859663983E+02 -.858276424E+02 -.856807061E+02 -.855260725E+02 -.853644424E+02 -.851967530E+02 -.850241940E+02 -.848482222E+02 -.846705664E+02 -.844932259E+02 -.843184498E+02 -.841487072E+02 -.839866329E+02 -.838349672E+02 -.836964723E+02 -.835738426E+02 -.834696009E+02 -.833859955E+02 -.833248990E+02 -.832877194E+02 -.832753302E+02 -.832880276E+02 -.833255140E+02 -.833869145E+02 -.834708208E+02 -.835753620E+02 -.836982902E+02 -.838370832E+02 -.839890465E+02 -.841514163E+02 -.843214513E+02 -.844965145E+02 -.846741376E+02 -.848520698E+02 -.850283115E+02 -.852011312E+02 -.853690718E+02 -.855309450E+02 -.856858175E+02 -.858329925E+02 -.859719860E+02 -.861025023E+02 -.862244078E+02 -.863377069E+02 -.864425162E+02 -.865390449E+02 -.866275733E+02 -.867084361E+02 -.867820069E+02 -.868486859E+02 -.869088887E+02 -.869630377E+02 -.870115555E+02 -.870548586E+02 -.870933543E+02 -.871274367E+02 -.871574856E+02 -.871838639E+02 -.872069190E+02 -.872269800E+02 -.872443608E+02 -.872593582E+02 -.872722526E+02 -.872833070E+02 -.872927617E+02 -.873008218E+02 -.873076339E+02 -.873132418E+02 -.873175158E+02 -.873200541E+02 -.873200541E+02
 -.873296188E+02 -.873296188E+02 -.873291797E+02 -.873282112E+02 -.873265134E+02 -.873238337E+02 -.873199142E+02 -.873145059E+02 -.873073306E+02 -.872980990E+02 -.872864962E+02 -.872721795E+02 -.872547662E+02 -.872338468E+02 -.872090005E+02 -.871797950E+02 -.871457851E+02 -.871065058E+02 -.870614561E+02 -.870100895E+02 -.869518135E+02 -.868860072E+02 -.868120474E+02 -.867293345E+02 -.866373001E+02 -.865354005E+02 -.864231159E+02 -.862999708E+02 -.861655727E+02 -.860196544E+02 -.858621129E+02 -.856930427E+02 -.855127718E+02 -.853219007E+02 -.851213475E+02 -.849123904E+02 -.846967017E+02 -.844763726E+02 -.842539208E+02 -.840322844E+02 -.838147884E+02 -.836050894E+02 -.834070850E+02 -.832247971E+02 -.830622219E+02 -.829231663E+02 -.828110689E+02 -.827288264E+02 -.826786366E+02 -.826618723E+02 -.826790014E+02 -.827295561E+02 -.828121632E+02 -.829246238E+02 -.830640398E+02 -.832269718E+02 -.834096138E+02 -.836079702E+02 -.838180218E+02 -.840358713E+02 -.842578618E+02 -.844806651E+02 -.847013416E+02 -.849173713E+02 -.851266636E+02 -.853275457E+02 -.855187390E+02 -.856993244E+02 -.858687021E+02 -.860265487E+02 -.861727741E+02 -.863074810E+02 -.864309251E+02 -.865434819E+02 -.866456161E+02 -.867378552E+02 -.868207675E+02 -.868949451E+02 -.869609876E+02 -.870194920E+02 -.870710436E+02 -.871162085E+02 -.871555306E+02 -.871895272E+02 -.872186884E+02 -.872434745E+02 -.872643191E+02 -.872816263E+02 -.872957751E+02 -.873071183E+02 -.873159863E+02 -.873226886E+02 -.873275171E+02 -.873307497E+02 -.873326587E+02 -.873335193E+02 -.873336247E+02 -.873333033E+02 -.873329307E+02 -.873329307E+02
 -.873451457E+02 -.873451457E+02 -.873482634E+02 -.873528917E+02 -.873578864E+02 -.873624735E+02 -.873661249E+02 -.873684189E+02 -.873690242E+02 -.873676029E+02 -.873638019E+02 -.873572226E+02 -.873474499E+02 -.873340554E+02 -.873165852E+02 -.872945609E+02 -.872674668E+02 -.872347274E+02 -.871956945E+02 -.871496466E+02 -.870958101E+02 -.870333895E+02 -.869615855E+02 -.868795798E+02 -.867865140E+02 -.866814945E+02 -.865636268E+02 -.864320591E+02 -.862860178E+02 -.861248421E+02 -.859480238E+02 -.857552613E+02 -.855465232E+02 -.853221207E+02 -.850827797E+02 -.848297148E+02 -.845647012E+02 -.842901412E+02 -.840091142E+02 -.837253994E+02 -.834434595E+02 -.831683804E+02 -.829057562E+02 -.826615193E+02 -.824417153E+02 -.822522298E+02 -.820984822E+02 -.819851094E+02 -.819156714E+02 -.818924110E+02 -.819160933E+02 -.819859533E+02 -.820997485E+02 -.822539197E+02 -.824438289E+02 -.826640562E+02 -.829087140E+02 -.831717544E+02 -.834472445E+02 -.837295919E+02 -.840137145E+02 -.842951530E+02 -.845701294E+02 -.848355620E+02 -.850890438E+02 -.853287955E+02 -.855536016E+02 -.857627377E+02 -.859558945E+02 -.861331035E+02 -.862946675E+02 -.864410981E+02 -.865730598E+02 -.866913245E+02 -.867967310E+02 -.868901540E+02 -.869724787E+02 -.870445814E+02 -.871073146E+02 -.871614972E+02 -.872079067E+02 -.872472755E+02 -.872802878E+02 -.873075803E+02 -.873297412E+02 -.873473141E+02 -.873607969E+02 -.873706486E+02 -.873772887E+02 -.873811030E+02 -.873824463E+02 -.873816486E+02 -.873790216E+02 -.873748764E+02 -.873695492E+02 -.873634526E+02 -.873571575E+02 -.873515083E+02 -.873477684E+02 -.873477684E+02
 -.873628873E+02 -.873628873E+02 -.873700180E+02 -.873809966E+02 -.873936598E+02 -.874066360E+02 -.874190537E+02 -.874303775E+02 -.874401691E+02 -.874480568E+02 -.874536430E+02 -.874565356E+02 -.874563216E+02 -.874525572E+02 -.874447733E+02 -.874324472E+02 -.874149735E+02 -.873916471E+02 -.873616670E+02 -.873241641E+02 -.872782290E+02 -.872229083E+02 -.871571594E+02 -.870798307E+02 -.869896754E+02 -.868853878E+02 -.867656260E+02 -.866290316E+02 -.864742596E+02 -.863000240E+02 -.861051580E+02 -.858886867E+02 -.856499117E+02 -.853885129E+02 -.851046707E+02 -.847992025E+02 -.844737086E+02 -.841307076E+02 -.837737603E+02 -.834075567E+02 -.830379640E+02 -.826720007E+02 -.823177258E+02 -.819840123E+02 -.816802068E+02 -.814156702E+02 -.811992299E+02 -.810385881E+02 -.809397471E+02 -.809065250E+02 -.809402325E+02 -.810395575E+02 -.812006815E+02 -.814176015E+02 -.816826165E+02 -.819868999E+02 -.823210929E+02 -.826758496E+02 -.830422951E+02 -.834123684E+02 -.837790477E+02 -.841364668E+02 -.844799384E+02 -.848059091E+02 -.851118638E+02 -.853962015E+02 -.856580979E+02 -.858973654E+02 -.861143210E+02 -.863096661E+02 -.864843812E+02 -.866396368E+02 -.867767206E+02 -.868969784E+02 -.870017691E+02 -.870924298E+02 -.871702519E+02 -.872364632E+02 -.872922175E+02 -.873385884E+02 -.873765666E+02 -.874070610E+02 -.874309005E+02 -.874488374E+02 -.874615531E+02 -.874696617E+02 -.874737172E+02 -.874742170E+02 -.874716094E+02 -.874662973E+02 -.874586468E+02 -.874489930E+02 -.874376569E+02 -.874249700E+02 -.874113285E+02 -.873972868E+02 -.873837152E+02 -.873720295E+02 -.873644826E+02 -.873644826E+02
 -.873824600E+02 -.873824600E+02 -.873940615E+02 -.874121550E+02 -.874334285E+02 -.874558454E+02 -.874782297E+02 -.874998322E+02 -.875201808E+02 -.875388495E+02 -.875554755E+02 -.875696845E+02 -.875810873E+02 -.875892673E+02 -.875937401E+02 -.875939249E+02 -.875891258E+02 -.875785384E+02 -.875612815E+02 -.875364138E+02 -.875029030E+02 -.874595636E+02 -.874050510E+02 -.873378632E+02 -.872563619E+02 -.871587644E+02 -.870431529E+02 -.869074939E+02 -.867496661E+02 -.865675008E+02 -.863588387E+02 -.861216120E+02 -.858539615E+02 -.855543906E+02 -.852219504E+02 -.848564523E+02 -.844587067E+02 -.840307851E+02 -.835762924E+02 -.831006257E+02 -.826111800E+02 -.821174578E+02 -.816310242E+02 -.811652647E+02 -.807348970E+02 -.803552239E+02 -.800411475E+02 -.798060201E+02 -.796604648E+02 -.796113360E+02 -.796610044E+02 -.798071003E+02 -.800427694E+02 -.803573885E+02 -.807376042E+02 -.811685134E+02 -.816348124E+02 -.821217844E+02 -.826160461E+02 -.831060339E+02 -.835822465E+02 -.840372860E+02 -.844657525E+02 -.848640399E+02 -.852300806E+02 -.855630721E+02 -.858632099E+02 -.861314429E+02 -.863692596E+02 -.865785093E+02 -.867612553E+02 -.869196619E+02 -.870559069E+02 -.871721194E+02 -.872703352E+02 -.873524689E+02 -.874202970E+02 -.874754502E+02 -.875194124E+02 -.875535242E+02 -.875789894E+02 -.875968839E+02 -.876081647E+02 -.876136808E+02 -.876141831E+02 -.876103339E+02 -.876027170E+02 -.875918463E+02 -.875781738E+02 -.875620990E+02 -.875439762E+02 -.875241280E+02 -.875028651E+02 -.874805261E+02 -.874575565E+02 -.874346523E+02 -.874130006E+02 -.873946329E+02 -.873828804E+02 -.873828804E+02
 -.874036442E+02 -.874036442E+02 -.874201063E+02 -.874459434E+02 -.874766141E+02 -.875094056E+02 -.875427444E+02 -.875757665E+02 -.876078906E+02 -.876387481E+02 -.876680109E+02 -.876953723E+02 -.877204982E+02 -.877429975E+02 -.877623773E+02 -.877780259E+02 -.877892162E+02 -.877951479E+02 -.877949467E+02 -.877876149E+02 -.877719625E+02 -.877466107E+02 -.877099583E+02 -.876601986E+02 -.875952788E+02 -.875129012E+02 -.874105039E+02 -.872852511E+02 -.871340365E+02 -.869534993E+02 -.867400754E+02 -.864900836E+02 -.861998606E+02 -.858659354E+02 -.854852599E+02 -.850555151E+02 -.845754987E+02 -.840455983E+02 -.834683283E+02 -.828489066E+02 -.821958131E+02 -.815212565E+02 -.808414377E+02 -.801764783E+02 -.795498692E+02 -.789873262E+02 -.785150164E+02 -.781572563E+02 -.779339476E+02 -.778581875E+02 -.779345503E+02 -.781584612E+02 -.785168221E+02 -.789897318E+02 -.795528744E+02 -.801800829E+02 -.808456413E+02 -.815260578E+02 -.822012106E+02 -.828548997E+02 -.834749193E+02 -.840527930E+02 -.845833045E+02 -.850639376E+02 -.854943023E+02 -.858755999E+02 -.862101543E+02 -.865010221E+02 -.867516819E+02 -.869657952E+02 -.871470314E+02 -.872989457E+02 -.874248968E+02 -.875280001E+02 -.876111019E+02 -.876767729E+02 -.877273130E+02 -.877647638E+02 -.877909257E+02 -.878073788E+02 -.878155027E+02 -.878164978E+02 -.878114050E+02 -.878011248E+02 -.877864332E+02 -.877679993E+02 -.877463970E+02 -.877221197E+02 -.876955905E+02 -.876671729E+02 -.876371829E+02 -.876059043E+02 -.875736151E+02 -.875406421E+02 -.875074661E+02 -.874749189E+02 -.874445130E+02 -.874189280E+02 -.874026421E+02 -.874026421E+02
 -.874258945E+02 -.874258945E+02 -.874475064E+02 -.874815585E+02 -.875222324E+02 -.875660760E+02 -.876111756E+02 -.876564699E+02 -.877014177E+02 -.877456787E+02 -.877890202E+02 -.878312143E+02 -.878720140E+02 -.879110605E+02 -.879478941E+02 -.879819434E+02 -.880125828E+02 -.880391074E+02 -.880606850E+02 -.880762821E+02 -.880846690E+02 -.880843491E+02 -.880735956E+02 -.880503645E+02 -.880122880E+02 -.879566026E+02 -.878801095E+02 -.877791225E+02 -.876494147E+02 -.874862054E+02 -.872841612E+02 -.870374459E+02 -.867397876E+02 -.863846308E+02 -.859653873E+02 -.854758219E+02 -.849105979E+02 -.842660060E+02 -.835408960E+02 -.827378002E+02 -.818642153E+02 -.809339286E+02 -.799682013E+02 -.789964925E+02 -.780563347E+02 -.771919217E+02 -.764510814E+02 -.758805936E+02 -.755203261E+02 -.753972717E+02 -.755209988E+02 -.758819347E+02 -.764530840E+02 -.771945770E+02 -.780596353E+02 -.790004340E+02 -.799727833E+02 -.809391550E+02 -.818700912E+02 -.827443309E+02 -.835480842E+02 -.842738558E+02 -.849191162E+02 -.854850196E+02 -.859752756E+02 -.863952193E+02 -.867510836E+02 -.870494582E+02 -.872969065E+02 -.874997098E+02 -.876637119E+02 -.877942348E+02 -.878960477E+02 -.879733704E+02 -.880298989E+02 -.880688441E+02 -.880929768E+02 -.881046748E+02 -.881059688E+02 -.880985866E+02 -.880839924E+02 -.880634232E+02 -.880379214E+02 -.880083619E+02 -.879754779E+02 -.879398811E+02 -.879020811E+02 -.878625003E+02 -.878214887E+02 -.877793356E+02 -.877362842E+02 -.876925491E+02 -.876483502E+02 -.876039792E+02 -.875599350E+02 -.875171746E+02 -.874775348E+02 -.874443595E+02 -.874233150E+02 -.874233150E+02
 -.874486332E+02 -.874486332E+02 -.874755213E+02 -.875180172E+02 -.875689912E+02 -.876242568E+02 -.876815350E+02 -.877396776E+02 -.877981468E+02 -.878567008E+02 -.879152056E+02 -.879735691E+02 -.880315960E+02 -.880890375E+02 -.881455344E+02 -.882007047E+02 -.882540962E+02 -.883051626E+02 -.883531746E+02 -.883972241E+02 -.884361395E+02 -.884685426E+02 -.884927158E+02 -.885066051E+02 -.885077031E+02 -.884929924E+02 -.884588260E+02 -.884008046E+02 -.883136975E+02 -.881913182E+02 -.880264343E+02 -.878106359E+02 -.875342961E+02 -.871865770E+02 -.867555810E+02 -.862286630E+02 -.855930147E+02 -.848365756E+02 -.839493960E+02 -.829255419E+02 -.817656124E+02 -.804798310E+02 -.790914973E+02 -.776402804E+02 -.761844161E+02 -.748004584E+02 -.735790665E+02 -.726157482E+02 -.719968619E+02 -.717834208E+02 -.719975636E+02 -.726171555E+02 -.735811847E+02 -.748032912E+02 -.761879618E+02 -.776445327E+02 -.790964476E+02 -.804854731E+02 -.817719462E+02 -.829325736E+02 -.839571354E+02 -.848450312E+02 -.856021924E+02 -.862385703E+02 -.867662305E+02 -.871979871E+02 -.875464832E+02 -.878236173E+02 -.880402251E+02 -.882059416E+02 -.883291816E+02 -.884171940E+02 -.884761566E+02 -.885112903E+02 -.885269767E+02 -.885268724E+02 -.885140144E+02 -.884909147E+02 -.884596427E+02 -.884218972E+02 -.883790675E+02 -.883322857E+02 -.882824699E+02 -.882303610E+02 -.881765539E+02 -.881215221E+02 -.880656396E+02 -.880091987E+02 -.879524237E+02 -.878954864E+02 -.878385187E+02 -.877816342E+02 -.877249665E+02 -.876687490E+02 -.876134788E+02 -.875602219E+02 -.875111292E+02 -.874702054E+02 -.874443121E+02 -.874443121E+02
 -.874711227E+02 -.874711227E+02 -.875032316E+02 -.875540936E+02 -.876152868E+02 -.876819293E+02 -.877514082E+02 -.878225201E+02 -.878947627E+02 -.879679957E+02 -.880422385E+02 -.881174732E+02 -.881936766E+02 -.882707240E+02 -.883485147E+02 -.884268996E+02 -.885056975E+02 -.885845764E+02 -.886630757E+02 -.887405276E+02 -.888161087E+02 -.888887140E+02 -.889569611E+02 -.890190618E+02 -.890727572E+02 -.891151626E+02 -.891426096E+02 -.891505267E+02 -.891331940E+02 -.890835337E+02 -.889927661E+02 -.888501367E+02 -.886425254E+02 -.883541568E+02 -.879663082E+02 -.874572309E+02 -.868023114E+02 -.859747463E+02 -.849469593E+02 -.836930956E+02 -.821929747E+02 -.804379826E+02 -.784391918E+02 -.762374470E+02 -.739138835E+02 -.715974214E+02 -.694637497E+02 -.677196552E+02 -.665693137E+02 -.661667530E+02 -.665700672E+02 -.677211617E+02 -.694660094E+02 -.716004372E+02 -.739176591E+02 -.762419839E+02 -.784444845E+02 -.804440185E+02 -.821997399E+02 -.837005827E+02 -.849551731E+02 -.859837013E+02 -.868120292E+02 -.874677285E+02 -.879775995E+02 -.883662588E+02 -.886554662E+02 -.888639387E+02 -.890074577E+02 -.890991348E+02 -.891497418E+02 -.891680529E+02 -.891611668E+02 -.891347940E+02 -.890935061E+02 -.890409465E+02 -.889800062E+02 -.889129680E+02 -.888416258E+02 -.887673805E+02 -.886913175E+02 -.886142709E+02 -.885368727E+02 -.884595948E+02 -.883827805E+02 -.883066717E+02 -.882314291E+02 -.881571492E+02 -.880838787E+02 -.880116263E+02 -.879403765E+02 -.878701109E+02 -.878008509E+02 -.877327497E+02 -.876662827E+02 -.876026058E+02 -.875441634E+02 -.874955958E+02 -.874649272E+02 -.874649272E+02
 -.874924372E+02 -.874924372E+02 -.875295071E+02 -.875883161E+02 -.876592457E+02 -.877367451E+02 -.878179731E+02 -.879016345E+02 -.879873062E+02 -.880749776E+02 -.881647652E+02 -.882568258E+02 -.883512771E+02 -.884482875E+02 -.885480142E+02 -.886506505E+02 -.887562921E+02 -.888649762E+02 -.889766211E+02 -.890910494E+02 -.892079451E+02 -.893268053E+02 -.894468823E+02 -.895670934E+02 -.896859101E+02 -.898011835E+02 -.899100502E+02 -.900086370E+02 -.900918383E+02 -.901528598E+02 -.901828174E+02 -.901700233E+02 -.900993370E+02 -.899511589E+02 -.897004123E+02 -.893152852E+02 -.887560810E+02 -.879743704E+02 -.869129388E+02 -.855071542E+02 -.836888281E+02 -.813940835E+02 -.785777852E+02 -.752374442E+02 -.714474440E+02 -.673981158E+02 -.634235681E+02 -.599919251E+02 -.576315251E+02 -.567850854E+02 -.576324230E+02 -.599936929E+02 -.634261570E+02 -.674014699E+02 -.714515213E+02 -.752422312E+02 -.785832981E+02 -.814003508E+02 -.836958674E+02 -.855149638E+02 -.869215080E+02 -.879836984E+02 -.887661780E+02 -.893261836E+02 -.897121453E+02 -.899637544E+02 -.901128193E+02 -.901844359E+02 -.901981882E+02 -.901692353E+02 -.901092360E+02 -.900271076E+02 -.899296332E+02 -.898219434E+02 -.897078928E+02 -.895903544E+02 -.894714472E+02 -.893527131E+02 -.892352524E+02 -.891198294E+02 -.890069526E+02 -.888969372E+02 -.887899524E+02 -.886860580E+02 -.885852325E+02 -.884873941E+02 -.883924176E+02 -.883001456E+02 -.882104000E+02 -.881229896E+02 -.880377217E+02 -.879544221E+02 -.878729805E+02 -.877934528E+02 -.877162755E+02 -.876426741E+02 -.875753561E+02 -.875195494E+02 -.874843655E+02 -.874843655E+02
 -.875116338E+02 -.875116338E+02 -.875531753E+02 -.876191496E+02 -.876988671E+02 -.877862356E+02 -.878781725E+02 -.879733592E+02 -.880714403E+02 -.881725093E+02 -.882768103E+02 -.883846688E+02 -.884964513E+02 -.886125912E+02 -.887335968E+02 -.888599615E+02 -.889921742E+02 -.891307039E+02 -.892759933E+02 -.894285131E+02 -.895886488E+02 -.897567693E+02 -.899330859E+02 -.901176678E+02 -.903102461E+02 -.905102312E+02 -.907164531E+02 -.909270319E+02 -.911389805E+02 -.913478798E+02 -.915471510E+02 -.917274415E+02 -.918753574E+02 -.919720903E+02 -.919912504E+02 -.918961331E+02 -.916360068E+02 -.911413715E+02 -.903182158E+02 -.890425338E+02 -.871572586E+02 -.844744755E+02 -.807870082E+02 -.759040813E+02 -.697327248E+02 -.624173632E+02 -.545084088E+02 -.470652514E+02 -.415690375E+02 -.395018937E+02 -.415699037E+02 -.470670051E+02 -.545110664E+02 -.624209021E+02 -.697370710E+02 -.759091399E+02 -.807927189E+02 -.844808419E+02 -.871643312E+02 -.890503668E+02 -.903268335E+02 -.911507763E+02 -.916462177E+02 -.919071678E+02 -.920031593E+02 -.919849226E+02 -.918891559E+02 -.917422332E+02 -.915629913E+02 -.913647911E+02 -.911570278E+02 -.909462304E+02 -.907368609E+02 -.905318940E+02 -.903332374E+02 -.901420377E+02 -.899589018E+02 -.897840578E+02 -.896174717E+02 -.894589309E+02 -.893081058E+02 -.891645921E+02 -.890279425E+02 -.888976875E+02 -.887733508E+02 -.886544595E+02 -.885405502E+02 -.884311739E+02 -.883258985E+02 -.882243119E+02 -.881260287E+02 -.880307074E+02 -.879380977E+02 -.878481496E+02 -.877612498E+02 -.876786729E+02 -.876033514E+02 -.875410309E+02 -.875017896E+02 -.875017896E+02
 -.875277731E+02 -.875277731E+02 -.875730674E+02 -.876450660E+02 -.877321905E+02 -.878279201E+02 -.879289647E+02 -.880340015E+02 -.881427387E+02 -.882553375E+02 -.883722033E+02 -.884938230E+02 -.886208292E+02 -.887539374E+02 -.888939503E+02 -.890416917E+02 -.891980570E+02 -.893639836E+02 -.895405428E+02 -.897288606E+02 -.899302167E+02 -.901459356E+02 -.903774872E+02 -.906263260E+02 -.908940117E+02 -.911820662E+02 -.914919782E+02 -.918250224E+02 -.921821516E+02 -.925635883E+02 -.929685887E+02 -.933945966E+02 -.938363614E+02 -.942841822E+02 -.947213948E+02 -.951204302E+02 -.954369205E+02 -.956007413E+02 -.955030270E+02 -.949765969E+02 -.937665713E+02 -.914855337E+02 -.875624954E+02 -.812550814E+02 -.717343852E+02 -.584031144E+02 -.416147006E+02 -.234557989E+02 -.826725463E+01 -.191231685E+01 -.826794522E+01 -.234572437E+02 -.416170021E+02 -.584063626E+02 -.717385846E+02 -.812601471E+02 -.875682932E+02 -.914919270E+02 -.937735543E+02 -.949842634E+02 -.955114894E+02 -.956100723E+02 -.954471289E+02 -.951315365E+02 -.947334001E+02 -.942971379E+02 -.938503210E+02 -.934096110E+02 -.929846966E+02 -.925808574E+02 -.922006078E+02 -.918447384E+02 -.915129769E+02 -.912044106E+02 -.909177594E+02 -.906515537E+02 -.904042508E+02 -.901743084E+02 -.899602312E+02 -.897605984E+02 -.895740774E+02 -.893994302E+02 -.892355132E+02 -.890812745E+02 -.889357483E+02 -.887980490E+02 -.886673635E+02 -.885429459E+02 -.884241097E+02 -.883102251E+02 -.882007187E+02 -.880950885E+02 -.879929494E+02 -.878941493E+02 -.877990218E+02 -.877088734E+02 -.876268170E+02 -.875590246E+02 -.875163788E+02 -.875163788E+02
 -.875399937E+02 -.875399937E+02 -.875881270E+02 -.876646815E+02 -.877574449E+02 -.878595374E+02 -.879675576E+02 -.880801640E+02 -.881970901E+02 -.883185892E+02 -.884451725E+02 -.885775267E+02 -.887164744E+02 -.888629875E+02 -.890180893E+02 -.891829191E+02 -.893587179E+02 -.895468884E+02 -.897490369E+02 -.899669658E+02 -.902027357E+02 -.904586858E+02 -.907374498E+02 -.910420211E+02 -.913758353E+02 -.917428262E+02 -.921475267E+02 -.925951830E+02 -.930918478E+02 -.936446331E+02 -.942618517E+02 -.949531698E+02 -.957295000E+02 -.966023489E+02 -.975823655E+02 -.986763501E+02 -.998815865E+02 -.101175739E+03 -.102497746E+03 -.103712070E+03 -.104541198E+03 -.104442077E+03 -.102394651E+03 -.965803807E+02 -.839672882E+02 -.602563012E+02 -.222169757E+02 0.286199184E+02 0.809233667E+02 0.108640452E+03 0.809225243E+02 0.286183008E+02 -.222193153E+02 -.602593695E+02 -.839711105E+02 -.965850361E+02 -.102400257E+03 -.104448558E+03 -.104548433E+03 -.103720009E+03 -.102506425E+03 -.101185249E+03 -.998920009E+02 -.986876748E+02 -.975946171E+02 -.966155292E+02 -.957436650E+02 -.949683888E+02 -.942781787E+02 -.936621351E+02 -.931105916E+02 -.926152245E+02 -.921689303E+02 -.917656350E+02 -.914001134E+02 -.910678423E+02 -.907648868E+02 -.904878122E+02 -.902336128E+02 -.899996532E+02 -.897836182E+02 -.895834704E+02 -.893974118E+02 -.892238526E+02 -.890613822E+02 -.889087452E+02 -.887648203E+02 -.886286017E+02 -.884991844E+02 -.883757524E+02 -.882575739E+02 -.881440120E+02 -.880345696E+02 -.879290087E+02 -.878276158E+02 -.877317159E+02 -.876445532E+02 -.875726180E+02 -.875273969E+02 -.875273969E+02
 -.875476283E+02 -.875476283E+02 -.875975232E+02 -.876769137E+02 -.877732012E+02 -.878792849E+02 -.879916967E+02 -.881090776E+02 -.882311631E+02 -.883582784E+02 -.884910131E+02 -.886301928E+02 -.887767916E+02 -.889319090E+02 -.890967408E+02 -.892726301E+02 -.894610664E+02 -.896638002E+02 -.898827899E+02 -.901203510E+02 -.903790975E+02 -.906621196E+02 -.909729253E+02 -.913157116E+02 -.916953897E+02 -.921178692E+02 -.925902767E+02 -.931213780E+02 -.937220838E+02 -.944063922E+02 -.951923254E+02 -.961034374E+02 -.971702623E+02 -.984322503E+02 -.999399808E+02 -.101757969E+03 -.103967771E+03 -.106669428E+03 -.109974601E+03 -.113973403E+03 -.118630812E+03 -.123518560E+03 -.127210370E+03 -.126093824E+03 -.112391559E+03 -.715749439E+02 0.184953223E+02 0.175622606E+03 0.392114058E+03 0.573530712E+03 0.392112942E+03 0.175620553E+03 0.184925986E+02 -.715781293E+02 -.112395210E+03 -.126098238E+03 -.127215771E+03 -.123525006E+03 -.118638198E+03 -.113981583E+03 -.109983519E+03 -.106679130E+03 -.103978351E+03 -.101769477E+03 -.999524313E+02 -.984456438E+02 -.971846234E+02 -.961188258E+02 -.952088212E+02 -.944240534E+02 -.937410048E+02 -.931416121E+02 -.926119113E+02 -.921409515E+02 -.917199829E+02 -.913418834E+02 -.910007626E+02 -.906916875E+02 -.904104874E+02 -.901536102E+02 -.899180123E+02 -.897010718E+02 -.895005198E+02 -.893143832E+02 -.891409382E+02 -.889786717E+02 -.888262490E+02 -.886824865E+02 -.885463304E+02 -.884168389E+02 -.882931742E+02 -.881746093E+02 -.880605725E+02 -.879507685E+02 -.878454516E+02 -.877459556E+02 -.876556044E+02 -.875810849E+02 -.875342582E+02 -.875342582E+02
 -.875502241E+02 -.875502241E+02 -.876007035E+02 -.876810549E+02 -.877785314E+02 -.878859859E+02 -.879999146E+02 -.881189306E+02 -.882427813E+02 -.883717959E+02 -.885066295E+02 -.886481463E+02 -.887973888E+02 -.889554774E+02 -.891236775E+02 -.893033882E+02 -.894962134E+02 -.897040076E+02 -.899288912E+02 -.901733262E+02 -.904401765E+02 -.907327504E+02 -.910549385E+02 -.914113536E+02 -.918075089E+02 -.922500736E+02 -.927472389E+02 -.933091871E+02 -.939489782E+02 -.946836017E+02 -.955356021E+02 -.965351296E+02 -.977226231E+02 -.991526254E+02 -.100899461E+03 -.103066151E+03 -.105798482E+03 -.109304485E+03 -.113875345E+03 -.119885899E+03 -.127706166E+03 -.137345726E+03 -.147437799E+03 -.152817186E+03 -.139459970E+03 -.748973085E+02 0.108464032E+03 0.526125798E+03 0.138452857E+04 0.307177443E+04 0.138452745E+04 0.526123681E+03 0.108461174E+03 -.749006507E+02 -.139463755E+03 -.152821605E+03 -.147443098E+03 -.137352049E+03 -.127713509E+03 -.119894133E+03 -.113884361E+03 -.109314274E+03 -.105809119E+03 -.103077717E+03 -.100911975E+03 -.991661043E+02 -.977370653E+02 -.965505889E+02 -.955521595E+02 -.947013273E+02 -.939679521E+02 -.933294928E+02 -.927689398E+02 -.922732493E+02 -.918322076E+02 -.914376446E+02 -.910829004E+02 -.907624644E+02 -.904717237E+02 -.902067825E+02 -.899643266E+02 -.897415193E+02 -.895359196E+02 -.893454151E+02 -.891681689E+02 -.890025752E+02 -.888472230E+02 -.887008654E+02 -.885623957E+02 -.884308278E+02 -.883052862E+02 -.881850124E+02 -.880694085E+02 -.879581592E+02 -.878515071E+02 -.877507885E+02 -.876593542E+02 -.875839571E+02 -.875365855E+02 -.875365855E+02
 -.875476190E+02 -.875476190E+02 -.875974811E+02 -.876768531E+02 -.877731211E+02 -.878792281E+02 -.879916901E+02 -.881090938E+02 -.882311805E+02 -.883582446E+02 -.884909387E+02 -.886301045E+02 -.887767222E+02 -.889318552E+02 -.890966991E+02 -.892725672E+02 -.894609986E+02 -.896637066E+02 -.898827063E+02 -.901202594E+02 -.903790362E+02 -.906620380E+02 -.909728464E+02 -.913156097E+02 -.916952821E+02 -.921177590E+02 -.925901835E+02 -.931212625E+02 -.937219875E+02 -.944062753E+02 -.951922242E+02 -.961033218E+02 -.971701382E+02 -.984321324E+02 -.999398841E+02 -.101757873E+03 -.103967653E+03 -.106669249E+03 -.109974400E+03 -.113973255E+03 -.118630784E+03 -.123518610E+03 -.127210352E+03 -.126093626E+03 -.112391176E+03 -.715745233E+02 0.184955985E+02 0.175622694E+03 0.392114041E+03 0.573530716E+03 0.392113018E+03 0.175620683E+03 0.184927574E+02 -.715779724E+02 -.112395065E+03 -.126098099E+03 -.127215632E+03 -.123524864E+03 -.118638054E+03 -.113981440E+03 -.109983379E+03 -.106678995E+03 -.103978221E+03 -.101769353E+03 -.999523115E+02 -.984455272E+02 -.971845091E+02 -.961187131E+02 -.952087098E+02 -.944239431E+02 -.937408957E+02 -.931415045E+02 -.926118056E+02 -.921408480E+02 -.917198820E+02 -.913417853E+02 -.910006675E+02 -.906915957E+02 -.904103990E+02 -.901535252E+02 -.899179307E+02 -.897009939E+02 -.895004455E+02 -.893143128E+02 -.891408717E+02 -.889786092E+02 -.888261905E+02 -.886824322E+02 -.885462804E+02 -.884167933E+02 -.882931330E+02 -.881745725E+02 -.880605401E+02 -.879507407E+02 -.878454282E+02 -.877459365E+02 -.876555894E+02 -.875810732E+02 -.875342487E+02 -.875342487E+02
 -.875399934E+02 -.875399934E+02 -.875880708E+02 -.876645672E+02 -.877572998E+02 -.878594229E+02 -.879675231E+02 -.880801888E+02 -.881971113E+02 -.883185376E+02 -.884450333E+02 -.885773549E+02 -.887163290E+02 -.888628753E+02 -.890179958E+02 -.891828019E+02 -.893585745E+02 -.895467190E+02 -.897488564E+02 -.899667949E+02 -.902025910E+02 -.904585359E+02 -.907372818E+02 -.910418260E+02 -.913756184E+02 -.917426118E+02 -.921473206E+02 -.925949675E+02 -.930916359E+02 -.936444100E+02 -.942616364E+02 -.949529472E+02 -.957292498E+02 -.966021095E+02 -.975821572E+02 -.986761586E+02 -.998813708E+02 -.101175420E+03 -.102497353E+03 -.103711711E+03 -.104541005E+03 -.104442073E+03 -.102394679E+03 -.965802131E+02 -.839667828E+02 -.602555252E+02 -.222161983E+02 0.286204652E+02 0.809236249E+02 0.108640535E+03 0.809225905E+02 0.286184452E+02 -.222190691E+02 -.602590537E+02 -.839707769E+02 -.965847167E+02 -.102399958E+03 -.104448278E+03 -.104548168E+03 -.103719754E+03 -.102506173E+03 -.101184999E+03 -.998917517E+02 -.986874268E+02 -.975943714E+02 -.966152867E+02 -.957434265E+02 -.949681548E+02 -.942779492E+02 -.936619102E+02 -.931103712E+02 -.926150087E+02 -.921687191E+02 -.917654287E+02 -.913999121E+02 -.910676463E+02 -.907646965E+02 -.904876280E+02 -.902334349E+02 -.899994820E+02 -.897834541E+02 -.895833135E+02 -.893972625E+02 -.892237111E+02 -.890612486E+02 -.889086198E+02 -.887647031E+02 -.886284930E+02 -.884990843E+02 -.883756609E+02 -.882574912E+02 -.881439382E+02 -.880345047E+02 -.879289529E+02 -.878275689E+02 -.877316777E+02 -.876445230E+02 -.875725947E+02 -.875273778E+02 -.875273778E+02
 -.875277926E+02 -.875277926E+02 -.875730182E+02 -.876449197E+02 -.877319980E+02 -.878277509E+02 -.879288837E+02 -.880340115E+02 -.881427516E+02 -.882552771E+02 -.883720242E+02 -.884935880E+02 -.886205985E+02 -.887537560E+02 -.888937891E+02 -.890415230E+02 -.891978442E+02 -.893637420E+02 -.895402683E+02 -.897286066E+02 -.899299727E+02 -.901457110E+02 -.903772315E+02 -.906260431E+02 -.908936885E+02 -.911817476E+02 -.914916463E+02 -.918247078E+02 -.921818158E+02 -.925632606E+02 -.929682510E+02 -.933942566E+02 -.938359914E+02 -.942838166E+02 -.947210441E+02 -.951201315E+02 -.954366098E+02 -.956003512E+02 -.955025158E+02 -.949760277E+02 -.937660934E+02 -.914852517E+02 -.875623771E+02 -.812549578E+02 -.717340533E+02 -.584024837E+02 -.416138539E+02 -.234549158E+02 -.826649059E+01 -.191172897E+01 -.826750169E+01 -.234568780E+02 -.416166539E+02 -.584059971E+02 -.717381940E+02 -.812597375E+02 -.875678743E+02 -.914915088E+02 -.937731408E+02 -.949838555E+02 -.955110881E+02 -.956096783E+02 -.954467424E+02 -.951311574E+02 -.947330280E+02 -.942967724E+02 -.938499616E+02 -.934092576E+02 -.929843490E+02 -.925805158E+02 -.922002724E+02 -.918444096E+02 -.915126552E+02 -.912040965E+02 -.909174533E+02 -.906512563E+02 -.904039624E+02 -.901740295E+02 -.899599624E+02 -.897603400E+02 -.895738298E+02 -.893991936E+02 -.892352881E+02 -.890810611E+02 -.889355470E+02 -.887978598E+02 -.886671869E+02 -.885427820E+02 -.884239588E+02 -.883100872E+02 -.882005941E+02 -.880949773E+02 -.879928518E+02 -.878940653E+02 -.877989512E+02 -.877088159E+02 -.876267716E+02 -.875589895E+02 -.875163502E+02 -.875163502E+02
 -.875116773E+02 -.875116773E+02 -.875531435E+02 -.876190039E+02 -.876986438E+02 -.877860245E+02 -.878780326E+02 -.879733171E+02 -.880714311E+02 -.881724360E+02 -.882766265E+02 -.883843918E+02 -.884961440E+02 -.886123224E+02 -.887333539E+02 -.888597281E+02 -.889919016E+02 -.891303873E+02 -.892756422E+02 -.894281619E+02 -.895883082E+02 -.897564416E+02 -.899327505E+02 -.901172928E+02 -.903098303E+02 -.905098029E+02 -.907160045E+02 -.909265881E+02 -.911385364E+02 -.913474200E+02 -.915466974E+02 -.917269688E+02 -.918748636E+02 -.919715882E+02 -.919907465E+02 -.918956627E+02 -.916355642E+02 -.911408844E+02 -.903176377E+02 -.890418472E+02 -.871565290E+02 -.844738152E+02 -.807864874E+02 -.759036794E+02 -.697323393E+02 -.624168750E+02 -.545077588E+02 -.470644620E+02 -.415681819E+02 -.395010459E+02 -.415691076E+02 -.470662718E+02 -.545103867E+02 -.624202609E+02 -.697364560E+02 -.759085437E+02 -.807921374E+02 -.844802732E+02 -.871637746E+02 -.890498220E+02 -.903262999E+02 -.911502525E+02 -.916457020E+02 -.919066589E+02 -.920026565E+02 -.919844257E+02 -.918886652E+02 -.917417493E+02 -.915625151E+02 -.913643234E+02 -.911565694E+02 -.909457821E+02 -.907364235E+02 -.905314681E+02 -.903328235E+02 -.901416363E+02 -.899585134E+02 -.897836828E+02 -.896171104E+02 -.894585838E+02 -.893077733E+02 -.891642746E+02 -.890276404E+02 -.888974011E+02 -.887730806E+02 -.886542057E+02 -.885403132E+02 -.884309541E+02 -.883256960E+02 -.882241271E+02 -.881258616E+02 -.880305584E+02 -.879379668E+02 -.878480369E+02 -.877611551E+02 -.876785958E+02 -.876032907E+02 -.875409838E+02 -.875017511E+02 -.875017511E+02
 -.874924979E+02 -.874924979E+02 -.875294960E+02 -.875881894E+02 -.876590194E+02 -.877365021E+02 -.878177702E+02 -.879015120E+02 -.879872375E+02 -.880748811E+02 -.881645866E+02 -.882565364E+02 -.883509239E+02 -.884479238E+02 -.885476771E+02 -.886503317E+02 -.887559555E+02 -.888645990E+02 -.889761947E+02 -.890906133E+02 -.892074981E+02 -.893263688E+02 -.894464401E+02 -.895666353E+02 -.896853995E+02 -.898006572E+02 -.899094812E+02 -.900080682E+02 -.900912536E+02 -.901522824E+02 -.901822264E+02 -.901694220E+02 -.900987029E+02 -.899505163E+02 -.896997578E+02 -.893146389E+02 -.887554501E+02 -.879737316E+02 -.869122533E+02 -.855064000E+02 -.836880125E+02 -.813932430E+02 -.785769635E+02 -.752366701E+02 -.714467180E+02 -.673974109E+02 -.634228481E+02 -.599911627E+02 -.576307127E+02 -.567842321E+02 -.576315464E+02 -.599928119E+02 -.634252865E+02 -.674006195E+02 -.714506949E+02 -.752414285E+02 -.785825166E+02 -.813995872E+02 -.836951194E+02 -.855142302E+02 -.869207887E+02 -.879829938E+02 -.887654885E+02 -.893255092E+02 -.897114858E+02 -.899631094E+02 -.901121880E+02 -.901838180E+02 -.901975834E+02 -.901686432E+02 -.901086569E+02 -.900265418E+02 -.899290811E+02 -.898214056E+02 -.897073699E+02 -.895898471E+02 -.894709562E+02 -.893522389E+02 -.892347958E+02 -.891193908E+02 -.890065327E+02 -.888965364E+02 -.887895712E+02 -.886856969E+02 -.885848919E+02 -.884870744E+02 -.883921190E+02 -.882998686E+02 -.882101449E+02 -.881227567E+02 -.880375112E+02 -.879542343E+02 -.878728155E+02 -.877933108E+02 -.877161562E+02 -.876425770E+02 -.875752795E+02 -.875194900E+02 -.874843171E+02 -.874843171E+02
 -.874711936E+02 -.874711936E+02 -.875032397E+02 -.875539949E+02 -.876150913E+02 -.876816704E+02 -.877511611E+02 -.878223100E+02 -.878945973E+02 -.879678457E+02 -.880420482E+02 -.881172034E+02 -.881933062E+02 -.882702959E+02 -.883480714E+02 -.884264799E+02 -.885052769E+02 -.885841348E+02 -.886625815E+02 -.887400119E+02 -.888155616E+02 -.888881618E+02 -.889563977E+02 -.890184947E+02 -.890721593E+02 -.891145337E+02 -.891419366E+02 -.891498283E+02 -.891324791E+02 -.890828091E+02 -.889920402E+02 -.888493953E+02 -.886417580E+02 -.883533660E+02 -.879655031E+02 -.874564236E+02 -.868015074E+02 -.859739323E+02 -.849461175E+02 -.836922119E+02 -.821920518E+02 -.804370356E+02 -.784382359E+02 -.762364884E+02 -.739129217E+02 -.715964540E+02 -.694627763E+02 -.677186787E+02 -.665683379E+02 -.661657804E+02 -.665690979E+02 -.677201942E+02 -.694650433E+02 -.715994732E+02 -.739166999E+02 -.762410331E+02 -.784435456E+02 -.804430939E+02 -.821988310E+02 -.836996899E+02 -.849542962E+02 -.859828401E+02 -.868111834E+02 -.874668979E+02 -.879767843E+02 -.883654591E+02 -.886546825E+02 -.888631713E+02 -.890067072E+02 -.890984015E+02 -.891490261E+02 -.891673554E+02 -.891604880E+02 -.891341343E+02 -.890928662E+02 -.890403269E+02 -.889794073E+02 -.889123905E+02 -.888410703E+02 -.887668473E+02 -.886908074E+02 -.886137842E+02 -.885364100E+02 -.884591566E+02 -.883823673E+02 -.883062839E+02 -.882310670E+02 -.881568134E+02 -.880835695E+02 -.880113440E+02 -.879401215E+02 -.878698835E+02 -.878006512E+02 -.877325779E+02 -.876661384E+02 -.876024883E+02 -.875440708E+02 -.874955239E+02 -.874648686E+02 -.874648686E+02
 -.874486949E+02 -.874486949E+02 -.874755325E+02 -.875179449E+02 -.875688348E+02 -.876240225E+02 -.876812638E+02 -.877393959E+02 -.877978781E+02 -.878564490E+02 -.879149702E+02 -.879732907E+02 -.880312420E+02 -.880885775E+02 -.881450107E+02 -.882001635E+02 -.882535644E+02 -.883046282E+02 -.883526165E+02 -.883966268E+02 -.884355080E+02 -.884678778E+02 -.884920292E+02 -.885059058E+02 -.885069899E+02 -.884922656E+02 -.884580547E+02 -.883999912E+02 -.883128459E+02 -.881904510E+02 -.880255590E+02 -.878097510E+02 -.875333875E+02 -.871856430E+02 -.867546226E+02 -.862276929E+02 -.855920435E+02 -.848355991E+02 -.839483973E+02 -.829245062E+02 -.817645382E+02 -.804787310E+02 -.790903888E+02 -.776391735E+02 -.761833096E+02 -.747993435E+02 -.735779337E+02 -.726145950E+02 -.719956927E+02 -.717822458E+02 -.719963933E+02 -.726159984E+02 -.735800450E+02 -.748021693E+02 -.761868562E+02 -.776434411E+02 -.790953682E+02 -.804844049E+02 -.817708892E+02 -.829315287E+02 -.839561038E+02 -.848440145E+02 -.856011919E+02 -.862375871E+02 -.867652655E+02 -.871970410E+02 -.875455566E+02 -.878227105E+02 -.880393385E+02 -.882050757E+02 -.883283367E+02 -.884163705E+02 -.884753552E+02 -.885105115E+02 -.885262210E+02 -.885261405E+02 -.885133071E+02 -.884902325E+02 -.884589863E+02 -.884212674E+02 -.883784649E+02 -.883317110E+02 -.882819236E+02 -.882298438E+02 -.881760662E+02 -.881210646E+02 -.880652128E+02 -.880088027E+02 -.879520593E+02 -.878951538E+02 -.878382183E+02 -.877813663E+02 -.877247312E+02 -.876685466E+02 -.876133088E+02 -.875600835E+02 -.875110201E+02 -.874701208E+02 -.874442431E+02 -.874442431E+02
 -.874258847E+02 -.874258847E+02 -.874474625E+02 -.874814643E+02 -.875220897E+02 -.875658693E+02 -.876109004E+02 -.876561435E+02 -.877010529E+02 -.877453084E+02 -.877886722E+02 -.878308835E+02 -.878716536E+02 -.879106074E+02 -.879473310E+02 -.879813071E+02 -.880119235E+02 -.880384539E+02 -.880600277E+02 -.880756105E+02 -.880839526E+02 -.880835904E+02 -.880727916E+02 -.880495340E+02 -.880114376E+02 -.879557431E+02 -.878792291E+02 -.877782056E+02 -.876484500E+02 -.874851982E+02 -.872831312E+02 -.870364037E+02 -.867387301E+02 -.863835512E+02 -.859642808E+02 -.854746916E+02 -.849094539E+02 -.842648554E+02 -.835397345E+02 -.827366157E+02 -.818629964E+02 -.809326751E+02 -.799669234E+02 -.789952050E+02 -.780550481E+02 -.771906391E+02 -.764497986E+02 -.758793034E+02 -.755190233E+02 -.753959553E+02 -.755196722E+02 -.758806047E+02 -.764517580E+02 -.771932618E+02 -.780583356E+02 -.789991528E+02 -.799715216E+02 -.809379128E+02 -.818688678E+02 -.827431255E+02 -.835468963E+02 -.842726852E+02 -.849179629E+02 -.854838841E+02 -.859741587E+02 -.863941219E+02 -.867500068E+02 -.870484031E+02 -.872958741E+02 -.874987012E+02 -.876627278E+02 -.877932762E+02 -.878951153E+02 -.879724649E+02 -.880290211E+02 -.880679947E+02 -.880921564E+02 -.881038842E+02 -.881052086E+02 -.880978575E+02 -.880832949E+02 -.880627582E+02 -.880372893E+02 -.880077635E+02 -.879749137E+02 -.879393518E+02 -.879015871E+02 -.878620422E+02 -.878210669E+02 -.877789507E+02 -.877359365E+02 -.876922391E+02 -.876480780E+02 -.876037449E+02 -.875597384E+02 -.875170145E+02 -.874774086E+02 -.874442617E+02 -.874232352E+02 -.874232352E+02
 -.874035534E+02 -.874035534E+02 -.874199959E+02 -.874458046E+02 -.874764590E+02 -.875092083E+02 -.875424957E+02 -.875754259E+02 -.876074715E+02 -.876382772E+02 -.876675400E+02 -.876949280E+02 -.877200762E+02 -.877425368E+02 -.877618226E+02 -.877773531E+02 -.877884553E+02 -.877943558E+02 -.877941600E+02 -.877868312E+02 -.877711597E+02 -.877457627E+02 -.877090566E+02 -.876592458E+02 -.875942894E+02 -.875118932E+02 -.874094815E+02 -.872842089E+02 -.871329592E+02 -.869523757E+02 -.867389066E+02 -.864888820E+02 -.861986375E+02 -.858646948E+02 -.854839990E+02 -.850542296E+02 -.845741899E+02 -.840442713E+02 -.834669877E+02 -.828475514E+02 -.821944374E+02 -.815198543E+02 -.808400079E+02 -.801750259E+02 -.795484030E+02 -.789858548E+02 -.785135456E+02 -.781557874E+02 -.779324794E+02 -.778567179E+02 -.779330779E+02 -.781569860E+02 -.785153466E+02 -.789882588E+02 -.795514080E+02 -.801786268E+02 -.808441988E+02 -.815246316E+02 -.821998028E+02 -.828535117E+02 -.834735523E+02 -.840514477E+02 -.845819816E+02 -.850626377E+02 -.854930258E+02 -.858743473E+02 -.862089261E+02 -.864998191E+02 -.867505047E+02 -.869646446E+02 -.871459084E+02 -.872978510E+02 -.874238316E+02 -.875269652E+02 -.876100983E+02 -.876758016E+02 -.877263748E+02 -.877638595E+02 -.877900563E+02 -.878065451E+02 -.878147054E+02 -.878157377E+02 -.878106829E+02 -.878004412E+02 -.877857890E+02 -.877673949E+02 -.877458333E+02 -.877215971E+02 -.876951095E+02 -.876667340E+02 -.876367866E+02 -.876055508E+02 -.875733049E+02 -.875403752E+02 -.875072420E+02 -.874747365E+02 -.874443692E+02 -.874188165E+02 -.874025512E+02 -.874025512E+02
 -.873823423E+02 -.873823423E+02 -.873939203E+02 -.874119851E+02 -.874332433E+02 -.874556473E+02 -.874779850E+02 -.874995145E+02 -.875197488E+02 -.875383212E+02 -.875548943E+02 -.875691003E+02 -.875805365E+02 -.875887288E+02 -.875931634E+02 -.875932537E+02 -.875883307E+02 -.875776427E+02 -.875603450E+02 -.875354835E+02 -.875019762E+02 -.874586139E+02 -.874040515E+02 -.873368073E+02 -.872552520E+02 -.871576123E+02 -.870419714E+02 -.869062917E+02 -.867484435E+02 -.865662494E+02 -.863575476E+02 -.861202752E+02 -.858525818E+02 -.855529777E+02 -.852205142E+02 -.848549975E+02 -.844572331E+02 -.840292909E+02 -.835747771E+02 -.830990902E+02 -.826096255E+02 -.821158839E+02 -.816294305E+02 -.811636513E+02 -.807332660E+02 -.803535794E+02 -.800394946E+02 -.798043636E+02 -.796588079E+02 -.796096808E+02 -.796593522E+02 -.798054517E+02 -.800411254E+02 -.803557505E+02 -.807359740E+02 -.811668930E+02 -.816332040E+02 -.821201901E+02 -.826144679E+02 -.831044737E+02 -.835807059E+02 -.840357667E+02 -.844642560E+02 -.848625676E+02 -.852286339E+02 -.855616522E+02 -.858618179E+02 -.861300798E+02 -.863679267E+02 -.865772074E+02 -.867599854E+02 -.869184248E+02 -.870547037E+02 -.871709509E+02 -.872692024E+02 -.873513727E+02 -.874192383E+02 -.874744300E+02 -.875184316E+02 -.875525837E+02 -.875780902E+02 -.875960266E+02 -.876073503E+02 -.876129100E+02 -.876134566E+02 -.876096524E+02 -.876020813E+02 -.875912568E+02 -.875776314E+02 -.875616039E+02 -.875435292E+02 -.875237294E+02 -.875025152E+02 -.874802250E+02 -.874573038E+02 -.874344466E+02 -.874128384E+02 -.873945071E+02 -.873827777E+02 -.873827777E+02
 -.873627246E+02 -.873627246E+02 -.873698202E+02 -.873807649E+02 -.873934103E+02 -.874063743E+02 -.874187821E+02 -.874300486E+02 -.874397430E+02 -.874475077E+02 -.874529973E+02 -.874558364E+02 -.874556162E+02 -.874518707E+02 -.874440970E+02 -.874317393E+02 -.874141770E+02 -.873907253E+02 -.873606331E+02 -.873230739E+02 -.872771348E+02 -.872218191E+02 -.871560481E+02 -.870786676E+02 -.869884509E+02 -.868841086E+02 -.867643024E+02 -.866276716E+02 -.864728686E+02 -.862986054E+02 -.861037126E+02 -.858872104E+02 -.856483970E+02 -.853869542E+02 -.851030689E+02 -.847975656E+02 -.844720466E+02 -.841290285E+02 -.837720659E+02 -.834058454E+02 -.830362324E+02 -.826702472E+02 -.823159505E+02 -.819822180E+02 -.816783971E+02 -.814138483E+02 -.811973989E+02 -.810367509E+02 -.809379060E+02 -.809046827E+02 -.809383913E+02 -.810377200E+02 -.811988495E+02 -.814157774E+02 -.816808021E+02 -.819850974E+02 -.823193042E+02 -.826740768E+02 -.830405401E+02 -.834106329E+02 -.837773334E+02 -.841347751E+02 -.844782709E+02 -.848042673E+02 -.851102490E+02 -.853946153E+02 -.856565416E+02 -.858958405E+02 -.861128288E+02 -.863082079E+02 -.864829583E+02 -.866382505E+02 -.867753721E+02 -.868956689E+02 -.870004996E+02 -.870912016E+02 -.871690660E+02 -.872353206E+02 -.872911193E+02 -.873375354E+02 -.873755600E+02 -.874061016E+02 -.874299891E+02 -.874479750E+02 -.874607403E+02 -.874688996E+02 -.874730062E+02 -.874735581E+02 -.874710030E+02 -.874657443E+02 -.874581473E+02 -.874485478E+02 -.874372660E+02 -.874246338E+02 -.874110463E+02 -.873970571E+02 -.873835342E+02 -.873718893E+02 -.873643682E+02 -.873643682E+02
 -.873450232E+02 -.873450232E+02 -.873480912E+02 -.873526524E+02 -.873576022E+02 -.873621693E+02 -.873658003E+02 -.873680654E+02 -.873686004E+02 -.873670727E+02 -.873631487E+02 -.873564666E+02 -.873466344E+02 -.873332177E+02 -.873157501E+02 -.872937296E+02 -.872666080E+02 -.872337912E+02 -.871946422E+02 -.871484775E+02 -.870945625E+02 -.870321138E+02 -.869603072E+02 -.868782877E+02 -.867851791E+02 -.866800975E+02 -.865621674E+02 -.864305481E+02 -.862844658E+02 -.861232546E+02 -.859464029E+02 -.857536084E+02 -.855448393E+02 -.853204042E+02 -.850810264E+02 -.848279208E+02 -.845628668E+02 -.842882722E+02 -.840072194E+02 -.837234867E+02 -.834415331E+02 -.831664399E+02 -.829037989E+02 -.826595428E+02 -.824397197E+02 -.822502180E+02 -.820964585E+02 -.819830786E+02 -.819136377E+02 -.818903769E+02 -.819140612E+02 -.819839246E+02 -.820977251E+02 -.822519033E+02 -.824418220E+02 -.826620612E+02 -.829067334E+02 -.831697905E+02 -.834452996E+02 -.837276681E+02 -.840118139E+02 -.842932774E+02 -.845682805E+02 -.848337416E+02 -.850872534E+02 -.853270366E+02 -.855518758E+02 -.857610464E+02 -.859542393E+02 -.861314857E+02 -.862930887E+02 -.864395594E+02 -.865715629E+02 -.866898705E+02 -.867953213E+02 -.868887899E+02 -.869711614E+02 -.870433121E+02 -.871060945E+02 -.871603274E+02 -.872067884E+02 -.872462095E+02 -.872792754E+02 -.873066222E+02 -.873288386E+02 -.873464674E+02 -.873600074E+02 -.873699166E+02 -.873766152E+02 -.873804886E+02 -.873818917E+02 -.873811539E+02 -.873785876E+02 -.873745029E+02 -.873692357E+02 -.873631975E+02 -.873569563E+02 -.873513524E+02 -.873476413E+02 -.873476413E+02
 -.873294275E+02 -.873294275E+02 -.873289616E+02 -.873279341E+02 -.873261710E+02 -.873234485E+02 -.873195097E+02 -.873140745E+02 -.873068504E+02 -.872975407E+02 -.872858373E+02 -.872714063E+02 -.872538878E+02 -.872328914E+02 -.872080031E+02 -.871787860E+02 -.871447741E+02 -.871054718E+02 -.870603585E+02 -.870088904E+02 -.869504998E+02 -.868845971E+02 -.868105796E+02 -.867278433E+02 -.866357954E+02 -.865338677E+02 -.864215326E+02 -.862983238E+02 -.861638636E+02 -.860178940E+02 -.858603118E+02 -.856912070E+02 -.855109027E+02 -.853199981E+02 -.851194114E+02 -.849104202E+02 -.846946965E+02 -.844743314E+02 -.842518447E+02 -.840301766E+02 -.838126551E+02 -.836029368E+02 -.834049183E+02 -.832226180E+02 -.830600309E+02 -.829209626E+02 -.828088524E+02 -.827265989E+02 -.826764013E+02 -.826596338E+02 -.826767636E+02 -.827273229E+02 -.828099373E+02 -.829224073E+02 -.830618344E+02 -.832247793E+02 -.834074361E+02 -.836058095E+02 -.838158805E+02 -.840337520E+02 -.842557667E+02 -.844785967E+02 -.846993019E+02 -.849153625E+02 -.851246875E+02 -.853256042E+02 -.855168339E+02 -.856974573E+02 -.858668747E+02 -.860247626E+02 -.861710311E+02 -.863057824E+02 -.864292725E+02 -.865418768E+02 -.866440599E+02 -.867363493E+02 -.868193135E+02 -.868935440E+02 -.869596408E+02 -.870182009E+02 -.870698091E+02 -.871150319E+02 -.871544130E+02 -.871884698E+02 -.872176918E+02 -.872425402E+02 -.872634475E+02 -.872808186E+02 -.872950318E+02 -.873064403E+02 -.873153742E+02 -.873221430E+02 -.873270381E+02 -.873303378E+02 -.873323130E+02 -.873332379E+02 -.873334030E+02 -.873331314E+02 -.873327904E+02 -.873327904E+02
 -.873160076E+02 -.873160076E+02 -.873125133E+02 -.873067072E+02 -.872992256E+02 -.872903249E+02 -.872800146E+02 -.872681545E+02 -.872545249E+02 -.872388708E+02 -.872209175E+02 -.872003681E+02 -.871769035E+02 -.871501829E+02 -.871198501E+02 -.870855369E+02 -.870468597E+02 -.870034184E+02 -.869548011E+02 -.869005890E+02 -.868403589E+02 -.867736855E+02 -.867001480E+02 -.866193415E+02 -.865308893E+02 -.864344562E+02 -.863297617E+02 -.862165960E+02 -.860948398E+02 -.859644869E+02 -.858256690E+02 -.856786810E+02 -.855240066E+02 -.853623422E+02 -.851946201E+02 -.850220278E+02 -.848460215E+02 -.846683318E+02 -.844909583E+02 -.843161514E+02 -.841463791E+02 -.839842784E+02 -.838325894E+02 -.836940759E+02 -.835714317E+02 -.834671794E+02 -.833835661E+02 -.833224633E+02 -.832852785E+02 -.832728859E+02 -.832855818E+02 -.833230696E+02 -.833844750E+02 -.834683901E+02 -.835729430E+02 -.836958863E+02 -.838346966E+02 -.839866795E+02 -.841490707E+02 -.843191295E+02 -.844942185E+02 -.846718697E+02 -.848498325E+02 -.850261070E+02 -.851989619E+02 -.853669399E+02 -.855288525E+02 -.856837665E+02 -.858309848E+02 -.859700235E+02 -.861005867E+02 -.862225411E+02 -.863358905E+02 -.864407520E+02 -.865373345E+02 -.866259183E+02 -.867068379E+02 -.867804670E+02 -.868472058E+02 -.869074696E+02 -.869616811E+02 -.870102625E+02 -.870536306E+02 -.870921923E+02 -.871263420E+02 -.871564589E+02 -.871829065E+02 -.872060315E+02 -.872261636E+02 -.872436160E+02 -.872586857E+02 -.872716532E+02 -.872827811E+02 -.872923091E+02 -.873004420E+02 -.873073249E+02 -.873129982E+02 -.873173270E+02 -.873199001E+02 -.873199001E+02
 -.873047348E+02 -.873047348E+02 -.872987075E+02 -.872889147E+02 -.872766808E+02 -.872626737E+02 -.872471354E+02 -.872300537E+02 -.872112800E+02 -.871906028E+02 -.871677838E+02 -.871425666E+02 -.871146772E+02 -.870838261E+02 -.870497143E+02 -.870120385E+02 -.869704916E+02 -.869247605E+02 -.868745293E+02 -.868194851E+02 -.867593228E+02 -.866937484E+02 -.866224844E+02 -.865452769E+02 -.864619078E+02 -.863722054E+02 -.862760563E+02 -.861734171E+02 -.860643276E+02 -.859489260E+02 -.858274654E+02 -.857003299E+02 -.855680501E+02 -.854313163E+02 -.852909889E+02 -.851481061E+02 -.850038867E+02 -.848597269E+02 -.847171899E+02 -.845779868E+02 -.844439485E+02 -.843169884E+02 -.841990555E+02 -.840920809E+02 -.839979174E+02 -.839182765E+02 -.838546652E+02 -.838083268E+02 -.837801900E+02 -.837708287E+02 -.837804370E+02 -.838088204E+02 -.838554048E+02 -.839192611E+02 -.839991454E+02 -.840935501E+02 -.842007628E+02 -.843189302E+02 -.844461205E+02 -.845803840E+02 -.847198073E+02 -.848625588E+02 -.850069271E+02 -.851513482E+02 -.852944248E+02 -.854349370E+02 -.855718456E+02 -.857042896E+02 -.858315780E+02 -.859531793E+02 -.860687078E+02 -.861779081E+02 -.862806399E+02 -.863768618E+02 -.864666168E+02 -.865500175E+02 -.866272331E+02 -.866984780E+02 -.867640012E+02 -.868240767E+02 -.868789968E+02 -.869290647E+02 -.869745892E+02 -.870158810E+02 -.870532485E+02 -.870869954E+02 -.871174189E+02 -.871448079E+02 -.871694425E+02 -.871915931E+02 -.872115194E+02 -.872294685E+02 -.872456698E+02 -.872603217E+02 -.872735645E+02 -.872854253E+02 -.872957244E+02 -.873039308E+02 -.873089659E+02 -.873089659E+02
 -.872955077E+02 -.872955077E+02 -.872874167E+02 -.872743849E+02 -.872583073E+02 -.872401952E+02 -.872204879E+02 -.871992864E+02 -.871765091E+02 -.871519889E+02 -.871255236E+02 -.870968960E+02 -.870658772E+02 -.870322278E+02 -.869957027E+02 -.869560572E+02 -.869130502E+02 -.868664434E+02 -.868160025E+02 -.867615016E+02 -.867027287E+02 -.866394901E+02 -.865716153E+02 -.864989617E+02 -.864214230E+02 -.863389382E+02 -.862515012E+02 -.861591695E+02 -.860620733E+02 -.859604247E+02 -.858545278E+02 -.857447884E+02 -.856317228E+02 -.855159647E+02 -.853982689E+02 -.852795132E+02 -.851606951E+02 -.850429261E+02 -.849274204E+02 -.848154778E+02 -.847084622E+02 -.846077734E+02 -.845148147E+02 -.844309567E+02 -.843574975E+02 -.842956231E+02 -.842463681E+02 -.842105796E+02 -.841888867E+02 -.841816766E+02 -.841890798E+02 -.842109654E+02 -.842469456E+02 -.842963909E+02 -.843584534E+02 -.844320978E+02 -.845161375E+02 -.846092735E+02 -.847101348E+02 -.848173175E+02 -.849294211E+02 -.850450811E+02 -.851629968E+02 -.852819531E+02 -.854008373E+02 -.855186508E+02 -.856345153E+02 -.857476750E+02 -.858574952E+02 -.859634581E+02 -.860651559E+02 -.861622822E+02 -.862546235E+02 -.863420486E+02 -.864244990E+02 -.865019789E+02 -.865745460E+02 -.866423026E+02 -.867053878E+02 -.867639699E+02 -.868182402E+02 -.868684076E+02 -.869146933E+02 -.869573273E+02 -.869965443E+02 -.870325816E+02 -.870656764E+02 -.870960643E+02 -.871239777E+02 -.871496447E+02 -.871732872E+02 -.871951177E+02 -.872153306E+02 -.872340834E+02 -.872514554E+02 -.872673695E+02 -.872814564E+02 -.872928506E+02 -.872999149E+02 -.872999149E+02
 -.872881748E+02 -.872881748E+02 -.872784530E+02 -.872628696E+02 -.872437791E+02 -.872224726E+02 -.871995525E+02 -.871752160E+02 -.871494425E+02 -.871221078E+02 -.870930453E+02 -.870620735E+02 -.870290047E+02 -.869936458E+02 -.869558009E+02 -.869152769E+02 -.868718877E+02 -.868254562E+02 -.867758145E+02 -.867228060E+02 -.866662908E+02 -.866061495E+02 -.865422882E+02 -.864746424E+02 -.864031822E+02 -.863279184E+02 -.862489101E+02 -.861662709E+02 -.860801754E+02 -.859908650E+02 -.858986532E+02 -.858039307E+02 -.857071701E+02 -.856089290E+02 -.855098503E+02 -.854106611E+02 -.853121682E+02 -.852152509E+02 -.851208506E+02 -.850299575E+02 -.849435936E+02 -.848627926E+02 -.847885776E+02 -.847219355E+02 -.846637919E+02 -.846149844E+02 -.845762383E+02 -.845481438E+02 -.845311369E+02 -.845254853E+02 -.845312789E+02 -.845484271E+02 -.845766617E+02 -.846155459E+02 -.846644889E+02 -.847227647E+02 -.847895349E+02 -.848638733E+02 -.849447923E+02 -.850312682E+02 -.851222665E+02 -.852167641E+02 -.853137700E+02 -.854123414E+02 -.855115982E+02 -.856107328E+02 -.857090173E+02 -.858058073E+02 -.859005441E+02 -.859927531E+02 -.860820416E+02 -.861680946E+02 -.862506696E+02 -.863295909E+02 -.864047428E+02 -.864760637E+02 -.865435394E+02 -.866071966E+02 -.866670974E+02 -.867233334E+02 -.867760208E+02 -.868252960E+02 -.868713112E+02 -.869142312E+02 -.869542300E+02 -.869914884E+02 -.870261917E+02 -.870585280E+02 -.870886864E+02 -.871168554E+02 -.871432210E+02 -.871679615E+02 -.871912375E+02 -.872131671E+02 -.872337747E+02 -.872528926E+02 -.872699930E+02 -.872839347E+02 -.872926254E+02 -.872926254E+02
 -.872825549E+02 -.872825549E+02 -.872715923E+02 -.872540747E+02 -.872327142E+02 -.872090225E+02 -.871837337E+02 -.871571243E+02 -.871292266E+02 -.870999562E+02 -.870691803E+02 -.870367501E+02 -.870025137E+02 -.869663179E+02 -.869280103E+02 -.868874422E+02 -.868444733E+02 -.867989746E+02 -.867508297E+02 -.866999362E+02 -.866462082E+02 -.865895805E+02 -.865300125E+02 -.864674917E+02 -.864020375E+02 -.863337050E+02 -.862625900E+02 -.861888330E+02 -.861126243E+02 -.860342074E+02 -.859538816E+02 -.858720046E+02 -.857889942E+02 -.857053286E+02 -.856215459E+02 -.855382415E+02 -.854560634E+02 -.853757057E+02 -.852978993E+02 -.852234022E+02 -.851529857E+02 -.850874209E+02 -.850274621E+02 -.849738304E+02 -.849271960E+02 -.848881609E+02 -.848572430E+02 -.848348619E+02 -.848213259E+02 -.848168240E+02 -.848214195E+02 -.848350483E+02 -.848575209E+02 -.848885278E+02 -.849276491E+02 -.849743661E+02 -.850280759E+02 -.850881078E+02 -.851537398E+02 -.852242168E+02 -.852987668E+02 -.853766173E+02 -.854570095E+02 -.855392112E+02 -.856225277E+02 -.857063098E+02 -.857899612E+02 -.858729421E+02 -.859547727E+02 -.860350335E+02 -.861133654E+02 -.861894677E+02 -.862630958E+02 -.863340576E+02 -.864022100E+02 -.864674546E+02 -.865297337E+02 -.865890253E+02 -.866453396E+02 -.866987145E+02 -.867492119E+02 -.867969141E+02 -.868419205E+02 -.868843447E+02 -.869243119E+02 -.869619565E+02 -.869974202E+02 -.870308502E+02 -.870623974E+02 -.870922150E+02 -.871204556E+02 -.871472661E+02 -.871727752E+02 -.871970649E+02 -.872201110E+02 -.872416699E+02 -.872610845E+02 -.872769933E+02 -.872869443E+02 -.872869443E+02
 -.872784527E+02 -.872784527E+02 -.872665929E+02 -.872476846E+02 -.872247057E+02 -.871993344E+02 -.871724072E+02 -.871442649E+02 -.871149844E+02 -.870845164E+02 -.870527587E+02 -.870195922E+02 -.869848956E+02 -.869485495E+02 -.869104375E+02 -.868704484E+02 -.868284795E+02 -.867844396E+02 -.867382511E+02 -.866898518E+02 -.866391956E+02 -.865862557E+02 -.865310278E+02 -.864735325E+02 -.864138189E+02 -.863519666E+02 -.862880890E+02 -.862223357E+02 -.861548956E+02 -.860859992E+02 -.860159199E+02 -.859449749E+02 -.858735255E+02 -.858019757E+02 -.857307714E+02 -.856603970E+02 -.855913714E+02 -.855242425E+02 -.854595797E+02 -.853979663E+02 -.853399893E+02 -.852862294E+02 -.852372493E+02 -.851935826E+02 -.851557216E+02 -.851241059E+02 -.850991115E+02 -.850810418E+02 -.850701192E+02 -.850664793E+02 -.850701676E+02 -.850811378E+02 -.850992535E+02 -.851242915E+02 -.851559477E+02 -.851938453E+02 -.852375440E+02 -.852865506E+02 -.853403307E+02 -.853983206E+02 -.854599386E+02 -.855245967E+02 -.855917108E+02 -.856607103E+02 -.857310464E+02 -.858021991E+02 -.858736825E+02 -.859450494E+02 -.860158939E+02 -.860858537E+02 -.861546100E+02 -.862218883E+02 -.862874563E+02 -.863511232E+02 -.864127368E+02 -.864721815E+02 -.865293754E+02 -.865842673E+02 -.866368340E+02 -.866870770E+02 -.867350201E+02 -.867807063E+02 -.868241957E+02 -.868655628E+02 -.869048942E+02 -.869422873E+02 -.869778478E+02 -.870116886E+02 -.870439282E+02 -.870746886E+02 -.871040932E+02 -.871322601E+02 -.871592891E+02 -.871852302E+02 -.872100178E+02 -.872333460E+02 -.872544559E+02 -.872718163E+02 -.872827015E+02 -.872827015E+02
 -.872756707E+02 -.872756707E+02 -.872632109E+02 -.872433809E+02 -.872193445E+02 -.871928986E+02 -.871649546E+02 -.871359038E+02 -.871058600E+02 -.870748039E+02 -.870426604E+02 -.870093364E+02 -.869747365E+02 -.869387692E+02 -.869013476E+02 -.868623910E+02 -.868218268E+02 -.867795933E+02 -.867356421E+02 -.866899396E+02 -.866424680E+02 -.865932271E+02 -.865422359E+02 -.864895356E+02 -.864351910E+02 -.863792931E+02 -.863219603E+02 -.862633404E+02 -.862036115E+02 -.861429841E+02 -.860817010E+02 -.860200379E+02 -.859583023E+02 -.858968328E+02 -.858359964E+02 -.857761863E+02 -.857178178E+02 -.856613244E+02 -.856071513E+02 -.855557502E+02 -.855075713E+02 -.854630560E+02 -.854226290E+02 -.853866897E+02 -.853556048E+02 -.853296996E+02 -.853092514E+02 -.852944829E+02 -.852855570E+02 -.852825729E+02 -.852855637E+02 -.852944955E+02 -.853092682E+02 -.853297182E+02 -.853556220E+02 -.853867015E+02 -.854226303E+02 -.854630412E+02 -.855075337E+02 -.855556821E+02 -.856070441E+02 -.856611685E+02 -.857176028E+02 -.857759006E+02 -.858356274E+02 -.858963665E+02 -.859577234E+02 -.860193295E+02 -.860808453E+02 -.861419616E+02 -.862024017E+02 -.862619210E+02 -.863203074E+02 -.863773807E+02 -.864329910E+02 -.864870180E+02 -.865393686E+02 -.865899758E+02 -.866387960E+02 -.866858073E+02 -.867310076E+02 -.867744124E+02 -.868160529E+02 -.868559743E+02 -.868942337E+02 -.869308992E+02 -.869660477E+02 -.869997639E+02 -.870321389E+02 -.870632684E+02 -.870932500E+02 -.871221768E+02 -.871501233E+02 -.871771114E+02 -.872030411E+02 -.872275576E+02 -.872498248E+02 -.872681869E+02 -.872797213E+02 -.872797213E+02
 -.872740175E+02 -.872740175E+02 -.872612106E+02 -.872408569E+02 -.872162377E+02 -.871892268E+02 -.871607871E+02 -.871313467E+02 -.871010486E+02 -.870698995E+02 -.870378476E+02 -.870048219E+02 -.869707491E+02 -.869355599E+02 -.868991912E+02 -.868615865E+02 -.868226969E+02 -.867824835E+02 -.867409195E+02 -.866979914E+02 -.866537006E+02 -.866080642E+02 -.865611160E+02 -.865129083E+02 -.864635131E+02 -.864130241E+02 -.863615571E+02 -.863092513E+02 -.862562699E+02 -.862028004E+02 -.861490548E+02 -.860952694E+02 -.860417039E+02 -.859886397E+02 -.859363785E+02 -.858852390E+02 -.858355543E+02 -.857876682E+02 -.857419308E+02 -.856986937E+02 -.856583050E+02 -.856211034E+02 -.855874124E+02 -.855575348E+02 -.855317468E+02 -.855102923E+02 -.854933785E+02 -.854811713E+02 -.854737917E+02 -.854713133E+02 -.854737604E+02 -.854811079E+02 -.854932813E+02 -.855101589E+02 -.855315740E+02 -.855573184E+02 -.855871473E+02 -.856207835E+02 -.856579236E+02 -.856982429E+02 -.857414018E+02 -.857870515E+02 -.858348391E+02 -.858844136E+02 -.859354299E+02 -.859875536E+02 -.860404648E+02 -.860938606E+02 -.861474584E+02 -.862009972E+02 -.862542393E+02 -.863069710E+02 -.863590030E+02 -.864101705E+02 -.864603325E+02 -.865093713E+02 -.865571913E+02 -.866037182E+02 -.866488975E+02 -.866926931E+02 -.867350862E+02 -.867760731E+02 -.868156649E+02 -.868538850E+02 -.868907684E+02 -.869263604E+02 -.869607151E+02 -.869938945E+02 -.870259671E+02 -.870570066E+02 -.870870886E+02 -.871162848E+02 -.871446474E+02 -.871721751E+02 -.871987400E+02 -.872239501E+02 -.872469145E+02 -.872658923E+02 -.872778306E+02 -.872778306E+02
 -.872733134E+02 -.872733134E+02 -.872603717E+02 -.872398272E+02 -.872150200E+02 -.871878664E+02 -.871593602E+02 -.871299544E+02 -.870998145E+02 -.870689680E+02 -.870373834E+02 -.870050084E+02 -.869717880E+02 -.869376710E+02 -.869026125E+02 -.868665749E+02 -.868295278E+02 -.867914496E+02 -.867523291E+02 -.867121670E+02 -.866709770E+02 -.866287868E+02 -.865856385E+02 -.865415895E+02 -.864967134E+02 -.864511013E+02 -.864048622E+02 -.863581235E+02 -.863110311E+02 -.862637500E+02 -.862164631E+02 -.861693713E+02 -.861226924E+02 -.860766598E+02 -.860315208E+02 -.859875342E+02 -.859449676E+02 -.859040951E+02 -.858651930E+02 -.858285372E+02 -.857943986E+02 -.857630392E+02 -.857347080E+02 -.857096368E+02 -.856880360E+02 -.856700907E+02 -.856559577E+02 -.856457620E+02 -.856395948E+02 -.856375111E+02 -.856395294E+02 -.856456305E+02 -.856557583E+02 -.856698210E+02 -.856876926E+02 -.857092156E+02 -.857342037E+02 -.857624459E+02 -.857937093E+02 -.858277442E+02 -.858642876E+02 -.859030675E+02 -.859438071E+02 -.859862289E+02 -.860300577E+02 -.860750247E+02 -.861208700E+02 -.861673452E+02 -.862142156E+02 -.862612623E+02 -.863082827E+02 -.863550923E+02 -.864015249E+02 -.864474329E+02 -.864926872E+02 -.865371770E+02 -.865808095E+02 -.866235091E+02 -.866652163E+02 -.867058874E+02 -.867454931E+02 -.867840176E+02 -.868214574E+02 -.868578209E+02 -.868931264E+02 -.869274018E+02 -.869606837E+02 -.869930157E+02 -.870244483E+02 -.870550366E+02 -.870848381E+02 -.871139062E+02 -.871422745E+02 -.871699222E+02 -.871966999E+02 -.872221890E+02 -.872454631E+02 -.872647307E+02 -.872768655E+02 -.872768655E+02
 -.872733945E+02 -.872733945E+02 -.872604932E+02 -.872400320E+02 -.872153605E+02 -.871884079E+02 -.871601828E+02 -.871311530E+02 -.871014997E+02 -.870712667E+02 -.870404394E+02 -.870089816E+02 -.869768534E+02 -.869440180E+02 -.869104447E+02 -.868761098E+02 -.868409972E+02 -.868050980E+02 -.867684125E+02 -.867309510E+02 -.866927348E+02 -.866537973E+02 -.866141843E+02 -.865739543E+02 -.865331793E+02 -.864919448E+02 -.864503507E+02 -.864085113E+02 -.863665556E+02 -.863246266E+02 -.862828813E+02 -.862414896E+02 -.862006337E+02 -.861605069E+02 -.861213117E+02 -.860832586E+02 -.860465634E+02 -.860114452E+02 -.859781238E+02 -.859468167E+02 -.859177364E+02 -.858910873E+02 -.858670626E+02 -.858458415E+02 -.858275857E+02 -.858124376E+02 -.858005168E+02 -.857919188E+02 -.857867130E+02 -.857849413E+02 -.857866175E+02 -.857917269E+02 -.858002268E+02 -.858120470E+02 -.858270913E+02 -.858452389E+02 -.858663469E+02 -.858902525E+02 -.859167757E+02 -.859457223E+02 -.859768871E+02 -.860100566E+02 -.860450121E+02 -.860815329E+02 -.861193989E+02 -.861583932E+02 -.861983042E+02 -.862389282E+02 -.862800708E+02 -.863215485E+02 -.863631900E+02 -.864048371E+02 -.864463452E+02 -.864875841E+02 -.865284378E+02 -.865688049E+02 -.866085981E+02 -.866477437E+02 -.866861819E+02 -.867238653E+02 -.867607589E+02 -.867968393E+02 -.868320937E+02 -.868665194E+02 -.869001228E+02 -.869329189E+02 -.869649306E+02 -.869961872E+02 -.870267246E+02 -.870565830E+02 -.870858048E+02 -.871144279E+02 -.871424708E+02 -.871698970E+02 -.871965410E+02 -.872219671E+02 -.872452298E+02 -.872645161E+02 -.872766744E+02 -.872766744E+02
 -.872741148E+02 -.872741148E+02 -.872613956E+02 -.872412394E+02 -.872169646E+02 -.871904890E+02 -.871628214E+02 -.871344366E+02 -.871055262E+02 -.870761465E+02 -.870462958E+02 -.870159516E+02 -.869850863E+02 -.869536750E+02 -.869216977E+02 -.868891414E+02 -.868559998E+02 -.868222735E+02 -.867879709E+02 -.867531085E+02 -.867177124E+02 -.866818183E+02 -.866454728E+02 -.866087327E+02 -.865716660E+02 -.865343516E+02 -.864968795E+02 -.864593511E+02 -.864218789E+02 -.863845864E+02 -.863476072E+02 -.863110850E+02 -.862751717E+02 -.862400275E+02 -.862058185E+02 -.861727162E+02 -.861408952E+02 -.861105316E+02 -.860818009E+02 -.860548758E+02 -.860299242E+02 -.860071067E+02 -.859865745E+02 -.859684672E+02 -.859529107E+02 -.859400150E+02 -.859298727E+02 -.859225573E+02 -.859181223E+02 -.859165998E+02 -.859180004E+02 -.859223126E+02 -.859295035E+02 -.859395190E+02 -.859522845E+02 -.859677068E+02 -.859856748E+02 -.860060620E+02 -.860287278E+02 -.860535202E+02 -.860802775E+02 -.861088310E+02 -.861390069E+02 -.861706289E+02 -.862035198E+02 -.862375041E+02 -.862724093E+02 -.863080680E+02 -.863443190E+02 -.863810091E+02 -.864179936E+02 -.864551376E+02 -.864923163E+02 -.865294160E+02 -.865663337E+02 -.866029780E+02 -.866392686E+02 -.866751363E+02 -.867105229E+02 -.867453805E+02 -.867796717E+02 -.868133686E+02 -.868464524E+02 -.868789131E+02 -.869107485E+02 -.869419642E+02 -.869725725E+02 -.870025919E+02 -.870320464E+02 -.870609644E+02 -.870893758E+02 -.871173062E+02 -.871447614E+02 -.871716926E+02 -.871979232E+02 -.872230083E+02 -.872459976E+02 -.872650806E+02 -.872771205E+02 -.872771205E+02
 -.872753462E+02 -.872753462E+02 -.872629216E+02 -.872432463E+02 -.872195749E+02 -.871937935E+02 -.871668993E+02 -.871393673E+02 -.871113954E+02 -.870830488E+02 -.870543361E+02 -.870252453E+02 -.869957591E+02 -.869658620E+02 -.869355428E+02 -.869047959E+02 -.868736220E+02 -.868420283E+02 -.868100285E+02 -.867776434E+02 -.867449013E+02 -.867118385E+02 -.866785002E+02 -.866449402E+02 -.866112212E+02 -.865774149E+02 -.865436015E+02 -.865098702E+02 -.864763187E+02 -.864430528E+02 -.864101861E+02 -.863778397E+02 -.863461404E+02 -.863152210E+02 -.862852182E+02 -.862562719E+02 -.862285241E+02 -.862021167E+02 -.861771908E+02 -.861538842E+02 -.861323305E+02 -.861126568E+02 -.860949825E+02 -.860794171E+02 -.860660594E+02 -.860549954E+02 -.860462971E+02 -.860400220E+02 -.860362114E+02 -.860348903E+02 -.860360669E+02 -.860397321E+02 -.860458602E+02 -.860544091E+02 -.860653206E+02 -.860785218E+02 -.860939258E+02 -.861114331E+02 -.861309334E+02 -.861523063E+02 -.861754239E+02 -.862001518E+02 -.862263510E+02 -.862538799E+02 -.862825953E+02 -.863123545E+02 -.863430166E+02 -.863744436E+02 -.864065020E+02 -.864390637E+02 -.864720068E+02 -.865052164E+02 -.865385855E+02 -.865720152E+02 -.866054152E+02 -.866387038E+02 -.866718085E+02 -.867046654E+02 -.867372195E+02 -.867694244E+02 -.868012420E+02 -.868326425E+02 -.868636035E+02 -.868941103E+02 -.869241548E+02 -.869537357E+02 -.869828573E+02 -.870115299E+02 -.870397684E+02 -.870675914E+02 -.870950191E+02 -.871220667E+02 -.871487301E+02 -.871749515E+02 -.872005468E+02 -.872250691E+02 -.872475747E+02 -.872662756E+02 -.872780826E+02 -.872780826E+02
 -.872769780E+02 -.872769780E+02 -.872649359E+02 -.872458780E+02 -.872229700E+02 -.871980498E+02 -.871720938E+02 -.871455713E+02 -.871186829E+02 -.870915001E+02 -.870640394E+02 -.870362967E+02 -.870082630E+02 -.869799303E+02 -.869512940E+02 -.869223543E+02 -.868931168E+02 -.868635928E+02 -.868337994E+02 -.868037596E+02 -.867735027E+02 -.867430643E+02 -.867124873E+02 -.866818215E+02 -.866511240E+02 -.866204589E+02 -.865898974E+02 -.865595174E+02 -.865294034E+02 -.864996459E+02 -.864703415E+02 -.864415918E+02 -.864135030E+02 -.863861852E+02 -.863597513E+02 -.863343158E+02 -.863099945E+02 -.862869025E+02 -.862651536E+02 -.862448585E+02 -.862261241E+02 -.862090519E+02 -.861937365E+02 -.861802649E+02 -.861687150E+02 -.861591544E+02 -.861516401E+02 -.861462168E+02 -.861429172E+02 -.861417607E+02 -.861427536E+02 -.861458889E+02 -.861511463E+02 -.861584925E+02 -.861678819E+02 -.861792569E+02 -.861925488E+02 -.862076792E+02 -.862245601E+02 -.862430962E+02 -.862631851E+02 -.862847193E+02 -.863075870E+02 -.863316737E+02 -.863568632E+02 -.863830391E+02 -.864100858E+02 -.864378895E+02 -.864663392E+02 -.864953278E+02 -.865247526E+02 -.865545161E+02 -.865845267E+02 -.866146987E+02 -.866449534E+02 -.866752185E+02 -.867054291E+02 -.867355269E+02 -.867654611E+02 -.867951877E+02 -.868246695E+02 -.868538761E+02 -.868827836E+02 -.869113741E+02 -.869396358E+02 -.869675622E+02 -.869951523E+02 -.870224096E+02 -.870493422E+02 -.870759611E+02 -.871022785E+02 -.871283016E+02 -.871540184E+02 -.871793643E+02 -.872041521E+02 -.872279378E+02 -.872497941E+02 -.872679717E+02 -.872794553E+02 -.872794553E+02
 -.872789157E+02 -.872789157E+02 -.872673233E+02 -.872489865E+02 -.872269621E+02 -.872030282E+02 -.871781324E+02 -.871527338E+02 -.871270325E+02 -.871011042E+02 -.870749709E+02 -.870486353E+02 -.870220944E+02 -.869953458E+02 -.869683902E+02 -.869412320E+02 -.869138802E+02 -.868863489E+02 -.868586566E+02 -.868308275E+02 -.868028904E+02 -.867748800E+02 -.867468360E+02 -.867188042E+02 -.866908357E+02 -.866629878E+02 -.866353230E+02 -.866079092E+02 -.865808192E+02 -.865541306E+02 -.865279251E+02 -.865022885E+02 -.864773094E+02 -.864530795E+02 -.864296921E+02 -.864072416E+02 -.863858225E+02 -.863655287E+02 -.863464524E+02 -.863286831E+02 -.863123069E+02 -.862974052E+02 -.862840537E+02 -.862723217E+02 -.862622712E+02 -.862539561E+02 -.862474214E+02 -.862427025E+02 -.862398251E+02 -.862388047E+02 -.862396461E+02 -.862423437E+02 -.862468814E+02 -.862532328E+02 -.862613616E+02 -.862712222E+02 -.862827598E+02 -.862959119E+02 -.863106083E+02 -.863267724E+02 -.863443223E+02 -.863631710E+02 -.863832282E+02 -.864044010E+02 -.864265946E+02 -.864497137E+02 -.864736630E+02 -.864983484E+02 -.865236776E+02 -.865495608E+02 -.865759116E+02 -.866026470E+02 -.866296889E+02 -.866569633E+02 -.866844016E+02 -.867119405E+02 -.867395220E+02 -.867670938E+02 -.867946093E+02 -.868220276E+02 -.868493132E+02 -.868764363E+02 -.869033723E+02 -.869301018E+02 -.869566105E+02 -.869828887E+02 -.870089310E+02 -.870347365E+02 -.870603076E+02 -.870856496E+02 -.871107683E+02 -.871356647E+02 -.871603207E+02 -.871846675E+02 -.872085170E+02 -.872314332E+02 -.872525128E+02 -.872700580E+02 -.872811476E+02 -.872811476E+02
 -.872810804E+02 -.872810804E+02 -.872699872E+02 -.872524476E+02 -.872313944E+02 -.872085367E+02 -.871847877E+02 -.871605927E+02 -.871361486E+02 -.871115331E+02 -.870867729E+02 -.870618750E+02 -.870368413E+02 -.870116740E+02 -.869863772E+02 -.869609586E+02 -.869354295E+02 -.869098054E+02 -.868841058E+02 -.868583544E+02 -.868325795E+02 -.868068136E+02 -.867810936E+02 -.867554610E+02 -.867299616E+02 -.867046460E+02 -.866795689E+02 -.866547894E+02 -.866303701E+02 -.866063774E+02 -.865828807E+02 -.865599523E+02 -.865376666E+02 -.865160998E+02 -.864953295E+02 -.864754335E+02 -.864564894E+02 -.864385743E+02 -.864217631E+02 -.864061287E+02 -.863917407E+02 -.863786648E+02 -.863669619E+02 -.863566878E+02 -.863478921E+02 -.863406178E+02 -.863349010E+02 -.863307698E+02 -.863282448E+02 -.863273381E+02 -.863280537E+02 -.863303868E+02 -.863343248E+02 -.863398464E+02 -.863469227E+02 -.863555169E+02 -.863655855E+02 -.863770779E+02 -.863899379E+02 -.864041038E+02 -.864195090E+02 -.864360834E+02 -.864537534E+02 -.864724430E+02 -.864920749E+02 -.865125704E+02 -.865338510E+02 -.865558385E+02 -.865784558E+02 -.866016278E+02 -.866252813E+02 -.866493461E+02 -.866737553E+02 -.866984452E+02 -.867233563E+02 -.867484331E+02 -.867736242E+02 -.867988830E+02 -.868241672E+02 -.868494390E+02 -.868746652E+02 -.868998172E+02 -.869248707E+02 -.869498057E+02 -.869746063E+02 -.869992608E+02 -.870237609E+02 -.870481021E+02 -.870722828E+02 -.870963039E+02 -.871201663E+02 -.871438661E+02 -.871673807E+02 -.871906387E+02 -.872134540E+02 -.872354021E+02 -.872556096E+02 -.872724401E+02 -.872830827E+02 -.872830827E+02
 -.872834067E+02 -.872834067E+02 -.872728475E+02 -.872561584E+02 -.872361374E+02 -.872144173E+02 -.871918727E+02 -.871689325E+02 -.871457886E+02 -.871225192E+02 -.870991536E+02 -.870757025E+02 -.870521714E+02 -.870285655E+02 -.870048918E+02 -.869811602E+02 -.869573833E+02 -.869335775E+02 -.869097622E+02 -.868859606E+02 -.868621995E+02 -.868385091E+02 -.868149234E+02 -.867914798E+02 -.867682192E+02 -.867451862E+02 -.867224286E+02 -.866999975E+02 -.866779471E+02 -.866563339E+02 -.866352170E+02 -.866146575E+02 -.865947180E+02 -.865754622E+02 -.865569544E+02 -.865392592E+02 -.865224408E+02 -.865065623E+02 -.864916853E+02 -.864778692E+02 -.864651706E+02 -.864536430E+02 -.864433356E+02 -.864342936E+02 -.864265568E+02 -.864201601E+02 -.864151323E+02 -.864114961E+02 -.864092679E+02 -.864084575E+02 -.864090678E+02 -.864110952E+02 -.864145294E+02 -.864193532E+02 -.864255434E+02 -.864330703E+02 -.864418988E+02 -.864519880E+02 -.864632924E+02 -.864757618E+02 -.864893424E+02 -.865039767E+02 -.865196048E+02 -.865361642E+02 -.865535914E+02 -.865718213E+02 -.865907889E+02 -.866104291E+02 -.866306773E+02 -.866514704E+02 -.866727467E+02 -.866944464E+02 -.867165122E+02 -.867388895E+02 -.867615265E+02 -.867843747E+02 -.868073890E+02 -.868305277E+02 -.868537527E+02 -.868770296E+02 -.869003276E+02 -.869236196E+02 -.869468822E+02 -.869700954E+02 -.869932427E+02 -.870163109E+02 -.870392899E+02 -.870621728E+02 -.870849549E+02 -.871076337E+02 -.871302065E+02 -.871526655E+02 -.871749853E+02 -.871970932E+02 -.872188069E+02 -.872397166E+02 -.872589833E+02 -.872750394E+02 -.872851963E+02 -.872851963E+02
 -.872858409E+02 -.872858409E+02 -.872758386E+02 -.872600348E+02 -.872410852E+02 -.872205411E+02 -.871992356E+02 -.871775790E+02 -.871557568E+02 -.871338464E+02 -.871118788E+02 -.870898671E+02 -.870678194E+02 -.870457433E+02 -.870236476E+02 -.870015436E+02 -.869794448E+02 -.869573677E+02 -.869353314E+02 -.869133581E+02 -.868914728E+02 -.868697035E+02 -.868480810E+02 -.868266390E+02 -.868054140E+02 -.867844452E+02 -.867637744E+02 -.867434459E+02 -.867235061E+02 -.867040037E+02 -.866849888E+02 -.866665133E+02 -.866486297E+02 -.866313916E+02 -.866148526E+02 -.865990665E+02 -.865840864E+02 -.865699645E+02 -.865567513E+02 -.865444957E+02 -.865332441E+02 -.865230399E+02 -.865139235E+02 -.865059314E+02 -.864990961E+02 -.864934457E+02 -.864890035E+02 -.864857879E+02 -.864838121E+02 -.864830840E+02 -.864836059E+02 -.864853749E+02 -.864883825E+02 -.864926150E+02 -.864980533E+02 -.865046735E+02 -.865124469E+02 -.865213405E+02 -.865313170E+02 -.865423357E+02 -.865543523E+02 -.865673199E+02 -.865811892E+02 -.865959089E+02 -.866114261E+02 -.866276873E+02 -.866446381E+02 -.866622242E+02 -.866803915E+02 -.866990866E+02 -.867182575E+02 -.867378532E+02 -.867578247E+02 -.867781249E+02 -.867987090E+02 -.868195347E+02 -.868405622E+02 -.868617545E+02 -.868830775E+02 -.869044999E+02 -.869259934E+02 -.869475329E+02 -.869690958E+02 -.869906628E+02 -.870122173E+02 -.870337452E+02 -.870552356E+02 -.870766794E+02 -.870980702E+02 -.871194028E+02 -.871406718E+02 -.871618666E+02 -.871829599E+02 -.872038790E+02 -.872244472E+02 -.872442712E+02 -.872625501E+02 -.872777907E+02 -.872874349E+02 -.872874349E+02
 -.872883400E+02 -.872883400E+02 -.872789077E+02 -.872640089E+02 -.872461523E+02 -.872268044E+02 -.872067544E+02 -.871863926E+02 -.871658968E+02 -.871453430E+02 -.871247628E+02 -.871041710E+02 -.870835773E+02 -.870629909E+02 -.870424220E+02 -.870218826E+02 -.870013867E+02 -.869809505E+02 -.869605924E+02 -.869403335E+02 -.869201968E+02 -.869002080E+02 -.868803951E+02 -.868607883E+02 -.868414200E+02 -.868223247E+02 -.868035389E+02 -.867851010E+02 -.867670510E+02 -.867494306E+02 -.867322827E+02 -.867156509E+02 -.866995800E+02 -.866841148E+02 -.866693005E+02 -.866551817E+02 -.866418027E+02 -.866292067E+02 -.866174356E+02 -.866065296E+02 -.865965268E+02 -.865874631E+02 -.865793713E+02 -.865722813E+02 -.865662197E+02 -.865612093E+02 -.865572692E+02 -.865544143E+02 -.865526552E+02 -.865519983E+02 -.865524457E+02 -.865539947E+02 -.865566385E+02 -.865603658E+02 -.865651612E+02 -.865710051E+02 -.865778740E+02 -.865857410E+02 -.865945755E+02 -.866043441E+02 -.866150105E+02 -.866265360E+02 -.866388799E+02 -.866519996E+02 -.866658516E+02 -.866803909E+02 -.866955724E+02 -.867113504E+02 -.867276795E+02 -.867445146E+02 -.867618114E+02 -.867795266E+02 -.867976181E+02 -.868160455E+02 -.868347698E+02 -.868537541E+02 -.868729634E+02 -.868923650E+02 -.869119284E+02 -.869316253E+02 -.869514300E+02 -.869713189E+02 -.869912712E+02 -.870112680E+02 -.870312931E+02 -.870513323E+02 -.870713738E+02 -.870914078E+02 -.871114260E+02 -.871314217E+02 -.871513874E+02 -.871713107E+02 -.871911630E+02 -.872108728E+02 -.872302702E+02 -.872489801E+02 -.872662420E+02 -.872806410E+02 -.872897553E+02 -.872897553E+02
 -.872908693E+02 -.872908693E+02 -.872820129E+02 -.872680272E+02 -.872512712E+02 -.872331251E+02 -.872143329E+02 -.871952634E+02 -.871760862E+02 -.871568748E+02 -.871376610E+02 -.871184606E+02 -.870992844E+02 -.870801424E+02 -.870610457E+02 -.870420066E+02 -.870230391E+02 -.870041589E+02 -.869853838E+02 -.869667333E+02 -.869482286E+02 -.869298933E+02 -.869117524E+02 -.868938332E+02 -.868761642E+02 -.868587758E+02 -.868417000E+02 -.868249700E+02 -.868086205E+02 -.867926872E+02 -.867772065E+02 -.867622159E+02 -.867477530E+02 -.867338558E+02 -.867205621E+02 -.867079095E+02 -.866959349E+02 -.866846742E+02 -.866741623E+02 -.866644323E+02 -.866555160E+02 -.866474427E+02 -.866402395E+02 -.866339310E+02 -.866285391E+02 -.866240824E+02 -.866205764E+02 -.866180334E+02 -.866164622E+02 -.866158678E+02 -.866162518E+02 -.866176123E+02 -.866199434E+02 -.866232360E+02 -.866274774E+02 -.866326515E+02 -.866387391E+02 -.866457180E+02 -.866535630E+02 -.866622465E+02 -.866717387E+02 -.866820074E+02 -.866930189E+02 -.867047380E+02 -.867171281E+02 -.867301520E+02 -.867437715E+02 -.867579484E+02 -.867726444E+02 -.867878212E+02 -.868034412E+02 -.868194674E+02 -.868358637E+02 -.868525951E+02 -.868696280E+02 -.868869300E+02 -.869044706E+02 -.869222207E+02 -.869401530E+02 -.869582423E+02 -.869764650E+02 -.869947996E+02 -.870132264E+02 -.870317277E+02 -.870502878E+02 -.870688927E+02 -.870875302E+02 -.871061899E+02 -.871248628E+02 -.871435407E+02 -.871622148E+02 -.871808716E+02 -.871994819E+02 -.872179762E+02 -.872361922E+02 -.872537743E+02 -.872700043E+02 -.872835476E+02 -.872921224E+02 -.872921224E+02
 -.872934019E+02 -.872934019E+02 -.872851213E+02 -.872720477E+02 -.872563894E+02 -.872394397E+02 -.872218964E+02 -.872041066E+02 -.871862307E+02 -.871683391E+02 -.871504634E+02 -.871326197E+02 -.871148196E+02 -.870970735E+02 -.870793929E+02 -.870617900E+02 -.870442786E+02 -.870268738E+02 -.870095924E+02 -.869924524E+02 -.869754735E+02 -.869586768E+02 -.869420852E+02 -.869257225E+02 -.869096144E+02 -.868937876E+02 -.868782699E+02 -.868630902E+02 -.868482786E+02 -.868338656E+02 -.868198827E+02 -.868063614E+02 -.867933340E+02 -.867808324E+02 -.867688887E+02 -.867575343E+02 -.867468002E+02 -.867367165E+02 -.867273122E+02 -.867186150E+02 -.867106509E+02 -.867034446E+02 -.866970183E+02 -.866913924E+02 -.866865849E+02 -.866826110E+02 -.866794838E+02 -.866772130E+02 -.866758060E+02 -.866752670E+02 -.866755972E+02 -.866767948E+02 -.866788553E+02 -.866817710E+02 -.866855314E+02 -.866901233E+02 -.866955308E+02 -.867017355E+02 -.867087167E+02 -.867164515E+02 -.867249150E+02 -.867340808E+02 -.867439205E+02 -.867544048E+02 -.867655032E+02 -.867771844E+02 -.867894164E+02 -.868021669E+02 -.868154034E+02 -.868290935E+02 -.868432052E+02 -.868577067E+02 -.868725671E+02 -.868877561E+02 -.869032445E+02 -.869190041E+02 -.869350081E+02 -.869512307E+02 -.869676477E+02 -.869842364E+02 -.870009755E+02 -.870178453E+02 -.870348275E+02 -.870519055E+02 -.870690643E+02 -.870862903E+02 -.871035714E+02 -.871208969E+02 -.871382572E+02 -.871556435E+02 -.871730460E+02 -.871904506E+02 -.872078281E+02 -.872251116E+02 -.872421472E+02 -.872585995E+02 -.872737936E+02 -.872864766E+02 -.872945086E+02 -.872945086E+02
 -.872959174E+02 -.872959174E+02 -.872882080E+02 -.872760385E+02 -.872614670E+02 -.872456999E+02 -.872293887E+02 -.872128582E+02 -.871962593E+02 -.871796590E+02 -.871630880E+02 -.871465626E+02 -.871300945E+02 -.871136944E+02 -.870973737E+02 -.870811444E+02 -.870650198E+02 -.870490144E+02 -.870331437E+02 -.870174244E+02 -.870018746E+02 -.869865134E+02 -.869713611E+02 -.869564393E+02 -.869417704E+02 -.869273780E+02 -.869132864E+02 -.868995209E+02 -.868861073E+02 -.868730721E+02 -.868604421E+02 -.868482444E+02 -.868365064E+02 -.868252551E+02 -.868145178E+02 -.868043208E+02 -.867946904E+02 -.867856516E+02 -.867772289E+02 -.867694452E+02 -.867623225E+02 -.867558810E+02 -.867501394E+02 -.867451144E+02 -.867408210E+02 -.867372719E+02 -.867344777E+02 -.867324467E+02 -.867311847E+02 -.867306953E+02 -.867309794E+02 -.867320356E+02 -.867338601E+02 -.867364465E+02 -.867397862E+02 -.867438681E+02 -.867486792E+02 -.867542041E+02 -.867604256E+02 -.867673247E+02 -.867748807E+02 -.867830713E+02 -.867918732E+02 -.868012616E+02 -.868112110E+02 -.868216949E+02 -.868326865E+02 -.868441583E+02 -.868560829E+02 -.868684327E+02 -.868811802E+02 -.868942983E+02 -.869077603E+02 -.869215401E+02 -.869356122E+02 -.869499522E+02 -.869645363E+02 -.869793420E+02 -.869943476E+02 -.870095327E+02 -.870248782E+02 -.870403661E+02 -.870559795E+02 -.870717031E+02 -.870875225E+02 -.871034248E+02 -.871193982E+02 -.871354319E+02 -.871515162E+02 -.871676418E+02 -.871837986E+02 -.871999719E+02 -.872161335E+02 -.872322193E+02 -.872480841E+02 -.872634136E+02 -.872775763E+02 -.872894019E+02 -.872968923E+02 -.872968923E+02
 -.872984005E+02 -.872984005E+02 -.872912545E+02 -.872799759E+02 -.872664746E+02 -.872518703E+02 -.872367684E+02 -.872214715E+02 -.872061207E+02 -.871907793E+02 -.871754766E+02 -.871602287E+02 -.871450473E+02 -.871299432E+02 -.871149273E+02 -.871000113E+02 -.870852080E+02 -.870705307E+02 -.870559940E+02 -.870416134E+02 -.870274052E+02 -.870133866E+02 -.869995760E+02 -.869859924E+02 -.869726557E+02 -.869595867E+02 -.869468065E+02 -.869343373E+02 -.869222013E+02 -.869104214E+02 -.868990207E+02 -.868880224E+02 -.868774498E+02 -.868673260E+02 -.868576739E+02 -.868485161E+02 -.868398744E+02 -.868317701E+02 -.868242236E+02 -.868172543E+02 -.868108804E+02 -.868051189E+02 -.867999853E+02 -.867954937E+02 -.867916564E+02 -.867884839E+02 -.867859852E+02 -.867841669E+02 -.867830341E+02 -.867825896E+02 -.867828342E+02 -.867837668E+02 -.867853840E+02 -.867876806E+02 -.867906495E+02 -.867942814E+02 -.867985655E+02 -.868034889E+02 -.868090373E+02 -.868151950E+02 -.868219444E+02 -.868292671E+02 -.868371433E+02 -.868455524E+02 -.868544727E+02 -.868638820E+02 -.868737576E+02 -.868840762E+02 -.868948144E+02 -.869059488E+02 -.869174558E+02 -.869293121E+02 -.869414947E+02 -.869539810E+02 -.869667489E+02 -.869797770E+02 -.869930445E+02 -.870065314E+02 -.870202185E+02 -.870340877E+02 -.870481217E+02 -.870623040E+02 -.870766193E+02 -.870910534E+02 -.871055929E+02 -.871202254E+02 -.871349396E+02 -.871497249E+02 -.871645718E+02 -.871794707E+02 -.871944115E+02 -.872093795E+02 -.872243472E+02 -.872392543E+02 -.872539645E+02 -.872681847E+02 -.872813271E+02 -.872923035E+02 -.872992572E+02 -.872992572E+02
 -.873008405E+02 -.873008405E+02 -.872942475E+02 -.872838433E+02 -.872713913E+02 -.872579259E+02 -.872440068E+02 -.872299143E+02 -.872157797E+02 -.872016622E+02 -.871875898E+02 -.871735780E+02 -.871596382E+02 -.871457808E+02 -.871320165E+02 -.871183565E+02 -.871048127E+02 -.870913975E+02 -.870781245E+02 -.870650078E+02 -.870520621E+02 -.870393031E+02 -.870267471E+02 -.870144110E+02 -.870023124E+02 -.869904695E+02 -.869789009E+02 -.869676258E+02 -.869566635E+02 -.869460339E+02 -.869357566E+02 -.869258518E+02 -.869163391E+02 -.869072385E+02 -.868985692E+02 -.868903505E+02 -.868826009E+02 -.868753382E+02 -.868685797E+02 -.868623417E+02 -.868566394E+02 -.868514872E+02 -.868468979E+02 -.868428834E+02 -.868394538E+02 -.868366182E+02 -.868343836E+02 -.868327560E+02 -.868317393E+02 -.868313358E+02 -.868315464E+02 -.868323700E+02 -.868338039E+02 -.868358436E+02 -.868384832E+02 -.868417151E+02 -.868455300E+02 -.868499173E+02 -.868548651E+02 -.868603600E+02 -.868663875E+02 -.868729319E+02 -.868799768E+02 -.868875046E+02 -.868954972E+02 -.869039357E+02 -.869128009E+02 -.869220729E+02 -.869317320E+02 -.869417578E+02 -.869521304E+02 -.869628298E+02 -.869738359E+02 -.869851294E+02 -.869966909E+02 -.870085017E+02 -.870205436E+02 -.870327990E+02 -.870452510E+02 -.870578831E+02 -.870706800E+02 -.870836267E+02 -.870967094E+02 -.871099148E+02 -.871232306E+02 -.871366451E+02 -.871501477E+02 -.871637280E+02 -.871773768E+02 -.871910847E+02 -.872048415E+02 -.872186329E+02 -.872324328E+02 -.872461843E+02 -.872597606E+02 -.872728897E+02 -.872850273E+02 -.872951669E+02 -.873015914E+02 -.873015914E+02
 -.873032303E+02 -.873032303E+02 -.872971785E+02 -.872876296E+02 -.872762034E+02 -.872638503E+02 -.872510851E+02 -.872381659E+02 -.872252141E+02 -.872122847E+02 -.871994041E+02 -.871865870E+02 -.871738445E+02 -.871611865E+02 -.871486232E+02 -.871361651E+02 -.871238233E+02 -.871116094E+02 -.870995356E+02 -.870876149E+02 -.870758607E+02 -.870642869E+02 -.870529081E+02 -.870417393E+02 -.870307961E+02 -.870200943E+02 -.870096504E+02 -.869994808E+02 -.869896025E+02 -.869800326E+02 -.869707880E+02 -.869618859E+02 -.869533434E+02 -.869451772E+02 -.869374040E+02 -.869300399E+02 -.869231006E+02 -.869166014E+02 -.869105567E+02 -.869049803E+02 -.868998849E+02 -.868952827E+02 -.868911845E+02 -.868876000E+02 -.868845380E+02 -.868820058E+02 -.868800095E+02 -.868785540E+02 -.868776425E+02 -.868772771E+02 -.868774583E+02 -.868781852E+02 -.868794557E+02 -.868812660E+02 -.868836111E+02 -.868864846E+02 -.868898787E+02 -.868937847E+02 -.868981924E+02 -.869030907E+02 -.869084672E+02 -.869143090E+02 -.869206020E+02 -.869273315E+02 -.869344821E+02 -.869420378E+02 -.869499822E+02 -.869582986E+02 -.869669700E+02 -.869759791E+02 -.869853086E+02 -.869949414E+02 -.870048603E+02 -.870150484E+02 -.870254889E+02 -.870361655E+02 -.870470622E+02 -.870581636E+02 -.870694545E+02 -.870809204E+02 -.870925476E+02 -.871043226E+02 -.871162327E+02 -.871282660E+02 -.871404110E+02 -.871526568E+02 -.871649934E+02 -.871774112E+02 -.871899010E+02 -.872024539E+02 -.872150599E+02 -.872277053E+02 -.872403653E+02 -.872529870E+02 -.872654530E+02 -.872775125E+02 -.872886642E+02 -.872979819E+02 -.873038864E+02 -.873038864E+02
 -.873055656E+02 -.873055656E+02 -.873000424E+02 -.872913285E+02 -.872809030E+02 -.872696343E+02 -.872579930E+02 -.872462152E+02 -.872344123E+02 -.872226352E+02 -.872109084E+02 -.871992459E+02 -.871876580E+02 -.871761543E+02 -.871647443E+02 -.871534377E+02 -.871422447E+02 -.871311761E+02 -.871202431E+02 -.871094572E+02 -.870988306E+02 -.870883757E+02 -.870781055E+02 -.870680332E+02 -.870581727E+02 -.870485377E+02 -.870391426E+02 -.870300018E+02 -.870211300E+02 -.870125417E+02 -.870042519E+02 -.869962751E+02 -.869886259E+02 -.869813187E+02 -.869743677E+02 -.869677865E+02 -.869615886E+02 -.869557868E+02 -.869503933E+02 -.869454198E+02 -.869408770E+02 -.869367751E+02 -.869331231E+02 -.869299295E+02 -.869272013E+02 -.869249448E+02 -.869231651E+02 -.869218662E+02 -.869210509E+02 -.869207209E+02 -.869208766E+02 -.869215173E+02 -.869226411E+02 -.869242450E+02 -.869263246E+02 -.869288747E+02 -.869318887E+02 -.869353593E+02 -.869392778E+02 -.869436350E+02 -.869484205E+02 -.869536233E+02 -.869592316E+02 -.869652328E+02 -.869716140E+02 -.869783617E+02 -.869854618E+02 -.869929002E+02 -.870006622E+02 -.870087331E+02 -.870170982E+02 -.870257426E+02 -.870346516E+02 -.870438104E+02 -.870532045E+02 -.870628197E+02 -.870726420E+02 -.870826577E+02 -.870928537E+02 -.871032169E+02 -.871137351E+02 -.871243962E+02 -.871351889E+02 -.871461021E+02 -.871571254E+02 -.871682489E+02 -.871794630E+02 -.871907589E+02 -.872021279E+02 -.872135614E+02 -.872250499E+02 -.872365803E+02 -.872481296E+02 -.872596487E+02 -.872710298E+02 -.872820430E+02 -.872922295E+02 -.873007421E+02 -.873061371E+02 -.873061371E+02
 -.873078447E+02 -.873078447E+02 -.873028370E+02 -.872949372E+02 -.872854870E+02 -.872752745E+02 -.872647268E+02 -.872540586E+02 -.872433714E+02 -.872327116E+02 -.872221020E+02 -.872115555E+02 -.872010819E+02 -.871906901E+02 -.871803888E+02 -.871701870E+02 -.871600942E+02 -.871501201E+02 -.871402747E+02 -.871305685E+02 -.871210124E+02 -.871116174E+02 -.871023951E+02 -.870933571E+02 -.870845154E+02 -.870758823E+02 -.870674702E+02 -.870592916E+02 -.870513591E+02 -.870436855E+02 -.870362834E+02 -.870291654E+02 -.870223440E+02 -.870158315E+02 -.870096398E+02 -.870037808E+02 -.869982657E+02 -.869931055E+02 -.869883104E+02 -.869838902E+02 -.869798542E+02 -.869762108E+02 -.869729677E+02 -.869701318E+02 -.869677092E+02 -.869657051E+02 -.869641239E+02 -.869629687E+02 -.869622421E+02 -.869619453E+02 -.869620788E+02 -.869626420E+02 -.869636332E+02 -.869650499E+02 -.869668885E+02 -.869691445E+02 -.869718125E+02 -.869748862E+02 -.869783585E+02 -.869822214E+02 -.869864664E+02 -.869910840E+02 -.869960642E+02 -.870013967E+02 -.870070702E+02 -.870130734E+02 -.870193943E+02 -.870260208E+02 -.870329405E+02 -.870401409E+02 -.870476092E+02 -.870553326E+02 -.870632985E+02 -.870714941E+02 -.870799069E+02 -.870885245E+02 -.870973346E+02 -.871063253E+02 -.871154849E+02 -.871248020E+02 -.871342657E+02 -.871438653E+02 -.871535904E+02 -.871634313E+02 -.871733783E+02 -.871834225E+02 -.871935551E+02 -.872037677E+02 -.872140523E+02 -.872244009E+02 -.872348044E+02 -.872452507E+02 -.872557184E+02 -.872661625E+02 -.872764847E+02 -.872864758E+02 -.872957187E+02 -.873034439E+02 -.873083404E+02 -.873083404E+02
 -.873100675E+02 -.873100675E+02 -.873055624E+02 -.872984561E+02 -.872899561E+02 -.872807720E+02 -.872712884E+02 -.872616989E+02 -.872520951E+02 -.872425193E+02 -.872329920E+02 -.872235253E+02 -.872141282E+02 -.872048088E+02 -.871955752E+02 -.871864356E+02 -.871773986E+02 -.871684728E+02 -.871596674E+02 -.871509916E+02 -.871424552E+02 -.871340679E+02 -.871258399E+02 -.871177814E+02 -.871099029E+02 -.871022151E+02 -.870947287E+02 -.870874545E+02 -.870804036E+02 -.870735868E+02 -.870670150E+02 -.870606989E+02 -.870546493E+02 -.870488765E+02 -.870433909E+02 -.870382024E+02 -.870333206E+02 -.870287546E+02 -.870245133E+02 -.870206048E+02 -.870170370E+02 -.870138169E+02 -.870109510E+02 -.870084451E+02 -.870063044E+02 -.870045333E+02 -.870031352E+02 -.870021130E+02 -.870014687E+02 -.870012034E+02 -.870013175E+02 -.870018104E+02 -.870026808E+02 -.870039266E+02 -.870055446E+02 -.870075313E+02 -.870098819E+02 -.870125913E+02 -.870156534E+02 -.870190616E+02 -.870228085E+02 -.870268864E+02 -.870312868E+02 -.870360007E+02 -.870410189E+02 -.870463316E+02 -.870519288E+02 -.870578001E+02 -.870639349E+02 -.870703226E+02 -.870769522E+02 -.870838128E+02 -.870908935E+02 -.870981833E+02 -.871056713E+02 -.871133469E+02 -.871211994E+02 -.871292183E+02 -.871373935E+02 -.871457149E+02 -.871541727E+02 -.871627577E+02 -.871714604E+02 -.871802723E+02 -.871891845E+02 -.871981890E+02 -.872072779E+02 -.872164433E+02 -.872256780E+02 -.872349745E+02 -.872443243E+02 -.872537164E+02 -.872631309E+02 -.872725273E+02 -.872818164E+02 -.872908095E+02 -.872991306E+02 -.873060863E+02 -.873104954E+02 -.873104954E+02
 -.873122358E+02 -.873122358E+02 -.873082208E+02 -.873018880E+02 -.872943141E+02 -.872861316E+02 -.872776839E+02 -.872691438E+02 -.872605931E+02 -.872520697E+02 -.872435922E+02 -.872351716E+02 -.872268160E+02 -.872185329E+02 -.872103296E+02 -.872022134E+02 -.871941921E+02 -.871862733E+02 -.871784653E+02 -.871707762E+02 -.871632145E+02 -.871557888E+02 -.871485081E+02 -.871413812E+02 -.871344173E+02 -.871276256E+02 -.871210153E+02 -.871145959E+02 -.871083768E+02 -.871023671E+02 -.870965763E+02 -.870910136E+02 -.870856880E+02 -.870806083E+02 -.870757834E+02 -.870712216E+02 -.870669310E+02 -.870629193E+02 -.870591941E+02 -.870557621E+02 -.870526299E+02 -.870498035E+02 -.870472883E+02 -.870450893E+02 -.870432106E+02 -.870416559E+02 -.870404283E+02 -.870395300E+02 -.870389628E+02 -.870387275E+02 -.870388245E+02 -.870392533E+02 -.870400128E+02 -.870411012E+02 -.870425160E+02 -.870442540E+02 -.870463114E+02 -.870486837E+02 -.870513661E+02 -.870543527E+02 -.870576376E+02 -.870612142E+02 -.870650752E+02 -.870692133E+02 -.870736205E+02 -.870782887E+02 -.870832093E+02 -.870883735E+02 -.870937725E+02 -.870993970E+02 -.871052378E+02 -.871112856E+02 -.871175310E+02 -.871239646E+02 -.871305770E+02 -.871373591E+02 -.871443016E+02 -.871513954E+02 -.871586317E+02 -.871660018E+02 -.871734970E+02 -.871811091E+02 -.871888300E+02 -.871966518E+02 -.872045669E+02 -.872125679E+02 -.872206477E+02 -.872287994E+02 -.872370161E+02 -.872452911E+02 -.872536168E+02 -.872619828E+02 -.872703715E+02 -.872787462E+02 -.872870272E+02 -.872950459E+02 -.873024665E+02 -.873086701E+02 -.873126028E+02 -.873126028E+02
 -.873143524E+02 -.873143524E+02 -.873108157E+02 -.873052377E+02 -.872985670E+02 -.872913612E+02 -.872839230E+02 -.872764048E+02 -.872688788E+02 -.872613788E+02 -.872539213E+02 -.872465159E+02 -.872391702E+02 -.872318906E+02 -.872246838E+02 -.872175563E+02 -.872105149E+02 -.872035664E+02 -.871967180E+02 -.871899769E+02 -.871833504E+02 -.871768461E+02 -.871704716E+02 -.871642348E+02 -.871581433E+02 -.871522052E+02 -.871464285E+02 -.871408210E+02 -.871353909E+02 -.871301460E+02 -.871250942E+02 -.871202434E+02 -.871156012E+02 -.871111751E+02 -.871069724E+02 -.871030002E+02 -.870992654E+02 -.870957744E+02 -.870925335E+02 -.870895484E+02 -.870868245E+02 -.870843670E+02 -.870821803E+02 -.870802684E+02 -.870786351E+02 -.870772832E+02 -.870762153E+02 -.870754334E+02 -.870749388E+02 -.870747324E+02 -.870748143E+02 -.870751841E+02 -.870758411E+02 -.870767835E+02 -.870780094E+02 -.870795161E+02 -.870813005E+02 -.870833588E+02 -.870856868E+02 -.870882799E+02 -.870911330E+02 -.870942405E+02 -.870975965E+02 -.871011947E+02 -.871050284E+02 -.871090909E+02 -.871133749E+02 -.871178731E+02 -.871225778E+02 -.871274814E+02 -.871325761E+02 -.871378538E+02 -.871433067E+02 -.871489268E+02 -.871547061E+02 -.871606366E+02 -.871667104E+02 -.871729198E+02 -.871792572E+02 -.871857149E+02 -.871922855E+02 -.871989618E+02 -.872057367E+02 -.872126033E+02 -.872195549E+02 -.872265849E+02 -.872336871E+02 -.872408553E+02 -.872480834E+02 -.872553652E+02 -.872626939E+02 -.872700603E+02 -.872774485E+02 -.872848262E+02 -.872921228E+02 -.872991893E+02 -.873057297E+02 -.873111979E+02 -.873146646E+02 -.873146646E+02
 -.873164214E+02 -.873164214E+02 -.873133521E+02 -.873085113E+02 -.873027229E+02 -.872964708E+02 -.872900178E+02 -.872834965E+02 -.872769697E+02 -.872704666E+02 -.872640019E+02 -.872575841E+02 -.872512197E+02 -.872449145E+02 -.872386742E+02 -.872325046E+02 -.872264115E+02 -.872204010E+02 -.872144792E+02 -.872086523E+02 -.872029267E+02 -.871973088E+02 -.871918051E+02 -.871864224E+02 -.871811672E+02 -.871760463E+02 -.871710665E+02 -.871662345E+02 -.871615571E+02 -.871570408E+02 -.871526925E+02 -.871485185E+02 -.871445254E+02 -.871407194E+02 -.871371066E+02 -.871336930E+02 -.871304841E+02 -.871274855E+02 -.871247023E+02 -.871221393E+02 -.871198009E+02 -.871176915E+02 -.871158146E+02 -.871141737E+02 -.871127718E+02 -.871116113E+02 -.871106943E+02 -.871100224E+02 -.871095969E+02 -.871094182E+02 -.871094866E+02 -.871098018E+02 -.871103631E+02 -.871111691E+02 -.871122182E+02 -.871135081E+02 -.871150363E+02 -.871167997E+02 -.871187948E+02 -.871210177E+02 -.871234642E+02 -.871261298E+02 -.871290094E+02 -.871320979E+02 -.871353898E+02 -.871388793E+02 -.871425604E+02 -.871464271E+02 -.871504729E+02 -.871546914E+02 -.871590761E+02 -.871636202E+02 -.871683171E+02 -.871731601E+02 -.871781425E+02 -.871832574E+02 -.871884982E+02 -.871938583E+02 -.871993312E+02 -.872049104E+02 -.872105895E+02 -.872163624E+02 -.872222228E+02 -.872281649E+02 -.872341828E+02 -.872402709E+02 -.872464236E+02 -.872526354E+02 -.872589012E+02 -.872652153E+02 -.872715718E+02 -.872779626E+02 -.872843738E+02 -.872907771E+02 -.872971110E+02 -.873032461E+02 -.873089250E+02 -.873136734E+02 -.873166838E+02 -.873166838E+02
 -.873184472E+02 -.873184472E+02 -.873158354E+02 -.873117165E+02 -.873067914E+02 -.873014722E+02 -.872959828E+02 -.872904360E+02 -.872848853E+02 -.872793559E+02 -.872738601E+02 -.872684053E+02 -.872629971E+02 -.872576406E+02 -.872523405E+02 -.872471019E+02 -.872419298E+02 -.872368293E+02 -.872318055E+02 -.872268637E+02 -.872220094E+02 -.872172480E+02 -.872125849E+02 -.872080257E+02 -.872035761E+02 -.871992415E+02 -.871950278E+02 -.871909404E+02 -.871869849E+02 -.871831670E+02 -.871794922E+02 -.871759657E+02 -.871725930E+02 -.871693791E+02 -.871663292E+02 -.871634481E+02 -.871607405E+02 -.871582107E+02 -.871558631E+02 -.871537015E+02 -.871517297E+02 -.871499511E+02 -.871483687E+02 -.871469853E+02 -.871458033E+02 -.871448247E+02 -.871440513E+02 -.871434842E+02 -.871431246E+02 -.871429729E+02 -.871430292E+02 -.871432933E+02 -.871437647E+02 -.871444421E+02 -.871453243E+02 -.871464095E+02 -.871476955E+02 -.871491798E+02 -.871508596E+02 -.871527318E+02 -.871547928E+02 -.871570389E+02 -.871594661E+02 -.871620701E+02 -.871648463E+02 -.871677901E+02 -.871708966E+02 -.871741606E+02 -.871775771E+02 -.871811405E+02 -.871848456E+02 -.871886868E+02 -.871926586E+02 -.871967553E+02 -.872009714E+02 -.872053014E+02 -.872097395E+02 -.872142802E+02 -.872189182E+02 -.872236479E+02 -.872284641E+02 -.872333614E+02 -.872383347E+02 -.872433789E+02 -.872484892E+02 -.872536605E+02 -.872588883E+02 -.872641678E+02 -.872694945E+02 -.872748636E+02 -.872802700E+02 -.872857067E+02 -.872911618E+02 -.872966110E+02 -.873020020E+02 -.873072243E+02 -.873120588E+02 -.873161013E+02 -.873186644E+02 -.873186644E+02
 -.873204352E+02 -.873204352E+02 -.873182723E+02 -.873148614E+02 -.873107831E+02 -.873063788E+02 -.873018340E+02 -.872972421E+02 -.872926476E+02 -.872880714E+02 -.872835238E+02 -.872790108E+02 -.872745373E+02 -.872701073E+02 -.872657251E+02 -.872613945E+02 -.872571199E+02 -.872529055E+02 -.872487556E+02 -.872446744E+02 -.872406665E+02 -.872367363E+02 -.872328884E+02 -.872291271E+02 -.872254572E+02 -.872218833E+02 -.872184098E+02 -.872150413E+02 -.872117825E+02 -.872086377E+02 -.872056115E+02 -.872027083E+02 -.871999322E+02 -.871972875E+02 -.871947782E+02 -.871924083E+02 -.871901814E+02 -.871881012E+02 -.871861710E+02 -.871843941E+02 -.871827733E+02 -.871813114E+02 -.871800108E+02 -.871788739E+02 -.871779024E+02 -.871770980E+02 -.871764621E+02 -.871759956E+02 -.871756995E+02 -.871755740E+02 -.871756194E+02 -.871758353E+02 -.871762214E+02 -.871767767E+02 -.871775002E+02 -.871783904E+02 -.871794457E+02 -.871806639E+02 -.871820430E+02 -.871835802E+02 -.871852729E+02 -.871871181E+02 -.871891124E+02 -.871912525E+02 -.871935347E+02 -.871959553E+02 -.871985103E+02 -.872011957E+02 -.872040071E+02 -.872069404E+02 -.872099911E+02 -.872131548E+02 -.872164270E+02 -.872198032E+02 -.872232787E+02 -.872268492E+02 -.872305100E+02 -.872342565E+02 -.872380844E+02 -.872419892E+02 -.872459665E+02 -.872500119E+02 -.872541212E+02 -.872582903E+02 -.872625150E+02 -.872667914E+02 -.872711154E+02 -.872754832E+02 -.872798909E+02 -.872843348E+02 -.872888103E+02 -.872933116E+02 -.872978288E+02 -.873023418E+02 -.873068071E+02 -.873111331E+02 -.873151381E+02 -.873184873E+02 -.873206108E+02 -.873206108E+02
 -.873223908E+02 -.873223908E+02 -.873206695E+02 -.873179548E+02 -.873147092E+02 -.873112043E+02 -.873075878E+02 -.873039342E+02 -.873002790E+02 -.872966387E+02 -.872930216E+02 -.872894326E+02 -.872858755E+02 -.872823536E+02 -.872788702E+02 -.872754285E+02 -.872720319E+02 -.872686838E+02 -.872653875E+02 -.872621466E+02 -.872589645E+02 -.872558447E+02 -.872527909E+02 -.872498065E+02 -.872468952E+02 -.872440606E+02 -.872413063E+02 -.872386359E+02 -.872360529E+02 -.872335608E+02 -.872311631E+02 -.872288633E+02 -.872266646E+02 -.872245704E+02 -.872225837E+02 -.872207076E+02 -.872189450E+02 -.872172988E+02 -.872157714E+02 -.872143654E+02 -.872130831E+02 -.872119266E+02 -.872108978E+02 -.872099984E+02 -.872092298E+02 -.872085934E+02 -.872080902E+02 -.872077210E+02 -.872074863E+02 -.872073866E+02 -.872074218E+02 -.872075919E+02 -.872078965E+02 -.872083348E+02 -.872089061E+02 -.872096093E+02 -.872104430E+02 -.872114056E+02 -.872124955E+02 -.872137107E+02 -.872150490E+02 -.872165080E+02 -.872180853E+02 -.872197783E+02 -.872215840E+02 -.872234995E+02 -.872255219E+02 -.872276479E+02 -.872298741E+02 -.872321974E+02 -.872346143E+02 -.872371212E+02 -.872397148E+02 -.872423913E+02 -.872451474E+02 -.872479793E+02 -.872508836E+02 -.872538567E+02 -.872568950E+02 -.872599951E+02 -.872631534E+02 -.872663667E+02 -.872696314E+02 -.872729442E+02 -.872763020E+02 -.872797015E+02 -.872831395E+02 -.872866130E+02 -.872901189E+02 -.872936541E+02 -.872972149E+02 -.873007969E+02 -.873043919E+02 -.873079840E+02 -.873115384E+02 -.873149822E+02 -.873181707E+02 -.873208372E+02 -.873225278E+02 -.873225278E+02
 -.873243164E+02 -.873243164E+02 -.873230298E+02 -.873210008E+02 -.873185749E+02 -.873159553E+02 -.873132524E+02 -.873105220E+02 -.873077906E+02 -.873050707E+02 -.873023683E+02 -.872996873E+02 -.872970303E+02 -.872944000E+02 -.872917987E+02 -.872892290E+02 -.872866934E+02 -.872841942E+02 -.872817341E+02 -.872793158E+02 -.872769416E+02 -.872746144E+02 -.872723367E+02 -.872701112E+02 -.872679406E+02 -.872658275E+02 -.872637745E+02 -.872617844E+02 -.872598598E+02 -.872580032E+02 -.872562172E+02 -.872545043E+02 -.872528670E+02 -.872513077E+02 -.872498286E+02 -.872484321E+02 -.872471202E+02 -.872458950E+02 -.872447584E+02 -.872437122E+02 -.872427581E+02 -.872418976E+02 -.872411321E+02 -.872404629E+02 -.872398911E+02 -.872394176E+02 -.872390431E+02 -.872387682E+02 -.872385934E+02 -.872385189E+02 -.872385448E+02 -.872386709E+02 -.872388970E+02 -.872392226E+02 -.872396471E+02 -.872401696E+02 -.872407892E+02 -.872415048E+02 -.872423151E+02 -.872432187E+02 -.872442139E+02 -.872452991E+02 -.872464724E+02 -.872477319E+02 -.872490755E+02 -.872505011E+02 -.872520064E+02 -.872535891E+02 -.872552467E+02 -.872569769E+02 -.872587770E+02 -.872606446E+02 -.872625770E+02 -.872645717E+02 -.872666260E+02 -.872687372E+02 -.872709028E+02 -.872731201E+02 -.872753864E+02 -.872776992E+02 -.872800560E+02 -.872824540E+02 -.872848909E+02 -.872873642E+02 -.872898714E+02 -.872924102E+02 -.872949781E+02 -.872975728E+02 -.873001921E+02 -.873028336E+02 -.873054946E+02 -.873081716E+02 -.873108587E+02 -.873135438E+02 -.873162010E+02 -.873187758E+02 -.873211596E+02 -.873231532E+02 -.873244172E+02 -.873244172E+02
 -.873261805E+02 -.873261805E+02 -.873253175E+02 -.873239556E+02 -.873223265E+02 -.873205669E+02 -.873187512E+02 -.873169169E+02 -.873150821E+02 -.873132549E+02 -.873114397E+02 -.873096389E+02 -.873078544E+02 -.873060880E+02 -.873043413E+02 -.873026159E+02 -.873009135E+02 -.872992358E+02 -.872975845E+02 -.872959614E+02 -.872943682E+02 -.872928067E+02 -.872912785E+02 -.872897856E+02 -.872883296E+02 -.872869124E+02 -.872855356E+02 -.872842012E+02 -.872829109E+02 -.872816662E+02 -.872804691E+02 -.872793211E+02 -.872782238E+02 -.872771789E+02 -.872761879E+02 -.872752522E+02 -.872743733E+02 -.872735526E+02 -.872727912E+02 -.872720905E+02 -.872714515E+02 -.872708752E+02 -.872703625E+02 -.872699143E+02 -.872695313E+02 -.872692142E+02 -.872689633E+02 -.872687791E+02 -.872686620E+02 -.872686119E+02 -.872686291E+02 -.872687134E+02 -.872688645E+02 -.872690823E+02 -.872693663E+02 -.872697160E+02 -.872701307E+02 -.872706096E+02 -.872711520E+02 -.872717569E+02 -.872724232E+02 -.872731498E+02 -.872739355E+02 -.872747790E+02 -.872756790E+02 -.872766339E+02 -.872776424E+02 -.872787028E+02 -.872798136E+02 -.872809731E+02 -.872821797E+02 -.872834316E+02 -.872847272E+02 -.872860647E+02 -.872874423E+02 -.872888583E+02 -.872903110E+02 -.872917985E+02 -.872933191E+02 -.872948712E+02 -.872964529E+02 -.872980625E+02 -.872996984E+02 -.873013589E+02 -.873030424E+02 -.873047473E+02 -.873064719E+02 -.873082147E+02 -.873099742E+02 -.873117487E+02 -.873135365E+02 -.873153351E+02 -.873171406E+02 -.873189448E+02 -.873207302E+02 -.873224599E+02 -.873240611E+02 -.873253996E+02 -.873262476E+02 -.873262476E+02
 -.873277218E+02 -.873277218E+02 -.873272272E+02 -.873264394E+02 -.873254911E+02 -.873244628E+02 -.873233994E+02 -.873223238E+02 -.873212472E+02 -.873201749E+02 -.873191094E+02 -.873180525E+02 -.873170051E+02 -.873159683E+02 -.873149431E+02 -.873139305E+02 -.873129315E+02 -.873119471E+02 -.873109782E+02 -.873100259E+02 -.873090912E+02 -.873081751E+02 -.873072788E+02 -.873064031E+02 -.873055492E+02 -.873047180E+02 -.873039107E+02 -.873031283E+02 -.873023717E+02 -.873016420E+02 -.873009402E+02 -.873002672E+02 -.872996241E+02 -.872990116E+02 -.872984308E+02 -.872978825E+02 -.872973674E+02 -.872968865E+02 -.872964403E+02 -.872960297E+02 -.872956553E+02 -.872953176E+02 -.872950172E+02 -.872947546E+02 -.872945302E+02 -.872943444E+02 -.872941974E+02 -.872940895E+02 -.872940208E+02 -.872939914E+02 -.872940014E+02 -.872940507E+02 -.872941392E+02 -.872942667E+02 -.872944330E+02 -.872946377E+02 -.872948806E+02 -.872951611E+02 -.872954788E+02 -.872958331E+02 -.872962234E+02 -.872966491E+02 -.872971094E+02 -.872976036E+02 -.872981310E+02 -.872986905E+02 -.872992815E+02 -.872999030E+02 -.873005541E+02 -.873012337E+02 -.873019410E+02 -.873026750E+02 -.873034346E+02 -.873042189E+02 -.873050267E+02 -.873058572E+02 -.873067091E+02 -.873075817E+02 -.873084737E+02 -.873093842E+02 -.873103122E+02 -.873112566E+02 -.873122166E+02 -.873131911E+02 -.873141791E+02 -.873151797E+02 -.873161920E+02 -.873172150E+02 -.873182479E+02 -.873192896E+02 -.873203390E+02 -.873213947E+02 -.873224542E+02 -.873235123E+02 -.873245581E+02 -.873255690E+02 -.873265012E+02 -.873272756E+02 -.873277616E+02 -.873277616E+02
 -.873277218E+02 -.873277218E+02 -.873272272E+02 -.873264394E+02 -.873254911E+02 -.873244628E+02 -.873233994E+02 -.873223238E+02 -.873212472E+02 -.873201749E+02 -.873191094E+02 -.873180525E+02 -.873170051E+02 -.873159683E+02 -.873149431E+02 -.873139305E+02 -.873129315E+02 -.873119471E+02 -.873109782E+02 -.873100259E+02 -.873090912E+02 -.873081751E+02 -.873072788E+02 -.873064031E+02 -.873055492E+02 -.873047180E+02 -.873039107E+02 -.873031283E+02 -.873023717E+02 -.873016420E+02 -.873009402E+02 -.873002672E+02 -.872996241E+02 -.872990116E+02 -.872984308E+02 -.872978825E+02 -.872973674E+02 -.872968865E+02 -.872964403E+02 -.872960297E+02 -.872956553E+02 -.872953176E+02 -.872950172E+02 -.872947546E+02 -.872945302E+02 -.872943444E+02 -.872941974E+02 -.872940895E+02 -.872940208E+02 -.872939914E+02 -.872940014E+02 -.872940507E+02 -.872941392E+02 -.872942667E+02 -.872944330E+02 -.872946377E+02 -.872948806E+02 -.872951611E+02 -.872954788E+02 -.872958331E+02 -.872962234E+02 -.872966491E+02 -.872971094E+02 -.872976036E+02 -.872981310E+02 -.872986905E+02 -.872992815E+02 -.872999030E+02 -.873005541E+02 -.873012337E+02 -.873019410E+02 -.873026750E+02 -.873034346E+02 -.873042189E+02 -.873050267E+02 -.873058572E+02 -.873067091E+02 -.873075817E+02 -.873084737E+02 -.873093842E+02 -.873103122E+02 -.873112566E+02 -.873122166E+02 -.873131911E+02 -.873141791E+02 -.873151797E+02 -.873161920E+02 -.873172150E+02 -.873182479E+02 -.873192896E+02 -.873203390E+02 -.873213947E+02 -.873224542E+02 -.873235123E+02 -.873245581E+02 -.873255690E+02 -.873265012E+02 -.873272756E+02 -.873277616E+02 -.873277616E+02
