# Supplementary material for: Electrical Pacing of Cardiac Tissue Including Potassium Inward Rectification
Source: PLoS One. 2015 Jun 9;10(6):e0127837. doi: 10.1371/journal.pone.0127837 (PMC4461281; doi:10.1371/journal.pone.0127837)
Supplement: S1 Data — (ZIP) [file pone.0127837.s001.zip › All-Data/Data-with-IK1/BDT29/Vm10ms.txt]

 -.873300171E+02 -.873011158E+02 -.872999732E+02 -.872979344E+02 -.872951817E+02 -.872918541E+02 -.872880596E+02 -.872838873E+02 -.872794130E+02 -.872747041E+02 -.872698222E+02 -.872648218E+02 -.872597465E+02 -.872546310E+02 -.872495010E+02 -.872443734E+02 -.872392605E+02 -.872341745E+02 -.872291270E+02 -.872241307E+02 -.872191999E+02 -.872143489E+02 -.872095893E+02 -.872049310E+02 -.872003817E+02 -.871959467E+02 -.871916305E+02 -.871874382E+02 -.871833755E+02 -.871794491E+02 -.871756663E+02 -.871720347E+02 -.871685612E+02 -.871652519E+02 -.871621120E+02 -.871591461E+02 -.871563583E+02 -.871537526E+02 -.871513331E+02 -.871491042E+02 -.871470702E+02 -.871452352E+02 -.871436027E+02 -.871421758E+02 -.871409570E+02 -.871399481E+02 -.871391505E+02 -.871385654E+02 -.871381937E+02 -.871380360E+02 -.871380926E+02 -.871383635E+02 -.871388482E+02 -.871395456E+02 -.871404542E+02 -.871415720E+02 -.871428968E+02 -.871444259E+02 -.871461563E+02 -.871480847E+02 -.871502076E+02 -.871525211E+02 -.871550211E+02 -.871577030E+02 -.871605621E+02 -.871635933E+02 -.871667915E+02 -.871701512E+02 -.871736668E+02 -.871773325E+02 -.871811425E+02 -.871850907E+02 -.871891708E+02 -.871933764E+02 -.871977009E+02 -.872021374E+02 -.872066790E+02 -.872113181E+02 -.872160471E+02 -.872208578E+02 -.872257413E+02 -.872306880E+02 -.872356873E+02 -.872407274E+02 -.872457948E+02 -.872508740E+02 -.872559470E+02 -.872609925E+02 -.872659852E+02 -.872708948E+02 -.872756848E+02 -.872803107E+02 -.872847188E+02 -.872888434E+02 -.872926050E+02 -.872959065E+02 -.872986300E+02 -.873006326E+02 -.873017403E+02 -.873017403E+02
 -.873011158E+02 -.873011158E+02 -.872999732E+02 -.872979344E+02 -.872951817E+02 -.872918541E+02 -.872880596E+02 -.872838873E+02 -.872794130E+02 -.872747041E+02 -.872698222E+02 -.872648218E+02 -.872597465E+02 -.872546310E+02 -.872495010E+02 -.872443734E+02 -.872392605E+02 -.872341745E+02 -.872291270E+02 -.872241307E+02 -.872191999E+02 -.872143489E+02 -.872095893E+02 -.872049310E+02 -.872003817E+02 -.871959467E+02 -.871916305E+02 -.871874382E+02 -.871833755E+02 -.871794491E+02 -.871756663E+02 -.871720347E+02 -.871685612E+02 -.871652519E+02 -.871621120E+02 -.871591461E+02 -.871563583E+02 -.871537526E+02 -.871513331E+02 -.871491042E+02 -.871470702E+02 -.871452352E+02 -.871436027E+02 -.871421758E+02 -.871409570E+02 -.871399481E+02 -.871391505E+02 -.871385654E+02 -.871381937E+02 -.871380360E+02 -.871380926E+02 -.871383635E+02 -.871388482E+02 -.871395456E+02 -.871404542E+02 -.871415720E+02 -.871428968E+02 -.871444259E+02 -.871461563E+02 -.871480847E+02 -.871502076E+02 -.871525211E+02 -.871550211E+02 -.871577030E+02 -.871605621E+02 -.871635933E+02 -.871667915E+02 -.871701512E+02 -.871736668E+02 -.871773325E+02 -.871811425E+02 -.871850907E+02 -.871891708E+02 -.871933764E+02 -.871977009E+02 -.872021374E+02 -.872066790E+02 -.872113181E+02 -.872160471E+02 -.872208578E+02 -.872257413E+02 -.872306880E+02 -.872356873E+02 -.872407274E+02 -.872457948E+02 -.872508740E+02 -.872559470E+02 -.872609925E+02 -.872659852E+02 -.872708948E+02 -.872756848E+02 -.872803107E+02 -.872847188E+02 -.872888434E+02 -.872926050E+02 -.872959065E+02 -.872986300E+02 -.873006326E+02 -.873017403E+02 -.873017403E+02
 -.872950392E+02 -.872950392E+02 -.872934542E+02 -.872906472E+02 -.872868873E+02 -.872823733E+02 -.872772583E+02 -.872716667E+02 -.872657049E+02 -.872594672E+02 -.872530375E+02 -.872464842E+02 -.872398599E+02 -.872332029E+02 -.872265382E+02 -.872198818E+02 -.872132476E+02 -.872066500E+02 -.872001051E+02 -.871936318E+02 -.871872499E+02 -.871809769E+02 -.871748265E+02 -.871688094E+02 -.871629329E+02 -.871572021E+02 -.871516224E+02 -.871462009E+02 -.871409458E+02 -.871358668E+02 -.871309743E+02 -.871262783E+02 -.871217874E+02 -.871175088E+02 -.871134488E+02 -.871096127E+02 -.871060058E+02 -.871026335E+02 -.870995018E+02 -.870966166E+02 -.870939840E+02 -.870916092E+02 -.870894969E+02 -.870876508E+02 -.870860738E+02 -.870847683E+02 -.870837361E+02 -.870829788E+02 -.870824978E+02 -.870822941E+02 -.870823681E+02 -.870827198E+02 -.870833484E+02 -.870842524E+02 -.870854299E+02 -.870868781E+02 -.870885941E+02 -.870905744E+02 -.870928151E+02 -.870953120E+02 -.870980605E+02 -.871010555E+02 -.871042914E+02 -.871077623E+02 -.871114621E+02 -.871153840E+02 -.871195214E+02 -.871238671E+02 -.871284138E+02 -.871331542E+02 -.871380806E+02 -.871431850E+02 -.871484595E+02 -.871538958E+02 -.871594855E+02 -.871652199E+02 -.871710900E+02 -.871770867E+02 -.871832003E+02 -.871894208E+02 -.871957373E+02 -.872021382E+02 -.872086108E+02 -.872151409E+02 -.872217127E+02 -.872283078E+02 -.872349049E+02 -.872414788E+02 -.872479996E+02 -.872544308E+02 -.872607282E+02 -.872668371E+02 -.872726901E+02 -.872782030E+02 -.872832706E+02 -.872877605E+02 -.872915061E+02 -.872942958E+02 -.872958613E+02 -.872958613E+02
 -.872852879E+02 -.872852879E+02 -.872831175E+02 -.872792633E+02 -.872740986E+02 -.872679063E+02 -.872609068E+02 -.872532800E+02 -.872451795E+02 -.872367381E+02 -.872280661E+02 -.872192506E+02 -.872103554E+02 -.872014241E+02 -.871924851E+02 -.871835589E+02 -.871746647E+02 -.871658235E+02 -.871570593E+02 -.871483980E+02 -.871398642E+02 -.871314789E+02 -.871232581E+02 -.871152130E+02 -.871073518E+02 -.870996818E+02 -.870922114E+02 -.870849513E+02 -.870779137E+02 -.870711127E+02 -.870645620E+02 -.870582743E+02 -.870522601E+02 -.870465288E+02 -.870410883E+02 -.870359459E+02 -.870311094E+02 -.870265867E+02 -.870223865E+02 -.870185170E+02 -.870149864E+02 -.870118018E+02 -.870089689E+02 -.870064928E+02 -.870043773E+02 -.870026257E+02 -.870012408E+02 -.870002250E+02 -.869995803E+02 -.869993080E+02 -.869994089E+02 -.869998827E+02 -.870007281E+02 -.870019432E+02 -.870035251E+02 -.870054703E+02 -.870077746E+02 -.870104333E+02 -.870134413E+02 -.870167927E+02 -.870204811E+02 -.870244996E+02 -.870288404E+02 -.870334957E+02 -.870384567E+02 -.870437145E+02 -.870492598E+02 -.870550831E+02 -.870611745E+02 -.870675239E+02 -.870741210E+02 -.870809550E+02 -.870880153E+02 -.870952906E+02 -.871027698E+02 -.871104414E+02 -.871182935E+02 -.871263140E+02 -.871344904E+02 -.871428095E+02 -.871512575E+02 -.871598195E+02 -.871684794E+02 -.871772191E+02 -.871860187E+02 -.871948549E+02 -.872037011E+02 -.872125252E+02 -.872212891E+02 -.872299462E+02 -.872384389E+02 -.872466957E+02 -.872546272E+02 -.872621203E+02 -.872690315E+02 -.872751783E+02 -.872803273E+02 -.872841796E+02 -.872863518E+02 -.872863518E+02
 -.872734711E+02 -.872734711E+02 -.872706433E+02 -.872656061E+02 -.872588482E+02 -.872507467E+02 -.872416003E+02 -.872316546E+02 -.872211166E+02 -.872101574E+02 -.871989153E+02 -.871874958E+02 -.871759740E+02 -.871644006E+02 -.871528123E+02 -.871412380E+02 -.871297056E+02 -.871182459E+02 -.871068917E+02 -.870956751E+02 -.870846251E+02 -.870737656E+02 -.870631141E+02 -.870526838E+02 -.870424857E+02 -.870325310E+02 -.870228326E+02 -.870134061E+02 -.870042687E+02 -.869954383E+02 -.869869321E+02 -.869787652E+02 -.869709510E+02 -.869635010E+02 -.869564259E+02 -.869497362E+02 -.869434429E+02 -.869375574E+02 -.869320912E+02 -.869270555E+02 -.869224606E+02 -.869183155E+02 -.869146278E+02 -.869114037E+02 -.869086488E+02 -.869063675E+02 -.869045640E+02 -.869032417E+02 -.869024034E+02 -.869020508E+02 -.869021846E+02 -.869028044E+02 -.869039084E+02 -.869054939E+02 -.869075570E+02 -.869100933E+02 -.869130971E+02 -.869165624E+02 -.869204821E+02 -.869248485E+02 -.869296529E+02 -.869348860E+02 -.869405374E+02 -.869465966E+02 -.869530519E+02 -.869598916E+02 -.869671034E+02 -.869746745E+02 -.869825919E+02 -.869908422E+02 -.869994116E+02 -.870082862E+02 -.870174516E+02 -.870268935E+02 -.870365969E+02 -.870465469E+02 -.870567283E+02 -.870671253E+02 -.870777217E+02 -.870885008E+02 -.870994448E+02 -.871105347E+02 -.871217501E+02 -.871330683E+02 -.871444639E+02 -.871559079E+02 -.871673664E+02 -.871787992E+02 -.871901577E+02 -.872013826E+02 -.872124005E+02 -.872231197E+02 -.872334246E+02 -.872431687E+02 -.872521655E+02 -.872601763E+02 -.872668952E+02 -.872719290E+02 -.872747718E+02 -.872747718E+02
 -.872604760E+02 -.872604760E+02 -.872569393E+02 -.872506342E+02 -.872421731E+02 -.872320353E+02 -.872206048E+02 -.872081963E+02 -.871950677E+02 -.871814278E+02 -.871674409E+02 -.871532292E+02 -.871388793E+02 -.871244539E+02 -.871100007E+02 -.870955598E+02 -.870811711E+02 -.870668762E+02 -.870527153E+02 -.870387262E+02 -.870249418E+02 -.870113879E+02 -.869980847E+02 -.869850486E+02 -.869722953E+02 -.869598410E+02 -.869477044E+02 -.869359065E+02 -.869244693E+02 -.869134144E+02 -.869027621E+02 -.868925307E+02 -.868827362E+02 -.868733937E+02 -.868645174E+02 -.868561221E+02 -.868482224E+02 -.868408338E+02 -.868339710E+02 -.868276482E+02 -.868218780E+02 -.868166717E+02 -.868120387E+02 -.868079875E+02 -.868045253E+02 -.868016585E+02 -.867993925E+02 -.867977321E+02 -.867966807E+02 -.867962405E+02 -.867964121E+02 -.867971949E+02 -.867985865E+02 -.868005834E+02 -.868031807E+02 -.868063726E+02 -.868101521E+02 -.868145112E+02 -.868194408E+02 -.868249307E+02 -.868309697E+02 -.868375456E+02 -.868446450E+02 -.868522542E+02 -.868603584E+02 -.868689423E+02 -.868779901E+02 -.868874854E+02 -.868974115E+02 -.869077510E+02 -.869184864E+02 -.869295997E+02 -.869410728E+02 -.869528871E+02 -.869650240E+02 -.869774643E+02 -.869901889E+02 -.870031780E+02 -.870164113E+02 -.870298676E+02 -.870435249E+02 -.870573597E+02 -.870713465E+02 -.870854574E+02 -.870996611E+02 -.871139218E+02 -.871281977E+02 -.871424392E+02 -.871565866E+02 -.871705665E+02 -.871842884E+02 -.871976384E+02 -.872104735E+02 -.872226118E+02 -.872338211E+02 -.872438046E+02 -.872521806E+02 -.872584583E+02 -.872620052E+02 -.872620052E+02
 -.872467378E+02 -.872467378E+02 -.872424524E+02 -.872348176E+02 -.872245790E+02 -.872123254E+02 -.871985284E+02 -.871835689E+02 -.871677543E+02 -.871513284E+02 -.871344788E+02 -.871173439E+02 -.871000260E+02 -.870826020E+02 -.870651330E+02 -.870476740E+02 -.870302777E+02 -.870129947E+02 -.869958726E+02 -.869789537E+02 -.869622738E+02 -.869458615E+02 -.869297407E+02 -.869139328E+02 -.868984591E+02 -.868833421E+02 -.868686067E+02 -.868542793E+02 -.868403861E+02 -.868269526E+02 -.868140024E+02 -.868015573E+02 -.867896372E+02 -.867782613E+02 -.867674487E+02 -.867572187E+02 -.867475906E+02 -.867385838E+02 -.867302167E+02 -.867225064E+02 -.867154684E+02 -.867091166E+02 -.867034630E+02 -.866985184E+02 -.866942924E+02 -.866907934E+02 -.866880286E+02 -.866860039E+02 -.866847237E+02 -.866841904E+02 -.866844047E+02 -.866853655E+02 -.866870700E+02 -.866895137E+02 -.866926907E+02 -.866965937E+02 -.867012139E+02 -.867065410E+02 -.867125636E+02 -.867192686E+02 -.867266418E+02 -.867346677E+02 -.867433296E+02 -.867526100E+02 -.867624904E+02 -.867729516E+02 -.867839738E+02 -.867955362E+02 -.868076180E+02 -.868201974E+02 -.868332525E+02 -.868467608E+02 -.868606998E+02 -.868750465E+02 -.868897778E+02 -.869048701E+02 -.869202996E+02 -.869360422E+02 -.869520729E+02 -.869683661E+02 -.869848948E+02 -.870016305E+02 -.870185426E+02 -.870355972E+02 -.870527567E+02 -.870699782E+02 -.870872115E+02 -.871043972E+02 -.871214636E+02 -.871383231E+02 -.871548668E+02 -.871709585E+02 -.871864264E+02 -.872010522E+02 -.872145571E+02 -.872265842E+02 -.872366746E+02 -.872442374E+02 -.872485107E+02 -.872485107E+02
 -.872324493E+02 -.872324493E+02 -.872273848E+02 -.872183742E+02 -.872063053E+02 -.871918790E+02 -.871756531E+02 -.871580734E+02 -.871394941E+02 -.871201912E+02 -.871003747E+02 -.870802035E+02 -.870597974E+02 -.870392497E+02 -.870186387E+02 -.869980346E+02 -.869775015E+02 -.869570988E+02 -.869368800E+02 -.869168911E+02 -.868971707E+02 -.868777519E+02 -.868586634E+02 -.868399327E+02 -.868215879E+02 -.868036585E+02 -.867861753E+02 -.867691696E+02 -.867526723E+02 -.867367128E+02 -.867213187E+02 -.867065159E+02 -.866923295E+02 -.866787839E+02 -.866659037E+02 -.866537133E+02 -.866422372E+02 -.866314988E+02 -.866215205E+02 -.866123231E+02 -.866039252E+02 -.865963439E+02 -.865895944E+02 -.865836905E+02 -.865786444E+02 -.865744671E+02 -.865711674E+02 -.865687527E+02 -.865672280E+02 -.865665964E+02 -.865668586E+02 -.865680131E+02 -.865700566E+02 -.865729836E+02 -.865767869E+02 -.865814573E+02 -.865869840E+02 -.865933542E+02 -.866005534E+02 -.866085654E+02 -.866173725E+02 -.866269554E+02 -.866372936E+02 -.866483652E+02 -.866601475E+02 -.866726168E+02 -.866857484E+02 -.866995171E+02 -.867138968E+02 -.867288610E+02 -.867443827E+02 -.867604346E+02 -.867769889E+02 -.867940179E+02 -.868114933E+02 -.868293867E+02 -.868476694E+02 -.868663122E+02 -.868852853E+02 -.869045579E+02 -.869240980E+02 -.869438717E+02 -.869638426E+02 -.869839710E+02 -.870042126E+02 -.870245169E+02 -.870448252E+02 -.870650680E+02 -.870851613E+02 -.871050027E+02 -.871244648E+02 -.871433885E+02 -.871615727E+02 -.871787620E+02 -.871946300E+02 -.872087586E+02 -.872206101E+02 -.872294918E+02 -.872345100E+02 -.872345100E+02
 -.872176894E+02 -.872176894E+02 -.872118236E+02 -.872014027E+02 -.871874606E+02 -.871708113E+02 -.871520980E+02 -.871318296E+02 -.871104043E+02 -.870881299E+02 -.870652428E+02 -.870419235E+02 -.870183118E+02 -.869945211E+02 -.869706475E+02 -.869467748E+02 -.869229778E+02 -.868993236E+02 -.868758703E+02 -.868526676E+02 -.868297586E+02 -.868071815E+02 -.867849712E+02 -.867631625E+02 -.867417909E+02 -.867208925E+02 -.867005041E+02 -.866806624E+02 -.866614027E+02 -.866427590E+02 -.866247639E+02 -.866074490E+02 -.865908450E+02 -.865749828E+02 -.865598929E+02 -.865456058E+02 -.865321509E+02 -.865195568E+02 -.865078501E+02 -.864970556E+02 -.864871962E+02 -.864782929E+02 -.864703647E+02 -.864634289E+02 -.864575009E+02 -.864525941E+02 -.864487197E+02 -.864458863E+02 -.864441002E+02 -.864433648E+02 -.864436810E+02 -.864450471E+02 -.864474590E+02 -.864509102E+02 -.864553918E+02 -.864608926E+02 -.864673992E+02 -.864748958E+02 -.864833645E+02 -.864927854E+02 -.865031366E+02 -.865143945E+02 -.865265340E+02 -.865395285E+02 -.865533502E+02 -.865679700E+02 -.865833580E+02 -.865994834E+02 -.866163145E+02 -.866338192E+02 -.866519648E+02 -.866707183E+02 -.866900464E+02 -.867099157E+02 -.867302925E+02 -.867511429E+02 -.867724326E+02 -.867941271E+02 -.868161911E+02 -.868385884E+02 -.868612816E+02 -.868842310E+02 -.869073944E+02 -.869307259E+02 -.869541741E+02 -.869776808E+02 -.870011787E+02 -.870245878E+02 -.870478118E+02 -.870707331E+02 -.870932059E+02 -.871150474E+02 -.871360271E+02 -.871558516E+02 -.871741466E+02 -.871904315E+02 -.872040885E+02 -.872143212E+02 -.872201016E+02 -.872201016E+02
 -.872024912E+02 -.872024912E+02 -.871958076E+02 -.871839465E+02 -.871680902E+02 -.871491658E+02 -.871279016E+02 -.871048671E+02 -.870805053E+02 -.870551584E+02 -.870290908E+02 -.870025076E+02 -.869755715E+02 -.869484163E+02 -.869211546E+02 -.868938831E+02 -.868666864E+02 -.868396376E+02 -.868127994E+02 -.867862264E+02 -.867599672E+02 -.867340662E+02 -.867085660E+02 -.866835092E+02 -.866589386E+02 -.866348972E+02 -.866114279E+02 -.865885725E+02 -.865663720E+02 -.865448658E+02 -.865240928E+02 -.865040910E+02 -.864848983E+02 -.864665527E+02 -.864490915E+02 -.864325514E+02 -.864169680E+02 -.864023750E+02 -.863888045E+02 -.863762864E+02 -.863648484E+02 -.863545164E+02 -.863453139E+02 -.863372623E+02 -.863303807E+02 -.863246855E+02 -.863201900E+02 -.863169049E+02 -.863148376E+02 -.863139921E+02 -.863143697E+02 -.863159684E+02 -.863187832E+02 -.863228064E+02 -.863280271E+02 -.863344316E+02 -.863420034E+02 -.863507231E+02 -.863605689E+02 -.863715164E+02 -.863835391E+02 -.863966082E+02 -.864106932E+02 -.864257619E+02 -.864417806E+02 -.864587140E+02 -.864765261E+02 -.864951794E+02 -.865146361E+02 -.865348575E+02 -.865558044E+02 -.865774374E+02 -.865997169E+02 -.866226031E+02 -.866460562E+02 -.866700360E+02 -.866945024E+02 -.867194148E+02 -.867447322E+02 -.867704124E+02 -.867964121E+02 -.868226857E+02 -.868491849E+02 -.868758571E+02 -.869026439E+02 -.869294794E+02 -.869562871E+02 -.869829766E+02 -.870094392E+02 -.870355420E+02 -.870611202E+02 -.870859676E+02 -.871098236E+02 -.871323568E+02 -.871531435E+02 -.871716402E+02 -.871871476E+02 -.871987638E+02 -.872053245E+02 -.872053245E+02
 -.871868739E+02 -.871868739E+02 -.871793558E+02 -.871660229E+02 -.871482072E+02 -.871269494E+02 -.871030613E+02 -.870771743E+02 -.870497775E+02 -.870212501E+02 -.869918868E+02 -.869619194E+02 -.869315347E+02 -.869008858E+02 -.868701005E+02 -.868392878E+02 -.868085401E+02 -.867779365E+02 -.867475456E+02 -.867174277E+02 -.866876380E+02 -.866582285E+02 -.866292503E+02 -.866007537E+02 -.865727891E+02 -.865454064E+02 -.865186546E+02 -.864925819E+02 -.864672354E+02 -.864426616E+02 -.864189066E+02 -.863960166E+02 -.863740374E+02 -.863530148E+02 -.863329937E+02 -.863140181E+02 -.862961303E+02 -.862793706E+02 -.862637773E+02 -.862493866E+02 -.862362324E+02 -.862243461E+02 -.862137568E+02 -.862044906E+02 -.861965708E+02 -.861900172E+02 -.861848460E+02 -.861810700E+02 -.861786980E+02 -.861777353E+02 -.861781832E+02 -.861800395E+02 -.861832985E+02 -.861879504E+02 -.861939821E+02 -.862013770E+02 -.862101147E+02 -.862201718E+02 -.862315217E+02 -.862441348E+02 -.862579789E+02 -.862730194E+02 -.862892191E+02 -.863065394E+02 -.863249393E+02 -.863443767E+02 -.863648079E+02 -.863861883E+02 -.864084725E+02 -.864316142E+02 -.864555670E+02 -.864802840E+02 -.865057185E+02 -.865318233E+02 -.865585517E+02 -.865858568E+02 -.866136917E+02 -.866420093E+02 -.866707621E+02 -.866999018E+02 -.867293787E+02 -.867591409E+02 -.867891337E+02 -.868192977E+02 -.868495673E+02 -.868798685E+02 -.869101158E+02 -.869402083E+02 -.869700248E+02 -.869994170E+02 -.870282011E+02 -.870561472E+02 -.870829643E+02 -.871082824E+02 -.871316284E+02 -.871523945E+02 -.871697988E+02 -.871828323E+02 -.871901915E+02 -.871901915E+02
 -.871708474E+02 -.871708474E+02 -.871624768E+02 -.871476373E+02 -.871278119E+02 -.871041550E+02 -.870775626E+02 -.870487293E+02 -.870181932E+02 -.869863720E+02 -.869535928E+02 -.869201155E+02 -.868861496E+02 -.868518665E+02 -.868174089E+02 -.867828958E+02 -.867484275E+02 -.867140901E+02 -.866799585E+02 -.866461003E+02 -.866125783E+02 -.865794532E+02 -.865467843E+02 -.865146299E+02 -.864830482E+02 -.864520961E+02 -.864218295E+02 -.863923039E+02 -.863635742E+02 -.863356950E+02 -.863087214E+02 -.862827085E+02 -.862577113E+02 -.862337846E+02 -.862109818E+02 -.861893553E+02 -.861689553E+02 -.861498301E+02 -.861320259E+02 -.861155863E+02 -.861005526E+02 -.860869632E+02 -.860748533E+02 -.860642549E+02 -.860551960E+02 -.860477006E+02 -.860417884E+02 -.860374746E+02 -.860347703E+02 -.860336817E+02 -.860342107E+02 -.860363549E+02 -.860401069E+02 -.860454554E+02 -.860523840E+02 -.860608726E+02 -.860708965E+02 -.860824271E+02 -.860954322E+02 -.861098760E+02 -.861257196E+02 -.861429210E+02 -.861614357E+02 -.861812168E+02 -.862022153E+02 -.862243805E+02 -.862476601E+02 -.862720007E+02 -.862973483E+02 -.863236478E+02 -.863508443E+02 -.863788824E+02 -.864077069E+02 -.864372628E+02 -.864674952E+02 -.864983496E+02 -.865297716E+02 -.865617070E+02 -.865941013E+02 -.866268993E+02 -.866600447E+02 -.866934791E+02 -.867271407E+02 -.867609634E+02 -.867948741E+02 -.868287908E+02 -.868626189E+02 -.868962470E+02 -.869295412E+02 -.869623380E+02 -.869944346E+02 -.870255771E+02 -.870554443E+02 -.870836272E+02 -.871096024E+02 -.871326975E+02 -.871520466E+02 -.871665318E+02 -.871747085E+02 -.871747085E+02
 -.871544206E+02 -.871544206E+02 -.871451764E+02 -.871287916E+02 -.871069019E+02 -.870807753E+02 -.870513937E+02 -.870195169E+02 -.869857335E+02 -.869505015E+02 -.869141816E+02 -.868770610E+02 -.868393710E+02 -.868013008E+02 -.867630060E+02 -.867246157E+02 -.866862386E+02 -.866479682E+02 -.866098872E+02 -.865720709E+02 -.865345911E+02 -.864975169E+02 -.864609160E+02 -.864248551E+02 -.863894002E+02 -.863546158E+02 -.863205661E+02 -.862873150E+02 -.862549267E+02 -.862234657E+02 -.861929972E+02 -.861635867E+02 -.861352997E+02 -.861082010E+02 -.860823544E+02 -.860578217E+02 -.860346632E+02 -.860129368E+02 -.859926981E+02 -.859739999E+02 -.859568924E+02 -.859414221E+02 -.859276319E+02 -.859155603E+02 -.859052413E+02 -.858967040E+02 -.858899722E+02 -.858850647E+02 -.858819947E+02 -.858807701E+02 -.858813934E+02 -.858838615E+02 -.858881657E+02 -.858942919E+02 -.859022205E+02 -.859119266E+02 -.859233805E+02 -.859365474E+02 -.859513883E+02 -.859678599E+02 -.859859151E+02 -.860055032E+02 -.860265707E+02 -.860490609E+02 -.860729151E+02 -.860980724E+02 -.861244704E+02 -.861520454E+02 -.861807330E+02 -.862104681E+02 -.862411857E+02 -.862728205E+02 -.863053077E+02 -.863385830E+02 -.863725825E+02 -.864072431E+02 -.864425021E+02 -.864782972E+02 -.865145663E+02 -.865512469E+02 -.865882756E+02 -.866255868E+02 -.866631119E+02 -.867007775E+02 -.867385031E+02 -.867761987E+02 -.868137606E+02 -.868510668E+02 -.868879711E+02 -.869242947E+02 -.869598161E+02 -.869942574E+02 -.870272670E+02 -.870583968E+02 -.870870729E+02 -.871125575E+02 -.871338997E+02 -.871498713E+02 -.871588845E+02 -.871588845E+02
 -.871376019E+02 -.871376019E+02 -.871274635E+02 -.871094950E+02 -.870854847E+02 -.870568165E+02 -.870245599E+02 -.869895413E+02 -.869524006E+02 -.869136377E+02 -.868736467E+02 -.868327411E+02 -.867911736E+02 -.867491498E+02 -.867068376E+02 -.866643763E+02 -.866218835E+02 -.865794610E+02 -.865371995E+02 -.864951835E+02 -.864534931E+02 -.864122063E+02 -.863713994E+02 -.863311476E+02 -.862915252E+02 -.862526058E+02 -.862144628E+02 -.861771705E+02 -.861408037E+02 -.861054384E+02 -.860711516E+02 -.860380209E+02 -.860061236E+02 -.859755366E+02 -.859463354E+02 -.859185939E+02 -.858923841E+02 -.858677757E+02 -.858448359E+02 -.858236287E+02 -.858042147E+02 -.857866505E+02 -.857709879E+02 -.857572737E+02 -.857455490E+02 -.857358493E+02 -.857282035E+02 -.857226346E+02 -.857191590E+02 -.857177863E+02 -.857185196E+02 -.857213552E+02 -.857262826E+02 -.857332843E+02 -.857423367E+02 -.857534094E+02 -.857664662E+02 -.857814649E+02 -.857983582E+02 -.858170935E+02 -.858376140E+02 -.858598584E+02 -.858837619E+02 -.859092566E+02 -.859362717E+02 -.859647342E+02 -.859945696E+02 -.860257020E+02 -.860580548E+02 -.860915510E+02 -.861261136E+02 -.861616661E+02 -.861981324E+02 -.862354375E+02 -.862735073E+02 -.863122688E+02 -.863516501E+02 -.863915800E+02 -.864319881E+02 -.864728038E+02 -.865139561E+02 -.865553722E+02 -.865969761E+02 -.866386873E+02 -.866804178E+02 -.867220693E+02 -.867635295E+02 -.868046660E+02 -.868453204E+02 -.868852991E+02 -.869243619E+02 -.869622073E+02 -.869984534E+02 -.870326130E+02 -.870640617E+02 -.870919959E+02 -.871153788E+02 -.871328708E+02 -.871427387E+02 -.871427387E+02
 -.871204147E+02 -.871204147E+02 -.871093629E+02 -.870897723E+02 -.870635866E+02 -.870323073E+02 -.869970917E+02 -.869588331E+02 -.869182251E+02 -.868758090E+02 -.868320114E+02 -.867871719E+02 -.867415637E+02 -.866954075E+02 -.866488836E+02 -.866021417E+02 -.865553082E+02 -.865084934E+02 -.864617972E+02 -.864153124E+02 -.863691282E+02 -.863233312E+02 -.862780068E+02 -.862332390E+02 -.861891115E+02 -.861457082E+02 -.861031137E+02 -.860614138E+02 -.860206960E+02 -.859810497E+02 -.859425654E+02 -.859053345E+02 -.858694484E+02 -.858349981E+02 -.858020735E+02 -.857707629E+02 -.857411527E+02 -.857133271E+02 -.856873670E+02 -.856633503E+02 -.856413502E+02 -.856214354E+02 -.856036689E+02 -.855881074E+02 -.855748011E+02 -.855637931E+02 -.855551191E+02 -.855488072E+02 -.855448774E+02 -.855433419E+02 -.855442043E+02 -.855474601E+02 -.855530964E+02 -.855610921E+02 -.855714180E+02 -.855840372E+02 -.855989055E+02 -.856159716E+02 -.856351780E+02 -.856564608E+02 -.856797510E+02 -.857049745E+02 -.857320529E+02 -.857609043E+02 -.857914436E+02 -.858235832E+02 -.858572340E+02 -.858923054E+02 -.859287064E+02 -.859663457E+02 -.860051326E+02 -.860449769E+02 -.860857899E+02 -.861274840E+02 -.861699734E+02 -.862131741E+02 -.862570035E+02 -.863013807E+02 -.863462262E+02 -.863914608E+02 -.864370053E+02 -.864827793E+02 -.865286994E+02 -.865746777E+02 -.866206189E+02 -.866664170E+02 -.867119508E+02 -.867570783E+02 -.868016291E+02 -.868453953E+02 -.868881185E+02 -.869294741E+02 -.869690504E+02 -.870063214E+02 -.870406122E+02 -.870710533E+02 -.870965219E+02 -.871155660E+02 -.871263056E+02 -.871263056E+02
 -.871029018E+02 -.871029018E+02 -.870909182E+02 -.870696712E+02 -.870412611E+02 -.870073052E+02 -.869690495E+02 -.869274566E+02 -.868832729E+02 -.868370803E+02 -.867893380E+02 -.867404111E+02 -.866905914E+02 -.866401144E+02 -.865891725E+02 -.865379251E+02 -.864865075E+02 -.864350388E+02 -.863836276E+02 -.863323752E+02 -.862813797E+02 -.862307368E+02 -.861805408E+02 -.861308859E+02 -.860818663E+02 -.860335777E+02 -.859861171E+02 -.859395843E+02 -.858940814E+02 -.858497127E+02 -.858065848E+02 -.857648051E+02 -.857244818E+02 -.856857229E+02 -.856486355E+02 -.856133257E+02 -.855798974E+02 -.855484522E+02 -.855190882E+02 -.854918997E+02 -.854669759E+02 -.854444001E+02 -.854242489E+02 -.854065919E+02 -.853914902E+02 -.853789969E+02 -.853691557E+02 -.853620013E+02 -.853575585E+02 -.853558420E+02 -.853568566E+02 -.853605966E+02 -.853670462E+02 -.853761795E+02 -.853879607E+02 -.854023447E+02 -.854192775E+02 -.854386964E+02 -.854605310E+02 -.854847038E+02 -.855111306E+02 -.855397214E+02 -.855703814E+02 -.856030114E+02 -.856375089E+02 -.856737686E+02 -.857116837E+02 -.857511461E+02 -.857920475E+02 -.858342796E+02 -.858777352E+02 -.859223086E+02 -.859678957E+02 -.860143949E+02 -.860617066E+02 -.861097343E+02 -.861583837E+02 -.862075631E+02 -.862571828E+02 -.863071543E+02 -.863573901E+02 -.864078016E+02 -.864582982E+02 -.865087846E+02 -.865591584E+02 -.866093061E+02 -.866590985E+02 -.867083842E+02 -.867569818E+02 -.868046697E+02 -.868511720E+02 -.868961419E+02 -.869391386E+02 -.869795980E+02 -.870167953E+02 -.870497956E+02 -.870773901E+02 -.870980141E+02 -.871096399E+02 -.871096399E+02
 -.870851318E+02 -.870851318E+02 -.870722029E+02 -.870492723E+02 -.870185940E+02 -.869819025E+02 -.869405339E+02 -.868955185E+02 -.868476545E+02 -.867975655E+02 -.867457421E+02 -.866925724E+02 -.866383661E+02 -.865833730E+02 -.865277961E+02 -.864718038E+02 -.864155403E+02 -.863591331E+02 -.863026987E+02 -.862463472E+02 -.861901854E+02 -.861343180E+02 -.860788493E+02 -.860238843E+02 -.859695292E+02 -.859158927E+02 -.858630866E+02 -.858112262E+02 -.857604303E+02 -.857108211E+02 -.856625233E+02 -.856156638E+02 -.855703706E+02 -.855267722E+02 -.854849970E+02 -.854451722E+02 -.854074235E+02 -.853718737E+02 -.853386421E+02 -.853078431E+02 -.852795855E+02 -.852539710E+02 -.852310935E+02 -.852110381E+02 -.851938802E+02 -.851796850E+02 -.851685068E+02 -.851603882E+02 -.851553599E+02 -.851534403E+02 -.851546350E+02 -.851589373E+02 -.851663276E+02 -.851767740E+02 -.851902326E+02 -.852066479E+02 -.852259533E+02 -.852480722E+02 -.852729183E+02 -.853003964E+02 -.853304040E+02 -.853628313E+02 -.853975630E+02 -.854344789E+02 -.854734550E+02 -.855143646E+02 -.855570793E+02 -.856014698E+02 -.856474068E+02 -.856947621E+02 -.857434089E+02 -.857932228E+02 -.858440822E+02 -.858958686E+02 -.859484673E+02 -.860017672E+02 -.860556610E+02 -.861100448E+02 -.861648180E+02 -.862198824E+02 -.862751413E+02 -.863304983E+02 -.863858552E+02 -.864411099E+02 -.864961532E+02 -.865508649E+02 -.866051082E+02 -.866587236E+02 -.867115195E+02 -.867632616E+02 -.868136580E+02 -.868623406E+02 -.869088407E+02 -.869525574E+02 -.869927170E+02 -.870283202E+02 -.870580729E+02 -.870802983E+02 -.870928214E+02 -.870928214E+02
 -.870672115E+02 -.870672115E+02 -.870533287E+02 -.870286927E+02 -.869957117E+02 -.869562372E+02 -.869116929E+02 -.868631762E+02 -.868115379E+02 -.867574408E+02 -.867014046E+02 -.866438394E+02 -.865850716E+02 -.865253625E+02 -.864649246E+02 -.864039351E+02 -.863425459E+02 -.862808917E+02 -.862190970E+02 -.861572800E+02 -.860955560E+02 -.860340389E+02 -.859728437E+02 -.859120869E+02 -.858518880E+02 -.857923706E+02 -.857336630E+02 -.856758982E+02 -.856192143E+02 -.855637540E+02 -.855096639E+02 -.854570937E+02 -.854061954E+02 -.853571224E+02 -.853100287E+02 -.852650679E+02 -.852223918E+02 -.851821498E+02 -.851444870E+02 -.851095431E+02 -.850774512E+02 -.850483362E+02 -.850223135E+02 -.849994882E+02 -.849799536E+02 -.849637904E+02 -.849510658E+02 -.849418328E+02 -.849361297E+02 -.849339791E+02 -.849353883E+02 -.849403489E+02 -.849488366E+02 -.849608120E+02 -.849762207E+02 -.849949941E+02 -.850170502E+02 -.850422942E+02 -.850706197E+02 -.851019100E+02 -.851360390E+02 -.851728726E+02 -.852122698E+02 -.852540845E+02 -.852981662E+02 -.853443619E+02 -.853925167E+02 -.854424757E+02 -.854940845E+02 -.855471904E+02 -.856016437E+02 -.856572979E+02 -.857140107E+02 -.857716444E+02 -.858300666E+02 -.858891498E+02 -.859487719E+02 -.860088159E+02 -.860691694E+02 -.861297237E+02 -.861903730E+02 -.862510128E+02 -.863115378E+02 -.863718395E+02 -.864318029E+02 -.864913017E+02 -.865501931E+02 -.866083103E+02 -.866654532E+02 -.867213764E+02 -.867757734E+02 -.868282565E+02 -.868783310E+02 -.869253609E+02 -.869685255E+02 -.870067626E+02 -.870386948E+02 -.870625344E+02 -.870759607E+02 -.870759607E+02
 -.870492859E+02 -.870492859E+02 -.870344445E+02 -.870080919E+02 -.869727878E+02 -.869304972E+02 -.868827302E+02 -.868306510E+02 -.867751599E+02 -.867169565E+02 -.866565874E+02 -.865944826E+02 -.865309816E+02 -.864663558E+02 -.864008261E+02 -.863345763E+02 -.862677646E+02 -.862005322E+02 -.861330106E+02 -.860653251E+02 -.859975991E+02 -.859299560E+02 -.858625215E+02 -.857954246E+02 -.857287993E+02 -.856627857E+02 -.855975305E+02 -.855331871E+02 -.854699159E+02 -.854078836E+02 -.853472623E+02 -.852882293E+02 -.852309654E+02 -.851756545E+02 -.851224817E+02 -.850716327E+02 -.850232920E+02 -.849776416E+02 -.849348588E+02 -.848951151E+02 -.848585742E+02 -.848253901E+02 -.847957058E+02 -.847696517E+02 -.847473436E+02 -.847288823E+02 -.847143516E+02 -.847038178E+02 -.846973284E+02 -.846949122E+02 -.846965781E+02 -.847023157E+02 -.847120949E+02 -.847258665E+02 -.847435628E+02 -.847650986E+02 -.847903716E+02 -.848192645E+02 -.848516453E+02 -.848873698E+02 -.849262823E+02 -.849682180E+02 -.850130042E+02 -.850604619E+02 -.851104083E+02 -.851626573E+02 -.852170222E+02 -.852733164E+02 -.853313551E+02 -.853909566E+02 -.854519434E+02 -.855141429E+02 -.855773887E+02 -.856415209E+02 -.857063865E+02 -.857718398E+02 -.858377423E+02 -.859039625E+02 -.859703753E+02 -.860368614E+02 -.861033056E+02 -.861695958E+02 -.862356202E+02 -.863012650E+02 -.863664101E+02 -.864309250E+02 -.864946621E+02 -.865574494E+02 -.866190802E+02 -.866792998E+02 -.867377895E+02 -.867941447E+02 -.868478466E+02 -.868982269E+02 -.869444205E+02 -.869853049E+02 -.870194222E+02 -.870448770E+02 -.870592053E+02 -.870592053E+02
 -.870315419E+02 -.870315419E+02 -.870157468E+02 -.869876811E+02 -.869500508E+02 -.869049322E+02 -.868539200E+02 -.867982409E+02 -.867388415E+02 -.866764550E+02 -.866116517E+02 -.865448771E+02 -.864764814E+02 -.864067437E+02 -.863358905E+02 -.862641102E+02 -.861915656E+02 -.861184029E+02 -.860447584E+02 -.859707637E+02 -.858965494E+02 -.858222478E+02 -.857479952E+02 -.856739341E+02 -.856002140E+02 -.855269930E+02 -.854544384E+02 -.853827268E+02 -.853120442E+02 -.852425854E+02 -.851745531E+02 -.851081571E+02 -.850436135E+02 -.849811426E+02 -.849209682E+02 -.848633155E+02 -.848084093E+02 -.847564722E+02 -.847077223E+02 -.846623709E+02 -.846206205E+02 -.845826625E+02 -.845486750E+02 -.845188205E+02 -.844932444E+02 -.844720728E+02 -.844554111E+02 -.844433427E+02 -.844359275E+02 -.844332017E+02 -.844351767E+02 -.844418395E+02 -.844531523E+02 -.844690535E+02 -.844894583E+02 -.845142596E+02 -.845433296E+02 -.845765214E+02 -.846136708E+02 -.846545981E+02 -.846991105E+02 -.847470038E+02 -.847980652E+02 -.848520753E+02 -.849088099E+02 -.849680428E+02 -.850295474E+02 -.850930986E+02 -.851584747E+02 -.852254588E+02 -.852938404E+02 -.853634162E+02 -.854339913E+02 -.855053801E+02 -.855774064E+02 -.856499038E+02 -.857227158E+02 -.857956953E+02 -.858687041E+02 -.859416118E+02 -.860142946E+02 -.860866333E+02 -.861585107E+02 -.862298090E+02 -.863004051E+02 -.863701660E+02 -.864389417E+02 -.865065574E+02 -.865728020E+02 -.866374151E+02 -.867000683E+02 -.867603429E+02 -.868177000E+02 -.868714419E+02 -.869206629E+02 -.869641845E+02 -.870004719E+02 -.870275268E+02 -.870427469E+02 -.870427469E+02
 -.870142218E+02 -.870142218E+02 -.869974880E+02 -.869677303E+02 -.869277958E+02 -.868798676E+02 -.868256195E+02 -.867663360E+02 -.867030055E+02 -.866363899E+02 -.865670778E+02 -.864955263E+02 -.864220929E+02 -.863470607E+02 -.862706585E+02 -.861930767E+02 -.861144801E+02 -.860350167E+02 -.859548257E+02 -.858740428E+02 -.857928043E+02 -.857112504E+02 -.856295281E+02 -.855477928E+02 -.854662108E+02 -.853849596E+02 -.853042293E+02 -.852242228E+02 -.851451554E+02 -.850672547E+02 -.849907595E+02 -.849159189E+02 -.848429911E+02 -.847722412E+02 -.847039403E+02 -.846383625E+02 -.845757828E+02 -.845164751E+02 -.844607086E+02 -.844087455E+02 -.843608380E+02 -.843172252E+02 -.842781304E+02 -.842437582E+02 -.842142918E+02 -.841898905E+02 -.841706879E+02 -.841567895E+02 -.841482716E+02 -.841451802E+02 -.841475300E+02 -.841553045E+02 -.841684560E+02 -.841869066E+02 -.842105489E+02 -.842392476E+02 -.842728417E+02 -.843111461E+02 -.843539545E+02 -.844010419E+02 -.844521675E+02 -.845070774E+02 -.845655076E+02 -.846271872E+02 -.846918409E+02 -.847591919E+02 -.848289643E+02 -.849008860E+02 -.849746900E+02 -.850501171E+02 -.851269172E+02 -.852048508E+02 -.852836900E+02 -.853632194E+02 -.854432365E+02 -.855235521E+02 -.856039900E+02 -.856843868E+02 -.857645907E+02 -.858444610E+02 -.859238658E+02 -.860026803E+02 -.860807839E+02 -.861580567E+02 -.862343751E+02 -.863096065E+02 -.863836015E+02 -.864561855E+02 -.865271471E+02 -.865962230E+02 -.866630796E+02 -.867272881E+02 -.867882935E+02 -.868453737E+02 -.868975871E+02 -.869437044E+02 -.869821203E+02 -.870107395E+02 -.870268294E+02 -.870268294E+02
 -.869976282E+02 -.869976282E+02 -.869799834E+02 -.869485795E+02 -.869063967E+02 -.868557166E+02 -.867982847E+02 -.867354370E+02 -.866681966E+02 -.865973472E+02 -.865234902E+02 -.864470893E+02 -.863685042E+02 -.862880176E+02 -.862058567E+02 -.861222100E+02 -.860372396E+02 -.859510921E+02 -.858639063E+02 -.857758188E+02 -.856869691E+02 -.855975038E+02 -.855075791E+02 -.854173635E+02 -.853270397E+02 -.852368062E+02 -.851468779E+02 -.850574868E+02 -.849688819E+02 -.848813286E+02 -.847951086E+02 -.847105176E+02 -.846278647E+02 -.845474701E+02 -.844696626E+02 -.843947773E+02 -.843231525E+02 -.842551262E+02 -.841910332E+02 -.841312008E+02 -.840759450E+02 -.840255670E+02 -.839803489E+02 -.839405499E+02 -.839064029E+02 -.838781111E+02 -.838558450E+02 -.838397397E+02 -.838298931E+02 -.838263639E+02 -.838291715E+02 -.838382948E+02 -.838536730E+02 -.838752065E+02 -.839027581E+02 -.839361555E+02 -.839751936E+02 -.840196377E+02 -.840692265E+02 -.841236760E+02 -.841826833E+02 -.842459304E+02 -.843130881E+02 -.843838199E+02 -.844577857E+02 -.845346455E+02 -.846140622E+02 -.846957055E+02 -.847792534E+02 -.848643956E+02 -.849508348E+02 -.850382889E+02 -.851264914E+02 -.852151931E+02 -.853041621E+02 -.853931842E+02 -.854820624E+02 -.855706166E+02 -.856586820E+02 -.857461084E+02 -.858327578E+02 -.859185021E+02 -.860032197E+02 -.860867921E+02 -.861690986E+02 -.862500106E+02 -.863293835E+02 -.864070474E+02 -.864827946E+02 -.865563641E+02 -.866274217E+02 -.866955340E+02 -.867601353E+02 -.868204852E+02 -.868756126E+02 -.869242444E+02 -.869647129E+02 -.869948350E+02 -.870117578E+02 -.870117578E+02
 -.869821352E+02 -.869821352E+02 -.869636252E+02 -.869306540E+02 -.868863220E+02 -.868329982E+02 -.867724902E+02 -.867061758E+02 -.866351034E+02 -.865600710E+02 -.864816858E+02 -.864004114E+02 -.863166037E+02 -.862305393E+02 -.861424383E+02 -.860524812E+02 -.859608226E+02 -.858676025E+02 -.857729541E+02 -.856770110E+02 -.855799124E+02 -.854818081E+02 -.853828613E+02 -.852832520E+02 -.851831789E+02 -.850828616E+02 -.849825415E+02 -.848824825E+02 -.847829715E+02 -.846843178E+02 -.845868527E+02 -.844909279E+02 -.843969140E+02 -.843051977E+02 -.842161798E+02 -.841302713E+02 -.840478900E+02 -.839694560E+02 -.838953878E+02 -.838260965E+02 -.837619815E+02 -.837034249E+02 -.836507859E+02 -.836043963E+02 -.835645547E+02 -.835315227E+02 -.835055201E+02 -.834867215E+02 -.834752537E+02 -.834711931E+02 -.834745647E+02 -.834853416E+02 -.835034453E+02 -.835287470E+02 -.835610701E+02 -.836001927E+02 -.836458511E+02 -.836977446E+02 -.837555395E+02 -.838188744E+02 -.838873652E+02 -.839606106E+02 -.840381971E+02 -.841197045E+02 -.842047104E+02 -.842927949E+02 -.843835449E+02 -.844765579E+02 -.845714450E+02 -.846678342E+02 -.847653722E+02 -.848637266E+02 -.849625869E+02 -.850616658E+02 -.851606991E+02 -.852594459E+02 -.853576878E+02 -.854552286E+02 -.855518921E+02 -.856475209E+02 -.857419738E+02 -.858351228E+02 -.859268496E+02 -.860170414E+02 -.861055854E+02 -.861923619E+02 -.862772365E+02 -.863600495E+02 -.864406028E+02 -.865186438E+02 -.865938439E+02 -.866657715E+02 -.867338576E+02 -.867973506E+02 -.868552585E+02 -.869062736E+02 -.869486760E+02 -.869802069E+02 -.869979071E+02 -.869979071E+02
 -.869682028E+02 -.869682028E+02 -.869488971E+02 -.869144782E+02 -.868681500E+02 -.868123546E+02 -.867489477E+02 -.866793360E+02 -.866045830E+02 -.865254911E+02 -.864426647E+02 -.863565590E+02 -.862675185E+02 -.861758065E+02 -.860816282E+02 -.859851490E+02 -.858865088E+02 -.857858336E+02 -.856832451E+02 -.855788676E+02 -.854728349E+02 -.853652949E+02 -.852564139E+02 -.851463801E+02 -.850354063E+02 -.849237321E+02 -.848116260E+02 -.846993860E+02 -.845873409E+02 -.844758496E+02 -.843653012E+02 -.842561135E+02 -.841487308E+02 -.840436215E+02 -.839412751E+02 -.838421977E+02 -.837469078E+02 -.836559305E+02 -.835697921E+02 -.834890134E+02 -.834141027E+02 -.833455490E+02 -.832838143E+02 -.832293269E+02 -.831824742E+02 -.831435960E+02 -.831129791E+02 -.830908518E+02 -.830773802E+02 -.830726646E+02 -.830767379E+02 -.830895651E+02 -.831110437E+02 -.831410055E+02 -.831792200E+02 -.832253982E+02 -.832791980E+02 -.833402298E+02 -.834080632E+02 -.834822337E+02 -.835622504E+02 -.836476027E+02 -.837377674E+02 -.838322163E+02 -.839304215E+02 -.840318625E+02 -.841360307E+02 -.842424346E+02 -.843506036E+02 -.844600914E+02 -.845704787E+02 -.846813747E+02 -.847924192E+02 -.849032825E+02 -.850136659E+02 -.851233013E+02 -.852319498E+02 -.853394011E+02 -.854454706E+02 -.855499978E+02 -.856528428E+02 -.857538835E+02 -.858530105E+02 -.859501230E+02 -.860451224E+02 -.861379051E+02 -.862283536E+02 -.863163255E+02 -.864016399E+02 -.864840599E+02 -.865632703E+02 -.866388498E+02 -.867102345E+02 -.867766713E+02 -.868371574E+02 -.868903624E+02 -.869345271E+02 -.869673328E+02 -.869857324E+02 -.869857324E+02
 -.869563888E+02 -.869563888E+02 -.869363851E+02 -.869006885E+02 -.868525845E+02 -.867945676E+02 -.867285241E+02 -.866558751E+02 -.865776860E+02 -.864947518E+02 -.864076629E+02 -.863168567E+02 -.862226567E+02 -.861253027E+02 -.860249758E+02 -.859218166E+02 -.858159409E+02 -.857074519E+02 -.855964505E+02 -.854830438E+02 -.853673518E+02 -.852495135E+02 -.851296916E+02 -.850080767E+02 -.848848912E+02 -.847603917E+02 -.846348723E+02 -.845086660E+02 -.843821460E+02 -.842557268E+02 -.841298634E+02 -.840050506E+02 -.838818213E+02 -.837607433E+02 -.836424155E+02 -.835274637E+02 -.834165341E+02 -.833102871E+02 -.832093895E+02 -.831145056E+02 -.830262885E+02 -.829453697E+02 -.828723498E+02 -.828077877E+02 -.827521913E+02 -.827060080E+02 -.826696164E+02 -.826433189E+02 -.826273355E+02 -.826217999E+02 -.826267559E+02 -.826421573E+02 -.826678683E+02 -.827036665E+02 -.827492472E+02 -.828042293E+02 -.828681631E+02 -.829405383E+02 -.830207935E+02 -.831083260E+02 -.832025016E+02 -.833026651E+02 -.834081497E+02 -.835182860E+02 -.836324114E+02 -.837498767E+02 -.838700540E+02 -.839923417E+02 -.841161696E+02 -.842410029E+02 -.843663447E+02 -.844917381E+02 -.846167670E+02 -.847410569E+02 -.848642737E+02 -.849861233E+02 -.851063496E+02 -.852247321E+02 -.853410839E+02 -.854552476E+02 -.855670923E+02 -.856765091E+02 -.857834063E+02 -.858877034E+02 -.859893249E+02 -.860881920E+02 -.861842133E+02 -.862772728E+02 -.863672159E+02 -.864538306E+02 -.865368251E+02 -.866157981E+02 -.866902016E+02 -.867592924E+02 -.868220698E+02 -.868771949E+02 -.869228861E+02 -.869567842E+02 -.869757778E+02 -.869757778E+02
 -.869473585E+02 -.869473585E+02 -.869267898E+02 -.868900474E+02 -.868404681E+02 -.867805739E+02 -.867122611E+02 -.866369468E+02 -.865556823E+02 -.864692410E+02 -.863781870E+02 -.862829273E+02 -.861837516E+02 -.860808649E+02 -.859744117E+02 -.858644957E+02 -.857511966E+02 -.856345826E+02 -.855147225E+02 -.853916940E+02 -.852655922E+02 -.851365361E+02 -.850046743E+02 -.848701908E+02 -.847333088E+02 -.845942957E+02 -.844534666E+02 -.843111869E+02 -.841678755E+02 -.840240058E+02 -.838801068E+02 -.837367621E+02 -.835946091E+02 -.834543357E+02 -.833166765E+02 -.831824070E+02 -.830523370E+02 -.829273017E+02 -.828081521E+02 -.826957431E+02 -.825909214E+02 -.824945119E+02 -.824073034E+02 -.823300348E+02 -.822633807E+02 -.822079378E+02 -.821642131E+02 -.821326126E+02 -.821134326E+02 -.821068531E+02 -.821129339E+02 -.821316127E+02 -.821627071E+02 -.822059182E+02 -.822608374E+02 -.823269553E+02 -.824036724E+02 -.824903118E+02 -.825861319E+02 -.826903414E+02 -.828021129E+02 -.829205972E+02 -.830449367E+02 -.831742779E+02 -.833077829E+02 -.834446391E+02 -.835840683E+02 -.837253333E+02 -.838677435E+02 -.840106592E+02 -.841534945E+02 -.842957183E+02 -.844368552E+02 -.845764849E+02 -.847142402E+02 -.848498055E+02 -.849829138E+02 -.851133431E+02 -.852409127E+02 -.853654792E+02 -.854869313E+02 -.856051849E+02 -.857201771E+02 -.858318597E+02 -.859401917E+02 -.860451309E+02 -.861466231E+02 -.862445905E+02 -.863389157E+02 -.864294235E+02 -.865158568E+02 -.865978465E+02 -.866748734E+02 -.867462179E+02 -.868108968E+02 -.868675802E+02 -.869144848E+02 -.869492350E+02 -.869686843E+02 -.869686843E+02
 -.869418956E+02 -.869418956E+02 -.869209364E+02 -.868834515E+02 -.868327925E+02 -.867714787E+02 -.867013908E+02 -.866239199E+02 -.865400843E+02 -.864506197E+02 -.863560479E+02 -.862567298E+02 -.861529075E+02 -.860447356E+02 -.859323071E+02 -.858156740E+02 -.856948643E+02 -.855698961E+02 -.854407896E+02 -.853075775E+02 -.851703137E+02 -.850290812E+02 -.848839990E+02 -.847352290E+02 -.845829821E+02 -.844275239E+02 -.842691804E+02 -.841083427E+02 -.839454713E+02 -.837810992E+02 -.836158344E+02 -.834503602E+02 -.832854355E+02 -.831218923E+02 -.829606314E+02 -.828026168E+02 -.826488675E+02 -.825004463E+02 -.823584475E+02 -.822239815E+02 -.820981578E+02 -.819820662E+02 -.818767567E+02 -.817832190E+02 -.817023623E+02 -.816349949E+02 -.815818063E+02 -.815433505E+02 -.815200331E+02 -.815121011E+02 -.815196365E+02 -.815425545E+02 -.815806054E+02 -.816333809E+02 -.817003241E+02 -.817807427E+02 -.818738257E+02 -.819786611E+02 -.820942566E+02 -.822195593E+02 -.823534769E+02 -.824948972E+02 -.826427072E+02 -.827958098E+02 -.829531393E+02 -.831136740E+02 -.832764470E+02 -.834405544E+02 -.836051618E+02 -.837695077E+02 -.839329060E+02 -.840947466E+02 -.842544942E+02 -.844116862E+02 -.845659300E+02 -.847168982E+02 -.848643250E+02 -.850080004E+02 -.851477653E+02 -.852835053E+02 -.854151448E+02 -.855426404E+02 -.856659740E+02 -.857851451E+02 -.859001628E+02 -.860110358E+02 -.861177622E+02 -.862203156E+02 -.863186303E+02 -.864125813E+02 -.865019600E+02 -.865864442E+02 -.866655581E+02 -.867386226E+02 -.868046901E+02 -.868624607E+02 -.869101739E+02 -.869454675E+02 -.869651960E+02 -.869651960E+02
 -.869409044E+02 -.869409044E+02 -.869197766E+02 -.868819366E+02 -.868307059E+02 -.867685646E+02 -.866973469E+02 -.866183929E+02 -.865326661E+02 -.864408441E+02 -.863433874E+02 -.862405940E+02 -.861326398E+02 -.860196115E+02 -.859015325E+02 -.857783843E+02 -.856501240E+02 -.855166993E+02 -.853780613E+02 -.852341759E+02 -.850850332E+02 -.849306573E+02 -.847711144E+02 -.846065216E+02 -.844370548E+02 -.842629573E+02 -.840845475E+02 -.839022261E+02 -.837164838E+02 -.835279065E+02 -.833371809E+02 -.831450973E+02 -.829525518E+02 -.827605457E+02 -.825701825E+02 -.823826619E+02 -.821992707E+02 -.820213698E+02 -.818503782E+02 -.816877522E+02 -.815349626E+02 -.813934680E+02 -.812646861E+02 -.811499637E+02 -.810505460E+02 -.809675468E+02 -.809019209E+02 -.808544384E+02 -.808256649E+02 -.808159455E+02 -.808253952E+02 -.808538959E+02 -.809010992E+02 -.809664365E+02 -.810491344E+02 -.811482352E+02 -.812626220E+02 -.813910465E+02 -.815321592E+02 -.816845393E+02 -.818467258E+02 -.820172449E+02 -.821946377E+02 -.823774824E+02 -.825644154E+02 -.827541469E+02 -.829454742E+02 -.831372911E+02 -.833285934E+02 -.835184822E+02 -.837061645E+02 -.838909513E+02 -.840722540E+02 -.842495799E+02 -.844225259E+02 -.845907722E+02 -.847540745E+02 -.849122573E+02 -.850652056E+02 -.852128573E+02 -.853551951E+02 -.854922386E+02 -.856240360E+02 -.857506552E+02 -.858721748E+02 -.859886736E+02 -.861002192E+02 -.862068544E+02 -.863085813E+02 -.864053414E+02 -.864969911E+02 -.865832712E+02 -.866637673E+02 -.867378594E+02 -.868046571E+02 -.868629155E+02 -.869109257E+02 -.869463745E+02 -.869661609E+02 -.869661609E+02
 -.869454086E+02 -.869454086E+02 -.869243881E+02 -.868866770E+02 -.868355127E+02 -.867732924E+02 -.867017686E+02 -.866222007E+02 -.865354717E+02 -.864421778E+02 -.863426974E+02 -.862372441E+02 -.861259072E+02 -.860086846E+02 -.858855085E+02 -.857562672E+02 -.856208230E+02 -.854790278E+02 -.853307364E+02 -.851758186E+02 -.850141704E+02 -.848457244E+02 -.846704605E+02 -.844884162E+02 -.842996982E+02 -.841044932E+02 -.839030793E+02 -.836958376E+02 -.834832633E+02 -.832659760E+02 -.830447291E+02 -.828204182E+02 -.825940868E+02 -.823669294E+02 -.821402919E+02 -.819156665E+02 -.816946833E+02 -.814790950E+02 -.812707568E+02 -.810715998E+02 -.808835985E+02 -.807087338E+02 -.805489508E+02 -.804061140E+02 -.802819609E+02 -.801780564E+02 -.800957491E+02 -.800361322E+02 -.800000110E+02 -.799878780E+02 -.799998980E+02 -.800359025E+02 -.800953950E+02 -.801775666E+02 -.802813203E+02 -.804053040E+02 -.805479496E+02 -.807075161E+02 -.808821359E+02 -.810698610E+02 -.812687079E+02 -.814766992E+02 -.816919013E+02 -.819124563E+02 -.821366088E+02 -.823627263E+02 -.825893134E+02 -.828150218E+02 -.830386539E+02 -.832591635E+02 -.834756526E+02 -.836873650E+02 -.838936786E+02 -.840940956E+02 -.842882327E+02 -.844758096E+02 -.846566382E+02 -.848306117E+02 -.849976936E+02 -.851579075E+02 -.853113266E+02 -.854580640E+02 -.855982630E+02 -.857320868E+02 -.858597084E+02 -.859813001E+02 -.860970208E+02 -.862070029E+02 -.863113356E+02 -.864100457E+02 -.865030731E+02 -.865902407E+02 -.866712150E+02 -.867454571E+02 -.868121583E+02 -.868701567E+02 -.869178299E+02 -.869529548E+02 -.869725273E+02 -.869725273E+02
 -.869565394E+02 -.869565394E+02 -.869359631E+02 -.868989740E+02 -.868486618E+02 -.867872903E+02 -.867164896E+02 -.866374045E+02 -.865508079E+02 -.864571890E+02 -.863568195E+02 -.862498052E+02 -.861361255E+02 -.860156653E+02 -.858882406E+02 -.857536196E+02 -.856115406E+02 -.854617279E+02 -.853039050E+02 -.851378077E+02 -.849631960E+02 -.847798665E+02 -.845876643E+02 -.843864972E+02 -.841763495E+02 -.839572970E+02 -.837295239E+02 -.834933392E+02 -.832491939E+02 -.829976990E+02 -.827396420E+02 -.824760030E+02 -.822079684E+02 -.819369419E+02 -.816645501E+02 -.813926435E+02 -.811232896E+02 -.808587579E+02 -.806014951E+02 -.803540914E+02 -.801192353E+02 -.798996606E+02 -.796980838E+02 -.795171367E+02 -.793592941E+02 -.792268019E+02 -.791216082E+02 -.790453002E+02 -.789990514E+02 -.789835816E+02 -.789991319E+02 -.790454564E+02 -.791218303E+02 -.792270753E+02 -.793595999E+02 -.795174516E+02 -.796983807E+02 -.798999085E+02 -.801194002E+02 -.803541361E+02 -.806013798E+02 -.808584403E+02 -.811227252E+02 -.813917856E+02 -.816633497E+02 -.819353480E+02 -.822059275E+02 -.824734591E+02 -.827365368E+02 -.829939717E+02 -.832447813E+02 -.834881754E+02 -.837235406E+02 -.839504232E+02 -.841685116E+02 -.843776195E+02 -.845776687E+02 -.847686740E+02 -.849507284E+02 -.851239887E+02 -.852886634E+02 -.854450003E+02 -.855932755E+02 -.857337819E+02 -.858668186E+02 -.859926794E+02 -.861116409E+02 -.862239486E+02 -.863298013E+02 -.864293321E+02 -.865225851E+02 -.866094859E+02 -.866898043E+02 -.867631063E+02 -.868286922E+02 -.868855158E+02 -.869320799E+02 -.869663004E+02 -.869853301E+02 -.869853301E+02
 -.869755121E+02 -.869755121E+02 -.869557839E+02 -.869202303E+02 -.868717202E+02 -.868123264E+02 -.867435102E+02 -.866662631E+02 -.865812161E+02 -.864887223E+02 -.863889204E+02 -.862817826E+02 -.861671529E+02 -.860447767E+02 -.859143250E+02 -.857754146E+02 -.856276254E+02 -.854705146E+02 -.853036309E+02 -.851265266E+02 -.849387708E+02 -.847399624E+02 -.845297449E+02 -.843078221E+02 -.840739770E+02 -.838280909E+02 -.835701668E+02 -.833003528E+02 -.830189696E+02 -.827265377E+02 -.824238072E+02 -.821117864E+02 -.817917696E+02 -.814653622E+02 -.811344994E+02 -.808014585E+02 -.804688594E+02 -.801396534E+02 -.798170966E+02 -.795047059E+02 -.792061986E+02 -.789254143E+02 -.786662221E+02 -.784324148E+02 -.782275959E+02 -.780550640E+02 -.779176997E+02 -.778178630E+02 -.777573061E+02 -.777371068E+02 -.777576267E+02 -.778184975E+02 -.779186347E+02 -.780562798E+02 -.782290670E+02 -.784341101E+02 -.786681058E+02 -.789274466E+02 -.792083358E+02 -.795069017E+02 -.798193023E+02 -.801418184E+02 -.804709315E+02 -.808033844E+02 -.811362245E+02 -.814668305E+02 -.817929241E+02 -.821125682E+02 -.824241559E+02 -.827263909E+02 -.830182629E+02 -.832990197E+02 -.835681383E+02 -.838252957E+02 -.840703408E+02 -.843032682E+02 -.845241938E+02 -.847333333E+02 -.849309821E+02 -.851174979E+02 -.852932854E+02 -.854587819E+02 -.856144452E+02 -.857607412E+02 -.858981335E+02 -.860270716E+02 -.861479798E+02 -.862612439E+02 -.863671969E+02 -.864661013E+02 -.865581274E+02 -.866433259E+02 -.867215934E+02 -.867926269E+02 -.868558656E+02 -.869104147E+02 -.869549465E+02 -.869875708E+02 -.870056674E+02 -.870056674E+02
 -.870035870E+02 -.870035870E+02 -.869851822E+02 -.869519075E+02 -.869063277E+02 -.868502595E+02 -.867849434E+02 -.867111764E+02 -.866294121E+02 -.865398373E+02 -.864424294E+02 -.863370009E+02 -.862232330E+02 -.861007032E+02 -.859689065E+02 -.858272733E+02 -.856751841E+02 -.855119832E+02 -.853369900E+02 -.851495112E+02 -.849488529E+02 -.847343344E+02 -.845053039E+02 -.842611570E+02 -.840013586E+02 -.837254682E+02 -.834331700E+02 -.831243069E+02 -.827989203E+02 -.824572935E+02 -.820999998E+02 -.817279536E+02 -.813424623E+02 -.809452766E+02 -.805386353E+02 -.801253008E+02 -.797085791E+02 -.792923207E+02 -.788808965E+02 -.784791457E+02 -.780922924E+02 -.777258315E+02 -.773853865E+02 -.770765430E+02 -.768046658E+02 -.765747095E+02 -.763910324E+02 -.762572249E+02 -.761759633E+02 -.761488982E+02 -.761765844E+02 -.762584573E+02 -.763928568E+02 -.765770977E+02 -.768075813E+02 -.770799422E+02 -.773892197E+02 -.777300438E+02 -.780968252E+02 -.784839379E+02 -.788858852E+02 -.792974425E+02 -.797137707E+02 -.801304991E+02 -.805437780E+02 -.809503018E+02 -.813473088E+02 -.817325599E+02 -.821043043E+02 -.824612338E+02 -.828024328E+02 -.831273265E+02 -.834356296E+02 -.837272986E+02 -.840024876E+02 -.842615098E+02 -.845048025E+02 -.847328985E+02 -.849464006E+02 -.851459603E+02 -.853322603E+02 -.855059990E+02 -.856678776E+02 -.858185888E+02 -.859588063E+02 -.860891748E+02 -.862103000E+02 -.863227380E+02 -.864269820E+02 -.865234480E+02 -.866124551E+02 -.866942023E+02 -.867687368E+02 -.868359136E+02 -.868953429E+02 -.869463200E+02 -.869877351E+02 -.870179537E+02 -.870346614E+02 -.870346614E+02
 -.870420104E+02 -.870420104E+02 -.870254785E+02 -.869954611E+02 -.869541258E+02 -.869029610E+02 -.868429306E+02 -.867745923E+02 -.866981860E+02 -.866137009E+02 -.865209258E+02 -.864194867E+02 -.863088759E+02 -.861884741E+02 -.860575677E+02 -.859153627E+02 -.857609958E+02 -.855935441E+02 -.854120335E+02 -.852154479E+02 -.850027391E+02 -.847728388E+02 -.845246738E+02 -.842571848E+02 -.839693509E+02 -.836602198E+02 -.833289457E+02 -.829748354E+02 -.825974049E+02 -.821964459E+02 -.817721023E+02 -.813249571E+02 -.808561255E+02 -.803673513E+02 -.798611002E+02 -.793406421E+02 -.788101130E+02 -.782745466E+02 -.777398649E+02 -.772128199E+02 -.767008795E+02 -.762120578E+02 -.757546915E+02 -.753371715E+02 -.749676435E+02 -.746536928E+02 -.744020347E+02 -.742182276E+02 -.741064286E+02 -.740692073E+02 -.741074285E+02 -.742202129E+02 -.744049768E+02 -.746575501E+02 -.749723623E+02 -.753426880E+02 -.757609335E+02 -.762189469E+02 -.767083332E+02 -.772207535E+02 -.777481937E+02 -.782831872E+02 -.788189849E+02 -.793496683E+02 -.798702075E+02 -.803764702E+02 -.808651901E+02 -.813339043E+02 -.817808708E+02 -.822049758E+02 -.826056365E+02 -.829827085E+02 -.833363988E+02 -.836671897E+02 -.839757714E+02 -.842629867E+02 -.845297846E+02 -.847771827E+02 -.850062373E+02 -.852180200E+02 -.854135990E+02 -.855940247E+02 -.857603185E+02 -.859134632E+02 -.860543958E+02 -.861840001E+02 -.863031000E+02 -.864124522E+02 -.865127368E+02 -.866045462E+02 -.866883708E+02 -.867645792E+02 -.868333929E+02 -.868948522E+02 -.869487703E+02 -.869946739E+02 -.870317230E+02 -.870586062E+02 -.870734030E+02 -.870734030E+02
 -.870919353E+02 -.870919353E+02 -.870778991E+02 -.870522511E+02 -.870166592E+02 -.869722059E+02 -.869195191E+02 -.868588711E+02 -.867902518E+02 -.867134236E+02 -.866279611E+02 -.865332801E+02 -.864286599E+02 -.863132577E+02 -.861861201E+02 -.860461906E+02 -.858923144E+02 -.857232421E+02 -.855376320E+02 -.853340537E+02 -.851109916E+02 -.848668520E+02 -.845999733E+02 -.843086418E+02 -.839911144E+02 -.836456507E+02 -.832705575E+02 -.828642476E+02 -.824253167E+02 -.819526415E+02 -.814454994E+02 -.809037111E+02 -.803278044E+02 -.797191915E+02 -.790803526E+02 -.784150091E+02 -.777282704E+02 -.770267316E+02 -.763185027E+02 -.756131497E+02 -.749215344E+02 -.742555518E+02 -.736277676E+02 -.730509763E+02 -.725377029E+02 -.720996809E+02 -.717473393E+02 -.714893338E+02 -.713321486E+02 -.712797953E+02 -.713336252E+02 -.714922658E+02 -.717516847E+02 -.721053782E+02 -.725446733E+02 -.730591257E+02 -.736369902E+02 -.742657331E+02 -.749325550E+02 -.756248884E+02 -.763308409E+02 -.770395551E+02 -.777414726E+02 -.784284920E+02 -.790940275E+02 -.797329791E+02 -.803416338E+02 -.809175190E+02 -.814592280E+02 -.819662372E+02 -.824387285E+02 -.828774254E+02 -.832834511E+02 -.836582081E+02 -.840032811E+02 -.843203598E+02 -.846111805E+02 -.848774819E+02 -.851209736E+02 -.853433136E+02 -.855460933E+02 -.857308277E+02 -.858989491E+02 -.860518041E+02 -.861906511E+02 -.863166594E+02 -.864309081E+02 -.865343836E+02 -.866279770E+02 -.867124778E+02 -.867885662E+02 -.868567998E+02 -.869175953E+02 -.869712033E+02 -.870176723E+02 -.870568014E+02 -.870880753E+02 -.871105779E+02 -.871228780E+02 -.871228780E+02
 -.871543205E+02 -.871543205E+02 -.871434702E+02 -.871234258E+02 -.870952462E+02 -.870595263E+02 -.870164968E+02 -.869660992E+02 -.869080400E+02 -.868418289E+02 -.867668054E+02 -.866821575E+02 -.865869327E+02 -.864800438E+02 -.863602711E+02 -.862262606E+02 -.860765200E+02 -.859094122E+02 -.857231480E+02 -.855157778E+02 -.852851853E+02 -.850290813E+02 -.847450029E+02 -.844303179E+02 -.840822379E+02 -.836978453E+02 -.832741373E+02 -.828080946E+02 -.822967805E+02 -.817374796E+02 -.811278793E+02 -.804663021E+02 -.797519853E+02 -.789854027E+02 -.781686124E+02 -.773056030E+02 -.764026039E+02 -.754683150E+02 -.745140116E+02 -.735534870E+02 -.726028069E+02 -.716798731E+02 -.708038126E+02 -.699942329E+02 -.692703944E+02 -.686503603E+02 -.681501804E+02 -.677831601E+02 -.675592544E+02 -.674846159E+02 -.675613167E+02 -.677872552E+02 -.681562496E+02 -.686583174E+02 -.692801278E+02 -.700056087E+02 -.708166787E+02 -.716940639E+02 -.726181491E+02 -.735698056E+02 -.745311360E+02 -.754860842E+02 -.764208711E+02 -.773242381E+02 -.781875040E+02 -.790044577E+02 -.797711276E+02 -.804854701E+02 -.811470234E+02 -.817565588E+02 -.823157597E+02 -.828269415E+02 -.832928206E+02 -.837163322E+02 -.841004927E+02 -.844483007E+02 -.847626689E+02 -.850463797E+02 -.853020595E+02 -.855321655E+02 -.857389819E+02 -.859246215E+02 -.860910314E+02 -.862400012E+02 -.863731711E+02 -.864920407E+02 -.865979772E+02 -.866922214E+02 -.867758934E+02 -.868499949E+02 -.869154085E+02 -.869728945E+02 -.870230812E+02 -.870664509E+02 -.871033169E+02 -.871337910E+02 -.871577379E+02 -.871747123E+02 -.871838740E+02 -.871838740E+02
 -.872298078E+02 -.872298078E+02 -.872228869E+02 -.872097786E+02 -.871908183E+02 -.871660290E+02 -.871351844E+02 -.870978533E+02 -.870534296E+02 -.870011512E+02 -.869401101E+02 -.868692570E+02 -.867873987E+02 -.866931928E+02 -.865851364E+02 -.864615529E+02 -.863205739E+02 -.861601184E+02 -.859778695E+02 -.857712487E+02 -.855373886E+02 -.852731060E+02 -.849748766E+02 -.846388151E+02 -.842606644E+02 -.838358011E+02 -.833592656E+02 -.828258295E+02 -.822301127E+02 -.815667701E+02 -.808307612E+02 -.800177206E+02 -.791244334E+02 -.781494098E+02 -.770935326E+02 -.759607246E+02 -.747585623E+02 -.734987417E+02 -.721973037E+02 -.708745421E+02 -.695545573E+02 -.682644667E+02 -.670333332E+02 -.658909059E+02 -.648662822E+02 -.639865940E+02 -.632758021E+02 -.627536582E+02 -.624348722E+02 -.623285071E+02 -.624376124E+02 -.627591018E+02 -.632838754E+02 -.639971872E+02 -.648792506E+02 -.659060722E+02 -.670504915E+02 -.682833884E+02 -.695749984E+02 -.708962527E+02 -.722200379E+02 -.735222678E+02 -.747826713E+02 -.759852366E+02 -.771183001E+02 -.781743186E+02 -.791493999E+02 -.800426880E+02 -.808556939E+02 -.815916484E+02 -.822549274E+02 -.828505766E+02 -.833839432E+02 -.838604057E+02 -.842851887E+02 -.846632461E+02 -.849991947E+02 -.852972837E+02 -.855613905E+02 -.857950311E+02 -.860013807E+02 -.861832994E+02 -.863433590E+02 -.864838713E+02 -.866069133E+02 -.867143523E+02 -.868078669E+02 -.868889671E+02 -.869590100E+02 -.870192137E+02 -.870706677E+02 -.871143400E+02 -.871510799E+02 -.871816169E+02 -.872065536E+02 -.872263521E+02 -.872413110E+02 -.872515321E+02 -.872568713E+02 -.872568713E+02
 -.873185856E+02 -.873185856E+02 -.873163697E+02 -.873115887E+02 -.873037380E+02 -.872921866E+02 -.872761947E+02 -.872549219E+02 -.872274284E+02 -.871926704E+02 -.871494908E+02 -.870966059E+02 -.870325876E+02 -.869558421E+02 -.868645838E+02 -.867568048E+02 -.866302391E+02 -.864823211E+02 -.863101386E+02 -.861103790E+02 -.858792711E+02 -.856125207E+02 -.853052443E+02 -.849519027E+02 -.845462423E+02 -.840812522E+02 -.835491526E+02 -.829414355E+02 -.822489851E+02 -.814623136E+02 -.805719524E+02 -.795690364E+02 -.784461081E+02 -.771981374E+02 -.758237112E+02 -.743262837E+02 -.727153226E+02 -.710071473E+02 -.692252659E+02 -.674000791E+02 -.655679303E+02 -.637695996E+02 -.620484266E+02 -.604482763E+02 -.590115396E+02 -.577773002E+02 -.567797423E+02 -.560468330E+02 -.555992889E+02 -.554498322E+02 -.556027408E+02 -.560536971E+02 -.567899387E+02 -.577907070E+02 -.590279921E+02 -.604675657E+02 -.620703016E+02 -.637937699E+02 -.655940739E+02 -.674278545E+02 -.692543269E+02 -.710371607E+02 -.727459850E+02 -.743573356E+02 -.758549459E+02 -.772294042E+02 -.784773093E+02 -.796001207E+02 -.806029051E+02 -.814931470E+02 -.822797283E+02 -.829721266E+02 -.835798320E+02 -.841119580E+02 -.845770067E+02 -.849827500E+02 -.853361892E+02 -.856435679E+02 -.859104142E+02 -.861416005E+02 -.863414096E+02 -.865136015E+02 -.866614770E+02 -.867879370E+02 -.868955356E+02 -.869865277E+02 -.870629104E+02 -.871264600E+02 -.871787634E+02 -.872212457E+02 -.872551944E+02 -.872817792E+02 -.873020699E+02 -.873170507E+02 -.873276314E+02 -.873346564E+02 -.873389090E+02 -.873411123E+02 -.873419239E+02 -.873419239E+02
 -.874202503E+02 -.874202503E+02 -.874235151E+02 -.874284533E+02 -.874336076E+02 -.874376154E+02 -.874391734E+02 -.874370036E+02 -.874298208E+02 -.874163016E+02 -.873950513E+02 -.873645709E+02 -.873232211E+02 -.872691824E+02 -.872004103E+02 -.871145840E+02 -.870090471E+02 -.868807384E+02 -.867261112E+02 -.865410406E+02 -.863207164E+02 -.860595228E+02 -.857509043E+02 -.853872229E+02 -.849596135E+02 -.844578499E+02 -.838702443E+02 -.831836151E+02 -.823833731E+02 -.814537962E+02 -.803785795E+02 -.791417491E+02 -.777290147E+02 -.761295693E+02 -.743382424E+02 -.723577667E+02 -.702007793E+02 -.678911152E+02 -.654640252E+02 -.629651765E+02 -.604485860E+02 -.579738653E+02 -.556032266E+02 -.533986050E+02 -.514190866E+02 -.497186830E+02 -.483444201E+02 -.473347136E+02 -.467180318E+02 -.465118783E+02 -.467221492E+02 -.473429115E+02 -.483566231E+02 -.497347744E+02 -.514389037E+02 -.534219341E+02 -.556297984E+02 -.580033524E+02 -.604806050E+02 -.629992971E+02 -.654997877E+02 -.679280563E+02 -.702384621E+02 -.723958096E+02 -.743763413E+02 -.761675084E+02 -.777666662E+02 -.791790629E+02 -.804155670E+02 -.814905128E+02 -.824199008E+02 -.832200492E+02 -.839066823E+02 -.844943849E+02 -.849963295E+02 -.854241922E+02 -.857881861E+02 -.860971629E+02 -.863587461E+02 -.865794768E+02 -.867649561E+02 -.869199781E+02 -.870486512E+02 -.871545037E+02 -.872405769E+02 -.873095050E+02 -.873635837E+02 -.874048292E+02 -.874350296E+02 -.874557893E+02 -.874685686E+02 -.874747200E+02 -.874755215E+02 -.874722093E+02 -.874660105E+02 -.874581766E+02 -.874500203E+02 -.874429553E+02 -.874385424E+02 -.874385424E+02
 -.875336826E+02 -.875336826E+02 -.875431627E+02 -.875591385E+02 -.875790953E+02 -.876008703E+02 -.876225556E+02 -.876424168E+02 -.876588230E+02 -.876701849E+02 -.876748969E+02 -.876712816E+02 -.876575331E+02 -.876316574E+02 -.875914057E+02 -.875341991E+02 -.874570397E+02 -.873564069E+02 -.872281328E+02 -.870672549E+02 -.868678416E+02 -.866227883E+02 -.863235830E+02 -.859600442E+02 -.855200369E+02 -.849891854E+02 -.843506110E+02 -.835847490E+02 -.826693302E+02 -.815796546E+02 -.802893320E+02 -.787716898E+02 -.770020202E+02 -.749607134E+02 -.726370668E+02 -.700332122E+02 -.671672971E+02 -.640750118E+02 -.608089309E+02 -.574358190E+02 -.540326736E+02 -.506824702E+02 -.474703098E+02 -.444801994E+02 -.417923315E+02 -.394805516E+02 -.376098177E+02 -.362337569E+02 -.353924801E+02 -.351108170E+02 -.353971660E+02 -.362430966E+02 -.376237455E+02 -.394989642E+02 -.418150826E+02 -.445070924E+02 -.475010886E+02 -.507168094E+02 -.540701698E+02 -.574759883E+02 -.608512189E+02 -.641188203E+02 -.672120262E+02 -.700783118E+02 -.726820838E+02 -.750053232E+02 -.770460356E+02 -.788150491E+02 -.803320738E+02 -.816218870E+02 -.827112028E+02 -.836264292E+02 -.843922682E+02 -.850309807E+02 -.855621175E+02 -.860025408E+02 -.863666093E+02 -.866664402E+02 -.869121977E+02 -.871123755E+02 -.872740595E+02 -.874031609E+02 -.875046200E+02 -.875825792E+02 -.876405299E+02 -.876814355E+02 -.877078339E+02 -.877219250E+02 -.877256438E+02 -.877207251E+02 -.877087601E+02 -.876912499E+02 -.876696569E+02 -.876454566E+02 -.876201935E+02 -.875955433E+02 -.875733841E+02 -.875558817E+02 -.875455928E+02 -.875455928E+02
 -.876569625E+02 -.876569625E+02 -.876733025E+02 -.877014713E+02 -.877378070E+02 -.877792900E+02 -.878233778E+02 -.878678711E+02 -.879108032E+02 -.879503444E+02 -.879847177E+02 -.880121203E+02 -.880306456E+02 -.880382023E+02 -.880324258E+02 -.880105754E+02 -.879694144E+02 -.879050636E+02 -.878128237E+02 -.876869579E+02 -.875204270E+02 -.873045702E+02 -.870287269E+02 -.866797972E+02 -.862417496E+02 -.856950917E+02 -.850163442E+02 -.841775894E+02 -.831462262E+02 -.818851465E+02 -.803536629E+02 -.785095997E+02 -.763129393E+02 -.737311420E+02 -.707456618E+02 -.673583622E+02 -.635959420E+02 -.595107598E+02 -.551777923E+02 -.506891045E+02 -.461479415E+02 -.416639698E+02 -.373499809E+02 -.333193804E+02 -.296836339E+02 -.265480264E+02 -.240056031E+02 -.221326842E+02 -.209862765E+02 -.206018270E+02 -.209913843E+02 -.221428818E+02 -.240208514E+02 -.265682568E+02 -.297087312E+02 -.333491659E+02 -.373842116E+02 -.417023395E+02 -.461900638E+02 -.507344936E+02 -.552258518E+02 -.595607926E+02 -.636471907E+02 -.674100801E+02 -.707971965E+02 -.737820064E+02 -.763628458E+02 -.785584535E+02 -.804015254E+02 -.819321862E+02 -.831926718E+02 -.842236938E+02 -.850623598E+02 -.857412580E+02 -.862882865E+02 -.867269037E+02 -.870765804E+02 -.873533272E+02 -.875702227E+02 -.877379061E+02 -.878650150E+02 -.879585634E+02 -.880242597E+02 -.880667699E+02 -.880899339E+02 -.880969412E+02 -.880904742E+02 -.880728260E+02 -.880459990E+02 -.880117890E+02 -.879718607E+02 -.879278176E+02 -.878812718E+02 -.878339162E+02 -.877876050E+02 -.877444454E+02 -.877069079E+02 -.876779597E+02 -.876612322E+02 -.876612322E+02
 -.877873467E+02 -.877873467E+02 -.878110473E+02 -.878523045E+02 -.879062398E+02 -.879689360E+02 -.880371980E+02 -.881083633E+02 -.881801466E+02 -.882505111E+02 -.883175571E+02 -.883794199E+02 -.884341720E+02 -.884797230E+02 -.885137089E+02 -.885333646E+02 -.885353710E+02 -.885156652E+02 -.884692025E+02 -.883896565E+02 -.882690412E+02 -.880972412E+02 -.878614348E+02 -.875454038E+02 -.871287338E+02 -.865859246E+02 -.858854587E+02 -.849889219E+02 -.838503464E+02 -.824161055E+02 -.806259172E+02 -.784157656E+02 -.757235776E+02 -.724979503E+02 -.687088650E+02 -.643574970E+02 -.594812883E+02 -.541520770E+02 -.484688445E+02 -.425494397E+02 -.365251760E+02 -.305395084E+02 -.247477555E+02 -.193076481E+02 -.143701840E+02 -.100813166E+02 -.657834281E+01 -.398139256E+01 -.238431491E+01 -.184691651E+01 -.238974074E+01 -.399222263E+01 -.659453353E+01 -.101028015E+02 -.143968732E+02 -.193394264E+02 -.247844690E+02 -.305809062E+02 -.365708613E+02 -.425989218E+02 -.485215263E+02 -.542072225E+02 -.595380296E+02 -.644149009E+02 -.687660512E+02 -.725542198E+02 -.757784976E+02 -.784691821E+02 -.806779076E+02 -.824669030E+02 -.839002670E+02 -.850383106E+02 -.859346578E+02 -.866352578E+02 -.871785022E+02 -.875958840E+02 -.879128796E+02 -.881498791E+02 -.883230756E+02 -.884452646E+02 -.885265336E+02 -.885748373E+02 -.885964665E+02 -.885964247E+02 -.885787250E+02 -.885466254E+02 -.885028151E+02 -.884495626E+02 -.883888382E+02 -.883224164E+02 -.882519676E+02 -.881791444E+02 -.881056681E+02 -.880334217E+02 -.879645539E+02 -.879016033E+02 -.878476477E+02 -.878064907E+02 -.877828978E+02 -.877828978E+02
 -.879213274E+02 -.879213274E+02 -.879526931E+02 -.880075784E+02 -.880798465E+02 -.881646610E+02 -.882581699E+02 -.883572560E+02 -.884593383E+02 -.885622084E+02 -.886638928E+02 -.887625297E+02 -.888562538E+02 -.889430792E+02 -.890207724E+02 -.890867042E+02 -.891376691E+02 -.891696563E+02 -.891775543E+02 -.891547643E+02 -.890926973E+02 -.889801206E+02 -.888023270E+02 -.885400986E+02 -.881684623E+02 -.876552618E+02 -.869596169E+02 -.860303977E+02 -.848049246E+02 -.832082978E+02 -.811541807E+02 -.785484862E+02 -.752977084E+02 -.713226602E+02 -.665754219E+02 -.610533791E+02 -.548032279E+02 -.479134239E+02 -.405020123E+02 -.327095974E+02 -.247019917E+02 -.166649889E+02 -.878836424E+01 -.128024640E+01 0.563214491E+01 0.117130535E+02 0.167329180E+02 0.204857692E+02 0.228073992E+02 0.235916261E+02 0.228016921E+02 0.204743803E+02 0.167158982E+02 0.116904804E+02 0.560412401E+01 -.131357974E+01 -.882684226E+01 -.167084081E+02 -.247500995E+02 -.327619831E+02 -.405580435E+02 -.479723502E+02 -.548641322E+02 -.611151901E+02 -.666370370E+02 -.713831380E+02 -.753564326E+02 -.786052208E+02 -.812090131E+02 -.832615280E+02 -.848569575E+02 -.860816699E+02 -.870105607E+02 -.877062915E+02 -.882199708E+02 -.885924551E+02 -.888558744E+02 -.890351723E+02 -.891495355E+02 -.892136381E+02 -.892386773E+02 -.892332043E+02 -.892037748E+02 -.891554506E+02 -.890921823E+02 -.890171010E+02 -.889327422E+02 -.888412202E+02 -.887443680E+02 -.886438549E+02 -.885412903E+02 -.884383234E+02 -.883367448E+02 -.882385978E+02 -.881463077E+02 -.880628358E+02 -.879918709E+02 -.879380701E+02 -.879073663E+02 -.879073663E+02
 -.880547759E+02 -.880547759E+02 -.880938686E+02 -.881624847E+02 -.882532209E+02 -.883603233E+02 -.884792916E+02 -.886065711E+02 -.887393087E+02 -.888751572E+02 -.890121115E+02 -.891483682E+02 -.892821953E+02 -.894118039E+02 -.895352100E+02 -.896500744E+02 -.897535040E+02 -.898417961E+02 -.899100976E+02 -.899519463E+02 -.899586485E+02 -.899184385E+02 -.898153566E+02 -.896277800E+02 -.893265646E+02 -.888728073E+02 -.882153422E+02 -.872882080E+02 -.860084155E+02 -.842744365E+02 -.819663092E+02 -.789495779E+02 -.750865526E+02 -.702569313E+02 -.643836778E+02 -.574518816E+02 -.495083708E+02 -.406451135E+02 -.309853549E+02 -.206883252E+02 -.993577372E+01 0.106930274E+01 0.120705521E+02 0.227562745E+02 0.327675232E+02 0.417143921E+02 0.492012079E+02 0.548598312E+02 0.583877955E+02 0.595851533E+02 0.583818508E+02 0.548479709E+02 0.491834911E+02 0.416909085E+02 0.327383951E+02 0.227216588E+02 0.120306429E+02 0.102433494E+01 -.998552079E+01 -.207425212E+02 -.310435527E+02 -.407065290E+02 -.495720618E+02 -.575167016E+02 -.644483400E+02 -.703202466E+02 -.751476978E+02 -.790082211E+02 -.820225466E+02 -.843286336E+02 -.860610586E+02 -.873398185E+02 -.882664463E+02 -.889239265E+02 -.893782070E+02 -.896804278E+02 -.898694562E+02 -.899743953E+02 -.900168246E+02 -.900126612E+02 -.899736275E+02 -.899083726E+02 -.898233099E+02 -.897232356E+02 -.896117836E+02 -.894917603E+02 -.893653948E+02 -.892345284E+02 -.891007656E+02 -.889655988E+02 -.888305210E+02 -.886971342E+02 -.885672641E+02 -.884430879E+02 -.883272866E+02 -.882232295E+02 -.881352065E+02 -.880687236E+02 -.880308837E+02 -.880308837E+02
 -.881831609E+02 -.881831609E+02 -.882297674E+02 -.883117236E+02 -.884203915E+02 -.885491280E+02 -.886928103E+02 -.888474704E+02 -.890100084E+02 -.891779651E+02 -.893493369E+02 -.895224182E+02 -.896956617E+02 -.898675427E+02 -.900364167E+02 -.902003545E+02 -.903569377E+02 -.905029901E+02 -.906342124E+02 -.907446754E+02 -.908261106E+02 -.908669148E+02 -.908507611E+02 -.907546851E+02 -.905465067E+02 -.901814970E+02 -.895983584E+02 -.887149164E+02 -.874243074E+02 -.855924436E+02 -.830572711E+02 -.796320057E+02 -.751186018E+02 -.693369474E+02 -.621630731E+02 -.535529243E+02 -.435321208E+02 -.321679835E+02 -.195651301E+02 -.585338585E+01 0.880872828E+01 0.241768737E+02 0.399043086E+02 0.555343326E+02 0.705029584E+02 0.841572328E+02 0.957944324E+02 0.104724860E+03 0.110355009E+03 0.112278186E+03 0.110348872E+03 0.104712619E+03 0.957761544E+02 0.841330204E+02 0.704729509E+02 0.554987086E+02 0.398632895E+02 0.241307268E+02 0.875777209E+01 -.590877718E+01 -.196245199E+02 -.322308073E+02 -.435973916E+02 -.536194614E+02 -.622294612E+02 -.694017672E+02 -.751808166E+02 -.796911862E+02 -.831135257E+02 -.856461964E+02 -.874761123E+02 -.887653835E+02 -.896481397E+02 -.902312630E+02 -.905969079E+02 -.908063232E+02 -.909041764E+02 -.909225862E+02 -.908844616E+02 -.908060793E+02 -.906989963E+02 -.905714347E+02 -.904292727E+02 -.902767497E+02 -.901169667E+02 -.899522461E+02 -.897843914E+02 -.896148832E+02 -.894450308E+02 -.892761000E+02 -.891094283E+02 -.889465399E+02 -.887892697E+02 -.886399061E+02 -.885013634E+02 -.883773959E+02 -.882728697E+02 -.881941105E+02 -.881493573E+02 -.881493573E+02
 -.883018124E+02 -.883018124E+02 -.883554286E+02 -.884498164E+02 -.885751800E+02 -.887240458E+02 -.888907139E+02 -.890708377E+02 -.892610987E+02 -.894589506E+02 -.896624142E+02 -.898699086E+02 -.900801035E+02 -.902917812E+02 -.905036943E+02 -.907144038E+02 -.909220758E+02 -.911242121E+02 -.913172756E+02 -.914961588E+02 -.916534202E+02 -.917781841E+02 -.918545569E+02 -.918593606E+02 -.917589224E+02 -.915046256E+02 -.910269964E+02 -.902285263E+02 -.889765013E+02 -.870983487E+02 -.843808066E+02 -.805723390E+02 -.753964897E+02 -.685899636E+02 -.599569347E+02 -.493969486E+02 -.368768644E+02 -.223930207E+02 -.596637960E+01 0.123819987E+02 0.325389475E+02 0.542568757E+02 0.771167375E+02 0.100492931E+03 0.123528823E+03 0.145136723E+03 0.164040966E+03 0.178884183E+03 0.188408351E+03 0.191695360E+03 0.188402064E+03 0.178871646E+03 0.164022254E+03 0.145111951E+03 0.123498146E+03 0.100456549E+03 0.770748980E+02 0.542098778E+02 0.324871469E+02 0.123258142E+02 -.602645902E+01 -.224564263E+02 -.369428016E+02 -.494641830E+02 -.600239725E+02 -.686551887E+02 -.754586607E+02 -.806309408E+02 -.844359669E+02 -.871505391E+02 -.890263475E+02 -.902767865E+02 -.910745241E+02 -.915522710E+02 -.918074577E+02 -.919094571E+02 -.919067941E+02 -.918330679E+02 -.917114005E+02 -.915576403E+02 -.913826235E+02 -.911937511E+02 -.909960835E+02 -.907930983E+02 -.905872155E+02 -.903801648E+02 -.901732467E+02 -.899675240E+02 -.897639701E+02 -.895635937E+02 -.893675535E+02 -.891772759E+02 -.889945857E+02 -.888218612E+02 -.886622249E+02 -.885197831E+02 -.883999348E+02 -.883097689E+02 -.882585859E+02 -.882585859E+02
 -.884061995E+02 -.884061995E+02 -.884660328E+02 -.885714344E+02 -.887115754E+02 -.888782436E+02 -.890652287E+02 -.892678537E+02 -.894826156E+02 -.897069055E+02 -.899387884E+02 -.901768249E+02 -.904199212E+02 -.906671914E+02 -.909178205E+02 -.911709089E+02 -.914252763E+02 -.916791969E+02 -.919300227E+02 -.921736352E+02 -.924036431E+02 -.926102028E+02 -.927782938E+02 -.928852042E+02 -.928968857E+02 -.927627018E+02 -.924079607E+02 -.917236881E+02 -.905541071E+02 -.886857529E+02 -.858455262E+02 -.817059113E+02 -.758958886E+02 -.680447706E+02 -.578555195E+02 -.451347892E+02 -.297368875E+02 -.115197706E+02 0.970288397E+01 0.340928253E+02 0.617027175E+02 0.924141836E+02 0.125857529E+03 0.161313913E+03 0.197608706E+03 0.233019068E+03 0.265242064E+03 0.291500115E+03 0.308884074E+03 0.315007365E+03 0.308877674E+03 0.291487356E+03 0.265223028E+03 0.232993881E+03 0.197577538E+03 0.161276983E+03 0.125815108E+03 0.923666003E+02 0.616503613E+02 0.340361547E+02 0.964243299E+01 -.115833846E+02 -.298029484E+02 -.452020714E+02 -.579224937E+02 -.681096704E+02 -.759572948E+02 -.817632491E+02 -.858989544E+02 -.887357940E+02 -.906015377E+02 -.917695404E+02 -.924533181E+02 -.928085191E+02 -.929439486E+02 -.929341590E+02 -.928296900E+02 -.926645285E+02 -.924613476E+02 -.922351413E+02 -.919957290E+02 -.917494737E+02 -.915004541E+02 -.912512622E+02 -.910035442E+02 -.907583698E+02 -.905164879E+02 -.902785102E+02 -.900450516E+02 -.898168475E+02 -.895948651E+02 -.893804204E+02 -.891753126E+02 -.889819883E+02 -.888037465E+02 -.886450014E+02 -.885116218E+02 -.884113737E+02 -.883545015E+02 -.883545015E+02
 -.884921926E+02 -.884921926E+02 -.885571826E+02 -.886717104E+02 -.888240852E+02 -.890054812E+02 -.892092661E+02 -.894304940E+02 -.896655178E+02 -.899116910E+02 -.901671372E+02 -.904305665E+02 -.907011255E+02 -.909782656E+02 -.912616130E+02 -.915508237E+02 -.918453985E+02 -.921444248E+02 -.924461987E+02 -.927476621E+02 -.930435580E+02 -.933251748E+02 -.935784898E+02 -.937814513E+02 -.939000209E+02 -.938824189E+02 -.936507477E+02 -.930888155E+02 -.920249779E+02 -.902115673E+02 -.873135215E+02 -.829197855E+02 -.765562298E+02 -.677279028E+02 -.560110485E+02 -.410823578E+02 -.226247879E+02 -.260018160E+00 0.265169314E+02 0.582125903E+02 0.952764712E+02 0.138019563E+03 0.186484872E+03 0.240250843E+03 0.298149548E+03 0.357896662E+03 0.415678880E+03 0.465861360E+03 0.501206350E+03 0.514326198E+03 0.501199868E+03 0.465848440E+03 0.415659610E+03 0.357871177E+03 0.298118031E+03 0.240213529E+03 0.186442052E+03 0.137971588E+03 0.952237611E+02 0.581556393E+02 0.264563173E+02 -.323623325E+00 -.226906047E+02 -.411493253E+02 -.560775897E+02 -.677921332E+02 -.766165845E+02 -.829756639E+02 -.873651294E+02 -.902595267E+02 -.920703790E+02 -.931329980E+02 -.936948872E+02 -.939274219E+02 -.939465817E+02 -.938301298E+02 -.936297723E+02 -.933795138E+02 -.931013939E+02 -.928094319E+02 -.925123342E+02 -.922153432E+02 -.919214867E+02 -.916324167E+02 -.913489658E+02 -.910715176E+02 -.908002547E+02 -.905353314E+02 -.902770022E+02 -.900257299E+02 -.897822895E+02 -.895478818E+02 -.893242690E+02 -.891139430E+02 -.889203425E+02 -.887481328E+02 -.886035708E+02 -.884949838E+02 -.884334021E+02 -.884334021E+02
 -.885562992E+02 -.885562992E+02 -.886251544E+02 -.887465173E+02 -.889080487E+02 -.891004619E+02 -.893168105E+02 -.895519511E+02 -.898021360E+02 -.900647031E+02 -.903378377E+02 -.906203886E+02 -.909117204E+02 -.912115891E+02 -.915200217E+02 -.918371833E+02 -.921632035E+02 -.924979266E+02 -.928405337E+02 -.931889637E+02 -.935390289E+02 -.938830824E+02 -.942080397E+02 -.944924803E+02 -.947024361E+02 -.947852837E+02 -.946608362E+02 -.942082036E+02 -.932462616E+02 -.915058956E+02 -.886026118E+02 -.840449729E+02 -.772612686E+02 -.676344566E+02 -.546072827E+02 -.377078543E+02 -.164111738E+02 0.997720106E+01 0.423721069E+02 0.818178609E+02 0.129476716E+03 0.186587130E+03 0.254358222E+03 0.333742422E+03 0.424985492E+03 0.526791178E+03 0.634874547E+03 0.739708717E+03 0.823739926E+03 0.860357112E+03 0.823733389E+03 0.739695689E+03 0.634855120E+03 0.526765493E+03 0.424953743E+03 0.333704854E+03 0.254315143E+03 0.186538909E+03 0.129423797E+03 0.817607655E+02 0.423114463E+02 0.991368590E+01 -.164767216E+02 -.377744560E+02 -.546733346E+02 -.676980031E+02 -.773206493E+02 -.840995975E+02 -.886527492E+02 -.915523588E+02 -.932905249E+02 -.942517435E+02 -.947047579E+02 -.948303720E+02 -.947492734E+02 -.945415401E+02 -.942597494E+02 -.939378617E+02 -.935973093E+02 -.932511936E+02 -.929071733E+02 -.925694342E+02 -.922400159E+02 -.919196899E+02 -.916085323E+02 -.913062944E+02 -.910126417E+02 -.907273148E+02 -.904502457E+02 -.901816541E+02 -.899221435E+02 -.896728091E+02 -.894353716E+02 -.892123487E+02 -.890072779E+02 -.888250094E+02 -.886720893E+02 -.885572658E+02 -.884921592E+02 -.884921592E+02
 -.885958637E+02 -.885958637E+02 -.886671137E+02 -.887927090E+02 -.889599077E+02 -.891591379E+02 -.893832596E+02 -.896270095E+02 -.898865819E+02 -.901593115E+02 -.904434323E+02 -.907378934E+02 -.910422156E+02 -.913563723E+02 -.916806779E+02 -.920156646E+02 -.923619179E+02 -.927198340E+02 -.930892423E+02 -.934688143E+02 -.938551498E+02 -.942413876E+02 -.946151391E+02 -.949554627E+02 -.952284788E+02 -.953810302E+02 -.953314509E+02 -.949559375E+02 -.940680492E+02 -.923878241E+02 -.895029105E+02 -.848639111E+02 -.778267215E+02 -.676827696E+02 -.537689151E+02 -.354882659E+02 -.121322427E+02 0.172865493E+02 0.540894376E+02 0.999202383E+02 0.156839207E+03 0.227443967E+03 0.315012443E+03 0.423636496E+03 0.558237525E+03 0.724144681E+03 0.925362039E+03 0.115921608E+04 0.140139530E+04 0.156600679E+04 0.140138873E+04 0.115920299E+04 0.925342520E+03 0.724118881E+03 0.558205642E+03 0.423598785E+03 0.314969217E+03 0.227395611E+03 0.156786176E+03 0.998630708E+02 0.540287624E+02 0.172230957E+02 -.121976344E+02 -.355546245E+02 -.538346240E+02 -.677458384E+02 -.778854424E+02 -.849177222E+02 -.895521421E+02 -.924335145E+02 -.941119164E+02 -.949994419E+02 -.953755986E+02 -.954265103E+02 -.952757980E+02 -.950050386E+02 -.946673610E+02 -.942966529E+02 -.939138830E+02 -.935314705E+02 -.931562995E+02 -.927917780E+02 -.924392191E+02 -.920987496E+02 -.917698949E+02 -.914519478E+02 -.911442024E+02 -.908461038E+02 -.905573548E+02 -.902780034E+02 -.900085316E+02 -.897499585E+02 -.895039721E+02 -.892731008E+02 -.890609406E+02 -.888724541E+02 -.887143659E+02 -.885956845E+02 -.885283963E+02 -.885283963E+02
 -.886092239E+02 -.886092239E+02 -.886812844E+02 -.888083116E+02 -.889774273E+02 -.891789634E+02 -.894057143E+02 -.896523768E+02 -.899151267E+02 -.901912988E+02 -.904791456E+02 -.907776534E+02 -.910864000E+02 -.914054382E+02 -.917351878E+02 -.920763154E+02 -.924295747E+02 -.927955654E+02 -.931743567E+02 -.935648918E+02 -.939640627E+02 -.943653010E+02 -.947564791E+02 -.951168394E+02 -.954125494E+02 -.955902796E+02 -.955678605E+02 -.952204928E+02 -.943599766E+02 -.927030444E+02 -.898289255E+02 -.851676534E+02 -.780480955E+02 -.677276371E+02 -.535024587E+02 -.347260324E+02 -.106143312E+02 0.199449577E+02 0.584599374E+02 0.106876659E+03 0.167764885E+03 0.244620004E+03 0.342376993E+03 0.468330989E+03 0.633872688E+03 0.857923055E+03 0.117403773E+04 0.164567377E+04 0.240006237E+04 0.370535353E+04 0.240005579E+04 0.164566065E+04 0.117401818E+04 0.857897219E+03 0.633840763E+03 0.468293232E+03 0.342333723E+03 0.244571607E+03 0.167711821E+03 0.106819472E+03 0.583992610E+02 0.198815274E+02 -.106796693E+02 -.347923044E+02 -.535680439E+02 -.677905340E+02 -.781065825E+02 -.852211835E+02 -.898778554E+02 -.927485147E+02 -.944037731E+02 -.952640510E+02 -.956121465E+02 -.956359490E+02 -.954600835E+02 -.951666370E+02 -.948089163E+02 -.944207675E+02 -.940229802E+02 -.936277171E+02 -.932415741E+02 -.928676699E+02 -.925070485E+02 -.921595985E+02 -.918246416E+02 -.915013026E+02 -.911887389E+02 -.908862879E+02 -.905935688E+02 -.903105673E+02 -.900377212E+02 -.897760216E+02 -.895271439E+02 -.892936192E+02 -.890790625E+02 -.888884742E+02 -.887286389E+02 -.886086531E+02 -.885406272E+02 -.885406272E+02
 -.885958139E+02 -.885958139E+02 -.886670613E+02 -.887926519E+02 -.889598446E+02 -.891590680E+02 -.893831824E+02 -.896269249E+02 -.898864899E+02 -.901592123E+02 -.904433260E+02 -.907377805E+02 -.910420964E+02 -.913562471E+02 -.916805472E+02 -.920155285E+02 -.923617766E+02 -.927196873E+02 -.930890900E+02 -.934686559E+02 -.938549843E+02 -.942412140E+02 -.946149560E+02 -.949552679E+02 -.952282698E+02 -.953808031E+02 -.953312002E+02 -.949556550E+02 -.940677228E+02 -.923874360E+02 -.895024378E+02 -.848633347E+02 -.778260281E+02 -.676819556E+02 -.537679929E+02 -.354872539E+02 -.121311565E+02 0.172877019E+02 0.540906496E+02 0.999215031E+02 0.156840518E+03 0.227445320E+03 0.315013830E+03 0.423637914E+03 0.558238968E+03 0.724146144E+03 0.925363518E+03 0.115921757E+04 0.140139679E+04 0.156600829E+04 0.140139022E+04 0.115920448E+04 0.925344003E+03 0.724120349E+03 0.558207091E+03 0.423600209E+03 0.314970612E+03 0.227396972E+03 0.156787496E+03 0.998643450E+02 0.540299843E+02 0.172242585E+02 -.121965379E+02 -.355536021E+02 -.538336918E+02 -.677450152E+02 -.778847405E+02 -.849171383E+02 -.895516627E+02 -.924331202E+02 -.941115841E+02 -.949991537E+02 -.953753421E+02 -.954262774E+02 -.952755831E+02 -.950048379E+02 -.946671717E+02 -.942964730E+02 -.939137111E+02 -.935313054E+02 -.931561405E+02 -.927916245E+02 -.924390708E+02 -.920986064E+02 -.917697568E+02 -.914518151E+02 -.911440752E+02 -.908459826E+02 -.905572399E+02 -.902778952E+02 -.900084305E+02 -.897498648E+02 -.895038860E+02 -.892730223E+02 -.890608695E+02 -.888723899E+02 -.887143077E+02 -.885956310E+02 -.885283456E+02 -.885283456E+02
 -.885561987E+02 -.885561987E+02 -.886250484E+02 -.887464017E+02 -.889079207E+02 -.891003200E+02 -.893166538E+02 -.895517793E+02 -.898019491E+02 -.900645015E+02 -.903376218E+02 -.906201589E+02 -.909114778E+02 -.912113342E+02 -.915197551E+02 -.918369057E+02 -.921629151E+02 -.924976273E+02 -.928402230E+02 -.931886407E+02 -.935386918E+02 -.938827290E+02 -.942076669E+02 -.944920838E+02 -.947020100E+02 -.947848195E+02 -.946603218E+02 -.942076210E+02 -.932455844E+02 -.915050870E+02 -.886016296E+02 -.840437827E+02 -.772598446E+02 -.676327929E+02 -.546054031E+02 -.377057956E+02 -.164089681E+02 0.997953763E+01 0.423745602E+02 0.818204178E+02 0.129479365E+03 0.186589859E+03 0.254361020E+03 0.333745279E+03 0.424988399E+03 0.526794124E+03 0.634877525E+03 0.739711718E+03 0.823742940E+03 0.860360131E+03 0.823736405E+03 0.739698693E+03 0.634858104E+03 0.526768449E+03 0.424956660E+03 0.333707724E+03 0.254317955E+03 0.186541654E+03 0.129426463E+03 0.817633415E+02 0.423139197E+02 0.991604323E+01 -.164744948E+02 -.377723763E+02 -.546714346E+02 -.676963204E+02 -.773192080E+02 -.840983919E+02 -.886517532E+02 -.915515377E+02 -.932898358E+02 -.942511492E+02 -.947042319E+02 -.948298962E+02 -.947488355E+02 -.945411316E+02 -.942593643E+02 -.939374957E+02 -.935969592E+02 -.932508574E+02 -.929068492E+02 -.925691212E+02 -.922397135E+02 -.919193979E+02 -.916082509E+02 -.913060239E+02 -.910123828E+02 -.907270683E+02 -.904500122E+02 -.901814345E+02 -.899219385E+02 -.896726193E+02 -.894351973E+02 -.892121899E+02 -.890071342E+02 -.888248796E+02 -.886719717E+02 -.885571577E+02 -.884920566E+02 -.884920566E+02
 -.884920393E+02 -.884920393E+02 -.885570205E+02 -.886715334E+02 -.888238891E+02 -.890052635E+02 -.892090255E+02 -.894302301E+02 -.896652305E+02 -.899113808E+02 -.901668047E+02 -.904302124E+02 -.907007508E+02 -.909778712E+02 -.912612000E+02 -.915503929E+02 -.918449504E+02 -.921439593E+02 -.924457153E+02 -.927471592E+02 -.930430333E+02 -.933246246E+02 -.935779089E+02 -.937808325E+02 -.938993539E+02 -.938816890E+02 -.936499338E+02 -.930878870E+02 -.920238924E+02 -.902102710E+02 -.873119598E+02 -.829179114E+02 -.765540066E+02 -.677253226E+02 -.560081448E+02 -.410791851E+02 -.226213949E+02 -.256435282E+00 0.265206837E+02 0.582164933E+02 0.952805073E+02 0.138023715E+03 0.186489126E+03 0.240255183E+03 0.298153960E+03 0.357901132E+03 0.415683396E+03 0.465865908E+03 0.501210919E+03 0.514330775E+03 0.501204440E+03 0.465852995E+03 0.415664137E+03 0.357875661E+03 0.298122460E+03 0.240217888E+03 0.186446328E+03 0.137975765E+03 0.952278246E+02 0.581595717E+02 0.264601006E+02 -.320008431E+00 -.226871791E+02 -.411461200E+02 -.560746546E+02 -.677895235E+02 -.766143345E+02 -.829737657E+02 -.873635460E+02 -.902582108E+02 -.920692753E+02 -.931320520E+02 -.936940560E+02 -.939266747E+02 -.939458971E+02 -.938294931E+02 -.936291730E+02 -.933789447E+02 -.931008498E+02 -.928089091E+02 -.925118305E+02 -.922148569E+02 -.919210172E+02 -.916319638E+02 -.913485299E+02 -.910710993E+02 -.907998550E+02 -.905349513E+02 -.902766429E+02 -.900253925E+02 -.897819750E+02 -.895475911E+02 -.893240023E+02 -.891137002E+02 -.889201229E+02 -.887479347E+02 -.886033914E+02 -.884948189E+02 -.884332456E+02 -.884332456E+02
 -.884059905E+02 -.884059905E+02 -.884658114E+02 -.885711922E+02 -.887113067E+02 -.888779450E+02 -.890648984E+02 -.892674909E+02 -.894822202E+02 -.897064778E+02 -.899383289E+02 -.901763345E+02 -.904194009E+02 -.906666423E+02 -.909172440E+02 -.911703058E+02 -.914246473E+02 -.916785420E+02 -.919293409E+02 -.921729244E+02 -.924028997E+02 -.926094213E+02 -.927774663E+02 -.928843192E+02 -.928959271E+02 -.927616465E+02 -.924067765E+02 -.917223311E+02 -.905525209E+02 -.886838739E+02 -.858432915E+02 -.817032617E+02 -.758927776E+02 -.680411875E+02 -.578515041E+02 -.451304108E+02 -.297322116E+02 -.115148527E+02 0.970801831E+01 0.340981525E+02 0.617082152E+02 0.924198308E+02 0.125863305E+03 0.161319800E+03 0.197614686E+03 0.233025123E+03 0.265248177E+03 0.291506271E+03 0.308890256E+03 0.315013557E+03 0.308883860E+03 0.291493521E+03 0.265229155E+03 0.232999954E+03 0.197583541E+03 0.161282897E+03 0.125820916E+03 0.923722818E+02 0.616558966E+02 0.340415222E+02 0.964760986E+01 -.115784226E+02 -.297982275E+02 -.451976480E+02 -.579184347E+02 -.681060464E+02 -.759541461E+02 -.817605654E+02 -.858966888E+02 -.887338869E+02 -.905999256E+02 -.917681589E+02 -.924521101E+02 -.928074402E+02 -.929429662E+02 -.929332497E+02 -.928288375E+02 -.926637213E+02 -.924605778E+02 -.922344033E+02 -.919950193E+02 -.917487901E+02 -.914997956E+02 -.912506287E+02 -.910029360E+02 -.907577877E+02 -.905159330E+02 -.902779840E+02 -.900445554E+02 -.898163827E+02 -.895944328E+02 -.893800214E+02 -.891749473E+02 -.889816564E+02 -.888034466E+02 -.886447310E+02 -.885113771E+02 -.884111487E+02 -.883542880E+02 -.883542880E+02
 -.883015433E+02 -.883015433E+02 -.883551434E+02 -.884495042E+02 -.885748334E+02 -.887236602E+02 -.888902867E+02 -.890703677E+02 -.892605854E+02 -.894583938E+02 -.896618144E+02 -.898692663E+02 -.900794197E+02 -.902910569E+02 -.905029308E+02 -.907136019E+02 -.909212359E+02 -.911233336E+02 -.913163569E+02 -.914951966E+02 -.916524091E+02 -.917771158E+02 -.918534197E+02 -.918581377E+02 -.917575906E+02 -.915031530E+02 -.910253405E+02 -.902266332E+02 -.889743072E+02 -.870957842E+02 -.843777993E+02 -.805688175E+02 -.753923983E+02 -.685852872E+02 -.599517148E+02 -.493912657E+02 -.368708032E+02 -.223866565E+02 -.595975676E+01 0.123888514E+02 0.325460032E+02 0.542641094E+02 0.771241253E+02 0.100500450E+03 0.123536453E+03 0.145144442E+03 0.164048755E+03 0.178892022E+03 0.188416221E+03 0.191703243E+03 0.188409940E+03 0.178879497E+03 0.164030061E+03 0.145119694E+03 0.123505805E+03 0.100464103E+03 0.770823257E+02 0.542171559E+02 0.324942512E+02 0.123327191E+02 -.601978090E+01 -.224500045E+02 -.369366817E+02 -.494584416E+02 -.600186957E+02 -.686504587E+02 -.754545196E+02 -.806273738E+02 -.844329179E+02 -.871479362E+02 -.890241178E+02 -.902748599E+02 -.910728361E+02 -.915507668E+02 -.918060943E+02 -.919082022E+02 -.919056241E+02 -.918319660E+02 -.917103546E+02 -.915566424E+02 -.913816682E+02 -.911928350E+02 -.909952048E+02 -.907922563E+02 -.905864103E+02 -.903793972E+02 -.901725178E+02 -.899668351E+02 -.897633227E+02 -.895629890E+02 -.893669927E+02 -.891767595E+02 -.889941139E+02 -.888214332E+02 -.886618386E+02 -.885194353E+02 -.883996201E+02 -.883094797E+02 -.882583114E+02 -.882583114E+02
 -.881828264E+02 -.881828264E+02 -.882294131E+02 -.883113358E+02 -.884199608E+02 -.885486483E+02 -.886922781E+02 -.888468835E+02 -.890093656E+02 -.891772659E+02 -.893485810E+02 -.895216058E+02 -.896947932E+02 -.898666189E+02 -.900354382E+02 -.901993216E+02 -.903558500E+02 -.905018461E+02 -.906330090E+02 -.907434074E+02 -.908247700E+02 -.908654899E+02 -.908492360E+02 -.907530376E+02 -.905447072E+02 -.901795067E+02 -.895961285E+02 -.887123879E+02 -.874214118E+02 -.855891043E+02 -.830534053E+02 -.796275308E+02 -.751134529E+02 -.693311023E+02 -.621565681E+02 -.535458438E+02 -.435245652E+02 -.321600437E+02 -.195568895E+02 -.584488458E+01 0.881745984E+01 0.241858070E+02 0.399134168E+02 0.555435901E+02 0.705123409E+02 0.841667169E+02 0.958039956E+02 0.104734480E+03 0.110364665E+03 0.112287857E+03 0.110358535E+03 0.104722254E+03 0.957857400E+02 0.841425341E+02 0.704823700E+02 0.555080094E+02 0.398724472E+02 0.241397155E+02 0.876656422E+01 -.590021070E+01 -.196162102E+02 -.322227956E+02 -.435897627E+02 -.536123079E+02 -.622228851E+02 -.693958548E+02 -.751756049E+02 -.796866529E+02 -.831096056E+02 -.856428064E+02 -.874731690E+02 -.887628098E+02 -.896458665E+02 -.902292303E+02 -.905950663E+02 -.908046334E+02 -.909026083E+02 -.909211174E+02 -.908830759E+02 -.908047651E+02 -.906977455E+02 -.905702421E+02 -.904281351E+02 -.902756652E+02 -.901159349E+02 -.899512669E+02 -.897834657E+02 -.896140118E+02 -.894442149E+02 -.892753406E+02 -.891087262E+02 -.889458953E+02 -.887886820E+02 -.886393739E+02 -.885008839E+02 -.883769647E+02 -.882724798E+02 -.881937522E+02 -.881490173E+02 -.881490173E+02
 -.880543703E+02 -.880543703E+02 -.880934395E+02 -.881620153E+02 -.882526994E+02 -.883597419E+02 -.884786454E+02 -.886058567E+02 -.887385242E+02 -.888743009E+02 -.890111826E+02 -.891473661E+02 -.892811197E+02 -.894106546E+02 -.895339868E+02 -.896487766E+02 -.897521299E+02 -.898403427E+02 -.899085599E+02 -.899503168E+02 -.899569165E+02 -.899165892E+02 -.898133700E+02 -.896256300E+02 -.893242173E+02 -.888702201E+02 -.882124629E+02 -.872849736E+02 -.860047526E+02 -.842702608E+02 -.819615285E+02 -.789441004E+02 -.750803043E+02 -.702498788E+02 -.643758452E+02 -.574433475E+02 -.494992435E+02 -.406355015E+02 -.309753555E+02 -.206780288E+02 -.992522474E+01 0.108007281E+01 0.120815138E+02 0.227674000E+02 0.327787858E+02 0.417257663E+02 0.492126690E+02 0.548713552E+02 0.583993589E+02 0.595967328E+02 0.583934233E+02 0.548595130E+02 0.491949792E+02 0.417023184E+02 0.327497018E+02 0.227328364E+02 0.120416644E+02 0.103517195E+01 -.997489837E+01 -.207321456E+02 -.310334695E+02 -.406968299E+02 -.495628460E+02 -.575080795E+02 -.644404219E+02 -.703131125E+02 -.751413726E+02 -.790026712E+02 -.820176977E+02 -.843243933E+02 -.860573341E+02 -.873365250E+02 -.882635096E+02 -.889212832E+02 -.893758040E+02 -.896782220E+02 -.898674133E+02 -.899724887E+02 -.900150343E+02 -.900109722E+02 -.899720291E+02 -.899068572E+02 -.898218724E+02 -.897218726E+02 -.896104933E+02 -.894905419E+02 -.893642480E+02 -.892334535E+02 -.890997630E+02 -.889646690E+02 -.888296639E+02 -.886963495E+02 -.885665504E+02 -.884424429E+02 -.883267064E+02 -.882227081E+02 -.881347354E+02 -.880682909E+02 -.880304729E+02 -.880304729E+02
 -.879208448E+02 -.879208448E+02 -.879521830E+02 -.880070208E+02 -.880792270E+02 -.881639699E+02 -.882574003E+02 -.883564033E+02 -.884583992E+02 -.885611804E+02 -.886627740E+02 -.887613185E+02 -.888549489E+02 -.889416794E+02 -.890192763E+02 -.890851097E+02 -.891359730E+02 -.891678540E+02 -.891756389E+02 -.891527262E+02 -.890905234E+02 -.889777936E+02 -.887998244E+02 -.885373917E+02 -.881655148E+02 -.876520289E+02 -.869560437E+02 -.860264180E+02 -.848004603E+02 -.832032586E+02 -.811484681E+02 -.785420015E+02 -.752903684E+02 -.713144174E+02 -.665662809E+02 -.610434012E+02 -.547925159E+02 -.479020964E+02 -.404901822E+02 -.326973668E+02 -.246894587E+02 -.166522167E+02 -.877538689E+01 -.126709378E+01 0.564544446E+01 0.117264728E+02 0.167464308E+02 0.204993498E+02 0.228210224E+02 0.236052670E+02 0.228153260E+02 0.204879823E+02 0.167294429E+02 0.117039419E+02 0.561747570E+01 -.130036538E+01 -.881379407E+01 -.166955566E+02 -.247374794E+02 -.327496588E+02 -.405461147E+02 -.479609206E+02 -.548533168E+02 -.611051096E+02 -.666277962E+02 -.713747993E+02 -.753490013E+02 -.785986491E+02 -.812032175E+02 -.832564092E+02 -.848524162E+02 -.860776154E+02 -.870069142E+02 -.877029863E+02 -.882169516E+02 -.885896764E+02 -.888532995E+02 -.890327722E+02 -.891472874E+02 -.892115247E+02 -.892366855E+02 -.892313242E+02 -.892019994E+02 -.891537751E+02 -.890906032E+02 -.890156163E+02 -.889313505E+02 -.888399207E+02 -.887431603E+02 -.886427384E+02 -.885402642E+02 -.884373864E+02 -.883358946E+02 -.882378309E+02 -.881456188E+02 -.880622174E+02 -.879913125E+02 -.879375573E+02 -.879068794E+02 -.879068794E+02
 -.877867811E+02 -.877867811E+02 -.878104501E+02 -.878516521E+02 -.879055152E+02 -.879681268E+02 -.880362957E+02 -.881073615E+02 -.881790406E+02 -.882492973E+02 -.883162324E+02 -.883779815E+02 -.884326177E+02 -.884780503E+02 -.885119151E+02 -.885314463E+02 -.885333236E+02 -.885134825E+02 -.884668759E+02 -.883871747E+02 -.882663896E+02 -.880944009E+02 -.878583816E+02 -.875421077E+02 -.871251573E+02 -.865820213E+02 -.858811724E+02 -.849841843E+02 -.838450770E+02 -.824102118E+02 -.806192977E+02 -.784083178E+02 -.757152105E+02 -.724886006E+02 -.686985137E+02 -.643461776E+02 -.594690823E+02 -.541390969E+02 -.484552121E+02 -.425352698E+02 -.365105716E+02 -.305245662E+02 -.247325667E+02 -.192922710E+02 -.143546517E+02 -.100656574E+02 -.656258461E+01 -.396556261E+01 -.236843977E+01 -.183102220E+01 -.237385313E+01 -.397636784E+01 -.657873827E+01 -.100870933E+02 -.143812803E+02 -.193239774E+02 -.247691978E+02 -.305658720E+02 -.365561565E+02 -.425846445E+02 -.485077813E+02 -.541941265E+02 -.595257066E+02 -.644034655E+02 -.687555866E+02 -.725447605E+02 -.757700249E+02 -.784616327E+02 -.806711899E+02 -.824609138E+02 -.838949044E+02 -.850334815E+02 -.859302811E+02 -.866312650E+02 -.871748363E+02 -.875924983E+02 -.879097363E+02 -.881469477E+02 -.883203319E+02 -.884426897E+02 -.885241125E+02 -.885725587E+02 -.885943218E+02 -.885944075E+02 -.885768305E+02 -.885448502E+02 -.885011567E+02 -.884480192E+02 -.883874081E+02 -.883210980E+02 -.882507590E+02 -.881780433E+02 -.881046711E+02 -.880325238E+02 -.879637484E+02 -.879008809E+02 -.878469957E+02 -.878058920E+02 -.877823293E+02 -.877823293E+02
 -.876563080E+02 -.876563080E+02 -.876726119E+02 -.877007175E+02 -.877369699E+02 -.877783548E+02 -.878223337E+02 -.878667101E+02 -.879095190E+02 -.879489319E+02 -.879831726E+02 -.880104388E+02 -.880288241E+02 -.880362374E+02 -.880303135E+02 -.880083111E+02 -.879669923E+02 -.879024761E+02 -.878100612E+02 -.876840079E+02 -.875172738E+02 -.873011940E+02 -.870251029E+02 -.866758948E+02 -.862375310E+02 -.856905107E+02 -.850113444E+02 -.841721034E+02 -.831401743E+02 -.818784379E+02 -.803461978E+02 -.785012755E+02 -.763036601E+02 -.737208316E+02 -.707342773E+02 -.673459046E+02 -.635824591E+02 -.594963391E+02 -.551625460E+02 -.506731529E+02 -.461313998E+02 -.416469410E+02 -.373325559E+02 -.333016420E+02 -.296656614E+02 -.265298904E+02 -.239873566E+02 -.221143643E+02 -.209679118E+02 -.205834429E+02 -.209730053E+02 -.221245333E+02 -.240025624E+02 -.265500647E+02 -.296906895E+02 -.333313460E+02 -.373666938E+02 -.416852076E+02 -.461734100E+02 -.507184227E+02 -.552104810E+02 -.595462443E+02 -.636335793E+02 -.673974948E+02 -.707856865E+02 -.737715735E+02 -.763534473E+02 -.785500130E+02 -.803939466E+02 -.819253660E+02 -.831865099E+02 -.842180988E+02 -.850572518E+02 -.857365690E+02 -.862839600E+02 -.867228928E+02 -.870728471E+02 -.873498406E+02 -.875669580E+02 -.877348433E+02 -.878621384E+02 -.879558605E+02 -.880217207E+02 -.880643873E+02 -.880877017E+02 -.880948549E+02 -.880885301E+02 -.880710211E+02 -.880443306E+02 -.880102545E+02 -.879704571E+02 -.879265412E+02 -.878801179E+02 -.878328785E+02 -.877866752E+02 -.877436122E+02 -.877061561E+02 -.876772693E+02 -.876605767E+02 -.876605767E+02
 -.875329340E+02 -.875329340E+02 -.875423732E+02 -.875582770E+02 -.875781387E+02 -.875998013E+02 -.876213613E+02 -.876410872E+02 -.876573502E+02 -.876685623E+02 -.876731188E+02 -.876693429E+02 -.876554292E+02 -.876293837E+02 -.875889575E+02 -.875315707E+02 -.874542245E+02 -.873533963E+02 -.872249164E+02 -.870638194E+02 -.868641708E+02 -.866188621E+02 -.863193769E+02 -.859555279E+02 -.855151738E+02 -.849839306E+02 -.843449107E+02 -.835785390E+02 -.826625356E+02 -.815721900E+02 -.802811039E+02 -.787626001E+02 -.769919737E+02 -.749496267E+02 -.726248791E+02 -.700198954E+02 -.671528619E+02 -.640595083E+02 -.607924424E+02 -.574184512E+02 -.540145421E+02 -.506636900E+02 -.474509885E+02 -.444604342E+02 -.417722088E+02 -.394601482E+02 -.375892022E+02 -.362129919E+02 -.353716240E+02 -.350899255E+02 -.353762940E+02 -.362223001E+02 -.376030832E+02 -.394784991E+02 -.417948841E+02 -.444872382E+02 -.474816662E+02 -.506979173E+02 -.540519172E+02 -.574584923E+02 -.608345971E+02 -.641031802E+02 -.671974531E+02 -.700648573E+02 -.726697597E+02 -.749941019E+02 -.770358565E+02 -.788058286E+02 -.803237163E+02 -.816142943E+02 -.827042808E+02 -.836200923E+02 -.843864411E+02 -.850255989E+02 -.855571269E+02 -.859978963E+02 -.863622738E+02 -.866623834E+02 -.869083947E+02 -.871088064E+02 -.872707080E+02 -.874000140E+02 -.875016672E+02 -.875798120E+02 -.876379416E+02 -.876790204E+02 -.877055875E+02 -.877198433E+02 -.877237231E+02 -.877189615E+02 -.877071496E+02 -.876897877E+02 -.876683368E+02 -.876442708E+02 -.876191319E+02 -.875945926E+02 -.875725266E+02 -.875550943E+02 -.875448451E+02 -.875448451E+02
 -.874194025E+02 -.874194025E+02 -.874226210E+02 -.874274779E+02 -.874325245E+02 -.874364049E+02 -.874378206E+02 -.874354965E+02 -.874281498E+02 -.874144584E+02 -.873930288E+02 -.873623628E+02 -.873208216E+02 -.872665860E+02 -.871976114E+02 -.871115765E+02 -.870058236E+02 -.868772899E+02 -.867224267E+02 -.865371067E+02 -.863165168E+02 -.860550378E+02 -.857461100E+02 -.853820907E+02 -.849541089E+02 -.844519314E+02 -.838638624E+02 -.831767117E+02 -.823758807E+02 -.814456386E+02 -.803696728E+02 -.791320049E+02 -.777183443E+02 -.761178903E+02 -.743254861E+02 -.723438859E+02 -.701857554E+02 -.678749616E+02 -.654467875E+02 -.629469285E+02 -.604294221E+02 -.579538926E+02 -.555825567E+02 -.533773483E+02 -.513973482E+02 -.496965612E+02 -.483220063E+02 -.473120932E+02 -.466952858E+02 -.464890851E+02 -.466993863E+02 -.473202574E+02 -.483341594E+02 -.497125870E+02 -.514170848E+02 -.534005832E+02 -.556090219E+02 -.579832622E+02 -.604613145E+02 -.629809151E+02 -.654824106E+02 -.679117596E+02 -.702232929E+02 -.723817826E+02 -.743634385E+02 -.761556833E+02 -.777558502E+02 -.791691734E+02 -.804065153E+02 -.814822102E+02 -.824122634E+02 -.832130004E+02 -.839001547E+02 -.844883200E+02 -.849906775E+02 -.854189114E+02 -.857832416E+02 -.860925258E+02 -.863543927E+02 -.865753875E+02 -.867611147E+02 -.869163715E+02 -.870452684E+02 -.871513359E+02 -.872376167E+02 -.873067460E+02 -.873610205E+02 -.874024570E+02 -.874328437E+02 -.874537849E+02 -.874667405E+02 -.874730620E+02 -.874740263E+02 -.874708675E+02 -.874648100E+02 -.874571019E+02 -.874490511E+02 -.874420653E+02 -.874376972E+02 -.874376972E+02
 -.873176347E+02 -.873176347E+02 -.873153663E+02 -.873104935E+02 -.873025216E+02 -.872908270E+02 -.872746750E+02 -.872532285E+02 -.872255498E+02 -.871905968E+02 -.871472135E+02 -.870941172E+02 -.870298806E+02 -.869529105E+02 -.868614214E+02 -.867534051E+02 -.866265944E+02 -.864784223E+02 -.863059745E+02 -.861059364E+02 -.858745341E+02 -.856074706E+02 -.852998586E+02 -.849461551E+02 -.845401015E+02 -.840746812E+02 -.835421080E+02 -.829338667E+02 -.822408341E+02 -.814535153E+02 -.805624356E+02 -.795587257E+02 -.784349265E+02 -.771860109E+02 -.758105735E+02 -.743120820E+02 -.727000227E+02 -.709907383E+02 -.692077626E+02 -.673815220E+02 -.655483833E+02 -.637491459E+02 -.620271632E+02 -.604263089E+02 -.589889780E+02 -.577542548E+02 -.567563222E+02 -.560231451E+02 -.555754378E+02 -.554259210E+02 -.555788722E+02 -.560299745E+02 -.567664671E+02 -.577675941E+02 -.590053479E+02 -.604455018E+02 -.620489292E+02 -.637731961E+02 -.655743975E+02 -.674091601E+02 -.692366801E+02 -.710206034E+02 -.727305333E+02 -.743429796E+02 -.758416522E+02 -.772171202E+02 -.784659691E+02 -.795896502E+02 -.805932275E+02 -.814841868E+02 -.822714144E+02 -.829643938E+02 -.835726223E+02 -.841052206E+02 -.845706980E+02 -.849768325E+02 -.853306316E+02 -.856383436E+02 -.859055009E+02 -.861369797E+02 -.863370659E+02 -.865095218E+02 -.866576506E+02 -.867843547E+02 -.868921896E+02 -.869834112E+02 -.870600174E+02 -.871237848E+02 -.871763005E+02 -.872189894E+02 -.872531384E+02 -.872799162E+02 -.873003911E+02 -.873155450E+02 -.873262851E+02 -.873334515E+02 -.873378226E+02 -.873401146E+02 -.873409762E+02 -.873409762E+02
 -.872287507E+02 -.872287507E+02 -.872217704E+02 -.872085589E+02 -.871894626E+02 -.871645130E+02 -.871334895E+02 -.870959646E+02 -.870513341E+02 -.869988375E+02 -.869375680E+02 -.868664773E+02 -.867843735E+02 -.866899148E+02 -.865815990E+02 -.864577493E+02 -.863164964E+02 -.861557580E+02 -.859732156E+02 -.857662884E+02 -.855321069E+02 -.852674854E+02 -.849688967E+02 -.846324524E+02 -.842538915E+02 -.838285861E+02 -.833515719E+02 -.828176147E+02 -.822213293E+02 -.815573648E+02 -.808206764E+02 -.800068954E+02 -.791128055E+02 -.781369183E+02 -.770801211E+02 -.759463452E+02 -.747431792E+02 -.734823348E+02 -.721798717E+02 -.708561040E+02 -.695351524E+02 -.682441537E+02 -.670121881E+02 -.658690184E+02 -.648437529E+02 -.639635309E+02 -.632523184E+02 -.627298700E+02 -.624108972E+02 -.623044639E+02 -.624136200E+02 -.627352788E+02 -.632603402E+02 -.639740565E+02 -.648566385E+02 -.658840879E+02 -.670292368E+02 -.682629543E+02 -.695554623E+02 -.708776748E+02 -.722024589E+02 -.735057078E+02 -.747671300E+02 -.759706949E+02 -.771047228E+02 -.781616581E+02 -.791376002E+02 -.800316884E+02 -.808454323E+02 -.815820641E+02 -.822459628E+02 -.828421789E+02 -.833760647E+02 -.838530038E+02 -.842782266E+02 -.846566917E+02 -.849930203E+02 -.852914659E+02 -.855559091E+02 -.857898691E+02 -.859965236E+02 -.861787349E+02 -.863390766E+02 -.864798618E+02 -.866031689E+02 -.867108657E+02 -.868046317E+02 -.868859771E+02 -.869562589E+02 -.870166949E+02 -.870683740E+02 -.871122629E+02 -.871492092E+02 -.871799400E+02 -.872050547E+02 -.872250109E+02 -.872401018E+02 -.872504214E+02 -.872558163E+02 -.872558163E+02
 -.871531545E+02 -.871531545E+02 -.871422375E+02 -.871220775E+02 -.870937460E+02 -.870578473E+02 -.870146188E+02 -.869640061E+02 -.869057179E+02 -.868392651E+02 -.867639883E+02 -.866790766E+02 -.865835787E+02 -.864764086E+02 -.863563476E+02 -.862220418E+02 -.860719986E+02 -.859045797E+02 -.857179942E+02 -.855102909E+02 -.852793513E+02 -.850228842E+02 -.847384248E+02 -.844233382E+02 -.840748334E+02 -.836899896E+02 -.832658004E+02 -.827992423E+02 -.822873753E+02 -.817274798E+02 -.811172404E+02 -.804549774E+02 -.797399274E+02 -.789725654E+02 -.781549525E+02 -.772910832E+02 -.763871952E+02 -.754519993E+02 -.744967841E+02 -.735353579E+02 -.725838027E+02 -.716600366E+02 -.707832025E+02 -.699729224E+02 -.692484695E+02 -.686279175E+02 -.681273247E+02 -.677600026E+02 -.675359107E+02 -.674612040E+02 -.675379557E+02 -.677640633E+02 -.681333428E+02 -.686358075E+02 -.692581206E+02 -.699842016E+02 -.707959587E+02 -.716741054E+02 -.725990120E+02 -.735515339E+02 -.745137574E+02 -.754696099E+02 -.764052972E+02 -.773095474E+02 -.781736680E+02 -.789914395E+02 -.797588843E+02 -.804739560E+02 -.811361914E+02 -.817463625E+02 -.823061550E+02 -.828178870E+02 -.832842786E+02 -.837082686E+02 -.840928772E+02 -.844411067E+02 -.847558730E+02 -.850399616E+02 -.852960016E+02 -.855264526E+02 -.857336008E+02 -.859195607E+02 -.860862810E+02 -.862355523E+02 -.863690159E+02 -.864881720E+02 -.865943880E+02 -.866889051E+02 -.867728433E+02 -.868472034E+02 -.869128675E+02 -.869705943E+02 -.870210104E+02 -.870645952E+02 -.871016585E+02 -.871323074E+02 -.871564003E+02 -.871734836E+02 -.871827067E+02 -.871827067E+02
 -.870906569E+02 -.870906569E+02 -.870765472E+02 -.870507711E+02 -.870150104E+02 -.869703584E+02 -.869174510E+02 -.868565652E+02 -.867876935E+02 -.867105994E+02 -.866248584E+02 -.865298872E+02 -.864249663E+02 -.863092545E+02 -.861817995E+02 -.860415456E+02 -.858873380E+02 -.857179263E+02 -.855319678E+02 -.853280302E+02 -.851045964E+02 -.848600709E+02 -.845927907E+02 -.843010402E+02 -.839830746E+02 -.836371515E+02 -.832615750E+02 -.828547556E+02 -.824152863E+02 -.819420416E+02 -.814342969E+02 -.808918722E+02 -.803152951E+02 -.797059792E+02 -.790664075E+02 -.784003057E+02 -.777127895E+02 -.770104620E+02 -.763014431E+02 -.755953096E+02 -.749029359E+02 -.742362297E+02 -.736077699E+02 -.730303635E+02 -.725165472E+02 -.720780646E+02 -.717253537E+02 -.714670769E+02 -.713097234E+02 -.712573079E+02 -.713111829E+02 -.714699747E+02 -.717296483E+02 -.720836950E+02 -.725234352E+02 -.730384159E+02 -.736168817E+02 -.742462874E+02 -.749138209E+02 -.756069021E+02 -.763136252E+02 -.770231207E+02 -.777258188E+02 -.784136084E+02 -.790798953E+02 -.797195735E+02 -.803289253E+02 -.809054754E+02 -.814478159E+02 -.819554232E+02 -.824284800E+02 -.828677116E+02 -.832742431E+02 -.836494795E+02 -.839950079E+02 -.843125206E+02 -.846037561E+02 -.848704553E+02 -.851143298E+02 -.853370394E+02 -.855401770E+02 -.857252589E+02 -.858937187E+02 -.860469036E+02 -.861860729E+02 -.863123963E+02 -.864269530E+02 -.865307296E+02 -.866246166E+02 -.867094032E+02 -.867857682E+02 -.868542676E+02 -.869153162E+02 -.869691613E+02 -.870158477E+02 -.870551692E+02 -.870866036E+02 -.871092259E+02 -.871215935E+02 -.871215935E+02
 -.870406142E+02 -.870406142E+02 -.870240027E+02 -.869938452E+02 -.869523242E+02 -.869009401E+02 -.868406661E+02 -.867720657E+02 -.866953820E+02 -.866106058E+02 -.865175264E+02 -.864157705E+02 -.863048314E+02 -.861840914E+02 -.860528385E+02 -.859102798E+02 -.857555525E+02 -.855877333E+02 -.854058471E+02 -.852088765E+02 -.849957718E+02 -.847654635E+02 -.845168771E+02 -.842489524E+02 -.839606673E+02 -.836510683E+02 -.833193081E+02 -.829646921E+02 -.825867349E+02 -.821852267E+02 -.817603107E+02 -.813125699E+02 -.808431200E+02 -.803537064E+02 -.798467974E+02 -.793256667E+02 -.787944554E+02 -.782582033E+02 -.777228399E+02 -.771951255E+02 -.766825373E+02 -.761930993E+02 -.757351584E+02 -.753171154E+02 -.749471254E+02 -.746327824E+02 -.743808091E+02 -.741967698E+02 -.740848263E+02 -.740475508E+02 -.740858090E+02 -.741987209E+02 -.743837002E+02 -.746365723E+02 -.749517610E+02 -.753225335E+02 -.757412876E+02 -.761998620E+02 -.766898518E+02 -.772029081E+02 -.777310068E+02 -.782666720E+02 -.788031460E+02 -.793345027E+02 -.798557062E+02 -.803626191E+02 -.808519711E+02 -.813212969E+02 -.817688530E+02 -.821935247E+02 -.825947295E+02 -.829723234E+02 -.833265147E+02 -.836577867E+02 -.839668314E+02 -.842544929E+02 -.845217218E+02 -.847695370E+02 -.849989964E+02 -.852111727E+02 -.854071352E+02 -.855879353E+02 -.857545951E+02 -.859080981E+02 -.860493816E+02 -.861793299E+02 -.862987667E+02 -.864084485E+02 -.865090550E+02 -.866011776E+02 -.866853055E+02 -.867618056E+02 -.868308968E+02 -.868926160E+02 -.869467723E+02 -.869928866E+02 -.870301114E+02 -.870571256E+02 -.870719960E+02 -.870719960E+02
 -.870020655E+02 -.870020655E+02 -.869835759E+02 -.869501503E+02 -.869043685E+02 -.868480601E+02 -.867824764E+02 -.867084216E+02 -.866263536E+02 -.865364609E+02 -.864387218E+02 -.863329491E+02 -.862188251E+02 -.860959285E+02 -.859637561E+02 -.858217398E+02 -.856692610E+02 -.855056641E+02 -.853302681E+02 -.851423785E+02 -.849413004E+02 -.847263518E+02 -.844968802E+02 -.842522807E+02 -.839920176E+02 -.837156499E+02 -.834228611E+02 -.831134936E+02 -.827875879E+02 -.824454268E+02 -.820875837E+02 -.817149733E+02 -.813289040E+02 -.809311285E+02 -.805238880E+02 -.801099484E+02 -.796926197E+02 -.792757575E+02 -.788637387E+02 -.784614086E+02 -.780739986E+02 -.777070112E+02 -.773660774E+02 -.770567905E+02 -.767845227E+02 -.765542352E+02 -.763702921E+02 -.762362884E+02 -.761549042E+02 -.761277921E+02 -.761555079E+02 -.762374861E+02 -.763720646E+02 -.765565548E+02 -.767873534E+02 -.770600892E+02 -.773697949E+02 -.777110933E+02 -.780783876E+02 -.784660441E+02 -.788685587E+02 -.792806994E+02 -.796976206E+02 -.801149458E+02 -.805288202E+02 -.809359342E+02 -.813335224E+02 -.817193435E+02 -.820916448E+02 -.824491170E+02 -.827908441E+02 -.831162510E+02 -.834250528E+02 -.837172064E+02 -.839928668E+02 -.842523478E+02 -.844960878E+02 -.847246203E+02 -.849385489E+02 -.851385260E+02 -.853252349E+02 -.854993747E+02 -.856616470E+02 -.858127449E+02 -.859533423E+02 -.860840838E+02 -.862055752E+02 -.863183719E+02 -.864229666E+02 -.865197740E+02 -.866091120E+02 -.866911774E+02 -.867660145E+02 -.868334750E+02 -.868931640E+02 -.869443709E+02 -.869859774E+02 -.870163387E+02 -.870331266E+02 -.870331266E+02
 -.869738552E+02 -.869738552E+02 -.869540383E+02 -.869183239E+02 -.868695963E+02 -.868099421E+02 -.867408340E+02 -.866632725E+02 -.865778938E+02 -.864850539E+02 -.863848924E+02 -.862773822E+02 -.861623678E+02 -.860395959E+02 -.859087391E+02 -.857694161E+02 -.856212078E+02 -.854636723E+02 -.852963581E+02 -.851188169E+02 -.849306168E+02 -.847313560E+02 -.845206774E+02 -.842982846E+02 -.840639604E+02 -.838175862E+02 -.835591648E+02 -.832888445E+02 -.830069457E+02 -.827139891E+02 -.824107250E+02 -.820981625E+02 -.817775975E+02 -.814506369E+02 -.811192187E+02 -.807856230E+02 -.804524734E+02 -.801227255E+02 -.797996397E+02 -.794867382E+02 -.791877438E+02 -.789065019E+02 -.786468872E+02 -.784126985E+02 -.782075449E+02 -.780347298E+02 -.778971383E+02 -.777971341E+02 -.777364720E+02 -.777162315E+02 -.777367749E+02 -.777977331E+02 -.778980202E+02 -.780358753E+02 -.782089288E+02 -.784142902E+02 -.786486515E+02 -.789083994E+02 -.791897318E+02 -.794887710E+02 -.798016692E+02 -.801247017E+02 -.804543448E+02 -.807873368E+02 -.811207207E+02 -.814518719E+02 -.817785087E+02 -.820986920E+02 -.824108129E+02 -.827135738E+02 -.830059632E+02 -.832872286E+02 -.835568466E+02 -.838144943E+02 -.840600206E+02 -.842934204E+02 -.845148101E+02 -.847244057E+02 -.849225030E+02 -.851094601E+02 -.852856821E+02 -.854516066E+02 -.856076914E+02 -.857544028E+02 -.858922043E+02 -.860215451E+02 -.861428492E+02 -.862565017E+02 -.863628349E+02 -.864621097E+02 -.865544950E+02 -.866400391E+02 -.867186354E+02 -.867899770E+02 -.868534979E+02 -.869082965E+02 -.869530362E+02 -.869858155E+02 -.870039992E+02 -.870039992E+02
 -.869547365E+02 -.869547365E+02 -.869340674E+02 -.868969082E+02 -.868463637E+02 -.867847120E+02 -.867135955E+02 -.866341687E+02 -.865472115E+02 -.864532168E+02 -.863524581E+02 -.862450418E+02 -.861309479E+02 -.860100625E+02 -.858822029E+02 -.857471393E+02 -.856046116E+02 -.854543449E+02 -.852960633E+02 -.851295023E+02 -.849544213E+02 -.847706164E+02 -.845779323E+02 -.843762768E+02 -.841656343E+02 -.839460812E+02 -.837178020E+02 -.834811060E+02 -.832364446E+02 -.829844293E+02 -.827258482E+02 -.824616825E+02 -.821931199E+02 -.819215661E+02 -.816486499E+02 -.813762248E+02 -.811063612E+02 -.808413322E+02 -.805835884E+02 -.803357238E+02 -.801004315E+02 -.798804494E+02 -.796784989E+02 -.794972160E+02 -.793390797E+02 -.792063399E+02 -.791009478E+02 -.790244934E+02 -.789781523E+02 -.789626455E+02 -.789782145E+02 -.790246131E+02 -.791011152E+02 -.792065408E+02 -.793392954E+02 -.794974237E+02 -.796786719E+02 -.798805574E+02 -.801004409E+02 -.803355982E+02 -.805832886E+02 -.808408165E+02 -.811055856E+02 -.813751430E+02 -.816472135E+02 -.819197245E+02 -.821908203E+02 -.824588697E+02 -.827224646E+02 -.829804147E+02 -.832317363E+02 -.834756383E+02 -.837115067E+02 -.839388875E+02 -.841574687E+02 -.843670638E+02 -.845675948E+02 -.847590765E+02 -.849416019E+02 -.851153279E+02 -.852804630E+02 -.854372552E+02 -.855859804E+02 -.857269314E+02 -.858604070E+02 -.859867008E+02 -.861060886E+02 -.862188153E+02 -.863250784E+02 -.864250096E+02 -.865186510E+02 -.866059256E+02 -.866865999E+02 -.867602356E+02 -.868261270E+02 -.868832208E+02 -.869300100E+02 -.869643983E+02 -.869835223E+02 -.869835223E+02
 -.869434497E+02 -.869434497E+02 -.869223316E+02 -.868844405E+02 -.868330292E+02 -.867705090E+02 -.866986455E+02 -.866187087E+02 -.865315894E+02 -.864378888E+02 -.863379881E+02 -.862321017E+02 -.861203200E+02 -.860026416E+02 -.858790002E+02 -.857492859E+02 -.856133627E+02 -.854710838E+02 -.853223048E+02 -.851668957E+02 -.850047524E+02 -.848358069E+02 -.846600392E+02 -.844774869E+02 -.842882570E+02 -.840925370E+02 -.838906057E+02 -.836828448E+02 -.834697503E+02 -.832519423E+02 -.830301752E+02 -.828053458E+02 -.825784990E+02 -.823508311E+02 -.821236902E+02 -.818985711E+02 -.816771066E+02 -.814610523E+02 -.812522667E+02 -.810526841E+02 -.808642826E+02 -.806890464E+02 -.805289243E+02 -.803857841E+02 -.802613666E+02 -.801572398E+02 -.800747546E+02 -.800150064E+02 -.799788020E+02 -.799666349E+02 -.799786701E+02 -.800147389E+02 -.800743440E+02 -.801566749E+02 -.802606326E+02 -.803848628E+02 -.805277942E+02 -.806876828E+02 -.808626577E+02 -.810507673E+02 -.812500245E+02 -.814584484E+02 -.816741022E+02 -.818951247E+02 -.821197576E+02 -.823463657E+02 -.825734511E+02 -.827996635E+02 -.830238034E+02 -.832448232E+02 -.834618234E+02 -.836740467E+02 -.838808703E+02 -.840817957E+02 -.842764391E+02 -.844645196E+02 -.846458490E+02 -.848203201E+02 -.849878963E+02 -.851486010E+02 -.853025072E+02 -.854497279E+02 -.855904059E+02 -.857247042E+02 -.858527954E+02 -.859748510E+02 -.860910294E+02 -.862014618E+02 -.863062362E+02 -.864053776E+02 -.864988238E+02 -.865863946E+02 -.866677530E+02 -.867423552E+02 -.868093863E+02 -.868676765E+02 -.869155928E+02 -.869508989E+02 -.869705731E+02 -.869705731E+02
 -.869387816E+02 -.869387816E+02 -.869175495E+02 -.868795180E+02 -.868280245E+02 -.867655634E+02 -.866939820E+02 -.866146316E+02 -.865284844E+02 -.864362238E+02 -.863383142E+02 -.862350552E+02 -.861266240E+02 -.860131081E+02 -.858945323E+02 -.857708799E+02 -.856421095E+02 -.855081707E+02 -.853690154E+02 -.852246102E+02 -.850749453E+02 -.849200448E+02 -.847599749E+02 -.845948529E+02 -.844248556E+02 -.842502267E+02 -.840712857E+02 -.838884344E+02 -.837021642E+02 -.835130619E+02 -.833218152E+02 -.831292157E+02 -.829361610E+02 -.827436539E+02 -.825528002E+02 -.823648018E+02 -.821809478E+02 -.820026020E+02 -.818311857E+02 -.816681582E+02 -.815149931E+02 -.813731517E+02 -.812440546E+02 -.811290513E+02 -.810293896E+02 -.809461856E+02 -.808803959E+02 -.808327926E+02 -.808039421E+02 -.807941904E+02 -.808036528E+02 -.808322108E+02 -.808795156E+02 -.809449972E+02 -.810278809E+02 -.811272069E+02 -.812418561E+02 -.813705780E+02 -.815120200E+02 -.816647589E+02 -.818273305E+02 -.819982584E+02 -.821760808E+02 -.823593733E+02 -.825467695E+02 -.827369776E+02 -.829287926E+02 -.831211062E+02 -.833129125E+02 -.835033112E+02 -.836915077E+02 -.838768119E+02 -.840586343E+02 -.842364813E+02 -.844099490E+02 -.845787169E+02 -.847425404E+02 -.849012434E+02 -.850547104E+02 -.852028790E+02 -.853457315E+02 -.854832871E+02 -.856155934E+02 -.857427180E+02 -.858647387E+02 -.859817336E+02 -.860937692E+02 -.862008873E+02 -.863030883E+02 -.864003117E+02 -.864924117E+02 -.865791256E+02 -.866600351E+02 -.867345150E+02 -.868016682E+02 -.868602408E+02 -.869085131E+02 -.869441571E+02 -.869640533E+02 -.869640533E+02
 -.869396028E+02 -.869396028E+02 -.869185307E+02 -.868808403E+02 -.868299006E+02 -.867682459E+02 -.866977697E+02 -.866198744E+02 -.865355878E+02 -.864456520E+02 -.863505933E+02 -.862507756E+02 -.861464423E+02 -.860377494E+02 -.859247913E+02 -.858076215E+02 -.856862698E+02 -.855607560E+02 -.854311015E+02 -.852973400E+02 -.851595257E+02 -.850177419E+02 -.848721080E+02 -.847227861E+02 -.845699880E+02 -.844139801E+02 -.842550894E+02 -.840937083E+02 -.839302981E+02 -.837653930E+02 -.835996020E+02 -.834336098E+02 -.832681766E+02 -.831041360E+02 -.829423909E+02 -.827839072E+02 -.826297061E+02 -.824808528E+02 -.823384438E+02 -.822035918E+02 -.820774088E+02 -.819609867E+02 -.818553780E+02 -.817615745E+02 -.816804874E+02 -.816129270E+02 -.815595842E+02 -.815210144E+02 -.814976242E+02 -.814896610E+02 -.814972072E+02 -.815201776E+02 -.815583222E+02 -.816112317E+02 -.816783479E+02 -.817589772E+02 -.818523067E+02 -.819574225E+02 -.820733300E+02 -.821989743E+02 -.823332604E+02 -.824750740E+02 -.826232995E+02 -.827768378E+02 -.829346207E+02 -.830956245E+02 -.832588804E+02 -.834234827E+02 -.835885951E+02 -.837534547E+02 -.839173741E+02 -.840797418E+02 -.842400214E+02 -.843977496E+02 -.845525325E+02 -.847040423E+02 -.848520122E+02 -.849962317E+02 -.851365411E+02 -.852728254E+02 -.854050084E+02 -.855330461E+02 -.856569198E+02 -.857766283E+02 -.858921797E+02 -.860035821E+02 -.861108321E+02 -.862139022E+02 -.863127247E+02 -.864071724E+02 -.864970342E+02 -.865819842E+02 -.866615423E+02 -.867350235E+02 -.868014731E+02 -.868595818E+02 -.869075769E+02 -.869430805E+02 -.869629271E+02 -.869629271E+02
 -.869448916E+02 -.869448916E+02 -.869241991E+02 -.868872344E+02 -.868373539E+02 -.867770955E+02 -.867083687E+02 -.866326014E+02 -.865508544E+02 -.864639083E+02 -.863723325E+02 -.862765373E+02 -.861768149E+02 -.860733720E+02 -.859663544E+02 -.858558677E+02 -.857419932E+02 -.856248010E+02 -.855043610E+02 -.853807521E+02 -.852540701E+02 -.851244344E+02 -.849919944E+02 -.848569344E+02 -.847194786E+02 -.845798952E+02 -.844385005E+02 -.842956612E+02 -.841517972E+02 -.840073832E+02 -.838629492E+02 -.837190802E+02 -.835764148E+02 -.834356427E+02 -.832975001E+02 -.831627645E+02 -.830322476E+02 -.829067868E+02 -.827872349E+02 -.826744489E+02 -.825692775E+02 -.824725475E+02 -.823850497E+02 -.823075247E+02 -.822406488E+02 -.821850204E+02 -.821411476E+02 -.821094375E+02 -.820901872E+02 -.820835771E+02 -.820896672E+02 -.821083951E+02 -.821395779E+02 -.821829159E+02 -.822379998E+02 -.823043188E+02 -.823812720E+02 -.824681808E+02 -.825643021E+02 -.826688424E+02 -.827809724E+02 -.828998409E+02 -.830245882E+02 -.831543590E+02 -.832883133E+02 -.834256366E+02 -.835655490E+02 -.837073114E+02 -.838502317E+02 -.839936689E+02 -.841370353E+02 -.842797989E+02 -.844214831E+02 -.845616662E+02 -.846999804E+02 -.848361090E+02 -.849697842E+02 -.851007831E+02 -.852289246E+02 -.853540642E+02 -.854760900E+02 -.855949171E+02 -.857104819E+02 -.858227352E+02 -.859316351E+02 -.860371383E+02 -.861391893E+02 -.862377085E+02 -.863325767E+02 -.864236161E+02 -.865105668E+02 -.865930558E+02 -.866705590E+02 -.867423507E+02 -.868074397E+02 -.868644862E+02 -.869116935E+02 -.869466694E+02 -.869662457E+02 -.869662457E+02
 -.869537439E+02 -.869537439E+02 -.869336038E+02 -.868976656E+02 -.868492370E+02 -.867908299E+02 -.867243443E+02 -.866512123E+02 -.865725084E+02 -.864890349E+02 -.864013879E+02 -.863100090E+02 -.862152246E+02 -.861172770E+02 -.860163491E+02 -.859125833E+02 -.858060972E+02 -.856969956E+02 -.855853809E+02 -.854713612E+02 -.853550576E+02 -.852366097E+02 -.851161811E+02 -.849939631E+02 -.848701790E+02 -.847450865E+02 -.846189808E+02 -.844921961E+02 -.843651069E+02 -.842381289E+02 -.841117182E+02 -.839863711E+02 -.838626217E+02 -.837410393E+02 -.836222245E+02 -.835068047E+02 -.833954282E+02 -.832887571E+02 -.831874599E+02 -.830922028E+02 -.830036405E+02 -.829224064E+02 -.828491023E+02 -.827842890E+02 -.827284756E+02 -.826821110E+02 -.826455747E+02 -.826191701E+02 -.826031177E+02 -.825975516E+02 -.826025159E+02 -.826179641E+02 -.826437601E+02 -.826796809E+02 -.827254210E+02 -.827805984E+02 -.828447622E+02 -.829174006E+02 -.829979508E+02 -.830858084E+02 -.831803376E+02 -.832808815E+02 -.833867713E+02 -.834973361E+02 -.836119113E+02 -.837298463E+02 -.838505112E+02 -.839733029E+02 -.840976498E+02 -.842230155E+02 -.843489018E+02 -.844748504E+02 -.846004443E+02 -.847253075E+02 -.848491050E+02 -.849715417E+02 -.850923606E+02 -.852113402E+02 -.853282927E+02 -.854430600E+02 -.855555103E+02 -.856655337E+02 -.857730375E+02 -.858779403E+02 -.859801654E+02 -.860796328E+02 -.861762494E+02 -.862698977E+02 -.863604206E+02 -.864476035E+02 -.865311515E+02 -.866106589E+02 -.866855725E+02 -.867551425E+02 -.868183596E+02 -.868738740E+02 -.869198900E+02 -.869540303E+02 -.869731601E+02 -.869731601E+02
 -.869653757E+02 -.869653757E+02 -.869459202E+02 -.869112379E+02 -.868645588E+02 -.868083440E+02 -.867444640E+02 -.866743370E+02 -.865990354E+02 -.865193687E+02 -.864359468E+02 -.863492295E+02 -.862595652E+02 -.861672200E+02 -.860724017E+02 -.859752779E+02 -.858759902E+02 -.857746663E+02 -.856714292E+02 -.855664044E+02 -.854597269E+02 -.853515454E+02 -.852420272E+02 -.851313614E+02 -.850197618E+02 -.849074695E+02 -.847947537E+02 -.846819141E+02 -.845692803E+02 -.844572129E+02 -.843461020E+02 -.842363665E+02 -.841284523E+02 -.840228293E+02 -.839199884E+02 -.838204373E+02 -.837246962E+02 -.836332920E+02 -.835467526E+02 -.834656002E+02 -.833903448E+02 -.833214767E+02 -.832594595E+02 -.832047227E+02 -.831576548E+02 -.831185969E+02 -.830878367E+02 -.830656032E+02 -.830520630E+02 -.830473168E+02 -.830513975E+02 -.830642701E+02 -.830858317E+02 -.831159138E+02 -.831542851E+02 -.832006557E+02 -.832546826E+02 -.833159750E+02 -.833841011E+02 -.834585952E+02 -.835389648E+02 -.836246977E+02 -.837152693E+02 -.838101496E+02 -.839088093E+02 -.840107262E+02 -.841153902E+02 -.842223083E+02 -.843310084E+02 -.844410428E+02 -.845519907E+02 -.846634603E+02 -.847750899E+02 -.848865488E+02 -.849975371E+02 -.851077855E+02 -.852170544E+02 -.853251321E+02 -.854318333E+02 -.855369964E+02 -.856404806E+02 -.857421627E+02 -.858419322E+02 -.859396872E+02 -.860353278E+02 -.861287488E+02 -.862198311E+02 -.863084305E+02 -.863943634E+02 -.864773901E+02 -.865571919E+02 -.866333428E+02 -.867052732E+02 -.867722229E+02 -.868331798E+02 -.868868018E+02 -.869313146E+02 -.869643800E+02 -.869829256E+02 -.869829256E+02
 -.869791181E+02 -.869791181E+02 -.869604458E+02 -.869271890E+02 -.868824771E+02 -.868287013E+02 -.867676859E+02 -.867008208E+02 -.866291636E+02 -.865535189E+02 -.864744995E+02 -.863925734E+02 -.863081005E+02 -.862213614E+02 -.861325791E+02 -.860419369E+02 -.859495914E+02 -.858556843E+02 -.857603500E+02 -.856637235E+02 -.855659449E+02 -.854671651E+02 -.853675484E+02 -.852672758E+02 -.851665475E+02 -.850655843E+02 -.849646287E+02 -.848639460E+02 -.847638244E+02 -.846645743E+02 -.845665283E+02 -.844700394E+02 -.843754794E+02 -.842832367E+02 -.841937133E+02 -.841073218E+02 -.840244816E+02 -.839456144E+02 -.838711400E+02 -.838014711E+02 -.837370085E+02 -.836781354E+02 -.836252124E+02 -.835785724E+02 -.835385152E+02 -.835053031E+02 -.834791568E+02 -.834602517E+02 -.834487150E+02 -.834446233E+02 -.834480017E+02 -.834588233E+02 -.834770093E+02 -.835024305E+02 -.835349097E+02 -.835742241E+02 -.836201094E+02 -.836722638E+02 -.837303524E+02 -.837940126E+02 -.838628590E+02 -.839364889E+02 -.840144875E+02 -.840964329E+02 -.841819014E+02 -.842704715E+02 -.843617288E+02 -.844552692E+02 -.845507026E+02 -.846476554E+02 -.847457731E+02 -.848447220E+02 -.849441903E+02 -.850438894E+02 -.851435541E+02 -.852429422E+02 -.853418343E+02 -.854400331E+02 -.855373613E+02 -.856336604E+02 -.857287881E+02 -.858226153E+02 -.859150225E+02 -.860058956E+02 -.860951202E+02 -.861825752E+02 -.862681243E+02 -.863516054E+02 -.864328181E+02 -.865115063E+02 -.865873376E+02 -.866598756E+02 -.867285450E+02 -.867925865E+02 -.868509981E+02 -.869024596E+02 -.869452347E+02 -.869770437E+02 -.869949004E+02 -.869949004E+02
 -.869944094E+02 -.869944094E+02 -.869765909E+02 -.869448798E+02 -.869022872E+02 -.868511197E+02 -.867931423E+02 -.867297050E+02 -.866618405E+02 -.865903390E+02 -.865158071E+02 -.864387127E+02 -.863594196E+02 -.862782147E+02 -.861953289E+02 -.861109539E+02 -.860252545E+02 -.859383792E+02 -.858504680E+02 -.857616587E+02 -.856720918E+02 -.855819148E+02 -.854912852E+02 -.854003728E+02 -.853093619E+02 -.852184521E+02 -.851278600E+02 -.850378186E+02 -.849485781E+02 -.848604055E+02 -.847735834E+02 -.846884088E+02 -.846051924E+02 -.845242554E+02 -.844459283E+02 -.843705476E+02 -.842984530E+02 -.842299841E+02 -.841654769E+02 -.841052599E+02 -.840496507E+02 -.839989514E+02 -.839534453E+02 -.839133927E+02 -.838790274E+02 -.838505535E+02 -.838281422E+02 -.838119291E+02 -.838020125E+02 -.837984516E+02 -.838012656E+02 -.838104334E+02 -.838258941E+02 -.838475475E+02 -.838752561E+02 -.839088469E+02 -.839481140E+02 -.839928217E+02 -.840427078E+02 -.840974872E+02 -.841568558E+02 -.842204943E+02 -.842880722E+02 -.843592516E+02 -.844336912E+02 -.845110494E+02 -.845909880E+02 -.846731750E+02 -.847572872E+02 -.848430129E+02 -.849300536E+02 -.850181257E+02 -.851069615E+02 -.851963107E+02 -.852859400E+02 -.853756340E+02 -.854651947E+02 -.855544406E+02 -.856432059E+02 -.857313393E+02 -.858187014E+02 -.859051629E+02 -.859906009E+02 -.860748956E+02 -.861579246E+02 -.862395574E+02 -.863196475E+02 -.863980226E+02 -.864744721E+02 -.865487316E+02 -.866204626E+02 -.866892264E+02 -.867544508E+02 -.868153868E+02 -.868710527E+02 -.869201620E+02 -.869610293E+02 -.869914490E+02 -.870085393E+02 -.870085393E+02
 -.870107850E+02 -.870107850E+02 -.869938678E+02 -.869637822E+02 -.869234079E+02 -.868749555E+02 -.868201208E+02 -.867602051E+02 -.866962076E+02 -.866288970E+02 -.865588669E+02 -.864865781E+02 -.864123920E+02 -.863365958E+02 -.862594226E+02 -.861810669E+02 -.861016964E+02 -.860214615E+02 -.859405030E+02 -.858589575E+02 -.857769620E+02 -.856946580E+02 -.856121934E+02 -.855297255E+02 -.854474217E+02 -.853654615E+02 -.852840362E+02 -.852033502E+02 -.851236199E+02 -.850450740E+02 -.849679528E+02 -.848925064E+02 -.848189944E+02 -.847476836E+02 -.846788460E+02 -.846127575E+02 -.845496944E+02 -.844899317E+02 -.844337401E+02 -.843813830E+02 -.843331137E+02 -.842891725E+02 -.842497836E+02 -.842151526E+02 -.841854636E+02 -.841608768E+02 -.841415261E+02 -.841275179E+02 -.841189286E+02 -.841158045E+02 -.841181603E+02 -.841259797E+02 -.841392146E+02 -.841577868E+02 -.841815883E+02 -.842104836E+02 -.842443105E+02 -.842828834E+02 -.843259951E+02 -.843734194E+02 -.844249145E+02 -.844802254E+02 -.845390868E+02 -.846012265E+02 -.846663680E+02 -.847342331E+02 -.848045448E+02 -.848770292E+02 -.849514183E+02 -.850274516E+02 -.851048776E+02 -.851834555E+02 -.852629560E+02 -.853431626E+02 -.854238714E+02 -.855048920E+02 -.855860470E+02 -.856671718E+02 -.857481133E+02 -.858287295E+02 -.859088873E+02 -.859884605E+02 -.860673270E+02 -.861453654E+02 -.862224505E+02 -.862984475E+02 -.863732049E+02 -.864465456E+02 -.865182550E+02 -.865880661E+02 -.866556407E+02 -.867205443E+02 -.867822147E+02 -.868399209E+02 -.868927098E+02 -.869393374E+02 -.869781797E+02 -.870071174E+02 -.870233865E+02 -.870233865E+02
 -.870278657E+02 -.870278657E+02 -.870118790E+02 -.869834663E+02 -.869453668E+02 -.868996866E+02 -.868480450E+02 -.867916877E+02 -.867315746E+02 -.866684468E+02 -.866028794E+02 -.865353210E+02 -.864661257E+02 -.863955764E+02 -.863239038E+02 -.862513012E+02 -.861779350E+02 -.861039542E+02 -.860294970E+02 -.859546959E+02 -.858796824E+02 -.858045895E+02 -.857295550E+02 -.856547226E+02 -.855802437E+02 -.855062781E+02 -.854329947E+02 -.853605717E+02 -.852891960E+02 -.852190637E+02 -.851503786E+02 -.850833520E+02 -.850182010E+02 -.849551475E+02 -.848944167E+02 -.848362352E+02 -.847808292E+02 -.847284224E+02 -.846792341E+02 -.846334768E+02 -.845913541E+02 -.845530584E+02 -.845187686E+02 -.844886485E+02 -.844628441E+02 -.844414821E+02 -.844246687E+02 -.844124876E+02 -.844049991E+02 -.844022395E+02 -.844042205E+02 -.844109288E+02 -.844223265E+02 -.844383519E+02 -.844589195E+02 -.844839217E+02 -.845132303E+02 -.845466974E+02 -.845841580E+02 -.846254315E+02 -.846703240E+02 -.847186303E+02 -.847701364E+02 -.848246216E+02 -.848818607E+02 -.849416261E+02 -.850036899E+02 -.850678258E+02 -.851338106E+02 -.852014263E+02 -.852704608E+02 -.853407097E+02 -.854119768E+02 -.854840751E+02 -.855568272E+02 -.856300653E+02 -.857036317E+02 -.857773780E+02 -.858511646E+02 -.859248599E+02 -.859983385E+02 -.860714799E+02 -.861441654E+02 -.862162753E+02 -.862876848E+02 -.863582588E+02 -.864278449E+02 -.864962654E+02 -.865633060E+02 -.866287021E+02 -.866921205E+02 -.867531363E+02 -.868112030E+02 -.868656132E+02 -.869154488E+02 -.869595156E+02 -.869962588E+02 -.870236541E+02 -.870390659E+02 -.870390659E+02
 -.870453474E+02 -.870453474E+02 -.870303055E+02 -.870035875E+02 -.869677856E+02 -.869248958E+02 -.868764555E+02 -.868236501E+02 -.867673952E+02 -.867084002E+02 -.866472173E+02 -.865842794E+02 -.865199291E+02 -.864544415E+02 -.863880419E+02 -.863209188E+02 -.862532348E+02 -.861851348E+02 -.861167521E+02 -.860482134E+02 -.859796429E+02 -.859111648E+02 -.858429056E+02 -.857749961E+02 -.857075721E+02 -.856407756E+02 -.855747551E+02 -.855096654E+02 -.854456683E+02 -.853829314E+02 -.853216281E+02 -.852619368E+02 -.852040397E+02 -.851481219E+02 -.850943702E+02 -.850429718E+02 -.849941123E+02 -.849479749E+02 -.849047382E+02 -.848645746E+02 -.848276488E+02 -.847941158E+02 -.847641196E+02 -.847377913E+02 -.847152477E+02 -.846965902E+02 -.846819031E+02 -.846712531E+02 -.846646882E+02 -.846622370E+02 -.846639088E+02 -.846696930E+02 -.846795593E+02 -.846934583E+02 -.847113221E+02 -.847330647E+02 -.847585834E+02 -.847877600E+02 -.848204619E+02 -.848565438E+02 -.848958493E+02 -.849382122E+02 -.849834589E+02 -.850314094E+02 -.850818795E+02 -.851346820E+02 -.851896288E+02 -.852465321E+02 -.853052058E+02 -.853654668E+02 -.854271364E+02 -.854900407E+02 -.855540118E+02 -.856188886E+02 -.856845168E+02 -.857507492E+02 -.858174462E+02 -.858844747E+02 -.859517083E+02 -.860190263E+02 -.860863120E+02 -.861534517E+02 -.862203321E+02 -.862868374E+02 -.863528456E+02 -.864182239E+02 -.864828222E+02 -.865464654E+02 -.866089431E+02 -.866699965E+02 -.867293015E+02 -.867864468E+02 -.868409055E+02 -.868919989E+02 -.869388486E+02 -.869803154E+02 -.870149196E+02 -.870407382E+02 -.870552715E+02 -.870552715E+02
 -.870629894E+02 -.870629894E+02 -.870488953E+02 -.870238738E+02 -.869903665E+02 -.869502554E+02 -.869049927E+02 -.868556997E+02 -.868032448E+02 -.867483022E+02 -.866913983E+02 -.866329470E+02 -.865732770E+02 -.865126530E+02 -.864512918E+02 -.863893756E+02 -.863270607E+02 -.862644861E+02 -.862017788E+02 -.861390587E+02 -.860764417E+02 -.860140427E+02 -.859519772E+02 -.858903635E+02 -.858293230E+02 -.857689814E+02 -.857094688E+02 -.856509200E+02 -.855934744E+02 -.855372758E+02 -.854824717E+02 -.854292130E+02 -.853776529E+02 -.853279463E+02 -.852802487E+02 -.852347151E+02 -.851914988E+02 -.851507503E+02 -.851126157E+02 -.850772358E+02 -.850447446E+02 -.850152677E+02 -.849889217E+02 -.849658123E+02 -.849460337E+02 -.849296673E+02 -.849167808E+02 -.849074277E+02 -.849016462E+02 -.848994595E+02 -.849008746E+02 -.849058832E+02 -.849144608E+02 -.849265678E+02 -.849421495E+02 -.849611368E+02 -.849834471E+02 -.850089849E+02 -.850376431E+02 -.850693041E+02 -.851038407E+02 -.851411180E+02 -.851809940E+02 -.852233213E+02 -.852679485E+02 -.853147210E+02 -.853634831E+02 -.854140783E+02 -.854663510E+02 -.855201474E+02 -.855753161E+02 -.856317094E+02 -.856891837E+02 -.857476000E+02 -.858068244E+02 -.858667280E+02 -.859271875E+02 -.859880843E+02 -.860493046E+02 -.861107381E+02 -.861722776E+02 -.862338167E+02 -.862952486E+02 -.863564628E+02 -.864173420E+02 -.864777576E+02 -.865375641E+02 -.865965913E+02 -.866546354E+02 -.867114462E+02 -.867667115E+02 -.868200368E+02 -.868709182E+02 -.869187087E+02 -.869625736E+02 -.870014324E+02 -.870338847E+02 -.870581131E+02 -.870717584E+02 -.870717584E+02
 -.870806056E+02 -.870806056E+02 -.870674533E+02 -.870441150E+02 -.870128795E+02 -.869755132E+02 -.869333804E+02 -.868875366E+02 -.868388003E+02 -.867878084E+02 -.867350595E+02 -.866809462E+02 -.866257812E+02 -.865698168E+02 -.865132599E+02 -.864562842E+02 -.863990386E+02 -.863416551E+02 -.862842534E+02 -.862269456E+02 -.861698393E+02 -.861130398E+02 -.860566523E+02 -.860007830E+02 -.859455402E+02 -.858910349E+02 -.858373810E+02 -.857846957E+02 -.857330993E+02 -.856827149E+02 -.856336684E+02 -.855860875E+02 -.855401014E+02 -.854958401E+02 -.854534333E+02 -.854130100E+02 -.853746971E+02 -.853386188E+02 -.853048955E+02 -.852736424E+02 -.852449691E+02 -.852189782E+02 -.851957644E+02 -.851754136E+02 -.851580021E+02 -.851435958E+02 -.851322493E+02 -.851240058E+02 -.851188962E+02 -.851169390E+02 -.851181399E+02 -.851224919E+02 -.851299754E+02 -.851405583E+02 -.851541964E+02 -.851708337E+02 -.851904032E+02 -.852128275E+02 -.852380195E+02 -.852658834E+02 -.852963155E+02 -.853292052E+02 -.853644361E+02 -.854018869E+02 -.854414325E+02 -.854829451E+02 -.855262949E+02 -.855713514E+02 -.856179841E+02 -.856660633E+02 -.857154610E+02 -.857660514E+02 -.858177114E+02 -.858703213E+02 -.859237648E+02 -.859779296E+02 -.860327067E+02 -.860879909E+02 -.861436799E+02 -.861996741E+02 -.862558750E+02 -.863121844E+02 -.863685023E+02 -.864247247E+02 -.864807399E+02 -.865364251E+02 -.865916408E+02 -.866462237E+02 -.866999782E+02 -.867526651E+02 -.868039864E+02 -.868535662E+02 -.869009264E+02 -.869454544E+02 -.869863611E+02 -.870226279E+02 -.870529360E+02 -.870755766E+02 -.870883337E+02 -.870883337E+02
 -.870980551E+02 -.870980551E+02 -.870858322E+02 -.870641525E+02 -.870351518E+02 -.870004799E+02 -.869614125E+02 -.869189377E+02 -.868738229E+02 -.868266664E+02 -.867779371E+02 -.867280050E+02 -.866771654E+02 -.866256567E+02 -.865736747E+02 -.865213835E+02 -.864689238E+02 -.864164195E+02 -.863639825E+02 -.863117171E+02 -.862597221E+02 -.862080937E+02 -.861569272E+02 -.861063177E+02 -.860563614E+02 -.860071562E+02 -.859588017E+02 -.859113996E+02 -.858650539E+02 -.858198702E+02 -.857759557E+02 -.857334190E+02 -.856923690E+02 -.856529152E+02 -.856151661E+02 -.855792294E+02 -.855452106E+02 -.855132126E+02 -.854833347E+02 -.854556719E+02 -.854303143E+02 -.854073458E+02 -.853868440E+02 -.853688790E+02 -.853535130E+02 -.853407994E+02 -.853307829E+02 -.853234984E+02 -.853189708E+02 -.853172152E+02 -.853182362E+02 -.853220280E+02 -.853285747E+02 -.853378501E+02 -.853498183E+02 -.853644337E+02 -.853816416E+02 -.854013790E+02 -.854235745E+02 -.854481499E+02 -.854750200E+02 -.855040940E+02 -.855352758E+02 -.855684654E+02 -.856035590E+02 -.856404502E+02 -.856790310E+02 -.857191920E+02 -.857608235E+02 -.858038161E+02 -.858480610E+02 -.858934512E+02 -.859398812E+02 -.859872478E+02 -.860354502E+02 -.860843903E+02 -.861339723E+02 -.861841029E+02 -.862346908E+02 -.862856460E+02 -.863368790E+02 -.863882995E+02 -.864398148E+02 -.864913275E+02 -.865427328E+02 -.865939144E+02 -.866447399E+02 -.866950542E+02 -.867446716E+02 -.867933650E+02 -.868408520E+02 -.868867778E+02 -.869306912E+02 -.869720156E+02 -.870100099E+02 -.870437183E+02 -.870719056E+02 -.870929729E+02 -.871048488E+02 -.871048488E+02
 -.871152347E+02 -.871152347E+02 -.871039240E+02 -.870838703E+02 -.870570571E+02 -.870250181E+02 -.869889401E+02 -.869497432E+02 -.869081432E+02 -.868646985E+02 -.868198477E+02 -.867739371E+02 -.867272437E+02 -.866799911E+02 -.866323631E+02 -.865845134E+02 -.865365738E+02 -.864886598E+02 -.864408754E+02 -.863933165E+02 -.863460737E+02 -.862992345E+02 -.862528844E+02 -.862071086E+02 -.861619924E+02 -.861176217E+02 -.860740838E+02 -.860314669E+02 -.859898607E+02 -.859493559E+02 -.859100440E+02 -.858720172E+02 -.858353679E+02 -.858001881E+02 -.857665691E+02 -.857346009E+02 -.857043714E+02 -.856759662E+02 -.856494677E+02 -.856249543E+02 -.856025004E+02 -.855821751E+02 -.855640421E+02 -.855481589E+02 -.855345763E+02 -.855233383E+02 -.855144810E+02 -.855080330E+02 -.855040147E+02 -.855024383E+02 -.855033075E+02 -.855066175E+02 -.855123554E+02 -.855204996E+02 -.855310209E+02 -.855438818E+02 -.855590377E+02 -.855764368E+02 -.855960206E+02 -.856177247E+02 -.856414790E+02 -.856672085E+02 -.856948338E+02 -.857242718E+02 -.857554363E+02 -.857882387E+02 -.858225884E+02 -.858583938E+02 -.858955624E+02 -.859340016E+02 -.859736193E+02 -.860143239E+02 -.860560251E+02 -.860986340E+02 -.861420632E+02 -.861862272E+02 -.862310418E+02 -.862764247E+02 -.863222944E+02 -.863685701E+02 -.864151707E+02 -.864620138E+02 -.865090141E+02 -.865560812E+02 -.866031172E+02 -.866500133E+02 -.866966449E+02 -.867428659E+02 -.867885014E+02 -.868333376E+02 -.868771092E+02 -.869194829E+02 -.869600361E+02 -.869982293E+02 -.870333700E+02 -.870645665E+02 -.870906679E+02 -.871101853E+02 -.871211918E+02 -.871211918E+02
 -.871320722E+02 -.871320722E+02 -.871216534E+02 -.871031876E+02 -.870785082E+02 -.870490333E+02 -.870158615E+02 -.869798451E+02 -.869416478E+02 -.869017879E+02 -.868606731E+02 -.868186256E+02 -.867759031E+02 -.867327141E+02 -.866892297E+02 -.866455931E+02 -.866019266E+02 -.865583370E+02 -.865149203E+02 -.864717644E+02 -.864289517E+02 -.863865611E+02 -.863446697E+02 -.863033531E+02 -.862626866E+02 -.862227460E+02 -.861836072E+02 -.861453469E+02 -.861080424E+02 -.860717716E+02 -.860366126E+02 -.860026440E+02 -.859699439E+02 -.859385901E+02 -.859086593E+02 -.858802269E+02 -.858533666E+02 -.858281496E+02 -.858046443E+02 -.857829160E+02 -.857630261E+02 -.857450317E+02 -.857289853E+02 -.857149344E+02 -.857029206E+02 -.856929800E+02 -.856851423E+02 -.856794309E+02 -.856758625E+02 -.856744471E+02 -.856751875E+02 -.856780801E+02 -.856831139E+02 -.856902714E+02 -.856995285E+02 -.857108545E+02 -.857242126E+02 -.857395602E+02 -.857568492E+02 -.857760264E+02 -.857970337E+02 -.858198091E+02 -.858442868E+02 -.858703976E+02 -.858980696E+02 -.859272288E+02 -.859577993E+02 -.859897040E+02 -.860228648E+02 -.860572035E+02 -.860926416E+02 -.861291010E+02 -.861665044E+02 -.862047750E+02 -.862438373E+02 -.862836167E+02 -.863240395E+02 -.863650331E+02 -.864065250E+02 -.864484431E+02 -.864907143E+02 -.865332636E+02 -.865760130E+02 -.866188794E+02 -.866617721E+02 -.867045899E+02 -.867472164E+02 -.867895155E+02 -.868313236E+02 -.868724409E+02 -.869126198E+02 -.869515495E+02 -.869888364E+02 -.870239790E+02 -.870563339E+02 -.870850738E+02 -.871091318E+02 -.871271291E+02 -.871372819E+02 -.871372819E+02
 -.871485205E+02 -.871485205E+02 -.871389714E+02 -.871220524E+02 -.870994490E+02 -.870724656E+02 -.870421132E+02 -.870091770E+02 -.869742688E+02 -.869378668E+02 -.869003474E+02 -.868620085E+02 -.868230883E+02 -.867837798E+02 -.867442411E+02 -.867046045E+02 -.866649828E+02 -.866254743E+02 -.865861666E+02 -.865471398E+02 -.865084687E+02 -.864702241E+02 -.864324748E+02 -.863952880E+02 -.863587303E+02 -.863228677E+02 -.862877667E+02 -.862534935E+02 -.862201149E+02 -.861876977E+02 -.861563088E+02 -.861260147E+02 -.860968820E+02 -.860689763E+02 -.860423621E+02 -.860171030E+02 -.859932603E+02 -.859708938E+02 -.859500604E+02 -.859308144E+02 -.859132068E+02 -.858972848E+02 -.858830919E+02 -.858706671E+02 -.858600451E+02 -.858512553E+02 -.858443224E+02 -.858392654E+02 -.858360981E+02 -.858348287E+02 -.858354596E+02 -.858379875E+02 -.858424036E+02 -.858486934E+02 -.858568371E+02 -.858668092E+02 -.858785796E+02 -.858921130E+02 -.859073695E+02 -.859243052E+02 -.859428721E+02 -.859630185E+02 -.859846897E+02 -.860078281E+02 -.860323737E+02 -.860582643E+02 -.860854364E+02 -.861138250E+02 -.861433643E+02 -.861739877E+02 -.862056288E+02 -.862382208E+02 -.862716974E+02 -.863059925E+02 -.863410409E+02 -.863767776E+02 -.864131383E+02 -.864500590E+02 -.864874756E+02 -.865253239E+02 -.865635382E+02 -.866020509E+02 -.866407910E+02 -.866796825E+02 -.867186421E+02 -.867575763E+02 -.867963776E+02 -.868349197E+02 -.868730509E+02 -.869105859E+02 -.869472953E+02 -.869828912E+02 -.870170097E+02 -.870491869E+02 -.870788290E+02 -.871051731E+02 -.871272354E+02 -.871437461E+02 -.871530635E+02 -.871530635E+02
 -.871645530E+02 -.871645530E+02 -.871558502E+02 -.871404354E+02 -.871198486E+02 -.870952826E+02 -.870676622E+02 -.870377061E+02 -.870059747E+02 -.869729063E+02 -.869388461E+02 -.869040676E+02 -.868687897E+02 -.868331892E+02 -.867974115E+02 -.867615779E+02 -.867257915E+02 -.866901420E+02 -.866547092E+02 -.866195655E+02 -.865847781E+02 -.865504105E+02 -.865165238E+02 -.864831775E+02 -.864504299E+02 -.864183390E+02 -.863869624E+02 -.863563574E+02 -.863265816E+02 -.862976921E+02 -.862697460E+02 -.862428002E+02 -.862169109E+02 -.861921335E+02 -.861685225E+02 -.861461312E+02 -.861250113E+02 -.861052123E+02 -.860867821E+02 -.860697658E+02 -.860542056E+02 -.860401409E+02 -.860276077E+02 -.860166383E+02 -.860072612E+02 -.859995009E+02 -.859933776E+02 -.859889071E+02 -.859861006E+02 -.859849649E+02 -.859855020E+02 -.859877092E+02 -.859915791E+02 -.859970998E+02 -.860042548E+02 -.860130233E+02 -.860233802E+02 -.860352964E+02 -.860487388E+02 -.860636710E+02 -.860800532E+02 -.860978423E+02 -.861169929E+02 -.861374568E+02 -.861591838E+02 -.861821219E+02 -.862062177E+02 -.862314164E+02 -.862576625E+02 -.862848995E+02 -.863130711E+02 -.863421201E+02 -.863719900E+02 -.864026238E+02 -.864339653E+02 -.864659580E+02 -.864985459E+02 -.865316729E+02 -.865652825E+02 -.865993176E+02 -.866337198E+02 -.866684281E+02 -.867033787E+02 -.867385023E+02 -.867737231E+02 -.868089553E+02 -.868441004E+02 -.868790422E+02 -.869136411E+02 -.869477266E+02 -.869810875E+02 -.870134593E+02 -.870445075E+02 -.870738063E+02 -.871008112E+02 -.871248226E+02 -.871449397E+02 -.871600000E+02 -.871685014E+02 -.871685014E+02
 -.871801588E+02 -.871801588E+02 -.871722788E+02 -.871583253E+02 -.871396960E+02 -.871174740E+02 -.870924995E+02 -.870654256E+02 -.870367620E+02 -.870069077E+02 -.869761768E+02 -.869448186E+02 -.869130323E+02 -.868809791E+02 -.868487915E+02 -.868165797E+02 -.867844373E+02 -.867524456E+02 -.867206766E+02 -.866891953E+02 -.866580617E+02 -.866273325E+02 -.865970617E+02 -.865673015E+02 -.865381031E+02 -.865095169E+02 -.864815928E+02 -.864543804E+02 -.864279288E+02 -.864022873E+02 -.863775043E+02 -.863536282E+02 -.863307066E+02 -.863087863E+02 -.862879132E+02 -.862681320E+02 -.862494860E+02 -.862320168E+02 -.862157641E+02 -.862007657E+02 -.861870566E+02 -.861746696E+02 -.861636344E+02 -.861539778E+02 -.861457235E+02 -.861388916E+02 -.861334989E+02 -.861295583E+02 -.861270791E+02 -.861260670E+02 -.861265235E+02 -.861284463E+02 -.861318294E+02 -.861366630E+02 -.861429334E+02 -.861506233E+02 -.861597120E+02 -.861701753E+02 -.861819861E+02 -.861951138E+02 -.862095255E+02 -.862251854E+02 -.862420556E+02 -.862600958E+02 -.862792642E+02 -.862995171E+02 -.863208097E+02 -.863430958E+02 -.863663286E+02 -.863904605E+02 -.864154433E+02 -.864412288E+02 -.864677682E+02 -.864950130E+02 -.865229146E+02 -.865514243E+02 -.865804933E+02 -.866100726E+02 -.866401128E+02 -.866705634E+02 -.867013724E+02 -.867324857E+02 -.867638457E+02 -.867953903E+02 -.868270506E+02 -.868587488E+02 -.868903953E+02 -.869218840E+02 -.869530876E+02 -.869838504E+02 -.870139797E+02 -.870432341E+02 -.870713086E+02 -.870978154E+02 -.871222584E+02 -.871440011E+02 -.871622243E+02 -.871758711E+02 -.871835767E+02 -.871835767E+02
 -.871953385E+02 -.871953385E+02 -.871882584E+02 -.871757242E+02 -.871589948E+02 -.871390455E+02 -.871166336E+02 -.870923480E+02 -.870666484E+02 -.870398947E+02 -.870123708E+02 -.869843014E+02 -.869558667E+02 -.869272123E+02 -.868984576E+02 -.868697021E+02 -.868410299E+02 -.868125142E+02 -.867842192E+02 -.867562030E+02 -.867285188E+02 -.867012167E+02 -.866743441E+02 -.866479468E+02 -.866220693E+02 -.865967552E+02 -.865720476E+02 -.865479891E+02 -.865246219E+02 -.865019877E+02 -.864801279E+02 -.864590834E+02 -.864388944E+02 -.864196004E+02 -.864012399E+02 -.863838505E+02 -.863674683E+02 -.863521281E+02 -.863378631E+02 -.863247045E+02 -.863126816E+02 -.863018215E+02 -.862921489E+02 -.862836859E+02 -.862764522E+02 -.862704643E+02 -.862657361E+02 -.862622783E+02 -.862600986E+02 -.862592014E+02 -.862595883E+02 -.862612571E+02 -.862642031E+02 -.862684179E+02 -.862738904E+02 -.862806063E+02 -.862885483E+02 -.862976966E+02 -.863080285E+02 -.863195188E+02 -.863321401E+02 -.863458627E+02 -.863606550E+02 -.863764835E+02 -.863933132E+02 -.864111076E+02 -.864298291E+02 -.864494390E+02 -.864698977E+02 -.864911652E+02 -.865132006E+02 -.865359630E+02 -.865594108E+02 -.865835027E+02 -.866081969E+02 -.866334514E+02 -.866592242E+02 -.866854726E+02 -.867121534E+02 -.867392225E+02 -.867666340E+02 -.867943400E+02 -.868222892E+02 -.868504260E+02 -.868786887E+02 -.869070073E+02 -.869353008E+02 -.869634734E+02 -.869914101E+02 -.870189700E+02 -.870459787E+02 -.870722180E+02 -.870974121E+02 -.871212106E+02 -.871431656E+02 -.871627027E+02 -.871790827E+02 -.871913528E+02 -.871982828E+02 -.871982828E+02
 -.872101002E+02 -.872101002E+02 -.872037977E+02 -.871926426E+02 -.871777576E+02 -.871600130E+02 -.871400847E+02 -.871184985E+02 -.870956648E+02 -.870719055E+02 -.870474741E+02 -.870225717E+02 -.869973594E+02 -.869719671E+02 -.869465018E+02 -.869210520E+02 -.868956929E+02 -.868704893E+02 -.868454983E+02 -.868207711E+02 -.867963546E+02 -.867722926E+02 -.867486265E+02 -.867253960E+02 -.867026396E+02 -.866803949E+02 -.866586988E+02 -.866375876E+02 -.866170973E+02 -.865972633E+02 -.865781206E+02 -.865597037E+02 -.865420464E+02 -.865251819E+02 -.865091424E+02 -.864939593E+02 -.864796628E+02 -.864662817E+02 -.864538438E+02 -.864423748E+02 -.864318991E+02 -.864224390E+02 -.864140151E+02 -.864066456E+02 -.864003467E+02 -.863951320E+02 -.863910129E+02 -.863879983E+02 -.863860945E+02 -.863853053E+02 -.863856316E+02 -.863870719E+02 -.863896222E+02 -.863932757E+02 -.863980230E+02 -.864038524E+02 -.864107498E+02 -.864186987E+02 -.864276803E+02 -.864376738E+02 -.864486566E+02 -.864606040E+02 -.864734897E+02 -.864872860E+02 -.865019636E+02 -.865174923E+02 -.865338405E+02 -.865509759E+02 -.865688653E+02 -.865874749E+02 -.866067705E+02 -.866267173E+02 -.866472803E+02 -.866684242E+02 -.866901133E+02 -.867123119E+02 -.867349836E+02 -.867580919E+02 -.867815991E+02 -.868054670E+02 -.868296553E+02 -.868541221E+02 -.868788220E+02 -.869037060E+02 -.869287191E+02 -.869537990E+02 -.869788734E+02 -.870038567E+02 -.870286458E+02 -.870531147E+02 -.870771073E+02 -.871004282E+02 -.871228306E+02 -.871440010E+02 -.871635390E+02 -.871809312E+02 -.871955174E+02 -.872064465E+02 -.872126205E+02 -.872126205E+02
 -.872244524E+02 -.872244524E+02 -.872189064E+02 -.872090922E+02 -.871959994E+02 -.871803953E+02 -.871628761E+02 -.871439056E+02 -.871238463E+02 -.871029823E+02 -.870815374E+02 -.870596894E+02 -.870375803E+02 -.870153253E+02 -.869930183E+02 -.869707376E+02 -.869485494E+02 -.869265106E+02 -.869046711E+02 -.868830757E+02 -.868617653E+02 -.868407777E+02 -.868201488E+02 -.867999126E+02 -.867801022E+02 -.867607495E+02 -.867418861E+02 -.867235427E+02 -.867057497E+02 -.866885368E+02 -.866719336E+02 -.866559689E+02 -.866406710E+02 -.866260674E+02 -.866121852E+02 -.865990502E+02 -.865866876E+02 -.865751213E+02 -.865643741E+02 -.865544674E+02 -.865454212E+02 -.865372539E+02 -.865299825E+02 -.865236219E+02 -.865181853E+02 -.865136840E+02 -.865101274E+02 -.865075227E+02 -.865058751E+02 -.865051875E+02 -.865054610E+02 -.865066942E+02 -.865088836E+02 -.865120239E+02 -.865161073E+02 -.865211241E+02 -.865270629E+02 -.865339099E+02 -.865416498E+02 -.865502655E+02 -.865597383E+02 -.865700478E+02 -.865811724E+02 -.865930891E+02 -.866057738E+02 -.866192012E+02 -.866333453E+02 -.866481790E+02 -.866636749E+02 -.866798046E+02 -.866965395E+02 -.867138504E+02 -.867317078E+02 -.867500820E+02 -.867689428E+02 -.867882598E+02 -.868080022E+02 -.868281384E+02 -.868486365E+02 -.868694633E+02 -.868905840E+02 -.869119621E+02 -.869335583E+02 -.869553294E+02 -.869772273E+02 -.869991971E+02 -.870211751E+02 -.870430857E+02 -.870648377E+02 -.870863198E+02 -.871073939E+02 -.871278872E+02 -.871475815E+02 -.871661998E+02 -.871833883E+02 -.871986936E+02 -.872115329E+02 -.872211554E+02 -.872265923E+02 -.872265923E+02
 -.872383950E+02 -.872383950E+02 -.872335857E+02 -.872250763E+02 -.872137262E+02 -.872002020E+02 -.871850217E+02 -.871685885E+02 -.871512177E+02 -.871331563E+02 -.871145992E+02 -.870957009E+02 -.870765851E+02 -.870573520E+02 -.870380832E+02 -.870188467E+02 -.869996999E+02 -.869806921E+02 -.869618664E+02 -.869432613E+02 -.869249119E+02 -.869068507E+02 -.868891081E+02 -.868717132E+02 -.868546938E+02 -.868380770E+02 -.868218891E+02 -.868061562E+02 -.867909034E+02 -.867761556E+02 -.867619374E+02 -.867482727E+02 -.867351849E+02 -.867226968E+02 -.867108306E+02 -.866996077E+02 -.866890487E+02 -.866791734E+02 -.866700002E+02 -.866615468E+02 -.866538296E+02 -.866468636E+02 -.866406626E+02 -.866352388E+02 -.866306029E+02 -.866267643E+02 -.866237304E+02 -.866215071E+02 -.866200987E+02 -.866195076E+02 -.866197346E+02 -.866207785E+02 -.866226367E+02 -.866253046E+02 -.866287759E+02 -.866330429E+02 -.866380960E+02 -.866439242E+02 -.866505148E+02 -.866578541E+02 -.866659265E+02 -.866747156E+02 -.866842036E+02 -.866943716E+02 -.867051998E+02 -.867166676E+02 -.867287533E+02 -.867414349E+02 -.867546895E+02 -.867684937E+02 -.867828238E+02 -.867976556E+02 -.868129644E+02 -.868287255E+02 -.868449136E+02 -.868615031E+02 -.868784681E+02 -.868957821E+02 -.869134177E+02 -.869313469E+02 -.869495399E+02 -.869679655E+02 -.869865898E+02 -.870053755E+02 -.870242811E+02 -.870432590E+02 -.870622538E+02 -.870811997E+02 -.871000176E+02 -.871186102E+02 -.871368573E+02 -.871546085E+02 -.871716738E+02 -.871878119E+02 -.872027150E+02 -.872159887E+02 -.872271262E+02 -.872354747E+02 -.872401925E+02 -.872401925E+02
 -.872519017E+02 -.872519017E+02 -.872478100E+02 -.872405707E+02 -.872309157E+02 -.872194130E+02 -.872065040E+02 -.871925327E+02 -.871777678E+02 -.871624203E+02 -.871466564E+02 -.871306081E+02 -.871143811E+02 -.870980606E+02 -.870817166E+02 -.870654069E+02 -.870491803E+02 -.870330787E+02 -.870171388E+02 -.870013932E+02 -.869858713E+02 -.869706006E+02 -.869556066E+02 -.869409135E+02 -.869265446E+02 -.869125223E+02 -.868988686E+02 -.868856048E+02 -.868727517E+02 -.868603298E+02 -.868483592E+02 -.868368594E+02 -.868258497E+02 -.868153486E+02 -.868053741E+02 -.867959436E+02 -.867870740E+02 -.867787811E+02 -.867710799E+02 -.867639848E+02 -.867575089E+02 -.867516644E+02 -.867464624E+02 -.867419127E+02 -.867380240E+02 -.867348037E+02 -.867322579E+02 -.867303913E+02 -.867292074E+02 -.867287081E+02 -.867288939E+02 -.867297640E+02 -.867313162E+02 -.867335468E+02 -.867364509E+02 -.867400221E+02 -.867442528E+02 -.867491340E+02 -.867546556E+02 -.867608064E+02 -.867675740E+02 -.867749450E+02 -.867829050E+02 -.867914388E+02 -.868005303E+02 -.868101627E+02 -.868203186E+02 -.868309799E+02 -.868421280E+02 -.868537438E+02 -.868658079E+02 -.868783005E+02 -.868912014E+02 -.869044901E+02 -.869181458E+02 -.869321474E+02 -.869464733E+02 -.869611015E+02 -.869760093E+02 -.869911729E+02 -.870065677E+02 -.870221670E+02 -.870379424E+02 -.870538623E+02 -.870698913E+02 -.870859890E+02 -.871021081E+02 -.871181925E+02 -.871341745E+02 -.871499711E+02 -.871654797E+02 -.871805715E+02 -.871950844E+02 -.872088123E+02 -.872214924E+02 -.872327883E+02 -.872422676E+02 -.872493739E+02 -.872533900E+02 -.872533900E+02
 -.872648875E+02 -.872648875E+02 -.872614939E+02 -.872554892E+02 -.872474805E+02 -.872379391E+02 -.872272318E+02 -.872156443E+02 -.872034003E+02 -.871906751E+02 -.871776073E+02 -.871643067E+02 -.871508614E+02 -.871373424E+02 -.871238079E+02 -.871103062E+02 -.870968779E+02 -.870835578E+02 -.870703763E+02 -.870573604E+02 -.870445346E+02 -.870319212E+02 -.870195414E+02 -.870074150E+02 -.869955610E+02 -.869839976E+02 -.869727427E+02 -.869618135E+02 -.869512269E+02 -.869409994E+02 -.869311472E+02 -.869216859E+02 -.869126309E+02 -.869039971E+02 -.868957989E+02 -.868880502E+02 -.868807643E+02 -.868739539E+02 -.868676309E+02 -.868618068E+02 -.868564919E+02 -.868516959E+02 -.868474275E+02 -.868436947E+02 -.868405041E+02 -.868378618E+02 -.868357725E+02 -.868342399E+02 -.868332667E+02 -.868328545E+02 -.868330038E+02 -.868337137E+02 -.868349826E+02 -.868368077E+02 -.868391849E+02 -.868421092E+02 -.868455745E+02 -.868495739E+02 -.868540994E+02 -.868591418E+02 -.868646916E+02 -.868707380E+02 -.868772696E+02 -.868842743E+02 -.868917394E+02 -.868996514E+02 -.869079965E+02 -.869167601E+02 -.869259275E+02 -.869354833E+02 -.869454120E+02 -.869556976E+02 -.869663239E+02 -.869772743E+02 -.869885321E+02 -.870000801E+02 -.870119008E+02 -.870239761E+02 -.870362876E+02 -.870488158E+02 -.870615402E+02 -.870744392E+02 -.870874889E+02 -.871006633E+02 -.871139329E+02 -.871272642E+02 -.871406176E+02 -.871539466E+02 -.871671944E+02 -.871802921E+02 -.871931539E+02 -.872056727E+02 -.872177132E+02 -.872291040E+02 -.872396265E+02 -.872490006E+02 -.872568673E+02 -.872627644E+02 -.872660969E+02 -.872660969E+02
 -.872771486E+02 -.872771486E+02 -.872744304E+02 -.872696185E+02 -.872631982E+02 -.872555466E+02 -.872469577E+02 -.872376608E+02 -.872278356E+02 -.872176232E+02 -.872071352E+02 -.871964603E+02 -.871856695E+02 -.871748205E+02 -.871639602E+02 -.871531279E+02 -.871423564E+02 -.871316739E+02 -.871211051E+02 -.871106718E+02 -.871003936E+02 -.870902887E+02 -.870803739E+02 -.870706651E+02 -.870611773E+02 -.870519253E+02 -.870429229E+02 -.870341839E+02 -.870257215E+02 -.870175488E+02 -.870096784E+02 -.870021225E+02 -.869948932E+02 -.869880021E+02 -.869814604E+02 -.869752790E+02 -.869694681E+02 -.869640376E+02 -.869589968E+02 -.869543544E+02 -.869501186E+02 -.869462968E+02 -.869428958E+02 -.869399216E+02 -.869373796E+02 -.869352741E+02 -.869336090E+02 -.869323872E+02 -.869316106E+02 -.869312805E+02 -.869313972E+02 -.869319601E+02 -.869329681E+02 -.869344187E+02 -.869363090E+02 -.869386350E+02 -.869413922E+02 -.869445751E+02 -.869481774E+02 -.869521923E+02 -.869566121E+02 -.869614288E+02 -.869666333E+02 -.869722164E+02 -.869781681E+02 -.869844780E+02 -.869911353E+02 -.869981287E+02 -.870054468E+02 -.870130775E+02 -.870210086E+02 -.870292277E+02 -.870377220E+02 -.870464786E+02 -.870554841E+02 -.870647250E+02 -.870741874E+02 -.870838571E+02 -.870937191E+02 -.871037580E+02 -.871139574E+02 -.871242996E+02 -.871347657E+02 -.871453345E+02 -.871559820E+02 -.871666811E+02 -.871773997E+02 -.871881000E+02 -.871987361E+02 -.872092521E+02 -.872195786E+02 -.872296292E+02 -.872392949E+02 -.872484375E+02 -.872568814E+02 -.872644018E+02 -.872707108E+02 -.872754384E+02 -.872781087E+02 -.872781087E+02
 -.872882540E+02 -.872882540E+02 -.872861780E+02 -.872824976E+02 -.872775799E+02 -.872717118E+02 -.872651171E+02 -.872579714E+02 -.872504125E+02 -.872425494E+02 -.872344684E+02 -.872262386E+02 -.872179155E+02 -.872095444E+02 -.872011623E+02 -.871928001E+02 -.871844839E+02 -.871762361E+02 -.871680762E+02 -.871600213E+02 -.871520869E+02 -.871442875E+02 -.871366360E+02 -.871291448E+02 -.871218258E+02 -.871146902E+02 -.871077487E+02 -.871010120E+02 -.870944900E+02 -.870881928E+02 -.870821300E+02 -.870763109E+02 -.870707446E+02 -.870654399E+02 -.870604052E+02 -.870556487E+02 -.870511782E+02 -.870470011E+02 -.870431244E+02 -.870395546E+02 -.870362978E+02 -.870333597E+02 -.870307452E+02 -.870284590E+02 -.870265049E+02 -.870248863E+02 -.870236061E+02 -.870226663E+02 -.870220685E+02 -.870218136E+02 -.870219019E+02 -.870223329E+02 -.870231057E+02 -.870242185E+02 -.870256691E+02 -.870274546E+02 -.870295716E+02 -.870320158E+02 -.870347827E+02 -.870378671E+02 -.870412634E+02 -.870449653E+02 -.870489662E+02 -.870532591E+02 -.870578365E+02 -.870626906E+02 -.870678132E+02 -.870731959E+02 -.870788299E+02 -.870847061E+02 -.870908155E+02 -.870971483E+02 -.871036950E+02 -.871104457E+02 -.871173901E+02 -.871245178E+02 -.871318183E+02 -.871392803E+02 -.871468923E+02 -.871546424E+02 -.871625175E+02 -.871705039E+02 -.871785865E+02 -.871867486E+02 -.871949713E+02 -.872032330E+02 -.872115082E+02 -.872197670E+02 -.872279734E+02 -.872360832E+02 -.872440424E+02 -.872517835E+02 -.872592221E+02 -.872662517E+02 -.872727372E+02 -.872785067E+02 -.872833407E+02 -.872869580E+02 -.872889979E+02 -.872889979E+02
 -.872973646E+02 -.872973646E+02 -.872958692E+02 -.872932052E+02 -.872896298E+02 -.872853454E+02 -.872805123E+02 -.872752574E+02 -.872696819E+02 -.872638668E+02 -.872578772E+02 -.872517656E+02 -.872455750E+02 -.872393405E+02 -.872330912E+02 -.872268514E+02 -.872206419E+02 -.872144803E+02 -.872083819E+02 -.872023605E+02 -.871964283E+02 -.871905962E+02 -.871848746E+02 -.871792730E+02 -.871738004E+02 -.871684654E+02 -.871632761E+02 -.871582406E+02 -.871533663E+02 -.871486608E+02 -.871441311E+02 -.871397841E+02 -.871356268E+02 -.871316654E+02 -.871279063E+02 -.871243554E+02 -.871210186E+02 -.871179011E+02 -.871150081E+02 -.871123445E+02 -.871099147E+02 -.871077228E+02 -.871057724E+02 -.871040669E+02 -.871026092E+02 -.871014017E+02 -.871004465E+02 -.870997451E+02 -.870992986E+02 -.870991077E+02 -.870991726E+02 -.870994930E+02 -.871000682E+02 -.871008969E+02 -.871019774E+02 -.871033077E+02 -.871048852E+02 -.871067070E+02 -.871087696E+02 -.871110692E+02 -.871136017E+02 -.871163627E+02 -.871193472E+02 -.871225500E+02 -.871259657E+02 -.871295887E+02 -.871334127E+02 -.871374317E+02 -.871416392E+02 -.871460285E+02 -.871505927E+02 -.871553249E+02 -.871602177E+02 -.871652639E+02 -.871704556E+02 -.871757852E+02 -.871812445E+02 -.871868250E+02 -.871925180E+02 -.871983140E+02 -.872042032E+02 -.872101746E+02 -.872162164E+02 -.872223154E+02 -.872284566E+02 -.872346229E+02 -.872407942E+02 -.872469468E+02 -.872530524E+02 -.872590767E+02 -.872649778E+02 -.872707045E+02 -.872761929E+02 -.872813640E+02 -.872861186E+02 -.872903323E+02 -.872938480E+02 -.872964670E+02 -.872979370E+02 -.872979370E+02
 -.873029936E+02 -.873029936E+02 -.873019361E+02 -.873000249E+02 -.872974264E+02 -.872942777E+02 -.872906920E+02 -.872867622E+02 -.872825651E+02 -.872781636E+02 -.872736096E+02 -.872689458E+02 -.872642076E+02 -.872594242E+02 -.872546201E+02 -.872498158E+02 -.872450288E+02 -.872402741E+02 -.872355646E+02 -.872309118E+02 -.872263257E+02 -.872218156E+02 -.872173899E+02 -.872130563E+02 -.872088221E+02 -.872046941E+02 -.872006788E+02 -.871967824E+02 -.871930111E+02 -.871893704E+02 -.871858661E+02 -.871825034E+02 -.871792876E+02 -.871762237E+02 -.871733165E+02 -.871705706E+02 -.871679903E+02 -.871655799E+02 -.871633433E+02 -.871612841E+02 -.871594057E+02 -.871577113E+02 -.871562036E+02 -.871548853E+02 -.871537585E+02 -.871528250E+02 -.871520865E+02 -.871515440E+02 -.871511986E+02 -.871510506E+02 -.871511002E+02 -.871513472E+02 -.871517910E+02 -.871524307E+02 -.871532650E+02 -.871542923E+02 -.871555108E+02 -.871569180E+02 -.871585114E+02 -.871602882E+02 -.871622451E+02 -.871643788E+02 -.871666855E+02 -.871691612E+02 -.871718019E+02 -.871746030E+02 -.871775600E+02 -.871806681E+02 -.871839223E+02 -.871873175E+02 -.871908484E+02 -.871945096E+02 -.871982953E+02 -.872021999E+02 -.872062173E+02 -.872103414E+02 -.872145656E+02 -.872188834E+02 -.872232874E+02 -.872277702E+02 -.872323235E+02 -.872369385E+02 -.872416051E+02 -.872463124E+02 -.872510477E+02 -.872557965E+02 -.872605417E+02 -.872652634E+02 -.872699377E+02 -.872745360E+02 -.872790239E+02 -.872833597E+02 -.872874925E+02 -.872913607E+02 -.872948893E+02 -.872979869E+02 -.873005428E+02 -.873024224E+02 -.873034622E+02 -.873034622E+02
 -.873029936E+02 -.873029936E+02 -.873019361E+02 -.873000249E+02 -.872974264E+02 -.872942777E+02 -.872906920E+02 -.872867622E+02 -.872825651E+02 -.872781636E+02 -.872736096E+02 -.872689458E+02 -.872642076E+02 -.872594242E+02 -.872546201E+02 -.872498158E+02 -.872450288E+02 -.872402741E+02 -.872355646E+02 -.872309118E+02 -.872263257E+02 -.872218156E+02 -.872173899E+02 -.872130563E+02 -.872088221E+02 -.872046941E+02 -.872006788E+02 -.871967824E+02 -.871930111E+02 -.871893704E+02 -.871858661E+02 -.871825034E+02 -.871792876E+02 -.871762237E+02 -.871733165E+02 -.871705706E+02 -.871679903E+02 -.871655799E+02 -.871633433E+02 -.871612841E+02 -.871594057E+02 -.871577113E+02 -.871562036E+02 -.871548853E+02 -.871537585E+02 -.871528250E+02 -.871520865E+02 -.871515440E+02 -.871511986E+02 -.871510506E+02 -.871511002E+02 -.871513472E+02 -.871517910E+02 -.871524307E+02 -.871532650E+02 -.871542923E+02 -.871555108E+02 -.871569180E+02 -.871585114E+02 -.871602882E+02 -.871622451E+02 -.871643788E+02 -.871666855E+02 -.871691612E+02 -.871718019E+02 -.871746030E+02 -.871775600E+02 -.871806681E+02 -.871839223E+02 -.871873175E+02 -.871908484E+02 -.871945096E+02 -.871982953E+02 -.872021999E+02 -.872062173E+02 -.872103414E+02 -.872145656E+02 -.872188834E+02 -.872232874E+02 -.872277702E+02 -.872323235E+02 -.872369385E+02 -.872416051E+02 -.872463124E+02 -.872510477E+02 -.872557965E+02 -.872605417E+02 -.872652634E+02 -.872699377E+02 -.872745360E+02 -.872790239E+02 -.872833597E+02 -.872874925E+02 -.872913607E+02 -.872948893E+02 -.872979869E+02 -.873005428E+02 -.873024224E+02 -.873034622E+02 -.873034622E+02
