# Supplementary material for: Electrical Pacing of Cardiac Tissue Including Potassium Inward Rectification
Source: PLoS One. 2015 Jun 9;10(6):e0127837. doi: 10.1371/journal.pone.0127837 (PMC4461281; doi:10.1371/journal.pone.0127837)
Supplement: S1 Data — (ZIP) [file pone.0127837.s001.zip › All-Data/Data-with-IK1/BDT29/Vm1ms.txt]

 -.873300171E+02 -.873254399E+02 -.873248410E+02 -.873238247E+02 -.873225319E+02 -.873210602E+02 -.873194748E+02 -.873178263E+02 -.873161536E+02 -.873144789E+02 -.873128107E+02 -.873111543E+02 -.873095151E+02 -.873078945E+02 -.873062896E+02 -.873046990E+02 -.873031254E+02 -.873015716E+02 -.873000384E+02 -.872985271E+02 -.872970418E+02 -.872955872E+02 -.872941659E+02 -.872927784E+02 -.872914262E+02 -.872901117E+02 -.872888365E+02 -.872875998E+02 -.872864010E+02 -.872852417E+02 -.872841250E+02 -.872830533E+02 -.872820279E+02 -.872810504E+02 -.872801235E+02 -.872792499E+02 -.872784306E+02 -.872776659E+02 -.872769562E+02 -.872763028E+02 -.872757070E+02 -.872751694E+02 -.872746905E+02 -.872742713E+02 -.872739128E+02 -.872736158E+02 -.872733809E+02 -.872732084E+02 -.872730987E+02 -.872730521E+02 -.872730688E+02 -.872731486E+02 -.872732915E+02 -.872734968E+02 -.872737642E+02 -.872740929E+02 -.872744822E+02 -.872749313E+02 -.872754395E+02 -.872760058E+02 -.872766293E+02 -.872773090E+02 -.872780437E+02 -.872788323E+02 -.872796732E+02 -.872805653E+02 -.872815069E+02 -.872824966E+02 -.872835329E+02 -.872846143E+02 -.872857391E+02 -.872869056E+02 -.872881121E+02 -.872893571E+02 -.872906387E+02 -.872919553E+02 -.872933052E+02 -.872946869E+02 -.872960985E+02 -.872975386E+02 -.872990056E+02 -.873004977E+02 -.873020135E+02 -.873035514E+02 -.873051097E+02 -.873066870E+02 -.873082816E+02 -.873098919E+02 -.873115156E+02 -.873131500E+02 -.873147908E+02 -.873164313E+02 -.873180604E+02 -.873196597E+02 -.873212000E+02 -.873226355E+02 -.873238980E+02 -.873248895E+02 -.873254750E+02 -.873254750E+02
 -.873254399E+02 -.873254399E+02 -.873248410E+02 -.873238247E+02 -.873225319E+02 -.873210602E+02 -.873194748E+02 -.873178263E+02 -.873161536E+02 -.873144789E+02 -.873128107E+02 -.873111543E+02 -.873095151E+02 -.873078945E+02 -.873062896E+02 -.873046990E+02 -.873031254E+02 -.873015716E+02 -.873000384E+02 -.872985271E+02 -.872970418E+02 -.872955872E+02 -.872941659E+02 -.872927784E+02 -.872914262E+02 -.872901117E+02 -.872888365E+02 -.872875998E+02 -.872864010E+02 -.872852417E+02 -.872841250E+02 -.872830533E+02 -.872820279E+02 -.872810504E+02 -.872801235E+02 -.872792499E+02 -.872784306E+02 -.872776659E+02 -.872769562E+02 -.872763028E+02 -.872757070E+02 -.872751694E+02 -.872746905E+02 -.872742713E+02 -.872739128E+02 -.872736158E+02 -.872733809E+02 -.872732084E+02 -.872730987E+02 -.872730521E+02 -.872730688E+02 -.872731486E+02 -.872732915E+02 -.872734968E+02 -.872737642E+02 -.872740929E+02 -.872744822E+02 -.872749313E+02 -.872754395E+02 -.872760058E+02 -.872766293E+02 -.872773090E+02 -.872780437E+02 -.872788323E+02 -.872796732E+02 -.872805653E+02 -.872815069E+02 -.872824966E+02 -.872835329E+02 -.872846143E+02 -.872857391E+02 -.872869056E+02 -.872881121E+02 -.872893571E+02 -.872906387E+02 -.872919553E+02 -.872933052E+02 -.872946869E+02 -.872960985E+02 -.872975386E+02 -.872990056E+02 -.873004977E+02 -.873020135E+02 -.873035514E+02 -.873051097E+02 -.873066870E+02 -.873082816E+02 -.873098919E+02 -.873115156E+02 -.873131500E+02 -.873147908E+02 -.873164313E+02 -.873180604E+02 -.873196597E+02 -.873212000E+02 -.873226355E+02 -.873238980E+02 -.873248895E+02 -.873254750E+02 -.873254750E+02
 -.873230588E+02 -.873230588E+02 -.873220781E+02 -.873204430E+02 -.873183837E+02 -.873160596E+02 -.873135820E+02 -.873110254E+02 -.873084344E+02 -.873058340E+02 -.873032394E+02 -.873006598E+02 -.872980986E+02 -.872955580E+02 -.872930409E+02 -.872905510E+02 -.872880913E+02 -.872856635E+02 -.872832709E+02 -.872809180E+02 -.872786090E+02 -.872763462E+02 -.872741317E+02 -.872719683E+02 -.872698592E+02 -.872678063E+02 -.872658103E+02 -.872638726E+02 -.872619961E+02 -.872601841E+02 -.872584397E+02 -.872567654E+02 -.872551646E+02 -.872536407E+02 -.872521962E+02 -.872508331E+02 -.872495528E+02 -.872483570E+02 -.872472474E+02 -.872462254E+02 -.872452927E+02 -.872444509E+02 -.872437017E+02 -.872430465E+02 -.872424866E+02 -.872420230E+02 -.872416564E+02 -.872413878E+02 -.872412174E+02 -.872411456E+02 -.872411723E+02 -.872412976E+02 -.872415210E+02 -.872418420E+02 -.872422597E+02 -.872427731E+02 -.872433812E+02 -.872440830E+02 -.872448772E+02 -.872457625E+02 -.872467373E+02 -.872477999E+02 -.872489485E+02 -.872501811E+02 -.872514955E+02 -.872528896E+02 -.872543610E+02 -.872559074E+02 -.872575263E+02 -.872592154E+02 -.872609720E+02 -.872627935E+02 -.872646773E+02 -.872666208E+02 -.872686215E+02 -.872706765E+02 -.872727834E+02 -.872749396E+02 -.872771424E+02 -.872793894E+02 -.872816780E+02 -.872840056E+02 -.872863699E+02 -.872887683E+02 -.872911985E+02 -.872936581E+02 -.872961447E+02 -.872986556E+02 -.873011878E+02 -.873037371E+02 -.873062976E+02 -.873088597E+02 -.873114074E+02 -.873139141E+02 -.873163364E+02 -.873186052E+02 -.873206146E+02 -.873222076E+02 -.873231597E+02 -.873231597E+02
 -.873198339E+02 -.873198339E+02 -.873184071E+02 -.873160231E+02 -.873130235E+02 -.873096491E+02 -.873060557E+02 -.873023386E+02 -.872985587E+02 -.872947571E+02 -.872909570E+02 -.872871702E+02 -.872834068E+02 -.872796774E+02 -.872759901E+02 -.872723479E+02 -.872687525E+02 -.872652077E+02 -.872617180E+02 -.872582857E+02 -.872549122E+02 -.872516009E+02 -.872483579E+02 -.872451885E+02 -.872420957E+02 -.872390825E+02 -.872361535E+02 -.872333137E+02 -.872305668E+02 -.872279150E+02 -.872253621E+02 -.872229130E+02 -.872205719E+02 -.872183417E+02 -.872162251E+02 -.872142255E+02 -.872123466E+02 -.872105913E+02 -.872089620E+02 -.872074614E+02 -.872060924E+02 -.872048578E+02 -.872037597E+02 -.872027999E+02 -.872019800E+02 -.872013013E+02 -.872007651E+02 -.872003721E+02 -.872001229E+02 -.872000180E+02 -.872000575E+02 -.872002412E+02 -.872005687E+02 -.872010392E+02 -.872016516E+02 -.872024047E+02 -.872032970E+02 -.872043269E+02 -.872054925E+02 -.872067918E+02 -.872082223E+02 -.872097814E+02 -.872114663E+02 -.872132741E+02 -.872152016E+02 -.872172456E+02 -.872194026E+02 -.872216692E+02 -.872240417E+02 -.872265165E+02 -.872290898E+02 -.872317579E+02 -.872345169E+02 -.872373628E+02 -.872402920E+02 -.872433004E+02 -.872463843E+02 -.872495397E+02 -.872527630E+02 -.872560503E+02 -.872593978E+02 -.872628020E+02 -.872662592E+02 -.872697660E+02 -.872733187E+02 -.872769140E+02 -.872805483E+02 -.872842177E+02 -.872879179E+02 -.872916429E+02 -.872953843E+02 -.872991283E+02 -.873028519E+02 -.873065167E+02 -.873100599E+02 -.873133808E+02 -.873163249E+02 -.873186619E+02 -.873200610E+02 -.873200610E+02
 -.873164129E+02 -.873164129E+02 -.873145231E+02 -.873113661E+02 -.873073935E+02 -.873029128E+02 -.872981241E+02 -.872931586E+02 -.872881026E+02 -.872830098E+02 -.872779139E+02 -.872728395E+02 -.872678059E+02 -.872628255E+02 -.872579044E+02 -.872530456E+02 -.872482516E+02 -.872435247E+02 -.872388656E+02 -.872342758E+02 -.872297606E+02 -.872253282E+02 -.872209864E+02 -.872167409E+02 -.872125979E+02 -.872085648E+02 -.872046476E+02 -.872008499E+02 -.871971746E+02 -.871936264E+02 -.871902106E+02 -.871869320E+02 -.871837947E+02 -.871808038E+02 -.871779646E+02 -.871752822E+02 -.871727610E+02 -.871704053E+02 -.871682193E+02 -.871662072E+02 -.871643722E+02 -.871627173E+02 -.871612454E+02 -.871599591E+02 -.871588602E+02 -.871579504E+02 -.871572312E+02 -.871567040E+02 -.871563698E+02 -.871562291E+02 -.871562822E+02 -.871565288E+02 -.871569685E+02 -.871576003E+02 -.871584229E+02 -.871594345E+02 -.871606332E+02 -.871620165E+02 -.871635818E+02 -.871653262E+02 -.871672462E+02 -.871693384E+02 -.871715990E+02 -.871740239E+02 -.871766089E+02 -.871793496E+02 -.871822414E+02 -.871852795E+02 -.871884589E+02 -.871917748E+02 -.871952220E+02 -.871987954E+02 -.872024897E+02 -.872062998E+02 -.872102204E+02 -.872142463E+02 -.872183723E+02 -.872225931E+02 -.872269036E+02 -.872312988E+02 -.872357736E+02 -.872403232E+02 -.872449428E+02 -.872496276E+02 -.872543730E+02 -.872591744E+02 -.872640269E+02 -.872689256E+02 -.872738645E+02 -.872788359E+02 -.872838285E+02 -.872888238E+02 -.872937915E+02 -.872986805E+02 -.873034068E+02 -.873078367E+02 -.873117641E+02 -.873148820E+02 -.873167491E+02 -.873167491E+02
 -.873129554E+02 -.873129554E+02 -.873105953E+02 -.873066489E+02 -.873016651E+02 -.872960258E+02 -.872899918E+02 -.872837334E+02 -.872773591E+02 -.872709407E+02 -.872645286E+02 -.872581556E+02 -.872518397E+02 -.872455900E+02 -.872394117E+02 -.872333081E+02 -.872272803E+02 -.872213279E+02 -.872154536E+02 -.872096657E+02 -.872039746E+02 -.871983892E+02 -.871929172E+02 -.871875683E+02 -.871823518E+02 -.871772736E+02 -.871723372E+02 -.871675473E+02 -.871629102E+02 -.871584318E+02 -.871541174E+02 -.871499734E+02 -.871460073E+02 -.871422269E+02 -.871386384E+02 -.871352478E+02 -.871320610E+02 -.871290842E+02 -.871263221E+02 -.871237791E+02 -.871214594E+02 -.871193669E+02 -.871175054E+02 -.871158778E+02 -.871144870E+02 -.871133353E+02 -.871124252E+02 -.871117583E+02 -.871113357E+02 -.871111583E+02 -.871112265E+02 -.871115401E+02 -.871120982E+02 -.871128996E+02 -.871139424E+02 -.871152246E+02 -.871167433E+02 -.871184953E+02 -.871204773E+02 -.871226852E+02 -.871251151E+02 -.871277623E+02 -.871306220E+02 -.871336890E+02 -.871369579E+02 -.871404228E+02 -.871440779E+02 -.871479169E+02 -.871519336E+02 -.871561215E+02 -.871604741E+02 -.871649849E+02 -.871696472E+02 -.871744542E+02 -.871793993E+02 -.871844757E+02 -.871896769E+02 -.871949961E+02 -.872004268E+02 -.872059627E+02 -.872115975E+02 -.872173248E+02 -.872231388E+02 -.872290333E+02 -.872350026E+02 -.872410408E+02 -.872471420E+02 -.872532999E+02 -.872595070E+02 -.872657539E+02 -.872720261E+02 -.872783007E+02 -.872845397E+02 -.872906789E+02 -.872966132E+02 -.873021749E+02 -.873071053E+02 -.873110195E+02 -.873133635E+02 -.873133635E+02
 -.873094823E+02 -.873094823E+02 -.873066285E+02 -.873018460E+02 -.872958009E+02 -.872889642E+02 -.872816544E+02 -.872740794E+02 -.872663752E+02 -.872586315E+02 -.872509044E+02 -.872432245E+02 -.872356071E+02 -.872280608E+02 -.872205916E+02 -.872132028E+02 -.872058959E+02 -.871986761E+02 -.871915547E+02 -.871845433E+02 -.871776509E+02 -.871708866E+02 -.871642618E+02 -.871577862E+02 -.871514655E+02 -.871453047E+02 -.871393111E+02 -.871334926E+02 -.871278564E+02 -.871224098E+02 -.871171616E+02 -.871121218E+02 -.871072994E+02 -.871027022E+02 -.870983382E+02 -.870942149E+02 -.870903395E+02 -.870867177E+02 -.870833555E+02 -.870802588E+02 -.870774331E+02 -.870748835E+02 -.870726143E+02 -.870706300E+02 -.870689347E+02 -.870675316E+02 -.870664232E+02 -.870656116E+02 -.870650984E+02 -.870648845E+02 -.870649703E+02 -.870653550E+02 -.870660378E+02 -.870670169E+02 -.870682903E+02 -.870698550E+02 -.870717077E+02 -.870738444E+02 -.870762610E+02 -.870789528E+02 -.870819144E+02 -.870851402E+02 -.870886242E+02 -.870923597E+02 -.870963400E+02 -.871005578E+02 -.871050057E+02 -.871096761E+02 -.871145610E+02 -.871196527E+02 -.871249429E+02 -.871304235E+02 -.871360863E+02 -.871419228E+02 -.871479249E+02 -.871540843E+02 -.871603927E+02 -.871668422E+02 -.871734246E+02 -.871801322E+02 -.871869573E+02 -.871938923E+02 -.872009298E+02 -.872080627E+02 -.872152837E+02 -.872225860E+02 -.872299623E+02 -.872374052E+02 -.872449058E+02 -.872524524E+02 -.872600281E+02 -.872676052E+02 -.872751377E+02 -.872825486E+02 -.872897112E+02 -.872964233E+02 -.873023730E+02 -.873070962E+02 -.873099245E+02 -.873099245E+02
 -.873059594E+02 -.873059594E+02 -.873025733E+02 -.872969138E+02 -.872897804E+02 -.872817279E+02 -.872731306E+02 -.872642358E+02 -.872552017E+02 -.872461244E+02 -.872370591E+02 -.872280365E+02 -.872190750E+02 -.872101873E+02 -.872013806E+02 -.871926606E+02 -.871840372E+02 -.871755240E+02 -.871671315E+02 -.871588677E+02 -.871507428E+02 -.871427692E+02 -.871349559E+02 -.871273089E+02 -.871198361E+02 -.871125482E+02 -.871054549E+02 -.870985651E+02 -.870918887E+02 -.870854376E+02 -.870792230E+02 -.870732547E+02 -.870675422E+02 -.870620955E+02 -.870569239E+02 -.870520354E+02 -.870474377E+02 -.870431387E+02 -.870391466E+02 -.870354686E+02 -.870321114E+02 -.870290816E+02 -.870263855E+02 -.870240286E+02 -.870220155E+02 -.870203499E+02 -.870190350E+02 -.870180732E+02 -.870174663E+02 -.870172150E+02 -.870173195E+02 -.870177795E+02 -.870185937E+02 -.870197601E+02 -.870212760E+02 -.870231379E+02 -.870253421E+02 -.870278838E+02 -.870307577E+02 -.870339580E+02 -.870374782E+02 -.870413113E+02 -.870454498E+02 -.870498857E+02 -.870546106E+02 -.870596158E+02 -.870648921E+02 -.870704304E+02 -.870762210E+02 -.870822543E+02 -.870885204E+02 -.870950094E+02 -.871017112E+02 -.871086159E+02 -.871157134E+02 -.871229938E+02 -.871304473E+02 -.871380643E+02 -.871458351E+02 -.871537504E+02 -.871618011E+02 -.871699781E+02 -.871782727E+02 -.871866765E+02 -.871951811E+02 -.872037783E+02 -.872124597E+02 -.872212166E+02 -.872300387E+02 -.872389124E+02 -.872478178E+02 -.872567227E+02 -.872655734E+02 -.872742795E+02 -.872826925E+02 -.872905753E+02 -.872975620E+02 -.873031080E+02 -.873064288E+02 -.873064288E+02
 -.873023061E+02 -.873023061E+02 -.872983840E+02 -.872918481E+02 -.872836245E+02 -.872743521E+02 -.872644620E+02 -.872542341E+02 -.872438418E+02 -.872333876E+02 -.872229323E+02 -.872125154E+02 -.872021628E+02 -.871918890E+02 -.871817048E+02 -.871716243E+02 -.871616618E+02 -.871518261E+02 -.871421241E+02 -.871325671E+02 -.871231676E+02 -.871139345E+02 -.871048759E+02 -.870960037E+02 -.870873310E+02 -.870788695E+02 -.870706301E+02 -.870626258E+02 -.870548700E+02 -.870473748E+02 -.870401511E+02 -.870332105E+02 -.870265650E+02 -.870202252E+02 -.870142014E+02 -.870085038E+02 -.870031432E+02 -.869981298E+02 -.869934728E+02 -.869891815E+02 -.869852646E+02 -.869817303E+02 -.869785858E+02 -.869758369E+02 -.869734890E+02 -.869715468E+02 -.869700140E+02 -.869688934E+02 -.869681869E+02 -.869678958E+02 -.869680207E+02 -.869685610E+02 -.869695151E+02 -.869708806E+02 -.869726544E+02 -.869748326E+02 -.869774103E+02 -.869803816E+02 -.869837404E+02 -.869874793E+02 -.869915906E+02 -.869960657E+02 -.870008956E+02 -.870060705E+02 -.870115804E+02 -.870174148E+02 -.870235627E+02 -.870300130E+02 -.870367542E+02 -.870437748E+02 -.870510628E+02 -.870586063E+02 -.870663935E+02 -.870744124E+02 -.870826513E+02 -.870910982E+02 -.870997418E+02 -.871085704E+02 -.871175730E+02 -.871267384E+02 -.871360560E+02 -.871455154E+02 -.871551064E+02 -.871648192E+02 -.871746442E+02 -.871845720E+02 -.871945931E+02 -.872046973E+02 -.872148730E+02 -.872251048E+02 -.872353699E+02 -.872456315E+02 -.872558280E+02 -.872658556E+02 -.872755438E+02 -.872846200E+02 -.872926635E+02 -.872990476E+02 -.873028701E+02 -.873028701E+02
 -.872985303E+02 -.872985303E+02 -.872940923E+02 -.872866918E+02 -.872773759E+02 -.872668682E+02 -.872556531E+02 -.872440438E+02 -.872322342E+02 -.872203436E+02 -.872084487E+02 -.871965976E+02 -.871848168E+02 -.871731240E+02 -.871615369E+02 -.871500687E+02 -.871387261E+02 -.871275169E+02 -.871164541E+02 -.871055503E+02 -.870948151E+02 -.870842605E+02 -.870739022E+02 -.870637552E+02 -.870538324E+02 -.870441470E+02 -.870347138E+02 -.870255473E+02 -.870166602E+02 -.870080654E+02 -.869997770E+02 -.869918089E+02 -.869841740E+02 -.869768856E+02 -.869699572E+02 -.869634023E+02 -.869572338E+02 -.869514632E+02 -.869461024E+02 -.869411624E+02 -.869366533E+02 -.869325838E+02 -.869289619E+02 -.869257952E+02 -.869230903E+02 -.869208525E+02 -.869190865E+02 -.869177959E+02 -.869169836E+02 -.869166511E+02 -.869167988E+02 -.869174259E+02 -.869185307E+02 -.869201105E+02 -.869221614E+02 -.869246785E+02 -.869276559E+02 -.869310869E+02 -.869349637E+02 -.869392776E+02 -.869440192E+02 -.869491782E+02 -.869547436E+02 -.869607041E+02 -.869670475E+02 -.869737613E+02 -.869808325E+02 -.869882476E+02 -.869959932E+02 -.870040552E+02 -.870124198E+02 -.870210728E+02 -.870300003E+02 -.870391882E+02 -.870486226E+02 -.870582897E+02 -.870681759E+02 -.870782680E+02 -.870885530E+02 -.870990180E+02 -.871096507E+02 -.871204392E+02 -.871313718E+02 -.871424375E+02 -.871536251E+02 -.871649242E+02 -.871763240E+02 -.871878132E+02 -.871993788E+02 -.872110034E+02 -.872226616E+02 -.872343120E+02 -.872458848E+02 -.872572630E+02 -.872682536E+02 -.872785479E+02 -.872876696E+02 -.872949087E+02 -.872992427E+02 -.872992427E+02
 -.872947014E+02 -.872947014E+02 -.872897432E+02 -.872814608E+02 -.872710190E+02 -.872592276E+02 -.872466304E+02 -.872335807E+02 -.872203036E+02 -.872069420E+02 -.871935808E+02 -.871802662E+02 -.871670273E+02 -.871538868E+02 -.871408575E+02 -.871279454E+02 -.871151608E+02 -.871025194E+02 -.870900348E+02 -.870777191E+02 -.870655878E+02 -.870536591E+02 -.870419488E+02 -.870304709E+02 -.870192404E+02 -.870082734E+02 -.869975847E+02 -.869871889E+02 -.869771014E+02 -.869673391E+02 -.869579183E+02 -.869488552E+02 -.869401665E+02 -.869318692E+02 -.869239797E+02 -.869165133E+02 -.869094845E+02 -.869029076E+02 -.868967960E+02 -.868911621E+02 -.868860171E+02 -.868813718E+02 -.868772365E+02 -.868736201E+02 -.868705306E+02 -.868679749E+02 -.868659587E+02 -.868644868E+02 -.868635622E+02 -.868631864E+02 -.868633600E+02 -.868640823E+02 -.868653511E+02 -.868671631E+02 -.868695137E+02 -.868723970E+02 -.868758060E+02 -.868797324E+02 -.868841670E+02 -.868890993E+02 -.868945180E+02 -.869004109E+02 -.869067649E+02 -.869135665E+02 -.869208012E+02 -.869284541E+02 -.869365098E+02 -.869449523E+02 -.869537657E+02 -.869629335E+02 -.869724393E+02 -.869822666E+02 -.869923990E+02 -.870028199E+02 -.870135132E+02 -.870244629E+02 -.870356533E+02 -.870470689E+02 -.870586947E+02 -.870705162E+02 -.870825193E+02 -.870946904E+02 -.871070162E+02 -.871194842E+02 -.871320822E+02 -.871447982E+02 -.871576205E+02 -.871705365E+02 -.871835318E+02 -.871965875E+02 -.872096752E+02 -.872227490E+02 -.872357313E+02 -.872484913E+02 -.872608134E+02 -.872723523E+02 -.872825751E+02 -.872906869E+02 -.872955430E+02 -.872955430E+02
 -.872908283E+02 -.872908283E+02 -.872853207E+02 -.872761099E+02 -.872644906E+02 -.872513658E+02 -.872373439E+02 -.872228246E+02 -.872080633E+02 -.871932117E+02 -.871783533E+02 -.871635386E+02 -.871488002E+02 -.871341550E+02 -.871196130E+02 -.871051888E+02 -.870909010E+02 -.870767649E+02 -.870627952E+02 -.870490104E+02 -.870354292E+02 -.870220672E+02 -.870089389E+02 -.869960611E+02 -.869834507E+02 -.869711241E+02 -.869590981E+02 -.869473917E+02 -.869360247E+02 -.869250169E+02 -.869143877E+02 -.869041574E+02 -.868943459E+02 -.868849724E+02 -.868760549E+02 -.868676108E+02 -.868596576E+02 -.868522119E+02 -.868452888E+02 -.868389033E+02 -.868330696E+02 -.868278012E+02 -.868231102E+02 -.868190072E+02 -.868155022E+02 -.868126035E+02 -.868103181E+02 -.868086510E+02 -.868076057E+02 -.868071845E+02 -.868073881E+02 -.868082154E+02 -.868096640E+02 -.868117297E+02 -.868144072E+02 -.868176894E+02 -.868215677E+02 -.868260323E+02 -.868310719E+02 -.868366743E+02 -.868428259E+02 -.868495122E+02 -.868567178E+02 -.868644264E+02 -.868726209E+02 -.868812836E+02 -.868903962E+02 -.868999401E+02 -.869098962E+02 -.869202455E+02 -.869309685E+02 -.869420459E+02 -.869534585E+02 -.869651872E+02 -.869772131E+02 -.869895177E+02 -.870020830E+02 -.870148911E+02 -.870279250E+02 -.870411680E+02 -.870546042E+02 -.870682181E+02 -.870819950E+02 -.870959208E+02 -.871099820E+02 -.871241655E+02 -.871384583E+02 -.871528468E+02 -.871673154E+02 -.871818433E+02 -.871963996E+02 -.872109338E+02 -.872253604E+02 -.872395350E+02 -.872532190E+02 -.872660300E+02 -.872773775E+02 -.872863805E+02 -.872917693E+02 -.872917693E+02
 -.872868532E+02 -.872868532E+02 -.872807672E+02 -.872705929E+02 -.872577658E+02 -.872432854E+02 -.872278267E+02 -.872118292E+02 -.871955612E+02 -.871791779E+02 -.871627725E+02 -.871464009E+02 -.871300928E+02 -.871138676E+02 -.870977472E+02 -.870817537E+02 -.870659038E+02 -.870502137E+02 -.870347027E+02 -.870193889E+02 -.870042872E+02 -.869894130E+02 -.869747839E+02 -.869604186E+02 -.869463363E+02 -.869325572E+02 -.869191039E+02 -.869059999E+02 -.868932679E+02 -.868809305E+02 -.868690106E+02 -.868575312E+02 -.868465140E+02 -.868359799E+02 -.868259505E+02 -.868164471E+02 -.868074900E+02 -.867990989E+02 -.867912926E+02 -.867840895E+02 -.867775068E+02 -.867715602E+02 -.867662642E+02 -.867616319E+02 -.867576751E+02 -.867544035E+02 -.867518250E+02 -.867499458E+02 -.867487704E+02 -.867483015E+02 -.867485396E+02 -.867494836E+02 -.867511306E+02 -.867534757E+02 -.867565124E+02 -.867602319E+02 -.867646243E+02 -.867696776E+02 -.867753787E+02 -.867817127E+02 -.867886636E+02 -.867962142E+02 -.868043462E+02 -.868130400E+02 -.868222754E+02 -.868320314E+02 -.868422867E+02 -.868530190E+02 -.868642062E+02 -.868758255E+02 -.868878545E+02 -.869002705E+02 -.869130511E+02 -.869261741E+02 -.869396177E+02 -.869533606E+02 -.869673818E+02 -.869816613E+02 -.869961795E+02 -.870109175E+02 -.870258574E+02 -.870409818E+02 -.870562743E+02 -.870717195E+02 -.870873023E+02 -.871030085E+02 -.871188240E+02 -.871347343E+02 -.871507224E+02 -.871667662E+02 -.871828321E+02 -.871988651E+02 -.872147721E+02 -.872303947E+02 -.872454713E+02 -.872595822E+02 -.872720780E+02 -.872819904E+02 -.872879229E+02 -.872879229E+02
 -.872827628E+02 -.872827628E+02 -.872760919E+02 -.872649474E+02 -.872509068E+02 -.872350654E+02 -.872181564E+02 -.872006441E+02 -.871828118E+02 -.871648338E+02 -.871468145E+02 -.871288121E+02 -.871108636E+02 -.870930015E+02 -.870752522E+02 -.870576336E+02 -.870401622E+02 -.870228567E+02 -.870057333E+02 -.869888062E+02 -.869720920E+02 -.869556100E+02 -.869393816E+02 -.869234292E+02 -.869077768E+02 -.868924507E+02 -.868774773E+02 -.868628814E+02 -.868486882E+02 -.868349234E+02 -.868216126E+02 -.868087808E+02 -.867964531E+02 -.867846557E+02 -.867734145E+02 -.867627548E+02 -.867527008E+02 -.867432763E+02 -.867345046E+02 -.867264071E+02 -.867190039E+02 -.867123138E+02 -.867063547E+02 -.867011420E+02 -.866966893E+02 -.866930082E+02 -.866901082E+02 -.866879970E+02 -.866866798E+02 -.866861596E+02 -.866864373E+02 -.866875118E+02 -.866893792E+02 -.866920339E+02 -.866954677E+02 -.866996707E+02 -.867046306E+02 -.867103333E+02 -.867167630E+02 -.867239022E+02 -.867317317E+02 -.867402309E+02 -.867493779E+02 -.867591496E+02 -.867695220E+02 -.867804704E+02 -.867919693E+02 -.868039927E+02 -.868165142E+02 -.868295075E+02 -.868429460E+02 -.868568034E+02 -.868710536E+02 -.868856708E+02 -.869006300E+02 -.869159065E+02 -.869314765E+02 -.869473170E+02 -.869634058E+02 -.869797216E+02 -.869962443E+02 -.870129546E+02 -.870298343E+02 -.870468662E+02 -.870640343E+02 -.870813229E+02 -.870987172E+02 -.871162014E+02 -.871337578E+02 -.871513627E+02 -.871689802E+02 -.871865511E+02 -.872039745E+02 -.872210784E+02 -.872375779E+02 -.872530154E+02 -.872666825E+02 -.872775218E+02 -.872840080E+02 -.872840080E+02
 -.872786060E+02 -.872786060E+02 -.872713504E+02 -.872592334E+02 -.872439684E+02 -.872267393E+02 -.872083270E+02 -.871892312E+02 -.871697687E+02 -.871501331E+02 -.871304368E+02 -.871107483E+02 -.870911173E+02 -.870715763E+02 -.870521449E+02 -.870328398E+02 -.870136782E+02 -.869946747E+02 -.869758435E+02 -.869572028E+02 -.869387745E+02 -.869205832E+02 -.869026542E+02 -.868850145E+02 -.868676929E+02 -.868507174E+02 -.868341148E+02 -.868179128E+02 -.868021402E+02 -.867868259E+02 -.867719993E+02 -.867576904E+02 -.867439306E+02 -.867307513E+02 -.867181825E+02 -.867062541E+02 -.866949957E+02 -.866844357E+02 -.866746009E+02 -.866655169E+02 -.866572082E+02 -.866496974E+02 -.866430054E+02 -.866371504E+02 -.866321485E+02 -.866280140E+02 -.866247584E+02 -.866223903E+02 -.866209164E+02 -.866203405E+02 -.866206637E+02 -.866218845E+02 -.866239985E+02 -.866269988E+02 -.866308758E+02 -.866356173E+02 -.866412088E+02 -.866476336E+02 -.866548726E+02 -.866629049E+02 -.866717074E+02 -.866812555E+02 -.866915231E+02 -.867024829E+02 -.867141062E+02 -.867263636E+02 -.867392249E+02 -.867526596E+02 -.867666366E+02 -.867811249E+02 -.867960935E+02 -.868115116E+02 -.868273490E+02 -.868435759E+02 -.868601632E+02 -.868770827E+02 -.868943071E+02 -.869118103E+02 -.869295671E+02 -.869475537E+02 -.869657474E+02 -.869841268E+02 -.870026721E+02 -.870213645E+02 -.870401864E+02 -.870591213E+02 -.870781534E+02 -.870972662E+02 -.871164410E+02 -.871356531E+02 -.871548644E+02 -.871740117E+02 -.871929865E+02 -.872116035E+02 -.872295542E+02 -.872463432E+02 -.872612023E+02 -.872729842E+02 -.872800334E+02 -.872800334E+02
 -.872744102E+02 -.872744102E+02 -.872665635E+02 -.872534566E+02 -.872369343E+02 -.872182617E+02 -.871982839E+02 -.871775535E+02 -.871564174E+02 -.871350832E+02 -.871136748E+02 -.870922724E+02 -.870709211E+02 -.870496458E+02 -.870284642E+02 -.870073939E+02 -.869864492E+02 -.869656460E+02 -.869450048E+02 -.869245499E+02 -.869043081E+02 -.868843059E+02 -.868645718E+02 -.868451357E+02 -.868260265E+02 -.868072732E+02 -.867889066E+02 -.867709593E+02 -.867534646E+02 -.867364563E+02 -.867199703E+02 -.867040434E+02 -.866887122E+02 -.866740127E+02 -.866599811E+02 -.866466530E+02 -.866340633E+02 -.866222452E+02 -.866112309E+02 -.866010514E+02 -.865917358E+02 -.865833109E+02 -.865758011E+02 -.865692286E+02 -.865636133E+02 -.865589717E+02 -.865553178E+02 -.865526626E+02 -.865510141E+02 -.865503769E+02 -.865507525E+02 -.865521389E+02 -.865545310E+02 -.865579206E+02 -.865622959E+02 -.865676426E+02 -.865739432E+02 -.865811775E+02 -.865893225E+02 -.865983528E+02 -.866082410E+02 -.866189575E+02 -.866304713E+02 -.866427494E+02 -.866557580E+02 -.866694620E+02 -.866838259E+02 -.866988133E+02 -.867143878E+02 -.867305128E+02 -.867471521E+02 -.867642698E+02 -.867818307E+02 -.867998003E+02 -.868181449E+02 -.868368323E+02 -.868558313E+02 -.868751121E+02 -.868946464E+02 -.869144074E+02 -.869343699E+02 -.869545103E+02 -.869748068E+02 -.869952391E+02 -.870157883E+02 -.870364370E+02 -.870571686E+02 -.870779660E+02 -.870988101E+02 -.871196751E+02 -.871405212E+02 -.871612815E+02 -.871818401E+02 -.872019986E+02 -.872214254E+02 -.872395870E+02 -.872556554E+02 -.872683929E+02 -.872760124E+02 -.872760124E+02
 -.872701620E+02 -.872701620E+02 -.872617097E+02 -.872475866E+02 -.872297634E+02 -.872096065E+02 -.871880379E+02 -.871656551E+02 -.871428265E+02 -.871197738E+02 -.870966324E+02 -.870734753E+02 -.870503416E+02 -.870272559E+02 -.870042395E+02 -.869813093E+02 -.869584843E+02 -.869357871E+02 -.869132426E+02 -.868908775E+02 -.868687176E+02 -.868467910E+02 -.868251282E+02 -.868037590E+02 -.867827150E+02 -.867620308E+02 -.867417431E+02 -.867218897E+02 -.867025098E+02 -.866836445E+02 -.866653363E+02 -.866476276E+02 -.866305610E+02 -.866141794E+02 -.865985257E+02 -.865836420E+02 -.865695690E+02 -.865563467E+02 -.865440138E+02 -.865326071E+02 -.865221612E+02 -.865127080E+02 -.865042775E+02 -.864968967E+02 -.864905890E+02 -.864853750E+02 -.864812719E+02 -.864782933E+02 -.864764486E+02 -.864757435E+02 -.864761801E+02 -.864777560E+02 -.864804649E+02 -.864842968E+02 -.864892378E+02 -.864952702E+02 -.865023730E+02 -.865105214E+02 -.865196877E+02 -.865298416E+02 -.865409500E+02 -.865529774E+02 -.865658864E+02 -.865796379E+02 -.865941915E+02 -.866095054E+02 -.866255373E+02 -.866422441E+02 -.866595829E+02 -.866775107E+02 -.866959849E+02 -.867149635E+02 -.867344056E+02 -.867542710E+02 -.867745213E+02 -.867951192E+02 -.868160292E+02 -.868372174E+02 -.868586520E+02 -.868803030E+02 -.869021424E+02 -.869241444E+02 -.869462850E+02 -.869685424E+02 -.869908967E+02 -.870133296E+02 -.870358239E+02 -.870583625E+02 -.870809257E+02 -.871034873E+02 -.871260062E+02 -.871484121E+02 -.871705824E+02 -.871923058E+02 -.872132282E+02 -.872327782E+02 -.872500681E+02 -.872637699E+02 -.872719644E+02 -.872719644E+02
 -.872658508E+02 -.872658508E+02 -.872567854E+02 -.872416242E+02 -.872224869E+02 -.872008472E+02 -.871776925E+02 -.871536537E+02 -.871291196E+02 -.871043268E+02 -.870794053E+02 -.870544269E+02 -.870294342E+02 -.870044594E+02 -.869795250E+02 -.869546532E+02 -.869298668E+02 -.869051893E+02 -.868806453E+02 -.868562576E+02 -.868320541E+02 -.868080647E+02 -.867843207E+02 -.867608566E+02 -.867377103E+02 -.867149228E+02 -.866925362E+02 -.866705946E+02 -.866491445E+02 -.866282343E+02 -.866079128E+02 -.865882295E+02 -.865692348E+02 -.865509796E+02 -.865335140E+02 -.865168876E+02 -.865011491E+02 -.864863466E+02 -.864725264E+02 -.864597323E+02 -.864480061E+02 -.864373871E+02 -.864279115E+02 -.864196118E+02 -.864125171E+02 -.864066526E+02 -.864020394E+02 -.863986938E+02 -.863966276E+02 -.863958478E+02 -.863963566E+02 -.863981512E+02 -.864012239E+02 -.864055624E+02 -.864111498E+02 -.864179645E+02 -.864259808E+02 -.864351688E+02 -.864454954E+02 -.864569236E+02 -.864694135E+02 -.864829225E+02 -.864974055E+02 -.865128157E+02 -.865291044E+02 -.865462219E+02 -.865641176E+02 -.865827406E+02 -.866020400E+02 -.866219651E+02 -.866424658E+02 -.866634930E+02 -.866849990E+02 -.867069374E+02 -.867292636E+02 -.867519348E+02 -.867749107E+02 -.867981528E+02 -.868216252E+02 -.868452945E+02 -.868691297E+02 -.868931025E+02 -.869171871E+02 -.869413602E+02 -.869656007E+02 -.869898900E+02 -.870142106E+02 -.870385455E+02 -.870628752E+02 -.870871735E+02 -.871113982E+02 -.871354765E+02 -.871592796E+02 -.871825839E+02 -.872050136E+02 -.872259601E+02 -.872444767E+02 -.872591456E+02 -.872679164E+02 -.872679164E+02
 -.872615176E+02 -.872615176E+02 -.872518380E+02 -.872356502E+02 -.872152212E+02 -.871921197E+02 -.871673844E+02 -.871416784E+02 -.871154154E+02 -.870888339E+02 -.870620717E+02 -.870352085E+02 -.870082981E+02 -.869813726E+02 -.869544576E+02 -.869275742E+02 -.869007431E+02 -.868739852E+02 -.868473202E+02 -.868207751E+02 -.867943791E+02 -.867681649E+02 -.867421689E+02 -.867164317E+02 -.866909978E+02 -.866659128E+02 -.866412257E+02 -.866169880E+02 -.865932543E+02 -.865700797E+02 -.865475210E+02 -.865256366E+02 -.865044857E+02 -.864841278E+02 -.864646221E+02 -.864460279E+02 -.864284044E+02 -.864118090E+02 -.863962969E+02 -.863819220E+02 -.863687352E+02 -.863567843E+02 -.863461131E+02 -.863367621E+02 -.863287669E+02 -.863221582E+02 -.863169616E+02 -.863131972E+02 -.863108791E+02 -.863100159E+02 -.863106099E+02 -.863126578E+02 -.863161504E+02 -.863210725E+02 -.863274034E+02 -.863351170E+02 -.863441820E+02 -.863545622E+02 -.863662170E+02 -.863791017E+02 -.863931678E+02 -.864083637E+02 -.864246351E+02 -.864419253E+02 -.864601760E+02 -.864793276E+02 -.864993198E+02 -.865200919E+02 -.865415835E+02 -.865637346E+02 -.865864864E+02 -.866097812E+02 -.866335633E+02 -.866577789E+02 -.866823763E+02 -.867073067E+02 -.867325238E+02 -.867579843E+02 -.867836477E+02 -.868094770E+02 -.868354381E+02 -.868615000E+02 -.868876351E+02 -.869138189E+02 -.869400295E+02 -.869662481E+02 -.869924573E+02 -.870186408E+02 -.870447797E+02 -.870708484E+02 -.870968046E+02 -.871225734E+02 -.871480208E+02 -.871729120E+02 -.871968499E+02 -.872191905E+02 -.872389293E+02 -.872545602E+02 -.872639037E+02 -.872639037E+02
 -.872572421E+02 -.872572421E+02 -.872469723E+02 -.872297930E+02 -.872081028E+02 -.871835474E+02 -.871572195E+02 -.871298248E+02 -.871017930E+02 -.870733821E+02 -.870447419E+02 -.870159647E+02 -.869870997E+02 -.869581788E+02 -.869292221E+02 -.869002469E+02 -.868712706E+02 -.868423094E+02 -.868133890E+02 -.867845370E+02 -.867557865E+02 -.867271744E+02 -.866987427E+02 -.866705378E+02 -.866426085E+02 -.866150074E+02 -.865877909E+02 -.865610188E+02 -.865347524E+02 -.865090561E+02 -.864839961E+02 -.864596409E+02 -.864360601E+02 -.864133239E+02 -.863915038E+02 -.863706715E+02 -.863508979E+02 -.863322520E+02 -.863148020E+02 -.862986134E+02 -.862837483E+02 -.862702649E+02 -.862582176E+02 -.862476556E+02 -.862386221E+02 -.862311549E+02 -.862252850E+02 -.862210370E+02 -.862184283E+02 -.862174692E+02 -.862181631E+02 -.862205060E+02 -.862244866E+02 -.862300864E+02 -.862372798E+02 -.862460350E+02 -.862563136E+02 -.862680712E+02 -.862812582E+02 -.862958199E+02 -.863116974E+02 -.863288281E+02 -.863471459E+02 -.863665824E+02 -.863870674E+02 -.864085290E+02 -.864308950E+02 -.864540929E+02 -.864780506E+02 -.865026972E+02 -.865279631E+02 -.865537807E+02 -.865800848E+02 -.866068129E+02 -.866339056E+02 -.866613067E+02 -.866889634E+02 -.867168270E+02 -.867448521E+02 -.867729977E+02 -.868012263E+02 -.868295046E+02 -.868578032E+02 -.868860964E+02 -.869143621E+02 -.869425815E+02 -.869707383E+02 -.869988170E+02 -.870268004E+02 -.870546642E+02 -.870823667E+02 -.871098322E+02 -.871369224E+02 -.871633923E+02 -.871888256E+02 -.872125440E+02 -.872334879E+02 -.872500657E+02 -.872599720E+02 -.872599720E+02
 -.872531650E+02 -.872531650E+02 -.872423182E+02 -.872241617E+02 -.872012066E+02 -.871751841E+02 -.871472541E+02 -.871181574E+02 -.870883538E+02 -.870581154E+02 -.870276044E+02 -.869969038E+02 -.869660603E+02 -.869350970E+02 -.869040299E+02 -.868728732E+02 -.868416399E+02 -.868103531E+02 -.867790375E+02 -.867477250E+02 -.867164507E+02 -.866852565E+02 -.866541894E+02 -.866232992E+02 -.865926412E+02 -.865622752E+02 -.865322657E+02 -.865026790E+02 -.864735869E+02 -.864450634E+02 -.864171870E+02 -.863900379E+02 -.863636987E+02 -.863382541E+02 -.863137907E+02 -.862903945E+02 -.862681514E+02 -.862471464E+02 -.862274625E+02 -.862091793E+02 -.861923726E+02 -.861771140E+02 -.861634697E+02 -.861514996E+02 -.861412572E+02 -.861327888E+02 -.861261330E+02 -.861213202E+02 -.861183722E+02 -.861173022E+02 -.861181144E+02 -.861208038E+02 -.861253563E+02 -.861317490E+02 -.861399509E+02 -.861499222E+02 -.861616158E+02 -.861749772E+02 -.861899453E+02 -.862064533E+02 -.862244290E+02 -.862437955E+02 -.862644725E+02 -.862863771E+02 -.863094237E+02 -.863335258E+02 -.863585964E+02 -.863845486E+02 -.864112965E+02 -.864387558E+02 -.864668442E+02 -.864954824E+02 -.865245943E+02 -.865541071E+02 -.865839521E+02 -.866140651E+02 -.866443861E+02 -.866748600E+02 -.867054364E+02 -.867360696E+02 -.867667192E+02 -.867973493E+02 -.868279292E+02 -.868584324E+02 -.868888371E+02 -.869191252E+02 -.869492819E+02 -.869792938E+02 -.870091462E+02 -.870388169E+02 -.870682663E+02 -.870974186E+02 -.871261328E+02 -.871541555E+02 -.871810530E+02 -.872061155E+02 -.872282312E+02 -.872457276E+02 -.872561792E+02 -.872561792E+02
 -.872493211E+02 -.872493211E+02 -.872378995E+02 -.872187625E+02 -.871945480E+02 -.871670841E+02 -.871375871E+02 -.871068365E+02 -.870753094E+02 -.870432899E+02 -.870109288E+02 -.869783059E+02 -.869454576E+02 -.869124040E+02 -.868791580E+02 -.868457296E+02 -.868121380E+02 -.867784032E+02 -.867445537E+02 -.867106206E+02 -.866766436E+02 -.866426678E+02 -.866087423E+02 -.865749228E+02 -.865412702E+02 -.865078520E+02 -.864747389E+02 -.864420089E+02 -.864097436E+02 -.863780313E+02 -.863469630E+02 -.863166346E+02 -.862871457E+02 -.862585989E+02 -.862310982E+02 -.862047479E+02 -.861796531E+02 -.861559168E+02 -.861336395E+02 -.861129184E+02 -.860938466E+02 -.860765117E+02 -.860609954E+02 -.860473721E+02 -.860357084E+02 -.860260619E+02 -.860184807E+02 -.860130029E+02 -.860096559E+02 -.860084561E+02 -.860094086E+02 -.860125073E+02 -.860177349E+02 -.860250634E+02 -.860344538E+02 -.860458570E+02 -.860592145E+02 -.860744589E+02 -.860915147E+02 -.861102989E+02 -.861307225E+02 -.861526914E+02 -.861761072E+02 -.862008683E+02 -.862268709E+02 -.862540102E+02 -.862821813E+02 -.863112797E+02 -.863412027E+02 -.863718500E+02 -.864031243E+02 -.864349322E+02 -.864671843E+02 -.864997963E+02 -.865326889E+02 -.865657884E+02 -.865990269E+02 -.866323423E+02 -.866656788E+02 -.866989864E+02 -.867322213E+02 -.867653459E+02 -.867983280E+02 -.868311414E+02 -.868637650E+02 -.868961827E+02 -.869283819E+02 -.869603525E+02 -.869920832E+02 -.870235555E+02 -.870547328E+02 -.870855413E+02 -.871158386E+02 -.871453653E+02 -.871736727E+02 -.872000232E+02 -.872232575E+02 -.872416281E+02 -.872525972E+02 -.872525972E+02
 -.872456863E+02 -.872456863E+02 -.872337089E+02 -.872136364E+02 -.871882387E+02 -.871594245E+02 -.871284593E+02 -.870961475E+02 -.870629793E+02 -.870292302E+02 -.869950478E+02 -.869605036E+02 -.869256328E+02 -.868904518E+02 -.868549691E+02 -.868191981E+02 -.867831529E+02 -.867468557E+02 -.867103313E+02 -.866736144E+02 -.866367447E+02 -.865997677E+02 -.865627363E+02 -.865257100E+02 -.864887571E+02 -.864519507E+02 -.864153733E+02 -.863791128E+02 -.863432667E+02 -.863079369E+02 -.862732328E+02 -.862392696E+02 -.862061672E+02 -.861740486E+02 -.861430388E+02 -.861132648E+02 -.860848528E+02 -.860579281E+02 -.860326137E+02 -.860090297E+02 -.859872907E+02 -.859675059E+02 -.859497767E+02 -.859341961E+02 -.859208475E+02 -.859098027E+02 -.859011222E+02 -.858948541E+02 -.858910327E+02 -.858896789E+02 -.858907992E+02 -.858943864E+02 -.859004190E+02 -.859088616E+02 -.859196653E+02 -.859327687E+02 -.859480986E+02 -.859655706E+02 -.859850906E+02 -.860065557E+02 -.860298559E+02 -.860548750E+02 -.860814919E+02 -.861095821E+02 -.861390190E+02 -.861696752E+02 -.862014233E+02 -.862341376E+02 -.862676947E+02 -.863019750E+02 -.863368632E+02 -.863722489E+02 -.864080277E+02 -.864441017E+02 -.864803795E+02 -.865167770E+02 -.865532173E+02 -.865896313E+02 -.866259572E+02 -.866621409E+02 -.866981357E+02 -.867339023E+02 -.867694085E+02 -.868046287E+02 -.868395438E+02 -.868741404E+02 -.869084102E+02 -.869423472E+02 -.869759451E+02 -.870091907E+02 -.870420521E+02 -.870744592E+02 -.871062707E+02 -.871372237E+02 -.871668581E+02 -.871944128E+02 -.872186872E+02 -.872378672E+02 -.872493142E+02 -.872493142E+02
 -.872423390E+02 -.872423390E+02 -.872298664E+02 -.872089675E+02 -.871825188E+02 -.871524922E+02 -.871201892E+02 -.870864315E+02 -.870517084E+02 -.870162944E+02 -.869803334E+02 -.869438958E+02 -.869070122E+02 -.868696927E+02 -.868319454E+02 -.867937775E+02 -.867552018E+02 -.867162340E+02 -.866768995E+02 -.866372288E+02 -.865972600E+02 -.865570396E+02 -.865166225E+02 -.864760746E+02 -.864354678E+02 -.863948869E+02 -.863544241E+02 -.863141846E+02 -.862742801E+02 -.862348330E+02 -.861959732E+02 -.861578375E+02 -.861205684E+02 -.860843125E+02 -.860492209E+02 -.860154467E+02 -.859831440E+02 -.859524667E+02 -.859235672E+02 -.858965937E+02 -.858716894E+02 -.858489902E+02 -.858286234E+02 -.858107056E+02 -.857953414E+02 -.857826223E+02 -.857726247E+02 -.857654094E+02 -.857610204E+02 -.857594838E+02 -.857608082E+02 -.857649841E+02 -.857719841E+02 -.857817631E+02 -.857942597E+02 -.858093964E+02 -.858270810E+02 -.858472077E+02 -.858696588E+02 -.858943062E+02 -.859210128E+02 -.859496341E+02 -.859800205E+02 -.860120185E+02 -.860454727E+02 -.860802270E+02 -.861161268E+02 -.861530200E+02 -.861907584E+02 -.862291991E+02 -.862682049E+02 -.863076461E+02 -.863474007E+02 -.863873549E+02 -.864274038E+02 -.864674518E+02 -.865074124E+02 -.865472089E+02 -.865867740E+02 -.866260494E+02 -.866649863E+02 -.867035448E+02 -.867416932E+02 -.867794084E+02 -.868166746E+02 -.868534829E+02 -.868898304E+02 -.869257173E+02 -.869611442E+02 -.869961049E+02 -.870305745E+02 -.870644890E+02 -.870977108E+02 -.871299766E+02 -.871608195E+02 -.871894607E+02 -.872146663E+02 -.872345667E+02 -.872464371E+02 -.872464371E+02
 -.872394609E+02 -.872394609E+02 -.872265884E+02 -.872050098E+02 -.871776745E+02 -.871465999E+02 -.871131114E+02 -.870780404E+02 -.870418782E+02 -.870049006E+02 -.869672482E+02 -.869289865E+02 -.868901372E+02 -.868507071E+02 -.868106966E+02 -.867701058E+02 -.867289383E+02 -.866872049E+02 -.866449237E+02 -.866021206E+02 -.865588311E+02 -.865151010E+02 -.864709885E+02 -.864265613E+02 -.863819025E+02 -.863371060E+02 -.862922813E+02 -.862475472E+02 -.862030357E+02 -.861588886E+02 -.861152584E+02 -.860723062E+02 -.860302007E+02 -.859891194E+02 -.859492445E+02 -.859107629E+02 -.858738640E+02 -.858387383E+02 -.858055741E+02 -.857745567E+02 -.857458649E+02 -.857196700E+02 -.856961326E+02 -.856754003E+02 -.856576064E+02 -.856428669E+02 -.856312792E+02 -.856229205E+02 -.856178460E+02 -.856160893E+02 -.856176610E+02 -.856225489E+02 -.856307181E+02 -.856421119E+02 -.856566522E+02 -.856742409E+02 -.856947613E+02 -.857180796E+02 -.857440475E+02 -.857725034E+02 -.858032752E+02 -.858361825E+02 -.858710389E+02 -.859076542E+02 -.859458367E+02 -.859853952E+02 -.860261411E+02 -.860678901E+02 -.861104636E+02 -.861536907E+02 -.861974088E+02 -.862414650E+02 -.862857166E+02 -.863300323E+02 -.863742919E+02 -.864183873E+02 -.864622222E+02 -.865057121E+02 -.865487845E+02 -.865913782E+02 -.866334431E+02 -.866749400E+02 -.867158399E+02 -.867561237E+02 -.867957808E+02 -.868348090E+02 -.868732128E+02 -.869110010E+02 -.869481834E+02 -.869847633E+02 -.870207252E+02 -.870560137E+02 -.870904985E+02 -.871239201E+02 -.871558099E+02 -.871853788E+02 -.872113700E+02 -.872318722E+02 -.872440938E+02 -.872440938E+02
 -.872373224E+02 -.872373224E+02 -.872241501E+02 -.872020436E+02 -.871739980E+02 -.871420582E+02 -.871075666E+02 -.870713576E+02 -.870339263E+02 -.869955422E+02 -.869563414E+02 -.869163778E+02 -.868756657E+02 -.868342009E+02 -.867919699E+02 -.867489606E+02 -.867051653E+02 -.866605850E+02 -.866152277E+02 -.865691120E+02 -.865222691E+02 -.864747444E+02 -.864265971E+02 -.863779033E+02 -.863287534E+02 -.862792554E+02 -.862295294E+02 -.861797118E+02 -.861299523E+02 -.860804157E+02 -.860312796E+02 -.859827341E+02 -.859349828E+02 -.858882382E+02 -.858427228E+02 -.857986650E+02 -.857562990E+02 -.857158602E+02 -.856775848E+02 -.856417047E+02 -.856084464E+02 -.855780265E+02 -.855506487E+02 -.855265013E+02 -.855057537E+02 -.854885538E+02 -.854750260E+02 -.854652689E+02 -.854593542E+02 -.854573254E+02 -.854591966E+02 -.854649526E+02 -.854745495E+02 -.854879141E+02 -.855049466E+02 -.855255207E+02 -.855494871E+02 -.855766754E+02 -.856068962E+02 -.856399448E+02 -.856756040E+02 -.857136470E+02 -.857538403E+02 -.857959474E+02 -.858397307E+02 -.858849551E+02 -.859313896E+02 -.859788104E+02 -.860270021E+02 -.860757599E+02 -.861248911E+02 -.861742157E+02 -.862235678E+02 -.862727960E+02 -.863217639E+02 -.863703502E+02 -.864184486E+02 -.864659678E+02 -.865128309E+02 -.865589753E+02 -.866043518E+02 -.866489239E+02 -.866926677E+02 -.867355702E+02 -.867776292E+02 -.868188516E+02 -.868592522E+02 -.868988513E+02 -.869376705E+02 -.869757255E+02 -.870130134E+02 -.870494909E+02 -.870850386E+02 -.871194059E+02 -.871521291E+02 -.871824179E+02 -.872090050E+02 -.872299553E+02 -.872424348E+02 -.872424348E+02
 -.872361308E+02 -.872361308E+02 -.872227585E+02 -.872002902E+02 -.871717428E+02 -.871391738E+02 -.871039239E+02 -.870668278E+02 -.870283713E+02 -.869888170E+02 -.869482854E+02 -.869068169E+02 -.868644099E+02 -.868210404E+02 -.867766792E+02 -.867312964E+02 -.866848701E+02 -.866373841E+02 -.865888348E+02 -.865392326E+02 -.864886049E+02 -.864369954E+02 -.863844658E+02 -.863310950E+02 -.862769808E+02 -.862222372E+02 -.861669972E+02 -.861114122E+02 -.860556536E+02 -.859999105E+02 -.859443908E+02 -.858893210E+02 -.858349432E+02 -.857815152E+02 -.857293073E+02 -.856786020E+02 -.856296885E+02 -.855828622E+02 -.855384184E+02 -.854966510E+02 -.854578457E+02 -.854222775E+02 -.853902063E+02 -.853618727E+02 -.853374946E+02 -.853172634E+02 -.853013404E+02 -.852898549E+02 -.852829007E+02 -.852805348E+02 -.852827760E+02 -.852896048E+02 -.853009633E+02 -.853167570E+02 -.853368553E+02 -.853610956E+02 -.853892851E+02 -.854212039E+02 -.854566097E+02 -.854952411E+02 -.855368218E+02 -.855810645E+02 -.856276756E+02 -.856763585E+02 -.857268179E+02 -.857787630E+02 -.858319104E+02 -.858859875E+02 -.859407346E+02 -.859959066E+02 -.860512751E+02 -.861066293E+02 -.861617771E+02 -.862165454E+02 -.862707806E+02 -.863243483E+02 -.863771331E+02 -.864290382E+02 -.864799847E+02 -.865299106E+02 -.865787706E+02 -.866265344E+02 -.866731859E+02 -.867187224E+02 -.867631529E+02 -.868064975E+02 -.868487848E+02 -.868900498E+02 -.869303297E+02 -.869696559E+02 -.870080418E+02 -.870454600E+02 -.870818070E+02 -.871168467E+02 -.871501281E+02 -.871808709E+02 -.872078126E+02 -.872290163E+02 -.872416358E+02 -.872416358E+02
 -.872360254E+02 -.872360254E+02 -.872225822E+02 -.871999736E+02 -.871712078E+02 -.871383260E+02 -.871026555E+02 -.870650149E+02 -.870258743E+02 -.869854748E+02 -.869439154E+02 -.869012155E+02 -.868573495E+02 -.868122718E+02 -.867659281E+02 -.867182684E+02 -.866692476E+02 -.866188343E+02 -.865670117E+02 -.865137819E+02 -.864591640E+02 -.864031955E+02 -.863459336E+02 -.862874551E+02 -.862278581E+02 -.861672618E+02 -.861058101E+02 -.860436708E+02 -.859810367E+02 -.859181250E+02 -.858551788E+02 -.857924649E+02 -.857302741E+02 -.856689181E+02 -.856087295E+02 -.855500555E+02 -.854932568E+02 -.854387013E+02 -.853867610E+02 -.853378059E+02 -.852922000E+02 -.852502955E+02 -.852124277E+02 -.851789093E+02 -.851500245E+02 -.851260237E+02 -.851071195E+02 -.850934811E+02 -.850852317E+02 -.850824460E+02 -.850851487E+02 -.850933136E+02 -.851068651E+02 -.851256786E+02 -.851495839E+02 -.851783684E+02 -.852117804E+02 -.852495348E+02 -.852913179E+02 -.853367927E+02 -.853856046E+02 -.854373878E+02 -.854917696E+02 -.855483771E+02 -.856068411E+02 -.856668008E+02 -.857279081E+02 -.857898307E+02 -.858522551E+02 -.859148888E+02 -.859774622E+02 -.860397295E+02 -.861014698E+02 -.861624872E+02 -.862226109E+02 -.862816947E+02 -.863396161E+02 -.863962755E+02 -.864515956E+02 -.865055193E+02 -.865580092E+02 -.866090454E+02 -.866586248E+02 -.867067593E+02 -.867534743E+02 -.867988071E+02 -.868428047E+02 -.868855213E+02 -.869270137E+02 -.869673333E+02 -.870065140E+02 -.870445490E+02 -.870813558E+02 -.871167197E+02 -.871502119E+02 -.871810749E+02 -.872080700E+02 -.872292850E+02 -.872418983E+02 -.872418983E+02
 -.872371991E+02 -.872371991E+02 -.872238587E+02 -.872013996E+02 -.871727806E+02 -.871399995E+02 -.871043485E+02 -.870666112E+02 -.870272258E+02 -.869864010E+02 -.869442091E+02 -.869006393E+02 -.868556358E+02 -.868091217E+02 -.867610162E+02 -.867112428E+02 -.866597360E+02 -.866064455E+02 -.865513381E+02 -.864943984E+02 -.864356284E+02 -.863750515E+02 -.863127112E+02 -.862486766E+02 -.861830401E+02 -.861159239E+02 -.860474789E+02 -.859778878E+02 -.859073643E+02 -.858361571E+02 -.857645484E+02 -.856928537E+02 -.856214211E+02 -.855506284E+02 -.854808798E+02 -.854126028E+02 -.853462436E+02 -.852822631E+02 -.852211309E+02 -.851633197E+02 -.851092981E+02 -.850595234E+02 -.850144330E+02 -.849744364E+02 -.849399072E+02 -.849111760E+02 -.848885230E+02 -.848721726E+02 -.848622885E+02 -.848589704E+02 -.848622511E+02 -.848720968E+02 -.848884063E+02 -.849110151E+02 -.849396975E+02 -.849741716E+02 -.850141062E+02 -.850591266E+02 -.851088226E+02 -.851627558E+02 -.852204684E+02 -.852814900E+02 -.853453459E+02 -.854115641E+02 -.854796810E+02 -.855492483E+02 -.856198371E+02 -.856910425E+02 -.857624864E+02 -.858338208E+02 -.859047292E+02 -.859749272E+02 -.860441638E+02 -.861122206E+02 -.861789111E+02 -.862440804E+02 -.863076031E+02 -.863693820E+02 -.864293466E+02 -.864874508E+02 -.865436711E+02 -.865980048E+02 -.866504678E+02 -.867010930E+02 -.867499280E+02 -.867970332E+02 -.868424797E+02 -.868863461E+02 -.869287135E+02 -.869696587E+02 -.870092404E+02 -.870474780E+02 -.870843159E+02 -.871195688E+02 -.871528408E+02 -.871834126E+02 -.872100915E+02 -.872310214E+02 -.872434498E+02 -.872434498E+02
 -.872398828E+02 -.872398828E+02 -.872268697E+02 -.872049320E+02 -.871769250E+02 -.871447686E+02 -.871096863E+02 -.870724084E+02 -.870333238E+02 -.869926039E+02 -.869502804E+02 -.869063032E+02 -.868605800E+02 -.868130021E+02 -.867634596E+02 -.867118481E+02 -.866580760E+02 -.866020662E+02 -.865437576E+02 -.864831054E+02 -.864200851E+02 -.863546936E+02 -.862869545E+02 -.862169173E+02 -.861446645E+02 -.860703117E+02 -.859940127E+02 -.859159603E+02 -.858363914E+02 -.857555868E+02 -.856738709E+02 -.855916122E+02 -.855092216E+02 -.854271504E+02 -.853458886E+02 -.852659615E+02 -.851879255E+02 -.851123626E+02 -.850398721E+02 -.849710630E+02 -.849065433E+02 -.848469095E+02 -.847927361E+02 -.847445635E+02 -.847028877E+02 -.846681497E+02 -.846407252E+02 -.846209160E+02 -.846089437E+02 -.846049425E+02 -.846089578E+02 -.846209431E+02 -.846407629E+02 -.846681950E+02 -.847029359E+02 -.847446085E+02 -.847927707E+02 -.848469253E+02 -.849065302E+02 -.849710105E+02 -.850397688E+02 -.851121968E+02 -.851876848E+02 -.852656321E+02 -.853454549E+02 -.854265941E+02 -.855085211E+02 -.855907427E+02 -.856728053E+02 -.857542971E+02 -.858348495E+02 -.859141379E+02 -.859918814E+02 -.860678418E+02 -.861418219E+02 -.862136637E+02 -.862832461E+02 -.863504824E+02 -.864153170E+02 -.864777236E+02 -.865377015E+02 -.865952739E+02 -.866504842E+02 -.867033942E+02 -.867540816E+02 -.868026374E+02 -.868491633E+02 -.868937682E+02 -.869365642E+02 -.869776581E+02 -.870171396E+02 -.870550597E+02 -.870913966E+02 -.871260032E+02 -.871585288E+02 -.871883100E+02 -.872142259E+02 -.872345137E+02 -.872465426E+02 -.872465426E+02
 -.872443713E+02 -.872443713E+02 -.872319609E+02 -.872109996E+02 -.871841751E+02 -.871532758E+02 -.871194273E+02 -.870832820E+02 -.870451688E+02 -.870052028E+02 -.869633659E+02 -.869195665E+02 -.868736754E+02 -.868255503E+02 -.867750450E+02 -.867220215E+02 -.866663509E+02 -.866079164E+02 -.865466142E+02 -.864823587E+02 -.864150854E+02 -.863447546E+02 -.862713539E+02 -.861949040E+02 -.861154637E+02 -.860331347E+02 -.859480653E+02 -.858604548E+02 -.857705551E+02 -.856786725E+02 -.855851694E+02 -.854904656E+02 -.853950405E+02 -.852994313E+02 -.852042337E+02 -.851100963E+02 -.850177164E+02 -.849278307E+02 -.848412071E+02 -.847586319E+02 -.846808980E+02 -.846087903E+02 -.845430702E+02 -.844844606E+02 -.844336294E+02 -.843911730E+02 -.843576025E+02 -.843333300E+02 -.843186577E+02 -.843137702E+02 -.843187289E+02 -.843334708E+02 -.843578104E+02 -.843914440E+02 -.844339587E+02 -.844848426E+02 -.845434983E+02 -.846092568E+02 -.846813946E+02 -.847591481E+02 -.848417313E+02 -.849283501E+02 -.850182170E+02 -.851105639E+02 -.852046529E+02 -.852997863E+02 -.853953131E+02 -.854906355E+02 -.855852119E+02 -.856785597E+02 -.857702558E+02 -.858599362E+02 -.859472943E+02 -.860320789E+02 -.861140908E+02 -.861931795E+02 -.862692397E+02 -.863422067E+02 -.864120530E+02 -.864787842E+02 -.865424349E+02 -.866030653E+02 -.866607580E+02 -.867156141E+02 -.867677511E+02 -.868172991E+02 -.868643986E+02 -.869091966E+02 -.869518422E+02 -.869924788E+02 -.870312326E+02 -.870681927E+02 -.871033785E+02 -.871366908E+02 -.871678374E+02 -.871962311E+02 -.872208522E+02 -.872400745E+02 -.872514499E+02 -.872514499E+02
 -.872510427E+02 -.872510427E+02 -.872395551E+02 -.872201045E+02 -.871951266E+02 -.871662267E+02 -.871343972E+02 -.871001860E+02 -.870638397E+02 -.870254081E+02 -.869848236E+02 -.869419503E+02 -.868966181E+02 -.868486425E+02 -.867978360E+02 -.867440125E+02 -.866869913E+02 -.866266002E+02 -.865626808E+02 -.864950919E+02 -.864237124E+02 -.863484478E+02 -.862692351E+02 -.861860518E+02 -.860989200E+02 -.860079119E+02 -.859131538E+02 -.858148314E+02 -.857131934E+02 -.856085575E+02 -.855013164E+02 -.853919420E+02 -.852809884E+02 -.851690939E+02 -.850569780E+02 -.849454394E+02 -.848353476E+02 -.847276358E+02 -.846232888E+02 -.845233287E+02 -.844287983E+02 -.843407410E+02 -.842601795E+02 -.841880924E+02 -.841253897E+02 -.840728901E+02 -.840312984E+02 -.840011854E+02 -.839829717E+02 -.839769145E+02 -.839831005E+02 -.840014428E+02 -.840316829E+02 -.840733995E+02 -.841260204E+02 -.841888399E+02 -.842610374E+02 -.843417019E+02 -.844298533E+02 -.845244681E+02 -.846245015E+02 -.847289091E+02 -.848366677E+02 -.849467910E+02 -.850583452E+02 -.851704593E+02 -.852823350E+02 -.853932515E+02 -.855025691E+02 -.856097306E+02 -.857142599E+02 -.858157601E+02 -.859139096E+02 -.860084571E+02 -.860992173E+02 -.861860642E+02 -.862689256E+02 -.863477775E+02 -.864226380E+02 -.864935619E+02 -.865606356E+02 -.866239722E+02 -.866837072E+02 -.867399945E+02 -.867930029E+02 -.868429125E+02 -.868899120E+02 -.869341944E+02 -.869759532E+02 -.870153749E+02 -.870526285E+02 -.870878475E+02 -.871211003E+02 -.871523454E+02 -.871813643E+02 -.872076679E+02 -.872303714E+02 -.872480338E+02 -.872584597E+02 -.872584597E+02
 -.872602987E+02 -.872602987E+02 -.872500912E+02 -.872327470E+02 -.872103704E+02 -.871843262E+02 -.871554209E+02 -.871240723E+02 -.870904339E+02 -.870544871E+02 -.870161060E+02 -.869751053E+02 -.869312691E+02 -.868843617E+02 -.868341384E+02 -.867803511E+02 -.867227538E+02 -.866611060E+02 -.865951769E+02 -.865247492E+02 -.864496284E+02 -.863696474E+02 -.862846767E+02 -.861946273E+02 -.860994579E+02 -.859991798E+02 -.858938659E+02 -.857836583E+02 -.856687787E+02 -.855495387E+02 -.854263487E+02 -.852997253E+02 -.851702966E+02 -.850388051E+02 -.849061094E+02 -.847731817E+02 -.846411035E+02 -.845110567E+02 -.843843099E+02 -.842622001E+02 -.841461096E+02 -.840374392E+02 -.839375766E+02 -.838478631E+02 -.837695579E+02 -.837038026E+02 -.836515870E+02 -.836137173E+02 -.835907899E+02 -.835831709E+02 -.835909838E+02 -.836141046E+02 -.836521665E+02 -.837045725E+02 -.837705155E+02 -.838490046E+02 -.839388970E+02 -.840389317E+02 -.841477662E+02 -.842640110E+02 -.843862644E+02 -.845131428E+02 -.846433084E+02 -.847754915E+02 -.849085088E+02 -.850412777E+02 -.851728244E+02 -.853022896E+02 -.854289302E+02 -.855521174E+02 -.856713329E+02 -.857861630E+02 -.858962914E+02 -.860014913E+02 -.861016160E+02 -.861965906E+02 -.862864029E+02 -.863710955E+02 -.864507567E+02 -.865255143E+02 -.865955280E+02 -.866609836E+02 -.867220876E+02 -.867790624E+02 -.868321422E+02 -.868815693E+02 -.869275906E+02 -.869704544E+02 -.870104059E+02 -.870476813E+02 -.870824986E+02 -.871150417E+02 -.871454353E+02 -.871737062E+02 -.871997250E+02 -.872231253E+02 -.872431933E+02 -.872587279E+02 -.872678652E+02 -.872678652E+02
 -.872724458E+02 -.872724458E+02 -.872639177E+02 -.872493621E+02 -.872304525E+02 -.872082312E+02 -.871832877E+02 -.871558903E+02 -.871260827E+02 -.870937642E+02 -.870587496E+02 -.870208005E+02 -.869796392E+02 -.869349670E+02 -.868864712E+02 -.868338315E+02 -.867767208E+02 -.867148119E+02 -.866477840E+02 -.865753298E+02 -.864971616E+02 -.864130177E+02 -.863226677E+02 -.862259190E+02 -.861226238E+02 -.860126916E+02 -.858961005E+02 -.857729126E+02 -.856432881E+02 -.855074994E+02 -.853659438E+02 -.852191551E+02 -.850678156E+02 -.849127648E+02 -.847550070E+02 -.845957137E+02 -.844362216E+02 -.842780243E+02 -.841227571E+02 -.839721751E+02 -.838281232E+02 -.836924998E+02 -.835672120E+02 -.834541264E+02 -.833550144E+02 -.832714973E+02 -.832049911E+02 -.831566563E+02 -.831273548E+02 -.831176176E+02 -.831276232E+02 -.831571913E+02 -.832057900E+02 -.832725562E+02 -.833563289E+02 -.834556920E+02 -.835690241E+02 -.836945536E+02 -.838304133E+02 -.839746946E+02 -.841254979E+02 -.842809762E+02 -.844393727E+02 -.845990505E+02 -.847585152E+02 -.849164289E+02 -.850716189E+02 -.852230798E+02 -.853699705E+02 -.855116082E+02 -.856474581E+02 -.857771224E+02 -.859003269E+02 -.860169078E+02 -.861267974E+02 -.862300116E+02 -.863266365E+02 -.864168171E+02 -.865007462E+02 -.865786550E+02 -.866508042E+02 -.867174770E+02 -.867789724E+02 -.868355999E+02 -.868876749E+02 -.869355150E+02 -.869794366E+02 -.870197519E+02 -.870567651E+02 -.870907682E+02 -.871220332E+02 -.871507996E+02 -.871772554E+02 -.872015056E+02 -.872235259E+02 -.872430972E+02 -.872597168E+02 -.872724829E+02 -.872799500E+02 -.872799500E+02
 -.872878061E+02 -.872878061E+02 -.872814121E+02 -.872703976E+02 -.872558986E+02 -.872385860E+02 -.872187904E+02 -.871965942E+02 -.871719177E+02 -.871445809E+02 -.871143266E+02 -.870808454E+02 -.870437944E+02 -.870028048E+02 -.869574862E+02 -.869074301E+02 -.868522170E+02 -.867914224E+02 -.867246223E+02 -.866513982E+02 -.865713401E+02 -.864840532E+02 -.863891619E+02 -.862863203E+02 -.861752252E+02 -.860556322E+02 -.859273731E+02 -.857903737E+02 -.856446725E+02 -.854904401E+02 -.853279993E+02 -.851578486E+02 -.849806817E+02 -.847974079E+02 -.846091670E+02 -.844173415E+02 -.842235600E+02 -.840296954E+02 -.838378511E+02 -.836503370E+02 -.834696330E+02 -.832983377E+02 -.831391058E+02 -.829945733E+02 -.828672747E+02 -.827595548E+02 -.826734810E+02 -.826107607E+02 -.825726701E+02 -.825599983E+02 -.825730120E+02 -.826114434E+02 -.826745028E+02 -.827609129E+02 -.828689651E+02 -.829965912E+02 -.831414456E+02 -.833009939E+02 -.834725999E+02 -.836536089E+02 -.838414219E+02 -.840335584E+02 -.842277066E+02 -.844217611E+02 -.846138472E+02 -.848023341E+02 -.849858385E+02 -.851632194E+02 -.853335669E+02 -.854961861E+02 -.856505779E+02 -.857964180E+02 -.859335355E+02 -.860618909E+02 -.861815562E+02 -.862926950E+02 -.863955453E+02 -.864904038E+02 -.865776114E+02 -.866575417E+02 -.867305908E+02 -.867971681E+02 -.868576900E+02 -.869125735E+02 -.869622321E+02 -.870070722E+02 -.870474899E+02 -.870838693E+02 -.871165798E+02 -.871459732E+02 -.871723789E+02 -.871960962E+02 -.872173812E+02 -.872364257E+02 -.872533258E+02 -.872680356E+02 -.872803046E+02 -.872895937E+02 -.872949696E+02 -.872949696E+02
 -.873066282E+02 -.873066282E+02 -.873028462E+02 -.872961786E+02 -.872871339E+02 -.872759351E+02 -.872626009E+02 -.872470133E+02 -.872289655E+02 -.872081693E+02 -.871842880E+02 -.871569432E+02 -.871257196E+02 -.870901704E+02 -.870498206E+02 -.870041721E+02 -.869527072E+02 -.868948930E+02 -.868301835E+02 -.867580191E+02 -.866778310E+02 -.865890442E+02 -.864910892E+02 -.863834137E+02 -.862655007E+02 -.861368853E+02 -.859971745E+02 -.858460692E+02 -.856833903E+02 -.855091079E+02 -.853233748E+02 -.851265598E+02 -.849192837E+02 -.847024527E+02 -.844772922E+02 -.842453740E+02 -.840086375E+02 -.837693989E+02 -.835303470E+02 -.832945203E+02 -.830652635E+02 -.828461621E+02 -.826409533E+02 -.824534163E+02 -.822872438E+02 -.821459011E+02 -.820324807E+02 -.819495623E+02 -.818990883E+02 -.818822660E+02 -.818995050E+02 -.819503959E+02 -.820337309E+02 -.821475669E+02 -.822893235E+02 -.824559065E+02 -.826438492E+02 -.828494574E+02 -.830689508E+02 -.832985919E+02 -.835347958E+02 -.837742184E+02 -.840138218E+02 -.842509172E+02 -.844831869E+02 -.847086896E+02 -.849258511E+02 -.851334440E+02 -.853305601E+02 -.855165780E+02 -.856911281E+02 -.858540573E+02 -.860053944E+02 -.861453180E+02 -.862741265E+02 -.863922115E+02 -.865000348E+02 -.865981079E+02 -.866869750E+02 -.867671995E+02 -.868393517E+02 -.869040003E+02 -.869617051E+02 -.870130116E+02 -.870584474E+02 -.870985193E+02 -.871337118E+02 -.871644864E+02 -.871912805E+02 -.872145072E+02 -.872345541E+02 -.872517808E+02 -.872665144E+02 -.872790401E+02 -.872895878E+02 -.872983098E+02 -.873052493E+02 -.873102962E+02 -.873131276E+02 -.873131276E+02
 -.873290022E+02 -.873290022E+02 -.873283466E+02 -.873269027E+02 -.873244339E+02 -.873206473E+02 -.873152172E+02 -.873078060E+02 -.872980374E+02 -.872855259E+02 -.872698497E+02 -.872505548E+02 -.872271573E+02 -.871991364E+02 -.871659378E+02 -.871269738E+02 -.870816268E+02 -.870292433E+02 -.869691310E+02 -.869005590E+02 -.868227610E+02 -.867349422E+02 -.866362891E+02 -.865259847E+02 -.864032225E+02 -.862672247E+02 -.861172646E+02 -.859526957E+02 -.857729867E+02 -.855777620E+02 -.853668476E+02 -.851403222E+02 -.848985748E+02 -.846423640E+02 -.843728791E+02 -.840917971E+02 -.838013326E+02 -.835042748E+02 -.832040039E+02 -.829044842E+02 -.826102231E+02 -.823261942E+02 -.820577185E+02 -.818103028E+02 -.815894391E+02 -.814003732E+02 -.812478569E+02 -.811359020E+02 -.810675563E+02 -.810447258E+02 -.810680586E+02 -.811369053E+02 -.812493589E+02 -.814023708E+02 -.815919292E+02 -.818132822E+02 -.820611838E+02 -.823301414E+02 -.826146474E+02 -.829093796E+02 -.832093633E+02 -.835100906E+02 -.838075983E+02 -.840985069E+02 -.843800286E+02 -.846499491E+02 -.849065903E+02 -.851487611E+02 -.853756998E+02 -.855870153E+02 -.857826267E+02 -.859627075E+02 -.861276333E+02 -.862779352E+02 -.864142593E+02 -.865373318E+02 -.866479298E+02 -.867468578E+02 -.868349282E+02 -.869129465E+02 -.869817000E+02 -.870419492E+02 -.870944225E+02 -.871398119E+02 -.871787713E+02 -.872119159E+02 -.872398221E+02 -.872630294E+02 -.872820417E+02 -.872973305E+02 -.873093378E+02 -.873184803E+02 -.873251546E+02 -.873297428E+02 -.873326192E+02 -.873341569E+02 -.873347338E+02 -.873347344E+02 -.873345462E+02 -.873345462E+02
 -.873549406E+02 -.873549406E+02 -.873579481E+02 -.873626323E+02 -.873679106E+02 -.873729053E+02 -.873769143E+02 -.873793253E+02 -.873796174E+02 -.873772800E+02 -.873718132E+02 -.873627063E+02 -.873494108E+02 -.873313473E+02 -.873078927E+02 -.872783834E+02 -.872420949E+02 -.871982412E+02 -.871459695E+02 -.870843590E+02 -.870124205E+02 -.869291033E+02 -.868333024E+02 -.867238676E+02 -.865996131E+02 -.864593361E+02 -.863018426E+02 -.861259806E+02 -.859306806E+02 -.857150066E+02 -.854782198E+02 -.852198540E+02 -.849398003E+02 -.846384045E+02 -.843165684E+02 -.839758563E+02 -.836185970E+02 -.832479754E+02 -.828681037E+02 -.824840595E+02 -.821018748E+02 -.817284633E+02 -.813714722E+02 -.810390514E+02 -.807395410E+02 -.804810863E+02 -.802712065E+02 -.801163466E+02 -.800214614E+02 -.799896739E+02 -.800220504E+02 -.801175228E+02 -.802729671E+02 -.804834272E+02 -.807424572E+02 -.810425382E+02 -.813755250E+02 -.817330782E+02 -.821070486E+02 -.824897892E+02 -.828743856E+02 -.832548048E+02 -.836259683E+02 -.839837635E+02 -.843250060E+02 -.846473692E+02 -.849492907E+02 -.852298692E+02 -.854887585E+02 -.857260651E+02 -.859422526E+02 -.861380568E+02 -.863144119E+02 -.864723874E+02 -.866131359E+02 -.867378519E+02 -.868477377E+02 -.869439789E+02 -.870277255E+02 -.871000785E+02 -.871620811E+02 -.872147137E+02 -.872588911E+02 -.872954624E+02 -.873252123E+02 -.873488638E+02 -.873670812E+02 -.873804753E+02 -.873896079E+02 -.873949992E+02 -.873971356E+02 -.873964824E+02 -.873934995E+02 -.873886642E+02 -.873825018E+02 -.873756256E+02 -.873687851E+02 -.873629225E+02 -.873592342E+02 -.873592342E+02
 -.873843530E+02 -.873843530E+02 -.873915498E+02 -.874032579E+02 -.874174452E+02 -.874326030E+02 -.874475760E+02 -.874615064E+02 -.874736749E+02 -.874834811E+02 -.874903630E+02 -.874937527E+02 -.874930753E+02 -.874877101E+02 -.874769943E+02 -.874601844E+02 -.874364631E+02 -.874049207E+02 -.873645475E+02 -.873142289E+02 -.872527453E+02 -.871787685E+02 -.870908607E+02 -.869874715E+02 -.868669467E+02 -.867275417E+02 -.865674430E+02 -.863847960E+02 -.861777509E+02 -.859445247E+02 -.856834785E+02 -.853932154E+02 -.850727011E+02 -.847214060E+02 -.843394671E+02 -.839278704E+02 -.834886453E+02 -.830250628E+02 -.825418181E+02 -.820451753E+02 -.815430486E+02 -.810449849E+02 -.805620183E+02 -.801063673E+02 -.796909605E+02 -.793287968E+02 -.790321733E+02 -.788118445E+02 -.786762062E+02 -.786306052E+02 -.786768779E+02 -.788131873E+02 -.790341861E+02 -.793314774E+02 -.796943053E+02 -.801103710E+02 -.805666746E+02 -.810502871E+02 -.815489907E+02 -.820517527E+02 -.825490277E+02 -.830329033E+02 -.834971154E+02 -.839369689E+02 -.843491921E+02 -.847317551E+02 -.850836732E+02 -.854048118E+02 -.856957032E+02 -.859573827E+02 -.861912459E+02 -.863989296E+02 -.865822143E+02 -.867429465E+02 -.868829794E+02 -.870041283E+02 -.871081389E+02 -.871966657E+02 -.872712592E+02 -.873333583E+02 -.873842884E+02 -.874252629E+02 -.874573867E+02 -.874816619E+02 -.874989946E+02 -.875102020E+02 -.875160207E+02 -.875171148E+02 -.875140861E+02 -.875074848E+02 -.874978249E+02 -.874856042E+02 -.874713335E+02 -.874555784E+02 -.874390164E+02 -.874225143E+02 -.874072249E+02 -.873947052E+02 -.873870515E+02 -.873870515E+02
 -.874169282E+02 -.874169282E+02 -.874287957E+02 -.874483648E+02 -.874725720E+02 -.874991770E+02 -.875265985E+02 -.875536583E+02 -.875795001E+02 -.876034237E+02 -.876248184E+02 -.876431176E+02 -.876577312E+02 -.876680452E+02 -.876733575E+02 -.876728946E+02 -.876657708E+02 -.876509794E+02 -.876273838E+02 -.875937063E+02 -.875485131E+02 -.874902007E+02 -.874169788E+02 -.873268621E+02 -.872176639E+02 -.870869944E+02 -.869322637E+02 -.867507074E+02 -.865394232E+02 -.862954244E+02 -.860157241E+02 -.856974481E+02 -.853379851E+02 -.849351778E+02 -.844875654E+02 -.839946753E+02 -.834573628E+02 -.828781867E+02 -.822618017E+02 -.816153359E+02 -.809487038E+02 -.802747906E+02 -.796094285E+02 -.789710852E+02 -.783801963E+02 -.778581126E+02 -.774256955E+02 -.771016762E+02 -.769009727E+02 -.768332156E+02 -.769017347E+02 -.771031982E+02 -.774279741E+02 -.778611435E+02 -.783839744E+02 -.789756049E+02 -.796146838E+02 -.802807749E+02 -.809554102E+02 -.816227578E+02 -.822699345E+02 -.828870278E+02 -.834669125E+02 -.840049362E+02 -.844985415E+02 -.849468736E+02 -.853504043E+02 -.857105949E+02 -.860296042E+02 -.863100473E+02 -.865548008E+02 -.867668523E+02 -.869491866E+02 -.871047051E+02 -.872361690E+02 -.873461646E+02 -.874370836E+02 -.875111149E+02 -.875702452E+02 -.876162656E+02 -.876507814E+02 -.876752248E+02 -.876908688E+02 -.876988415E+02 -.877001397E+02 -.876956433E+02 -.876861288E+02 -.876722828E+02 -.876547160E+02 -.876339806E+02 -.876105914E+02 -.875850555E+02 -.875579155E+02 -.875298114E+02 -.875015680E+02 -.874743118E+02 -.874496229E+02 -.874297195E+02 -.874176769E+02 -.874176769E+02
 -.874521824E+02 -.874521824E+02 -.874691347E+02 -.874972805E+02 -.875324282E+02 -.875716190E+02 -.876127595E+02 -.876544187E+02 -.876955676E+02 -.877354488E+02 -.877734529E+02 -.878090229E+02 -.878416235E+02 -.878706468E+02 -.878954361E+02 -.879152145E+02 -.879290850E+02 -.879360103E+02 -.879347922E+02 -.879240493E+02 -.879021904E+02 -.878673834E+02 -.878175281E+02 -.877502256E+02 -.876627481E+02 -.875520075E+02 -.874145466E+02 -.872465238E+02 -.870437158E+02 -.868015507E+02 -.865151637E+02 -.861794964E+02 -.857894540E+02 -.853401349E+02 -.848271465E+02 -.842470228E+02 -.835977530E+02 -.828794298E+02 -.820950054E+02 -.812511249E+02 -.803589679E+02 -.794349809E+02 -.785013321E+02 -.775858725E+02 -.767213836E+02 -.759439387E+02 -.752903412E+02 -.747948120E+02 -.744853419E+02 -.743803307E+02 -.744861992E+02 -.747965231E+02 -.752928993E+02 -.759473348E+02 -.767256071E+02 -.775909131E+02 -.785071805E+02 -.794416295E+02 -.803664106E+02 -.812593571E+02 -.821040233E+02 -.828892311E+02 -.836083377E+02 -.842583941E+02 -.848393113E+02 -.853531026E+02 -.858032364E+02 -.861941057E+02 -.865306126E+02 -.868178528E+02 -.870608879E+02 -.872645867E+02 -.874335237E+02 -.875719204E+02 -.876836183E+02 -.877720738E+02 -.878403695E+02 -.878912346E+02 -.879270706E+02 -.879499807E+02 -.879617990E+02 -.879641195E+02 -.879583233E+02 -.879456043E+02 -.879269925E+02 -.879033754E+02 -.878755178E+02 -.878440805E+02 -.878096402E+02 -.877727112E+02 -.877337733E+02 -.876933121E+02 -.876518757E+02 -.876101586E+02 -.875691203E+02 -.875301460E+02 -.874952558E+02 -.874673627E+02 -.874505803E+02 -.874505803E+02
 -.874893113E+02 -.874893113E+02 -.875116444E+02 -.875488794E+02 -.875956783E+02 -.876482919E+02 -.877041666E+02 -.877615832E+02 -.878193943E+02 -.878768109E+02 -.879332513E+02 -.879882407E+02 -.880412933E+02 -.880919198E+02 -.881395256E+02 -.881834216E+02 -.882227850E+02 -.882566393E+02 -.882838244E+02 -.883029644E+02 -.883124225E+02 -.883102624E+02 -.882941951E+02 -.882615233E+02 -.882090775E+02 -.881331652E+02 -.880294897E+02 -.878930893E+02 -.877182830E+02 -.874986170E+02 -.872268489E+02 -.868949784E+02 -.864943429E+02 -.860158124E+02 -.854501149E+02 -.847883303E+02 -.840226078E+02 -.831471435E+02 -.821594723E+02 -.810620880E+02 -.798643487E+02 -.785845153E+02 -.772516131E+02 -.759066175E+02 -.746023132E+02 -.734011636E+02 -.723707667E+02 -.715770008E+02 -.710757073E+02 -.709044971E+02 -.710766596E+02 -.715789004E+02 -.723736042E+02 -.734049250E+02 -.746069821E+02 -.759121760E+02 -.772580441E+02 -.785918048E+02 -.798724870E+02 -.810710705E+02 -.821692984E+02 -.831578161E+02 -.840341310E+02 -.848007099E+02 -.854633594E+02 -.860299351E+02 -.865093601E+02 -.869109101E+02 -.872437173E+02 -.875164455E+02 -.877370974E+02 -.879129171E+02 -.880503620E+02 -.881551187E+02 -.882321479E+02 -.882857442E+02 -.883196030E+02 -.883368882E+02 -.883402974E+02 -.883321225E+02 -.883143047E+02 -.882884834E+02 -.882560398E+02 -.882181345E+02 -.881757404E+02 -.881296717E+02 -.880806096E+02 -.880291256E+02 -.879757054E+02 -.879207757E+02 -.878647386E+02 -.878080201E+02 -.877511422E+02 -.876948281E+02 -.876401533E+02 -.875887516E+02 -.875430838E+02 -.875067734E+02 -.874850071E+02 -.874850071E+02
 -.875272489E+02 -.875272489E+02 -.875551087E+02 -.876016969E+02 -.876605057E+02 -.877270173E+02 -.877982127E+02 -.878721207E+02 -.879474985E+02 -.880235669E+02 -.880998196E+02 -.881758698E+02 -.882513975E+02 -.883260338E+02 -.883993612E+02 -.884708593E+02 -.885398862E+02 -.886056482E+02 -.886671644E+02 -.887232171E+02 -.887723118E+02 -.888126089E+02 -.888418594E+02 -.888573195E+02 -.888556668E+02 -.888328683E+02 -.887840675E+02 -.887034315E+02 -.885839752E+02 -.884173974E+02 -.881939016E+02 -.879020408E+02 -.875286165E+02 -.870586678E+02 -.864756129E+02 -.857616317E+02 -.848983708E+02 -.838681320E+02 -.826556999E+02 -.812510191E+02 -.796529000E+02 -.778737849E+02 -.759452169E+02 -.739230347E+02 -.718905681E+02 -.699576027E+02 -.682531030E+02 -.669109588E+02 -.660502053E+02 -.657537042E+02 -.660512504E+02 -.669130423E+02 -.682562114E+02 -.699617162E+02 -.718956620E+02 -.739290818E+02 -.759521909E+02 -.778816633E+02 -.796616671E+02 -.812606673E+02 -.826662292E+02 -.838795485E+02 -.849106856E+02 -.857748578E+02 -.864897644E+02 -.870737602E+02 -.875446725E+02 -.879190870E+02 -.882119699E+02 -.884365235E+02 -.886041963E+02 -.887247878E+02 -.888066028E+02 -.888566261E+02 -.888806973E+02 -.888836755E+02 -.888695884E+02 -.888417630E+02 -.888029393E+02 -.887553671E+02 -.887008878E+02 -.886410040E+02 -.885769368E+02 -.885096742E+02 -.884400122E+02 -.883685882E+02 -.882959105E+02 -.882223851E+02 -.881483416E+02 -.880740634E+02 -.879998267E+02 -.879259574E+02 -.878529165E+02 -.877814269E+02 -.877126559E+02 -.876484672E+02 -.875917501E+02 -.875468327E+02 -.875199796E+02 -.875199796E+02
 -.875647018E+02 -.875647018E+02 -.875980385E+02 -.876539208E+02 -.877246814E+02 -.878050808E+02 -.878916476E+02 -.879822039E+02 -.880754419E+02 -.881706232E+02 -.882673419E+02 -.883653817E+02 -.884645901E+02 -.885648302E+02 -.886659214E+02 -.887676160E+02 -.888695727E+02 -.889713189E+02 -.890722116E+02 -.891713993E+02 -.892677580E+02 -.893598321E+02 -.894457510E+02 -.895231325E+02 -.895889468E+02 -.896393783E+02 -.896696174E+02 -.896736195E+02 -.896438282E+02 -.895708075E+02 -.894428305E+02 -.892453985E+02 -.889607119E+02 -.885671329E+02 -.880387311E+02 -.873450080E+02 -.864510258E+02 -.853181379E+02 -.839057078E+02 -.821743888E+02 -.800918867E+02 -.776422553E+02 -.748393253E+02 -.717432136E+02 -.684759289E+02 -.652290719E+02 -.622558595E+02 -.598427025E+02 -.582613356E+02 -.577101426E+02 -.582624705E+02 -.598449641E+02 -.622592303E+02 -.652335244E+02 -.684814254E+02 -.717497108E+02 -.748467809E+02 -.776506353E+02 -.801011685E+02 -.821845621E+02 -.839167731E+02 -.853301038E+02 -.864639056E+02 -.873588215E+02 -.880535023E+02 -.885828913E+02 -.889774883E+02 -.892632334E+02 -.894617687E+02 -.895908988E+02 -.896651257E+02 -.896961772E+02 -.896934893E+02 -.896646251E+02 -.896156268E+02 -.895513073E+02 -.894754892E+02 -.893911976E+02 -.893008172E+02 -.892062183E+02 -.891088584E+02 -.890098643E+02 -.889100973E+02 -.888102066E+02 -.887106719E+02 -.886118383E+02 -.885139455E+02 -.884171541E+02 -.883215711E+02 -.882272812E+02 -.881343886E+02 -.880430799E+02 -.879537216E+02 -.878670068E+02 -.877841679E+02 -.877072725E+02 -.876396121E+02 -.875861914E+02 -.875543210E+02 -.875543210E+02
 -.876001651E+02 -.876001651E+02 -.876387198E+02 -.877034488E+02 -.877856298E+02 -.878793261E+02 -.879806848E+02 -.880873419E+02 -.881979618E+02 -.883118700E+02 -.884288021E+02 -.885487305E+02 -.886717396E+02 -.887979637E+02 -.889275405E+02 -.890605867E+02 -.891971627E+02 -.893372499E+02 -.894807157E+02 -.896272714E+02 -.897764270E+02 -.899274332E+02 -.900791952E+02 -.902301788E+02 -.903782768E+02 -.905206299E+02 -.906534011E+02 -.907714956E+02 -.908681572E+02 -.909344799E+02 -.909587434E+02 -.909255551E+02 -.908147313E+02 -.905998805E+02 -.902466404E+02 -.897106850E+02 -.889356570E+02 -.878515463E+02 -.863741207E+02 -.844063355E+02 -.818435265E+02 -.785862959E+02 -.745669197E+02 -.697932711E+02 -.644040447E+02 -.587143825E+02 -.532242186E+02 -.485715542E+02 -.454229102E+02 -.443050958E+02 -.454241306E+02 -.485739848E+02 -.532278367E+02 -.587191480E+02 -.644098980E+02 -.698001383E+02 -.745747291E+02 -.785949952E+02 -.818530896E+02 -.844167558E+02 -.863854002E+02 -.878636939E+02 -.889486930E+02 -.897246404E+02 -.902615616E+02 -.906158213E+02 -.908317536E+02 -.909437163E+02 -.909781063E+02 -.909551085E+02 -.908901175E+02 -.907948535E+02 -.906782240E+02 -.905469826E+02 -.904062320E+02 -.902598078E+02 -.901105715E+02 -.899606359E+02 -.898115374E+02 -.896643694E+02 -.895198857E+02 -.893785791E+02 -.892407440E+02 -.891065235E+02 -.889759469E+02 -.888489590E+02 -.887254441E+02 -.886052475E+02 -.884881976E+02 -.883741352E+02 -.882629552E+02 -.881546744E+02 -.880495378E+02 -.879481831E+02 -.878518813E+02 -.877628728E+02 -.876848118E+02 -.876233273E+02 -.875867062E+02 -.875867062E+02
 -.876320795E+02 -.876320795E+02 -.876753420E+02 -.877480738E+02 -.878405993E+02 -.879463811E+02 -.880612332E+02 -.881826503E+02 -.883092845E+02 -.884405498E+02 -.885763429E+02 -.887168402E+02 -.888623918E+02 -.890134405E+02 -.891704889E+02 -.893340678E+02 -.895047202E+02 -.896829759E+02 -.898693355E+02 -.900642434E+02 -.902680636E+02 -.904810276E+02 -.907031951E+02 -.909343589E+02 -.911739571E+02 -.914209142E+02 -.916734686E+02 -.919288866E+02 -.921831000E+02 -.924301709E+02 -.926615416E+02 -.928649519E+02 -.930229049E+02 -.931104733E+02 -.930922203E+02 -.929177776E+02 -.925156085E+02 -.917842882E+02 -.905815092E+02 -.887138199E+02 -.859335984E+02 -.819456475E+02 -.764358605E+02 -.691622590E+02 -.601193574E+02 -.497220183E+02 -.389062136E+02 -.291167390E+02 -.221300524E+02 -.195627306E+02 -.221313069E+02 -.291192429E+02 -.389099459E+02 -.497269359E+02 -.601253794E+02 -.691692663E+02 -.764437347E+02 -.819543146E+02 -.859430286E+02 -.887240045E+02 -.905924530E+02 -.917960342E+02 -.925282276E+02 -.929313510E+02 -.931068215E+02 -.931261764E+02 -.930397776E+02 -.928830664E+02 -.926809657E+02 -.924509767E+02 -.922053619E+02 -.919526818E+02 -.916988735E+02 -.914480064E+02 -.912028126E+02 -.909650610E+02 -.907358242E+02 -.905156720E+02 -.903048116E+02 -.901031916E+02 -.899105795E+02 -.897266180E+02 -.895508676E+02 -.893828376E+02 -.892220087E+02 -.890678504E+02 -.889198346E+02 -.887774479E+02 -.886402078E+02 -.885076861E+02 -.883795498E+02 -.882556298E+02 -.881360350E+02 -.880213306E+02 -.879128031E+02 -.878128319E+02 -.877253829E+02 -.876566341E+02 -.876157389E+02 -.876157389E+02
 -.876588947E+02 -.876588947E+02 -.877061190E+02 -.877856000E+02 -.878868614E+02 -.880028812E+02 -.881291994E+02 -.882632063E+02 -.884035608E+02 -.885497711E+02 -.887018861E+02 -.888602949E+02 -.890256023E+02 -.891985636E+02 -.893800451E+02 -.895710024E+02 -.897724705E+02 -.899855598E+02 -.902114496E+02 -.904513952E+02 -.907067171E+02 -.909788059E+02 -.912690978E+02 -.915790792E+02 -.919102378E+02 -.922640619E+02 -.926419670E+02 -.930452152E+02 -.934747393E+02 -.939308194E+02 -.944124889E+02 -.949165123E+02 -.954356844E+02 -.959561310E+02 -.964530540E+02 -.968841219E+02 -.971791504E+02 -.972242077E+02 -.968374129E+02 -.957329206E+02 -.934671598E+02 -.893588926E+02 -.824648960E+02 -.717494359E+02 -.564082312E+02 -.365133600E+02 -.134714848E+02 0.957486184E+01 0.276189607E+02 0.347935472E+02 0.276177480E+02 0.957243523E+01 -.134751189E+02 -.365181723E+02 -.564141240E+02 -.717562299E+02 -.824724165E+02 -.893670587E+02 -.934759815E+02 -.957425663E+02 -.968479821E+02 -.972357496E+02 -.971917000E+02 -.968977081E+02 -.964677152E+02 -.959719099E+02 -.954526401E+02 -.949347126E+02 -.944320137E+02 -.939517553E+02 -.934971819E+02 -.930692633E+02 -.926677199E+02 -.922916163E+02 -.919396882E+02 -.916105169E+02 -.913026204E+02 -.910145046E+02 -.907446936E+02 -.904917512E+02 -.902542949E+02 -.900310072E+02 -.898206410E+02 -.896220238E+02 -.894340583E+02 -.892557216E+02 -.890860653E+02 -.889242161E+02 -.887693830E+02 -.886208746E+02 -.884781356E+02 -.883408165E+02 -.882088914E+02 -.880828481E+02 -.879639722E+02 -.878547478E+02 -.877593923E+02 -.876845354E+02 -.876400503E+02 -.876400503E+02
 -.876791982E+02 -.876791982E+02 -.877294297E+02 -.878140314E+02 -.879219372E+02 -.880457568E+02 -.881808370E+02 -.883244895E+02 -.884753925E+02 -.886331353E+02 -.887978977E+02 -.889702467E+02 -.891510104E+02 -.893412098E+02 -.895420232E+02 -.897547766E+02 -.899809391E+02 -.902221356E+02 -.904801669E+02 -.907570348E+02 -.910549733E+02 -.913764919E+02 -.917244358E+02 -.921020618E+02 -.925131782E+02 -.929623088E+02 -.934549386E+02 -.939977949E+02 -.945991433E+02 -.952690047E+02 -.960191486E+02 -.968626856E+02 -.978130048E+02 -.988816158E+02 -.100073997E+03 -.101381652E+03 -.102767051E+03 -.104135816E+03 -.105287643E+03 -.105834353E+03 -.105071984E+03 -.101797170E+03 -.940717759E+02 -.789072692E+02 -.526294655E+02 -.128737363E+02 0.401745991E+02 0.101504911E+03 0.157570958E+03 0.184537020E+03 0.157569765E+03 0.101502536E+03 0.401710669E+02 -.128783733E+02 -.526351048E+02 -.789136799E+02 -.940788312E+02 -.101805108E+03 -.105080866E+03 -.105844216E+03 -.105298512E+03 -.104147714E+03 -.102779998E+03 -.101395668E+03 -.100089101E+03 -.988978335E+02 -.978303719E+02 -.968812549E+02 -.960389930E+02 -.952902157E+02 -.946218300E+02 -.940220799E+02 -.934809503E+02 -.929901722E+02 -.925430118E+02 -.921339793E+02 -.917585449E+02 -.914129020E+02 -.910937904E+02 -.907983708E+02 -.905241390E+02 -.902688669E+02 -.900305599E+02 -.898074261E+02 -.895978510E+02 -.894003775E+02 -.892136908E+02 -.890366072E+02 -.888680721E+02 -.887071706E+02 -.885531607E+02 -.884055403E+02 -.882641694E+02 -.881294671E+02 -.880027096E+02 -.878864533E+02 -.877850996E+02 -.877056147E+02 -.876584120E+02 -.876584120E+02
 -.876918698E+02 -.876918698E+02 -.877439792E+02 -.878317796E+02 -.879438413E+02 -.880725475E+02 -.882131263E+02 -.883628469E+02 -.885204003E+02 -.886854303E+02 -.888582075E+02 -.890394182E+02 -.892300418E+02 -.894312791E+02 -.896445229E+02 -.898713479E+02 -.901135240E+02 -.903730351E+02 -.906521202E+02 -.909533176E+02 -.912795300E+02 -.916341082E+02 -.920209855E+02 -.924448593E+02 -.929114875E+02 -.934280888E+02 -.940039027E+02 -.946509027E+02 -.953846265E+02 -.962250518E+02 -.971974454E+02 -.983331466E+02 -.996702322E+02 -.101253729E+03 -.103134216E+03 -.105361898E+03 -.107970129E+03 -.110937244E+03 -.114107722E+03 -.117042850E+03 -.118757881E+03 -.117289959E+03 -.109035288E+03 -.878059973E+02 -.435830754E+02 0.345879020E+02 0.157043822E+03 0.328053794E+03 0.529577922E+03 0.680113077E+03 0.529576700E+03 0.328051381E+03 0.157040276E+03 0.345833062E+02 -.435885904E+02 -.878121789E+02 -.109042280E+03 -.117297904E+03 -.118766840E+03 -.117052848E+03 -.114118772E+03 -.110949358E+03 -.107983322E+03 -.105376190E+03 -.103149625E+03 -.101270273E+03 -.996879349E+02 -.983520455E+02 -.972175964E+02 -.962465355E+02 -.954075495E+02 -.946753945E+02 -.940301072E+02 -.934561525E+02 -.929415505E+02 -.924770522E+02 -.920554310E+02 -.916709262E+02 -.913188350E+02 -.909952280E+02 -.906967581E+02 -.904205302E+02 -.901640137E+02 -.899249790E+02 -.897014508E+02 -.894916723E+02 -.892940774E+02 -.891072714E+02 -.889300217E+02 -.887612633E+02 -.886001288E+02 -.884460145E+02 -.882987035E+02 -.881585674E+02 -.880268732E+02 -.879062190E+02 -.878011182E+02 -.877187448E+02 -.876698469E+02 -.876698469E+02
 -.876961854E+02 -.876961854E+02 -.877489298E+02 -.878378145E+02 -.879512852E+02 -.880816536E+02 -.882241048E+02 -.883758964E+02 -.885357222E+02 -.887032438E+02 -.888787626E+02 -.890630114E+02 -.892570217E+02 -.894620596E+02 -.896795934E+02 -.899112865E+02 -.901590132E+02 -.904248875E+02 -.907113080E+02 -.910210096E+02 -.913571412E+02 -.917233737E+02 -.921240524E+02 -.925644466E+02 -.930510947E+02 -.935923247E+02 -.941989529E+02 -.948851926E+02 -.956697445E+02 -.965770085E+02 -.976384432E+02 -.988941470E+02 -.100394793E+03 -.102203720E+03 -.104397998E+03 -.107065120E+03 -.110287964E+03 -.114103544E+03 -.118409293E+03 -.122771841E+03 -.126064436E+03 -.125814267E+03 -.117066356E+03 -.904346558E+02 -.286353992E+02 0.939320194E+02 0.318465148E+03 0.716727213E+03 0.142351549E+04 0.271230198E+04 0.142351423E+04 0.716724734E+03 0.318461529E+03 0.939273649E+02 -.286409419E+02 -.904408119E+02 -.117073351E+03 -.125822222E+03 -.126073415E+03 -.122781877E+03 -.118420398E+03 -.114115726E+03 -.110301236E+03 -.107079502E+03 -.104413508E+03 -.102220376E+03 -.100412614E+03 -.989131654E+02 -.976587096E+02 -.965985990E+02 -.956927622E+02 -.949097670E+02 -.942252305E+02 -.936204601E+02 -.930812356E+02 -.925967302E+02 -.921586082E+02 -.917603230E+02 -.913966051E+02 -.910631068E+02 -.907561634E+02 -.904726331E+02 -.902097890E+02 -.899652430E+02 -.897368898E+02 -.895228654E+02 -.893215142E+02 -.891313666E+02 -.889511271E+02 -.887796777E+02 -.886161068E+02 -.884597750E+02 -.883104383E+02 -.881684513E+02 -.880350772E+02 -.879129276E+02 -.878065536E+02 -.877231992E+02 -.876737258E+02 -.876737258E+02
 -.876918874E+02 -.876918874E+02 -.877439872E+02 -.878317733E+02 -.879438190E+02 -.880725155E+02 -.882130888E+02 -.883628083E+02 -.885203605E+02 -.886853848E+02 -.888581506E+02 -.890393496E+02 -.892299631E+02 -.894311958E+02 -.896444385E+02 -.898712649E+02 -.901134393E+02 -.903729463E+02 -.906520260E+02 -.909532176E+02 -.912794241E+02 -.916339984E+02 -.920208696E+02 -.924447404E+02 -.929113669E+02 -.934279664E+02 -.940037779E+02 -.946507757E+02 -.953844986E+02 -.962249230E+02 -.971973146E+02 -.983330108E+02 -.996700892E+02 -.101253582E+03 -.103134067E+03 -.105361747E+03 -.107969975E+03 -.110937089E+03 -.114107568E+03 -.117042701E+03 -.118757734E+03 -.117289803E+03 -.109035110E+03 -.878057827E+02 -.435828134E+02 0.345881935E+02 0.157044122E+03 0.328054079E+03 0.529578179E+03 0.680113301E+03 0.529576899E+03 0.328051566E+03 0.157040457E+03 0.345834890E+02 -.435884073E+02 -.878120028E+02 -.109042108E+03 -.117297734E+03 -.118766671E+03 -.117052681E+03 -.114118608E+03 -.110949197E+03 -.107983165E+03 -.105376035E+03 -.103149474E+03 -.101270125E+03 -.996877906E+02 -.983519044E+02 -.972174586E+02 -.962464007E+02 -.954074174E+02 -.946752651E+02 -.940299802E+02 -.934560278E+02 -.929414283E+02 -.924769325E+02 -.920553140E+02 -.916708123E+02 -.913187244E+02 -.909951211E+02 -.906966550E+02 -.904204312E+02 -.901639190E+02 -.899248889E+02 -.897013655E+02 -.894915918E+02 -.892940020E+02 -.891072013E+02 -.889299569E+02 -.887612040E+02 -.886000750E+02 -.884459664E+02 -.882986610E+02 -.881585306E+02 -.880268419E+02 -.879061927E+02 -.878010966E+02 -.877187269E+02 -.876698312E+02 -.876698312E+02
 -.876792227E+02 -.876792227E+02 -.877294380E+02 -.878140110E+02 -.879218884E+02 -.880456877E+02 -.881807580E+02 -.883244084E+02 -.884753094E+02 -.886330409E+02 -.887977846E+02 -.889701102E+02 -.891508539E+02 -.893410424E+02 -.895418535E+02 -.897546076E+02 -.899807672E+02 -.902219569E+02 -.904799777E+02 -.907568333E+02 -.910547611E+02 -.913762694E+02 -.917242029E+02 -.921018220E+02 -.925129333E+02 -.929620611E+02 -.934546854E+02 -.939975378E+02 -.945988847E+02 -.952687453E+02 -.960188853E+02 -.968624133E+02 -.978127210E+02 -.988813238E+02 -.100073699E+03 -.101381350E+03 -.102766741E+03 -.104135500E+03 -.105287327E+03 -.105834044E+03 -.105071679E+03 -.101796855E+03 -.940714275E+02 -.789068521E+02 -.526289704E+02 -.128731823E+02 0.401751850E+02 0.101505493E+03 0.157571506E+03 0.184537520E+03 0.157570219E+03 0.101502958E+03 0.401714722E+02 -.128779760E+02 -.526347141E+02 -.789133066E+02 -.940784804E+02 -.101804766E+03 -.105080531E+03 -.105843887E+03 -.105298188E+03 -.104147395E+03 -.102779684E+03 -.101395360E+03 -.100088799E+03 -.988975377E+02 -.978300824E+02 -.968809716E+02 -.960387157E+02 -.952899441E+02 -.946215636E+02 -.940218184E+02 -.934806936E+02 -.929899203E+02 -.925427647E+02 -.921337376E+02 -.917583089E+02 -.914126723E+02 -.910935675E+02 -.907981552E+02 -.905239313E+02 -.902686676E+02 -.900303694E+02 -.898072448E+02 -.895976793E+02 -.894002158E+02 -.892135394E+02 -.890364663E+02 -.888679420E+02 -.887070516E+02 -.885530528E+02 -.884054438E+02 -.882640843E+02 -.881293932E+02 -.880026467E+02 -.878864007E+02 -.877850562E+02 -.877055787E+02 -.876583804E+02 -.876583804E+02
 -.876589199E+02 -.876589199E+02 -.877061222E+02 -.877855626E+02 -.878867846E+02 -.880027738E+02 -.881290776E+02 -.882630786E+02 -.884034295E+02 -.885496260E+02 -.887017166E+02 -.888600922E+02 -.890253701E+02 -.891983128E+02 -.893797866E+02 -.895707423E+02 -.897722068E+02 -.899852870E+02 -.902111624E+02 -.904510902E+02 -.907063956E+02 -.909784665E+02 -.912687458E+02 -.915787126E+02 -.919098640E+02 -.922636809E+02 -.926415783E+02 -.930448210E+02 -.934743416E+02 -.939304205E+02 -.944120865E+02 -.949161001E+02 -.954352582E+02 -.959556928E+02 -.964526081E+02 -.968836658E+02 -.971786850E+02 -.972237289E+02 -.968369250E+02 -.957324301E+02 -.934666659E+02 -.893583795E+02 -.824643450E+02 -.717488256E+02 -.564075483E+02 -.365126077E+02 -.134706785E+02 0.957569727E+01 0.276197936E+02 0.347943512E+02 0.276185099E+02 0.957315558E+01 -.134744319E+02 -.365175098E+02 -.564134843E+02 -.717556195E+02 -.824718408E+02 -.893665166E+02 -.934754677E+02 -.957420688E+02 -.968474952E+02 -.972352718E+02 -.971912306E+02 -.968972472E+02 -.964672627E+02 -.959714656E+02 -.954522038E+02 -.949342840E+02 -.944315923E+02 -.939513409E+02 -.934967743E+02 -.930688625E+02 -.926673262E+02 -.922912300E+02 -.919393099E+02 -.916101473E+02 -.913022602E+02 -.910141546E+02 -.907443545E+02 -.904914237E+02 -.902539799E+02 -.900307052E+02 -.898203526E+02 -.896217497E+02 -.894337988E+02 -.892554773E+02 -.890858366E+02 -.889240034E+02 -.887691867E+02 -.886206950E+02 -.884779730E+02 -.883406710E+02 -.882087630E+02 -.880827367E+02 -.879638774E+02 -.878546686E+02 -.877593270E+02 -.876844813E+02 -.876400028E+02 -.876400028E+02
 -.876321033E+02 -.876321033E+02 -.876753374E+02 -.877480243E+02 -.878404986E+02 -.879462411E+02 -.880610691E+02 -.881824746E+02 -.883091002E+02 -.884403508E+02 -.885761143E+02 -.887165734E+02 -.888620864E+02 -.890131064E+02 -.891701388E+02 -.893337111E+02 -.895043570E+02 -.896826032E+02 -.898689450E+02 -.900638329E+02 -.902676277E+02 -.904805702E+02 -.907027158E+02 -.909338627E+02 -.911734452E+02 -.914203912E+02 -.916729333E+02 -.919283424E+02 -.921825479E+02 -.924296155E+02 -.926609802E+02 -.928643807E+02 -.930223159E+02 -.931098706E+02 -.930916017E+02 -.929171446E+02 -.925149556E+02 -.917836111E+02 -.905808012E+02 -.887130823E+02 -.859328362E+02 -.819448633E+02 -.764350495E+02 -.691614137E+02 -.601184702E+02 -.497210844E+02 -.389052319E+02 -.291157164E+02 -.221290052E+02 -.195616773E+02 -.221302633E+02 -.291182195E+02 -.389089496E+02 -.497259704E+02 -.601244492E+02 -.691683774E+02 -.764428904E+02 -.819535132E+02 -.859422653E+02 -.887232750E+02 -.905917536E+02 -.917953599E+02 -.925275733E+02 -.929307127E+02 -.931061964E+02 -.931255629E+02 -.930391746E+02 -.928824733E+02 -.926803823E+02 -.924504030E+02 -.922047982E+02 -.919521286E+02 -.916983312E+02 -.914474759E+02 -.912022945E+02 -.909645562E+02 -.907353336E+02 -.905151964E+02 -.903043518E+02 -.901027485E+02 -.899101537E+02 -.897262104E+02 -.895504788E+02 -.893824682E+02 -.892216594E+02 -.890675218E+02 -.889195271E+02 -.887771621E+02 -.886399441E+02 -.885074449E+02 -.883793314E+02 -.882554345E+02 -.881358627E+02 -.880211812E+02 -.879126760E+02 -.878127257E+02 -.877252954E+02 -.876565615E+02 -.876156751E+02 -.876156751E+02
 -.876001746E+02 -.876001746E+02 -.876387015E+02 -.877033855E+02 -.877855104E+02 -.878791577E+02 -.879804801E+02 -.880871175E+02 -.881977201E+02 -.883116094E+02 -.884285126E+02 -.885483990E+02 -.886713638E+02 -.887975487E+02 -.889270995E+02 -.890601290E+02 -.891966937E+02 -.893367697E+02 -.894802163E+02 -.896267493E+02 -.897758765E+02 -.899268524E+02 -.900785860E+02 -.902295455E+02 -.903776221E+02 -.905199540E+02 -.906527089E+02 -.907707876E+02 -.908674351E+02 -.909337471E+02 -.909579984E+02 -.909247953E+02 -.908139514E+02 -.905990757E+02 -.902458117E+02 -.897098303E+02 -.889347752E+02 -.878506323E+02 -.863731728E+02 -.844053522E+02 -.818425077E+02 -.785852445E+02 -.745658385E+02 -.697921617E+02 -.644029079E+02 -.587132182E+02 -.532230266E+02 -.485703356E+02 -.454216699E+02 -.443038418E+02 -.454228725E+02 -.485727322E+02 -.532265980E+02 -.587179315E+02 -.644087119E+02 -.697989899E+02 -.745736226E+02 -.785939314E+02 -.818520662E+02 -.844157694E+02 -.863844477E+02 -.878627724E+02 -.889478002E+02 -.897237738E+02 -.902607187E+02 -.906149997E+02 -.908309514E+02 -.909429321E+02 -.909773391E+02 -.909543578E+02 -.908893831E+02 -.907941356E+02 -.906775230E+02 -.905462989E+02 -.904055664E+02 -.902591609E+02 -.901099442E+02 -.899600290E+02 -.898109517E+02 -.896638058E+02 -.895193449E+02 -.893780619E+02 -.892402512E+02 -.891060558E+02 -.889755050E+02 -.888485435E+02 -.887250556E+02 -.886048865E+02 -.884878648E+02 -.883738308E+02 -.882626797E+02 -.881544280E+02 -.880493206E+02 -.879479947E+02 -.878517210E+02 -.877627390E+02 -.876847015E+02 -.876232358E+02 -.875866259E+02 -.875866259E+02
 -.875646870E+02 -.875646870E+02 -.875980043E+02 -.876538421E+02 -.877245510E+02 -.878048924E+02 -.878914115E+02 -.879819331E+02 -.880751437E+02 -.881702992E+02 -.882669875E+02 -.883649844E+02 -.884641470E+02 -.885643395E+02 -.886653910E+02 -.887670581E+02 -.888689941E+02 -.889707224E+02 -.890715954E+02 -.891707589E+02 -.892670862E+02 -.893591260E+02 -.894450099E+02 -.895223560E+02 -.895881424E+02 -.896385466E+02 -.896687584E+02 -.896727395E+02 -.896429266E+02 -.895698866E+02 -.894418896E+02 -.892444366E+02 -.889597251E+02 -.885661205E+02 -.880376876E+02 -.873439330E+02 -.864499186E+02 -.853169976E+02 -.839045313E+02 -.821731753E+02 -.800906353E+02 -.776409661E+02 -.748380002E+02 -.717418566E+02 -.684745442E+02 -.652276631E+02 -.622544292E+02 -.598412534E+02 -.582598721E+02 -.577086708E+02 -.582609980E+02 -.598434991E+02 -.622577810E+02 -.652320978E+02 -.684800277E+02 -.717483467E+02 -.748454530E+02 -.776493444E+02 -.800999139E+02 -.821833422E+02 -.839155861E+02 -.853289481E+02 -.864627799E+02 -.873577248E+02 -.880524336E+02 -.885818497E+02 -.889764728E+02 -.892622431E+02 -.894608028E+02 -.895899569E+02 -.896642074E+02 -.896952824E+02 -.896926184E+02 -.896637782E+02 -.896148044E+02 -.895505102E+02 -.894747178E+02 -.893904527E+02 -.893000996E+02 -.892055288E+02 -.891081978E+02 -.890092333E+02 -.889094967E+02 -.888096371E+02 -.887101342E+02 -.886113330E+02 -.885134734E+02 -.884167157E+02 -.883211670E+02 -.882269119E+02 -.881340544E+02 -.880427811E+02 -.879534583E+02 -.878667785E+02 -.877839737E+02 -.877071104E+02 -.876394785E+02 -.875860805E+02 -.875542237E+02 -.875542237E+02
 -.875272166E+02 -.875272166E+02 -.875550578E+02 -.876016112E+02 -.876603674E+02 -.877268214E+02 -.877979554E+02 -.878718115E+02 -.879471467E+02 -.880231792E+02 -.880993918E+02 -.881754044E+02 -.882508822E+02 -.883254687E+02 -.883987460E+02 -.884702021E+02 -.885391955E+02 -.886049307E+02 -.886664206E+02 -.887224482E+02 -.887715111E+02 -.888117715E+02 -.888409813E+02 -.888564018E+02 -.888547082E+02 -.888318735E+02 -.887830406E+02 -.887023739E+02 -.885828897E+02 -.884162857E+02 -.881927621E+02 -.879008733E+02 -.875274202E+02 -.870574423E+02 -.864743578E+02 -.857603430E+02 -.848970461E+02 -.838667699E+02 -.826542999E+02 -.812495810E+02 -.796514240E+02 -.778722717E+02 -.759436680E+02 -.739214529E+02 -.718889574E+02 -.699559677E+02 -.682514477E+02 -.669092870E+02 -.660485213E+02 -.657520135E+02 -.660495596E+02 -.669113589E+02 -.682545433E+02 -.699600707E+02 -.718940451E+02 -.739274979E+02 -.759506425E+02 -.778801512E+02 -.796601910E+02 -.812592261E+02 -.826648215E+02 -.838781731E+02 -.849093415E+02 -.857735445E+02 -.864884813E+02 -.870725072E+02 -.875434493E+02 -.879178935E+02 -.882108061E+02 -.884353893E+02 -.886030918E+02 -.887237131E+02 -.888055581E+02 -.888556118E+02 -.888797138E+02 -.888827235E+02 -.888686684E+02 -.888408758E+02 -.888020855E+02 -.887545475E+02 -.887001033E+02 -.886402553E+02 -.885762246E+02 -.885089994E+02 -.884393755E+02 -.883679902E+02 -.882953520E+02 -.882218668E+02 -.881478641E+02 -.880736271E+02 -.879994321E+02 -.879256048E+02 -.878526058E+02 -.877811576E+02 -.877124268E+02 -.876482760E+02 -.875915926E+02 -.875467020E+02 -.875198649E+02 -.875198649E+02
 -.874892445E+02 -.874892445E+02 -.875115623E+02 -.875487676E+02 -.875955212E+02 -.876480791E+02 -.877038897E+02 -.877612406E+02 -.878189905E+02 -.878763552E+02 -.879327518E+02 -.879876912E+02 -.880407023E+02 -.880912757E+02 -.881388263E+02 -.881826694E+02 -.882219853E+02 -.882557984E+02 -.882829484E+02 -.883020561E+02 -.883114814E+02 -.883092851E+02 -.882931762E+02 -.882604577E+02 -.882079664E+02 -.881320076E+02 -.880282884E+02 -.878918512E+02 -.877170110E+02 -.874973123E+02 -.872255107E+02 -.868936054E+02 -.864929349E+02 -.860143711E+02 -.854486408E+02 -.847868237E+02 -.840210664E+02 -.831455640E+02 -.821578524E+02 -.810604276E+02 -.798626493E+02 -.785827791E+02 -.772498428E+02 -.759048163E+02 -.746004848E+02 -.733993122E+02 -.723688967E+02 -.715751165E+02 -.710738132E+02 -.709025978E+02 -.710747604E+02 -.715770072E+02 -.723717231E+02 -.734030623E+02 -.746051433E+02 -.759103658E+02 -.772562659E+02 -.785900608E+02 -.798707785E+02 -.810693976E+02 -.821676612E+02 -.831562139E+02 -.840325635E+02 -.847991766E+02 -.854618601E+02 -.860284697E+02 -.865079286E+02 -.869095127E+02 -.872423541E+02 -.875151169E+02 -.877358037E+02 -.879116587E+02 -.880491394E+02 -.881539324E+02 -.882309985E+02 -.882846323E+02 -.883185294E+02 -.883358536E+02 -.883393026E+02 -.883311682E+02 -.883133918E+02 -.882876128E+02 -.882552122E+02 -.882173507E+02 -.881750012E+02 -.881289780E+02 -.880799619E+02 -.880285247E+02 -.879751519E+02 -.879202702E+02 -.878642815E+02 -.878076118E+02 -.877507825E+02 -.876945164E+02 -.876398883E+02 -.875885304E+02 -.875429017E+02 -.875066222E+02 -.874848746E+02 -.874848746E+02
 -.874520685E+02 -.874520685E+02 -.874690053E+02 -.874971215E+02 -.875322380E+02 -.875713752E+02 -.876124597E+02 -.876540464E+02 -.876951219E+02 -.877349340E+02 -.877728748E+02 -.878083940E+02 -.878409405E+02 -.878699171E+02 -.878946495E+02 -.879143682E+02 -.879281799E+02 -.879350494E+02 -.879337819E+02 -.879229963E+02 -.879010976E+02 -.878662518E+02 -.878163560E+02 -.877490083E+02 -.876614790E+02 -.875506858E+02 -.874131730E+02 -.872451015E+02 -.870422512E+02 -.868000485E+02 -.865136244E+02 -.861779178E+02 -.857878345E+02 -.853384752E+02 -.848254489E+02 -.842452894E+02 -.835959851E+02 -.828776265E+02 -.820931647E+02 -.812492447E+02 -.803570477E+02 -.794330223E+02 -.784993382E+02 -.775838478E+02 -.767193329E+02 -.759418669E+02 -.752882529E+02 -.747927117E+02 -.744832339E+02 -.743782194E+02 -.744840892E+02 -.747944190E+02 -.752908061E+02 -.759452572E+02 -.767235500E+02 -.775888805E+02 -.785051760E+02 -.794396559E+02 -.803644701E+02 -.812574512E+02 -.821021529E+02 -.828873969E+02 -.836065402E+02 -.842566337E+02 -.848375883E+02 -.853514175E+02 -.858015896E+02 -.861924976E+02 -.865290437E+02 -.868163237E+02 -.870593991E+02 -.872631388E+02 -.874321173E+02 -.875705564E+02 -.876822972E+02 -.877707964E+02 -.878391367E+02 -.878900472E+02 -.879259294E+02 -.879488866E+02 -.879607528E+02 -.879631221E+02 -.879573756E+02 -.879447072E+02 -.879261468E+02 -.879025819E+02 -.878747773E+02 -.878433938E+02 -.878090079E+02 -.877721338E+02 -.877332514E+02 -.876928460E+02 -.876514652E+02 -.876098031E+02 -.875688180E+02 -.875298937E+02 -.874950480E+02 -.874671903E+02 -.874504292E+02 -.874504292E+02
 -.874167494E+02 -.874167494E+02 -.874286005E+02 -.874481442E+02 -.874723177E+02 -.874988870E+02 -.875262528E+02 -.875532502E+02 -.875790132E+02 -.876028519E+02 -.876241690E+02 -.876423968E+02 -.876569533E+02 -.876672103E+02 -.876724691E+02 -.876719473E+02 -.876647589E+02 -.876499004E+02 -.876262410E+02 -.875925065E+02 -.875472629E+02 -.874889038E+02 -.874156374E+02 -.873254760E+02 -.872162291E+02 -.870855042E+02 -.869307152E+02 -.867491020E+02 -.865377645E+02 -.862937181E+02 -.860139749E+02 -.856956576E+02 -.853361520E+02 -.849333006E+02 -.844856441E+02 -.839927119E+02 -.834553602E+02 -.828761473E+02 -.822597270E+02 -.816132261E+02 -.809465584E+02 -.802726092E+02 -.796072120E+02 -.789688363E+02 -.783779193E+02 -.778558128E+02 -.774233789E+02 -.770993485E+02 -.768986390E+02 -.768308804E+02 -.768994021E+02 -.771008723E+02 -.774256589E+02 -.778588430E+02 -.783816925E+02 -.789733455E+02 -.796124502E+02 -.802785703E+02 -.809532372E+02 -.816206187E+02 -.822678309E+02 -.828849612E+02 -.834648841E+02 -.840029470E+02 -.844965925E+02 -.849449655E+02 -.853485381E+02 -.857087714E+02 -.860278244E+02 -.863083120E+02 -.865531109E+02 -.867652086E+02 -.869475902E+02 -.871031568E+02 -.872346698E+02 -.873447155E+02 -.874356854E+02 -.875097686E+02 -.875689517E+02 -.876150259E+02 -.876495965E+02 -.876740956E+02 -.876897963E+02 -.876978266E+02 -.876991832E+02 -.876947462E+02 -.876852919E+02 -.876715068E+02 -.876540017E+02 -.876333286E+02 -.876100021E+02 -.875845293E+02 -.875574522E+02 -.875294102E+02 -.875012269E+02 -.874740273E+02 -.874493885E+02 -.874295251E+02 -.874175064E+02 -.874175064E+02
 -.873840878E+02 -.873840878E+02 -.873912615E+02 -.874029383E+02 -.874171000E+02 -.874322211E+02 -.874471589E+02 -.874610306E+02 -.874731304E+02 -.874828534E+02 -.874896418E+02 -.874929452E+02 -.874921909E+02 -.874867630E+02 -.874759863E+02 -.874591179E+02 -.874353343E+02 -.874037222E+02 -.873632747E+02 -.873128845E+02 -.872513359E+02 -.871773015E+02 -.870893406E+02 -.869859013E+02 -.868653266E+02 -.867258692E+02 -.865657129E+02 -.863830049E+02 -.861758991E+02 -.859426151E+02 -.856815155E+02 -.853912034E+02 -.850706434E+02 -.847193036E+02 -.843373199E+02 -.839256780E+02 -.834864085E+02 -.830227838E+02 -.825394997E+02 -.820428207E+02 -.815406606E+02 -.810425654E+02 -.805595686E+02 -.801038886E+02 -.796884548E+02 -.793262672E+02 -.790296242E+02 -.788092814E+02 -.786736349E+02 -.786280315E+02 -.786743071E+02 -.788106241E+02 -.790316344E+02 -.793289410E+02 -.796917874E+02 -.801078750E+02 -.805642037E+02 -.810478443E+02 -.815465787E+02 -.820493742E+02 -.825466852E+02 -.830305987E+02 -.834948507E+02 -.839347457E+02 -.843470118E+02 -.847296191E+02 -.850815829E+02 -.854027683E+02 -.856937078E+02 -.859554364E+02 -.861893500E+02 -.863970852E+02 -.865804225E+02 -.867412086E+02 -.868812965E+02 -.870025016E+02 -.871065694E+02 -.871951547E+02 -.872698077E+02 -.873319674E+02 -.873829592E+02 -.874239965E+02 -.874561841E+02 -.874805242E+02 -.874979227E+02 -.875091968E+02 -.875150831E+02 -.875162457E+02 -.875132863E+02 -.875067549E+02 -.874971654E+02 -.874850154E+02 -.874708152E+02 -.874551296E+02 -.874386350E+02 -.874221961E+02 -.874069629E+02 -.873944878E+02 -.873868609E+02 -.873868609E+02
 -.873546283E+02 -.873546283E+02 -.873576069E+02 -.873622443E+02 -.873674763E+02 -.873724323E+02 -.873763989E+02 -.873787668E+02 -.873789962E+02 -.873765815E+02 -.873710254E+02 -.873618198E+02 -.873484297E+02 -.873302821E+02 -.873067569E+02 -.872771830E+02 -.872408314E+02 -.871969100E+02 -.871445635E+02 -.870828734E+02 -.870108563E+02 -.869274665E+02 -.868316005E+02 -.867221062E+02 -.865977954E+02 -.864574629E+02 -.862999127E+02 -.861239916E+02 -.859286299E+02 -.857128933E+02 -.854760451E+02 -.852176203E+02 -.849375116E+02 -.846360647E+02 -.843141814E+02 -.839734244E+02 -.836161211E+02 -.832454559E+02 -.828655415E+02 -.824814566E+02 -.820992344E+02 -.817257895E+02 -.813687690E+02 -.810363224E+02 -.807367891E+02 -.804783145E+02 -.802684172E+02 -.801135432E+02 -.800186480E+02 -.799868552E+02 -.800192316E+02 -.801147094E+02 -.802701640E+02 -.804806391E+02 -.807396882E+02 -.810397919E+02 -.813728045E+02 -.817303866E+02 -.821043886E+02 -.824871633E+02 -.828717964E+02 -.832522548E+02 -.836234598E+02 -.839812985E+02 -.843225867E+02 -.846449974E+02 -.849469681E+02 -.852275976E+02 -.854865395E+02 -.857239002E+02 -.859401431E+02 -.861360043E+02 -.863124178E+02 -.864704531E+02 -.866112628E+02 -.867360412E+02 -.868459907E+02 -.869422971E+02 -.870261100E+02 -.870985306E+02 -.871606021E+02 -.872133046E+02 -.872575532E+02 -.872941968E+02 -.873240201E+02 -.873477460E+02 -.873660388E+02 -.873795092E+02 -.873887190E+02 -.873941880E+02 -.873964029E+02 -.873958283E+02 -.873929237E+02 -.873881657E+02 -.873820782E+02 -.873752723E+02 -.873684942E+02 -.873626812E+02 -.873590226E+02 -.873590226E+02
 -.873286821E+02 -.873286821E+02 -.873279875E+02 -.873264760E+02 -.873239343E+02 -.873200823E+02 -.873146005E+02 -.873071369E+02 -.872973155E+02 -.872847371E+02 -.872689777E+02 -.872495876E+02 -.872260874E+02 -.871979653E+02 -.871646740E+02 -.871256302E+02 -.870802131E+02 -.870277615E+02 -.869675766E+02 -.868989251E+02 -.868210429E+02 -.867331396E+02 -.866344069E+02 -.865240298E+02 -.864012008E+02 -.862651399E+02 -.861151183E+02 -.859504884E+02 -.857707182E+02 -.855754317E+02 -.853644546E+02 -.851378663E+02 -.848960566E+02 -.846397859E+02 -.843702450E+02 -.840891118E+02 -.837986009E+02 -.835014999E+02 -.832011880E+02 -.829016282E+02 -.826073283E+02 -.823232628E+02 -.820547539E+02 -.818073094E+02 -.815864216E+02 -.813973364E+02 -.812448053E+02 -.811328392E+02 -.810644861E+02 -.810416516E+02 -.810649843E+02 -.811338349E+02 -.812462968E+02 -.813993216E+02 -.815888975E+02 -.818102724E+02 -.820581998E+02 -.823271870E+02 -.826117259E+02 -.829064941E+02 -.832065166E+02 -.835072853E+02 -.838048368E+02 -.840957916E+02 -.843773619E+02 -.846473332E+02 -.849040273E+02 -.851462530E+02 -.853732487E+02 -.855846230E+02 -.857802951E+02 -.859604384E+02 -.861254283E+02 -.862757960E+02 -.864121875E+02 -.865353290E+02 -.866459975E+02 -.867449976E+02 -.868331414E+02 -.869112346E+02 -.869800643E+02 -.870403912E+02 -.870929433E+02 -.871384128E+02 -.871774535E+02 -.872106804E+02 -.872386701E+02 -.872619618E+02 -.872810595E+02 -.872964344E+02 -.873085284E+02 -.873177579E+02 -.873245189E+02 -.873291925E+02 -.873321516E+02 -.873337669E+02 -.873344127E+02 -.873344681E+02 -.873343128E+02 -.873343128E+02
 -.873063613E+02 -.873063613E+02 -.873025259E+02 -.872957696E+02 -.872866212E+02 -.872753205E+02 -.872619001E+02 -.872462438E+02 -.872281310E+02 -.872072694E+02 -.871833143E+02 -.871558824E+02 -.871245590E+02 -.870889021E+02 -.870484440E+02 -.870026939E+02 -.869511391E+02 -.868932456E+02 -.868284609E+02 -.867562196E+02 -.866759486E+02 -.865870740E+02 -.864890296E+02 -.863812681E+02 -.862632750E+02 -.861345854E+02 -.859948045E+02 -.858436317E+02 -.856808870E+02 -.855065406E+02 -.853207446E+02 -.851238672E+02 -.849165282E+02 -.846996344E+02 -.844744119E+02 -.842424344E+02 -.840056429E+02 -.837663548E+02 -.835272586E+02 -.832913920E+02 -.830620983E+02 -.828429621E+02 -.826377206E+02 -.824501534E+02 -.822839541E+02 -.821425889E+02 -.820291510E+02 -.819462202E+02 -.818957389E+02 -.818789141E+02 -.818961550E+02 -.819470518E+02 -.820303965E+02 -.821442461E+02 -.822860201E+02 -.824526246E+02 -.826405926E+02 -.828462300E+02 -.830657566E+02 -.832954346E+02 -.835316787E+02 -.837711449E+02 -.840107949E+02 -.842479397E+02 -.844802616E+02 -.847058190E+02 -.849230375E+02 -.851306898E+02 -.853278675E+02 -.855139493E+02 -.856885653E+02 -.858515625E+02 -.860029697E+02 -.861429652E+02 -.862718475E+02 -.863900082E+02 -.864979089E+02 -.865960611E+02 -.866850091E+02 -.867653159E+02 -.868375521E+02 -.869022861E+02 -.869600777E+02 -.870114724E+02 -.870569977E+02 -.870971604E+02 -.871324449E+02 -.871633125E+02 -.871902006E+02 -.872135220E+02 -.872336643E+02 -.872509868E+02 -.872658156E+02 -.872784353E+02 -.872890739E+02 -.872978813E+02 -.873048965E+02 -.873100037E+02 -.873128711E+02 -.873128711E+02
 -.872876169E+02 -.872876169E+02 -.872811609E+02 -.872700401E+02 -.872554152E+02 -.872379730E+02 -.872180535E+02 -.871957499E+02 -.871709854E+02 -.871435695E+02 -.871132367E+02 -.870796727E+02 -.870425300E+02 -.870014374E+02 -.869560063E+02 -.869058346E+02 -.868505107E+02 -.867896149E+02 -.867227239E+02 -.866494152E+02 -.865692744E+02 -.864819017E+02 -.863869202E+02 -.862839857E+02 -.861727988E+02 -.860531181E+02 -.859247768E+02 -.857877003E+02 -.856419257E+02 -.854876227E+02 -.853251142E+02 -.851548981E+02 -.849776678E+02 -.847943316E+02 -.846060290E+02 -.844141422E+02 -.842203012E+02 -.840263800E+02 -.838344837E+02 -.836469233E+02 -.834661783E+02 -.832948472E+02 -.831355838E+02 -.829910232E+02 -.828636995E+02 -.827559575E+02 -.826698651E+02 -.826071304E+02 -.825690300E+02 -.825563534E+02 -.825693676E+02 -.826078047E+02 -.826708747E+02 -.827572999E+02 -.828653716E+02 -.829930210E+02 -.831379027E+02 -.832974818E+02 -.834691223E+02 -.836501696E+02 -.838380243E+02 -.840302061E+02 -.842244031E+02 -.844185097E+02 -.846106510E+02 -.847991963E+02 -.849827620E+02 -.851602070E+02 -.853306212E+02 -.854933096E+02 -.856477731E+02 -.857936872E+02 -.859308809E+02 -.860593148E+02 -.861790606E+02 -.862902820E+02 -.863932170E+02 -.864881620E+02 -.865754579E+02 -.866554785E+02 -.867286194E+02 -.867952904E+02 -.868559074E+02 -.869108876E+02 -.869606443E+02 -.870055838E+02 -.870461023E+02 -.870825837E+02 -.871153972E+02 -.871448945E+02 -.871714048E+02 -.871952269E+02 -.872166162E+02 -.872357637E+02 -.872527634E+02 -.872675667E+02 -.872799185E+02 -.872892736E+02 -.872946889E+02 -.872946889E+02
 -.872722793E+02 -.872722793E+02 -.872636944E+02 -.872490379E+02 -.872299962E+02 -.872076302E+02 -.871825416E+02 -.871550055E+02 -.871250729E+02 -.870926472E+02 -.870575384E+02 -.870194986E+02 -.869782454E+02 -.869334754E+02 -.868848733E+02 -.868321177E+02 -.867748860E+02 -.867128573E+02 -.866457163E+02 -.865731582E+02 -.864948945E+02 -.864106602E+02 -.863202208E+02 -.862233802E+02 -.861199906E+02 -.860099627E+02 -.858932777E+02 -.857700000E+02 -.856402911E+02 -.855044232E+02 -.853627927E+02 -.852159328E+02 -.850645251E+02 -.849094089E+02 -.847515881E+02 -.845922338E+02 -.844326824E+02 -.842744277E+02 -.841191056E+02 -.839684719E+02 -.838243729E+02 -.836887076E+02 -.835633836E+02 -.834502672E+02 -.833511299E+02 -.832675920E+02 -.832010691E+02 -.831527213E+02 -.831234109E+02 -.831136687E+02 -.831236737E+02 -.831532460E+02 -.832018539E+02 -.832686344E+02 -.833524264E+02 -.834518137E+02 -.835651747E+02 -.836907374E+02 -.838266343E+02 -.839709569E+02 -.841218051E+02 -.842773318E+02 -.844357802E+02 -.845955135E+02 -.847550370E+02 -.849130128E+02 -.850682682E+02 -.852197975E+02 -.853667598E+02 -.855084720E+02 -.856443993E+02 -.857741437E+02 -.858974309E+02 -.860140969E+02 -.861240742E+02 -.862273783E+02 -.863240954E+02 -.864143703E+02 -.864983958E+02 -.865764030E+02 -.866486525E+02 -.867154274E+02 -.867770267E+02 -.868337597E+02 -.868859419E+02 -.869338906E+02 -.869779223E+02 -.870183488E+02 -.870554746E+02 -.870895912E+02 -.871209702E+02 -.871498511E+02 -.871764209E+02 -.872007834E+02 -.872229124E+02 -.872425857E+02 -.872592958E+02 -.872721337E+02 -.872796438E+02 -.872796438E+02
 -.872600964E+02 -.872600964E+02 -.872498344E+02 -.872324022E+02 -.872099104E+02 -.871837256E+02 -.871546661E+02 -.871231602E+02 -.870893698E+02 -.870532822E+02 -.870147757E+02 -.869736642E+02 -.869297250E+02 -.868827166E+02 -.868323890E+02 -.867784911E+02 -.867207759E+02 -.866590045E+02 -.865929492E+02 -.865223982E+02 -.864471606E+02 -.863670722E+02 -.862820017E+02 -.861918573E+02 -.860965939E+02 -.859962207E+02 -.858908097E+02 -.857805043E+02 -.856655291E+02 -.855461978E+02 -.854229222E+02 -.852962191E+02 -.851667158E+02 -.850351539E+02 -.849023910E+02 -.847693991E+02 -.846372598E+02 -.845071548E+02 -.843803528E+02 -.842581909E+02 -.841420519E+02 -.840333366E+02 -.839334336E+02 -.838436846E+02 -.837653495E+02 -.836995700E+02 -.836473360E+02 -.836094532E+02 -.835865179E+02 -.835788958E+02 -.835867100E+02 -.836098364E+02 -.836479084E+02 -.837003290E+02 -.837662913E+02 -.838448046E+02 -.839347260E+02 -.840347947E+02 -.841436679E+02 -.842599561E+02 -.843822573E+02 -.845091877E+02 -.846394092E+02 -.847716520E+02 -.849047328E+02 -.850375686E+02 -.851691856E+02 -.852987246E+02 -.854254421E+02 -.855487095E+02 -.856680082E+02 -.857829246E+02 -.858931423E+02 -.859984342E+02 -.860986537E+02 -.861937257E+02 -.862836381E+02 -.863684330E+02 -.864481990E+02 -.865230635E+02 -.865931863E+02 -.866587530E+02 -.867199701E+02 -.867770598E+02 -.868302563E+02 -.868798016E+02 -.869259427E+02 -.869689277E+02 -.870090016E+02 -.870464006E+02 -.870813421E+02 -.871140097E+02 -.871445274E+02 -.871729205E+02 -.871990577E+02 -.872225689E+02 -.872427353E+02 -.872583481E+02 -.872675322E+02 -.872675322E+02
 -.872507664E+02 -.872507664E+02 -.872392331E+02 -.872197058E+02 -.871946263E+02 -.871656029E+02 -.871336281E+02 -.870992559E+02 -.870627411E+02 -.870241436E+02 -.869834022E+02 -.869403855E+02 -.868949244E+02 -.868468311E+02 -.867959124E+02 -.867419765E+02 -.866848389E+02 -.866243266E+02 -.865602811E+02 -.864925623E+02 -.864210523E+02 -.863456603E+02 -.862663277E+02 -.861830332E+02 -.860957981E+02 -.860046917E+02 -.859098373E+02 -.858114177E+02 -.857096812E+02 -.856049469E+02 -.854976098E+02 -.853881441E+02 -.852771056E+02 -.851651323E+02 -.850529436E+02 -.849413366E+02 -.848311803E+02 -.847234075E+02 -.846190030E+02 -.845189891E+02 -.844244090E+02 -.843363063E+02 -.842557039E+02 -.841835801E+02 -.841208454E+02 -.840683188E+02 -.840267053E+02 -.839965762E+02 -.839783521E+02 -.839722906E+02 -.839784780E+02 -.839968270E+02 -.840270790E+02 -.840688126E+02 -.841214552E+02 -.841843008E+02 -.842565294E+02 -.843372295E+02 -.844254214E+02 -.845200813E+02 -.846201645E+02 -.847246268E+02 -.848324445E+02 -.849426314E+02 -.850542533E+02 -.851664393E+02 -.852783908E+02 -.853893867E+02 -.854987875E+02 -.856060355E+02 -.857106548E+02 -.858122482E+02 -.859104941E+02 -.860051412E+02 -.860960038E+02 -.861829560E+02 -.862659256E+02 -.863448883E+02 -.864198622E+02 -.864909020E+02 -.865580939E+02 -.866215510E+02 -.866814086E+02 -.867378206E+02 -.867909556E+02 -.868409936E+02 -.868881231E+02 -.869325372E+02 -.869744288E+02 -.870139846E+02 -.870513732E+02 -.870867275E+02 -.871201149E+02 -.871514927E+02 -.871806399E+02 -.872070640E+02 -.872298744E+02 -.872476217E+02 -.872580984E+02 -.872580984E+02
 -.872439635E+02 -.872439635E+02 -.872315159E+02 -.872104908E+02 -.871835779E+02 -.871525688E+02 -.871185910E+02 -.870822984E+02 -.870440218E+02 -.870038814E+02 -.869618682E+02 -.869178984E+02 -.868718484E+02 -.868235772E+02 -.867729388E+02 -.867197904E+02 -.866639982E+02 -.866054409E+02 -.865440132E+02 -.864796288E+02 -.864122232E+02 -.863417576E+02 -.862682229E+02 -.861916432E+02 -.861120803E+02 -.860296372E+02 -.859444618E+02 -.858567508E+02 -.857667529E+02 -.856747723E+02 -.855811709E+02 -.854863697E+02 -.853908498E+02 -.852951513E+02 -.851998705E+02 -.851056568E+02 -.850132067E+02 -.849232563E+02 -.848365723E+02 -.847539410E+02 -.846761550E+02 -.846039995E+02 -.845382367E+02 -.844795895E+02 -.844287257E+02 -.843862420E+02 -.843526493E+02 -.843283597E+02 -.843136758E+02 -.843087820E+02 -.843137403E+02 -.843284878E+02 -.843528389E+02 -.843864899E+02 -.844290278E+02 -.844799403E+02 -.845386298E+02 -.846044273E+02 -.846766088E+02 -.847544109E+02 -.848370475E+02 -.849237244E+02 -.850136540E+02 -.851060683E+02 -.852002293E+02 -.852954391E+02 -.853910468E+02 -.854864542E+02 -.855811197E+02 -.856745606E+02 -.857663536E+02 -.858561346E+02 -.859435968E+02 -.860284888E+02 -.861106114E+02 -.861898141E+02 -.862659912E+02 -.863390780E+02 -.864090471E+02 -.864759036E+02 -.865396822E+02 -.866004431E+02 -.866582684E+02 -.867132596E+02 -.867655335E+02 -.868152206E+02 -.868624609E+02 -.869074015E+02 -.869501911E+02 -.869909729E+02 -.870298729E+02 -.870669794E+02 -.871023112E+02 -.871357672E+02 -.871670529E+02 -.871955770E+02 -.872203139E+02 -.872396281E+02 -.872510586E+02 -.872510586E+02
 -.872393573E+02 -.872393573E+02 -.872263040E+02 -.872042960E+02 -.871761975E+02 -.871439320E+02 -.871087263E+02 -.870713106E+02 -.870320753E+02 -.869911904E+02 -.869486899E+02 -.869045300E+02 -.868586262E+02 -.868108758E+02 -.867611721E+02 -.867094119E+02 -.866555014E+02 -.865993595E+02 -.865409208E+02 -.864801383E+02 -.864169856E+02 -.863514596E+02 -.862835833E+02 -.862134089E+02 -.861410205E+02 -.860665367E+02 -.859901134E+02 -.859119454E+02 -.858322686E+02 -.857513618E+02 -.856695475E+02 -.855871920E+02 -.855047054E+02 -.854225400E+02 -.853411873E+02 -.852611742E+02 -.851830588E+02 -.851074231E+02 -.850348668E+02 -.849659978E+02 -.849014236E+02 -.848417403E+02 -.847875222E+02 -.847393099E+02 -.846975998E+02 -.846628330E+02 -.846353854E+02 -.846155593E+02 -.846035755E+02 -.845995687E+02 -.846035839E+02 -.846155749E+02 -.846354062E+02 -.846628555E+02 -.846976197E+02 -.847393217E+02 -.847875192E+02 -.848417148E+02 -.849013665E+02 -.849658991E+02 -.850347150E+02 -.851072055E+02 -.851827612E+02 -.852607810E+02 -.853406811E+02 -.854219022E+02 -.855039156E+02 -.855862282E+02 -.856683863E+02 -.857499778E+02 -.858306341E+02 -.859100304E+02 -.859878858E+02 -.860639618E+02 -.861380612E+02 -.862100258E+02 -.862797345E+02 -.863471001E+02 -.864120672E+02 -.864746092E+02 -.865347254E+02 -.865924387E+02 -.866477925E+02 -.867008484E+02 -.867516840E+02 -.868003901E+02 -.868470682E+02 -.868918273E+02 -.869347790E+02 -.869760300E+02 -.870156695E+02 -.870537480E+02 -.870902426E+02 -.871250047E+02 -.871576807E+02 -.871876030E+02 -.872136439E+02 -.872340311E+02 -.872461195E+02 -.872461195E+02
 -.872366283E+02 -.872366283E+02 -.872232311E+02 -.872006767E+02 -.871719400E+02 -.871390312E+02 -.871032454E+02 -.870653676E+02 -.870258336E+02 -.869848522E+02 -.869424926E+02 -.868987439E+02 -.868535538E+02 -.868068513E+02 -.867585612E+02 -.867086120E+02 -.866569409E+02 -.866034973E+02 -.865482454E+02 -.864911663E+02 -.864322597E+02 -.863715461E+02 -.863090684E+02 -.862448944E+02 -.861791186E+02 -.861118638E+02 -.860432831E+02 -.859735608E+02 -.859029131E+02 -.858315892E+02 -.857598714E+02 -.856880742E+02 -.856165441E+02 -.855456571E+02 -.854758170E+02 -.854074511E+02 -.853410067E+02 -.852769457E+02 -.852157392E+02 -.851578606E+02 -.851037787E+02 -.850539506E+02 -.850088130E+02 -.849687752E+02 -.849342105E+02 -.849054493E+02 -.848827721E+02 -.848664034E+02 -.848565074E+02 -.848531834E+02 -.848564647E+02 -.848663170E+02 -.848826396E+02 -.849052674E+02 -.849339747E+02 -.849684798E+02 -.850084514E+02 -.850535149E+02 -.851032598E+02 -.851572481E+02 -.852150216E+02 -.852761099E+02 -.853400382E+02 -.854063341E+02 -.854745341E+02 -.855441895E+02 -.856148714E+02 -.856861746E+02 -.857577211E+02 -.858291628E+02 -.859001828E+02 -.859704968E+02 -.860398536E+02 -.861080346E+02 -.861748534E+02 -.862401548E+02 -.863038132E+02 -.863657315E+02 -.864258388E+02 -.864840890E+02 -.865404584E+02 -.865949441E+02 -.866475619E+02 -.866983445E+02 -.867473394E+02 -.867946069E+02 -.868402179E+02 -.868842506E+02 -.869267862E+02 -.869679009E+02 -.870076533E+02 -.870460619E+02 -.870830701E+02 -.871184908E+02 -.871519252E+02 -.871826493E+02 -.872094633E+02 -.872305004E+02 -.872429931E+02 -.872429931E+02
 -.872354774E+02 -.872354774E+02 -.872219554E+02 -.871992185E+02 -.871702984E+02 -.871372535E+02 -.871014203E+02 -.870636199E+02 -.870243202E+02 -.869837597E+02 -.869420353E+02 -.868991628E+02 -.868551156E+02 -.868098485E+02 -.867633113E+02 -.867154574E+02 -.866662477E+02 -.866156546E+02 -.865636635E+02 -.865102750E+02 -.864555063E+02 -.863993925E+02 -.863419879E+02 -.862833675E+02 -.862236283E+02 -.861628904E+02 -.861012980E+02 -.860390202E+02 -.859762511E+02 -.859132097E+02 -.858501400E+02 -.857873100E+02 -.857250103E+02 -.856635531E+02 -.856032690E+02 -.855445050E+02 -.854876204E+02 -.854329830E+02 -.853809649E+02 -.853319370E+02 -.852862642E+02 -.852442995E+02 -.852063788E+02 -.851728148E+02 -.851438916E+02 -.851198595E+02 -.851009304E+02 -.850872734E+02 -.850790118E+02 -.850762202E+02 -.850789233E+02 -.850870954E+02 -.851006605E+02 -.851194944E+02 -.851434269E+02 -.851722448E+02 -.852056968E+02 -.852434976E+02 -.852853331E+02 -.853308665E+02 -.853797432E+02 -.854315971E+02 -.854860558E+02 -.855427460E+02 -.856012984E+02 -.856613523E+02 -.857225592E+02 -.857845869E+02 -.858471215E+02 -.859098704E+02 -.859725638E+02 -.860349559E+02 -.860968255E+02 -.861579767E+02 -.862182385E+02 -.862774643E+02 -.863355317E+02 -.863923411E+02 -.864478148E+02 -.865018957E+02 -.865545460E+02 -.866057459E+02 -.866554921E+02 -.867037962E+02 -.867506835E+02 -.867961911E+02 -.868403659E+02 -.868832619E+02 -.869249355E+02 -.869654380E+02 -.870048026E+02 -.870430221E+02 -.870800125E+02 -.871155573E+02 -.871492246E+02 -.871802519E+02 -.872073927E+02 -.872287233E+02 -.872414059E+02 -.872414059E+02
 -.872356323E+02 -.872356323E+02 -.872221656E+02 -.871995445E+02 -.871708127E+02 -.871380445E+02 -.871025948E+02 -.870653045E+02 -.870266627E+02 -.869869288E+02 -.869462210E+02 -.869045762E+02 -.868619884E+02 -.868184326E+02 -.867738783E+02 -.867282980E+02 -.866816707E+02 -.866339855E+02 -.865852430E+02 -.865354569E+02 -.864846554E+02 -.864328819E+02 -.863801961E+02 -.863266749E+02 -.862724127E+02 -.862175230E+02 -.861621384E+02 -.861064106E+02 -.860505113E+02 -.859946309E+02 -.859389787E+02 -.858837815E+02 -.858292828E+02 -.857757407E+02 -.857234267E+02 -.856726224E+02 -.856236175E+02 -.855767060E+02 -.855321834E+02 -.854903422E+02 -.854514683E+02 -.854158370E+02 -.853837085E+02 -.853553244E+02 -.853309028E+02 -.853106358E+02 -.852946849E+02 -.852831791E+02 -.852762122E+02 -.852738406E+02 -.852760832E+02 -.852829202E+02 -.852942937E+02 -.853101090E+02 -.853302361E+02 -.853545121E+02 -.853827441E+02 -.854147124E+02 -.854501746E+02 -.854888690E+02 -.855305192E+02 -.855748379E+02 -.856215313E+02 -.856703027E+02 -.857208567E+02 -.857729023E+02 -.858261562E+02 -.858803456E+02 -.859352105E+02 -.859905058E+02 -.860460030E+02 -.861014910E+02 -.861567777E+02 -.862116898E+02 -.862660734E+02 -.863197939E+02 -.863727359E+02 -.864248022E+02 -.864759139E+02 -.865260090E+02 -.865750417E+02 -.866229816E+02 -.866698126E+02 -.867155316E+02 -.867601476E+02 -.868036804E+02 -.868461585E+02 -.868876166E+02 -.869280916E+02 -.869676147E+02 -.870061987E+02 -.870438155E+02 -.870803603E+02 -.871155948E+02 -.871490648E+02 -.871799844E+02 -.872070830E+02 -.872284113E+02 -.872411055E+02 -.872411055E+02
 -.872368498E+02 -.872368498E+02 -.872235840E+02 -.872013194E+02 -.871730746E+02 -.871409131E+02 -.871061891E+02 -.870697500E+02 -.870320958E+02 -.869935001E+02 -.869540967E+02 -.869139384E+02 -.868730355E+02 -.868313786E+02 -.867889527E+02 -.867457444E+02 -.867017464E+02 -.866569598E+02 -.866113956E+02 -.865650761E+02 -.865180359E+02 -.864703225E+02 -.864219968E+02 -.863731339E+02 -.863238233E+02 -.862741695E+02 -.862242922E+02 -.861743262E+02 -.861244213E+02 -.860747420E+02 -.860254669E+02 -.859767873E+02 -.859289068E+02 -.858820391E+02 -.858364069E+02 -.857922397E+02 -.857497717E+02 -.857092391E+02 -.856708775E+02 -.856349191E+02 -.856015897E+02 -.855711054E+02 -.855436697E+02 -.855194706E+02 -.854986777E+02 -.854814392E+02 -.854678801E+02 -.854580994E+02 -.854521693E+02 -.854501331E+02 -.854520051E+02 -.854577700E+02 -.854673833E+02 -.854807719E+02 -.854978354E+02 -.855184480E+02 -.855424601E+02 -.855697012E+02 -.855999820E+02 -.856330978E+02 -.856688312E+02 -.857069554E+02 -.857472370E+02 -.857894389E+02 -.858333238E+02 -.858786561E+02 -.859252048E+02 -.859727459E+02 -.860210639E+02 -.860699539E+02 -.861192229E+02 -.861686909E+02 -.862181918E+02 -.862675741E+02 -.863167012E+02 -.863654515E+02 -.864137187E+02 -.864614112E+02 -.865084519E+02 -.865547780E+02 -.866003402E+02 -.866451018E+02 -.866890386E+02 -.867321374E+02 -.867743959E+02 -.868158208E+02 -.868564266E+02 -.868962334E+02 -.869352625E+02 -.869735293E+02 -.870110304E+02 -.870477215E+02 -.870834820E+02 -.871180589E+02 -.871509850E+02 -.871814642E+02 -.872082200E+02 -.872293043E+02 -.872418641E+02 -.872418641E+02
 -.872389163E+02 -.872389163E+02 -.872259671E+02 -.872042496E+02 -.871767275E+02 -.871454314E+02 -.871116996E+02 -.870763746E+02 -.870399594E+02 -.870027354E+02 -.869648469E+02 -.869263589E+02 -.868872939E+02 -.868476547E+02 -.868074379E+02 -.867666408E+02 -.867252659E+02 -.866833227E+02 -.866408294E+02 -.865978133E+02 -.865543124E+02 -.865103751E+02 -.864660611E+02 -.864214418E+02 -.863766000E+02 -.863316305E+02 -.862866402E+02 -.862417475E+02 -.861970827E+02 -.861527870E+02 -.861090120E+02 -.860659193E+02 -.860236786E+02 -.859824672E+02 -.859424682E+02 -.859038691E+02 -.858668600E+02 -.858316313E+02 -.857983721E+02 -.857672679E+02 -.857384978E+02 -.857122330E+02 -.856886338E+02 -.856678480E+02 -.856500081E+02 -.856352300E+02 -.856236109E+02 -.856152279E+02 -.856101369E+02 -.856083715E+02 -.856099426E+02 -.856148384E+02 -.856230240E+02 -.856344426E+02 -.856490161E+02 -.856666460E+02 -.856872156E+02 -.857105909E+02 -.857366233E+02 -.857651512E+02 -.857960025E+02 -.858289967E+02 -.858639473E+02 -.859006640E+02 -.859389550E+02 -.859786291E+02 -.860194973E+02 -.860613753E+02 -.861040843E+02 -.861474532E+02 -.861913193E+02 -.862355293E+02 -.862799407E+02 -.863244216E+02 -.863688520E+02 -.864131234E+02 -.864571393E+02 -.865008152E+02 -.865440782E+02 -.865868669E+02 -.866291311E+02 -.866708315E+02 -.867119388E+02 -.867524335E+02 -.867923050E+02 -.868315508E+02 -.868701751E+02 -.869081867E+02 -.869455947E+02 -.869824023E+02 -.870185933E+02 -.870541114E+02 -.870888250E+02 -.871224719E+02 -.871545799E+02 -.871843534E+02 -.872105260E+02 -.872311723E+02 -.872434802E+02 -.872434802E+02
 -.872416475E+02 -.872416475E+02 -.872291048E+02 -.872080823E+02 -.871814645E+02 -.871512324E+02 -.871186954E+02 -.870846822E+02 -.870496918E+02 -.870140085E+02 -.869777832E+02 -.869410891E+02 -.869039582E+02 -.868664023E+02 -.868284267E+02 -.867900367E+02 -.867512415E+02 -.867120565E+02 -.866725041E+02 -.866326148E+02 -.865924274E+02 -.865519897E+02 -.865113585E+02 -.864706000E+02 -.864297901E+02 -.863890138E+02 -.863483657E+02 -.863079493E+02 -.862678773E+02 -.862282705E+02 -.861892578E+02 -.861509749E+02 -.861135640E+02 -.860771720E+02 -.860419501E+02 -.860080518E+02 -.859756319E+02 -.859448449E+02 -.859158433E+02 -.858887759E+02 -.858637860E+02 -.858410099E+02 -.858205749E+02 -.858025980E+02 -.857871837E+02 -.857744233E+02 -.857643932E+02 -.857571538E+02 -.857527488E+02 -.857512045E+02 -.857525294E+02 -.857567141E+02 -.857637311E+02 -.857735359E+02 -.857860668E+02 -.858012466E+02 -.858189830E+02 -.858391702E+02 -.858616903E+02 -.858864150E+02 -.859132069E+02 -.859419215E+02 -.859724090E+02 -.860045158E+02 -.860380861E+02 -.860729641E+02 -.861089948E+02 -.861460261E+02 -.861839096E+02 -.862225020E+02 -.862616664E+02 -.863012727E+02 -.863411985E+02 -.863813300E+02 -.864215621E+02 -.864617989E+02 -.865019539E+02 -.865419500E+02 -.865817196E+02 -.866212044E+02 -.866603553E+02 -.866991320E+02 -.867375030E+02 -.867754447E+02 -.868129410E+02 -.868499830E+02 -.868865672E+02 -.869226939E+02 -.869583631E+02 -.869935684E+02 -.870282842E+02 -.870624453E+02 -.870959128E+02 -.871284208E+02 -.871594980E+02 -.871883590E+02 -.872137596E+02 -.872338148E+02 -.872457780E+02 -.872457780E+02
 -.872448865E+02 -.872448865E+02 -.872328185E+02 -.872126026E+02 -.871870258E+02 -.871580056E+02 -.871268127E+02 -.870942547E+02 -.870608216E+02 -.870267959E+02 -.869923316E+02 -.869575078E+02 -.869223628E+02 -.868869154E+02 -.868511771E+02 -.868151589E+02 -.867788749E+02 -.867423439E+02 -.867055911E+02 -.866686479E+02 -.866315530E+02 -.865943521E+02 -.865570984E+02 -.865198528E+02 -.864826835E+02 -.864456664E+02 -.864088848E+02 -.863724288E+02 -.863363957E+02 -.863008887E+02 -.862660171E+02 -.862318954E+02 -.861986423E+02 -.861663802E+02 -.861352340E+02 -.861053299E+02 -.860767947E+02 -.860497541E+02 -.860243317E+02 -.860006476E+02 -.859788173E+02 -.859589498E+02 -.859411470E+02 -.859255020E+02 -.859120982E+02 -.859010078E+02 -.858922913E+02 -.858859965E+02 -.858821580E+02 -.858807964E+02 -.858819182E+02 -.858855161E+02 -.858915682E+02 -.859000392E+02 -.859108802E+02 -.859240299E+02 -.859394148E+02 -.859569509E+02 -.859765438E+02 -.859980910E+02 -.860214820E+02 -.860466006E+02 -.860733257E+02 -.861015324E+02 -.861310940E+02 -.861618828E+02 -.861937712E+02 -.862266335E+02 -.862603461E+02 -.862947891E+02 -.863298471E+02 -.863654095E+02 -.864013719E+02 -.864376358E+02 -.864741100E+02 -.865107099E+02 -.865473586E+02 -.865839866E+02 -.866205320E+02 -.866569404E+02 -.866931648E+02 -.867291657E+02 -.867649106E+02 -.868003738E+02 -.868355359E+02 -.868703833E+02 -.869049072E+02 -.869391015E+02 -.869729596E+02 -.870064676E+02 -.870395932E+02 -.870722651E+02 -.871043404E+02 -.871355533E+02 -.871654393E+02 -.871932299E+02 -.872177136E+02 -.872370598E+02 -.872486064E+02 -.872486064E+02
 -.872485018E+02 -.872485018E+02 -.872369586E+02 -.872176309E+02 -.871931941E+02 -.871654918E+02 -.871357484E+02 -.871047448E+02 -.870729575E+02 -.870406643E+02 -.870080194E+02 -.869751050E+02 -.869419640E+02 -.869086200E+02 -.868750890E+02 -.868413861E+02 -.868075282E+02 -.867735366E+02 -.867394375E+02 -.867052624E+02 -.866710486E+02 -.866368392E+02 -.866026835E+02 -.865686367E+02 -.865347601E+02 -.865011208E+02 -.864677919E+02 -.864348519E+02 -.864023842E+02 -.863704774E+02 -.863392241E+02 -.863087208E+02 -.862790671E+02 -.862503650E+02 -.862227180E+02 -.861962304E+02 -.861710062E+02 -.861471483E+02 -.861247574E+02 -.861039310E+02 -.860847625E+02 -.860673400E+02 -.860517453E+02 -.860380532E+02 -.860263303E+02 -.860166345E+02 -.860090140E+02 -.860035070E+02 -.860001407E+02 -.859989316E+02 -.859998850E+02 -.860029946E+02 -.860082433E+02 -.860156027E+02 -.860250337E+02 -.860364872E+02 -.860499046E+02 -.860652182E+02 -.860823523E+02 -.861012243E+02 -.861217449E+02 -.861438200E+02 -.861673510E+02 -.861922363E+02 -.862183720E+02 -.862456531E+02 -.862739744E+02 -.863032313E+02 -.863333210E+02 -.863641427E+02 -.863955991E+02 -.864275964E+02 -.864600453E+02 -.864928609E+02 -.865259639E+02 -.865592804E+02 -.865927422E+02 -.866262870E+02 -.866598587E+02 -.866934071E+02 -.867268883E+02 -.867602641E+02 -.867935023E+02 -.868265764E+02 -.868594649E+02 -.868921515E+02 -.869246234E+02 -.869568701E+02 -.869888798E+02 -.870206338E+02 -.870520945E+02 -.870831870E+02 -.871137674E+02 -.871435729E+02 -.871721503E+02 -.871987539E+02 -.872222127E+02 -.872407617E+02 -.872518376E+02 -.872518376E+02
 -.872523842E+02 -.872523842E+02 -.872414009E+02 -.872230183E+02 -.871997896E+02 -.871734770E+02 -.871452529E+02 -.871158671E+02 -.870857796E+02 -.870552604E+02 -.870244619E+02 -.869934676E+02 -.869623230E+02 -.869310550E+02 -.868996830E+02 -.868682243E+02 -.868366981E+02 -.868051265E+02 -.867735360E+02 -.867419572E+02 -.867104257E+02 -.866789817E+02 -.866476702E+02 -.866165412E+02 -.865856492E+02 -.865550537E+02 -.865248184E+02 -.864950115E+02 -.864657049E+02 -.864369744E+02 -.864088985E+02 -.863815590E+02 -.863550393E+02 -.863294246E+02 -.863048013E+02 -.862812555E+02 -.862588731E+02 -.862377387E+02 -.862179347E+02 -.861995407E+02 -.861826326E+02 -.861672820E+02 -.861535551E+02 -.861415122E+02 -.861312070E+02 -.861226861E+02 -.861159883E+02 -.861111440E+02 -.861081753E+02 -.861070952E+02 -.861079079E+02 -.861106083E+02 -.861151826E+02 -.861216079E+02 -.861298528E+02 -.861398778E+02 -.861516355E+02 -.861650713E+02 -.861801240E+02 -.861967265E+02 -.862148064E+02 -.862342870E+02 -.862550877E+02 -.862771253E+02 -.863003142E+02 -.863245679E+02 -.863497990E+02 -.863759207E+02 -.864028467E+02 -.864304926E+02 -.864587760E+02 -.864876173E+02 -.865169399E+02 -.865466709E+02 -.865767416E+02 -.866070871E+02 -.866376475E+02 -.866683673E+02 -.866991957E+02 -.867300871E+02 -.867610005E+02 -.867919000E+02 -.868227544E+02 -.868535370E+02 -.868842256E+02 -.869148021E+02 -.869452511E+02 -.869755590E+02 -.870057107E+02 -.870356834E+02 -.870654366E+02 -.870948936E+02 -.871239113E+02 -.871522331E+02 -.871794201E+02 -.872047541E+02 -.872271107E+02 -.872447984E+02 -.872553645E+02 -.872553645E+02
 -.872564446E+02 -.872564446E+02 -.872460442E+02 -.872286431E+02 -.872066659E+02 -.871817873E+02 -.871551235E+02 -.871273905E+02 -.870990289E+02 -.870702993E+02 -.870413502E+02 -.870122649E+02 -.869830903E+02 -.869538553E+02 -.869245812E+02 -.868952871E+02 -.868659929E+02 -.868367214E+02 -.868074983E+02 -.867783532E+02 -.867493192E+02 -.867204337E+02 -.866917375E+02 -.866632756E+02 -.866350965E+02 -.866072526E+02 -.865797995E+02 -.865527964E+02 -.865263053E+02 -.865003910E+02 -.864751204E+02 -.864505625E+02 -.864267878E+02 -.864038677E+02 -.863818740E+02 -.863608786E+02 -.863409526E+02 -.863221657E+02 -.863045857E+02 -.862882780E+02 -.862733047E+02 -.862597240E+02 -.862475899E+02 -.862369515E+02 -.862278523E+02 -.862203299E+02 -.862144156E+02 -.862101342E+02 -.862075034E+02 -.862065336E+02 -.862072281E+02 -.862095829E+02 -.862135866E+02 -.862192209E+02 -.862264601E+02 -.862352723E+02 -.862456190E+02 -.862574559E+02 -.862707331E+02 -.862853959E+02 -.863013853E+02 -.863186382E+02 -.863370887E+02 -.863566680E+02 -.863773057E+02 -.863989299E+02 -.864214681E+02 -.864448475E+02 -.864689959E+02 -.864938423E+02 -.865193167E+02 -.865453515E+02 -.865718812E+02 -.865988430E+02 -.866261772E+02 -.866538274E+02 -.866817406E+02 -.867098676E+02 -.867381630E+02 -.867665852E+02 -.867950965E+02 -.868236635E+02 -.868522563E+02 -.868808489E+02 -.869094190E+02 -.869379474E+02 -.869664175E+02 -.869948134E+02 -.870231175E+02 -.870513049E+02 -.870793332E+02 -.871071253E+02 -.871345408E+02 -.871613313E+02 -.871870749E+02 -.872110844E+02 -.872322865E+02 -.872490694E+02 -.872590986E+02 -.872590986E+02
 -.872606111E+02 -.872606111E+02 -.872508066E+02 -.872344077E+02 -.872137050E+02 -.871902827E+02 -.871651981E+02 -.871391304E+02 -.871124994E+02 -.870855547E+02 -.870584399E+02 -.870312365E+02 -.870039918E+02 -.869767357E+02 -.869494906E+02 -.869222764E+02 -.868951135E+02 -.868680243E+02 -.868410338E+02 -.868141697E+02 -.867874630E+02 -.867609479E+02 -.867346614E+02 -.867086438E+02 -.866829383E+02 -.866575907E+02 -.866326499E+02 -.866081671E+02 -.865841957E+02 -.865607912E+02 -.865380108E+02 -.865159130E+02 -.864945573E+02 -.864740036E+02 -.864543123E+02 -.864355432E+02 -.864177553E+02 -.864010066E+02 -.863853531E+02 -.863708485E+02 -.863575441E+02 -.863454875E+02 -.863347230E+02 -.863252905E+02 -.863172257E+02 -.863105591E+02 -.863053162E+02 -.863015171E+02 -.862991761E+02 -.862983018E+02 -.862988966E+02 -.863009574E+02 -.863044749E+02 -.863094339E+02 -.863158138E+02 -.863235883E+02 -.863327262E+02 -.863431911E+02 -.863549423E+02 -.863679349E+02 -.863821204E+02 -.863974469E+02 -.864138601E+02 -.864313031E+02 -.864497174E+02 -.864690432E+02 -.864892199E+02 -.865101866E+02 -.865318827E+02 -.865542480E+02 -.865772233E+02 -.866007508E+02 -.866247745E+02 -.866492403E+02 -.866740963E+02 -.866992934E+02 -.867247851E+02 -.867505276E+02 -.867764804E+02 -.868026060E+02 -.868288699E+02 -.868552411E+02 -.868816914E+02 -.869081960E+02 -.869347328E+02 -.869612824E+02 -.869878273E+02 -.870143506E+02 -.870408332E+02 -.870672486E+02 -.870935538E+02 -.871196726E+02 -.871454686E+02 -.871707033E+02 -.871949738E+02 -.872176263E+02 -.872376418E+02 -.872534925E+02 -.872629677E+02 -.872629677E+02
 -.872648268E+02 -.872648268E+02 -.872556235E+02 -.872402343E+02 -.872208137E+02 -.871988529E+02 -.871753483E+02 -.871509413E+02 -.871260294E+02 -.871008499E+02 -.870755406E+02 -.870501804E+02 -.870248161E+02 -.869994778E+02 -.869741883E+02 -.869489677E+02 -.869238363E+02 -.868988160E+02 -.868739304E+02 -.868492056E+02 -.868246703E+02 -.868003554E+02 -.867762945E+02 -.867525236E+02 -.867290810E+02 -.867060070E+02 -.866833443E+02 -.866611373E+02 -.866394322E+02 -.866182765E+02 -.865977191E+02 -.865778098E+02 -.865585988E+02 -.865401370E+02 -.865224747E+02 -.865056623E+02 -.864897489E+02 -.864747827E+02 -.864608103E+02 -.864478762E+02 -.864360226E+02 -.864252889E+02 -.864157114E+02 -.864073230E+02 -.864001529E+02 -.863942261E+02 -.863895634E+02 -.863861813E+02 -.863840913E+02 -.863833005E+02 -.863838109E+02 -.863856198E+02 -.863887196E+02 -.863930980E+02 -.863987379E+02 -.864056178E+02 -.864137120E+02 -.864229907E+02 -.864334205E+02 -.864449642E+02 -.864575819E+02 -.864712307E+02 -.864858655E+02 -.865014391E+02 -.865179027E+02 -.865352065E+02 -.865532996E+02 -.865721310E+02 -.865916493E+02 -.866118037E+02 -.866325439E+02 -.866538204E+02 -.866755852E+02 -.866977917E+02 -.867203950E+02 -.867433520E+02 -.867666219E+02 -.867901661E+02 -.868139483E+02 -.868379349E+02 -.868620944E+02 -.868863983E+02 -.869108204E+02 -.869353370E+02 -.869599268E+02 -.869845707E+02 -.870092509E+02 -.870339498E+02 -.870586476E+02 -.870833172E+02 -.871079158E+02 -.871323689E+02 -.871565455E+02 -.871802179E+02 -.872030037E+02 -.872242843E+02 -.872430974E+02 -.872580017E+02 -.872669136E+02 -.872669136E+02
 -.872690472E+02 -.872690472E+02 -.872604443E+02 -.872460626E+02 -.872279194E+02 -.872074120E+02 -.871854751E+02 -.871627112E+02 -.871394945E+02 -.871160496E+02 -.870925073E+02 -.870689437E+02 -.870454042E+02 -.870219185E+02 -.869985093E+02 -.869751964E+02 -.869519997E+02 -.869289402E+02 -.869060401E+02 -.868833238E+02 -.868608174E+02 -.868385493E+02 -.868165495E+02 -.867948503E+02 -.867734853E+02 -.867524903E+02 -.867319025E+02 -.867117604E+02 -.866921040E+02 -.866729740E+02 -.866544125E+02 -.866364617E+02 -.866191644E+02 -.866025634E+02 -.865867014E+02 -.865716205E+02 -.865573621E+02 -.865439663E+02 -.865314719E+02 -.865199159E+02 -.865093333E+02 -.864997569E+02 -.864912166E+02 -.864837395E+02 -.864773496E+02 -.864720677E+02 -.864679107E+02 -.864648922E+02 -.864630217E+02 -.864623049E+02 -.864627435E+02 -.864643352E+02 -.864670737E+02 -.864709488E+02 -.864759466E+02 -.864820493E+02 -.864892357E+02 -.864974812E+02 -.865067580E+02 -.865170356E+02 -.865282807E+02 -.865404579E+02 -.865535294E+02 -.865674560E+02 -.865821969E+02 -.865977102E+02 -.866139534E+02 -.866308832E+02 -.866484563E+02 -.866666296E+02 -.866853600E+02 -.867046055E+02 -.867243247E+02 -.867444772E+02 -.867650242E+02 -.867859281E+02 -.868071530E+02 -.868286648E+02 -.868504313E+02 -.868724221E+02 -.868946089E+02 -.869169654E+02 -.869394673E+02 -.869620926E+02 -.869848208E+02 -.870076334E+02 -.870305127E+02 -.870534410E+02 -.870763983E+02 -.870993577E+02 -.871222769E+02 -.871450841E+02 -.871676543E+02 -.871897718E+02 -.872110756E+02 -.872309835E+02 -.872485909E+02 -.872625448E+02 -.872708904E+02 -.872708904E+02
 -.872732384E+02 -.872732384E+02 -.872652307E+02 -.872518467E+02 -.872349670E+02 -.872158950E+02 -.871955034E+02 -.871743553E+02 -.871528015E+02 -.871310527E+02 -.871092328E+02 -.870874140E+02 -.870656402E+02 -.870439401E+02 -.870223358E+02 -.870008467E+02 -.869794920E+02 -.869582914E+02 -.869372658E+02 -.869164378E+02 -.868958312E+02 -.868754717E+02 -.868553863E+02 -.868356035E+02 -.868161535E+02 -.867970675E+02 -.867783780E+02 -.867601185E+02 -.867423236E+02 -.867250286E+02 -.867082691E+02 -.866920816E+02 -.866765023E+02 -.866615677E+02 -.866473136E+02 -.866337757E+02 -.866209887E+02 -.866089863E+02 -.865978010E+02 -.865874635E+02 -.865780032E+02 -.865694471E+02 -.865618202E+02 -.865551449E+02 -.865494412E+02 -.865447260E+02 -.865410136E+02 -.865383150E+02 -.865366382E+02 -.865359876E+02 -.865363649E+02 -.865377679E+02 -.865401916E+02 -.865436274E+02 -.865480639E+02 -.865534863E+02 -.865598770E+02 -.865672156E+02 -.865754791E+02 -.865846421E+02 -.865946769E+02 -.866055539E+02 -.866172416E+02 -.866297072E+02 -.866429164E+02 -.866568340E+02 -.866714242E+02 -.866866503E+02 -.867024757E+02 -.867188636E+02 -.867357773E+02 -.867531808E+02 -.867710383E+02 -.867893151E+02 -.868079774E+02 -.868269923E+02 -.868463285E+02 -.868659557E+02 -.868858453E+02 -.869059701E+02 -.869263045E+02 -.869468246E+02 -.869675080E+02 -.869883341E+02 -.870092837E+02 -.870303389E+02 -.870514825E+02 -.870726973E+02 -.870939633E+02 -.871152540E+02 -.871365287E+02 -.871577186E+02 -.871787053E+02 -.871992856E+02 -.872191208E+02 -.872376655E+02 -.872540737E+02 -.872670812E+02 -.872748624E+02 -.872748624E+02
 -.872773754E+02 -.872773754E+02 -.872699542E+02 -.872575526E+02 -.872419159E+02 -.872242543E+02 -.872053785E+02 -.871858125E+02 -.871658830E+02 -.871457869E+02 -.871256405E+02 -.871055120E+02 -.870854431E+02 -.870654616E+02 -.870455885E+02 -.870258426E+02 -.870062419E+02 -.869868050E+02 -.869675514E+02 -.869485018E+02 -.869296780E+02 -.869111030E+02 -.868928011E+02 -.868747978E+02 -.868571195E+02 -.868397937E+02 -.868228490E+02 -.868063144E+02 -.867902200E+02 -.867745960E+02 -.867594733E+02 -.867448828E+02 -.867308556E+02 -.867174226E+02 -.867046144E+02 -.866924609E+02 -.866809914E+02 -.866702344E+02 -.866602169E+02 -.866509650E+02 -.866425030E+02 -.866348536E+02 -.866280374E+02 -.866220734E+02 -.866169778E+02 -.866127650E+02 -.866094467E+02 -.866070320E+02 -.866055275E+02 -.866049370E+02 -.866052616E+02 -.866064997E+02 -.866086470E+02 -.866116966E+02 -.866156386E+02 -.866204610E+02 -.866261491E+02 -.866326859E+02 -.866400522E+02 -.866482268E+02 -.866571866E+02 -.866669067E+02 -.866773609E+02 -.866885215E+02 -.867003598E+02 -.867128460E+02 -.867259497E+02 -.867396400E+02 -.867538858E+02 -.867686555E+02 -.867839179E+02 -.867996420E+02 -.868157971E+02 -.868323530E+02 -.868492803E+02 -.868665505E+02 -.868841359E+02 -.869020099E+02 -.869201470E+02 -.869385230E+02 -.869571147E+02 -.869759006E+02 -.869948600E+02 -.870139739E+02 -.870332243E+02 -.870525943E+02 -.870720675E+02 -.870916269E+02 -.871112534E+02 -.871309211E+02 -.871505911E+02 -.871701984E+02 -.871896313E+02 -.872086998E+02 -.872270876E+02 -.872442865E+02 -.872595093E+02 -.872715802E+02 -.872788026E+02 -.872788026E+02
 -.872814402E+02 -.872814402E+02 -.872745944E+02 -.872631562E+02 -.872487375E+02 -.872324563E+02 -.872150622E+02 -.871970401E+02 -.871786927E+02 -.871602030E+02 -.871416793E+02 -.871231855E+02 -.871047611E+02 -.870864323E+02 -.870682192E+02 -.870501396E+02 -.870322104E+02 -.870144490E+02 -.869968732E+02 -.869795020E+02 -.869623553E+02 -.869454537E+02 -.869288189E+02 -.869124736E+02 -.868964411E+02 -.868807456E+02 -.868654120E+02 -.868504657E+02 -.868359326E+02 -.868218390E+02 -.868082112E+02 -.867950760E+02 -.867824598E+02 -.867703889E+02 -.867588893E+02 -.867479863E+02 -.867377049E+02 -.867280689E+02 -.867191012E+02 -.867108235E+02 -.867032564E+02 -.866964188E+02 -.866903280E+02 -.866849997E+02 -.866804477E+02 -.866766837E+02 -.866737176E+02 -.866715570E+02 -.866702072E+02 -.866696716E+02 -.866699509E+02 -.866710439E+02 -.866729469E+02 -.866756541E+02 -.866791574E+02 -.866834467E+02 -.866885097E+02 -.866943322E+02 -.867008982E+02 -.867081900E+02 -.867161880E+02 -.867248716E+02 -.867342186E+02 -.867442057E+02 -.867548086E+02 -.867660022E+02 -.867777608E+02 -.867900581E+02 -.868028675E+02 -.868161622E+02 -.868299154E+02 -.868441004E+02 -.868586907E+02 -.868736603E+02 -.868889835E+02 -.869046355E+02 -.869205919E+02 -.869368294E+02 -.869533253E+02 -.869700580E+02 -.869870067E+02 -.870041519E+02 -.870214748E+02 -.870389579E+02 -.870565846E+02 -.870743388E+02 -.870922050E+02 -.871101672E+02 -.871282067E+02 -.871462992E+02 -.871644075E+02 -.871824705E+02 -.872003841E+02 -.872179712E+02 -.872349384E+02 -.872508146E+02 -.872648710E+02 -.872760195E+02 -.872826910E+02 -.872826910E+02
 -.872854208E+02 -.872854208E+02 -.872791379E+02 -.872686417E+02 -.872554130E+02 -.872404793E+02 -.872245299E+02 -.872080111E+02 -.871912017E+02 -.871742707E+02 -.871573184E+02 -.871404043E+02 -.871235651E+02 -.871068256E+02 -.870902048E+02 -.870737192E+02 -.870573847E+02 -.870412171E+02 -.870252330E+02 -.870094496E+02 -.869938847E+02 -.869785571E+02 -.869634860E+02 -.869486914E+02 -.869341941E+02 -.869200151E+02 -.869061763E+02 -.868926998E+02 -.868796080E+02 -.868669236E+02 -.868546693E+02 -.868428681E+02 -.868315425E+02 -.868207150E+02 -.868104077E+02 -.868006422E+02 -.867914395E+02 -.867828198E+02 -.867748023E+02 -.867674056E+02 -.867606466E+02 -.867545414E+02 -.867491046E+02 -.867443492E+02 -.867402867E+02 -.867369270E+02 -.867342783E+02 -.867323469E+02 -.867311374E+02 -.867306524E+02 -.867308926E+02 -.867318570E+02 -.867335425E+02 -.867359441E+02 -.867390552E+02 -.867428672E+02 -.867473700E+02 -.867525515E+02 -.867583984E+02 -.867648957E+02 -.867720272E+02 -.867797754E+02 -.867881215E+02 -.867970460E+02 -.868065283E+02 -.868165472E+02 -.868270808E+02 -.868381067E+02 -.868496023E+02 -.868615446E+02 -.868739107E+02 -.868866776E+02 -.868998225E+02 -.869133228E+02 -.869271562E+02 -.869413010E+02 -.869557360E+02 -.869704404E+02 -.869853943E+02 -.870005785E+02 -.870159743E+02 -.870315642E+02 -.870473311E+02 -.870632590E+02 -.870793325E+02 -.870955368E+02 -.871118574E+02 -.871282790E+02 -.871447840E+02 -.871613494E+02 -.871779403E+02 -.871944998E+02 -.872109311E+02 -.872270706E+02 -.872426475E+02 -.872572277E+02 -.872701400E+02 -.872803832E+02 -.872865138E+02 -.872865138E+02
 -.872893104E+02 -.872893104E+02 -.872835770E+02 -.872740000E+02 -.872619317E+02 -.872483111E+02 -.872337681E+02 -.872187110E+02 -.872033951E+02 -.871879753E+02 -.871725438E+02 -.871571557E+02 -.871418449E+02 -.871266345E+02 -.871115421E+02 -.870965831E+02 -.870817720E+02 -.870671236E+02 -.870526529E+02 -.870383753E+02 -.870243070E+02 -.870104646E+02 -.869968653E+02 -.869835269E+02 -.869704674E+02 -.869577056E+02 -.869452603E+02 -.869331507E+02 -.869213964E+02 -.869100169E+02 -.868990318E+02 -.868884607E+02 -.868783231E+02 -.868686379E+02 -.868594242E+02 -.868507002E+02 -.868424836E+02 -.868347918E+02 -.868276408E+02 -.868210463E+02 -.868150227E+02 -.868095834E+02 -.868047406E+02 -.868005054E+02 -.867968873E+02 -.867938946E+02 -.867915343E+02 -.867898115E+02 -.867887301E+02 -.867882922E+02 -.867884986E+02 -.867893482E+02 -.867908385E+02 -.867929653E+02 -.867957231E+02 -.867991047E+02 -.868031016E+02 -.868077036E+02 -.868128996E+02 -.868186769E+02 -.868250220E+02 -.868319200E+02 -.868393551E+02 -.868473109E+02 -.868557699E+02 -.868647141E+02 -.868741248E+02 -.868839832E+02 -.868942698E+02 -.869049651E+02 -.869160492E+02 -.869275025E+02 -.869393053E+02 -.869514381E+02 -.869638815E+02 -.869766165E+02 -.869896246E+02 -.870028877E+02 -.870163880E+02 -.870301085E+02 -.870440327E+02 -.870581446E+02 -.870724291E+02 -.870868714E+02 -.871014576E+02 -.871161740E+02 -.871310071E+02 -.871459426E+02 -.871609641E+02 -.871760499E+02 -.871911678E+02 -.872062650E+02 -.872212525E+02 -.872359799E+02 -.872501988E+02 -.872635119E+02 -.872753047E+02 -.872846615E+02 -.872902623E+02 -.872902623E+02
 -.872931058E+02 -.872931058E+02 -.872879082E+02 -.872792271E+02 -.872682894E+02 -.872559471E+02 -.872427722E+02 -.872291355E+02 -.872152692E+02 -.872013143E+02 -.871873550E+02 -.871734415E+02 -.871596051E+02 -.871458671E+02 -.871322436E+02 -.871187489E+02 -.871053962E+02 -.870921989E+02 -.870791706E+02 -.870663251E+02 -.870536770E+02 -.870412410E+02 -.870290323E+02 -.870170666E+02 -.870053598E+02 -.869939282E+02 -.869827882E+02 -.869719565E+02 -.869614500E+02 -.869512855E+02 -.869414800E+02 -.869320501E+02 -.869230125E+02 -.869143836E+02 -.869061794E+02 -.868984154E+02 -.868911067E+02 -.868842679E+02 -.868779127E+02 -.868720542E+02 -.868667046E+02 -.868618751E+02 -.868575762E+02 -.868538168E+02 -.868506053E+02 -.868479485E+02 -.868458521E+02 -.868443207E+02 -.868433572E+02 -.868429637E+02 -.868431405E+02 -.868438870E+02 -.868452009E+02 -.868470788E+02 -.868495160E+02 -.868525065E+02 -.868560431E+02 -.868601173E+02 -.868647197E+02 -.868698398E+02 -.868754660E+02 -.868815858E+02 -.868881860E+02 -.868952526E+02 -.869027708E+02 -.869107253E+02 -.869191004E+02 -.869278799E+02 -.869370473E+02 -.869465858E+02 -.869564785E+02 -.869667084E+02 -.869772587E+02 -.869881123E+02 -.869992527E+02 -.870106633E+02 -.870223279E+02 -.870342305E+02 -.870463556E+02 -.870586882E+02 -.870712135E+02 -.870839175E+02 -.870967864E+02 -.871098070E+02 -.871229666E+02 -.871362526E+02 -.871496527E+02 -.871631537E+02 -.871767404E+02 -.871903928E+02 -.872040811E+02 -.872177569E+02 -.872313388E+02 -.872446900E+02 -.872575841E+02 -.872696598E+02 -.872803587E+02 -.872888489E+02 -.872939315E+02 -.872939315E+02
 -.872968074E+02 -.872968074E+02 -.872921319E+02 -.872843236E+02 -.872744870E+02 -.872633890E+02 -.872515448E+02 -.872392885E+02 -.872268296E+02 -.872142954E+02 -.872017618E+02 -.871892747E+02 -.871768622E+02 -.871645439E+02 -.871523346E+02 -.871402470E+02 -.871282933E+02 -.871164855E+02 -.871048358E+02 -.870933566E+02 -.870820607E+02 -.870709612E+02 -.870600715E+02 -.870494053E+02 -.870389765E+02 -.870287993E+02 -.870188880E+02 -.870092571E+02 -.869999210E+02 -.869908942E+02 -.869821912E+02 -.869738264E+02 -.869658140E+02 -.869581678E+02 -.869509016E+02 -.869440285E+02 -.869375613E+02 -.869315122E+02 -.869258930E+02 -.869207146E+02 -.869159873E+02 -.869117205E+02 -.869079230E+02 -.869046025E+02 -.869017658E+02 -.868994186E+02 -.868975659E+02 -.868962112E+02 -.868953573E+02 -.868950056E+02 -.868951567E+02 -.868958098E+02 -.868969631E+02 -.868986138E+02 -.869007578E+02 -.869033902E+02 -.869065049E+02 -.869100949E+02 -.869141521E+02 -.869186677E+02 -.869236321E+02 -.869290346E+02 -.869348642E+02 -.869411089E+02 -.869477564E+02 -.869547937E+02 -.869622073E+02 -.869699836E+02 -.869781085E+02 -.869865678E+02 -.869953468E+02 -.870044312E+02 -.870138063E+02 -.870234577E+02 -.870333708E+02 -.870435314E+02 -.870539254E+02 -.870645388E+02 -.870753582E+02 -.870863701E+02 -.870975618E+02 -.871089205E+02 -.871204342E+02 -.871320910E+02 -.871438794E+02 -.871557882E+02 -.871678059E+02 -.871799207E+02 -.871921186E+02 -.872043812E+02 -.872166814E+02 -.872289754E+02 -.872411894E+02 -.872531995E+02 -.872648016E+02 -.872756697E+02 -.872853004E+02 -.872929439E+02 -.872975201E+02 -.872975201E+02
 -.873004178E+02 -.873004178E+02 -.872962514E+02 -.872892938E+02 -.872805298E+02 -.872706434E+02 -.872600943E+02 -.872491805E+02 -.872380890E+02 -.872269338E+02 -.872157828E+02 -.872046770E+02 -.871936420E+02 -.871826951E+02 -.871718498E+02 -.871611177E+02 -.871505095E+02 -.871400359E+02 -.871297078E+02 -.871195363E+02 -.871095324E+02 -.870997078E+02 -.870900742E+02 -.870806434E+02 -.870714276E+02 -.870624391E+02 -.870536902E+02 -.870451933E+02 -.870369608E+02 -.870290053E+02 -.870213390E+02 -.870139742E+02 -.870069229E+02 -.870001970E+02 -.869938080E+02 -.869877671E+02 -.869820851E+02 -.869767723E+02 -.869718385E+02 -.869672930E+02 -.869631445E+02 -.869594008E+02 -.869560693E+02 -.869531563E+02 -.869506677E+02 -.869486083E+02 -.869469820E+02 -.869457920E+02 -.869450405E+02 -.869447288E+02 -.869448572E+02 -.869454251E+02 -.869464311E+02 -.869478728E+02 -.869497467E+02 -.869520488E+02 -.869547739E+02 -.869579161E+02 -.869614688E+02 -.869654246E+02 -.869697752E+02 -.869745118E+02 -.869796251E+02 -.869851051E+02 -.869909413E+02 -.869971227E+02 -.870036381E+02 -.870104758E+02 -.870176238E+02 -.870250701E+02 -.870328023E+02 -.870408080E+02 -.870490748E+02 -.870575902E+02 -.870663418E+02 -.870753173E+02 -.870845044E+02 -.870938912E+02 -.871034657E+02 -.871132165E+02 -.871231322E+02 -.871332018E+02 -.871434143E+02 -.871537595E+02 -.871642271E+02 -.871748068E+02 -.871854887E+02 -.871962618E+02 -.872071134E+02 -.872180272E+02 -.872289787E+02 -.872399283E+02 -.872508100E+02 -.872615129E+02 -.872718547E+02 -.872815440E+02 -.872901315E+02 -.872969478E+02 -.873010291E+02 -.873010291E+02
 -.873039421E+02 -.873039421E+02 -.873002723E+02 -.872941445E+02 -.872864265E+02 -.872777211E+02 -.872684336E+02 -.872588268E+02 -.872490658E+02 -.872392511E+02 -.872294429E+02 -.872196775E+02 -.872099775E+02 -.872003583E+02 -.871908320E+02 -.871814088E+02 -.871720982E+02 -.871629097E+02 -.871538528E+02 -.871449371E+02 -.871361725E+02 -.871275688E+02 -.871191363E+02 -.871108853E+02 -.871028262E+02 -.870949695E+02 -.870873257E+02 -.870799056E+02 -.870727197E+02 -.870657785E+02 -.870590926E+02 -.870526723E+02 -.870465278E+02 -.870406691E+02 -.870351058E+02 -.870298475E+02 -.870249032E+02 -.870202815E+02 -.870159906E+02 -.870120384E+02 -.870084320E+02 -.870051780E+02 -.870022826E+02 -.869997511E+02 -.869975882E+02 -.869957981E+02 -.869943840E+02 -.869933485E+02 -.869926935E+02 -.869924201E+02 -.869925284E+02 -.869930181E+02 -.869938879E+02 -.869951358E+02 -.869967590E+02 -.869987540E+02 -.870011166E+02 -.870038418E+02 -.870069242E+02 -.870103574E+02 -.870141348E+02 -.870182489E+02 -.870226918E+02 -.870274552E+02 -.870325303E+02 -.870379079E+02 -.870435786E+02 -.870495325E+02 -.870557595E+02 -.870622494E+02 -.870689918E+02 -.870759762E+02 -.870831921E+02 -.870906287E+02 -.870982755E+02 -.871061219E+02 -.871141576E+02 -.871223721E+02 -.871307552E+02 -.871392970E+02 -.871479876E+02 -.871568174E+02 -.871657770E+02 -.871748571E+02 -.871840488E+02 -.871933432E+02 -.872027311E+02 -.872122030E+02 -.872217476E+02 -.872313503E+02 -.872409891E+02 -.872506292E+02 -.872602121E+02 -.872696397E+02 -.872787511E+02 -.872872890E+02 -.872948569E+02 -.873008646E+02 -.873044620E+02 -.873044620E+02
 -.873073867E+02 -.873073867E+02 -.873042022E+02 -.872988849E+02 -.872921882E+02 -.872846357E+02 -.872765792E+02 -.872682472E+02 -.872597829E+02 -.872512739E+02 -.872427725E+02 -.872343104E+02 -.872259074E+02 -.872175770E+02 -.872093295E+02 -.872011741E+02 -.871931189E+02 -.871851722E+02 -.871773422E+02 -.871696372E+02 -.871620657E+02 -.871546362E+02 -.871473574E+02 -.871402381E+02 -.871332871E+02 -.871265134E+02 -.871199259E+02 -.871135336E+02 -.871073454E+02 -.871013703E+02 -.870956170E+02 -.870900943E+02 -.870848106E+02 -.870797742E+02 -.870749934E+02 -.870704759E+02 -.870662293E+02 -.870622608E+02 -.870585772E+02 -.870551849E+02 -.870520900E+02 -.870492979E+02 -.870468136E+02 -.870446417E+02 -.870427859E+02 -.870412498E+02 -.870400359E+02 -.870391465E+02 -.870385831E+02 -.870383465E+02 -.870384370E+02 -.870388542E+02 -.870395971E+02 -.870406639E+02 -.870420525E+02 -.870437598E+02 -.870457825E+02 -.870481165E+02 -.870507571E+02 -.870536992E+02 -.870569372E+02 -.870604650E+02 -.870642760E+02 -.870683633E+02 -.870727196E+02 -.870773373E+02 -.870822084E+02 -.870873248E+02 -.870926781E+02 -.870982596E+02 -.871040608E+02 -.871100726E+02 -.871162864E+02 -.871226930E+02 -.871292836E+02 -.871360493E+02 -.871429812E+02 -.871500705E+02 -.871573085E+02 -.871646867E+02 -.871721966E+02 -.871798300E+02 -.871875787E+02 -.871954349E+02 -.872033907E+02 -.872114383E+02 -.872195698E+02 -.872277769E+02 -.872360496E+02 -.872443751E+02 -.872527344E+02 -.872610968E+02 -.872694115E+02 -.872775931E+02 -.872855016E+02 -.872929133E+02 -.872994838E+02 -.873047001E+02 -.873078239E+02 -.873078239E+02
 -.873107594E+02 -.873107594E+02 -.873080498E+02 -.873035256E+02 -.872978283E+02 -.872914033E+02 -.872845504E+02 -.872774641E+02 -.872702665E+02 -.872630321E+02 -.872558057E+02 -.872486143E+02 -.872414747E+02 -.872343986E+02 -.872273949E+02 -.872204713E+02 -.872136347E+02 -.872068923E+02 -.872002510E+02 -.871937178E+02 -.871872998E+02 -.871810043E+02 -.871748386E+02 -.871688099E+02 -.871629258E+02 -.871571936E+02 -.871516209E+02 -.871462151E+02 -.871409836E+02 -.871359338E+02 -.871310730E+02 -.871264083E+02 -.871219468E+02 -.871176954E+02 -.871136607E+02 -.871098491E+02 -.871062669E+02 -.871029200E+02 -.870998139E+02 -.870969540E+02 -.870943451E+02 -.870919917E+02 -.870898979E+02 -.870880674E+02 -.870865033E+02 -.870852084E+02 -.870841849E+02 -.870834346E+02 -.870829587E+02 -.870827578E+02 -.870828323E+02 -.870831818E+02 -.870838054E+02 -.870847017E+02 -.870858690E+02 -.870873048E+02 -.870890064E+02 -.870909703E+02 -.870931929E+02 -.870956699E+02 -.870983967E+02 -.871013684E+02 -.871045796E+02 -.871080246E+02 -.871116974E+02 -.871155917E+02 -.871197011E+02 -.871240189E+02 -.871285380E+02 -.871332515E+02 -.871381521E+02 -.871432326E+02 -.871484856E+02 -.871539036E+02 -.871594793E+02 -.871652053E+02 -.871710740E+02 -.871770783E+02 -.871832107E+02 -.871894642E+02 -.871958317E+02 -.872023061E+02 -.872088806E+02 -.872155485E+02 -.872223032E+02 -.872291380E+02 -.872360461E+02 -.872430204E+02 -.872500524E+02 -.872571311E+02 -.872642401E+02 -.872713533E+02 -.872784273E+02 -.872853892E+02 -.872921197E+02 -.872984282E+02 -.873040212E+02 -.873084618E+02 -.873111212E+02 -.873111212E+02
 -.873140684E+02 -.873140684E+02 -.873118246E+02 -.873080783E+02 -.873033607E+02 -.872980410E+02 -.872923675E+02 -.872865015E+02 -.872805441E+02 -.872745572E+02 -.872685779E+02 -.872626286E+02 -.872567235E+02 -.872508720E+02 -.872450817E+02 -.872393589E+02 -.872337095E+02 -.872281393E+02 -.872226540E+02 -.872172594E+02 -.872119613E+02 -.872067658E+02 -.872016788E+02 -.871967062E+02 -.871918542E+02 -.871871288E+02 -.871825361E+02 -.871780821E+02 -.871737730E+02 -.871696145E+02 -.871656127E+02 -.871617734E+02 -.871581021E+02 -.871546044E+02 -.871512858E+02 -.871481514E+02 -.871452061E+02 -.871424547E+02 -.871399017E+02 -.871375513E+02 -.871354075E+02 -.871334738E+02 -.871317534E+02 -.871302494E+02 -.871289643E+02 -.871279002E+02 -.871270590E+02 -.871264420E+02 -.871260502E+02 -.871258842E+02 -.871259441E+02 -.871262297E+02 -.871267404E+02 -.871274749E+02 -.871284319E+02 -.871296094E+02 -.871310052E+02 -.871326166E+02 -.871344407E+02 -.871364740E+02 -.871387129E+02 -.871411533E+02 -.871437911E+02 -.871466216E+02 -.871496400E+02 -.871528413E+02 -.871562203E+02 -.871597716E+02 -.871634895E+02 -.871673685E+02 -.871714026E+02 -.871755861E+02 -.871799128E+02 -.871843769E+02 -.871889722E+02 -.871936929E+02 -.871985327E+02 -.872034859E+02 -.872085463E+02 -.872137082E+02 -.872189657E+02 -.872243130E+02 -.872297446E+02 -.872352549E+02 -.872408384E+02 -.872464896E+02 -.872522029E+02 -.872579722E+02 -.872637906E+02 -.872696489E+02 -.872755334E+02 -.872814225E+02 -.872872800E+02 -.872930456E+02 -.872986201E+02 -.873038457E+02 -.873084790E+02 -.873121577E+02 -.873143609E+02 -.873143609E+02
 -.873173190E+02 -.873173190E+02 -.873155328E+02 -.873125505E+02 -.873087950E+02 -.873045605E+02 -.873000446E+02 -.872953759E+02 -.872906351E+02 -.872858714E+02 -.872811144E+02 -.872763820E+02 -.872716855E+02 -.872670324E+02 -.872624289E+02 -.872578798E+02 -.872533900E+02 -.872489639E+02 -.872446062E+02 -.872403216E+02 -.872361145E+02 -.872319897E+02 -.872279519E+02 -.872240059E+02 -.872201564E+02 -.872164082E+02 -.872127661E+02 -.872092348E+02 -.872058189E+02 -.872025233E+02 -.871993524E+02 -.871963108E+02 -.871934030E+02 -.871906331E+02 -.871880055E+02 -.871855241E+02 -.871831928E+02 -.871810153E+02 -.871789951E+02 -.871771354E+02 -.871754392E+02 -.871739094E+02 -.871725485E+02 -.871713587E+02 -.871703420E+02 -.871695001E+02 -.871688344E+02 -.871683460E+02 -.871680355E+02 -.871679036E+02 -.871679501E+02 -.871681751E+02 -.871685779E+02 -.871691578E+02 -.871699135E+02 -.871708436E+02 -.871719463E+02 -.871732197E+02 -.871746613E+02 -.871762686E+02 -.871780387E+02 -.871799686E+02 -.871820548E+02 -.871842940E+02 -.871866823E+02 -.871892158E+02 -.871918905E+02 -.871947022E+02 -.871976465E+02 -.872007191E+02 -.872039152E+02 -.872072305E+02 -.872106602E+02 -.872141996E+02 -.872178440E+02 -.872215887E+02 -.872254289E+02 -.872293599E+02 -.872333771E+02 -.872374758E+02 -.872416514E+02 -.872458994E+02 -.872502154E+02 -.872545948E+02 -.872590334E+02 -.872635267E+02 -.872680703E+02 -.872726594E+02 -.872772884E+02 -.872819498E+02 -.872866329E+02 -.872913204E+02 -.872959833E+02 -.873005737E+02 -.873050124E+02 -.873091736E+02 -.873128632E+02 -.873157929E+02 -.873175473E+02 -.873175473E+02
 -.873204935E+02 -.873204935E+02 -.873191556E+02 -.873169214E+02 -.873141075E+02 -.873109346E+02 -.873075508E+02 -.873040526E+02 -.873005006E+02 -.872969317E+02 -.872933682E+02 -.872898236E+02 -.872863062E+02 -.872828218E+02 -.872793749E+02 -.872759694E+02 -.872726086E+02 -.872692962E+02 -.872660354E+02 -.872628298E+02 -.872596828E+02 -.872565979E+02 -.872535785E+02 -.872506283E+02 -.872477507E+02 -.872449494E+02 -.872422277E+02 -.872395893E+02 -.872370377E+02 -.872345762E+02 -.872322083E+02 -.872299372E+02 -.872277664E+02 -.872256989E+02 -.872237378E+02 -.872218860E+02 -.872201465E+02 -.872185219E+02 -.872170147E+02 -.872156275E+02 -.872143623E+02 -.872132213E+02 -.872122062E+02 -.872113188E+02 -.872105605E+02 -.872099326E+02 -.872094359E+02 -.872090714E+02 -.872088396E+02 -.872087408E+02 -.872087751E+02 -.872089423E+02 -.872092421E+02 -.872096738E+02 -.872102366E+02 -.872109295E+02 -.872117511E+02 -.872127000E+02 -.872137745E+02 -.872149725E+02 -.872162922E+02 -.872177311E+02 -.872192868E+02 -.872209569E+02 -.872227384E+02 -.872246286E+02 -.872266244E+02 -.872287228E+02 -.872309206E+02 -.872332145E+02 -.872356012E+02 -.872380772E+02 -.872406391E+02 -.872432836E+02 -.872460070E+02 -.872488058E+02 -.872516766E+02 -.872546159E+02 -.872576202E+02 -.872606860E+02 -.872638099E+02 -.872669886E+02 -.872702187E+02 -.872734969E+02 -.872768199E+02 -.872801844E+02 -.872835871E+02 -.872870244E+02 -.872904919E+02 -.872939843E+02 -.872974934E+02 -.873010060E+02 -.873045006E+02 -.873079411E+02 -.873112680E+02 -.873143868E+02 -.873171522E+02 -.873193476E+02 -.873206620E+02 -.873206620E+02
 -.873234600E+02 -.873234600E+02 -.873225499E+02 -.873210275E+02 -.873191077E+02 -.873169407E+02 -.873146282E+02 -.873122362E+02 -.873098066E+02 -.873073651E+02 -.873049271E+02 -.873025019E+02 -.873000954E+02 -.872977117E+02 -.872953538E+02 -.872930243E+02 -.872907258E+02 -.872884605E+02 -.872862309E+02 -.872840392E+02 -.872818878E+02 -.872797792E+02 -.872777156E+02 -.872756996E+02 -.872737334E+02 -.872718196E+02 -.872699605E+02 -.872681584E+02 -.872664158E+02 -.872647350E+02 -.872631183E+02 -.872615679E+02 -.872600860E+02 -.872586749E+02 -.872573365E+02 -.872560728E+02 -.872548859E+02 -.872537774E+02 -.872527491E+02 -.872518027E+02 -.872509397E+02 -.872501613E+02 -.872494689E+02 -.872488636E+02 -.872483463E+02 -.872479179E+02 -.872475791E+02 -.872473304E+02 -.872471721E+02 -.872471045E+02 -.872471276E+02 -.872472414E+02 -.872474456E+02 -.872477397E+02 -.872481232E+02 -.872485954E+02 -.872491555E+02 -.872498023E+02 -.872505348E+02 -.872513517E+02 -.872522515E+02 -.872532328E+02 -.872542939E+02 -.872554331E+02 -.872566485E+02 -.872579381E+02 -.872593000E+02 -.872607321E+02 -.872622321E+02 -.872637980E+02 -.872654274E+02 -.872671181E+02 -.872688677E+02 -.872706739E+02 -.872725343E+02 -.872744465E+02 -.872764081E+02 -.872784168E+02 -.872804702E+02 -.872825660E+02 -.872847018E+02 -.872868753E+02 -.872890843E+02 -.872913264E+02 -.872935994E+02 -.872959012E+02 -.872982292E+02 -.873005812E+02 -.873029540E+02 -.873053439E+02 -.873077451E+02 -.873101486E+02 -.873125394E+02 -.873148923E+02 -.873171665E+02 -.873192970E+02 -.873211841E+02 -.873226803E+02 -.873235747E+02 -.873235747E+02
 -.873256749E+02 -.873256749E+02 -.873251154E+02 -.873241681E+02 -.873229622E+02 -.873215915E+02 -.873201214E+02 -.873185956E+02 -.873170424E+02 -.873154794E+02 -.873139174E+02 -.873123628E+02 -.873108199E+02 -.873092915E+02 -.873077796E+02 -.873062859E+02 -.873048122E+02 -.873033599E+02 -.873019305E+02 -.873005256E+02 -.872991466E+02 -.872977951E+02 -.872964727E+02 -.872951808E+02 -.872939210E+02 -.872926948E+02 -.872915038E+02 -.872903494E+02 -.872892332E+02 -.872881567E+02 -.872871213E+02 -.872861285E+02 -.872851796E+02 -.872842761E+02 -.872834192E+02 -.872826102E+02 -.872818503E+02 -.872811408E+02 -.872804826E+02 -.872798768E+02 -.872793244E+02 -.872788263E+02 -.872783831E+02 -.872779957E+02 -.872776646E+02 -.872773904E+02 -.872771736E+02 -.872770143E+02 -.872769129E+02 -.872768696E+02 -.872768843E+02 -.872769570E+02 -.872770875E+02 -.872772756E+02 -.872775209E+02 -.872778229E+02 -.872781812E+02 -.872785950E+02 -.872790636E+02 -.872795863E+02 -.872801621E+02 -.872807900E+02 -.872814691E+02 -.872821982E+02 -.872829761E+02 -.872838016E+02 -.872846734E+02 -.872855903E+02 -.872865508E+02 -.872875535E+02 -.872885969E+02 -.872896798E+02 -.872908004E+02 -.872919574E+02 -.872931493E+02 -.872943744E+02 -.872956314E+02 -.872969186E+02 -.872982347E+02 -.872995780E+02 -.873009470E+02 -.873023404E+02 -.873037567E+02 -.873051943E+02 -.873066518E+02 -.873081278E+02 -.873096208E+02 -.873111290E+02 -.873126505E+02 -.873141826E+02 -.873157213E+02 -.873172601E+02 -.873187888E+02 -.873202898E+02 -.873217358E+02 -.873230836E+02 -.873242692E+02 -.873252004E+02 -.873257503E+02 -.873257503E+02
 -.873256749E+02 -.873256749E+02 -.873251154E+02 -.873241681E+02 -.873229622E+02 -.873215915E+02 -.873201214E+02 -.873185956E+02 -.873170424E+02 -.873154794E+02 -.873139174E+02 -.873123628E+02 -.873108199E+02 -.873092915E+02 -.873077796E+02 -.873062859E+02 -.873048122E+02 -.873033599E+02 -.873019305E+02 -.873005256E+02 -.872991466E+02 -.872977951E+02 -.872964727E+02 -.872951808E+02 -.872939210E+02 -.872926948E+02 -.872915038E+02 -.872903494E+02 -.872892332E+02 -.872881567E+02 -.872871213E+02 -.872861285E+02 -.872851796E+02 -.872842761E+02 -.872834192E+02 -.872826102E+02 -.872818503E+02 -.872811408E+02 -.872804826E+02 -.872798768E+02 -.872793244E+02 -.872788263E+02 -.872783831E+02 -.872779957E+02 -.872776646E+02 -.872773904E+02 -.872771736E+02 -.872770143E+02 -.872769129E+02 -.872768696E+02 -.872768843E+02 -.872769570E+02 -.872770875E+02 -.872772756E+02 -.872775209E+02 -.872778229E+02 -.872781812E+02 -.872785950E+02 -.872790636E+02 -.872795863E+02 -.872801621E+02 -.872807900E+02 -.872814691E+02 -.872821982E+02 -.872829761E+02 -.872838016E+02 -.872846734E+02 -.872855903E+02 -.872865508E+02 -.872875535E+02 -.872885969E+02 -.872896798E+02 -.872908004E+02 -.872919574E+02 -.872931493E+02 -.872943744E+02 -.872956314E+02 -.872969186E+02 -.872982347E+02 -.872995780E+02 -.873009470E+02 -.873023404E+02 -.873037567E+02 -.873051943E+02 -.873066518E+02 -.873081278E+02 -.873096208E+02 -.873111290E+02 -.873126505E+02 -.873141826E+02 -.873157213E+02 -.873172601E+02 -.873187888E+02 -.873202898E+02 -.873217358E+02 -.873230836E+02 -.873242692E+02 -.873252004E+02 -.873257503E+02 -.873257503E+02
