# Supplementary material for: Electrical Pacing of Cardiac Tissue Including Potassium Inward Rectification
Source: PLoS One. 2015 Jun 9;10(6):e0127837. doi: 10.1371/journal.pone.0127837 (PMC4461281; doi:10.1371/journal.pone.0127837)
Supplement: S1 Data — (ZIP) [file pone.0127837.s001.zip › All-Data/Data-with-IK1/BDT29/Vm20ms.txt]

 -.873300171E+02 -.873004678E+02 -.872993314E+02 -.872972760E+02 -.872944844E+02 -.872911070E+02 -.872872642E+02 -.872830510E+02 -.872785463E+02 -.872738163E+02 -.872689146E+02 -.872638876E+02 -.872587760E+02 -.872536123E+02 -.872484233E+02 -.872432318E+02 -.872380560E+02 -.872329103E+02 -.872278082E+02 -.872227623E+02 -.872177833E+02 -.872128818E+02 -.872080683E+02 -.872033515E+02 -.871987394E+02 -.871942401E+02 -.871898604E+02 -.871856067E+02 -.871814860E+02 -.871775051E+02 -.871736701E+02 -.871699876E+02 -.871664639E+02 -.871631049E+02 -.871599160E+02 -.871569025E+02 -.871540696E+02 -.871514218E+02 -.871489638E+02 -.871467001E+02 -.871446344E+02 -.871427708E+02 -.871411125E+02 -.871396626E+02 -.871384235E+02 -.871373975E+02 -.871365864E+02 -.871359914E+02 -.871356138E+02 -.871354540E+02 -.871355122E+02 -.871357883E+02 -.871362815E+02 -.871369908E+02 -.871379146E+02 -.871390510E+02 -.871403977E+02 -.871419520E+02 -.871437109E+02 -.871456710E+02 -.871478285E+02 -.871501794E+02 -.871527193E+02 -.871554436E+02 -.871583474E+02 -.871614255E+02 -.871646726E+02 -.871680831E+02 -.871716511E+02 -.871753708E+02 -.871792360E+02 -.871832405E+02 -.871873778E+02 -.871916412E+02 -.871960239E+02 -.872005189E+02 -.872051190E+02 -.872098164E+02 -.872146034E+02 -.872194714E+02 -.872244113E+02 -.872294134E+02 -.872344668E+02 -.872395595E+02 -.872446778E+02 -.872498059E+02 -.872549257E+02 -.872600157E+02 -.872650503E+02 -.872699991E+02 -.872748252E+02 -.872794842E+02 -.872839219E+02 -.872880728E+02 -.872918567E+02 -.872951767E+02 -.872979145E+02 -.872999269E+02 -.873010397E+02 -.873010397E+02
 -.873004678E+02 -.873004678E+02 -.872993314E+02 -.872972760E+02 -.872944844E+02 -.872911070E+02 -.872872642E+02 -.872830510E+02 -.872785463E+02 -.872738163E+02 -.872689146E+02 -.872638876E+02 -.872587760E+02 -.872536123E+02 -.872484233E+02 -.872432318E+02 -.872380560E+02 -.872329103E+02 -.872278082E+02 -.872227623E+02 -.872177833E+02 -.872128818E+02 -.872080683E+02 -.872033515E+02 -.871987394E+02 -.871942401E+02 -.871898604E+02 -.871856067E+02 -.871814860E+02 -.871775051E+02 -.871736701E+02 -.871699876E+02 -.871664639E+02 -.871631049E+02 -.871599160E+02 -.871569025E+02 -.871540696E+02 -.871514218E+02 -.871489638E+02 -.871467001E+02 -.871446344E+02 -.871427708E+02 -.871411125E+02 -.871396626E+02 -.871384235E+02 -.871373975E+02 -.871365864E+02 -.871359914E+02 -.871356138E+02 -.871354540E+02 -.871355122E+02 -.871357883E+02 -.871362815E+02 -.871369908E+02 -.871379146E+02 -.871390510E+02 -.871403977E+02 -.871419520E+02 -.871437109E+02 -.871456710E+02 -.871478285E+02 -.871501794E+02 -.871527193E+02 -.871554436E+02 -.871583474E+02 -.871614255E+02 -.871646726E+02 -.871680831E+02 -.871716511E+02 -.871753708E+02 -.871792360E+02 -.871832405E+02 -.871873778E+02 -.871916412E+02 -.871960239E+02 -.872005189E+02 -.872051190E+02 -.872098164E+02 -.872146034E+02 -.872194714E+02 -.872244113E+02 -.872294134E+02 -.872344668E+02 -.872395595E+02 -.872446778E+02 -.872498059E+02 -.872549257E+02 -.872600157E+02 -.872650503E+02 -.872699991E+02 -.872748252E+02 -.872794842E+02 -.872839219E+02 -.872880728E+02 -.872918567E+02 -.872951767E+02 -.872979145E+02 -.872999269E+02 -.873010397E+02 -.873010397E+02
 -.872944373E+02 -.872944373E+02 -.872928247E+02 -.872899574E+02 -.872861212E+02 -.872815359E+02 -.872763670E+02 -.872707425E+02 -.872647663E+02 -.872585222E+02 -.872520790E+02 -.872454968E+02 -.872388255E+02 -.872321042E+02 -.872253652E+02 -.872186344E+02 -.872119316E+02 -.872052735E+02 -.871986765E+02 -.871921551E+02 -.871857228E+02 -.871793937E+02 -.871731803E+02 -.871670931E+02 -.871611422E+02 -.871553372E+02 -.871496861E+02 -.871441974E+02 -.871388799E+02 -.871337421E+02 -.871287924E+02 -.871240395E+02 -.871194914E+02 -.871151554E+02 -.871110387E+02 -.871071482E+02 -.871034902E+02 -.871000708E+02 -.870968964E+02 -.870939725E+02 -.870913045E+02 -.870888973E+02 -.870867554E+02 -.870848825E+02 -.870832821E+02 -.870819570E+02 -.870809094E+02 -.870801412E+02 -.870796539E+02 -.870794481E+02 -.870795242E+02 -.870798818E+02 -.870805201E+02 -.870814376E+02 -.870826323E+02 -.870841017E+02 -.870858427E+02 -.870878519E+02 -.870901252E+02 -.870926582E+02 -.870954461E+02 -.870984835E+02 -.871017647E+02 -.871052837E+02 -.871090341E+02 -.871130091E+02 -.871172017E+02 -.871216048E+02 -.871262107E+02 -.871310119E+02 -.871360004E+02 -.871411681E+02 -.871465067E+02 -.871520078E+02 -.871576627E+02 -.871634624E+02 -.871693979E+02 -.871754597E+02 -.871816379E+02 -.871879222E+02 -.871943014E+02 -.872007639E+02 -.872072965E+02 -.872138850E+02 -.872205131E+02 -.872271624E+02 -.872338113E+02 -.872404345E+02 -.872470017E+02 -.872534763E+02 -.872598138E+02 -.872659594E+02 -.872718453E+02 -.872773873E+02 -.872824799E+02 -.872869906E+02 -.872907521E+02 -.872935529E+02 -.872951242E+02 -.872951242E+02
 -.872846588E+02 -.872846588E+02 -.872824191E+02 -.872784643E+02 -.872731993E+02 -.872669283E+02 -.872598813E+02 -.872522365E+02 -.872441359E+02 -.872356939E+02 -.872270057E+02 -.872181501E+02 -.872091905E+02 -.872001772E+02 -.871911500E+02 -.871821397E+02 -.871731712E+02 -.871642667E+02 -.871554464E+02 -.871467296E+02 -.871381349E+02 -.871296796E+02 -.871213791E+02 -.871132475E+02 -.871052974E+02 -.870975404E+02 -.870899878E+02 -.870826512E+02 -.870755421E+02 -.870686722E+02 -.870620532E+02 -.870556963E+02 -.870496122E+02 -.870438108E+02 -.870383018E+02 -.870330943E+02 -.870281971E+02 -.870236188E+02 -.870193679E+02 -.870154520E+02 -.870118786E+02 -.870086543E+02 -.870057851E+02 -.870032762E+02 -.870011323E+02 -.869993571E+02 -.869979540E+02 -.869969255E+02 -.869962734E+02 -.869959988E+02 -.869961022E+02 -.869965831E+02 -.869974403E+02 -.869986717E+02 -.870002745E+02 -.870022455E+02 -.870045803E+02 -.870072742E+02 -.870103218E+02 -.870137170E+02 -.870174531E+02 -.870215228E+02 -.870259183E+02 -.870306314E+02 -.870356534E+02 -.870409750E+02 -.870465868E+02 -.870524790E+02 -.870586413E+02 -.870650635E+02 -.870717347E+02 -.870786442E+02 -.870857807E+02 -.870931330E+02 -.871006896E+02 -.871084385E+02 -.871163679E+02 -.871244653E+02 -.871327177E+02 -.871411119E+02 -.871496337E+02 -.871582679E+02 -.871669981E+02 -.871758061E+02 -.871846715E+02 -.871935711E+02 -.872024777E+02 -.872113592E+02 -.872201772E+02 -.872288847E+02 -.872374241E+02 -.872457237E+02 -.872536937E+02 -.872612207E+02 -.872681611E+02 -.872743320E+02 -.872794998E+02 -.872833651E+02 -.872855440E+02 -.872855440E+02
 -.872727237E+02 -.872727237E+02 -.872697960E+02 -.872646374E+02 -.872577740E+02 -.872496023E+02 -.872404248E+02 -.872304763E+02 -.872199443E+02 -.872089809E+02 -.871977098E+02 -.871862308E+02 -.871746241E+02 -.871629522E+02 -.871512631E+02 -.871395958E+02 -.871279828E+02 -.871164523E+02 -.871050309E+02 -.870937440E+02 -.870826149E+02 -.870716649E+02 -.870609138E+02 -.870503786E+02 -.870400753E+02 -.870300192E+02 -.870202254E+02 -.870107090E+02 -.870014854E+02 -.869925703E+02 -.869839786E+02 -.869757250E+02 -.869678234E+02 -.869602869E+02 -.869531282E+02 -.869463596E+02 -.869399930E+02 -.869340399E+02 -.869285114E+02 -.869234181E+02 -.869187695E+02 -.869145746E+02 -.869108414E+02 -.869075767E+02 -.869047868E+02 -.869024769E+02 -.869006514E+02 -.868993137E+02 -.868984664E+02 -.868981108E+02 -.868982476E+02 -.868988760E+02 -.868999945E+02 -.869016002E+02 -.869036896E+02 -.869062581E+02 -.869093001E+02 -.869128092E+02 -.869167781E+02 -.869211986E+02 -.869260619E+02 -.869313582E+02 -.869370772E+02 -.869432077E+02 -.869497383E+02 -.869566566E+02 -.869639501E+02 -.869716058E+02 -.869796101E+02 -.869879493E+02 -.869966094E+02 -.870055759E+02 -.870148342E+02 -.870243696E+02 -.870341669E+02 -.870442107E+02 -.870544856E+02 -.870649753E+02 -.870756634E+02 -.870865328E+02 -.870975653E+02 -.871087418E+02 -.871200413E+02 -.871314411E+02 -.871429154E+02 -.871544348E+02 -.871659653E+02 -.871774662E+02 -.871888889E+02 -.872001737E+02 -.872112470E+02 -.872220167E+02 -.872323671E+02 -.872421513E+02 -.872511826E+02 -.872592219E+02 -.872659629E+02 -.872710121E+02 -.872738629E+02 -.872738629E+02
 -.872595378E+02 -.872595378E+02 -.872558923E+02 -.872494673E+02 -.872409134E+02 -.872307245E+02 -.872192794E+02 -.872068745E+02 -.871937470E+02 -.871800878E+02 -.871660495E+02 -.871517547E+02 -.871373004E+02 -.871227612E+02 -.871081963E+02 -.870936542E+02 -.870791755E+02 -.870647963E+02 -.870505507E+02 -.870364700E+02 -.870225825E+02 -.870089145E+02 -.869954897E+02 -.869823290E+02 -.869694524E+02 -.869568798E+02 -.869446305E+02 -.869327238E+02 -.869211800E+02 -.869100186E+02 -.868992583E+02 -.868889180E+02 -.868790151E+02 -.868695665E+02 -.868605886E+02 -.868520974E+02 -.868441084E+02 -.868366365E+02 -.868296961E+02 -.868233008E+02 -.868174629E+02 -.868121940E+02 -.868075042E+02 -.868034028E+02 -.867998977E+02 -.867969958E+02 -.867947029E+02 -.867930234E+02 -.867919607E+02 -.867915166E+02 -.867916916E+02 -.867924850E+02 -.867938946E+02 -.867959169E+02 -.867985472E+02 -.868017796E+02 -.868056068E+02 -.868100205E+02 -.868150113E+02 -.868205685E+02 -.868266805E+02 -.868333349E+02 -.868405181E+02 -.868482159E+02 -.868564132E+02 -.868650944E+02 -.868742431E+02 -.868838427E+02 -.868938757E+02 -.869043245E+02 -.869151711E+02 -.869263971E+02 -.869379838E+02 -.869499124E+02 -.869621637E+02 -.869747183E+02 -.869875564E+02 -.870006580E+02 -.870140022E+02 -.870275677E+02 -.870413318E+02 -.870552708E+02 -.870693588E+02 -.870835676E+02 -.870978655E+02 -.871122164E+02 -.871265782E+02 -.871409010E+02 -.871551247E+02 -.871691758E+02 -.871829632E+02 -.871963731E+02 -.872092620E+02 -.872214476E+02 -.872326977E+02 -.872427146E+02 -.872511167E+02 -.872574125E+02 -.872609688E+02 -.872609688E+02
 -.872455702E+02 -.872455702E+02 -.872411856E+02 -.872334504E+02 -.872231426E+02 -.872108568E+02 -.871970524E+02 -.871820910E+02 -.871662603E+02 -.871497897E+02 -.871328615E+02 -.871156209E+02 -.870981812E+02 -.870806309E+02 -.870630413E+02 -.870454712E+02 -.870279706E+02 -.870105845E+02 -.869933542E+02 -.869763170E+02 -.869595067E+02 -.869429546E+02 -.869266884E+02 -.869107340E+02 -.868951163E+02 -.868798599E+02 -.868649888E+02 -.868505279E+02 -.868365017E+02 -.868229343E+02 -.868098492E+02 -.867972692E+02 -.867852162E+02 -.867737114E+02 -.867627757E+02 -.867524292E+02 -.867426915E+02 -.867335816E+02 -.867251175E+02 -.867173163E+02 -.867101936E+02 -.867037637E+02 -.866980399E+02 -.866930335E+02 -.866887550E+02 -.866852131E+02 -.866824150E+02 -.866803666E+02 -.866790718E+02 -.866785332E+02 -.866787514E+02 -.866797254E+02 -.866814525E+02 -.866839282E+02 -.866871465E+02 -.866911000E+02 -.866957795E+02 -.867011744E+02 -.867072728E+02 -.867140611E+02 -.867215248E+02 -.867296478E+02 -.867384134E+02 -.867478033E+02 -.867577987E+02 -.867683799E+02 -.867795263E+02 -.867912169E+02 -.868034299E+02 -.868161432E+02 -.868293344E+02 -.868429803E+02 -.868570580E+02 -.868715438E+02 -.868864142E+02 -.869016451E+02 -.869172122E+02 -.869330908E+02 -.869492555E+02 -.869656801E+02 -.869823373E+02 -.869991980E+02 -.870162313E+02 -.870334029E+02 -.870506748E+02 -.870680036E+02 -.870853390E+02 -.871026211E+02 -.871197779E+02 -.871367213E+02 -.871533424E+02 -.871695045E+02 -.871850355E+02 -.871997168E+02 -.872132693E+02 -.872253356E+02 -.872354562E+02 -.872430400E+02 -.872473242E+02 -.872473242E+02
 -.872310439E+02 -.872310439E+02 -.872259012E+02 -.872168172E+02 -.872047012E+02 -.871902526E+02 -.871740150E+02 -.871564160E+02 -.871377941E+02 -.871184172E+02 -.870984971E+02 -.870782007E+02 -.870576589E+02 -.870369755E+02 -.870162342E+02 -.869955050E+02 -.869748483E+02 -.869543178E+02 -.869339617E+02 -.869138238E+02 -.868939435E+02 -.868743569E+02 -.868550970E+02 -.868361951E+02 -.868176813E+02 -.867995855E+02 -.867819378E+02 -.867647679E+02 -.867481056E+02 -.867319800E+02 -.867164197E+02 -.867014524E+02 -.866871050E+02 -.866734039E+02 -.866603747E+02 -.866480426E+02 -.866364318E+02 -.866255660E+02 -.866154672E+02 -.866061566E+02 -.865976537E+02 -.865899762E+02 -.865831404E+02 -.865771610E+02 -.865720507E+02 -.865678205E+02 -.865644796E+02 -.865620351E+02 -.865604922E+02 -.865598537E+02 -.865601206E+02 -.865612915E+02 -.865633632E+02 -.865663301E+02 -.865701847E+02 -.865749178E+02 -.865805178E+02 -.865869716E+02 -.865942642E+02 -.866023789E+02 -.866112975E+02 -.866210002E+02 -.866314659E+02 -.866426722E+02 -.866545957E+02 -.866672120E+02 -.866804958E+02 -.866944210E+02 -.867089609E+02 -.867240883E+02 -.867397756E+02 -.867559946E+02 -.867727171E+02 -.867899146E+02 -.868075582E+02 -.868256188E+02 -.868440672E+02 -.868628734E+02 -.868820072E+02 -.869014371E+02 -.869211306E+02 -.869410533E+02 -.869611684E+02 -.869814357E+02 -.870018105E+02 -.870222417E+02 -.870426704E+02 -.870630265E+02 -.870832259E+02 -.871031657E+02 -.871227182E+02 -.871417240E+02 -.871599816E+02 -.871772352E+02 -.871931582E+02 -.872073320E+02 -.872192185E+02 -.872281242E+02 -.872331548E+02 -.872331548E+02
 -.872160563E+02 -.872160563E+02 -.872101353E+02 -.871996642E+02 -.871856881E+02 -.871690153E+02 -.871502755E+02 -.871299625E+02 -.871084653E+02 -.870860903E+02 -.870630783E+02 -.870396187E+02 -.870158612E+02 -.869919251E+02 -.869679075E+02 -.869438905E+02 -.869199448E+02 -.868961321E+02 -.868725083E+02 -.868491235E+02 -.868260226E+02 -.868032474E+02 -.867808368E+02 -.867588278E+02 -.867372564E+02 -.867161589E+02 -.866955711E+02 -.866755285E+02 -.866560665E+02 -.866372203E+02 -.866190236E+02 -.866015101E+02 -.865847125E+02 -.865686630E+02 -.865533929E+02 -.865389331E+02 -.865253133E+02 -.865125620E+02 -.865007067E+02 -.864897729E+02 -.864797844E+02 -.864707634E+02 -.864627300E+02 -.864557019E+02 -.864496953E+02 -.864447236E+02 -.864407982E+02 -.864379278E+02 -.864361188E+02 -.864353748E+02 -.864356968E+02 -.864370834E+02 -.864395303E+02 -.864430308E+02 -.864475759E+02 -.864531538E+02 -.864597505E+02 -.864673497E+02 -.864759331E+02 -.864854800E+02 -.864959679E+02 -.865073726E+02 -.865196683E+02 -.865328275E+02 -.865468215E+02 -.865616206E+02 -.865771938E+02 -.865935093E+02 -.866105349E+02 -.866282373E+02 -.866465831E+02 -.866655385E+02 -.866850694E+02 -.867051415E+02 -.867257203E+02 -.867467710E+02 -.867682588E+02 -.867901484E+02 -.868124037E+02 -.868349880E+02 -.868578631E+02 -.868809890E+02 -.869043227E+02 -.869278177E+02 -.869514223E+02 -.869750779E+02 -.869987166E+02 -.870222579E+02 -.870456054E+02 -.870686409E+02 -.870912183E+02 -.871131545E+02 -.871342187E+02 -.871541172E+02 -.871724750E+02 -.871888115E+02 -.872025081E+02 -.872127680E+02 -.872185625E+02 -.872185625E+02
 -.872006438E+02 -.872006438E+02 -.871939222E+02 -.871820244E+02 -.871661364E+02 -.871471783E+02 -.871258666E+02 -.871027612E+02 -.870783015E+02 -.870528321E+02 -.870266233E+02 -.869998880E+02 -.869727954E+02 -.869454811E+02 -.869180566E+02 -.868906157E+02 -.868632389E+02 -.868359967E+02 -.868089521E+02 -.867821615E+02 -.867556762E+02 -.867295441E+02 -.867038105E+02 -.866785188E+02 -.866537117E+02 -.866294321E+02 -.866057219E+02 -.865826233E+02 -.865601781E+02 -.865384276E+02 -.865174124E+02 -.864971726E+02 -.864777478E+02 -.864591767E+02 -.864414974E+02 -.864247473E+02 -.864089622E+02 -.863941769E+02 -.863804244E+02 -.863677359E+02 -.863561406E+02 -.863456653E+02 -.863363346E+02 -.863281706E+02 -.863211928E+02 -.863154178E+02 -.863108595E+02 -.863075287E+02 -.863054330E+02 -.863045770E+02 -.863049620E+02 -.863065860E+02 -.863094441E+02 -.863135281E+02 -.863188266E+02 -.863253255E+02 -.863330076E+02 -.863418529E+02 -.863518389E+02 -.863629405E+02 -.863751302E+02 -.863883785E+02 -.864026538E+02 -.864179230E+02 -.864341511E+02 -.864513020E+02 -.864693383E+02 -.864882217E+02 -.865079131E+02 -.865283729E+02 -.865495607E+02 -.865714363E+02 -.865939589E+02 -.866170876E+02 -.866407818E+02 -.866650003E+02 -.866897022E+02 -.867148460E+02 -.867403897E+02 -.867662907E+02 -.867925047E+02 -.868189856E+02 -.868456844E+02 -.868725479E+02 -.868995171E+02 -.869265257E+02 -.869534967E+02 -.869803392E+02 -.870069442E+02 -.870331783E+02 -.870588766E+02 -.870838323E+02 -.871077846E+02 -.871304017E+02 -.871512596E+02 -.871698144E+02 -.871853664E+02 -.871970130E+02 -.872035893E+02 -.872035893E+02
 -.871848136E+02 -.871848136E+02 -.871772682E+02 -.871639035E+02 -.871460515E+02 -.871247457E+02 -.871007890E+02 -.870748079E+02 -.870472921E+02 -.870186249E+02 -.869891067E+02 -.869589753E+02 -.869284197E+02 -.868975926E+02 -.868666197E+02 -.868356065E+02 -.868046432E+02 -.867738088E+02 -.867431734E+02 -.867128004E+02 -.866827478E+02 -.866530703E+02 -.866238201E+02 -.865950478E+02 -.865668032E+02 -.865391360E+02 -.865120955E+02 -.864857310E+02 -.864600914E+02 -.864352253E+02 -.864111811E+02 -.863880065E+02 -.863657489E+02 -.863444548E+02 -.863241700E+02 -.863049393E+02 -.862868060E+02 -.862698121E+02 -.862539974E+02 -.862393997E+02 -.862260543E+02 -.862139940E+02 -.862032487E+02 -.861938454E+02 -.861858079E+02 -.861791566E+02 -.861739082E+02 -.861700761E+02 -.861676695E+02 -.861666940E+02 -.861671512E+02 -.861690389E+02 -.861723509E+02 -.861770773E+02 -.861832043E+02 -.861907145E+02 -.861995870E+02 -.862097975E+02 -.862213184E+02 -.862341194E+02 -.862481670E+02 -.862634254E+02 -.862798563E+02 -.862974196E+02 -.863160732E+02 -.863357735E+02 -.863564754E+02 -.863781330E+02 -.864006996E+02 -.864241275E+02 -.864483691E+02 -.864733761E+02 -.864991006E+02 -.865254942E+02 -.865525090E+02 -.865800971E+02 -.866082103E+02 -.866368008E+02 -.866658200E+02 -.866952188E+02 -.867249466E+02 -.867549509E+02 -.867851762E+02 -.868155623E+02 -.868460432E+02 -.868765443E+02 -.869069796E+02 -.869372478E+02 -.869672272E+02 -.869967692E+02 -.870256898E+02 -.870537585E+02 -.870806844E+02 -.871060969E+02 -.871295226E+02 -.871503535E+02 -.871678073E+02 -.871808743E+02 -.871882508E+02 -.871882508E+02
 -.871685660E+02 -.871685660E+02 -.871601732E+02 -.871453021E+02 -.871254334E+02 -.871017143E+02 -.870750354E+02 -.870460896E+02 -.870154174E+02 -.869834413E+02 -.869504934E+02 -.869168366E+02 -.868826805E+02 -.868481949E+02 -.868135193E+02 -.867787706E+02 -.867440489E+02 -.867094412E+02 -.866750254E+02 -.866408719E+02 -.866070464E+02 -.865736108E+02 -.865406246E+02 -.865081463E+02 -.864762333E+02 -.864449429E+02 -.864143325E+02 -.863844593E+02 -.863553805E+02 -.863271533E+02 -.862998349E+02 -.862734819E+02 -.862481507E+02 -.862238970E+02 -.862007756E+02 -.861788401E+02 -.861581426E+02 -.861387334E+02 -.861206607E+02 -.861039701E+02 -.860887045E+02 -.860749036E+02 -.860626039E+02 -.860518381E+02 -.860426353E+02 -.860350203E+02 -.860290135E+02 -.860246311E+02 -.860218846E+02 -.860207807E+02 -.860213215E+02 -.860235042E+02 -.860273213E+02 -.860327608E+02 -.860398059E+02 -.860484353E+02 -.860586237E+02 -.860703414E+02 -.860835551E+02 -.860982276E+02 -.861143187E+02 -.861317848E+02 -.861505798E+02 -.861706552E+02 -.861919603E+02 -.862144426E+02 -.862380482E+02 -.862627221E+02 -.862884084E+02 -.863150506E+02 -.863425921E+02 -.863709759E+02 -.864001453E+02 -.864300437E+02 -.864606151E+02 -.864918034E+02 -.865235533E+02 -.865558091E+02 -.865885155E+02 -.866216161E+02 -.866550538E+02 -.866887693E+02 -.867227001E+02 -.867567792E+02 -.867909332E+02 -.868250792E+02 -.868591224E+02 -.868929507E+02 -.869264300E+02 -.869593964E+02 -.869916469E+02 -.870229273E+02 -.870529161E+02 -.870812041E+02 -.871072678E+02 -.871304344E+02 -.871498377E+02 -.871643596E+02 -.871725549E+02 -.871725549E+02
 -.871519068E+02 -.871519068E+02 -.871426439E+02 -.871262269E+02 -.871042868E+02 -.870780863E+02 -.870486038E+02 -.870165990E+02 -.869826639E+02 -.869472619E+02 -.869107568E+02 -.868734369E+02 -.868355330E+02 -.867972313E+02 -.867586847E+02 -.867200215E+02 -.866813511E+02 -.866427690E+02 -.866043609E+02 -.865662053E+02 -.865283752E+02 -.864909407E+02 -.864539694E+02 -.864175277E+02 -.863816815E+02 -.863464967E+02 -.863120395E+02 -.862783761E+02 -.862455735E+02 -.862136989E+02 -.861828193E+02 -.861530021E+02 -.861243142E+02 -.860968219E+02 -.860705906E+02 -.860456846E+02 -.860221662E+02 -.860000960E+02 -.859795320E+02 -.859605295E+02 -.859431402E+02 -.859274126E+02 -.859133908E+02 -.859011149E+02 -.858906199E+02 -.858819362E+02 -.858750889E+02 -.858700976E+02 -.858669762E+02 -.858657333E+02 -.858663712E+02 -.858688866E+02 -.858732706E+02 -.858795082E+02 -.858875790E+02 -.858974574E+02 -.859091122E+02 -.859225075E+02 -.859376027E+02 -.859543528E+02 -.859727089E+02 -.859926185E+02 -.860140257E+02 -.860368720E+02 -.860610964E+02 -.860866360E+02 -.861134262E+02 -.861414014E+02 -.861704948E+02 -.862006396E+02 -.862317685E+02 -.862638145E+02 -.862967109E+02 -.863303916E+02 -.863647912E+02 -.863998449E+02 -.864354886E+02 -.864716588E+02 -.865082921E+02 -.865453249E+02 -.865826926E+02 -.866203288E+02 -.866581641E+02 -.866961244E+02 -.867341285E+02 -.867720859E+02 -.868098922E+02 -.868474253E+02 -.868845385E+02 -.869210528E+02 -.869567465E+02 -.869913415E+02 -.870244860E+02 -.870557318E+02 -.870845051E+02 -.871100678E+02 -.871314689E+02 -.871474800E+02 -.871565131E+02 -.871565131E+02
 -.871348505E+02 -.871348505E+02 -.871246958E+02 -.871066934E+02 -.870826270E+02 -.870538756E+02 -.870215054E+02 -.869863439E+02 -.869490363E+02 -.869100866E+02 -.868698908E+02 -.868287632E+02 -.867869546E+02 -.867446671E+02 -.867020670E+02 -.866592934E+02 -.866164649E+02 -.865736858E+02 -.865310500E+02 -.864886441E+02 -.864465492E+02 -.864048438E+02 -.863636040E+02 -.863229050E+02 -.862828218E+02 -.862434300E+02 -.862048054E+02 -.861670252E+02 -.861301673E+02 -.860943102E+02 -.860595332E+02 -.860259156E+02 -.859935369E+02 -.859624758E+02 -.859328105E+02 -.859046178E+02 -.858779727E+02 -.858529480E+02 -.858296137E+02 -.858080367E+02 -.857882797E+02 -.857704016E+02 -.857544560E+02 -.857404917E+02 -.857285516E+02 -.857186727E+02 -.857108855E+02 -.857052143E+02 -.857016760E+02 -.857002811E+02 -.857010325E+02 -.857039264E+02 -.857089515E+02 -.857160899E+02 -.857253167E+02 -.857366004E+02 -.857499031E+02 -.857651810E+02 -.857823848E+02 -.858014598E+02 -.858223466E+02 -.858449816E+02 -.858692973E+02 -.858952231E+02 -.859226856E+02 -.859516093E+02 -.859819168E+02 -.860135296E+02 -.860463686E+02 -.860803542E+02 -.861154070E+02 -.861514482E+02 -.861883995E+02 -.862261837E+02 -.862647249E+02 -.863039483E+02 -.863437802E+02 -.863841481E+02 -.864249800E+02 -.864662042E+02 -.865077485E+02 -.865495391E+02 -.865914992E+02 -.866335475E+02 -.866755954E+02 -.867175442E+02 -.867592809E+02 -.868006731E+02 -.868415619E+02 -.868817536E+02 -.869210079E+02 -.869590234E+02 -.869954180E+02 -.870297046E+02 -.870612590E+02 -.870892775E+02 -.871127236E+02 -.871302577E+02 -.871401466E+02 -.871401466E+02
 -.871174262E+02 -.871174262E+02 -.871063588E+02 -.870867334E+02 -.870604873E+02 -.870291154E+02 -.869937732E+02 -.869553577E+02 -.869145666E+02 -.868719450E+02 -.868279216E+02 -.867828353E+02 -.867369561E+02 -.866905021E+02 -.866436520E+02 -.865965552E+02 -.865493397E+02 -.865021187E+02 -.864549943E+02 -.864080612E+02 -.863614095E+02 -.863151259E+02 -.862692957E+02 -.862240037E+02 -.861793348E+02 -.861353752E+02 -.860922125E+02 -.860499356E+02 -.860086354E+02 -.859684037E+02 -.859293337E+02 -.858915191E+02 -.858550540E+02 -.858200323E+02 -.857865472E+02 -.857546908E+02 -.857245531E+02 -.856962220E+02 -.856697823E+02 -.856453147E+02 -.856228957E+02 -.856025967E+02 -.855844834E+02 -.855686151E+02 -.855550443E+02 -.855438164E+02 -.855349689E+02 -.855285314E+02 -.855245251E+02 -.855229624E+02 -.855238473E+02 -.855271749E+02 -.855329317E+02 -.855410955E+02 -.855516359E+02 -.855645144E+02 -.855796847E+02 -.855970933E+02 -.856166799E+02 -.856383779E+02 -.856621152E+02 -.856878145E+02 -.857153941E+02 -.857447687E+02 -.857758498E+02 -.858085465E+02 -.858427662E+02 -.858784151E+02 -.859153990E+02 -.859536235E+02 -.859929948E+02 -.860334201E+02 -.860748077E+02 -.861170679E+02 -.861601124E+02 -.862038552E+02 -.862482117E+02 -.862930996E+02 -.863384374E+02 -.863841448E+02 -.864301414E+02 -.864763457E+02 -.865226735E+02 -.865690363E+02 -.866153380E+02 -.866614722E+02 -.867073174E+02 -.867527314E+02 -.867975439E+02 -.868415466E+02 -.868844814E+02 -.869260238E+02 -.869657623E+02 -.870031711E+02 -.870375758E+02 -.870681071E+02 -.870936428E+02 -.871127311E+02 -.871234925E+02 -.871234925E+02
 -.870996830E+02 -.870996830E+02 -.870876848E+02 -.870664018E+02 -.870379248E+02 -.870038659E+02 -.869654717E+02 -.869237075E+02 -.868793238E+02 -.868329071E+02 -.867849172E+02 -.867357166E+02 -.866855944E+02 -.866347830E+02 -.865834729E+02 -.865318237E+02 -.864799728E+02 -.864280416E+02 -.863761404E+02 -.863243727E+02 -.862728367E+02 -.862216284E+02 -.861708424E+02 -.861205739E+02 -.860709189E+02 -.860219756E+02 -.859738446E+02 -.859266288E+02 -.858804336E+02 -.858353668E+02 -.857915375E+02 -.857490566E+02 -.857080356E+02 -.856685865E+02 -.856308206E+02 -.855948485E+02 -.855607788E+02 -.855287177E+02 -.854987678E+02 -.854710274E+02 -.854455897E+02 -.854225417E+02 -.854019639E+02 -.853839289E+02 -.853685013E+02 -.853557369E+02 -.853456819E+02 -.853383727E+02 -.853338354E+02 -.853320857E+02 -.853331282E+02 -.853369572E+02 -.853435559E+02 -.853528972E+02 -.853649437E+02 -.853796478E+02 -.853969531E+02 -.854167937E+02 -.854390959E+02 -.854637783E+02 -.854907529E+02 -.855199255E+02 -.855511971E+02 -.855844640E+02 -.856196196E+02 -.856565542E+02 -.856951567E+02 -.857353150E+02 -.857769166E+02 -.858198495E+02 -.858640029E+02 -.859092676E+02 -.859555364E+02 -.860027046E+02 -.860506702E+02 -.860993341E+02 -.861486000E+02 -.861983741E+02 -.862485651E+02 -.862990832E+02 -.863498395E+02 -.864007444E+02 -.864517065E+02 -.865026299E+02 -.865534118E+02 -.866039383E+02 -.866540799E+02 -.867036854E+02 -.867525735E+02 -.868005226E+02 -.868472572E+02 -.868924310E+02 -.869356034E+02 -.869762112E+02 -.870135301E+02 -.870466258E+02 -.870742904E+02 -.870949600E+02 -.871066082E+02 -.871066082E+02
 -.870816948E+02 -.870816948E+02 -.870687510E+02 -.870457802E+02 -.870150272E+02 -.869782231E+02 -.869367037E+02 -.868915027E+02 -.868434237E+02 -.867930925E+02 -.867409983E+02 -.866875268E+02 -.866329842E+02 -.865776165E+02 -.865216250E+02 -.864651793E+02 -.864084249E+02 -.863514913E+02 -.862944969E+02 -.862375532E+02 -.861807669E+02 -.861242431E+02 -.860680867E+02 -.860124038E+02 -.859573028E+02 -.859028955E+02 -.858492969E+02 -.857966260E+02 -.857450054E+02 -.856945609E+02 -.856454209E+02 -.855977163E+02 -.855515798E+02 -.855071448E+02 -.854645449E+02 -.854239132E+02 -.853853810E+02 -.853490770E+02 -.853151259E+02 -.852836477E+02 -.852547563E+02 -.852285585E+02 -.852051531E+02 -.851846296E+02 -.851670678E+02 -.851525364E+02 -.851410928E+02 -.851327821E+02 -.851276366E+02 -.851256758E+02 -.851269056E+02 -.851313189E+02 -.851388951E+02 -.851496005E+02 -.851633889E+02 -.851802019E+02 -.851999694E+02 -.852226106E+02 -.852480347E+02 -.852761419E+02 -.853068241E+02 -.853399664E+02 -.853754478E+02 -.854131427E+02 -.854529215E+02 -.854946520E+02 -.855382004E+02 -.855834321E+02 -.856302130E+02 -.856784100E+02 -.857278919E+02 -.857785302E+02 -.858301994E+02 -.858827779E+02 -.859361476E+02 -.859901947E+02 -.860448096E+02 -.860998862E+02 -.861553222E+02 -.862110179E+02 -.862668753E+02 -.863227972E+02 -.863786846E+02 -.864344350E+02 -.864899389E+02 -.865450760E+02 -.865997096E+02 -.866536804E+02 -.867067972E+02 -.867588263E+02 -.868094762E+02 -.868583797E+02 -.869050688E+02 -.869489436E+02 -.869892317E+02 -.870249345E+02 -.870547596E+02 -.870770315E+02 -.870895769E+02 -.870895769E+02
 -.870635665E+02 -.870635665E+02 -.870496662E+02 -.870249852E+02 -.869919227E+02 -.869523261E+02 -.869076202E+02 -.868589068E+02 -.868070398E+02 -.867526823E+02 -.866963520E+02 -.866384553E+02 -.865793140E+02 -.865191861E+02 -.864582834E+02 -.863967831E+02 -.863348385E+02 -.862725863E+02 -.862101522E+02 -.861476549E+02 -.860852097E+02 -.860229309E+02 -.859609339E+02 -.858993366E+02 -.858382610E+02 -.857778339E+02 -.857181869E+02 -.856594573E+02 -.856017874E+02 -.855453241E+02 -.854902187E+02 -.854366261E+02 -.853847040E+02 -.853346120E+02 -.852865110E+02 -.852405614E+02 -.851969226E+02 -.851557510E+02 -.851171990E+02 -.850814137E+02 -.850485349E+02 -.850186943E+02 -.849920140E+02 -.849686048E+02 -.849485656E+02 -.849319821E+02 -.849189255E+02 -.849094521E+02 -.849036024E+02 -.849014005E+02 -.849028542E+02 -.849079544E+02 -.849166756E+02 -.849289760E+02 -.849447982E+02 -.849640694E+02 -.849867029E+02 -.850125984E+02 -.850416437E+02 -.850737155E+02 -.851086809E+02 -.851463987E+02 -.851867209E+02 -.852294939E+02 -.852745601E+02 -.853217594E+02 -.853709302E+02 -.854219108E+02 -.854745407E+02 -.855286615E+02 -.855841177E+02 -.856407581E+02 -.856984359E+02 -.857570093E+02 -.858163423E+02 -.858763044E+02 -.859367710E+02 -.859976227E+02 -.860587452E+02 -.861200285E+02 -.861813657E+02 -.862426515E+02 -.863037802E+02 -.863646431E+02 -.864251252E+02 -.864851004E+02 -.865444264E+02 -.866029370E+02 -.866604329E+02 -.867166695E+02 -.867713414E+02 -.868240622E+02 -.868743383E+02 -.869215353E+02 -.869648340E+02 -.870031738E+02 -.870351794E+02 -.870590654E+02 -.870725133E+02 -.870725133E+02
 -.870454417E+02 -.870454417E+02 -.870305808E+02 -.870041794E+02 -.869687876E+02 -.869263679E+02 -.868784326E+02 -.868261483E+02 -.867704161E+02 -.867119347E+02 -.866512474E+02 -.865887788E+02 -.865248642E+02 -.864597724E+02 -.863937226E+02 -.863268988E+02 -.862594603E+02 -.861915495E+02 -.861232980E+02 -.860548312E+02 -.859862721E+02 -.859177442E+02 -.858493735E+02 -.857812908E+02 -.857136324E+02 -.856465416E+02 -.855801691E+02 -.855146727E+02 -.854502174E+02 -.853869751E+02 -.853251239E+02 -.852648473E+02 -.852063333E+02 -.851497737E+02 -.850953620E+02 -.850432929E+02 -.849937603E+02 -.849469553E+02 -.849030650E+02 -.848622703E+02 -.848247441E+02 -.847906498E+02 -.847601388E+02 -.847333495E+02 -.847104054E+02 -.846914137E+02 -.846764637E+02 -.846656261E+02 -.846589516E+02 -.846564709E+02 -.846581937E+02 -.846641087E+02 -.846741841E+02 -.846883675E+02 -.847065868E+02 -.847287513E+02 -.847547525E+02 -.847844654E+02 -.848177503E+02 -.848544541E+02 -.848944122E+02 -.849374503E+02 -.849833861E+02 -.850320313E+02 -.850831936E+02 -.851366779E+02 -.851922886E+02 -.852498308E+02 -.853091120E+02 -.853699431E+02 -.854321399E+02 -.854955242E+02 -.855599240E+02 -.856251747E+02 -.856911195E+02 -.857576091E+02 -.858245023E+02 -.858916653E+02 -.859589713E+02 -.860262997E+02 -.860935345E+02 -.861605632E+02 -.862272739E+02 -.862935530E+02 -.863592810E+02 -.864243280E+02 -.864885475E+02 -.865517686E+02 -.866137857E+02 -.866743459E+02 -.867331320E+02 -.867897409E+02 -.868436560E+02 -.868942109E+02 -.869405426E+02 -.869815313E+02 -.870157216E+02 -.870412213E+02 -.870555700E+02 -.870555700E+02
 -.870275110E+02 -.870275110E+02 -.870116949E+02 -.869835773E+02 -.869458563E+02 -.869006066E+02 -.868494232E+02 -.867935330E+02 -.867338820E+02 -.866712004E+02 -.866060533E+02 -.865388808E+02 -.864700293E+02 -.863997746E+02 -.863283414E+02 -.862559181E+02 -.861826674E+02 -.861087352E+02 -.860342573E+02 -.859593646E+02 -.858841865E+02 -.858088550E+02 -.857335071E+02 -.856582862E+02 -.855833443E+02 -.855088428E+02 -.854349531E+02 -.853618564E+02 -.852897441E+02 -.852188171E+02 -.851492853E+02 -.850813663E+02 -.850152850E+02 -.849512719E+02 -.848895611E+02 -.848303896E+02 -.847739940E+02 -.847206092E+02 -.846704661E+02 -.846237887E+02 -.845807919E+02 -.845416796E+02 -.845066413E+02 -.844758510E+02 -.844494638E+02 -.844276150E+02 -.844104175E+02 -.843979606E+02 -.843903090E+02 -.843875012E+02 -.843895499E+02 -.843964409E+02 -.844081339E+02 -.844245628E+02 -.844456368E+02 -.844712414E+02 -.845012398E+02 -.845354753E+02 -.845737724E+02 -.846159398E+02 -.846617724E+02 -.847110535E+02 -.847635576E+02 -.848190525E+02 -.848773019E+02 -.849380677E+02 -.850011120E+02 -.850661990E+02 -.851330973E+02 -.852015809E+02 -.852714313E+02 -.853424380E+02 -.854143999E+02 -.854871261E+02 -.855604359E+02 -.856341592E+02 -.857081368E+02 -.857822194E+02 -.858562674E+02 -.859301495E+02 -.860037415E+02 -.860769243E+02 -.861495815E+02 -.862215960E+02 -.862928459E+02 -.863631997E+02 -.864325092E+02 -.865006013E+02 -.865672671E+02 -.866322481E+02 -.866952185E+02 -.867557620E+02 -.868133422E+02 -.868672644E+02 -.869166258E+02 -.869602511E+02 -.869966094E+02 -.870237063E+02 -.870389447E+02 -.870389447E+02
 -.870100215E+02 -.870100215E+02 -.869932659E+02 -.869634566E+02 -.869234339E+02 -.868753774E+02 -.868209588E+02 -.867614615E+02 -.866978704E+02 -.866309422E+02 -.865612600E+02 -.864892757E+02 -.864153420E+02 -.863397385E+02 -.862626919E+02 -.861843911E+02 -.861049991E+02 -.860246626E+02 -.859435189E+02 -.858617017E+02 -.857793456E+02 -.856965900E+02 -.856135814E+02 -.855304763E+02 -.854474427E+02 -.853646613E+02 -.852823260E+02 -.852006448E+02 -.851198389E+02 -.850401431E+02 -.849618047E+02 -.848850825E+02 -.848102456E+02 -.847375718E+02 -.846673457E+02 -.845998563E+02 -.845353944E+02 -.844742500E+02 -.844167096E+02 -.843630524E+02 -.843135477E+02 -.842684515E+02 -.842280034E+02 -.841924231E+02 -.841619078E+02 -.841366295E+02 -.841167322E+02 -.841023301E+02 -.840935057E+02 -.840903087E+02 -.840927552E+02 -.841008274E+02 -.841144739E+02 -.841336105E+02 -.841581213E+02 -.841878607E+02 -.842226550E+02 -.842623054E+02 -.843065902E+02 -.843552683E+02 -.844080820E+02 -.844647602E+02 -.845250220E+02 -.845885794E+02 -.846551408E+02 -.847244138E+02 -.847961079E+02 -.848699372E+02 -.849456224E+02 -.850228933E+02 -.851014898E+02 -.851811639E+02 -.852616805E+02 -.853428182E+02 -.854243697E+02 -.855061422E+02 -.855879569E+02 -.856696486E+02 -.857510648E+02 -.858320644E+02 -.859125163E+02 -.859922965E+02 -.860712861E+02 -.861493670E+02 -.862264180E+02 -.863023087E+02 -.863768926E+02 -.864499980E+02 -.865214164E+02 -.865908876E+02 -.866580813E+02 -.867225722E+02 -.867838086E+02 -.868410724E+02 -.868934258E+02 -.869396440E+02 -.869781264E+02 -.870067833E+02 -.870228883E+02 -.870228883E+02
 -.869932851E+02 -.869932851E+02 -.869756207E+02 -.869441707E+02 -.869019070E+02 -.868511056E+02 -.867935081E+02 -.867304460E+02 -.866629365E+02 -.865917576E+02 -.865175045E+02 -.864406349E+02 -.863615031E+02 -.862803879E+02 -.861975126E+02 -.861130620E+02 -.860271952E+02 -.859400554E+02 -.858517777E+02 -.857624956E+02 -.856723457E+02 -.855814723E+02 -.854900302E+02 -.853981877E+02 -.853061285E+02 -.852140532E+02 -.851221804E+02 -.850307470E+02 -.849400086E+02 -.848502388E+02 -.847617290E+02 -.846747871E+02 -.845897358E+02 -.845069110E+02 -.844266593E+02 -.843493350E+02 -.842752973E+02 -.842049066E+02 -.841385204E+02 -.840764896E+02 -.840191541E+02 -.839668385E+02 -.839198476E+02 -.838784623E+02 -.838429353E+02 -.838134877E+02 -.837903050E+02 -.837735347E+02 -.837632835E+02 -.837596159E+02 -.837625528E+02 -.837720714E+02 -.837881055E+02 -.838105465E+02 -.838392451E+02 -.838740140E+02 -.839146303E+02 -.839608395E+02 -.840123588E+02 -.840688814E+02 -.841300810E+02 -.841956158E+02 -.842651330E+02 -.843382732E+02 -.844146744E+02 -.844939756E+02 -.845758206E+02 -.846598614E+02 -.847457605E+02 -.848331935E+02 -.849218514E+02 -.850114418E+02 -.851016903E+02 -.851923410E+02 -.852831573E+02 -.853739217E+02 -.854644351E+02 -.855545166E+02 -.856440018E+02 -.857327415E+02 -.858205997E+02 -.859074506E+02 -.859931759E+02 -.860776604E+02 -.861607870E+02 -.862424312E+02 -.863224523E+02 -.864006847E+02 -.864769251E+02 -.865509169E+02 -.866223302E+02 -.866907361E+02 -.867555739E+02 -.868161077E+02 -.868713718E+02 -.869200987E+02 -.869606268E+02 -.869907801E+02 -.870077137E+02 -.870077137E+02
 -.869776897E+02 -.869776897E+02 -.869591662E+02 -.869261586E+02 -.868817572E+02 -.868283232E+02 -.867676572E+02 -.867011291E+02 -.866297807E+02 -.865544031E+02 -.864755962E+02 -.863938168E+02 -.863094145E+02 -.862226599E+02 -.861337670E+02 -.860429105E+02 -.859502396E+02 -.858558881E+02 -.857599839E+02 -.856626551E+02 -.855640362E+02 -.854642722E+02 -.853635231E+02 -.852619665E+02 -.851598005E+02 -.850572452E+02 -.849545446E+02 -.848519671E+02 -.847498061E+02 -.846483801E+02 -.845480318E+02 -.844491271E+02 -.843520539E+02 -.842572189E+02 -.841650460E+02 -.840759716E+02 -.839904419E+02 -.839089072E+02 -.838318176E+02 -.837596176E+02 -.836927400E+02 -.836316003E+02 -.835765906E+02 -.835280736E+02 -.834863771E+02 -.834517884E+02 -.834245497E+02 -.834048536E+02 -.833928401E+02 -.833885936E+02 -.833921418E+02 -.834034552E+02 -.834224472E+02 -.834489759E+02 -.834828468E+02 -.835238157E+02 -.835715933E+02 -.836258500E+02 -.836862209E+02 -.837523119E+02 -.838237055E+02 -.838999668E+02 -.839806494E+02 -.840653011E+02 -.841534694E+02 -.842447066E+02 -.843385739E+02 -.844346459E+02 -.845325137E+02 -.846317879E+02 -.847321011E+02 -.848331092E+02 -.849344928E+02 -.850359580E+02 -.851372361E+02 -.852380841E+02 -.853382831E+02 -.854376376E+02 -.855359738E+02 -.856331375E+02 -.857289916E+02 -.858234129E+02 -.859162885E+02 -.860075111E+02 -.860969736E+02 -.861845626E+02 -.862701496E+02 -.863535809E+02 -.864346646E+02 -.865131539E+02 -.865887263E+02 -.866609563E+02 -.867292810E+02 -.867929549E+02 -.868509927E+02 -.869020938E+02 -.869445460E+02 -.869760994E+02 -.869938049E+02 -.869938049E+02
 -.869637100E+02 -.869637100E+02 -.869443995E+02 -.869099575E+02 -.868635757E+02 -.868076841E+02 -.867441283E+02 -.866743057E+02 -.865992718E+02 -.865198204E+02 -.864365476E+02 -.863499004E+02 -.862602148E+02 -.861677450E+02 -.860726876E+02 -.859751992E+02 -.858754107E+02 -.857734394E+02 -.856693982E+02 -.855634028E+02 -.854555785E+02 -.853460654E+02 -.852350227E+02 -.851226330E+02 -.850091049E+02 -.848946761E+02 -.847796150E+02 -.846642229E+02 -.845488341E+02 -.844338170E+02 -.843195737E+02 -.842065386E+02 -.840951775E+02 -.839859847E+02 -.838794795E+02 -.837762029E+02 -.836767117E+02 -.835815734E+02 -.834913593E+02 -.834066375E+02 -.833279650E+02 -.832558797E+02 -.831908920E+02 -.831334765E+02 -.830840636E+02 -.830430324E+02 -.830107031E+02 -.829873313E+02 -.829731030E+02 -.829681308E+02 -.829724519E+02 -.829860270E+02 -.830087414E+02 -.830404070E+02 -.830807661E+02 -.831294963E+02 -.831862165E+02 -.832504941E+02 -.833218523E+02 -.833997786E+02 -.834837328E+02 -.835731558E+02 -.836674772E+02 -.837661235E+02 -.838685251E+02 -.839741228E+02 -.840823737E+02 -.841927562E+02 -.843047739E+02 -.844179593E+02 -.845318758E+02 -.846461201E+02 -.847603224E+02 -.848741473E+02 -.849872936E+02 -.850994928E+02 -.852105086E+02 -.853201345E+02 -.854281917E+02 -.855345263E+02 -.856390064E+02 -.857415178E+02 -.858419601E+02 -.859402414E+02 -.860362720E+02 -.861299573E+02 -.862211884E+02 -.863098318E+02 -.863957147E+02 -.864786085E+02 -.865582059E+02 -.866340936E+02 -.867057154E+02 -.867723262E+02 -.868329315E+02 -.868862097E+02 -.869304112E+02 -.869632283E+02 -.869816262E+02 -.869816262E+02
 -.869519170E+02 -.869519170E+02 -.869319195E+02 -.868962168E+02 -.868480771E+02 -.867899796E+02 -.867237985E+02 -.866509438E+02 -.865724706E+02 -.864891643E+02 -.864016052E+02 -.863102194E+02 -.862153186E+02 -.861171305E+02 -.860158233E+02 -.859115247E+02 -.858043375E+02 -.856943517E+02 -.855816546E+02 -.854663395E+02 -.853485124E+02 -.852282988E+02 -.851058483E+02 -.849813401E+02 -.848549868E+02 -.847270377E+02 -.845977827E+02 -.844675540E+02 -.843367283E+02 -.842057280E+02 -.840750219E+02 -.839451243E+02 -.838165942E+02 -.836900324E+02 -.835660782E+02 -.834454045E+02 -.833287116E+02 -.832167202E+02 -.831101625E+02 -.830097725E+02 -.829162759E+02 -.828303783E+02 -.827527535E+02 -.826840316E+02 -.826247873E+02 -.825755287E+02 -.825366865E+02 -.825086058E+02 -.824915383E+02 -.824856366E+02 -.824909514E+02 -.825074297E+02 -.825349166E+02 -.825731582E+02 -.826218071E+02 -.826804302E+02 -.827485171E+02 -.828254910E+02 -.829107193E+02 -.830035259E+02 -.831032028E+02 -.832090220E+02 -.833202471E+02 -.834361434E+02 -.835559881E+02 -.836790782E+02 -.838047387E+02 -.839323278E+02 -.840612424E+02 -.841909213E+02 -.843208481E+02 -.844505523E+02 -.845796098E+02 -.847076427E+02 -.848343181E+02 -.849593461E+02 -.850824782E+02 -.852035037E+02 -.853222467E+02 -.854385627E+02 -.855523343E+02 -.856634663E+02 -.857718810E+02 -.858775119E+02 -.859802968E+02 -.860801704E+02 -.861770537E+02 -.862708429E+02 -.863613949E+02 -.864485088E+02 -.865319032E+02 -.866111871E+02 -.866858227E+02 -.867550766E+02 -.868179585E+02 -.868731402E+02 -.869188519E+02 -.869527478E+02 -.869717312E+02 -.869717312E+02
 -.869429878E+02 -.869429878E+02 -.869224380E+02 -.868857073E+02 -.868361112E+02 -.867761539E+02 -.867077168E+02 -.866322038E+02 -.865506541E+02 -.864638293E+02 -.863722798E+02 -.862763977E+02 -.861764568E+02 -.860726449E+02 -.859650884E+02 -.858538729E+02 -.857390589E+02 -.856206947E+02 -.854988280E+02 -.853735147E+02 -.852448269E+02 -.851128607E+02 -.849777422E+02 -.848396335E+02 -.846987386E+02 -.845553082E+02 -.844096441E+02 -.842621036E+02 -.841131030E+02 -.839631197E+02 -.838126947E+02 -.836624332E+02 -.835130039E+02 -.833651373E+02 -.832196223E+02 -.830773003E+02 -.829390586E+02 -.828058208E+02 -.826785356E+02 -.825581643E+02 -.824456653E+02 -.823419790E+02 -.822480102E+02 -.821646107E+02 -.820925621E+02 -.820325588E+02 -.819851925E+02 -.819509386E+02 -.819301448E+02 -.819230226E+02 -.819296423E+02 -.819499311E+02 -.819836748E+02 -.820305233E+02 -.820899987E+02 -.821615068E+02 -.822443506E+02 -.823377461E+02 -.824408390E+02 -.825527218E+02 -.826724519E+02 -.827990682E+02 -.829316069E+02 -.830691169E+02 -.832106719E+02 -.833553824E+02 -.835024041E+02 -.836509457E+02 -.838002744E+02 -.839497188E+02 -.840986716E+02 -.842465897E+02 -.843929934E+02 -.845374654E+02 -.846796472E+02 -.848192364E+02 -.849559828E+02 -.850896840E+02 -.852201807E+02 -.853473515E+02 -.854711080E+02 -.855913888E+02 -.857081530E+02 -.858213739E+02 -.859310311E+02 -.860371015E+02 -.861395494E+02 -.862383137E+02 -.863332931E+02 -.864243271E+02 -.865111727E+02 -.865934742E+02 -.866707249E+02 -.867422179E+02 -.868069828E+02 -.868637026E+02 -.869106083E+02 -.869453401E+02 -.869647696E+02 -.869647696E+02
 -.869377135E+02 -.869377135E+02 -.869167854E+02 -.868793302E+02 -.868286742E+02 -.867673158E+02 -.866971179E+02 -.866194564E+02 -.865353352E+02 -.864454736E+02 -.863503755E+02 -.862503822E+02 -.861457137E+02 -.860365011E+02 -.859228124E+02 -.858046733E+02 -.856820835E+02 -.855550309E+02 -.854235033E+02 -.852874984E+02 -.851470330E+02 -.850021516E+02 -.848529344E+02 -.846995049E+02 -.845420370E+02 -.843807626E+02 -.842159781E+02 -.840480511E+02 -.838774262E+02 -.837046306E+02 -.835302781E+02 -.833550724E+02 -.831798088E+02 -.830053735E+02 -.828327414E+02 -.826629703E+02 -.824971930E+02 -.823366060E+02 -.821824549E+02 -.820360171E+02 -.818985809E+02 -.817714227E+02 -.816557821E+02 -.815528357E+02 -.814636706E+02 -.813892585E+02 -.813304317E+02 -.812878614E+02 -.812620403E+02 -.812532687E+02 -.812616469E+02 -.812870717E+02 -.813292397E+02 -.813876554E+02 -.814616448E+02 -.815503726E+02 -.816528645E+02 -.817680305E+02 -.818946915E+02 -.820316052E+02 -.821774925E+02 -.823310625E+02 -.824910354E+02 -.826561629E+02 -.828252460E+02 -.829971493E+02 -.831708124E+02 -.833452579E+02 -.835195970E+02 -.836930318E+02 -.838648562E+02 -.840344538E+02 -.842012955E+02 -.843649348E+02 -.845250027E+02 -.846812020E+02 -.848333008E+02 -.849811261E+02 -.851245568E+02 -.852635172E+02 -.853979696E+02 -.855279074E+02 -.856533477E+02 -.857743229E+02 -.858908731E+02 -.860030356E+02 -.861108346E+02 -.862142682E+02 -.863132923E+02 -.864078022E+02 -.864976081E+02 -.865824047E+02 -.866617329E+02 -.867349289E+02 -.868010609E+02 -.868588449E+02 -.869065372E+02 -.869417943E+02 -.869614920E+02 -.869614920E+02
 -.869370005E+02 -.869370005E+02 -.869159148E+02 -.868781218E+02 -.868269134E+02 -.867647453E+02 -.866934315E+02 -.866142938E+02 -.865282767E+02 -.864360366E+02 -.863380106E+02 -.862344695E+02 -.861255593E+02 -.860113345E+02 -.858917833E+02 -.857668488E+02 -.856364463E+02 -.855004773E+02 -.853588420E+02 -.852114502E+02 -.850582322E+02 -.848991481E+02 -.847341975E+02 -.845634299E+02 -.843869538E+02 -.842049474E+02 -.840176683E+02 -.838254644E+02 -.836287834E+02 -.834281828E+02 -.832243386E+02 -.830180531E+02 -.828102606E+02 -.826020303E+02 -.823945667E+02 -.821892056E+02 -.819874061E+02 -.817907369E+02 -.816008585E+02 -.814194988E+02 -.812484243E+02 -.810894064E+02 -.809441842E+02 -.808144239E+02 -.807016775E+02 -.806073424E+02 -.805326221E+02 -.804784921E+02 -.804456707E+02 -.804345971E+02 -.804454179E+02 -.804779828E+02 -.805318490E+02 -.806062946E+02 -.807003409E+02 -.808127807E+02 -.809422138E+02 -.810870849E+02 -.812457249E+02 -.814163921E+02 -.815973124E+02 -.817867166E+02 -.819828744E+02 -.821841230E+02 -.823888912E+02 -.825957175E+02 -.828032637E+02 -.830103228E+02 -.832158230E+02 -.834188276E+02 -.836185317E+02 -.838142569E+02 -.840054432E+02 -.841916410E+02 -.843725008E+02 -.845477636E+02 -.847172508E+02 -.848808542E+02 -.850385263E+02 -.851902711E+02 -.853361346E+02 -.854761962E+02 -.856105599E+02 -.857393451E+02 -.858626772E+02 -.859806776E+02 -.860934523E+02 -.862010786E+02 -.863035893E+02 -.864009535E+02 -.864930527E+02 -.865796503E+02 -.866603526E+02 -.867345595E+02 -.868013995E+02 -.868596468E+02 -.869076127E+02 -.869430058E+02 -.869627499E+02 -.869627499E+02
 -.869418676E+02 -.869418676E+02 -.869208989E+02 -.868832499E+02 -.868321242E+02 -.867698918E+02 -.866982818E+02 -.866185303E+02 -.865314956E+02 -.864377464E+02 -.863376290E+02 -.862313204E+02 -.861188695E+02 -.860002290E+02 -.858752806E+02 -.857438565E+02 -.856057557E+02 -.854607586E+02 -.853086398E+02 -.851491799E+02 -.849821765E+02 -.848074557E+02 -.846248842E+02 -.844343810E+02 -.842359310E+02 -.840295988E+02 -.838155445E+02 -.835940388E+02 -.833654803E+02 -.831304124E+02 -.828895399E+02 -.826437451E+02 -.823941012E+02 -.821418834E+02 -.818885753E+02 -.816358700E+02 -.813856636E+02 -.811400415E+02 -.809012559E+02 -.806716927E+02 -.804538307E+02 -.802501909E+02 -.800632790E+02 -.798955218E+02 -.797492012E+02 -.796263873E+02 -.795288749E+02 -.794581258E+02 -.794152204E+02 -.794008213E+02 -.794151503E+02 -.794579807E+02 -.795286450E+02 -.796260582E+02 -.797487539E+02 -.798949333E+02 -.800625224E+02 -.802492358E+02 -.804526436E+02 -.806702372E+02 -.808994931E+02 -.811379303E+02 -.813831606E+02 -.816329301E+02 -.818851514E+02 -.821379264E+02 -.823895603E+02 -.826385673E+02 -.828836702E+02 -.831237935E+02 -.833580525E+02 -.835857402E+02 -.838063107E+02 -.840193634E+02 -.842246253E+02 -.844219351E+02 -.846112270E+02 -.847925161E+02 -.849658842E+02 -.851314679E+02 -.852894461E+02 -.854400297E+02 -.855834510E+02 -.857199537E+02 -.858497830E+02 -.859731751E+02 -.860903458E+02 -.862014770E+02 -.863067018E+02 -.864060852E+02 -.864996010E+02 -.865871020E+02 -.866682818E+02 -.867426263E+02 -.868093501E+02 -.868673145E+02 -.869149206E+02 -.869499710E+02 -.869694895E+02 -.869694895E+02
 -.869534342E+02 -.869534342E+02 -.869329166E+02 -.868960001E+02 -.868457374E+02 -.867843616E+02 -.867134741E+02 -.866341905E+02 -.865472517E+02 -.864531097E+02 -.863519931E+02 -.862439584E+02 -.861289289E+02 -.860067255E+02 -.858770909E+02 -.857397097E+02 -.855942235E+02 -.854402452E+02 -.852773717E+02 -.851051948E+02 -.849233137E+02 -.847313473E+02 -.845289477E+02 -.843158155E+02 -.840917171E+02 -.838565043E+02 -.836101358E+02 -.833527027E+02 -.830844548E+02 -.828058299E+02 -.825174847E+02 -.822203245E+02 -.819155334E+02 -.816045992E+02 -.812893348E+02 -.809718897E+02 -.806547516E+02 -.803407353E+02 -.800329554E+02 -.797347826E+02 -.794497841E+02 -.791816458E+02 -.789340815E+02 -.787107304E+02 -.785150478E+02 -.783501935E+02 -.782189250E+02 -.781234997E+02 -.780655922E+02 -.780462319E+02 -.780657640E+02 -.781238361E+02 -.782194118E+02 -.783508096E+02 -.785157660E+02 -.787115181E+02 -.789349009E+02 -.791824550E+02 -.794505379E+02 -.797354327E+02 -.800334515E+02 -.803410258E+02 -.806547833E+02 -.809716088E+02 -.812886869E+02 -.816035289E+02 -.819139847E+02 -.822182406E+02 -.825148074E+02 -.828024998E+02 -.830804104E+02 -.833478810E+02 -.836044713E+02 -.838499295E+02 -.840841624E+02 -.843072092E+02 -.845192168E+02 -.847204180E+02 -.849111124E+02 -.850916498E+02 -.852624154E+02 -.854238172E+02 -.855762744E+02 -.857202071E+02 -.858560259E+02 -.859841220E+02 -.861048565E+02 -.862185476E+02 -.863254570E+02 -.864257715E+02 -.865195818E+02 -.866068536E+02 -.866873922E+02 -.867607953E+02 -.868263921E+02 -.868831642E+02 -.869296425E+02 -.869637719E+02 -.869827375E+02 -.869827375E+02
 -.869728942E+02 -.869728942E+02 -.869532274E+02 -.869177501E+02 -.868692908E+02 -.868098865E+02 -.867409635E+02 -.866634766E+02 -.865780141E+02 -.864848795E+02 -.863841535E+02 -.862757407E+02 -.861594063E+02 -.860348039E+02 -.859014970E+02 -.857589762E+02 -.856066729E+02 -.854439711E+02 -.852702179E+02 -.850847340E+02 -.848868251E+02 -.846757941E+02 -.844509559E+02 -.842116555E+02 -.839572896E+02 -.836873327E+02 -.834013686E+02 -.830991278E+02 -.827805306E+02 -.824457358E+02 -.820951949E+02 -.817297083E+02 -.813504842E+02 -.809591928E+02 -.805580156E+02 -.801496821E+02 -.797374897E+02 -.793253015E+02 -.789175176E+02 -.785190159E+02 -.781350625E+02 -.777711900E+02 -.774330497E+02 -.771262416E+02 -.768561308E+02 -.766276590E+02 -.764451626E+02 -.763122062E+02 -.762314423E+02 -.762045044E+02 -.762319410E+02 -.763131924E+02 -.764466142E+02 -.766295438E+02 -.768584072E+02 -.771288599E+02 -.774359533E+02 -.777743170E+02 -.781383472E+02 -.785223898E+02 -.789209111E+02 -.793286449E+02 -.797407139E+02 -.801527195E+02 -.805608003E+02 -.809616605E+02 -.813525723E+02 -.817313555E+02 -.820963405E+02 -.824463193E+02 -.827804910E+02 -.830984031E+02 -.833998952E+02 -.836850451E+02 -.839541201E+02 -.842075343E+02 -.844458109E+02 -.846695519E+02 -.848794115E+02 -.850760754E+02 -.852602431E+02 -.854326146E+02 -.855938782E+02 -.857447011E+02 -.858857204E+02 -.860175344E+02 -.861406942E+02 -.862556932E+02 -.863629552E+02 -.864628192E+02 -.865555203E+02 -.866411640E+02 -.867196937E+02 -.867908473E+02 -.868541004E+02 -.869085920E+02 -.869530273E+02 -.869855495E+02 -.870035746E+02 -.870035746E+02
 -.870014766E+02 -.870014766E+02 -.869831307E+02 -.869499257E+02 -.869043819E+02 -.868482742E+02 -.867828007E+02 -.867087104E+02 -.866264009E+02 -.865359929E+02 -.864373850E+02 -.863302959E+02 -.862142957E+02 -.860888290E+02 -.859532314E+02 -.858067428E+02 -.856485166E+02 -.854776267E+02 -.852930744E+02 -.850937950E+02 -.848786655E+02 -.846465147E+02 -.843961377E+02 -.841263141E+02 -.838358338E+02 -.835235311E+02 -.831883279E+02 -.828292895E+02 -.824456920E+02 -.820371038E+02 -.816034785E+02 -.811452588E+02 -.806634873E+02 -.801599169E+02 -.796371149E+02 -.790985496E+02 -.785486490E+02 -.779928212E+02 -.774374261E+02 -.768896923E+02 -.763575754E+02 -.758495597E+02 -.753744100E+02 -.749408849E+02 -.745574268E+02 -.742318454E+02 -.739710130E+02 -.737805896E+02 -.736647911E+02 -.736262160E+02 -.736657365E+02 -.737824628E+02 -.739737795E+02 -.742354546E+02 -.745618138E+02 -.749459721E+02 -.753801098E+02 -.758557768E+02 -.763642096E+02 -.768966411E+02 -.774445873E+02 -.780000948E+02 -.785559395E+02 -.791057666E+02 -.796441743E+02 -.801667407E+02 -.806700038E+02 -.811514014E+02 -.816091849E+02 -.820423149E+02 -.824503504E+02 -.828333384E+02 -.831917103E+02 -.835261884E+02 -.838377055E+02 -.841273369E+02 -.843962458E+02 -.846456396E+02 -.848767365E+02 -.850907406E+02 -.852888237E+02 -.854721118E+02 -.856416763E+02 -.857985271E+02 -.859436075E+02 -.860777898E+02 -.862018708E+02 -.863165655E+02 -.864224994E+02 -.865201980E+02 -.866100712E+02 -.866923932E+02 -.867672740E+02 -.868346223E+02 -.868940941E+02 -.869450264E+02 -.869863480E+02 -.870164627E+02 -.870330962E+02 -.870330962E+02
 -.870403881E+02 -.870403881E+02 -.870239053E+02 -.869939357E+02 -.869525980E+02 -.869013320E+02 -.868410484E+02 -.867722432E+02 -.866950830E+02 -.866094685E+02 -.865150811E+02 -.864114169E+02 -.862978100E+02 -.861734483E+02 -.860373834E+02 -.858885356E+02 -.857256955E+02 -.855475233E+02 -.853525475E+02 -.851391630E+02 -.849056309E+02 -.846500820E+02 -.843705248E+02 -.840648616E+02 -.837309155E+02 -.833664709E+02 -.829693322E+02 -.825374046E+02 -.820687994E+02 -.815619669E+02 -.810158580E+02 -.804301109E+02 -.798052572E+02 -.791429367E+02 -.784461057E+02 -.777192175E+02 -.769683536E+02 -.762012840E+02 -.754274345E+02 -.746577517E+02 -.739044588E+02 -.731807124E+02 -.725001744E+02 -.718765266E+02 -.713229564E+02 -.708516454E+02 -.704732897E+02 -.701966764E+02 -.700283369E+02 -.699722897E+02 -.700298831E+02 -.701997426E+02 -.704778240E+02 -.708575718E+02 -.713301764E+02 -.718849224E+02 -.725096120E+02 -.731910456E+02 -.739155338E+02 -.746694114E+02 -.754395236E+02 -.762136529E+02 -.769808623E+02 -.777317377E+02 -.784585233E+02 -.791551515E+02 -.798171831E+02 -.804416745E+02 -.810269964E+02 -.815726256E+02 -.820789301E+02 -.825469625E+02 -.829782739E+02 -.833747527E+02 -.837384917E+02 -.840716833E+02 -.843765395E+02 -.846552331E+02 -.849098579E+02 -.851424021E+02 -.853547332E+02 -.855485901E+02 -.857255811E+02 -.858871851E+02 -.860347544E+02 -.861695185E+02 -.862925870E+02 -.864049511E+02 -.865074830E+02 -.866009318E+02 -.866859152E+02 -.867629057E+02 -.868322098E+02 -.868939378E+02 -.869479623E+02 -.869938608E+02 -.870308394E+02 -.870576305E+02 -.870723576E+02 -.870723576E+02
 -.870907358E+02 -.870907358E+02 -.870767284E+02 -.870510855E+02 -.870154213E+02 -.869707603E+02 -.869176647E+02 -.868563279E+02 -.867866440E+02 -.867082571E+02 -.866205960E+02 -.865228963E+02 -.864142137E+02 -.862934284E+02 -.861592441E+02 -.860101813E+02 -.858445663E+02 -.856605171E+02 -.854559273E+02 -.852284487E+02 -.849754756E+02 -.846941324E+02 -.843812671E+02 -.840334575E+02 -.836470315E+02 -.832181127E+02 -.827426956E+02 -.822167612E+02 -.816364406E+02 -.809982346E+02 -.802992922E+02 -.795377457E+02 -.787130924E+02 -.778265996E+02 -.768817020E+02 -.758843468E+02 -.748432393E+02 -.737699436E+02 -.726788027E+02 -.715866607E+02 -.705123953E+02 -.694762890E+02 -.684992860E+02 -.676021926E+02 -.668048759E+02 -.661255097E+02 -.655799043E+02 -.651809434E+02 -.649381410E+02 -.648573252E+02 -.649404480E+02 -.651855224E+02 -.655866859E+02 -.661343906E+02 -.668157208E+02 -.676148364E+02 -.685135376E+02 -.694919359E+02 -.705292099E+02 -.716044072E+02 -.726972453E+02 -.737888543E+02 -.748624051E+02 -.759035761E+02 -.769008284E+02 -.778454841E+02 -.787316237E+02 -.795558379E+02 -.803168814E+02 -.810152751E+02 -.816529000E+02 -.822326160E+02 -.827579270E+02 -.832327029E+02 -.836609611E+02 -.840467031E+02 -.843938001E+02 -.847059176E+02 -.849864716E+02 -.852386077E+02 -.854651963E+02 -.856688394E+02 -.858518840E+02 -.860164388E+02 -.861643926E+02 -.862974320E+02 -.864170581E+02 -.865245996E+02 -.866212237E+02 -.867079421E+02 -.867856129E+02 -.868549362E+02 -.869164436E+02 -.869704779E+02 -.870171637E+02 -.870563633E+02 -.870876163E+02 -.871100565E+02 -.871223009E+02 -.871223009E+02
 -.871534273E+02 -.871534273E+02 -.871425727E+02 -.871224651E+02 -.870941038E+02 -.870580154E+02 -.870143496E+02 -.869629482E+02 -.869033927E+02 -.868350366E+02 -.867570231E+02 -.866682926E+02 -.865675807E+02 -.864534087E+02 -.863240652E+02 -.861775830E+02 -.860117082E+02 -.858238650E+02 -.856111150E+02 -.853701137E+02 -.850970669E+02 -.847876877E+02 -.844371627E+02 -.840401318E+02 -.835906920E+02 -.830824387E+02 -.825085599E+02 -.818620016E+02 -.811357249E+02 -.803230724E+02 -.794182545E+02 -.784169536E+02 -.773170235E+02 -.761192357E+02 -.748279975E+02 -.734519458E+02 -.720043148E+02 -.705029927E+02 -.689702197E+02 -.674319332E+02 -.659168216E+02 -.644551851E+02 -.630777184E+02 -.618143206E+02 -.606930080E+02 -.597389755E+02 -.589738238E+02 -.584149491E+02 -.580750858E+02 -.579619908E+02 -.580782570E+02 -.584212523E+02 -.589831804E+02 -.597512665E+02 -.607080737E+02 -.618319605E+02 -.630976921E+02 -.644772157E+02 -.659406011E+02 -.674571308E+02 -.689964929E+02 -.705300008E+02 -.720317325E+02 -.734794768E+02 -.748553849E+02 -.761462690E+02 -.773435414E+02 -.784428423E+02 -.794434425E+02 -.803475235E+02 -.811594298E+02 -.818849693E+02 -.825308100E+02 -.831039946E+02 -.836115759E+02 -.840603607E+02 -.844567458E+02 -.848066243E+02 -.851153464E+02 -.853877148E+02 -.856280066E+02 -.858400075E+02 -.860270554E+02 -.861920844E+02 -.863376702E+02 -.864660710E+02 -.865792652E+02 -.866789836E+02 -.867667367E+02 -.868438362E+02 -.869114102E+02 -.869704125E+02 -.870216247E+02 -.870656503E+02 -.871028996E+02 -.871335632E+02 -.871575711E+02 -.871745349E+02 -.871836662E+02 -.871836662E+02
 -.872290567E+02 -.872290567E+02 -.872220836E+02 -.872088144E+02 -.871895186E+02 -.871641401E+02 -.871323537E+02 -.870936028E+02 -.870471218E+02 -.869919445E+02 -.869269024E+02 -.868506125E+02 -.867614562E+02 -.866575494E+02 -.865367023E+02 -.863963714E+02 -.862336006E+02 -.860449531E+02 -.858264341E+02 -.855734056E+02 -.852804951E+02 -.849415039E+02 -.845493211E+02 -.840958564E+02 -.835720061E+02 -.829676785E+02 -.822719082E+02 -.814730981E+02 -.805594325E+02 -.795195005E+02 -.783431557E+02 -.770226051E+02 -.755536717E+02 -.739371105E+02 -.721798014E+02 -.702956037E+02 -.683056799E+02 -.662381726E+02 -.641272420E+02 -.620116018E+02 -.599327723E+02 -.579332844E+02 -.560550185E+02 -.543377780E+02 -.528181245E+02 -.515284459E+02 -.504962154E+02 -.497434051E+02 -.492860324E+02 -.491338338E+02 -.492900650E+02 -.497514337E+02 -.505081660E+02 -.515442041E+02 -.528375328E+02 -.543606313E+02 -.560810610E+02 -.579622066E+02 -.599642113E+02 -.620451456E+02 -.641624395E+02 -.662745498E+02 -.683427616E+02 -.703329377E+02 -.722169829E+02 -.739738012E+02 -.755896118E+02 -.770576167E+02 -.783771373E+02 -.795524166E+02 -.805912986E+02 -.815039658E+02 -.823018506E+02 -.829967783E+02 -.836003460E+02 -.841235121E+02 -.845763569E+02 -.849679697E+02 -.853064253E+02 -.855988182E+02 -.858513315E+02 -.860693229E+02 -.862574170E+02 -.864195969E+02 -.865592905E+02 -.866794481E+02 -.867826118E+02 -.868709756E+02 -.869464360E+02 -.870106348E+02 -.870649924E+02 -.871107352E+02 -.871489137E+02 -.871804143E+02 -.872059623E+02 -.872261168E+02 -.872412544E+02 -.872515410E+02 -.872568880E+02 -.872568880E+02
 -.873177745E+02 -.873177745E+02 -.873154425E+02 -.873103726E+02 -.873019891E+02 -.872895693E+02 -.872722548E+02 -.872490509E+02 -.872188172E+02 -.871802491E+02 -.871318515E+02 -.870719025E+02 -.869984086E+02 -.869090484E+02 -.868011039E+02 -.866713786E+02 -.865160995E+02 -.863308034E+02 -.861102050E+02 -.858480492E+02 -.855369484E+02 -.851682124E+02 -.847316797E+02 -.842155688E+02 -.836063784E+02 -.828888766E+02 -.820462406E+02 -.810604211E+02 -.799128205E+02 -.785853677E+02 -.770620366E+02 -.753307773E+02 -.733857045E+02 -.712292433E+02 -.688738216E+02 -.663426920E+02 -.636696162E+02 -.608974256E+02 -.580757619E+02 -.552584715E+02 -.525011074E+02 -.498588210E+02 -.473847210E+02 -.451286278E+02 -.431360868E+02 -.414475001E+02 -.400972972E+02 -.391131655E+02 -.385153907E+02 -.383163518E+02 -.385202020E+02 -.391227579E+02 -.401116087E+02 -.414664339E+02 -.431595067E+02 -.451563520E+02 -.474165154E+02 -.498943903E+02 -.525400871E+02 -.553004216E+02 -.581201668E+02 -.609437033E+02 -.637171392E+02 -.663908209E+02 -.689219464E+02 -.712768251E+02 -.734323102E+02 -.753760990E+02 -.771058943E+02 -.786276972E+02 -.799536515E+02 -.810998510E+02 -.820844090E+02 -.829259436E+02 -.836425074E+02 -.842509150E+02 -.847663819E+02 -.852023888E+02 -.855706944E+02 -.858814369E+02 -.861432833E+02 -.863635986E+02 -.865486165E+02 -.867036018E+02 -.868329989E+02 -.869405627E+02 -.870294741E+02 -.871024373E+02 -.871617635E+02 -.872094404E+02 -.872471908E+02 -.872765203E+02 -.872987572E+02 -.873150840E+02 -.873265637E+02 -.873341583E+02 -.873387429E+02 -.873411126E+02 -.873419832E+02 -.873419832E+02
 -.874191565E+02 -.874191565E+02 -.874222273E+02 -.874267229E+02 -.874311099E+02 -.874339220E+02 -.874337167E+02 -.874290301E+02 -.874183312E+02 -.873999720E+02 -.873721316E+02 -.873327533E+02 -.872794695E+02 -.872095145E+02 -.871196192E+02 -.870058861E+02 -.868636396E+02 -.866872501E+02 -.864699269E+02 -.862034827E+02 -.858780677E+02 -.854818837E+02 -.850008900E+02 -.844185304E+02 -.837155230E+02 -.828697882E+02 -.818566186E+02 -.806492378E+02 -.792199180E+02 -.775418171E+02 -.755916020E+02 -.733527343E+02 -.708190004E+02 -.679975782E+02 -.649108096E+02 -.615960776E+02 -.581037548E+02 -.544938373E+02 -.508322234E+02 -.471874739E+02 -.436284565E+02 -.402228170E+02 -.370359227E+02 -.341299190E+02 -.315627284E+02 -.293866295E+02 -.276464508E+02 -.263780749E+02 -.256075838E+02 -.253508059E+02 -.256130451E+02 -.263889808E+02 -.276627640E+02 -.294082842E+02 -.315896198E+02 -.341618955E+02 -.370727818E+02 -.402643000E+02 -.436742357E+02 -.472371379E+02 -.508852622E+02 -.545496336E+02 -.581615879E+02 -.616551484E+02 -.649702887E+02 -.680566723E+02 -.708770220E+02 -.734091574E+02 -.756460909E+02 -.775942237E+02 -.792702554E+02 -.806976398E+02 -.819032973E+02 -.829149959E+02 -.837595232E+02 -.844615777E+02 -.850432173E+02 -.855236953E+02 -.859195368E+02 -.862447500E+02 -.865111014E+02 -.867284092E+02 -.869048305E+02 -.870471250E+02 -.871608922E+02 -.872507763E+02 -.873206426E+02 -.873737259E+02 -.874127558E+02 -.874400608E+02 -.874576560E+02 -.874673176E+02 -.874706460E+02 -.874691223E+02 -.874641590E+02 -.874571480E+02 -.874495076E+02 -.874427315E+02 -.874384405E+02 -.874384405E+02
 -.875320877E+02 -.875320877E+02 -.875412861E+02 -.875566481E+02 -.875755799E+02 -.875958042E+02 -.876152537E+02 -.876319766E+02 -.876440496E+02 -.876494924E+02 -.876461804E+02 -.876317494E+02 -.876034889E+02 -.875582171E+02 -.874921328E+02 -.874006377E+02 -.872781217E+02 -.871177063E+02 -.869109404E+02 -.866474435E+02 -.863145006E+02 -.858966134E+02 -.853750287E+02 -.847272810E+02 -.839268167E+02 -.829428153E+02 -.817403902E+02 -.802814303E+02 -.785263986E+02 -.764373707E+02 -.739823764E+02 -.711406522E+02 -.679078002E+02 -.642993752E+02 -.603515784E+02 -.561187175E+02 -.516684509E+02 -.470766319E+02 -.424233384E+02 -.377907632E+02 -.332627056E+02 -.289246482E+02 -.248617869E+02 -.211538891E+02 -.178732625E+02 -.150857571E+02 -.128501963E+02 -.112161153E+02 -.102211433E+02 -.988880814E+01 -.102271115E+02 -.112280373E+02 -.128680434E+02 -.151094862E+02 -.179028158E+02 -.211891909E+02 -.249027285E+02 -.289710472E+02 -.333142633E+02 -.378470797E+02 -.424839289E+02 -.471409026E+02 -.517356714E+02 -.561880128E+02 -.604219560E+02 -.643697939E+02 -.679772725E+02 -.712083530E+02 -.740477234E+02 -.765000559E+02 -.785863678E+02 -.803388302E+02 -.817955018E+02 -.829959925E+02 -.839784382E+02 -.847777175E+02 -.854246238E+02 -.859456735E+02 -.863632912E+02 -.866961883E+02 -.869598216E+02 -.871668654E+02 -.873276592E+02 -.874506129E+02 -.875425618E+02 -.876090698E+02 -.876546846E+02 -.876831505E+02 -.876975840E+02 -.877006193E+02 -.876945306E+02 -.876813354E+02 -.876628848E+02 -.876409467E+02 -.876172840E+02 -.875937346E+02 -.875722960E+02 -.875552203E+02 -.875451249E+02 -.875451249E+02
 -.876546793E+02 -.876546793E+02 -.876706461E+02 -.876980252E+02 -.877330748E+02 -.877726527E+02 -.878140395E+02 -.878547904E+02 -.878926028E+02 -.879251935E+02 -.879501767E+02 -.879649365E+02 -.879664841E+02 -.879512935E+02 -.879151049E+02 -.878526858E+02 -.877575400E+02 -.876215522E+02 -.874345584E+02 -.871838363E+02 -.868535132E+02 -.864239002E+02 -.858707773E+02 -.851646794E+02 -.842702765E+02 -.831460181E+02 -.817443317E+02 -.800128205E+02 -.778970177E+02 -.753451707E+02 -.723150430E+02 -.687817489E+02 -.647444738E+02 -.602294683E+02 -.552878788E+02 -.499895191E+02 -.444157251E+02 -.386544489E+02 -.327991881E+02 -.269507433E+02 -.212142532E+02 -.156898325E+02 -.104761248E+02 -.567498327E+01 -.138955078E+01 0.228012171E+01 0.524214948E+01 0.741804395E+01 0.874760714E+01 0.919295036E+01 0.874114122E+01 0.740512841E+01 0.522281716E+01 0.225442240E+01 -.142154961E+01 -.571319541E+01 -.105204438E+02 -.157401294E+02 -.212703702E+02 -.270124494E+02 -.328660614E+02 -.387258810E+02 -.444909927E+02 -.500677446E+02 -.553679996E+02 -.603102670E+02 -.648246820E+02 -.688602027E+02 -.723908386E+02 -.754177605E+02 -.779662211E+02 -.800787640E+02 -.818073550E+02 -.832065797E+02 -.843288794E+02 -.852218217E+02 -.859269248E+02 -.864794730E+02 -.869088814E+02 -.872393187E+02 -.874904232E+02 -.876780169E+02 -.878147707E+02 -.879107953E+02 -.879741493E+02 -.880112665E+02 -.880273088E+02 -.880264543E+02 -.880121319E+02 -.879872132E+02 -.879541712E+02 -.879152150E+02 -.878724086E+02 -.878277809E+02 -.877834342E+02 -.877416574E+02 -.877050510E+02 -.876766733E+02 -.876602148E+02 -.876602148E+02
 -.877842419E+02 -.877842419E+02 -.878074816E+02 -.878477826E+02 -.879001897E+02 -.879606586E+02 -.880258060E+02 -.880927019E+02 -.881586911E+02 -.882212318E+02 -.882777394E+02 -.883254255E+02 -.883611217E+02 -.883810740E+02 -.883806970E+02 -.883542701E+02 -.882945602E+02 -.881923521E+02 -.880358686E+02 -.878100685E+02 -.874958150E+02 -.870689254E+02 -.864991337E+02 -.857490306E+02 -.847731007E+02 -.835170802E+02 -.819180557E+02 -.799060098E+02 -.774077575E+02 -.743540574E+02 -.706897008E+02 -.663844695E+02 -.614409063E+02 -.558949585E+02 -.498091236E+02 -.432624469E+02 -.363434741E+02 -.291502584E+02 -.217931297E+02 -.143814955E+02 -.702466143E+01 0.153926751E+00 0.701521739E+01 0.134080539E+02 0.191747954E+02 0.241586890E+02 0.282126291E+02 0.312086512E+02 0.330471946E+02 0.336649674E+02 0.330402526E+02 0.311947859E+02 0.281918781E+02 0.241311093E+02 0.191404647E+02 0.133670713E+02 0.696770549E+01 0.100033235E+00 -.708476138E+01 -.144475958E+02 -.218649815E+02 -.292274820E+02 -.364253610E+02 -.433480959E+02 -.498974611E+02 -.559846833E+02 -.615305408E+02 -.664725286E+02 -.707749226E+02 -.744355950E+02 -.774852515E+02 -.799795362E+02 -.819880015E+02 -.835840080E+02 -.848376409E+02 -.858118128E+02 -.865607506E+02 -.871299181E+02 -.875566677E+02 -.878712068E+02 -.880976584E+02 -.882550990E+02 -.883585069E+02 -.884195930E+02 -.884475012E+02 -.884493848E+02 -.884308727E+02 -.883964422E+02 -.883497164E+02 -.882937032E+02 -.882309909E+02 -.881639130E+02 -.880946947E+02 -.880255894E+02 -.879590169E+02 -.878977108E+02 -.878448863E+02 -.878044388E+02 -.877811889E+02 -.877811889E+02
 -.879173326E+02 -.879173326E+02 -.879481599E+02 -.880019458E+02 -.880724829E+02 -.881548095E+02 -.882448806E+02 -.883393011E+02 -.884350995E+02 -.885295294E+02 -.886198806E+02 -.887032884E+02 -.887765260E+02 -.888357633E+02 -.888762747E+02 -.888920727E+02 -.888754429E+02 -.888163513E+02 -.887016943E+02 -.885143656E+02 -.882321252E+02 -.878262807E+02 -.872602230E+02 -.864879098E+02 -.854524424E+02 -.840849965E+02 -.823046353E+02 -.800200303E+02 -.771346279E+02 -.735565930E+02 -.692130628E+02 -.640647478E+02 -.581138892E+02 -.514004542E+02 -.439893328E+02 -.359583227E+02 -.273966591E+02 -.184081800E+02 -.909082786E+01 0.447141402E+00 0.100684137E+02 0.196039496E+02 0.288543221E+02 0.375940161E+02 0.455792013E+02 0.525592892E+02 0.582920598E+02 0.625613717E+02 0.651955724E+02 0.660839395E+02 0.651881882E+02 0.625466244E+02 0.582699918E+02 0.525299654E+02 0.455427097E+02 0.375504695E+02 0.288038600E+02 0.195467406E+02 0.100046579E+02 0.377074293E+00 -.916693214E+01 -.184900012E+02 -.274837755E+02 -.360499153E+02 -.440842837E+02 -.514974338E+02 -.582112959E+02 -.641608329E+02 -.693062130E+02 -.736456348E+02 -.772189934E+02 -.800997288E+02 -.823800967E+02 -.841568858E+02 -.855215141E+02 -.865549211E+02 -.873258940E+02 -.878912786E+02 -.882970583E+02 -.885797776E+02 -.887680612E+02 -.888840767E+02 -.889448548E+02 -.889634187E+02 -.889497149E+02 -.889113601E+02 -.888542285E+02 -.887829106E+02 -.887010711E+02 -.886117313E+02 -.885174969E+02 -.884207493E+02 -.883238160E+02 -.882291319E+02 -.881394050E+02 -.880577979E+02 -.879881377E+02 -.879351703E+02 -.879048768E+02 -.879048768E+02
 -.880498859E+02 -.880498859E+02 -.880883778E+02 -.881557832E+02 -.882446379E+02 -.883490702E+02 -.884643917E+02 -.885867702E+02 -.887129595E+02 -.888400640E+02 -.889653218E+02 -.890858892E+02 -.891986083E+02 -.892997384E+02 -.893846265E+02 -.894472892E+02 -.894798693E+02 -.894719252E+02 -.894095050E+02 -.892739574E+02 -.890404435E+02 -.886761477E+02 -.881382455E+02 -.873717692E+02 -.863075825E+02 -.848607490E+02 -.829298258E+02 -.803983737E+02 -.771410495E+02 -.730366280E+02 -.679873166E+02 -.619376506E+02 -.548816661E+02 -.468524404E+02 -.379028620E+02 -.280957759E+02 -.175092199E+02 -.621078970E+01 0.572034675E+01 0.181640044E+02 0.309506554E+02 0.438563880E+02 0.566007553E+02 0.688491470E+02 0.802215345E+02 0.903092408E+02 0.987005716E+02 0.105014501E+03 0.108939125E+03 0.110268736E+03 0.108931342E+03 0.104998958E+03 0.986773167E+02 0.902783467E+02 0.801831002E+02 0.688032995E+02 0.565476519E+02 0.437962191E+02 0.308836477E+02 0.180904248E+02 0.564050708E+01 -.629652784E+01 -.176004374E+02 -.281919377E+02 -.380029172E+02 -.469550106E+02 -.549850854E+02 -.620399750E+02 -.680866176E+02 -.731314112E+02 -.772305381E+02 -.804825164E+02 -.830091009E+02 -.849359210E+02 -.863795201E+02 -.874413493E+02 -.882063162E+02 -.887435126E+02 -.891078481E+02 -.893420762E+02 -.894789316E+02 -.895431662E+02 -.895533402E+02 -.895233096E+02 -.894634129E+02 -.893813918E+02 -.892830957E+02 -.891730165E+02 -.890546957E+02 -.889310410E+02 -.888045780E+02 -.886776615E+02 -.885526640E+02 -.884321584E+02 -.883191082E+02 -.882170810E+02 -.881304997E+02 -.880649519E+02 -.880275794E+02 -.880275794E+02
 -.881774198E+02 -.881774198E+02 -.882233795E+02 -.883040471E+02 -.884107372E+02 -.885367006E+02 -.886766389E+02 -.888263192E+02 -.889822611E+02 -.891414695E+02 -.893011947E+02 -.894586972E+02 -.896109997E+02 -.897546006E+02 -.898851222E+02 -.899968575E+02 -.900821694E+02 -.901306847E+02 -.901282128E+02 -.900553067E+02 -.898853921E+02 -.895824195E+02 -.890980872E+02 -.883688355E+02 -.873129814E+02 -.858284026E+02 -.837911818E+02 -.810564049E+02 -.774643763E+02 -.728564125E+02 -.670999896E+02 -.601129015E+02 -.518688346E+02 -.423779588E+02 -.316614616E+02 -.197489795E+02 -.666022216E+01 0.759442346E+01 0.229625816E+02 0.393324013E+02 0.565177162E+02 0.742433404E+02 0.921326105E+02 0.109700521E+03 0.126357023E+03 0.141425950E+03 0.154184756E+03 0.163927793E+03 0.170049868E+03 0.172137156E+03 0.170041735E+03 0.163911555E+03 0.154160465E+03 0.141393687E+03 0.126316898E+03 0.109652675E+03 0.920772206E+02 0.741806191E+02 0.564479176E+02 0.392558255E+02 0.228795799E+02 0.750540441E+01 -.675478539E+01 -.198485386E+02 -.317652722E+02 -.424845940E+02 -.519765795E+02 -.602196728E+02 -.672035897E+02 -.729550561E+02 -.775571064E+02 -.811431368E+02 -.838724552E+02 -.859050746E+02 -.873860204E+02 -.884392357E+02 -.891668391E+02 -.896504827E+02 -.899536634E+02 -.901245947E+02 -.901992247E+02 -.902040218E+02 -.901583253E+02 -.900762164E+02 -.899679516E+02 -.898410381E+02 -.897010309E+02 -.895521228E+02 -.893975849E+02 -.892401017E+02 -.890820374E+02 -.889256583E+02 -.887733344E+02 -.886277378E+02 -.884920540E+02 -.883702249E+02 -.882672388E+02 -.881894923E+02 -.881452516E+02 -.881452516E+02
 -.882952965E+02 -.882952965E+02 -.883482341E+02 -.884412841E+02 -.885646176E+02 -.887106703E+02 -.888735835E+02 -.890487659E+02 -.892325417E+02 -.894218568E+02 -.896140194E+02 -.898064531E+02 -.899964395E+02 -.901808258E+02 -.903556639E+02 -.905157414E+02 -.906539499E+02 -.907604191E+02 -.908213232E+02 -.908172432E+02 -.907209525E+02 -.904945050E+02 -.900855877E+02 -.894233285E+02 -.884141304E+02 -.869383807E+02 -.848485351E+02 -.819690052E+02 -.781012891E+02 -.730413110E+02 -.666106789E+02 -.586874169E+02 -.492095673E+02 -.381443368E+02 -.254567814E+02 -.111068838E+02 0.499250981E+01 0.229138097E+02 0.426799675E+02 0.642413605E+02 0.874475081E+02 0.112013783E+03 0.137485220E+03 0.163202196E+03 0.188276732E+03 0.211593188E+03 0.231852029E+03 0.247676667E+03 0.257794997E+03 0.261280311E+03 0.257786570E+03 0.247659842E+03 0.231826864E+03 0.211559772E+03 0.188235187E+03 0.163152678E+03 0.137427923E+03 0.111948943E+03 0.873754068E+02 0.641623308E+02 0.425944000E+02 0.228221599E+02 0.489530602E+01 -.112090309E+02 -.255631573E+02 -.382537091E+02 -.493201407E+02 -.587969978E+02 -.667168422E+02 -.731420245E+02 -.781954662E+02 -.820565695E+02 -.849300995E+02 -.870148814E+02 -.884866296E+02 -.894929601E+02 -.901535185E+02 -.905618692E+02 -.907887935E+02 -.908864829E+02 -.908927560E+02 -.908347153E+02 -.907316611E+02 -.905973016E+02 -.904413832E+02 -.902708748E+02 -.900908230E+02 -.899049716E+02 -.897162145E+02 -.895269384E+02 -.893392911E+02 -.891554091E+02 -.889776256E+02 -.888086799E+02 -.886519473E+02 -.885117058E+02 -.883934628E+02 -.883043656E+02 -.882537294E+02 -.882537294E+02
 -.883990046E+02 -.883990046E+02 -.884581380E+02 -.885621724E+02 -.887002593E+02 -.888641118E+02 -.890473785E+02 -.892451597E+02 -.894536217E+02 -.896696815E+02 -.898907324E+02 -.901143910E+02 -.903382368E+02 -.905595214E+02 -.907748096E+02 -.909795103E+02 -.911672358E+02 -.913289101E+02 -.914515136E+02 -.915163211E+02 -.914964462E+02 -.913534807E+02 -.910330442E+02 -.904592581E+02 -.895287177E+02 -.881054312E+02 -.860182597E+02 -.830605088E+02 -.789931147E+02 -.735612608E+02 -.665309228E+02 -.577275137E+02 -.470378660E+02 -.343653680E+02 -.195922144E+02 -.255456104E+01 0.169769416E+02 0.392219723E+02 0.643654417E+02 0.925264832E+02 0.123714241E+03 0.157767182E+03 0.194273723E+03 0.232475329E+03 0.271160770E+03 0.308574564E+03 0.342385878E+03 0.369794674E+03 0.387875334E+03 0.394231231E+03 0.387866668E+03 0.369777374E+03 0.342360008E+03 0.308540219E+03 0.271118084E+03 0.232424471E+03 0.194214905E+03 0.157700661E+03 0.123640327E+03 0.924455397E+02 0.642778983E+02 0.391283306E+02 0.168777854E+02 -.265855442E+01 -.197002602E+02 -.344764322E+02 -.471500648E+02 -.578385599E+02 -.666382012E+02 -.736625468E+02 -.790872563E+02 -.831474806E+02 -.860987505E+02 -.881804458E+02 -.895994386E+02 -.905270138E+02 -.910992058E+02 -.914193398E+02 -.915631477E+02 -.915848500E+02 -.915227065E+02 -.914034724E+02 -.912457535E+02 -.910624528E+02 -.908625222E+02 -.906522058E+02 -.904359200E+02 -.902168799E+02 -.899975510E+02 -.897799874E+02 -.895660966E+02 -.893578649E+02 -.891575683E+02 -.889679890E+02 -.887926584E+02 -.886361455E+02 -.885044134E+02 -.884052736E+02 -.883489739E+02 -.883489739E+02
 -.884844320E+02 -.884844320E+02 -.885487075E+02 -.886618496E+02 -.888121599E+02 -.889907510E+02 -.891908655E+02 -.894073534E+02 -.896362609E+02 -.898744963E+02 -.901195484E+02 -.903692282E+02 -.906214121E+02 -.908737556E+02 -.911233434E+02 -.913662281E+02 -.915967948E+02 -.918068635E+02 -.919844114E+02 -.921117490E+02 -.921629339E+02 -.921001394E+02 -.918686523E+02 -.913902481E+02 -.905551743E+02 -.892143564E+02 -.871751221E+02 -.842014006E+02 -.800157131E+02 -.743125632E+02 -.667979128E+02 -.572363001E+02 -.454523126E+02 -.312697358E+02 -.144640267E+02 0.529407519E+01 0.284219411E+02 0.553698038E+02 0.866056355E+02 0.122587862E+03 0.163717168E+03 0.210256012E+03 0.262200219E+03 0.319083455E+03 0.379696473E+03 0.441718063E+03 0.501303382E+03 0.552792183E+03 0.588928083E+03 0.602312055E+03 0.588919235E+03 0.552774520E+03 0.501276973E+03 0.441683010E+03 0.379652919E+03 0.319031582E+03 0.262140253E+03 0.210188231E+03 0.163641903E+03 0.122505505E+03 0.865166491E+02 0.552747291E+02 0.283214080E+02 0.518881485E+01 -.145731682E+02 -.313817505E+02 -.455652814E+02 -.573478537E+02 -.669052809E+02 -.744133888E+02 -.801088423E+02 -.842868891E+02 -.872537266E+02 -.892871622E+02 -.906235503E+02 -.914557600E+02 -.919328460E+02 -.921643940E+02 -.922284244E+02 -.921794658E+02 -.920551928E+02 -.918814231E+02 -.916757359E+02 -.914500461E+02 -.912124140E+02 -.909683115E+02 -.907215058E+02 -.904746799E+02 -.902298757E+02 -.899888217E+02 -.897531903E+02 -.895248183E+02 -.893059167E+02 -.890992916E+02 -.889085961E+02 -.887386357E+02 -.885957494E+02 -.884882995E+02 -.884273094E+02 -.884273094E+02
 -.885481076E+02 -.885481076E+02 -.886162381E+02 -.887362025E+02 -.888956631E+02 -.890852815E+02 -.892979973E+02 -.895284770E+02 -.897726825E+02 -.900275270E+02 -.902905862E+02 -.905598404E+02 -.908334209E+02 -.911093314E+02 -.913851074E+02 -.916573654E+02 -.919211768E+02 -.921691749E+02 -.923902709E+02 -.925678071E+02 -.926769131E+02 -.926807470E+02 -.925252099E+02 -.921316708E+02 -.913874858E+02 -.901354199E+02 -.881662537E+02 -.852191582E+02 -.809846604E+02 -.751139444E+02 -.672580769E+02 -.571225451E+02 -.444696103E+02 -.290416213E+02 -.104992978E+02 0.116632622E+02 0.380831318E+02 0.695058389E+02 0.106797042E+03 0.150948479E+03 0.203069106E+03 0.264344431E+03 0.335932091E+03 0.418735648E+03 0.512955750E+03 0.617255857E+03 0.727316582E+03 0.833583275E+03 0.918481808E+03 0.955388684E+03 0.918472831E+03 0.833565357E+03 0.727289795E+03 0.617220309E+03 0.512911590E+03 0.418683068E+03 0.335871330E+03 0.264275781E+03 0.202992916E+03 0.150865163E+03 0.106707089E+03 0.694098208E+02 0.379817165E+02 0.115572261E+02 -.106090543E+02 -.291540461E+02 -.445827935E+02 -.572340381E+02 -.673649856E+02 -.752138324E+02 -.810764135E+02 -.853029166E+02 -.882428305E+02 -.902060164E+02 -.914537036E+02 -.921952773E+02 -.925878408E+02 -.927437906E+02 -.927415208E+02 -.926349415E+02 -.924607521E+02 -.922437120E+02 -.920003824E+02 -.917417544E+02 -.914750820E+02 -.912051527E+02 -.909351667E+02 -.906673475E+02 -.904033742E+02 -.901446982E+02 -.898927917E+02 -.896493627E+02 -.894165621E+02 -.891972059E+02 -.889950340E+02 -.888150261E+02 -.886638016E+02 -.885501357E+02 -.884856345E+02 -.884856345E+02
 -.885873999E+02 -.885873999E+02 -.886579185E+02 -.887821072E+02 -.889472306E+02 -.891436709E+02 -.893641810E+02 -.896033149E+02 -.898569861E+02 -.901221159E+02 -.903963417E+02 -.906777601E+02 -.909646767E+02 -.912553329E+02 -.915475733E+02 -.918384030E+02 -.921233688E+02 -.923956721E+02 -.926448848E+02 -.928550954E+02 -.930022433E+02 -.930503131E+02 -.929459367E+02 -.926108324E+02 -.919315747E+02 -.907472077E+02 -.888388856E+02 -.859292217E+02 -.816872715E+02 -.757352224E+02 -.676855065E+02 -.572001202E+02 -.439945028E+02 -.277488251E+02 -.803225005E+01 0.158026559E+02 0.445842317E+02 0.793336907E+02 0.121319633E+03 0.172130643E+03 0.233770876E+03 0.308782161E+03 0.400388152E+03 0.512629185E+03 0.650379076E+03 0.818924484E+03 0.102223313E+04 0.125760220E+04 0.150069870E+04 0.166561660E+04 0.150068965E+04 0.125758413E+04 0.102220612E+04 0.818888644E+03 0.650334560E+03 0.512576191E+03 0.400326927E+03 0.308713005E+03 0.233694150E+03 0.172046778E+03 0.121229132E+03 0.792371492E+02 0.444823422E+02 0.156962263E+02 -.814228047E+01 -.278613606E+02 -.441076503E+02 -.573113716E+02 -.677918851E+02 -.758342552E+02 -.817778910E+02 -.860116300E+02 -.889139392E+02 -.908162316E+02 -.919963586E+02 -.926732535E+02 -.930076489E+02 -.931126794E+02 -.930663794E+02 -.929219344E+02 -.927152287E+02 -.924702240E+02 -.922027463E+02 -.919231342E+02 -.916380792E+02 -.913518950E+02 -.910673920E+02 -.907864794E+02 -.905105890E+02 -.902409841E+02 -.899790012E+02 -.897262602E+02 -.894848689E+02 -.892576459E+02 -.890483821E+02 -.888621640E+02 -.887057841E+02 -.885882731E+02 -.885215990E+02 -.885215990E+02
 -.886006666E+02 -.886006666E+02 -.886719932E+02 -.887976108E+02 -.889646495E+02 -.891633968E+02 -.893865424E+02 -.896286030E+02 -.898854762E+02 -.901540871E+02 -.904320955E+02 -.907176398E+02 -.910090876E+02 -.913047651E+02 -.916026272E+02 -.918998180E+02 -.921920549E+02 -.924727433E+02 -.927316936E+02 -.929532656E+02 -.931136979E+02 -.931772901E+02 -.930909783E+02 -.927767001E+02 -.921209504E+02 -.909618139E+02 -.890774430E+02 -.861846910E+02 -.819450162E+02 -.759704702E+02 -.678596333E+02 -.572585185E+02 -.438652135E+02 -.273366583E+02 -.720690937E+01 0.172263955E+02 0.468697983E+02 0.828632803E+02 0.126661345E+03 0.180153961E+03 0.245853851E+03 0.327199644E+03 0.429071084E+03 0.558710864E+03 0.727461243E+03 0.954199930E+03 0.127244555E+04 0.174562534E+04 0.250094861E+04 0.380655199E+04 0.250093953E+04 0.174560722E+04 0.127241847E+04 0.954163996E+03 0.727416613E+03 0.558657737E+03 0.429009710E+03 0.327130326E+03 0.245776956E+03 0.180069921E+03 0.126570673E+03 0.827665771E+02 0.467677661E+02 0.171198534E+02 -.731700800E+01 -.274492013E+02 -.439783141E+02 -.573696465E+02 -.679657832E+02 -.760691593E+02 -.820351977E+02 -.862665895E+02 -.891519329E+02 -.910302751E+02 -.921852415E+02 -.928387286E+02 -.931523964E+02 -.932394463E+02 -.931776926E+02 -.930200198E+02 -.928020022E+02 -.925473072E+02 -.922714932E+02 -.919846638E+02 -.916933081E+02 -.914015703E+02 -.911121211E+02 -.908267578E+02 -.905468242E+02 -.902735167E+02 -.900081237E+02 -.897522334E+02 -.895079380E+02 -.892780561E+02 -.890663956E+02 -.888780786E+02 -.887199561E+02 -.886011452E+02 -.885337363E+02 -.885337363E+02
 -.885873491E+02 -.885873491E+02 -.886578649E+02 -.887820488E+02 -.889471661E+02 -.891435995E+02 -.893641020E+02 -.896032281E+02 -.898568915E+02 -.901220135E+02 -.903962316E+02 -.906776424E+02 -.909645515E+02 -.912552002E+02 -.915474328E+02 -.918382541E+02 -.921232107E+02 -.923955033E+02 -.926447031E+02 -.928548976E+02 -.930020251E+02 -.930500684E+02 -.929456570E+02 -.926105063E+02 -.919311866E+02 -.907467384E+02 -.888383136E+02 -.859285268E+02 -.816864354E+02 -.757342320E+02 -.676843614E+02 -.571988363E+02 -.439931042E+02 -.277473333E+02 -.803068110E+01 0.158042948E+02 0.445859338E+02 0.793354500E+02 0.121321443E+03 0.172132500E+03 0.233772773E+03 0.308784095E+03 0.400390118E+03 0.512631178E+03 0.650381092E+03 0.818926518E+03 0.102223518E+04 0.125760426E+04 0.150070077E+04 0.166561867E+04 0.150069172E+04 0.125758620E+04 0.102220818E+04 0.818890685E+03 0.650336584E+03 0.512578193E+03 0.400328903E+03 0.308714951E+03 0.233696061E+03 0.172048648E+03 0.121230958E+03 0.792389240E+02 0.444840605E+02 0.156978818E+02 -.814069460E+01 -.278598518E+02 -.441062352E+02 -.573100721E+02 -.677907257E+02 -.758332520E+02 -.817770437E+02 -.860109254E+02 -.889133589E+02 -.908157550E+02 -.919959637E+02 -.926729208E+02 -.930073629E+02 -.931124284E+02 -.930661549E+02 -.929217301E+02 -.927150403E+02 -.924700484E+02 -.922025812E+02 -.919229782E+02 -.916379312E+02 -.913517546E+02 -.910672589E+02 -.907863535E+02 -.905104704E+02 -.902408730E+02 -.899788978E+02 -.897261647E+02 -.894847813E+02 -.892575661E+02 -.890483100E+02 -.888620989E+02 -.887057251E+02 -.885882189E+02 -.885215476E+02 -.885215476E+02
 -.885480048E+02 -.885480048E+02 -.886161295E+02 -.887360843E+02 -.888955325E+02 -.890851366E+02 -.892978372E+02 -.895283009E+02 -.897724903E+02 -.900273188E+02 -.902903620E+02 -.905596005E+02 -.908331653E+02 -.911090600E+02 -.913848195E+02 -.916570599E+02 -.919208517E+02 -.921688271E+02 -.923898958E+02 -.925673981E+02 -.926764609E+02 -.926802385E+02 -.925246276E+02 -.921309906E+02 -.913866766E+02 -.901344437E+02 -.881650695E+02 -.852177269E+02 -.809829462E+02 -.751119223E+02 -.672557476E+02 -.571199404E+02 -.444667777E+02 -.290386031E+02 -.104961279E+02 0.116665697E+02 0.380865641E+02 0.695093841E+02 0.106800689E+03 0.150952217E+03 0.203072926E+03 0.264348322E+03 0.335936045E+03 0.418739656E+03 0.512959803E+03 0.617259948E+03 0.727320701E+03 0.833587415E+03 0.918485961E+03 0.955392844E+03 0.918476988E+03 0.833569504E+03 0.727293923E+03 0.617224412E+03 0.512915658E+03 0.418687094E+03 0.335875305E+03 0.264279695E+03 0.202996761E+03 0.150868928E+03 0.106710765E+03 0.694133972E+02 0.379851814E+02 0.115605672E+02 -.106058503E+02 -.291509936E+02 -.445799273E+02 -.572314016E+02 -.673626271E+02 -.752117843E+02 -.810746765E+02 -.853014654E+02 -.882416290E+02 -.902050248E+02 -.914528803E+02 -.921945838E+02 -.925872455E+02 -.927432693E+02 -.927410556E+02 -.926345193E+02 -.924603636E+02 -.922433505E+02 -.920000432E+02 -.917414344E+02 -.914747790E+02 -.912048656E+02 -.909348949E+02 -.906670909E+02 -.904031329E+02 -.901444724E+02 -.898925817E+02 -.896491689E+02 -.894163845E+02 -.891970444E+02 -.889948880E+02 -.888148944E+02 -.886636824E+02 -.885500261E+02 -.884855305E+02 -.884855305E+02
 -.884842747E+02 -.884842747E+02 -.885485415E+02 -.886616686E+02 -.888119599E+02 -.889905291E+02 -.891906199E+02 -.894070832E+02 -.896359654E+02 -.898741755E+02 -.901192023E+02 -.903688570E+02 -.906210156E+02 -.908733333E+02 -.911228943E+02 -.913657502E+02 -.915962845E+02 -.918063158E+02 -.919838187E+02 -.921111003E+02 -.921622142E+02 -.920993279E+02 -.918677208E+02 -.913891594E+02 -.905538816E+02 -.892128053E+02 -.871732550E+02 -.841991606E+02 -.800130476E+02 -.743094375E+02 -.667943301E+02 -.572323078E+02 -.454479801E+02 -.312651265E+02 -.144591943E+02 0.529910937E+01 0.284271586E+02 0.553751873E+02 0.866111687E+02 0.122593530E+03 0.163722956E+03 0.210261906E+03 0.262206204E+03 0.319089521E+03 0.379702606E+03 0.441724250E+03 0.501309613E+03 0.552798444E+03 0.588934364E+03 0.602318345E+03 0.588925521E+03 0.552780791E+03 0.501283217E+03 0.441689216E+03 0.379659075E+03 0.319037675E+03 0.262146270E+03 0.210194160E+03 0.163647729E+03 0.122511215E+03 0.865222274E+02 0.552801602E+02 0.283266752E+02 0.519390030E+01 -.145682836E+02 -.313770888E+02 -.455608975E+02 -.573438124E+02 -.669016532E+02 -.744102228E+02 -.801061412E+02 -.842846177E+02 -.872518318E+02 -.892855866E+02 -.906222354E+02 -.914546505E+02 -.919318944E+02 -.921635627E+02 -.922276849E+02 -.921787969E+02 -.920545794E+02 -.918808542E+02 -.916752039E+02 -.914495456E+02 -.912119417E+02 -.909678652E+02 -.907210844E+02 -.904742830E+02 -.902295033E+02 -.899884740E+02 -.897528677E+02 -.895245210E+02 -.893056447E+02 -.890990444E+02 -.889083729E+02 -.887384345E+02 -.885955673E+02 -.884881321E+02 -.884271505E+02 -.884271505E+02
 -.883987891E+02 -.883987891E+02 -.884579106E+02 -.885619247E+02 -.886999854E+02 -.888638076E+02 -.890470414E+02 -.892447880E+02 -.894532145E+02 -.896692382E+02 -.898902529E+02 -.901138750E+02 -.903376838E+02 -.905589303E+02 -.907741785E+02 -.909788357E+02 -.911665126E+02 -.913281304E+02 -.914506660E+02 -.915153897E+02 -.914954091E+02 -.913523084E+02 -.910316975E+02 -.904576871E+02 -.895268618E+02 -.881032220E+02 -.860156244E+02 -.830573730E+02 -.789894103E+02 -.735569449E+02 -.665260016E+02 -.577220480E+02 -.470319457E+02 -.343590782E+02 -.195856296E+02 -.254771451E+01 0.169840259E+02 0.392292722E+02 0.643729363E+02 0.925341527E+02 0.123722067E+03 0.157775145E+03 0.194281807E+03 0.232483517E+03 0.271169047E+03 0.308582912E+03 0.342394283E+03 0.369803119E+03 0.387883805E+03 0.394239713E+03 0.387875146E+03 0.369785832E+03 0.342368431E+03 0.308548593E+03 0.271126392E+03 0.232432697E+03 0.194223032E+03 0.157708673E+03 0.123648205E+03 0.924532664E+02 0.642854542E+02 0.391356953E+02 0.168849374E+02 -.265163797E+01 -.196936040E+02 -.344700708E+02 -.471440742E+02 -.578330271E+02 -.666332180E+02 -.736581750E+02 -.790835020E+02 -.831443005E+02 -.860960757E+02 -.881782012E+02 -.895975505E+02 -.905254128E+02 -.910978305E+02 -.914181394E+02 -.915620828E+02 -.915838904E+02 -.915218301E+02 -.914026631E+02 -.912450000E+02 -.910617470E+02 -.908618588E+02 -.906515814E+02 -.904353327E+02 -.902163285E+02 -.899970352E+02 -.897795072E+02 -.895656522E+02 -.893574563E+02 -.891571951E+02 -.889676505E+02 -.887923531E+02 -.886358705E+02 -.885041646E+02 -.884050450E+02 -.883487570E+02 -.883487570E+02
 -.882950182E+02 -.882950182E+02 -.883479405E+02 -.884409644E+02 -.885642639E+02 -.887102771E+02 -.888731471E+02 -.890482837E+02 -.892320120E+02 -.894212786E+02 -.896133919E+02 -.898057753E+02 -.899957102E+02 -.901800430E+02 -.903548241E+02 -.905148395E+02 -.906529783E+02 -.907593665E+02 -.908201740E+02 -.908159758E+02 -.907195379E+02 -.904929048E+02 -.900837526E+02 -.894211976E+02 -.884116316E+02 -.869354327E+02 -.848450496E+02 -.819648904E+02 -.780964625E+02 -.730357220E+02 -.666043342E+02 -.586803864E+02 -.492019585E+02 -.381362570E+02 -.254483238E+02 -.110981110E+02 0.500156933E+01 0.229231298E+02 0.426895233E+02 0.642511285E+02 0.874574659E+02 0.112023909E+03 0.137495493E+03 0.163212596E+03 0.188287239E+03 0.211603783E+03 0.231862693E+03 0.247687381E+03 0.257805743E+03 0.261291071E+03 0.257797325E+03 0.247670572E+03 0.231837552E+03 0.211570399E+03 0.188245733E+03 0.163163125E+03 0.137438250E+03 0.111959130E+03 0.873854317E+02 0.641721718E+02 0.426040340E+02 0.228315627E+02 0.490445221E+01 -.112001682E+02 -.255546078E+02 -.382455371E+02 -.493124415E+02 -.587898808E+02 -.667104172E+02 -.731363627E+02 -.781905741E+02 -.820523959E+02 -.849265608E+02 -.870118852E+02 -.884840865E+02 -.894907878E+02 -.901516440E+02 -.905602307E+02 -.907873409E+02 -.908851775E+02 -.908915683E+02 -.908336234E+02 -.907306491E+02 -.905963583E+02 -.904405008E+02 -.902700480E+02 -.900900486E+02 -.899042475E+02 -.897155397E+02 -.895263123E+02 -.893387134E+02 -.891548793E+02 -.889771429E+02 -.888082429E+02 -.886515536E+02 -.885113516E+02 -.883931426E+02 -.883040714E+02 -.882534501E+02 -.882534501E+02
 -.881770734E+02 -.881770734E+02 -.882230143E+02 -.883036494E+02 -.884102969E+02 -.885362106E+02 -.886760941E+02 -.888257160E+02 -.889815968E+02 -.891407422E+02 -.893004026E+02 -.894578384E+02 -.896100718E+02 -.897536001E+02 -.898840441E+02 -.899956943E+02 -.900809105E+02 -.901293154E+02 -.901267129E+02 -.900536490E+02 -.898835408E+02 -.895803285E+02 -.890956988E+02 -.883660795E+02 -.873097750E+02 -.858246517E+02 -.837867824E+02 -.810512489E+02 -.774583671E+02 -.728494898E+02 -.670921555E+02 -.601042284E+02 -.518594424E+02 -.423679761E+02 -.316510016E+02 -.197381443E+02 -.664905546E+01 0.760589181E+01 0.229743234E+02 0.393443897E+02 0.565299253E+02 0.742557453E+02 0.921451871E+02 0.109713245E+03 0.126369874E+03 0.141438903E+03 0.154197790E+03 0.163940886E+03 0.170062998E+03 0.172150301E+03 0.170054876E+03 0.163924667E+03 0.154173528E+03 0.141406679E+03 0.126329797E+03 0.109665457E+03 0.920898634E+02 0.741930984E+02 0.564602090E+02 0.392679034E+02 0.228914177E+02 0.751697456E+01 -.674351193E+01 -.198375927E+02 -.317546990E+02 -.424744979E+02 -.519670761E+02 -.602108934E+02 -.671956566E+02 -.729480429E+02 -.775510150E+02 -.811379062E+02 -.838679876E+02 -.859012610E+02 -.873827557E+02 -.884364247E+02 -.891643982E+02 -.896483408E+02 -.899517618E+02 -.901228868E+02 -.901976743E+02 -.902026012E+02 -.901570142E+02 -.900749998E+02 -.899668187E+02 -.898399815E+02 -.897000456E+02 -.895512054E+02 -.893967332E+02 -.892393142E+02 -.890813131E+02 -.889249959E+02 -.887727325E+02 -.886271939E+02 -.884915648E+02 -.883697853E+02 -.882668415E+02 -.881891273E+02 -.881449052E+02 -.881449052E+02
 -.880494657E+02 -.880494657E+02 -.880879351E+02 -.881553009E+02 -.882441038E+02 -.883484752E+02 -.884637289E+02 -.885860349E+02 -.887121478E+02 -.888391726E+02 -.889643479E+02 -.890848295E+02 -.891974591E+02 -.892984945E+02 -.893832807E+02 -.894458318E+02 -.894782867E+02 -.894701991E+02 -.894076110E+02 -.892718633E+02 -.890381080E+02 -.886735184E+02 -.881352576E+02 -.873683444E+02 -.863036280E+02 -.848561581E+02 -.829244798E+02 -.803921495E+02 -.771338360E+02 -.730283516E+02 -.679779671E+02 -.619272929E+02 -.548704244E+02 -.468404609E+02 -.378902819E+02 -.280827182E+02 -.174957837E+02 -.619701501E+01 0.573442877E+01 0.181783640E+02 0.309652640E+02 0.438712178E+02 0.566157793E+02 0.688643388E+02 0.802368684E+02 0.903246915E+02 0.987161141E+02 0.105030111E+03 0.108954777E+03 0.110284406E+03 0.108947006E+03 0.105014592E+03 0.986928944E+02 0.902938440E+02 0.801984918E+02 0.688185598E+02 0.565627548E+02 0.438111377E+02 0.308983545E+02 0.181048914E+02 0.565470398E+01 -.628263115E+01 -.175868730E+02 -.281787471E+02 -.379902019E+02 -.469428959E+02 -.549737114E+02 -.620294911E+02 -.680771501E+02 -.731230262E+02 -.772232252E+02 -.804762010E+02 -.830036706E+02 -.849312516E+02 -.863754916E+02 -.874378540E+02 -.882032606E+02 -.887408174E+02 -.891054477E+02 -.893399175E+02 -.894769727E+02 -.895413746E+02 -.895516912E+02 -.895217847E+02 -.894619983E+02 -.893800777E+02 -.892818751E+02 -.891718843E+02 -.890536484E+02 -.889300759E+02 -.888036930E+02 -.886768544E+02 -.885519322E+02 -.884314985E+02 -.883185156E+02 -.882165489E+02 -.881300192E+02 -.880645106E+02 -.880271605E+02 -.880271605E+02
 -.879168329E+02 -.879168329E+02 -.879476335E+02 -.880013725E+02 -.880718475E+02 -.881541009E+02 -.882440903E+02 -.883384225E+02 -.884341275E+02 -.885284594E+02 -.886187083E+02 -.887020091E+02 -.887751343E+02 -.888342524E+02 -.888746354E+02 -.888902929E+02 -.888735064E+02 -.888142367E+02 -.886993736E+02 -.885118029E+02 -.882292747E+02 -.878230850E+02 -.872566117E+02 -.864837976E+02 -.854477278E+02 -.840795621E+02 -.822983499E+02 -.800127573E+02 -.771262411E+02 -.735470004E+02 -.692022333E+02 -.640527265E+02 -.581007906E+02 -.513864328E+02 -.439745480E+02 -.359429184E+02 -.273807695E+02 -.183919083E+02 -.907421775E+01 0.464057164E+00 0.100856039E+02 0.196213841E+02 0.288719713E+02 0.376118512E+02 0.455971939E+02 0.525774114E+02 0.583102840E+02 0.625796707E+02 0.652139189E+02 0.661023064E+02 0.652065484E+02 0.625649508E+02 0.582882571E+02 0.525481420E+02 0.455607697E+02 0.375683847E+02 0.288216015E+02 0.195642790E+02 0.100219632E+02 0.394115412E+00 -.915018717E+01 -.184735861E+02 -.274677353E+02 -.360343559E+02 -.440693416E+02 -.514832559E+02 -.581980448E+02 -.641486662E+02 -.692952472E+02 -.736359159E+02 -.772104897E+02 -.800923475E+02 -.823737101E+02 -.841513560E+02 -.855167087E+02 -.865507217E+02 -.873221981E+02 -.878880002E+02 -.882941260E+02 -.885771336E+02 -.887656591E+02 -.888818802E+02 -.889428356E+02 -.889615552E+02 -.889479908E+02 -.889097632E+02 -.888527497E+02 -.887815432E+02 -.886998101E+02 -.886105727E+02 -.885164372E+02 -.884197853E+02 -.883229438E+02 -.882283468E+02 -.881387008E+02 -.880571663E+02 -.879875676E+02 -.879346467E+02 -.879043797E+02 -.879043797E+02
 -.877836570E+02 -.877836570E+02 -.878068655E+02 -.878471116E+02 -.878994457E+02 -.879598282E+02 -.880248787E+02 -.880916695E+02 -.881575468E+02 -.882199696E+02 -.882763535E+02 -.883239098E+02 -.883594692E+02 -.883792762E+02 -.883787430E+02 -.883521458E+02 -.882922473E+02 -.881898268E+02 -.880331005E+02 -.878070188E+02 -.874924348E+02 -.870651541E+02 -.864948968E+02 -.857442378E+02 -.847676444E+02 -.835108353E+02 -.819108822E+02 -.798977598E+02 -.773982897E+02 -.743432584E+02 -.706775100E+02 -.663708988E+02 -.614260429E+02 -.558789472E+02 -.497921350E+02 -.432446485E+02 -.363250173E+02 -.291312854E+02 -.217737640E+02 -.143617963E+02 -.700466475E+01 0.174188357E+00 0.703571225E+01 0.134287509E+02 0.191956640E+02 0.241796990E+02 0.282337507E+02 0.312298546E+02 0.330684502E+02 0.336862456E+02 0.330615241E+02 0.312160209E+02 0.282130468E+02 0.241521819E+02 0.191614109E+02 0.133878606E+02 0.698830675E+01 0.120414790E+00 -.706463190E+01 -.144277518E+02 -.218454598E+02 -.292083438E+02 -.364067321E+02 -.433301211E+02 -.498802945E+02 -.559684959E+02 -.615155066E+02 -.664587952E+02 -.707625787E+02 -.744246530E+02 -.774756502E+02 -.799711610E+02 -.819807096E+02 -.835776503E+02 -.848320762E+02 -.858069149E+02 -.865564111E+02 -.871260459E+02 -.875531875E+02 -.878680574E+02 -.880947906E+02 -.882524736E+02 -.883560932E+02 -.884173671E+02 -.884454446E+02 -.884474834E+02 -.884291157E+02 -.883948213E+02 -.883482251E+02 -.882923361E+02 -.882297433E+02 -.881627803E+02 -.880936716E+02 -.880246698E+02 -.879581931E+02 -.878969725E+02 -.878442201E+02 -.878038270E+02 -.877806080E+02 -.877806080E+02
 -.876540038E+02 -.876540038E+02 -.876699346E+02 -.876972501E+02 -.877322153E+02 -.877716927E+02 -.878129665E+02 -.878535943E+02 -.878912752E+02 -.879237269E+02 -.879485639E+02 -.879631700E+02 -.879645555E+02 -.879491929E+02 -.879128199E+02 -.878502009E+02 -.877548355E+02 -.876186027E+02 -.874313320E+02 -.871802928E+02 -.868496024E+02 -.864195599E+02 -.858659312E+02 -.851592353E+02 -.842641245E+02 -.831390299E+02 -.817363628E+02 -.800037158E+02 -.778866234E+02 -.753333516E+02 -.723017051E+02 -.687668603E+02 -.647280762E+02 -.602116725E+02 -.552688437E+02 -.499694229E+02 -.443947417E+02 -.386327357E+02 -.327768907E+02 -.269280027E+02 -.211911743E+02 -.156664677E+02 -.104525098E+02 -.565115147E+01 -.136553467E+01 0.230429012E+01 0.526643836E+01 0.744242148E+01 0.877204148E+01 0.921740966E+01 0.876559359E+01 0.742954192E+01 0.524715979E+01 0.227866208E+01 -.139744508E+01 -.568925848E+01 -.104967075E+02 -.157166278E+02 -.212471398E+02 -.269895439E+02 -.328435879E+02 -.387039828E+02 -.444698176E+02 -.500474532E+02 -.553487690E+02 -.602922790E+02 -.648080984E+02 -.688451367E+02 -.723773329E+02 -.754057831E+02 -.779556773E+02 -.800695175E+02 -.817992505E+02 -.831994610E+02 -.843226008E+02 -.852162541E+02 -.859219572E+02 -.864750125E+02 -.869048511E+02 -.872356561E+02 -.874870775E+02 -.876749477E+02 -.878119458E+02 -.879081893E+02 -.879717423E+02 -.880090431E+02 -.880252568E+02 -.880245641E+02 -.880103956E+02 -.879856242E+02 -.879527235E+02 -.879139026E+02 -.878712248E+02 -.878267182E+02 -.877824830E+02 -.877408054E+02 -.877042825E+02 -.876759674E+02 -.876595444E+02 -.876595444E+02
 -.875313162E+02 -.875313162E+02 -.875404735E+02 -.875557630E+02 -.875745982E+02 -.875947073E+02 -.876140268E+02 -.876306078E+02 -.876425288E+02 -.876478106E+02 -.876443290E+02 -.876297198E+02 -.876012715E+02 -.875558009E+02 -.874895045E+02 -.873977809E+02 -.872750157E+02 -.871143255E+02 -.869072524E+02 -.866434082E+02 -.863100680E+02 -.858917222E+02 -.853696038E+02 -.847212318E+02 -.839200351E+02 -.829351752E+02 -.817317486E+02 -.802716308E+02 -.785152804E+02 -.764247821E+02 -.739681924E+02 -.711247946E+02 -.678902537E+02 -.642801941E+02 -.603308789E+02 -.560966595E+02 -.516452134E+02 -.470523923E+02 -.423982597E+02 -.377649918E+02 -.332363773E+02 -.288978951E+02 -.248347217E+02 -.211265834E+02 -.178457593E+02 -.150580904E+02 -.128223993E+02 -.111882221E+02 -.101931883E+02 -.986082575E+01 -.101991361E+02 -.112001035E+02 -.128401858E+02 -.150817391E+02 -.178752128E+02 -.211617666E+02 -.248755266E+02 -.289441406E+02 -.332877666E+02 -.378211266E+02 -.424586574E+02 -.471164615E+02 -.517122267E+02 -.561657453E+02 -.604010481E+02 -.643504087E+02 -.679595287E+02 -.711923062E+02 -.740333589E+02 -.764872951E+02 -.785750851E+02 -.803288727E+02 -.817867075E+02 -.829882040E+02 -.839715114E+02 -.847715255E+02 -.854190576E+02 -.859406420E+02 -.863587188E+02 -.866920132E+02 -.869559936E+02 -.871633440E+02 -.873244120E+02 -.874476141E+02 -.875397909E+02 -.876065104E+02 -.876523237E+02 -.876809774E+02 -.876955898E+02 -.876987963E+02 -.876928716E+02 -.876798330E+02 -.876615312E+02 -.876397325E+02 -.876161979E+02 -.875927622E+02 -.875714189E+02 -.875544146E+02 -.875443596E+02 -.875443596E+02
 -.874182838E+02 -.874182838E+02 -.874213082E+02 -.874257219E+02 -.874299996E+02 -.874326811E+02 -.874323282E+02 -.874274802E+02 -.874166081E+02 -.873980652E+02 -.873700315E+02 -.873304500E+02 -.872769526E+02 -.872067723E+02 -.871166378E+02 -.870026488E+02 -.868601260E+02 -.866834346E+02 -.864657782E+02 -.861989620E+02 -.858731273E+02 -.854764652E+02 -.849949226E+02 -.844119286E+02 -.837081854E+02 -.828615962E+02 -.818474368E+02 -.806389161E+02 -.792082974E+02 -.775287389E+02 -.755769208E+02 -.733363341E+02 -.708008110E+02 -.679775871E+02 -.648890669E+02 -.615726899E+02 -.580788706E+02 -.544676284E+02 -.508048666E+02 -.471591375E+02 -.435992933E+02 -.401929625E+02 -.370054971E+02 -.340990317E+02 -.315314820E+02 -.293551176E+02 -.276147527E+02 -.263462534E+02 -.255756889E+02 -.253188797E+02 -.255811275E+02 -.263571140E+02 -.276309984E+02 -.293766831E+02 -.315582635E+02 -.341308785E+02 -.370422079E+02 -.402342799E+02 -.436448915E+02 -.472086074E+02 -.508577007E+02 -.545232124E+02 -.581364871E+02 -.616315429E+02 -.649483303E+02 -.680364698E+02 -.708586271E+02 -.733925587E+02 -.756312182E+02 -.775809607E+02 -.792584559E+02 -.806871442E+02 -.818939457E+02 -.829066373E+02 -.837520215E+02 -.844548133E+02 -.850370882E+02 -.855181156E+02 -.859144352E+02 -.862400678E+02 -.865067907E+02 -.867244311E+02 -.869011535E+02 -.870437238E+02 -.871577464E+02 -.872478693E+02 -.873179608E+02 -.873712580E+02 -.874104922E+02 -.874379928E+02 -.874557755E+02 -.874656159E+02 -.874691138E+02 -.874677488E+02 -.874629309E+02 -.874560487E+02 -.874485160E+02 -.874418205E+02 -.874375751E+02 -.874375751E+02
 -.873167955E+02 -.873167955E+02 -.873144116E+02 -.873092501E+02 -.873007441E+02 -.872881777E+02 -.872706973E+02 -.872473118E+02 -.872168832E+02 -.871781084E+02 -.871294932E+02 -.870693159E+02 -.869955827E+02 -.869059710E+02 -.867977611E+02 -.866677539E+02 -.865121731E+02 -.863265511E+02 -.861055973E+02 -.858430499E+02 -.855315137E+02 -.851622891E+02 -.847252034E+02 -.842084628E+02 -.835985514E+02 -.828802222E+02 -.820366370E+02 -.810497319E+02 -.799008979E+02 -.785720585E+02 -.770471905E+02 -.753142585E+02 -.733674042E+02 -.712090930E+02 -.688518022E+02 -.663188379E+02 -.636440127E+02 -.608701994E+02 -.580470675E+02 -.552284774E+02 -.524699839E+02 -.498267313E+02 -.473518165E+02 -.450950466E+02 -.431019542E+02 -.414129301E+02 -.400623945E+02 -.390780271E+02 -.384801082E+02 -.382810137E+02 -.384848954E+02 -.390875714E+02 -.400766345E+02 -.414317696E+02 -.431252578E+02 -.451226341E+02 -.473834552E+02 -.498621278E+02 -.525087759E+02 -.552702275E+02 -.580912629E+02 -.609162611E+02 -.636913164E+02 -.663667468E+02 -.688997084E+02 -.712564594E+02 -.734137989E+02 -.753593739E+02 -.770908469E+02 -.786141912E+02 -.799415361E+02 -.810889722E+02 -.820746184E+02 -.829171042E+02 -.836344967E+02 -.842436260E+02 -.847597229E+02 -.851962826E+02 -.855650765E+02 -.858762537E+02 -.861384908E+02 -.863591607E+02 -.865445037E+02 -.866997902E+02 -.868294686E+02 -.869372977E+02 -.870264607E+02 -.870996640E+02 -.871592200E+02 -.872071174E+02 -.872450791E+02 -.872746103E+02 -.872970381E+02 -.873135436E+02 -.873251867E+02 -.873329259E+02 -.873376312E+02 -.873400911E+02 -.873410125E+02 -.873410125E+02
 -.872279664E+02 -.872279664E+02 -.872209355E+02 -.872075644E+02 -.871881326E+02 -.871625911E+02 -.871306200E+02 -.870916669E+02 -.870449686E+02 -.869895611E+02 -.869242768E+02 -.868477333E+02 -.867583120E+02 -.866541278E+02 -.865329898E+02 -.863923522E+02 -.862292559E+02 -.860402606E+02 -.858213670E+02 -.855679315E+02 -.852745750E+02 -.849350910E+02 -.845423596E+02 -.840882798E+02 -.835637363E+02 -.829586246E+02 -.822619659E+02 -.814621502E+02 -.805473506E+02 -.795061480E+02 -.783283931E+02 -.770062971E+02 -.755356959E+02 -.739173676E+02 -.721582242E+02 -.702721647E+02 -.682803955E+02 -.662111024E+02 -.640984843E+02 -.619812858E+02 -.599010480E+02 -.579003138E+02 -.560209668E+02 -.543028083E+02 -.527823941E+02 -.514921045E+02 -.504594052E+02 -.497062615E+02 -.492486858E+02 -.490964116E+02 -.492526936E+02 -.497142407E+02 -.504712824E+02 -.515077664E+02 -.528016841E+02 -.543255231E+02 -.560468522E+02 -.579290625E+02 -.599322996E+02 -.620146307E+02 -.641334743E+02 -.662472659E+02 -.683172598E+02 -.703092797E+02 -.721951866E+02 -.739538405E+02 -.755714202E+02 -.770410952E+02 -.783621636E+02 -.795388551E+02 -.805790096E+02 -.814928123E+02 -.822917037E+02 -.829875205E+02 -.835918725E+02 -.841157316E+02 -.845691910E+02 -.849613516E+02 -.853002989E+02 -.855931367E+02 -.858460560E+02 -.860644209E+02 -.862528619E+02 -.864153667E+02 -.865553666E+02 -.866758151E+02 -.867792564E+02 -.868678864E+02 -.869436025E+02 -.870080469E+02 -.870626403E+02 -.871086082E+02 -.871469998E+02 -.871786995E+02 -.872044297E+02 -.872247451E+02 -.872400169E+02 -.872504037E+02 -.872558071E+02 -.872558071E+02
 -.871522205E+02 -.871522205E+02 -.871413023E+02 -.871210823E+02 -.870925707E+02 -.870563022E+02 -.870124325E+02 -.869608075E+02 -.869010120E+02 -.868324016E+02 -.867541209E+02 -.866651113E+02 -.865641085E+02 -.864496334E+02 -.863199738E+02 -.861731606E+02 -.860069377E+02 -.858187262E+02 -.856055841E+02 -.853641627E+02 -.850906621E+02 -.847807896E+02 -.844297245E+02 -.840320984E+02 -.835819992E+02 -.830730123E+02 -.824983150E+02 -.818508431E+02 -.811235478E+02 -.803097640E+02 -.794036970E+02 -.784010284E+02 -.772996167E+02 -.761002447E+02 -.748073380E+02 -.734295583E+02 -.719801705E+02 -.704770969E+02 -.689426128E+02 -.674026893E+02 -.658860445E+02 -.644230029E+02 -.630442772E+02 -.617797788E+02 -.606575311E+02 -.597027321E+02 -.589369833E+02 -.583776798E+02 -.580375550E+02 -.579243648E+02 -.580407018E+02 -.583839345E+02 -.589462679E+02 -.597149288E+02 -.606724813E+02 -.617972837E+02 -.630640983E+02 -.644448652E+02 -.659096424E+02 -.674276940E+02 -.689686842E+02 -.705038962E+02 -.720073745E+02 -.734568721E+02 -.748345059E+02 -.761270573E+02 -.773259133E+02 -.784266955E+02 -.794286634E+02 -.803339935E+02 -.811470309E+02 -.818735886E+02 -.825203424E+02 -.830943448E+02 -.836026588E+02 -.840521019E+02 -.844490808E+02 -.847994980E+02 -.851087118E+02 -.853815323E+02 -.856222428E+02 -.858346345E+02 -.860220496E+02 -.861874260E+02 -.863333425E+02 -.864620596E+02 -.865755574E+02 -.866755681E+02 -.867636029E+02 -.868409737E+02 -.869088083E+02 -.869680597E+02 -.870195078E+02 -.870637539E+02 -.871012047E+02 -.871320461E+02 -.871562023E+02 -.871732766E+02 -.871824700E+02 -.871824700E+02
 -.870894073E+02 -.870894073E+02 -.870753303E+02 -.870495641E+02 -.870137348E+02 -.869688761E+02 -.869155566E+02 -.868539744E+02 -.867840271E+02 -.867053613E+02 -.866174076E+02 -.865194028E+02 -.864104032E+02 -.862892889E+02 -.861547631E+02 -.860053452E+02 -.858393596E+02 -.856549221E+02 -.854499234E+02 -.852220121E+02 -.849685783E+02 -.846867417E+02 -.843733453E+02 -.840249603E+02 -.836379083E+02 -.832083054E+02 -.827321383E+02 -.822053803E+02 -.816241554E+02 -.809849579E+02 -.802849324E+02 -.795222091E+02 -.786962865E+02 -.778084373E+02 -.768621061E+02 -.758632548E+02 -.748206083E+02 -.737457540E+02 -.726530611E+02 -.715594016E+02 -.704836809E+02 -.694462076E+02 -.684679494E+02 -.675697327E+02 -.667714409E+02 -.660912603E+02 -.655450107E+02 -.651455821E+02 -.649024928E+02 -.648215734E+02 -.649047766E+02 -.651501150E+02 -.655517238E+02 -.661000514E+02 -.667821758E+02 -.675822479E+02 -.684820553E+02 -.694616935E+02 -.705003209E+02 -.715769618E+02 -.726713075E+02 -.737644601E+02 -.748395627E+02 -.758822671E+02 -.768810110E+02 -.778270967E+02 -.787145896E+02 -.795400705E+02 -.803022885E+02 -.810017631E+02 -.816403774E+02 -.822209958E+02 -.827471283E+02 -.832226522E+02 -.836515925E+02 -.840379584E+02 -.843856284E+02 -.846982749E+02 -.849793201E+02 -.852319147E+02 -.854589342E+02 -.856629847E+02 -.858464164E+02 -.860113410E+02 -.861596496E+02 -.862930306E+02 -.864129864E+02 -.865208467E+02 -.866177789E+02 -.867047947E+02 -.867827517E+02 -.868523488E+02 -.869141156E+02 -.869683922E+02 -.870152995E+02 -.870546946E+02 -.870861105E+02 -.871086720E+02 -.871209845E+02 -.871209845E+02
 -.870389330E+02 -.870389330E+02 -.870223742E+02 -.869922699E+02 -.869507520E+02 -.868992698E+02 -.868387415E+02 -.867696684E+02 -.866922207E+02 -.866063021E+02 -.865115961E+02 -.864076003E+02 -.862936496E+02 -.861689326E+02 -.860325005E+02 -.858832731E+02 -.857200395E+02 -.855414586E+02 -.853460566E+02 -.851322259E+02 -.848982249E+02 -.846421810E+02 -.843620989E+02 -.840558767E+02 -.837213328E+02 -.833562465E+02 -.829584171E+02 -.825257445E+02 -.820563349E+02 -.815486348E+02 -.810015918E+02 -.804148424E+02 -.797889188E+02 -.791254640E+02 -.784274401E+02 -.776993095E+02 -.769471666E+02 -.761787966E+02 -.754036439E+02 -.746326754E+02 -.738781361E+02 -.731532044E+02 -.724715638E+02 -.718469162E+02 -.712924670E+02 -.708204135E+02 -.704414644E+02 -.701644170E+02 -.699958097E+02 -.699396654E+02 -.699973340E+02 -.701674395E+02 -.704459339E+02 -.708262546E+02 -.712995825E+02 -.718551892E+02 -.724808617E+02 -.731633824E+02 -.738890417E+02 -.746441531E+02 -.754155399E+02 -.761909626E+02 -.769594636E+02 -.777116107E+02 -.784396319E+02 -.791374472E+02 -.798006079E+02 -.804261644E+02 -.810124842E+02 -.815590435E+02 -.820662119E+02 -.825350450E+02 -.829670980E+02 -.833642643E+02 -.837286418E+02 -.840624281E+02 -.843678402E+02 -.846470556E+02 -.849021725E+02 -.851351830E+02 -.853479580E+02 -.855422393E+02 -.857196377E+02 -.858816342E+02 -.860295828E+02 -.861647142E+02 -.862881389E+02 -.864008487E+02 -.865037157E+02 -.865974888E+02 -.866827846E+02 -.867600743E+02 -.868296620E+02 -.868916551E+02 -.869459218E+02 -.869920341E+02 -.870291907E+02 -.870561143E+02 -.870709159E+02 -.870709159E+02
 -.869998892E+02 -.869998892E+02 -.869814611E+02 -.869481096E+02 -.869023695E+02 -.868460267E+02 -.867802870E+02 -.867059052E+02 -.866232835E+02 -.865325454E+02 -.864335920E+02 -.863261441E+02 -.862097728E+02 -.860839236E+02 -.859479324E+02 -.858010389E+02 -.856423955E+02 -.854710753E+02 -.852860782E+02 -.850863375E+02 -.848707285E+02 -.846380778E+02 -.843871780E+02 -.841168057E+02 -.838257481E+02 -.835128360E+02 -.831769882E+02 -.828172667E+02 -.824329448E+02 -.820235883E+02 -.815891493E+02 -.811300700E+02 -.806473937E+02 -.801428757E+02 -.796190877E+02 -.790795044E+02 -.785285622E+02 -.779716802E+02 -.774152311E+02 -.768664580E+02 -.763333322E+02 -.758243547E+02 -.753483069E+02 -.749139638E+02 -.745297832E+02 -.742035884E+02 -.739422637E+02 -.737514785E+02 -.736354558E+02 -.735967984E+02 -.736363802E+02 -.737533098E+02 -.739449679E+02 -.742071156E+02 -.745340691E+02 -.749189319E+02 -.753538705E+02 -.758304197E+02 -.763397996E+02 -.768732264E+02 -.774221995E+02 -.779787497E+02 -.785356383E+02 -.790864976E+02 -.796259148E+02 -.801494596E+02 -.806536630E+02 -.811359589E+02 -.815945958E+02 -.820285337E+02 -.824373321E+02 -.828210395E+02 -.831800898E+02 -.835152080E+02 -.838273302E+02 -.841175348E+02 -.843869883E+02 -.846369012E+02 -.848684944E+02 -.850829748E+02 -.852815164E+02 -.854652472E+02 -.856352404E+02 -.857925072E+02 -.859379921E+02 -.860725682E+02 -.861970327E+02 -.863121006E+02 -.864183975E+02 -.865164478E+02 -.866066605E+02 -.866893078E+02 -.867644973E+02 -.868321341E+02 -.868918697E+02 -.869430348E+02 -.869845502E+02 -.870148091E+02 -.870315237E+02 -.870315237E+02
 -.869711692E+02 -.869711692E+02 -.869514136E+02 -.869157776E+02 -.868671054E+02 -.868074459E+02 -.867382343E+02 -.866604315E+02 -.865746308E+02 -.864811393E+02 -.863800402E+02 -.862712404E+02 -.861545067E+02 -.860294938E+02 -.858957659E+02 -.857528137E+02 -.856000684E+02 -.854369133E+02 -.852626947E+02 -.850767323E+02 -.848783305E+02 -.846667908E+02 -.844414268E+02 -.842015817E+02 -.839466504E+02 -.836761056E+02 -.833895291E+02 -.830866499E+02 -.827673866E+02 -.824318972E+02 -.820806326E+02 -.817143937E+02 -.813343897E+02 -.809422932E+02 -.805402894E+02 -.801311126E+02 -.797180664E+02 -.793050219E+02 -.788963883E+02 -.784970538E+02 -.781122958E+02 -.777476588E+02 -.774088064E+02 -.771013506E+02 -.768306678E+02 -.766017103E+02 -.764188237E+02 -.762855800E+02 -.762046372E+02 -.761776325E+02 -.762051153E+02 -.762865252E+02 -.764202143E+02 -.766035146E+02 -.768328447E+02 -.771038512E+02 -.774115750E+02 -.777506344E+02 -.781154134E+02 -.785002461E+02 -.788995865E+02 -.793081573E+02 -.797210709E+02 -.801339193E+02 -.805428332E+02 -.809445107E+02 -.813362187E+02 -.817157735E+02 -.820815031E+02 -.824321983E+02 -.827670578E+02 -.830856295E+02 -.833877541E+02 -.836735107E+02 -.839431683E+02 -.841971427E+02 -.844359592E+02 -.846602214E+02 -.848705854E+02 -.850677383E+02 -.852523814E+02 -.854252157E+02 -.855869306E+02 -.857381943E+02 -.858796442E+02 -.860118794E+02 -.861354507E+02 -.862508515E+02 -.863585050E+02 -.864587492E+02 -.865518177E+02 -.866378139E+02 -.867166783E+02 -.867881448E+02 -.868516840E+02 -.869064283E+02 -.869510738E+02 -.869837526E+02 -.870018655E+02 -.870018655E+02
 -.869515660E+02 -.869515660E+02 -.869309524E+02 -.868938643E+02 -.868433715E+02 -.867817196E+02 -.867105199E+02 -.866308951E+02 -.865435912E+02 -.864490642E+02 -.863475459E+02 -.862390950E+02 -.861236369E+02 -.860009939E+02 -.858709098E+02 -.857330696E+02 -.855871150E+02 -.854326589E+02 -.852692976E+02 -.850966224E+02 -.849142319E+02 -.847217443E+02 -.845188109E+02 -.843051315E+02 -.840804717E+02 -.838446822E+02 -.835977211E+02 -.833396786E+02 -.830708040E+02 -.827915352E+02 -.825025291E+02 -.822046921E+02 -.818992096E+02 -.815875720E+02 -.812715950E+02 -.809534322E+02 -.806355764E+02 -.803208480E+02 -.800123684E+02 -.797135160E+02 -.794278658E+02 -.791591123E+02 -.789109780E+02 -.786871106E+02 -.784909736E+02 -.783257342E+02 -.781941567E+02 -.780985036E+02 -.780404536E+02 -.780210387E+02 -.780406049E+02 -.780987992E+02 -.781945826E+02 -.783262699E+02 -.784915923E+02 -.786877802E+02 -.789116614E+02 -.791597684E+02 -.794284500E+02 -.797139809E+02 -.800126647E+02 -.803209246E+02 -.806353811E+02 -.809529120E+02 -.812706960E+02 -.815862397E+02 -.818973886E+02 -.822023261E+02 -.824995605E+02 -.827879051E+02 -.830664514E+02 -.833345409E+02 -.835917335E+02 -.838377775E+02 -.840725806E+02 -.842961827E+02 -.845087317E+02 -.847104612E+02 -.849016719E+02 -.850827142E+02 -.852539744E+02 -.854158610E+02 -.855687938E+02 -.857131932E+02 -.858494701E+02 -.859780158E+02 -.860991909E+02 -.862133134E+02 -.863206439E+02 -.864213681E+02 -.865155747E+02 -.866032271E+02 -.866841274E+02 -.867578689E+02 -.868237752E+02 -.868808206E+02 -.869275263E+02 -.869618251E+02 -.869808858E+02 -.869808858E+02
 -.869398499E+02 -.869398499E+02 -.869187777E+02 -.868809436E+02 -.868295695E+02 -.867670394E+02 -.866950926E+02 -.866149732E+02 -.865275454E+02 -.864333820E+02 -.863328328E+02 -.862260778E+02 -.861131679E+02 -.859940575E+02 -.858686298E+02 -.857367177E+02 -.855981207E+02 -.854526194E+02 -.852999884E+02 -.851400080E+02 -.849724757E+02 -.847972176E+02 -.846141000E+02 -.844230415E+02 -.842240270E+02 -.840171210E+02 -.838024830E+02 -.835803840E+02 -.833512227E+02 -.831155430E+02 -.828740506E+02 -.826276290E+02 -.823773531E+02 -.821245004E+02 -.818705573E+02 -.816172201E+02 -.813663891E+02 -.811201541E+02 -.808807723E+02 -.806506353E+02 -.804322277E+02 -.802280767E+02 -.800406942E+02 -.798725130E+02 -.797258208E+02 -.796026930E+02 -.795049290E+02 -.794339943E+02 -.793909723E+02 -.793765273E+02 -.793908816E+02 -.794338081E+02 -.795046376E+02 -.796022824E+02 -.797252725E+02 -.798718043E+02 -.800397989E+02 -.802269650E+02 -.804308667E+02 -.806489893E+02 -.808788032E+02 -.811178214E+02 -.813636503E+02 -.816140308E+02 -.818668709E+02 -.821202686E+02 -.823725255E+02 -.826221534E+02 -.828678725E+02 -.831086056E+02 -.833434670E+02 -.835717485E+02 -.837929039E+02 -.840065323E+02 -.842123606E+02 -.844102278E+02 -.846000681E+02 -.847818970E+02 -.849557969E+02 -.851219043E+02 -.852803987E+02 -.854314910E+02 -.855754137E+02 -.857124106E+02 -.858427268E+02 -.859665982E+02 -.860842398E+02 -.861958331E+02 -.863015097E+02 -.864013334E+02 -.864952757E+02 -.865831865E+02 -.866647561E+02 -.867394655E+02 -.868065232E+02 -.868647825E+02 -.869126342E+02 -.869478673E+02 -.869674885E+02 -.869674885E+02
 -.869348263E+02 -.869348263E+02 -.869136292E+02 -.868756370E+02 -.868241611E+02 -.867616722E+02 -.866899960E+02 -.866104625E+02 -.865240228E+02 -.864313381E+02 -.863328492E+02 -.862288299E+02 -.861194290E+02 -.860047027E+02 -.858846410E+02 -.857591881E+02 -.856282600E+02 -.854917587E+02 -.853495846E+02 -.852016480E+02 -.850478790E+02 -.848882380E+02 -.847227250E+02 -.845513894E+02 -.843743400E+02 -.841917553E+02 -.840038932E+02 -.838111020E+02 -.836138299E+02 -.834126353E+02 -.832081955E+02 -.830013141E+02 -.827929272E+02 -.825841060E+02 -.823760578E+02 -.821701211E+02 -.819677581E+02 -.817705415E+02 -.815801355E+02 -.813982722E+02 -.812267227E+02 -.810672629E+02 -.809216364E+02 -.807915136E+02 -.806784510E+02 -.805838496E+02 -.805089162E+02 -.804546289E+02 -.804217081E+02 -.804105941E+02 -.804214342E+02 -.804540775E+02 -.805080802E+02 -.805827185E+02 -.806770109E+02 -.807897472E+02 -.809195234E+02 -.810647801E+02 -.812238438E+02 -.813949684E+02 -.815763752E+02 -.817662908E+02 -.819629805E+02 -.821647776E+02 -.823701071E+02 -.825775044E+02 -.827856283E+02 -.829932693E+02 -.831993535E+02 -.834029424E+02 -.836032297E+02 -.837995358E+02 -.839912999E+02 -.841780717E+02 -.843595012E+02 -.845353291E+02 -.847053766E+02 -.848695353E+02 -.850277578E+02 -.851800477E+02 -.853264512E+02 -.854670475E+02 -.856019403E+02 -.857312487E+02 -.858550978E+02 -.859736085E+02 -.860868858E+02 -.861950061E+02 -.862980007E+02 -.863958370E+02 -.864883941E+02 -.865754321E+02 -.866565535E+02 -.867311530E+02 -.867983525E+02 -.868569173E+02 -.869051477E+02 -.869407376E+02 -.869605923E+02 -.869605923E+02
 -.869353756E+02 -.869353756E+02 -.869143271E+02 -.868766577E+02 -.868257142E+02 -.867640112E+02 -.866934238E+02 -.866153375E+02 -.865307627E+02 -.864404245E+02 -.863448308E+02 -.862443263E+02 -.861391338E+02 -.860293866E+02 -.859151548E+02 -.857964652E+02 -.856733187E+02 -.855457040E+02 -.854136092E+02 -.852770327E+02 -.851359916E+02 -.849905310E+02 -.848407316E+02 -.846867172E+02 -.845286625E+02 -.843667998E+02 -.842014261E+02 -.840329098E+02 -.838616964E+02 -.836883140E+02 -.835133777E+02 -.833375929E+02 -.831617566E+02 -.829867570E+02 -.828135712E+02 -.826432595E+02 -.824769576E+02 -.823158649E+02 -.821612301E+02 -.820143341E+02 -.818764684E+02 -.817489131E+02 -.816329111E+02 -.815296424E+02 -.814401970E+02 -.813655495E+02 -.813065344E+02 -.812638252E+02 -.812379157E+02 -.812291074E+02 -.812375006E+02 -.812629921E+02 -.813052777E+02 -.813638605E+02 -.814380644E+02 -.815270520E+02 -.816298461E+02 -.817453539E+02 -.818723928E+02 -.820097173E+02 -.821560449E+02 -.823100811E+02 -.824705429E+02 -.826361789E+02 -.828057869E+02 -.829782290E+02 -.831524421E+02 -.833274465E+02 -.835023515E+02 -.836763575E+02 -.838487566E+02 -.840189314E+02 -.841863517E+02 -.843505699E+02 -.845112165E+02 -.846679935E+02 -.848206685E+02 -.849690680E+02 -.851130706E+02 -.852526001E+02 -.853876186E+02 -.855181188E+02 -.856441175E+02 -.857656467E+02 -.858827456E+02 -.859954509E+02 -.861037856E+02 -.862077465E+02 -.863072880E+02 -.864023032E+02 -.864925997E+02 -.865778688E+02 -.866576467E+02 -.867312644E+02 -.867977826E+02 -.868559079E+02 -.869038846E+02 -.869393534E+02 -.869591701E+02 -.869591701E+02
 -.869404775E+02 -.869404775E+02 -.869197979E+02 -.868828369E+02 -.868329322E+02 -.867726053E+02 -.867037505E+02 -.866277820E+02 -.865457466E+02 -.864584116E+02 -.863663321E+02 -.862699040E+02 -.861694042E+02 -.860650231E+02 -.859568892E+02 -.858450896E+02 -.857296860E+02 -.856107279E+02 -.854882637E+02 -.853623498E+02 -.852330593E+02 -.851004888E+02 -.849647651E+02 -.848260513E+02 -.846845519E+02 -.845405185E+02 -.843942538E+02 -.842461159E+02 -.840965221E+02 -.839459510E+02 -.837949452E+02 -.836441111E+02 -.834941193E+02 -.833457022E+02 -.831996507E+02 -.830568085E+02 -.829180652E+02 -.827843470E+02 -.826566052E+02 -.825358037E+02 -.824229039E+02 -.823188486E+02 -.822245455E+02 -.821408490E+02 -.820685429E+02 -.820083237E+02 -.819607851E+02 -.819264038E+02 -.819055285E+02 -.818983716E+02 -.819050036E+02 -.819253514E+02 -.819592004E+02 -.820061993E+02 -.820658689E+02 -.821376131E+02 -.822207330E+02 -.823144421E+02 -.824178837E+02 -.825301478E+02 -.826502889E+02 -.827773433E+02 -.829103445E+02 -.830483387E+02 -.831903971E+02 -.833356278E+02 -.834831844E+02 -.836322735E+02 -.837821602E+02 -.839321718E+02 -.840816991E+02 -.842301977E+02 -.843771870E+02 -.845222483E+02 -.846650223E+02 -.848052058E+02 -.849425477E+02 -.850768451E+02 -.852079378E+02 -.853357041E+02 -.854600548E+02 -.855809278E+02 -.856982816E+02 -.858120889E+02 -.859223282E+02 -.860289755E+02 -.861319937E+02 -.862313203E+02 -.863268521E+02 -.864184262E+02 -.865057968E+02 -.865886041E+02 -.866663369E+02 -.867382820E+02 -.868034612E+02 -.868605474E+02 -.869077584E+02 -.869427176E+02 -.869622748E+02 -.869622748E+02
 -.869492244E+02 -.869492244E+02 -.869290875E+02 -.868931375E+02 -.868446667E+02 -.867861732E+02 -.867195450E+02 -.866462028E+02 -.865672100E+02 -.864833583E+02 -.863952330E+02 -.863032647E+02 -.862077683E+02 -.861089745E+02 -.860070537E+02 -.859021355E+02 -.857943242E+02 -.856837107E+02 -.855703836E+02 -.854544369E+02 -.853359776E+02 -.852151319E+02 -.850920507E+02 -.849669139E+02 -.848399350E+02 -.847113644E+02 -.845814929E+02 -.844506536E+02 -.843192245E+02 -.841876293E+02 -.840563381E+02 -.839258668E+02 -.837967760E+02 -.836696683E+02 -.835451850E+02 -.834240009E+02 -.833068185E+02 -.831943605E+02 -.830873614E+02 -.829865577E+02 -.828926770E+02 -.828064273E+02 -.827284846E+02 -.826594811E+02 -.825999932E+02 -.825505306E+02 -.825115258E+02 -.824833247E+02 -.824661799E+02 -.824602447E+02 -.824655698E+02 -.824821022E+02 -.825096865E+02 -.825480679E+02 -.825968980E+02 -.826557424E+02 -.827240890E+02 -.828013592E+02 -.828869184E+02 -.829800883E+02 -.830801587E+02 -.831863996E+02 -.832980721E+02 -.834144394E+02 -.835347764E+02 -.836583782E+02 -.837845676E+02 -.839127011E+02 -.840421737E+02 -.841724227E+02 -.843029300E+02 -.844332238E+02 -.845628787E+02 -.846915157E+02 -.848188008E+02 -.849444431E+02 -.850681932E+02 -.851898395E+02 -.853092053E+02 -.854261454E+02 -.855405414E+02 -.856522975E+02 -.857613349E+02 -.858675863E+02 -.859709885E+02 -.860714748E+02 -.861689648E+02 -.862633531E+02 -.863544942E+02 -.864421847E+02 -.865261400E+02 -.866059651E+02 -.866811166E+02 -.867508547E+02 -.868141804E+02 -.868697548E+02 -.869157940E+02 -.869499338E+02 -.869690543E+02 -.869690543E+02
 -.869608244E+02 -.869608244E+02 -.869413640E+02 -.869066569E+02 -.868599205E+02 -.868036050E+02 -.867395710E+02 -.866692275E+02 -.865936384E+02 -.865136045E+02 -.864297277E+02 -.863424594E+02 -.862521394E+02 -.861590254E+02 -.860633163E+02 -.859651708E+02 -.858647214E+02 -.857620869E+02 -.856573810E+02 -.855507206E+02 -.854422323E+02 -.853320570E+02 -.852203552E+02 -.851073105E+02 -.849931326E+02 -.848780602E+02 -.847623629E+02 -.846463429E+02 -.845303360E+02 -.844147118E+02 -.842998736E+02 -.841862578E+02 -.840743314E+02 -.839645904E+02 -.838575563E+02 -.837537714E+02 -.836537947E+02 -.835581954E+02 -.834675470E+02 -.833824193E+02 -.833033714E+02 -.832309430E+02 -.831656464E+02 -.831079577E+02 -.830583090E+02 -.830170807E+02 -.829845941E+02 -.829611059E+02 -.829468025E+02 -.829417973E+02 -.829461273E+02 -.829597533E+02 -.829825602E+02 -.830143592E+02 -.830548918E+02 -.831038345E+02 -.831608049E+02 -.832253688E+02 -.832970478E+02 -.833753276E+02 -.834596663E+02 -.835495028E+02 -.836442648E+02 -.837433768E+02 -.838462674E+02 -.839523754E+02 -.840611562E+02 -.841720864E+02 -.842846680E+02 -.843984318E+02 -.845129399E+02 -.846277873E+02 -.847426031E+02 -.848570507E+02 -.849708275E+02 -.850836643E+02 -.851953234E+02 -.853055974E+02 -.854143066E+02 -.855212962E+02 -.856264331E+02 -.857296025E+02 -.858307027E+02 -.859296407E+02 -.860263257E+02 -.861206614E+02 -.862125376E+02 -.863018185E+02 -.863883293E+02 -.864718381E+02 -.865520344E+02 -.866285001E+02 -.867006735E+02 -.867678023E+02 -.868288828E+02 -.868825815E+02 -.869271338E+02 -.869602123E+02 -.869787572E+02 -.869787572E+02
 -.869745993E+02 -.869745993E+02 -.869559154E+02 -.869226233E+02 -.868778425E+02 -.868239553E+02 -.867627782E+02 -.866956938E+02 -.866237530E+02 -.865477539E+02 -.864683029E+02 -.863858618E+02 -.863007843E+02 -.862133446E+02 -.861237597E+02 -.860322065E+02 -.859388358E+02 -.858437832E+02 -.857471775E+02 -.856491482E+02 -.855498308E+02 -.854493720E+02 -.853479327E+02 -.852456920E+02 -.851428489E+02 -.850396249E+02 -.849362650E+02 -.848330387E+02 -.847302409E+02 -.846281913E+02 -.845272340E+02 -.844277366E+02 -.843300882E+02 -.842346976E+02 -.841419900E+02 -.840524038E+02 -.839663865E+02 -.838843903E+02 -.838068672E+02 -.837342633E+02 -.836670130E+02 -.836055334E+02 -.835502183E+02 -.835014319E+02 -.834595031E+02 -.834247204E+02 -.833973269E+02 -.833775161E+02 -.833654284E+02 -.833611488E+02 -.833647050E+02 -.833760674E+02 -.833951491E+02 -.834218078E+02 -.834558480E+02 -.834970249E+02 -.835450479E+02 -.835995862E+02 -.836602734E+02 -.837267141E+02 -.837984892E+02 -.838751619E+02 -.839562843E+02 -.840414026E+02 -.841300624E+02 -.842218142E+02 -.843162178E+02 -.844128459E+02 -.845112882E+02 -.846111539E+02 -.847120737E+02 -.848137024E+02 -.849157193E+02 -.850178289E+02 -.851197618E+02 -.852212733E+02 -.853221436E+02 -.854221762E+02 -.855211961E+02 -.856190481E+02 -.857155938E+02 -.858107092E+02 -.859042799E+02 -.859961975E+02 -.860863536E+02 -.861746329E+02 -.862609053E+02 -.863450149E+02 -.864267671E+02 -.865059121E+02 -.865821234E+02 -.866549705E+02 -.867238844E+02 -.867881119E+02 -.868466579E+02 -.868982090E+02 -.869410366E+02 -.869728699E+02 -.869907328E+02 -.869907328E+02
 -.869899772E+02 -.869899772E+02 -.869721417E+02 -.869403874E+02 -.868977174E+02 -.868464313E+02 -.867882882E+02 -.867246323E+02 -.866564911E+02 -.865846498E+02 -.865097104E+02 -.864321359E+02 -.863522857E+02 -.862704422E+02 -.861868321E+02 -.861016428E+02 -.860150351E+02 -.859271539E+02 -.858381355E+02 -.857481148E+02 -.856572298E+02 -.855656262E+02 -.854734602E+02 -.853809015E+02 -.852881351E+02 -.851953629E+02 -.851028045E+02 -.850106982E+02 -.849193007E+02 -.848288872E+02 -.847397503E+02 -.846521995E+02 -.845665592E+02 -.844831667E+02 -.844023702E+02 -.843245256E+02 -.842499936E+02 -.841791362E+02 -.841123125E+02 -.840498750E+02 -.839921650E+02 -.839395086E+02 -.838922119E+02 -.838505571E+02 -.838147981E+02 -.837851568E+02 -.837618197E+02 -.837449349E+02 -.837346095E+02 -.837309083E+02 -.837338525E+02 -.837434191E+02 -.837595417E+02 -.837821112E+02 -.838109779E+02 -.838459533E+02 -.838868139E+02 -.839333039E+02 -.839851393E+02 -.840420123E+02 -.841035948E+02 -.841695438E+02 -.842395049E+02 -.843131171E+02 -.843900168E+02 -.844698415E+02 -.845522336E+02 -.846368433E+02 -.847233315E+02 -.848113727E+02 -.849006561E+02 -.849908881E+02 -.850817927E+02 -.851731131E+02 -.852646111E+02 -.853560679E+02 -.854472835E+02 -.855380756E+02 -.856282787E+02 -.857177424E+02 -.858063294E+02 -.858939128E+02 -.859803729E+02 -.860655930E+02 -.861494547E+02 -.862318314E+02 -.863125806E+02 -.863915343E+02 -.864684862E+02 -.865431764E+02 -.866152707E+02 -.866843350E+02 -.867498018E+02 -.868109270E+02 -.868667341E+02 -.869159422E+02 -.869568718E+02 -.869873247E+02 -.870044268E+02 -.870044268E+02
 -.870064833E+02 -.870064833E+02 -.869895452E+02 -.869594106E+02 -.869189533E+02 -.868703784E+02 -.868153772E+02 -.867552466E+02 -.866909819E+02 -.866233481E+02 -.865529352E+02 -.864802006E+02 -.864055024E+02 -.863291249E+02 -.862512981E+02 -.861722138E+02 -.860920372E+02 -.860109165E+02 -.859289904E+02 -.858463941E+02 -.857632636E+02 -.856797397E+02 -.855959707E+02 -.855121145E+02 -.854283407E+02 -.853448311E+02 -.852617811E+02 -.851793995E+02 -.850979092E+02 -.850175461E+02 -.849385590E+02 -.848612082E+02 -.847857645E+02 -.847125072E+02 -.846417223E+02 -.845737002E+02 -.845087334E+02 -.844471132E+02 -.843891275E+02 -.843350571E+02 -.842851725E+02 -.842397311E+02 -.841989737E+02 -.841631211E+02 -.841323715E+02 -.841068978E+02 -.840868447E+02 -.840723269E+02 -.840634275E+02 -.840601963E+02 -.840626496E+02 -.840707695E+02 -.840845045E+02 -.841037699E+02 -.841284493E+02 -.841583963E+02 -.841934365E+02 -.842333700E+02 -.842779742E+02 -.843270067E+02 -.843802086E+02 -.844373075E+02 -.844980211E+02 -.845620599E+02 -.846291308E+02 -.846989401E+02 -.847711957E+02 -.848456102E+02 -.849219030E+02 -.849998021E+02 -.850790464E+02 -.851593862E+02 -.852405852E+02 -.853224206E+02 -.854046837E+02 -.854871806E+02 -.855697310E+02 -.856521685E+02 -.857343393E+02 -.858161013E+02 -.858973216E+02 -.859778753E+02 -.860576418E+02 -.861365015E+02 -.862143314E+02 -.862909994E+02 -.863663565E+02 -.864402286E+02 -.865124040E+02 -.865826189E+02 -.866505383E+02 -.867157311E+02 -.867776388E+02 -.868355339E+02 -.868884673E+02 -.869351995E+02 -.869741113E+02 -.870030886E+02 -.870193738E+02 -.870193738E+02
 -.870237293E+02 -.870237293E+02 -.870077188E+02 -.869792534E+02 -.869410677E+02 -.868952639E+02 -.868434577E+02 -.867868919E+02 -.867265232E+02 -.866630902E+02 -.865971651E+02 -.865291945E+02 -.864595301E+02 -.863884526E+02 -.863161910E+02 -.862429366E+02 -.861688546E+02 -.860940927E+02 -.860187881E+02 -.859430728E+02 -.858670782E+02 -.857909378E+02 -.857147901E+02 -.856387804E+02 -.855630622E+02 -.854877984E+02 -.854131615E+02 -.853393340E+02 -.852665087E+02 -.851948878E+02 -.851246824E+02 -.850561119E+02 -.849894027E+02 -.849247867E+02 -.848624997E+02 -.848027797E+02 -.847458652E+02 -.846919922E+02 -.846413929E+02 -.845942925E+02 -.845509076E+02 -.845114428E+02 -.844760891E+02 -.844450213E+02 -.844183956E+02 -.843963479E+02 -.843789918E+02 -.843664173E+02 -.843586891E+02 -.843558463E+02 -.843579014E+02 -.843648404E+02 -.843766228E+02 -.843931821E+02 -.844144269E+02 -.844402422E+02 -.844704904E+02 -.845050139E+02 -.845436363E+02 -.845861652E+02 -.846323943E+02 -.846821058E+02 -.847350727E+02 -.847910617E+02 -.848498351E+02 -.849111533E+02 -.849747769E+02 -.850404689E+02 -.851079962E+02 -.851771317E+02 -.852476552E+02 -.853193549E+02 -.853920284E+02 -.854654833E+02 -.855395376E+02 -.856140199E+02 -.856887696E+02 -.857636360E+02 -.858384782E+02 -.859131635E+02 -.859875665E+02 -.860615664E+02 -.861350453E+02 -.862078844E+02 -.862799599E+02 -.863511383E+02 -.864212689E+02 -.864901758E+02 -.865576468E+02 -.866234194E+02 -.866871628E+02 -.867484545E+02 -.868067505E+02 -.868613464E+02 -.869113269E+02 -.869555013E+02 -.869923184E+02 -.870197578E+02 -.870351889E+02 -.870351889E+02
 -.870414023E+02 -.870414023E+02 -.870263348E+02 -.869995621E+02 -.869636730E+02 -.869206607E+02 -.868720602E+02 -.868190546E+02 -.867625574E+02 -.867032761E+02 -.866417611E+02 -.865784436E+02 -.865136648E+02 -.864476986E+02 -.863807689E+02 -.863130634E+02 -.862447439E+02 -.861759547E+02 -.861068290E+02 -.860374937E+02 -.859680732E+02 -.858986926E+02 -.858294800E+02 -.857605676E+02 -.856920938E+02 -.856242034E+02 -.855570483E+02 -.854907876E+02 -.854255876E+02 -.853616216E+02 -.852990689E+02 -.852381147E+02 -.851789485E+02 -.851217635E+02 -.850667549E+02 -.850141187E+02 -.849640500E+02 -.849167413E+02 -.848723810E+02 -.848311511E+02 -.847932257E+02 -.847587694E+02 -.847279346E+02 -.847008608E+02 -.846776722E+02 -.846584767E+02 -.846433642E+02 -.846324059E+02 -.846256530E+02 -.846231362E+02 -.846248653E+02 -.846308291E+02 -.846409955E+02 -.846553118E+02 -.846737057E+02 -.846960856E+02 -.847223424E+02 -.847523504E+02 -.847859688E+02 -.848230437E+02 -.848634094E+02 -.849068903E+02 -.849533031E+02 -.850024582E+02 -.850541618E+02 -.851082177E+02 -.851644287E+02 -.852225987E+02 -.852825336E+02 -.853440430E+02 -.854069415E+02 -.854710491E+02 -.855361927E+02 -.856022062E+02 -.856689312E+02 -.857362174E+02 -.858039219E+02 -.858719096E+02 -.859400523E+02 -.860082279E+02 -.860763189E+02 -.861442112E+02 -.862117913E+02 -.862789436E+02 -.863455468E+02 -.864114686E+02 -.864765600E+02 -.865406469E+02 -.866035204E+02 -.866649229E+02 -.867245321E+02 -.867819382E+02 -.868366165E+02 -.868878899E+02 -.869348825E+02 -.869764574E+02 -.870111377E+02 -.870370034E+02 -.870515581E+02 -.870515581E+02
 -.870592547E+02 -.870592547E+02 -.870451340E+02 -.870200571E+02 -.869864632E+02 -.869462327E+02 -.869008159E+02 -.868513326E+02 -.867986497E+02 -.867434403E+02 -.866862296E+02 -.866274304E+02 -.865673705E+02 -.865063138E+02 -.864444767E+02 -.863820406E+02 -.863191618E+02 -.862559793E+02 -.861926204E+02 -.861292052E+02 -.860658506E+02 -.860026726E+02 -.859397882E+02 -.858773176E+02 -.858153844E+02 -.857541171E+02 -.856936489E+02 -.856341184E+02 -.855756690E+02 -.855184490E+02 -.854626112E+02 -.854083119E+02 -.853557103E+02 -.853049675E+02 -.852562460E+02 -.852097075E+02 -.851655127E+02 -.851238192E+02 -.850847808E+02 -.850485454E+02 -.850152542E+02 -.849850399E+02 -.849580255E+02 -.849343229E+02 -.849140317E+02 -.848972382E+02 -.848840143E+02 -.848744166E+02 -.848684860E+02 -.848662468E+02 -.848677067E+02 -.848728569E+02 -.848816714E+02 -.848941084E+02 -.849101099E+02 -.849296027E+02 -.849524993E+02 -.849786988E+02 -.850080881E+02 -.850405429E+02 -.850759294E+02 -.851141051E+02 -.851549210E+02 -.851982223E+02 -.852438502E+02 -.852916431E+02 -.853414382E+02 -.853930724E+02 -.854463838E+02 -.855012125E+02 -.855574018E+02 -.856147989E+02 -.856732556E+02 -.857326289E+02 -.857927811E+02 -.858535804E+02 -.859149006E+02 -.859766209E+02 -.860386256E+02 -.861008030E+02 -.861630448E+02 -.862252438E+02 -.862872926E+02 -.863490806E+02 -.864104904E+02 -.864713938E+02 -.865316456E+02 -.865910762E+02 -.866494826E+02 -.867066155E+02 -.867621637E+02 -.868157338E+02 -.868668233E+02 -.869147865E+02 -.869587902E+02 -.869977558E+02 -.870302846E+02 -.870545614E+02 -.870682295E+02 -.870682295E+02
 -.870770941E+02 -.870770941E+02 -.870639150E+02 -.870405217E+02 -.870092018E+02 -.869717205E+02 -.869294410E+02 -.868834178E+02 -.868344687E+02 -.867832298E+02 -.867301988E+02 -.866757679E+02 -.866202494E+02 -.865638950E+02 -.865069116E+02 -.864494726E+02 -.863917274E+02 -.863338079E+02 -.862758345E+02 -.862179201E+02 -.861601731E+02 -.861027002E+02 -.860456081E+02 -.859890049E+02 -.859330009E+02 -.858777097E+02 -.858232480E+02 -.857697363E+02 -.857172982E+02 -.856660610E+02 -.856161545E+02 -.855677111E+02 -.855208649E+02 -.854757507E+02 -.854325039E+02 -.853912588E+02 -.853521480E+02 -.853153013E+02 -.852808448E+02 -.852488994E+02 -.852195802E+02 -.851929950E+02 -.851692435E+02 -.851484161E+02 -.851305933E+02 -.851158447E+02 -.851042279E+02 -.850957886E+02 -.850905593E+02 -.850885598E+02 -.850897960E+02 -.850942608E+02 -.851019333E+02 -.851127798E+02 -.851267535E+02 -.851437956E+02 -.851638353E+02 -.851867912E+02 -.852125716E+02 -.852410757E+02 -.852721947E+02 -.853058125E+02 -.853418070E+02 -.853800514E+02 -.854204148E+02 -.854627638E+02 -.855069633E+02 -.855528773E+02 -.856003704E+02 -.856493079E+02 -.856995574E+02 -.857509889E+02 -.858034755E+02 -.858568939E+02 -.859111249E+02 -.859660529E+02 -.860215669E+02 -.860775593E+02 -.861339261E+02 -.861905661E+02 -.862473797E+02 -.863042676E+02 -.863611292E+02 -.864178597E+02 -.864743475E+02 -.865304694E+02 -.865860861E+02 -.866410344E+02 -.866951193E+02 -.867481018E+02 -.867996846E+02 -.868494925E+02 -.868970484E+02 -.869417402E+02 -.869827803E+02 -.870191508E+02 -.870495344E+02 -.870722236E+02 -.870850042E+02 -.870850042E+02
 -.870947746E+02 -.870947746E+02 -.870825252E+02 -.870607919E+02 -.870317100E+02 -.869969285E+02 -.869577228E+02 -.869150805E+02 -.868697684E+02 -.868223844E+02 -.867733971E+02 -.867231764E+02 -.866720172E+02 -.866201581E+02 -.865677949E+02 -.865150918E+02 -.864621898E+02 -.864092134E+02 -.863562753E+02 -.863034803E+02 -.862509287E+02 -.861987178E+02 -.861469443E+02 -.860957051E+02 -.860450985E+02 -.859952245E+02 -.859461852E+02 -.858980852E+02 -.858510313E+02 -.858051326E+02 -.857604996E+02 -.857172447E+02 -.856754808E+02 -.856353213E+02 -.855968792E+02 -.855602664E+02 -.855255928E+02 -.854929658E+02 -.854624892E+02 -.854342623E+02 -.854083793E+02 -.853849283E+02 -.853639906E+02 -.853456398E+02 -.853299411E+02 -.853169510E+02 -.853067161E+02 -.852992734E+02 -.852946491E+02 -.852928591E+02 -.852939082E+02 -.852977905E+02 -.853044892E+02 -.853139769E+02 -.853262156E+02 -.853411577E+02 -.853587457E+02 -.853789133E+02 -.854015860E+02 -.854266815E+02 -.854541107E+02 -.854837787E+02 -.855155850E+02 -.855494252E+02 -.855851910E+02 -.856227719E+02 -.856620552E+02 -.857029274E+02 -.857452748E+02 -.857889840E+02 -.858339427E+02 -.858800402E+02 -.859271678E+02 -.859752195E+02 -.860240916E+02 -.860736835E+02 -.861238973E+02 -.861746377E+02 -.862258116E+02 -.862773277E+02 -.863290951E+02 -.863810224E+02 -.864330162E+02 -.864849785E+02 -.865368037E+02 -.865883754E+02 -.866395608E+02 -.866902051E+02 -.867401223E+02 -.867890857E+02 -.868368132E+02 -.868829501E+02 -.869270460E+02 -.869685245E+02 -.870066453E+02 -.870404533E+02 -.870687140E+02 -.870898292E+02 -.871017285E+02 -.871017285E+02
 -.871121890E+02 -.871121890E+02 -.871008526E+02 -.870807474E+02 -.870538570E+02 -.870217147E+02 -.869855074E+02 -.869461551E+02 -.869043733E+02 -.868607204E+02 -.868156348E+02 -.867694630E+02 -.867224820E+02 -.866749155E+02 -.866269475E+02 -.865787323E+02 -.865304020E+02 -.864820728E+02 -.864338494E+02 -.863858287E+02 -.863381024E+02 -.862907591E+02 -.862438859E+02 -.861975694E+02 -.861518968E+02 -.861069560E+02 -.860628365E+02 -.860196288E+02 -.859774252E+02 -.859363191E+02 -.858964049E+02 -.858577780E+02 -.858205338E+02 -.857847677E+02 -.857505743E+02 -.857180472E+02 -.856872777E+02 -.856583550E+02 -.856313649E+02 -.856063892E+02 -.855835055E+02 -.855627861E+02 -.855442975E+02 -.855280999E+02 -.855142466E+02 -.855027836E+02 -.854937488E+02 -.854871722E+02 -.854830752E+02 -.854814706E+02 -.854823624E+02 -.854857455E+02 -.854916064E+02 -.854999227E+02 -.855106634E+02 -.855237898E+02 -.855392548E+02 -.855570044E+02 -.855769774E+02 -.855991065E+02 -.856233186E+02 -.856495353E+02 -.856776739E+02 -.857076479E+02 -.857393677E+02 -.857727411E+02 -.858076742E+02 -.858440718E+02 -.858818382E+02 -.859208778E+02 -.859610952E+02 -.860023961E+02 -.860446875E+02 -.860878779E+02 -.861318776E+02 -.861765989E+02 -.862219557E+02 -.862678639E+02 -.863142404E+02 -.863610030E+02 -.864080694E+02 -.864553562E+02 -.865027770E+02 -.865502409E+02 -.865976493E+02 -.866448928E+02 -.866918465E+02 -.867383643E+02 -.867842709E+02 -.868293525E+02 -.868733439E+02 -.869159118E+02 -.869566340E+02 -.869949709E+02 -.870302305E+02 -.870615216E+02 -.870876932E+02 -.871072571E+02 -.871182867E+02 -.871182867E+02
 -.871292618E+02 -.871292618E+02 -.871188184E+02 -.871003038E+02 -.870755517E+02 -.870459805E+02 -.870126888E+02 -.869765293E+02 -.869381655E+02 -.868981161E+02 -.868567887E+02 -.868145059E+02 -.867715255E+02 -.867280562E+02 -.866842698E+02 -.866403096E+02 -.865962987E+02 -.865523447E+02 -.865085441E+02 -.864649858E+02 -.864217533E+02 -.863789268E+02 -.863365845E+02 -.862948035E+02 -.862536609E+02 -.862132339E+02 -.861736005E+02 -.861348394E+02 -.860970301E+02 -.860602526E+02 -.860245876E+02 -.859901161E+02 -.859569188E+02 -.859250763E+02 -.858946679E+02 -.858657718E+02 -.858384645E+02 -.858128199E+02 -.857889093E+02 -.857668004E+02 -.857465573E+02 -.857282394E+02 -.857119016E+02 -.856975932E+02 -.856853579E+02 -.856752334E+02 -.856672506E+02 -.856614342E+02 -.856578014E+02 -.856563627E+02 -.856571214E+02 -.856600733E+02 -.856652073E+02 -.856725049E+02 -.856819411E+02 -.856934838E+02 -.857070946E+02 -.857227291E+02 -.857403371E+02 -.857598632E+02 -.857812469E+02 -.858044237E+02 -.858293251E+02 -.858558792E+02 -.858840115E+02 -.859136451E+02 -.859447015E+02 -.859771007E+02 -.860107621E+02 -.860456048E+02 -.860815479E+02 -.861185110E+02 -.861564143E+02 -.861951791E+02 -.862347278E+02 -.862749838E+02 -.863158720E+02 -.863573180E+02 -.863992480E+02 -.864415885E+02 -.864842652E+02 -.865272022E+02 -.865703206E+02 -.866135365E+02 -.866567585E+02 -.866998847E+02 -.867427987E+02 -.867853636E+02 -.868274156E+02 -.868687548E+02 -.869091335E+02 -.869482408E+02 -.869856831E+02 -.870209586E+02 -.870534244E+02 -.870822531E+02 -.871063776E+02 -.871244193E+02 -.871345944E+02 -.871345944E+02
 -.871459435E+02 -.871459435E+02 -.871363711E+02 -.871194063E+02 -.870967352E+02 -.870696627E+02 -.870392001E+02 -.870061330E+02 -.869710734E+02 -.869344999E+02 -.868967890E+02 -.868582391E+02 -.868190887E+02 -.867795309E+02 -.867397247E+02 -.866998027E+02 -.866598783E+02 -.866200505E+02 -.865804078E+02 -.865410311E+02 -.865019960E+02 -.864633748E+02 -.864252373E+02 -.863876519E+02 -.863506866E+02 -.863144092E+02 -.862788874E+02 -.862441895E+02 -.862103838E+02 -.861775392E+02 -.861457245E+02 -.861150085E+02 -.860854595E+02 -.860571455E+02 -.860301334E+02 -.860044885E+02 -.859802749E+02 -.859575541E+02 -.859363854E+02 -.859168251E+02 -.858989262E+02 -.858827378E+02 -.858683051E+02 -.858556688E+02 -.858448649E+02 -.858359241E+02 -.858288721E+02 -.858237289E+02 -.858205088E+02 -.858192202E+02 -.858198657E+02 -.858224421E+02 -.858269401E+02 -.858333446E+02 -.858416349E+02 -.858517847E+02 -.858637624E+02 -.858775314E+02 -.858930504E+02 -.859102735E+02 -.859291509E+02 -.859496289E+02 -.859716509E+02 -.859951570E+02 -.860200850E+02 -.860463708E+02 -.860739484E+02 -.861027507E+02 -.861327097E+02 -.861637569E+02 -.861958237E+02 -.862288414E+02 -.862627417E+02 -.862974570E+02 -.863329200E+02 -.863690644E+02 -.864058242E+02 -.864431342E+02 -.864809291E+02 -.865191432E+02 -.865577100E+02 -.865965608E+02 -.866356238E+02 -.866748222E+02 -.867140721E+02 -.867532793E+02 -.867923359E+02 -.868311151E+02 -.868694649E+02 -.869071996E+02 -.869440896E+02 -.869798468E+02 -.870141070E+02 -.870464064E+02 -.870761510E+02 -.871025775E+02 -.871247021E+02 -.871412548E+02 -.871505933E+02 -.871505933E+02
 -.871622052E+02 -.871622052E+02 -.871534806E+02 -.871380233E+02 -.871173741E+02 -.870927264E+02 -.870650055E+02 -.870349306E+02 -.870030624E+02 -.869698398E+02 -.869356081E+02 -.869006414E+02 -.868651588E+02 -.868293377E+02 -.867933240E+02 -.867572394E+02 -.867211879E+02 -.866852596E+02 -.866495353E+02 -.866140879E+02 -.865789858E+02 -.865442935E+02 -.865100730E+02 -.864763849E+02 -.864432890E+02 -.864108444E+02 -.863791101E+02 -.863481450E+02 -.863180079E+02 -.862887579E+02 -.862604535E+02 -.862331533E+02 -.862069152E+02 -.861817965E+02 -.861578534E+02 -.861351409E+02 -.861137124E+02 -.860936195E+02 -.860749115E+02 -.860576350E+02 -.860418341E+02 -.860275495E+02 -.860148186E+02 -.860036749E+02 -.859941480E+02 -.859862635E+02 -.859800422E+02 -.859755007E+02 -.859726507E+02 -.859714992E+02 -.859720482E+02 -.859742950E+02 -.859782320E+02 -.859838468E+02 -.859911223E+02 -.860000368E+02 -.860105643E+02 -.860226745E+02 -.860363333E+02 -.860515027E+02 -.860681416E+02 -.860862053E+02 -.861056467E+02 -.861264160E+02 -.861484613E+02 -.861717288E+02 -.861961634E+02 -.862217085E+02 -.862483067E+02 -.862759002E+02 -.863044306E+02 -.863338395E+02 -.863640684E+02 -.863950591E+02 -.864267538E+02 -.864590947E+02 -.864920246E+02 -.865254861E+02 -.865594215E+02 -.865937729E+02 -.866284806E+02 -.866634831E+02 -.866987153E+02 -.867341077E+02 -.867695834E+02 -.868050563E+02 -.868404272E+02 -.868755794E+02 -.869103731E+02 -.869446373E+02 -.869781605E+02 -.870106778E+02 -.870418545E+02 -.870712646E+02 -.870983633E+02 -.871224506E+02 -.871426254E+02 -.871577249E+02 -.871662462E+02 -.871662462E+02
 -.871780343E+02 -.871780343E+02 -.871701343E+02 -.871561417E+02 -.871374555E+02 -.871151592E+02 -.870900937E+02 -.870629128E+02 -.870341266E+02 -.870041344E+02 -.869732509E+02 -.869417257E+02 -.869097585E+02 -.868775111E+02 -.868451162E+02 -.868126848E+02 -.867803110E+02 -.867480769E+02 -.867160549E+02 -.866843111E+02 -.866529062E+02 -.866218977E+02 -.865913406E+02 -.865612882E+02 -.865317926E+02 -.865029054E+02 -.864746777E+02 -.864471603E+02 -.864204036E+02 -.863944581E+02 -.863693738E+02 -.863452003E+02 -.863219865E+02 -.862997808E+02 -.862786306E+02 -.862585818E+02 -.862396793E+02 -.862219659E+02 -.862054829E+02 -.861902690E+02 -.861763608E+02 -.861637921E+02 -.861525936E+02 -.861427933E+02 -.861344155E+02 -.861274813E+02 -.861220079E+02 -.861180088E+02 -.861154938E+02 -.861144685E+02 -.861149347E+02 -.861168900E+02 -.861203282E+02 -.861252391E+02 -.861316085E+02 -.861394186E+02 -.861486478E+02 -.861592711E+02 -.861712604E+02 -.861845842E+02 -.861992082E+02 -.862150956E+02 -.862322071E+02 -.862505011E+02 -.862699344E+02 -.862904620E+02 -.863120375E+02 -.863346136E+02 -.863581418E+02 -.863825732E+02 -.864078584E+02 -.864339475E+02 -.864607908E+02 -.864883383E+02 -.865165402E+02 -.865453468E+02 -.865747080E+02 -.866045740E+02 -.866348942E+02 -.866656172E+02 -.866966903E+02 -.867280585E+02 -.867596634E+02 -.867914422E+02 -.868233254E+02 -.868552348E+02 -.868870800E+02 -.869187546E+02 -.869501307E+02 -.869810524E+02 -.870113265E+02 -.870407114E+02 -.870689016E+02 -.870955089E+02 -.871200370E+02 -.871418491E+02 -.871601252E+02 -.871738081E+02 -.871815322E+02 -.871815322E+02
 -.871934300E+02 -.871934300E+02 -.871863315E+02 -.871737619E+02 -.871569809E+02 -.871369648E+02 -.871144713E+02 -.870900901E+02 -.870642813E+02 -.870374054E+02 -.870097464E+02 -.869815299E+02 -.869529363E+02 -.869241118E+02 -.868951761E+02 -.868662294E+02 -.868373564E+02 -.868086307E+02 -.867801173E+02 -.867518750E+02 -.867239578E+02 -.866964164E+02 -.866692992E+02 -.866426527E+02 -.866165224E+02 -.865909530E+02 -.865659884E+02 -.865416722E+02 -.865180478E+02 -.864951579E+02 -.864730452E+02 -.864517514E+02 -.864313181E+02 -.864117859E+02 -.863931944E+02 -.863755823E+02 -.863589870E+02 -.863434442E+02 -.863289882E+02 -.863156513E+02 -.863034638E+02 -.862924536E+02 -.862826462E+02 -.862740647E+02 -.862667292E+02 -.862606570E+02 -.862558623E+02 -.862523564E+02 -.862501470E+02 -.862492390E+02 -.862496338E+02 -.862513293E+02 -.862543205E+02 -.862585989E+02 -.862641528E+02 -.862709675E+02 -.862790253E+02 -.862883054E+02 -.862987846E+02 -.863104369E+02 -.863232338E+02 -.863371447E+02 -.863521371E+02 -.863681763E+02 -.863852262E+02 -.864032494E+02 -.864222070E+02 -.864420591E+02 -.864627652E+02 -.864842840E+02 -.865065735E+02 -.865295917E+02 -.865532960E+02 -.865776440E+02 -.866025928E+02 -.866280996E+02 -.866541214E+02 -.866806146E+02 -.867075352E+02 -.867348381E+02 -.867624768E+02 -.867904027E+02 -.868185637E+02 -.868469038E+02 -.868753604E+02 -.869038632E+02 -.869323306E+02 -.869606664E+02 -.869887550E+02 -.870164552E+02 -.870435923E+02 -.870699476E+02 -.870952449E+02 -.871191336E+02 -.871411652E+02 -.871607648E+02 -.871771929E+02 -.871894959E+02 -.871964429E+02 -.871964429E+02
 -.872083985E+02 -.872083985E+02 -.872020794E+02 -.871908925E+02 -.871759613E+02 -.871581572E+02 -.871381564E+02 -.871164854E+02 -.870935554E+02 -.870696885E+02 -.870451386E+02 -.870201075E+02 -.869947565E+02 -.869692163E+02 -.869435939E+02 -.869179787E+02 -.868924462E+02 -.868670619E+02 -.868418834E+02 -.868169625E+02 -.867923468E+02 -.867680808E+02 -.867442065E+02 -.867207645E+02 -.866977940E+02 -.866753335E+02 -.866534205E+02 -.866320925E+02 -.866113861E+02 -.865913378E+02 -.865719834E+02 -.865533582E+02 -.865354972E+02 -.865184343E+02 -.865022027E+02 -.864868348E+02 -.864723615E+02 -.864588127E+02 -.864462168E+02 -.864346005E+02 -.864239889E+02 -.864144051E+02 -.864058702E+02 -.863984031E+02 -.863920203E+02 -.863867363E+02 -.863825625E+02 -.863795083E+02 -.863775802E+02 -.863767819E+02 -.863771147E+02 -.863785769E+02 -.863811642E+02 -.863848698E+02 -.863896840E+02 -.863955947E+02 -.864025873E+02 -.864106447E+02 -.864197476E+02 -.864298747E+02 -.864410024E+02 -.864531054E+02 -.864661566E+02 -.864801275E+02 -.864949879E+02 -.865107066E+02 -.865272512E+02 -.865445885E+02 -.865626844E+02 -.865815042E+02 -.866010127E+02 -.866211743E+02 -.866419530E+02 -.866633127E+02 -.866852169E+02 -.867076290E+02 -.867305119E+02 -.867538283E+02 -.867775398E+02 -.868016074E+02 -.868259903E+02 -.868506457E+02 -.868755279E+02 -.869005872E+02 -.869257680E+02 -.869510076E+02 -.869762331E+02 -.870013586E+02 -.870262806E+02 -.870508726E+02 -.870749780E+02 -.870984012E+02 -.871208950E+02 -.871421454E+02 -.871617517E+02 -.871791999E+02 -.871938292E+02 -.872047880E+02 -.872109774E+02 -.872109774E+02
 -.872229466E+02 -.872229466E+02 -.872173859E+02 -.872075434E+02 -.871944097E+02 -.871787530E+02 -.871611700E+02 -.871421252E+02 -.871219816E+02 -.871010237E+02 -.870794758E+02 -.870575160E+02 -.870352870E+02 -.870129041E+02 -.869904618E+02 -.869680390E+02 -.869457022E+02 -.869235088E+02 -.869015092E+02 -.868797490E+02 -.868582693E+02 -.868371087E+02 -.868163037E+02 -.867958889E+02 -.867758981E+02 -.867563640E+02 -.867373186E+02 -.867187935E+02 -.867008198E+02 -.866834280E+02 -.866666484E+02 -.866505104E+02 -.866350432E+02 -.866202751E+02 -.866062337E+02 -.865929458E+02 -.865804372E+02 -.865687325E+02 -.865578551E+02 -.865478271E+02 -.865386691E+02 -.865304001E+02 -.865230374E+02 -.865165966E+02 -.865110913E+02 -.865065332E+02 -.865029317E+02 -.865002945E+02 -.864986269E+02 -.864979319E+02 -.864982106E+02 -.864994616E+02 -.865016814E+02 -.865048643E+02 -.865090025E+02 -.865140859E+02 -.865201027E+02 -.865270388E+02 -.865348784E+02 -.865436038E+02 -.865531958E+02 -.865636335E+02 -.865748946E+02 -.865869554E+02 -.865997911E+02 -.866133758E+02 -.866276827E+02 -.866426841E+02 -.866583517E+02 -.866746564E+02 -.866915689E+02 -.867090592E+02 -.867270973E+02 -.867456525E+02 -.867646940E+02 -.867841908E+02 -.868041114E+02 -.868244236E+02 -.868450947E+02 -.868660910E+02 -.868873773E+02 -.869089163E+02 -.869306683E+02 -.869525895E+02 -.869746314E+02 -.869967387E+02 -.870188471E+02 -.870408807E+02 -.870627480E+02 -.870843371E+02 -.871055096E+02 -.871260923E+02 -.871458667E+02 -.871645554E+02 -.871818041E+02 -.871971590E+02 -.872100367E+02 -.872196856E+02 -.872251362E+02 -.872251362E+02
 -.872370721E+02 -.872370721E+02 -.872322498E+02 -.872237155E+02 -.872123297E+02 -.871987595E+02 -.871835237E+02 -.871670260E+02 -.871495821E+02 -.871314396E+02 -.871127936E+02 -.870937992E+02 -.870745804E+02 -.870552378E+02 -.870358534E+02 -.870164957E+02 -.869972225E+02 -.869780834E+02 -.869591221E+02 -.869403776E+02 -.869218854E+02 -.869036785E+02 -.868857879E+02 -.868682431E+02 -.868510727E+02 -.868343041E+02 -.868179645E+02 -.868020802E+02 -.867866771E+02 -.867717808E+02 -.867574163E+02 -.867436082E+02 -.867303805E+02 -.867177566E+02 -.867057592E+02 -.866944104E+02 -.866837314E+02 -.866737423E+02 -.866644623E+02 -.866559095E+02 -.866481007E+02 -.866410514E+02 -.866347758E+02 -.866292864E+02 -.866245944E+02 -.866207093E+02 -.866176387E+02 -.866153889E+02 -.866139642E+02 -.866133670E+02 -.866135982E+02 -.866146567E+02 -.866165395E+02 -.866192422E+02 -.866227582E+02 -.866270795E+02 -.866321963E+02 -.866380972E+02 -.866447694E+02 -.866521985E+02 -.866603686E+02 -.866692628E+02 -.866788627E+02 -.866891491E+02 -.867001016E+02 -.867116989E+02 -.867239190E+02 -.867367390E+02 -.867501356E+02 -.867640848E+02 -.867785622E+02 -.867935431E+02 -.868090023E+02 -.868249143E+02 -.868412534E+02 -.868579934E+02 -.868751078E+02 -.868925695E+02 -.869103508E+02 -.869284229E+02 -.869467559E+02 -.869653177E+02 -.869840741E+02 -.870029876E+02 -.870220159E+02 -.870411112E+02 -.870602176E+02 -.870792691E+02 -.870981859E+02 -.871168708E+02 -.871352030E+02 -.871530316E+02 -.871701665E+02 -.871863659E+02 -.872013215E+02 -.872146386E+02 -.872258097E+02 -.872341815E+02 -.872389114E+02 -.872389114E+02
 -.872507459E+02 -.872507459E+02 -.872466429E+02 -.872393821E+02 -.872296962E+02 -.872181538E+02 -.872051970E+02 -.871911702E+02 -.871763427E+02 -.871609257E+02 -.871450859E+02 -.871289557E+02 -.871126411E+02 -.870962277E+02 -.870797857E+02 -.870633734E+02 -.870470401E+02 -.870308280E+02 -.870147740E+02 -.869989113E+02 -.869832698E+02 -.869678773E+02 -.869527597E+02 -.869379418E+02 -.869234472E+02 -.869092990E+02 -.868955194E+02 -.868821303E+02 -.868691530E+02 -.868566085E+02 -.868445173E+02 -.868328996E+02 -.868217749E+02 -.868111623E+02 -.868010803E+02 -.867915468E+02 -.867825789E+02 -.867741931E+02 -.867664048E+02 -.867592286E+02 -.867526780E+02 -.867467657E+02 -.867415029E+02 -.867368999E+02 -.867329655E+02 -.867297074E+02 -.867271319E+02 -.867252438E+02 -.867240465E+02 -.867235422E+02 -.867237314E+02 -.867246132E+02 -.867261855E+02 -.867284443E+02 -.867313846E+02 -.867349999E+02 -.867392823E+02 -.867442227E+02 -.867498106E+02 -.867560345E+02 -.867628817E+02 -.867703383E+02 -.867783898E+02 -.867870203E+02 -.867962135E+02 -.868059520E+02 -.868162180E+02 -.868269930E+02 -.868382578E+02 -.868499930E+02 -.868621786E+02 -.868747944E+02 -.868878196E+02 -.869012333E+02 -.869150143E+02 -.869291410E+02 -.869435914E+02 -.869583429E+02 -.869733724E+02 -.869886558E+02 -.870041678E+02 -.870198817E+02 -.870357684E+02 -.870517960E+02 -.870679288E+02 -.870841259E+02 -.871003397E+02 -.871165139E+02 -.871325803E+02 -.871484557E+02 -.871640370E+02 -.871791953E+02 -.871937680E+02 -.872075486E+02 -.872202742E+02 -.872316075E+02 -.872411160E+02 -.872482426E+02 -.872522692E+02 -.872522692E+02
 -.872638801E+02 -.872638801E+02 -.872604768E+02 -.872544537E+02 -.872464186E+02 -.872368433E+02 -.872260953E+02 -.872144606E+02 -.872021634E+02 -.871893793E+02 -.871762473E+02 -.871628774E+02 -.871493582E+02 -.871357609E+02 -.871221441E+02 -.871085564E+02 -.870950386E+02 -.870816260E+02 -.870683493E+02 -.870552358E+02 -.870423103E+02 -.870295958E+02 -.870171135E+02 -.870048836E+02 -.869929257E+02 -.869812583E+02 -.869698997E+02 -.869588674E+02 -.869481787E+02 -.869378506E+02 -.869278996E+02 -.869183417E+02 -.869091928E+02 -.869004680E+02 -.868921821E+02 -.868843495E+02 -.868769837E+02 -.868700977E+02 -.868637040E+02 -.868578140E+02 -.868524386E+02 -.868475877E+02 -.868432701E+02 -.868394941E+02 -.868362666E+02 -.868335937E+02 -.868314803E+02 -.868299302E+02 -.868289463E+02 -.868285300E+02 -.868286819E+02 -.868294013E+02 -.868306864E+02 -.868325342E+02 -.868349406E+02 -.868379005E+02 -.868414077E+02 -.868454549E+02 -.868500339E+02 -.868551356E+02 -.868607499E+02 -.868668657E+02 -.868734716E+02 -.868805549E+02 -.868881027E+02 -.868961012E+02 -.869045360E+02 -.869133925E+02 -.869226553E+02 -.869323089E+02 -.869423372E+02 -.869527239E+02 -.869634525E+02 -.869745059E+02 -.869858671E+02 -.869975184E+02 -.870094421E+02 -.870216197E+02 -.870340322E+02 -.870466600E+02 -.870594823E+02 -.870724768E+02 -.870856196E+02 -.870988843E+02 -.871122410E+02 -.871256559E+02 -.871390891E+02 -.871524938E+02 -.871658130E+02 -.871789774E+02 -.871919009E+02 -.872044762E+02 -.872165676E+02 -.872280034E+02 -.872385646E+02 -.872479708E+02 -.872558625E+02 -.872617770E+02 -.872651186E+02 -.872651186E+02
 -.872762673E+02 -.872762673E+02 -.872735409E+02 -.872687135E+02 -.872622708E+02 -.872545906E+02 -.872459673E+02 -.872366307E+02 -.872267606E+02 -.872164986E+02 -.872059566E+02 -.871952235E+02 -.871843708E+02 -.871734561E+02 -.871625270E+02 -.871516228E+02 -.871407766E+02 -.871300171E+02 -.871193691E+02 -.871088547E+02 -.870984940E+02 -.870883052E+02 -.870783057E+02 -.870685115E+02 -.870589381E+02 -.870496004E+02 -.870405128E+02 -.870316891E+02 -.870231432E+02 -.870148881E+02 -.870069369E+02 -.869993023E+02 -.869919964E+02 -.869850312E+02 -.869784182E+02 -.869721686E+02 -.869662928E+02 -.869608011E+02 -.869557030E+02 -.869510074E+02 -.869467226E+02 -.869428564E+02 -.869394157E+02 -.869364067E+02 -.869338348E+02 -.869317046E+02 -.869300201E+02 -.869287841E+02 -.869279988E+02 -.869276653E+02 -.869277842E+02 -.869283547E+02 -.869293755E+02 -.869308444E+02 -.869327582E+02 -.869351129E+02 -.869379038E+02 -.869411252E+02 -.869447707E+02 -.869488334E+02 -.869533054E+02 -.869581782E+02 -.869634428E+02 -.869690896E+02 -.869751084E+02 -.869814885E+02 -.869882188E+02 -.869952878E+02 -.870026837E+02 -.870103942E+02 -.870184067E+02 -.870267087E+02 -.870352868E+02 -.870441280E+02 -.870532185E+02 -.870625446E+02 -.870720920E+02 -.870818461E+02 -.870917918E+02 -.871019133E+02 -.871121939E+02 -.871226158E+02 -.871331594E+02 -.871438034E+02 -.871545238E+02 -.871652928E+02 -.871760784E+02 -.871868422E+02 -.871975383E+02 -.872081105E+02 -.872184890E+02 -.872285872E+02 -.872382959E+02 -.872474766E+02 -.872559533E+02 -.872635010E+02 -.872698312E+02 -.872745735E+02 -.872772515E+02 -.872772515E+02
 -.872874727E+02 -.872874727E+02 -.872853899E+02 -.872816964E+02 -.872767600E+02 -.872708678E+02 -.872642442E+02 -.872570650E+02 -.872494684E+02 -.872415636E+02 -.872334372E+02 -.872251585E+02 -.872167834E+02 -.872083572E+02 -.871999173E+02 -.871914950E+02 -.871831163E+02 -.871748041E+02 -.871665780E+02 -.871584555E+02 -.871504524E+02 -.871425832E+02 -.871348613E+02 -.871272994E+02 -.871199095E+02 -.871127030E+02 -.871056911E+02 -.870988846E+02 -.870922938E+02 -.870859289E+02 -.870797998E+02 -.870739160E+02 -.870682870E+02 -.870629216E+02 -.870578287E+02 -.870530166E+02 -.870484932E+02 -.870442662E+02 -.870403428E+02 -.870367297E+02 -.870334332E+02 -.870304589E+02 -.870278122E+02 -.870254977E+02 -.870235193E+02 -.870218807E+02 -.870205847E+02 -.870196335E+02 -.870190286E+02 -.870187709E+02 -.870188609E+02 -.870192979E+02 -.870200811E+02 -.870212086E+02 -.870226782E+02 -.870244869E+02 -.870266310E+02 -.870291064E+02 -.870319084E+02 -.870350315E+02 -.870384700E+02 -.870422176E+02 -.870462673E+02 -.870506121E+02 -.870552441E+02 -.870601555E+02 -.870653378E+02 -.870707823E+02 -.870764800E+02 -.870824218E+02 -.870885980E+02 -.870949990E+02 -.871016148E+02 -.871084352E+02 -.871154499E+02 -.871226482E+02 -.871300190E+02 -.871375512E+02 -.871452329E+02 -.871530517E+02 -.871609946E+02 -.871690474E+02 -.871771949E+02 -.871854201E+02 -.871937039E+02 -.872020242E+02 -.872103557E+02 -.872186681E+02 -.872269249E+02 -.872350821E+02 -.872430851E+02 -.872508665E+02 -.872583414E+02 -.872654031E+02 -.872719163E+02 -.872777088E+02 -.872825607E+02 -.872861904E+02 -.872882368E+02 -.872882368E+02
 -.872966534E+02 -.872966534E+02 -.872951523E+02 -.872924773E+02 -.872888860E+02 -.872845812E+02 -.872797235E+02 -.872744402E+02 -.872688325E+02 -.872629819E+02 -.872569534E+02 -.872508001E+02 -.872445650E+02 -.872382834E+02 -.872319847E+02 -.872256935E+02 -.872194307E+02 -.872132141E+02 -.872070594E+02 -.872009804E+02 -.871949896E+02 -.871890983E+02 -.871833169E+02 -.871776553E+02 -.871721226E+02 -.871667277E+02 -.871614790E+02 -.871563846E+02 -.871514523E+02 -.871466898E+02 -.871421044E+02 -.871377032E+02 -.871334932E+02 -.871294811E+02 -.871256733E+02 -.871220760E+02 -.871186949E+02 -.871155359E+02 -.871126041E+02 -.871099044E+02 -.871074415E+02 -.871052195E+02 -.871032423E+02 -.871015133E+02 -.871000355E+02 -.870988113E+02 -.870978430E+02 -.870971320E+02 -.870966796E+02 -.870964864E+02 -.870965526E+02 -.870968780E+02 -.870974617E+02 -.870983025E+02 -.870993987E+02 -.871007481E+02 -.871023481E+02 -.871041956E+02 -.871062872E+02 -.871086190E+02 -.871111866E+02 -.871139854E+02 -.871170105E+02 -.871202565E+02 -.871237179E+02 -.871273886E+02 -.871312625E+02 -.871353332E+02 -.871395941E+02 -.871440383E+02 -.871486588E+02 -.871534483E+02 -.871583994E+02 -.871635044E+02 -.871687556E+02 -.871741448E+02 -.871796639E+02 -.871853040E+02 -.871910561E+02 -.871969107E+02 -.872028575E+02 -.872088856E+02 -.872149829E+02 -.872211358E+02 -.872273293E+02 -.872335460E+02 -.872397655E+02 -.872459639E+02 -.872521128E+02 -.872581776E+02 -.872641164E+02 -.872698775E+02 -.872753970E+02 -.872805956E+02 -.872853739E+02 -.872896071E+02 -.872931381E+02 -.872957677E+02 -.872972431E+02 -.872972431E+02
 -.873023189E+02 -.873023189E+02 -.873012564E+02 -.872993354E+02 -.872967229E+02 -.872935562E+02 -.872899486E+02 -.872859935E+02 -.872817676E+02 -.872773342E+02 -.872727454E+02 -.872680441E+02 -.872632658E+02 -.872584401E+02 -.872535915E+02 -.872487409E+02 -.872439059E+02 -.872391017E+02 -.872343415E+02 -.872296369E+02 -.872249982E+02 -.872204349E+02 -.872159556E+02 -.872115681E+02 -.872072801E+02 -.872030984E+02 -.871990300E+02 -.871950810E+02 -.871912579E+02 -.871875664E+02 -.871840124E+02 -.871806015E+02 -.871773389E+02 -.871742299E+02 -.871712795E+02 -.871684923E+02 -.871658729E+02 -.871634257E+02 -.871611546E+02 -.871590635E+02 -.871571558E+02 -.871554349E+02 -.871539035E+02 -.871525644E+02 -.871514198E+02 -.871504716E+02 -.871497214E+02 -.871491706E+02 -.871488198E+02 -.871486697E+02 -.871487204E+02 -.871489717E+02 -.871494230E+02 -.871500733E+02 -.871509213E+02 -.871519655E+02 -.871532037E+02 -.871546336E+02 -.871562526E+02 -.871580577E+02 -.871600455E+02 -.871622127E+02 -.871645553E+02 -.871670692E+02 -.871697502E+02 -.871725937E+02 -.871755949E+02 -.871787489E+02 -.871820507E+02 -.871854947E+02 -.871890757E+02 -.871927880E+02 -.871966258E+02 -.872005830E+02 -.872046536E+02 -.872088311E+02 -.872131090E+02 -.872174802E+02 -.872219374E+02 -.872264728E+02 -.872310782E+02 -.872357442E+02 -.872404608E+02 -.872452167E+02 -.872499992E+02 -.872547933E+02 -.872595821E+02 -.872643451E+02 -.872690585E+02 -.872736934E+02 -.872782152E+02 -.872825819E+02 -.872867427E+02 -.872906355E+02 -.872941852E+02 -.872973002E+02 -.872998696E+02 -.873017585E+02 -.873028032E+02 -.873028032E+02
 -.873023189E+02 -.873023189E+02 -.873012564E+02 -.872993354E+02 -.872967229E+02 -.872935562E+02 -.872899486E+02 -.872859935E+02 -.872817676E+02 -.872773342E+02 -.872727454E+02 -.872680441E+02 -.872632658E+02 -.872584401E+02 -.872535915E+02 -.872487409E+02 -.872439059E+02 -.872391017E+02 -.872343415E+02 -.872296369E+02 -.872249982E+02 -.872204349E+02 -.872159556E+02 -.872115681E+02 -.872072801E+02 -.872030984E+02 -.871990300E+02 -.871950810E+02 -.871912579E+02 -.871875664E+02 -.871840124E+02 -.871806015E+02 -.871773389E+02 -.871742299E+02 -.871712795E+02 -.871684923E+02 -.871658729E+02 -.871634257E+02 -.871611546E+02 -.871590635E+02 -.871571558E+02 -.871554349E+02 -.871539035E+02 -.871525644E+02 -.871514198E+02 -.871504716E+02 -.871497214E+02 -.871491706E+02 -.871488198E+02 -.871486697E+02 -.871487204E+02 -.871489717E+02 -.871494230E+02 -.871500733E+02 -.871509213E+02 -.871519655E+02 -.871532037E+02 -.871546336E+02 -.871562526E+02 -.871580577E+02 -.871600455E+02 -.871622127E+02 -.871645553E+02 -.871670692E+02 -.871697502E+02 -.871725937E+02 -.871755949E+02 -.871787489E+02 -.871820507E+02 -.871854947E+02 -.871890757E+02 -.871927880E+02 -.871966258E+02 -.872005830E+02 -.872046536E+02 -.872088311E+02 -.872131090E+02 -.872174802E+02 -.872219374E+02 -.872264728E+02 -.872310782E+02 -.872357442E+02 -.872404608E+02 -.872452167E+02 -.872499992E+02 -.872547933E+02 -.872595821E+02 -.872643451E+02 -.872690585E+02 -.872736934E+02 -.872782152E+02 -.872825819E+02 -.872867427E+02 -.872906355E+02 -.872941852E+02 -.872973002E+02 -.872998696E+02 -.873017585E+02 -.873028032E+02 -.873028032E+02
