# Supplementary material for: Electrical Pacing of Cardiac Tissue Including Potassium Inward Rectification
Source: PLoS One. 2015 Jun 9;10(6):e0127837. doi: 10.1371/journal.pone.0127837 (PMC4461281; doi:10.1371/journal.pone.0127837)
Supplement: S1 Data — (ZIP) [file pone.0127837.s001.zip › All-Data/Data-with-IK1/BDT29/Vm2ms.txt]

 -.873300171E+02 -.873193420E+02 -.873184845E+02 -.873169748E+02 -.873149832E+02 -.873126552E+02 -.873101038E+02 -.873074065E+02 -.873046128E+02 -.873017550E+02 -.872988540E+02 -.872959245E+02 -.872929812E+02 -.872900408E+02 -.872871198E+02 -.872842313E+02 -.872813836E+02 -.872785807E+02 -.872758228E+02 -.872731083E+02 -.872704367E+02 -.872678098E+02 -.872652323E+02 -.872627104E+02 -.872602505E+02 -.872578589E+02 -.872555397E+02 -.872532954E+02 -.872511277E+02 -.872490375E+02 -.872470259E+02 -.872450945E+02 -.872432459E+02 -.872414830E+02 -.872398090E+02 -.872382273E+02 -.872367410E+02 -.872353530E+02 -.872340655E+02 -.872328807E+02 -.872318001E+02 -.872308254E+02 -.872299581E+02 -.872291997E+02 -.872285517E+02 -.872280152E+02 -.872275914E+02 -.872272808E+02 -.872270837E+02 -.872270004E+02 -.872270307E+02 -.872271747E+02 -.872274322E+02 -.872278026E+02 -.872282855E+02 -.872288796E+02 -.872295838E+02 -.872303965E+02 -.872313162E+02 -.872323412E+02 -.872334697E+02 -.872346997E+02 -.872360294E+02 -.872374563E+02 -.872389782E+02 -.872405924E+02 -.872422964E+02 -.872440872E+02 -.872459622E+02 -.872479186E+02 -.872499533E+02 -.872520636E+02 -.872542462E+02 -.872564983E+02 -.872588168E+02 -.872611986E+02 -.872636406E+02 -.872661398E+02 -.872686933E+02 -.872712980E+02 -.872739508E+02 -.872766488E+02 -.872793887E+02 -.872821672E+02 -.872849806E+02 -.872878248E+02 -.872906947E+02 -.872935838E+02 -.872964837E+02 -.872993825E+02 -.873022643E+02 -.873051066E+02 -.873078788E+02 -.873105388E+02 -.873130302E+02 -.873152783E+02 -.873171857E+02 -.873186279E+02 -.873194473E+02 -.873194473E+02
 -.873193420E+02 -.873193420E+02 -.873184845E+02 -.873169748E+02 -.873149832E+02 -.873126552E+02 -.873101038E+02 -.873074065E+02 -.873046128E+02 -.873017550E+02 -.872988540E+02 -.872959245E+02 -.872929812E+02 -.872900408E+02 -.872871198E+02 -.872842313E+02 -.872813836E+02 -.872785807E+02 -.872758228E+02 -.872731083E+02 -.872704367E+02 -.872678098E+02 -.872652323E+02 -.872627104E+02 -.872602505E+02 -.872578589E+02 -.872555397E+02 -.872532954E+02 -.872511277E+02 -.872490375E+02 -.872470259E+02 -.872450945E+02 -.872432459E+02 -.872414830E+02 -.872398090E+02 -.872382273E+02 -.872367410E+02 -.872353530E+02 -.872340655E+02 -.872328807E+02 -.872318001E+02 -.872308254E+02 -.872299581E+02 -.872291997E+02 -.872285517E+02 -.872280152E+02 -.872275914E+02 -.872272808E+02 -.872270837E+02 -.872270004E+02 -.872270307E+02 -.872271747E+02 -.872274322E+02 -.872278026E+02 -.872282855E+02 -.872288796E+02 -.872295838E+02 -.872303965E+02 -.872313162E+02 -.872323412E+02 -.872334697E+02 -.872346997E+02 -.872360294E+02 -.872374563E+02 -.872389782E+02 -.872405924E+02 -.872422964E+02 -.872440872E+02 -.872459622E+02 -.872479186E+02 -.872499533E+02 -.872520636E+02 -.872542462E+02 -.872564983E+02 -.872588168E+02 -.872611986E+02 -.872636406E+02 -.872661398E+02 -.872686933E+02 -.872712980E+02 -.872739508E+02 -.872766488E+02 -.872793887E+02 -.872821672E+02 -.872849806E+02 -.872878248E+02 -.872906947E+02 -.872935838E+02 -.872964837E+02 -.872993825E+02 -.873022643E+02 -.873051066E+02 -.873078788E+02 -.873105388E+02 -.873130302E+02 -.873152783E+02 -.873171857E+02 -.873186279E+02 -.873194473E+02 -.873194473E+02
 -.873154721E+02 -.873154721E+02 -.873141453E+02 -.873118685E+02 -.873089297E+02 -.873055429E+02 -.873018598E+02 -.872979832E+02 -.872939768E+02 -.872898783E+02 -.872857149E+02 -.872815125E+02 -.872772973E+02 -.872730948E+02 -.872689274E+02 -.872648116E+02 -.872607560E+02 -.872567624E+02 -.872528292E+02 -.872489550E+02 -.872451411E+02 -.872413924E+02 -.872377167E+02 -.872341232E+02 -.872306207E+02 -.872272159E+02 -.872239129E+02 -.872207145E+02 -.872176222E+02 -.872146376E+02 -.872117630E+02 -.872090020E+02 -.872063588E+02 -.872038382E+02 -.872014455E+02 -.871991854E+02 -.871970623E+02 -.871950798E+02 -.871932411E+02 -.871915488E+02 -.871900053E+02 -.871886129E+02 -.871873740E+02 -.871862908E+02 -.871853654E+02 -.871845996E+02 -.871839946E+02 -.871835511E+02 -.871832698E+02 -.871831510E+02 -.871831947E+02 -.871834009E+02 -.871837693E+02 -.871842993E+02 -.871849897E+02 -.871858390E+02 -.871868455E+02 -.871880070E+02 -.871893214E+02 -.871907863E+02 -.871923991E+02 -.871941571E+02 -.871960573E+02 -.871980963E+02 -.872002706E+02 -.872025765E+02 -.872050103E+02 -.872075679E+02 -.872102455E+02 -.872130387E+02 -.872159436E+02 -.872189558E+02 -.872220709E+02 -.872252847E+02 -.872285927E+02 -.872319906E+02 -.872354739E+02 -.872390385E+02 -.872426799E+02 -.872463940E+02 -.872501762E+02 -.872540224E+02 -.872579281E+02 -.872618887E+02 -.872658992E+02 -.872699540E+02 -.872740464E+02 -.872781681E+02 -.872823080E+02 -.872864510E+02 -.872905763E+02 -.872946545E+02 -.872986447E+02 -.873024901E+02 -.873061123E+02 -.873094051E+02 -.873122251E+02 -.873143819E+02 -.873156243E+02 -.873156243E+02
 -.873096865E+02 -.873096865E+02 -.873077888E+02 -.873045579E+02 -.873003998E+02 -.872956090E+02 -.872903939E+02 -.872848925E+02 -.872791928E+02 -.872733566E+02 -.872674335E+02 -.872614661E+02 -.872554929E+02 -.872495484E+02 -.872436598E+02 -.872378435E+02 -.872321069E+02 -.872264522E+02 -.872208792E+02 -.872153891E+02 -.872099865E+02 -.872046799E+02 -.871994802E+02 -.871943983E+02 -.871894436E+02 -.871846236E+02 -.871799433E+02 -.871754065E+02 -.871710166E+02 -.871667776E+02 -.871626943E+02 -.871587729E+02 -.871550199E+02 -.871514423E+02 -.871480471E+02 -.871448405E+02 -.871418281E+02 -.871390147E+02 -.871364046E+02 -.871340017E+02 -.871318097E+02 -.871298323E+02 -.871280730E+02 -.871265350E+02 -.871252212E+02 -.871241339E+02 -.871232747E+02 -.871226450E+02 -.871222456E+02 -.871220771E+02 -.871221398E+02 -.871224336E+02 -.871229579E+02 -.871237116E+02 -.871246931E+02 -.871259003E+02 -.871273306E+02 -.871289813E+02 -.871308492E+02 -.871329310E+02 -.871352228E+02 -.871377205E+02 -.871404197E+02 -.871433157E+02 -.871464032E+02 -.871496772E+02 -.871531321E+02 -.871567622E+02 -.871605618E+02 -.871645250E+02 -.871686457E+02 -.871729178E+02 -.871773352E+02 -.871818915E+02 -.871865805E+02 -.871913960E+02 -.871963318E+02 -.872013817E+02 -.872065396E+02 -.872117992E+02 -.872171545E+02 -.872225994E+02 -.872281277E+02 -.872337329E+02 -.872394081E+02 -.872451456E+02 -.872509363E+02 -.872567686E+02 -.872626276E+02 -.872684927E+02 -.872743352E+02 -.872801149E+02 -.872857749E+02 -.872912361E+02 -.872963882E+02 -.873010805E+02 -.873051080E+02 -.873081962E+02 -.873099804E+02 -.873099804E+02
 -.873031139E+02 -.873031139E+02 -.873006358E+02 -.872964021E+02 -.872909391E+02 -.872846250E+02 -.872777232E+02 -.872704163E+02 -.872628346E+02 -.872550729E+02 -.872472043E+02 -.872392901E+02 -.872313822E+02 -.872235201E+02 -.872157304E+02 -.872080301E+02 -.872004283E+02 -.871929291E+02 -.871855349E+02 -.871782514E+02 -.871710871E+02 -.871640530E+02 -.871571608E+02 -.871504227E+02 -.871438493E+02 -.871374491E+02 -.871312293E+02 -.871251963E+02 -.871193566E+02 -.871137169E+02 -.871082850E+02 -.871030693E+02 -.870980786E+02 -.870933219E+02 -.870888074E+02 -.870845429E+02 -.870805358E+02 -.870767923E+02 -.870733183E+02 -.870701195E+02 -.870672014E+02 -.870645689E+02 -.870622268E+02 -.870601793E+02 -.870584300E+02 -.870569820E+02 -.870558378E+02 -.870549991E+02 -.870544676E+02 -.870542440E+02 -.870543288E+02 -.870547215E+02 -.870554213E+02 -.870564265E+02 -.870577351E+02 -.870593443E+02 -.870612508E+02 -.870634509E+02 -.870659403E+02 -.870687143E+02 -.870717675E+02 -.870750944E+02 -.870786889E+02 -.870825446E+02 -.870866546E+02 -.870910118E+02 -.870956089E+02 -.871004382E+02 -.871054918E+02 -.871107617E+02 -.871162398E+02 -.871219179E+02 -.871277875E+02 -.871338404E+02 -.871400682E+02 -.871464624E+02 -.871530147E+02 -.871597168E+02 -.871665605E+02 -.871735375E+02 -.871806398E+02 -.871878592E+02 -.871951875E+02 -.872026162E+02 -.872101361E+02 -.872177372E+02 -.872254073E+02 -.872331314E+02 -.872408898E+02 -.872486556E+02 -.872563910E+02 -.872640433E+02 -.872715376E+02 -.872787694E+02 -.872855933E+02 -.872918097E+02 -.872971475E+02 -.873012423E+02 -.873036094E+02 -.873036094E+02
 -.872962410E+02 -.872962410E+02 -.872931809E+02 -.872879305E+02 -.872811241E+02 -.872732196E+02 -.872645482E+02 -.872553506E+02 -.872458013E+02 -.872360306E+02 -.872261399E+02 -.872162079E+02 -.872062922E+02 -.871964341E+02 -.871866625E+02 -.871769953E+02 -.871674427E+02 -.871580121E+02 -.871487118E+02 -.871395512E+02 -.871305409E+02 -.871216939E+02 -.871130240E+02 -.871045445E+02 -.870962671E+02 -.870882029E+02 -.870803620E+02 -.870727538E+02 -.870653875E+02 -.870582728E+02 -.870514202E+02 -.870448401E+02 -.870385436E+02 -.870325412E+02 -.870268433E+02 -.870214598E+02 -.870163995E+02 -.870116708E+02 -.870072819E+02 -.870032401E+02 -.869995526E+02 -.869962257E+02 -.869932655E+02 -.869906773E+02 -.869884657E+02 -.869866349E+02 -.869851883E+02 -.869841286E+02 -.869834576E+02 -.869831766E+02 -.869832858E+02 -.869837845E+02 -.869846717E+02 -.869859452E+02 -.869876024E+02 -.869896397E+02 -.869920530E+02 -.869948373E+02 -.869979870E+02 -.870014960E+02 -.870053574E+02 -.870095639E+02 -.870141076E+02 -.870189804E+02 -.870241733E+02 -.870296773E+02 -.870354827E+02 -.870415797E+02 -.870479582E+02 -.870546079E+02 -.870615182E+02 -.870686787E+02 -.870760787E+02 -.870837074E+02 -.870915540E+02 -.870996080E+02 -.871078585E+02 -.871162951E+02 -.871249072E+02 -.871336844E+02 -.871426166E+02 -.871516934E+02 -.871609044E+02 -.871702389E+02 -.871796855E+02 -.871892315E+02 -.871988617E+02 -.872085574E+02 -.872182939E+02 -.872280375E+02 -.872377412E+02 -.872473389E+02 -.872567371E+02 -.872658049E+02 -.872743605E+02 -.872821540E+02 -.872888461E+02 -.872939800E+02 -.872969482E+02 -.872969482E+02
 -.872892428E+02 -.872892428E+02 -.872855949E+02 -.872793016E+02 -.872711038E+02 -.872615517E+02 -.872510520E+02 -.872399052E+02 -.872283359E+02 -.872165127E+02 -.872045594E+02 -.871925650E+02 -.871805931E+02 -.871686879E+02 -.871568785E+02 -.871451835E+02 -.871336178E+02 -.871221946E+02 -.871109258E+02 -.870998240E+02 -.870889036E+02 -.870781802E+02 -.870676686E+02 -.870573831E+02 -.870473383E+02 -.870375480E+02 -.870280244E+02 -.870187796E+02 -.870098262E+02 -.870011767E+02 -.869928439E+02 -.869848408E+02 -.869771808E+02 -.869698769E+02 -.869629416E+02 -.869563868E+02 -.869502239E+02 -.869444637E+02 -.869391162E+02 -.869341907E+02 -.869296960E+02 -.869256403E+02 -.869220310E+02 -.869188749E+02 -.869161781E+02 -.869139460E+02 -.869121829E+02 -.869108922E+02 -.869100762E+02 -.869097360E+02 -.869098720E+02 -.869104836E+02 -.869115691E+02 -.869131261E+02 -.869151511E+02 -.869176397E+02 -.869205867E+02 -.869239858E+02 -.869278299E+02 -.869321114E+02 -.869368217E+02 -.869419517E+02 -.869474915E+02 -.869534307E+02 -.869597583E+02 -.869664629E+02 -.869735324E+02 -.869809545E+02 -.869887168E+02 -.869968064E+02 -.870052102E+02 -.870139151E+02 -.870229078E+02 -.870321751E+02 -.870417036E+02 -.870514802E+02 -.870614916E+02 -.870717249E+02 -.870821673E+02 -.870928060E+02 -.871036285E+02 -.871146222E+02 -.871257746E+02 -.871370726E+02 -.871485024E+02 -.871600485E+02 -.871716929E+02 -.871834130E+02 -.871951790E+02 -.872069505E+02 -.872186708E+02 -.872302603E+02 -.872416066E+02 -.872525520E+02 -.872628776E+02 -.872722824E+02 -.872803571E+02 -.872865515E+02 -.872901328E+02 -.872901328E+02
 -.872821590E+02 -.872821590E+02 -.872778970E+02 -.872705142E+02 -.872608720E+02 -.872496183E+02 -.872372396E+02 -.872241020E+02 -.872104790E+02 -.871965697E+02 -.871825157E+02 -.871684169E+02 -.871543413E+02 -.871403339E+02 -.871264259E+02 -.871126421E+02 -.870990022E+02 -.870855232E+02 -.870722222E+02 -.870591168E+02 -.870462239E+02 -.870335599E+02 -.870211416E+02 -.870089862E+02 -.869971098E+02 -.869855274E+02 -.869742549E+02 -.869633079E+02 -.869527017E+02 -.869424515E+02 -.869325734E+02 -.869230836E+02 -.869139977E+02 -.869053312E+02 -.868970993E+02 -.868893166E+02 -.868819970E+02 -.868751535E+02 -.868687986E+02 -.868629438E+02 -.868576000E+02 -.868527772E+02 -.868484849E+02 -.868447317E+02 -.868415251E+02 -.868388717E+02 -.868367766E+02 -.868352439E+02 -.868342761E+02 -.868338749E+02 -.868340406E+02 -.868347726E+02 -.868360688E+02 -.868379262E+02 -.868403405E+02 -.868433063E+02 -.868468171E+02 -.868508652E+02 -.868554420E+02 -.868605381E+02 -.868661430E+02 -.868722453E+02 -.868788330E+02 -.868858933E+02 -.868934126E+02 -.869013769E+02 -.869097716E+02 -.869185817E+02 -.869277919E+02 -.869373865E+02 -.869473497E+02 -.869576654E+02 -.869683176E+02 -.869792902E+02 -.869905670E+02 -.870021322E+02 -.870139700E+02 -.870260647E+02 -.870384010E+02 -.870509637E+02 -.870637379E+02 -.870767085E+02 -.870898607E+02 -.871031792E+02 -.871166475E+02 -.871302478E+02 -.871439586E+02 -.871577537E+02 -.871715981E+02 -.871854444E+02 -.871992266E+02 -.872128513E+02 -.872261867E+02 -.872390483E+02 -.872511793E+02 -.872622267E+02 -.872717106E+02 -.872789854E+02 -.872831910E+02 -.872831910E+02
 -.872749558E+02 -.872749558E+02 -.872700434E+02 -.872615219E+02 -.872503837E+02 -.872373819E+02 -.872230877E+02 -.872079298E+02 -.871922224E+02 -.871761906E+02 -.871599931E+02 -.871437379E+02 -.871274970E+02 -.871113208E+02 -.870952477E+02 -.870793072E+02 -.870635238E+02 -.870479212E+02 -.870325213E+02 -.870173439E+02 -.870024074E+02 -.869877313E+02 -.869733342E+02 -.869592338E+02 -.869454485E+02 -.869319972E+02 -.869188989E+02 -.869061718E+02 -.868938349E+02 -.868819075E+02 -.868704087E+02 -.868593570E+02 -.868487713E+02 -.868386704E+02 -.868290723E+02 -.868199944E+02 -.868114534E+02 -.868034654E+02 -.867960454E+02 -.867892075E+02 -.867829652E+02 -.867773310E+02 -.867723164E+02 -.867679319E+02 -.867641863E+02 -.867610874E+02 -.867586414E+02 -.867568528E+02 -.867557251E+02 -.867552603E+02 -.867554590E+02 -.867563203E+02 -.867578418E+02 -.867600199E+02 -.867628492E+02 -.867663231E+02 -.867704338E+02 -.867751720E+02 -.867805274E+02 -.867864883E+02 -.867930420E+02 -.868001748E+02 -.868078720E+02 -.868161180E+02 -.868248965E+02 -.868341906E+02 -.868439826E+02 -.868542545E+02 -.868649879E+02 -.868761639E+02 -.868877635E+02 -.868997675E+02 -.869121567E+02 -.869249118E+02 -.869380139E+02 -.869514439E+02 -.869651832E+02 -.869792134E+02 -.869935162E+02 -.870080740E+02 -.870228692E+02 -.870378843E+02 -.870531020E+02 -.870685046E+02 -.870840733E+02 -.870997872E+02 -.871156220E+02 -.871315474E+02 -.871475235E+02 -.871634959E+02 -.871793889E+02 -.871950953E+02 -.872104640E+02 -.872252828E+02 -.872392569E+02 -.872519804E+02 -.872629016E+02 -.872712778E+02 -.872761197E+02 -.872761197E+02
 -.872675788E+02 -.872675788E+02 -.872619857E+02 -.872522846E+02 -.872396111E+02 -.872248305E+02 -.872085954E+02 -.871913876E+02 -.871735576E+02 -.871553563E+02 -.871369567E+02 -.871184760E+02 -.870999965E+02 -.870815781E+02 -.870632648E+02 -.870450924E+02 -.870270927E+02 -.870092935E+02 -.869917182E+02 -.869743894E+02 -.869573288E+02 -.869405567E+02 -.869240927E+02 -.869079580E+02 -.868921745E+02 -.868767638E+02 -.868617479E+02 -.868471495E+02 -.868329917E+02 -.868192965E+02 -.868060863E+02 -.867933837E+02 -.867812110E+02 -.867695902E+02 -.867585427E+02 -.867480894E+02 -.867382507E+02 -.867290454E+02 -.867204919E+02 -.867126074E+02 -.867054084E+02 -.866989100E+02 -.866931258E+02 -.866880681E+02 -.866837476E+02 -.866801733E+02 -.866773525E+02 -.866752913E+02 -.866739937E+02 -.866734624E+02 -.866736981E+02 -.866746997E+02 -.866764644E+02 -.866789875E+02 -.866822629E+02 -.866862824E+02 -.866910366E+02 -.866965145E+02 -.867027034E+02 -.867095894E+02 -.867171570E+02 -.867253898E+02 -.867342701E+02 -.867437791E+02 -.867538974E+02 -.867646047E+02 -.867758798E+02 -.867877014E+02 -.868000472E+02 -.868128949E+02 -.868262219E+02 -.868400054E+02 -.868542228E+02 -.868688513E+02 -.868838686E+02 -.868992524E+02 -.869149808E+02 -.869310323E+02 -.869473858E+02 -.869640207E+02 -.869809166E+02 -.869980537E+02 -.870154120E+02 -.870329711E+02 -.870507099E+02 -.870686047E+02 -.870866281E+02 -.871047457E+02 -.871229127E+02 -.871410679E+02 -.871591256E+02 -.871769648E+02 -.871944149E+02 -.872112358E+02 -.872270938E+02 -.872415296E+02 -.872539183E+02 -.872634188E+02 -.872689100E+02 -.872689100E+02
 -.872599952E+02 -.872599952E+02 -.872537012E+02 -.872427946E+02 -.872285639E+02 -.872119822E+02 -.871937742E+02 -.871744743E+02 -.871544704E+02 -.871340353E+02 -.871133583E+02 -.870925740E+02 -.870717779E+02 -.870510371E+02 -.870304037E+02 -.870099216E+02 -.869896255E+02 -.869695446E+02 -.869497062E+02 -.869301355E+02 -.869108550E+02 -.868918870E+02 -.868732554E+02 -.868549843E+02 -.868370980E+02 -.868196220E+02 -.868025829E+02 -.867860071E+02 -.867699207E+02 -.867543502E+02 -.867393224E+02 -.867248639E+02 -.867110007E+02 -.866977589E+02 -.866851644E+02 -.866732416E+02 -.866620143E+02 -.866515056E+02 -.866417376E+02 -.866327311E+02 -.866245055E+02 -.866170788E+02 -.866104674E+02 -.866046856E+02 -.865997462E+02 -.865956601E+02 -.865924365E+02 -.865900826E+02 -.865886036E+02 -.865880026E+02 -.865882803E+02 -.865894356E+02 -.865914648E+02 -.865943626E+02 -.865981213E+02 -.866027315E+02 -.866081816E+02 -.866144585E+02 -.866215468E+02 -.866294298E+02 -.866380891E+02 -.866475049E+02 -.866576560E+02 -.866685202E+02 -.866800741E+02 -.866922937E+02 -.867051537E+02 -.867186286E+02 -.867326922E+02 -.867473181E+02 -.867624796E+02 -.867781499E+02 -.867943024E+02 -.868109104E+02 -.868279479E+02 -.868453888E+02 -.868632078E+02 -.868813800E+02 -.868998809E+02 -.869186870E+02 -.869377750E+02 -.869571222E+02 -.869767060E+02 -.869965036E+02 -.870164910E+02 -.870366419E+02 -.870569256E+02 -.870773041E+02 -.870977274E+02 -.871181274E+02 -.871384086E+02 -.871584362E+02 -.871780196E+02 -.871968906E+02 -.872146763E+02 -.872308631E+02 -.872447516E+02 -.872554005E+02 -.872615546E+02 -.872615546E+02
 -.872522047E+02 -.872522047E+02 -.872451986E+02 -.872330749E+02 -.872172680E+02 -.871988521E+02 -.871786273E+02 -.871571807E+02 -.871349335E+02 -.871121853E+02 -.870891517E+02 -.870659842E+02 -.870427880E+02 -.870196419E+02 -.869966068E+02 -.869737282E+02 -.869510432E+02 -.869285855E+02 -.869063847E+02 -.868844665E+02 -.868628563E+02 -.868415810E+02 -.868206669E+02 -.868001405E+02 -.867800310E+02 -.867603682E+02 -.867411822E+02 -.867225033E+02 -.867043629E+02 -.866867924E+02 -.866698227E+02 -.866534851E+02 -.866378107E+02 -.866228302E+02 -.866085732E+02 -.865950689E+02 -.865823459E+02 -.865704318E+02 -.865593525E+02 -.865491331E+02 -.865397967E+02 -.865313647E+02 -.865238564E+02 -.865172891E+02 -.865116785E+02 -.865070377E+02 -.865033781E+02 -.865007081E+02 -.864990340E+02 -.864983595E+02 -.864986854E+02 -.865000101E+02 -.865023297E+02 -.865056375E+02 -.865099244E+02 -.865151791E+02 -.865213877E+02 -.865285343E+02 -.865366005E+02 -.865455664E+02 -.865554099E+02 -.865661075E+02 -.865776338E+02 -.865899625E+02 -.866030657E+02 -.866169146E+02 -.866314796E+02 -.866467302E+02 -.866626357E+02 -.866791649E+02 -.866962864E+02 -.867139689E+02 -.867321811E+02 -.867508922E+02 -.867700715E+02 -.867896890E+02 -.868097155E+02 -.868301222E+02 -.868508814E+02 -.868719659E+02 -.868933494E+02 -.869150063E+02 -.869369112E+02 -.869590386E+02 -.869813620E+02 -.870038521E+02 -.870264752E+02 -.870491895E+02 -.870719401E+02 -.870946518E+02 -.871172196E+02 -.871394946E+02 -.871612662E+02 -.871822380E+02 -.872019972E+02 -.872199750E+02 -.872353967E+02 -.872472191E+02 -.872540504E+02 -.872540504E+02
 -.872442321E+02 -.872442321E+02 -.872365103E+02 -.872231543E+02 -.872057387E+02 -.871854441E+02 -.871631454E+02 -.871394803E+02 -.871149115E+02 -.870897741E+02 -.870643052E+02 -.870386708E+02 -.870129918E+02 -.869873566E+02 -.869618282E+02 -.869364558E+02 -.869112818E+02 -.868863413E+02 -.868616641E+02 -.868372798E+02 -.868132183E+02 -.867895080E+02 -.867661785E+02 -.867432618E+02 -.867207912E+02 -.866988002E+02 -.866773236E+02 -.866563978E+02 -.866360590E+02 -.866163432E+02 -.865972872E+02 -.865789276E+02 -.865613004E+02 -.865444411E+02 -.865283850E+02 -.865131670E+02 -.864988207E+02 -.864853788E+02 -.864728726E+02 -.864613320E+02 -.864507841E+02 -.864412544E+02 -.864327664E+02 -.864253412E+02 -.864189974E+02 -.864137512E+02 -.864096159E+02 -.864066019E+02 -.864047164E+02 -.864039637E+02 -.864043449E+02 -.864058583E+02 -.864084990E+02 -.864122591E+02 -.864171277E+02 -.864230911E+02 -.864301326E+02 -.864382332E+02 -.864473709E+02 -.864575219E+02 -.864686598E+02 -.864807566E+02 -.864937820E+02 -.865077047E+02 -.865224914E+02 -.865381081E+02 -.865545196E+02 -.865716900E+02 -.865895831E+02 -.866081621E+02 -.866273904E+02 -.866472311E+02 -.866676479E+02 -.866886047E+02 -.867100663E+02 -.867319979E+02 -.867543658E+02 -.867771372E+02 -.868002804E+02 -.868237647E+02 -.868475603E+02 -.868716385E+02 -.868959710E+02 -.869205295E+02 -.869452849E+02 -.869702052E+02 -.869952536E+02 -.870203844E+02 -.870455380E+02 -.870706325E+02 -.870955531E+02 -.871201371E+02 -.871441538E+02 -.871672783E+02 -.871890576E+02 -.872088671E+02 -.872258558E+02 -.872388765E+02 -.872463991E+02 -.872463991E+02
 -.872361132E+02 -.872361132E+02 -.872276646E+02 -.872130455E+02 -.871939785E+02 -.871717503E+02 -.871473097E+02 -.871213539E+02 -.870943929E+02 -.870667911E+02 -.870388065E+02 -.870106253E+02 -.869823799E+02 -.869541623E+02 -.869260413E+02 -.868980724E+02 -.868702981E+02 -.868427542E+02 -.868154750E+02 -.867884936E+02 -.867618412E+02 -.867355502E+02 -.867096562E+02 -.866841955E+02 -.866592052E+02 -.866347246E+02 -.866107947E+02 -.865874564E+02 -.865647514E+02 -.865427223E+02 -.865214114E+02 -.865008609E+02 -.864811129E+02 -.864622096E+02 -.864441928E+02 -.864271036E+02 -.864109823E+02 -.863958679E+02 -.863817976E+02 -.863688063E+02 -.863569270E+02 -.863461904E+02 -.863366246E+02 -.863282552E+02 -.863211046E+02 -.863151922E+02 -.863105338E+02 -.863071418E+02 -.863050249E+02 -.863041883E+02 -.863046335E+02 -.863063583E+02 -.863093568E+02 -.863136196E+02 -.863191337E+02 -.863258823E+02 -.863338458E+02 -.863430009E+02 -.863533219E+02 -.863647798E+02 -.863773433E+02 -.863909788E+02 -.864056503E+02 -.864213203E+02 -.864379494E+02 -.864554972E+02 -.864739220E+02 -.864931816E+02 -.865132331E+02 -.865340334E+02 -.865555393E+02 -.865777081E+02 -.866004972E+02 -.866238650E+02 -.866477705E+02 -.866721738E+02 -.866970362E+02 -.867223202E+02 -.867479899E+02 -.867740105E+02 -.868003487E+02 -.868269723E+02 -.868538502E+02 -.868809512E+02 -.869082433E+02 -.869356921E+02 -.869632576E+02 -.869908909E+02 -.870185273E+02 -.870460785E+02 -.870734203E+02 -.871003760E+02 -.871266951E+02 -.871520241E+02 -.871758696E+02 -.871975506E+02 -.872161387E+02 -.872303821E+02 -.872386095E+02 -.872386095E+02
 -.872278634E+02 -.872278634E+02 -.872186665E+02 -.872027512E+02 -.871819870E+02 -.871577656E+02 -.871311199E+02 -.871028116E+02 -.870733905E+02 -.870432508E+02 -.870126766E+02 -.869818685E+02 -.869509652E+02 -.869200676E+02 -.868892512E+02 -.868585714E+02 -.868280722E+02 -.867977938E+02 -.867677732E+02 -.867380449E+02 -.867086449E+02 -.866796121E+02 -.866509857E+02 -.866228065E+02 -.865951179E+02 -.865679652E+02 -.865413941E+02 -.865154516E+02 -.864901863E+02 -.864656469E+02 -.864418821E+02 -.864189415E+02 -.863968751E+02 -.863757327E+02 -.863555639E+02 -.863364177E+02 -.863183422E+02 -.863013833E+02 -.862855851E+02 -.862709896E+02 -.862576366E+02 -.862455628E+02 -.862348021E+02 -.862253853E+02 -.862173395E+02 -.862106877E+02 -.862054489E+02 -.862016380E+02 -.861992656E+02 -.861983381E+02 -.861988572E+02 -.862008204E+02 -.862042207E+02 -.862090465E+02 -.862152823E+02 -.862229080E+02 -.862318998E+02 -.862422300E+02 -.862538676E+02 -.862667778E+02 -.862809232E+02 -.862962634E+02 -.863127556E+02 -.863303548E+02 -.863490143E+02 -.863686861E+02 -.863893209E+02 -.864108686E+02 -.864332787E+02 -.864565006E+02 -.864804836E+02 -.865051777E+02 -.865305336E+02 -.865565028E+02 -.865830380E+02 -.866100933E+02 -.866376245E+02 -.866655889E+02 -.866939456E+02 -.867226557E+02 -.867516818E+02 -.867809884E+02 -.868105409E+02 -.868403055E+02 -.868702476E+02 -.869003301E+02 -.869305102E+02 -.869607357E+02 -.869909374E+02 -.870210208E+02 -.870508524E+02 -.870802421E+02 -.871089196E+02 -.871365029E+02 -.871624582E+02 -.871860479E+02 -.872062657E+02 -.872217537E+02 -.872306982E+02 -.872306982E+02
 -.872194782E+02 -.872194782E+02 -.872095184E+02 -.871922774E+02 -.871697714E+02 -.871435093E+02 -.871146114E+02 -.870838946E+02 -.870519505E+02 -.870192081E+02 -.869859710E+02 -.869524500E+02 -.869187960E+02 -.868851177E+02 -.868514912E+02 -.868179741E+02 -.867846156E+02 -.867514581E+02 -.867185400E+02 -.866859011E+02 -.866535834E+02 -.866216290E+02 -.865900818E+02 -.865589891E+02 -.865284000E+02 -.864983646E+02 -.864689350E+02 -.864401659E+02 -.864121125E+02 -.863848309E+02 -.863583786E+02 -.863328143E+02 -.863081970E+02 -.862845857E+02 -.862620396E+02 -.862406169E+02 -.862203742E+02 -.862013660E+02 -.861836455E+02 -.861672630E+02 -.861522659E+02 -.861386989E+02 -.861266029E+02 -.861160147E+02 -.861069667E+02 -.860994869E+02 -.860935983E+02 -.860893190E+02 -.860866618E+02 -.860856346E+02 -.860862396E+02 -.860884737E+02 -.860923284E+02 -.860977898E+02 -.861048390E+02 -.861134520E+02 -.861236001E+02 -.861352499E+02 -.861483638E+02 -.861629003E+02 -.861788141E+02 -.861960568E+02 -.862145773E+02 -.862343218E+02 -.862552347E+02 -.862772587E+02 -.863003354E+02 -.863244054E+02 -.863494091E+02 -.863752869E+02 -.864019794E+02 -.864294283E+02 -.864575759E+02 -.864863661E+02 -.865157443E+02 -.865456578E+02 -.865760559E+02 -.866068902E+02 -.866381146E+02 -.866696851E+02 -.867015605E+02 -.867337012E+02 -.867660696E+02 -.867986290E+02 -.868313421E+02 -.868641695E+02 -.868970660E+02 -.869299761E+02 -.869628268E+02 -.869955175E+02 -.870279060E+02 -.870597893E+02 -.870908776E+02 -.871207608E+02 -.871488648E+02 -.871743958E+02 -.871962690E+02 -.872130201E+02 -.872226919E+02 -.872226919E+02
 -.872109731E+02 -.872109731E+02 -.872002403E+02 -.871816501E+02 -.871573758E+02 -.871290442E+02 -.870978528E+02 -.870646781E+02 -.870301592E+02 -.869947516E+02 -.869587746E+02 -.869224561E+02 -.868859567E+02 -.868493870E+02 -.868128271E+02 -.867763406E+02 -.867399786E+02 -.867037848E+02 -.866678028E+02 -.866320775E+02 -.865966536E+02 -.865615773E+02 -.865268991E+02 -.864926714E+02 -.864589481E+02 -.864257865E+02 -.863932470E+02 -.863613915E+02 -.863302836E+02 -.862999896E+02 -.862705774E+02 -.862421157E+02 -.862146744E+02 -.861883241E+02 -.861631345E+02 -.861391741E+02 -.861165103E+02 -.860952090E+02 -.860753334E+02 -.860569441E+02 -.860400987E+02 -.860248508E+02 -.860112496E+02 -.859993396E+02 -.859891603E+02 -.859807454E+02 -.859741230E+02 -.859693153E+02 -.859663380E+02 -.859652006E+02 -.859659057E+02 -.859684498E+02 -.859728224E+02 -.859790069E+02 -.859869804E+02 -.859967136E+02 -.860081719E+02 -.860213149E+02 -.860360970E+02 -.860524681E+02 -.860703738E+02 -.860897557E+02 -.861105524E+02 -.861326996E+02 -.861561307E+02 -.861807774E+02 -.862065700E+02 -.862334383E+02 -.862613117E+02 -.862901200E+02 -.863197934E+02 -.863502636E+02 -.863814635E+02 -.864133279E+02 -.864457939E+02 -.864788009E+02 -.865122910E+02 -.865462093E+02 -.865805037E+02 -.866151253E+02 -.866500280E+02 -.866851686E+02 -.867205060E+02 -.867560006E+02 -.867916131E+02 -.868273017E+02 -.868630191E+02 -.868987072E+02 -.869342894E+02 -.869696599E+02 -.870046684E+02 -.870390993E+02 -.870726444E+02 -.871048660E+02 -.871351505E+02 -.871626478E+02 -.871861957E+02 -.872042231E+02 -.872146290E+02 -.872146290E+02
 -.872023999E+02 -.872023999E+02 -.871908849E+02 -.871709366E+02 -.871448840E+02 -.871144600E+02 -.870809443E+02 -.870452773E+02 -.870081358E+02 -.869699996E+02 -.869312114E+02 -.868920122E+02 -.868525669E+02 -.868129924E+02 -.867733759E+02 -.867337826E+02 -.866942644E+02 -.866548702E+02 -.866156476E+02 -.865766427E+02 -.865379036E+02 -.864994827E+02 -.864614349E+02 -.864238173E+02 -.863866920E+02 -.863501247E+02 -.863141838E+02 -.862789403E+02 -.862444695E+02 -.862108490E+02 -.861781578E+02 -.861464776E+02 -.861158912E+02 -.860864816E+02 -.860583309E+02 -.860315213E+02 -.860061336E+02 -.859822464E+02 -.859599360E+02 -.859392759E+02 -.859203354E+02 -.859031794E+02 -.858878675E+02 -.858744539E+02 -.858629865E+02 -.858535067E+02 -.858460488E+02 -.858406400E+02 -.858372995E+02 -.858360388E+02 -.858368614E+02 -.858397628E+02 -.858447305E+02 -.858517442E+02 -.858607759E+02 -.858717902E+02 -.858847447E+02 -.858995904E+02 -.859162720E+02 -.859347288E+02 -.859548947E+02 -.859766997E+02 -.860000695E+02 -.860249267E+02 -.860511915E+02 -.860787822E+02 -.861076156E+02 -.861376081E+02 -.861686763E+02 -.862007371E+02 -.862337085E+02 -.862675104E+02 -.863020645E+02 -.863372953E+02 -.863731300E+02 -.864094991E+02 -.864463367E+02 -.864835802E+02 -.865211714E+02 -.865590554E+02 -.865971815E+02 -.866355023E+02 -.866739735E+02 -.867125531E+02 -.867511992E+02 -.867898686E+02 -.868285123E+02 -.868670702E+02 -.869054629E+02 -.869435800E+02 -.869812641E+02 -.870182882E+02 -.870543262E+02 -.870889142E+02 -.871213999E+02 -.871508783E+02 -.871761105E+02 -.871954199E+02 -.872065626E+02 -.872065626E+02
 -.871938380E+02 -.871938380E+02 -.871815427E+02 -.871602420E+02 -.871324063E+02 -.870998778E+02 -.870640225E+02 -.870258342E+02 -.869860256E+02 -.869451086E+02 -.869034449E+02 -.868612831E+02 -.868187973E+02 -.867761125E+02 -.867333170E+02 -.866904767E+02 -.866476481E+02 -.866048820E+02 -.865622259E+02 -.865197285E+02 -.864774433E+02 -.864354261E+02 -.863937366E+02 -.863524404E+02 -.863116080E+02 -.862713134E+02 -.862316351E+02 -.861926567E+02 -.861544654E+02 -.861171512E+02 -.860808076E+02 -.860455311E+02 -.860114184E+02 -.859785678E+02 -.859470777E+02 -.859170464E+02 -.858885705E+02 -.858617454E+02 -.858366633E+02 -.858134130E+02 -.857920785E+02 -.857727388E+02 -.857554666E+02 -.857403282E+02 -.857273822E+02 -.857166794E+02 -.857082620E+02 -.857021633E+02 -.856984069E+02 -.856970070E+02 -.856979680E+02 -.857012845E+02 -.857069411E+02 -.857149129E+02 -.857251659E+02 -.857376566E+02 -.857523331E+02 -.857691356E+02 -.857879967E+02 -.858088425E+02 -.858315929E+02 -.858561626E+02 -.858824620E+02 -.859103975E+02 -.859398731E+02 -.859707906E+02 -.860030506E+02 -.860365536E+02 -.860712002E+02 -.861068921E+02 -.861435328E+02 -.861810282E+02 -.862192870E+02 -.862582214E+02 -.862977474E+02 -.863377852E+02 -.863782596E+02 -.864191000E+02 -.864602408E+02 -.865016212E+02 -.865431853E+02 -.865848817E+02 -.866266630E+02 -.866684845E+02 -.867103031E+02 -.867520741E+02 -.867937477E+02 -.868352626E+02 -.868765377E+02 -.869174590E+02 -.869578632E+02 -.869975129E+02 -.870360659E+02 -.870730333E+02 -.871077261E+02 -.871391862E+02 -.871660996E+02 -.871866867E+02 -.871985628E+02 -.871985628E+02
 -.871853967E+02 -.871853967E+02 -.871723336E+02 -.871496873E+02 -.871200726E+02 -.870854455E+02 -.870472451E+02 -.870065163E+02 -.869640157E+02 -.869202823E+02 -.868756900E+02 -.868304996E+02 -.867848949E+02 -.867390016E+02 -.866929082E+02 -.866466837E+02 -.866003854E+02 -.865540623E+02 -.865077634E+02 -.864615418E+02 -.864154532E+02 -.863695578E+02 -.863239233E+02 -.862786236E+02 -.862337370E+02 -.861893482E+02 -.861455484E+02 -.861024338E+02 -.860601048E+02 -.860186674E+02 -.859782316E+02 -.859389097E+02 -.859008168E+02 -.858640701E+02 -.858287874E+02 -.857950864E+02 -.857630843E+02 -.857328962E+02 -.857046343E+02 -.856784060E+02 -.856543142E+02 -.856324553E+02 -.856129186E+02 -.855957853E+02 -.855811278E+02 -.855690085E+02 -.855594795E+02 -.855525818E+02 -.855483447E+02 -.855467859E+02 -.855479108E+02 -.855517127E+02 -.855581730E+02 -.855672609E+02 -.855789342E+02 -.855931397E+02 -.856098135E+02 -.856288823E+02 -.856502636E+02 -.856738667E+02 -.856995941E+02 -.857273417E+02 -.857570006E+02 -.857884575E+02 -.858215962E+02 -.858562986E+02 -.858924454E+02 -.859299174E+02 -.859685963E+02 -.860083655E+02 -.860491111E+02 -.860907225E+02 -.861330929E+02 -.861761205E+02 -.862197080E+02 -.862637642E+02 -.863082031E+02 -.863529454E+02 -.863979174E+02 -.864430520E+02 -.864882880E+02 -.865335700E+02 -.865788476E+02 -.866240744E+02 -.866692061E+02 -.867141978E+02 -.867589996E+02 -.868035504E+02 -.868477682E+02 -.868915374E+02 -.869346897E+02 -.869769795E+02 -.870180504E+02 -.870573905E+02 -.870942764E+02 -.871276997E+02 -.871562748E+02 -.871781220E+02 -.871907203E+02 -.871907203E+02
 -.871772018E+02 -.871772018E+02 -.871633824E+02 -.871394080E+02 -.871080404E+02 -.870713349E+02 -.870308009E+02 -.869875416E+02 -.869423512E+02 -.868957868E+02 -.868482385E+02 -.867999789E+02 -.867511921E+02 -.867020031E+02 -.866525025E+02 -.866027584E+02 -.865528242E+02 -.865027495E+02 -.864525861E+02 -.864023880E+02 -.863522139E+02 -.863021312E+02 -.862522145E+02 -.862025448E+02 -.861532108E+02 -.861043096E+02 -.860559448E+02 -.860082266E+02 -.859612727E+02 -.859152069E+02 -.858701573E+02 -.858262570E+02 -.857836431E+02 -.857424555E+02 -.857028356E+02 -.856649257E+02 -.856288679E+02 -.855948016E+02 -.855628633E+02 -.855331848E+02 -.855058919E+02 -.854811032E+02 -.854589287E+02 -.854394689E+02 -.854228130E+02 -.854090387E+02 -.853982104E+02 -.853903789E+02 -.853855811E+02 -.853838386E+02 -.853851584E+02 -.853895324E+02 -.853969372E+02 -.854073348E+02 -.854206731E+02 -.854368860E+02 -.854558949E+02 -.854776091E+02 -.855019269E+02 -.855287370E+02 -.855579194E+02 -.855893469E+02 -.856228863E+02 -.856583999E+02 -.856957467E+02 -.857347838E+02 -.857753675E+02 -.858173549E+02 -.858606046E+02 -.859049780E+02 -.859503404E+02 -.859965615E+02 -.860435168E+02 -.860910875E+02 -.861391617E+02 -.861876345E+02 -.862364086E+02 -.862853944E+02 -.863345100E+02 -.863836815E+02 -.864328424E+02 -.864819336E+02 -.865309023E+02 -.865797009E+02 -.866282851E+02 -.866766109E+02 -.867246295E+02 -.867722814E+02 -.868194857E+02 -.868661263E+02 -.869120326E+02 -.869569530E+02 -.870005189E+02 -.870421989E+02 -.870812382E+02 -.871165819E+02 -.871467774E+02 -.871698505E+02 -.871831501E+02 -.871831501E+02
 -.871693770E+02 -.871693770E+02 -.871548205E+02 -.871295588E+02 -.870964863E+02 -.870577507E+02 -.870149364E+02 -.869691966E+02 -.869213516E+02 -.868719792E+02 -.868214839E+02 -.867701389E+02 -.867181263E+02 -.866655722E+02 -.866125648E+02 -.865591666E+02 -.865054299E+02 -.864514052E+02 -.863971434E+02 -.863426994E+02 -.862881371E+02 -.862335290E+02 -.861789550E+02 -.861245046E+02 -.860702780E+02 -.860163842E+02 -.859629409E+02 -.859100762E+02 -.858579265E+02 -.858066355E+02 -.857563545E+02 -.857072416E+02 -.856594600E+02 -.856131773E+02 -.855685642E+02 -.855257932E+02 -.854850363E+02 -.854464639E+02 -.854102430E+02 -.853765355E+02 -.853454965E+02 -.853172725E+02 -.852919999E+02 -.852698035E+02 -.852507944E+02 -.852350690E+02 -.852227081E+02 -.852137753E+02 -.852083163E+02 -.852063588E+02 -.852079114E+02 -.852129639E+02 -.852214874E+02 -.852334345E+02 -.852487402E+02 -.852673223E+02 -.852890830E+02 -.853139097E+02 -.853416763E+02 -.853722449E+02 -.854054677E+02 -.854411879E+02 -.854792422E+02 -.855194622E+02 -.855616760E+02 -.856057101E+02 -.856513909E+02 -.856985464E+02 -.857470071E+02 -.857966082E+02 -.858471898E+02 -.858985988E+02 -.859506892E+02 -.860033231E+02 -.860563715E+02 -.861097145E+02 -.861632417E+02 -.862168527E+02 -.862704568E+02 -.863239732E+02 -.863773305E+02 -.864304663E+02 -.864833264E+02 -.865358631E+02 -.865880333E+02 -.866397954E+02 -.866911037E+02 -.867419019E+02 -.867921124E+02 -.868416212E+02 -.868902579E+02 -.869377673E+02 -.869837724E+02 -.870277258E+02 -.870688459E+02 -.871060364E+02 -.871377840E+02 -.871620277E+02 -.871759952E+02 -.871759952E+02
 -.871620669E+02 -.871620669E+02 -.871468165E+02 -.871203383E+02 -.870856439E+02 -.870449754E+02 -.869999829E+02 -.869518550E+02 -.869014372E+02 -.868493249E+02 -.867959243E+02 -.867415062E+02 -.866862530E+02 -.866302867E+02 -.865736876E+02 -.865165145E+02 -.864588186E+02 -.864006466E+02 -.863420471E+02 -.862830773E+02 -.862238032E+02 -.861642993E+02 -.861046517E+02 -.860449596E+02 -.859853335E+02 -.859258954E+02 -.858667807E+02 -.858081365E+02 -.857501202E+02 -.856929003E+02 -.856366556E+02 -.855815734E+02 -.855278489E+02 -.854756836E+02 -.854252841E+02 -.853768593E+02 -.853306190E+02 -.852867722E+02 -.852455241E+02 -.852070747E+02 -.851716161E+02 -.851393307E+02 -.851103885E+02 -.850849450E+02 -.850631396E+02 -.850450934E+02 -.850309079E+02 -.850206631E+02 -.850144170E+02 -.850122043E+02 -.850140362E+02 -.850198999E+02 -.850297592E+02 -.850435546E+02 -.850612045E+02 -.850826060E+02 -.851076364E+02 -.851361547E+02 -.851680038E+02 -.852030121E+02 -.852409956E+02 -.852817607E+02 -.853251057E+02 -.853708238E+02 -.854187045E+02 -.854685364E+02 -.855201090E+02 -.855732144E+02 -.856276496E+02 -.856832175E+02 -.857397287E+02 -.857970026E+02 -.858548685E+02 -.859131664E+02 -.859717476E+02 -.860304756E+02 -.860892258E+02 -.861478862E+02 -.862063572E+02 -.862645514E+02 -.863223929E+02 -.863798174E+02 -.864367702E+02 -.864932054E+02 -.865490829E+02 -.866043655E+02 -.866590128E+02 -.867129746E+02 -.867661788E+02 -.868185167E+02 -.868698210E+02 -.869198371E+02 -.869681836E+02 -.870143016E+02 -.870573885E+02 -.870963139E+02 -.871295116E+02 -.871548442E+02 -.871694311E+02 -.871694311E+02
 -.871554792E+02 -.871554792E+02 -.871395981E+02 -.871120034E+02 -.870758220E+02 -.870333765E+02 -.869863605E+02 -.869359920E+02 -.868831385E+02 -.868283995E+02 -.867721781E+02 -.867147435E+02 -.866562727E+02 -.865968772E+02 -.865366306E+02 -.864755878E+02 -.864137919E+02 -.863512833E+02 -.862881085E+02 -.862243228E+02 -.861599900E+02 -.860951875E+02 -.860300077E+02 -.859645569E+02 -.858989564E+02 -.858333442E+02 -.857678737E+02 -.857027127E+02 -.856380439E+02 -.855740650E+02 -.855109864E+02 -.854490307E+02 -.853884319E+02 -.853294329E+02 -.852722833E+02 -.852172377E+02 -.851645532E+02 -.851144865E+02 -.850672916E+02 -.850232167E+02 -.849825014E+02 -.849453736E+02 -.849120465E+02 -.848827159E+02 -.848575577E+02 -.848367252E+02 -.848203467E+02 -.848085242E+02 -.848013314E+02 -.847988124E+02 -.848009817E+02 -.848078233E+02 -.848192913E+02 -.848353105E+02 -.848557776E+02 -.848805625E+02 -.849095101E+02 -.849424431E+02 -.849791637E+02 -.850194568E+02 -.850630930E+02 -.851098308E+02 -.851594204E+02 -.852116060E+02 -.852661290E+02 -.853227306E+02 -.853811547E+02 -.854411498E+02 -.855024714E+02 -.855648840E+02 -.856281629E+02 -.856920951E+02 -.857564812E+02 -.858211358E+02 -.858858884E+02 -.859505840E+02 -.860150830E+02 -.860792614E+02 -.861430109E+02 -.862062382E+02 -.862688645E+02 -.863308249E+02 -.863920664E+02 -.864525471E+02 -.865122325E+02 -.865710924E+02 -.866290951E+02 -.866861989E+02 -.867423414E+02 -.867974224E+02 -.868512822E+02 -.869036709E+02 -.869542078E+02 -.870023290E+02 -.870472180E+02 -.870877188E+02 -.871222235E+02 -.871485314E+02 -.871636705E+02 -.871636705E+02
 -.871498828E+02 -.871498828E+02 -.871334570E+02 -.871048996E+02 -.870674271E+02 -.870234131E+02 -.869745856E+02 -.869221884E+02 -.868670941E+02 -.868098970E+02 -.867509973E+02 -.866906578E+02 -.866290421E+02 -.865662508E+02 -.865023485E+02 -.864373772E+02 -.863713678E+02 -.863043533E+02 -.862363733E+02 -.861674753E+02 -.860977207E+02 -.860271882E+02 -.859559731E+02 -.858841883E+02 -.858119673E+02 -.857394634E+02 -.856668483E+02 -.855943141E+02 -.855220727E+02 -.854503544E+02 -.853794073E+02 -.853094963E+02 -.852409015E+02 -.851739154E+02 -.851088412E+02 -.850459900E+02 -.849856776E+02 -.849282215E+02 -.848739373E+02 -.848231348E+02 -.847761145E+02 -.847331632E+02 -.846945504E+02 -.846605246E+02 -.846313094E+02 -.846071003E+02 -.845880615E+02 -.845743235E+02 -.845659807E+02 -.845630901E+02 -.845656702E+02 -.845737008E+02 -.845871234E+02 -.846058418E+02 -.846297240E+02 -.846586041E+02 -.846922849E+02 -.847305410E+02 -.847731221E+02 -.848197568E+02 -.848701563E+02 -.849240184E+02 -.849810311E+02 -.850408770E+02 -.851032366E+02 -.851677922E+02 -.852342307E+02 -.853022471E+02 -.853715467E+02 -.854418478E+02 -.855128834E+02 -.855844032E+02 -.856561744E+02 -.857279829E+02 -.857996342E+02 -.858709533E+02 -.859417851E+02 -.860119942E+02 -.860814645E+02 -.861500984E+02 -.862178162E+02 -.862845549E+02 -.863502664E+02 -.864149157E+02 -.864784774E+02 -.865409322E+02 -.866022604E+02 -.866624337E+02 -.867214028E+02 -.867790812E+02 -.868353213E+02 -.868898836E+02 -.869423947E+02 -.869922929E+02 -.870387570E+02 -.870806163E+02 -.871162349E+02 -.871433661E+02 -.871589678E+02 -.871589678E+02
 -.871456176E+02 -.871456176E+02 -.871287623E+02 -.870994391E+02 -.870609200E+02 -.870156111E+02 -.869652623E+02 -.869111208E+02 -.868540517E+02 -.867946445E+02 -.867332901E+02 -.866702332E+02 -.866056199E+02 -.865395362E+02 -.864720284E+02 -.864031193E+02 -.863328256E+02 -.862611666E+02 -.861881672E+02 -.861138656E+02 -.860383183E+02 -.859616003E+02 -.858838064E+02 -.858050560E+02 -.857254927E+02 -.856452832E+02 -.855646202E+02 -.854837223E+02 -.854028325E+02 -.853222187E+02 -.852421728E+02 -.851630096E+02 -.850850636E+02 -.850086881E+02 -.849342520E+02 -.848621365E+02 -.847927313E+02 -.847264306E+02 -.846636288E+02 -.846047149E+02 -.845500683E+02 -.845000526E+02 -.844550115E+02 -.844152625E+02 -.843810925E+02 -.843527529E+02 -.843304556E+02 -.843143691E+02 -.843046154E+02 -.843012686E+02 -.843043528E+02 -.843138421E+02 -.843296609E+02 -.843516853E+02 -.843797450E+02 -.844136265E+02 -.844530766E+02 -.844978067E+02 -.845474974E+02 -.846018034E+02 -.846603588E+02 -.847227823E+02 -.847886827E+02 -.848576635E+02 -.849293286E+02 -.850032858E+02 -.850791518E+02 -.851565556E+02 -.852351416E+02 -.853145727E+02 -.853945323E+02 -.854747263E+02 -.855548842E+02 -.856347602E+02 -.857141337E+02 -.857928093E+02 -.858706167E+02 -.859474104E+02 -.860230685E+02 -.860974921E+02 -.861706040E+02 -.862423468E+02 -.863126814E+02 -.863815841E+02 -.864490434E+02 -.865150556E+02 -.865796179E+02 -.866427204E+02 -.867043325E+02 -.867643865E+02 -.868227533E+02 -.868792104E+02 -.869333995E+02 -.869847700E+02 -.870325070E+02 -.870754389E+02 -.871119187E+02 -.871396752E+02 -.871556231E+02 -.871556231E+02
 -.871430566E+02 -.871430566E+02 -.871259223E+02 -.870960866E+02 -.870568361E+02 -.870105874E+02 -.869590896E+02 -.869035769E+02 -.868449015E+02 -.867836366E+02 -.867201488E+02 -.866546582E+02 -.865872896E+02 -.865181036E+02 -.864471185E+02 -.863743341E+02 -.862997456E+02 -.862233499E+02 -.861451535E+02 -.860651808E+02 -.859834754E+02 -.859001028E+02 -.858151558E+02 -.857287556E+02 -.856410515E+02 -.855522239E+02 -.854624858E+02 -.853720819E+02 -.852812894E+02 -.851904183E+02 -.850998105E+02 -.850098378E+02 -.849209005E+02 -.848334255E+02 -.847478622E+02 -.846646789E+02 -.845843584E+02 -.845073928E+02 -.844342771E+02 -.843655033E+02 -.843015535E+02 -.842428930E+02 -.841899627E+02 -.841431721E+02 -.841028925E+02 -.840694504E+02 -.840431214E+02 -.840241253E+02 -.840126221E+02 -.840087084E+02 -.840124163E+02 -.840237120E+02 -.840424970E+02 -.840686096E+02 -.841018281E+02 -.841418750E+02 -.841884220E+02 -.842410962E+02 -.842994862E+02 -.843631491E+02 -.844316178E+02 -.845044082E+02 -.845810262E+02 -.846609743E+02 -.847437584E+02 -.848288934E+02 -.849159083E+02 -.850043511E+02 -.850937928E+02 -.851838302E+02 -.852740886E+02 -.853642239E+02 -.854539237E+02 -.855429077E+02 -.856309286E+02 -.857177710E+02 -.858032515E+02 -.858872170E+02 -.859695440E+02 -.860501368E+02 -.861289255E+02 -.862058643E+02 -.862809285E+02 -.863541120E+02 -.864254232E+02 -.864948801E+02 -.865625034E+02 -.866283075E+02 -.866922871E+02 -.867544002E+02 -.868145432E+02 -.868725189E+02 -.869279928E+02 -.869804366E+02 -.870290551E+02 -.870726919E+02 -.871097098E+02 -.871378394E+02 -.871539862E+02 -.871539862E+02
 -.871426326E+02 -.871426326E+02 -.871254035E+02 -.870953572E+02 -.870557678E+02 -.870090329E+02 -.869568692E+02 -.869004806E+02 -.868406927E+02 -.867780459E+02 -.867128713E+02 -.866453570E+02 -.865755934E+02 -.865036034E+02 -.864293729E+02 -.863528718E+02 -.862740628E+02 -.861929128E+02 -.861094035E+02 -.860235357E+02 -.859353318E+02 -.858448433E+02 -.857521534E+02 -.856573770E+02 -.855606653E+02 -.854622084E+02 -.853622358E+02 -.852610176E+02 -.851588665E+02 -.850561378E+02 -.849532286E+02 -.848505771E+02 -.847486615E+02 -.846479969E+02 -.845491314E+02 -.844526419E+02 -.843591286E+02 -.842692082E+02 -.841835059E+02 -.841026478E+02 -.840272513E+02 -.839579155E+02 -.838952114E+02 -.838396720E+02 -.837917826E+02 -.837519712E+02 -.837206007E+02 -.836979611E+02 -.836842639E+02 -.836796375E+02 -.836841243E+02 -.836976800E+02 -.837201745E+02 -.837513944E+02 -.837910479E+02 -.838387701E+02 -.838941311E+02 -.839566439E+02 -.840257735E+02 -.841009469E+02 -.841815632E+02 -.842670028E+02 -.843566379E+02 -.844498408E+02 -.845459926E+02 -.846444909E+02 -.847447560E+02 -.848462371E+02 -.849484162E+02 -.850508126E+02 -.851529846E+02 -.852545320E+02 -.853550970E+02 -.854543639E+02 -.855520593E+02 -.856479507E+02 -.857418455E+02 -.858335889E+02 -.859230616E+02 -.860101782E+02 -.860948839E+02 -.861771519E+02 -.862569804E+02 -.863343889E+02 -.864094135E+02 -.864821020E+02 -.865525062E+02 -.866206727E+02 -.866866295E+02 -.867503679E+02 -.868118187E+02 -.868708190E+02 -.869270691E+02 -.869800759E+02 -.870290791E+02 -.870729574E+02 -.871101086E+02 -.871382965E+02 -.871544584E+02 -.871544584E+02
 -.871448086E+02 -.871448086E+02 -.871277038E+02 -.870978338E+02 -.870584080E+02 -.870117566E+02 -.869595399E+02 -.869029155E+02 -.868426575E+02 -.867792533E+02 -.867129880E+02 -.866440053E+02 -.865723475E+02 -.864979934E+02 -.864208877E+02 -.863409564E+02 -.862581196E+02 -.861723068E+02 -.860834633E+02 -.859915540E+02 -.858965720E+02 -.857985437E+02 -.856975298E+02 -.855936307E+02 -.854869911E+02 -.853778019E+02 -.852663026E+02 -.851527853E+02 -.850375964E+02 -.849211373E+02 -.848038656E+02 -.846862949E+02 -.845689934E+02 -.844525816E+02 -.843377280E+02 -.842251446E+02 -.841155793E+02 -.840098081E+02 -.839086251E+02 -.838128317E+02 -.837232242E+02 -.836405808E+02 -.835656480E+02 -.834991264E+02 -.834416570E+02 -.833938079E+02 -.833560622E+02 -.833288076E+02 -.833123273E+02 -.833067935E+02 -.833122633E+02 -.833286778E+02 -.833558629E+02 -.833935334E+02 -.834413000E+02 -.834986775E+02 -.835650959E+02 -.836399123E+02 -.837224239E+02 -.838118826E+02 -.839075080E+02 -.840085019E+02 -.841140607E+02 -.842233882E+02 -.843357062E+02 -.844502645E+02 -.845663487E+02 -.846832874E+02 -.848004573E+02 -.849172870E+02 -.850332596E+02 -.851479141E+02 -.852608456E+02 -.853717045E+02 -.854801955E+02 -.855860749E+02 -.856891486E+02 -.857892689E+02 -.858863310E+02 -.859802700E+02 -.860710570E+02 -.861586955E+02 -.862432172E+02 -.863246776E+02 -.864031513E+02 -.864787256E+02 -.865514933E+02 -.866215424E+02 -.866889432E+02 -.867537302E+02 -.868158780E+02 -.868752690E+02 -.869316508E+02 -.869845797E+02 -.870333491E+02 -.870768955E+02 -.871136809E+02 -.871415408E+02 -.871574929E+02 -.871574929E+02
 -.871501152E+02 -.871501152E+02 -.871334078E+02 -.871041866E+02 -.870655346E+02 -.870196758E+02 -.869681816E+02 -.869121252E+02 -.868522038E+02 -.867888400E+02 -.867222586E+02 -.866525402E+02 -.865796686E+02 -.865035695E+02 -.864241321E+02 -.863412260E+02 -.862547194E+02 -.861644905E+02 -.860704322E+02 -.859724616E+02 -.858705279E+02 -.857646148E+02 -.856547466E+02 -.855409947E+02 -.854234817E+02 -.853023856E+02 -.851779459E+02 -.850504675E+02 -.849203240E+02 -.847879607E+02 -.846538979E+02 -.845187310E+02 -.843831310E+02 -.842478422E+02 -.841136787E+02 -.839815185E+02 -.838522956E+02 -.837269895E+02 -.836066139E+02 -.834922012E+02 -.833847866E+02 -.832853900E+02 -.831949972E+02 -.831145392E+02 -.830448729E+02 -.829867617E+02 -.829408579E+02 -.829076861E+02 -.828876312E+02 -.828809273E+02 -.828876526E+02 -.829077272E+02 -.829409146E+02 -.829868286E+02 -.830449423E+02 -.831146019E+02 -.831950418E+02 -.832854032E+02 -.833847530E+02 -.834921035E+02 -.836064330E+02 -.837267040E+02 -.838518819E+02 -.839809513E+02 -.841129301E+02 -.842468820E+02 -.843819268E+02 -.845172478E+02 -.846520979E+02 -.847858030E+02 -.849177642E+02 -.850474578E+02 -.851744345E+02 -.852983168E+02 -.854187964E+02 -.855356298E+02 -.856486343E+02 -.857576834E+02 -.858627018E+02 -.859636603E+02 -.860605713E+02 -.861534831E+02 -.862424755E+02 -.863276542E+02 -.864091450E+02 -.864870873E+02 -.865616263E+02 -.866329028E+02 -.867010402E+02 -.867661266E+02 -.868281917E+02 -.868871753E+02 -.869428859E+02 -.869949465E+02 -.870427242E+02 -.870852405E+02 -.871210553E+02 -.871481202E+02 -.871635916E+02 -.871635916E+02
 -.871591346E+02 -.871591346E+02 -.871431564E+02 -.871151601E+02 -.870780306E+02 -.870338310E+02 -.869839986E+02 -.869294923E+02 -.868709103E+02 -.868085883E+02 -.867426692E+02 -.866731595E+02 -.865999753E+02 -.865229727E+02 -.864419700E+02 -.863567694E+02 -.862671726E+02 -.861729877E+02 -.860740391E+02 -.859701783E+02 -.858612881E+02 -.857472889E+02 -.856281476E+02 -.855038840E+02 -.853745767E+02 -.852403714E+02 -.851014882E+02 -.849582274E+02 -.848109762E+02 -.846602155E+02 -.845065240E+02 -.843505817E+02 -.841931720E+02 -.840351811E+02 -.838775952E+02 -.837214951E+02 -.835680473E+02 -.834184926E+02 -.832741300E+02 -.831362984E+02 -.830063544E+02 -.828856477E+02 -.827754934E+02 -.826771441E+02 -.825917604E+02 -.825203823E+02 -.824639030E+02 -.824230440E+02 -.823983358E+02 -.823901024E+02 -.823984523E+02 -.824232752E+02 -.824642450E+02 -.825208295E+02 -.825923052E+02 -.826777772E+02 -.827762036E+02 -.828864216E+02 -.830071769E+02 -.831371521E+02 -.832749959E+02 -.834193494E+02 -.835688718E+02 -.837222618E+02 -.838782765E+02 -.840357470E+02 -.841935902E+02 -.843508174E+02 -.845065396E+02 -.846599708E+02 -.848104277E+02 -.849573282E+02 -.851001878E+02 -.852386148E+02 -.853723046E+02 -.855010330E+02 -.856246495E+02 -.857430704E+02 -.858562714E+02 -.859642808E+02 -.860671728E+02 -.861650610E+02 -.862580919E+02 -.863464388E+02 -.864302951E+02 -.865098673E+02 -.865853669E+02 -.866570003E+02 -.867249561E+02 -.867893880E+02 -.868503929E+02 -.869079813E+02 -.869620377E+02 -.870122700E+02 -.870581427E+02 -.870987916E+02 -.871329140E+02 -.871586289E+02 -.871732980E+02 -.871732980E+02
 -.871725138E+02 -.871725138E+02 -.871576617E+02 -.871315700E+02 -.870968472E+02 -.870553371E+02 -.870082947E+02 -.869565240E+02 -.869004982E+02 -.868404455E+02 -.867764114E+02 -.867083131E+02 -.866359816E+02 -.865591885E+02 -.864776696E+02 -.863911444E+02 -.862993269E+02 -.862019359E+02 -.860987071E+02 -.859894002E+02 -.858738049E+02 -.857517512E+02 -.856231190E+02 -.854878446E+02 -.853459321E+02 -.851974632E+02 -.850426073E+02 -.848816319E+02 -.847149135E+02 -.845429474E+02 -.843663563E+02 -.841858977E+02 -.840024699E+02 -.838171149E+02 -.836310175E+02 -.834455021E+02 -.832620240E+02 -.830821564E+02 -.829075708E+02 -.827400140E+02 -.825812783E+02 -.824331667E+02 -.822974548E+02 -.821758492E+02 -.820699443E+02 -.819811792E+02 -.819107966E+02 -.818598058E+02 -.818289513E+02 -.818186892E+02 -.818291726E+02 -.818602466E+02 -.819114531E+02 -.819820457E+02 -.820710135E+02 -.821771117E+02 -.822988994E+02 -.824347803E+02 -.825830459E+02 -.827419186E+02 -.829095933E+02 -.830842759E+02 -.832642177E+02 -.834477449E+02 -.836332825E+02 -.838193728E+02 -.840046891E+02 -.841880439E+02 -.843683928E+02 -.845448351E+02 -.847166101E+02 -.848830919E+02 -.850437820E+02 -.851982999E+02 -.853463735E+02 -.854878285E+02 -.856225785E+02 -.857506140E+02 -.858719925E+02 -.859868296E+02 -.860952894E+02 -.861975767E+02 -.862939286E+02 -.863846081E+02 -.864698957E+02 -.865500828E+02 -.866254629E+02 -.866963225E+02 -.867629284E+02 -.868255129E+02 -.868842528E+02 -.869392431E+02 -.869904607E+02 -.870377179E+02 -.870806018E+02 -.871183957E+02 -.871499779E+02 -.871736926E+02 -.871871840E+02 -.871871840E+02
 -.871909245E+02 -.871909245E+02 -.871776541E+02 -.871542562E+02 -.871229741E+02 -.870853590E+02 -.870424262E+02 -.869947945E+02 -.869427846E+02 -.868864904E+02 -.868258408E+02 -.867606508E+02 -.866906518E+02 -.866155156E+02 -.865348798E+02 -.864483615E+02 -.863555665E+02 -.862561028E+02 -.861495897E+02 -.860356637E+02 -.859139895E+02 -.857842711E+02 -.856462602E+02 -.854997679E+02 -.853446786E+02 -.851809636E+02 -.850086950E+02 -.848280619E+02 -.846393861E+02 -.844431376E+02 -.842399500E+02 -.840306349E+02 -.838161933E+02 -.835978257E+02 -.833769365E+02 -.831551345E+02 -.829342275E+02 -.827162080E+02 -.825032326E+02 -.822975922E+02 -.821016723E+02 -.819179066E+02 -.817487214E+02 -.815964748E+02 -.814633912E+02 -.813514959E+02 -.812625498E+02 -.811979913E+02 -.811588863E+02 -.811458899E+02 -.811592226E+02 -.811986620E+02 -.812635512E+02 -.813528223E+02 -.814650351E+02 -.815984265E+02 -.817509698E+02 -.819204385E+02 -.821044729E+02 -.823006447E+02 -.825065184E+02 -.827197066E+02 -.829379167E+02 -.831589903E+02 -.833809326E+02 -.836019342E+02 -.838203839E+02 -.840348748E+02 -.842442042E+02 -.844473684E+02 -.846435532E+02 -.848321222E+02 -.850126020E+02 -.851846674E+02 -.853481254E+02 -.855028990E+02 -.856490119E+02 -.857865742E+02 -.859157681E+02 -.860368361E+02 -.861500686E+02 -.862557948E+02 -.863543723E+02 -.864461795E+02 -.865316074E+02 -.866110520E+02 -.866849068E+02 -.867535530E+02 -.868173500E+02 -.868766210E+02 -.869316358E+02 -.869825876E+02 -.870295618E+02 -.870724958E+02 -.871111260E+02 -.871449187E+02 -.871729813E+02 -.871939476E+02 -.872058300E+02 -.872058300E+02
 -.872150200E+02 -.872150200E+02 -.872038475E+02 -.871840441E+02 -.871573841E+02 -.871250429E+02 -.870877510E+02 -.870458998E+02 -.869996222E+02 -.869488573E+02 -.868934054E+02 -.868329608E+02 -.867671374E+02 -.866954969E+02 -.866175628E+02 -.865328282E+02 -.864407699E+02 -.863408593E+02 -.862325669E+02 -.861153724E+02 -.859887762E+02 -.858523084E+02 -.857055410E+02 -.855481038E+02 -.853797000E+02 -.852001238E+02 -.850092806E+02 -.848072096E+02 -.845941062E+02 -.843703464E+02 -.841365121E+02 -.838934155E+02 -.836421216E+02 -.833839688E+02 -.831205840E+02 -.828538925E+02 -.825861184E+02 -.823197755E+02 -.820576460E+02 -.818027452E+02 -.815582717E+02 -.813275433E+02 -.811139176E+02 -.809207016E+02 -.807510524E+02 -.806078731E+02 -.804937102E+02 -.804106581E+02 -.803602770E+02 -.803435291E+02 -.803607391E+02 -.804115803E+02 -.804950884E+02 -.806097011E+02 -.807533221E+02 -.809234030E+02 -.811170390E+02 -.813310713E+02 -.815621913E+02 -.818070396E+02 -.820622971E+02 -.823247635E+02 -.825914219E+02 -.828594886E+02 -.831264480E+02 -.833900742E+02 -.836484403E+02 -.838999171E+02 -.841431641E+02 -.843771139E+02 -.846009518E+02 -.848140933E+02 -.850161595E+02 -.852069517E+02 -.853864275E+02 -.855546771E+02 -.857119014E+02 -.858583919E+02 -.859945131E+02 -.861206856E+02 -.862373728E+02 -.863450683E+02 -.864442857E+02 -.865355491E+02 -.866193854E+02 -.866963171E+02 -.867668550E+02 -.868314911E+02 -.868906898E+02 -.869448772E+02 -.869944278E+02 -.870396456E+02 -.870807402E+02 -.871177942E+02 -.871507203E+02 -.871792055E+02 -.872026373E+02 -.872200091E+02 -.872297964E+02 -.872297964E+02
 -.872454045E+02 -.872454045E+02 -.872369051E+02 -.872217016E+02 -.872009793E+02 -.871754706E+02 -.871455576E+02 -.871113624E+02 -.870728012E+02 -.870296413E+02 -.869815335E+02 -.869280366E+02 -.868686429E+02 -.868027881E+02 -.867298625E+02 -.866492204E+02 -.865601901E+02 -.864620768E+02 -.863541702E+02 -.862357548E+02 -.861061176E+02 -.859645599E+02 -.858104110E+02 -.856430456E+02 -.854619022E+02 -.852665067E+02 -.850564984E+02 -.848316593E+02 -.845919471E+02 -.843375319E+02 -.840688340E+02 -.837865645E+02 -.834917649E+02 -.831858454E+02 -.828706195E+02 -.825483306E+02 -.822216693E+02 -.818937759E+02 -.815682261E+02 -.812489941E+02 -.809403931E+02 -.806469889E+02 -.803734882E+02 -.801246031E+02 -.799048971E+02 -.797186189E+02 -.795695344E+02 -.794607670E+02 -.793946578E+02 -.793726575E+02 -.793952567E+02 -.794619623E+02 -.795713214E+02 -.797209906E+02 -.799078442E+02 -.801281147E+02 -.803775514E+02 -.806515894E+02 -.809455150E+02 -.812546204E+02 -.815743386E+02 -.819003552E+02 -.822286949E+02 -.825557811E+02 -.828784720E+02 -.831940759E+02 -.835003479E+02 -.837954731E+02 -.840780391E+02 -.843470027E+02 -.846016506E+02 -.848415600E+02 -.850665585E+02 -.852766852E+02 -.854721551E+02 -.856533255E+02 -.858206663E+02 -.859747340E+02 -.861161484E+02 -.862455736E+02 -.863637014E+02 -.864712375E+02 -.865688908E+02 -.866573641E+02 -.867373469E+02 -.868095091E+02 -.868744961E+02 -.869329234E+02 -.869853713E+02 -.870323783E+02 -.870744321E+02 -.871119582E+02 -.871453035E+02 -.871747141E+02 -.872003059E+02 -.872220240E+02 -.872395897E+02 -.872524300E+02 -.872595849E+02 -.872595849E+02
 -.872825518E+02 -.872825518E+02 -.872773564E+02 -.872678452E+02 -.872545124E+02 -.872375535E+02 -.872169531E+02 -.871925160E+02 -.871639196E+02 -.871307379E+02 -.870924608E+02 -.870485081E+02 -.869982355E+02 -.869409460E+02 -.868758897E+02 -.868022693E+02 -.867192427E+02 -.866259259E+02 -.865213970E+02 -.864047029E+02 -.862748669E+02 -.861308979E+02 -.859718063E+02 -.857966209E+02 -.856044105E+02 -.853943104E+02 -.851655555E+02 -.849175184E+02 -.846497539E+02 -.843620504E+02 -.840544859E+02 -.837274910E+02 -.833819135E+02 -.830190871E+02 -.826408966E+02 -.822498376E+02 -.818490668E+02 -.814424330E+02 -.810344846E+02 -.806304444E+02 -.802361459E+02 -.798579245E+02 -.795024619E+02 -.791765843E+02 -.788870203E+02 -.786401301E+02 -.784416237E+02 -.782962850E+02 -.782077281E+02 -.781782035E+02 -.782084748E+02 -.782977756E+02 -.784438523E+02 -.786430883E+02 -.788906969E+02 -.791809664E+02 -.795075345E+02 -.798636711E+02 -.802425490E+02 -.806374858E+02 -.810421452E+02 -.814506935E+02 -.818579074E+02 -.822592382E+02 -.826508366E+02 -.830295458E+02 -.833928688E+02 -.837389201E+02 -.840663651E+02 -.843743541E+02 -.846624550E+02 -.849305878E+02 -.851789620E+02 -.854080204E+02 -.856183876E+02 -.858108256E+02 -.859861956E+02 -.861454247E+02 -.862894795E+02 -.864193441E+02 -.865360020E+02 -.866404231E+02 -.867335528E+02 -.868163048E+02 -.868895555E+02 -.869541404E+02 -.870108521E+02 -.870604385E+02 -.871036017E+02 -.871409966E+02 -.871732288E+02 -.872008511E+02 -.872243568E+02 -.872441713E+02 -.872606373E+02 -.872739949E+02 -.872843527E+02 -.872916478E+02 -.872955906E+02 -.872955906E+02
 -.873267802E+02 -.873267802E+02 -.873255485E+02 -.873228959E+02 -.873184950E+02 -.873119404E+02 -.873027414E+02 -.872903589E+02 -.872742054E+02 -.872536512E+02 -.872280191E+02 -.871965817E+02 -.871585666E+02 -.871131404E+02 -.870594110E+02 -.869964243E+02 -.869231600E+02 -.868385256E+02 -.867413622E+02 -.866304431E+02 -.865044757E+02 -.863621127E+02 -.862019619E+02 -.860226013E+02 -.858226006E+02 -.856005522E+02 -.853551063E+02 -.850850175E+02 -.847892015E+02 -.844668028E+02 -.841172733E+02 -.837404642E+02 -.833367276E+02 -.829070279E+02 -.824530592E+02 -.819773631E+02 -.814834393E+02 -.809758379E+02 -.804602222E+02 -.799433850E+02 -.794332038E+02 -.789385196E+02 -.784689299E+02 -.780344907E+02 -.776453340E+02 -.773112191E+02 -.770410442E+02 -.768423584E+02 -.767209182E+02 -.766803311E+02 -.767218247E+02 -.768441676E+02 -.770437484E+02 -.773148074E+02 -.776497924E+02 -.780398025E+02 -.784750766E+02 -.789454812E+02 -.794409596E+02 -.799519141E+02 -.804695039E+02 -.809858521E+02 -.814941665E+02 -.819887846E+02 -.824651568E+02 -.829197841E+02 -.833501253E+02 -.837544860E+02 -.841319016E+02 -.844820191E+02 -.848049866E+02 -.851013504E+02 -.853719648E+02 -.856179120E+02 -.858404352E+02 -.860408816E+02 -.862206566E+02 -.863811863E+02 -.865238889E+02 -.866501525E+02 -.867613187E+02 -.868586719E+02 -.869434315E+02 -.870167483E+02 -.870797029E+02 -.871333068E+02 -.871785041E+02 -.872161758E+02 -.872471436E+02 -.872721759E+02 -.872919934E+02 -.873072751E+02 -.873186649E+02 -.873267770E+02 -.873322011E+02 -.873355057E+02 -.873372381E+02 -.873379213E+02 -.873380442E+02 -.873380442E+02
 -.873781401E+02 -.873781401E+02 -.873815580E+02 -.873869600E+02 -.873931031E+02 -.873988705E+02 -.874032658E+02 -.874053671E+02 -.874043088E+02 -.873992482E+02 -.873893415E+02 -.873737328E+02 -.873515208E+02 -.873217530E+02 -.872834079E+02 -.872353831E+02 -.871764789E+02 -.871053975E+02 -.870207300E+02 -.869209492E+02 -.868044116E+02 -.866693553E+02 -.865139031E+02 -.863360726E+02 -.861337956E+02 -.859049410E+02 -.856473521E+02 -.853588974E+02 -.850375337E+02 -.846813890E+02 -.842888656E+02 -.838587643E+02 -.833904332E+02 -.828839401E+02 -.823402677E+02 -.817615256E+02 -.811511698E+02 -.805142163E+02 -.798574247E+02 -.791894248E+02 -.785207521E+02 -.778637568E+02 -.772323565E+02 -.766416097E+02 -.761071128E+02 -.756442399E+02 -.752672787E+02 -.749885357E+02 -.748175011E+02 -.747601668E+02 -.748185800E+02 -.749906882E+02 -.752704943E+02 -.756485036E+02 -.761124055E+02 -.766479092E+02 -.772396382E+02 -.778719952E+02 -.785299211E+02 -.791994992E+02 -.798683806E+02 -.805260317E+02 -.811638249E+02 -.817750030E+02 -.823545522E+02 -.828990181E+02 -.834062930E+02 -.838753955E+02 -.843062582E+02 -.846995333E+02 -.850564199E+02 -.853785153E+02 -.856676904E+02 -.859259872E+02 -.861555362E+02 -.863584919E+02 -.865369831E+02 -.866930763E+02 -.868287501E+02 -.869458777E+02 -.870462173E+02 -.871314068E+02 -.872029637E+02 -.872622882E+02 -.873106682E+02 -.873492869E+02 -.873792313E+02 -.874015031E+02 -.874170303E+02 -.874266807E+02 -.874312776E+02 -.874316171E+02 -.874284888E+02 -.874226994E+02 -.874150990E+02 -.874066122E+02 -.873982720E+02 -.873912595E+02 -.873869467E+02 -.873869467E+02
 -.874363987E+02 -.874363987E+02 -.874451293E+02 -.874597758E+02 -.874780406E+02 -.874980513E+02 -.875182430E+02 -.875372960E+02 -.875540543E+02 -.875674667E+02 -.875765447E+02 -.875803109E+02 -.875777720E+02 -.875678797E+02 -.875495124E+02 -.875214438E+02 -.874823290E+02 -.874306801E+02 -.873648505E+02 -.872830211E+02 -.871831829E+02 -.870631260E+02 -.869204295E+02 -.867524615E+02 -.865563786E+02 -.863291420E+02 -.860675427E+02 -.857682422E+02 -.854278354E+02 -.850429392E+02 -.846103087E+02 -.841269929E+02 -.835905325E+02 -.829992066E+02 -.823523325E+02 -.816506202E+02 -.808965746E+02 -.800949294E+02 -.792530799E+02 -.783814664E+02 -.774938400E+02 -.766073286E+02 -.757422221E+02 -.749214091E+02 -.741694324E+02 -.735111880E+02 -.729703542E+02 -.725676970E+02 -.723194443E+02 -.722359324E+02 -.723207091E+02 -.725702191E+02 -.729741188E+02 -.735161737E+02 -.741756123E+02 -.749287521E+02 -.757506943E+02 -.766168949E+02 -.775044663E+02 -.783931204E+02 -.792657326E+02 -.801085561E+02 -.809111550E+02 -.816661382E+02 -.823687763E+02 -.830165682E+02 -.836088069E+02 -.841461776E+02 -.846304032E+02 -.850639443E+02 -.854497528E+02 -.857910739E+02 -.860912914E+02 -.863538100E+02 -.865819672E+02 -.867789718E+02 -.869478615E+02 -.870914773E+02 -.872124501E+02 -.873131972E+02 -.873959252E+02 -.874626381E+02 -.875151490E+02 -.875550940E+02 -.875839475E+02 -.876030386E+02 -.876135688E+02 -.876166313E+02 -.876132309E+02 -.876043075E+02 -.875907624E+02 -.875734888E+02 -.875534084E+02 -.875315143E+02 -.875089229E+02 -.874869348E+02 -.874671084E+02 -.874513465E+02 -.874420017E+02 -.874420017E+02
 -.875009079E+02 -.875009079E+02 -.875155787E+02 -.875405619E+02 -.875724362E+02 -.876084907E+02 -.876465768E+02 -.876849546E+02 -.877221812E+02 -.877570175E+02 -.877883489E+02 -.878151224E+02 -.878362817E+02 -.878507376E+02 -.878573139E+02 -.878547190E+02 -.878415111E+02 -.878160716E+02 -.877765718E+02 -.877209426E+02 -.876468477E+02 -.875516477E+02 -.874323764E+02 -.872857090E+02 -.871079446E+02 -.868949879E+02 -.866423468E+02 -.863451473E+02 -.859981701E+02 -.855959169E+02 -.851327204E+02 -.846029054E+02 -.840010166E+02 -.833221309E+02 -.825622746E+02 -.817189624E+02 -.807918732E+02 -.797836580E+02 -.787008508E+02 -.775548060E+02 -.763625360E+02 -.751472715E+02 -.739385334E+02 -.727715196E+02 -.716856755E+02 -.707224425E+02 -.699223322E+02 -.693216250E+02 -.689491058E+02 -.688232916E+02 -.689505698E+02 -.693245423E+02 -.699266821E+02 -.707281947E+02 -.716927914E+02 -.727799546E+02 -.739482391E+02 -.751581985E+02 -.763746370E+02 -.775680382E+02 -.787151781E+02 -.797990517E+02 -.808083127E+02 -.817364344E+02 -.825807723E+02 -.833416533E+02 -.840215673E+02 -.846244919E+02 -.851553530E+02 -.856196087E+02 -.860229364E+02 -.863710051E+02 -.866693142E+02 -.869230848E+02 -.871371918E+02 -.873161271E+02 -.874639859E+02 -.875844696E+02 -.876809008E+02 -.877562449E+02 -.878131373E+02 -.878539120E+02 -.878806312E+02 -.878951143E+02 -.878989672E+02 -.878936100E+02 -.878803053E+02 -.878601864E+02 -.878342879E+02 -.878035788E+02 -.877690007E+02 -.877315122E+02 -.876921425E+02 -.876520565E+02 -.876126325E+02 -.875755579E+02 -.875429448E+02 -.875174709E+02 -.875025512E+02 -.875025512E+02
 -.875705847E+02 -.875705847E+02 -.875917111E+02 -.876279675E+02 -.876747151E+02 -.877283810E+02 -.877861982E+02 -.878460114E+02 -.879061054E+02 -.879650807E+02 -.880217387E+02 -.880749868E+02 -.881237781E+02 -.881670363E+02 -.882036075E+02 -.882322138E+02 -.882514122E+02 -.882595464E+02 -.882547072E+02 -.882346886E+02 -.881969305E+02 -.881384728E+02 -.880558915E+02 -.879452430E+02 -.878019933E+02 -.876209578E+02 -.873962417E+02 -.871211903E+02 -.867883586E+02 -.863895123E+02 -.859156724E+02 -.853572214E+02 -.847040976E+02 -.839461127E+02 -.830734346E+02 -.820773010E+02 -.809510307E+02 -.796913921E+02 -.783003499E+02 -.767871211E+02 -.751703340E+02 -.734799138E+02 -.717581785E+02 -.700595858E+02 -.684487108E+02 -.669963245E+02 -.657738351E+02 -.648467107E+02 -.642677736E+02 -.640713792E+02 -.642694451E+02 -.648500399E+02 -.657787942E+02 -.670028723E+02 -.684567934E+02 -.700691397E+02 -.717691337E+02 -.734921991E+02 -.751838821E+02 -.768018737E+02 -.783162606E+02 -.797084281E+02 -.809691722E+02 -.820965397E+02 -.830937719E+02 -.839675573E+02 -.847266639E+02 -.853809283E+02 -.859405436E+02 -.864155749E+02 -.868156435E+02 -.871497324E+02 -.874260790E+02 -.876521309E+02 -.878345454E+02 -.879792193E+02 -.880913382E+02 -.881754354E+02 -.882354563E+02 -.882748226E+02 -.882964936E+02 -.883030242E+02 -.882966176E+02 -.882791736E+02 -.882523327E+02 -.882175165E+02 -.881759669E+02 -.881287845E+02 -.880769675E+02 -.880214563E+02 -.879631823E+02 -.879031270E+02 -.878423935E+02 -.877822933E+02 -.877244531E+02 -.876709466E+02 -.876244556E+02 -.875884682E+02 -.875675250E+02 -.875675250E+02
 -.876438149E+02 -.876438149E+02 -.876717787E+02 -.877199835E+02 -.877825452E+02 -.878549934E+02 -.879339513E+02 -.880168520E+02 -.881017400E+02 -.881870896E+02 -.882716603E+02 -.883543907E+02 -.884342983E+02 -.885104044E+02 -.885816695E+02 -.886469382E+02 -.887048813E+02 -.887539482E+02 -.887923088E+02 -.888177895E+02 -.888278110E+02 -.888193051E+02 -.887886281E+02 -.887314504E+02 -.886426408E+02 -.885161281E+02 -.883447509E+02 -.881200978E+02 -.878323444E+02 -.874701018E+02 -.870202942E+02 -.864680885E+02 -.857969144E+02 -.849886184E+02 -.840238355E+02 -.828827004E+02 -.815460836E+02 -.799975967E+02 -.782266008E+02 -.762323280E+02 -.740288976E+02 -.716505040E+02 -.691555041E+02 -.666278537E+02 -.641746340E+02 -.619192273E+02 -.599906679E+02 -.585104412E+02 -.575785233E+02 -.572608312E+02 -.575803974E+02 -.585141735E+02 -.599962253E+02 -.619265584E+02 -.641836683E+02 -.666385033E+02 -.691676689E+02 -.716640802E+02 -.740437877E+02 -.762484507E+02 -.782438963E+02 -.800160286E+02 -.815656364E+02 -.829033749E+02 -.840456447E+02 -.850115833E+02 -.858210625E+02 -.864934527E+02 -.870469131E+02 -.874980208E+02 -.878616150E+02 -.881507778E+02 -.883769035E+02 -.885498207E+02 -.886779446E+02 -.887684389E+02 -.888273765E+02 -.888598899E+02 -.888703076E+02 -.888622743E+02 -.888388563E+02 -.888026313E+02 -.887557661E+02 -.887000835E+02 -.886371199E+02 -.885681778E+02 -.884943728E+02 -.884166803E+02 -.883359831E+02 -.882531234E+02 -.881689637E+02 -.880844585E+02 -.880007433E+02 -.879192441E+02 -.878418134E+02 -.877708991E+02 -.877097530E+02 -.876626904E+02 -.876354123E+02 -.876354123E+02
 -.877184925E+02 -.877184925E+02 -.877534701E+02 -.878139603E+02 -.878928125E+02 -.879846770E+02 -.880855666E+02 -.881925401E+02 -.883034308E+02 -.884166264E+02 -.885309017E+02 -.886452800E+02 -.887589188E+02 -.888710203E+02 -.889807604E+02 -.890872198E+02 -.891893284E+02 -.892858018E+02 -.893750811E+02 -.894552647E+02 -.895240259E+02 -.895785188E+02 -.896152580E+02 -.896299797E+02 -.896174600E+02 -.895713024E+02 -.894836722E+02 -.893449767E+02 -.891434920E+02 -.888649358E+02 -.884919970E+02 -.880038596E+02 -.873757590E+02 -.865786426E+02 -.855790257E+02 -.843392140E+02 -.828182155E+02 -.809739270E+02 -.787674503E+02 -.761704278E+02 -.731757301E+02 -.698104072E+02 -.661478118E+02 -.623144861E+02 -.584882393E+02 -.548865890E+02 -.517470072E+02 -.493010638E+02 -.477450722E+02 -.472114655E+02 -.477471218E+02 -.493051473E+02 -.517530907E+02 -.548946161E+02 -.584981258E+02 -.623261175E+02 -.661610477E+02 -.698250958E+02 -.731917286E+02 -.761876217E+02 -.787857650E+02 -.809933259E+02 -.828386926E+02 -.843607839E+02 -.856017150E+02 -.866024860E+02 -.874007991E+02 -.880301483E+02 -.885195973E+02 -.888939210E+02 -.891739454E+02 -.893769888E+02 -.895173402E+02 -.896067273E+02 -.896547446E+02 -.896692293E+02 -.896565793E+02 -.896220177E+02 -.895698098E+02 -.895034395E+02 -.894257528E+02 -.893390740E+02 -.892453007E+02 -.891459831E+02 -.890423895E+02 -.889355641E+02 -.888263797E+02 -.887155876E+02 -.886038710E+02 -.884919030E+02 -.883804162E+02 -.882702865E+02 -.881626381E+02 -.880589750E+02 -.879613460E+02 -.878725503E+02 -.877963944E+02 -.877380130E+02 -.877042706E+02 -.877042706E+02
 -.877920541E+02 -.877920541E+02 -.878339830E+02 -.879066593E+02 -.880017119E+02 -.881129287E+02 -.882357581E+02 -.883669159E+02 -.885040589E+02 -.886455340E+02 -.887901774E+02 -.889371507E+02 -.890858128E+02 -.892356258E+02 -.893860676E+02 -.895365664E+02 -.896864374E+02 -.898348251E+02 -.899806415E+02 -.901224998E+02 -.902586331E+02 -.903867958E+02 -.905041424E+02 -.906070628E+02 -.906909828E+02 -.907500920E+02 -.907769887E+02 -.907622200E+02 -.906936758E+02 -.905557984E+02 -.903285791E+02 -.899863090E+02 -.894961068E+02 -.888163112E+02 -.878949306E+02 -.866684020E+02 -.850610103E+02 -.829857129E+02 -.803481484E+02 -.770569966E+02 -.730440115E+02 -.682938561E+02 -.628768368E+02 -.569712887E+02 -.508656274E+02 -.449412399E+02 -.396412044E+02 -.354237384E+02 -.326990841E+02 -.317565714E+02 -.327012635E+02 -.354280821E+02 -.396476788E+02 -.449497874E+02 -.508761553E+02 -.569836577E+02 -.628908583E+02 -.683093107E+02 -.730606904E+02 -.770747429E+02 -.803668743E+02 -.830053905E+02 -.850816485E+02 -.866900284E+02 -.879175852E+02 -.888400495E+02 -.895210042E+02 -.900124603E+02 -.903560939E+02 -.905847975E+02 -.907242858E+02 -.907945710E+02 -.908112118E+02 -.907863205E+02 -.907293506E+02 -.906477031E+02 -.905471897E+02 -.904323859E+02 -.903069000E+02 -.901735792E+02 -.900346681E+02 -.898919324E+02 -.897467554E+02 -.896002166E+02 -.894531557E+02 -.893062281E+02 -.891599559E+02 -.890147780E+02 -.888711039E+02 -.887293756E+02 -.885901430E+02 -.884541576E+02 -.883224925E+02 -.881966936E+02 -.880789721E+02 -.879724467E+02 -.878814464E+02 -.878118927E+02 -.877717781E+02 -.877717781E+02
 -.878616018E+02 -.878616018E+02 -.879101342E+02 -.879944065E+02 -.881048973E+02 -.882345992E+02 -.883784487E+02 -.885328579E+02 -.886953481E+02 -.888642613E+02 -.890385284E+02 -.892174869E+02 -.894007465E+02 -.895880757E+02 -.897793194E+02 -.899743295E+02 -.901729072E+02 -.903747514E+02 -.905794112E+02 -.907862303E+02 -.909942830E+02 -.912022979E+02 -.914085471E+02 -.916107118E+02 -.918056820E+02 -.919892848E+02 -.921559059E+02 -.922979613E+02 -.924051565E+02 -.924634568E+02 -.924536441E+02 -.923492950E+02 -.921139461E+02 -.916971866E+02 -.910295008E+02 -.900162083E+02 -.885319271E+02 -.864175816E+02 -.834809490E+02 -.795048065E+02 -.742750540E+02 -.676409755E+02 -.595985606E+02 -.503550250E+02 -.403438186E+02 -.302134424E+02 -.208097123E+02 -.130918948E+02 -.798546369E+01 -.619424722E+01 -.798770765E+01 -.130963692E+02 -.208163887E+02 -.302222672E+02 -.403546781E+02 -.503677536E+02 -.596129163E+02 -.676566508E+02 -.742917529E+02 -.795223301E+02 -.834992134E+02 -.864365753E+02 -.885516732E+02 -.900367613E+02 -.910509634E+02 -.917197011E+02 -.921376689E+02 -.923743801E+02 -.924802398E+02 -.924917061E+02 -.924352027E+02 -.923299499E+02 -.921899865E+02 -.920256108E+02 -.918444116E+02 -.916520058E+02 -.914525682E+02 -.912492104E+02 -.910442533E+02 -.908394229E+02 -.906359917E+02 -.904348832E+02 -.902367501E+02 -.900420354E+02 -.898510224E+02 -.896638786E+02 -.894806978E+02 -.893015445E+02 -.891265044E+02 -.889557468E+02 -.887896033E+02 -.886286692E+02 -.884739359E+02 -.883269601E+02 -.881900818E+02 -.880666990E+02 -.879616159E+02 -.878814803E+02 -.878353373E+02 -.878353373E+02
 -.879240729E+02 -.879240729E+02 -.879785617E+02 -.880733064E+02 -.881977555E+02 -.883442056E+02 -.885071446E+02 -.886827305E+02 -.888683856E+02 -.890624703E+02 -.892640293E+02 -.894725960E+02 -.896880439E+02 -.899104694E+02 -.901401108E+02 -.903772814E+02 -.906223251E+02 -.908755833E+02 -.911373694E+02 -.914079449E+02 -.916875007E+02 -.919761206E+02 -.922737387E+02 -.925800545E+02 -.928943936E+02 -.932154803E+02 -.935410772E+02 -.938674254E+02 -.941884034E+02 -.944942841E+02 -.947699219E+02 -.949921252E+02 -.951258691E+02 -.951188172E+02 -.948933666E+02 -.943349355E+02 -.932744016E+02 -.914625225E+02 -.885442169E+02 -.840666485E+02 -.775132779E+02 -.683854464E+02 -.563938088E+02 -.416364567E+02 -.246440938E+02 -.644295254E+01 0.114240793E+02 0.268698215E+02 0.375320747E+02 0.413757655E+02 0.375298127E+02 0.268653192E+02 0.114173822E+02 -.645177021E+01 -.246549214E+02 -.416491007E+02 -.564079658E+02 -.684007036E+02 -.775292447E+02 -.840831206E+02 -.885611458E+02 -.914799525E+02 -.932925639E+02 -.943541030E+02 -.949137349E+02 -.951405181E+02 -.951490030E+02 -.950167836E+02 -.947962006E+02 -.945222918E+02 -.942182649E+02 -.938992852E+02 -.935750985E+02 -.932518424E+02 -.929332891E+02 -.926216852E+02 -.923183113E+02 -.920238437E+02 -.917385835E+02 -.914625953E+02 -.911957906E+02 -.909379758E+02 -.906888823E+02 -.904481865E+02 -.902155278E+02 -.899905270E+02 -.897728110E+02 -.895620434E+02 -.893579685E+02 -.891604689E+02 -.889696458E+02 -.887859253E+02 -.886102004E+02 -.884440165E+02 -.882898100E+02 -.881512140E+02 -.880334446E+02 -.879437894E+02 -.878922283E+02 -.878922283E+02
 -.879764600E+02 -.879764600E+02 -.880359637E+02 -.881395268E+02 -.882757443E+02 -.884363361E+02 -.886154230E+02 -.888089639E+02 -.890143094E+02 -.892298528E+02 -.894547532E+02 -.896887343E+02 -.899319176E+02 -.901847161E+02 -.904477470E+02 -.907217829E+02 -.910077260E+02 -.913066053E+02 -.916195909E+02 -.919480320E+02 -.922935072E+02 -.926578868E+02 -.930433971E+02 -.934526605E+02 -.938886834E+02 -.943547509E+02 -.948541533E+02 -.953896578E+02 -.959626041E+02 -.965714472E+02 -.972094855E+02 -.978613790E+02 -.984978224E+02 -.990674473E+02 -.994846083E+02 -.996112520E+02 -.992305148E+02 -.980090288E+02 -.954429702E+02 -.907709650E+02 -.828648508E+02 -.704545597E+02 -.524565566E+02 -.284009059E+02 0.149618196E+01 0.361194950E+02 0.728449549E+02 0.107111571E+03 0.132538058E+03 0.142289474E+03 0.132535814E+03 0.107107114E+03 0.728383464E+02 0.361108352E+02 0.148561678E+01 -.284131726E+02 -.524701794E+02 -.704690412E+02 -.828797530E+02 -.907861967E+02 -.954588711E+02 -.980260054E+02 -.992487437E+02 -.996308334E+02 -.995056087E+02 -.990899157E+02 -.985217998E+02 -.978869065E+02 -.972366148E+02 -.966002483E+02 -.959931747E+02 -.954221279E+02 -.948886890E+02 -.943915521E+02 -.939279781E+02 -.934946979E+02 -.930884394E+02 -.927062004E+02 -.923453586E+02 -.920036838E+02 -.916792971E+02 -.913706107E+02 -.910762643E+02 -.907950720E+02 -.905259815E+02 -.902680513E+02 -.900204428E+02 -.897824313E+02 -.895534353E+02 -.893330674E+02 -.891212115E+02 -.889181323E+02 -.887246242E+02 -.885422084E+02 -.883733903E+02 -.882219889E+02 -.880935562E+02 -.879959082E+02 -.879398013E+02 -.879398013E+02
 -.880160691E+02 -.880160691E+02 -.880793745E+02 -.881896244E+02 -.883347749E+02 -.885061128E+02 -.886974872E+02 -.889047126E+02 -.891250937E+02 -.893570558E+02 -.895998606E+02 -.898533846E+02 -.901179619E+02 -.903942677E+02 -.906832464E+02 -.909860768E+02 -.913041736E+02 -.916392232E+02 -.919932516E+02 -.923687433E+02 -.927687830E+02 -.931972489E+02 -.936590198E+02 -.941601781E+02 -.947081753E+02 -.953118903E+02 -.959815040E+02 -.967280926E+02 -.975628145E+02 -.984954885E+02 -.995322210E+02 -.100671431E+03 -.101897183E+03 -.103168105E+03 -.104399362E+03 -.105434081E+03 -.105999263E+03 -.105639438E+03 -.103619185E+03 -.987830974E+02 -.893538224E+02 -.726223207E+02 -.457641746E+02 -.663233384E+01 0.464267820E+02 0.113818209E+03 0.192953140E+03 0.275845810E+03 0.346177701E+03 0.378137585E+03 0.346175485E+03 0.275841414E+03 0.192946636E+03 0.113809713E+03 0.464164665E+02 -.664423022E+01 -.457773310E+02 -.726362067E+02 -.893680357E+02 -.987979957E+02 -.103635170E+03 -.105656711E+03 -.106017942E+03 -.105454241E+03 -.104421055E+03 -.103191369E+03 -.101922045E+03 -.100697915E+03 -.995603515E+02 -.985253007E+02 -.975943659E+02 -.967614753E+02 -.960168547E+02 -.953493966E+02 -.947480724E+02 -.942027408E+02 -.937045507E+02 -.932460652E+02 -.928212047E+02 -.924250869E+02 -.920538234E+02 -.917043131E+02 -.913740566E+02 -.910610050E+02 -.907634438E+02 -.904799140E+02 -.902091649E+02 -.899501377E+02 -.897019768E+02 -.894640707E+02 -.892361247E+02 -.890182698E+02 -.888112162E+02 -.886164592E+02 -.884365491E+02 -.882754397E+02 -.881389315E+02 -.880352352E+02 -.879756903E+02 -.879756903E+02
 -.880407584E+02 -.880407584E+02 -.881064353E+02 -.882208601E+02 -.883715922E+02 -.885496489E+02 -.887487140E+02 -.889645121E+02 -.891943241E+02 -.894365992E+02 -.896906674E+02 -.899565092E+02 -.902345991E+02 -.905257904E+02 -.908312528E+02 -.911524528E+02 -.914911796E+02 -.918496100E+02 -.922304358E+02 -.926370371E+02 -.930737209E+02 -.935460163E+02 -.940610051E+02 -.946276662E+02 -.952571851E+02 -.959631580E+02 -.967616248E+02 -.976708548E+02 -.987107910E+02 -.999019564E+02 -.101263371E+03 -.102808565E+03 -.104538117E+03 -.106426183E+03 -.108397210E+03 -.110287081E+03 -.111780129E+03 -.112309188E+03 -.110899574E+03 -.105928913E+03 -.947629145E+02 -.731637670E+02 -.355182494E+02 0.236858436E+02 0.111243312E+03 0.234623296E+03 0.399979950E+03 0.606602862E+03 0.831758924E+03 0.990579212E+03 0.831756722E+03 0.606598495E+03 0.399973496E+03 0.234614881E+03 0.111233114E+03 0.236741038E+02 -.355312171E+02 -.731774606E+02 -.947769100E+02 -.105943835E+03 -.110915694E+03 -.112326676E+03 -.111799092E+03 -.110307588E+03 -.108419311E+03 -.106449915E+03 -.104563509E+03 -.102835639E+03 -.101292146E+03 -.999324543E+02 -.987430473E+02 -.977049334E+02 -.967976330E+02 -.960012590E+02 -.952976024E+02 -.946706781E+02 -.941069313E+02 -.935952026E+02 -.931265226E+02 -.926938077E+02 -.922915189E+02 -.919153313E+02 -.915618432E+02 -.912283385E+02 -.909126053E+02 -.906128073E+02 -.903274020E+02 -.900550997E+02 -.897948595E+02 -.895459203E+02 -.893078691E+02 -.890807484E+02 -.888652120E+02 -.886627354E+02 -.884758946E+02 -.883087244E+02 -.881671780E+02 -.880597102E+02 -.879980224E+02 -.879980224E+02
 -.880491421E+02 -.880491421E+02 -.881156235E+02 -.882314665E+02 -.883840953E+02 -.885644364E+02 -.887661170E+02 -.889848330E+02 -.892178552E+02 -.894636454E+02 -.897215546E+02 -.899916030E+02 -.902743129E+02 -.905706011E+02 -.908817184E+02 -.912092366E+02 -.915550827E+02 -.919216187E+02 -.923117899E+02 -.927293208E+02 -.931789946E+02 -.936669845E+02 -.942012353E+02 -.947918625E+02 -.954515178E+02 -.961956569E+02 -.970426464E+02 -.980136587E+02 -.991322730E+02 -.100423591E+03 -.101912360E+03 -.103619085E+03 -.105552341E+03 -.107694432E+03 -.109975968E+03 -.112232540E+03 -.114132919E+03 -.115062130E+03 -.113932875E+03 -.108882265E+03 -.967830194E+02 -.724270595E+02 -.282494101E+02 0.445344315E+02 0.159399634E+03 0.337589504E+03 0.614998918E+03 0.105722438E+04 0.179321919E+04 0.309225136E+04 0.179321699E+04 0.105722000E+04 0.614992462E+03 0.337581091E+03 0.159389447E+03 0.445227142E+02 -.282623478E+02 -.724407481E+02 -.967970527E+02 -.108897226E+03 -.113949050E+03 -.115079693E+03 -.114151977E+03 -.112253161E+03 -.109998201E+03 -.107718315E+03 -.105577904E+03 -.103646351E+03 -.101941348E+03 -.100454320E+03 -.991647732E+02 -.980479849E+02 -.970788957E+02 -.962339818E+02 -.954921348E+02 -.948350476E+02 -.942473124E+02 -.937163076E+02 -.932319309E+02 -.927862366E+02 -.923730417E+02 -.919875462E+02 -.916260007E+02 -.912854351E+02 -.909634503E+02 -.906580703E+02 -.903676461E+02 -.900908048E+02 -.898264395E+02 -.895737365E+02 -.893322412E+02 -.891019651E+02 -.888835421E+02 -.886784405E+02 -.884892440E+02 -.883200150E+02 -.881767578E+02 -.880680098E+02 -.880055946E+02 -.880055946E+02
 -.880407408E+02 -.880407408E+02 -.881064128E+02 -.882208318E+02 -.883715569E+02 -.885496069E+02 -.887486632E+02 -.889644530E+02 -.891942537E+02 -.894365193E+02 -.896905773E+02 -.899564119E+02 -.902344956E+02 -.905256811E+02 -.908311379E+02 -.911523340E+02 -.914910557E+02 -.918494823E+02 -.922303037E+02 -.926368996E+02 -.930735792E+02 -.935458708E+02 -.940608553E+02 -.946275118E+02 -.952570254E+02 -.959629931E+02 -.967614549E+02 -.976706801E+02 -.987106102E+02 -.999017696E+02 -.101263178E+03 -.102808368E+03 -.104537914E+03 -.106425976E+03 -.108396997E+03 -.110286862E+03 -.111779905E+03 -.112308956E+03 -.110899332E+03 -.105928654E+03 -.947626299E+02 -.731634383E+02 -.355178806E+02 0.236862437E+02 0.111243738E+03 0.234623741E+03 0.399980407E+03 0.606603326E+03 0.831759389E+03 0.990579672E+03 0.831757174E+03 0.606598935E+03 0.399973922E+03 0.234615290E+03 0.111233505E+03 0.236744748E+02 -.355308706E+02 -.731771468E+02 -.947766336E+02 -.105943580E+03 -.110915451E+03 -.112326442E+03 -.111798865E+03 -.110307367E+03 -.108419094E+03 -.106449703E+03 -.104563301E+03 -.102835437E+03 -.101291949E+03 -.999322628E+02 -.987428614E+02 -.977047533E+02 -.967974586E+02 -.960010900E+02 -.952974385E+02 -.946705188E+02 -.941067762E+02 -.935950514E+02 -.931263751E+02 -.926936639E+02 -.922913790E+02 -.919151956E+02 -.915617119E+02 -.912282121E+02 -.909124841E+02 -.906126919E+02 -.903272928E+02 -.900549971E+02 -.897947638E+02 -.895458319E+02 -.893077882E+02 -.890806752E+02 -.888651465E+02 -.886626776E+02 -.884758441E+02 -.883086807E+02 -.881671402E+02 -.880596771E+02 -.879979919E+02 -.879979919E+02
 -.880160327E+02 -.880160327E+02 -.880793287E+02 -.881895661E+02 -.883347028E+02 -.885060259E+02 -.886973846E+02 -.889045918E+02 -.891249529E+02 -.893568946E+02 -.895996802E+02 -.898531887E+02 -.901177531E+02 -.903940471E+02 -.906830142E+02 -.909858355E+02 -.913039228E+02 -.916389635E+02 -.919929833E+02 -.923684643E+02 -.927684952E+02 -.931969536E+02 -.936587164E+02 -.941598659E+02 -.947078538E+02 -.953115593E+02 -.959811637E+02 -.967277431E+02 -.975624538E+02 -.984951162E+02 -.995318371E+02 -.100671037E+03 -.101896778E+03 -.103167690E+03 -.104398935E+03 -.105433642E+03 -.105998811E+03 -.105638970E+03 -.103618693E+03 -.987825692E+02 -.893532338E+02 -.726216474E+02 -.457634248E+02 -.663152642E+01 0.464276364E+02 0.113819098E+03 0.192954055E+03 0.275846738E+03 0.346178634E+03 0.378138513E+03 0.346176402E+03 0.275842312E+03 0.192947510E+03 0.113810558E+03 0.464172783E+02 -.664345809E+01 -.457766077E+02 -.726355504E+02 -.893674556E+02 -.987974691E+02 -.103634676E+03 -.105656238E+03 -.106017484E+03 -.105453796E+03 -.104420621E+03 -.103190945E+03 -.101921632E+03 -.100697512E+03 -.995599588E+02 -.985249191E+02 -.975939953E+02 -.967611157E+02 -.960165056E+02 -.953490574E+02 -.947477423E+02 -.942024191E+02 -.937042368E+02 -.932457586E+02 -.928209054E+02 -.924247951E+02 -.920535396E+02 -.917040378E+02 -.913737906E+02 -.910607491E+02 -.907631989E+02 -.904796809E+02 -.902089445E+02 -.899499307E+02 -.897017840E+02 -.894638927E+02 -.892359620E+02 -.890181226E+02 -.888110846E+02 -.886163429E+02 -.884364477E+02 -.882753520E+02 -.881388557E+02 -.880351686E+02 -.879756291E+02 -.879756291E+02
 -.879763987E+02 -.879763987E+02 -.880358914E+02 -.881394356E+02 -.882756329E+02 -.884362021E+02 -.886152658E+02 -.888087795E+02 -.890140966E+02 -.892296090E+02 -.894544818E+02 -.896884376E+02 -.899316003E+02 -.901843797E+02 -.904473932E+02 -.907214130E+02 -.910073413E+02 -.913062065E+02 -.916191772E+02 -.919476033E+02 -.922930645E+02 -.926574319E+02 -.930429307E+02 -.934521815E+02 -.938881919E+02 -.943542470E+02 -.948536374E+02 -.953891293E+02 -.959620615E+02 -.965708889E+02 -.972089112E+02 -.978607887E+02 -.984972154E+02 -.990668226E+02 -.994839638E+02 -.996105858E+02 -.992298231E+02 -.980083057E+02 -.954422017E+02 -.907701214E+02 -.828639001E+02 -.704534927E+02 -.524553893E+02 -.283996645E+02 0.149747867E+01 0.361208351E+02 0.728463268E+02 0.107112963E+03 0.132539460E+03 0.142290876E+03 0.132537208E+03 0.107108490E+03 0.728396967E+02 0.361121521E+02 0.148689267E+01 -.284119465E+02 -.524690216E+02 -.704679782E+02 -.828788013E+02 -.907853486E+02 -.954580959E+02 -.980252747E+02 -.992480444E+02 -.996301584E+02 -.995049538E+02 -.990892788E+02 -.985211798E+02 -.978863029E+02 -.972360272E+02 -.965996764E+02 -.959926180E+02 -.954215856E+02 -.948881602E+02 -.943910359E+02 -.939274736E+02 -.934942046E+02 -.930879569E+02 -.927057287E+02 -.923448981E+02 -.920032351E+02 -.916788611E+02 -.913701884E+02 -.910758570E+02 -.907946808E+02 -.905256078E+02 -.902676962E+02 -.900201076E+02 -.897821171E+02 -.895531429E+02 -.893327977E+02 -.891209650E+02 -.889179096E+02 -.887244252E+02 -.885420327E+02 -.883732371E+02 -.882218565E+02 -.880934418E+02 -.879958078E+02 -.879397091E+02 -.879397091E+02
 -.879239818E+02 -.879239818E+02 -.879784584E+02 -.880731802E+02 -.881976027E+02 -.883440233E+02 -.885069303E+02 -.886824811E+02 -.888680983E+02 -.890621431E+02 -.892636638E+02 -.894721961E+02 -.896876133E+02 -.899100112E+02 -.901396282E+02 -.903767749E+02 -.906217971E+02 -.908750346E+02 -.911367987E+02 -.914073536E+02 -.916868888E+02 -.919754905E+02 -.922730914E+02 -.925793902E+02 -.928937124E+02 -.932147835E+02 -.935403656E+02 -.938666989E+02 -.941876605E+02 -.944935235E+02 -.947691419E+02 -.949913246E+02 -.951250455E+02 -.951179673E+02 -.948924844E+02 -.943340136E+02 -.932734263E+02 -.914614730E+02 -.885430689E+02 -.840653848E+02 -.775118854E+02 -.683839251E+02 -.563921785E+02 -.416347459E+02 -.246423258E+02 -.644114363E+01 0.114259195E+02 0.268716834E+02 0.375339499E+02 0.413776454E+02 0.375316893E+02 0.268671839E+02 0.114192265E+02 -.644995518E+01 -.246531448E+02 -.416473789E+02 -.564063228E+02 -.683991689E+02 -.775278387E+02 -.840818433E+02 -.885599847E+02 -.914788909E+02 -.932915767E+02 -.943531682E+02 -.949128384E+02 -.951396520E+02 -.951481625E+02 -.950159657E+02 -.947954032E+02 -.945215133E+02 -.942175042E+02 -.938985410E+02 -.935743699E+02 -.932511289E+02 -.929325903E+02 -.926210011E+02 -.923176421E+02 -.920231902E+02 -.917379465E+02 -.914619760E+02 -.911951902E+02 -.909373958E+02 -.906883243E+02 -.904476521E+02 -.902150183E+02 -.899900441E+02 -.897723559E+02 -.895616175E+02 -.893575728E+02 -.891601044E+02 -.889693131E+02 -.887856249E+02 -.886099323E+02 -.884437800E+02 -.882896039E+02 -.881510359E+02 -.880332908E+02 -.879436545E+02 -.878921044E+02 -.878921044E+02
 -.878614784E+02 -.878614784E+02 -.879099953E+02 -.879942431E+02 -.881047003E+02 -.882343663E+02 -.883781750E+02 -.885325402E+02 -.886949832E+02 -.888638477E+02 -.890380659E+02 -.892169795E+02 -.894001977E+02 -.895874889E+02 -.897786993E+02 -.899736772E+02 -.901722248E+02 -.903740401E+02 -.905786700E+02 -.907854599E+02 -.909934847E+02 -.912014717E+02 -.914076950E+02 -.916098347E+02 -.918047797E+02 -.919883589E+02 -.921549577E+02 -.922969904E+02 -.924041613E+02 -.924624351E+02 -.924525933E+02 -.923482098E+02 -.921128207E+02 -.916960121E+02 -.910282653E+02 -.900148991E+02 -.885305307E+02 -.864160855E+02 -.834793401E+02 -.795030708E+02 -.742731831E+02 -.676389730E+02 -.595964450E+02 -.503528229E+02 -.403415537E+02 -.302111337E+02 -.208073770E+02 -.130895414E+02 -.798309831E+01 -.619187566E+01 -.798533616E+01 -.130940042E+02 -.208140373E+02 -.302199390E+02 -.403523914E+02 -.503655287E+02 -.596107783E+02 -.676546268E+02 -.742898616E+02 -.795205750E+02 -.834975857E+02 -.864350611E+02 -.885502586E+02 -.900354330E+02 -.910497077E+02 -.917185050E+02 -.921365213E+02 -.923732727E+02 -.924791662E+02 -.924906620E+02 -.924341850E+02 -.923289565E+02 -.921890160E+02 -.920246626E+02 -.918434853E+02 -.916511017E+02 -.914516868E+02 -.912483526E+02 -.910434203E+02 -.908386160E+02 -.906352123E+02 -.904341329E+02 -.902360305E+02 -.900413482E+02 -.898503691E+02 -.896632607E+02 -.894801168E+02 -.893010017E+02 -.891260010E+02 -.889552837E+02 -.887891812E+02 -.886282885E+02 -.884735964E+02 -.883266610E+02 -.881898212E+02 -.880664740E+02 -.879614217E+02 -.878813099E+02 -.878351808E+02 -.878351808E+02
 -.877918937E+02 -.877918937E+02 -.878338043E+02 -.879064532E+02 -.880014678E+02 -.881126411E+02 -.882354219E+02 -.883665270E+02 -.885036130E+02 -.886450306E+02 -.887896159E+02 -.889365322E+02 -.890851415E+02 -.892349050E+02 -.893853020E+02 -.895357586E+02 -.896855899E+02 -.898339386E+02 -.899797154E+02 -.901215347E+02 -.902576292E+02 -.903857538E+02 -.905030615E+02 -.906059445E+02 -.906898269E+02 -.907488988E+02 -.907757585E+02 -.907609526E+02 -.906923681E+02 -.905544472E+02 -.903271804E+02 -.899848573E+02 -.894945947E+02 -.888147309E+02 -.878932730E+02 -.866666580E+02 -.850591698E+02 -.829837644E+02 -.803460798E+02 -.770547969E+02 -.730416751E+02 -.682913874E+02 -.628742505E+02 -.569686065E+02 -.508628722E+02 -.449384315E+02 -.396383584E+02 -.354208665E+02 -.326961962E+02 -.317536766E+02 -.326983702E+02 -.354251996E+02 -.396448179E+02 -.449469611E+02 -.508733802E+02 -.569809548E+02 -.628882512E+02 -.683068214E+02 -.730583333E+02 -.770725219E+02 -.803647838E+02 -.830034193E+02 -.850797840E+02 -.866882589E+02 -.879159006E+02 -.888384408E+02 -.895194632E+02 -.900109794E+02 -.903546665E+02 -.905834179E+02 -.907229495E+02 -.907932746E+02 -.908099528E+02 -.907850973E+02 -.907281622E+02 -.906465491E+02 -.905460703E+02 -.904313016E+02 -.903058517E+02 -.901725679E+02 -.900336951E+02 -.898909990E+02 -.897458631E+02 -.895993668E+02 -.894523499E+02 -.893054678E+02 -.891592425E+02 -.890141127E+02 -.888704879E+02 -.887288098E+02 -.885896280E+02 -.884536936E+02 -.883220790E+02 -.881963296E+02 -.880786554E+02 -.879721733E+02 -.878812106E+02 -.878116858E+02 -.877715882E+02 -.877715882E+02
 -.877182905E+02 -.877182905E+02 -.877532485E+02 -.878137053E+02 -.878925168E+02 -.879843305E+02 -.880851634E+02 -.881920767E+02 -.883029012E+02 -.884160293E+02 -.885302372E+02 -.886445485E+02 -.887581211E+02 -.888701610E+02 -.889798427E+02 -.890862484E+02 -.891883054E+02 -.892847283E+02 -.893739570E+02 -.894540903E+02 -.895228013E+02 -.895772430E+02 -.896139310E+02 -.896286007E+02 -.896160284E+02 -.895698188E+02 -.894821354E+02 -.893433856E+02 -.891418450E+02 -.888632295E+02 -.884902281E+02 -.880020236E+02 -.873738509E+02 -.865766562E+02 -.855769537E+02 -.843370483E+02 -.828159469E+02 -.809715456E+02 -.787649461E+02 -.761677927E+02 -.731729609E+02 -.698075069E+02 -.661447909E+02 -.623113609E+02 -.584850289E+02 -.548833126E+02 -.517436827E+02 -.492977065E+02 -.477416952E+02 -.472080807E+02 -.477437407E+02 -.493017821E+02 -.517497550E+02 -.548913258E+02 -.584948992E+02 -.623229744E+02 -.661580079E+02 -.698221753E+02 -.731889377E+02 -.761849632E+02 -.787832353E+02 -.809909171E+02 -.828363948E+02 -.843585870E+02 -.855996101E+02 -.866004653E+02 -.873988561E+02 -.880282773E+02 -.885177934E+02 -.888921798E+02 -.891722629E+02 -.893753618E+02 -.895157663E+02 -.896052043E+02 -.896532711E+02 -.896678045E+02 -.896552029E+02 -.896206897E+02 -.895685306E+02 -.895022098E+02 -.894245734E+02 -.893379460E+02 -.892442253E+02 -.891449615E+02 -.890414230E+02 -.889346541E+02 -.888255273E+02 -.887147941E+02 -.886031373E+02 -.884912300E+02 -.883798043E+02 -.882697358E+02 -.881621479E+02 -.880585439E+02 -.879609710E+02 -.878722268E+02 -.877961155E+02 -.877377685E+02 -.877040461E+02 -.877040461E+02
 -.876435670E+02 -.876435670E+02 -.876715074E+02 -.877196748E+02 -.877821885E+02 -.878545819E+02 -.879334746E+02 -.880163068E+02 -.881011212E+02 -.881863935E+02 -.882708872E+02 -.883535405E+02 -.884333702E+02 -.885094014E+02 -.885805947E+02 -.886457950E+02 -.887036740E+02 -.887526783E+02 -.887909755E+02 -.888163941E+02 -.888263529E+02 -.888177842E+02 -.887870424E+02 -.887297996E+02 -.886409235E+02 -.885143441E+02 -.883428996E+02 -.881181779E+02 -.878303544E+02 -.874680398E+02 -.870181577E+02 -.864658746E+02 -.857946189E+02 -.849862364E+02 -.840213611E+02 -.828801265E+02 -.815434029E+02 -.799948016E+02 -.782236843E+02 -.762292849E+02 -.740257258E+02 -.716472060E+02 -.691520874E+02 -.666243303E+02 -.641710189E+02 -.619155374E+02 -.599869204E+02 -.585066529E+02 -.575747103E+02 -.572570089E+02 -.575765809E+02 -.585103782E+02 -.599924675E+02 -.619228551E+02 -.641800371E+02 -.666349613E+02 -.691642313E+02 -.716607588E+02 -.740405899E+02 -.762453789E+02 -.782409488E+02 -.800132002E+02 -.815629204E+02 -.829007639E+02 -.840431314E+02 -.850091614E+02 -.858187264E+02 -.864911979E+02 -.870447355E+02 -.874959171E+02 -.878595822E+02 -.881488135E+02 -.883750055E+02 -.885479874E+02 -.886761747E+02 -.887667315E+02 -.888257311E+02 -.888583063E+02 -.888687859E+02 -.888608150E+02 -.888374600E+02 -.888012988E+02 -.887544984E+02 -.886988815E+02 -.886359848E+02 -.885671108E+02 -.884933749E+02 -.884157526E+02 -.883351264E+02 -.882523385E+02 -.881682509E+02 -.880838175E+02 -.880001733E+02 -.879187431E+02 -.878413779E+02 -.877705236E+02 -.877094295E+02 -.876624068E+02 -.876351520E+02 -.876351520E+02
 -.875702844E+02 -.875702844E+02 -.875913863E+02 -.876275977E+02 -.876742922E+02 -.877278945E+02 -.877856412E+02 -.878453769E+02 -.879053893E+02 -.879642795E+02 -.880208489E+02 -.880740110E+02 -.881227135E+02 -.881658841E+02 -.882023694E+02 -.882308939E+02 -.882500130E+02 -.882580701E+02 -.882531561E+02 -.882330623E+02 -.881952295E+02 -.881366958E+02 -.880540388E+02 -.879433126E+02 -.877999839E+02 -.876188690E+02 -.873940730E+02 -.871189403E+02 -.867860263E+02 -.863870965E+02 -.859131715E+02 -.853546332E+02 -.847014194E+02 -.839433408E+02 -.830705644E+02 -.820743275E+02 -.809479486E+02 -.796881965E+02 -.782970365E+02 -.767836872E+02 -.751667790E+02 -.734762405E+02 -.717543928E+02 -.700556973E+02 -.684447316E+02 -.669922692E+02 -.657697193E+02 -.648425509E+02 -.642635868E+02 -.640671822E+02 -.642652549E+02 -.648458732E+02 -.657746678E+02 -.669988028E+02 -.684527967E+02 -.700652301E+02 -.717653235E+02 -.734884979E+02 -.751802959E+02 -.767984055E+02 -.783129102E+02 -.797051931E+02 -.809660487E+02 -.820935231E+02 -.830908571E+02 -.839647397E+02 -.847239393E+02 -.853782931E+02 -.859379946E+02 -.864131096E+02 -.868132596E+02 -.871474281E+02 -.874238529E+02 -.876499817E+02 -.878324721E+02 -.879772214E+02 -.880894151E+02 -.881735871E+02 -.882336829E+02 -.882731244E+02 -.882948712E+02 -.883014782E+02 -.882951489E+02 -.882777831E+02 -.882510213E+02 -.882162852E+02 -.881748169E+02 -.881277165E+02 -.880759824E+02 -.880205546E+02 -.879623641E+02 -.879023919E+02 -.878417403E+02 -.877817195E+02 -.877239547E+02 -.876705172E+02 -.876240856E+02 -.875881441E+02 -.875672274E+02 -.875672274E+02
 -.875005537E+02 -.875005537E+02 -.875151937E+02 -.875401278E+02 -.875719388E+02 -.876079228E+02 -.876459301E+02 -.876842224E+02 -.877213581E+02 -.877561005E+02 -.877873359E+02 -.878140104E+02 -.878350716E+02 -.878494286E+02 -.878559062E+02 -.878532143E+02 -.878399133E+02 -.878143825E+02 -.877747928E+02 -.877190764E+02 -.876448939E+02 -.875496066E+02 -.874302469E+02 -.872834911E+02 -.871056366E+02 -.868925887E+02 -.866398561E+02 -.863425645E+02 -.859954939E+02 -.855931463E+02 -.851298546E+02 -.845999432E+02 -.839979563E+02 -.833189703E+02 -.825590110E+02 -.817155928E+02 -.807883945E+02 -.797800677E+02 -.786971471E+02 -.775509882E+02 -.763586053E+02 -.751432310E+02 -.739343890E+02 -.727672795E+02 -.716813504E+02 -.707180451E+02 -.699178766E+02 -.693171266E+02 -.689445807E+02 -.688187563E+02 -.689460410E+02 -.693200364E+02 -.699222151E+02 -.707237818E+02 -.716884469E+02 -.727756910E+02 -.739440670E+02 -.751541264E+02 -.763706709E+02 -.775641817E+02 -.787114328E+02 -.797954174E+02 -.808047879E+02 -.817330168E+02 -.825774592E+02 -.833384419E+02 -.840184549E+02 -.846214760E+02 -.851524316E+02 -.856167798E+02 -.860201987E+02 -.863683573E+02 -.866667554E+02 -.869206142E+02 -.871348089E+02 -.873138316E+02 -.874617776E+02 -.875823487E+02 -.876788673E+02 -.877542994E+02 -.878112803E+02 -.878521442E+02 -.878789533E+02 -.878935273E+02 -.878974720E+02 -.878922075E+02 -.878789964E+02 -.878589720E+02 -.878331687E+02 -.878025551E+02 -.877680725E+02 -.877306789E+02 -.876914025E+02 -.876514069E+02 -.876120684E+02 -.875750721E+02 -.875425265E+02 -.875171045E+02 -.875022149E+02 -.875022149E+02
 -.874359839E+02 -.874359839E+02 -.874446841E+02 -.874592729E+02 -.874774682E+02 -.874973954E+02 -.875174991E+02 -.875364580E+02 -.875531157E+02 -.875664254E+02 -.875753968E+02 -.875790559E+02 -.875764067E+02 -.875664049E+02 -.875479266E+02 -.875197485E+02 -.874805255E+02 -.874287700E+02 -.873628365E+02 -.872809055E+02 -.871809673E+02 -.870608104E+02 -.869180146E+02 -.867499465E+02 -.865537630E+02 -.863264251E+02 -.860647237E+02 -.857653204E+02 -.854248105E+02 -.850398102E+02 -.846070751E+02 -.841236543E+02 -.835870884E+02 -.829956561E+02 -.823486746E+02 -.816468538E+02 -.808926989E+02 -.800909439E+02 -.792489849E+02 -.783772631E+02 -.774895310E+02 -.766029178E+02 -.757377157E+02 -.749168149E+02 -.741647600E+02 -.735064490E+02 -.729655613E+02 -.725628642E+02 -.723145864E+02 -.722310647E+02 -.723158469E+02 -.725653777E+02 -.729693130E+02 -.735114174E+02 -.741709182E+02 -.749241317E+02 -.757461573E+02 -.766124495E+02 -.775001187E+02 -.783888752E+02 -.792615928E+02 -.801045232E+02 -.809072295E+02 -.816623198E+02 -.823650643E+02 -.830129615E+02 -.836053043E+02 -.841427778E+02 -.846271053E+02 -.850607474E+02 -.854466561E+02 -.857880768E+02 -.860883937E+02 -.863510112E+02 -.865792674E+02 -.867763711E+02 -.869453600E+02 -.870890753E+02 -.872101482E+02 -.873109959E+02 -.873938251E+02 -.874606400E+02 -.875132538E+02 -.875533027E+02 -.875822609E+02 -.876014576E+02 -.876120944E+02 -.876152642E+02 -.876119717E+02 -.876031565E+02 -.875897195E+02 -.875725530E+02 -.875525778E+02 -.875307855E+02 -.875082904E+02 -.874863903E+02 -.874666396E+02 -.874509360E+02 -.874416248E+02 -.874416248E+02
 -.873776807E+02 -.873776807E+02 -.873810591E+02 -.873863988E+02 -.873924580E+02 -.873981313E+02 -.874024240E+02 -.874044194E+02 -.874032499E+02 -.873980744E+02 -.873880527E+02 -.873723250E+02 -.873499925E+02 -.873201037E+02 -.872816367E+02 -.872334882E+02 -.871744627E+02 -.871032610E+02 -.870184737E+02 -.869185764E+02 -.868019251E+02 -.866667562E+02 -.865111919E+02 -.863332505E+02 -.861308623E+02 -.859018960E+02 -.856441955E+02 -.853556287E+02 -.850341525E+02 -.846778950E+02 -.842852587E+02 -.838550446E+02 -.833866009E+02 -.828799957E+02 -.823362117E+02 -.817573583E+02 -.811468923E+02 -.805098300E+02 -.798529317E+02 -.791848279E+02 -.785160550E+02 -.778589647E+02 -.772274755E+02 -.766366478E+02 -.761020792E+02 -.756391451E+02 -.752621344E+02 -.749833548E+02 -.748122968E+02 -.747549530E+02 -.748133708E+02 -.749854974E+02 -.752653353E+02 -.756433892E+02 -.761073476E+02 -.766429185E+02 -.772347242E+02 -.778671658E+02 -.785251831E+02 -.791948579E+02 -.798638400E+02 -.805215949E+02 -.811594940E+02 -.817707793E+02 -.823504366E+02 -.828950110E+02 -.834023946E+02 -.838716058E+02 -.843025773E+02 -.846959612E+02 -.850529567E+02 -.853751611E+02 -.856644455E+02 -.859228519E+02 -.861525110E+02 -.863555772E+02 -.865341794E+02 -.866903843E+02 -.868261706E+02 -.869434115E+02 -.870438652E+02 -.871291697E+02 -.872008426E+02 -.872602842E+02 -.873087822E+02 -.873475198E+02 -.873775841E+02 -.873999766E+02 -.874156250E+02 -.874253969E+02 -.874301148E+02 -.874305742E+02 -.874275636E+02 -.874218879E+02 -.874143951E+02 -.874060063E+02 -.873977506E+02 -.873908029E+02 -.873865276E+02 -.873865276E+02
 -.873262864E+02 -.873262864E+02 -.873250117E+02 -.873222833E+02 -.873177908E+02 -.873111253E+02 -.873018078E+02 -.872893031E+02 -.872730250E+02 -.872523434E+02 -.872265818E+02 -.871950157E+02 -.871568683E+02 -.871113086E+02 -.870574454E+02 -.869943242E+02 -.869209241E+02 -.868361554E+02 -.867388586E+02 -.866278072E+02 -.865017107E+02 -.863592212E+02 -.861989455E+02 -.860194612E+02 -.858193383E+02 -.855971682E+02 -.853516008E+02 -.850813908E+02 -.847854538E+02 -.844629342E+02 -.841132843E+02 -.837363554E+02 -.833324999E+02 -.829026825E+02 -.824485978E+02 -.819727876E+02 -.814787519E+02 -.809710414E+02 -.804553201E+02 -.799383816E+02 -.794281040E+02 -.789333294E+02 -.784636562E+02 -.780291412E+02 -.776399179E+02 -.773057463E+02 -.770355256E+02 -.768368058E+02 -.767153439E+02 -.766747476E+02 -.767162450E+02 -.768386042E+02 -.770382138E+02 -.773093134E+02 -.776443501E+02 -.780344222E+02 -.784697676E+02 -.789402516E+02 -.794358166E+02 -.799468637E+02 -.804645512E+02 -.809810012E+02 -.814894208E+02 -.819841468E+02 -.824606290E+02 -.829153681E+02 -.833458224E+02 -.837502976E+02 -.841278286E+02 -.844780625E+02 -.848011473E+02 -.850976294E+02 -.853683629E+02 -.856144302E+02 -.858370743E+02 -.860376427E+02 -.862175405E+02 -.863781942E+02 -.865210218E+02 -.866474114E+02 -.867587049E+02 -.868561863E+02 -.869410754E+02 -.870145227E+02 -.870776091E+02 -.871313457E+02 -.871766767E+02 -.872144828E+02 -.872455856E+02 -.872707531E+02 -.872907052E+02 -.873061202E+02 -.873176406E+02 -.873258790E+02 -.873314224E+02 -.873348356E+02 -.873366615E+02 -.873374164E+02 -.873375809E+02 -.873375809E+02
 -.872820437E+02 -.872820437E+02 -.872767982E+02 -.872672015E+02 -.872537584E+02 -.872366761E+02 -.872159389E+02 -.871913604E+02 -.871626206E+02 -.871292949E+02 -.870908738E+02 -.870467765E+02 -.869963594E+02 -.869389241E+02 -.868737214E+02 -.867999538E+02 -.867167794E+02 -.866233147E+02 -.865186384E+02 -.864017980E+02 -.862718173E+02 -.861277064E+02 -.859684756E+02 -.857931534E+02 -.856008081E+02 -.853905750E+02 -.851616884E+02 -.849135207E+02 -.846456268E+02 -.843577947E+02 -.840501027E+02 -.837229813E+02 -.833772792E+02 -.830143301E+02 -.826360191E+02 -.822448426E+02 -.818439577E+02 -.814372137E+02 -.810291596E+02 -.806250189E+02 -.802306258E+02 -.798523165E+02 -.794967735E+02 -.791708238E+02 -.788811965E+02 -.786342529E+02 -.784357034E+02 -.782903327E+02 -.782017553E+02 -.781722220E+02 -.782024964E+02 -.782918121E+02 -.784379153E+02 -.786371889E+02 -.788848459E+02 -.791751736E+02 -.795018091E+02 -.798580215E+02 -.802369828E+02 -.806320096E+02 -.810367649E+02 -.814454142E+02 -.818527335E+02 -.822541735E+02 -.826458845E+02 -.830247090E+02 -.833881499E+02 -.837343214E+02 -.840618885E+02 -.843700015E+02 -.846582282E+02 -.849264884E+02 -.851749916E+02 -.854041804E+02 -.856146795E+02 -.858072510E+02 -.859827558E+02 -.861421212E+02 -.862863137E+02 -.864163174E+02 -.865331158E+02 -.866376788E+02 -.867309517E+02 -.868138482E+02 -.868872447E+02 -.869519766E+02 -.870088363E+02 -.870585715E+02 -.871018840E+02 -.871394283E+02 -.871718094E+02 -.871995789E+02 -.872232289E+02 -.872431826E+02 -.872597801E+02 -.872732576E+02 -.872837183E+02 -.872910924E+02 -.872950810E+02 -.872950810E+02
 -.872448737E+02 -.872448737E+02 -.872363231E+02 -.872210256E+02 -.872001824E+02 -.871745332E+02 -.871444680E+02 -.871101119E+02 -.870713877E+02 -.870280641E+02 -.869797929E+02 -.869261352E+02 -.868665813E+02 -.868005662E+02 -.867274804E+02 -.866466790E+02 -.865574886E+02 -.864592145E+02 -.863511474E+02 -.862325719E+02 -.861027758E+02 -.859610611E+02 -.858067579E+02 -.856392410E+02 -.854579492E+02 -.852624082E+02 -.850522568E+02 -.848272769E+02 -.845874260E+02 -.843328740E+02 -.840640413E+02 -.837816389E+02 -.834867088E+02 -.831806616E+02 -.828653110E+02 -.825429011E+02 -.822161229E+02 -.818881173E+02 -.815624606E+02 -.812431276E+02 -.809344323E+02 -.806409412E+02 -.803673614E+02 -.801184058E+02 -.798986385E+02 -.797123088E+02 -.795631829E+02 -.794543848E+02 -.793882559E+02 -.793662471E+02 -.793888490E+02 -.794555685E+02 -.795649526E+02 -.797146575E+02 -.799015573E+02 -.801218836E+02 -.803713855E+02 -.806454971E+02 -.809395043E+02 -.812486985E+02 -.815685120E+02 -.818946299E+02 -.822230762E+02 -.825502736E+02 -.828730802E+02 -.831888036E+02 -.834951985E+02 -.837904498E+02 -.840731450E+02 -.843422403E+02 -.845970225E+02 -.848370686E+02 -.850622060E+02 -.852724738E+02 -.854680868E+02 -.856494022E+02 -.858168901E+02 -.859711066E+02 -.861126717E+02 -.862422494E+02 -.863605313E+02 -.864682232E+02 -.865660339E+02 -.866546662E+02 -.867348093E+02 -.868071332E+02 -.868722830E+02 -.869308740E+02 -.869834863E+02 -.870306576E+02 -.870728750E+02 -.871105629E+02 -.871440667E+02 -.871736303E+02 -.871993664E+02 -.872212159E+02 -.872388945E+02 -.872518215E+02 -.872590265E+02 -.872590265E+02
 -.872144546E+02 -.872144546E+02 -.872032269E+02 -.871833268E+02 -.871565357E+02 -.871240420E+02 -.870865829E+02 -.870445541E+02 -.869980932E+02 -.869471449E+02 -.868915098E+02 -.868308829E+02 -.867648811E+02 -.866930649E+02 -.866149554E+02 -.865300466E+02 -.864378155E+02 -.863377318E+02 -.862292661E+02 -.861118989E+02 -.859851304E+02 -.858484914E+02 -.857015552E+02 -.855439521E+02 -.853753854E+02 -.851956499E+02 -.850046512E+02 -.848024280E+02 -.845891755E+02 -.843652698E+02 -.841312925E+02 -.838880559E+02 -.836366253E+02 -.833783393E+02 -.831148253E+02 -.828480090E+02 -.825801149E+02 -.823136574E+02 -.820514191E+02 -.817964159E+02 -.815518474E+02 -.813210316E+02 -.811073268E+02 -.809140407E+02 -.807443307E+02 -.806011005E+02 -.804868968E+02 -.804038146E+02 -.803534140E+02 -.803366576E+02 -.803538701E+02 -.804047247E+02 -.804882569E+02 -.806029042E+02 -.807465701E+02 -.809167057E+02 -.811104057E+02 -.813245108E+02 -.815557119E+02 -.818006491E+02 -.820560025E+02 -.823185715E+02 -.825853386E+02 -.828535195E+02 -.831205983E+02 -.833843486E+02 -.836428432E+02 -.838944526E+02 -.841378359E+02 -.843719254E+02 -.845959064E+02 -.848091942E+02 -.850114095E+02 -.852023536E+02 -.853819839E+02 -.855503906E+02 -.857077744E+02 -.858544268E+02 -.859907120E+02 -.861170507E+02 -.862339061E+02 -.863417718E+02 -.864411613E+02 -.865325985E+02 -.866166104E+02 -.866937191E+02 -.867644353E+02 -.868292507E+02 -.868886292E+02 -.869429965E+02 -.869927262E+02 -.870381211E+02 -.870793890E+02 -.871166103E+02 -.871496942E+02 -.871783231E+02 -.872018783E+02 -.872193448E+02 -.872291868E+02 -.872291868E+02
 -.871902966E+02 -.871902966E+02 -.871769680E+02 -.871534699E+02 -.871220543E+02 -.870842776E+02 -.870411659E+02 -.869933438E+02 -.869411344E+02 -.868846363E+02 -.868237839E+02 -.867583925E+02 -.866881938E+02 -.866128620E+02 -.865320341E+02 -.864453255E+02 -.863523426E+02 -.862526926E+02 -.861459931E+02 -.860318812E+02 -.859100224E+02 -.857801203E+02 -.856419271E+02 -.854952549E+02 -.853399890E+02 -.851761008E+02 -.850036632E+02 -.848228653E+02 -.846340291E+02 -.844376243E+02 -.842342845E+02 -.840248213E+02 -.838102359E+02 -.835917289E+02 -.833707051E+02 -.831487739E+02 -.829277432E+02 -.827096060E+02 -.824965195E+02 -.822907748E+02 -.820947582E+02 -.819109039E+02 -.817416387E+02 -.815893213E+02 -.814561766E+02 -.813442299E+02 -.812552429E+02 -.811906540E+02 -.811515294E+02 -.811385244E+02 -.811518593E+02 -.811913118E+02 -.812562247E+02 -.813455300E+02 -.814577872E+02 -.815912330E+02 -.817438402E+02 -.819133820E+02 -.820974980E+02 -.822937597E+02 -.824997311E+02 -.827130242E+02 -.829313459E+02 -.831525375E+02 -.833746038E+02 -.835957348E+02 -.838143191E+02 -.840289495E+02 -.842384230E+02 -.844417355E+02 -.846380726E+02 -.848267977E+02 -.850074372E+02 -.851796658E+02 -.853432901E+02 -.854982331E+02 -.856445184E+02 -.857822559E+02 -.859116277E+02 -.860328760E+02 -.861462915E+02 -.862522028E+02 -.863509676E+02 -.864429641E+02 -.865285833E+02 -.866082209E+02 -.866822700E+02 -.867511118E+02 -.868151050E+02 -.868745722E+02 -.869297823E+02 -.869809272E+02 -.870280903E+02 -.870712067E+02 -.871100088E+02 -.871439581E+02 -.871721551E+02 -.871932244E+02 -.872051665E+02 -.872051665E+02
 -.871718059E+02 -.871718059E+02 -.871568929E+02 -.871306948E+02 -.870958330E+02 -.870541566E+02 -.870069251E+02 -.869549513E+02 -.868987133E+02 -.868384414E+02 -.867741851E+02 -.867058654E+02 -.866333144E+02 -.865563050E+02 -.864745742E+02 -.863878406E+02 -.862958174E+02 -.861982240E+02 -.860947950E+02 -.859852886E+02 -.858694953E+02 -.857472455E+02 -.856184186E+02 -.854829518E+02 -.853408499E+02 -.851921947E+02 -.850371565E+02 -.848760033E+02 -.847091121E+02 -.845369782E+02 -.843602244E+02 -.841796085E+02 -.839960288E+02 -.838105271E+02 -.836242888E+02 -.834386387E+02 -.832550323E+02 -.830750431E+02 -.829003431E+02 -.827326796E+02 -.825738450E+02 -.824256430E+02 -.822898496E+02 -.821681719E+02 -.820622048E+02 -.819733876E+02 -.819029633E+02 -.818519415E+02 -.818210669E+02 -.818107956E+02 -.818212808E+02 -.818523676E+02 -.819035978E+02 -.819742247E+02 -.820632371E+02 -.821693902E+02 -.822912426E+02 -.824271977E+02 -.825755465E+02 -.827345110E+02 -.829022859E+02 -.830770765E+02 -.832571339E+02 -.834407837E+02 -.836264504E+02 -.838126762E+02 -.839981340E+02 -.841816358E+02 -.843621371E+02 -.845387367E+02 -.847106737E+02 -.848773221E+02 -.850381830E+02 -.851928757E+02 -.853411279E+02 -.854827653E+02 -.856177011E+02 -.857459256E+02 -.858674964E+02 -.859825287E+02 -.860911865E+02 -.861936745E+02 -.862902297E+02 -.863811146E+02 -.864666099E+02 -.865470066E+02 -.866225980E+02 -.866936701E+02 -.867604893E+02 -.868232870E+02 -.868822393E+02 -.869374395E+02 -.869888625E+02 -.870363178E+02 -.870793886E+02 -.871173526E+02 -.871490808E+02 -.871729074E+02 -.871864635E+02 -.871864635E+02
 -.871583380E+02 -.871583380E+02 -.871422943E+02 -.871141826E+02 -.870769028E+02 -.870325280E+02 -.869824994E+02 -.869277797E+02 -.868689727E+02 -.868064175E+02 -.867402606E+02 -.866705124E+02 -.865970903E+02 -.865198510E+02 -.864386152E+02 -.863531863E+02 -.862633646E+02 -.861689582E+02 -.860697922E+02 -.859657167E+02 -.858566139E+02 -.857424047E+02 -.856230562E+02 -.854985879E+02 -.853690789E+02 -.852346755E+02 -.850955977E+02 -.849521464E+02 -.848047099E+02 -.846537694E+02 -.844999039E+02 -.843437938E+02 -.841862226E+02 -.840280768E+02 -.838703427E+02 -.837141013E+02 -.835605195E+02 -.834108383E+02 -.832663572E+02 -.831284152E+02 -.829983696E+02 -.828775700E+02 -.827673322E+02 -.826689090E+02 -.825834615E+02 -.825120302E+02 -.824555083E+02 -.824146175E+02 -.823898884E+02 -.823816454E+02 -.823899967E+02 -.824148322E+02 -.824558257E+02 -.825124449E+02 -.825839660E+02 -.826694939E+02 -.827679863E+02 -.828782804E+02 -.829991212E+02 -.831291912E+02 -.832671385E+02 -.834116041E+02 -.835612467E+02 -.837147645E+02 -.838709144E+02 -.840285272E+02 -.841865193E+02 -.843439017E+02 -.844997852E+02 -.846533833E+02 -.848040126E+02 -.849510907E+02 -.850941328E+02 -.852327470E+02 -.853666283E+02 -.854955525E+02 -.856193688E+02 -.857379933E+02 -.858514016E+02 -.859596216E+02 -.860627275E+02 -.861608327E+02 -.862540834E+02 -.863426527E+02 -.864267339E+02 -.865065332E+02 -.865822618E+02 -.866541255E+02 -.867223124E+02 -.867869755E+02 -.868482107E+02 -.869060266E+02 -.869603057E+02 -.870107528E+02 -.870568281E+02 -.870976614E+02 -.871319420E+02 -.871577782E+02 -.871725174E+02 -.871725174E+02
 -.871492383E+02 -.871492383E+02 -.871324549E+02 -.871031059E+02 -.870642891E+02 -.870182401E+02 -.869665356E+02 -.869102527E+02 -.868500936E+02 -.867864843E+02 -.867196505E+02 -.866496765E+02 -.865765502E+02 -.865001973E+02 -.864205073E+02 -.863373519E+02 -.862506003E+02 -.861601296E+02 -.860658337E+02 -.859676303E+02 -.858654675E+02 -.857593288E+02 -.856492390E+02 -.855352693E+02 -.854175419E+02 -.852962354E+02 -.851715896E+02 -.850439093E+02 -.849135685E+02 -.847810136E+02 -.846467650E+02 -.845114191E+02 -.843756472E+02 -.842401940E+02 -.841058738E+02 -.839735647E+02 -.838442010E+02 -.837187626E+02 -.835982632E+02 -.834837356E+02 -.833762154E+02 -.832767228E+02 -.831862437E+02 -.831057095E+02 -.830359776E+02 -.829778116E+02 -.829318639E+02 -.828986594E+02 -.828785830E+02 -.828718690E+02 -.828785957E+02 -.828986830E+02 -.829318945E+02 -.829778439E+02 -.830360041E+02 -.831057210E+02 -.831862289E+02 -.832766687E+02 -.833761070E+02 -.834835559E+02 -.835979930E+02 -.837183809E+02 -.838436844E+02 -.839728877E+02 -.841050086E+02 -.842391102E+02 -.843743121E+02 -.845097972E+02 -.846448182E+02 -.847787005E+02 -.849108451E+02 -.850407280E+02 -.851678995E+02 -.852919820E+02 -.854126667E+02 -.855297100E+02 -.856429291E+02 -.857521971E+02 -.858574384E+02 -.859586239E+02 -.860557653E+02 -.861489112E+02 -.862381409E+02 -.863235598E+02 -.864052935E+02 -.864834812E+02 -.865582677E+02 -.866297933E+02 -.866981807E+02 -.867635172E+02 -.868258313E+02 -.868850612E+02 -.869410127E+02 -.869933056E+02 -.870413024E+02 -.870840181E+02 -.871200041E+02 -.871472003E+02 -.871627475E+02 -.871627475E+02
 -.871438717E+02 -.871438717E+02 -.871266801E+02 -.870966657E+02 -.870570538E+02 -.870101894E+02 -.869577434E+02 -.869008753E+02 -.868403613E+02 -.867766944E+02 -.867101625E+02 -.866409092E+02 -.865689793E+02 -.864943545E+02 -.864169789E+02 -.863367787E+02 -.862536763E+02 -.861676015E+02 -.860784993E+02 -.859863362E+02 -.858911060E+02 -.857928341E+02 -.856915817E+02 -.855874496E+02 -.854805818E+02 -.853711689E+02 -.852594510E+02 -.851457200E+02 -.850303225E+02 -.849136603E+02 -.847961917E+02 -.846784308E+02 -.845609466E+02 -.844443599E+02 -.843293401E+02 -.842165990E+02 -.841068851E+02 -.840009745E+02 -.838996616E+02 -.838037479E+02 -.837140300E+02 -.836312865E+02 -.835562640E+02 -.834896634E+02 -.834321258E+02 -.833842198E+02 -.833464287E+02 -.833191403E+02 -.833026378E+02 -.832970936E+02 -.833025648E+02 -.833189924E+02 -.833462023E+02 -.833839093E+02 -.834317239E+02 -.834891609E+02 -.835556498E+02 -.836305475E+02 -.837131513E+02 -.838027124E+02 -.838984504E+02 -.839995665E+02 -.841052570E+02 -.842147252E+02 -.843271928E+02 -.844419090E+02 -.845581593E+02 -.846752719E+02 -.847926230E+02 -.849096411E+02 -.850258089E+02 -.851406650E+02 -.852538044E+02 -.853648772E+02 -.854735876E+02 -.855796920E+02 -.856829957E+02 -.857833509E+02 -.858806526E+02 -.859748355E+02 -.860658706E+02 -.861537610E+02 -.862385382E+02 -.863202576E+02 -.863989932E+02 -.864748322E+02 -.865478669E+02 -.866181848E+02 -.866858555E+02 -.867509126E+02 -.868133293E+02 -.868729861E+02 -.869296280E+02 -.869828079E+02 -.870318138E+02 -.870755757E+02 -.871125459E+02 -.871405474E+02 -.871565815E+02 -.871565815E+02
 -.871416430E+02 -.871416430E+02 -.871243196E+02 -.870941151E+02 -.870543231E+02 -.870073514E+02 -.869549296E+02 -.868982721E+02 -.868382067E+02 -.867752756E+02 -.867098141E+02 -.866420116E+02 -.865719581E+02 -.864996790E+02 -.864251614E+02 -.863483738E+02 -.862692793E+02 -.861878470E+02 -.861040588E+02 -.860179158E+02 -.859294426E+02 -.858386911E+02 -.857457436E+02 -.856507159E+02 -.855537595E+02 -.854550639E+02 -.853548584E+02 -.852534133E+02 -.851510415E+02 -.850480980E+02 -.849449806E+02 -.848421281E+02 -.847400192E+02 -.846391693E+02 -.845401274E+02 -.844434708E+02 -.843498000E+02 -.842597320E+02 -.841738925E+02 -.840929077E+02 -.840173952E+02 -.839479543E+02 -.838851563E+02 -.838295344E+02 -.837815739E+02 -.837417032E+02 -.837102853E+02 -.836876104E+02 -.836738902E+02 -.836692529E+02 -.836737411E+02 -.836873105E+02 -.837098309E+02 -.837410888E+02 -.837807923E+02 -.838285765E+02 -.838840112E+02 -.839466090E+02 -.840158349E+02 -.840911157E+02 -.841718499E+02 -.842574180E+02 -.843471916E+02 -.844405428E+02 -.845368524E+02 -.846355176E+02 -.847359585E+02 -.848376237E+02 -.849399953E+02 -.850425919E+02 -.851449716E+02 -.852467340E+02 -.853475208E+02 -.854470161E+02 -.855449463E+02 -.856410784E+02 -.857352197E+02 -.858272149E+02 -.859169447E+02 -.860043232E+02 -.860892954E+02 -.861718342E+02 -.862519376E+02 -.863296247E+02 -.864049313E+02 -.864779048E+02 -.865485967E+02 -.866170528E+02 -.866833004E+02 -.867473299E+02 -.868090705E+02 -.868683574E+02 -.869248881E+02 -.869781654E+02 -.870274237E+02 -.870715343E+02 -.871088847E+02 -.871372254E+02 -.871534756E+02 -.871534756E+02
 -.871420091E+02 -.871420091E+02 -.871247805E+02 -.870947748E+02 -.870553036E+02 -.870087989E+02 -.869570184E+02 -.869012074E+02 -.868422262E+02 -.867806509E+02 -.867168508E+02 -.866510498E+02 -.865833720E+02 -.865138765E+02 -.864425839E+02 -.863694942E+02 -.862946014E+02 -.862179032E+02 -.861394080E+02 -.860591400E+02 -.859771439E+02 -.858934871E+02 -.858082627E+02 -.857215915E+02 -.856336236E+02 -.855445398E+02 -.854545523E+02 -.853639061E+02 -.852728787E+02 -.851817801E+02 -.850909520E+02 -.850007668E+02 -.849116254E+02 -.848239548E+02 -.847382051E+02 -.846548450E+02 -.845743578E+02 -.844972358E+02 -.844239747E+02 -.843550667E+02 -.842909943E+02 -.842322229E+02 -.841791936E+02 -.841323162E+02 -.840919621E+02 -.840584578E+02 -.840320791E+02 -.840130461E+02 -.840015186E+02 -.839975936E+02 -.840013030E+02 -.840126131E+02 -.840314251E+02 -.840575775E+02 -.840908484E+02 -.841309602E+02 -.841775845E+02 -.842303481E+02 -.842888392E+02 -.843526150E+02 -.844212079E+02 -.844941336E+02 -.845708977E+02 -.846510025E+02 -.847339534E+02 -.848192650E+02 -.849064662E+02 -.849951045E+02 -.850847506E+02 -.851750009E+02 -.852654805E+02 -.853558448E+02 -.854457812E+02 -.855350092E+02 -.856232809E+02 -.857103808E+02 -.857961251E+02 -.858803605E+02 -.859629630E+02 -.860438368E+02 -.861229115E+02 -.862001410E+02 -.862755005E+02 -.863489834E+02 -.864205978E+02 -.864903612E+02 -.865582940E+02 -.866244096E+02 -.866887023E+02 -.867511286E+02 -.868115837E+02 -.868698679E+02 -.869256439E+02 -.869783791E+02 -.870272723E+02 -.870711591E+02 -.871083917E+02 -.871366859E+02 -.871529277E+02 -.871529277E+02
 -.871444848E+02 -.871444848E+02 -.871275338E+02 -.870980396E+02 -.870592903E+02 -.870137099E+02 -.869630587E+02 -.869085928E+02 -.868511889E+02 -.867914432E+02 -.867297482E+02 -.866663519E+02 -.866014036E+02 -.865349879E+02 -.864671499E+02 -.863979137E+02 -.863272957E+02 -.862553139E+02 -.861819948E+02 -.861073782E+02 -.860315204E+02 -.859544972E+02 -.858764052E+02 -.857973640E+02 -.857175166E+02 -.856370311E+02 -.855561002E+02 -.854749424E+02 -.853938012E+02 -.853129447E+02 -.852326650E+02 -.851532766E+02 -.850751146E+02 -.849985326E+02 -.849238998E+02 -.848515976E+02 -.847820163E+02 -.847155505E+02 -.846525947E+02 -.845935387E+02 -.845387620E+02 -.844886288E+02 -.844434829E+02 -.844036421E+02 -.843693934E+02 -.843409883E+02 -.843186387E+02 -.843025132E+02 -.842927340E+02 -.842893752E+02 -.842924610E+02 -.843019654E+02 -.843178127E+02 -.843398788E+02 -.843679936E+02 -.844019433E+02 -.844414747E+02 -.844862989E+02 -.845360963E+02 -.845905213E+02 -.846492078E+02 -.847117743E+02 -.847778292E+02 -.848469758E+02 -.849188176E+02 -.849929621E+02 -.850690258E+02 -.851466371E+02 -.852254404E+02 -.853050981E+02 -.853852932E+02 -.854657313E+02 -.855461416E+02 -.856262780E+02 -.857059195E+02 -.857848704E+02 -.858629600E+02 -.859400425E+02 -.860159958E+02 -.860907205E+02 -.861641390E+02 -.862361938E+02 -.863068452E+02 -.863760693E+02 -.864438543E+02 -.865101957E+02 -.865750905E+02 -.866385278E+02 -.867004764E+02 -.867608672E+02 -.868195695E+02 -.868763585E+02 -.869308725E+02 -.869825563E+02 -.870305889E+02 -.870737898E+02 -.871105005E+02 -.871384340E+02 -.871544842E+02 -.871544842E+02
 -.871486450E+02 -.871486450E+02 -.871321162E+02 -.871033799E+02 -.870656676E+02 -.870213684E+02 -.869722246E+02 -.869194861E+02 -.868640325E+02 -.868064692E+02 -.867472017E+02 -.866864943E+02 -.866245138E+02 -.865613631E+02 -.864971051E+02 -.864317814E+02 -.863654242E+02 -.862980658E+02 -.862297448E+02 -.861605102E+02 -.860904249E+02 -.860195673E+02 -.859480333E+02 -.858759373E+02 -.858034126E+02 -.857306123E+02 -.856577093E+02 -.855848962E+02 -.855123852E+02 -.854404069E+02 -.853692099E+02 -.852990594E+02 -.852302352E+02 -.851630303E+02 -.850977480E+02 -.850346995E+02 -.849742012E+02 -.849165707E+02 -.848621241E+02 -.848111714E+02 -.847640135E+02 -.847209377E+02 -.846822138E+02 -.846480906E+02 -.846187918E+02 -.845945132E+02 -.845754190E+02 -.845616398E+02 -.845532700E+02 -.845503667E+02 -.845529483E+02 -.845609948E+02 -.845744473E+02 -.845932099E+02 -.846171502E+02 -.846461022E+02 -.846798687E+02 -.847182241E+02 -.847609179E+02 -.848076784E+02 -.848582166E+02 -.849122299E+02 -.849694063E+02 -.850294279E+02 -.850919750E+02 -.851567294E+02 -.852233779E+02 -.852916149E+02 -.853611456E+02 -.854316879E+02 -.855029745E+02 -.855747546E+02 -.856467950E+02 -.857188815E+02 -.857908190E+02 -.858624323E+02 -.859335659E+02 -.860040840E+02 -.860738702E+02 -.861428265E+02 -.862108729E+02 -.862779460E+02 -.863439972E+02 -.864089912E+02 -.864729022E+02 -.865357104E+02 -.865973955E+02 -.866579283E+02 -.867172588E+02 -.867752989E+02 -.868318995E+02 -.868868183E+02 -.869396785E+02 -.869899134E+02 -.870366952E+02 -.870788436E+02 -.871147103E+02 -.871420319E+02 -.871577435E+02 -.871577435E+02
 -.871541228E+02 -.871541228E+02 -.871381280E+02 -.871103398E+02 -.870739062E+02 -.870311602E+02 -.869838091E+02 -.869330833E+02 -.868798539E+02 -.868247260E+02 -.867681107E+02 -.867102813E+02 -.866514160E+02 -.865916299E+02 -.865309988E+02 -.864695761E+02 -.864074051E+02 -.863445277E+02 -.862809897E+02 -.862168455E+02 -.861521603E+02 -.860870121E+02 -.860214931E+02 -.859557102E+02 -.858897857E+02 -.858238575E+02 -.857580790E+02 -.856926191E+02 -.856276615E+02 -.855634040E+02 -.855000578E+02 -.854378461E+02 -.853770029E+02 -.853177710E+02 -.852604003E+02 -.852051456E+02 -.851522642E+02 -.851020131E+02 -.850546466E+02 -.850104133E+02 -.849695528E+02 -.849322935E+02 -.848988489E+02 -.848694152E+02 -.848441684E+02 -.848232621E+02 -.848068247E+02 -.847949584E+02 -.847877367E+02 -.847852040E+02 -.847873747E+02 -.847942329E+02 -.848057325E+02 -.848217984E+02 -.848423269E+02 -.848671878E+02 -.848962261E+02 -.849292641E+02 -.849661039E+02 -.850065303E+02 -.850503133E+02 -.850972116E+02 -.851469747E+02 -.851993467E+02 -.852540687E+02 -.853108817E+02 -.853695290E+02 -.854297588E+02 -.854913264E+02 -.855539959E+02 -.856175421E+02 -.856817519E+02 -.857464253E+02 -.858113766E+02 -.858764350E+02 -.859414449E+02 -.860062664E+02 -.860707753E+02 -.861348628E+02 -.861984352E+02 -.862614133E+02 -.863237318E+02 -.863853374E+02 -.864461875E+02 -.865062474E+02 -.865654863E+02 -.866238717E+02 -.866813613E+02 -.867378915E+02 -.867933608E+02 -.868476074E+02 -.869003788E+02 -.869512905E+02 -.869997732E+02 -.870450034E+02 -.870858147E+02 -.871205859E+02 -.871470982E+02 -.871623554E+02 -.871623554E+02
 -.871606062E+02 -.871606062E+02 -.871452298E+02 -.871185324E+02 -.870835576E+02 -.870425660E+02 -.869972162E+02 -.869487080E+02 -.868978953E+02 -.868453755E+02 -.867915585E+02 -.867367210E+02 -.866810476E+02 -.866246611E+02 -.865676455E+02 -.865100622E+02 -.864519619E+02 -.863933921E+02 -.863344029E+02 -.862750508E+02 -.862154009E+02 -.861555286E+02 -.860955206E+02 -.860354754E+02 -.859755040E+02 -.859157294E+02 -.858562870E+02 -.857973241E+02 -.857389993E+02 -.856814818E+02 -.856249510E+02 -.855695949E+02 -.855156091E+02 -.854631955E+02 -.854125604E+02 -.853639131E+02 -.853174637E+02 -.852734212E+02 -.852319912E+02 -.851933740E+02 -.851577621E+02 -.851253379E+02 -.850962716E+02 -.850707193E+02 -.850488203E+02 -.850306961E+02 -.850164481E+02 -.850061568E+02 -.849998800E+02 -.849976526E+02 -.849994857E+02 -.850053667E+02 -.850152592E+02 -.850291038E+02 -.850468187E+02 -.850683007E+02 -.850934272E+02 -.851220568E+02 -.851540323E+02 -.851891817E+02 -.852273211E+02 -.852682564E+02 -.853117858E+02 -.853577019E+02 -.854057941E+02 -.854558507E+02 -.855076607E+02 -.855610160E+02 -.856157132E+02 -.856715548E+02 -.857283510E+02 -.857859209E+02 -.858440933E+02 -.859027078E+02 -.859616155E+02 -.860206793E+02 -.860797743E+02 -.861387881E+02 -.861976206E+02 -.862561839E+02 -.863144020E+02 -.863722098E+02 -.864295525E+02 -.864863834E+02 -.865426622E+02 -.865983508E+02 -.866534084E+02 -.867077837E+02 -.867614036E+02 -.868141579E+02 -.868658772E+02 -.869163039E+02 -.869650524E+02 -.870115584E+02 -.870550113E+02 -.870942699E+02 -.871277537E+02 -.871533057E+02 -.871680194E+02 -.871680194E+02
 -.871678335E+02 -.871678335E+02 -.871531369E+02 -.871276335E+02 -.870942468E+02 -.870551521E+02 -.870119490E+02 -.869657982E+02 -.869175292E+02 -.868677254E+02 -.868167907E+02 -.867650007E+02 -.867125420E+02 -.866595415E+02 -.866060881E+02 -.865522482E+02 -.864980765E+02 -.864436237E+02 -.863889420E+02 -.863340877E+02 -.862791242E+02 -.862241228E+02 -.861691641E+02 -.861143380E+02 -.860597442E+02 -.860054919E+02 -.859517000E+02 -.858984967E+02 -.858460185E+02 -.857944103E+02 -.857438243E+02 -.856944190E+02 -.856463583E+02 -.855998104E+02 -.855549461E+02 -.855119379E+02 -.854709581E+02 -.854321775E+02 -.853957632E+02 -.853618775E+02 -.853306757E+02 -.853023047E+02 -.852769011E+02 -.852545896E+02 -.852354816E+02 -.852196739E+02 -.852072471E+02 -.851982651E+02 -.851927738E+02 -.851908007E+02 -.851923546E+02 -.851974252E+02 -.852059838E+02 -.852179828E+02 -.852333571E+02 -.852520246E+02 -.852738872E+02 -.852988319E+02 -.853267326E+02 -.853574512E+02 -.853908395E+02 -.854267406E+02 -.854649908E+02 -.855054214E+02 -.855478602E+02 -.855921333E+02 -.856380669E+02 -.856854884E+02 -.857342283E+02 -.857841210E+02 -.858350065E+02 -.858867312E+02 -.859391486E+02 -.859921206E+02 -.860455176E+02 -.860992193E+02 -.861531149E+02 -.862071036E+02 -.862610942E+02 -.863150054E+02 -.863687655E+02 -.864223116E+02 -.864755889E+02 -.865285493E+02 -.865811492E+02 -.866333462E+02 -.866850940E+02 -.867363353E+02 -.867869913E+02 -.868369464E+02 -.868860279E+02 -.869339774E+02 -.869804137E+02 -.870247831E+02 -.870662956E+02 -.871038437E+02 -.871358980E+02 -.871603770E+02 -.871744806E+02 -.871744806E+02
 -.871755880E+02 -.871755880E+02 -.871616136E+02 -.871373751E+02 -.871056642E+02 -.870685613E+02 -.870275991E+02 -.869838929E+02 -.869382420E+02 -.868912114E+02 -.868431946E+02 -.867944626E+02 -.867452009E+02 -.866955375E+02 -.866455636E+02 -.865953478E+02 -.865449471E+02 -.864944135E+02 -.864437991E+02 -.863931590E+02 -.863425536E+02 -.862920498E+02 -.862417214E+02 -.861916499E+02 -.861419243E+02 -.860926414E+02 -.860439053E+02 -.859958270E+02 -.859485244E+02 -.859021214E+02 -.858567471E+02 -.858125355E+02 -.857696241E+02 -.857281534E+02 -.856882653E+02 -.856501026E+02 -.856138071E+02 -.855795189E+02 -.855473746E+02 -.855175063E+02 -.854900402E+02 -.854650952E+02 -.854427815E+02 -.854231996E+02 -.854064391E+02 -.853925776E+02 -.853816797E+02 -.853737965E+02 -.853689645E+02 -.853672058E+02 -.853685273E+02 -.853729206E+02 -.853803627E+02 -.853908154E+02 -.854042265E+02 -.854205300E+02 -.854396469E+02 -.854614864E+02 -.854859467E+02 -.855129161E+02 -.855422744E+02 -.855738942E+02 -.856076419E+02 -.856433796E+02 -.856809659E+02 -.857202576E+02 -.857611105E+02 -.858033814E+02 -.858469285E+02 -.858916129E+02 -.859372993E+02 -.859838572E+02 -.860311614E+02 -.860790930E+02 -.861275393E+02 -.861763953E+02 -.862255630E+02 -.862749524E+02 -.863244812E+02 -.863740749E+02 -.864236665E+02 -.864731966E+02 -.865226117E+02 -.865718638E+02 -.866209079E+02 -.866696993E+02 -.867181885E+02 -.867663149E+02 -.868139964E+02 -.868611151E+02 -.869074980E+02 -.869528900E+02 -.869969179E+02 -.870390438E+02 -.870785038E+02 -.871142307E+02 -.871447551E+02 -.871680805E+02 -.871815260E+02 -.871815260E+02
 -.871836924E+02 -.871836924E+02 -.871704675E+02 -.871475386E+02 -.871175574E+02 -.870825028E+02 -.870438352E+02 -.870026188E+02 -.869596192E+02 -.869153792E+02 -.868702788E+02 -.868245815E+02 -.867784692E+02 -.867320689E+02 -.866854717E+02 -.866387470E+02 -.865919522E+02 -.865451390E+02 -.864983586E+02 -.864516638E+02 -.864051116E+02 -.863587638E+02 -.863126877E+02 -.862669567E+02 -.862216502E+02 -.861768535E+02 -.861326575E+02 -.860891587E+02 -.860464586E+02 -.860046631E+02 -.859638822E+02 -.859242291E+02 -.858858196E+02 -.858487714E+02 -.858132027E+02 -.857792321E+02 -.857469768E+02 -.857165522E+02 -.856880707E+02 -.856616402E+02 -.856373639E+02 -.856153384E+02 -.855956533E+02 -.855783902E+02 -.855636213E+02 -.855514094E+02 -.855418066E+02 -.855348539E+02 -.855305809E+02 -.855290051E+02 -.855301320E+02 -.855339549E+02 -.855404551E+02 -.855496017E+02 -.855613525E+02 -.855756542E+02 -.855924429E+02 -.856116450E+02 -.856331777E+02 -.856569503E+02 -.856828648E+02 -.857108170E+02 -.857406976E+02 -.857723930E+02 -.858057868E+02 -.858407603E+02 -.858771939E+02 -.859149681E+02 -.859539641E+02 -.859940649E+02 -.860351562E+02 -.860771268E+02 -.861198697E+02 -.861632824E+02 -.862072674E+02 -.862517327E+02 -.862965922E+02 -.863417657E+02 -.863871792E+02 -.864327652E+02 -.864784617E+02 -.865242130E+02 -.865699681E+02 -.866156800E+02 -.866613038E+02 -.867067938E+02 -.867520993E+02 -.867971581E+02 -.868418869E+02 -.868861679E+02 -.869298306E+02 -.869726256E+02 -.870141913E+02 -.870540092E+02 -.870913458E+02 -.871251797E+02 -.871541072E+02 -.871762249E+02 -.871889795E+02 -.871889795E+02
 -.871920040E+02 -.871920040E+02 -.871795436E+02 -.871579479E+02 -.871297238E+02 -.870967438E+02 -.870603918E+02 -.870216780E+02 -.869813310E+02 -.869398686E+02 -.868976552E+02 -.868549444E+02 -.868119127E+02 -.867686842E+02 -.867253485E+02 -.866819744E+02 -.866386182E+02 -.865953308E+02 -.865521614E+02 -.865091600E+02 -.864663798E+02 -.864238776E+02 -.863817144E+02 -.863399561E+02 -.862986732E+02 -.862579407E+02 -.862178382E+02 -.861784494E+02 -.861398616E+02 -.861021657E+02 -.860654554E+02 -.860298267E+02 -.859953772E+02 -.859622056E+02 -.859304112E+02 -.859000924E+02 -.858713467E+02 -.858442696E+02 -.858189538E+02 -.857954880E+02 -.857739569E+02 -.857544396E+02 -.857370092E+02 -.857217322E+02 -.857086676E+02 -.856978661E+02 -.856893701E+02 -.856832128E+02 -.856794181E+02 -.856780002E+02 -.856789635E+02 -.856823024E+02 -.856880017E+02 -.856960363E+02 -.857063720E+02 -.857189653E+02 -.857337641E+02 -.857507085E+02 -.857697310E+02 -.857907572E+02 -.858137069E+02 -.858384945E+02 -.858650299E+02 -.858932195E+02 -.859229668E+02 -.859541731E+02 -.859867389E+02 -.860205641E+02 -.860555488E+02 -.860915944E+02 -.861286038E+02 -.861664826E+02 -.862051390E+02 -.862444846E+02 -.862844349E+02 -.863249097E+02 -.863658333E+02 -.864071344E+02 -.864487470E+02 -.864906098E+02 -.865326663E+02 -.865748645E+02 -.866171564E+02 -.866594967E+02 -.867018417E+02 -.867441458E+02 -.867863583E+02 -.868284168E+02 -.868702387E+02 -.869117080E+02 -.869526585E+02 -.869928490E+02 -.870319320E+02 -.870694110E+02 -.871045865E+02 -.871364863E+02 -.871637774E+02 -.871846541E+02 -.871966975E+02 -.871966975E+02
 -.872004096E+02 -.872004096E+02 -.871887188E+02 -.871684637E+02 -.871420030E+02 -.871111002E+02 -.870770601E+02 -.870408367E+02 -.870031193E+02 -.869643990E+02 -.869250225E+02 -.868852322E+02 -.868451977E+02 -.868050387E+02 -.867648424E+02 -.867246756E+02 -.866845932E+02 -.866446441E+02 -.866048751E+02 -.865653332E+02 -.865260676E+02 -.864871300E+02 -.864485759E+02 -.864104639E+02 -.863728567E+02 -.863358203E+02 -.862994241E+02 -.862637408E+02 -.862288458E+02 -.861948169E+02 -.861617342E+02 -.861296792E+02 -.860987345E+02 -.860689833E+02 -.860405087E+02 -.860133932E+02 -.859877180E+02 -.859635625E+02 -.859410033E+02 -.859201139E+02 -.859009640E+02 -.858836188E+02 -.858681383E+02 -.858545769E+02 -.858429828E+02 -.858333977E+02 -.858258559E+02 -.858203846E+02 -.858170032E+02 -.858157232E+02 -.858165481E+02 -.858194735E+02 -.858244867E+02 -.858315673E+02 -.858406873E+02 -.858518110E+02 -.858648960E+02 -.858798929E+02 -.858967464E+02 -.859153955E+02 -.859357740E+02 -.859578112E+02 -.859814327E+02 -.860065608E+02 -.860331152E+02 -.860610138E+02 -.860901732E+02 -.861205093E+02 -.861519382E+02 -.861843762E+02 -.862177412E+02 -.862519522E+02 -.862869307E+02 -.863226005E+02 -.863588883E+02 -.863957241E+02 -.864330414E+02 -.864707772E+02 -.865088725E+02 -.865472720E+02 -.865859244E+02 -.866247816E+02 -.866637987E+02 -.867029330E+02 -.867421420E+02 -.867813816E+02 -.868206018E+02 -.868597412E+02 -.868987189E+02 -.869374224E+02 -.869756912E+02 -.870132941E+02 -.870498994E+02 -.870850350E+02 -.871180375E+02 -.871479868E+02 -.871736233E+02 -.871932428E+02 -.872045648E+02 -.872045648E+02
 -.872088207E+02 -.872088207E+02 -.871978975E+02 -.871789777E+02 -.871542706E+02 -.871254295E+02 -.870936787E+02 -.870599148E+02 -.870247860E+02 -.869887557E+02 -.869521517E+02 -.869152039E+02 -.868780738E+02 -.868408760E+02 -.868036943E+02 -.867665927E+02 -.867296241E+02 -.866928350E+02 -.866562693E+02 -.866199711E+02 -.865839853E+02 -.865483592E+02 -.865131426E+02 -.864783880E+02 -.864441508E+02 -.864104890E+02 -.863774632E+02 -.863451367E+02 -.863135744E+02 -.862828433E+02 -.862530118E+02 -.862241494E+02 -.861963260E+02 -.861696120E+02 -.861440772E+02 -.861197910E+02 -.860968213E+02 -.860752342E+02 -.860550935E+02 -.860364603E+02 -.860193922E+02 -.860039430E+02 -.859901623E+02 -.859780950E+02 -.859677805E+02 -.859592532E+02 -.859525412E+02 -.859476668E+02 -.859446458E+02 -.859434877E+02 -.859441952E+02 -.859467647E+02 -.859511858E+02 -.859574416E+02 -.859655091E+02 -.859753591E+02 -.859869565E+02 -.860002608E+02 -.860152262E+02 -.860318024E+02 -.860499346E+02 -.860695642E+02 -.860906294E+02 -.861130655E+02 -.861368056E+02 -.861617808E+02 -.861879213E+02 -.862151561E+02 -.862434144E+02 -.862726253E+02 -.863027187E+02 -.863336257E+02 -.863652785E+02 -.863976117E+02 -.864305615E+02 -.864640670E+02 -.864980695E+02 -.865325137E+02 -.865673467E+02 -.866025192E+02 -.866379842E+02 -.866736981E+02 -.867096190E+02 -.867457068E+02 -.867819211E+02 -.868182194E+02 -.868545532E+02 -.868908633E+02 -.869270713E+02 -.869630690E+02 -.869987030E+02 -.870337533E+02 -.870679054E+02 -.871007131E+02 -.871315507E+02 -.871595520E+02 -.871835327E+02 -.872018921E+02 -.872124900E+02 -.872124900E+02
 -.872171702E+02 -.872171702E+02 -.872070068E+02 -.871894073E+02 -.871664321E+02 -.871396239E+02 -.871101261E+02 -.870787769E+02 -.870461831E+02 -.870127794E+02 -.869788737E+02 -.869446828E+02 -.869103593E+02 -.868760119E+02 -.868417203E+02 -.868075455E+02 -.867735376E+02 -.867397405E+02 -.867061953E+02 -.866729425E+02 -.866400236E+02 -.866074812E+02 -.865753600E+02 -.865437069E+02 -.865125709E+02 -.864820029E+02 -.864520560E+02 -.864227849E+02 -.863942460E+02 -.863664969E+02 -.863395960E+02 -.863136027E+02 -.862885766E+02 -.862645770E+02 -.862416631E+02 -.862198932E+02 -.861993242E+02 -.861800116E+02 -.861620086E+02 -.861453661E+02 -.861301320E+02 -.861163510E+02 -.861040641E+02 -.860933084E+02 -.860841167E+02 -.860765171E+02 -.860705329E+02 -.860661825E+02 -.860634788E+02 -.860624295E+02 -.860630370E+02 -.860652981E+02 -.860692043E+02 -.860747418E+02 -.860818913E+02 -.860906288E+02 -.861009252E+02 -.861127471E+02 -.861260566E+02 -.861408118E+02 -.861569672E+02 -.861744742E+02 -.861932811E+02 -.862133339E+02 -.862345765E+02 -.862569512E+02 -.862803991E+02 -.863048603E+02 -.863302748E+02 -.863565825E+02 -.863837234E+02 -.864116386E+02 -.864402699E+02 -.864695606E+02 -.864994556E+02 -.865299014E+02 -.865608469E+02 -.865922430E+02 -.866240428E+02 -.866562019E+02 -.866886782E+02 -.867214316E+02 -.867544237E+02 -.867876170E+02 -.868209734E+02 -.868544526E+02 -.868880083E+02 -.869215835E+02 -.869551033E+02 -.869884649E+02 -.870215224E+02 -.870540682E+02 -.870858059E+02 -.871163161E+02 -.871450120E+02 -.871710823E+02 -.871934187E+02 -.872105251E+02 -.872204023E+02 -.872204023E+02
 -.872254084E+02 -.872254084E+02 -.872159927E+02 -.871996919E+02 -.871784182E+02 -.871536045E+02 -.871263135E+02 -.870973249E+02 -.870672040E+02 -.870363561E+02 -.870050688E+02 -.869735452E+02 -.869419285E+02 -.869103211E+02 -.868787981E+02 -.868474170E+02 -.868162249E+02 -.867852629E+02 -.867545692E+02 -.867241810E+02 -.866941360E+02 -.866644728E+02 -.866352314E+02 -.866064535E+02 -.865781824E+02 -.865504628E+02 -.865233412E+02 -.864968651E+02 -.864710833E+02 -.864460452E+02 -.864218013E+02 -.863984021E+02 -.863758984E+02 -.863543406E+02 -.863337788E+02 -.863142622E+02 -.862958387E+02 -.862785548E+02 -.862624553E+02 -.862475825E+02 -.862339766E+02 -.862216747E+02 -.862107109E+02 -.862011162E+02 -.861929176E+02 -.861861384E+02 -.861807980E+02 -.861769114E+02 -.861744895E+02 -.861735385E+02 -.861740605E+02 -.861760526E+02 -.861795079E+02 -.861844148E+02 -.861907575E+02 -.861985160E+02 -.862076661E+02 -.862181801E+02 -.862300263E+02 -.862431700E+02 -.862575733E+02 -.862731954E+02 -.862899933E+02 -.863079215E+02 -.863269330E+02 -.863469791E+02 -.863680102E+02 -.863899757E+02 -.864128244E+02 -.864365052E+02 -.864609671E+02 -.864861592E+02 -.865120317E+02 -.865385354E+02 -.865656226E+02 -.865932466E+02 -.866213624E+02 -.866499269E+02 -.866788985E+02 -.867082373E+02 -.867379056E+02 -.867678669E+02 -.867980859E+02 -.868285280E+02 -.868591577E+02 -.868899369E+02 -.869208217E+02 -.869517582E+02 -.869826754E+02 -.870134761E+02 -.870440231E+02 -.870741213E+02 -.871034933E+02 -.871317473E+02 -.871583357E+02 -.871825024E+02 -.872032157E+02 -.872190839E+02 -.872282482E+02 -.872282482E+02
 -.872334999E+02 -.872334999E+02 -.872248173E+02 -.872097885E+02 -.871901800E+02 -.871673160E+02 -.871421792E+02 -.871154913E+02 -.870877759E+02 -.870594089E+02 -.870306574E+02 -.870017103E+02 -.869727013E+02 -.869437259E+02 -.869148544E+02 -.868861406E+02 -.868576285E+02 -.868293562E+02 -.868013588E+02 -.867736704E+02 -.867463253E+02 -.867193580E+02 -.866928045E+02 -.866667018E+02 -.866410879E+02 -.866160023E+02 -.865914854E+02 -.865675786E+02 -.865443241E+02 -.865217646E+02 -.864999433E+02 -.864789036E+02 -.864586887E+02 -.864393417E+02 -.864209048E+02 -.864034198E+02 -.863869270E+02 -.863714658E+02 -.863570735E+02 -.863437859E+02 -.863316364E+02 -.863206562E+02 -.863108737E+02 -.863023146E+02 -.862950015E+02 -.862889538E+02 -.862841875E+02 -.862807152E+02 -.862785458E+02 -.862776845E+02 -.862781330E+02 -.862798889E+02 -.862829464E+02 -.862872958E+02 -.862929241E+02 -.862998145E+02 -.863079469E+02 -.863172981E+02 -.863278419E+02 -.863395491E+02 -.863523880E+02 -.863663246E+02 -.863813225E+02 -.863973438E+02 -.864143487E+02 -.864322962E+02 -.864511443E+02 -.864708500E+02 -.864913699E+02 -.865126604E+02 -.865346777E+02 -.865573783E+02 -.865807193E+02 -.866046580E+02 -.866291531E+02 -.866541639E+02 -.866796509E+02 -.867055761E+02 -.867319026E+02 -.867585951E+02 -.867856194E+02 -.868129426E+02 -.868405327E+02 -.868683577E+02 -.868963847E+02 -.869245780E+02 -.869528968E+02 -.869812900E+02 -.870096913E+02 -.870380093E+02 -.870661159E+02 -.870938292E+02 -.871208909E+02 -.871469371E+02 -.871714596E+02 -.871937577E+02 -.872128758E+02 -.872275259E+02 -.872359884E+02 -.872359884E+02
 -.872414214E+02 -.872414214E+02 -.872334552E+02 -.872196689E+02 -.872016856E+02 -.871807227E+02 -.871576840E+02 -.871332336E+02 -.871078538E+02 -.870818913E+02 -.870555925E+02 -.870291323E+02 -.870026341E+02 -.869761869E+02 -.869498556E+02 -.869236904E+02 -.868977318E+02 -.868720150E+02 -.868465721E+02 -.868214343E+02 -.867966323E+02 -.867721973E+02 -.867481612E+02 -.867245567E+02 -.867014176E+02 -.866787782E+02 -.866566740E+02 -.866351409E+02 -.866142154E+02 -.865939344E+02 -.865743350E+02 -.865554543E+02 -.865373293E+02 -.865199966E+02 -.865034922E+02 -.864878513E+02 -.864731083E+02 -.864592961E+02 -.864464464E+02 -.864345890E+02 -.864237522E+02 -.864139620E+02 -.864052422E+02 -.863976143E+02 -.863910971E+02 -.863857068E+02 -.863814568E+02 -.863783575E+02 -.863764163E+02 -.863756377E+02 -.863760228E+02 -.863775698E+02 -.863802737E+02 -.863841266E+02 -.863891175E+02 -.863952324E+02 -.864024545E+02 -.864107645E+02 -.864201403E+02 -.864305576E+02 -.864419898E+02 -.864544082E+02 -.864677824E+02 -.864820803E+02 -.864972684E+02 -.865133121E+02 -.865301756E+02 -.865478226E+02 -.865662161E+02 -.865853188E+02 -.866050933E+02 -.866255022E+02 -.866465085E+02 -.866680753E+02 -.866901668E+02 -.867127474E+02 -.867357827E+02 -.867592391E+02 -.867830840E+02 -.868072861E+02 -.868318148E+02 -.868566405E+02 -.868817340E+02 -.869070662E+02 -.869326068E+02 -.869583229E+02 -.869841761E+02 -.870101192E+02 -.870360902E+02 -.870620043E+02 -.870877425E+02 -.871131363E+02 -.871379469E+02 -.871618381E+02 -.871843414E+02 -.872048107E+02 -.872223660E+02 -.872358217E+02 -.872435958E+02 -.872435958E+02
 -.872491594E+02 -.872491594E+02 -.872418920E+02 -.872293170E+02 -.872129171E+02 -.871938048E+02 -.871728063E+02 -.871505292E+02 -.871274150E+02 -.871037811E+02 -.870798537E+02 -.870557931E+02 -.870317131E+02 -.870076953E+02 -.869837997E+02 -.869600723E+02 -.869365504E+02 -.869132662E+02 -.868902490E+02 -.868675268E+02 -.868451274E+02 -.868230785E+02 -.868014085E+02 -.867801464E+02 -.867593216E+02 -.867389646E+02 -.867191059E+02 -.866997768E+02 -.866810089E+02 -.866628341E+02 -.866452841E+02 -.866283908E+02 -.866121858E+02 -.865967003E+02 -.865819648E+02 -.865680094E+02 -.865548629E+02 -.865425534E+02 -.865311073E+02 -.865205500E+02 -.865109051E+02 -.865021945E+02 -.864944381E+02 -.864876539E+02 -.864818577E+02 -.864770630E+02 -.864732810E+02 -.864705203E+02 -.864687872E+02 -.864680853E+02 -.864684156E+02 -.864697765E+02 -.864721640E+02 -.864755713E+02 -.864799893E+02 -.864854062E+02 -.864918080E+02 -.864991785E+02 -.865074993E+02 -.865167498E+02 -.865269078E+02 -.865379492E+02 -.865498483E+02 -.865625781E+02 -.865761103E+02 -.865904155E+02 -.866054635E+02 -.866212233E+02 -.866376635E+02 -.866547523E+02 -.866724575E+02 -.866907471E+02 -.867095892E+02 -.867289520E+02 -.867488043E+02 -.867691153E+02 -.867898548E+02 -.868109934E+02 -.868325023E+02 -.868543538E+02 -.868765206E+02 -.868989761E+02 -.869216942E+02 -.869446482E+02 -.869678106E+02 -.869911510E+02 -.870146341E+02 -.870382164E+02 -.870618404E+02 -.870854280E+02 -.871088696E+02 -.871320101E+02 -.871546302E+02 -.871764216E+02 -.871969546E+02 -.872156377E+02 -.872316654E+02 -.872439527E+02 -.872510529E+02 -.872510529E+02
 -.872567081E+02 -.872567081E+02 -.872501216E+02 -.872387263E+02 -.872238676E+02 -.872065552E+02 -.871875395E+02 -.871673723E+02 -.871464548E+02 -.871250759E+02 -.871034414E+02 -.870816974E+02 -.870599477E+02 -.870382667E+02 -.870167093E+02 -.869953175E+02 -.869741253E+02 -.869531618E+02 -.869324536E+02 -.869120258E+02 -.868919032E+02 -.868721105E+02 -.868526728E+02 -.868336155E+02 -.868149646E+02 -.867967464E+02 -.867789878E+02 -.867617156E+02 -.867449573E+02 -.867287401E+02 -.867130915E+02 -.866980386E+02 -.866836085E+02 -.866698276E+02 -.866567221E+02 -.866443173E+02 -.866326377E+02 -.866217069E+02 -.866115474E+02 -.866021803E+02 -.865936257E+02 -.865859018E+02 -.865790254E+02 -.865730116E+02 -.865678737E+02 -.865636228E+02 -.865602683E+02 -.865578175E+02 -.865562756E+02 -.865556456E+02 -.865559282E+02 -.865571224E+02 -.865592245E+02 -.865622289E+02 -.865661280E+02 -.865709119E+02 -.865765690E+02 -.865830856E+02 -.865904463E+02 -.865986338E+02 -.866076294E+02 -.866174128E+02 -.866279626E+02 -.866392557E+02 -.866512684E+02 -.866639758E+02 -.866773522E+02 -.866913714E+02 -.867060065E+02 -.867212304E+02 -.867370158E+02 -.867533350E+02 -.867701606E+02 -.867874652E+02 -.868052219E+02 -.868234038E+02 -.868419847E+02 -.868609389E+02 -.868802410E+02 -.868998666E+02 -.869197914E+02 -.869399919E+02 -.869604445E+02 -.869811252E+02 -.870020090E+02 -.870230683E+02 -.870442709E+02 -.870655767E+02 -.870869333E+02 -.871082691E+02 -.871294840E+02 -.871504364E+02 -.871709265E+02 -.871906734E+02 -.872092861E+02 -.872262267E+02 -.872407628E+02 -.872519088E+02 -.872583503E+02 -.872583503E+02
 -.872640681E+02 -.872640681E+02 -.872581448E+02 -.872478981E+02 -.872345392E+02 -.872189774E+02 -.872018885E+02 -.871837698E+02 -.871649831E+02 -.871457889E+02 -.871263730E+02 -.871068674E+02 -.870873659E+02 -.870679359E+02 -.870486269E+02 -.870294771E+02 -.870105171E+02 -.869917731E+02 -.869732689E+02 -.869550270E+02 -.869370693E+02 -.869194176E+02 -.869020941E+02 -.868851209E+02 -.868685208E+02 -.868523165E+02 -.868365314E+02 -.868211888E+02 -.868063120E+02 -.867919247E+02 -.867780503E+02 -.867647119E+02 -.867519327E+02 -.867397350E+02 -.867281412E+02 -.867171725E+02 -.867068498E+02 -.866971929E+02 -.866882209E+02 -.866799515E+02 -.866724014E+02 -.866655861E+02 -.866595197E+02 -.866542147E+02 -.866496821E+02 -.866459316E+02 -.866429708E+02 -.866408058E+02 -.866394410E+02 -.866388788E+02 -.866391199E+02 -.866401633E+02 -.866420061E+02 -.866446435E+02 -.866480691E+02 -.866522748E+02 -.866572507E+02 -.866629853E+02 -.866694658E+02 -.866766777E+02 -.866846053E+02 -.866932315E+02 -.867025382E+02 -.867125062E+02 -.867231152E+02 -.867343443E+02 -.867461719E+02 -.867585755E+02 -.867715324E+02 -.867850195E+02 -.867990134E+02 -.868134906E+02 -.868284275E+02 -.868438007E+02 -.868595866E+02 -.868757624E+02 -.868923050E+02 -.869091922E+02 -.869264018E+02 -.869439123E+02 -.869617024E+02 -.869797511E+02 -.869980375E+02 -.870165402E+02 -.870352366E+02 -.870541019E+02 -.870731068E+02 -.870922150E+02 -.871113791E+02 -.871305340E+02 -.871495891E+02 -.871684164E+02 -.871868351E+02 -.872045918E+02 -.872213334E+02 -.872365747E+02 -.872496555E+02 -.872596871E+02 -.872654854E+02 -.872654854E+02
 -.872712453E+02 -.872712453E+02 -.872659681E+02 -.872568401E+02 -.872449414E+02 -.872310829E+02 -.872158676E+02 -.871997394E+02 -.871830211E+02 -.871659457E+02 -.871486790E+02 -.871313393E+02 -.871140103E+02 -.870967524E+02 -.870796101E+02 -.870626173E+02 -.870458016E+02 -.870291862E+02 -.870127923E+02 -.869966397E+02 -.869807477E+02 -.869651355E+02 -.869498223E+02 -.869348276E+02 -.869201708E+02 -.869058719E+02 -.868919508E+02 -.868784275E+02 -.868653222E+02 -.868526549E+02 -.868404456E+02 -.868287140E+02 -.868174797E+02 -.868067618E+02 -.867965790E+02 -.867869493E+02 -.867778904E+02 -.867694188E+02 -.867615505E+02 -.867543005E+02 -.867476828E+02 -.867417103E+02 -.867363948E+02 -.867317467E+02 -.867277755E+02 -.867244888E+02 -.867218933E+02 -.867199939E+02 -.867187943E+02 -.867182965E+02 -.867185012E+02 -.867194075E+02 -.867210128E+02 -.867233133E+02 -.867263036E+02 -.867299769E+02 -.867343250E+02 -.867393382E+02 -.867450059E+02 -.867513159E+02 -.867582551E+02 -.867658091E+02 -.867739628E+02 -.867826999E+02 -.867920036E+02 -.868018561E+02 -.868122391E+02 -.868231338E+02 -.868345210E+02 -.868463809E+02 -.868586937E+02 -.868714395E+02 -.868845980E+02 -.868981492E+02 -.869120730E+02 -.869263495E+02 -.869409591E+02 -.869558824E+02 -.869711001E+02 -.869865935E+02 -.870023440E+02 -.870183332E+02 -.870345425E+02 -.870509530E+02 -.870675447E+02 -.870842952E+02 -.871011784E+02 -.871181619E+02 -.871352028E+02 -.871522430E+02 -.871692013E+02 -.871859630E+02 -.872023664E+02 -.872181847E+02 -.872331026E+02 -.872466866E+02 -.872583470E+02 -.872672907E+02 -.872724607E+02 -.872724607E+02
 -.872782496E+02 -.872782496E+02 -.872736024E+02 -.872655650E+02 -.872550891E+02 -.872428897E+02 -.872294983E+02 -.872153064E+02 -.872005990E+02 -.871855814E+02 -.871704003E+02 -.871551600E+02 -.871399345E+02 -.871247774E+02 -.871097279E+02 -.870948160E+02 -.870800658E+02 -.870654981E+02 -.870511313E+02 -.870369828E+02 -.870230693E+02 -.870094075E+02 -.869960141E+02 -.869829057E+02 -.869700992E+02 -.869576115E+02 -.869454598E+02 -.869336611E+02 -.869222325E+02 -.869111911E+02 -.869005537E+02 -.868903370E+02 -.868805576E+02 -.868712315E+02 -.868623744E+02 -.868540014E+02 -.868461274E+02 -.868387661E+02 -.868319310E+02 -.868256346E+02 -.868198885E+02 -.868147034E+02 -.868100893E+02 -.868060547E+02 -.868026075E+02 -.867997542E+02 -.867975000E+02 -.867958494E+02 -.867948051E+02 -.867943690E+02 -.867945415E+02 -.867953220E+02 -.867967082E+02 -.867986971E+02 -.868012840E+02 -.868044635E+02 -.868082286E+02 -.868125713E+02 -.868174828E+02 -.868229529E+02 -.868289707E+02 -.868355243E+02 -.868426009E+02 -.868501870E+02 -.868582685E+02 -.868668305E+02 -.868758578E+02 -.868853344E+02 -.868952441E+02 -.869055705E+02 -.869162967E+02 -.869274058E+02 -.869388808E+02 -.869507045E+02 -.869628599E+02 -.869753300E+02 -.869880980E+02 -.870011473E+02 -.870144613E+02 -.870280237E+02 -.870418186E+02 -.870558298E+02 -.870700412E+02 -.870844362E+02 -.870989971E+02 -.871137044E+02 -.871285349E+02 -.871434598E+02 -.871584413E+02 -.871734278E+02 -.871883474E+02 -.872030988E+02 -.872175391E+02 -.872314678E+02 -.872446066E+02 -.872565729E+02 -.872668462E+02 -.872747270E+02 -.872792830E+02 -.872792830E+02
 -.872850936E+02 -.872850936E+02 -.872810616E+02 -.872740888E+02 -.872650016E+02 -.872544205E+02 -.872428074E+02 -.872305024E+02 -.872177531E+02 -.872047381E+02 -.871915848E+02 -.871783840E+02 -.871652002E+02 -.871520799E+02 -.871390572E+02 -.871261584E+02 -.871134043E+02 -.871008129E+02 -.870884002E+02 -.870761810E+02 -.870641699E+02 -.870523810E+02 -.870408286E+02 -.870295269E+02 -.870184903E+02 -.870077330E+02 -.869972694E+02 -.869871141E+02 -.869772814E+02 -.869677855E+02 -.869586408E+02 -.869498610E+02 -.869414600E+02 -.869334512E+02 -.869258477E+02 -.869186620E+02 -.869119064E+02 -.869055924E+02 -.868997312E+02 -.868943329E+02 -.868894074E+02 -.868849634E+02 -.868810091E+02 -.868775517E+02 -.868745974E+02 -.868721518E+02 -.868702192E+02 -.868688030E+02 -.868679059E+02 -.868675290E+02 -.868676730E+02 -.868683370E+02 -.868695196E+02 -.868712179E+02 -.868734283E+02 -.868761461E+02 -.868793657E+02 -.868830806E+02 -.868872833E+02 -.868919656E+02 -.868971183E+02 -.869027316E+02 -.869087951E+02 -.869152974E+02 -.869222269E+02 -.869295713E+02 -.869373177E+02 -.869454531E+02 -.869539639E+02 -.869628363E+02 -.869720563E+02 -.869816097E+02 -.869914822E+02 -.870016595E+02 -.870121271E+02 -.870228708E+02 -.870338763E+02 -.870451294E+02 -.870566162E+02 -.870683228E+02 -.870802354E+02 -.870923403E+02 -.871046236E+02 -.871170709E+02 -.871296670E+02 -.871423948E+02 -.871552342E+02 -.871681601E+02 -.871811396E+02 -.871941276E+02 -.872070617E+02 -.872198534E+02 -.872323785E+02 -.872444625E+02 -.872558635E+02 -.872662487E+02 -.872751658E+02 -.872820070E+02 -.872859623E+02 -.872859623E+02
 -.872917908E+02 -.872917908E+02 -.872883606E+02 -.872824289E+02 -.872746989E+02 -.872656993E+02 -.872558232E+02 -.872453604E+02 -.872345217E+02 -.872234594E+02 -.872122822E+02 -.872010674E+02 -.871898700E+02 -.871787297E+02 -.871676757E+02 -.871567301E+02 -.871459109E+02 -.871352333E+02 -.871247108E+02 -.871143560E+02 -.871041811E+02 -.870941980E+02 -.870844188E+02 -.870748553E+02 -.870655194E+02 -.870564231E+02 -.870475783E+02 -.870389972E+02 -.870306915E+02 -.870226731E+02 -.870149536E+02 -.870075447E+02 -.870004575E+02 -.869937032E+02 -.869872925E+02 -.869812357E+02 -.869755427E+02 -.869702231E+02 -.869652859E+02 -.869607396E+02 -.869565919E+02 -.869528502E+02 -.869495210E+02 -.869466102E+02 -.869441230E+02 -.869420637E+02 -.869404360E+02 -.869392426E+02 -.869384856E+02 -.869381661E+02 -.869382844E+02 -.869388400E+02 -.869398316E+02 -.869412569E+02 -.869431130E+02 -.869453961E+02 -.869481016E+02 -.869512242E+02 -.869547578E+02 -.869586957E+02 -.869630305E+02 -.869677541E+02 -.869728579E+02 -.869783329E+02 -.869841693E+02 -.869903573E+02 -.869968861E+02 -.870037452E+02 -.870109234E+02 -.870184092E+02 -.870261913E+02 -.870342578E+02 -.870425970E+02 -.870511970E+02 -.870600458E+02 -.870691316E+02 -.870784425E+02 -.870879667E+02 -.870976926E+02 -.871076084E+02 -.871177026E+02 -.871279637E+02 -.871383800E+02 -.871489392E+02 -.871596284E+02 -.871704332E+02 -.871813363E+02 -.871923163E+02 -.872033451E+02 -.872143844E+02 -.872253807E+02 -.872362585E+02 -.872469119E+02 -.872571922E+02 -.872668930E+02 -.872757306E+02 -.872833199E+02 -.872891427E+02 -.872925095E+02 -.872925095E+02
 -.872983486E+02 -.872983486E+02 -.872955079E+02 -.872905954E+02 -.872841940E+02 -.872767417E+02 -.872685645E+02 -.872599026E+02 -.872509310E+02 -.872417759E+02 -.872325274E+02 -.872232498E+02 -.872139888E+02 -.872047772E+02 -.871956392E+02 -.871865934E+02 -.871776543E+02 -.871688348E+02 -.871601458E+02 -.871515978E+02 -.871432008E+02 -.871349647E+02 -.871268991E+02 -.871190139E+02 -.871113186E+02 -.871038231E+02 -.870965371E+02 -.870894703E+02 -.870826323E+02 -.870760327E+02 -.870696809E+02 -.870635863E+02 -.870577578E+02 -.870522045E+02 -.870469348E+02 -.870419571E+02 -.870372794E+02 -.870329094E+02 -.870288541E+02 -.870251204E+02 -.870217145E+02 -.870186422E+02 -.870159089E+02 -.870135191E+02 -.870114770E+02 -.870097861E+02 -.870084493E+02 -.870074687E+02 -.870068460E+02 -.870065821E+02 -.870066772E+02 -.870071310E+02 -.870079423E+02 -.870091094E+02 -.870106299E+02 -.870125009E+02 -.870147186E+02 -.870172788E+02 -.870201767E+02 -.870234068E+02 -.870269634E+02 -.870308399E+02 -.870350295E+02 -.870395249E+02 -.870443184E+02 -.870494019E+02 -.870547670E+02 -.870604051E+02 -.870663073E+02 -.870724643E+02 -.870788670E+02 -.870855058E+02 -.870923713E+02 -.870994537E+02 -.871067435E+02 -.871142311E+02 -.871219066E+02 -.871297607E+02 -.871377837E+02 -.871459661E+02 -.871542984E+02 -.871627712E+02 -.871713748E+02 -.871800992E+02 -.871889337E+02 -.871978662E+02 -.872068826E+02 -.872159650E+02 -.872250901E+02 -.872342261E+02 -.872433285E+02 -.872523347E+02 -.872611568E+02 -.872696712E+02 -.872777068E+02 -.872850282E+02 -.872913158E+02 -.872961403E+02 -.872989298E+02 -.872989298E+02
 -.873047443E+02 -.873047443E+02 -.873024802E+02 -.872985645E+02 -.872934616E+02 -.872875210E+02 -.872810028E+02 -.872740986E+02 -.872669484E+02 -.872596527E+02 -.872522838E+02 -.872448929E+02 -.872375165E+02 -.872301808E+02 -.872229053E+02 -.872157046E+02 -.872085906E+02 -.872015732E+02 -.871946614E+02 -.871878634E+02 -.871811870E+02 -.871746402E+02 -.871682306E+02 -.871619657E+02 -.871558534E+02 -.871499012E+02 -.871441168E+02 -.871385078E+02 -.871330816E+02 -.871278459E+02 -.871228079E+02 -.871179749E+02 -.871133539E+02 -.871089520E+02 -.871047757E+02 -.871008315E+02 -.870971257E+02 -.870936640E+02 -.870904522E+02 -.870874954E+02 -.870847985E+02 -.870823659E+02 -.870802018E+02 -.870783098E+02 -.870766930E+02 -.870753541E+02 -.870742953E+02 -.870735185E+02 -.870730247E+02 -.870728147E+02 -.870728887E+02 -.870732464E+02 -.870738869E+02 -.870748089E+02 -.870760106E+02 -.870774896E+02 -.870792431E+02 -.870812678E+02 -.870835600E+02 -.870861155E+02 -.870889298E+02 -.870919979E+02 -.870953144E+02 -.870988738E+02 -.871026700E+02 -.871066968E+02 -.871109477E+02 -.871154159E+02 -.871200945E+02 -.871249764E+02 -.871300543E+02 -.871353209E+02 -.871407688E+02 -.871463903E+02 -.871521780E+02 -.871581243E+02 -.871642216E+02 -.871704624E+02 -.871768392E+02 -.871833444E+02 -.871899706E+02 -.871967103E+02 -.872035557E+02 -.872104991E+02 -.872175317E+02 -.872246441E+02 -.872318249E+02 -.872390599E+02 -.872463303E+02 -.872536108E+02 -.872608658E+02 -.872680452E+02 -.872750787E+02 -.872818677E+02 -.872882754E+02 -.872941138E+02 -.872991278E+02 -.873029747E+02 -.873051988E+02 -.873051988E+02
 -.873108513E+02 -.873108513E+02 -.873091456E+02 -.873061940E+02 -.873023456E+02 -.872978636E+02 -.872929445E+02 -.872877331E+02 -.872823352E+02 -.872768271E+02 -.872712636E+02 -.872656836E+02 -.872601149E+02 -.872545775E+02 -.872490862E+02 -.872436522E+02 -.872382843E+02 -.872329903E+02 -.872277769E+02 -.872226502E+02 -.872176163E+02 -.872126810E+02 -.872078500E+02 -.872031292E+02 -.871985241E+02 -.871940407E+02 -.871896844E+02 -.871854610E+02 -.871813762E+02 -.871774354E+02 -.871736441E+02 -.871700077E+02 -.871665315E+02 -.871632205E+02 -.871600798E+02 -.871571140E+02 -.871543278E+02 -.871517255E+02 -.871493113E+02 -.871470890E+02 -.871450622E+02 -.871432342E+02 -.871416079E+02 -.871401862E+02 -.871389712E+02 -.871379650E+02 -.871371692E+02 -.871365851E+02 -.871362136E+02 -.871360552E+02 -.871361100E+02 -.871363778E+02 -.871368581E+02 -.871375497E+02 -.871384514E+02 -.871395614E+02 -.871408777E+02 -.871423978E+02 -.871441190E+02 -.871460382E+02 -.871481520E+02 -.871504569E+02 -.871529488E+02 -.871556236E+02 -.871584769E+02 -.871615040E+02 -.871647002E+02 -.871680605E+02 -.871715796E+02 -.871752524E+02 -.871790735E+02 -.871830374E+02 -.871871386E+02 -.871913714E+02 -.871957303E+02 -.872002096E+02 -.872048037E+02 -.872095069E+02 -.872143136E+02 -.872192182E+02 -.872242151E+02 -.872292986E+02 -.872344630E+02 -.872397021E+02 -.872450097E+02 -.872503783E+02 -.872557993E+02 -.872612620E+02 -.872667521E+02 -.872722501E+02 -.872777290E+02 -.872831509E+02 -.872884621E+02 -.872935881E+02 -.872984251E+02 -.873028312E+02 -.873066137E+02 -.873095144E+02 -.873111904E+02 -.873111904E+02
 -.873162552E+02 -.873162552E+02 -.873150680E+02 -.873130074E+02 -.873103138E+02 -.873071698E+02 -.873037127E+02 -.873000444E+02 -.872962403E+02 -.872923550E+02 -.872884279E+02 -.872844873E+02 -.872805536E+02 -.872766413E+02 -.872727612E+02 -.872689215E+02 -.872651288E+02 -.872613886E+02 -.872577057E+02 -.872540845E+02 -.872505294E+02 -.872470443E+02 -.872436335E+02 -.872403009E+02 -.872370506E+02 -.872338866E+02 -.872308128E+02 -.872278332E+02 -.872249518E+02 -.872221724E+02 -.872194988E+02 -.872169349E+02 -.872144841E+02 -.872121502E+02 -.872099365E+02 -.872078464E+02 -.872058831E+02 -.872040495E+02 -.872023486E+02 -.872007830E+02 -.871993552E+02 -.871980675E+02 -.871969220E+02 -.871959205E+02 -.871950647E+02 -.871943559E+02 -.871937953E+02 -.871933837E+02 -.871931217E+02 -.871930098E+02 -.871930480E+02 -.871932361E+02 -.871935738E+02 -.871940603E+02 -.871946947E+02 -.871954758E+02 -.871964022E+02 -.871974722E+02 -.871986839E+02 -.872000351E+02 -.872015236E+02 -.872031467E+02 -.872049018E+02 -.872067860E+02 -.872087962E+02 -.872109291E+02 -.872131815E+02 -.872155499E+02 -.872180306E+02 -.872206201E+02 -.872233145E+02 -.872261101E+02 -.872290030E+02 -.872319893E+02 -.872350650E+02 -.872382262E+02 -.872414690E+02 -.872447894E+02 -.872481834E+02 -.872516472E+02 -.872551766E+02 -.872587677E+02 -.872624165E+02 -.872661185E+02 -.872698692E+02 -.872736633E+02 -.872774944E+02 -.872813547E+02 -.872852337E+02 -.872891171E+02 -.872929853E+02 -.872968107E+02 -.873005546E+02 -.873041635E+02 -.873075637E+02 -.873106552E+02 -.873133033E+02 -.873153288E+02 -.873164957E+02 -.873164957E+02
 -.873199134E+02 -.873199134E+02 -.873191306E+02 -.873177532E+02 -.873159319E+02 -.873137861E+02 -.873114090E+02 -.873088722E+02 -.873062301E+02 -.873035228E+02 -.873007801E+02 -.872980236E+02 -.872952687E+02 -.872925268E+02 -.872898063E+02 -.872871134E+02 -.872844531E+02 -.872818294E+02 -.872792460E+02 -.872767060E+02 -.872742125E+02 -.872717684E+02 -.872693766E+02 -.872670399E+02 -.872647611E+02 -.872625430E+02 -.872603885E+02 -.872583002E+02 -.872562809E+02 -.872543333E+02 -.872524601E+02 -.872506638E+02 -.872489470E+02 -.872473122E+02 -.872457617E+02 -.872442980E+02 -.872429230E+02 -.872416391E+02 -.872404481E+02 -.872393519E+02 -.872383523E+02 -.872374508E+02 -.872366488E+02 -.872359477E+02 -.872353486E+02 -.872348523E+02 -.872344598E+02 -.872341715E+02 -.872339880E+02 -.872339095E+02 -.872339360E+02 -.872340674E+02 -.872343035E+02 -.872346437E+02 -.872350875E+02 -.872356340E+02 -.872362821E+02 -.872370308E+02 -.872378788E+02 -.872388244E+02 -.872398662E+02 -.872410024E+02 -.872422310E+02 -.872435501E+02 -.872449576E+02 -.872464511E+02 -.872480285E+02 -.872496873E+02 -.872514249E+02 -.872532390E+02 -.872551268E+02 -.872570857E+02 -.872591130E+02 -.872612060E+02 -.872633619E+02 -.872655781E+02 -.872678517E+02 -.872701800E+02 -.872725602E+02 -.872749896E+02 -.872774652E+02 -.872799844E+02 -.872825441E+02 -.872851413E+02 -.872877725E+02 -.872904337E+02 -.872931203E+02 -.872958261E+02 -.872985430E+02 -.873012601E+02 -.873039621E+02 -.873066279E+02 -.873092287E+02 -.873117249E+02 -.873140634E+02 -.873161738E+02 -.873179646E+02 -.873193188E+02 -.873200884E+02 -.873200884E+02
 -.873199134E+02 -.873199134E+02 -.873191306E+02 -.873177532E+02 -.873159319E+02 -.873137861E+02 -.873114090E+02 -.873088722E+02 -.873062301E+02 -.873035228E+02 -.873007801E+02 -.872980236E+02 -.872952687E+02 -.872925268E+02 -.872898063E+02 -.872871134E+02 -.872844531E+02 -.872818294E+02 -.872792460E+02 -.872767060E+02 -.872742125E+02 -.872717684E+02 -.872693766E+02 -.872670399E+02 -.872647611E+02 -.872625430E+02 -.872603885E+02 -.872583002E+02 -.872562809E+02 -.872543333E+02 -.872524601E+02 -.872506638E+02 -.872489470E+02 -.872473122E+02 -.872457617E+02 -.872442980E+02 -.872429230E+02 -.872416391E+02 -.872404481E+02 -.872393519E+02 -.872383523E+02 -.872374508E+02 -.872366488E+02 -.872359477E+02 -.872353486E+02 -.872348523E+02 -.872344598E+02 -.872341715E+02 -.872339880E+02 -.872339095E+02 -.872339360E+02 -.872340674E+02 -.872343035E+02 -.872346437E+02 -.872350875E+02 -.872356340E+02 -.872362821E+02 -.872370308E+02 -.872378788E+02 -.872388244E+02 -.872398662E+02 -.872410024E+02 -.872422310E+02 -.872435501E+02 -.872449576E+02 -.872464511E+02 -.872480285E+02 -.872496873E+02 -.872514249E+02 -.872532390E+02 -.872551268E+02 -.872570857E+02 -.872591130E+02 -.872612060E+02 -.872633619E+02 -.872655781E+02 -.872678517E+02 -.872701800E+02 -.872725602E+02 -.872749896E+02 -.872774652E+02 -.872799844E+02 -.872825441E+02 -.872851413E+02 -.872877725E+02 -.872904337E+02 -.872931203E+02 -.872958261E+02 -.872985430E+02 -.873012601E+02 -.873039621E+02 -.873066279E+02 -.873092287E+02 -.873117249E+02 -.873140634E+02 -.873161738E+02 -.873179646E+02 -.873193188E+02 -.873200884E+02 -.873200884E+02
