# Supplementary material for: Electrical Pacing of Cardiac Tissue Including Potassium Inward Rectification
Source: PLoS One. 2015 Jun 9;10(6):e0127837. doi: 10.1371/journal.pone.0127837 (PMC4461281; doi:10.1371/journal.pone.0127837)
Supplement: S1 Data — (ZIP) [file pone.0127837.s001.zip › All-Data/Data-with-IK1/BDT29/Vm50ms.txt]

 -.873300171E+02 -.873004231E+02 -.872992988E+02 -.872972578E+02 -.872944721E+02 -.872910886E+02 -.872872313E+02 -.872830034E+02 -.872784887E+02 -.872737544E+02 -.872688540E+02 -.872638308E+02 -.872587206E+02 -.872535543E+02 -.872483586E+02 -.872431571E+02 -.872379701E+02 -.872328147E+02 -.872277053E+02 -.872226538E+02 -.872176706E+02 -.872127649E+02 -.872079455E+02 -.872032213E+02 -.871986006E+02 -.871940918E+02 -.871897028E+02 -.871854408E+02 -.871813126E+02 -.871773247E+02 -.871734830E+02 -.871697938E+02 -.871662628E+02 -.871628962E+02 -.871596996E+02 -.871566788E+02 -.871538389E+02 -.871511848E+02 -.871487212E+02 -.871464522E+02 -.871443819E+02 -.871425138E+02 -.871408514E+02 -.871393976E+02 -.871381552E+02 -.871371265E+02 -.871363133E+02 -.871357170E+02 -.871353386E+02 -.871351787E+02 -.871352374E+02 -.871355145E+02 -.871360092E+02 -.871367206E+02 -.871376470E+02 -.871387866E+02 -.871401371E+02 -.871416957E+02 -.871434594E+02 -.871454247E+02 -.871475879E+02 -.871499448E+02 -.871524910E+02 -.871552220E+02 -.871581327E+02 -.871612180E+02 -.871644725E+02 -.871678905E+02 -.871714663E+02 -.871751938E+02 -.871790668E+02 -.871830791E+02 -.871872242E+02 -.871914953E+02 -.871958857E+02 -.872003883E+02 -.872049958E+02 -.872097006E+02 -.872144946E+02 -.872193695E+02 -.872243161E+02 -.872293247E+02 -.872343843E+02 -.872394829E+02 -.872446068E+02 -.872497404E+02 -.872548653E+02 -.872599601E+02 -.872649993E+02 -.872699523E+02 -.872747824E+02 -.872794450E+02 -.872838860E+02 -.872880398E+02 -.872918263E+02 -.872951484E+02 -.872978880E+02 -.872999016E+02 -.873010151E+02 -.873010151E+02
 -.873004231E+02 -.873004231E+02 -.872992988E+02 -.872972578E+02 -.872944721E+02 -.872910886E+02 -.872872313E+02 -.872830034E+02 -.872784887E+02 -.872737544E+02 -.872688540E+02 -.872638308E+02 -.872587206E+02 -.872535543E+02 -.872483586E+02 -.872431571E+02 -.872379701E+02 -.872328147E+02 -.872277053E+02 -.872226538E+02 -.872176706E+02 -.872127649E+02 -.872079455E+02 -.872032213E+02 -.871986006E+02 -.871940918E+02 -.871897028E+02 -.871854408E+02 -.871813126E+02 -.871773247E+02 -.871734830E+02 -.871697938E+02 -.871662628E+02 -.871628962E+02 -.871596996E+02 -.871566788E+02 -.871538389E+02 -.871511848E+02 -.871487212E+02 -.871464522E+02 -.871443819E+02 -.871425138E+02 -.871408514E+02 -.871393976E+02 -.871381552E+02 -.871371265E+02 -.871363133E+02 -.871357170E+02 -.871353386E+02 -.871351787E+02 -.871352374E+02 -.871355145E+02 -.871360092E+02 -.871367206E+02 -.871376470E+02 -.871387866E+02 -.871401371E+02 -.871416957E+02 -.871434594E+02 -.871454247E+02 -.871475879E+02 -.871499448E+02 -.871524910E+02 -.871552220E+02 -.871581327E+02 -.871612180E+02 -.871644725E+02 -.871678905E+02 -.871714663E+02 -.871751938E+02 -.871790668E+02 -.871830791E+02 -.871872242E+02 -.871914953E+02 -.871958857E+02 -.872003883E+02 -.872049958E+02 -.872097006E+02 -.872144946E+02 -.872193695E+02 -.872243161E+02 -.872293247E+02 -.872343843E+02 -.872394829E+02 -.872446068E+02 -.872497404E+02 -.872548653E+02 -.872599601E+02 -.872649993E+02 -.872699523E+02 -.872747824E+02 -.872794450E+02 -.872838860E+02 -.872880398E+02 -.872918263E+02 -.872951484E+02 -.872978880E+02 -.872999016E+02 -.873010151E+02 -.873010151E+02
 -.872944023E+02 -.872944023E+02 -.872928084E+02 -.872899573E+02 -.872861188E+02 -.872815134E+02 -.872763185E+02 -.872706740E+02 -.872646887E+02 -.872584463E+02 -.872520119E+02 -.872454380E+02 -.872387684E+02 -.872320410E+02 -.872252892E+02 -.872185421E+02 -.872118238E+02 -.872051545E+02 -.871985502E+02 -.871920243E+02 -.871855888E+02 -.871792546E+02 -.871730330E+02 -.871669351E+02 -.871609720E+02 -.871551541E+02 -.871494914E+02 -.871439927E+02 -.871386665E+02 -.871335207E+02 -.871285629E+02 -.871238012E+02 -.871192434E+02 -.871148972E+02 -.871107705E+02 -.871068703E+02 -.871032036E+02 -.870997767E+02 -.870965953E+02 -.870936650E+02 -.870909910E+02 -.870885780E+02 -.870864305E+02 -.870845526E+02 -.870829479E+02 -.870816193E+02 -.870805692E+02 -.870797994E+02 -.870793112E+02 -.870791054E+02 -.870791820E+02 -.870795408E+02 -.870801810E+02 -.870811011E+02 -.870822991E+02 -.870837726E+02 -.870855185E+02 -.870875332E+02 -.870898126E+02 -.870923523E+02 -.870951474E+02 -.870981924E+02 -.871014817E+02 -.871050091E+02 -.871087683E+02 -.871127524E+02 -.871169545E+02 -.871213671E+02 -.871259828E+02 -.871307939E+02 -.871357922E+02 -.871409698E+02 -.871463183E+02 -.871518291E+02 -.871574936E+02 -.871633029E+02 -.871692478E+02 -.871753187E+02 -.871815058E+02 -.871877986E+02 -.871941862E+02 -.872006567E+02 -.872071970E+02 -.872137929E+02 -.872204281E+02 -.872270841E+02 -.872337393E+02 -.872403685E+02 -.872469413E+02 -.872534212E+02 -.872597636E+02 -.872659137E+02 -.872718037E+02 -.872773494E+02 -.872824451E+02 -.872869585E+02 -.872907222E+02 -.872935246E+02 -.872950968E+02 -.872950968E+02
 -.872846372E+02 -.872846372E+02 -.872824172E+02 -.872784702E+02 -.872731884E+02 -.872668852E+02 -.872598069E+02 -.872521438E+02 -.872440407E+02 -.872356086E+02 -.872269337E+02 -.872180858E+02 -.872091234E+02 -.872000968E+02 -.871910494E+02 -.871820178E+02 -.871730318E+02 -.871641156E+02 -.871552888E+02 -.871465679E+02 -.871379682E+02 -.871295044E+02 -.871211914E+02 -.871130442E+02 -.871050773E+02 -.870973041E+02 -.870897373E+02 -.870823885E+02 -.870752685E+02 -.870683881E+02 -.870617578E+02 -.870553883E+02 -.870492907E+02 -.870434755E+02 -.870379530E+02 -.870327331E+02 -.870278247E+02 -.870232364E+02 -.870189763E+02 -.870150517E+02 -.870114699E+02 -.870082376E+02 -.870053608E+02 -.870028452E+02 -.870006955E+02 -.869989159E+02 -.869975094E+02 -.869964788E+02 -.869958255E+02 -.869955508E+02 -.869956549E+02 -.869961373E+02 -.869969969E+02 -.869982318E+02 -.869998392E+02 -.870018157E+02 -.870041571E+02 -.870068585E+02 -.870099143E+02 -.870133185E+02 -.870170641E+02 -.870211440E+02 -.870255504E+02 -.870302748E+02 -.870353086E+02 -.870406424E+02 -.870462668E+02 -.870521718E+02 -.870583471E+02 -.870647824E+02 -.870714667E+02 -.870783893E+02 -.870855389E+02 -.870929042E+02 -.871004735E+02 -.871082350E+02 -.871161767E+02 -.871242860E+02 -.871325502E+02 -.871409557E+02 -.871494884E+02 -.871581330E+02 -.871668732E+02 -.871756908E+02 -.871845654E+02 -.871934737E+02 -.872023885E+02 -.872112777E+02 -.872201030E+02 -.872288173E+02 -.872373629E+02 -.872456683E+02 -.872536435E+02 -.872611752E+02 -.872681197E+02 -.872742942E+02 -.872794647E+02 -.872833320E+02 -.872855121E+02 -.872855121E+02
 -.872727166E+02 -.872727166E+02 -.872698027E+02 -.872646371E+02 -.872577431E+02 -.872495327E+02 -.872403255E+02 -.872303656E+02 -.872198396E+02 -.872088910E+02 -.871976327E+02 -.871861565E+02 -.871745392E+02 -.871628460E+02 -.871511313E+02 -.871394403E+02 -.871278094E+02 -.871162678E+02 -.871048399E+02 -.870935469E+02 -.870824089E+02 -.870714455E+02 -.870606762E+02 -.870501203E+02 -.870397961E+02 -.870297206E+02 -.870199097E+02 -.870103782E+02 -.870011404E+02 -.869922107E+02 -.869836031E+02 -.869753323E+02 -.869674126E+02 -.869598581E+02 -.869526822E+02 -.869458978E+02 -.869395168E+02 -.869335506E+02 -.869280097E+02 -.869229045E+02 -.869182445E+02 -.869140388E+02 -.869102954E+02 -.869070219E+02 -.869042246E+02 -.869019089E+02 -.869000791E+02 -.868987386E+02 -.868978896E+02 -.868975337E+02 -.868976712E+02 -.868983017E+02 -.868994234E+02 -.869010339E+02 -.869031294E+02 -.869057053E+02 -.869087560E+02 -.869122750E+02 -.869162547E+02 -.869206871E+02 -.869255631E+02 -.869308729E+02 -.869366062E+02 -.869427517E+02 -.869492979E+02 -.869562323E+02 -.869635424E+02 -.869712149E+02 -.869792363E+02 -.869875927E+02 -.869962700E+02 -.870052536E+02 -.870145290E+02 -.870240813E+02 -.870338952E+02 -.870439554E+02 -.870542462E+02 -.870647515E+02 -.870754547E+02 -.870863386E+02 -.870973851E+02 -.871085750E+02 -.871198874E+02 -.871312995E+02 -.871427854E+02 -.871543159E+02 -.871658567E+02 -.871773674E+02 -.871887992E+02 -.872000925E+02 -.872111736E+02 -.872219505E+02 -.872323074E+02 -.872420975E+02 -.872511338E+02 -.872591775E+02 -.872659220E+02 -.872709736E+02 -.872738257E+02 -.872738257E+02
 -.872595386E+02 -.872595386E+02 -.872558967E+02 -.872494502E+02 -.872408573E+02 -.872306299E+02 -.872191620E+02 -.872067547E+02 -.871936392E+02 -.871799950E+02 -.871659648E+02 -.871516647E+02 -.871371914E+02 -.871226250E+02 -.871080318E+02 -.870934656E+02 -.870789697E+02 -.870645797E+02 -.870503257E+02 -.870362350E+02 -.870223333E+02 -.870086457E+02 -.869951971E+02 -.869820109E+02 -.869691098E+02 -.869565144E+02 -.869442446E+02 -.869323192E+02 -.869207566E+02 -.869095752E+02 -.868987937E+02 -.868884307E+02 -.868785046E+02 -.868690334E+02 -.868600342E+02 -.868515231E+02 -.868435158E+02 -.868360268E+02 -.868290700E+02 -.868226589E+02 -.868168060E+02 -.868115229E+02 -.868068203E+02 -.868027076E+02 -.867991932E+02 -.867962839E+02 -.867939854E+02 -.867923021E+02 -.867912371E+02 -.867907923E+02 -.867909682E+02 -.867917643E+02 -.867931783E+02 -.867952068E+02 -.867978451E+02 -.868010872E+02 -.868049256E+02 -.868093521E+02 -.868143568E+02 -.868199293E+02 -.868260578E+02 -.868327296E+02 -.868399313E+02 -.868476484E+02 -.868558659E+02 -.868645678E+02 -.868737379E+02 -.868833590E+02 -.868934139E+02 -.869038847E+02 -.869147532E+02 -.869260011E+02 -.869376096E+02 -.869495596E+02 -.869618320E+02 -.869744073E+02 -.869872657E+02 -.870003868E+02 -.870137500E+02 -.870273337E+02 -.870411153E+02 -.870550711E+02 -.870691751E+02 -.870833990E+02 -.870977113E+02 -.871120757E+02 -.871264502E+02 -.871407849E+02 -.871550197E+02 -.871690810E+02 -.871828779E+02 -.871962964E+02 -.872091931E+02 -.872213857E+02 -.872326418E+02 -.872426639E+02 -.872510700E+02 -.872573687E+02 -.872609266E+02 -.872609266E+02
 -.872455683E+02 -.872455683E+02 -.872411776E+02 -.872334114E+02 -.872230629E+02 -.872107448E+02 -.871969271E+02 -.871819704E+02 -.871661532E+02 -.871496935E+02 -.871327655E+02 -.871155108E+02 -.870980455E+02 -.870804648E+02 -.870628465E+02 -.870452532E+02 -.870277362E+02 -.870103379E+02 -.869930954E+02 -.869760427E+02 -.869592118E+02 -.869426339E+02 -.869263388E+02 -.869103548E+02 -.868947087E+02 -.868794259E+02 -.868645303E+02 -.868500455E+02 -.868359946E+02 -.868224012E+02 -.868092885E+02 -.867966799E+02 -.867845983E+02 -.867730659E+02 -.867621039E+02 -.867517328E+02 -.867419719E+02 -.867328400E+02 -.867243547E+02 -.867165331E+02 -.867093911E+02 -.867029434E+02 -.866972034E+02 -.866921831E+02 -.866878929E+02 -.866843415E+02 -.866815363E+02 -.866794828E+02 -.866781850E+02 -.866776455E+02 -.866778649E+02 -.866788423E+02 -.866805750E+02 -.866830587E+02 -.866862872E+02 -.866902530E+02 -.866949468E+02 -.867003578E+02 -.867064739E+02 -.867132815E+02 -.867207660E+02 -.867289112E+02 -.867377002E+02 -.867471146E+02 -.867571354E+02 -.867677427E+02 -.867789159E+02 -.867906336E+02 -.868028740E+02 -.868156149E+02 -.868288335E+02 -.868425068E+02 -.868566115E+02 -.868711240E+02 -.868860206E+02 -.869012771E+02 -.869168691E+02 -.869327717E+02 -.869489596E+02 -.869654065E+02 -.869820850E+02 -.869989661E+02 -.870160187E+02 -.870332086E+02 -.870504977E+02 -.870678427E+02 -.870851932E+02 -.871024893E+02 -.871196592E+02 -.871366146E+02 -.871532467E+02 -.871694188E+02 -.871849588E+02 -.871996480E+02 -.872132075E+02 -.872252795E+02 -.872354048E+02 -.872429918E+02 -.872472778E+02 -.872472778E+02
 -.872310313E+02 -.872310313E+02 -.872258757E+02 -.872167578E+02 -.872046060E+02 -.871901345E+02 -.871738919E+02 -.871563007E+02 -.871376892E+02 -.871183158E+02 -.870983869E+02 -.870780693E+02 -.870574982E+02 -.870367837E+02 -.870160147E+02 -.869952635E+02 -.869745896E+02 -.869540436E+02 -.869336700E+02 -.869135102E+02 -.868936027E+02 -.868739846E+02 -.868546911E+02 -.868357554E+02 -.868172092E+02 -.867990826E+02 -.867814048E+02 -.867642046E+02 -.867475108E+02 -.867313522E+02 -.867157575E+02 -.867007552E+02 -.866863731E+02 -.866726385E+02 -.866595772E+02 -.866472146E+02 -.866355748E+02 -.866246810E+02 -.866145554E+02 -.866052191E+02 -.865966920E+02 -.865889923E+02 -.865821367E+02 -.865761399E+02 -.865710150E+02 -.865667730E+02 -.865634229E+02 -.865609719E+02 -.865594250E+02 -.865587853E+02 -.865590537E+02 -.865602291E+02 -.865623079E+02 -.865652849E+02 -.865691523E+02 -.865739007E+02 -.865795185E+02 -.865859924E+02 -.865933072E+02 -.866014461E+02 -.866103907E+02 -.866201211E+02 -.866306159E+02 -.866418527E+02 -.866538078E+02 -.866664566E+02 -.866797734E+02 -.866937322E+02 -.867083059E+02 -.867234672E+02 -.867391883E+02 -.867554409E+02 -.867721966E+02 -.867894266E+02 -.868071021E+02 -.868251938E+02 -.868436722E+02 -.868625075E+02 -.868816692E+02 -.869011258E+02 -.869208448E+02 -.869407917E+02 -.869609297E+02 -.869812185E+02 -.870016135E+02 -.870220635E+02 -.870425097E+02 -.870628821E+02 -.870830964E+02 -.871030498E+02 -.871226147E+02 -.871416317E+02 -.871598992E+02 -.871771617E+02 -.871930923E+02 -.872072724E+02 -.872191638E+02 -.872280730E+02 -.872331055E+02 -.872331055E+02
 -.872160293E+02 -.872160293E+02 -.872100927E+02 -.871995912E+02 -.871855883E+02 -.871689019E+02 -.871501617E+02 -.871298550E+02 -.871083620E+02 -.870859820E+02 -.870629536E+02 -.870394685E+02 -.870156806E+02 -.869917145E+02 -.869676707E+02 -.869436317E+02 -.869196661E+02 -.868958331E+02 -.868721856E+02 -.868487720E+02 -.868256378E+02 -.868028260E+02 -.867803772E+02 -.867583300E+02 -.867367214E+02 -.867155872E+02 -.866949624E+02 -.866748820E+02 -.866553807E+02 -.866364935E+02 -.866182549E+02 -.866006992E+02 -.865838600E+02 -.865677700E+02 -.865524609E+02 -.865379635E+02 -.865243074E+02 -.865115213E+02 -.864996324E+02 -.864886667E+02 -.864786485E+02 -.864696002E+02 -.864615422E+02 -.864544929E+02 -.864484681E+02 -.864434816E+02 -.864395445E+02 -.864366659E+02 -.864348519E+02 -.864341063E+02 -.864344303E+02 -.864358224E+02 -.864382783E+02 -.864417914E+02 -.864463523E+02 -.864519493E+02 -.864585680E+02 -.864661921E+02 -.864748030E+02 -.864843798E+02 -.864948999E+02 -.865063388E+02 -.865186705E+02 -.865318673E+02 -.865459001E+02 -.865607390E+02 -.865763527E+02 -.865927093E+02 -.866097762E+02 -.866275199E+02 -.866459068E+02 -.866649030E+02 -.866844740E+02 -.867045853E+02 -.867252024E+02 -.867462903E+02 -.867678141E+02 -.867897382E+02 -.868120266E+02 -.868346425E+02 -.868575475E+02 -.868807016E+02 -.869040619E+02 -.869275819E+02 -.869512097E+02 -.869748868E+02 -.869985453E+02 -.870221049E+02 -.870454690E+02 -.870685196E+02 -.870911106E+02 -.871130590E+02 -.871341339E+02 -.871540418E+02 -.871724076E+02 -.871887507E+02 -.872024525E+02 -.872127160E+02 -.872185124E+02 -.872185124E+02
 -.872006033E+02 -.872006033E+02 -.871938677E+02 -.871819472E+02 -.871660421E+02 -.871470769E+02 -.871257653E+02 -.871026615E+02 -.870781983E+02 -.870527166E+02 -.870264868E+02 -.869997247E+02 -.869726029E+02 -.869452604E+02 -.869178103E+02 -.868903456E+02 -.868629449E+02 -.868356764E+02 -.868086014E+02 -.867817757E+02 -.867552516E+02 -.867290779E+02 -.867033013E+02 -.866779662E+02 -.866531158E+02 -.866287921E+02 -.866050369E+02 -.865818918E+02 -.865593984E+02 -.865375982E+02 -.865165327E+02 -.864962424E+02 -.864767677E+02 -.864581478E+02 -.864404209E+02 -.864236245E+02 -.864077946E+02 -.863929661E+02 -.863791722E+02 -.863664445E+02 -.863548127E+02 -.863443039E+02 -.863349433E+02 -.863267530E+02 -.863197527E+02 -.863139591E+02 -.863093863E+02 -.863060451E+02 -.863039432E+02 -.863030853E+02 -.863034728E+02 -.863051037E+02 -.863079730E+02 -.863120725E+02 -.863173906E+02 -.863239129E+02 -.863316222E+02 -.863404981E+02 -.863505180E+02 -.863616565E+02 -.863738858E+02 -.863871761E+02 -.864014956E+02 -.864168107E+02 -.864330863E+02 -.864502857E+02 -.864683714E+02 -.864873047E+02 -.865070462E+02 -.865275558E+02 -.865487933E+02 -.865707178E+02 -.865932884E+02 -.866164642E+02 -.866402040E+02 -.866644667E+02 -.866892110E+02 -.867143955E+02 -.867399780E+02 -.867659157E+02 -.867921645E+02 -.868186781E+02 -.868454074E+02 -.868722992E+02 -.868992947E+02 -.869263275E+02 -.869533205E+02 -.869801831E+02 -.870068063E+02 -.870330567E+02 -.870587695E+02 -.870837381E+02 -.871077015E+02 -.871303282E+02 -.871511942E+02 -.871697556E+02 -.871853126E+02 -.871969628E+02 -.872035409E+02 -.872035409E+02
 -.871847667E+02 -.871847667E+02 -.871772112E+02 -.871638328E+02 -.871459712E+02 -.871246605E+02 -.871007011E+02 -.870747155E+02 -.870471897E+02 -.870185057E+02 -.869889653E+02 -.869588081E+02 -.869282254E+02 -.868973715E+02 -.868663721E+02 -.868353318E+02 -.868043394E+02 -.867734725E+02 -.867428004E+02 -.867123866E+02 -.866822898E+02 -.866525657E+02 -.866232669E+02 -.865944448E+02 -.865661491E+02 -.865384292E+02 -.865113342E+02 -.864849133E+02 -.864592156E+02 -.864342901E+02 -.864101857E+02 -.863869509E+02 -.863646333E+02 -.863432801E+02 -.863229373E+02 -.863036499E+02 -.862854616E+02 -.862684146E+02 -.862525491E+02 -.862379034E+02 -.862245133E+02 -.862124121E+02 -.862016299E+02 -.861921942E+02 -.861841288E+02 -.861774544E+02 -.861721880E+02 -.861683429E+02 -.861659286E+02 -.861649508E+02 -.861654112E+02 -.861673074E+02 -.861706333E+02 -.861753787E+02 -.861815297E+02 -.861890688E+02 -.861979748E+02 -.862082229E+02 -.862197856E+02 -.862326318E+02 -.862467280E+02 -.862620379E+02 -.862785229E+02 -.862961423E+02 -.863148536E+02 -.863346129E+02 -.863553747E+02 -.863770926E+02 -.863997196E+02 -.864232077E+02 -.864475087E+02 -.864725744E+02 -.864983561E+02 -.865248056E+02 -.865518744E+02 -.865795145E+02 -.866076776E+02 -.866363156E+02 -.866653799E+02 -.866948212E+02 -.867245890E+02 -.867546306E+02 -.867848904E+02 -.868153084E+02 -.868458186E+02 -.868763464E+02 -.869068059E+02 -.869370958E+02 -.869670946E+02 -.869966538E+02 -.870255894E+02 -.870536713E+02 -.870806083E+02 -.871060302E+02 -.871294636E+02 -.871503008E+02 -.871677592E+02 -.871808294E+02 -.871882074E+02 -.871882074E+02
 -.871685233E+02 -.871685233E+02 -.871601251E+02 -.871452470E+02 -.871253720E+02 -.871016470E+02 -.870749611E+02 -.870460055E+02 -.870153196E+02 -.869833260E+02 -.869503573E+02 -.869166772E+02 -.868824960E+02 -.868479836E+02 -.868132792E+02 -.867784991E+02 -.867437427E+02 -.867090966E+02 -.866746385E+02 -.866404390E+02 -.866065640E+02 -.865730758E+02 -.865400344E+02 -.865074982E+02 -.864755249E+02 -.864441717E+02 -.864134960E+02 -.863835553E+02 -.863544072E+02 -.863261092E+02 -.862987190E+02 -.862722939E+02 -.862468905E+02 -.862225652E+02 -.861993731E+02 -.861773683E+02 -.861566033E+02 -.861371291E+02 -.861189943E+02 -.861022450E+02 -.860869246E+02 -.860730734E+02 -.860607283E+02 -.860499224E+02 -.860406851E+02 -.860330414E+02 -.860270123E+02 -.860226139E+02 -.860198578E+02 -.860187511E+02 -.860192957E+02 -.860214889E+02 -.860253232E+02 -.860307861E+02 -.860378608E+02 -.860465258E+02 -.860567554E+02 -.860685195E+02 -.860817844E+02 -.860965126E+02 -.861126632E+02 -.861301924E+02 -.861490534E+02 -.861691971E+02 -.861905724E+02 -.862131264E+02 -.862368045E+02 -.862615513E+02 -.862873103E+02 -.863140248E+02 -.863416375E+02 -.863700912E+02 -.863993287E+02 -.864292932E+02 -.864599282E+02 -.864911776E+02 -.865229857E+02 -.865552968E+02 -.865880552E+02 -.866212047E+02 -.866546880E+02 -.866884456E+02 -.867224152E+02 -.867565299E+02 -.867907161E+02 -.868248912E+02 -.868589603E+02 -.868928117E+02 -.869263113E+02 -.869592952E+02 -.869915609E+02 -.870228541E+02 -.870528535E+02 -.870811502E+02 -.871072208E+02 -.871303927E+02 -.871497999E+02 -.871643242E+02 -.871725208E+02 -.871725208E+02
 -.871518781E+02 -.871518781E+02 -.871426134E+02 -.871261926E+02 -.871042466E+02 -.870780377E+02 -.870485446E+02 -.870165277E+02 -.869825790E+02 -.869471615E+02 -.869106388E+02 -.868732984E+02 -.868353703E+02 -.867970405E+02 -.867584620E+02 -.867197628E+02 -.866810526E+02 -.866424271E+02 -.866039717E+02 -.865657648E+02 -.865278795E+02 -.864903856E+02 -.864533507E+02 -.864168415E+02 -.863809242E+02 -.863456649E+02 -.863111301E+02 -.862773866E+02 -.862445016E+02 -.862125426E+02 -.861815773E+02 -.861516734E+02 -.861228983E+02 -.860953190E+02 -.860690016E+02 -.860440108E+02 -.860204100E+02 -.859982602E+02 -.859776201E+02 -.859585455E+02 -.859410889E+02 -.859252993E+02 -.859112214E+02 -.858988957E+02 -.858883580E+02 -.858796388E+02 -.858727636E+02 -.858677524E+02 -.858646193E+02 -.858633728E+02 -.858640154E+02 -.858665439E+02 -.858709489E+02 -.858772154E+02 -.858853230E+02 -.858952453E+02 -.859069509E+02 -.859204034E+02 -.859355618E+02 -.859523803E+02 -.859708096E+02 -.859907963E+02 -.860122842E+02 -.860352140E+02 -.860595240E+02 -.860851507E+02 -.861120288E+02 -.861400920E+02 -.861692731E+02 -.861995046E+02 -.862307187E+02 -.862628479E+02 -.862958252E+02 -.863295839E+02 -.863640584E+02 -.863991836E+02 -.864348951E+02 -.864711292E+02 -.865078224E+02 -.865449109E+02 -.865823302E+02 -.866200138E+02 -.866578924E+02 -.866958918E+02 -.867339310E+02 -.867719195E+02 -.868097533E+02 -.868473103E+02 -.868844441E+02 -.869209759E+02 -.869566840E+02 -.869912909E+02 -.870244449E+02 -.870556980E+02 -.870844767E+02 -.871100433E+02 -.871314469E+02 -.871474595E+02 -.871564932E+02 -.871564932E+02
 -.871348445E+02 -.871348445E+02 -.871246895E+02 -.871066841E+02 -.870826105E+02 -.870538485E+02 -.870214668E+02 -.869862947E+02 -.869489767E+02 -.869100155E+02 -.868698059E+02 -.868286598E+02 -.867868268E+02 -.867445094E+02 -.867018741E+02 -.866590605E+02 -.866161881E+02 -.865733613E+02 -.865306735E+02 -.864882107E+02 -.864460538E+02 -.864042806E+02 -.863629674E+02 -.863221896E+02 -.862820229E+02 -.862425431E+02 -.862038270E+02 -.861659518E+02 -.861289959E+02 -.860930381E+02 -.860581581E+02 -.860244358E+02 -.859919514E+02 -.859607845E+02 -.859310141E+02 -.859027179E+02 -.858759717E+02 -.858508493E+02 -.858274213E+02 -.858057554E+02 -.857859153E+02 -.857679603E+02 -.857519451E+02 -.857379190E+02 -.857259256E+02 -.857160025E+02 -.857081807E+02 -.857024846E+02 -.856989316E+02 -.856975322E+02 -.856982895E+02 -.857011994E+02 -.857062507E+02 -.857134251E+02 -.857226974E+02 -.857340355E+02 -.857474012E+02 -.857627501E+02 -.857800319E+02 -.857991914E+02 -.858201684E+02 -.858428984E+02 -.858673132E+02 -.858933412E+02 -.859209083E+02 -.859499379E+02 -.859803521E+02 -.860120716E+02 -.860450163E+02 -.860791062E+02 -.861142610E+02 -.861504014E+02 -.861874487E+02 -.862253252E+02 -.862639544E+02 -.863032614E+02 -.863431721E+02 -.863836137E+02 -.864245143E+02 -.864658019E+02 -.865074044E+02 -.865492479E+02 -.865912558E+02 -.866333467E+02 -.866754324E+02 -.867174142E+02 -.867591793E+02 -.868005957E+02 -.868415047E+02 -.868817130E+02 -.869209804E+02 -.869590060E+02 -.869954080E+02 -.870296998E+02 -.870612574E+02 -.870892776E+02 -.871127243E+02 -.871302584E+02 -.871401470E+02 -.871401470E+02
 -.871174502E+02 -.871174502E+02 -.871063832E+02 -.870867540E+02 -.870604992E+02 -.870291168E+02 -.869937661E+02 -.869553443E+02 -.869145481E+02 -.868719201E+02 -.868278860E+02 -.867827824E+02 -.867368785E+02 -.866903927E+02 -.866435047E+02 -.865963651E+02 -.865491026E+02 -.865018300E+02 -.864546487E+02 -.864076526E+02 -.863609307E+02 -.863145694E+02 -.862686542E+02 -.862232703E+02 -.861785035E+02 -.861344407E+02 -.860911697E+02 -.860487802E+02 -.860073630E+02 -.859670104E+02 -.859278161E+02 -.858898746E+02 -.858532808E+02 -.858181299E+02 -.857845160E+02 -.857525325E+02 -.857222704E+02 -.856938187E+02 -.856672630E+02 -.856426851E+02 -.856201626E+02 -.855997679E+02 -.855815676E+02 -.855656220E+02 -.855519845E+02 -.855407013E+02 -.855318103E+02 -.855253416E+02 -.855213167E+02 -.855197483E+02 -.855206404E+02 -.855239881E+02 -.855297775E+02 -.855379864E+02 -.855485837E+02 -.855615302E+02 -.855767791E+02 -.855942761E+02 -.856139598E+02 -.856357628E+02 -.856596119E+02 -.856854287E+02 -.857131305E+02 -.857426309E+02 -.857738403E+02 -.858066668E+02 -.858410166E+02 -.858767952E+02 -.859139071E+02 -.859522573E+02 -.859917511E+02 -.860322951E+02 -.860737969E+02 -.861161662E+02 -.861593144E+02 -.862031548E+02 -.862476029E+02 -.862925759E+02 -.863379923E+02 -.863837717E+02 -.864298336E+02 -.864760967E+02 -.865224769E+02 -.865688857E+02 -.866152275E+02 -.866613961E+02 -.867072702E+02 -.867527080E+02 -.867975394E+02 -.868415569E+02 -.868845025E+02 -.869260522E+02 -.869657950E+02 -.870032059E+02 -.870376106E+02 -.870681406E+02 -.870936743E+02 -.871127605E+02 -.871235204E+02 -.871235204E+02
 -.870997437E+02 -.870997437E+02 -.870877457E+02 -.870664580E+02 -.870379732E+02 -.870039078E+02 -.869655106E+02 -.869237467E+02 -.868793645E+02 -.868329463E+02 -.867849484E+02 -.867357317E+02 -.866855846E+02 -.866347405E+02 -.865833914E+02 -.865316980E+02 -.864797977E+02 -.864278112E+02 -.863758478E+02 -.863240095E+02 -.862723936E+02 -.862210960E+02 -.861702115E+02 -.861198360E+02 -.860700664E+02 -.860210016E+02 -.859727424E+02 -.859253921E+02 -.858790565E+02 -.858338435E+02 -.857898632E+02 -.857472275E+02 -.857060490E+02 -.856664410E+02 -.856285165E+02 -.855923873E+02 -.855581633E+02 -.855259520E+02 -.854958573E+02 -.854679789E+02 -.854424112E+02 -.854192428E+02 -.853985554E+02 -.853804230E+02 -.853649112E+02 -.853520768E+02 -.853419667E+02 -.853346179E+02 -.853300571E+02 -.853282999E+02 -.853293515E+02 -.853332057E+02 -.853398457E+02 -.853492438E+02 -.853613619E+02 -.853761520E+02 -.853935562E+02 -.854135078E+02 -.854359319E+02 -.854607459E+02 -.854878601E+02 -.855171793E+02 -.855486029E+02 -.855820259E+02 -.856173400E+02 -.856544346E+02 -.856931969E+02 -.857335137E+02 -.857752713E+02 -.858183566E+02 -.858626580E+02 -.859080652E+02 -.859544704E+02 -.860017682E+02 -.860498562E+02 -.860986347E+02 -.861480071E+02 -.861978796E+02 -.862481605E+02 -.862987602E+02 -.863495897E+02 -.864005597E+02 -.864515789E+02 -.865025518E+02 -.865533757E+02 -.866039372E+02 -.866541074E+02 -.867037352E+02 -.867526401E+02 -.868006009E+02 -.868473429E+02 -.868925200E+02 -.869356925E+02 -.869762979E+02 -.870136125E+02 -.870467029E+02 -.870743621E+02 -.870950270E+02 -.871066721E+02 -.871066721E+02
 -.870817993E+02 -.870817993E+02 -.870688558E+02 -.870458814E+02 -.870151250E+02 -.869783209E+02 -.869368064E+02 -.868916140E+02 -.868435430E+02 -.867932148E+02 -.867411158E+02 -.866876299E+02 -.866330635E+02 -.865776639E+02 -.865216341E+02 -.864651436E+02 -.864083379E+02 -.863513451E+02 -.862942821E+02 -.862372587E+02 -.861803812E+02 -.861237545E+02 -.860674838E+02 -.860116761E+02 -.859564405E+02 -.859018892E+02 -.858481376E+02 -.857953050E+02 -.857435141E+02 -.856928913E+02 -.856435663E+02 -.855956712E+02 -.855493401E+02 -.855047083E+02 -.854619109E+02 -.854210829E+02 -.853823571E+02 -.853458639E+02 -.853117299E+02 -.852800768E+02 -.852510204E+02 -.852246695E+02 -.852011244E+02 -.851804765E+02 -.851628070E+02 -.851481859E+02 -.851366716E+02 -.851283100E+02 -.851231341E+02 -.851211637E+02 -.851224049E+02 -.851268505E+02 -.851344794E+02 -.851452574E+02 -.851591375E+02 -.851760600E+02 -.851959537E+02 -.852187362E+02 -.852443151E+02 -.852725889E+02 -.853034478E+02 -.853367749E+02 -.853724475E+02 -.854103380E+02 -.854503151E+02 -.854922446E+02 -.855359911E+02 -.855814185E+02 -.856283911E+02 -.856767746E+02 -.857264365E+02 -.857772474E+02 -.858290808E+02 -.858818142E+02 -.859353292E+02 -.859895115E+02 -.860442510E+02 -.860994416E+02 -.861549808E+02 -.862107691E+02 -.862667088E+02 -.863227025E+02 -.863786520E+02 -.864344550E+02 -.864900025E+02 -.865451746E+02 -.865998355E+02 -.866538262E+02 -.867069564E+02 -.867589929E+02 -.868096451E+02 -.868585466E+02 -.869052301E+02 -.869490968E+02 -.869893750E+02 -.870250673E+02 -.870548825E+02 -.870771462E+02 -.870896867E+02 -.870896867E+02
 -.870637242E+02 -.870637242E+02 -.870498257E+02 -.870251451E+02 -.869920858E+02 -.869524982E+02 -.869078071E+02 -.868591107E+02 -.868072583E+02 -.867529090E+02 -.866965777E+02 -.866386699E+02 -.865795078E+02 -.865193510E+02 -.864584115E+02 -.863968668E+02 -.863348689E+02 -.862725527E+02 -.862100421E+02 -.861474545E+02 -.860849045E+02 -.860225064E+02 -.859603761E+02 -.858986321E+02 -.858373968E+02 -.857767972E+02 -.857169654E+02 -.856580387E+02 -.856001597E+02 -.855434765E+02 -.854881416E+02 -.854343115E+02 -.853821458E+02 -.853318064E+02 -.852834559E+02 -.852372572E+02 -.851933717E+02 -.851519581E+02 -.851131714E+02 -.850771610E+02 -.850440694E+02 -.850140307E+02 -.849871694E+02 -.849635987E+02 -.849434194E+02 -.849267190E+02 -.849135701E+02 -.849040302E+02 -.848981405E+02 -.848959260E+02 -.848973943E+02 -.849025364E+02 -.849113262E+02 -.849237211E+02 -.849396623E+02 -.849590757E+02 -.849818727E+02 -.850079511E+02 -.850371963E+02 -.850694828E+02 -.851046752E+02 -.851426298E+02 -.851831961E+02 -.852262180E+02 -.852715356E+02 -.853189862E+02 -.853684061E+02 -.854196317E+02 -.854725004E+02 -.855268522E+02 -.855825303E+02 -.856393820E+02 -.856972595E+02 -.857560203E+02 -.858155276E+02 -.858756506E+02 -.859362642E+02 -.859972491E+02 -.860584911E+02 -.861198802E+02 -.861813100E+02 -.862426755E+02 -.863038717E+02 -.863647903E+02 -.864253171E+02 -.864853267E+02 -.865446777E+02 -.866032045E+02 -.866607089E+02 -.867169472E+02 -.867716149E+02 -.868243266E+02 -.868745898E+02 -.869217712E+02 -.869650530E+02 -.870033758E+02 -.870353658E+02 -.870592393E+02 -.870726799E+02 -.870726799E+02
 -.870456647E+02 -.870456647E+02 -.870308085E+02 -.870044134E+02 -.869690341E+02 -.869266343E+02 -.868787239E+02 -.868264652E+02 -.867707551E+02 -.867122882E+02 -.866516054E+02 -.865891312E+02 -.865252013E+02 -.864600847E+02 -.863940009E+02 -.863271329E+02 -.862596382E+02 -.861916571E+02 -.861233192E+02 -.860547488E+02 -.859860681E+02 -.859174005E+02 -.858488722E+02 -.857806143E+02 -.857127632E+02 -.856454624E+02 -.855788623E+02 -.855131213E+02 -.854484049E+02 -.853848863E+02 -.853227451E+02 -.852621669E+02 -.852033422E+02 -.851464650E+02 -.850917317E+02 -.850393399E+02 -.849894861E+02 -.849423650E+02 -.848981669E+02 -.848570762E+02 -.848192693E+02 -.847849130E+02 -.847541623E+02 -.847271585E+02 -.847040279E+02 -.846848802E+02 -.846698068E+02 -.846588801E+02 -.846521521E+02 -.846496542E+02 -.846513963E+02 -.846573671E+02 -.846675338E+02 -.846818429E+02 -.847002206E+02 -.847225740E+02 -.847487920E+02 -.847787468E+02 -.848122957E+02 -.848492822E+02 -.848895384E+02 -.849328864E+02 -.849791407E+02 -.850281095E+02 -.850795969E+02 -.851334051E+02 -.851893353E+02 -.852471901E+02 -.853067743E+02 -.853678971E+02 -.854303722E+02 -.854940199E+02 -.855586670E+02 -.856241481E+02 -.856903054E+02 -.857569895E+02 -.858240590E+02 -.858913800E+02 -.859588260E+02 -.860262769E+02 -.860936173E+02 -.861607353E+02 -.862275199E+02 -.862938583E+02 -.863596321E+02 -.864247123E+02 -.864889535E+02 -.865521860E+02 -.866142054E+02 -.866747598E+02 -.867335333E+02 -.867901243E+02 -.868440174E+02 -.868945476E+02 -.869408536E+02 -.869818172E+02 -.870159851E+02 -.870414672E+02 -.870558056E+02 -.870558056E+02
 -.870278135E+02 -.870278135E+02 -.870120057E+02 -.869839026E+02 -.869462053E+02 -.869009869E+02 -.868498388E+02 -.867939840E+02 -.867343637E+02 -.866717044E+02 -.866065698E+02 -.865393995E+02 -.864705393E+02 -.864002651E+02 -.863288005E+02 -.862563321E+02 -.861830203E+02 -.861090088E+02 -.860344312E+02 -.859594169E+02 -.858840947E+02 -.858085960E+02 -.857330572E+02 -.856576218E+02 -.855824414E+02 -.855076771E+02 -.854335001E+02 -.853600922E+02 -.852876455E+02 -.852163623E+02 -.851464545E+02 -.850781424E+02 -.850116536E+02 -.849472216E+02 -.848850845E+02 -.848254827E+02 -.847686573E+02 -.847148476E+02 -.846642892E+02 -.846172110E+02 -.845738331E+02 -.845343640E+02 -.844989983E+02 -.844679143E+02 -.844412712E+02 -.844192079E+02 -.844018405E+02 -.843892608E+02 -.843815351E+02 -.843787033E+02 -.843807784E+02 -.843877458E+02 -.843995642E+02 -.844161657E+02 -.844374567E+02 -.844633198E+02 -.844936144E+02 -.845281797E+02 -.845668358E+02 -.846093867E+02 -.846556223E+02 -.847053211E+02 -.847582526E+02 -.848141799E+02 -.848728622E+02 -.849340569E+02 -.849975222E+02 -.850630189E+02 -.851303123E+02 -.851991738E+02 -.852693824E+02 -.853407259E+02 -.854130019E+02 -.854860182E+02 -.855595937E+02 -.856335580E+02 -.857077519E+02 -.857820264E+02 -.858562425E+02 -.859302698E+02 -.860039850E+02 -.860772702E+02 -.861500102E+02 -.862220891E+02 -.862933866E+02 -.863637724E+02 -.864331000E+02 -.865011976E+02 -.865678580E+02 -.866328244E+02 -.866957722E+02 -.867562871E+02 -.868138343E+02 -.868677208E+02 -.869170460E+02 -.869606366E+02 -.869969643E+02 -.870240375E+02 -.870392620E+02 -.870392620E+02
 -.870104177E+02 -.870104177E+02 -.869936755E+02 -.869638904E+02 -.869239028E+02 -.868758892E+02 -.868215177E+02 -.867620664E+02 -.866985159E+02 -.866316202E+02 -.865619604E+02 -.864899871E+02 -.864160520E+02 -.863404335E+02 -.862633563E+02 -.861850065E+02 -.861055447E+02 -.860251146E+02 -.859438512E+02 -.858618863E+02 -.857793532E+02 -.856963896E+02 -.856131413E+02 -.855297638E+02 -.854464239E+02 -.853633017E+02 -.852805911E+02 -.851984999E+02 -.851172506E+02 -.850370796E+02 -.849582364E+02 -.848809830E+02 -.848055921E+02 -.847323459E+02 -.846615336E+02 -.845934497E+02 -.845283910E+02 -.844666541E+02 -.844085322E+02 -.843543119E+02 -.843042698E+02 -.842586692E+02 -.842177566E+02 -.841817586E+02 -.841508786E+02 -.841252940E+02 -.841051535E+02 -.840905753E+02 -.840816446E+02 -.840784129E+02 -.840808968E+02 -.840890780E+02 -.841029035E+02 -.841222860E+02 -.841471060E+02 -.841772129E+02 -.842124277E+02 -.842525451E+02 -.842973370E+02 -.843465551E+02 -.843999343E+02 -.844571966E+02 -.845180536E+02 -.845822105E+02 -.846493691E+02 -.847192310E+02 -.847915003E+02 -.848658859E+02 -.849421047E+02 -.850198825E+02 -.850989565E+02 -.851790765E+02 -.852600058E+02 -.853415220E+02 -.854234173E+02 -.855054989E+02 -.855875885E+02 -.856695218E+02 -.857511474E+02 -.858323257E+02 -.859129270E+02 -.859928295E+02 -.860719157E+02 -.861500699E+02 -.862271726E+02 -.863030957E+02 -.863776946E+02 -.864507998E+02 -.865222046E+02 -.865916511E+02 -.866588110E+02 -.867232610E+02 -.867844517E+02 -.868416672E+02 -.868939723E+02 -.869401447E+02 -.869785869E+02 -.870072128E+02 -.870232999E+02 -.870232999E+02
 -.869937882E+02 -.869937882E+02 -.869761429E+02 -.869447269E+02 -.869025100E+02 -.868517640E+02 -.867942253E+02 -.867312208E+02 -.866637637E+02 -.865926285E+02 -.865184081E+02 -.864415580E+02 -.863624304E+02 -.862813014E+02 -.861983913E+02 -.861138816E+02 -.860279280E+02 -.859406702E+02 -.858522402E+02 -.857627684E+02 -.856723890E+02 -.855812437E+02 -.854894850E+02 -.853972791E+02 -.853048079E+02 -.852122704E+02 -.851198846E+02 -.850278871E+02 -.849365345E+02 -.848461022E+02 -.847568844E+02 -.846691926E+02 -.845833545E+02 -.844997118E+02 -.844186179E+02 -.843404352E+02 -.842655316E+02 -.841942772E+02 -.841270400E+02 -.840641819E+02 -.840060540E+02 -.839529921E+02 -.839053120E+02 -.838633052E+02 -.838272343E+02 -.837973289E+02 -.837737822E+02 -.837567478E+02 -.837463369E+02 -.837426168E+02 -.837456093E+02 -.837552907E+02 -.837715920E+02 -.837944001E+02 -.838235596E+02 -.838588756E+02 -.839001165E+02 -.839470178E+02 -.839992863E+02 -.840566042E+02 -.841186339E+02 -.841850225E+02 -.842554061E+02 -.843294151E+02 -.844066776E+02 -.844868238E+02 -.845694896E+02 -.846543199E+02 -.847409714E+02 -.848291150E+02 -.849184380E+02 -.850086452E+02 -.850994605E+02 -.851906274E+02 -.852819090E+02 -.853730885E+02 -.854639682E+02 -.855543688E+02 -.856441282E+02 -.857330996E+02 -.858211497E+02 -.859081557E+02 -.859940020E+02 -.860785765E+02 -.861617652E+02 -.862434464E+02 -.863234824E+02 -.864017106E+02 -.864779302E+02 -.865518874E+02 -.866232551E+02 -.866916072E+02 -.867563855E+02 -.868168571E+02 -.868720594E+02 -.869207282E+02 -.869612055E+02 -.869913197E+02 -.870082307E+02 -.870082307E+02
 -.869783087E+02 -.869783087E+02 -.869598098E+02 -.869268459E+02 -.868825031E+02 -.868291366E+02 -.867685414E+02 -.867020831E+02 -.866307987E+02 -.865554751E+02 -.864767091E+02 -.863949539E+02 -.863105554E+02 -.862237803E+02 -.861348384E+02 -.860439001E+02 -.859511094E+02 -.858565959E+02 -.857604824E+02 -.856628925E+02 -.855639560E+02 -.854638136E+02 -.853626210E+02 -.852605518E+02 -.851578005E+02 -.850545846E+02 -.849511459E+02 -.848477519E+02 -.847446965E+02 -.846422997E+02 -.845409073E+02 -.844408904E+02 -.843426431E+02 -.842465808E+02 -.841531372E+02 -.840627609E+02 -.839759116E+02 -.838930547E+02 -.838146570E+02 -.837411800E+02 -.836730748E+02 -.836107750E+02 -.835546907E+02 -.835052021E+02 -.834626531E+02 -.834273455E+02 -.833995342E+02 -.833794221E+02 -.833671566E+02 -.833628268E+02 -.833664620E+02 -.833780310E+02 -.833974427E+02 -.834245476E+02 -.834591410E+02 -.835009659E+02 -.835497187E+02 -.836050533E+02 -.836665875E+02 -.837339093E+02 -.838065830E+02 -.838841555E+02 -.839661632E+02 -.840521374E+02 -.841416106E+02 -.842341213E+02 -.843292188E+02 -.844264676E+02 -.845254505E+02 -.846257715E+02 -.847270582E+02 -.848289636E+02 -.849311665E+02 -.850333728E+02 -.851353147E+02 -.852367511E+02 -.853374659E+02 -.854372669E+02 -.855359845E+02 -.856334686E+02 -.857295867E+02 -.858242203E+02 -.859172611E+02 -.860086065E+02 -.860981541E+02 -.861857946E+02 -.862714039E+02 -.863548324E+02 -.864358919E+02 -.865143396E+02 -.865898563E+02 -.866620203E+02 -.867302719E+02 -.867938695E+02 -.868518315E+02 -.869028615E+02 -.869452515E+02 -.869767571E+02 -.869944350E+02 -.869944350E+02
 -.869644457E+02 -.869644457E+02 -.869451651E+02 -.869107763E+02 -.868644634E+02 -.868086502E+02 -.867451763E+02 -.866754337E+02 -.866004722E+02 -.865210807E+02 -.864378501E+02 -.863512222E+02 -.862615275E+02 -.861690149E+02 -.860738748E+02 -.859762572E+02 -.858762863E+02 -.857740723E+02 -.856697203E+02 -.855633385E+02 -.854550444E+02 -.853449702E+02 -.852332678E+02 -.851201124E+02 -.850057061E+02 -.848902809E+02 -.847741010E+02 -.846574644E+02 -.845407046E+02 -.844241910E+02 -.843083290E+02 -.841935596E+02 -.840803577E+02 -.839692298E+02 -.838607109E+02 -.837553605E+02 -.836537574E+02 -.835564935E+02 -.834641671E+02 -.833773753E+02 -.832967053E+02 -.832227260E+02 -.831559786E+02 -.830969676E+02 -.830461515E+02 -.830039346E+02 -.829706594E+02 -.829465994E+02 -.829319536E+02 -.829268430E+02 -.829313073E+02 -.829453045E+02 -.829687118E+02 -.830013278E+02 -.830428769E+02 -.830930146E+02 -.831513345E+02 -.832173757E+02 -.832906317E+02 -.833705590E+02 -.834565867E+02 -.835481252E+02 -.836445753E+02 -.837453365E+02 -.838498146E+02 -.839574288E+02 -.840676175E+02 -.841798435E+02 -.842935981E+02 -.844084047E+02 -.845238205E+02 -.846394385E+02 -.847548880E+02 -.848698348E+02 -.849839804E+02 -.850970609E+02 -.852088456E+02 -.853191345E+02 -.854277559E+02 -.855345638E+02 -.856394337E+02 -.857422594E+02 -.858429480E+02 -.859414151E+02 -.860375780E+02 -.861313488E+02 -.862226251E+02 -.863112792E+02 -.863971440E+02 -.864799959E+02 -.865595328E+02 -.866353460E+02 -.867068839E+02 -.867734060E+02 -.868339226E+02 -.868871171E+02 -.869312454E+02 -.869640059E+02 -.869823712E+02 -.869823712E+02
 -.869527581E+02 -.869527581E+02 -.869327955E+02 -.868971530E+02 -.868490902E+02 -.867910792E+02 -.867249870E+02 -.866522166E+02 -.865738164E+02 -.864905646E+02 -.864030342E+02 -.863116441E+02 -.862166981E+02 -.861184156E+02 -.860169558E+02 -.859124367E+02 -.858049505E+02 -.856945755E+02 -.855813868E+02 -.854654648E+02 -.853469022E+02 -.852258108E+02 -.851023269E+02 -.849766167E+02 -.848488802E+02 -.847193559E+02 -.845883240E+02 -.844561095E+02 -.843230847E+02 -.841896713E+02 -.840563412E+02 -.839236169E+02 -.837920704E+02 -.836623211E+02 -.835350329E+02 -.834109089E+02 -.832906854E+02 -.831751245E+02 -.830650045E+02 -.829611096E+02 -.828642184E+02 -.827750912E+02 -.826944567E+02 -.826229987E+02 -.825613423E+02 -.825100415E+02 -.824695675E+02 -.824402979E+02 -.824225084E+02 -.824163667E+02 -.824219283E+02 -.824391353E+02 -.824678177E+02 -.825076975E+02 -.825583945E+02 -.826194355E+02 -.826902640E+02 -.827702525E+02 -.828587150E+02 -.829549204E+02 -.830581060E+02 -.831674910E+02 -.832822887E+02 -.834017184E+02 -.835250158E+02 -.836514423E+02 -.837802922E+02 -.839108997E+02 -.840426430E+02 -.841749478E+02 -.843072898E+02 -.844391952E+02 -.845702409E+02 -.847000531E+02 -.848283062E+02 -.849547200E+02 -.850790569E+02 -.852011187E+02 -.853207427E+02 -.854377978E+02 -.855521801E+02 -.856638077E+02 -.857726154E+02 -.858785491E+02 -.859815579E+02 -.860815871E+02 -.861785674E+02 -.862724042E+02 -.863629624E+02 -.864500489E+02 -.865333892E+02 -.866125990E+02 -.866871464E+02 -.867563042E+02 -.868190880E+02 -.868741760E+02 -.869198050E+02 -.869536365E+02 -.869725827E+02 -.869725827E+02
 -.869439054E+02 -.869439054E+02 -.869233934E+02 -.868867268E+02 -.868372112E+02 -.867773418E+02 -.867089913E+02 -.866335549E+02 -.865520625E+02 -.864652658E+02 -.863737052E+02 -.862777618E+02 -.861776982E+02 -.860736893E+02 -.859658480E+02 -.858542441E+02 -.857389207E+02 -.856199076E+02 -.854972316E+02 -.853709266E+02 -.852410419E+02 -.851076496E+02 -.849708516E+02 -.848307860E+02 -.846876334E+02 -.845416223E+02 -.843930352E+02 -.842422133E+02 -.840895610E+02 -.839355502E+02 -.837807231E+02 -.836256943E+02 -.834711512E+02 -.833178528E+02 -.831666272E+02 -.830183665E+02 -.828740191E+02 -.827345803E+02 -.826010805E+02 -.824745701E+02 -.823561036E+02 -.822467207E+02 -.821474272E+02 -.820591738E+02 -.819828362E+02 -.819191949E+02 -.818689168E+02 -.818325387E+02 -.818104538E+02 -.818029018E+02 -.818099624E+02 -.818315531E+02 -.818674318E+02 -.819172023E+02 -.819803252E+02 -.820561311E+02 -.821438368E+02 -.822425641E+02 -.823513597E+02 -.824692153E+02 -.825950889E+02 -.827279234E+02 -.828666659E+02 -.830102837E+02 -.831577790E+02 -.833082009E+02 -.834606550E+02 -.836143109E+02 -.837684070E+02 -.839222537E+02 -.840752343E+02 -.842268046E+02 -.843764907E+02 -.845238866E+02 -.846686502E+02 -.848104986E+02 -.849492036E+02 -.850845863E+02 -.852165115E+02 -.853448823E+02 -.854696340E+02 -.855907281E+02 -.857081455E+02 -.858218797E+02 -.859319290E+02 -.860382876E+02 -.861409352E+02 -.862398249E+02 -.863348680E+02 -.864259155E+02 -.865127346E+02 -.865949788E+02 -.866721500E+02 -.867435496E+02 -.868082147E+02 -.868648365E+02 -.869116538E+02 -.869463160E+02 -.869657048E+02 -.869657048E+02
 -.869386540E+02 -.869386540E+02 -.869177639E+02 -.868803713E+02 -.868297905E+02 -.867685092E+02 -.866983793E+02 -.866207650E+02 -.865366572E+02 -.864467619E+02 -.863515682E+02 -.862514015E+02 -.861464642E+02 -.860368677E+02 -.859226579E+02 -.858038349E+02 -.856803702E+02 -.855522200E+02 -.854193369E+02 -.852816811E+02 -.851392290E+02 -.849919829E+02 -.848399787E+02 -.846832953E+02 -.845220621E+02 -.843564681E+02 -.841867701E+02 -.840133012E+02 -.838364789E+02 -.836568128E+02 -.834749112E+02 -.832914867E+02 -.831073600E+02 -.829234614E+02 -.827408295E+02 -.825606073E+02 -.823840339E+02 -.822124329E+02 -.820471963E+02 -.818897645E+02 -.817416021E+02 -.816041708E+02 -.814788990E+02 -.813671498E+02 -.812701888E+02 -.811891515E+02 -.811250138E+02 -.810785647E+02 -.810503844E+02 -.810408272E+02 -.810500113E+02 -.810778152E+02 -.811238812E+02 -.811876260E+02 -.812682573E+02 -.813647963E+02 -.814761043E+02 -.816009129E+02 -.817378563E+02 -.818855035E+02 -.820423902E+02 -.822070493E+02 -.823780381E+02 -.825539621E+02 -.827334955E+02 -.829153967E+02 -.830985204E+02 -.832818256E+02 -.834643797E+02 -.836453597E+02 -.838240510E+02 -.839998428E+02 -.841722236E+02 -.843407741E+02 -.845051597E+02 -.846651230E+02 -.848204748E+02 -.849710868E+02 -.851168829E+02 -.852578314E+02 -.853939371E+02 -.855252336E+02 -.856517753E+02 -.857736293E+02 -.858908670E+02 -.860035540E+02 -.861117399E+02 -.862154450E+02 -.863146456E+02 -.864092542E+02 -.864990965E+02 -.865838811E+02 -.866631610E+02 -.867362837E+02 -.868023278E+02 -.868600194E+02 -.869076251E+02 -.869428120E+02 -.869624678E+02 -.869624678E+02
 -.869378789E+02 -.869378789E+02 -.869168270E+02 -.868790857E+02 -.868279330E+02 -.867658114E+02 -.866945203E+02 -.866153654E+02 -.865292735E+02 -.864368817E+02 -.863386055E+02 -.862346914E+02 -.861252584E+02 -.860103291E+02 -.858898555E+02 -.857637392E+02 -.856318478E+02 -.854940294E+02 -.853501246E+02 -.851999783E+02 -.850434497E+02 -.848804229E+02 -.847108178E+02 -.845346007E+02 -.843517959E+02 -.841624987E+02 -.839668879E+02 -.837652397E+02 -.835579420E+02 -.833455084E+02 -.831285915E+02 -.829079955E+02 -.826846869E+02 -.824598010E+02 -.822346466E+02 -.820107040E+02 -.817896182E+02 -.815731853E+02 -.813633314E+02 -.811620842E+02 -.809715381E+02 -.807938115E+02 -.806309994E+02 -.804851224E+02 -.803580725E+02 -.802515605E+02 -.801670655E+02 -.801057894E+02 -.800686188E+02 -.800560970E+02 -.800684054E+02 -.801053580E+02 -.801664074E+02 -.802506625E+02 -.803569172E+02 -.804836888E+02 -.806292628E+02 -.807917436E+02 -.809691081E+02 -.811592582E+02 -.813600730E+02 -.815694561E+02 -.817853774E+02 -.820059088E+02 -.822292524E+02 -.824537612E+02 -.826779529E+02 -.829005169E+02 -.831203156E+02 -.833363807E+02 -.835479060E+02 -.837542365E+02 -.839548568E+02 -.841493770E+02 -.843375191E+02 -.845191033E+02 -.846940338E+02 -.848622869E+02 -.850238980E+02 -.851789513E+02 -.853275688E+02 -.854699007E+02 -.856061158E+02 -.857363927E+02 -.858609097E+02 -.859798354E+02 -.860933175E+02 -.862014696E+02 -.863043564E+02 -.864019746E+02 -.864942293E+02 -.865809048E+02 -.866616255E+02 -.867358072E+02 -.868025928E+02 -.868607698E+02 -.869086625E+02 -.869439923E+02 -.869636971E+02 -.869636971E+02
 -.869425607E+02 -.869425607E+02 -.869216146E+02 -.868839924E+02 -.868328818E+02 -.867706354E+02 -.866989624E+02 -.866190772E+02 -.865318134E+02 -.864377110E+02 -.863370843E+02 -.862300731E+02 -.861166828E+02 -.859968153E+02 -.858702932E+02 -.857368800E+02 -.855962957E+02 -.854482308E+02 -.852923586E+02 -.851283469E+02 -.849558693E+02 -.847746170E+02 -.845843118E+02 -.843847204E+02 -.841756703E+02 -.839570680E+02 -.837289189E+02 -.834913500E+02 -.832446337E+02 -.829892131E+02 -.827257279E+02 -.824550401E+02 -.821782569E+02 -.818967510E+02 -.816121746E+02 -.813264666E+02 -.810418492E+02 -.807608144E+02 -.804860970E+02 -.802206343E+02 -.799675123E+02 -.797298994E+02 -.795109690E+02 -.793138145E+02 -.791413589E+02 -.789962651E+02 -.788808486E+02 -.787970003E+02 -.787461197E+02 -.787290661E+02 -.787461271E+02 -.787970084E+02 -.788808443E+02 -.789962290E+02 -.791412661E+02 -.793136344E+02 -.795106666E+02 -.797294355E+02 -.799668444E+02 -.802197169E+02 -.804848827E+02 -.807592538E+02 -.810398917E+02 -.813240606E+02 -.816092675E+02 -.818932893E+02 -.821741864E+02 -.824503056E+02 -.827202730E+02 -.829829800E+02 -.832375634E+02 -.834833816E+02 -.837199897E+02 -.839471136E+02 -.841646245E+02 -.843725153E+02 -.845708788E+02 -.847598872E+02 -.849397751E+02 -.851108237E+02 -.852733470E+02 -.854276799E+02 -.855741670E+02 -.857131528E+02 -.858449721E+02 -.859699395E+02 -.860883392E+02 -.862004124E+02 -.863063431E+02 -.864062399E+02 -.865001138E+02 -.865878491E+02 -.866691666E+02 -.867435755E+02 -.868103105E+02 -.868682510E+02 -.869158148E+02 -.869508204E+02 -.869703079E+02 -.869703079E+02
 -.869537757E+02 -.869537757E+02 -.869332597E+02 -.868963260E+02 -.868460076E+02 -.867845147E+02 -.867134226E+02 -.866338163E+02 -.865464012E+02 -.864515875E+02 -.863495552E+02 -.862403029E+02 -.861236854E+02 -.859994425E+02 -.858672213E+02 -.857265942E+02 -.855770725E+02 -.854181196E+02 -.852491614E+02 -.850695973E+02 -.848788116E+02 -.846761861E+02 -.844611156E+02 -.842330252E+02 -.839913925E+02 -.837357735E+02 -.834658332E+02 -.831813813E+02 -.828824130E+02 -.825691536E+02 -.822421068E+02 -.819021038E+02 -.815503525E+02 -.811884815E+02 -.808185770E+02 -.804432078E+02 -.800654339E+02 -.796887957E+02 -.793172799E+02 -.789552603E+02 -.786074140E+02 -.782786129E+02 -.779737950E+02 -.776978201E+02 -.774553162E+02 -.772505247E+02 -.770871515E+02 -.769682326E+02 -.768960213E+02 -.768719031E+02 -.768963420E+02 -.769688634E+02 -.770880717E+02 -.772517038E+02 -.774567149E+02 -.776993911E+02 -.779754846E+02 -.782803618E+02 -.786091589E+02 -.789569352E+02 -.793188172E+02 -.796901274E+02 -.800664922E+02 -.804439260E+02 -.808188897E+02 -.811883248E+02 -.815496639E+02 -.819008220E+02 -.822401713E+02 -.825665043E+02 -.828789896E+02 -.831771229E+02 -.834606778E+02 -.837296576E+02 -.839842509E+02 -.842247910E+02 -.844517205E+02 -.846655609E+02 -.848668873E+02 -.850563068E+02 -.852344416E+02 -.854019142E+02 -.855593362E+02 -.857072976E+02 -.858463584E+02 -.859770393E+02 -.860998130E+02 -.862150932E+02 -.863232229E+02 -.864244575E+02 -.865189455E+02 -.866067010E+02 -.866875701E+02 -.867611846E+02 -.868269028E+02 -.868837312E+02 -.869302223E+02 -.869643412E+02 -.869832921E+02 -.869832921E+02
 -.869726744E+02 -.869726744E+02 -.869529758E+02 -.869174117E+02 -.868687862E+02 -.868091067E+02 -.867397640E+02 -.866616699E+02 -.865753618E+02 -.864810818E+02 -.863788367E+02 -.862684425E+02 -.861495579E+02 -.860217085E+02 -.858843061E+02 -.857366611E+02 -.855779943E+02 -.854074443E+02 -.852240755E+02 -.850268858E+02 -.848148162E+02 -.845867626E+02 -.843415916E+02 -.840781627E+02 -.837953560E+02 -.834921094E+02 -.831674648E+02 -.828206247E+02 -.824510203E+02 -.820583899E+02 -.816428663E+02 -.812050706E+02 -.807462084E+02 -.802681619E+02 -.797735703E+02 -.792658914E+02 -.787494346E+02 -.782293579E+02 -.777116217E+02 -.772028970E+02 -.767104257E+02 -.762418381E+02 -.758049328E+02 -.754074305E+02 -.750567133E+02 -.747595641E+02 -.745219182E+02 -.743486421E+02 -.742433487E+02 -.742082595E+02 -.742441190E+02 -.743501657E+02 -.745241618E+02 -.747624786E+02 -.750602356E+02 -.754114851E+02 -.758094340E+02 -.762466922E+02 -.767155337E+02 -.772081568E+02 -.777169310E+02 -.782346157E+02 -.787545435E+02 -.792707587E+02 -.797781089E+02 -.802722909E+02 -.807498527E+02 -.812081603E+02 -.816453364E+02 -.820601790E+02 -.824520694E+02 -.828208763E+02 -.831668618E+02 -.834905942E+02 -.837928695E+02 -.840746440E+02 -.843369778E+02 -.845809889E+02 -.848078171E+02 -.850185958E+02 -.852144313E+02 -.853963877E+02 -.855654754E+02 -.857226437E+02 -.858687739E+02 -.860046746E+02 -.861310760E+02 -.862486231E+02 -.863578672E+02 -.864592542E+02 -.865531078E+02 -.866396071E+02 -.867187563E+02 -.867903437E+02 -.868538863E+02 -.869085579E+02 -.869530927E+02 -.869856593E+02 -.870036960E+02 -.870036960E+02
 -.870004498E+02 -.870004498E+02 -.869820228E+02 -.869486301E+02 -.869027615E+02 -.868461532E+02 -.867799548E+02 -.867048556E+02 -.866211803E+02 -.865289597E+02 -.864279828E+02 -.863178346E+02 -.861979227E+02 -.860674951E+02 -.859256516E+02 -.857713504E+02 -.856034112E+02 -.854205159E+02 -.852212091E+02 -.850038989E+02 -.847668599E+02 -.845082410E+02 -.842260800E+02 -.839183264E+02 -.835828773E+02 -.832176286E+02 -.828205433E+02 -.823897425E+02 -.819236179E+02 -.814209689E+02 -.808811600E+02 -.803042959E+02 -.796914055E+02 -.790446216E+02 -.783673438E+02 -.776643648E+02 -.769419431E+02 -.762078067E+02 -.754710750E+02 -.747420940E+02 -.740321873E+02 -.733533332E+02 -.727177847E+02 -.721376556E+02 -.716244945E+02 -.711888718E+02 -.708399996E+02 -.705854015E+02 -.704306452E+02 -.703791456E+02 -.704320459E+02 -.705881771E+02 -.708440990E+02 -.711942200E+02 -.716309941E+02 -.721451895E+02 -.727262191E+02 -.733625213E+02 -.740419734E+02 -.747523178E+02 -.754815760E+02 -.762184288E+02 -.769525379E+02 -.776747948E+02 -.783774845E+02 -.790543622E+02 -.797006495E+02 -.803129603E+02 -.808891732E+02 -.814282695E+02 -.819301521E+02 -.823954617E+02 -.828254023E+02 -.832215832E+02 -.835858827E+02 -.839203359E+02 -.842270442E+02 -.845081075E+02 -.847655734E+02 -.850014023E+02 -.852174449E+02 -.854154287E+02 -.855969509E+02 -.857634770E+02 -.859163412E+02 -.860567482E+02 -.861857754E+02 -.863043730E+02 -.864133627E+02 -.865134322E+02 -.866051253E+02 -.866888259E+02 -.867647335E+02 -.868328297E+02 -.868928297E+02 -.869441186E+02 -.869856644E+02 -.870159030E+02 -.870325870E+02 -.870325870E+02
 -.870382873E+02 -.870382873E+02 -.870216566E+02 -.869913632E+02 -.869494878E+02 -.868974193E+02 -.868360037E+02 -.867656545E+02 -.866864350E+02 -.865981174E+02 -.865002237E+02 -.863920537E+02 -.862727005E+02 -.861410584E+02 -.859958229E+02 -.858354857E+02 -.856583249E+02 -.854623929E+02 -.852455026E+02 -.850052147E+02 -.847388278E+02 -.844433750E+02 -.841156305E+02 -.837521310E+02 -.833492181E+02 -.829031075E+02 -.824099924E+02 -.818661877E+02 -.812683206E+02 -.806135689E+02 -.798999467E+02 -.791266264E+02 -.782942818E+02 -.774054255E+02 -.764647088E+02 -.754791451E+02 -.744582224E+02 -.734138745E+02 -.723602945E+02 -.713135935E+02 -.702913216E+02 -.693118860E+02 -.683939098E+02 -.675555756E+02 -.668139942E+02 -.661846310E+02 -.656808094E+02 -.653133038E+02 -.650900260E+02 -.650158033E+02 -.650922479E+02 -.653177132E+02 -.656873374E+02 -.661931756E+02 -.668244209E+02 -.675677199E+02 -.684075798E+02 -.693268668E+02 -.703073807E+02 -.713304871E+02 -.723777750E+02 -.734316984E+02 -.744761575E+02 -.754969773E+02 -.764822474E+02 -.774225063E+02 -.783107686E+02 -.791424105E+02 -.799149441E+02 -.806277174E+02 -.812815751E+02 -.818785162E+02 -.824213710E+02 -.829135169E+02 -.833586399E+02 -.837605450E+02 -.841230128E+02 -.844496969E+02 -.847440550E+02 -.850093081E+02 -.852484192E+02 -.854640877E+02 -.856587540E+02 -.858346104E+02 -.859936153E+02 -.861375088E+02 -.862678276E+02 -.863859178E+02 -.864929444E+02 -.865898971E+02 -.866775899E+02 -.867566547E+02 -.868275270E+02 -.868904207E+02 -.869452913E+02 -.869917824E+02 -.870291523E+02 -.870561745E+02 -.870710046E+02 -.870710046E+02
 -.870872975E+02 -.870872975E+02 -.870730578E+02 -.870469189E+02 -.870104481E+02 -.869646049E+02 -.869098651E+02 -.868463104E+02 -.867736926E+02 -.866914763E+02 -.865988654E+02 -.864948162E+02 -.863780382E+02 -.862469867E+02 -.860998458E+02 -.859345050E+02 -.857485297E+02 -.855391270E+02 -.853031087E+02 -.850368541E+02 -.847362761E+02 -.843967954E+02 -.840133299E+02 -.835803071E+02 -.830917116E+02 -.825411805E+02 -.819221613E+02 -.812281481E+02 -.804530077E+02 -.795914036E+02 -.786393119E+02 -.775946097E+02 -.764576970E+02 -.752320897E+02 -.739249130E+02 -.725472132E+02 -.711140233E+02 -.696441439E+02 -.681596392E+02 -.666850932E+02 -.652467008E+02 -.638712849E+02 -.625853260E+02 -.614140706E+02 -.603807601E+02 -.595059954E+02 -.588072341E+02 -.582984094E+02 -.579896531E+02 -.578871081E+02 -.579928213E+02 -.583047079E+02 -.588165861E+02 -.595182849E+02 -.603958309E+02 -.614317254E+02 -.626053272E+02 -.638933563E+02 -.652705314E+02 -.667103441E+02 -.681859528E+02 -.696711560E+02 -.711413762E+02 -.725745696E+02 -.739519687E+02 -.752585828E+02 -.764834141E+02 -.776193878E+02 -.786630358E+02 -.796140012E+02 -.804744422E+02 -.812484097E+02 -.819412591E+02 -.825591344E+02 -.831085458E+02 -.835960448E+02 -.840279893E+02 -.844103872E+02 -.847488018E+02 -.850483059E+02 -.853134698E+02 -.855483733E+02 -.857566324E+02 -.859414341E+02 -.861055750E+02 -.862515001E+02 -.863813388E+02 -.864969376E+02 -.865998875E+02 -.866915452E+02 -.867730483E+02 -.868453218E+02 -.869090774E+02 -.869648016E+02 -.870127323E+02 -.870528206E+02 -.870846750E+02 -.871074815E+02 -.871198955E+02 -.871198955E+02
 -.871484255E+02 -.871484255E+02 -.871372378E+02 -.871164295E+02 -.870869430E+02 -.870492222E+02 -.870033048E+02 -.869488849E+02 -.868853537E+02 -.868118217E+02 -.867271257E+02 -.866298213E+02 -.865181652E+02 -.863900845E+02 -.862431365E+02 -.860744584E+02 -.858807076E+02 -.856579939E+02 -.854018057E+02 -.851069331E+02 -.847673939E+02 -.843763689E+02 -.839261592E+02 -.834081798E+02 -.828130118E+02 -.821305389E+02 -.813501982E+02 -.804613790E+02 -.794539946E+02 -.783192412E+02 -.770505267E+02 -.756445177E+02 -.741022016E+02 -.724298238E+02 -.706395356E+02 -.687496120E+02 -.667841540E+02 -.647722889E+02 -.627469729E+02 -.607435704E+02 -.587983952E+02 -.569473654E+02 -.552248646E+02 -.536628330E+02 -.522900713E+02 -.511317136E+02 -.502088253E+02 -.495380969E+02 -.491316108E+02 -.489966767E+02 -.491357308E+02 -.495463022E+02 -.502210457E+02 -.511478404E+02 -.523099546E+02 -.536862769E+02 -.552516236E+02 -.569771404E+02 -.588308316E+02 -.607782598E+02 -.627834586E+02 -.648100782E+02 -.668227358E+02 -.687884789E+02 -.706782088E+02 -.724678765E+02 -.741392773E+02 -.756803413E+02 -.770849076E+02 -.783520678E+02 -.794852239E+02 -.804910217E+02 -.813783043E+02 -.821571822E+02 -.828382781E+02 -.834321561E+02 -.839489268E+02 -.843979979E+02 -.847879401E+02 -.851264368E+02 -.854202916E+02 -.856754722E+02 -.858971759E+02 -.860899050E+02 -.862575443E+02 -.864034368E+02 -.865304528E+02 -.866410517E+02 -.867373358E+02 -.868210947E+02 -.868938406E+02 -.869568340E+02 -.870111004E+02 -.870574357E+02 -.870964009E+02 -.871283029E+02 -.871531604E+02 -.871706503E+02 -.871800301E+02 -.871800301E+02
 -.872223389E+02 -.872223389E+02 -.872149203E+02 -.872007227E+02 -.871799472E+02 -.871524356E+02 -.871177208E+02 -.870750576E+02 -.870234335E+02 -.869615657E+02 -.868878821E+02 -.868004902E+02 -.866971315E+02 -.865751229E+02 -.864312833E+02 -.862618460E+02 -.860623564E+02 -.858275556E+02 -.855512517E+02 -.852261837E+02 -.848438846E+02 -.843945561E+02 -.838669736E+02 -.832484487E+02 -.825248892E+02 -.816810058E+02 -.807007265E+02 -.795678842E+02 -.782672247E+02 -.767857509E+02 -.751143453E+02 -.732495198E+02 -.711950436E+02 -.689631333E+02 -.665749142E+02 -.640599842E+02 -.614551241E+02 -.588024033E+02 -.561470471E+02 -.535354169E+02 -.510133305E+02 -.486247973E+02 -.464111205E+02 -.444102581E+02 -.426563288E+02 -.411791685E+02 -.400039004E+02 -.391505335E+02 -.386336199E+02 -.384619948E+02 -.386386126E+02 -.391604913E+02 -.400187667E+02 -.411988546E+02 -.426807093E+02 -.444391655E+02 -.464443376E+02 -.486620493E+02 -.510542755E+02 -.535796381E+02 -.561940476E+02 -.588516084E+02 -.615058928E+02 -.641116326E+02 -.666267501E+02 -.690144976E+02 -.712453523E+02 -.732982977E+02 -.751612461E+02 -.768305615E+02 -.783098543E+02 -.796083439E+02 -.807391037E+02 -.817174378E+02 -.825595407E+02 -.832814925E+02 -.838985771E+02 -.844248720E+02 -.848730445E+02 -.852542959E+02 -.855783999E+02 -.858537996E+02 -.860877338E+02 -.862863748E+02 -.864549653E+02 -.865979478E+02 -.867190823E+02 -.868215501E+02 -.869080436E+02 -.869808421E+02 -.870418751E+02 -.870927723E+02 -.871349023E+02 -.871694009E+02 -.871971867E+02 -.872189669E+02 -.872352290E+02 -.872462190E+02 -.872519022E+02 -.872519022E+02
 -.873092967E+02 -.873092967E+02 -.873064027E+02 -.873001680E+02 -.872899371E+02 -.872748645E+02 -.872539184E+02 -.872258703E+02 -.871892721E+02 -.871424210E+02 -.870833107E+02 -.870095696E+02 -.869183819E+02 -.868063924E+02 -.866695904E+02 -.865031733E+02 -.863013862E+02 -.860573389E+02 -.857628009E+02 -.854079810E+02 -.849812997E+02 -.844691745E+02 -.838558472E+02 -.831233009E+02 -.822513347E+02 -.812178903E+02 -.799997447E+02 -.785736871E+02 -.769182589E+02 -.750160435E+02 -.728563233E+02 -.704377168E+02 -.677702393E+02 -.648762205E+02 -.617897405E+02 -.585546695E+02 -.552218240E+02 -.518459496E+02 -.484831348E+02 -.451889567E+02 -.420173397E+02 -.390198974E+02 -.362454558E+02 -.337395690E+02 -.315439175E+02 -.296954333E+02 -.282253002E+02 -.271582019E+02 -.265119335E+02 -.262972292E+02 -.265176733E+02 -.271696678E+02 -.282424612E+02 -.297182338E+02 -.315722683E+02 -.337733388E+02 -.362844654E+02 -.390639141E+02 -.420660666E+02 -.452420187E+02 -.485400629E+02 -.519061675E+02 -.552846412E+02 -.586192886E+02 -.618552846E+02 -.649417827E+02 -.678349479E+02 -.705008049E+02 -.729171859E+02 -.750742700E+02 -.769736363E+02 -.786261785E+02 -.800494521E+02 -.812650121E+02 -.822961259E+02 -.831660392E+02 -.838968091E+02 -.845086182E+02 -.850194554E+02 -.854450454E+02 -.857989353E+02 -.860926694E+02 -.863360051E+02 -.865371409E+02 -.867029378E+02 -.868391240E+02 -.869504792E+02 -.870409942E+02 -.871140099E+02 -.871723331E+02 -.872183351E+02 -.872540323E+02 -.872811528E+02 -.873011904E+02 -.873154473E+02 -.873250674E+02 -.873310602E+02 -.873343164E+02 -.873356140E+02 -.873356140E+02
 -.874090081E+02 -.874090081E+02 -.874114051E+02 -.874145096E+02 -.874166977E+02 -.874163600E+02 -.874118490E+02 -.874014223E+02 -.873831793E+02 -.873549901E+02 -.873144118E+02 -.872585901E+02 -.871841416E+02 -.870870136E+02 -.869623163E+02 -.868041234E+02 -.866052384E+02 -.863569242E+02 -.860485970E+02 -.856674915E+02 -.851983100E+02 -.846228822E+02 -.839198828E+02 -.830646806E+02 -.820294371E+02 -.807836184E+02 -.792951218E+02 -.775322208E+02 -.754664307E+02 -.730761749E+02 -.703507685E+02 -.672938564E+02 -.639252838E+02 -.602806765E+02 -.564087767E+02 -.523674225E+02 -.482194515E+02 -.440295703E+02 -.398626212E+02 -.357830854E+02 -.318552479E+02 -.281430085E+02 -.247076814E+02 -.216049766E+02 -.188845656E+02 -.165909278E+02 -.147631558E+02 -.134337612E+02 -.126272265E+02 -.123587736E+02 -.126335651E+02 -.134464291E+02 -.147821341E+02 -.166161883E+02 -.189160698E+02 -.216426721E+02 -.247514875E+02 -.281927824E+02 -.319107437E+02 -.358439505E+02 -.399284149E+02 -.440997531E+02 -.482933569E+02 -.524442342E+02 -.564875252E+02 -.603602692E+02 -.640045733E+02 -.673717392E+02 -.704262927E+02 -.731486263E+02 -.755353756E+02 -.775975005E+02 -.793568089E+02 -.808419547E+02 -.820847694E+02 -.831174049E+02 -.839704037E+02 -.846715846E+02 -.852455426E+02 -.857135587E+02 -.860937552E+02 -.864013817E+02 -.866491564E+02 -.868476172E+02 -.870054572E+02 -.871298301E+02 -.872266200E+02 -.873006749E+02 -.873560052E+02 -.873959513E+02 -.874233236E+02 -.874405199E+02 -.874496242E+02 -.874524910E+02 -.874508182E+02 -.874462126E+02 -.874402502E+02 -.874345351E+02 -.874307578E+02 -.874307578E+02
 -.875204981E+02 -.875204981E+02 -.875289259E+02 -.875427016E+02 -.875591317E+02 -.875757775E+02 -.875903390E+02 -.876005448E+02 -.876040451E+02 -.875982995E+02 -.875804547E+02 -.875472060E+02 -.874946357E+02 -.874180207E+02 -.873116037E+02 -.871683191E+02 -.869794685E+02 -.867343415E+02 -.864197805E+02 -.860196987E+02 -.855145658E+02 -.848809004E+02 -.840908324E+02 -.831118498E+02 -.819069149E+02 -.804352187E+02 -.786539179E+02 -.765211729E+02 -.740005936E+02 -.710667118E+02 -.677104039E+02 -.639426316E+02 -.597949977E+02 -.553167409E+02 -.505693850E+02 -.456212100E+02 -.405434486E+02 -.354090878E+02 -.302938986E+02 -.252768341E+02 -.204346667E+02 -.158383433E+02 -.115572892E+02 -.766164816E+01 -.422086798E+01 -.130100070E+01 0.103831231E+01 0.274683753E+01 0.378646682E+01 0.413339412E+01 0.377952507E+01 0.273296518E+01 0.101753179E+01 -.132865528E+01 -.425535037E+01 -.770289904E+01 -.116052349E+02 -.158928940E+02 -.204957095E+02 -.253442016E+02 -.303672735E+02 -.354879424E+02 -.406271164E+02 -.457088927E+02 -.506601064E+02 -.554093249E+02 -.598881021E+02 -.640348457E+02 -.678003963E+02 -.711533856E+02 -.740831993E+02 -.765993462E+02 -.787276453E+02 -.805047568E+02 -.819726954E+02 -.831743941E+02 -.841506860E+02 -.849385905E+02 -.855705755E+02 -.860744549E+02 -.864736491E+02 -.867876264E+02 -.870324125E+02 -.872211045E+02 -.873643527E+02 -.874707950E+02 -.875474338E+02 -.875999596E+02 -.876330224E+02 -.876504586E+02 -.876554796E+02 -.876508305E+02 -.876389244E+02 -.876219598E+02 -.876020269E+02 -.875812081E+02 -.875616786E+02 -.875458137E+02 -.875363066E+02 -.875363066E+02
 -.876420034E+02 -.876420034E+02 -.876571274E+02 -.876827751E+02 -.877150987E+02 -.877507812E+02 -.877868488E+02 -.878205046E+02 -.878489732E+02 -.878693455E+02 -.878784162E+02 -.878725029E+02 -.878472369E+02 -.877973154E+02 -.877162042E+02 -.875957781E+02 -.874258897E+02 -.871938585E+02 -.868838783E+02 -.864763490E+02 -.859471559E+02 -.852669406E+02 -.844004506E+02 -.833061222E+02 -.819361676E+02 -.802375852E+02 -.781546427E+02 -.756333301E+02 -.726278504E+02 -.691082831E+02 -.650673530E+02 -.605236168E+02 -.555193850E+02 -.501142733E+02 -.443776112E+02 -.383832518E+02 -.322089094E+02 -.259388667E+02 -.196597070E+02 -.134512910E+02 -.739527238E+01 -.158168641E+01 0.389147030E+01 0.892098699E+01 0.134022692E+02 0.172339564E+02 0.203230537E+02 0.225901930E+02 0.239745435E+02 0.244378344E+02 0.239670049E+02 0.225751290E+02 0.203004908E+02 0.172039353E+02 0.133648450E+02 0.887623055E+01 0.383946935E+01 -.164082566E+01 -.746142340E+01 -.135243040E+02 -.197393999E+02 -.260249750E+02 -.323009078E+02 -.384803156E+02 -.444787546E+02 -.502183063E+02 -.556248698E+02 -.606289184E+02 -.651707916E+02 -.692083520E+02 -.727234196E+02 -.757237602E+02 -.782397820E+02 -.803176769E+02 -.820117200E+02 -.833777841E+02 -.844689160E+02 -.853328873E+02 -.860112101E+02 -.865390696E+02 -.869457504E+02 -.872552922E+02 -.874872199E+02 -.876572645E+02 -.877780296E+02 -.878595830E+02 -.879099645E+02 -.879356145E+02 -.879417292E+02 -.879325532E+02 -.879116219E+02 -.878819624E+02 -.878462656E+02 -.878070380E+02 -.877667418E+02 -.877279331E+02 -.876934055E+02 -.876663491E+02 -.876505345E+02 -.876505345E+02
 -.877709221E+02 -.877709221E+02 -.877932782E+02 -.878317675E+02 -.878813255E+02 -.879377264E+02 -.879973196E+02 -.880568029E+02 -.881130179E+02 -.881627517E+02 -.882025342E+02 -.882284151E+02 -.882357089E+02 -.882186901E+02 -.881702245E+02 -.880813173E+02 -.879405617E+02 -.877334757E+02 -.874417192E+02 -.870421995E+02 -.865060904E+02 -.857978219E+02 -.848741418E+02 -.836834421E+02 -.821657075E+02 -.802536942E+02 -.778761830E+02 -.749640852E+02 -.714594240E+02 -.673255688E+02 -.625551733E+02 -.571718270E+02 -.512241635E+02 -.447757887E+02 -.378969852E+02 -.306631436E+02 -.231587605E+02 -.154670681E+02 -.766507120E+01 0.158193097E+00 0.789543216E+01 0.154212825E+02 0.225945246E+02 0.292619862E+02 0.352642215E+02 0.404429069E+02 0.446496215E+02 0.477553580E+02 0.496598011E+02 0.502992014E+02 0.496516878E+02 0.477391467E+02 0.446253430E+02 0.404106087E+02 0.352239679E+02 0.292138602E+02 0.225386290E+02 0.153577422E+02 0.782439613E+01 0.798374261E-01 -.775054027E+01 -.155594088E+02 -.232576689E+02 -.307680794E+02 -.380069466E+02 -.448895508E+02 -.513402530E+02 -.572884735E+02 -.626704182E+02 -.674375170E+02 -.715665438E+02 -.750654251E+02 -.779714235E+02 -.803430516E+02 -.822497639E+02 -.837629758E+02 -.849499970E+02 -.858708275E+02 -.865770174E+02 -.871117423E+02 -.875104883E+02 -.878019949E+02 -.880092667E+02 -.881505536E+02 -.882402439E+02 -.882896447E+02 -.883076419E+02 -.883012473E+02 -.882760440E+02 -.882365485E+02 -.881865057E+02 -.881291324E+02 -.880673250E+02 -.880038449E+02 -.879414921E+02 -.878832806E+02 -.878326263E+02 -.877935610E+02 -.877709862E+02 -.877709862E+02
 -.879038438E+02 -.879038438E+02 -.879337813E+02 -.879857456E+02 -.880534215E+02 -.881316658E+02 -.882161645E+02 -.883031448E+02 -.883891212E+02 -.884706571E+02 -.885441237E+02 -.886054405E+02 -.886497777E+02 -.886712005E+02 -.886622311E+02 -.886133041E+02 -.885120890E+02 -.883426564E+02 -.880844741E+02 -.877112382E+02 -.871895697E+02 -.864776487E+02 -.855239040E+02 -.842659693E+02 -.826303195E+02 -.805333884E+02 -.778854124E+02 -.745982471E+02 -.705972319E+02 -.658344804E+02 -.602979517E+02 -.540106828E+02 -.470201314E+02 -.393848530E+02 -.311681515E+02 -.224427600E+02 -.132788799E+02 -.373815924E+01 0.609867704E+01 0.161225069E+02 0.261932113E+02 0.361389868E+02 0.457578258E+02 0.548218521E+02 0.630851234E+02 0.702952154E+02 0.762083715E+02 0.806072334E+02 0.833192669E+02 0.842332158E+02 0.833106149E+02 0.805899468E+02 0.761824861E+02 0.702607856E+02 0.630422234E+02 0.547705774E+02 0.456982954E+02 0.360713454E+02 0.261176320E+02 0.160391947E+02 0.600787266E+01 -.383617500E+01 -.133837802E+02 -.225541499E+02 -.312853664E+02 -.395066314E+02 -.471449520E+02 -.541366978E+02 -.604229959E+02 -.659563179E+02 -.707139453E+02 -.747085741E+02 -.779888701E+02 -.806301763E+02 -.827211032E+02 -.843516590E+02 -.856054896E+02 -.865561039E+02 -.872658064E+02 -.877860871E+02 -.881586755E+02 -.884168545E+02 -.885868273E+02 -.886890204E+02 -.887392514E+02 -.887497306E+02 -.887298900E+02 -.886870556E+02 -.886269836E+02 -.885542878E+02 -.884727829E+02 -.883857656E+02 -.882962534E+02 -.882071992E+02 -.881216963E+02 -.880431894E+02 -.879757065E+02 -.879241281E+02 -.878945145E+02 -.878945145E+02
 -.880366711E+02 -.880366711E+02 -.880742996E+02 -.881399399E+02 -.882260261E+02 -.883265119E+02 -.884364485E+02 -.885516363E+02 -.886683248E+02 -.887829367E+02 -.888917953E+02 -.889908351E+02 -.890752713E+02 -.891392021E+02 -.891751139E+02 -.891732537E+02 -.891208293E+02 -.890009998E+02 -.887916267E+02 -.884637792E+02 -.879800306E+02 -.872926396E+02 -.863417698E+02 -.850539672E+02 -.833412966E+02 -.811020411E+02 -.782246762E+02 -.745971345E+02 -.701218106E+02 -.647325860E+02 -.584053717E+02 -.511542607E+02 -.430151877E+02 -.340299780E+02 -.242453002E+02 -.137091830E+02 -.244969632E+01 0.948764677E+01 0.220220496E+02 0.350298909E+02 0.483382880E+02 0.617201523E+02 0.748920779E+02 0.875167481E+02 0.992117143E+02 0.109566196E+03 0.118166740E+03 0.124630925E+03 0.128645839E+03 0.130005161E+03 0.128636696E+03 0.124612659E+03 0.118139391E+03 0.109529827E+03 0.991664093E+02 0.874626161E+02 0.748292550E+02 0.616488043E+02 0.482586135E+02 0.349421258E+02 0.219264713E+02 0.938457995E+01 -.255987386E+01 -.138260326E+02 -.243682905E+02 -.341581408E+02 -.431469091E+02 -.512876272E+02 -.585380619E+02 -.648620741E+02 -.702458318E+02 -.747141516E+02 -.783340828E+02 -.812040551E+02 -.834366862E+02 -.851437745E+02 -.864271196E+02 -.873746400E+02 -.880597308E+02 -.885421494E+02 -.888695436E+02 -.890792338E+02 -.892000352E+02 -.892539632E+02 -.892577275E+02 -.892239791E+02 -.891623139E+02 -.890800645E+02 -.889829181E+02 -.888753974E+02 -.887612418E+02 -.886437162E+02 -.885258741E+02 -.884107958E+02 -.883018195E+02 -.882027855E+02 -.881183096E+02 -.880541076E+02 -.880173950E+02 -.880173950E+02
 -.881648313E+02 -.881648313E+02 -.882099795E+02 -.882889914E+02 -.883930881E+02 -.885153592E+02 -.886502635E+02 -.887932233E+02 -.889402818E+02 -.890877958E+02 -.892321385E+02 -.893693888E+02 -.894949801E+02 -.896032760E+02 -.896870371E+02 -.897367304E+02 -.897396300E+02 -.896786471E+02 -.895308338E+02 -.892655292E+02 -.888421687E+02 -.882078768E+02 -.872950701E+02 -.860193560E+02 -.842780583E+02 -.819501486E+02 -.788996262E+02 -.749854858E+02 -.700797738E+02 -.640891709E+02 -.569678928E+02 -.487104024E+02 -.393281982E+02 -.288317217E+02 -.172334594E+02 -.451761209E+01 0.933759161E+01 0.243217001E+02 0.403783773E+02 0.573918496E+02 0.751721876E+02 0.934406436E+02 0.111817236E+03 0.129813924E+03 0.146837946E+03 0.162210773E+03 0.175207884E+03 0.185122070E+03 0.191347003E+03 0.193468172E+03 0.191337426E+03 0.185102938E+03 0.175179244E+03 0.162172693E+03 0.146790522E+03 0.129757280E+03 0.111751526E+03 0.933660540E+02 0.750889445E+02 0.573002212E+02 0.402786797E+02 0.242143039E+02 0.922292895E+01 -.463903936E+01 -.173610689E+02 -.289647649E+02 -.394651167E+02 -.488491944E+02 -.571061069E+02 -.642240309E+02 -.702087162E+02 -.751067610E+02 -.790125727E+02 -.820550542E+02 -.843758129E+02 -.861111258E+02 -.873820991E+02 -.882914020E+02 -.889233837E+02 -.893455543E+02 -.896106881E+02 -.897592269E+02 -.898216962E+02 -.898209003E+02 -.897737780E+02 -.896928945E+02 -.895876038E+02 -.894649385E+02 -.893302868E+02 -.891879096E+02 -.890413434E+02 -.888937263E+02 -.887480754E+02 -.886075413E+02 -.884756611E+02 -.883566305E+02 -.882556164E+02 -.881791330E+02 -.881355132E+02 -.881355132E+02
 -.882835538E+02 -.882835538E+02 -.883357476E+02 -.884272825E+02 -.885482468E+02 -.886909315E+02 -.888492581E+02 -.890183212E+02 -.891940086E+02 -.893726681E+02 -.895507930E+02 -.897247001E+02 -.898901686E+02 -.900420064E+02 -.901734990E+02 -.902756862E+02 -.903363973E+02 -.903389624E+02 -.902605081E+02 -.900697573E+02 -.897243063E+02 -.891674817E+02 -.883250897E+02 -.871025425E+02 -.853827676E+02 -.830252905E+02 -.798682828E+02 -.757379504E+02 -.704688784E+02 -.639308433E+02 -.560455288E+02 -.467758948E+02 -.360944560E+02 -.239627006E+02 -.103262524E+02 0.492163622E+01 0.218811515E+02 0.406205858E+02 0.611584978E+02 0.834409854E+02 0.107313454E+03 0.132487376E+03 0.158504149E+03 0.184700821E+03 0.210186430E+03 0.233842747E+03 0.254368063E+03 0.270384074E+03 0.280617427E+03 0.284140660E+03 0.280607479E+03 0.270364203E+03 0.254338321E+03 0.233803210E+03 0.210137206E+03 0.184642046E+03 0.158435996E+03 0.132410055E+03 0.107227217E+03 0.833461343E+02 0.610553886E+02 0.405096369E+02 0.217628520E+02 0.479655591E+01 -.104574516E+02 -.240992412E+02 -.362350248E+02 -.469183638E+02 -.561873154E+02 -.640689445E+02 -.706004825E+02 -.758611759E+02 -.799824959E+02 -.831308988E+02 -.854807881E+02 -.871942474E+02 -.884118357E+02 -.892506499E+02 -.898052555E+02 -.901497675E+02 -.903407344E+02 -.904204098E+02 -.904199113E+02 -.903619502E+02 -.902630309E+02 -.901351484E+02 -.899870677E+02 -.898252749E+02 -.896546849E+02 -.894791733E+02 -.893019856E+02 -.891260676E+02 -.889543491E+02 -.887900079E+02 -.886367391E+02 -.884990508E+02 -.883826107E+02 -.882946708E+02 -.882446047E+02 -.882446047E+02
 -.883881794E+02 -.883881794E+02 -.884466407E+02 -.885493082E+02 -.886852615E+02 -.888460857E+02 -.890252342E+02 -.892175259E+02 -.894187343E+02 -.896252343E+02 -.898336766E+02 -.900406611E+02 -.902423768E+02 -.904341707E+02 -.906099984E+02 -.907616937E+02 -.908779789E+02 -.909431111E+02 -.909350422E+02 -.908229543E+02 -.905640617E+02 -.900996869E+02 -.893509098E+02 -.882145256E+02 -.865601905E+02 -.842289707E+02 -.810338839E+02 -.767672073E+02 -.712214460E+02 -.642213457E+02 -.556461403E+02 -.454163698E+02 -.334517351E+02 -.196459142E+02 -.384180139E+01 0.141853063E+02 0.346641228E+02 0.578095871E+02 0.838019142E+02 0.112755661E+03 0.144675568E+03 0.179395919E+03 0.216501230E+03 0.255229384E+03 0.294365947E+03 0.332152645E+03 0.366256309E+03 0.393875045E+03 0.412081896E+03 0.418479420E+03 0.412071645E+03 0.393854570E+03 0.366225665E+03 0.332111919E+03 0.294315255E+03 0.255168877E+03 0.216431097E+03 0.179316394E+03 0.144586927E+03 0.112658239E+03 0.836961057E+02 0.576958563E+02 0.345430141E+02 0.140574552E+02 -.397565441E+01 -.197849077E+02 -.335947042E+02 -.455610771E+02 -.557898737E+02 -.643608971E+02 -.713538142E+02 -.768904684E+02 -.811475102E+02 -.843335183E+02 -.866567888E+02 -.883045400E+02 -.894358321E+02 -.901810798E+02 -.906434647E+02 -.909017912E+02 -.910145700E+02 -.910244046E+02 -.909619333E+02 -.908490314E+02 -.907012685E+02 -.905297400E+02 -.903424062E+02 -.901450675E+02 -.899420762E+02 -.897368644E+02 -.895323474E+02 -.893312495E+02 -.891363870E+02 -.889509371E+02 -.887787178E+02 -.886245025E+02 -.884943965E+02 -.883963031E+02 -.883405200E+02 -.883405200E+02
 -.884744589E+02 -.884744589E+02 -.885381274E+02 -.886500370E+02 -.887984267E+02 -.889742961E+02 -.891707141E+02 -.893822791E+02 -.896046836E+02 -.898343462E+02 -.900680800E+02 -.903027658E+02 -.905349991E+02 -.907606690E+02 -.909744208E+02 -.911689377E+02 -.913339526E+02 -.914548778E+02 -.915109033E+02 -.914723829E+02 -.912973144E+02 -.909267815E+02 -.902794912E+02 -.892461798E+02 -.876854410E+02 -.854219738E+02 -.822464099E+02 -.779197343E+02 -.721926235E+02 -.648414541E+02 -.556972909E+02 -.446316767E+02 -.315026562E+02 -.161212269E+02 0.179633330E+01 0.226238468E+02 0.467747090E+02 0.746942159E+02 0.106845452E+03 0.143682062E+03 0.185600118E+03 0.232857687E+03 0.285446487E+03 0.342896415E+03 0.403994840E+03 0.466417607E+03 0.526317403E+03 0.578032021E+03 0.614303658E+03 0.627732427E+03 0.614293172E+03 0.578011078E+03 0.526286064E+03 0.466375963E+03 0.403943018E+03 0.342834578E+03 0.285374839E+03 0.232776480E+03 0.185509654E+03 0.143582704E+03 0.106737627E+03 0.745784302E+02 0.466515556E+02 0.224940194E+02 0.166064081E+01 -.162618437E+02 -.316470401E+02 -.447775206E+02 -.558417550E+02 -.649811483E+02 -.723244178E+02 -.780417427E+02 -.823582591E+02 -.855243640E+02 -.877795886E+02 -.893335576E+02 -.903617757E+02 -.910057391E+02 -.913746385E+02 -.915495882E+02 -.915892928E+02 -.915355495E+02 -.914178176E+02 -.912567336E+02 -.910667137E+02 -.908578421E+02 -.906372253E+02 -.904099633E+02 -.901798486E+02 -.899498792E+02 -.897226504E+02 -.895006704E+02 -.892866394E+02 -.890837189E+02 -.888958186E+02 -.887279264E+02 -.885865069E+02 -.884800029E+02 -.884194807E+02 -.884194807E+02
 -.885388131E+02 -.885388131E+02 -.886063875E+02 -.887252243E+02 -.888829300E+02 -.890700646E+02 -.892794105E+02 -.895054049E+02 -.897436868E+02 -.899907195E+02 -.902434554E+02 -.904990125E+02 -.907543288E+02 -.910057534E+02 -.912485247E+02 -.914760688E+02 -.916790263E+02 -.918438898E+02 -.919510897E+02 -.919723223E+02 -.918668713E+02 -.915766698E+02 -.910200224E+02 -.900845371E+02 -.886211373E+02 -.864415950E+02 -.833187017E+02 -.789884919E+02 -.731662876E+02 -.655845849E+02 -.560285764E+02 -.443226234E+02 -.302648212E+02 -.135820823E+02 0.613805092E+01 0.294329082E+02 0.569349573E+02 0.893847614E+02 0.127643021E+03 0.172696593E+03 0.225649702E+03 0.287683336E+03 0.359950894E+03 0.443352039E+03 0.538083917E+03 0.642806932E+03 0.753199132E+03 0.859703834E+03 0.944745435E+03 0.981699543E+03 0.944734782E+03 0.859682560E+03 0.753167300E+03 0.642764639E+03 0.538031297E+03 0.443289266E+03 0.359878184E+03 0.287600955E+03 0.225557972E+03 0.172595898E+03 0.127533817E+03 0.892675877E+02 0.568104463E+02 0.293018010E+02 0.600121306E+01 -.137236425E+02 -.304098993E+02 -.444688663E+02 -.561730276E+02 -.657237038E+02 -.732968729E+02 -.791087420E+02 -.834283999E+02 -.865415516E+02 -.887126398E+02 -.901691993E+02 -.910997270E+02 -.916533509E+02 -.919423095E+02 -.920480596E+02 -.920284279E+02 -.919239190E+02 -.917626528E+02 -.915640328E+02 -.913414014E+02 -.911039382E+02 -.908580061E+02 -.906081055E+02 -.903575557E+02 -.901089920E+02 -.898647429E+02 -.896271364E+02 -.893987730E+02 -.891827941E+02 -.889831734E+02 -.888050560E+02 -.886551746E+02 -.885423763E+02 -.884783051E+02 -.884783051E+02
 -.885785383E+02 -.885785383E+02 -.886485328E+02 -.887716597E+02 -.889351320E+02 -.891292373E+02 -.893465810E+02 -.895815022E+02 -.898296100E+02 -.900874002E+02 -.903519194E+02 -.906204443E+02 -.908901415E+02 -.911576688E+02 -.914186645E+02 -.916670596E+02 -.918941196E+02 -.920870931E+02 -.922273043E+02 -.922874691E+02 -.922279599E+02 -.919917010E+02 -.914974630E+02 -.906318520E+02 -.892417848E+02 -.871309276E+02 -.840604195E+02 -.797503503E+02 -.738926984E+02 -.661893134E+02 -.563920704E+02 -.442908346E+02 -.296396168E+02 -.121012537E+02 0.883579019E+01 0.338432834E+02 0.637448438E+02 0.995567271E+02 0.142542555E+03 0.194285993E+03 0.256786406E+03 0.332581040E+03 0.424889238E+03 0.537747366E+03 0.676025670E+03 0.845007690E+03 0.104865853E+04 0.128427329E+04 0.152751748E+04 0.169248415E+04 0.152750673E+04 0.128425182E+04 0.104862641E+04 0.844965013E+03 0.675972579E+03 0.537684041E+03 0.424815902E+03 0.332497970E+03 0.256693936E+03 0.194184523E+03 0.142432558E+03 0.994387631E+02 0.636195724E+02 0.337114775E+02 0.869835347E+01 -.122432667E+02 -.297849570E+02 -.444371162E+02 -.565362526E+02 -.663277555E+02 -.740221703E+02 -.798691330E+02 -.841684092E+02 -.872290006E+02 -.893312883E+02 -.907145357E+02 -.915753648E+02 -.920668472E+02 -.923021584E+02 -.923622543E+02 -.923039601E+02 -.921666932E+02 -.919775615E+02 -.917550822E+02 -.915118479E+02 -.912564173E+02 -.909946484E+02 -.907306381E+02 -.904673895E+02 -.902072963E+02 -.899525100E+02 -.897052387E+02 -.894680157E+02 -.892439665E+02 -.890371018E+02 -.888526633E+02 -.886975490E+02 -.885808565E+02 -.885145886E+02 -.885145886E+02
 -.885919528E+02 -.885919528E+02 -.886627663E+02 -.887873444E+02 -.889527671E+02 -.891492296E+02 -.893692777E+02 -.896072175E+02 -.898586485E+02 -.901200787E+02 -.903885880E+02 -.906615087E+02 -.909360881E+02 -.912090924E+02 -.914763012E+02 -.917318243E+02 -.919671492E+02 -.921697951E+02 -.923214096E+02 -.923950841E+02 -.923516079E+02 -.921343197E+02 -.916622792E+02 -.908219498E+02 -.894590971E+02 -.873746864E+02 -.843257925E+02 -.800270399E+02 -.741623248E+02 -.664225524E+02 -.565474367E+02 -.443142321E+02 -.294608162E+02 -.116261073E+02 0.973883705E+01 0.353586043E+02 0.661349965E+02 0.103203041E+03 0.148012261E+03 0.202447691E+03 0.269017251E+03 0.351154965E+03 0.453736247E+03 0.583999795E+03 0.753284276E+03 0.980464259E+03 0.129905573E+04 0.177248384E+04 0.252795638E+04 0.383360904E+04 0.252794559E+04 0.177246230E+04 0.129902351E+04 0.980421457E+03 0.753231032E+03 0.583936290E+03 0.453662709E+03 0.351071674E+03 0.268924544E+03 0.202345972E+03 0.147902010E+03 0.103084827E+03 0.660094876E+02 0.352265845E+02 0.960122355E+01 -.117682438E+02 -.296062094E+02 -.444604833E+02 -.566914745E+02 -.665607009E+02 -.742913482E+02 -.801452529E+02 -.844331320E+02 -.874720505E+02 -.895478588E+02 -.909039157E+02 -.917395423E+02 -.922089325E+02 -.924253813E+02 -.924695455E+02 -.923978334E+02 -.922492480E+02 -.920505245E+02 -.918198602E+02 -.915695796E+02 -.913080209E+02 -.910408633E+02 -.907720617E+02 -.905045077E+02 -.902405104E+02 -.899821590E+02 -.897316198E+02 -.894914022E+02 -.892646256E+02 -.890553129E+02 -.888687379E+02 -.887118548E+02 -.885938458E+02 -.885268350E+02 -.885268350E+02
 -.885784859E+02 -.885784859E+02 -.886484776E+02 -.887715996E+02 -.889350657E+02 -.891291637E+02 -.893464995E+02 -.895814124E+02 -.898295115E+02 -.900872928E+02 -.903518030E+02 -.906203186E+02 -.908900062E+02 -.911575230E+02 -.914185072E+02 -.916668891E+02 -.918939334E+02 -.920868878E+02 -.922270749E+02 -.922872090E+02 -.922276602E+02 -.919913494E+02 -.914970441E+02 -.906313463E+02 -.892411701E+02 -.871301812E+02 -.840595198E+02 -.797492781E+02 -.738914429E+02 -.661878800E+02 -.563904814E+02 -.442891194E+02 -.296378009E+02 -.120993577E+02 0.883775846E+01 0.338453169E+02 0.637469362E+02 0.995588725E+02 0.142544748E+03 0.194288229E+03 0.256788679E+03 0.332583347E+03 0.424891574E+03 0.537749727E+03 0.676028052E+03 0.845010089E+03 0.104866094E+04 0.128427572E+04 0.152751991E+04 0.169248658E+04 0.152750916E+04 0.128425425E+04 0.104862882E+04 0.844967420E+03 0.675974970E+03 0.537686413E+03 0.424818250E+03 0.332500291E+03 0.256696225E+03 0.194186775E+03 0.142434769E+03 0.994409272E+02 0.636216843E+02 0.337135312E+02 0.870034247E+01 -.122413497E+02 -.297831202E+02 -.444353806E+02 -.565346443E+02 -.663263046E+02 -.740208995E+02 -.798680475E+02 -.841674980E+02 -.872282444E+02 -.893306652E+02 -.907140225E+02 -.915749390E+02 -.920664891E+02 -.923018521E+02 -.923619878E+02 -.923037241E+02 -.921664812E+02 -.919773684E+02 -.917549046E+02 -.915116832E+02 -.912562639E+02 -.909945051E+02 -.907305043E+02 -.904672648E+02 -.902071804E+02 -.899524027E+02 -.897051401E+02 -.894679256E+02 -.892438847E+02 -.890370280E+02 -.888525967E+02 -.886974888E+02 -.885808012E+02 -.885145361E+02 -.885145361E+02
 -.885387070E+02 -.885387070E+02 -.886062756E+02 -.887251026E+02 -.888827955E+02 -.890699153E+02 -.892792450E+02 -.895052222E+02 -.897434864E+02 -.899905008E+02 -.902432178E+02 -.904987555E+02 -.907540514E+02 -.910054540E+02 -.912482010E+02 -.914757169E+02 -.916786411E+02 -.918434639E+02 -.919506127E+02 -.919717803E+02 -.918662455E+02 -.915759352E+02 -.910191474E+02 -.900834831E+02 -.886198612E+02 -.864400528E+02 -.833168505E+02 -.789862946E+02 -.731637250E+02 -.655816697E+02 -.560253539E+02 -.443191515E+02 -.302611504E+02 -.135782541E+02 0.614202094E+01 0.294370065E+02 0.569391716E+02 0.893890803E+02 0.127647434E+03 0.172701090E+03 0.225654273E+03 0.287687974E+03 0.359955589E+03 0.443356784E+03 0.538088703E+03 0.642811752E+03 0.753203980E+03 0.859708701E+03 0.944750315E+03 0.981704428E+03 0.944739666E+03 0.859687435E+03 0.753172159E+03 0.642769474E+03 0.538036102E+03 0.443294032E+03 0.359882904E+03 0.287605621E+03 0.225562574E+03 0.172600428E+03 0.127538266E+03 0.892719442E+02 0.568147000E+02 0.293059402E+02 0.600522500E+01 -.137197718E+02 -.304061860E+02 -.444653530E+02 -.561697659E+02 -.657207529E+02 -.732942787E+02 -.791065173E+02 -.834265250E+02 -.865399889E+02 -.887113460E+02 -.901681296E+02 -.910988377E+02 -.916526028E+02 -.919416704E+02 -.920475043E+02 -.920279375E+02 -.919234793E+02 -.917622536E+02 -.915636664E+02 -.913410627E+02 -.911036234E+02 -.908577127E+02 -.906078320E+02 -.903573011E+02 -.901087558E+02 -.898645247E+02 -.896269360E+02 -.893985901E+02 -.891826283E+02 -.889830238E+02 -.888049213E+02 -.886550528E+02 -.885422643E+02 -.884781989E+02 -.884781989E+02
 -.884742964E+02 -.884742964E+02 -.885379562E+02 -.886498505E+02 -.887982206E+02 -.889740670E+02 -.891704597E+02 -.893819979E+02 -.896043744E+02 -.898340081E+02 -.900677118E+02 -.903023664E+02 -.905345666E+02 -.907602005E+02 -.909739123E+02 -.911683829E+02 -.913333429E+02 -.914542010E+02 -.915101428E+02 -.914715161E+02 -.912963116E+02 -.909256043E+02 -.902780915E+02 -.892445011E+02 -.876834212E+02 -.854195487E+02 -.822435162E+02 -.779163190E+02 -.721886627E+02 -.648369711E+02 -.556923538E+02 -.446263708E+02 -.314970564E+02 -.161153964E+02 0.180237065E+01 0.226300716E+02 0.467811035E+02 0.747007637E+02 0.106852138E+03 0.143688871E+03 0.185607037E+03 0.232864704E+03 0.285453588E+03 0.342903589E+03 0.404002076E+03 0.466424894E+03 0.526324730E+03 0.578039376E+03 0.614311032E+03 0.627739809E+03 0.614300551E+03 0.578018444E+03 0.526293407E+03 0.466383271E+03 0.403950281E+03 0.342841784E+03 0.285381978E+03 0.232783538E+03 0.185516620E+03 0.143589563E+03 0.106744366E+03 0.745850351E+02 0.466580100E+02 0.225003065E+02 0.166674209E+01 -.162559483E+02 -.316413751E+02 -.447721511E+02 -.558367576E+02 -.649766099E+02 -.723204079E+02 -.780382843E+02 -.823553278E+02 -.855219061E+02 -.877775401E+02 -.893318535E+02 -.903603529E+02 -.910045402E+02 -.913736148E+02 -.915487007E+02 -.915885113E+02 -.915348514E+02 -.914171861E+02 -.912561563E+02 -.910661821E+02 -.908573497E+02 -.906367681E+02 -.904095384E+02 -.901794542E+02 -.899495143E+02 -.897223141E+02 -.895003623E+02 -.892863587E+02 -.890834647E+02 -.888955896E+02 -.887277204E+02 -.885863206E+02 -.884798317E+02 -.884193183E+02 -.884193183E+02
 -.883879568E+02 -.883879568E+02 -.884464060E+02 -.885490526E+02 -.886849786E+02 -.888457708E+02 -.890248840E+02 -.892171379E+02 -.894183067E+02 -.896247653E+02 -.898331644E+02 -.900401033E+02 -.902417703E+02 -.904335109E+02 -.906092787E+02 -.907609049E+02 -.908771080E+02 -.909421402E+02 -.909339473E+02 -.908217035E+02 -.905626136E+02 -.900979892E+02 -.893488990E+02 -.882121287E+02 -.865573274E+02 -.842255572E+02 -.810298374E+02 -.767624618E+02 -.712159763E+02 -.642151871E+02 -.556393832E+02 -.454091251E+02 -.334441022E+02 -.196379792E+02 -.383360035E+01 0.141937488E+02 0.346727844E+02 0.578184469E+02 0.838109526E+02 0.112764860E+03 0.144684910E+03 0.179405388E+03 0.216510808E+03 0.255239058E+03 0.294375701E+03 0.332162465E+03 0.366266181E+03 0.393884956E+03 0.412091831E+03 0.418489365E+03 0.412081587E+03 0.393864495E+03 0.366235560E+03 0.332121769E+03 0.294325046E+03 0.255178595E+03 0.216440726E+03 0.179325918E+03 0.144596331E+03 0.112667506E+03 0.837052169E+02 0.577047935E+02 0.345517571E+02 0.140659825E+02 -.396736616E+01 -.197768839E+02 -.335869823E+02 -.455537453E+02 -.557830335E+02 -.643546620E+02 -.713482759E+02 -.768856624E+02 -.811434105E+02 -.843300579E+02 -.866538841E+02 -.883021059E+02 -.894337874E+02 -.901793504E+02 -.906419861E+02 -.909005106E+02 -.910134453E+02 -.910234035E+02 -.909610317E+02 -.908482111E+02 -.907005165E+02 -.905290469E+02 -.903417653E+02 -.901444743E+02 -.899415278E+02 -.897363586E+02 -.895318827E+02 -.893308248E+02 -.891360011E+02 -.889505884E+02 -.887784039E+02 -.886242205E+02 -.884941417E+02 -.883960690E+02 -.883402979E+02 -.883402979E+02
 -.882832663E+02 -.882832663E+02 -.883354445E+02 -.884269523E+02 -.885478809E+02 -.886905235E+02 -.888488035E+02 -.890178164E+02 -.891934506E+02 -.893720542E+02 -.895501201E+02 -.897239645E+02 -.898893651E+02 -.900411282E+02 -.901725364E+02 -.902746261E+02 -.903352217E+02 -.903376471E+02 -.902590210E+02 -.900680568E+02 -.897223394E+02 -.891651830E+02 -.883223815E+02 -.870993357E+02 -.853789639E+02 -.830207856E+02 -.798629761E+02 -.757317654E+02 -.704617900E+02 -.639228978E+02 -.560368355E+02 -.467665890E+02 -.360846618E+02 -.239525264E+02 -.103157600E+02 0.493241773E+01 0.218921960E+02 0.406318687E+02 0.611699961E+02 0.834526775E+02 0.107325319E+03 0.132499394E+03 0.158516302E+03 0.184713089E+03 0.210198797E+03 0.233855194E+03 0.254380574E+03 0.270396631E+03 0.280630014E+03 0.284153259E+03 0.280620075E+03 0.270376779E+03 0.254350860E+03 0.233815695E+03 0.210149619E+03 0.184654370E+03 0.158448212E+03 0.132422145E+03 0.107239161E+03 0.833579128E+02 0.610669799E+02 0.405210186E+02 0.217740006E+02 0.480744597E+01 -.104468472E+02 -.240889525E+02 -.362251160E+02 -.469089456E+02 -.561785147E+02 -.640608995E+02 -.705933044E+02 -.758549112E+02 -.799771185E+02 -.831263309E+02 -.854769277E+02 -.871909893E+02 -.884090803E+02 -.892483070E+02 -.898032464E+02 -.901480259E+02 -.903392067E+02 -.904190538E+02 -.904186944E+02 -.903608480E+02 -.902620251E+02 -.901342259E+02 -.899862188E+02 -.898244927E+02 -.896539646E+02 -.894785115E+02 -.893013797E+02 -.891255156E+02 -.889538487E+02 -.887895566E+02 -.886363337E+02 -.884986869E+02 -.883822821E+02 -.882943691E+02 -.882443184E+02 -.882443184E+02
 -.881644733E+02 -.881644733E+02 -.882096023E+02 -.882885803E+02 -.883926320E+02 -.885148500E+02 -.886496949E+02 -.887925903E+02 -.889395803E+02 -.890870215E+02 -.892312867E+02 -.893684539E+02 -.894939548E+02 -.896021505E+02 -.896857983E+02 -.897353609E+02 -.897381063E+02 -.896769383E+02 -.895288999E+02 -.892633191E+02 -.888396187E+02 -.882049093E+02 -.872915935E+02 -.860152650E+02 -.842732358E+02 -.819444710E+02 -.788929763E+02 -.749777770E+02 -.700709789E+02 -.640793421E+02 -.569571534E+02 -.486989090E+02 -.393161006E+02 -.288191496E+02 -.172205184E+02 -.450434074E+01 0.935116423E+01 0.243355468E+02 0.403924722E+02 0.574061683E+02 0.751867064E+02 0.934553402E+02 0.111832089E+03 0.129828911E+03 0.146853047E+03 0.162225968E+03 0.175223154E+03 0.185137394E+03 0.191362362E+03 0.193483546E+03 0.191352796E+03 0.185118285E+03 0.175194548E+03 0.162187934E+03 0.146805680E+03 0.129772335E+03 0.111766456E+03 0.933808380E+02 0.751035602E+02 0.573146456E+02 0.402928885E+02 0.242282720E+02 0.923662965E+01 -.462563422E+01 -.173479895E+02 -.289520513E+02 -.394528775E+02 -.488375622E+02 -.570952348E+02 -.642140788E+02 -.701998092E+02 -.750989517E+02 -.790058330E+02 -.820492958E+02 -.843709171E+02 -.861069674E+02 -.873785599E+02 -.882883756E+02 -.889207773E+02 -.893432895E+02 -.896087003E+02 -.897574644E+02 -.898201184E+02 -.898194760E+02 -.897724835E+02 -.896917121E+02 -.895865204E+02 -.894639446E+02 -.893293753E+02 -.891870752E+02 -.890405821E+02 -.888930347E+02 -.887474502E+02 -.886069787E+02 -.884751566E+02 -.883561782E+02 -.882552082E+02 -.881787583E+02 -.881351576E+02 -.881351576E+02
 -.880362369E+02 -.880362369E+02 -.880738421E+02 -.881394412E+02 -.882254725E+02 -.883258930E+02 -.884357561E+02 -.885508638E+02 -.886674664E+02 -.887819864E+02 -.888907467E+02 -.889896805E+02 -.890740006E+02 -.891378026E+02 -.891735688E+02 -.891715410E+02 -.891189203E+02 -.889988573E+02 -.887892033E+02 -.884610152E+02 -.879768523E+02 -.872889581E+02 -.863374798E+02 -.850489474E+02 -.833354117E+02 -.810951493E+02 -.782166441E+02 -.745878630E+02 -.701112649E+02 -.647208159E+02 -.583925060E+02 -.511404730E+02 -.430006539E+02 -.340148529E+02 -.242297256E+02 -.136932390E+02 -.243341751E+01 0.950423075E+01 0.220389106E+02 0.350470022E+02 0.483556237E+02 0.617376875E+02 0.749097884E+02 0.875346104E+02 0.992297054E+02 0.109584293E+03 0.118184920E+03 0.124649168E+03 0.128664121E+03 0.130023461E+03 0.128654992E+03 0.124630929E+03 0.118157613E+03 0.109547978E+03 0.991844675E+02 0.874805584E+02 0.748470579E+02 0.616664437E+02 0.482760647E+02 0.349593632E+02 0.219434685E+02 0.940130920E+01 -.254344159E+01 -.138099280E+02 -.243525495E+02 -.341428464E+02 -.431322060E+02 -.512736737E+02 -.585250378E+02 -.648501564E+02 -.702351514E+02 -.747047584E+02 -.783259408E+02 -.811970635E+02 -.834307098E+02 -.851386698E+02 -.864227499E+02 -.873708829E+02 -.880564799E+02 -.885393148E+02 -.888670508E+02 -.890770224E+02 -.891980572E+02 -.892521809E+02 -.892561120E+02 -.892225081E+02 -.891609707E+02 -.890788365E+02 -.889817958E+02 -.888743735E+02 -.887603105E+02 -.886428724E+02 -.885251132E+02 -.884101125E+02 -.883012077E+02 -.882022376E+02 -.881178155E+02 -.880536541E+02 -.880169646E+02 -.880169646E+02
 -.879033274E+02 -.879033274E+02 -.879332373E+02 -.879851526E+02 -.880527630E+02 -.881309289E+02 -.882153388E+02 -.883022218E+02 -.883880933E+02 -.884695166E+02 -.885428621E+02 -.886040477E+02 -.886482414E+02 -.886695049E+02 -.886603558E+02 -.886112230E+02 -.885097686E+02 -.883400539E+02 -.880815356E+02 -.877078965E+02 -.871857424E+02 -.864732364E+02 -.855187890E+02 -.842600156E+02 -.826233754E+02 -.805252950E+02 -.778760195E+02 -.745874391E+02 -.705849572E+02 -.658207745E+02 -.602829365E+02 -.539945393E+02 -.470030582E+02 -.393670335E+02 -.311497487E+02 -.224239217E+02 -.132596758E+02 -.371862357E+01 0.611851436E+01 0.161426172E+02 0.262135669E+02 0.361595610E+02 0.457785924E+02 0.548427855E+02 0.631061985E+02 0.703164075E+02 0.762296560E+02 0.806285861E+02 0.833406637E+02 0.842546326E+02 0.833320276E+02 0.806113314E+02 0.762038182E+02 0.702820408E+02 0.630633769E+02 0.547916041E+02 0.457191698E+02 0.360920414E+02 0.261381227E+02 0.160594528E+02 0.602786953E+01 -.381646887E+01 -.133643958E+02 -.225351227E+02 -.312667687E+02 -.394886143E+02 -.471276819E+02 -.541203621E+02 -.604077973E+02 -.659424409E+02 -.707015136E+02 -.746976230E+02 -.779793470E+02 -.806219636E+02 -.827140486E+02 -.843456017E+02 -.856002765E+02 -.865515979E+02 -.872618886E+02 -.877826571E+02 -.881556501E+02 -.884141658E+02 -.885844208E+02 -.886868529E+02 -.887372890E+02 -.887479470E+02 -.887282651E+02 -.886855738E+02 -.886256329E+02 -.885530587E+02 -.884716678E+02 -.883847576E+02 -.882953462E+02 -.882063860E+02 -.881209692E+02 -.880425388E+02 -.879751201E+02 -.879235900E+02 -.878940037E+02 -.878940037E+02
 -.877703178E+02 -.877703178E+02 -.877926419E+02 -.878310740E+02 -.878805552E+02 -.879368637E+02 -.879963519E+02 -.880557197E+02 -.881118096E+02 -.881614087E+02 -.882010461E+02 -.882267698E+02 -.882338915E+02 -.882166822E+02 -.881680028E+02 -.880788522E+02 -.879378157E+02 -.877304016E+02 -.874382580E+02 -.870382780E+02 -.865016193E+02 -.857926933E+02 -.848682279E+02 -.836765950E+02 -.821577621E+02 -.802444763E+02 -.778655246E+02 -.749518492E+02 -.714455325E+02 -.673100283E+02 -.625380819E+02 -.571533572E+02 -.512045257E+02 -.447551939E+02 -.378756233E+02 -.306411879E+02 -.231363676E+02 -.154443163E+02 -.764199720E+01 0.181558925E+00 0.791906079E+01 0.154451456E+02 0.226185946E+02 0.292862358E+02 0.352886240E+02 0.404674359E+02 0.446742506E+02 0.477800613E+02 0.496845525E+02 0.503239749E+02 0.496764574E+02 0.477638865E+02 0.446500269E+02 0.404352103E+02 0.352484607E+02 0.292382173E+02 0.225628232E+02 0.153817456E+02 0.784818051E+01 0.103373719E+00 -.772728198E+01 -.155364598E+02 -.232350674E+02 -.307459064E+02 -.379853619E+02 -.448687310E+02 -.513203921E+02 -.572697869E+02 -.626531207E+02 -.674217839E+02 -.715524746E+02 -.750530259E+02 -.779606150E+02 -.803336946E+02 -.822416886E+02 -.837560059E+02 -.849439659E+02 -.858655860E+02 -.865724367E+02 -.871077135E+02 -.875069213E+02 -.877988159E+02 -.880064160E+02 -.881479836E+02 -.882379169E+02 -.882875309E+02 -.883057182E+02 -.882994955E+02 -.882744499E+02 -.882351006E+02 -.881851944E+02 -.881279491E+02 -.880662618E+02 -.880028931E+02 -.879406420E+02 -.878825204E+02 -.878319414E+02 -.877929325E+02 -.877703895E+02 -.877703895E+02
 -.876413059E+02 -.876413059E+02 -.876563931E+02 -.876819751E+02 -.877142101E+02 -.877497857E+02 -.877857315E+02 -.878192528E+02 -.878475753E+02 -.878677901E+02 -.878766912E+02 -.878705943E+02 -.878451279E+02 -.877949855E+02 -.877136278E+02 -.875929231E+02 -.874227159E+02 -.871903157E+02 -.868799041E+02 -.864718666E+02 -.859420714E+02 -.852611409E+02 -.843938016E+02 -.832984685E+02 -.819273346E+02 -.802273865E+02 -.781428935E+02 -.756198685E+02 -.726125643E+02 -.690911360E+02 -.650483994E+02 -.605029974E+02 -.554973011E+02 -.500909507E+02 -.443532693E+02 -.383580880E+02 -.321831047E+02 -.259125922E+02 -.196330745E+02 -.134243495E+02 -.736805430E+01 -.155422119E+01 0.391915392E+01 0.894886069E+01 0.134303049E+02 0.172621265E+02 0.203513304E+02 0.226185490E+02 0.240029511E+02 0.244662662E+02 0.239954333E+02 0.226035266E+02 0.203288298E+02 0.172321880E+02 0.133929834E+02 0.890422647E+01 0.386729429E+01 -.161320064E+01 -.743402775E+01 -.134971680E+02 -.197125571E+02 -.259984758E+02 -.322748673E+02 -.384549079E+02 -.444541640E+02 -.501947343E+02 -.556025402E+02 -.606080615E+02 -.651516125E+02 -.691909938E+02 -.727079374E+02 -.757101169E+02 -.782278639E+02 -.803073201E+02 -.820027377E+02 -.833699880E+02 -.844621301E+02 -.853269548E+02 -.860059960E+02 -.865344598E+02 -.869416503E+02 -.872516244E+02 -.874839214E+02 -.876542846E+02 -.877753281E+02 -.878571278E+02 -.879077302E+02 -.879335809E+02 -.879398800E+02 -.879308753E+02 -.879101040E+02 -.878805943E+02 -.878450375E+02 -.878059396E+02 -.877657614E+02 -.877270569E+02 -.876926162E+02 -.876656247E+02 -.876498467E+02 -.876498467E+02
 -.875197027E+02 -.875197027E+02 -.875280887E+02 -.875417896E+02 -.875581189E+02 -.875746429E+02 -.875890653E+02 -.875991172E+02 -.876024501E+02 -.875965240E+02 -.875784850E+02 -.875450268E+02 -.874922288E+02 -.874153642E+02 -.873086706E+02 -.871650761E+02 -.869758741E+02 -.867303443E+02 -.864153170E+02 -.860146909E+02 -.855089189E+02 -.848745002E+02 -.840835433E+02 -.831035145E+02 -.818973551E+02 -.804242412E+02 -.786413248E+02 -.765067790E+02 -.739842497E+02 -.710483298E+02 -.676899775E+02 -.639202434E+02 -.597708086E+02 -.552909640E+02 -.505422532E+02 -.455929492E+02 -.405142634E+02 -.353791630E+02 -.302634101E+02 -.252459403E+02 -.204034654E+02 -.158068822E+02 -.115256006E+02 -.762976180E+01 -.418881269E+01 -.126880494E+01 0.107062010E+01 0.277922884E+01 0.381891299E+01 0.416586642E+01 0.381199472E+01 0.276540337E+01 0.104990971E+01 -.129636643E+01 -.422317937E+01 -.767087481E+01 -.115733868E+02 -.158612524E+02 -.204643078E+02 -.253130887E+02 -.303365497E+02 -.354577688E+02 -.405976718E+02 -.456803652E+02 -.506327046E+02 -.553832792E+02 -.598636501E+02 -.640122045E+02 -.677797297E+02 -.711347778E+02 -.740666440E+02 -.765847542E+02 -.787148659E+02 -.804936029E+02 -.819629673E+02 -.831658968E+02 -.841432401E+02 -.849320372E+02 -.855647783E+02 -.860692988E+02 -.864690386E+02 -.867834829E+02 -.870286722E+02 -.872177155E+02 -.873612737E+02 -.874679926E+02 -.875448812E+02 -.875976355E+02 -.876309092E+02 -.876485416E+02 -.876537462E+02 -.876492691E+02 -.876375237E+02 -.876207077E+02 -.876009099E+02 -.875802099E+02 -.875607795E+02 -.875449883E+02 -.875355227E+02 -.875355227E+02
 -.874081103E+02 -.874081103E+02 -.874104602E+02 -.874134807E+02 -.874155554E+02 -.874150805E+02 -.874104128E+02 -.873998125E+02 -.873813808E+02 -.873529884E+02 -.873121920E+02 -.872561356E+02 -.871814336E+02 -.870840296E+02 -.869590291E+02 -.868004995E+02 -.866012367E+02 -.863524940E+02 -.860436762E+02 -.856620042E+02 -.851921640E+02 -.846159669E+02 -.839120668E+02 -.830558107E+02 -.820193388E+02 -.807720991E+02 -.792819786E+02 -.775172527E+02 -.754494571E+02 -.730570574E+02 -.703294325E+02 -.672703071E+02 -.638996097E+02 -.602530382E+02 -.563793843E+02 -.523365080E+02 -.481872443E+02 -.439962823E+02 -.398284413E+02 -.357481839E+02 -.318197853E+02 -.281071356E+02 -.246715166E+02 -.215685922E+02 -.188480034E+02 -.165542187E+02 -.147263289E+02 -.133968461E+02 -.125902532E+02 -.123217721E+02 -.125965656E+02 -.134094616E+02 -.147452288E+02 -.165793750E+02 -.188793781E+02 -.216061333E+02 -.247151445E+02 -.281567090E+02 -.318750603E+02 -.358088100E+02 -.398939802E+02 -.440661972E+02 -.482608724E+02 -.524130368E+02 -.564578490E+02 -.603323506E+02 -.639786262E+02 -.673479275E+02 -.704047067E+02 -.731292719E+02 -.755181780E+02 -.775823200E+02 -.793434635E+02 -.808302418E+02 -.820744843E+02 -.831083537E+02 -.839624107E+02 -.846644955E+02 -.852392252E+02 -.857079015E+02 -.860886655E+02 -.863967832E+02 -.866449865E+02 -.868438252E+02 -.870020020E+02 -.871266785E+02 -.872237450E+02 -.872980545E+02 -.873536211E+02 -.873937881E+02 -.874213675E+02 -.874387581E+02 -.874480440E+02 -.874510788E+02 -.874495585E+02 -.874450870E+02 -.874392361E+02 -.874336039E+02 -.874298733E+02 -.874298733E+02
 -.873082926E+02 -.873082926E+02 -.873053460E+02 -.872990175E+02 -.872886601E+02 -.872734347E+02 -.872523140E+02 -.872240727E+02 -.871872647E+02 -.871401878E+02 -.870808361E+02 -.870068364E+02 -.869153710E+02 -.868030815E+02 -.866659530E+02 -.864991771E+02 -.862969920E+02 -.860524987E+02 -.857574564E+02 -.854020612E+02 -.849747188E+02 -.844618298E+02 -.838476168E+02 -.831140425E+02 -.822408851E+02 -.812060668E+02 -.799863501E+02 -.785585174E+02 -.769011162E+02 -.749967527E+02 -.728347509E+02 -.704137890E+02 -.677439547E+02 -.648476531E+02 -.617590319E+02 -.585220115E+02 -.551874368E+02 -.518100603E+02 -.484459612E+02 -.451506977E+02 -.419781717E+02 -.389799756E+02 -.362049175E+02 -.336985388E+02 -.315025093E+02 -.296537483E+02 -.281834224E+02 -.271161967E+02 -.264698519E+02 -.262551134E+02 -.264755626E+02 -.271276046E+02 -.282004968E+02 -.296764346E+02 -.315307190E+02 -.337321417E+02 -.362437360E+02 -.390237785E+02 -.420266643E+02 -.452035073E+02 -.485026219E+02 -.518699994E+02 -.552499677E+02 -.585863411E+02 -.618242875E+02 -.649129314E+02 -.678083871E+02 -.704766107E+02 -.728953579E+02 -.750547344E+02 -.769562592E+02 -.786107836E+02 -.800358404E+02 -.812529783E+02 -.822854712E+02 -.831565802E+02 -.838883813E+02 -.845010785E+02 -.850126813E+02 -.854389334E+02 -.857933993E+02 -.860876381E+02 -.863314198E+02 -.865329538E+02 -.866991096E+02 -.868356229E+02 -.869472788E+02 -.870380729E+02 -.871113492E+02 -.871699172E+02 -.872161496E+02 -.872520635E+02 -.872793867E+02 -.872996119E+02 -.873140392E+02 -.873238090E+02 -.873299262E+02 -.873332749E+02 -.873346246E+02 -.873346246E+02
 -.872212244E+02 -.872212244E+02 -.872137476E+02 -.871994460E+02 -.871785306E+02 -.871508501E+02 -.871159426E+02 -.870730664E+02 -.870212114E+02 -.869590958E+02 -.868851479E+02 -.867974745E+02 -.866938155E+02 -.865714851E+02 -.864272986E+02 -.862574844E+02 -.860575820E+02 -.858223246E+02 -.855455114E+02 -.852198705E+02 -.848369220E+02 -.843868529E+02 -.838584219E+02 -.832389225E+02 -.825142434E+02 -.816690764E+02 -.806873334E+02 -.795528350E+02 -.782503233E+02 -.767668083E+02 -.750931930E+02 -.732260259E+02 -.711691267E+02 -.689347734E+02 -.665441568E+02 -.640269367E+02 -.614199450E+02 -.587652867E+02 -.561082060E+02 -.534950679E+02 -.509716828E+02 -.485820456E+02 -.463674421E+02 -.443658127E+02 -.426112602E+02 -.411336069E+02 -.399579643E+02 -.391043321E+02 -.385872559E+02 -.384155669E+02 -.385922181E+02 -.391142291E+02 -.399727401E+02 -.411531735E+02 -.426354936E+02 -.443945465E+02 -.464004611E+02 -.486190772E+02 -.510123877E+02 -.535390324E+02 -.561549367E+02 -.588142126E+02 -.614704290E+02 -.640782986E+02 -.665957077E+02 -.689858571E+02 -.712191610E+02 -.732745369E+02 -.751398350E+02 -.768113678E+02 -.782927094E+02 -.795930578E+02 -.807254791E+02 -.817052818E+02 -.825486719E+02 -.832717463E+02 -.838898076E+02 -.844169524E+02 -.848658664E+02 -.852477677E+02 -.855724448E+02 -.858483538E+02 -.860827446E+02 -.862817986E+02 -.864507661E+02 -.865940960E+02 -.867155533E+02 -.868183230E+02 -.869051005E+02 -.869781673E+02 -.870394537E+02 -.870905899E+02 -.871329440E+02 -.871676502E+02 -.871956246E+02 -.872175706E+02 -.872339703E+02 -.872450627E+02 -.872508034E+02 -.872508034E+02
 -.871471965E+02 -.871471965E+02 -.871359448E+02 -.871150223E+02 -.870853818E+02 -.870474756E+02 -.870013469E+02 -.869466939E+02 -.868829105E+02 -.868091089E+02 -.867241262E+02 -.866265181E+02 -.865145401E+02 -.863861172E+02 -.862388039E+02 -.860697337E+02 -.858755587E+02 -.856523825E+02 -.853956859E+02 -.851002502E+02 -.847600826E+02 -.843683517E+02 -.839173448E+02 -.833984620E+02 -.828022682E+02 -.821186306E+02 -.813369708E+02 -.804466646E+02 -.794376165E+02 -.783010200E+02 -.770302893E+02 -.756221080E+02 -.740774920E+02 -.724027263E+02 -.706100109E+02 -.687176741E+02 -.667498703E+02 -.647357753E+02 -.627083849E+02 -.607030916E+02 -.587562256E+02 -.569037116E+02 -.551799314E+02 -.536168183E+02 -.522431632E+02 -.510840893E+02 -.501606522E+02 -.494895336E+02 -.490828099E+02 -.489477866E+02 -.490868989E+02 -.494976775E+02 -.501727812E+02 -.511000960E+02 -.522628989E+02 -.536400891E+02 -.552064939E+02 -.569332692E+02 -.587884267E+02 -.607375307E+02 -.627446089E+02 -.647732949E+02 -.667881774E+02 -.687562641E+02 -.706484077E+02 -.724405049E+02 -.741142971E+02 -.756576654E+02 -.770644087E+02 -.783335897E+02 -.794685931E+02 -.804760586E+02 -.813648313E+02 -.821450310E+02 -.828272935E+02 -.834221988E+02 -.839398737E+02 -.843897423E+02 -.847803905E+02 -.851195156E+02 -.854139332E+02 -.856696218E+02 -.858917878E+02 -.860849409E+02 -.862529726E+02 -.863992309E+02 -.865265900E+02 -.866375127E+02 -.867341037E+02 -.868181539E+02 -.868911762E+02 -.869544311E+02 -.870089432E+02 -.870555065E+02 -.870946790E+02 -.871267632E+02 -.871517721E+02 -.871693745E+02 -.871788175E+02 -.871788175E+02
 -.870859496E+02 -.870859496E+02 -.870716400E+02 -.870453763E+02 -.870087372E+02 -.869626913E+02 -.869077210E+02 -.868439126E+02 -.867710210E+02 -.866885129E+02 -.865955931E+02 -.864912181E+02 -.863740969E+02 -.862426835E+02 -.860951599E+02 -.859294127E+02 -.857430034E+02 -.855331343E+02 -.852966112E+02 -.850298063E+02 -.847286244E+02 -.843884767E+02 -.840042704E+02 -.835704213E+02 -.830809014E+02 -.825293346E+02 -.819091555E+02 -.812138461E+02 -.804372635E+02 -.795740650E+02 -.786202253E+02 -.775736273E+02 -.764346836E+02 -.752069319E+02 -.738975265E+02 -.725175503E+02 -.710820774E+02 -.696099514E+02 -.681232783E+02 -.666466801E+02 -.652063837E+02 -.638292367E+02 -.625417366E+02 -.613691409E+02 -.603346960E+02 -.594590042E+02 -.587595221E+02 -.582501807E+02 -.579411093E+02 -.578384496E+02 -.579442478E+02 -.582564200E+02 -.587687863E+02 -.594711785E+02 -.603496257E+02 -.613866307E+02 -.625615511E+02 -.638511020E+02 -.652299918E+02 -.666716947E+02 -.681493445E+02 -.696367077E+02 -.711091686E+02 -.725446414E+02 -.739243149E+02 -.752331570E+02 -.764601332E+02 -.775981388E+02 -.786436841E+02 -.795963988E+02 -.804584356E+02 -.812338466E+02 -.819279931E+02 -.825470288E+02 -.830974761E+02 -.835858994E+02 -.840186698E+02 -.844018078E+02 -.847408886E+02 -.850409958E+02 -.853067092E+02 -.855421169E+02 -.857508418E+02 -.859360771E+02 -.861006244E+02 -.862469325E+02 -.863771342E+02 -.864930785E+02 -.865963578E+02 -.866883300E+02 -.867701327E+02 -.868426907E+02 -.869067141E+02 -.869626872E+02 -.870108443E+02 -.870511320E+02 -.870831519E+02 -.871060814E+02 -.871185644E+02 -.871185644E+02
 -.870368155E+02 -.870368155E+02 -.870201089E+02 -.869896799E+02 -.869476214E+02 -.868953325E+02 -.868336663E+02 -.867630419E+02 -.866835263E+02 -.865948941E+02 -.864966688E+02 -.863881506E+02 -.862684326E+02 -.861364086E+02 -.859907727E+02 -.858300146E+02 -.856524097E+02 -.854560068E+02 -.852386145E+02 -.849977881E+02 -.847308202E+02 -.844347369E+02 -.841063046E+02 -.837420514E+02 -.833383099E+02 -.828912860E+02 -.823971632E+02 -.818522473E+02 -.812531573E+02 -.805970650E+02 -.798819810E+02 -.791070782E+02 -.782730357E+02 -.773823769E+02 -.764397690E+02 -.754522477E+02 -.744293279E+02 -.733829740E+02 -.723274127E+02 -.712787888E+02 -.702546852E+02 -.692735393E+02 -.683540008E+02 -.675142743E+02 -.667714886E+02 -.661411225E+02 -.656365091E+02 -.652684299E+02 -.650448006E+02 -.649704513E+02 -.650469949E+02 -.652727843E+02 -.656429559E+02 -.661495604E+02 -.667817847E+02 -.675262657E+02 -.683674976E+02 -.692883287E+02 -.702705368E+02 -.712954611E+02 -.723446604E+02 -.734005556E+02 -.744470130E+02 -.754698239E+02 -.764570469E+02 -.773991934E+02 -.782892556E+02 -.791225932E+02 -.798967077E+02 -.806109414E+02 -.812661387E+02 -.818643014E+02 -.824082661E+02 -.829014183E+02 -.833474531E+02 -.837501852E+02 -.841134049E+02 -.844407750E+02 -.847357620E+02 -.850015946E+02 -.852412428E+02 -.854574122E+02 -.856525485E+02 -.858288483E+02 -.859882737E+02 -.861325679E+02 -.862632699E+02 -.863817274E+02 -.864891066E+02 -.865863974E+02 -.866744137E+02 -.867537865E+02 -.868249493E+02 -.868881135E+02 -.869432305E+02 -.869899385E+02 -.870274887E+02 -.870546448E+02 -.870695502E+02 -.870695502E+02
 -.869988485E+02 -.869988485E+02 -.869803397E+02 -.869468002E+02 -.869007334E+02 -.868438861E+02 -.867774162E+02 -.867020194E+02 -.866180246E+02 -.865254656E+02 -.864241333E+02 -.863136136E+02 -.861933145E+02 -.860624839E+02 -.859202210E+02 -.857654829E+02 -.855970876E+02 -.854137145E+02 -.852139053E+02 -.849960642E+02 -.847584617E+02 -.844992418E+02 -.842164368E+02 -.839079904E+02 -.835717936E+02 -.832057356E+02 -.828077731E+02 -.823760208E+02 -.819088649E+02 -.814051001E+02 -.808640882E+02 -.802859334E+02 -.796716669E+02 -.790234273E+02 -.783446236E+02 -.776400616E+02 -.769160170E+02 -.761802383E+02 -.754418682E+02 -.747112781E+02 -.739998180E+02 -.733194923E+02 -.726825797E+02 -.721012173E+02 -.715869746E+02 -.711504401E+02 -.708008406E+02 -.705457113E+02 -.703906278E+02 -.703390101E+02 -.703920031E+02 -.705484365E+02 -.708048653E+02 -.711556900E+02 -.715933536E+02 -.721086096E+02 -.726908531E+02 -.733285017E+02 -.740094092E+02 -.747212927E+02 -.754521474E+02 -.761906275E+02 -.769263694E+02 -.776502409E+02 -.783545064E+02 -.790329039E+02 -.796806415E+02 -.802943235E+02 -.808718229E+02 -.814121184E+02 -.819151132E+02 -.823814510E+02 -.828123399E+02 -.832093948E+02 -.835745004E+02 -.839096982E+02 -.842170963E+02 -.844988008E+02 -.847568652E+02 -.849932554E+02 -.852098270E+02 -.854083115E+02 -.855903101E+02 -.857572913E+02 -.859105918E+02 -.860514184E+02 -.861808499E+02 -.862998377E+02 -.864092040E+02 -.865096362E+02 -.866016775E+02 -.866857104E+02 -.867619322E+02 -.868303213E+02 -.868905885E+02 -.869421128E+02 -.869838541E+02 -.870142382E+02 -.870310038E+02 -.870310038E+02
 -.869709377E+02 -.869709377E+02 -.869511508E+02 -.869154287E+02 -.868665892E+02 -.868066515E+02 -.867370155E+02 -.866586001E+02 -.865719478E+02 -.864773043E+02 -.863746787E+02 -.862638884E+02 -.861445926E+02 -.860163177E+02 -.858784750E+02 -.857303748E+02 -.855712370E+02 -.854001986E+02 -.852163222E+02 -.850186035E+02 -.848059804E+02 -.845773455E+02 -.843315623E+02 -.840674861E+02 -.837839934E+02 -.834800180E+02 -.831545978E+02 -.828069316E+02 -.824364472E+02 -.820428803E+02 -.816263621E+02 -.811875138E+02 -.807275426E+02 -.802483345E+02 -.797525348E+02 -.792436101E+02 -.787258811E+02 -.782045191E+02 -.776855008E+02 -.771755146E+02 -.766818217E+02 -.762120720E+02 -.757740838E+02 -.753755970E+02 -.750240116E+02 -.747261263E+02 -.744878904E+02 -.743141813E+02 -.742086201E+02 -.741734332E+02 -.742093668E+02 -.743156581E+02 -.744900643E+02 -.747289490E+02 -.750274207E+02 -.753795182E+02 -.757784325E+02 -.762167559E+02 -.766867430E+02 -.771805727E+02 -.776905945E+02 -.782095488E+02 -.787307505E+02 -.792482277E+02 -.797568145E+02 -.802521960E+02 -.807309117E+02 -.811903213E+02 -.816285436E+02 -.820443748E+02 -.824371962E+02 -.828068780E+02 -.831536847E+02 -.834781878E+02 -.837811873E+02 -.840636434E+02 -.843266203E+02 -.845712400E+02 -.847986460E+02 -.850099753E+02 -.852063373E+02 -.853887989E+02 -.855583730E+02 -.857160108E+02 -.858625954E+02 -.859989365E+02 -.861257651E+02 -.862437268E+02 -.863533727E+02 -.864551482E+02 -.865493759E+02 -.866362330E+02 -.867157212E+02 -.867876249E+02 -.868514564E+02 -.869063826E+02 -.869511291E+02 -.869838531E+02 -.870019782E+02 -.870019782E+02
 -.869518969E+02 -.869518969E+02 -.869312861E+02 -.868941822E+02 -.868436335E+02 -.867818625E+02 -.867104543E+02 -.866305020E+02 -.865427166E+02 -.864475127E+02 -.863450732E+02 -.862353983E+02 -.861183441E+02 -.859936509E+02 -.858609665E+02 -.857198631E+02 -.855698521E+02 -.854103961E+02 -.852409202E+02 -.850608222E+02 -.848694848E+02 -.846662879E+02 -.844506241E+02 -.842219162E+02 -.839796397E+02 -.837233483E+02 -.834527049E+02 -.831675174E+02 -.828677792E+02 -.825537147E+02 -.822258269E+02 -.818849480E+02 -.815322875E+02 -.811694769E+02 -.807986072E+02 -.804222532E+02 -.800434828E+02 -.796658459E+02 -.792933398E+02 -.789303508E+02 -.785815689E+02 -.782518799E+02 -.779462358E+02 -.776695101E+02 -.774263439E+02 -.772209905E+02 -.770571662E+02 -.769379156E+02 -.768654982E+02 -.768413033E+02 -.768657964E+02 -.769385017E+02 -.770580198E+02 -.772220815E+02 -.774276337E+02 -.776709524E+02 -.779477776E+02 -.782534630E+02 -.785831310E+02 -.789318269E+02 -.792946635E+02 -.796669500E+02 -.800443007E+02 -.804227189E+02 -.807986562E+02 -.811690462E+02 -.815313152E+02 -.818833737E+02 -.822235906E+02 -.825507568E+02 -.828640400E+02 -.831629362E+02 -.834472202E+02 -.837168968E+02 -.839721564E+02 -.842133347E+02 -.844408764E+02 -.846553055E+02 -.848571992E+02 -.850471667E+02 -.852258320E+02 -.853938195E+02 -.855517419E+02 -.857001907E+02 -.858397266E+02 -.859708710E+02 -.860940967E+02 -.862098177E+02 -.863183760E+02 -.864200265E+02 -.865149157E+02 -.866030559E+02 -.866842899E+02 -.867582453E+02 -.868242750E+02 -.868813781E+02 -.869280978E+02 -.869623869E+02 -.869814331E+02 -.869814331E+02
 -.869405330E+02 -.869405330E+02 -.869194848E+02 -.868816796E+02 -.868303216E+02 -.867677761E+02 -.866957633E+02 -.866155062E+02 -.865278446E+02 -.864333238E+02 -.863322613E+02 -.862247992E+02 -.861109445E+02 -.859906000E+02 -.858635892E+02 -.857296759E+02 -.855885806E+02 -.854399938E+02 -.852835885E+02 -.851190320E+02 -.849459969E+02 -.847641734E+02 -.845732822E+02 -.843730889E+02 -.841634197E+02 -.839441802E+02 -.837153751E+02 -.834771306E+02 -.832297185E+02 -.829735821E+02 -.827093615E+02 -.824379196E+02 -.821603656E+02 -.818780749E+02 -.815927034E+02 -.813061945E+02 -.810207762E+02 -.807389473E+02 -.804634501E+02 -.801972303E+02 -.799433830E+02 -.797050858E+02 -.794855218E+02 -.792877938E+02 -.791148337E+02 -.789693127E+02 -.788535536E+02 -.787694529E+02 -.787184146E+02 -.787013008E+02 -.787184001E+02 -.787694172E+02 -.788534840E+02 -.789691902E+02 -.791146338E+02 -.792874865E+02 -.794850730E+02 -.797044569E+02 -.799425324E+02 -.801961135E+02 -.804620204E+02 -.807371562E+02 -.810185739E+02 -.813035301E+02 -.815895251E+02 -.818743301E+02 -.821560007E+02 -.824328800E+02 -.827035915E+02 -.829670247E+02 -.832223149E+02 -.834688204E+02 -.837060961E+02 -.839338683E+02 -.841520091E+02 -.843605122E+02 -.845594714E+02 -.847490603E+02 -.849295144E+02 -.851011159E+02 -.852641800E+02 -.854190422E+02 -.855660480E+02 -.857055425E+02 -.858378606E+02 -.859633170E+02 -.860821958E+02 -.861947377E+02 -.863011257E+02 -.864014672E+02 -.864957711E+02 -.865839193E+02 -.866656289E+02 -.867404045E+02 -.868074749E+02 -.868657114E+02 -.869135216E+02 -.869487106E+02 -.869683010E+02 -.869683010E+02
 -.869356947E+02 -.869356947E+02 -.869145329E+02 -.868765948E+02 -.868251763E+02 -.867627339E+02 -.866910782E+02 -.866115241E+02 -.865250058E+02 -.864321656E+02 -.863334232E+02 -.862290279E+02 -.861191006E+02 -.860036653E+02 -.858826751E+02 -.857560322E+02 -.856236050E+02 -.854852420E+02 -.853407843E+02 -.851900766E+02 -.850329778E+02 -.848693720E+02 -.846991784E+02 -.845223628E+02 -.843389495E+02 -.841490332E+02 -.839527928E+02 -.837505047E+02 -.835425570E+02 -.833294639E+02 -.831118790E+02 -.828906079E+02 -.826666187E+02 -.824410495E+02 -.822152119E+02 -.819905900E+02 -.817688331E+02 -.815517422E+02 -.813412489E+02 -.811393868E+02 -.809482566E+02 -.807699831E+02 -.806066681E+02 -.804603381E+02 -.803328915E+02 -.802260446E+02 -.801412812E+02 -.800798072E+02 -.800425124E+02 -.800299416E+02 -.800422771E+02 -.800793322E+02 -.801405578E+02 -.802250599E+02 -.803316287E+02 -.804587766E+02 -.806047837E+02 -.807677486E+02 -.809456414E+02 -.811363578E+02 -.813377705E+02 -.815477767E+02 -.817643403E+02 -.819855280E+02 -.822095367E+02 -.824347152E+02 -.826595775E+02 -.828828099E+02 -.831032724E+02 -.833199946E+02 -.835321690E+02 -.837391396E+02 -.839403903E+02 -.841355311E+02 -.843242838E+02 -.845064688E+02 -.846819906E+02 -.848508256E+02 -.850130098E+02 -.851686278E+02 -.853178018E+02 -.854606822E+02 -.855974382E+02 -.857282481E+02 -.858532903E+02 -.859727331E+02 -.860867234E+02 -.861953742E+02 -.862987488E+02 -.863968421E+02 -.864895573E+02 -.865766754E+02 -.866578169E+02 -.867323926E+02 -.867995387E+02 -.868580341E+02 -.869061919E+02 -.869417191E+02 -.869615347E+02 -.869615347E+02
 -.869363057E+02 -.869363057E+02 -.869152969E+02 -.868776924E+02 -.868268262E+02 -.867652009E+02 -.866946805E+02 -.866166388E+02 -.865320744E+02 -.864416993E+02 -.863460072E+02 -.862453269E+02 -.861398633E+02 -.860297294E+02 -.859149725E+02 -.857955937E+02 -.856715655E+02 -.855428447E+02 -.854093848E+02 -.852711462E+02 -.851281059E+02 -.849802660E+02 -.848276628E+02 -.846703751E+02 -.845085325E+02 -.843423243E+02 -.841720077E+02 -.839979163E+02 -.838204686E+02 -.836401749E+02 -.834576450E+02 -.832735928E+02 -.830888409E+02 -.829043217E+02 -.827210765E+02 -.825402513E+02 -.823630886E+02 -.821909158E+02 -.820251290E+02 -.818671727E+02 -.817185163E+02 -.815806259E+02 -.814549344E+02 -.813428095E+02 -.812455208E+02 -.811642077E+02 -.810998493E+02 -.810532374E+02 -.810249541E+02 -.810153551E+02 -.810245588E+02 -.810524436E+02 -.810986505E+02 -.811625943E+02 -.812434800E+02 -.813403257E+02 -.814519890E+02 -.815771974E+02 -.817145806E+02 -.818627031E+02 -.820200961E+02 -.821852880E+02 -.823568318E+02 -.825333290E+02 -.827134498E+02 -.828959494E+02 -.830796796E+02 -.832635965E+02 -.834467654E+02 -.836283616E+02 -.838076685E+02 -.839840745E+02 -.841570670E+02 -.843262259E+02 -.844912163E+02 -.846517800E+02 -.848077280E+02 -.849589315E+02 -.851053144E+02 -.852468448E+02 -.853835275E+02 -.855153957E+02 -.856425037E+02 -.857649184E+02 -.858827103E+02 -.859959447E+02 -.861046702E+02 -.862089060E+02 -.863086266E+02 -.864037428E+02 -.864940776E+02 -.865793362E+02 -.866590672E+02 -.867326126E+02 -.867990437E+02 -.868570773E+02 -.869049678E+02 -.869403668E+02 -.869601417E+02 -.869601417E+02
 -.869413845E+02 -.869413845E+02 -.869207443E+02 -.868838496E+02 -.868340273E+02 -.867737892E+02 -.867050208E+02 -.866291273E+02 -.865471468E+02 -.864598375E+02 -.863677446E+02 -.862712534E+02 -.861706292E+02 -.860660492E+02 -.859576278E+02 -.858454362E+02 -.857295188E+02 -.856099061E+02 -.854866259E+02 -.853597129E+02 -.852292171E+02 -.850952110E+02 -.849577971E+02 -.848171139E+02 -.846733424E+02 -.845267120E+02 -.843775057E+02 -.842260655E+02 -.840727971E+02 -.839181733E+02 -.837627379E+02 -.836071068E+02 -.834519693E+02 -.832980864E+02 -.831462886E+02 -.829974703E+02 -.828525827E+02 -.827126243E+02 -.825786285E+02 -.824516489E+02 -.823327435E+02 -.822229554E+02 -.821232936E+02 -.820347120E+02 -.819580893E+02 -.818942087E+02 -.818437393E+02 -.818072199E+02 -.817850452E+02 -.817774556E+02 -.817845311E+02 -.818061890E+02 -.818421864E+02 -.818921259E+02 -.819554661E+02 -.820315354E+02 -.821195481E+02 -.822186229E+02 -.823278034E+02 -.824460783E+02 -.825724017E+02 -.827057137E+02 -.828449578E+02 -.829890984E+02 -.831371346E+02 -.832881126E+02 -.834411357E+02 -.835953711E+02 -.837500552E+02 -.839044967E+02 -.840580771E+02 -.842102509E+02 -.843605433E+02 -.845085472E+02 -.846539195E+02 -.847963768E+02 -.849356901E+02 -.850716801E+02 -.852042111E+02 -.853331858E+02 -.854585390E+02 -.855802315E+02 -.856982439E+02 -.858125689E+02 -.859232041E+02 -.860301428E+02 -.861333634E+02 -.862328178E+02 -.863284153E+02 -.864200046E+02 -.865073499E+02 -.865901011E+02 -.866677554E+02 -.867396080E+02 -.868046880E+02 -.868616766E+02 -.869087997E+02 -.869436896E+02 -.869632063E+02 -.869632063E+02
 -.869500550E+02 -.869500550E+02 -.869299544E+02 -.868940664E+02 -.868456743E+02 -.867872681E+02 -.867207287E+02 -.866474699E+02 -.865685486E+02 -.864847496E+02 -.863966515E+02 -.863046774E+02 -.862091344E+02 -.861102446E+02 -.860081694E+02 -.859030283E+02 -.857949147E+02 -.856839083E+02 -.855700851E+02 -.854535264E+02 -.853343259E+02 -.852125962E+02 -.850884745E+02 -.849621275E+02 -.848337563E+02 -.847036000E+02 -.845719397E+02 -.844391015E+02 -.843054589E+02 -.841714349E+02 -.840375027E+02 -.839041864E+02 -.837720596E+02 -.836417439E+02 -.835139049E+02 -.833892480E+02 -.832685119E+02 -.831524610E+02 -.830418761E+02 -.829375443E+02 -.828402466E+02 -.827507460E+02 -.826697737E+02 -.825980157E+02 -.825360996E+02 -.824845813E+02 -.824439336E+02 -.824145355E+02 -.823966638E+02 -.823904868E+02 -.823960602E+02 -.824133260E+02 -.824421137E+02 -.824821441E+02 -.825330359E+02 -.825943141E+02 -.826654204E+02 -.827457250E+02 -.828345396E+02 -.829311307E+02 -.830347329E+02 -.831445629E+02 -.832598314E+02 -.833797552E+02 -.835035675E+02 -.836305274E+02 -.837599271E+02 -.838910985E+02 -.840234182E+02 -.841563102E+02 -.842892485E+02 -.844217579E+02 -.845534141E+02 -.846838423E+02 -.848127157E+02 -.849397532E+02 -.850647164E+02 -.851874063E+02 -.853076596E+02 -.854253444E+02 -.855403560E+02 -.856526119E+02 -.857620460E+02 -.858686034E+02 -.859722322E+02 -.860728763E+02 -.861704653E+02 -.862649028E+02 -.863560517E+02 -.864437161E+02 -.865276184E+02 -.866073702E+02 -.866824343E+02 -.867520770E+02 -.868153053E+02 -.868707864E+02 -.869167432E+02 -.869508189E+02 -.869699023E+02 -.869699023E+02
 -.869615500E+02 -.869615500E+02 -.869421213E+02 -.869074688E+02 -.868608024E+02 -.868045656E+02 -.867406132E+02 -.866703488E+02 -.865948313E+02 -.865148564E+02 -.864310208E+02 -.863437708E+02 -.862534407E+02 -.861602826E+02 -.860644891E+02 -.859662124E+02 -.858655783E+02 -.857626983E+02 -.856576786E+02 -.855506285E+02 -.854416665E+02 -.853309259E+02 -.852185594E+02 -.851047435E+02 -.849896812E+02 -.848736055E+02 -.847567816E+02 -.846395088E+02 -.845221217E+02 -.844049909E+02 -.842885234E+02 -.841731617E+02 -.840593822E+02 -.839476934E+02 -.838386321E+02 -.837327596E+02 -.836306569E+02 -.835329178E+02 -.834401429E+02 -.833529312E+02 -.832718724E+02 -.831975372E+02 -.831304689E+02 -.830711739E+02 -.830201124E+02 -.829776903E+02 -.829442514E+02 -.829200701E+02 -.829053464E+02 -.829002016E+02 -.829046757E+02 -.829187266E+02 -.829422310E+02 -.829749869E+02 -.830167175E+02 -.830670772E+02 -.831256579E+02 -.831919973E+02 -.832655868E+02 -.833458811E+02 -.834323071E+02 -.835242733E+02 -.836211782E+02 -.837224192E+02 -.838274002E+02 -.839355381E+02 -.840462696E+02 -.841590555E+02 -.842733857E+02 -.843887815E+02 -.845047988E+02 -.846210292E+02 -.847371008E+02 -.848526779E+02 -.849674610E+02 -.850811852E+02 -.851936188E+02 -.853045608E+02 -.854138387E+02 -.855213054E+02 -.856268356E+02 -.857303222E+02 -.858316714E+02 -.859307974E+02 -.860276167E+02 -.861220397E+02 -.862139626E+02 -.863032556E+02 -.863897494E+02 -.864732174E+02 -.865533541E+02 -.866297461E+02 -.867018363E+02 -.867688770E+02 -.868298693E+02 -.868834847E+02 -.869279640E+02 -.869609862E+02 -.869794986E+02 -.869794986E+02
 -.869752087E+02 -.869752087E+02 -.869565514E+02 -.869233053E+02 -.868785834E+02 -.868247630E+02 -.867636556E+02 -.866966397E+02 -.866247620E+02 -.865488168E+02 -.864694066E+02 -.863869894E+02 -.863019151E+02 -.862144538E+02 -.861248183E+02 -.860331812E+02 -.859396887E+02 -.858444718E+02 -.857476546E+02 -.856493619E+02 -.855497245E+02 -.854488843E+02 -.853469981E+02 -.852442407E+02 -.851408080E+02 -.850369184E+02 -.849328151E+02 -.848287667E+02 -.847250684E+02 -.846220414E+02 -.845200331E+02 -.844194159E+02 -.843205856E+02 -.842239593E+02 -.841299724E+02 -.840390755E+02 -.839517297E+02 -.838684025E+02 -.837895623E+02 -.837156728E+02 -.836471865E+02 -.835845390E+02 -.835281420E+02 -.834783772E+02 -.834355899E+02 -.834000834E+02 -.833721133E+02 -.833518836E+02 -.833395422E+02 -.833351786E+02 -.833388224E+02 -.833504421E+02 -.833699463E+02 -.833971850E+02 -.834319526E+02 -.834739914E+02 -.835229961E+02 -.835786196E+02 -.836404781E+02 -.837081579E+02 -.837812216E+02 -.838592144E+02 -.839416708E+02 -.840281205E+02 -.841180939E+02 -.842111278E+02 -.843067699E+02 -.844045828E+02 -.845041477E+02 -.846050672E+02 -.847069673E+02 -.848094994E+02 -.849123413E+02 -.850151973E+02 -.851177987E+02 -.852199030E+02 -.853212930E+02 -.854217757E+02 -.855211801E+02 -.856193553E+02 -.857161676E+02 -.858114975E+02 -.859052354E+02 -.859972777E+02 -.860875203E+02 -.861758527E+02 -.862621486E+02 -.863462565E+02 -.864279856E+02 -.865070898E+02 -.865832462E+02 -.866560279E+02 -.867248695E+02 -.867890214E+02 -.868474920E+02 -.868989723E+02 -.869417381E+02 -.869735238E+02 -.869913593E+02 -.869913593E+02
 -.869904709E+02 -.869904709E+02 -.869726570E+02 -.869409397E+02 -.868983174E+02 -.868470852E+02 -.867889984E+02 -.867253977E+02 -.866573074E+02 -.865855098E+02 -.865106038E+02 -.864330496E+02 -.863532037E+02 -.862713456E+02 -.861876991E+02 -.861024484E+02 -.860157516E+02 -.859277502E+02 -.858385776E+02 -.857483657E+02 -.856572496E+02 -.855653721E+02 -.854728871E+02 -.853799620E+02 -.852867801E+02 -.851935419E+02 -.851004665E+02 -.850077921E+02 -.849157762E+02 -.848246957E+02 -.847348461E+02 -.846465404E+02 -.845601079E+02 -.844758918E+02 -.843942472E+02 -.843155382E+02 -.842401344E+02 -.841684075E+02 -.841007271E+02 -.840374567E+02 -.839789489E+02 -.839255410E+02 -.838775504E+02 -.838352698E+02 -.837989630E+02 -.837688607E+02 -.837451571E+02 -.837280063E+02 -.837175201E+02 -.837137661E+02 -.837167662E+02 -.837264967E+02 -.837428883E+02 -.837658274E+02 -.837951580E+02 -.838306842E+02 -.838721736E+02 -.839193604E+02 -.839719502E+02 -.840296238E+02 -.840920421E+02 -.841588506E+02 -.842296840E+02 -.843041709E+02 -.843819377E+02 -.844626132E+02 -.845458316E+02 -.846312362E+02 -.847184820E+02 -.848072387E+02 -.848971918E+02 -.849880450E+02 -.850795206E+02 -.851713608E+02 -.852633276E+02 -.853552028E+02 -.854467876E+02 -.855379015E+02 -.856283812E+02 -.857180788E+02 -.858068598E+02 -.858946000E+02 -.859811827E+02 -.860664944E+02 -.861504195E+02 -.862328344E+02 -.863135997E+02 -.863925501E+02 -.864694822E+02 -.865441387E+02 -.866161882E+02 -.866851993E+02 -.867506073E+02 -.868116709E+02 -.868674168E+02 -.869165671E+02 -.869574463E+02 -.869878603E+02 -.870049399E+02 -.870049399E+02
 -.870068691E+02 -.870068691E+02 -.869899478E+02 -.869598421E+02 -.869194217E+02 -.868708884E+02 -.868159302E+02 -.867558414E+02 -.866916147E+02 -.866240127E+02 -.865536232E+02 -.864809013E+02 -.864062031E+02 -.863298105E+02 -.862519516E+02 -.861728160E+02 -.860925667E+02 -.860113498E+02 -.859293022E+02 -.858465569E+02 -.857632482E+02 -.856795153E+02 -.855955050E+02 -.855113741E+02 -.854272911E+02 -.853434376E+02 -.852600087E+02 -.851772140E+02 -.850952770E+02 -.850144354E+02 -.849349403E+02 -.848570549E+02 -.847810534E+02 -.847072195E+02 -.846358441E+02 -.845672233E+02 -.845016554E+02 -.844394386E+02 -.843808675E+02 -.843262302E+02 -.842758046E+02 -.842298553E+02 -.841886302E+02 -.841523569E+02 -.841212400E+02 -.840954578E+02 -.840751598E+02 -.840604646E+02 -.840514581E+02 -.840481920E+02 -.840506830E+02 -.840589127E+02 -.840728278E+02 -.840923407E+02 -.841173314E+02 -.841476484E+02 -.841831120E+02 -.842235158E+02 -.842686305E+02 -.843182067E+02 -.843719780E+02 -.844296649E+02 -.844909777E+02 -.845556201E+02 -.846232925E+02 -.846936947E+02 -.847665294E+02 -.848415042E+02 -.849183342E+02 -.849967440E+02 -.850764692E+02 -.851572583E+02 -.852388730E+02 -.853210897E+02 -.854036994E+02 -.854865079E+02 -.855693355E+02 -.856520168E+02 -.857343991E+02 -.858163415E+02 -.858977131E+02 -.859783906E+02 -.860582552E+02 -.861371895E+02 -.862150724E+02 -.862917739E+02 -.863671471E+02 -.864410199E+02 -.865131827E+02 -.865833737E+02 -.866512600E+02 -.867164127E+02 -.867782753E+02 -.868361228E+02 -.868890084E+02 -.869356953E+02 -.869745673E+02 -.870035138E+02 -.870197812E+02 -.870197812E+02
 -.870240187E+02 -.870240187E+02 -.870080209E+02 -.869795770E+02 -.869414187E+02 -.868956453E+02 -.868438702E+02 -.867873338E+02 -.867269910E+02 -.866635784E+02 -.865976666E+02 -.865297003E+02 -.864600296E+02 -.863889337E+02 -.863166399E+02 -.862433380E+02 -.861691917E+02 -.860943473E+02 -.860189406E+02 -.859431025E+02 -.858669630E+02 -.857906547E+02 -.857143152E+02 -.856380894E+02 -.855621303E+02 -.854866008E+02 -.854116736E+02 -.853375319E+02 -.852643695E+02 -.851923898E+02 -.851218061E+02 -.850528399E+02 -.849857203E+02 -.849206824E+02 -.848579658E+02 -.847978123E+02 -.847404646E+02 -.846861636E+02 -.846351460E+02 -.845876421E+02 -.845438734E+02 -.845040495E+02 -.844683661E+02 -.844370024E+02 -.844101189E+02 -.843878551E+02 -.843703279E+02 -.843576295E+02 -.843498268E+02 -.843469598E+02 -.843490416E+02 -.843560576E+02 -.843679662E+02 -.843846991E+02 -.844061625E+02 -.844322380E+02 -.844627845E+02 -.844976401E+02 -.845366240E+02 -.845795391E+02 -.846261741E+02 -.846763062E+02 -.847297036E+02 -.847861281E+02 -.848453374E+02 -.849070876E+02 -.849711353E+02 -.850372400E+02 -.851051654E+02 -.851746815E+02 -.852455660E+02 -.853176051E+02 -.853905952E+02 -.854643426E+02 -.855386648E+02 -.856133902E+02 -.856883581E+02 -.857634184E+02 -.858384305E+02 -.859132628E+02 -.859877905E+02 -.860618942E+02 -.861354572E+02 -.862083620E+02 -.862804863E+02 -.863516978E+02 -.864218475E+02 -.864907610E+02 -.865582276E+02 -.866239863E+02 -.866877080E+02 -.867489718E+02 -.868072355E+02 -.868617964E+02 -.869117414E+02 -.869558816E+02 -.869926684E+02 -.870200843E+02 -.870355017E+02 -.870355017E+02
 -.870416087E+02 -.870416087E+02 -.870265503E+02 -.869997928E+02 -.869639229E+02 -.869209315E+02 -.868723517E+02 -.868193648E+02 -.867628830E+02 -.867036121E+02 -.866421012E+02 -.865787802E+02 -.865139891E+02 -.864480005E+02 -.863810371E+02 -.863132854E+02 -.862449064E+02 -.861760433E+02 -.861068282E+02 -.860373873E+02 -.859678443E+02 -.858983237E+02 -.858289531E+02 -.857598645E+02 -.856911962E+02 -.856230931E+02 -.855557076E+02 -.854891994E+02 -.854237358E+02 -.853594912E+02 -.852966466E+02 -.852353889E+02 -.851759098E+02 -.851184049E+02 -.850630721E+02 -.850101103E+02 -.849597178E+02 -.849120905E+02 -.848674199E+02 -.848258919E+02 -.847876839E+02 -.847529638E+02 -.847218875E+02 -.846945975E+02 -.846712210E+02 -.846518682E+02 -.846366314E+02 -.846255833E+02 -.846187764E+02 -.846162423E+02 -.846179910E+02 -.846240109E+02 -.846342693E+02 -.846487123E+02 -.846672655E+02 -.846898356E+02 -.847163108E+02 -.847465625E+02 -.847804468E+02 -.848178066E+02 -.848584726E+02 -.849022658E+02 -.849489994E+02 -.849984805E+02 -.850505118E+02 -.851048939E+02 -.851614270E+02 -.852199119E+02 -.852801524E+02 -.853419559E+02 -.854051349E+02 -.854695082E+02 -.855349012E+02 -.856011471E+02 -.856680867E+02 -.857355692E+02 -.858034518E+02 -.858715993E+02 -.859398837E+02 -.860081833E+02 -.860763814E+02 -.861443644E+02 -.862120197E+02 -.862792327E+02 -.863458828E+02 -.864118389E+02 -.864769531E+02 -.865410525E+02 -.866039291E+02 -.866653268E+02 -.867249243E+02 -.867823133E+02 -.868369703E+02 -.868882198E+02 -.869351873E+02 -.869767377E+02 -.870113960E+02 -.870372443E+02 -.870517889E+02 -.870517889E+02
 -.870593915E+02 -.870593915E+02 -.870452769E+02 -.870202101E+02 -.869866285E+02 -.869464109E+02 -.869010062E+02 -.868515328E+02 -.867988566E+02 -.867436493E+02 -.866864352E+02 -.866276260E+02 -.865675486E+02 -.865064660E+02 -.864445936E+02 -.863821121E+02 -.863191771E+02 -.862559267E+02 -.861924877E+02 -.861289796E+02 -.860655189E+02 -.860022212E+02 -.859392034E+02 -.858765855E+02 -.858144913E+02 -.857530495E+02 -.856923937E+02 -.856326632E+02 -.855740022E+02 -.855165602E+02 -.854604911E+02 -.854059526E+02 -.853531058E+02 -.853021137E+02 -.852531406E+02 -.852063507E+02 -.851619068E+02 -.851199692E+02 -.850806939E+02 -.850442317E+02 -.850107260E+02 -.849803122E+02 -.849531155E+02 -.849292501E+02 -.849088177E+02 -.848919062E+02 -.848785891E+02 -.848689243E+02 -.848629534E+02 -.848607014E+02 -.848621762E+02 -.848673686E+02 -.848762523E+02 -.848887845E+02 -.849049059E+02 -.849245420E+02 -.849476034E+02 -.849739871E+02 -.850035779E+02 -.850362491E+02 -.850718644E+02 -.851102789E+02 -.851513410E+02 -.851948932E+02 -.852407745E+02 -.852888208E+02 -.853388671E+02 -.853907484E+02 -.854443007E+02 -.854993625E+02 -.855557757E+02 -.856133861E+02 -.856720445E+02 -.857316070E+02 -.857919354E+02 -.858528973E+02 -.859143662E+02 -.859762214E+02 -.860383471E+02 -.861006320E+02 -.861629677E+02 -.862252479E+02 -.862873654E+02 -.863492104E+02 -.864106662E+02 -.864716052E+02 -.865318830E+02 -.865913311E+02 -.866497470E+02 -.867068825E+02 -.867624274E+02 -.868159892E+02 -.868670666E+02 -.869150151E+02 -.869590025E+02 -.869979516E+02 -.870304653E+02 -.870547300E+02 -.870683910E+02 -.870683910E+02
 -.870771740E+02 -.870771740E+02 -.870639986E+02 -.870406112E+02 -.870092981E+02 -.869718232E+02 -.869295489E+02 -.868835287E+02 -.868345792E+02 -.867833359E+02 -.867302956E+02 -.866758497E+02 -.866203098E+02 -.865639269E+02 -.865069073E+02 -.864494238E+02 -.863916252E+02 -.863336429E+02 -.862755969E+02 -.862175997E+02 -.861597596E+02 -.861021829E+02 -.860449764E+02 -.859882481E+02 -.859321086E+02 -.858766717E+02 -.858220547E+02 -.857683784E+02 -.857157675E+02 -.856643499E+02 -.856142566E+02 -.855656211E+02 -.855185789E+02 -.854732664E+02 -.854298204E+02 -.853883769E+02 -.853490704E+02 -.853120326E+02 -.852773913E+02 -.852452694E+02 -.852157838E+02 -.851890442E+02 -.851651520E+02 -.851441992E+02 -.851262677E+02 -.851114285E+02 -.850997403E+02 -.850912495E+02 -.850859896E+02 -.850839803E+02 -.850852281E+02 -.850897254E+02 -.850974511E+02 -.851083709E+02 -.851224370E+02 -.851395895E+02 -.851597565E+02 -.851828549E+02 -.852087914E+02 -.852374637E+02 -.852687609E+02 -.853025652E+02 -.853387526E+02 -.853771944E+02 -.854177579E+02 -.854603078E+02 -.855047073E+02 -.855508189E+02 -.855985056E+02 -.856476315E+02 -.856980629E+02 -.857496688E+02 -.858023214E+02 -.858558966E+02 -.859102745E+02 -.859653394E+02 -.860209796E+02 -.860770876E+02 -.861335593E+02 -.861902934E+02 -.862471906E+02 -.863041519E+02 -.863610769E+02 -.864178613E+02 -.864743939E+02 -.865305522E+02 -.865861972E+02 -.866411666E+02 -.866952659E+02 -.867482569E+02 -.867998430E+02 -.868496498E+02 -.868972010E+02 -.869418854E+02 -.869829164E+02 -.870192770E+02 -.870496512E+02 -.870723326E+02 -.870851085E+02 -.870851085E+02
 -.870948093E+02 -.870948093E+02 -.870825616E+02 -.870608308E+02 -.870317513E+02 -.869969713E+02 -.869577654E+02 -.869151205E+02 -.868698028E+02 -.868224094E+02 -.867734085E+02 -.867231692E+02 -.866719860E+02 -.866200970E+02 -.865676973E+02 -.865149509E+02 -.864619984E+02 -.864089639E+02 -.863559597E+02 -.863030907E+02 -.862504567E+02 -.861981551E+02 -.861462826E+02 -.860949362E+02 -.860442144E+02 -.859942174E+02 -.859450479E+02 -.858968110E+02 -.858496141E+02 -.858035670E+02 -.857587811E+02 -.857153698E+02 -.856734470E+02 -.856331275E+02 -.855945252E+02 -.855577536E+02 -.855229239E+02 -.854901449E+02 -.854595217E+02 -.854311552E+02 -.854051410E+02 -.853815685E+02 -.853605203E+02 -.853420711E+02 -.853262875E+02 -.853132265E+02 -.853029360E+02 -.852954532E+02 -.852908050E+02 -.852890075E+02 -.852900657E+02 -.852939736E+02 -.853007139E+02 -.853102590E+02 -.853225701E+02 -.853375988E+02 -.853552867E+02 -.853755665E+02 -.853983623E+02 -.854235905E+02 -.854511609E+02 -.854809769E+02 -.855129369E+02 -.855469347E+02 -.855828608E+02 -.856206033E+02 -.856600482E+02 -.857010807E+02 -.857435859E+02 -.857874493E+02 -.858325577E+02 -.858787995E+02 -.859260653E+02 -.859742482E+02 -.860232444E+02 -.860729525E+02 -.861232745E+02 -.861741148E+02 -.862253803E+02 -.862769794E+02 -.863288216E+02 -.863808154E+02 -.864328677E+02 -.864848807E+02 -.865367493E+02 -.865883573E+02 -.866395726E+02 -.866902404E+02 -.867401756E+02 -.867891517E+02 -.868368875E+02 -.868830288E+02 -.869271258E+02 -.869686028E+02 -.870067201E+02 -.870405235E+02 -.870687792E+02 -.870898901E+02 -.871017866E+02 -.871017866E+02
 -.871121885E+02 -.871121885E+02 -.871008524E+02 -.870807471E+02 -.870538557E+02 -.870217112E+02 -.869854996E+02 -.869461407E+02 -.869043493E+02 -.868606835E+02 -.868155813E+02 -.867693886E+02 -.867223820E+02 -.866747850E+02 -.866267812E+02 -.865785244E+02 -.865301467E+02 -.864817639E+02 -.864334805E+02 -.863853933E+02 -.863375940E+02 -.862901711E+02 -.862432119E+02 -.861968030E+02 -.861510318E+02 -.861059867E+02 -.860617573E+02 -.860184347E+02 -.859761118E+02 -.859348825E+02 -.858948421E+02 -.858560866E+02 -.858187123E+02 -.857828156E+02 -.857484922E+02 -.857158365E+02 -.856849411E+02 -.856558960E+02 -.856287883E+02 -.856037009E+02 -.855807125E+02 -.855598962E+02 -.855413198E+02 -.855250441E+02 -.855111235E+02 -.854996044E+02 -.854905255E+02 -.854839173E+02 -.854798015E+02 -.854781911E+02 -.854790901E+02 -.854824935E+02 -.854883875E+02 -.854967493E+02 -.855075476E+02 -.855207427E+02 -.855362873E+02 -.855541261E+02 -.855741974E+02 -.855964327E+02 -.856207578E+02 -.856470935E+02 -.856753558E+02 -.857054571E+02 -.857373068E+02 -.857708116E+02 -.858058764E+02 -.858424053E+02 -.858803015E+02 -.859194685E+02 -.859598102E+02 -.860012315E+02 -.860436388E+02 -.860869400E+02 -.861310450E+02 -.861758656E+02 -.862213156E+02 -.862673105E+02 -.863137671E+02 -.863606033E+02 -.864077366E+02 -.864550836E+02 -.865025583E+02 -.865500697E+02 -.865975195E+02 -.866447987E+02 -.866917826E+02 -.867383253E+02 -.867842522E+02 -.868293496E+02 -.868733529E+02 -.869159293E+02 -.869566568E+02 -.869949966E+02 -.870302571E+02 -.870615476E+02 -.870877178E+02 -.871072800E+02 -.871183084E+02 -.871183084E+02
 -.871292349E+02 -.871292349E+02 -.871187907E+02 -.871002741E+02 -.870755185E+02 -.870459422E+02 -.870126434E+02 -.869764743E+02 -.869380983E+02 -.868980338E+02 -.868566878E+02 -.868143828E+02 -.867713763E+02 -.867278768E+02 -.866840556E+02 -.866400561E+02 -.865960010E+02 -.865519977E+02 -.865081428E+02 -.864645250E+02 -.864212279E+02 -.863783315E+02 -.863359143E+02 -.862940534E+02 -.862528262E+02 -.862123102E+02 -.861725837E+02 -.861337258E+02 -.860958163E+02 -.860589360E+02 -.860231661E+02 -.859885882E+02 -.859552838E+02 -.859233340E+02 -.858928191E+02 -.858638181E+02 -.858364083E+02 -.858106645E+02 -.857866587E+02 -.857644596E+02 -.857441320E+02 -.857257364E+02 -.857093280E+02 -.856949571E+02 -.856826679E+02 -.856724985E+02 -.856644806E+02 -.856586389E+02 -.856549912E+02 -.856535479E+02 -.856543125E+02 -.856572807E+02 -.856624411E+02 -.856697753E+02 -.856792575E+02 -.856908555E+02 -.857045301E+02 -.857202364E+02 -.857379235E+02 -.857575352E+02 -.857790104E+02 -.858022835E+02 -.858272853E+02 -.858539431E+02 -.858821815E+02 -.859119227E+02 -.859430873E+02 -.859755948E+02 -.860093636E+02 -.860443122E+02 -.860803591E+02 -.861174231E+02 -.861554241E+02 -.861942828E+02 -.862339212E+02 -.862742625E+02 -.863152311E+02 -.863567525E+02 -.863987528E+02 -.864411583E+02 -.864838947E+02 -.865268862E+02 -.865700539E+02 -.866133138E+02 -.866565750E+02 -.866997357E+02 -.867426794E+02 -.867852698E+02 -.868273434E+02 -.868687003E+02 -.869090933E+02 -.869482118E+02 -.869856626E+02 -.870209442E+02 -.870534141E+02 -.870822452E+02 -.871063710E+02 -.871244131E+02 -.871345882E+02 -.871345882E+02
 -.871458976E+02 -.871458976E+02 -.871363235E+02 -.871193553E+02 -.870966791E+02 -.870695995E+02 -.870391278E+02 -.870060493E+02 -.869709758E+02 -.869343857E+02 -.868966554E+02 -.868580829E+02 -.868189065E+02 -.867793194E+02 -.867394801E+02 -.866995212E+02 -.866595560E+02 -.866196833E+02 -.865799916E+02 -.865405618E+02 -.865014696E+02 -.864627871E+02 -.864245843E+02 -.863869299E+02 -.863498919E+02 -.863135384E+02 -.862779375E+02 -.862431577E+02 -.862092678E+02 -.861763371E+02 -.861444348E+02 -.861136303E+02 -.860839926E+02 -.860555901E+02 -.860284903E+02 -.860027594E+02 -.859784618E+02 -.859556601E+02 -.859344139E+02 -.859147803E+02 -.858968129E+02 -.858805615E+02 -.858660718E+02 -.858533850E+02 -.858425376E+02 -.858335608E+02 -.858264805E+02 -.858213170E+02 -.858180849E+02 -.858167927E+02 -.858174431E+02 -.858200326E+02 -.858245520E+02 -.858309859E+02 -.858393134E+02 -.858495078E+02 -.858615372E+02 -.858753643E+02 -.858909474E+02 -.859082401E+02 -.859271918E+02 -.859477484E+02 -.859698524E+02 -.859934433E+02 -.860184585E+02 -.860448328E+02 -.860724998E+02 -.861013918E+02 -.861314401E+02 -.861625757E+02 -.861947294E+02 -.862278320E+02 -.862618149E+02 -.862966099E+02 -.863321496E+02 -.863683671E+02 -.864051964E+02 -.864425720E+02 -.864804284E+02 -.865186999E+02 -.865573199E+02 -.865962197E+02 -.866353275E+02 -.866745666E+02 -.867138531E+02 -.867530930E+02 -.867921785E+02 -.868309829E+02 -.868693546E+02 -.869071080E+02 -.869440138E+02 -.869797840E+02 -.870140548E+02 -.870463625E+02 -.870761135E+02 -.871025446E+02 -.871246725E+02 -.871412271E+02 -.871505665E+02 -.871505665E+02
 -.871621465E+02 -.871621465E+02 -.871534197E+02 -.871379581E+02 -.871173026E+02 -.870926466E+02 -.870649153E+02 -.870348279E+02 -.870029449E+02 -.869697051E+02 -.869354538E+02 -.869004648E+02 -.868649571E+02 -.868291080E+02 -.867930632E+02 -.867569445E+02 -.867208556E+02 -.866848867E+02 -.866491184E+02 -.866136239E+02 -.865784713E+02 -.865437253E+02 -.865094481E+02 -.864757004E+02 -.864425421E+02 -.864100324E+02 -.863782308E+02 -.863471964E+02 -.863169883E+02 -.862876659E+02 -.862592883E+02 -.862319144E+02 -.862056026E+02 -.861804105E+02 -.861563951E+02 -.861336117E+02 -.861121144E+02 -.860919550E+02 -.860731836E+02 -.860558473E+02 -.860399906E+02 -.860256548E+02 -.860128775E+02 -.860016929E+02 -.859921308E+02 -.859842171E+02 -.859779729E+02 -.859734151E+02 -.859705554E+02 -.859694010E+02 -.859699539E+02 -.859722115E+02 -.859761658E+02 -.859818045E+02 -.859891102E+02 -.859980609E+02 -.860086303E+02 -.860207878E+02 -.860344989E+02 -.860497251E+02 -.860664247E+02 -.860845527E+02 -.861040613E+02 -.861249004E+02 -.861470175E+02 -.861703582E+02 -.861948668E+02 -.862204864E+02 -.862471591E+02 -.862748265E+02 -.863034299E+02 -.863329103E+02 -.863632091E+02 -.863942676E+02 -.864260277E+02 -.864584314E+02 -.864914213E+02 -.865249397E+02 -.865589289E+02 -.865933308E+02 -.866280857E+02 -.866631320E+02 -.866984047E+02 -.867338342E+02 -.867693437E+02 -.868048472E+02 -.868402456E+02 -.868754223E+02 -.869102376E+02 -.869445207E+02 -.869780603E+02 -.870105917E+02 -.870417803E+02 -.870712002E+02 -.870983067E+02 -.871224002E+02 -.871425796E+02 -.871576820E+02 -.871662048E+02 -.871662048E+02
 -.871779679E+02 -.871779679E+02 -.871700653E+02 -.871560679E+02 -.871373746E+02 -.871150694E+02 -.870899929E+02 -.870627991E+02 -.870339978E+02 -.870039886E+02 -.869730859E+02 -.869415391E+02 -.869095481E+02 -.868772744E+02 -.868448508E+02 -.868123880E+02 -.867799804E+02 -.867477097E+02 -.867156487E+02 -.866838630E+02 -.866524139E+02 -.866213586E+02 -.865907523E+02 -.865606484E+02 -.865310992E+02 -.865021566E+02 -.864738717E+02 -.864462955E+02 -.864194790E+02 -.863934728E+02 -.863683272E+02 -.863440921E+02 -.863208170E+02 -.862985505E+02 -.862773404E+02 -.862572331E+02 -.862382738E+02 -.862205059E+02 -.862039709E+02 -.861887081E+02 -.861747543E+02 -.861621437E+02 -.861509076E+02 -.861410739E+02 -.861326675E+02 -.861257095E+02 -.861202175E+02 -.861162052E+02 -.861136824E+02 -.861126548E+02 -.861131242E+02 -.861150883E+02 -.861185406E+02 -.861234709E+02 -.861298649E+02 -.861377045E+02 -.861469679E+02 -.861576299E+02 -.861696619E+02 -.861830321E+02 -.861977059E+02 -.862136460E+02 -.862308128E+02 -.862491643E+02 -.862686568E+02 -.862892450E+02 -.863108820E+02 -.863335200E+02 -.863571104E+02 -.863816036E+02 -.864069500E+02 -.864330995E+02 -.864600018E+02 -.864876069E+02 -.865158647E+02 -.865447250E+02 -.865741380E+02 -.866040533E+02 -.866344203E+02 -.866651876E+02 -.866963024E+02 -.867277095E+02 -.867593507E+02 -.867911631E+02 -.868230772E+02 -.868550149E+02 -.868868858E+02 -.869185836E+02 -.869499807E+02 -.869809209E+02 -.870112115E+02 -.870406107E+02 -.870688133E+02 -.870954312E+02 -.871199681E+02 -.871417872E+02 -.871600687E+02 -.871737553E+02 -.871814813E+02 -.871814813E+02
 -.871933600E+02 -.871933600E+02 -.871862588E+02 -.871736840E+02 -.871568958E+02 -.871368705E+02 -.871143659E+02 -.870899719E+02 -.870641483E+02 -.870372558E+02 -.870095785E+02 -.869813417E+02 -.869527259E+02 -.869238771E+02 -.868949151E+02 -.868659400E+02 -.868370366E+02 -.868082784E+02 -.867797304E+02 -.867514514E+02 -.867234955E+02 -.866959135E+02 -.866687537E+02 -.866420630E+02 -.866158869E+02 -.865902702E+02 -.865652571E+02 -.865408914E+02 -.865172166E+02 -.864942757E+02 -.864721117E+02 -.864507666E+02 -.864302823E+02 -.864106996E+02 -.863920586E+02 -.863743982E+02 -.863577561E+02 -.863421685E+02 -.863276698E+02 -.863142928E+02 -.863020680E+02 -.862910236E+02 -.862811854E+02 -.862725767E+02 -.862652179E+02 -.862591264E+02 -.862543167E+02 -.862507999E+02 -.862485843E+02 -.862476744E+02 -.862480718E+02 -.862497745E+02 -.862527772E+02 -.862570714E+02 -.862626454E+02 -.862694842E+02 -.862775699E+02 -.862868816E+02 -.862973957E+02 -.863090860E+02 -.863219237E+02 -.863358780E+02 -.863509159E+02 -.863670025E+02 -.863841014E+02 -.864021747E+02 -.864211832E+02 -.864410869E+02 -.864618448E+02 -.864834153E+02 -.865057562E+02 -.865288251E+02 -.865525793E+02 -.865769761E+02 -.866019724E+02 -.866275252E+02 -.866535913E+02 -.866801270E+02 -.867070882E+02 -.867344298E+02 -.867621051E+02 -.867900653E+02 -.868182587E+02 -.868466288E+02 -.868751134E+02 -.869036420E+02 -.869321331E+02 -.869604906E+02 -.869885989E+02 -.870163169E+02 -.870434700E+02 -.870698394E+02 -.870951492E+02 -.871190486E+02 -.871410894E+02 -.871606966E+02 -.871771305E+02 -.871894376E+02 -.871963867E+02 -.871963867E+02
 -.872083281E+02 -.872083281E+02 -.872020063E+02 -.871908143E+02 -.871758760E+02 -.871580627E+02 -.871380512E+02 -.871163678E+02 -.870934238E+02 -.870695412E+02 -.870449742E+02 -.870199243E+02 -.869945529E+02 -.869689906E+02 -.869433445E+02 -.869177039E+02 -.868921444E+02 -.868667314E+02 -.868415225E+02 -.868165696E+02 -.867919204E+02 -.867676193E+02 -.867437085E+02 -.867202287E+02 -.866972192E+02 -.866747186E+02 -.866527647E+02 -.866313949E+02 -.866106463E+02 -.865905553E+02 -.865711581E+02 -.865524902E+02 -.865345869E+02 -.865174822E+02 -.865012097E+02 -.864858019E+02 -.864712902E+02 -.864577045E+02 -.864450736E+02 -.864334245E+02 -.864227824E+02 -.864131706E+02 -.864046106E+02 -.863971213E+02 -.863907196E+02 -.863854198E+02 -.863812339E+02 -.863781709E+02 -.863762377E+02 -.863754379E+02 -.863757728E+02 -.863772408E+02 -.863798376E+02 -.863835561E+02 -.863883867E+02 -.863943170E+02 -.864013324E+02 -.864094156E+02 -.864185471E+02 -.864287053E+02 -.864398664E+02 -.864520050E+02 -.864650936E+02 -.864791035E+02 -.864940042E+02 -.865097644E+02 -.865263512E+02 -.865437313E+02 -.865618703E+02 -.865807332E+02 -.866002847E+02 -.866204888E+02 -.866413095E+02 -.866627104E+02 -.866846548E+02 -.867071060E+02 -.867300268E+02 -.867533796E+02 -.867771262E+02 -.868012272E+02 -.868256419E+02 -.868503274E+02 -.868752381E+02 -.869003240E+02 -.869255298E+02 -.869507927E+02 -.869760398E+02 -.870011852E+02 -.870261254E+02 -.870507340E+02 -.870748546E+02 -.870982913E+02 -.871207971E+02 -.871420582E+02 -.871616736E+02 -.871791293E+02 -.871937646E+02 -.872047276E+02 -.872109192E+02 -.872109192E+02
 -.872228786E+02 -.872228786E+02 -.872173152E+02 -.872074678E+02 -.871943272E+02 -.871786619E+02 -.871610688E+02 -.871420124E+02 -.871218558E+02 -.871008834E+02 -.870793198E+02 -.870573430E+02 -.870350955E+02 -.870126929E+02 -.869902296E+02 -.869677844E+02 -.869454238E+02 -.869232053E+02 -.869011794E+02 -.868793915E+02 -.868578830E+02 -.868366925E+02 -.868158563E+02 -.867954095E+02 -.867753857E+02 -.867558178E+02 -.867367380E+02 -.867181780E+02 -.867001690E+02 -.866827417E+02 -.866659266E+02 -.866497532E+02 -.866342510E+02 -.866194485E+02 -.866053734E+02 -.865920529E+02 -.865795127E+02 -.865677778E+02 -.865568718E+02 -.865468169E+02 -.865376341E+02 -.865293423E+02 -.865219592E+02 -.865155004E+02 -.865099797E+02 -.865054088E+02 -.865017974E+02 -.864991532E+02 -.864974814E+02 -.864967853E+02 -.864970657E+02 -.864983214E+02 -.865005489E+02 -.865037423E+02 -.865078938E+02 -.865129932E+02 -.865190285E+02 -.865259856E+02 -.865338485E+02 -.865425993E+02 -.865522187E+02 -.865626854E+02 -.865739772E+02 -.865860700E+02 -.865989388E+02 -.866125576E+02 -.866268993E+02 -.866419361E+02 -.866576393E+02 -.866739798E+02 -.866909281E+02 -.867084539E+02 -.867265271E+02 -.867451168E+02 -.867641923E+02 -.867837221E+02 -.868036747E+02 -.868240179E+02 -.868447190E+02 -.868657440E+02 -.868870577E+02 -.869086228E+02 -.869303995E+02 -.869523442E+02 -.869744081E+02 -.869965360E+02 -.870186637E+02 -.870407152E+02 -.870625991E+02 -.870842034E+02 -.871053899E+02 -.871259852E+02 -.871457710E+02 -.871644697E+02 -.871817272E+02 -.871970894E+02 -.872099729E+02 -.872196259E+02 -.872250788E+02 -.872250788E+02
 -.872370084E+02 -.872370084E+02 -.872321836E+02 -.872236448E+02 -.872122526E+02 -.871986745E+02 -.871834293E+02 -.871669211E+02 -.871494654E+02 -.871313099E+02 -.871126498E+02 -.870936402E+02 -.870744052E+02 -.870550452E+02 -.870356425E+02 -.870162653E+02 -.869969715E+02 -.869778109E+02 -.869588270E+02 -.869400589E+02 -.869215422E+02 -.869033100E+02 -.868853932E+02 -.868678215E+02 -.868506234E+02 -.868338267E+02 -.868174584E+02 -.868015451E+02 -.867861128E+02 -.867711873E+02 -.867567935E+02 -.867429563E+02 -.867296999E+02 -.867170478E+02 -.867050229E+02 -.866936474E+02 -.866829427E+02 -.866729291E+02 -.866636258E+02 -.866550513E+02 -.866472223E+02 -.866401546E+02 -.866338624E+02 -.866283585E+02 -.866236541E+02 -.866197586E+02 -.866166801E+02 -.866144246E+02 -.866129965E+02 -.866123984E+02 -.866126310E+02 -.866136933E+02 -.866155824E+02 -.866182935E+02 -.866218203E+02 -.866261545E+02 -.866312863E+02 -.866372043E+02 -.866438953E+02 -.866513450E+02 -.866595373E+02 -.866684551E+02 -.866780800E+02 -.866883925E+02 -.866993720E+02 -.867109972E+02 -.867232457E+02 -.867360947E+02 -.867495206E+02 -.867634993E+02 -.867780063E+02 -.867930165E+02 -.868085048E+02 -.868244456E+02 -.868408129E+02 -.868575805E+02 -.868747218E+02 -.868922097E+02 -.869100162E+02 -.869281127E+02 -.869464690E+02 -.869650532E+02 -.869838309E+02 -.870027645E+02 -.870218120E+02 -.870409253E+02 -.870600486E+02 -.870791159E+02 -.870980475E+02 -.871167460E+02 -.871350908E+02 -.871529309E+02 -.871700761E+02 -.871862848E+02 -.872012486E+02 -.872145725E+02 -.872257490E+02 -.872341247E+02 -.872388567E+02 -.872388567E+02
 -.872506880E+02 -.872506880E+02 -.872465827E+02 -.872393178E+02 -.872296262E+02 -.872180768E+02 -.872051117E+02 -.871910755E+02 -.871762376E+02 -.871608092E+02 -.871449571E+02 -.871288138E+02 -.871124850E+02 -.870960567E+02 -.870795990E+02 -.870631701E+02 -.870468193E+02 -.870305890E+02 -.870145160E+02 -.869986335E+02 -.869829716E+02 -.869675579E+02 -.869524185E+02 -.869375783E+02 -.869230609E+02 -.869088895E+02 -.868950863E+02 -.868816735E+02 -.868686723E+02 -.868561039E+02 -.868439889E+02 -.868323476E+02 -.868211996E+02 -.868105641E+02 -.868004599E+02 -.867909049E+02 -.867819163E+02 -.867735107E+02 -.867657037E+02 -.867585100E+02 -.867519433E+02 -.867460162E+02 -.867407402E+02 -.867361255E+02 -.867321812E+02 -.867289149E+02 -.867263329E+02 -.867244402E+02 -.867232403E+02 -.867227352E+02 -.867229256E+02 -.867238105E+02 -.867253877E+02 -.867276533E+02 -.867306023E+02 -.867342279E+02 -.867385224E+02 -.867434764E+02 -.867490794E+02 -.867553199E+02 -.867621849E+02 -.867696606E+02 -.867777321E+02 -.867863836E+02 -.867955986E+02 -.868053597E+02 -.868156488E+02 -.868264473E+02 -.868377359E+02 -.868494951E+02 -.868617048E+02 -.868743445E+02 -.868873936E+02 -.869008309E+02 -.869146351E+02 -.869287846E+02 -.869432573E+02 -.869580304E+02 -.869730810E+02 -.869883847E+02 -.870039163E+02 -.870196490E+02 -.870355537E+02 -.870515984E+02 -.870677475E+02 -.870839600E+02 -.871001884E+02 -.871163763E+02 -.871324555E+02 -.871483428E+02 -.871639352E+02 -.871791036E+02 -.871936855E+02 -.872074745E+02 -.872202073E+02 -.872315468E+02 -.872410602E+02 -.872481904E+02 -.872522189E+02 -.872522189E+02
 -.872638289E+02 -.872638289E+02 -.872604237E+02 -.872543970E+02 -.872463569E+02 -.872367756E+02 -.872260204E+02 -.872143777E+02 -.872020715E+02 -.871892778E+02 -.871761353E+02 -.871627543E+02 -.871492232E+02 -.871356134E+02 -.871219834E+02 -.871083818E+02 -.870948496E+02 -.870814219E+02 -.870681295E+02 -.870549997E+02 -.870420575E+02 -.870293257E+02 -.870168256E+02 -.870045777E+02 -.869926012E+02 -.869809151E+02 -.869695374E+02 -.869584860E+02 -.869477782E+02 -.869374309E+02 -.869274608E+02 -.869178840E+02 -.869087165E+02 -.868999735E+02 -.868916699E+02 -.868838201E+02 -.868764379E+02 -.868695363E+02 -.868631277E+02 -.868572239E+02 -.868518357E+02 -.868469731E+02 -.868426451E+02 -.868388599E+02 -.868356246E+02 -.868329452E+02 -.868308267E+02 -.868292731E+02 -.868282870E+02 -.868278702E+02 -.868280230E+02 -.868287449E+02 -.868300338E+02 -.868318870E+02 -.868343002E+02 -.868372683E+02 -.868407850E+02 -.868448430E+02 -.868494340E+02 -.868545487E+02 -.868601771E+02 -.868663081E+02 -.868729298E+02 -.868800299E+02 -.868875950E+02 -.868956114E+02 -.869040646E+02 -.869129398E+02 -.869222217E+02 -.869318945E+02 -.869419421E+02 -.869523481E+02 -.869630959E+02 -.869741683E+02 -.869855483E+02 -.869972181E+02 -.870091599E+02 -.870213551E+02 -.870337848E+02 -.870464293E+02 -.870592676E+02 -.870722776E+02 -.870854353E+02 -.870987142E+02 -.871120845E+02 -.871255122E+02 -.871389577E+02 -.871523739E+02 -.871657039E+02 -.871788785E+02 -.871918114E+02 -.872043954E+02 -.872164948E+02 -.872279377E+02 -.872385052E+02 -.872479168E+02 -.872558128E+02 -.872617305E+02 -.872650737E+02 -.872650737E+02
 -.872762233E+02 -.872762233E+02 -.872734952E+02 -.872686648E+02 -.872622180E+02 -.872545328E+02 -.872459035E+02 -.872365602E+02 -.872266828E+02 -.872164129E+02 -.872058623E+02 -.871951200E+02 -.871842576E+02 -.871733327E+02 -.871623929E+02 -.871514774E+02 -.871406196E+02 -.871298479E+02 -.871191873E+02 -.871086599E+02 -.870982858E+02 -.870880832E+02 -.870780696E+02 -.870682610E+02 -.870586730E+02 -.870493205E+02 -.870402179E+02 -.870313792E+02 -.870228181E+02 -.870145480E+02 -.870065819E+02 -.869989324E+02 -.869916120E+02 -.869846327E+02 -.869780059E+02 -.869717429E+02 -.869658544E+02 -.869603505E+02 -.869552409E+02 -.869505345E+02 -.869462399E+02 -.869423646E+02 -.869389158E+02 -.869358997E+02 -.869333217E+02 -.869311866E+02 -.869294981E+02 -.869282594E+02 -.869274724E+02 -.869271386E+02 -.869272581E+02 -.869278305E+02 -.869288544E+02 -.869303274E+02 -.869322465E+02 -.869346075E+02 -.869374057E+02 -.869406354E+02 -.869442903E+02 -.869483631E+02 -.869528460E+02 -.869577305E+02 -.869630075E+02 -.869686673E+02 -.869746996E+02 -.869810936E+02 -.869878383E+02 -.869949220E+02 -.870023327E+02 -.870100583E+02 -.870180860E+02 -.870264030E+02 -.870349963E+02 -.870438525E+02 -.870529578E+02 -.870622985E+02 -.870718603E+02 -.870816284E+02 -.870915878E+02 -.871017226E+02 -.871120161E+02 -.871224503E+02 -.871330059E+02 -.871436615E+02 -.871543928E+02 -.871651723E+02 -.871759678E+02 -.871867411E+02 -.871974461E+02 -.872080265E+02 -.872184129E+02 -.872285183E+02 -.872382336E+02 -.872474202E+02 -.872559022E+02 -.872634544E+02 -.872697882E+02 -.872745331E+02 -.872772125E+02 -.872772125E+02
 -.872874355E+02 -.872874355E+02 -.872853515E+02 -.872816555E+02 -.872767158E+02 -.872708196E+02 -.872641913E+02 -.872570068E+02 -.872494044E+02 -.872414932E+02 -.872333600E+02 -.872250741E+02 -.872166913E+02 -.872082571E+02 -.871998088E+02 -.871913776E+02 -.871829899E+02 -.871746681E+02 -.871664322E+02 -.871582995E+02 -.871502860E+02 -.871424061E+02 -.871346734E+02 -.871271003E+02 -.871196991E+02 -.871124812E+02 -.871054579E+02 -.870986398E+02 -.870920374E+02 -.870856610E+02 -.870795205E+02 -.870736255E+02 -.870679853E+02 -.870626092E+02 -.870575058E+02 -.870526835E+02 -.870481504E+02 -.870439142E+02 -.870399821E+02 -.870363609E+02 -.870330569E+02 -.870300758E+02 -.870274230E+02 -.870251031E+02 -.870231202E+02 -.870214778E+02 -.870201788E+02 -.870192255E+02 -.870186194E+02 -.870183614E+02 -.870184519E+02 -.870188904E+02 -.870196758E+02 -.870208065E+02 -.870222801E+02 -.870240935E+02 -.870262432E+02 -.870287249E+02 -.870315338E+02 -.870346646E+02 -.870381115E+02 -.870418679E+02 -.870459270E+02 -.870502816E+02 -.870549239E+02 -.870598459E+02 -.870650391E+02 -.870704947E+02 -.870762038E+02 -.870821571E+02 -.870883448E+02 -.870947574E+02 -.871013848E+02 -.871082168E+02 -.871152429E+02 -.871224524E+02 -.871298343E+02 -.871373773E+02 -.871450696E+02 -.871528988E+02 -.871608516E+02 -.871689142E+02 -.871770711E+02 -.871853052E+02 -.871935976E+02 -.872019262E+02 -.872102655E+02 -.872185853E+02 -.872268492E+02 -.872350130E+02 -.872430223E+02 -.872508093E+02 -.872582895E+02 -.872653560E+02 -.872718734E+02 -.872776695E+02 -.872825243E+02 -.872861561E+02 -.872882037E+02 -.872882037E+02
 -.872966220E+02 -.872966220E+02 -.872951199E+02 -.872924431E+02 -.872888492E+02 -.872845414E+02 -.872796801E+02 -.872743927E+02 -.872687805E+02 -.872629249E+02 -.872568913E+02 -.872507324E+02 -.872444913E+02 -.872382035E+02 -.872318984E+02 -.872256004E+02 -.872193305E+02 -.872131066E+02 -.872069444E+02 -.872008577E+02 -.871948589E+02 -.871889595E+02 -.871831698E+02 -.871774997E+02 -.871719585E+02 -.871665550E+02 -.871612975E+02 -.871561944E+02 -.871512534E+02 -.871464822E+02 -.871418882E+02 -.871374786E+02 -.871332603E+02 -.871292401E+02 -.871254244E+02 -.871218195E+02 -.871184312E+02 -.871152652E+02 -.871123269E+02 -.871096212E+02 -.871071526E+02 -.871049256E+02 -.871029439E+02 -.871012109E+02 -.870997296E+02 -.870985027E+02 -.870975321E+02 -.870968196E+02 -.870963663E+02 -.870961728E+02 -.870962395E+02 -.870965658E+02 -.870971512E+02 -.870979944E+02 -.870990935E+02 -.871004465E+02 -.871020507E+02 -.871039029E+02 -.871059997E+02 -.871083372E+02 -.871109110E+02 -.871137165E+02 -.871167486E+02 -.871200019E+02 -.871234709E+02 -.871271496E+02 -.871310317E+02 -.871351108E+02 -.871393802E+02 -.871438331E+02 -.871484623E+02 -.871532605E+02 -.871582203E+02 -.871633341E+02 -.871685939E+02 -.871739917E+02 -.871795191E+02 -.871851675E+02 -.871909277E+02 -.871967902E+02 -.872027447E+02 -.872087802E+02 -.872148846E+02 -.872210445E+02 -.872272446E+02 -.872334676E+02 -.872396932E+02 -.872458974E+02 -.872520517E+02 -.872581217E+02 -.872640653E+02 -.872698308E+02 -.872753544E+02 -.872805567E+02 -.872853382E+02 -.872895742E+02 -.872931074E+02 -.872957386E+02 -.872972149E+02 -.872972149E+02
 -.873022910E+02 -.873022910E+02 -.873012277E+02 -.872993054E+02 -.872966909E+02 -.872935218E+02 -.872899114E+02 -.872859530E+02 -.872817235E+02 -.872772862E+02 -.872726932E+02 -.872679875E+02 -.872632045E+02 -.872583737E+02 -.872535199E+02 -.872486639E+02 -.872438233E+02 -.872390132E+02 -.872342469E+02 -.872295361E+02 -.872248911E+02 -.872203213E+02 -.872158353E+02 -.872114411E+02 -.872071463E+02 -.872029578E+02 -.871988824E+02 -.871949265E+02 -.871910964E+02 -.871873981E+02 -.871838373E+02 -.871804197E+02 -.871771505E+02 -.871740351E+02 -.871710785E+02 -.871682853E+02 -.871656602E+02 -.871632075E+02 -.871609313E+02 -.871588354E+02 -.871569234E+02 -.871551984E+02 -.871536635E+02 -.871523213E+02 -.871511740E+02 -.871502236E+02 -.871494717E+02 -.871489196E+02 -.871485681E+02 -.871484178E+02 -.871484689E+02 -.871487210E+02 -.871491736E+02 -.871498257E+02 -.871506761E+02 -.871517230E+02 -.871529645E+02 -.871543981E+02 -.871560212E+02 -.871578308E+02 -.871598235E+02 -.871619959E+02 -.871643440E+02 -.871668637E+02 -.871695508E+02 -.871724005E+02 -.871754082E+02 -.871785689E+02 -.871818773E+02 -.871853283E+02 -.871889162E+02 -.871926354E+02 -.871964801E+02 -.872004442E+02 -.872045217E+02 -.872087060E+02 -.872129905E+02 -.872173683E+02 -.872218320E+02 -.872263738E+02 -.872309852E+02 -.872356572E+02 -.872403796E+02 -.872451411E+02 -.872499289E+02 -.872547281E+02 -.872595217E+02 -.872642894E+02 -.872690072E+02 -.872736463E+02 -.872781719E+02 -.872825422E+02 -.872867062E+02 -.872906019E+02 -.872941542E+02 -.872972714E+02 -.872998425E+02 -.873017327E+02 -.873027780E+02 -.873027780E+02
 -.873022910E+02 -.873022910E+02 -.873012277E+02 -.872993054E+02 -.872966909E+02 -.872935218E+02 -.872899114E+02 -.872859530E+02 -.872817235E+02 -.872772862E+02 -.872726932E+02 -.872679875E+02 -.872632045E+02 -.872583737E+02 -.872535199E+02 -.872486639E+02 -.872438233E+02 -.872390132E+02 -.872342469E+02 -.872295361E+02 -.872248911E+02 -.872203213E+02 -.872158353E+02 -.872114411E+02 -.872071463E+02 -.872029578E+02 -.871988824E+02 -.871949265E+02 -.871910964E+02 -.871873981E+02 -.871838373E+02 -.871804197E+02 -.871771505E+02 -.871740351E+02 -.871710785E+02 -.871682853E+02 -.871656602E+02 -.871632075E+02 -.871609313E+02 -.871588354E+02 -.871569234E+02 -.871551984E+02 -.871536635E+02 -.871523213E+02 -.871511740E+02 -.871502236E+02 -.871494717E+02 -.871489196E+02 -.871485681E+02 -.871484178E+02 -.871484689E+02 -.871487210E+02 -.871491736E+02 -.871498257E+02 -.871506761E+02 -.871517230E+02 -.871529645E+02 -.871543981E+02 -.871560212E+02 -.871578308E+02 -.871598235E+02 -.871619959E+02 -.871643440E+02 -.871668637E+02 -.871695508E+02 -.871724005E+02 -.871754082E+02 -.871785689E+02 -.871818773E+02 -.871853283E+02 -.871889162E+02 -.871926354E+02 -.871964801E+02 -.872004442E+02 -.872045217E+02 -.872087060E+02 -.872129905E+02 -.872173683E+02 -.872218320E+02 -.872263738E+02 -.872309852E+02 -.872356572E+02 -.872403796E+02 -.872451411E+02 -.872499289E+02 -.872547281E+02 -.872595217E+02 -.872642894E+02 -.872690072E+02 -.872736463E+02 -.872781719E+02 -.872825422E+02 -.872867062E+02 -.872906019E+02 -.872941542E+02 -.872972714E+02 -.872998425E+02 -.873017327E+02 -.873027780E+02 -.873027780E+02
