# Supplementary material for: Electrical Pacing of Cardiac Tissue Including Potassium Inward Rectification
Source: PLoS One. 2015 Jun 9;10(6):e0127837. doi: 10.1371/journal.pone.0127837 (PMC4461281; doi:10.1371/journal.pone.0127837)
Supplement: S1 Data — (ZIP) [file pone.0127837.s001.zip › All-Data/Data-with-IK1/BDT29/Vm5ms.txt]

 -.873300171E+02 -.873066170E+02 -.873055657E+02 -.873036697E+02 -.873010817E+02 -.872979313E+02 -.872943338E+02 -.872903928E+02 -.872861977E+02 -.872818232E+02 -.872773281E+02 -.872727561E+02 -.872681382E+02 -.872634961E+02 -.872588456E+02 -.872542001E+02 -.872495730E+02 -.872449780E+02 -.872404292E+02 -.872359408E+02 -.872315253E+02 -.872271931E+02 -.872229517E+02 -.872188065E+02 -.872147610E+02 -.872108187E+02 -.872069836E+02 -.872032605E+02 -.871996553E+02 -.871961744E+02 -.871928242E+02 -.871896103E+02 -.871865378E+02 -.871836110E+02 -.871808341E+02 -.871782109E+02 -.871757457E+02 -.871734423E+02 -.871713047E+02 -.871693366E+02 -.871675414E+02 -.871659219E+02 -.871644809E+02 -.871632209E+02 -.871621440E+02 -.871612522E+02 -.871605472E+02 -.871600303E+02 -.871597022E+02 -.871595634E+02 -.871596139E+02 -.871598534E+02 -.871602814E+02 -.871608968E+02 -.871616986E+02 -.871626851E+02 -.871638544E+02 -.871652043E+02 -.871667322E+02 -.871684354E+02 -.871703106E+02 -.871723546E+02 -.871745637E+02 -.871769340E+02 -.871794616E+02 -.871821420E+02 -.871849709E+02 -.871879437E+02 -.871910556E+02 -.871943018E+02 -.871976772E+02 -.872011769E+02 -.872047957E+02 -.872085282E+02 -.872123692E+02 -.872163131E+02 -.872203543E+02 -.872244869E+02 -.872287051E+02 -.872330022E+02 -.872373716E+02 -.872418057E+02 -.872462963E+02 -.872508340E+02 -.872554081E+02 -.872600059E+02 -.872646123E+02 -.872692092E+02 -.872737743E+02 -.872782807E+02 -.872826949E+02 -.872869759E+02 -.872910728E+02 -.872949231E+02 -.872984500E+02 -.873015589E+02 -.873041346E+02 -.873060361E+02 -.873070920E+02 -.873070920E+02
 -.873066170E+02 -.873066170E+02 -.873055657E+02 -.873036697E+02 -.873010817E+02 -.872979313E+02 -.872943338E+02 -.872903928E+02 -.872861977E+02 -.872818232E+02 -.872773281E+02 -.872727561E+02 -.872681382E+02 -.872634961E+02 -.872588456E+02 -.872542001E+02 -.872495730E+02 -.872449780E+02 -.872404292E+02 -.872359408E+02 -.872315253E+02 -.872271931E+02 -.872229517E+02 -.872188065E+02 -.872147610E+02 -.872108187E+02 -.872069836E+02 -.872032605E+02 -.871996553E+02 -.871961744E+02 -.871928242E+02 -.871896103E+02 -.871865378E+02 -.871836110E+02 -.871808341E+02 -.871782109E+02 -.871757457E+02 -.871734423E+02 -.871713047E+02 -.871693366E+02 -.871675414E+02 -.871659219E+02 -.871644809E+02 -.871632209E+02 -.871621440E+02 -.871612522E+02 -.871605472E+02 -.871600303E+02 -.871597022E+02 -.871595634E+02 -.871596139E+02 -.871598534E+02 -.871602814E+02 -.871608968E+02 -.871616986E+02 -.871626851E+02 -.871638544E+02 -.871652043E+02 -.871667322E+02 -.871684354E+02 -.871703106E+02 -.871723546E+02 -.871745637E+02 -.871769340E+02 -.871794616E+02 -.871821420E+02 -.871849709E+02 -.871879437E+02 -.871910556E+02 -.871943018E+02 -.871976772E+02 -.872011769E+02 -.872047957E+02 -.872085282E+02 -.872123692E+02 -.872163131E+02 -.872203543E+02 -.872244869E+02 -.872287051E+02 -.872330022E+02 -.872373716E+02 -.872418057E+02 -.872462963E+02 -.872508340E+02 -.872554081E+02 -.872600059E+02 -.872646123E+02 -.872692092E+02 -.872737743E+02 -.872782807E+02 -.872826949E+02 -.872869759E+02 -.872910728E+02 -.872949231E+02 -.872984500E+02 -.873015589E+02 -.873041346E+02 -.873060361E+02 -.873070920E+02 -.873070920E+02
 -.873010710E+02 -.873010710E+02 -.872995597E+02 -.872968696E+02 -.872932440E+02 -.872888832E+02 -.872839573E+02 -.872786099E+02 -.872729608E+02 -.872671057E+02 -.872611163E+02 -.872550433E+02 -.872489223E+02 -.872427777E+02 -.872366281E+02 -.872304899E+02 -.872243802E+02 -.872183173E+02 -.872123206E+02 -.872064083E+02 -.872005962E+02 -.871948961E+02 -.871893161E+02 -.871838614E+02 -.871785358E+02 -.871733434E+02 -.871682898E+02 -.871633827E+02 -.871586306E+02 -.871540425E+02 -.871496267E+02 -.871453906E+02 -.871413404E+02 -.871374816E+02 -.871338196E+02 -.871303597E+02 -.871271074E+02 -.871240684E+02 -.871212480E+02 -.871186511E+02 -.871162820E+02 -.871141448E+02 -.871122430E+02 -.871105800E+02 -.871091590E+02 -.871079824E+02 -.871070525E+02 -.871063710E+02 -.871059387E+02 -.871057562E+02 -.871058235E+02 -.871061403E+02 -.871067058E+02 -.871075189E+02 -.871085779E+02 -.871098808E+02 -.871114250E+02 -.871132074E+02 -.871152248E+02 -.871174732E+02 -.871199484E+02 -.871226460E+02 -.871255612E+02 -.871286887E+02 -.871320232E+02 -.871355588E+02 -.871392898E+02 -.871432098E+02 -.871473127E+02 -.871515920E+02 -.871560411E+02 -.871606531E+02 -.871654214E+02 -.871703390E+02 -.871753986E+02 -.871805933E+02 -.871859156E+02 -.871913580E+02 -.871969127E+02 -.872025716E+02 -.872083261E+02 -.872141669E+02 -.872200838E+02 -.872260654E+02 -.872320987E+02 -.872381684E+02 -.872442564E+02 -.872503410E+02 -.872563954E+02 -.872623869E+02 -.872682746E+02 -.872740075E+02 -.872795214E+02 -.872847354E+02 -.872895473E+02 -.872938278E+02 -.872974127E+02 -.873000930E+02 -.873016028E+02 -.873016028E+02
 -.872921995E+02 -.872921995E+02 -.872900705E+02 -.872862997E+02 -.872812510E+02 -.872752175E+02 -.872684394E+02 -.872611139E+02 -.872533995E+02 -.872454192E+02 -.872372651E+02 -.872290039E+02 -.872206825E+02 -.872123342E+02 -.872039846E+02 -.871956571E+02 -.871873747E+02 -.871791619E+02 -.871710430E+02 -.871630406E+02 -.871551736E+02 -.871474560E+02 -.871398974E+02 -.871325044E+02 -.871252828E+02 -.871182395E+02 -.871113836E+02 -.871047259E+02 -.870982784E+02 -.870920528E+02 -.870860602E+02 -.870803099E+02 -.870748104E+02 -.870695695E+02 -.870645947E+02 -.870598937E+02 -.870554745E+02 -.870513446E+02 -.870475113E+02 -.870439813E+02 -.870407606E+02 -.870378548E+02 -.870352691E+02 -.870330083E+02 -.870310765E+02 -.870294774E+02 -.870282138E+02 -.870272878E+02 -.870267008E+02 -.870264535E+02 -.870265460E+02 -.870269779E+02 -.870277483E+02 -.870288556E+02 -.870302975E+02 -.870320711E+02 -.870341727E+02 -.870365982E+02 -.870393429E+02 -.870424013E+02 -.870457677E+02 -.870494360E+02 -.870533993E+02 -.870576505E+02 -.870621821E+02 -.870669862E+02 -.870720545E+02 -.870773786E+02 -.870829498E+02 -.870887592E+02 -.870947976E+02 -.871010560E+02 -.871075248E+02 -.871141944E+02 -.871210554E+02 -.871280978E+02 -.871353117E+02 -.871426871E+02 -.871502134E+02 -.871578799E+02 -.871656752E+02 -.871735872E+02 -.871816025E+02 -.871897064E+02 -.871978821E+02 -.872061100E+02 -.872143670E+02 -.872226252E+02 -.872308501E+02 -.872389991E+02 -.872470190E+02 -.872548421E+02 -.872623827E+02 -.872695317E+02 -.872761491E+02 -.872820555E+02 -.872870207E+02 -.872907482E+02 -.872928571E+02 -.872928571E+02
 -.872814986E+02 -.872814986E+02 -.872786923E+02 -.872737285E+02 -.872671029E+02 -.872592080E+02 -.872503580E+02 -.872408044E+02 -.872307470E+02 -.872203420E+02 -.872097083E+02 -.871989330E+02 -.871880786E+02 -.871771908E+02 -.871663049E+02 -.871554519E+02 -.871446616E+02 -.871339642E+02 -.871233894E+02 -.871129643E+02 -.871027111E+02 -.870926468E+02 -.870827839E+02 -.870731320E+02 -.870637005E+02 -.870545001E+02 -.870455434E+02 -.870368449E+02 -.870284200E+02 -.870202835E+02 -.870124491E+02 -.870049290E+02 -.869977347E+02 -.869908768E+02 -.869843658E+02 -.869782122E+02 -.869724265E+02 -.869670188E+02 -.869619985E+02 -.869573745E+02 -.869531551E+02 -.869493481E+02 -.869459604E+02 -.869429984E+02 -.869404677E+02 -.869383729E+02 -.869367178E+02 -.869355052E+02 -.869347368E+02 -.869344139E+02 -.869345367E+02 -.869351047E+02 -.869361168E+02 -.869375707E+02 -.869394633E+02 -.869417906E+02 -.869445477E+02 -.869477290E+02 -.869513280E+02 -.869553378E+02 -.869597505E+02 -.869645578E+02 -.869697506E+02 -.869753193E+02 -.869812539E+02 -.869875436E+02 -.869941777E+02 -.870011447E+02 -.870084331E+02 -.870160310E+02 -.870239262E+02 -.870321065E+02 -.870405593E+02 -.870492720E+02 -.870582318E+02 -.870674259E+02 -.870768412E+02 -.870864643E+02 -.870962817E+02 -.871062793E+02 -.871164424E+02 -.871267553E+02 -.871372008E+02 -.871477602E+02 -.871584120E+02 -.871691312E+02 -.871798884E+02 -.871906479E+02 -.872013657E+02 -.872119874E+02 -.872224443E+02 -.872326493E+02 -.872424915E+02 -.872518288E+02 -.872604786E+02 -.872682062E+02 -.872747089E+02 -.872795964E+02 -.872823651E+02 -.872823651E+02
 -.872698072E+02 -.872698072E+02 -.872662978E+02 -.872600913E+02 -.872518185E+02 -.872419704E+02 -.872309351E+02 -.872190217E+02 -.872064757E+02 -.871934898E+02 -.871802116E+02 -.871667510E+02 -.871531884E+02 -.871395821E+02 -.871259778E+02 -.871124145E+02 -.870989297E+02 -.870855598E+02 -.870723400E+02 -.870593016E+02 -.870464713E+02 -.870338699E+02 -.870215138E+02 -.870094166E+02 -.869975919E+02 -.869860544E+02 -.869748207E+02 -.869639089E+02 -.869533375E+02 -.869431246E+02 -.869332873E+02 -.869238413E+02 -.869148015E+02 -.869061819E+02 -.868979963E+02 -.868902583E+02 -.868829812E+02 -.868761779E+02 -.868698606E+02 -.868640408E+02 -.868587296E+02 -.868539370E+02 -.868496721E+02 -.868459432E+02 -.868427572E+02 -.868401202E+02 -.868380368E+02 -.868365107E+02 -.868355445E+02 -.868351398E+02 -.868352970E+02 -.868360156E+02 -.868372939E+02 -.868391290E+02 -.868415168E+02 -.868444520E+02 -.868479283E+02 -.868519385E+02 -.868564742E+02 -.868615263E+02 -.868670847E+02 -.868731386E+02 -.868796762E+02 -.868866851E+02 -.868941522E+02 -.869020640E+02 -.869104063E+02 -.869191645E+02 -.869283237E+02 -.869378685E+02 -.869477833E+02 -.869580525E+02 -.869686599E+02 -.869795894E+02 -.869908248E+02 -.870023496E+02 -.870141472E+02 -.870262008E+02 -.870384932E+02 -.870510068E+02 -.870637229E+02 -.870766220E+02 -.870896828E+02 -.871028817E+02 -.871161922E+02 -.871295833E+02 -.871430186E+02 -.871564538E+02 -.871698347E+02 -.871830937E+02 -.871961455E+02 -.872088823E+02 -.872211660E+02 -.872328200E+02 -.872436170E+02 -.872532641E+02 -.872613838E+02 -.872674884E+02 -.872709478E+02 -.872709478E+02
 -.872575473E+02 -.872575473E+02 -.872533192E+02 -.872458395E+02 -.872358705E+02 -.872240045E+02 -.872107069E+02 -.871963472E+02 -.871812187E+02 -.871655520E+02 -.871495244E+02 -.871332686E+02 -.871168818E+02 -.871004365E+02 -.870839892E+02 -.870675887E+02 -.870512801E+02 -.870351066E+02 -.870191088E+02 -.870033235E+02 -.869877814E+02 -.869725080E+02 -.869575238E+02 -.869428472E+02 -.869284962E+02 -.869144894E+02 -.869008475E+02 -.868875920E+02 -.868747454E+02 -.868623294E+02 -.868503650E+02 -.868388719E+02 -.868278689E+02 -.868173738E+02 -.868074041E+02 -.867979766E+02 -.867891080E+02 -.867808143E+02 -.867731111E+02 -.867660133E+02 -.867595346E+02 -.867536879E+02 -.867484847E+02 -.867439351E+02 -.867400480E+02 -.867368307E+02 -.867342892E+02 -.867324282E+02 -.867312512E+02 -.867307602E+02 -.867309561E+02 -.867318379E+02 -.867334036E+02 -.867356492E+02 -.867385696E+02 -.867421582E+02 -.867464070E+02 -.867513068E+02 -.867568471E+02 -.867630165E+02 -.867698023E+02 -.867771906E+02 -.867851667E+02 -.867937151E+02 -.868028192E+02 -.868124620E+02 -.868226258E+02 -.868332922E+02 -.868444425E+02 -.868560576E+02 -.868681181E+02 -.868806041E+02 -.868934958E+02 -.869067731E+02 -.869204160E+02 -.869344040E+02 -.869487167E+02 -.869633334E+02 -.869782331E+02 -.869933940E+02 -.870087935E+02 -.870244078E+02 -.870402111E+02 -.870561748E+02 -.870722670E+02 -.870884505E+02 -.871046813E+02 -.871209063E+02 -.871370604E+02 -.871530623E+02 -.871688100E+02 -.871841737E+02 -.871989877E+02 -.872130397E+02 -.872260565E+02 -.872376860E+02 -.872474735E+02 -.872548320E+02 -.872590021E+02 -.872590021E+02
 -.872449107E+02 -.872449107E+02 -.872399444E+02 -.872311569E+02 -.872194452E+02 -.872055040E+02 -.871898790E+02 -.871730020E+02 -.871552155E+02 -.871367874E+02 -.871179236E+02 -.870987790E+02 -.870794693E+02 -.870600815E+02 -.870406847E+02 -.870213378E+02 -.870020943E+02 -.869830044E+02 -.869641144E+02 -.869454657E+02 -.869270939E+02 -.869090290E+02 -.868912965E+02 -.868739192E+02 -.868569196E+02 -.868403208E+02 -.868241474E+02 -.868084253E+02 -.867931809E+02 -.867784407E+02 -.867642301E+02 -.867505731E+02 -.867374928E+02 -.867250113E+02 -.867131498E+02 -.867019293E+02 -.866913701E+02 -.866814924E+02 -.866723155E+02 -.866638579E+02 -.866561367E+02 -.866491677E+02 -.866429651E+02 -.866375412E+02 -.866329069E+02 -.866290713E+02 -.866260420E+02 -.866238250E+02 -.866224246E+02 -.866218436E+02 -.866220828E+02 -.866231411E+02 -.866250158E+02 -.866277021E+02 -.866311934E+02 -.866354817E+02 -.866405570E+02 -.866464080E+02 -.866530218E+02 -.866603841E+02 -.866684791E+02 -.866772898E+02 -.866867980E+02 -.866969844E+02 -.867078288E+02 -.867193100E+02 -.867314062E+02 -.867440949E+02 -.867573532E+02 -.867711575E+02 -.867854840E+02 -.868003088E+02 -.868156075E+02 -.868313557E+02 -.868475290E+02 -.868641028E+02 -.868810524E+02 -.868983529E+02 -.869159789E+02 -.869339045E+02 -.869521028E+02 -.869705453E+02 -.869892016E+02 -.870080380E+02 -.870270168E+02 -.870460942E+02 -.870652187E+02 -.870843282E+02 -.871033462E+02 -.871221779E+02 -.871407036E+02 -.871587715E+02 -.871761878E+02 -.871927038E+02 -.872079994E+02 -.872216622E+02 -.872331592E+02 -.872418018E+02 -.872466993E+02 -.872466993E+02
 -.872319605E+02 -.872319605E+02 -.872262326E+02 -.872161011E+02 -.872025981E+02 -.871865249E+02 -.871685099E+02 -.871490484E+02 -.871285303E+02 -.871072604E+02 -.870854734E+02 -.870633474E+02 -.870410169E+02 -.870185850E+02 -.869961340E+02 -.869737337E+02 -.869514458E+02 -.869293271E+02 -.869074294E+02 -.868857991E+02 -.868644766E+02 -.868434966E+02 -.868228894E+02 -.868026831E+02 -.867829046E+02 -.867635819E+02 -.867447444E+02 -.867264228E+02 -.867086487E+02 -.866914533E+02 -.866748668E+02 -.866589185E+02 -.866436360E+02 -.866290459E+02 -.866151742E+02 -.866020464E+02 -.865896875E+02 -.865781223E+02 -.865673745E+02 -.865574665E+02 -.865484194E+02 -.865402521E+02 -.865329819E+02 -.865266237E+02 -.865211908E+02 -.865166946E+02 -.865131445E+02 -.865105479E+02 -.865089104E+02 -.865082352E+02 -.865085232E+02 -.865097732E+02 -.865119816E+02 -.865151425E+02 -.865192481E+02 -.865242883E+02 -.865302511E+02 -.865371227E+02 -.865448872E+02 -.865535270E+02 -.865630229E+02 -.865733542E+02 -.865844985E+02 -.865964323E+02 -.866091311E+02 -.866225691E+02 -.866367199E+02 -.866515561E+02 -.866670499E+02 -.866831730E+02 -.866998965E+02 -.867171917E+02 -.867350293E+02 -.867533801E+02 -.867722149E+02 -.867915043E+02 -.868112191E+02 -.868313297E+02 -.868518062E+02 -.868726181E+02 -.868937337E+02 -.869151201E+02 -.869367416E+02 -.869585593E+02 -.869805296E+02 -.870026021E+02 -.870247176E+02 -.870468045E+02 -.870687753E+02 -.870905209E+02 -.871119042E+02 -.871327510E+02 -.871528387E+02 -.871718819E+02 -.871895130E+02 -.872052579E+02 -.872185043E+02 -.872284602E+02 -.872341011E+02 -.872341011E+02
 -.872187049E+02 -.872187049E+02 -.872121919E+02 -.872006772E+02 -.871853334E+02 -.871670709E+02 -.871466015E+02 -.871244835E+02 -.871011550E+02 -.870769575E+02 -.870521553E+02 -.870269506E+02 -.870014976E+02 -.869759163E+02 -.869503021E+02 -.869247349E+02 -.868992848E+02 -.868740152E+02 -.868489832E+02 -.868242403E+02 -.867998319E+02 -.867757981E+02 -.867521744E+02 -.867289939E+02 -.867062891E+02 -.866840934E+02 -.866624416E+02 -.866413702E+02 -.866209161E+02 -.866011162E+02 -.865820062E+02 -.865636204E+02 -.865459919E+02 -.865291527E+02 -.865131342E+02 -.864979674E+02 -.864836830E+02 -.864703107E+02 -.864578793E+02 -.864464159E+02 -.864359457E+02 -.864264914E+02 -.864180738E+02 -.864107112E+02 -.864044198E+02 -.863992135E+02 -.863951040E+02 -.863921006E+02 -.863902098E+02 -.863894355E+02 -.863897789E+02 -.863912384E+02 -.863938095E+02 -.863974852E+02 -.864022558E+02 -.864081094E+02 -.864150312E+02 -.864230045E+02 -.864320099E+02 -.864420261E+02 -.864530299E+02 -.864649959E+02 -.864778973E+02 -.864917056E+02 -.865063911E+02 -.865219229E+02 -.865382691E+02 -.865553968E+02 -.865732727E+02 -.865918628E+02 -.866111329E+02 -.866310483E+02 -.866515745E+02 -.866726769E+02 -.866943208E+02 -.867164718E+02 -.867390954E+02 -.867621569E+02 -.867856215E+02 -.868094538E+02 -.868336173E+02 -.868580738E+02 -.868827827E+02 -.869076996E+02 -.869327746E+02 -.869579507E+02 -.869831607E+02 -.870083238E+02 -.870333410E+02 -.870580892E+02 -.870824134E+02 -.871061167E+02 -.871289476E+02 -.871505835E+02 -.871706084E+02 -.871884859E+02 -.872035227E+02 -.872148219E+02 -.872212228E+02 -.872212228E+02
 -.872051340E+02 -.872051340E+02 -.871978135E+02 -.871848775E+02 -.871676427E+02 -.871471303E+02 -.871241368E+02 -.870992846E+02 -.870730603E+02 -.870458437E+02 -.870179291E+02 -.869895431E+02 -.869608601E+02 -.869320160E+02 -.869031189E+02 -.868742590E+02 -.868455146E+02 -.868169557E+02 -.867886455E+02 -.867606411E+02 -.867329935E+02 -.867057478E+02 -.866789454E+02 -.866526250E+02 -.866268253E+02 -.866015858E+02 -.865769477E+02 -.865529537E+02 -.865296467E+02 -.865070697E+02 -.864852643E+02 -.864642710E+02 -.864441289E+02 -.864248764E+02 -.864065515E+02 -.863891916E+02 -.863728337E+02 -.863575137E+02 -.863432660E+02 -.863301228E+02 -.863181143E+02 -.863072677E+02 -.862976082E+02 -.862891579E+02 -.862819368E+02 -.862759619E+02 -.862712474E+02 -.862678046E+02 -.862656413E+02 -.862647623E+02 -.862651689E+02 -.862668590E+02 -.862698274E+02 -.862740656E+02 -.862795619E+02 -.862863018E+02 -.862942676E+02 -.863034388E+02 -.863137921E+02 -.863253019E+02 -.863379398E+02 -.863516755E+02 -.863664766E+02 -.863823090E+02 -.863991369E+02 -.864169232E+02 -.864356297E+02 -.864552174E+02 -.864756463E+02 -.864968761E+02 -.865188661E+02 -.865415754E+02 -.865649632E+02 -.865889886E+02 -.866136112E+02 -.866387906E+02 -.866644865E+02 -.866906589E+02 -.867172675E+02 -.867442715E+02 -.867716293E+02 -.867992974E+02 -.868272296E+02 -.868553760E+02 -.868836804E+02 -.869120791E+02 -.869404968E+02 -.869688433E+02 -.869970082E+02 -.870248542E+02 -.870522082E+02 -.870788507E+02 -.871045009E+02 -.871287984E+02 -.871512784E+02 -.871713412E+02 -.871882113E+02 -.872008851E+02 -.872080633E+02 -.872080633E+02
 -.871912380E+02 -.871912380E+02 -.871830895E+02 -.871686941E+02 -.871495161E+02 -.871266902E+02 -.871010988E+02 -.870734299E+02 -.870442203E+02 -.870138882E+02 -.869827583E+02 -.869510812E+02 -.869190508E+02 -.868868180E+02 -.868545041E+02 -.868222097E+02 -.867900217E+02 -.867580178E+02 -.867262676E+02 -.866948340E+02 -.866637735E+02 -.866331368E+02 -.866029714E+02 -.865733225E+02 -.865442354E+02 -.865157568E+02 -.864879348E+02 -.864608188E+02 -.864344585E+02 -.864089036E+02 -.863842023E+02 -.863604023E+02 -.863375500E+02 -.863156915E+02 -.862948724E+02 -.862751377E+02 -.862565318E+02 -.862390975E+02 -.862228756E+02 -.862079047E+02 -.861942206E+02 -.861818564E+02 -.861708422E+02 -.861612054E+02 -.861529699E+02 -.861461565E+02 -.861407826E+02 -.861368615E+02 -.861344030E+02 -.861334124E+02 -.861338914E+02 -.861358376E+02 -.861392447E+02 -.861441024E+02 -.861503968E+02 -.861581101E+02 -.861672210E+02 -.861777049E+02 -.861895335E+02 -.862026759E+02 -.862170981E+02 -.862327636E+02 -.862496334E+02 -.862676666E+02 -.862868206E+02 -.863070508E+02 -.863283119E+02 -.863505572E+02 -.863737393E+02 -.863978105E+02 -.864227227E+02 -.864484276E+02 -.864748773E+02 -.865020242E+02 -.865298207E+02 -.865582200E+02 -.865871756E+02 -.866166413E+02 -.866465708E+02 -.866769178E+02 -.867076348E+02 -.867386729E+02 -.867699803E+02 -.868015010E+02 -.868331727E+02 -.868649247E+02 -.868966736E+02 -.869283200E+02 -.869597419E+02 -.869907877E+02 -.870212665E+02 -.870509359E+02 -.870794856E+02 -.871065169E+02 -.871315161E+02 -.871538190E+02 -.871725667E+02 -.871866473E+02 -.871946205E+02 -.871946205E+02
 -.871770132E+02 -.871770132E+02 -.871680177E+02 -.871521247E+02 -.871309503E+02 -.871057453E+02 -.870774803E+02 -.870469100E+02 -.870146217E+02 -.869810726E+02 -.869466170E+02 -.869115289E+02 -.868760209E+02 -.868402601E+02 -.868043810E+02 -.867684953E+02 -.867326993E+02 -.866970785E+02 -.866617088E+02 -.866266588E+02 -.865919906E+02 -.865577610E+02 -.865240240E+02 -.864908319E+02 -.864582380E+02 -.864262963E+02 -.863950627E+02 -.863645939E+02 -.863349473E+02 -.863061799E+02 -.862783481E+02 -.862515080E+02 -.862257148E+02 -.862010236E+02 -.861774890E+02 -.861551649E+02 -.861341041E+02 -.861143574E+02 -.860959735E+02 -.860789986E+02 -.860634755E+02 -.860494442E+02 -.860369413E+02 -.860259997E+02 -.860166488E+02 -.860089136E+02 -.860028150E+02 -.859983692E+02 -.859955877E+02 -.859944773E+02 -.859950399E+02 -.859972727E+02 -.860011680E+02 -.860067136E+02 -.860138925E+02 -.860226835E+02 -.860330605E+02 -.860449939E+02 -.860584497E+02 -.860733906E+02 -.860897756E+02 -.861075609E+02 -.861267000E+02 -.861471436E+02 -.861688408E+02 -.861917386E+02 -.862157827E+02 -.862409179E+02 -.862670879E+02 -.862942364E+02 -.863223065E+02 -.863512417E+02 -.863809859E+02 -.864114832E+02 -.864426786E+02 -.864745178E+02 -.865069473E+02 -.865399140E+02 -.865733653E+02 -.866072484E+02 -.866415101E+02 -.866760953E+02 -.867109465E+02 -.867460017E+02 -.867811922E+02 -.868164402E+02 -.868516545E+02 -.868867262E+02 -.869215220E+02 -.869558761E+02 -.869895798E+02 -.870223677E+02 -.870539001E+02 -.870837400E+02 -.871113237E+02 -.871359224E+02 -.871565927E+02 -.871721127E+02 -.871808987E+02 -.871808987E+02
 -.871624657E+02 -.871624657E+02 -.871526031E+02 -.871351749E+02 -.871119523E+02 -.870843038E+02 -.870532894E+02 -.870197312E+02 -.869842675E+02 -.869473933E+02 -.869094926E+02 -.868708633E+02 -.868317373E+02 -.867922983E+02 -.867526943E+02 -.867130487E+02 -.866734671E+02 -.866340416E+02 -.865948544E+02 -.865559798E+02 -.865174856E+02 -.864794355E+02 -.864418906E+02 -.864049116E+02 -.863685598E+02 -.863328977E+02 -.862979895E+02 -.862639003E+02 -.862306959E+02 -.861984423E+02 -.861672056E+02 -.861370517E+02 -.861080465E+02 -.860802555E+02 -.860537440E+02 -.860285761E+02 -.860048146E+02 -.859825201E+02 -.859617508E+02 -.859425617E+02 -.859250047E+02 -.859091280E+02 -.858949759E+02 -.858825884E+02 -.858720009E+02 -.858632438E+02 -.858563422E+02 -.858513157E+02 -.858481782E+02 -.858469380E+02 -.858475976E+02 -.858501535E+02 -.858545966E+02 -.858609121E+02 -.858690794E+02 -.858790726E+02 -.858908606E+02 -.859044072E+02 -.859196717E+02 -.859366089E+02 -.859551696E+02 -.859753012E+02 -.859969476E+02 -.860200501E+02 -.860445477E+02 -.860703770E+02 -.860974737E+02 -.861257719E+02 -.861552051E+02 -.861857067E+02 -.862172099E+02 -.862496483E+02 -.862829561E+02 -.863170686E+02 -.863519218E+02 -.863874531E+02 -.864236009E+02 -.864603047E+02 -.864975047E+02 -.865351415E+02 -.865731552E+02 -.866114848E+02 -.866500665E+02 -.866888321E+02 -.867277067E+02 -.867666053E+02 -.868054291E+02 -.868440599E+02 -.868823531E+02 -.869201291E+02 -.869571615E+02 -.869931622E+02 -.870277619E+02 -.870604854E+02 -.870907191E+02 -.871176687E+02 -.871403057E+02 -.871572966E+02 -.871669127E+02 -.871669127E+02
 -.871476124E+02 -.871476124E+02 -.871368641E+02 -.871178666E+02 -.870925466E+02 -.870623921E+02 -.870285531E+02 -.869919193E+02 -.869531792E+02 -.869128669E+02 -.868713966E+02 -.868290904E+02 -.867862002E+02 -.867429263E+02 -.866994302E+02 -.866558457E+02 -.866122863E+02 -.865688509E+02 -.865256275E+02 -.864826961E+02 -.864401312E+02 -.863980039E+02 -.863563836E+02 -.863153398E+02 -.862749428E+02 -.862352642E+02 -.861963774E+02 -.861583571E+02 -.861212789E+02 -.860852197E+02 -.860502568E+02 -.860164681E+02 -.859839318E+02 -.859527260E+02 -.859229282E+02 -.858946149E+02 -.858678607E+02 -.858427381E+02 -.858193167E+02 -.857976628E+02 -.857778389E+02 -.857599034E+02 -.857439099E+02 -.857299068E+02 -.857179371E+02 -.857080374E+02 -.857002382E+02 -.856945634E+02 -.856910300E+02 -.856896481E+02 -.856904207E+02 -.856933438E+02 -.856984064E+02 -.857055902E+02 -.857148706E+02 -.857262160E+02 -.857395887E+02 -.857549450E+02 -.857722355E+02 -.857914058E+02 -.858123966E+02 -.858351444E+02 -.858595819E+02 -.858856387E+02 -.859132415E+02 -.859423149E+02 -.859727821E+02 -.860045648E+02 -.860375845E+02 -.860717622E+02 -.861070194E+02 -.861432783E+02 -.861804620E+02 -.862184952E+02 -.862573039E+02 -.862968159E+02 -.863369607E+02 -.863776693E+02 -.864188742E+02 -.864605086E+02 -.865025057E+02 -.865447980E+02 -.865873154E+02 -.866299836E+02 -.866727212E+02 -.867154364E+02 -.867580229E+02 -.868003534E+02 -.868422727E+02 -.868835874E+02 -.869240540E+02 -.869633619E+02 -.870011128E+02 -.870367934E+02 -.870697401E+02 -.870990931E+02 -.871237382E+02 -.871422296E+02 -.871526918E+02 -.871526918E+02
 -.871324897E+02 -.871324897E+02 -.871208398E+02 -.871002418E+02 -.870727795E+02 -.870400603E+02 -.870033236E+02 -.869635267E+02 -.869214101E+02 -.868775474E+02 -.868323833E+02 -.867862642E+02 -.867394622E+02 -.866921924E+02 -.866446284E+02 -.865969134E+02 -.865491680E+02 -.865014972E+02 -.864539950E+02 -.864067479E+02 -.863598380E+02 -.863133445E+02 -.862673460E+02 -.862219214E+02 -.861771506E+02 -.861331153E+02 -.860898989E+02 -.860475873E+02 -.860062678E+02 -.859660300E+02 -.859269648E+02 -.858891643E+02 -.858527210E+02 -.858177280E+02 -.857842773E+02 -.857524600E+02 -.857223653E+02 -.856940800E+02 -.856676878E+02 -.856432686E+02 -.856208982E+02 -.856006471E+02 -.855825804E+02 -.855667570E+02 -.855532289E+02 -.855420408E+02 -.855332298E+02 -.855268250E+02 -.855228474E+02 -.855213092E+02 -.855222142E+02 -.855255577E+02 -.855313260E+02 -.855394973E+02 -.855500411E+02 -.855629195E+02 -.855780863E+02 -.855954886E+02 -.856150667E+02 -.856367543E+02 -.856604800E+02 -.856861671E+02 -.857137344E+02 -.857430972E+02 -.857741678E+02 -.858068560E+02 -.858410698E+02 -.858767165E+02 -.859137027E+02 -.859519351E+02 -.859913214E+02 -.860317701E+02 -.860731917E+02 -.861154984E+02 -.861586048E+02 -.862024277E+02 -.862468866E+02 -.862919033E+02 -.863374013E+02 -.863833061E+02 -.864295436E+02 -.864760394E+02 -.865227170E+02 -.865694959E+02 -.866162886E+02 -.866629968E+02 -.867095068E+02 -.867556830E+02 -.868013597E+02 -.868463309E+02 -.868903362E+02 -.869330434E+02 -.869740258E+02 -.870127323E+02 -.870484498E+02 -.870802536E+02 -.871069435E+02 -.871269609E+02 -.871382827E+02 -.871382827E+02
 -.871171599E+02 -.871171599E+02 -.871045948E+02 -.870823702E+02 -.870527264E+02 -.870173885E+02 -.869776863E+02 -.869346460E+02 -.868890597E+02 -.868415403E+02 -.867925631E+02 -.867424982E+02 -.866916352E+02 -.866402032E+02 -.865883863E+02 -.865363353E+02 -.864841776E+02 -.864320244E+02 -.863799763E+02 -.863281270E+02 -.862765667E+02 -.862253838E+02 -.861746661E+02 -.861245022E+02 -.860749824E+02 -.860261992E+02 -.859782480E+02 -.859312271E+02 -.858852383E+02 -.858403862E+02 -.857967775E+02 -.857545212E+02 -.857137271E+02 -.856745053E+02 -.856369657E+02 -.856012169E+02 -.855673659E+02 -.855355169E+02 -.855057709E+02 -.854782249E+02 -.854529705E+02 -.854300936E+02 -.854096735E+02 -.853917816E+02 -.853764816E+02 -.853638280E+02 -.853538663E+02 -.853466322E+02 -.853421514E+02 -.853404391E+02 -.853415000E+02 -.853453282E+02 -.853519071E+02 -.853612099E+02 -.853731997E+02 -.853878298E+02 -.854050443E+02 -.854247784E+02 -.854469594E+02 -.854715071E+02 -.854983344E+02 -.855273485E+02 -.855584515E+02 -.855915411E+02 -.856265118E+02 -.856632555E+02 -.857016622E+02 -.857416213E+02 -.857830220E+02 -.858257539E+02 -.858697080E+02 -.859147771E+02 -.859608566E+02 -.860078445E+02 -.860556420E+02 -.861041536E+02 -.861532874E+02 -.862029547E+02 -.862530696E+02 -.863035491E+02 -.863543113E+02 -.864052747E+02 -.864563566E+02 -.865074703E+02 -.865585225E+02 -.866094088E+02 -.866600088E+02 -.867101793E+02 -.867597451E+02 -.868084882E+02 -.868561324E+02 -.869023249E+02 -.869466115E+02 -.869884045E+02 -.870269424E+02 -.870612358E+02 -.870899995E+02 -.871115626E+02 -.871237540E+02 -.871237540E+02
 -.871017122E+02 -.871017122E+02 -.870882234E+02 -.870643527E+02 -.870324955E+02 -.869944956E+02 -.869517728E+02 -.869054211E+02 -.868562836E+02 -.868050121E+02 -.867521106E+02 -.866979706E+02 -.866428976E+02 -.865871325E+02 -.865308682E+02 -.864742626E+02 -.864174495E+02 -.863605467E+02 -.863036616E+02 -.862468959E+02 -.861903479E+02 -.861341149E+02 -.860782940E+02 -.860229841E+02 -.859682864E+02 -.859143057E+02 -.858611510E+02 -.858089361E+02 -.857577791E+02 -.857078025E+02 -.856591320E+02 -.856118961E+02 -.855662249E+02 -.855222492E+02 -.854801002E+02 -.854399079E+02 -.854018011E+02 -.853659057E+02 -.853323441E+02 -.853012340E+02 -.852726870E+02 -.852468079E+02 -.852236933E+02 -.852034309E+02 -.851860985E+02 -.851717633E+02 -.851604814E+02 -.851522966E+02 -.851472405E+02 -.851453321E+02 -.851465771E+02 -.851509683E+02 -.851584855E+02 -.851690956E+02 -.851827535E+02 -.851994019E+02 -.852189722E+02 -.852413851E+02 -.852665517E+02 -.852943741E+02 -.853247461E+02 -.853575550E+02 -.853926819E+02 -.854300031E+02 -.854693914E+02 -.855107165E+02 -.855538470E+02 -.855986504E+02 -.856449949E+02 -.856927496E+02 -.857417860E+02 -.857919782E+02 -.858432037E+02 -.858953440E+02 -.859482851E+02 -.860019174E+02 -.860561361E+02 -.861108408E+02 -.861659357E+02 -.862213281E+02 -.862769284E+02 -.863326480E+02 -.863883977E+02 -.864440852E+02 -.864996119E+02 -.865548680E+02 -.866097276E+02 -.866640404E+02 -.867176233E+02 -.867702473E+02 -.868216220E+02 -.868713754E+02 -.869190271E+02 -.869639546E+02 -.870053493E+02 -.870421590E+02 -.870730146E+02 -.870961343E+02 -.871092005E+02 -.871092005E+02
 -.870862711E+02 -.870862711E+02 -.870718551E+02 -.870463282E+02 -.870122398E+02 -.869715510E+02 -.869257698E+02 -.868760562E+02 -.868233031E+02 -.867681979E+02 -.867112709E+02 -.866529329E+02 -.865935030E+02 -.865332319E+02 -.864723200E+02 -.864109319E+02 -.863492074E+02 -.862872706E+02 -.862252359E+02 -.861632119E+02 -.861013046E+02 -.860396197E+02 -.859782636E+02 -.859173458E+02 -.858569798E+02 -.857972845E+02 -.857383850E+02 -.856804126E+02 -.856235051E+02 -.855678055E+02 -.855134618E+02 -.854606255E+02 -.854094508E+02 -.853600939E+02 -.853127114E+02 -.852674601E+02 -.852244955E+02 -.851839702E+02 -.851460330E+02 -.851108275E+02 -.850784902E+02 -.850491493E+02 -.850229235E+02 -.849999207E+02 -.849802368E+02 -.849639550E+02 -.849511443E+02 -.849418593E+02 -.849361391E+02 -.849340072E+02 -.849354707E+02 -.849405209E+02 -.849491328E+02 -.849612659E+02 -.849768641E+02 -.849958569E+02 -.850181597E+02 -.850436751E+02 -.850722937E+02 -.851038952E+02 -.851383499E+02 -.851755201E+02 -.852152609E+02 -.852574222E+02 -.853018498E+02 -.853483867E+02 -.853968745E+02 -.854471549E+02 -.854990704E+02 -.855524656E+02 -.856071887E+02 -.856630915E+02 -.857200309E+02 -.857778691E+02 -.858364745E+02 -.858957214E+02 -.859554907E+02 -.860156692E+02 -.860761498E+02 -.861368303E+02 -.861976127E+02 -.862584014E+02 -.863191013E+02 -.863796152E+02 -.864398397E+02 -.864996611E+02 -.865589486E+02 -.866175471E+02 -.866752666E+02 -.867318690E+02 -.867870517E+02 -.868404253E+02 -.868914856E+02 -.869395774E+02 -.869838473E+02 -.870231827E+02 -.870561334E+02 -.870808091E+02 -.870947484E+02 -.870947484E+02
 -.870710000E+02 -.870710000E+02 -.870556593E+02 -.870284791E+02 -.869921600E+02 -.869487768E+02 -.868999227E+02 -.868468205E+02 -.867904085E+02 -.867314071E+02 -.866703701E+02 -.866077242E+02 -.865437996E+02 -.864788550E+02 -.864130971E+02 -.863466957E+02 -.862797961E+02 -.862125273E+02 -.861450089E+02 -.860773555E+02 -.860096796E+02 -.859420947E+02 -.858747169E+02 -.858076671E+02 -.857410727E+02 -.856750684E+02 -.856097977E+02 -.855454124E+02 -.854820725E+02 -.854199453E+02 -.853592047E+02 -.853000298E+02 -.852426038E+02 -.851871133E+02 -.851337467E+02 -.850826933E+02 -.850341416E+02 -.849882774E+02 -.849452825E+02 -.849053327E+02 -.848685955E+02 -.848352290E+02 -.848053796E+02 -.847791808E+02 -.847567517E+02 -.847381956E+02 -.847235983E+02 -.847130279E+02 -.847065332E+02 -.847041434E+02 -.847058677E+02 -.847116951E+02 -.847215950E+02 -.847355167E+02 -.847533908E+02 -.847751296E+02 -.848006285E+02 -.848297666E+02 -.848624087E+02 -.848984066E+02 -.849376008E+02 -.849798220E+02 -.850248932E+02 -.850726312E+02 -.851228485E+02 -.851753549E+02 -.852299595E+02 -.852864719E+02 -.853447038E+02 -.854044704E+02 -.854655918E+02 -.855278937E+02 -.855912087E+02 -.856553767E+02 -.857202456E+02 -.857856719E+02 -.858515202E+02 -.859176634E+02 -.859839825E+02 -.860503651E+02 -.861167052E+02 -.861829003E+02 -.862488504E+02 -.863144540E+02 -.863796046E+02 -.864441857E+02 -.865080639E+02 -.865710807E+02 -.866330415E+02 -.866937019E+02 -.867527490E+02 -.868097791E+02 -.868642670E+02 -.869155279E+02 -.869626670E+02 -.870045148E+02 -.870395437E+02 -.870657595E+02 -.870805613E+02 -.870805613E+02
 -.870561023E+02 -.870561023E+02 -.870398488E+02 -.870110375E+02 -.869725132E+02 -.869264595E+02 -.868745491E+02 -.868180624E+02 -.867579788E+02 -.866950474E+02 -.866298411E+02 -.865627990E+02 -.864942600E+02 -.864244887E+02 -.863536955E+02 -.862820538E+02 -.862097114E+02 -.861368001E+02 -.860634428E+02 -.859897580E+02 -.859158640E+02 -.858418813E+02 -.857679360E+02 -.856941611E+02 -.856206989E+02 -.855477024E+02 -.854753354E+02 -.854037728E+02 -.853332006E+02 -.852638142E+02 -.851958179E+02 -.851294238E+02 -.850648503E+02 -.850023210E+02 -.849420633E+02 -.848843064E+02 -.848292798E+02 -.847772109E+02 -.847283226E+02 -.846828310E+02 -.846409431E+02 -.846028545E+02 -.845687472E+02 -.845387876E+02 -.845131242E+02 -.844918860E+02 -.844751809E+02 -.844630940E+02 -.844556867E+02 -.844529957E+02 -.844550328E+02 -.844617845E+02 -.844732121E+02 -.844892527E+02 -.845098192E+02 -.845348021E+02 -.845640707E+02 -.845974745E+02 -.846348453E+02 -.846759994E+02 -.847207393E+02 -.847688561E+02 -.848201322E+02 -.848743431E+02 -.849312597E+02 -.849906510E+02 -.850522857E+02 -.851159344E+02 -.851813713E+02 -.852483763E+02 -.853167359E+02 -.853862450E+02 -.854567075E+02 -.855279376E+02 -.855997600E+02 -.856720108E+02 -.857445368E+02 -.858171960E+02 -.858898567E+02 -.859623966E+02 -.860347015E+02 -.861066636E+02 -.861781784E+02 -.862491420E+02 -.863194468E+02 -.863889753E+02 -.864575941E+02 -.865251439E+02 -.865914285E+02 -.866561997E+02 -.867191384E+02 -.867798297E+02 -.868377314E+02 -.868921330E+02 -.869421030E+02 -.869864200E+02 -.870234846E+02 -.870512046E+02 -.870668469E+02 -.870668469E+02
 -.870418334E+02 -.870418334E+02 -.870246937E+02 -.869942971E+02 -.869536256E+02 -.869049626E+02 -.868500529E+02 -.867902273E+02 -.867265004E+02 -.866596438E+02 -.865902452E+02 -.865187526E+02 -.864455097E+02 -.863707829E+02 -.862947835E+02 -.862176842E+02 -.861396324E+02 -.860607595E+02 -.859811890E+02 -.859010412E+02 -.858204384E+02 -.857395078E+02 -.856583847E+02 -.855772148E+02 -.854961567E+02 -.854153824E+02 -.853350787E+02 -.852554468E+02 -.851767020E+02 -.850990724E+02 -.850227986E+02 -.849481318E+02 -.848753330E+02 -.848046712E+02 -.847364213E+02 -.846708625E+02 -.846082750E+02 -.845489379E+02 -.844931259E+02 -.844411064E+02 -.843931365E+02 -.843494599E+02 -.843103043E+02 -.842758782E+02 -.842463684E+02 -.842219373E+02 -.842027210E+02 -.841888270E+02 -.841803331E+02 -.841772861E+02 -.841797008E+02 -.841875604E+02 -.842008163E+02 -.842193889E+02 -.842431686E+02 -.842720175E+02 -.843057713E+02 -.843442411E+02 -.843872165E+02 -.844344678E+02 -.844857493E+02 -.845408019E+02 -.845993562E+02 -.846611359E+02 -.847258601E+02 -.847932466E+02 -.848630144E+02 -.849348864E+02 -.850085912E+02 -.850838659E+02 -.851604570E+02 -.852381229E+02 -.853166343E+02 -.853957756E+02 -.854753453E+02 -.855551566E+02 -.856350372E+02 -.857148292E+02 -.857943882E+02 -.858735821E+02 -.859522899E+02 -.860303993E+02 -.861078037E+02 -.861843990E+02 -.862600786E+02 -.863347277E+02 -.864082154E+02 -.864803853E+02 -.865510434E+02 -.866199420E+02 -.866867594E+02 -.867510744E+02 -.868123327E+02 -.868698038E+02 -.869225251E+02 -.869692300E+02 -.870082549E+02 -.870374182E+02 -.870538646E+02 -.870538646E+02
 -.870285053E+02 -.870285053E+02 -.870105244E+02 -.869786223E+02 -.869359051E+02 -.868847437E+02 -.868269440E+02 -.867638793E+02 -.866965909E+02 -.866258670E+02 -.865523042E+02 -.864763538E+02 -.863983589E+02 -.863185833E+02 -.862372339E+02 -.861544784E+02 -.860704590E+02 -.859853030E+02 -.858991309E+02 -.858120623E+02 -.857242208E+02 -.856357386E+02 -.855467591E+02 -.854574408E+02 -.853679583E+02 -.852785045E+02 -.851892909E+02 -.851005476E+02 -.850125234E+02 -.849254846E+02 -.848397141E+02 -.847555104E+02 -.846731858E+02 -.845930647E+02 -.845154806E+02 -.844407742E+02 -.843692893E+02 -.843013699E+02 -.842373564E+02 -.841775815E+02 -.841223666E+02 -.840720175E+02 -.840268209E+02 -.839870401E+02 -.839529116E+02 -.839246418E+02 -.839024036E+02 -.838863342E+02 -.838765329E+02 -.838730593E+02 -.838759329E+02 -.838851323E+02 -.839005957E+02 -.839222218E+02 -.839498714E+02 -.839833695E+02 -.840225075E+02 -.840670469E+02 -.841167223E+02 -.841712448E+02 -.842303064E+02 -.842935836E+02 -.843607415E+02 -.844314377E+02 -.845053262E+02 -.845820610E+02 -.846612996E+02 -.847427060E+02 -.848259535E+02 -.849107274E+02 -.849967271E+02 -.850836674E+02 -.851712807E+02 -.852593173E+02 -.853475463E+02 -.854357562E+02 -.855237542E+02 -.856113660E+02 -.856984350E+02 -.857848207E+02 -.858703967E+02 -.859550488E+02 -.860386710E+02 -.861211622E+02 -.862024206E+02 -.862823376E+02 -.863607894E+02 -.864376271E+02 -.865126633E+02 -.865856558E+02 -.866562863E+02 -.867241327E+02 -.867886351E+02 -.868490494E+02 -.869043900E+02 -.869533537E+02 -.869942225E+02 -.870247370E+02 -.870419335E+02 -.870419335E+02
 -.870165057E+02 -.870165057E+02 -.869977567E+02 -.869644720E+02 -.869198625E+02 -.868663722E+02 -.868058566E+02 -.867397194E+02 -.866690197E+02 -.865945544E+02 -.865169213E+02 -.864365679E+02 -.863538303E+02 -.862689626E+02 -.861821611E+02 -.860935824E+02 -.860033584E+02 -.859116070E+02 -.858184407E+02 -.857239739E+02 -.856283285E+02 -.855316383E+02 -.854340535E+02 -.853357432E+02 -.852368979E+02 -.851377314E+02 -.850384812E+02 -.849394094E+02 -.848408023E+02 -.847429700E+02 -.846462457E+02 -.845509838E+02 -.844575587E+02 -.843663620E+02 -.842777995E+02 -.841922882E+02 -.841102516E+02 -.840321160E+02 -.839583052E+02 -.838892360E+02 -.838253128E+02 -.837669222E+02 -.837144277E+02 -.836681646E+02 -.836284351E+02 -.835955032E+02 -.835695910E+02 -.835508750E+02 -.835394829E+02 -.835354921E+02 -.835389275E+02 -.835497620E+02 -.835679161E+02 -.835932599E+02 -.836256147E+02 -.836647562E+02 -.837104181E+02 -.837622961E+02 -.838200525E+02 -.838833216E+02 -.839517143E+02 -.840248240E+02 -.841022317E+02 -.841835110E+02 -.842682335E+02 -.843559733E+02 -.844463113E+02 -.845388391E+02 -.846331627E+02 -.847289052E+02 -.848257096E+02 -.849232403E+02 -.850211853E+02 -.851192565E+02 -.852171908E+02 -.853147501E+02 -.854117205E+02 -.855079122E+02 -.856031577E+02 -.856973101E+02 -.857902410E+02 -.858818376E+02 -.859719988E+02 -.860606309E+02 -.861476418E+02 -.862329343E+02 -.863163974E+02 -.863978952E+02 -.864772532E+02 -.865542411E+02 -.866285503E+02 -.866997657E+02 -.867673290E+02 -.868304917E+02 -.868882546E+02 -.869392888E+02 -.869818346E+02 -.870135699E+02 -.870314403E+02 -.870314403E+02
 -.870063152E+02 -.870063152E+02 -.869868996E+02 -.869524017E+02 -.869061153E+02 -.868505388E+02 -.867875601E+02 -.867186009E+02 -.866447274E+02 -.865667344E+02 -.864852111E+02 -.864005920E+02 -.863131972E+02 -.862232634E+02 -.861309684E+02 -.860364504E+02 -.859398232E+02 -.858411882E+02 -.857406439E+02 -.856382936E+02 -.855342520E+02 -.854286504E+02 -.853216412E+02 -.852134014E+02 -.851041350E+02 -.849940755E+02 -.848834874E+02 -.847726665E+02 -.846619412E+02 -.845516714E+02 -.844422483E+02 -.843340930E+02 -.842276540E+02 -.841234047E+02 -.840218399E+02 -.839234715E+02 -.838288235E+02 -.837384265E+02 -.836528118E+02 -.835725046E+02 -.834980174E+02 -.834298424E+02 -.833684448E+02 -.833142551E+02 -.832676626E+02 -.832290088E+02 -.831985815E+02 -.831766099E+02 -.831632604E+02 -.831586337E+02 -.831627627E+02 -.831756122E+02 -.831970792E+02 -.832269950E+02 -.832651280E+02 -.833111881E+02 -.833648315E+02 -.834256665E+02 -.834932600E+02 -.835671447E+02 -.836468256E+02 -.837317879E+02 -.838215038E+02 -.839154396E+02 -.840130620E+02 -.841138445E+02 -.842172727E+02 -.843228492E+02 -.844300979E+02 -.845385676E+02 -.846478345E+02 -.847575049E+02 -.848672160E+02 -.849766377E+02 -.850854721E+02 -.851934538E+02 -.853003487E+02 -.854059532E+02 -.855100920E+02 -.856126159E+02 -.857133992E+02 -.858123356E+02 -.859093349E+02 -.860043169E+02 -.860972060E+02 -.861879234E+02 -.862763775E+02 -.863624531E+02 -.864459961E+02 -.865267959E+02 -.866045624E+02 -.866788957E+02 -.867492492E+02 -.868148804E+02 -.868747883E+02 -.869276323E+02 -.869716268E+02 -.870044060E+02 -.870228478E+02 -.870228478E+02
 -.869985098E+02 -.869985098E+02 -.869785602E+02 -.869430749E+02 -.868954006E+02 -.868380661E+02 -.867729744E+02 -.867015493E+02 -.866248489E+02 -.865436521E+02 -.864585278E+02 -.863698869E+02 -.862780226E+02 -.861831440E+02 -.860854003E+02 -.859849015E+02 -.858817342E+02 -.857759742E+02 -.856676971E+02 -.855569873E+02 -.854439446E+02 -.853286906E+02 -.852113734E+02 -.850921719E+02 -.849712995E+02 -.848490064E+02 -.847255828E+02 -.846013595E+02 -.844767098E+02 -.843520495E+02 -.842278362E+02 -.841045685E+02 -.839827835E+02 -.838630539E+02 -.837459836E+02 -.836322031E+02 -.835223631E+02 -.834171277E+02 -.833171666E+02 -.832231463E+02 -.831357210E+02 -.830555228E+02 -.829831521E+02 -.829191669E+02 -.828640740E+02 -.828183195E+02 -.827822805E+02 -.827562580E+02 -.827404710E+02 -.827350523E+02 -.827400456E+02 -.827554046E+02 -.827809943E+02 -.828165932E+02 -.828618977E+02 -.829165283E+02 -.829800364E+02 -.830519128E+02 -.831315968E+02 -.832184855E+02 -.833119443E+02 -.834113162E+02 -.835159321E+02 -.836251195E+02 -.837382117E+02 -.838545551E+02 -.839735165E+02 -.840944889E+02 -.842168971E+02 -.843402008E+02 -.844638988E+02 -.845875304E+02 -.847106770E+02 -.848329629E+02 -.849540546E+02 -.850736605E+02 -.851915290E+02 -.853074470E+02 -.854212367E+02 -.855327529E+02 -.856418797E+02 -.857485254E+02 -.858526184E+02 -.859541010E+02 -.860529224E+02 -.861490311E+02 -.862423643E+02 -.863328364E+02 -.864203232E+02 -.865046436E+02 -.865855357E+02 -.866626260E+02 -.867353910E+02 -.868031069E+02 -.868647857E+02 -.869190913E+02 -.869642325E+02 -.869978232E+02 -.870167026E+02 -.870167026E+02
 -.869937626E+02 -.869937626E+02 -.869734470E+02 -.869372639E+02 -.868885778E+02 -.868299212E+02 -.867631876E+02 -.866897817E+02 -.866107355E+02 -.865267974E+02 -.864385009E+02 -.863462188E+02 -.862502054E+02 -.861506294E+02 -.860475994E+02 -.859411850E+02 -.858314334E+02 -.857183834E+02 -.856020766E+02 -.854825669E+02 -.853599283E+02 -.852342616E+02 -.851057006E+02 -.849744173E+02 -.848406263E+02 -.847045890E+02 -.845666168E+02 -.844270743E+02 -.842863809E+02 -.841450123E+02 -.840035006E+02 -.838624337E+02 -.837224531E+02 -.835842508E+02 -.834485648E+02 -.833161735E+02 -.831878878E+02 -.830645431E+02 -.829469884E+02 -.828360758E+02 -.827326470E+02 -.826375211E+02 -.825514800E+02 -.824752550E+02 -.824095129E+02 -.823548431E+02 -.823117456E+02 -.822806206E+02 -.822617601E+02 -.822553412E+02 -.822614227E+02 -.822799433E+02 -.823107231E+02 -.823534676E+02 -.824077740E+02 -.824731397E+02 -.825489727E+02 -.826346035E+02 -.827292981E+02 -.828322719E+02 -.829427033E+02 -.830597475E+02 -.831825499E+02 -.833102585E+02 -.834420351E+02 -.835770657E+02 -.837145689E+02 -.838538036E+02 -.839940747E+02 -.841347375E+02 -.842752012E+02 -.844149306E+02 -.845534469E+02 -.846903277E+02 -.848252058E+02 -.849577671E+02 -.850877488E+02 -.852149355E+02 -.853391561E+02 -.854602793E+02 -.855782091E+02 -.856928795E+02 -.858042490E+02 -.859122934E+02 -.860169985E+02 -.861183513E+02 -.862163292E+02 -.863108875E+02 -.864019436E+02 -.864893574E+02 -.865729072E+02 -.866522587E+02 -.867269252E+02 -.867962170E+02 -.868591761E+02 -.869144916E+02 -.869603901E+02 -.869944943E+02 -.870136401E+02 -.870136401E+02
 -.869928448E+02 -.869928448E+02 -.869723736E+02 -.869358610E+02 -.868866475E+02 -.868272329E+02 -.867594723E+02 -.866847270E+02 -.866039815E+02 -.865179335E+02 -.864270645E+02 -.863316939E+02 -.862320216E+02 -.861281603E+02 -.860201631E+02 -.859080447E+02 -.857917984E+02 -.856714110E+02 -.855468749E+02 -.854181978E+02 -.852854122E+02 -.851485832E+02 -.850078154E+02 -.848632598E+02 -.847151196E+02 -.845636562E+02 -.844091937E+02 -.842521243E+02 -.840929109E+02 -.839320905E+02 -.837702755E+02 -.836081539E+02 -.834464883E+02 -.832861131E+02 -.831279297E+02 -.829729004E+02 -.828220394E+02 -.826764021E+02 -.825370718E+02 -.824051451E+02 -.822817148E+02 -.821678517E+02 -.820645855E+02 -.819728849E+02 -.818936382E+02 -.818276339E+02 -.817755439E+02 -.817379077E+02 -.817151196E+02 -.817074197E+02 -.817148878E+02 -.817374413E+02 -.817748374E+02 -.818266789E+02 -.818924236E+02 -.819713969E+02 -.820628075E+02 -.821657643E+02 -.822792958E+02 -.824023695E+02 -.825339118E+02 -.826728270E+02 -.828180157E+02 -.829683916E+02 -.831228963E+02 -.832805127E+02 -.834402752E+02 -.836012790E+02 -.837626864E+02 -.839237314E+02 -.840837228E+02 -.842420450E+02 -.843981578E+02 -.845515948E+02 -.847019611E+02 -.848489293E+02 -.849922359E+02 -.851316763E+02 -.852670997E+02 -.853984032E+02 -.855255262E+02 -.856484435E+02 -.857671587E+02 -.858816963E+02 -.859920935E+02 -.860983901E+02 -.862006180E+02 -.862987870E+02 -.863928697E+02 -.864827810E+02 -.865683538E+02 -.866493075E+02 -.867252083E+02 -.867954185E+02 -.868590306E+02 -.869147822E+02 -.869609466E+02 -.869951902E+02 -.870143886E+02 -.870143886E+02
 -.869966321E+02 -.869966321E+02 -.869762668E+02 -.869398863E+02 -.868907546E+02 -.868312970E+02 -.867632947E+02 -.866880358E+02 -.866064320E+02 -.865191094E+02 -.864264778E+02 -.863287840E+02 -.862261550E+02 -.861186310E+02 -.860061923E+02 -.858887804E+02 -.857663165E+02 -.856387163E+02 -.855059026E+02 -.853678168E+02 -.852244291E+02 -.850757471E+02 -.849218249E+02 -.847627714E+02 -.845987587E+02 -.844300293E+02 -.842569043E+02 -.840797899E+02 -.838991831E+02 -.837156777E+02 -.835299673E+02 -.833428480E+02 -.831552194E+02 -.829680827E+02 -.827825367E+02 -.825997715E+02 -.824210582E+02 -.822477356E+02 -.820811942E+02 -.819228558E+02 -.817741515E+02 -.816364960E+02 -.815112605E+02 -.813997443E+02 -.813031462E+02 -.812225365E+02 -.811588310E+02 -.811127679E+02 -.810848886E+02 -.810755232E+02 -.810847817E+02 -.811125511E+02 -.811584982E+02 -.812220787E+02 -.813025514E+02 -.813989976E+02 -.815103440E+02 -.816353890E+02 -.817728303E+02 -.819212939E+02 -.820793621E+02 -.822456010E+02 -.824185858E+02 -.825969232E+02 -.827792712E+02 -.829643557E+02 -.831509835E+02 -.833380522E+02 -.835245572E+02 -.837095955E+02 -.838923674E+02 -.840721757E+02 -.842484236E+02 -.844206102E+02 -.845883261E+02 -.847512471E+02 -.849091276E+02 -.850617936E+02 -.852091355E+02 -.853511002E+02 -.854876835E+02 -.856189219E+02 -.857448845E+02 -.858656640E+02 -.859813674E+02 -.860921056E+02 -.861979816E+02 -.862990770E+02 -.863954352E+02 -.864870423E+02 -.865738018E+02 -.866555040E+02 -.867317865E+02 -.868020837E+02 -.868655620E+02 -.869210354E+02 -.869668573E+02 -.870007788E+02 -.870197666E+02 -.870197666E+02
 -.870060968E+02 -.870060968E+02 -.869861603E+02 -.869504818E+02 -.869021861E+02 -.868435732E+02 -.867763095E+02 -.867015766E+02 -.866201857E+02 -.865326659E+02 -.864393321E+02 -.863403386E+02 -.862357199E+02 -.861254231E+02 -.860093350E+02 -.858873030E+02 -.857591536E+02 -.856247074E+02 -.854837930E+02 -.853362585E+02 -.851819833E+02 -.850208884E+02 -.848529472E+02 -.846781960E+02 -.844967449E+02 -.843087887E+02 -.841146174E+02 -.839146263E+02 -.837093262E+02 -.834993520E+02 -.832854708E+02 -.830685878E+02 -.828497508E+02 -.826301511E+02 -.824111218E+02 -.821941318E+02 -.819807755E+02 -.817727573E+02 -.815718712E+02 -.813799754E+02 -.811989610E+02 -.810307175E+02 -.808770933E+02 -.807398550E+02 -.806206443E+02 -.805209363E+02 -.804420000E+02 -.803848625E+02 -.803502798E+02 -.803387139E+02 -.803503193E+02 -.803849382E+02 -.804421050E+02 -.805210608E+02 -.806207749E+02 -.807399752E+02 -.808771836E+02 -.810307552E+02 -.811989205E+02 -.813798281E+02 -.815715856E+02 -.817722990E+02 -.819801074E+02 -.821932139E+02 -.824099110E+02 -.826286015E+02 -.828478133E+02 -.830662100E+02 -.832825968E+02 -.834959225E+02 -.837052783E+02 -.839098935E+02 -.841091294E+02 -.843024717E+02 -.844895214E+02 -.846699850E+02 -.848436646E+02 -.850104472E+02 -.851702949E+02 -.853232346E+02 -.854693477E+02 -.856087602E+02 -.857416331E+02 -.858681522E+02 -.859885178E+02 -.861029334E+02 -.862115938E+02 -.863146712E+02 -.864122989E+02 -.865045520E+02 -.865914230E+02 -.866727919E+02 -.867483879E+02 -.868177406E+02 -.868801166E+02 -.869344380E+02 -.869791768E+02 -.870122168E+02 -.870306761E+02 -.870306761E+02
 -.870223063E+02 -.870223063E+02 -.870031886E+02 -.869689002E+02 -.869223537E+02 -.868656655E+02 -.868003410E+02 -.867274171E+02 -.866475727E+02 -.865612131E+02 -.864685348E+02 -.863695761E+02 -.862642566E+02 -.861524085E+02 -.860338015E+02 -.859081644E+02 -.857752020E+02 -.856346114E+02 -.854860952E+02 -.853293744E+02 -.851642006E+02 -.849903688E+02 -.848077297E+02 -.846162036E+02 -.844157941E+02 -.842066024E+02 -.839888426E+02 -.837628569E+02 -.835291308E+02 -.832883079E+02 -.830412042E+02 -.827888204E+02 -.825323524E+02 -.822731978E+02 -.820129594E+02 -.817534414E+02 -.814966417E+02 -.812447342E+02 -.810000452E+02 -.807650205E+02 -.805421838E+02 -.803340874E+02 -.801432567E+02 -.799721287E+02 -.798229880E+02 -.796979028E+02 -.795986631E+02 -.795267251E+02 -.794831645E+02 -.794686407E+02 -.794833747E+02 -.795271416E+02 -.795992781E+02 -.796987047E+02 -.798239616E+02 -.799732552E+02 -.801445139E+02 -.803354499E+02 -.805436230E+02 -.807665052E+02 -.810015409E+02 -.812462040E+02 -.814980460E+02 -.817547380E+02 -.820141033E+02 -.822741415E+02 -.825330452E+02 -.827892090E+02 -.830412318E+02 -.832879145E+02 -.835282530E+02 -.837614275E+02 -.839867909E+02 -.842038538E+02 -.844122702E+02 -.846118222E+02 -.848024047E+02 -.849840112E+02 -.851567190E+02 -.853206763E+02 -.854760895E+02 -.856232109E+02 -.857623270E+02 -.858937478E+02 -.860177949E+02 -.861347904E+02 -.862450448E+02 -.863488427E+02 -.864464277E+02 -.865379838E+02 -.866236122E+02 -.867033031E+02 -.867768994E+02 -.868440506E+02 -.869041529E+02 -.869562717E+02 -.869990411E+02 -.870305325E+02 -.870480853E+02 -.870480853E+02
 -.870463833E+02 -.870463833E+02 -.870285460E+02 -.869964639E+02 -.869527527E+02 -.868992792E+02 -.868373362E+02 -.867677752E+02 -.866911086E+02 -.866075886E+02 -.865172676E+02 -.864200443E+02 -.863156997E+02 -.862039265E+02 -.860843524E+02 -.859565593E+02 -.858201007E+02 -.856745159E+02 -.855193434E+02 -.853541344E+02 -.851784661E+02 -.849919557E+02 -.847942750E+02 -.845851677E+02 -.843644660E+02 -.841321101E+02 -.838881693E+02 -.836328634E+02 -.833665856E+02 -.830899268E+02 -.828036985E+02 -.825089564E+02 -.822070205E+02 -.818994929E+02 -.815882702E+02 -.812755482E+02 -.809638188E+02 -.806558552E+02 -.803546850E+02 -.800635497E+02 -.797858495E+02 -.795250748E+02 -.792847247E+02 -.790682152E+02 -.788787817E+02 -.787193779E+02 -.785925792E+02 -.785004926E+02 -.784446811E+02 -.784261059E+02 -.784450898E+02 -.785013052E+02 -.785937863E+02 -.787209655E+02 -.788807312E+02 -.790705044E+02 -.792873272E+02 -.795279610E+02 -.797889865E+02 -.800669017E+02 -.803582138E+02 -.806595200E+02 -.809675769E+02 -.812793545E+02 -.815920775E+02 -.819032519E+02 -.822106795E+02 -.825124614E+02 -.828069927E+02 -.830929504E+02 -.833692758E+02 -.836351539E+02 -.838899905E+02 -.841333883E+02 -.843651238E+02 -.845851238E+02 -.847934437E+02 -.849902477E+02 -.851757891E+02 -.853503941E+02 -.855144453E+02 -.856683678E+02 -.858126160E+02 -.859476612E+02 -.860739801E+02 -.861920429E+02 -.863023020E+02 -.864051786E+02 -.865010485E+02 -.865902253E+02 -.866729393E+02 -.867493119E+02 -.868193229E+02 -.868827680E+02 -.869392041E+02 -.869878786E+02 -.870276358E+02 -.870567968E+02 -.870730009E+02 -.870730009E+02
 -.870794678E+02 -.870794678E+02 -.870634485E+02 -.870345213E+02 -.869949118E+02 -.869461658E+02 -.868893065E+02 -.868249552E+02 -.867534229E+02 -.866747794E+02 -.865889065E+02 -.864955387E+02 -.863942952E+02 -.862847049E+02 -.861662269E+02 -.860382675E+02 -.859001948E+02 -.857513517E+02 -.855910685E+02 -.854186757E+02 -.852335179E+02 -.850349687E+02 -.848224477E+02 -.845954391E+02 -.843535140E+02 -.840963544E+02 -.838237809E+02 -.835357827E+02 -.832325515E+02 -.829145173E+02 -.825823864E+02 -.822371806E+02 -.818802754E+02 -.815134359E+02 -.811388473E+02 -.807591369E+02 -.803773838E+02 -.799971140E+02 -.796222749E+02 -.792571886E+02 -.789064808E+02 -.785749844E+02 -.782676211E+02 -.779892623E+02 -.777445760E+02 -.775378669E+02 -.773729189E+02 -.772528479E+02 -.771799769E+02 -.771557389E+02 -.771806165E+02 -.772541209E+02 -.773748131E+02 -.775403645E+02 -.777476535E+02 -.779928915E+02 -.782717694E+02 -.785796153E+02 -.789115548E+02 -.792626634E+02 -.796281061E+02 -.800032554E+02 -.803837879E+02 -.807657549E+02 -.811456294E+02 -.815203309E+02 -.818872308E+02 -.822441424E+02 -.825892986E+02 -.829213218E+02 -.832391877E+02 -.835421870E+02 -.838298866E+02 -.841020913E+02 -.843588080E+02 -.846002120E+02 -.848266170E+02 -.850384479E+02 -.852362164E+02 -.854205000E+02 -.855919235E+02 -.857511426E+02 -.858988299E+02 -.860356621E+02 -.861623085E+02 -.862794201E+02 -.863876193E+02 -.864874884E+02 -.865795575E+02 -.866642901E+02 -.867420654E+02 -.868131569E+02 -.868777037E+02 -.869356744E+02 -.869868193E+02 -.870306082E+02 -.870661488E+02 -.870920789E+02 -.871064267E+02 -.871064267E+02
 -.871226552E+02 -.871226552E+02 -.871090611E+02 -.870843696E+02 -.870503113E+02 -.870080310E+02 -.869582238E+02 -.869012356E+02 -.868371392E+02 -.867657923E+02 -.866868818E+02 -.865999563E+02 -.865044508E+02 -.863997084E+02 -.862849945E+02 -.861595108E+02 -.860224053E+02 -.858727834E+02 -.857097181E+02 -.855322608E+02 -.853394547E+02 -.851303492E+02 -.849040176E+02 -.846595778E+02 -.843962178E+02 -.841132246E+02 -.838100195E+02 -.834861984E+02 -.831415781E+02 -.827762490E+02 -.823906336E+02 -.819855502E+02 -.815622793E+02 -.811226308E+02 -.806690074E+02 -.802044600E+02 -.797327275E+02 -.792582552E+02 -.787861840E+02 -.783223037E+02 -.778729643E+02 -.774449446E+02 -.770452772E+02 -.766810343E+02 -.763590854E+02 -.760858371E+02 -.758669720E+02 -.757072039E+02 -.756100650E+02 -.755777423E+02 -.756109737E+02 -.757090130E+02 -.758696650E+02 -.760893898E+02 -.763634668E+02 -.766862069E+02 -.770511984E+02 -.774515677E+02 -.778802390E+02 -.783301778E+02 -.787946039E+02 -.792671665E+02 -.797420760E+02 -.802141919E+02 -.806790691E+02 -.811329692E+02 -.815728416E+02 -.819962833E+02 -.824014840E+02 -.827871619E+02 -.831524974E+02 -.834970655E+02 -.838207734E+02 -.841238010E+02 -.844065491E+02 -.846695923E+02 -.849136390E+02 -.851394968E+02 -.853480433E+02 -.855402012E+02 -.857169179E+02 -.858791487E+02 -.860278422E+02 -.861639290E+02 -.862883114E+02 -.864018548E+02 -.865053790E+02 -.865996508E+02 -.866853743E+02 -.867631810E+02 -.868336167E+02 -.868971250E+02 -.869540254E+02 -.870044847E+02 -.870484791E+02 -.870857431E+02 -.871157025E+02 -.871373855E+02 -.871493052E+02 -.871493052E+02
 -.871769043E+02 -.871769043E+02 -.871664149E+02 -.871471645E+02 -.871202784E+02 -.870864199E+02 -.870458934E+02 -.869987220E+02 -.869447066E+02 -.868834673E+02 -.868144746E+02 -.867370725E+02 -.866504971E+02 -.865538870E+02 -.864462938E+02 -.863266884E+02 -.861939677E+02 -.860469593E+02 -.858844282E+02 -.857050844E+02 -.855075922E+02 -.852905825E+02 -.850526685E+02 -.847924667E+02 -.845086227E+02 -.841998443E+02 -.838649422E+02 -.835028803E+02 -.831128371E+02 -.826942786E+02 -.822470441E+02 -.817714452E+02 -.812683755E+02 -.807394294E+02 -.801870240E+02 -.796145164E+02 -.790263053E+02 -.784279044E+02 -.778259718E+02 -.772282821E+02 -.766436272E+02 -.760816378E+02 -.755525249E+02 -.750667463E+02 -.746346136E+02 -.742658614E+02 -.739692087E+02 -.737519413E+02 -.736195484E+02 -.735754407E+02 -.736207714E+02 -.737543755E+02 -.739728313E+02 -.742706387E+02 -.746405026E+02 -.750736957E+02 -.755604767E+02 -.760905291E+02 -.766533920E+02 -.772388529E+02 -.778372808E+02 -.784398854E+02 -.790388944E+02 -.796276525E+02 -.802006490E+02 -.807534884E+02 -.812828160E+02 -.817862169E+02 -.822620977E+02 -.827095655E+02 -.831283083E+02 -.835184858E+02 -.838806299E+02 -.842155597E+02 -.845243080E+02 -.848080602E+02 -.850681043E+02 -.853057897E+02 -.855224952E+02 -.857196021E+02 -.858984752E+02 -.860604462E+02 -.862068026E+02 -.863387787E+02 -.864575493E+02 -.865642244E+02 -.866598454E+02 -.867453819E+02 -.868217270E+02 -.868896933E+02 -.869500053E+02 -.870032907E+02 -.870500666E+02 -.870907205E+02 -.871254846E+02 -.871543998E+02 -.871772667E+02 -.871935805E+02 -.872024423E+02 -.872024423E+02
 -.872429529E+02 -.872429529E+02 -.872363005E+02 -.872238004E+02 -.872058565E+02 -.871825631E+02 -.871537723E+02 -.871191423E+02 -.870781708E+02 -.870302184E+02 -.869745255E+02 -.869102235E+02 -.868363392E+02 -.867517989E+02 -.866554282E+02 -.865459520E+02 -.864219914E+02 -.862820635E+02 -.861245803E+02 -.859478492E+02 -.857500755E+02 -.855293686E+02 -.852837525E+02 -.850111802E+02 -.847095574E+02 -.843767727E+02 -.840107411E+02 -.836094597E+02 -.831710823E+02 -.826940136E+02 -.821770278E+02 -.816194149E+02 -.810211541E+02 -.803831140E+02 -.797072745E+02 -.789969571E+02 -.782570475E+02 -.774941858E+02 -.767168939E+02 -.759356098E+02 -.751625977E+02 -.744117149E+02 -.736980246E+02 -.730372659E+02 -.724452048E+02 -.719369098E+02 -.715260036E+02 -.712239483E+02 -.710394214E+02 -.709778313E+02 -.710410101E+02 -.712271094E+02 -.715307049E+02 -.719431043E+02 -.724528322E+02 -.730462545E+02 -.737082938E+02 -.744231778E+02 -.751751643E+02 -.759491894E+02 -.767313985E+02 -.775095313E+02 -.782731562E+02 -.790137580E+02 -.797247041E+02 -.804011158E+02 -.810396775E+02 -.816384148E+02 -.821964627E+02 -.827138446E+02 -.831912719E+02 -.836299703E+02 -.840315341E+02 -.843978076E+02 -.847307907E+02 -.850325649E+02 -.853052372E+02 -.855508971E+02 -.857715859E+02 -.859692739E+02 -.861458454E+02 -.863030890E+02 -.864426916E+02 -.865662365E+02 -.866752030E+02 -.867709685E+02 -.868548107E+02 -.869279113E+02 -.869913584E+02 -.870461496E+02 -.870931931E+02 -.871333072E+02 -.871672170E+02 -.871955483E+02 -.872188158E+02 -.872374056E+02 -.872515495E+02 -.872612872E+02 -.872664153E+02 -.872664153E+02
 -.873211799E+02 -.873211799E+02 -.873191369E+02 -.873147681E+02 -.873076369E+02 -.872971848E+02 -.872827536E+02 -.872635959E+02 -.872388823E+02 -.872077024E+02 -.871690630E+02 -.871218824E+02 -.870649838E+02 -.869970856E+02 -.869167915E+02 -.868225783E+02 -.867127852E+02 -.865856016E+02 -.864390558E+02 -.862710033E+02 -.860791198E+02 -.858608936E+02 -.856136231E+02 -.853344196E+02 -.850202171E+02 -.846677921E+02 -.842737970E+02 -.838348128E+02 -.833474253E+02 -.828083353E+02 -.822145088E+02 -.815633792E+02 -.808531071E+02 -.800829046E+02 -.792534208E+02 -.783671741E+02 -.774290056E+02 -.764465069E+02 -.754303639E+02 -.743945482E+02 -.733562884E+02 -.723357715E+02 -.713555523E+02 -.704396852E+02 -.696126318E+02 -.688980256E+02 -.683173947E+02 -.678889462E+02 -.676265102E+02 -.675387241E+02 -.676285180E+02 -.678929396E+02 -.683233300E+02 -.689058387E+02 -.696222396E+02 -.704509883E+02 -.713684386E+02 -.723501201E+02 -.733719742E+02 -.744114470E+02 -.754483569E+02 -.764654846E+02 -.774488705E+02 -.783878422E+02 -.792748219E+02 -.801049817E+02 -.808758147E+02 -.815866813E+02 -.822383766E+02 -.828327448E+02 -.833723557E+02 -.838602445E+02 -.842997102E+02 -.846941653E+02 -.850470266E+02 -.853616380E+02 -.856412188E+02 -.858888300E+02 -.861073544E+02 -.862994869E+02 -.864677316E+02 -.866144050E+02 -.867416419E+02 -.868514048E+02 -.869454944E+02 -.870255616E+02 -.870931194E+02 -.871495562E+02 -.871961470E+02 -.872340663E+02 -.872643987E+02 -.872881498E+02 -.873062549E+02 -.873195875E+02 -.873289656E+02 -.873351550E+02 -.873388710E+02 -.873407750E+02 -.873414663E+02 -.873414663E+02
 -.874114893E+02 -.874114893E+02 -.874148358E+02 -.874199974E+02 -.874255810E+02 -.874302953E+02 -.874329172E+02 -.874322630E+02 -.874271618E+02 -.874164303E+02 -.873988496E+02 -.873731415E+02 -.873379458E+02 -.872917972E+02 -.872331016E+02 -.871601122E+02 -.870709045E+02 -.869633509E+02 -.868350934E+02 -.866835175E+02 -.865057245E+02 -.862985037E+02 -.860583086E+02 -.857812331E+02 -.854629943E+02 -.850989235E+02 -.846839717E+02 -.842127337E+02 -.836795048E+02 -.830783827E+02 -.824034325E+02 -.816489400E+02 -.808097750E+02 -.798818905E+02 -.788629668E+02 -.777531962E+02 -.765561651E+02 -.752797554E+02 -.739369417E+02 -.725463335E+02 -.711323115E+02 -.697246423E+02 -.683575279E+02 -.670681316E+02 -.658947026E+02 -.648744680E+02 -.640414836E+02 -.634246191E+02 -.630458300E+02 -.629188373E+02 -.630482991E+02 -.634295296E+02 -.640487803E+02 -.648840685E+02 -.659064985E+02 -.670819909E+02 -.683732984E+02 -.697421579E+02 -.711513986E+02 -.725668197E+02 -.739586636E+02 -.753025660E+02 -.765799387E+02 -.777778311E+02 -.788883856E+02 -.799080381E+02 -.808366157E+02 -.816764531E+02 -.824316088E+02 -.831072203E+02 -.837090066E+02 -.842429043E+02 -.847148161E+02 -.851304453E+02 -.854951946E+02 -.858141101E+02 -.860918562E+02 -.863327106E+02 -.865405734E+02 -.867189841E+02 -.868711443E+02 -.869999425E+02 -.871079808E+02 -.871976025E+02 -.872709183E+02 -.873298330E+02 -.873760706E+02 -.874111988E+02 -.874366529E+02 -.874537592E+02 -.874637574E+02 -.874678243E+02 -.874670967E+02 -.874626965E+02 -.874557571E+02 -.874474520E+02 -.874390269E+02 -.874318369E+02 -.874273883E+02 -.874273883E+02
 -.875131700E+02 -.875131700E+02 -.875226568E+02 -.875386968E+02 -.875588331E+02 -.875809684E+02 -.876032713E+02 -.876240997E+02 -.876419369E+02 -.876553376E+02 -.876628790E+02 -.876631184E+02 -.876545525E+02 -.876355793E+02 -.876044588E+02 -.875592753E+02 -.874978964E+02 -.874179297E+02 -.873166771E+02 -.871910850E+02 -.870376896E+02 -.868525596E+02 -.866312336E+02 -.863686545E+02 -.860591033E+02 -.856961350E+02 -.852725196E+02 -.847802020E+02 -.842102904E+02 -.835530993E+02 -.827982791E+02 -.819350809E+02 -.809528131E+02 -.798415593E+02 -.785932119E+02 -.772028459E+02 -.756703892E+02 -.740024444E+02 -.722140049E+02 -.703297247E+02 -.683843927E+02 -.664223693E+02 -.644959300E+02 -.626626726E+02 -.609822889E+02 -.595130497E+02 -.583083199E+02 -.574133570E+02 -.568625904E+02 -.566775440E+02 -.568655311E+02 -.574192079E+02 -.583170186E+02 -.595245010E+02 -.609963637E+02 -.626792079E+02 -.645147312E+02 -.664432162E+02 -.684070493E+02 -.703539520E+02 -.722395758E+02 -.740291570E+02 -.756980769E+02 -.772313826E+02 -.786225122E+02 -.798715742E+02 -.809835238E+02 -.819664913E+02 -.828304086E+02 -.835859769E+02 -.842439503E+02 -.848146803E+02 -.853078521E+02 -.857323562E+02 -.860962456E+02 -.864067471E+02 -.866703022E+02 -.868926252E+02 -.870787667E+02 -.872331807E+02 -.873597888E+02 -.874620418E+02 -.875429779E+02 -.876052752E+02 -.876513015E+02 -.876831591E+02 -.877027263E+02 -.877116968E+02 -.877116163E+02 -.877039186E+02 -.876899613E+02 -.876710626E+02 -.876485406E+02 -.876237559E+02 -.875981607E+02 -.875733552E+02 -.875511549E+02 -.875336720E+02 -.875234154E+02 -.875234154E+02
 -.876247824E+02 -.876247824E+02 -.876410824E+02 -.876692107E+02 -.877055528E+02 -.877471458E+02 -.877915173E+02 -.878365549E+02 -.878804034E+02 -.879213760E+02 -.879578821E+02 -.879883614E+02 -.880112271E+02 -.880248099E+02 -.880273059E+02 -.880167216E+02 -.879908166E+02 -.879470414E+02 -.878824686E+02 -.877937136E+02 -.876768466E+02 -.875272901E+02 -.873397028E+02 -.871078491E+02 -.868244524E+02 -.864810341E+02 -.860677451E+02 -.855731947E+02 -.849842944E+02 -.842861503E+02 -.834620502E+02 -.824936323E+02 -.813613548E+02 -.800454251E+02 -.785273597E+02 -.767923046E+02 -.748321094E+02 -.726489059E+02 -.702586362E+02 -.676937319E+02 -.650041482E+02 -.622562919E+02 -.595299275E+02 -.569136146E+02 -.544993879E+02 -.523772620E+02 -.506299116E+02 -.493277386E+02 -.485245464E+02 -.482541052E+02 -.485279209E+02 -.493344578E+02 -.506399140E+02 -.523904508E+02 -.545156262E+02 -.569327208E+02 -.595516732E+02 -.622804039E+02 -.650303189E+02 -.677216376E+02 -.702879618E+02 -.726793705E+02 -.748634871E+02 -.768244352E+02 -.785601490E+02 -.800788365E+02 -.813953967E+02 -.825283443E+02 -.834974912E+02 -.843223893E+02 -.850214045E+02 -.856112495E+02 -.861068179E+02 -.865211961E+02 -.868657735E+02 -.871503971E+02 -.873835422E+02 -.875724813E+02 -.877234444E+02 -.878417643E+02 -.879320074E+02 -.879980888E+02 -.880433734E+02 -.880707636E+02 -.880827761E+02 -.880816097E+02 -.880692048E+02 -.880472981E+02 -.880174731E+02 -.879812086E+02 -.879399277E+02 -.878950484E+02 -.878480388E+02 -.878004796E+02 -.877541363E+02 -.877110458E+02 -.876736219E+02 -.876447862E+02 -.876281317E+02 -.876281317E+02
 -.877440853E+02 -.877440853E+02 -.877677399E+02 -.878089291E+02 -.878628084E+02 -.879255068E+02 -.879938894E+02 -.880653735E+02 -.881377795E+02 -.882092102E+02 -.882779493E+02 -.883423778E+02 -.884008966E+02 -.884518583E+02 -.884934990E+02 -.885238713E+02 -.885407706E+02 -.885416557E+02 -.885235552E+02 -.884829595E+02 -.884156914E+02 -.883167498E+02 -.881801231E+02 -.879985646E+02 -.877633265E+02 -.874638492E+02 -.870874070E+02 -.866187128E+02 -.860395026E+02 -.853281278E+02 -.844592200E+02 -.834035515E+02 -.821282944E+02 -.805980051E+02 -.787767579E+02 -.766318519E+02 -.741392795E+02 -.712905691E+02 -.680997841E+02 -.646087755E+02 -.608888893E+02 -.570384874E+02 -.531771690E+02 -.494383635E+02 -.459616051E+02 -.428849111E+02 -.403370749E+02 -.384296565E+02 -.372492123E+02 -.368506937E+02 -.372529443E+02 -.384370932E+02 -.403481594E+02 -.428995525E+02 -.459796712E+02 -.494596719E+02 -.532014769E+02 -.570654850E+02 -.609182024E+02 -.646399856E+02 -.681324645E+02 -.713243310E+02 -.741738136E+02 -.766669516E+02 -.788123204E+02 -.806340156E+02 -.821648012E+02 -.834406422E+02 -.844970024E+02 -.853667177E+02 -.860790178E+02 -.866592705E+02 -.871291239E+02 -.875068419E+02 -.878077108E+02 -.880444557E+02 -.882276340E+02 -.883659893E+02 -.884667623E+02 -.885359552E+02 -.885785562E+02 -.885987250E+02 -.885999477E+02 -.885851642E+02 -.885568753E+02 -.885172319E+02 -.884681122E+02 -.884111898E+02 -.883479962E+02 -.882799803E+02 -.882085690E+02 -.881352311E+02 -.880615474E+02 -.879892933E+02 -.879205345E+02 -.878577457E+02 -.878039565E+02 -.877629344E+02 -.877394184E+02 -.877394184E+02
 -.878680325E+02 -.878680325E+02 -.878993936E+02 -.879542755E+02 -.880265602E+02 -.881114432E+02 -.882051216E+02 -.883045500E+02 -.884072448E+02 -.885111297E+02 -.886144095E+02 -.887154642E+02 -.888127572E+02 -.889047542E+02 -.889898458E+02 -.890662687E+02 -.891320238E+02 -.891847821E+02 -.892217752E+02 -.892396620E+02 -.892343618E+02 -.892008452E+02 -.891328678E+02 -.890226320E+02 -.888603625E+02 -.886337775E+02 -.883274450E+02 -.879220227E+02 -.873933928E+02 -.867117282E+02 -.858405645E+02 -.847360138E+02 -.833463987E+02 -.816128371E+02 -.794716613E+02 -.768598091E+02 -.737240566E+02 -.700336983E+02 -.657940339E+02 -.610560757E+02 -.559185435E+02 -.505221220E+02 -.450398196E+02 -.396674287E+02 -.346151396E+02 -.300987092E+02 -.263275104E+02 -.234867423E+02 -.217211412E+02 -.211232856E+02 -.217251239E+02 -.234946897E+02 -.263393811E+02 -.301144248E+02 -.346345693E+02 -.396903889E+02 -.450660676E+02 -.505513352E+02 -.559503046E+02 -.610898792E+02 -.658293286E+02 -.700699605E+02 -.737608681E+02 -.768969056E+02 -.795089359E+02 -.816503090E+02 -.833841692E+02 -.847742268E+02 -.858793813E+02 -.867513149E+02 -.874339174E+02 -.879636554E+02 -.883703581E+02 -.886781455E+02 -.889063606E+02 -.890704340E+02 -.891826441E+02 -.892527607E+02 -.892885729E+02 -.892963139E+02 -.892809979E+02 -.892466850E+02 -.891966888E+02 -.891337408E+02 -.890601210E+02 -.889777635E+02 -.888883455E+02 -.887933638E+02 -.886942045E+02 -.885922112E+02 -.884887532E+02 -.883853010E+02 -.882835108E+02 -.881853246E+02 -.880930913E+02 -.880097165E+02 -.879388496E+02 -.878851230E+02 -.878544571E+02 -.878544571E+02
 -.879928491E+02 -.879928491E+02 -.880320272E+02 -.881008001E+02 -.881917636E+02 -.882991812E+02 -.884185910E+02 -.885464985E+02 -.886801385E+02 -.888172864E+02 -.889561071E+02 -.890950287E+02 -.892326410E+02 -.893676030E+02 -.894985599E+02 -.896240602E+02 -.897424710E+02 -.898518794E+02 -.899499775E+02 -.900339165E+02 -.901001205E+02 -.901440396E+02 -.901598211E+02 -.901398687E+02 -.900742522E+02 -.899499206E+02 -.897496702E+02 -.894508261E+02 -.890236192E+02 -.884293007E+02 -.876181194E+02 -.865273736E+02 -.850798593E+02 -.831833046E+02 -.807321309E+02 -.776140419E+02 -.737243237E+02 -.689883819E+02 -.633871438E+02 -.569742303E+02 -.498766023E+02 -.422829712E+02 -.344326803E+02 -.266127323E+02 -.191512605E+02 -.123877073E+02 -.666240842E+01 -.229684786E+01 0.441292733E+00 0.137355640E+01 0.437160721E+00 -.230508895E+01 -.667471186E+01 -.124040012E+02 -.191714458E+02 -.266366694E+02 -.344601227E+02 -.423135634E+02 -.499098994E+02 -.570096638E+02 -.634240425E+02 -.690260691E+02 -.737622512E+02 -.776518829E+02 -.807697856E+02 -.832208406E+02 -.851174371E+02 -.865651924E+02 -.876563945E+02 -.884682588E+02 -.890634983E+02 -.894918729E+02 -.897921344E+02 -.899940501E+02 -.901202897E+02 -.901880495E+02 -.902103724E+02 -.901971797E+02 -.901560572E+02 -.900928448E+02 -.900120761E+02 -.899173048E+02 -.898113492E+02 -.896964759E+02 -.895745414E+02 -.894471030E+02 -.893155098E+02 -.891809811E+02 -.890446781E+02 -.889077749E+02 -.887715328E+02 -.886373833E+02 -.885070254E+02 -.883825426E+02 -.882665470E+02 -.881623603E+02 -.880742434E+02 -.880076900E+02 -.879698061E+02 -.879698061E+02
 -.881142018E+02 -.881142018E+02 -.881610262E+02 -.882433803E+02 -.883526059E+02 -.884820623E+02 -.886266516E+02 -.887824541E+02 -.889464469E+02 -.891162835E+02 -.892901168E+02 -.894664614E+02 -.896440782E+02 -.898218787E+02 -.899988376E+02 -.901739151E+02 -.903459715E+02 -.905136767E+02 -.906753980E+02 -.908290591E+02 -.909719506E+02 -.911004729E+02 -.912097788E+02 -.912932738E+02 -.913419129E+02 -.913432103E+02 -.912798489E+02 -.911277437E+02 -.908534016E+02 -.904104568E+02 -.897354455E+02 -.887432770E+02 -.873233161E+02 -.853370398E+02 -.826181676E+02 -.789784449E+02 -.742265478E+02 -.682056135E+02 -.608400111E+02 -.521645668E+02 -.423192160E+02 -.315307063E+02 -.201166315E+02 -.847490168E+01 0.292419368E+01 0.135180021E+02 0.226840394E+02 0.297992121E+02 0.343199375E+02 0.358704500E+02 0.343157020E+02 0.297907705E+02 0.226714515E+02 0.135013600E+02 0.290362540E+01 -.849922854E+01 -.201445043E+02 -.315618367E+02 -.423531069E+02 -.522006026E+02 -.608774222E+02 -.682435654E+02 -.742643491E+02 -.790157113E+02 -.826548236E+02 -.853732083E+02 -.873592099E+02 -.887791555E+02 -.897716130E+02 -.904472539E+02 -.908911814E+02 -.911668495E+02 -.913206039E+02 -.913859169E+02 -.913868561E+02 -.913407264E+02 -.912600047E+02 -.911537292E+02 -.910284871E+02 -.908891163E+02 -.907392024E+02 -.905814337E+02 -.904178557E+02 -.902500566E+02 -.900793042E+02 -.899066515E+02 -.897330216E+02 -.895592810E+02 -.893863078E+02 -.892150613E+02 -.890466589E+02 -.888824645E+02 -.887241951E+02 -.885740533E+02 -.884348931E+02 -.883104304E+02 -.882055125E+02 -.881264664E+02 -.880815508E+02 -.880815508E+02
 -.882274462E+02 -.882274462E+02 -.882814398E+02 -.883765199E+02 -.885028520E+02 -.886529485E+02 -.888211198E+02 -.890030553E+02 -.891955028E+02 -.893960159E+02 -.896027607E+02 -.898143641E+02 -.900297917E+02 -.902482493E+02 -.904691021E+02 -.906917992E+02 -.909158013E+02 -.911405004E+02 -.913651225E+02 -.915885963E+02 -.918093750E+02 -.920251786E+02 -.922326243E+02 -.924266918E+02 -.925999472E+02 -.927414209E+02 -.928349832E+02 -.928569916E+02 -.927728835E+02 -.925322510E+02 -.920618301E+02 -.912560205E+02 -.899658380E+02 -.879903970E+02 -.850761194E+02 -.809225758E+02 -.752013090E+02 -.676108366E+02 -.579595137E+02 -.462122962E+02 -.324677002E+02 -.169438496E+02 0.220979860E-01 0.179397291E+02 0.360861587E+02 0.534989677E+02 0.690139352E+02 0.813663165E+02 0.893676027E+02 0.921427815E+02 0.893633096E+02 0.813577664E+02 0.690012019E+02 0.534821647E+02 0.360654427E+02 0.179153050E+02 -.577599058E-02 -.169748553E+02 -.325014394E+02 -.462480961E+02 -.579965399E+02 -.676481104E+02 -.752379921E+02 -.809582423E+02 -.851107364E+02 -.880241402E+02 -.899990061E+02 -.912890523E+02 -.920952402E+02 -.925665262E+02 -.928084395E+02 -.928941786E+02 -.928741075E+02 -.927827657E+02 -.926437876E+02 -.924733040E+02 -.922822899E+02 -.920781854E+02 -.918660149E+02 -.916491600E+02 -.914298928E+02 -.912097427E+02 -.909897503E+02 -.907706430E+02 -.905529602E+02 -.903371445E+02 -.901236140E+02 -.899128238E+02 -.897053259E+02 -.895018339E+02 -.893032970E+02 -.891109909E+02 -.889266320E+02 -.887525212E+02 -.885917290E+02 -.884483332E+02 -.883277252E+02 -.882370089E+02 -.881855213E+02 -.881855213E+02
 -.883279215E+02 -.883279215E+02 -.883882996E+02 -.884947059E+02 -.886362538E+02 -.888047011E+02 -.889938331E+02 -.891989977E+02 -.894167464E+02 -.896445600E+02 -.898806400E+02 -.901237477E+02 -.903730801E+02 -.906281770E+02 -.908888475E+02 -.911551089E+02 -.914271331E+02 -.917051874E+02 -.919895584E+02 -.922804449E+02 -.925777931E+02 -.928810426E+02 -.931887370E+02 -.934979320E+02 -.938033081E+02 -.940958635E+02 -.943610043E+02 -.945757744E+02 -.947048465E+02 -.946946909E+02 -.944650050E+02 -.938959316E+02 -.928088936E+02 -.909399492E+02 -.879175334E+02 -.832755921E+02 -.764831128E+02 -.670058318E+02 -.544409449E+02 -.385831162E+02 -.193610070E+02 0.317865987E+01 0.288401885E+02 0.570857871E+02 0.869183318E+02 0.116781655E+03 0.144521378E+03 0.167483563E+03 0.182851940E+03 0.188297555E+03 0.182847623E+03 0.167474972E+03 0.144508599E+03 0.116764821E+03 0.868976242E+02 0.570614439E+02 0.288125086E+02 0.314801129E+01 -.193941772E+02 -.386182359E+02 -.544771289E+02 -.670419929E+02 -.765182758E+02 -.833093205E+02 -.879498652E+02 -.909711974E+02 -.928397296E+02 -.939271149E+02 -.944971133E+02 -.947281225E+02 -.947398886E+02 -.946126602E+02 -.943999505E+02 -.941370943E+02 -.938470684E+02 -.935444941E+02 -.932384012E+02 -.929341337E+02 -.926346548E+02 -.923414312E+02 -.920550225E+02 -.917754689E+02 -.915025422E+02 -.912359058E+02 -.909752178E+02 -.907201996E+02 -.904706851E+02 -.902266640E+02 -.899883259E+02 -.897561134E+02 -.895307892E+02 -.893135258E+02 -.891060213E+02 -.889106527E+02 -.887306759E+02 -.885704856E+02 -.884359549E+02 -.883348778E+02 -.882775520E+02 -.882775520E+02
 -.884112683E+02 -.884112683E+02 -.884769589E+02 -.885927827E+02 -.887469751E+02 -.889306640E+02 -.891372012E+02 -.893616548E+02 -.896004225E+02 -.898509408E+02 -.901114661E+02 -.903809090E+02 -.906587157E+02 -.909447842E+02 -.912394057E+02 -.915432270E+02 -.918572237E+02 -.921826727E+02 -.925211126E+02 -.928742702E+02 -.932439211E+02 -.936316440E+02 -.940384036E+02 -.944638761E+02 -.949054017E+02 -.953564112E+02 -.958041112E+02 -.962261318E+02 -.965856872E+02 -.968245654E+02 -.968528939E+02 -.965340320E+02 -.956618607E+02 -.939253673E+02 -.908521294E+02 -.857589891E+02 -.778291059E+02 -.661948740E+02 -.501176457E+02 -.290582881E+02 -.253920789E+01 0.299231335E+02 0.685947424E+02 0.113282272E+03 0.163042103E+03 0.215800843E+03 0.267933392E+03 0.313961666E+03 0.346765734E+03 0.359031065E+03 0.346761411E+03 0.313953068E+03 0.267920615E+03 0.215784033E+03 0.163021463E+03 0.113258064E+03 0.685672919E+02 0.298928404E+02 -.257186530E+01 -.290927443E+02 -.501530276E+02 -.662300548E+02 -.778630072E+02 -.857912155E+02 -.908828600E+02 -.939554492E+02 -.956923224E+02 -.965655059E+02 -.968857446E+02 -.968590174E+02 -.966218971E+02 -.962642328E+02 -.958442425E+02 -.953987403E+02 -.949501382E+02 -.945112795E+02 -.940887843E+02 -.936853578E+02 -.933013604E+02 -.929358519E+02 -.925872627E+02 -.922538091E+02 -.919337371E+02 -.916254565E+02 -.913276098E+02 -.910391055E+02 -.907591341E+02 -.904871835E+02 -.902230591E+02 -.899669201E+02 -.897193346E+02 -.894813615E+02 -.892546662E+02 -.890416777E+02 -.888457990E+02 -.886716846E+02 -.885256059E+02 -.884159307E+02 -.883537569E+02 -.883537569E+02
 -.884737316E+02 -.884737316E+02 -.885434129E+02 -.886663074E+02 -.888299878E+02 -.890251098E+02 -.892447016E+02 -.894836246E+02 -.897381698E+02 -.900057547E+02 -.902846978E+02 -.905740552E+02 -.908735090E+02 -.911832959E+02 -.915041683E+02 -.918373830E+02 -.921847056E+02 -.925484212E+02 -.929313362E+02 -.933367432E+02 -.937683116E+02 -.942298490E+02 -.947248503E+02 -.952557315E+02 -.958226184E+02 -.964215136E+02 -.970416126E+02 -.976614169E+02 -.982430772E+02 -.987240852E+02 -.990049570E+02 -.989308911E+02 -.982643596E+02 -.966436485E+02 -.935168549E+02 -.880282041E+02 -.790082430E+02 -.651844846E+02 -.453732478E+02 -.185129369E+02 0.166259610E+02 0.615283475E+02 0.117668140E+03 0.186268737E+03 0.267842542E+03 0.361344374E+03 0.462713556E+03 0.562610144E+03 0.643620960E+03 0.679222223E+03 0.643616637E+03 0.562601547E+03 0.462700788E+03 0.361327590E+03 0.267821956E+03 0.186244625E+03 0.117640848E+03 0.614982959E+02 0.165936591E+02 -.185468804E+02 -.454080797E+02 -.652190644E+02 -.790414142E+02 -.880596526E+02 -.935470414E+02 -.966739304E+02 -.982955437E+02 -.989634120E+02 -.990390675E+02 -.987599401E+02 -.982807787E+02 -.977010464E+02 -.970832573E+02 -.964652896E+02 -.958686913E+02 -.953043295E+02 -.947762707E+02 -.942844558E+02 -.938265244E+02 -.933990227E+02 -.929981655E+02 -.926202836E+02 -.922620608E+02 -.919206398E+02 -.915936517E+02 -.912792074E+02 -.909758771E+02 -.906826716E+02 -.903990371E+02 -.901248700E+02 -.898605575E+02 -.896070507E+02 -.893659751E+02 -.891397891E+02 -.889320005E+02 -.887474556E+02 -.885927235E+02 -.884766024E+02 -.884107923E+02 -.884107923E+02
 -.885124189E+02 -.885124189E+02 -.885845759E+02 -.887118555E+02 -.888814177E+02 -.890836265E+02 -.893113095E+02 -.895592031E+02 -.898235366E+02 -.901017239E+02 -.903921338E+02 -.906939311E+02 -.910069714E+02 -.913317404E+02 -.916693315E+02 -.920214562E+02 -.923904732E+02 -.927794309E+02 -.931921011E+02 -.936329740E+02 -.941071701E+02 -.946202013E+02 -.951774891E+02 -.957835283E+02 -.964405583E+02 -.971465707E+02 -.978924076E+02 -.986575455E+02 -.994038862E+02 -.100066472E+03 -.100539482E+03 -.100655075E+03 -.100151498E+03 -.986249027E+02 -.954549646E+02 -.896761578E+02 -.798356824E+02 -.642892786E+02 -.414169292E+02 -.956922569E+01 0.334328735E+02 0.904647255E+02 0.165099373E+03 0.261730598E+03 0.385576845E+03 0.542246980E+03 0.735994978E+03 0.964355693E+03 0.120317437E+04 0.136665543E+04 0.120317004E+04 0.964347096E+03 0.735982214E+03 0.542230208E+03 0.385556285E+03 0.261706535E+03 0.165072160E+03 0.904347966E+02 0.334007481E+02 -.960293094E+01 -.414514913E+02 -.643235744E+02 -.798685068E+02 -.897072693E+02 -.954852194E+02 -.986556069E+02 -.100183303E+03 -.100688350E+03 -.100574451E+03 -.100103273E+03 -.994426037E+02 -.986982405E+02 -.979351397E+02 -.971914229E+02 -.964876608E+02 -.958330780E+02 -.952297615E+02 -.946755521E+02 -.941660263E+02 -.936958175E+02 -.932594474E+02 -.928518040E+02 -.924683783E+02 -.921053490E+02 -.917595829E+02 -.914285932E+02 -.911104893E+02 -.908039309E+02 -.905081020E+02 -.902227082E+02 -.899480059E+02 -.896848660E+02 -.894348811E+02 -.892005226E+02 -.889853598E+02 -.887943563E+02 -.886342647E+02 -.885141503E+02 -.884460865E+02 -.884460865E+02
 -.885255060E+02 -.885255060E+02 -.885985015E+02 -.887272656E+02 -.888988191E+02 -.891034272E+02 -.893338496E+02 -.895847807E+02 -.898524308E+02 -.901342133E+02 -.904285170E+02 -.907345473E+02 -.910522240E+02 -.913821246E+02 -.917254700E+02 -.920841401E+02 -.924607155E+02 -.928585306E+02 -.932817195E+02 -.937352218E+02 -.942247027E+02 -.947563114E+02 -.953361873E+02 -.959695978E+02 -.966595708E+02 -.974048522E+02 -.981969404E+02 -.990157647E+02 -.998232852E+02 -.100553850E+03 -.101099550E+03 -.101287978E+03 -.100848530E+03 -.993613676E+02 -.961789255E+02 -.902930208E+02 -.801468592E+02 -.639360154E+02 -.398420279E+02 -.591733648E+01 0.405471547E+02 0.103334336E+03 0.187685050E+03 0.301207536E+03 0.455600589E+03 0.670075319E+03 0.978446586E+03 0.144438762E+04 0.219529224E+04 0.349941140E+04 0.219528791E+04 0.144437902E+04 0.978433822E+03 0.670058550E+03 0.455580037E+03 0.301183486E+03 0.187657860E+03 0.103304441E+03 0.405150767E+02 -.595098051E+01 -.398765177E+02 -.639702340E+02 -.801795817E+02 -.903240254E+02 -.962092472E+02 -.993922321E+02 -.100880549E+03 -.101321507E+03 -.101134807E+03 -.100590967E+03 -.998623461E+02 -.990568250E+02 -.982400520E+02 -.974500872E+02 -.967070466E+02 -.960194990E+02 -.953887793E+02 -.948119445E+02 -.942838042E+02 -.937982790E+02 -.933492578E+02 -.929310877E+02 -.925388121E+02 -.921682483E+02 -.918159768E+02 -.914792881E+02 -.911561200E+02 -.908450024E+02 -.905450224E+02 -.902558157E+02 -.899775902E+02 -.897111873E+02 -.894581866E+02 -.892210627E+02 -.890034051E+02 -.888102166E+02 -.886483118E+02 -.885268462E+02 -.884580197E+02 -.884580197E+02
 -.885123697E+02 -.885123697E+02 -.885845245E+02 -.887117992E+02 -.888813558E+02 -.890835584E+02 -.893112345E+02 -.895591201E+02 -.898234464E+02 -.901016263E+02 -.903920290E+02 -.906938197E+02 -.910068539E+02 -.913316168E+02 -.916692027E+02 -.920213222E+02 -.923903342E+02 -.927792871E+02 -.931919525E+02 -.936328201E+02 -.941070108E+02 -.946200360E+02 -.951773170E+02 -.957833489E+02 -.964403711E+02 -.971463749E+02 -.978922030E+02 -.986573315E+02 -.994036621E+02 -.100066237E+03 -.100539234E+03 -.100654811E+03 -.100151215E+03 -.986245922E+02 -.954546149E+02 -.896757470E+02 -.798351919E+02 -.642887044E+02 -.414162835E+02 -.956852189E+01 0.334336277E+02 0.904655230E+02 0.165100207E+03 0.261731464E+03 0.385577735E+03 0.542247890E+03 0.735995904E+03 0.964356630E+03 0.120317531E+04 0.136665637E+04 0.120317098E+04 0.964348033E+03 0.735983141E+03 0.542231120E+03 0.385557177E+03 0.261707402E+03 0.165072997E+03 0.904355967E+02 0.334015053E+02 -.960222379E+01 -.414508419E+02 -.643229962E+02 -.798680123E+02 -.897068545E+02 -.954848656E+02 -.986552922E+02 -.100183015E+03 -.100688082E+03 -.100574199E+03 -.100103033E+03 -.994423743E+02 -.986980209E+02 -.979349294E+02 -.971912213E+02 -.964874675E+02 -.958328925E+02 -.952295832E+02 -.946753804E+02 -.941658606E+02 -.936956573E+02 -.932592922E+02 -.928516535E+02 -.924682324E+02 -.921052079E+02 -.917594465E+02 -.914284620E+02 -.911103635E+02 -.908038111E+02 -.905079885E+02 -.902226016E+02 -.899479065E+02 -.896847741E+02 -.894347970E+02 -.892004462E+02 -.889852910E+02 -.887942945E+02 -.886342091E+02 -.885140994E+02 -.884460383E+02 -.884460383E+02
 -.884736331E+02 -.884736331E+02 -.885433092E+02 -.886661947E+02 -.888298635E+02 -.890249726E+02 -.892445498E+02 -.894834569E+02 -.897379867E+02 -.900055565E+02 -.902844851E+02 -.905738289E+02 -.908732700E+02 -.911830447E+02 -.915039061E+02 -.918371105E+02 -.921844229E+02 -.925481290E+02 -.929310343E+02 -.933364312E+02 -.937679893E+02 -.942295155E+02 -.947245041E+02 -.952553718E+02 -.958222438E+02 -.964211226E+02 -.970412045E+02 -.976609901E+02 -.982426300E+02 -.987236151E+02 -.990044601E+02 -.989303613E+02 -.982637871E+02 -.966430167E+02 -.935161357E+02 -.880273517E+02 -.790072300E+02 -.651833049E+02 -.453719250E+02 -.185114990E+02 0.166274970E+02 0.615299672E+02 0.117669831E+03 0.186270487E+03 0.267844341E+03 0.361346211E+03 0.462715423E+03 0.562612032E+03 0.643622861E+03 0.679224128E+03 0.643618538E+03 0.562603437E+03 0.462702657E+03 0.361329431E+03 0.267823759E+03 0.186246380E+03 0.117642544E+03 0.614999221E+02 0.165952024E+02 -.185454345E+02 -.454067482E+02 -.652178758E+02 -.790403924E+02 -.880587916E+02 -.935463137E+02 -.966732899E+02 -.982949621E+02 -.989628730E+02 -.990385610E+02 -.987594599E+02 -.982803209E+02 -.977006086E+02 -.970828378E+02 -.964648871E+02 -.958683047E+02 -.953039577E+02 -.947759123E+02 -.942841096E+02 -.938261893E+02 -.933986979E+02 -.929978503E+02 -.926199776E+02 -.922617640E+02 -.919203525E+02 -.915933742E+02 -.912789405E+02 -.909756215E+02 -.906824282E+02 -.903988069E+02 -.901246538E+02 -.898603563E+02 -.896068649E+02 -.893658051E+02 -.891396349E+02 -.889318616E+02 -.887473309E+02 -.885926112E+02 -.884764997E+02 -.884106952E+02 -.884106952E+02
 -.884111195E+02 -.884111195E+02 -.884768018E+02 -.885926121E+02 -.887467865E+02 -.889304549E+02 -.891369693E+02 -.893613986E+02 -.896001419E+02 -.898506368E+02 -.901111393E+02 -.903805609E+02 -.906583475E+02 -.909443971E+02 -.912390009E+02 -.915428057E+02 -.918567866E+02 -.921822207E+02 -.925206461E+02 -.928737892E+02 -.932434253E+02 -.936311326E+02 -.940378753E+02 -.944633292E+02 -.949048344E+02 -.953558215E+02 -.958034968E+02 -.962254900E+02 -.965850143E+02 -.968238563E+02 -.968521408E+02 -.965332231E+02 -.956609768E+02 -.939243761E+02 -.908509794E+02 -.857576282E+02 -.778275035E+02 -.661930247E+02 -.501155820E+02 -.290560525E+02 -.253683475E+01 0.299256247E+02 0.685973335E+02 0.113284947E+03 0.163044846E+03 0.215803641E+03 0.267936232E+03 0.313964534E+03 0.346768620E+03 0.359033958E+03 0.346764299E+03 0.313955939E+03 0.267923459E+03 0.215786837E+03 0.163024214E+03 0.113260748E+03 0.685698942E+02 0.298953441E+02 -.256947841E+01 -.290904939E+02 -.501509485E+02 -.662281901E+02 -.778613899E+02 -.857898402E+02 -.908816963E+02 -.939544443E+02 -.956914245E+02 -.965646829E+02 -.968849769E+02 -.968582930E+02 -.966212084E+02 -.962635746E+02 -.958436115E+02 -.953981335E+02 -.949495534E+02 -.945107146E+02 -.940882375E+02 -.936848275E+02 -.933008454E+02 -.929353512E+02 -.925867759E+02 -.922533362E+02 -.919332783E+02 -.916250124E+02 -.913271814E+02 -.910386938E+02 -.907587405E+02 -.904868093E+02 -.902227058E+02 -.899665890E+02 -.897190267E+02 -.894810777E+02 -.892544069E+02 -.890414427E+02 -.888455875E+02 -.886714950E+02 -.885254352E+02 -.884157746E+02 -.883536094E+02 -.883536094E+02
 -.883277203E+02 -.883277203E+02 -.883880871E+02 -.884944747E+02 -.886359982E+02 -.888044164E+02 -.889935164E+02 -.891986477E+02 -.894163622E+02 -.896441426E+02 -.898801906E+02 -.901232678E+02 -.903725712E+02 -.906276408E+02 -.908882853E+02 -.911545223E+02 -.914265237E+02 -.917045562E+02 -.919889064E+02 -.922797729E+02 -.925771010E+02 -.928803299E+02 -.931880027E+02 -.934971744E+02 -.938025248E+02 -.940950518E+02 -.943601602E+02 -.945748929E+02 -.947039204E+02 -.946937097E+02 -.944639531E+02 -.938947855E+02 -.928076168E+02 -.909384906E+02 -.879158373E+02 -.832736140E+02 -.764808198E+02 -.670032204E+02 -.544380534E+02 -.385800010E+02 -.193577178E+02 0.318209397E+01 0.288437444E+02 0.570894441E+02 0.869220715E+02 0.116785461E+03 0.144525233E+03 0.167487454E+03 0.182855853E+03 0.188301476E+03 0.182851539E+03 0.167478868E+03 0.144512462E+03 0.116768637E+03 0.869013773E+02 0.570651168E+02 0.288160827E+02 0.315146570E+01 -.193908659E+02 -.386150975E+02 -.544742136E+02 -.670393579E+02 -.765159601E+02 -.833073209E+02 -.879481485E+02 -.909697192E+02 -.928384337E+02 -.939259495E+02 -.944960418E+02 -.947271209E+02 -.947389415E+02 -.946117572E+02 -.943990844E+02 -.941362599E+02 -.938462618E+02 -.935437124E+02 -.932376421E+02 -.929333955E+02 -.926339365E+02 -.923407322E+02 -.920543427E+02 -.917748088E+02 -.915019025E+02 -.912352877E+02 -.909746228E+02 -.907196292E+02 -.904701411E+02 -.902261483E+02 -.899878402E+02 -.897556591E+02 -.895303678E+02 -.893131381E+02 -.891056676E+02 -.889103327E+02 -.887303883E+02 -.885702280E+02 -.884357232E+02 -.883346661E+02 -.882773518E+02 -.882773518E+02
 -.882271910E+02 -.882271910E+02 -.882811699E+02 -.883762254E+02 -.885025253E+02 -.886525836E+02 -.888207127E+02 -.890026047E+02 -.891950075E+02 -.893954762E+02 -.896021781E+02 -.898137399E+02 -.900291273E+02 -.902475466E+02 -.904683627E+02 -.906910247E+02 -.909149936E+02 -.911396613E+02 -.913642530E+02 -.915876976E+02 -.918084473E+02 -.920242213E+02 -.922316364E+02 -.924256711E+02 -.925988905E+02 -.927403236E+02 -.928338385E+02 -.928557901E+02 -.927716117E+02 -.925308896E+02 -.920603520E+02 -.912543890E+02 -.899640079E+02 -.879883191E+02 -.850737456E+02 -.809198599E+02 -.751982165E+02 -.676073649E+02 -.579557023E+02 -.462082087E+02 -.324633976E+02 -.169393855E+02 0.266964234E-01 0.179444391E+02 0.360909596E+02 0.535038409E+02 0.690188634E+02 0.813712838E+02 0.893725940E+02 0.921477820E+02 0.893683049E+02 0.813627418E+02 0.690061421E+02 0.534870537E+02 0.360702631E+02 0.179200379E+02 -.115149972E-02 -.169703624E+02 -.324971056E+02 -.462439760E+02 -.579926951E+02 -.676446057E+02 -.752348678E+02 -.809554959E+02 -.851083335E+02 -.880220346E+02 -.899971494E+02 -.912873948E+02 -.920937360E+02 -.925651384E+02 -.928071408E+02 -.928929496E+02 -.928729346E+02 -.927816394E+02 -.926427010E+02 -.924722523E+02 -.922812700E+02 -.920771951E+02 -.918650530E+02 -.916482260E+02 -.914289869E+02 -.912088657E+02 -.909889032E+02 -.907698274E+02 -.905521777E+02 -.903363971E+02 -.901229037E+02 -.899121525E+02 -.897046957E+02 -.895012463E+02 -.893027533E+02 -.891104919E+02 -.889261778E+02 -.887521111E+02 -.885913611E+02 -.884480039E+02 -.883274293E+02 -.882367386E+02 -.881852658E+02 -.881852658E+02
 -.881138894E+02 -.881138894E+02 -.881606959E+02 -.882430183E+02 -.883522030E+02 -.884816112E+02 -.886261476E+02 -.887818948E+02 -.889458316E+02 -.891156113E+02 -.892893887E+02 -.894656782E+02 -.896432414E+02 -.898209894E+02 -.899978978E+02 -.901729261E+02 -.903449352E+02 -.905125944E+02 -.906742710E+02 -.908278879E+02 -.909707350E+02 -.910992115E+02 -.912084695E+02 -.912919128E+02 -.913404948E+02 -.913417274E+02 -.912782904E+02 -.911260950E+02 -.908516430E+02 -.904085627E+02 -.897333844E+02 -.887410113E+02 -.873208035E+02 -.853342338E+02 -.826150181E+02 -.789749030E+02 -.742225790E+02 -.682012144E+02 -.608352176E+02 -.521594431E+02 -.423138314E+02 -.315251219E+02 -.201109031E+02 -.846905779E+01 0.293013165E+01 0.135240148E+02 0.226901093E+02 0.298053227E+02 0.343260732E+02 0.358765958E+02 0.343218430E+02 0.297968916E+02 0.226775370E+02 0.135073934E+02 0.290958871E+01 -.849335485E+01 -.201387420E+02 -.315562148E+02 -.423476820E+02 -.521954366E+02 -.608725856E+02 -.682391235E+02 -.742603385E+02 -.790121289E+02 -.826516349E+02 -.853703642E+02 -.873566604E+02 -.887768537E+02 -.897695163E+02 -.904453244E+02 -.908893871E+02 -.911651646E+02 -.913190086E+02 -.913843963E+02 -.913853993E+02 -.913393255E+02 -.912586542E+02 -.911524253E+02 -.910272276E+02 -.908878998E+02 -.907380286E+02 -.905803030E+02 -.904167691E+02 -.902490153E+02 -.900783097E+02 -.899057058E+02 -.897321266E+02 -.895584385E+02 -.893855194E+02 -.892143286E+02 -.890459830E+02 -.888818458E+02 -.887236334E+02 -.885735471E+02 -.884344397E+02 -.883100252E+02 -.882051487E+02 -.881261343E+02 -.880812369E+02 -.880812369E+02
 -.879924742E+02 -.879924742E+02 -.880316313E+02 -.881003657E+02 -.881912787E+02 -.882986374E+02 -.884179828E+02 -.885458222E+02 -.886793926E+02 -.888164701E+02 -.889552200E+02 -.890940712E+02 -.892316138E+02 -.893665071E+02 -.894973961E+02 -.896228299E+02 -.897411751E+02 -.898505188E+02 -.899485524E+02 -.900324267E+02 -.900985644E+02 -.901424145E+02 -.901581230E+02 -.901380920E+02 -.900723891E+02 -.899479605E+02 -.897475999E+02 -.894486283E+02 -.890212724E+02 -.884267791E+02 -.876153920E+02 -.865244043E+02 -.850766060E+02 -.831797191E+02 -.807281618E+02 -.776096407E+02 -.737194565E+02 -.689830423E+02 -.633813597E+02 -.569680585E+02 -.498701128E+02 -.422762313E+02 -.344257486E+02 -.266056633E+02 -.191440960E+02 -.123804681E+02 -.665511150E+01 -.228950957E+01 0.448656763E+00 0.138093109E+01 0.444531160E+00 -.229773789E+01 -.666739595E+01 -.123967369E+02 -.191642504E+02 -.266295641E+02 -.344531496E+02 -.423067779E+02 -.499033609E+02 -.570034406E+02 -.634182058E+02 -.690206767E+02 -.737573319E+02 -.776474305E+02 -.807657662E+02 -.832172057E+02 -.851141349E+02 -.865621748E+02 -.876536192E+02 -.884656894E+02 -.890611036E+02 -.894896268E+02 -.897900152E+02 -.899920405E+02 -.901183759E+02 -.901862209E+02 -.902086211E+02 -.901954999E+02 -.901544448E+02 -.900912972E+02 -.900105917E+02 -.899158830E+02 -.898099900E+02 -.896951801E+02 -.895733099E+02 -.894459371E+02 -.893144110E+02 -.891799507E+02 -.890437175E+02 -.889068851E+02 -.887707144E+02 -.886366362E+02 -.885063486E+02 -.883819339E+02 -.882660026E+02 -.881618745E+02 -.880738077E+02 -.880072924E+02 -.879694304E+02 -.879694304E+02
 -.878675914E+02 -.878675914E+02 -.878989270E+02 -.879537640E+02 -.880259886E+02 -.881108009E+02 -.882044023E+02 -.883037489E+02 -.884063591E+02 -.885101578E+02 -.886133506E+02 -.887143176E+02 -.888115229E+02 -.889034326E+02 -.889884370E+02 -.890647732E+02 -.891304416E+02 -.891831130E+02 -.892200186E+02 -.892378162E+02 -.892324242E+02 -.891988118E+02 -.891307332E+02 -.890203890E+02 -.888580022E+02 -.886312883E+02 -.883248127E+02 -.879192300E+02 -.873904184E+02 -.867085469E+02 -.858371459E+02 -.847323217E+02 -.833423910E+02 -.816084664E+02 -.794668779E+02 -.768545670E+02 -.737183229E+02 -.700274617E+02 -.657873113E+02 -.610489110E+02 -.559109984E+02 -.505142638E+02 -.450317112E+02 -.396591238E+02 -.346066838E+02 -.300901444E+02 -.263188745E+02 -.234780627E+02 -.217124366E+02 -.211145705E+02 -.217164118E+02 -.234859951E+02 -.263307229E+02 -.301058306E+02 -.346260774E+02 -.396820417E+02 -.450579112E+02 -.505434241E+02 -.559427026E+02 -.610826548E+02 -.658225446E+02 -.700636617E+02 -.737550721E+02 -.768916015E+02 -.795040907E+02 -.816458769E+02 -.833801002E+02 -.847704736E+02 -.858759014E+02 -.867480721E+02 -.874308811E+02 -.879608001E+02 -.883676625E+02 -.886755922E+02 -.889039351E+02 -.890681246E+02 -.891804416E+02 -.892506578E+02 -.892865642E+02 -.892943954E+02 -.892791670E+02 -.892449397E+02 -.891950283E+02 -.891321648E+02 -.890586296E+02 -.889763572E+02 -.888870251E+02 -.887921300E+02 -.886930580E+02 -.885911524E+02 -.884877820E+02 -.883844165E+02 -.882827113E+02 -.881846069E+02 -.880924506E+02 -.880091453E+02 -.879383377E+02 -.878846562E+02 -.878540161E+02 -.878540161E+02
 -.877435748E+02 -.877435748E+02 -.877671992E+02 -.878083360E+02 -.878621460E+02 -.879247620E+02 -.879930535E+02 -.880644407E+02 -.881367458E+02 -.882080728E+02 -.882767067E+02 -.883410289E+02 -.883994406E+02 -.884502946E+02 -.884918272E+02 -.885220908E+02 -.885388807E+02 -.885396553E+02 -.885214425E+02 -.884807321E+02 -.884133456E+02 -.883142808E+02 -.881775249E+02 -.879958293E+02 -.877604447E+02 -.874608094E+02 -.870841948E+02 -.866153114E+02 -.860358914E+02 -.853242818E+02 -.844551098E+02 -.833991423E+02 -.821235463E+02 -.805928740E+02 -.787711986E+02 -.766258229E+02 -.741327488E+02 -.712835211E+02 -.680922248E+02 -.646007331E+02 -.608804113E+02 -.570296332E+02 -.531680012E+02 -.494289420E+02 -.459519833E+02 -.428751351E+02 -.403271847E+02 -.384196869E+02 -.372391947E+02 -.368406575E+02 -.372429183E+02 -.384271068E+02 -.403382441E+02 -.428897435E+02 -.459700088E+02 -.494502028E+02 -.531922553E+02 -.570565715E+02 -.609096608E+02 -.646318762E+02 -.681248356E+02 -.713172120E+02 -.741672109E+02 -.766608500E+02 -.788066882E+02 -.806288110E+02 -.821599791E+02 -.834361585E+02 -.844928171E+02 -.853627958E+02 -.860753298E+02 -.866557914E+02 -.871258331E+02 -.875037221E+02 -.878047477E+02 -.880416377E+02 -.882249514E+02 -.883634345E+02 -.884643289E+02 -.885336385E+02 -.885763525E+02 -.885966317E+02 -.885979629E+02 -.885832868E+02 -.885551047E+02 -.885155677E+02 -.884665544E+02 -.884097384E+02 -.883466512E+02 -.882787413E+02 -.882074352E+02 -.881342007E+02 -.880606178E+02 -.879884602E+02 -.879197916E+02 -.878570843E+02 -.878033641E+02 -.877623944E+02 -.877389083E+02 -.877389083E+02
 -.876241985E+02 -.876241985E+02 -.876404638E+02 -.876685323E+02 -.877047949E+02 -.877462938E+02 -.877905597E+02 -.878354843E+02 -.878792140E+02 -.879200646E+02 -.879564458E+02 -.879867987E+02 -.880095363E+02 -.880229902E+02 -.880253561E+02 -.880146403E+02 -.879886023E+02 -.879446924E+02 -.878799824E+02 -.877910870E+02 -.876740755E+02 -.875243691E+02 -.873366259E+02 -.871046083E+02 -.868210380E+02 -.864774350E+02 -.860639476E+02 -.855691821E+02 -.849800472E+02 -.842816451E+02 -.834572594E+02 -.824885243E+02 -.813558941E+02 -.800395733E+02 -.785210778E+02 -.767855564E+02 -.748248657E+02 -.726411489E+02 -.702503637E+02 -.676849587E+02 -.649949061E+02 -.622466261E+02 -.595198920E+02 -.569032669E+02 -.544887850E+02 -.523664577E+02 -.506189553E+02 -.493166758E+02 -.485134192E+02 -.482429536E+02 -.485167844E+02 -.493233765E+02 -.506289302E+02 -.523796103E+02 -.545049790E+02 -.569223213E+02 -.595415790E+02 -.622706735E+02 -.650210072E+02 -.677127908E+02 -.702796124E+02 -.726715342E+02 -.748561621E+02 -.768176042E+02 -.785537829E+02 -.800728993E+02 -.813898495E+02 -.825231487E+02 -.834926115E+02 -.843177938E+02 -.850170655E+02 -.856071438E+02 -.861029256E+02 -.865175007E+02 -.868622613E+02 -.871470566E+02 -.873803638E+02 -.875694573E+02 -.877205682E+02 -.878390308E+02 -.879294124E+02 -.879956292E+02 -.880410467E+02 -.880685679E+02 -.880807102E+02 -.880796726E+02 -.880673958E+02 -.880456165E+02 -.880159181E+02 -.879797791E+02 -.879386220E+02 -.878938639E+02 -.878469718E+02 -.877995248E+02 -.877532859E+02 -.877102893E+02 -.876729448E+02 -.876441692E+02 -.876275489E+02 -.876275489E+02
 -.875125084E+02 -.875125084E+02 -.875219556E+02 -.875379281E+02 -.875579746E+02 -.875800033E+02 -.876021860E+02 -.876228847E+02 -.876405849E+02 -.876538437E+02 -.876612398E+02 -.876613315E+02 -.876526161E+02 -.876334915E+02 -.876022181E+02 -.875568799E+02 -.874953442E+02 -.874152182E+02 -.873138037E+02 -.871880460E+02 -.870344807E+02 -.868491755E+02 -.866276679E+02 -.863648994E+02 -.860551499E+02 -.856919722E+02 -.852681346E+02 -.847755793E+02 -.842054121E+02 -.835479442E+02 -.827928231E+02 -.819292967E+02 -.809466708E+02 -.798350272E+02 -.785862583E+02 -.771954411E+02 -.756625085E+02 -.739940711E+02 -.722051329E+02 -.703203605E+02 -.683745561E+02 -.664120922E+02 -.644852545E+02 -.626516479E+02 -.609709684E+02 -.595014881E+02 -.582965719E+02 -.574014758E+02 -.568506279E+02 -.566655513E+02 -.568535587E+02 -.574073069E+02 -.583052412E+02 -.595129009E+02 -.609849961E+02 -.626681281E+02 -.645039932E+02 -.664328701E+02 -.683971379E+02 -.703445082E+02 -.722306200E+02 -.740206964E+02 -.756901061E+02 -.772238851E+02 -.786154635E+02 -.798649450E+02 -.809772824E+02 -.819606061E+02 -.828248497E+02 -.835807169E+02 -.842389650E+02 -.848099486E+02 -.853033561E+02 -.857280805E+02 -.860921772E+02 -.864028751E+02 -.866666175E+02 -.868891201E+02 -.870754348E+02 -.872300168E+02 -.873567884E+02 -.874592016E+02 -.875402949E+02 -.876027473E+02 -.876489269E+02 -.876809362E+02 -.877006539E+02 -.877097735E+02 -.877098406E+02 -.877022888E+02 -.876884749E+02 -.876697161E+02 -.876473292E+02 -.876226730E+02 -.875971972E+02 -.875724987E+02 -.875503887E+02 -.875329740E+02 -.875227561E+02 -.875227561E+02
 -.874107447E+02 -.874107447E+02 -.874140470E+02 -.874191327E+02 -.874246157E+02 -.874292103E+02 -.874316970E+02 -.874308962E+02 -.874256393E+02 -.874147461E+02 -.873969991E+02 -.873711214E+02 -.873357537E+02 -.872894309E+02 -.872305589E+02 -.871573911E+02 -.870680026E+02 -.869602652E+02 -.868318211E+02 -.866800549E+02 -.865020670E+02 -.862946464E+02 -.860542454E+02 -.857769566E+02 -.854584958E+02 -.850941933E+02 -.846789979E+02 -.842075025E+02 -.836740005E+02 -.830725872E+02 -.823973257E+02 -.816424995E+02 -.808029770E+02 -.798747102E+02 -.788553798E+02 -.777451800E+02 -.765477008E+02 -.752708298E+02 -.739275491E+02 -.725364773E+02 -.711220050E+02 -.697139088E+02 -.683463999E+02 -.670566498E+02 -.658829135E+02 -.648624228E+02 -.640292363E+02 -.634122251E+02 -.630333457E+02 -.629063194E+02 -.630358044E+02 -.634171150E+02 -.640365023E+02 -.648719831E+02 -.658946601E+02 -.670704511E+02 -.683621047E+02 -.697313514E+02 -.711410127E+02 -.725568783E+02 -.739491808E+02 -.752935457E+02 -.765713757E+02 -.777697126E+02 -.788806931E+02 -.799007492E+02 -.808297062E+02 -.816698983E+02 -.824253850E+02 -.831013052E+02 -.837033800E+02 -.842375483E+02 -.847097150E+02 -.851255853E+02 -.854905641E+02 -.858096991E+02 -.860876562E+02 -.863287143E+02 -.865367747E+02 -.867153779E+02 -.868677263E+02 -.869967090E+02 -.871049290E+02 -.871947297E+02 -.872682226E+02 -.873273124E+02 -.873737233E+02 -.874090230E+02 -.874346466E+02 -.874519199E+02 -.874620818E+02 -.874663080E+02 -.874657339E+02 -.874614794E+02 -.874546750E+02 -.874464906E+02 -.874381673E+02 -.874310539E+02 -.874266488E+02 -.874266488E+02
 -.873203481E+02 -.873203481E+02 -.873182560E+02 -.873138022E+02 -.873065581E+02 -.872959723E+02 -.872813903E+02 -.872620688E+02 -.872371808E+02 -.872058192E+02 -.871669922E+02 -.871196198E+02 -.870625263E+02 -.869944306E+02 -.869139362E+02 -.868195204E+02 -.867095224E+02 -.865821308E+02 -.864353736E+02 -.862671065E+02 -.860750039E+02 -.858565537E+02 -.856090536E+02 -.853296141E+02 -.850151678E+02 -.846624901E+02 -.842682323E+02 -.838289736E+02 -.833412986E+02 -.828019063E+02 -.822077615E+02 -.815562962E+02 -.808456703E+02 -.800750960E+02 -.792452229E+02 -.783585711E+02 -.774199848E+02 -.764370597E+02 -.754204875E+02 -.743842464E+02 -.733455725E+02 -.723246607E+02 -.713440735E+02 -.704278725E+02 -.696005256E+02 -.688856718E+02 -.683048430E+02 -.678762497E+02 -.676137239E+02 -.675259041E+02 -.676157209E+02 -.678802218E+02 -.683107467E+02 -.688934431E+02 -.696100821E+02 -.704391152E+02 -.713568909E+02 -.723389325E+02 -.733611743E+02 -.744010546E+02 -.754383838E+02 -.764559352E+02 -.774397424E+02 -.783791273E+02 -.792665079E+02 -.800970531E+02 -.808682541E+02 -.815794707E+02 -.822314982E+02 -.828261814E+02 -.833660914E+02 -.838542646E+02 -.842940018E+02 -.846887168E+02 -.850418279E+02 -.853566803E+02 -.856364944E+02 -.858843325E+02 -.861030781E+02 -.862954270E+02 -.864638841E+02 -.866107663E+02 -.867382091E+02 -.868481753E+02 -.869424658E+02 -.870227317E+02 -.870904863E+02 -.871471175E+02 -.871939002E+02 -.872320083E+02 -.872625255E+02 -.872864561E+02 -.873047338E+02 -.873182300E+02 -.873277593E+02 -.873340838E+02 -.873379134E+02 -.873399029E+02 -.873406427E+02 -.873406427E+02
 -.872420316E+02 -.872420316E+02 -.872353256E+02 -.872227305E+02 -.872046601E+02 -.871812169E+02 -.871522586E+02 -.871174468E+02 -.870762816E+02 -.870281268E+02 -.869722249E+02 -.869077085E+02 -.868336059E+02 -.867488444E+02 -.866522497E+02 -.865425465E+02 -.864183565E+02 -.862781964E+02 -.861204778E+02 -.859435076E+02 -.857454909E+02 -.855245366E+02 -.852786680E+02 -.850058377E+02 -.847039503E+02 -.843708937E+02 -.840045818E+02 -.836030109E+02 -.831643335E+02 -.826869534E+02 -.821696443E+02 -.816116954E+02 -.810130857E+02 -.803746845E+02 -.796984724E+02 -.789877728E+02 -.782474739E+02 -.774842193E+02 -.767065352E+02 -.759248648E+02 -.751514780E+02 -.744002383E+02 -.736862150E+02 -.730251534E+02 -.724328250E+02 -.719243035E+02 -.715132154E+02 -.712110262E+02 -.710264158E+02 -.709647940E+02 -.710279935E+02 -.712141653E+02 -.715178839E+02 -.719304548E+02 -.724403991E+02 -.730340790E+02 -.736964121E+02 -.744116204E+02 -.751639558E+02 -.759383481E+02 -.767209365E+02 -.774994550E+02 -.782634668E+02 -.790044524E+02 -.797157755E+02 -.803925547E+02 -.810314729E+02 -.816305544E+02 -.821889340E+02 -.827066352E+02 -.831843700E+02 -.836233647E+02 -.840252145E+02 -.843917649E+02 -.847250165E+02 -.850270520E+02 -.852999790E+02 -.855458880E+02 -.857668209E+02 -.859647487E+02 -.861415564E+02 -.862990329E+02 -.864388656E+02 -.865626380E+02 -.866718296E+02 -.867678180E+02 -.868518807E+02 -.869251991E+02 -.869888611E+02 -.870438635E+02 -.870911136E+02 -.871314281E+02 -.871655305E+02 -.871940438E+02 -.872174795E+02 -.872362194E+02 -.872504894E+02 -.872603219E+02 -.872655037E+02 -.872655037E+02
 -.871758938E+02 -.871758938E+02 -.871653452E+02 -.871459889E+02 -.871189619E+02 -.870849364E+02 -.870442232E+02 -.869968504E+02 -.869426215E+02 -.868811586E+02 -.868119343E+02 -.867342949E+02 -.866474774E+02 -.865506217E+02 -.864427800E+02 -.863229236E+02 -.861899490E+02 -.860426840E+02 -.858798934E+02 -.857002867E+02 -.855025281E+02 -.852852478E+02 -.850470590E+02 -.847865778E+02 -.845024494E+02 -.841933808E+02 -.838581821E+02 -.834958167E+02 -.831054623E+02 -.826865845E+02 -.822390224E+02 -.817630873E+02 -.812596732E+02 -.807303753E+02 -.801776119E+02 -.796047417E+02 -.790161658E+02 -.784174008E+02 -.778151083E+02 -.772170671E+02 -.766320734E+02 -.760697628E+02 -.755403514E+02 -.750543017E+02 -.746219300E+02 -.742529750E+02 -.739561594E+02 -.737387719E+02 -.736063037E+02 -.735621669E+02 -.736075152E+02 -.737411833E+02 -.739597480E+02 -.742577075E+02 -.746277635E+02 -.750611854E+02 -.755482277E+02 -.760785693E+02 -.766417444E+02 -.772275356E+02 -.778263073E+02 -.784292643E+02 -.790286305E+02 -.796177467E+02 -.801910996E+02 -.807442910E+02 -.812739648E+02 -.817777046E+02 -.822539165E+02 -.827017071E+02 -.831207647E+02 -.835112490E+02 -.838736926E+02 -.842089149E+02 -.845179493E+02 -.848019819E+02 -.850623012E+02 -.853002573E+02 -.855172293E+02 -.857145993E+02 -.858937321E+02 -.860559600E+02 -.862025707E+02 -.863347987E+02 -.864538189E+02 -.865607412E+02 -.866566070E+02 -.867423854E+02 -.868189690E+02 -.868871696E+02 -.869477106E+02 -.870012182E+02 -.870482072E+02 -.870890624E+02 -.871240125E+02 -.871530933E+02 -.871760993E+02 -.871925175E+02 -.872014384E+02 -.872014384E+02
 -.871215505E+02 -.871215505E+02 -.871078930E+02 -.870830853E+02 -.870488708E+02 -.870064056E+02 -.869563922E+02 -.868991814E+02 -.868348495E+02 -.867632568E+02 -.866840920E+02 -.865969049E+02 -.865011328E+02 -.863961198E+02 -.862811326E+02 -.861553729E+02 -.860179890E+02 -.858680863E+02 -.857047374E+02 -.855269937E+02 -.853338980E+02 -.851244996E+02 -.848978714E+02 -.846531315E+02 -.843894676E+02 -.841061665E+02 -.838026492E+02 -.834785112E+02 -.831335689E+02 -.827679126E+02 -.823819650E+02 -.819765446E+02 -.815529324E+02 -.811129393E+02 -.806589693E+02 -.801940750E+02 -.797219972E+02 -.792471840E+02 -.787747792E+02 -.783105756E+02 -.778609271E+02 -.774326164E+02 -.770326797E+02 -.766681934E+02 -.763460304E+02 -.760726008E+02 -.758535902E+02 -.756937146E+02 -.755965081E+02 -.755641588E+02 -.755974050E+02 -.756955000E+02 -.758562479E+02 -.760761068E+02 -.763503538E+02 -.766732971E+02 -.770385216E+02 -.774391499E+02 -.778681027E+02 -.783183414E+02 -.787830819E+02 -.792559699E+02 -.797312124E+02 -.802036659E+02 -.806688828E+02 -.811231226E+02 -.815633330E+02 -.819871097E+02 -.823926414E+02 -.827786460E+02 -.831443032E+02 -.834891883E+02 -.838132082E+02 -.841165433E+02 -.843995944E+02 -.846629365E+02 -.849072784E+02 -.851334280E+02 -.853422632E+02 -.855347069E+02 -.857117069E+02 -.858742186E+02 -.860231908E+02 -.861595542E+02 -.862842111E+02 -.863980265E+02 -.865018202E+02 -.865963585E+02 -.866823448E+02 -.867604096E+02 -.868310976E+02 -.868948504E+02 -.869519853E+02 -.870026661E+02 -.870468648E+02 -.870843107E+02 -.871144227E+02 -.871362202E+02 -.871482046E+02 -.871482046E+02
 -.870782663E+02 -.870782663E+02 -.870621767E+02 -.870331228E+02 -.869933429E+02 -.869443938E+02 -.868873075E+02 -.868227118E+02 -.867509212E+02 -.866720084E+02 -.865858570E+02 -.864922031E+02 -.863906675E+02 -.862807808E+02 -.861620034E+02 -.860337423E+02 -.858953661E+02 -.857462175E+02 -.855856266E+02 -.854129239E+02 -.852274535E+02 -.850285891E+02 -.848157502E+02 -.845884211E+02 -.843461731E+02 -.840886883E+02 -.838157870E+02 -.835274585E+02 -.832238944E+02 -.829055249E+02 -.825730564E+02 -.822275114E+02 -.818702661E+02 -.815030866E+02 -.811281595E+02 -.807481135E+02 -.803660299E+02 -.799854367E+02 -.796102839E+02 -.792448964E+02 -.788939025E+02 -.785621385E+02 -.782545291E+02 -.779759488E+02 -.777310684E+02 -.775241955E+02 -.773591159E+02 -.772389479E+02 -.771660156E+02 -.771417529E+02 -.771666428E+02 -.772401962E+02 -.773609733E+02 -.775266440E+02 -.777340851E+02 -.779795057E+02 -.782585939E+02 -.785666751E+02 -.788988717E+02 -.792502563E+02 -.796159906E+02 -.799914443E+02 -.803722913E+02 -.807545804E+02 -.811347822E+02 -.815098143E+02 -.818770467E+02 -.822342911E+02 -.825797798E+02 -.829121340E+02 -.832303291E+02 -.835336555E+02 -.838216797E+02 -.840942065E+02 -.843512428E+02 -.845929640E+02 -.848196839E+02 -.850318275E+02 -.852299066E+02 -.854144989E+02 -.855862293E+02 -.857457536E+02 -.858937443E+02 -.860308781E+02 -.861578241E+02 -.862752332E+02 -.863837273E+02 -.864838881E+02 -.865762450E+02 -.866612603E+02 -.867393119E+02 -.868106711E+02 -.868754747E+02 -.869336876E+02 -.869850560E+02 -.870290438E+02 -.870647512E+02 -.870908064E+02 -.871052249E+02 -.871052249E+02
 -.870450758E+02 -.870450758E+02 -.870271622E+02 -.869949426E+02 -.869510465E+02 -.868973528E+02 -.868351630E+02 -.867653352E+02 -.866883868E+02 -.866045732E+02 -.865139487E+02 -.864164138E+02 -.863117509E+02 -.861996546E+02 -.860797541E+02 -.859516326E+02 -.858148442E+02 -.856689283E+02 -.855134234E+02 -.853478804E+02 -.851718764E+02 -.849850284E+02 -.847870086E+02 -.845775606E+02 -.843565170E+02 -.841238184E+02 -.838795342E+02 -.836238843E+02 -.833572622E+02 -.830802589E+02 -.827936866E+02 -.824986014E+02 -.821963244E+02 -.818884588E+02 -.815769023E+02 -.812638523E+02 -.809518025E+02 -.806435280E+02 -.803420586E+02 -.800506380E+02 -.797726689E+02 -.795116440E+02 -.792710651E+02 -.790543505E+02 -.788647380E+02 -.787051835E+02 -.785782640E+02 -.784860881E+02 -.784302200E+02 -.784116215E+02 -.784306157E+02 -.784868748E+02 -.785794323E+02 -.787067195E+02 -.788666236E+02 -.790565635E+02 -.792735795E+02 -.795144305E+02 -.797756948E+02 -.800538682E+02 -.803454550E+02 -.806470504E+02 -.809554083E+02 -.812674968E+02 -.815805386E+02 -.818920380E+02 -.821997952E+02 -.825019101E+02 -.827967766E+02 -.830830710E+02 -.833597339E+02 -.836259496E+02 -.838811237E+02 -.841248585E+02 -.843569303E+02 -.845772658E+02 -.847859204E+02 -.849830580E+02 -.851689323E+02 -.853438691E+02 -.855082510E+02 -.856625032E+02 -.858070798E+02 -.859424521E+02 -.860690964E+02 -.861874827E+02 -.862980628E+02 -.864012571E+02 -.864974406E+02 -.865869256E+02 -.866699407E+02 -.867466052E+02 -.868168960E+02 -.868806051E+02 -.869372848E+02 -.869861758E+02 -.870261147E+02 -.870554118E+02 -.870716928E+02 -.870716928E+02
 -.870208861E+02 -.870208861E+02 -.870016832E+02 -.869672450E+02 -.869204988E+02 -.868635727E+02 -.867979814E+02 -.867247690E+02 -.866446196E+02 -.865579417E+02 -.864649344E+02 -.863656380E+02 -.862599737E+02 -.861477753E+02 -.860288145E+02 -.859028212E+02 -.857695017E+02 -.856285534E+02 -.854796791E+02 -.853225995E+02 -.851570661E+02 -.849828738E+02 -.847998737E+02 -.846079864E+02 -.844072158E+02 -.841976635E+02 -.839795442E+02 -.837532003E+02 -.835191175E+02 -.832779400E+02 -.830304843E+02 -.827777519E+02 -.825209395E+02 -.822614462E+02 -.820008756E+02 -.817410337E+02 -.814839197E+02 -.812317094E+02 -.809867309E+02 -.807514319E+02 -.805283379E+02 -.803200037E+02 -.801289564E+02 -.799576351E+02 -.798083263E+02 -.796830997E+02 -.795837469E+02 -.795117253E+02 -.794681114E+02 -.794535653E+02 -.794683080E+02 -.795121145E+02 -.795843211E+02 -.796838475E+02 -.798092326E+02 -.799586813E+02 -.801301206E+02 -.803212608E+02 -.805296597E+02 -.807527872E+02 -.809880860E+02 -.812330275E+02 -.814851616E+02 -.817421575E+02 -.820018367E+02 -.822621972E+02 -.825214304E+02 -.827779294E+02 -.830302921E+02 -.832773186E+02 -.835180038E+02 -.837515275E+02 -.839772419E+02 -.841946571E+02 -.844034270E+02 -.846033332E+02 -.847942705E+02 -.849762320E+02 -.851492951E+02 -.853136077E+02 -.854693760E+02 -.856168520E+02 -.857563223E+02 -.858880963E+02 -.860124953E+02 -.861298411E+02 -.862404432E+02 -.863445857E+02 -.864425110E+02 -.865344017E+02 -.866203570E+02 -.867003649E+02 -.867742650E+02 -.868417030E+02 -.869020697E+02 -.869544237E+02 -.869973902E+02 -.870290293E+02 -.870466655E+02 -.870466655E+02
 -.870045588E+02 -.870045588E+02 -.869845271E+02 -.869486843E+02 -.869001720E+02 -.868413023E+02 -.867737511E+02 -.866987074E+02 -.866169875E+02 -.865291243E+02 -.864354356E+02 -.863360777E+02 -.862310868E+02 -.861204122E+02 -.860039422E+02 -.858815261E+02 -.857529916E+02 -.856181602E+02 -.854768609E+02 -.853289419E+02 -.851742824E+02 -.850128034E+02 -.848444785E+02 -.846693446E+02 -.844875124E+02 -.842991772E+02 -.841046294E+02 -.839042648E+02 -.836985947E+02 -.834882545E+02 -.832740117E+02 -.830567727E+02 -.828375860E+02 -.826176442E+02 -.823982816E+02 -.821809684E+02 -.819673005E+02 -.817589837E+02 -.815578137E+02 -.813656502E+02 -.811843862E+02 -.810159128E+02 -.808620802E+02 -.807246565E+02 -.806052849E+02 -.805054420E+02 -.804263978E+02 -.803691806E+02 -.803345468E+02 -.803229590E+02 -.803345719E+02 -.803692275E+02 -.804264599E+02 -.805055094E+02 -.806053445E+02 -.807246920E+02 -.808620723E+02 -.810158390E+02 -.811842213E+02 -.813653659E+02 -.815573788E+02 -.817583642E+02 -.819664596E+02 -.821798664E+02 -.823968757E+02 -.826158888E+02 -.828354323E+02 -.830541686E+02 -.832709019E+02 -.834845800E+02 -.836942932E+02 -.838992701E+02 -.840988715E+02 -.842925824E+02 -.844800034E+02 -.846608406E+02 -.848348956E+02 -.850020552E+02 -.851622813E+02 -.853156004E+02 -.854620934E+02 -.856018864E+02 -.857351398E+02 -.858620390E+02 -.859827839E+02 -.860975773E+02 -.862066133E+02 -.863100631E+02 -.864080588E+02 -.865006738E+02 -.865878986E+02 -.866696107E+02 -.867455357E+02 -.868151989E+02 -.868778611E+02 -.869324372E+02 -.869773894E+02 -.870105893E+02 -.870291389E+02 -.870291389E+02
 -.869949706E+02 -.869949706E+02 -.869744999E+02 -.869379395E+02 -.868885722E+02 -.868288366E+02 -.867605240E+02 -.866849301E+02 -.866029725E+02 -.865152808E+02 -.864222674E+02 -.863241817E+02 -.862211528E+02 -.861132228E+02 -.860003738E+02 -.858825492E+02 -.857596718E+02 -.856316582E+02 -.854984321E+02 -.853599351E+02 -.852161375E+02 -.850670468E+02 -.849127175E+02 -.847532591E+02 -.845888440E+02 -.844197158E+02 -.842461961E+02 -.840686917E+02 -.838877002E+02 -.837038159E+02 -.835177329E+02 -.833302483E+02 -.831422626E+02 -.829547781E+02 -.827688950E+02 -.825858045E+02 -.824067791E+02 -.822331588E+02 -.820663356E+02 -.819077328E+02 -.817587828E+02 -.816209019E+02 -.814954626E+02 -.813837657E+02 -.812870113E+02 -.812062706E+02 -.811424605E+02 -.810963200E+02 -.810683909E+02 -.810590038E+02 -.810682689E+02 -.810960729E+02 -.811420825E+02 -.812057527E+02 -.812863416E+02 -.813829297E+02 -.814944425E+02 -.816196771E+02 -.817573300E+02 -.819060258E+02 -.820643452E+02 -.822308531E+02 -.824041230E+02 -.825827603E+02 -.827654217E+02 -.829508317E+02 -.831377959E+02 -.833252107E+02 -.835120706E+02 -.836974716E+02 -.838806130E+02 -.840607970E+02 -.842374258E+02 -.844099983E+02 -.845781043E+02 -.847414190E+02 -.848996965E+02 -.850527624E+02 -.852005065E+02 -.853428755E+02 -.854798646E+02 -.856115100E+02 -.857378804E+02 -.858590679E+02 -.859751789E+02 -.860863235E+02 -.861926040E+02 -.862941007E+02 -.863908557E+02 -.864828533E+02 -.865699948E+02 -.866520675E+02 -.867287053E+02 -.867993378E+02 -.868631253E+02 -.869188737E+02 -.869649262E+02 -.869990204E+02 -.870181058E+02 -.870181058E+02
 -.869910567E+02 -.869910567E+02 -.869704711E+02 -.869337625E+02 -.868842925E+02 -.868245764E+02 -.867564803E+02 -.866813736E+02 -.866002463E+02 -.865138008E+02 -.864225216E+02 -.863267304E+02 -.862266289E+02 -.861223322E+02 -.860138954E+02 -.859013350E+02 -.857846459E+02 -.856638165E+02 -.855388396E+02 -.854097237E+02 -.852765016E+02 -.851392385E+02 -.849980394E+02 -.848530556E+02 -.847044911E+02 -.845526079E+02 -.843977312E+02 -.842402537E+02 -.840806392E+02 -.839194253E+02 -.837572249E+02 -.835947269E+02 -.834326948E+02 -.832719640E+02 -.831134372E+02 -.829580779E+02 -.828069015E+02 -.826609645E+02 -.825213517E+02 -.823891607E+02 -.822654857E+02 -.821513987E+02 -.820479308E+02 -.819560516E+02 -.818766506E+02 -.818105174E+02 -.817583244E+02 -.817206118E+02 -.816977746E+02 -.816900530E+02 -.816975268E+02 -.817201136E+02 -.817575702E+02 -.818094990E+02 -.818753571E+02 -.819544693E+02 -.820460432E+02 -.821491868E+02 -.822629274E+02 -.823862314E+02 -.825180239E+02 -.826572079E+02 -.828026827E+02 -.829533609E+02 -.831081828E+02 -.832661300E+02 -.834262358E+02 -.835875943E+02 -.837493668E+02 -.839107865E+02 -.840711611E+02 -.842298742E+02 -.843863850E+02 -.845402263E+02 -.846910025E+02 -.848383858E+02 -.849821120E+02 -.851219761E+02 -.852578266E+02 -.853895603E+02 -.855171160E+02 -.856404679E+02 -.857596193E+02 -.858745939E+02 -.859854281E+02 -.860921610E+02 -.861948233E+02 -.862934239E+02 -.863879335E+02 -.864782652E+02 -.865642493E+02 -.866456020E+02 -.867218858E+02 -.867924574E+02 -.868564028E+02 -.869124509E+02 -.869588639E+02 -.869932938E+02 -.870125973E+02 -.870125973E+02
 -.869918378E+02 -.869918378E+02 -.869714022E+02 -.869350091E+02 -.868860464E+02 -.868270639E+02 -.867599676E+02 -.866861714E+02 -.866067136E+02 -.865223470E+02 -.864336088E+02 -.863408746E+02 -.862444012E+02 -.861443589E+02 -.860408586E+02 -.859339715E+02 -.858237467E+02 -.857102245E+02 -.855934475E+02 -.854734703E+02 -.853503673E+02 -.852242397E+02 -.850952219E+02 -.849634862E+02 -.848292478E+02 -.846927688E+02 -.845543616E+02 -.844143915E+02 -.842732789E+02 -.841315002E+02 -.839895884E+02 -.838481320E+02 -.837077734E+02 -.835692057E+02 -.834331680E+02 -.833004396E+02 -.831718327E+02 -.830481838E+02 -.829303432E+02 -.828191639E+02 -.827154889E+02 -.826201382E+02 -.825338950E+02 -.824574915E+02 -.823915954E+02 -.823367969E+02 -.822935967E+02 -.822623955E+02 -.822434858E+02 -.822370449E+02 -.822431316E+02 -.822616846E+02 -.822925239E+02 -.823353545E+02 -.823897732E+02 -.824552766E+02 -.825312720E+02 -.826170890E+02 -.827119927E+02 -.828151974E+02 -.829258804E+02 -.830431958E+02 -.831662880E+02 -.832943036E+02 -.834264034E+02 -.835617723E+02 -.836996279E+02 -.838392279E+02 -.839798763E+02 -.841209274E+02 -.842617896E+02 -.844019268E+02 -.845408595E+02 -.846781644E+02 -.848134736E+02 -.849464726E+02 -.850768978E+02 -.852045332E+02 -.853292070E+02 -.854507875E+02 -.855691780E+02 -.856843120E+02 -.857961472E+02 -.859046588E+02 -.860098317E+02 -.861116519E+02 -.862100958E+02 -.863051172E+02 -.863966316E+02 -.864844971E+02 -.865684890E+02 -.866482697E+02 -.867233481E+02 -.867930288E+02 -.868563466E+02 -.869119812E+02 -.869581473E+02 -.869924521E+02 -.870117111E+02 -.870117111E+02
 -.869964347E+02 -.869964347E+02 -.869763615E+02 -.869406547E+02 -.868926850E+02 -.868350007E+02 -.867695188E+02 -.866976731E+02 -.866205288E+02 -.865388704E+02 -.864532706E+02 -.863641434E+02 -.862717851E+02 -.861764069E+02 -.860781603E+02 -.859771570E+02 -.858734849E+02 -.857672213E+02 -.856584430E+02 -.855472353E+02 -.854336987E+02 -.853179555E+02 -.852001544E+02 -.850804747E+02 -.849591305E+02 -.848363726E+02 -.847124920E+02 -.845878203E+02 -.844627318E+02 -.843376431E+02 -.842130128E+02 -.840893404E+02 -.839671640E+02 -.838470570E+02 -.837296244E+02 -.836154977E+02 -.835053286E+02 -.833997823E+02 -.832995295E+02 -.832052379E+02 -.831175625E+02 -.830371367E+02 -.829645614E+02 -.829003959E+02 -.828451477E+02 -.827992635E+02 -.827631210E+02 -.827370217E+02 -.827211850E+02 -.827157438E+02 -.827207419E+02 -.827361330E+02 -.827617819E+02 -.827974667E+02 -.828428835E+02 -.828976522E+02 -.829613236E+02 -.830333876E+02 -.831132827E+02 -.832004051E+02 -.832941191E+02 -.833937669E+02 -.834986782E+02 -.836081797E+02 -.837216034E+02 -.838382947E+02 -.839576195E+02 -.840789698E+02 -.842017693E+02 -.843254769E+02 -.844495904E+02 -.845736482E+02 -.846972311E+02 -.848199624E+02 -.849415080E+02 -.850615755E+02 -.851799127E+02 -.852963057E+02 -.854105762E+02 -.855225783E+02 -.856321953E+02 -.857393349E+02 -.858439247E+02 -.859459061E+02 -.860452275E+02 -.861418363E+02 -.862356685E+02 -.863266366E+02 -.864146149E+02 -.864994199E+02 -.865807865E+02 -.866583377E+02 -.867315450E+02 -.867996788E+02 -.868617430E+02 -.869163917E+02 -.869618205E+02 -.869956268E+02 -.870146279E+02 -.870146279E+02
 -.870040741E+02 -.870040741E+02 -.869845305E+02 -.869498004E+02 -.869032019E+02 -.868472527E+02 -.867838565E+02 -.867144463E+02 -.866400961E+02 -.865616065E+02 -.864795715E+02 -.863944296E+02 -.863065043E+02 -.862160351E+02 -.861232023E+02 -.860281459E+02 -.859309808E+02 -.858318096E+02 -.857307317E+02 -.856278513E+02 -.855232843E+02 -.854171630E+02 -.853096407E+02 -.852008949E+02 -.850911305E+02 -.849805815E+02 -.848695130E+02 -.847582216E+02 -.846470364E+02 -.845363183E+02 -.844264597E+02 -.843178826E+02 -.842110364E+02 -.841063956E+02 -.840044560E+02 -.839057301E+02 -.838107431E+02 -.837200265E+02 -.836341124E+02 -.835535273E+02 -.834787843E+02 -.834103768E+02 -.833487706E+02 -.832943972E+02 -.832476466E+02 -.832088609E+02 -.831783284E+02 -.831562787E+02 -.831428786E+02 -.831382287E+02 -.831423623E+02 -.831552438E+02 -.831767704E+02 -.832067729E+02 -.832450194E+02 -.832912194E+02 -.833450283E+02 -.834060539E+02 -.834738623E+02 -.835479853E+02 -.836279271E+02 -.837131720E+02 -.838031912E+02 -.838974500E+02 -.839954142E+02 -.840965563E+02 -.842003608E+02 -.843063296E+02 -.844139855E+02 -.845228764E+02 -.846325775E+02 -.847426943E+02 -.848528633E+02 -.849627534E+02 -.850720660E+02 -.851805349E+02 -.852879253E+02 -.853940328E+02 -.854986814E+02 -.856017212E+02 -.857030257E+02 -.858024879E+02 -.859000166E+02 -.859955308E+02 -.860889539E+02 -.861802056E+02 -.862691934E+02 -.863557998E+02 -.864398692E+02 -.865211881E+02 -.865994632E+02 -.866742907E+02 -.867451187E+02 -.868111983E+02 -.868715200E+02 -.869247322E+02 -.869690356E+02 -.870020463E+02 -.870206190E+02 -.870206190E+02
 -.870140879E+02 -.870140879E+02 -.869952023E+02 -.869616712E+02 -.869167311E+02 -.868628461E+02 -.868018863E+02 -.867352675E+02 -.866640576E+02 -.865890601E+02 -.865108780E+02 -.864299635E+02 -.863466568E+02 -.862612155E+02 -.861738389E+02 -.860846859E+02 -.859938892E+02 -.859015675E+02 -.858078340E+02 -.857128038E+02 -.856165999E+02 -.855193575E+02 -.854212279E+02 -.853223815E+02 -.852230098E+02 -.851233269E+02 -.850235711E+02 -.849240049E+02 -.848249153E+02 -.847266133E+02 -.846294330E+02 -.845337302E+02 -.844398803E+02 -.843482760E+02 -.842593239E+02 -.841734419E+02 -.840910545E+02 -.840125885E+02 -.839384689E+02 -.838691133E+02 -.838049270E+02 -.837462974E+02 -.836935888E+02 -.836471374E+02 -.836072458E+02 -.835741787E+02 -.835481588E+02 -.835293627E+02 -.835179186E+02 -.835139039E+02 -.835173436E+02 -.835282105E+02 -.835464252E+02 -.835718572E+02 -.836043277E+02 -.836436120E+02 -.836894430E+02 -.837415161E+02 -.837994927E+02 -.838630065E+02 -.839316675E+02 -.840050682E+02 -.840827889E+02 -.841644021E+02 -.842494787E+02 -.843375916E+02 -.844283209E+02 -.845212573E+02 -.846160058E+02 -.847121886E+02 -.848094478E+02 -.849074470E+02 -.850058731E+02 -.851044374E+02 -.852028760E+02 -.853009498E+02 -.853984442E+02 -.854951686E+02 -.855909546E+02 -.856856547E+02 -.857791397E+02 -.858712956E+02 -.859620207E+02 -.860512200E+02 -.861388006E+02 -.862246637E+02 -.863086969E+02 -.863907623E+02 -.864706833E+02 -.865482268E+02 -.866230807E+02 -.866948254E+02 -.867628973E+02 -.868265406E+02 -.868847471E+02 -.869361763E+02 -.869790536E+02 -.870110372E+02 -.870290480E+02 -.870290480E+02
 -.870259075E+02 -.870259075E+02 -.870077757E+02 -.869756083E+02 -.869325381E+02 -.868809566E+02 -.868226850E+02 -.867591076E+02 -.866912746E+02 -.866199815E+02 -.865458308E+02 -.864692792E+02 -.863906747E+02 -.863102854E+02 -.862283215E+02 -.861449533E+02 -.860603244E+02 -.859745626E+02 -.858877884E+02 -.858001219E+02 -.857116875E+02 -.856226188E+02 -.855330610E+02 -.854431740E+02 -.853531341E+02 -.852631348E+02 -.851733882E+02 -.850841249E+02 -.849955939E+02 -.849080621E+02 -.848218137E+02 -.847371482E+02 -.846543793E+02 -.845738322E+02 -.844958419E+02 -.844207495E+02 -.843488999E+02 -.842806378E+02 -.842163042E+02 -.841562328E+02 -.841007457E+02 -.840501497E+02 -.840047321E+02 -.839647570E+02 -.839304615E+02 -.839020524E+02 -.838797031E+02 -.838635512E+02 -.838536961E+02 -.838501978E+02 -.838530756E+02 -.838623081E+02 -.838778334E+02 -.838995500E+02 -.839273183E+02 -.839609630E+02 -.840002750E+02 -.840450153E+02 -.840949177E+02 -.841496928E+02 -.842090317E+02 -.842726102E+02 -.843400925E+02 -.844111354E+02 -.844853920E+02 -.845625154E+02 -.846421621E+02 -.847239952E+02 -.848076872E+02 -.848929225E+02 -.849793994E+02 -.850668321E+02 -.851549518E+02 -.852435080E+02 -.853322692E+02 -.854210228E+02 -.855095751E+02 -.855977512E+02 -.856853934E+02 -.857723604E+02 -.858585252E+02 -.859437721E+02 -.860279946E+02 -.861110902E+02 -.861929559E+02 -.862734817E+02 -.863525422E+02 -.864299863E+02 -.865056243E+02 -.865792109E+02 -.866504240E+02 -.867188371E+02 -.867838839E+02 -.868448130E+02 -.869006289E+02 -.869500160E+02 -.869912401E+02 -.870220209E+02 -.870393678E+02 -.870393678E+02
 -.870390559E+02 -.870390559E+02 -.870217469E+02 -.869910605E+02 -.869500091E+02 -.869008969E+02 -.868454839E+02 -.867851124E+02 -.867208051E+02 -.866533411E+02 -.865833142E+02 -.865111784E+02 -.864372829E+02 -.863618995E+02 -.862852435E+02 -.862074908E+02 -.861287900E+02 -.860492734E+02 -.859690641E+02 -.858882825E+02 -.858070513E+02 -.857254988E+02 -.856437621E+02 -.855619892E+02 -.854803402E+02 -.853989887E+02 -.853181222E+02 -.852379422E+02 -.851586642E+02 -.850805169E+02 -.850037414E+02 -.849285902E+02 -.848553256E+02 -.847842177E+02 -.847155428E+02 -.846495808E+02 -.845866128E+02 -.845269187E+02 -.844707737E+02 -.844184460E+02 -.843701934E+02 -.843262607E+02 -.842868760E+02 -.842522485E+02 -.842225657E+02 -.841979904E+02 -.841786590E+02 -.841646796E+02 -.841561299E+02 -.841530570E+02 -.841554758E+02 -.841633694E+02 -.841766891E+02 -.841953550E+02 -.842192573E+02 -.842482578E+02 -.842821915E+02 -.843208691E+02 -.843640797E+02 -.844115930E+02 -.844631624E+02 -.845185281E+02 -.845774201E+02 -.846395610E+02 -.847046691E+02 -.847724615E+02 -.848426561E+02 -.849149749E+02 -.849891458E+02 -.850649048E+02 -.851419976E+02 -.852201816E+02 -.852992266E+02 -.853789161E+02 -.854590478E+02 -.855394339E+02 -.856199013E+02 -.857002911E+02 -.857804580E+02 -.858602691E+02 -.859396023E+02 -.860183443E+02 -.860963874E+02 -.861736264E+02 -.862499533E+02 -.863252515E+02 -.863993886E+02 -.864722060E+02 -.865435069E+02 -.866130403E+02 -.866804807E+02 -.867454017E+02 -.868072427E+02 -.868652647E+02 -.869184948E+02 -.869656531E+02 -.870050585E+02 -.870345071E+02 -.870511149E+02 -.870511149E+02
 -.870531388E+02 -.870531388E+02 -.870366993E+02 -.870075726E+02 -.869686378E+02 -.869221013E+02 -.868696523E+02 -.868125827E+02 -.867518804E+02 -.866883012E+02 -.866224242E+02 -.865546948E+02 -.864854579E+02 -.864149841E+02 -.863434890E+02 -.862711496E+02 -.861981158E+02 -.861245201E+02 -.860504849E+02 -.859761284E+02 -.859015687E+02 -.858269273E+02 -.857523318E+02 -.856779176E+02 -.856038292E+02 -.855302214E+02 -.854572591E+02 -.853851179E+02 -.853139839E+02 -.852440528E+02 -.851755294E+02 -.851086266E+02 -.850435640E+02 -.849805667E+02 -.849198631E+02 -.848616839E+02 -.848062592E+02 -.847538171E+02 -.847045811E+02 -.846587680E+02 -.846165856E+02 -.845782302E+02 -.845438845E+02 -.845137154E+02 -.844878721E+02 -.844664841E+02 -.844496595E+02 -.844374836E+02 -.844300183E+02 -.844273003E+02 -.844293414E+02 -.844361282E+02 -.844476219E+02 -.844637592E+02 -.844844529E+02 -.845095931E+02 -.845390485E+02 -.845726684E+02 -.846102840E+02 -.846517107E+02 -.846967506E+02 -.847451941E+02 -.847968226E+02 -.848514109E+02 -.849087292E+02 -.849685455E+02 -.850306276E+02 -.850947452E+02 -.851606717E+02 -.852281860E+02 -.852970737E+02 -.853671287E+02 -.854381541E+02 -.855099630E+02 -.855823794E+02 -.856552383E+02 -.857283856E+02 -.858016784E+02 -.858749839E+02 -.859481790E+02 -.860211483E+02 -.860937830E+02 -.861659773E+02 -.862376263E+02 -.863086205E+02 -.863788411E+02 -.864481524E+02 -.865163930E+02 -.865833638E+02 -.866488132E+02 -.867124176E+02 -.867737567E+02 -.868322813E+02 -.868872723E+02 -.869377868E+02 -.869825890E+02 -.870200610E+02 -.870480865E+02 -.870639016E+02 -.870639016E+02
 -.870678343E+02 -.870678343E+02 -.870522933E+02 -.870247737E+02 -.869880125E+02 -.869441106E+02 -.868946792E+02 -.868409538E+02 -.867838817E+02 -.867241902E+02 -.866624388E+02 -.865990600E+02 -.865343903E+02 -.864686948E+02 -.864021862E+02 -.863350390E+02 -.862674012E+02 -.861994032E+02 -.861311643E+02 -.860627981E+02 -.859944170E+02 -.859261345E+02 -.858580683E+02 -.857903413E+02 -.857230833E+02 -.856564315E+02 -.855905306E+02 -.855255336E+02 -.854616007E+02 -.853988996E+02 -.853376042E+02 -.852778944E+02 -.852199545E+02 -.851639723E+02 -.851101375E+02 -.850586406E+02 -.850096712E+02 -.849634158E+02 -.849200570E+02 -.848797709E+02 -.848427259E+02 -.848090806E+02 -.847789822E+02 -.847525649E+02 -.847299482E+02 -.847112357E+02 -.846965138E+02 -.846858507E+02 -.846792953E+02 -.846768772E+02 -.846786055E+02 -.846844694E+02 -.846944379E+02 -.847084603E+02 -.847264669E+02 -.847483697E+02 -.847740634E+02 -.848034269E+02 -.848363245E+02 -.848726072E+02 -.849121150E+02 -.849546779E+02 -.850001180E+02 -.850482515E+02 -.850988899E+02 -.851518424E+02 -.852069169E+02 -.852639223E+02 -.853226693E+02 -.853829723E+02 -.854446503E+02 -.855075281E+02 -.855714375E+02 -.856362172E+02 -.857017144E+02 -.857677844E+02 -.858342908E+02 -.859011057E+02 -.859681089E+02 -.860351872E+02 -.861022331E+02 -.861691433E+02 -.862358163E+02 -.863021492E+02 -.863680341E+02 -.864333526E+02 -.864979692E+02 -.865617229E+02 -.866244160E+02 -.866858003E+02 -.867455584E+02 -.868032806E+02 -.868584344E+02 -.869103254E+02 -.869580468E+02 -.870004137E+02 -.870358786E+02 -.870624213E+02 -.870774081E+02 -.870774081E+02
 -.870828834E+02 -.870828834E+02 -.870682556E+02 -.870423659E+02 -.870078032E+02 -.869665574E+02 -.869201570E+02 -.868697764E+02 -.868163183E+02 -.867604775E+02 -.867027904E+02 -.866436730E+02 -.865834502E+02 -.865223789E+02 -.864606658E+02 -.863984807E+02 -.863359676E+02 -.862732524E+02 -.862104499E+02 -.861476681E+02 -.860850125E+02 -.860225884E+02 -.859605032E+02 -.858988683E+02 -.858377996E+02 -.857774182E+02 -.857178513E+02 -.856592314E+02 -.856016970E+02 -.855453914E+02 -.854904629E+02 -.854370633E+02 -.853853479E+02 -.853354738E+02 -.852875990E+02 -.852418815E+02 -.851984779E+02 -.851575417E+02 -.851192225E+02 -.850836644E+02 -.850510045E+02 -.850213716E+02 -.849948852E+02 -.849716536E+02 -.849517734E+02 -.849353280E+02 -.849223870E+02 -.849130051E+02 -.849072216E+02 -.849050600E+02 -.849065276E+02 -.849116157E+02 -.849202993E+02 -.849325375E+02 -.849482742E+02 -.849674383E+02 -.849899451E+02 -.850156964E+02 -.850445823E+02 -.850764821E+02 -.851112655E+02 -.851487939E+02 -.851889219E+02 -.852314984E+02 -.852763686E+02 -.853233744E+02 -.853723568E+02 -.854231563E+02 -.854756146E+02 -.855295755E+02 -.855848859E+02 -.856413970E+02 -.856989645E+02 -.857574497E+02 -.858167200E+02 -.858766486E+02 -.859371154E+02 -.859980063E+02 -.860592128E+02 -.861206319E+02 -.861821643E+02 -.862437131E+02 -.863051820E+02 -.863664721E+02 -.864274786E+02 -.864880855E+02 -.865481600E+02 -.866075443E+02 -.866660449E+02 -.867234200E+02 -.867793617E+02 -.868334745E+02 -.868852462E+02 -.869340114E+02 -.869789039E+02 -.870187944E+02 -.870522113E+02 -.870772369E+02 -.870913741E+02 -.870913741E+02
 -.870980816E+02 -.870980816E+02 -.870843704E+02 -.870601140E+02 -.870277497E+02 -.869891527E+02 -.869457658E+02 -.868986992E+02 -.868488080E+02 -.867967518E+02 -.867430409E+02 -.866880725E+02 -.866321575E+02 -.865755424E+02 -.865184258E+02 -.864609712E+02 -.864033166E+02 -.863455827E+02 -.862878782E+02 -.862303050E+02 -.861729610E+02 -.861159434E+02 -.860593499E+02 -.860032806E+02 -.859478388E+02 -.858931315E+02 -.858392697E+02 -.857863689E+02 -.857345483E+02 -.856839308E+02 -.856346426E+02 -.855868126E+02 -.855405715E+02 -.854960512E+02 -.854533838E+02 -.854127009E+02 -.853741321E+02 -.853378045E+02 -.853038412E+02 -.852723604E+02 -.852434747E+02 -.852172891E+02 -.851939010E+02 -.851733986E+02 -.851558603E+02 -.851413537E+02 -.851299351E+02 -.851216487E+02 -.851165263E+02 -.851145868E+02 -.851158361E+02 -.851202670E+02 -.851278591E+02 -.851385795E+02 -.851523825E+02 -.851692105E+02 -.851889945E+02 -.852116550E+02 -.852371023E+02 -.852652378E+02 -.852959551E+02 -.853291404E+02 -.853646744E+02 -.854024325E+02 -.854422865E+02 -.854841056E+02 -.855277572E+02 -.855731081E+02 -.856200253E+02 -.856683771E+02 -.857180341E+02 -.857688692E+02 -.858207590E+02 -.858735841E+02 -.859272293E+02 -.859815839E+02 -.860365422E+02 -.860920026E+02 -.861478681E+02 -.862040449E+02 -.862604421E+02 -.863169698E+02 -.863735374E+02 -.864300510E+02 -.864864101E+02 -.865425030E+02 -.865982012E+02 -.866533517E+02 -.867077677E+02 -.867612160E+02 -.868134009E+02 -.868639435E+02 -.869123549E+02 -.869580020E+02 -.870000619E+02 -.870374650E+02 -.870688191E+02 -.870923130E+02 -.871055909E+02 -.871055909E+02
 -.871132698E+02 -.871132698E+02 -.871004703E+02 -.870778359E+02 -.870476505E+02 -.870116735E+02 -.869712597E+02 -.869274532E+02 -.868810593E+02 -.868327006E+02 -.867828598E+02 -.867319128E+02 -.866801553E+02 -.866278216E+02 -.865751008E+02 -.865221486E+02 -.864690963E+02 -.864160580E+02 -.863631362E+02 -.863104258E+02 -.862580174E+02 -.862059999E+02 -.861544618E+02 -.861034930E+02 -.860531851E+02 -.860036326E+02 -.859549325E+02 -.859071850E+02 -.858604931E+02 -.858149621E+02 -.857706998E+02 -.857278155E+02 -.856864198E+02 -.856466236E+02 -.856085377E+02 -.855722719E+02 -.855379342E+02 -.855056299E+02 -.854754609E+02 -.854475247E+02 -.854219139E+02 -.853987148E+02 -.853780072E+02 -.853598631E+02 -.853443466E+02 -.853315129E+02 -.853214076E+02 -.853140669E+02 -.853095164E+02 -.853077715E+02 -.853088369E+02 -.853127068E+02 -.853193644E+02 -.853287829E+02 -.853409251E+02 -.853557440E+02 -.853731832E+02 -.853931776E+02 -.854156538E+02 -.854405310E+02 -.854677217E+02 -.854971322E+02 -.855286639E+02 -.855622138E+02 -.855976756E+02 -.856349401E+02 -.856738968E+02 -.857144338E+02 -.857564395E+02 -.857998025E+02 -.858444127E+02 -.858901621E+02 -.859369449E+02 -.859846579E+02 -.860332014E+02 -.860824788E+02 -.861323970E+02 -.861828662E+02 -.862337993E+02 -.862851119E+02 -.863367210E+02 -.863885436E+02 -.864404955E+02 -.864924883E+02 -.865444266E+02 -.865962041E+02 -.866476977E+02 -.866987610E+02 -.867492152E+02 -.867988375E+02 -.868473462E+02 -.868943811E+02 -.869394788E+02 -.869820403E+02 -.870212890E+02 -.870562165E+02 -.870855130E+02 -.871074761E+02 -.871198940E+02 -.871198940E+02
 -.871283272E+02 -.871283272E+02 -.871164280E+02 -.870953933E+02 -.870673538E+02 -.870339520E+02 -.869964542E+02 -.869558373E+02 -.869128559E+02 -.868680939E+02 -.868220052E+02 -.867749436E+02 -.867271877E+02 -.866789590E+02 -.866304361E+02 -.865817658E+02 -.865330719E+02 -.864844615E+02 -.864360304E+02 -.863878665E+02 -.863400531E+02 -.862926710E+02 -.862458003E+02 -.861995212E+02 -.861539151E+02 -.861090650E+02 -.860650559E+02 -.860219747E+02 -.859799103E+02 -.859389531E+02 -.858991953E+02 -.858607298E+02 -.858236502E+02 -.857880502E+02 -.857540229E+02 -.857216601E+02 -.856910522E+02 -.856622867E+02 -.856354484E+02 -.856106179E+02 -.855878718E+02 -.855672813E+02 -.855489120E+02 -.855328232E+02 -.855190673E+02 -.855076896E+02 -.854987275E+02 -.854922105E+02 -.854881595E+02 -.854865870E+02 -.854874970E+02 -.854908844E+02 -.854967356E+02 -.855050287E+02 -.855157330E+02 -.855288101E+02 -.855442136E+02 -.855618901E+02 -.855817791E+02 -.856038142E+02 -.856279229E+02 -.856540280E+02 -.856820475E+02 -.857118961E+02 -.857434851E+02 -.857767233E+02 -.858115181E+02 -.858477757E+02 -.858854015E+02 -.859243016E+02 -.859643822E+02 -.860055512E+02 -.860477176E+02 -.860907928E+02 -.861346900E+02 -.861793252E+02 -.862246164E+02 -.862704842E+02 -.863168512E+02 -.863636411E+02 -.864107787E+02 -.864581881E+02 -.865057911E+02 -.865535054E+02 -.866012415E+02 -.866488988E+02 -.866963607E+02 -.867434883E+02 -.867901121E+02 -.868360210E+02 -.868809485E+02 -.869245547E+02 -.869664030E+02 -.870059300E+02 -.870424067E+02 -.870748880E+02 -.871021472E+02 -.871225922E+02 -.871341560E+02 -.871341560E+02
 -.871431651E+02 -.871431651E+02 -.871321502E+02 -.871126851E+02 -.870867483E+02 -.870558660E+02 -.870212159E+02 -.869837072E+02 -.869440432E+02 -.869027689E+02 -.868603080E+02 -.868169918E+02 -.867730811E+02 -.867287834E+02 -.866842662E+02 -.866396672E+02 -.865951020E+02 -.865506706E+02 -.865064616E+02 -.864625560E+02 -.864190300E+02 -.863759569E+02 -.863334087E+02 -.862914568E+02 -.862501735E+02 -.862096316E+02 -.861699054E+02 -.861310704E+02 -.860932032E+02 -.860563818E+02 -.860206847E+02 -.859861913E+02 -.859529810E+02 -.859211328E+02 -.858907254E+02 -.858618358E+02 -.858345396E+02 -.858089100E+02 -.857850177E+02 -.857629296E+02 -.857427093E+02 -.857244157E+02 -.857081030E+02 -.856938202E+02 -.856816104E+02 -.856715110E+02 -.856635526E+02 -.856577595E+02 -.856541488E+02 -.856527309E+02 -.856535087E+02 -.856564783E+02 -.856616284E+02 -.856689408E+02 -.856783904E+02 -.856899455E+02 -.857035679E+02 -.857192134E+02 -.857368321E+02 -.857563691E+02 -.857777643E+02 -.858009536E+02 -.858258688E+02 -.858524388E+02 -.858805895E+02 -.859102446E+02 -.859413261E+02 -.859737551E+02 -.860074518E+02 -.860423363E+02 -.860783289E+02 -.861153508E+02 -.861533240E+02 -.861921719E+02 -.862318195E+02 -.862721933E+02 -.863132215E+02 -.863548340E+02 -.863969618E+02 -.864395368E+02 -.864824908E+02 -.865257546E+02 -.865692564E+02 -.866129200E+02 -.866566618E+02 -.867003877E+02 -.867439882E+02 -.867873326E+02 -.868302613E+02 -.868725759E+02 -.869140261E+02 -.869542931E+02 -.869929683E+02 -.870295248E+02 -.870632821E+02 -.870933587E+02 -.871186122E+02 -.871375605E+02 -.871482812E+02 -.871482812E+02
 -.871577213E+02 -.871577213E+02 -.871475716E+02 -.871296407E+02 -.871057569E+02 -.870773311E+02 -.870454530E+02 -.870109646E+02 -.869745176E+02 -.869366177E+02 -.868976583E+02 -.868579474E+02 -.868177277E+02 -.867771924E+02 -.867364974E+02 -.866957707E+02 -.866551198E+02 -.866146371E+02 -.865744043E+02 -.865344954E+02 -.864949800E+02 -.864559240E+02 -.864173919E+02 -.863794475E+02 -.863421545E+02 -.863055768E+02 -.862697793E+02 -.862348275E+02 -.862007877E+02 -.861677266E+02 -.861357119E+02 -.861048108E+02 -.860750911E+02 -.860466196E+02 -.860194627E+02 -.859936852E+02 -.859693507E+02 -.859465205E+02 -.859252534E+02 -.859056055E+02 -.858876295E+02 -.858713744E+02 -.858568852E+02 -.858442024E+02 -.858333617E+02 -.858243939E+02 -.858173244E+02 -.858121731E+02 -.858089541E+02 -.858076760E+02 -.858083412E+02 -.858109463E+02 -.858154821E+02 -.858219334E+02 -.858302796E+02 -.858404944E+02 -.858525462E+02 -.858663985E+02 -.858820098E+02 -.858993345E+02 -.859183228E+02 -.859389211E+02 -.859610728E+02 -.859847183E+02 -.860097955E+02 -.860362405E+02 -.860639875E+02 -.860929700E+02 -.861231204E+02 -.861543708E+02 -.861866534E+02 -.862199007E+02 -.862540457E+02 -.862890225E+02 -.863247659E+02 -.863612119E+02 -.863982978E+02 -.864359616E+02 -.864741423E+02 -.865127788E+02 -.865518098E+02 -.865911725E+02 -.866308015E+02 -.866706263E+02 -.867105699E+02 -.867505447E+02 -.867904486E+02 -.868301597E+02 -.868695288E+02 -.869083708E+02 -.869464522E+02 -.869834760E+02 -.870190618E+02 -.870527203E+02 -.870838194E+02 -.871115417E+02 -.871348285E+02 -.871523075E+02 -.871622000E+02 -.871622000E+02
 -.871719550E+02 -.871719550E+02 -.871626493E+02 -.871462141E+02 -.871243296E+02 -.870982934E+02 -.870691080E+02 -.870375488E+02 -.870042163E+02 -.869695767E+02 -.869339934E+02 -.868977507E+02 -.868610730E+02 -.868241389E+02 -.867870925E+02 -.867500520E+02 -.867131166E+02 -.866763711E+02 -.866398902E+02 -.866037416E+02 -.865679878E+02 -.865326885E+02 -.864979010E+02 -.864636820E+02 -.864300876E+02 -.863971739E+02 -.863649974E+02 -.863336148E+02 -.863030835E+02 -.862734608E+02 -.862448045E+02 -.862171722E+02 -.861906214E+02 -.861652087E+02 -.861409903E+02 -.861180208E+02 -.860963537E+02 -.860760404E+02 -.860571302E+02 -.860396699E+02 -.860237035E+02 -.860092718E+02 -.859964121E+02 -.859851582E+02 -.859755398E+02 -.859675821E+02 -.859613064E+02 -.859567289E+02 -.859538616E+02 -.859527112E+02 -.859532799E+02 -.859555648E+02 -.859595583E+02 -.859652478E+02 -.859726161E+02 -.859816415E+02 -.859922978E+02 -.860045545E+02 -.860183774E+02 -.860337284E+02 -.860505659E+02 -.860688454E+02 -.860885193E+02 -.861095379E+02 -.861318490E+02 -.861553989E+02 -.861801322E+02 -.862059926E+02 -.862329228E+02 -.862608652E+02 -.862897619E+02 -.863195552E+02 -.863501876E+02 -.863816022E+02 -.864137427E+02 -.864465533E+02 -.864799791E+02 -.865139658E+02 -.865484592E+02 -.865834051E+02 -.866187484E+02 -.866544326E+02 -.866903979E+02 -.867265804E+02 -.867629089E+02 -.867993027E+02 -.868356675E+02 -.868718901E+02 -.869078325E+02 -.869433230E+02 -.869781452E+02 -.870120243E+02 -.870446088E+02 -.870754464E+02 -.871039539E+02 -.871293775E+02 -.871507417E+02 -.871667830E+02 -.871758642E+02 -.871758642E+02
 -.871858427E+02 -.871858427E+02 -.871773591E+02 -.871623795E+02 -.871424390E+02 -.871187238E+02 -.870921507E+02 -.870634293E+02 -.870331094E+02 -.870016183E+02 -.869692890E+02 -.869363825E+02 -.869031046E+02 -.868696194E+02 -.868360591E+02 -.868025321E+02 -.867691290E+02 -.867359274E+02 -.867029951E+02 -.866703934E+02 -.866381785E+02 -.866064038E+02 -.865751204E+02 -.865443782E+02 -.865142267E+02 -.864847148E+02 -.864558916E+02 -.864278064E+02 -.864005085E+02 -.863740472E+02 -.863484721E+02 -.863238321E+02 -.863001761E+02 -.862775523E+02 -.862560080E+02 -.862355895E+02 -.862163416E+02 -.861983076E+02 -.861815288E+02 -.861660443E+02 -.861518910E+02 -.861391028E+02 -.861277108E+02 -.861177432E+02 -.861092245E+02 -.861021759E+02 -.860966147E+02 -.860925547E+02 -.860900056E+02 -.860889730E+02 -.860894587E+02 -.860914604E+02 -.860949715E+02 -.860999817E+02 -.861064768E+02 -.861144387E+02 -.861238455E+02 -.861346720E+02 -.861468895E+02 -.861604664E+02 -.861753680E+02 -.861915570E+02 -.862089938E+02 -.862276364E+02 -.862474412E+02 -.862683628E+02 -.862903546E+02 -.863133690E+02 -.863373575E+02 -.863622710E+02 -.863880603E+02 -.864146760E+02 -.864420688E+02 -.864701895E+02 -.864989897E+02 -.865284208E+02 -.865584351E+02 -.865889847E+02 -.866200220E+02 -.866514989E+02 -.866833662E+02 -.867155732E+02 -.867480661E+02 -.867807864E+02 -.868136696E+02 -.868466416E+02 -.868796158E+02 -.869124883E+02 -.869451320E+02 -.869773888E+02 -.870090601E+02 -.870398932E+02 -.870695651E+02 -.870976609E+02 -.871236458E+02 -.871468293E+02 -.871663178E+02 -.871809551E+02 -.871892436E+02 -.871892436E+02
 -.871993756E+02 -.871993756E+02 -.871916918E+02 -.871781274E+02 -.871600756E+02 -.871386132E+02 -.871145730E+02 -.870885998E+02 -.870611935E+02 -.870327428E+02 -.870035509E+02 -.869738552E+02 -.869438434E+02 -.869136647E+02 -.868834398E+02 -.868532670E+02 -.868232288E+02 -.867933953E+02 -.867638279E+02 -.867345815E+02 -.867057065E+02 -.866772503E+02 -.866492581E+02 -.866217740E+02 -.865948410E+02 -.865685021E+02 -.865427996E+02 -.865177762E+02 -.864934743E+02 -.864699362E+02 -.864472041E+02 -.864253199E+02 -.864043250E+02 -.863842603E+02 -.863651657E+02 -.863470803E+02 -.863300418E+02 -.863140866E+02 -.862992492E+02 -.862855624E+02 -.862730571E+02 -.862617615E+02 -.862517017E+02 -.862429009E+02 -.862353796E+02 -.862291555E+02 -.862242429E+02 -.862206532E+02 -.862183945E+02 -.862174715E+02 -.862178855E+02 -.862196346E+02 -.862227135E+02 -.862271136E+02 -.862328229E+02 -.862398264E+02 -.862481060E+02 -.862576406E+02 -.862684064E+02 -.862803770E+02 -.862935234E+02 -.863078144E+02 -.863232168E+02 -.863396956E+02 -.863572139E+02 -.863757338E+02 -.863952158E+02 -.864156197E+02 -.864369044E+02 -.864590284E+02 -.864819496E+02 -.865056260E+02 -.865300153E+02 -.865550753E+02 -.865807641E+02 -.866070398E+02 -.866338608E+02 -.866611854E+02 -.866889717E+02 -.867171772E+02 -.867457585E+02 -.867746700E+02 -.868038636E+02 -.868332867E+02 -.868628806E+02 -.868925783E+02 -.869223007E+02 -.869519532E+02 -.869814199E+02 -.870105564E+02 -.870391815E+02 -.870670646E+02 -.870939116E+02 -.871193444E+02 -.871428763E+02 -.871638787E+02 -.871815395E+02 -.871948076E+02 -.872023225E+02 -.872023225E+02
 -.872125556E+02 -.872125556E+02 -.872056497E+02 -.871934610E+02 -.871772438E+02 -.871579681E+02 -.871363841E+02 -.871130730E+02 -.870884858E+02 -.870629729E+02 -.870368081E+02 -.870102058E+02 -.869833353E+02 -.869563316E+02 -.869293032E+02 -.869023392E+02 -.868755136E+02 -.868488894E+02 -.868225216E+02 -.867964591E+02 -.867707467E+02 -.867454263E+02 -.867205376E+02 -.866961192E+02 -.866722086E+02 -.866488430E+02 -.866260591E+02 -.866038935E+02 -.865823825E+02 -.865615624E+02 -.865414690E+02 -.865221380E+02 -.865036045E+02 -.864859030E+02 -.864690673E+02 -.864531301E+02 -.864381232E+02 -.864240771E+02 -.864110208E+02 -.863989816E+02 -.863879853E+02 -.863780555E+02 -.863692138E+02 -.863614796E+02 -.863548699E+02 -.863493995E+02 -.863450801E+02 -.863419213E+02 -.863399298E+02 -.863391093E+02 -.863394611E+02 -.863409836E+02 -.863436722E+02 -.863475199E+02 -.863525167E+02 -.863586501E+02 -.863659051E+02 -.863742642E+02 -.863837075E+02 -.863942129E+02 -.864057563E+02 -.864183117E+02 -.864318514E+02 -.864463458E+02 -.864617643E+02 -.864780748E+02 -.864952442E+02 -.865132386E+02 -.865320233E+02 -.865515630E+02 -.865718221E+02 -.865927648E+02 -.866143549E+02 -.866365565E+02 -.866593334E+02 -.866826495E+02 -.867064689E+02 -.867307552E+02 -.867554720E+02 -.867805819E+02 -.868060466E+02 -.868318258E+02 -.868578766E+02 -.868841520E+02 -.869105994E+02 -.869371583E+02 -.869637574E+02 -.869903113E+02 -.870167151E+02 -.870428382E+02 -.870685168E+02 -.870935424E+02 -.871176491E+02 -.871404956E+02 -.871616422E+02 -.871805221E+02 -.871964025E+02 -.872083360E+02 -.872150963E+02 -.872150963E+02
 -.872253926E+02 -.872253926E+02 -.872192436E+02 -.872083926E+02 -.871939585E+02 -.871768063E+02 -.871576056E+02 -.871368753E+02 -.871150180E+02 -.870923470E+02 -.870691066E+02 -.870454887E+02 -.870216446E+02 -.869976949E+02 -.869737366E+02 -.869498492E+02 -.869260986E+02 -.869025408E+02 -.868792246E+02 -.868561933E+02 -.868334863E+02 -.868111402E+02 -.867891897E+02 -.867676684E+02 -.867466087E+02 -.867260426E+02 -.867060016E+02 -.866865171E+02 -.866676200E+02 -.866493412E+02 -.866317111E+02 -.866147598E+02 -.865985169E+02 -.865830116E+02 -.865682722E+02 -.865543261E+02 -.865412001E+02 -.865289195E+02 -.865175086E+02 -.865069902E+02 -.864973856E+02 -.864887146E+02 -.864809951E+02 -.864742432E+02 -.864684731E+02 -.864636968E+02 -.864599242E+02 -.864571632E+02 -.864554193E+02 -.864546956E+02 -.864549932E+02 -.864563106E+02 -.864586441E+02 -.864619879E+02 -.864663338E+02 -.864716713E+02 -.864779879E+02 -.864852693E+02 -.864934987E+02 -.865026580E+02 -.865127270E+02 -.865236842E+02 -.865355062E+02 -.865481686E+02 -.865616456E+02 -.865759105E+02 -.865909354E+02 -.866066920E+02 -.866231509E+02 -.866402824E+02 -.866580565E+02 -.866764427E+02 -.866954105E+02 -.867149290E+02 -.867349675E+02 -.867554951E+02 -.867764807E+02 -.867978930E+02 -.868197004E+02 -.868418705E+02 -.868643695E+02 -.868871623E+02 -.869102109E+02 -.869334737E+02 -.869569039E+02 -.869804477E+02 -.870040415E+02 -.870276086E+02 -.870510554E+02 -.870742651E+02 -.870970907E+02 -.871193460E+02 -.871407929E+02 -.871611262E+02 -.871799529E+02 -.871967665E+02 -.872109125E+02 -.872215449E+02 -.872275693E+02 -.872275693E+02
 -.872379007E+02 -.872379007E+02 -.872324887E+02 -.872229398E+02 -.872102399E+02 -.871951520E+02 -.871782663E+02 -.871600407E+02 -.871408305E+02 -.871209121E+02 -.871005014E+02 -.870797677E+02 -.870588447E+02 -.870378389E+02 -.870168358E+02 -.869959055E+02 -.869751061E+02 -.869544868E+02 -.869340903E+02 -.869139545E+02 -.868941135E+02 -.868745992E+02 -.868554417E+02 -.868366696E+02 -.868183109E+02 -.868003929E+02 -.867829424E+02 -.867659860E+02 -.867495500E+02 -.867336603E+02 -.867183426E+02 -.867036222E+02 -.866895239E+02 -.866760721E+02 -.866632904E+02 -.866512019E+02 -.866398285E+02 -.866291916E+02 -.866193112E+02 -.866102062E+02 -.866018943E+02 -.865943918E+02 -.865877136E+02 -.865818730E+02 -.865768816E+02 -.865727493E+02 -.865694845E+02 -.865670934E+02 -.865655806E+02 -.865649487E+02 -.865651987E+02 -.865663292E+02 -.865683372E+02 -.865712180E+02 -.865749646E+02 -.865795686E+02 -.865850196E+02 -.865913056E+02 -.865984130E+02 -.866063267E+02 -.866150300E+02 -.866245049E+02 -.866347324E+02 -.866456919E+02 -.866573622E+02 -.866697209E+02 -.866827448E+02 -.866964102E+02 -.867106927E+02 -.867255673E+02 -.867410087E+02 -.867569914E+02 -.867734896E+02 -.867904773E+02 -.868079283E+02 -.868258164E+02 -.868441152E+02 -.868627977E+02 -.868818369E+02 -.869012048E+02 -.869208722E+02 -.869408086E+02 -.869609808E+02 -.869813525E+02 -.870018824E+02 -.870225233E+02 -.870432191E+02 -.870639022E+02 -.870844896E+02 -.871048781E+02 -.871249380E+02 -.871445044E+02 -.871633670E+02 -.871812560E+02 -.871978245E+02 -.872126252E+02 -.872250805E+02 -.872344439E+02 -.872397500E+02 -.872397500E+02
 -.872500914E+02 -.872500914E+02 -.872453977E+02 -.872371173E+02 -.872261062E+02 -.872130270E+02 -.871983927E+02 -.871826010E+02 -.871659608E+02 -.871487126E+02 -.871310441E+02 -.871131025E+02 -.870950042E+02 -.870768417E+02 -.870586895E+02 -.870406083E+02 -.870226485E+02 -.870048527E+02 -.869872577E+02 -.869698962E+02 -.869527976E+02 -.869359890E+02 -.869194962E+02 -.869033434E+02 -.868875543E+02 -.868721520E+02 -.868571591E+02 -.868425978E+02 -.868284902E+02 -.868148580E+02 -.868017225E+02 -.867891048E+02 -.867770255E+02 -.867655048E+02 -.867545623E+02 -.867442169E+02 -.867344869E+02 -.867253897E+02 -.867169419E+02 -.867091591E+02 -.867020557E+02 -.866956451E+02 -.866899396E+02 -.866849500E+02 -.866806858E+02 -.866771552E+02 -.866743649E+02 -.866723201E+02 -.866710245E+02 -.866704803E+02 -.866706881E+02 -.866716470E+02 -.866733545E+02 -.866758066E+02 -.866789977E+02 -.866829209E+02 -.866875676E+02 -.866929281E+02 -.866989912E+02 -.867057445E+02 -.867131744E+02 -.867212660E+02 -.867300036E+02 -.867393705E+02 -.867493490E+02 -.867599207E+02 -.867710665E+02 -.867827667E+02 -.867950011E+02 -.868077491E+02 -.868209896E+02 -.868347012E+02 -.868488626E+02 -.868634519E+02 -.868784472E+02 -.868938264E+02 -.869095673E+02 -.869256472E+02 -.869420430E+02 -.869587309E+02 -.869756862E+02 -.869928824E+02 -.870102912E+02 -.870278812E+02 -.870456167E+02 -.870634568E+02 -.870813527E+02 -.870992457E+02 -.871170636E+02 -.871347165E+02 -.871520914E+02 -.871690448E+02 -.871853937E+02 -.872009033E+02 -.872152717E+02 -.872281098E+02 -.872389156E+02 -.872470403E+02 -.872516450E+02 -.872516450E+02
 -.872619592E+02 -.872619592E+02 -.872579663E+02 -.872509226E+02 -.872415571E+02 -.872304339E+02 -.872179903E+02 -.872045654E+02 -.871904224E+02 -.871757665E+02 -.871607578E+02 -.871455219E+02 -.871301581E+02 -.871147453E+02 -.870993470E+02 -.870840148E+02 -.870687917E+02 -.870537138E+02 -.870388124E+02 -.870241150E+02 -.870096464E+02 -.869954296E+02 -.869814859E+02 -.869678357E+02 -.869544988E+02 -.869414942E+02 -.869288408E+02 -.869165568E+02 -.869046606E+02 -.868931698E+02 -.868821021E+02 -.868714748E+02 -.868613047E+02 -.868516083E+02 -.868424015E+02 -.868336999E+02 -.868255184E+02 -.868178709E+02 -.868107711E+02 -.868042316E+02 -.867982641E+02 -.867928794E+02 -.867880874E+02 -.867838969E+02 -.867803156E+02 -.867773501E+02 -.867750059E+02 -.867732870E+02 -.867721966E+02 -.867717363E+02 -.867719067E+02 -.867727070E+02 -.867741351E+02 -.867761879E+02 -.867788609E+02 -.867821484E+02 -.867860435E+02 -.867905384E+02 -.867956241E+02 -.868012903E+02 -.868075261E+02 -.868143196E+02 -.868216579E+02 -.868295274E+02 -.868379139E+02 -.868468022E+02 -.868561769E+02 -.868660218E+02 -.868763206E+02 -.868870562E+02 -.868982114E+02 -.869097688E+02 -.869217106E+02 -.869340190E+02 -.869466758E+02 -.869596628E+02 -.869729615E+02 -.869865530E+02 -.870004181E+02 -.870145369E+02 -.870288886E+02 -.870434510E+02 -.870582001E+02 -.870731093E+02 -.870881485E+02 -.871032826E+02 -.871184703E+02 -.871336614E+02 -.871487944E+02 -.871637924E+02 -.871785591E+02 -.871929719E+02 -.872068745E+02 -.872200666E+02 -.872322905E+02 -.872432145E+02 -.872524105E+02 -.872593254E+02 -.872632448E+02 -.872632448E+02
 -.872734529E+02 -.872734529E+02 -.872701431E+02 -.872643041E+02 -.872565402E+02 -.872473197E+02 -.872370053E+02 -.872258788E+02 -.872141590E+02 -.872020163E+02 -.871895840E+02 -.871769665E+02 -.871642463E+02 -.871514891E+02 -.871387477E+02 -.871260651E+02 -.871134768E+02 -.871010129E+02 -.870886992E+02 -.870765585E+02 -.870646112E+02 -.870528761E+02 -.870413707E+02 -.870301118E+02 -.870191153E+02 -.870083969E+02 -.869979717E+02 -.869878546E+02 -.869780602E+02 -.869686030E+02 -.869594971E+02 -.869507563E+02 -.869423942E+02 -.869344240E+02 -.869268584E+02 -.869197099E+02 -.869129902E+02 -.869067107E+02 -.869008820E+02 -.868955143E+02 -.868906169E+02 -.868861983E+02 -.868822665E+02 -.868788283E+02 -.868758899E+02 -.868734566E+02 -.868715326E+02 -.868701213E+02 -.868692249E+02 -.868688450E+02 -.868689819E+02 -.868696349E+02 -.868708025E+02 -.868724822E+02 -.868746703E+02 -.868773624E+02 -.868805531E+02 -.868842361E+02 -.868884041E+02 -.868930492E+02 -.868981627E+02 -.869037349E+02 -.869097558E+02 -.869162144E+02 -.869230995E+02 -.869303989E+02 -.869381002E+02 -.869461908E+02 -.869546572E+02 -.869634859E+02 -.869726633E+02 -.869821750E+02 -.869920070E+02 -.870021448E+02 -.870125737E+02 -.870232790E+02 -.870342456E+02 -.870454582E+02 -.870569012E+02 -.870685582E+02 -.870804121E+02 -.870924448E+02 -.871046363E+02 -.871169649E+02 -.871294053E+02 -.871419287E+02 -.871545005E+02 -.871670791E+02 -.871796132E+02 -.871920390E+02 -.872042761E+02 -.872162225E+02 -.872277482E+02 -.872386866E+02 -.872488234E+02 -.872578830E+02 -.872655098E+02 -.872712447E+02 -.872744951E+02 -.872744951E+02
 -.872844162E+02 -.872844162E+02 -.872817689E+02 -.872770969E+02 -.872708829E+02 -.872635014E+02 -.872552429E+02 -.872463331E+02 -.872369476E+02 -.872272234E+02 -.872172674E+02 -.872071639E+02 -.871969792E+02 -.871867663E+02 -.871765678E+02 -.871664183E+02 -.871563466E+02 -.871463768E+02 -.871365297E+02 -.871268236E+02 -.871172749E+02 -.871078986E+02 -.870987085E+02 -.870897181E+02 -.870809400E+02 -.870723864E+02 -.870640694E+02 -.870560006E+02 -.870481915E+02 -.870406535E+02 -.870333975E+02 -.870264344E+02 -.870197747E+02 -.870134287E+02 -.870074063E+02 -.870017172E+02 -.869963705E+02 -.869913750E+02 -.869867390E+02 -.869824702E+02 -.869785760E+02 -.869750630E+02 -.869719371E+02 -.869692038E+02 -.869668679E+02 -.869649333E+02 -.869634033E+02 -.869622806E+02 -.869615669E+02 -.869612633E+02 -.869613702E+02 -.869618870E+02 -.869628125E+02 -.869641447E+02 -.869658809E+02 -.869680176E+02 -.869705507E+02 -.869734752E+02 -.869767857E+02 -.869804759E+02 -.869845390E+02 -.869889678E+02 -.869937543E+02 -.869988901E+02 -.870043664E+02 -.870101739E+02 -.870163029E+02 -.870227434E+02 -.870294852E+02 -.870365177E+02 -.870438302E+02 -.870514115E+02 -.870592507E+02 -.870673363E+02 -.870756569E+02 -.870842009E+02 -.870929563E+02 -.871019112E+02 -.871110530E+02 -.871203688E+02 -.871298450E+02 -.871394670E+02 -.871492190E+02 -.871590832E+02 -.871690395E+02 -.871790646E+02 -.871891306E+02 -.871992039E+02 -.872092430E+02 -.872191964E+02 -.872289995E+02 -.872385701E+02 -.872478035E+02 -.872565659E+02 -.872646854E+02 -.872719408E+02 -.872780473E+02 -.872826378E+02 -.872852386E+02 -.872852386E+02
 -.872944758E+02 -.872944758E+02 -.872924604E+02 -.872888990E+02 -.872841567E+02 -.872785175E+02 -.872722025E+02 -.872653840E+02 -.872581964E+02 -.872507449E+02 -.872431122E+02 -.872353634E+02 -.872275502E+02 -.872197138E+02 -.872118876E+02 -.872040986E+02 -.871963695E+02 -.871887190E+02 -.871811636E+02 -.871737174E+02 -.871663932E+02 -.871592026E+02 -.871521565E+02 -.871452648E+02 -.871385375E+02 -.871319839E+02 -.871256131E+02 -.871194339E+02 -.871134551E+02 -.871076851E+02 -.871021323E+02 -.870968048E+02 -.870917106E+02 -.870868574E+02 -.870822526E+02 -.870779034E+02 -.870738167E+02 -.870699990E+02 -.870664566E+02 -.870631953E+02 -.870602204E+02 -.870575369E+02 -.870551493E+02 -.870530617E+02 -.870512775E+02 -.870497998E+02 -.870486310E+02 -.870477730E+02 -.870472272E+02 -.870469943E+02 -.870470747E+02 -.870474679E+02 -.870481730E+02 -.870491886E+02 -.870505126E+02 -.870521424E+02 -.870540749E+02 -.870563065E+02 -.870588330E+02 -.870616499E+02 -.870647520E+02 -.870681340E+02 -.870717898E+02 -.870757133E+02 -.870798978E+02 -.870843364E+02 -.870890218E+02 -.870939465E+02 -.870991029E+02 -.871044830E+02 -.871100787E+02 -.871158817E+02 -.871218837E+02 -.871280760E+02 -.871344499E+02 -.871409968E+02 -.871477074E+02 -.871545726E+02 -.871615829E+02 -.871687282E+02 -.871759981E+02 -.871833813E+02 -.871908654E+02 -.871984366E+02 -.872060791E+02 -.872137746E+02 -.872215012E+02 -.872292326E+02 -.872369363E+02 -.872445723E+02 -.872520900E+02 -.872594260E+02 -.872664994E+02 -.872732073E+02 -.872794179E+02 -.872849625E+02 -.872896244E+02 -.872931247E+02 -.872951053E+02 -.872951053E+02
 -.873028525E+02 -.873028525E+02 -.873014103E+02 -.872988506E+02 -.872954282E+02 -.872913432E+02 -.872867531E+02 -.872817822E+02 -.872765286E+02 -.872710701E+02 -.872654686E+02 -.872597733E+02 -.872540236E+02 -.872482514E+02 -.872424824E+02 -.872367377E+02 -.872310348E+02 -.872253886E+02 -.872198116E+02 -.872143149E+02 -.872089082E+02 -.872036003E+02 -.871983996E+02 -.871933135E+02 -.871883494E+02 -.871835142E+02 -.871788147E+02 -.871742573E+02 -.871698486E+02 -.871655946E+02 -.871615015E+02 -.871575752E+02 -.871538214E+02 -.871502458E+02 -.871468538E+02 -.871436505E+02 -.871406410E+02 -.871378300E+02 -.871352220E+02 -.871328211E+02 -.871306313E+02 -.871286561E+02 -.871268989E+02 -.871253624E+02 -.871240492E+02 -.871229616E+02 -.871221012E+02 -.871214694E+02 -.871210672E+02 -.871208953E+02 -.871209536E+02 -.871212421E+02 -.871217599E+02 -.871225062E+02 -.871234793E+02 -.871246774E+02 -.871260984E+02 -.871277395E+02 -.871295977E+02 -.871316699E+02 -.871339522E+02 -.871364409E+02 -.871391314E+02 -.871420195E+02 -.871451002E+02 -.871483686E+02 -.871518194E+02 -.871554472E+02 -.871592464E+02 -.871632112E+02 -.871673357E+02 -.871716140E+02 -.871760398E+02 -.871806069E+02 -.871853090E+02 -.871901395E+02 -.871950917E+02 -.872001589E+02 -.872053338E+02 -.872106090E+02 -.872159765E+02 -.872214277E+02 -.872269530E+02 -.872325419E+02 -.872381820E+02 -.872438590E+02 -.872495559E+02 -.872552522E+02 -.872609228E+02 -.872665366E+02 -.872720553E+02 -.872774306E+02 -.872826022E+02 -.872874938E+02 -.872920093E+02 -.872960270E+02 -.872993923E+02 -.873019088E+02 -.873033265E+02 -.873033265E+02
 -.873081068E+02 -.873081068E+02 -.873070987E+02 -.873052836E+02 -.873028258E+02 -.872998602E+02 -.872964974E+02 -.872928281E+02 -.872889261E+02 -.872848515E+02 -.872806533E+02 -.872763711E+02 -.872720370E+02 -.872676773E+02 -.872633132E+02 -.872589625E+02 -.872546397E+02 -.872503570E+02 -.872461248E+02 -.872419522E+02 -.872378470E+02 -.872338165E+02 -.872298671E+02 -.872260047E+02 -.872222351E+02 -.872185637E+02 -.872149955E+02 -.872115356E+02 -.872081889E+02 -.872049601E+02 -.872018537E+02 -.871988742E+02 -.871960260E+02 -.871933133E+02 -.871907402E+02 -.871883104E+02 -.871860279E+02 -.871838961E+02 -.871819183E+02 -.871800978E+02 -.871784375E+02 -.871769399E+02 -.871756076E+02 -.871744427E+02 -.871734471E+02 -.871726224E+02 -.871719700E+02 -.871714908E+02 -.871711857E+02 -.871710549E+02 -.871710987E+02 -.871713168E+02 -.871717088E+02 -.871722739E+02 -.871730109E+02 -.871739185E+02 -.871749950E+02 -.871762384E+02 -.871776465E+02 -.871792169E+02 -.871809467E+02 -.871828331E+02 -.871848729E+02 -.871870626E+02 -.871893987E+02 -.871918774E+02 -.871944947E+02 -.871972467E+02 -.872001291E+02 -.872031376E+02 -.872062677E+02 -.872095149E+02 -.872128745E+02 -.872163419E+02 -.872199121E+02 -.872235802E+02 -.872273410E+02 -.872311893E+02 -.872351195E+02 -.872391256E+02 -.872432015E+02 -.872473400E+02 -.872515336E+02 -.872557735E+02 -.872600495E+02 -.872643498E+02 -.872686601E+02 -.872729634E+02 -.872772388E+02 -.872814607E+02 -.872855978E+02 -.872896112E+02 -.872934533E+02 -.872970650E+02 -.873003741E+02 -.873032916E+02 -.873057090E+02 -.873074940E+02 -.873084853E+02 -.873084853E+02
 -.873081068E+02 -.873081068E+02 -.873070987E+02 -.873052836E+02 -.873028258E+02 -.872998602E+02 -.872964974E+02 -.872928281E+02 -.872889261E+02 -.872848515E+02 -.872806533E+02 -.872763711E+02 -.872720370E+02 -.872676773E+02 -.872633132E+02 -.872589625E+02 -.872546397E+02 -.872503570E+02 -.872461248E+02 -.872419522E+02 -.872378470E+02 -.872338165E+02 -.872298671E+02 -.872260047E+02 -.872222351E+02 -.872185637E+02 -.872149955E+02 -.872115356E+02 -.872081889E+02 -.872049601E+02 -.872018537E+02 -.871988742E+02 -.871960260E+02 -.871933133E+02 -.871907402E+02 -.871883104E+02 -.871860279E+02 -.871838961E+02 -.871819183E+02 -.871800978E+02 -.871784375E+02 -.871769399E+02 -.871756076E+02 -.871744427E+02 -.871734471E+02 -.871726224E+02 -.871719700E+02 -.871714908E+02 -.871711857E+02 -.871710549E+02 -.871710987E+02 -.871713168E+02 -.871717088E+02 -.871722739E+02 -.871730109E+02 -.871739185E+02 -.871749950E+02 -.871762384E+02 -.871776465E+02 -.871792169E+02 -.871809467E+02 -.871828331E+02 -.871848729E+02 -.871870626E+02 -.871893987E+02 -.871918774E+02 -.871944947E+02 -.871972467E+02 -.872001291E+02 -.872031376E+02 -.872062677E+02 -.872095149E+02 -.872128745E+02 -.872163419E+02 -.872199121E+02 -.872235802E+02 -.872273410E+02 -.872311893E+02 -.872351195E+02 -.872391256E+02 -.872432015E+02 -.872473400E+02 -.872515336E+02 -.872557735E+02 -.872600495E+02 -.872643498E+02 -.872686601E+02 -.872729634E+02 -.872772388E+02 -.872814607E+02 -.872855978E+02 -.872896112E+02 -.872934533E+02 -.872970650E+02 -.873003741E+02 -.873032916E+02 -.873057090E+02 -.873074940E+02 -.873084853E+02 -.873084853E+02
