# Supplementary material for: Electrical Pacing of Cardiac Tissue Including Potassium Inward Rectification
Source: PLoS One. 2015 Jun 9;10(6):e0127837. doi: 10.1371/journal.pone.0127837 (PMC4461281; doi:10.1371/journal.pone.0127837)
Supplement: S1 Data — (ZIP) [file pone.0127837.s001.zip › All-Data/Data-with-IK1/BDT29/Vmpoint5ms.txt]

 -.873300171E+02 -.873281619E+02 -.873277447E+02 -.873271088E+02 -.873263590E+02 -.873255357E+02 -.873246814E+02 -.873238422E+02 -.873230217E+02 -.873221889E+02 -.873213346E+02 -.873204850E+02 -.873196555E+02 -.873188283E+02 -.873179887E+02 -.873171531E+02 -.873163431E+02 -.873155538E+02 -.873147693E+02 -.873139933E+02 -.873132427E+02 -.873125201E+02 -.873118106E+02 -.873111057E+02 -.873104138E+02 -.873097439E+02 -.873090929E+02 -.873084552E+02 -.873078347E+02 -.873072407E+02 -.873066754E+02 -.873061342E+02 -.873056147E+02 -.873051203E+02 -.873046545E+02 -.873042159E+02 -.873038011E+02 -.873034107E+02 -.873030479E+02 -.873027148E+02 -.873024106E+02 -.873021346E+02 -.873018883E+02 -.873016740E+02 -.873014924E+02 -.873013425E+02 -.873012236E+02 -.873011362E+02 -.873010811E+02 -.873010585E+02 -.873010679E+02 -.873011086E+02 -.873011809E+02 -.873012852E+02 -.873014213E+02 -.873015886E+02 -.873017865E+02 -.873020146E+02 -.873022728E+02 -.873025607E+02 -.873028778E+02 -.873032234E+02 -.873035968E+02 -.873039975E+02 -.873044250E+02 -.873048785E+02 -.873053573E+02 -.873058604E+02 -.873063872E+02 -.873069369E+02 -.873075086E+02 -.873081016E+02 -.873087149E+02 -.873093477E+02 -.873099992E+02 -.873106685E+02 -.873113547E+02 -.873120571E+02 -.873127747E+02 -.873135067E+02 -.873142524E+02 -.873150108E+02 -.873157814E+02 -.873165631E+02 -.873173553E+02 -.873181573E+02 -.873189681E+02 -.873197872E+02 -.873206138E+02 -.873214472E+02 -.873222865E+02 -.873231305E+02 -.873239773E+02 -.873248227E+02 -.873256581E+02 -.873264655E+02 -.873272100E+02 -.873278283E+02 -.873282164E+02 -.873282164E+02
 -.873281619E+02 -.873281619E+02 -.873277447E+02 -.873271088E+02 -.873263590E+02 -.873255357E+02 -.873246814E+02 -.873238422E+02 -.873230217E+02 -.873221889E+02 -.873213346E+02 -.873204850E+02 -.873196555E+02 -.873188283E+02 -.873179887E+02 -.873171531E+02 -.873163431E+02 -.873155538E+02 -.873147693E+02 -.873139933E+02 -.873132427E+02 -.873125201E+02 -.873118106E+02 -.873111057E+02 -.873104138E+02 -.873097439E+02 -.873090929E+02 -.873084552E+02 -.873078347E+02 -.873072407E+02 -.873066754E+02 -.873061342E+02 -.873056147E+02 -.873051203E+02 -.873046545E+02 -.873042159E+02 -.873038011E+02 -.873034107E+02 -.873030479E+02 -.873027148E+02 -.873024106E+02 -.873021346E+02 -.873018883E+02 -.873016740E+02 -.873014924E+02 -.873013425E+02 -.873012236E+02 -.873011362E+02 -.873010811E+02 -.873010585E+02 -.873010679E+02 -.873011086E+02 -.873011809E+02 -.873012852E+02 -.873014213E+02 -.873015886E+02 -.873017865E+02 -.873020146E+02 -.873022728E+02 -.873025607E+02 -.873028778E+02 -.873032234E+02 -.873035968E+02 -.873039975E+02 -.873044250E+02 -.873048785E+02 -.873053573E+02 -.873058604E+02 -.873063872E+02 -.873069369E+02 -.873075086E+02 -.873081016E+02 -.873087149E+02 -.873093477E+02 -.873099992E+02 -.873106685E+02 -.873113547E+02 -.873120571E+02 -.873127747E+02 -.873135067E+02 -.873142524E+02 -.873150108E+02 -.873157814E+02 -.873165631E+02 -.873173553E+02 -.873181573E+02 -.873189681E+02 -.873197872E+02 -.873206138E+02 -.873214472E+02 -.873222865E+02 -.873231305E+02 -.873239773E+02 -.873248227E+02 -.873256581E+02 -.873264655E+02 -.873272100E+02 -.873278283E+02 -.873282164E+02 -.873282164E+02
 -.873269150E+02 -.873269150E+02 -.873262239E+02 -.873251448E+02 -.873238491E+02 -.873224454E+02 -.873210089E+02 -.873195697E+02 -.873181222E+02 -.873166655E+02 -.873152153E+02 -.873137794E+02 -.873123471E+02 -.873109118E+02 -.873094864E+02 -.873080868E+02 -.873067138E+02 -.873053621E+02 -.873040340E+02 -.873027356E+02 -.873014655E+02 -.873002169E+02 -.872989885E+02 -.872977852E+02 -.872966102E+02 -.872954631E+02 -.872943455E+02 -.872932625E+02 -.872922183E+02 -.872912132E+02 -.872902473E+02 -.872893225E+02 -.872884407E+02 -.872876012E+02 -.872868028E+02 -.872860464E+02 -.872853344E+02 -.872846685E+02 -.872840494E+02 -.872834780E+02 -.872829568E+02 -.872824877E+02 -.872820716E+02 -.872817083E+02 -.872813982E+02 -.872811419E+02 -.872809399E+02 -.872807921E+02 -.872806982E+02 -.872806585E+02 -.872806734E+02 -.872807431E+02 -.872808673E+02 -.872810455E+02 -.872812772E+02 -.872815622E+02 -.872818999E+02 -.872822896E+02 -.872827306E+02 -.872832219E+02 -.872837630E+02 -.872843529E+02 -.872849907E+02 -.872856751E+02 -.872864050E+02 -.872871791E+02 -.872879962E+02 -.872888549E+02 -.872897539E+02 -.872906918E+02 -.872916671E+02 -.872926786E+02 -.872937247E+02 -.872948040E+02 -.872959150E+02 -.872970563E+02 -.872982263E+02 -.872994237E+02 -.873006470E+02 -.873018949E+02 -.873031659E+02 -.873044586E+02 -.873057717E+02 -.873071038E+02 -.873084536E+02 -.873098199E+02 -.873112013E+02 -.873125967E+02 -.873140047E+02 -.873154243E+02 -.873168539E+02 -.873182917E+02 -.873197346E+02 -.873211761E+02 -.873226022E+02 -.873239836E+02 -.873252622E+02 -.873263309E+02 -.873270079E+02 -.873270079E+02
 -.873254771E+02 -.873254771E+02 -.873244539E+02 -.873228204E+02 -.873208794E+02 -.873188005E+02 -.873166518E+02 -.873144673E+02 -.873122835E+02 -.873101185E+02 -.873079600E+02 -.873057969E+02 -.873036457E+02 -.873015274E+02 -.872994397E+02 -.872973704E+02 -.872953252E+02 -.872933202E+02 -.872913559E+02 -.872894190E+02 -.872875070E+02 -.872856322E+02 -.872838022E+02 -.872820115E+02 -.872802564E+02 -.872785455E+02 -.872768890E+02 -.872752874E+02 -.872737362E+02 -.872722370E+02 -.872707966E+02 -.872694180E+02 -.872680986E+02 -.872668374E+02 -.872656384E+02 -.872645064E+02 -.872634429E+02 -.872624475E+02 -.872615222E+02 -.872606710E+02 -.872598966E+02 -.872591995E+02 -.872585794E+02 -.872580374E+02 -.872575750E+02 -.872571928E+02 -.872568908E+02 -.872566688E+02 -.872565276E+02 -.872564681E+02 -.872564905E+02 -.872565945E+02 -.872567797E+02 -.872570456E+02 -.872573919E+02 -.872578178E+02 -.872583224E+02 -.872589047E+02 -.872595636E+02 -.872602980E+02 -.872611067E+02 -.872619883E+02 -.872629412E+02 -.872639635E+02 -.872650536E+02 -.872662096E+02 -.872674295E+02 -.872687114E+02 -.872700532E+02 -.872714529E+02 -.872729083E+02 -.872744173E+02 -.872759779E+02 -.872775877E+02 -.872792445E+02 -.872809462E+02 -.872826907E+02 -.872844756E+02 -.872862990E+02 -.872881586E+02 -.872900524E+02 -.872919783E+02 -.872939343E+02 -.872959183E+02 -.872979285E+02 -.872999629E+02 -.873020197E+02 -.873040969E+02 -.873061929E+02 -.873083058E+02 -.873104335E+02 -.873125733E+02 -.873147205E+02 -.873168655E+02 -.873189877E+02 -.873210437E+02 -.873229470E+02 -.873245385E+02 -.873255474E+02 -.873255474E+02
 -.873239744E+02 -.873239744E+02 -.873225831E+02 -.873204048E+02 -.873178212E+02 -.873150228E+02 -.873121132E+02 -.873091732E+02 -.873062482E+02 -.873033373E+02 -.873004320E+02 -.872975483E+02 -.872947042E+02 -.872918936E+02 -.872891017E+02 -.872863335E+02 -.872836052E+02 -.872809204E+02 -.872782724E+02 -.872756623E+02 -.872731008E+02 -.872705933E+02 -.872681377E+02 -.872657345E+02 -.872633902E+02 -.872611096E+02 -.872588928E+02 -.872567401E+02 -.872546560E+02 -.872526450E+02 -.872507083E+02 -.872488471E+02 -.872470658E+02 -.872453689E+02 -.872437590E+02 -.872422371E+02 -.872408058E+02 -.872394694E+02 -.872382308E+02 -.872370909E+02 -.872360511E+02 -.872351135E+02 -.872342804E+02 -.872335527E+02 -.872329307E+02 -.872324151E+02 -.872320073E+02 -.872317084E+02 -.872315188E+02 -.872314386E+02 -.872314682E+02 -.872316077E+02 -.872318571E+02 -.872322155E+02 -.872326819E+02 -.872332553E+02 -.872339346E+02 -.872347185E+02 -.872356056E+02 -.872365941E+02 -.872376823E+02 -.872388682E+02 -.872401498E+02 -.872415246E+02 -.872429902E+02 -.872445440E+02 -.872461834E+02 -.872479058E+02 -.872497083E+02 -.872515883E+02 -.872535428E+02 -.872555689E+02 -.872576637E+02 -.872598242E+02 -.872620474E+02 -.872643304E+02 -.872666701E+02 -.872690638E+02 -.872715084E+02 -.872740011E+02 -.872765391E+02 -.872791197E+02 -.872817401E+02 -.872843975E+02 -.872870895E+02 -.872898135E+02 -.872925670E+02 -.872953474E+02 -.872981526E+02 -.873009799E+02 -.873038267E+02 -.873066893E+02 -.873095615E+02 -.873124305E+02 -.873152687E+02 -.873180181E+02 -.873205632E+02 -.873226914E+02 -.873240407E+02 -.873240407E+02
 -.873224072E+02 -.873224072E+02 -.873206849E+02 -.873179611E+02 -.873146803E+02 -.873111233E+02 -.873074638E+02 -.873037840E+02 -.873001074E+02 -.872964482E+02 -.872928237E+02 -.872892341E+02 -.872856656E+02 -.872821164E+02 -.872786008E+02 -.872751268E+02 -.872716902E+02 -.872682937E+02 -.872649522E+02 -.872616755E+02 -.872584596E+02 -.872553015E+02 -.872522087E+02 -.872491891E+02 -.872462410E+02 -.872433614E+02 -.872405558E+02 -.872378345E+02 -.872352019E+02 -.872326577E+02 -.872302052E+02 -.872278520E+02 -.872256040E+02 -.872234625E+02 -.872214285E+02 -.872195061E+02 -.872177005E+02 -.872160145E+02 -.872144495E+02 -.872130078E+02 -.872116931E+02 -.872105081E+02 -.872094541E+02 -.872085322E+02 -.872077440E+02 -.872070911E+02 -.872065749E+02 -.872061962E+02 -.872059559E+02 -.872058548E+02 -.872058932E+02 -.872060710E+02 -.872063876E+02 -.872068421E+02 -.872074334E+02 -.872081602E+02 -.872090208E+02 -.872100136E+02 -.872111369E+02 -.872123884E+02 -.872137658E+02 -.872152664E+02 -.872168876E+02 -.872186263E+02 -.872204794E+02 -.872224437E+02 -.872245157E+02 -.872266921E+02 -.872289693E+02 -.872313437E+02 -.872338117E+02 -.872363693E+02 -.872390130E+02 -.872417388E+02 -.872445431E+02 -.872474219E+02 -.872503716E+02 -.872533884E+02 -.872564686E+02 -.872596086E+02 -.872628049E+02 -.872660539E+02 -.872693522E+02 -.872726964E+02 -.872760832E+02 -.872795094E+02 -.872829720E+02 -.872864679E+02 -.872899941E+02 -.872935476E+02 -.872971249E+02 -.873007215E+02 -.873043295E+02 -.873079331E+02 -.873114977E+02 -.873149505E+02 -.873181465E+02 -.873208188E+02 -.873225131E+02 -.873225131E+02
 -.873208214E+02 -.873208214E+02 -.873187329E+02 -.873154095E+02 -.873114317E+02 -.873071623E+02 -.873027771E+02 -.872983457E+02 -.872939144E+02 -.872895171E+02 -.872851527E+02 -.872808017E+02 -.872764660E+02 -.872721666E+02 -.872679133E+02 -.872637015E+02 -.872595362E+02 -.872554352E+02 -.872514076E+02 -.872474482E+02 -.872435538E+02 -.872397312E+02 -.872359864E+02 -.872323190E+02 -.872287299E+02 -.872252272E+02 -.872218199E+02 -.872185127E+02 -.872153097E+02 -.872122177E+02 -.872092435E+02 -.872063902E+02 -.872036598E+02 -.872010564E+02 -.871985854E+02 -.871962506E+02 -.871940546E+02 -.871920015E+02 -.871900960E+02 -.871883422E+02 -.871867422E+02 -.871852980E+02 -.871840126E+02 -.871828888E+02 -.871819284E+02 -.871811330E+02 -.871805041E+02 -.871800435E+02 -.871797523E+02 -.871796310E+02 -.871796794E+02 -.871798975E+02 -.871802847E+02 -.871808399E+02 -.871815616E+02 -.871824480E+02 -.871834976E+02 -.871847083E+02 -.871860776E+02 -.871876027E+02 -.871892809E+02 -.871911089E+02 -.871930832E+02 -.871952001E+02 -.871974556E+02 -.871998457E+02 -.872023664E+02 -.872050132E+02 -.872077818E+02 -.872106676E+02 -.872136661E+02 -.872167727E+02 -.872199828E+02 -.872232915E+02 -.872266942E+02 -.872301863E+02 -.872337631E+02 -.872374201E+02 -.872411527E+02 -.872449566E+02 -.872488272E+02 -.872527605E+02 -.872567521E+02 -.872607981E+02 -.872648945E+02 -.872690374E+02 -.872732231E+02 -.872774479E+02 -.872817084E+02 -.872860008E+02 -.872903210E+02 -.872946638E+02 -.872990196E+02 -.873033694E+02 -.873076716E+02 -.873118383E+02 -.873156949E+02 -.873189193E+02 -.873209636E+02 -.873209636E+02
 -.873191702E+02 -.873191702E+02 -.873166999E+02 -.873128101E+02 -.873081830E+02 -.873032004E+02 -.872980561E+02 -.872928593E+02 -.872876664E+02 -.872824871E+02 -.872773165E+02 -.872721669E+02 -.872670580E+02 -.872619960E+02 -.872569824E+02 -.872520285E+02 -.872471465E+02 -.872423357E+02 -.872375916E+02 -.872329185E+02 -.872283241E+02 -.872238094E+02 -.872193736E+02 -.872150252E+02 -.872107773E+02 -.872066375E+02 -.872026089E+02 -.871986977E+02 -.871949138E+02 -.871912634E+02 -.871877481E+02 -.871843705E+02 -.871811370E+02 -.871780543E+02 -.871751265E+02 -.871723573E+02 -.871697519E+02 -.871673163E+02 -.871650552E+02 -.871629720E+02 -.871610706E+02 -.871593551E+02 -.871578288E+02 -.871564941E+02 -.871553536E+02 -.871544098E+02 -.871536648E+02 -.871531196E+02 -.871527754E+02 -.871526330E+02 -.871526926E+02 -.871529536E+02 -.871534150E+02 -.871540756E+02 -.871549341E+02 -.871559888E+02 -.871572372E+02 -.871586766E+02 -.871603042E+02 -.871621169E+02 -.871641108E+02 -.871662820E+02 -.871686261E+02 -.871711386E+02 -.871738150E+02 -.871766502E+02 -.871796392E+02 -.871827766E+02 -.871860572E+02 -.871894756E+02 -.871930261E+02 -.871967031E+02 -.872005009E+02 -.872044139E+02 -.872084365E+02 -.872125630E+02 -.872167879E+02 -.872211057E+02 -.872255109E+02 -.872299984E+02 -.872345630E+02 -.872391995E+02 -.872439031E+02 -.872486689E+02 -.872534924E+02 -.872583691E+02 -.872632945E+02 -.872682644E+02 -.872732746E+02 -.872783211E+02 -.872833990E+02 -.872885021E+02 -.872936196E+02 -.872987290E+02 -.873037818E+02 -.873086747E+02 -.873132030E+02 -.873169888E+02 -.873193888E+02 -.873193888E+02
 -.873174968E+02 -.873174968E+02 -.873146715E+02 -.873102371E+02 -.873049336E+02 -.872991920E+02 -.872932632E+02 -.872872703E+02 -.872812539E+02 -.872752355E+02 -.872692473E+02 -.872633112E+02 -.872574259E+02 -.872515908E+02 -.872458201E+02 -.872401239E+02 -.872344962E+02 -.872289311E+02 -.872234360E+02 -.872180211E+02 -.872126890E+02 -.872074423E+02 -.872022928E+02 -.871972543E+02 -.871923341E+02 -.871875363E+02 -.871828679E+02 -.871783375E+02 -.871739505E+02 -.871697106E+02 -.871656238E+02 -.871616974E+02 -.871579373E+02 -.871543481E+02 -.871509360E+02 -.871477087E+02 -.871446725E+02 -.871418326E+02 -.871391945E+02 -.871367644E+02 -.871345475E+02 -.871325471E+02 -.871307668E+02 -.871292104E+02 -.871278814E+02 -.871267820E+02 -.871259141E+02 -.871252796E+02 -.871248800E+02 -.871247158E+02 -.871247869E+02 -.871250927E+02 -.871256329E+02 -.871264060E+02 -.871274103E+02 -.871286433E+02 -.871301024E+02 -.871317845E+02 -.871336861E+02 -.871358028E+02 -.871381302E+02 -.871406636E+02 -.871433980E+02 -.871463280E+02 -.871494478E+02 -.871527514E+02 -.871562328E+02 -.871598857E+02 -.871637036E+02 -.871676800E+02 -.871718080E+02 -.871760811E+02 -.871804925E+02 -.871850355E+02 -.871897035E+02 -.871944897E+02 -.871993875E+02 -.872043907E+02 -.872094927E+02 -.872146876E+02 -.872199691E+02 -.872253314E+02 -.872307688E+02 -.872362758E+02 -.872418471E+02 -.872474774E+02 -.872531617E+02 -.872588952E+02 -.872646733E+02 -.872704912E+02 -.872763436E+02 -.872822234E+02 -.872881183E+02 -.872940026E+02 -.872998204E+02 -.873054534E+02 -.873106660E+02 -.873150235E+02 -.873177858E+02 -.873177858E+02
 -.873158352E+02 -.873158352E+02 -.873126611E+02 -.873076325E+02 -.873015913E+02 -.872950556E+02 -.872883058E+02 -.872814685E+02 -.872746087E+02 -.872677757E+02 -.872609947E+02 -.872542652E+02 -.872475882E+02 -.872409741E+02 -.872344267E+02 -.872279395E+02 -.872215118E+02 -.872151543E+02 -.872088772E+02 -.872026855E+02 -.871965883E+02 -.871905994E+02 -.871847285E+02 -.871789796E+02 -.871733583E+02 -.871678752E+02 -.871625391E+02 -.871573545E+02 -.871523263E+02 -.871474634E+02 -.871427746E+02 -.871382657E+02 -.871339430E+02 -.871298151E+02 -.871258914E+02 -.871221796E+02 -.871186864E+02 -.871154191E+02 -.871123847E+02 -.871095891E+02 -.871070372E+02 -.871047343E+02 -.871026854E+02 -.871008943E+02 -.870993640E+02 -.870980980E+02 -.870970992E+02 -.870963698E+02 -.870959107E+02 -.870957225E+02 -.870958059E+02 -.870961609E+02 -.870967862E+02 -.870976799E+02 -.870988400E+02 -.871002640E+02 -.871019487E+02 -.871038901E+02 -.871060835E+02 -.871085243E+02 -.871112074E+02 -.871141270E+02 -.871172767E+02 -.871206501E+02 -.871242404E+02 -.871280406E+02 -.871320435E+02 -.871362413E+02 -.871406263E+02 -.871451908E+02 -.871499269E+02 -.871548267E+02 -.871598823E+02 -.871650857E+02 -.871704292E+02 -.871759049E+02 -.871815053E+02 -.871872227E+02 -.871930499E+02 -.871989797E+02 -.872050051E+02 -.872111194E+02 -.872173160E+02 -.872235886E+02 -.872299312E+02 -.872363378E+02 -.872428030E+02 -.872493213E+02 -.872558874E+02 -.872624963E+02 -.872691419E+02 -.872758165E+02 -.872825061E+02 -.872891820E+02 -.872957811E+02 -.873021693E+02 -.873080799E+02 -.873130204E+02 -.873161520E+02 -.873161520E+02
 -.873141491E+02 -.873141491E+02 -.873105650E+02 -.873048883E+02 -.872980971E+02 -.872907581E+02 -.872831696E+02 -.872754925E+02 -.872678187E+02 -.872601842E+02 -.872525920E+02 -.872450467E+02 -.872375567E+02 -.872301203E+02 -.872227317E+02 -.872153992E+02 -.872081409E+02 -.872009675E+02 -.871938829E+02 -.871868966E+02 -.871800223E+02 -.871732685E+02 -.871666389E+02 -.871601405E+02 -.871537850E+02 -.871475813E+02 -.871415346E+02 -.871356521E+02 -.871299438E+02 -.871244194E+02 -.871190869E+02 -.871139558E+02 -.871090371E+02 -.871043405E+02 -.870998745E+02 -.870956479E+02 -.870916703E+02 -.870879496E+02 -.870844924E+02 -.870813054E+02 -.870783955E+02 -.870757689E+02 -.870734307E+02 -.870713855E+02 -.870696385E+02 -.870681939E+02 -.870670545E+02 -.870662224E+02 -.870656994E+02 -.870654870E+02 -.870655853E+02 -.870659934E+02 -.870667103E+02 -.870677345E+02 -.870690637E+02 -.870706943E+02 -.870726221E+02 -.870748426E+02 -.870773507E+02 -.870801407E+02 -.870832059E+02 -.870865393E+02 -.870901338E+02 -.870939818E+02 -.870980751E+02 -.871024052E+02 -.871069634E+02 -.871117407E+02 -.871167282E+02 -.871219168E+02 -.871272970E+02 -.871328597E+02 -.871385955E+02 -.871444952E+02 -.871505498E+02 -.871567501E+02 -.871630872E+02 -.871695525E+02 -.871761376E+02 -.871828342E+02 -.871896344E+02 -.871965305E+02 -.872035150E+02 -.872105809E+02 -.872177214E+02 -.872249299E+02 -.872322004E+02 -.872395268E+02 -.872469034E+02 -.872543246E+02 -.872617840E+02 -.872692729E+02 -.872767762E+02 -.872842617E+02 -.872916591E+02 -.872988187E+02 -.873054418E+02 -.873109773E+02 -.873144857E+02 -.873144857E+02
 -.873123597E+02 -.873123597E+02 -.873083512E+02 -.873020429E+02 -.872945022E+02 -.872863499E+02 -.872779363E+02 -.872694496E+02 -.872609629E+02 -.872524906E+02 -.872440426E+02 -.872356320E+02 -.872272630E+02 -.872189379E+02 -.872106709E+02 -.872024804E+02 -.871943753E+02 -.871863595E+02 -.871784432E+02 -.871706387E+02 -.871629531E+02 -.871553915E+02 -.871479629E+02 -.871406780E+02 -.871335443E+02 -.871265685E+02 -.871197616E+02 -.871131365E+02 -.871067036E+02 -.871004727E+02 -.870944557E+02 -.870886657E+02 -.870831138E+02 -.870778099E+02 -.870727649E+02 -.870679894E+02 -.870634927E+02 -.870592829E+02 -.870553689E+02 -.870517593E+02 -.870484618E+02 -.870454834E+02 -.870428314E+02 -.870405126E+02 -.870385325E+02 -.870368946E+02 -.870356028E+02 -.870346605E+02 -.870340697E+02 -.870338313E+02 -.870339456E+02 -.870344124E+02 -.870352310E+02 -.870363987E+02 -.870379122E+02 -.870397675E+02 -.870419601E+02 -.870444844E+02 -.870473338E+02 -.870505013E+02 -.870539793E+02 -.870577600E+02 -.870618345E+02 -.870661936E+02 -.870708276E+02 -.870757267E+02 -.870808807E+02 -.870862790E+02 -.870919111E+02 -.870977659E+02 -.871038328E+02 -.871101008E+02 -.871165592E+02 -.871231970E+02 -.871300038E+02 -.871369690E+02 -.871440825E+02 -.871513343E+02 -.871587148E+02 -.871662145E+02 -.871738245E+02 -.871815360E+02 -.871893409E+02 -.871972311E+02 -.872051991E+02 -.872132379E+02 -.872213405E+02 -.872295006E+02 -.872377120E+02 -.872459686E+02 -.872542636E+02 -.872625878E+02 -.872709245E+02 -.872792386E+02 -.872874523E+02 -.872954000E+02 -.873027507E+02 -.873088934E+02 -.873127863E+02 -.873127863E+02
 -.873105139E+02 -.873105139E+02 -.873061028E+02 -.872991665E+02 -.872908803E+02 -.872819364E+02 -.872727124E+02 -.872633763E+02 -.872539940E+02 -.872446062E+02 -.872352411E+02 -.872259118E+02 -.872166267E+02 -.872074021E+02 -.871982533E+02 -.871891855E+02 -.871802034E+02 -.871713195E+02 -.871625446E+02 -.871538831E+02 -.871453391E+02 -.871369229E+02 -.871286465E+02 -.871205186E+02 -.871125480E+02 -.871047485E+02 -.870971346E+02 -.870897181E+02 -.870825115E+02 -.870755292E+02 -.870687853E+02 -.870622920E+02 -.870560614E+02 -.870501064E+02 -.870444385E+02 -.870390682E+02 -.870340064E+02 -.870292647E+02 -.870248542E+02 -.870207843E+02 -.870170645E+02 -.870137044E+02 -.870107126E+02 -.870080960E+02 -.870058603E+02 -.870040115E+02 -.870025546E+02 -.870014928E+02 -.870008282E+02 -.870005626E+02 -.870006969E+02 -.870012305E+02 -.870021614E+02 -.870034865E+02 -.870052025E+02 -.870073047E+02 -.870097870E+02 -.870126425E+02 -.870158639E+02 -.870194430E+02 -.870233710E+02 -.870276381E+02 -.870322339E+02 -.870371476E+02 -.870423680E+02 -.870478832E+02 -.870536811E+02 -.870597493E+02 -.870660751E+02 -.870726461E+02 -.870794493E+02 -.870864722E+02 -.870937020E+02 -.871011262E+02 -.871087328E+02 -.871165095E+02 -.871244448E+02 -.871325272E+02 -.871407456E+02 -.871490895E+02 -.871575488E+02 -.871661137E+02 -.871747749E+02 -.871835238E+02 -.871923521E+02 -.872012519E+02 -.872102159E+02 -.872192373E+02 -.872283094E+02 -.872374259E+02 -.872465796E+02 -.872557607E+02 -.872649513E+02 -.872741132E+02 -.872831614E+02 -.872919139E+02 -.873000071E+02 -.873067692E+02 -.873110542E+02 -.873110542E+02
 -.873086796E+02 -.873086796E+02 -.873038833E+02 -.872963260E+02 -.872872835E+02 -.872775066E+02 -.872673812E+02 -.872570992E+02 -.872467676E+02 -.872364415E+02 -.872261433E+02 -.872158836E+02 -.872056811E+02 -.871955508E+02 -.871854963E+02 -.871755212E+02 -.871656357E+02 -.871558478E+02 -.871461616E+02 -.871365830E+02 -.871271242E+02 -.871177982E+02 -.871086149E+02 -.870995860E+02 -.870907277E+02 -.870820551E+02 -.870735819E+02 -.870653231E+02 -.870572951E+02 -.870495123E+02 -.870419878E+02 -.870347353E+02 -.870277700E+02 -.870211059E+02 -.870147562E+02 -.870087351E+02 -.870030568E+02 -.869977343E+02 -.869927799E+02 -.869882056E+02 -.869840238E+02 -.869802453E+02 -.869768792E+02 -.869739343E+02 -.869714192E+02 -.869693405E+02 -.869677030E+02 -.869665106E+02 -.869657669E+02 -.869654738E+02 -.869656315E+02 -.869662387E+02 -.869672936E+02 -.869687932E+02 -.869707327E+02 -.869731063E+02 -.869759070E+02 -.869791273E+02 -.869827584E+02 -.869867905E+02 -.869912126E+02 -.869960134E+02 -.870011807E+02 -.870067014E+02 -.870125621E+02 -.870187487E+02 -.870252469E+02 -.870320422E+02 -.870391197E+02 -.870464646E+02 -.870540620E+02 -.870618970E+02 -.870699551E+02 -.870782218E+02 -.870866829E+02 -.870953245E+02 -.871041333E+02 -.871130963E+02 -.871222010E+02 -.871314355E+02 -.871407883E+02 -.871502486E+02 -.871598063E+02 -.871694517E+02 -.871791758E+02 -.871889701E+02 -.871988268E+02 -.872087386E+02 -.872186987E+02 -.872287004E+02 -.872387364E+02 -.872487964E+02 -.872588614E+02 -.872688901E+02 -.872787903E+02 -.872883639E+02 -.872972141E+02 -.873046072E+02 -.873092915E+02 -.873092915E+02
 -.873068747E+02 -.873068747E+02 -.873016734E+02 -.872934472E+02 -.872835905E+02 -.872729035E+02 -.872618240E+02 -.872505866E+02 -.872393059E+02 -.872280330E+02 -.872167902E+02 -.872055999E+02 -.871944741E+02 -.871834127E+02 -.871724178E+02 -.871614978E+02 -.871506592E+02 -.871399072E+02 -.871292496E+02 -.871187002E+02 -.871082728E+02 -.870979780E+02 -.870878309E+02 -.870778502E+02 -.870680523E+02 -.870584515E+02 -.870490636E+02 -.870399051E+02 -.870309912E+02 -.870223373E+02 -.870139604E+02 -.870058783E+02 -.869981078E+02 -.869906655E+02 -.869835688E+02 -.869768343E+02 -.869704778E+02 -.869645145E+02 -.869589600E+02 -.869538300E+02 -.869491384E+02 -.869448971E+02 -.869411185E+02 -.869378137E+02 -.869349914E+02 -.869326586E+02 -.869308219E+02 -.869294866E+02 -.869286561E+02 -.869283320E+02 -.869285147E+02 -.869292037E+02 -.869303969E+02 -.869320901E+02 -.869342778E+02 -.869369535E+02 -.869401093E+02 -.869437357E+02 -.869478220E+02 -.869523562E+02 -.869573258E+02 -.869627168E+02 -.869685145E+02 -.869747035E+02 -.869812678E+02 -.869881909E+02 -.869954558E+02 -.870030453E+02 -.870109421E+02 -.870191286E+02 -.870275876E+02 -.870363016E+02 -.870452538E+02 -.870544273E+02 -.870638059E+02 -.870733735E+02 -.870831150E+02 -.870930156E+02 -.871030611E+02 -.871132381E+02 -.871235339E+02 -.871339364E+02 -.871444344E+02 -.871550173E+02 -.871656755E+02 -.871764000E+02 -.871871823E+02 -.871980151E+02 -.872088912E+02 -.872198039E+02 -.872307458E+02 -.872417062E+02 -.872526654E+02 -.872635791E+02 -.872743480E+02 -.872847576E+02 -.872943777E+02 -.873024123E+02 -.873075022E+02 -.873075022E+02
 -.873050443E+02 -.873050443E+02 -.872993934E+02 -.872904607E+02 -.872797376E+02 -.872681118E+02 -.872560777E+02 -.872438888E+02 -.872316623E+02 -.872194456E+02 -.872072687E+02 -.871951399E+02 -.871830567E+02 -.871710211E+02 -.871590414E+02 -.871471234E+02 -.871352721E+02 -.871234955E+02 -.871118099E+02 -.871002315E+02 -.870887738E+02 -.870774546E+02 -.870662929E+02 -.870553038E+02 -.870445017E+02 -.870339030E+02 -.870235249E+02 -.870133849E+02 -.870035015E+02 -.869938949E+02 -.869845859E+02 -.869755939E+02 -.869669386E+02 -.869586405E+02 -.869507199E+02 -.869431960E+02 -.869360879E+02 -.869294155E+02 -.869231983E+02 -.869174531E+02 -.869121959E+02 -.869074427E+02 -.869032076E+02 -.868995020E+02 -.868963359E+02 -.868937191E+02 -.868916594E+02 -.868901626E+02 -.868892326E+02 -.868888726E+02 -.868890839E+02 -.868898655E+02 -.868912144E+02 -.868931259E+02 -.868955938E+02 -.868986101E+02 -.869021645E+02 -.869062458E+02 -.869108411E+02 -.869159364E+02 -.869215161E+02 -.869275637E+02 -.869340616E+02 -.869409917E+02 -.869483348E+02 -.869560712E+02 -.869641810E+02 -.869726439E+02 -.869814392E+02 -.869905466E+02 -.869999457E+02 -.870096165E+02 -.870195390E+02 -.870296939E+02 -.870400622E+02 -.870506259E+02 -.870613673E+02 -.870722697E+02 -.870833172E+02 -.870944947E+02 -.871057880E+02 -.871171839E+02 -.871286700E+02 -.871402350E+02 -.871518684E+02 -.871635607E+02 -.871753033E+02 -.871870884E+02 -.871989089E+02 -.872107581E+02 -.872226287E+02 -.872345102E+02 -.872463817E+02 -.872581967E+02 -.872698485E+02 -.872811066E+02 -.872915073E+02 -.873001915E+02 -.873056921E+02 -.873056921E+02
 -.873031074E+02 -.873031074E+02 -.872970027E+02 -.872873349E+02 -.872757468E+02 -.872632101E+02 -.872502554E+02 -.872371395E+02 -.872239716E+02 -.872108098E+02 -.871976701E+02 -.871845536E+02 -.871714620E+02 -.871584008E+02 -.871453751E+02 -.871323916E+02 -.871194611E+02 -.871066045E+02 -.870938390E+02 -.870811790E+02 -.870686423E+02 -.870562455E+02 -.870440022E+02 -.870319273E+02 -.870200385E+02 -.870083551E+02 -.869968972E+02 -.869856855E+02 -.869747429E+02 -.869640929E+02 -.869537579E+02 -.869437614E+02 -.869341279E+02 -.869248818E+02 -.869160466E+02 -.869076461E+02 -.868997048E+02 -.868922460E+02 -.868852903E+02 -.868788581E+02 -.868729694E+02 -.868676418E+02 -.868628905E+02 -.868587302E+02 -.868551746E+02 -.868522353E+02 -.868499216E+02 -.868482413E+02 -.868472004E+02 -.868468025E+02 -.868470483E+02 -.868479365E+02 -.868494637E+02 -.868516242E+02 -.868544101E+02 -.868578112E+02 -.868618159E+02 -.868664104E+02 -.868715792E+02 -.868773052E+02 -.868835700E+02 -.868903537E+02 -.868976353E+02 -.869053930E+02 -.869136039E+02 -.869222449E+02 -.869312921E+02 -.869407214E+02 -.869505087E+02 -.869606300E+02 -.869710613E+02 -.869817790E+02 -.869927600E+02 -.870039818E+02 -.870154228E+02 -.870270621E+02 -.870388796E+02 -.870508564E+02 -.870629746E+02 -.870752172E+02 -.870875686E+02 -.871000142E+02 -.871125404E+02 -.871251351E+02 -.871377873E+02 -.871504869E+02 -.871632250E+02 -.871759939E+02 -.871887866E+02 -.872015967E+02 -.872144172E+02 -.872272378E+02 -.872400373E+02 -.872527665E+02 -.872653122E+02 -.872774279E+02 -.872886164E+02 -.872979558E+02 -.873038703E+02 -.873038703E+02
 -.873011204E+02 -.873011204E+02 -.872945505E+02 -.872841814E+02 -.872717722E+02 -.872583585E+02 -.872444867E+02 -.872304209E+02 -.872162924E+02 -.872021446E+02 -.871879898E+02 -.871738307E+02 -.871596737E+02 -.871455256E+02 -.871313967E+02 -.871173005E+02 -.871032598E+02 -.870892889E+02 -.870754000E+02 -.870616085E+02 -.870479289E+02 -.870343749E+02 -.870209627E+02 -.870077112E+02 -.869946416E+02 -.869817758E+02 -.869691365E+02 -.869567496E+02 -.869446411E+02 -.869328368E+02 -.869213653E+02 -.869102554E+02 -.868995362E+02 -.868892362E+02 -.868793837E+02 -.868700080E+02 -.868611365E+02 -.868527938E+02 -.868450056E+02 -.868377970E+02 -.868311901E+02 -.868252060E+02 -.868198657E+02 -.868151880E+02 -.868111894E+02 -.868078842E+02 -.868052842E+02 -.868033989E+02 -.868022350E+02 -.868017961E+02 -.868020830E+02 -.868030944E+02 -.868048260E+02 -.868072707E+02 -.868104189E+02 -.868142588E+02 -.868187759E+02 -.868239535E+02 -.868297731E+02 -.868362140E+02 -.868432538E+02 -.868508689E+02 -.868590339E+02 -.868677227E+02 -.868769080E+02 -.868865619E+02 -.868966560E+02 -.869071620E+02 -.869180510E+02 -.869292947E+02 -.869408649E+02 -.869527342E+02 -.869648757E+02 -.869772634E+02 -.869898723E+02 -.870026784E+02 -.870156588E+02 -.870287922E+02 -.870420581E+02 -.870554377E+02 -.870689137E+02 -.870824701E+02 -.870960923E+02 -.871097674E+02 -.871234836E+02 -.871372306E+02 -.871509996E+02 -.871647830E+02 -.871785742E+02 -.871923674E+02 -.872061562E+02 -.872199307E+02 -.872336695E+02 -.872473217E+02 -.872607676E+02 -.872737451E+02 -.872857241E+02 -.872957200E+02 -.873020487E+02 -.873020487E+02
 -.872991476E+02 -.872991476E+02 -.872921348E+02 -.872810823E+02 -.872678672E+02 -.872535698E+02 -.872387650E+02 -.872237436E+02 -.872086214E+02 -.871934437E+02 -.871782245E+02 -.871629789E+02 -.871477180E+02 -.871324541E+02 -.871172001E+02 -.871019759E+02 -.870867905E+02 -.870716538E+02 -.870565786E+02 -.870415781E+02 -.870266669E+02 -.870118622E+02 -.869971838E+02 -.869826539E+02 -.869682955E+02 -.869541330E+02 -.869401955E+02 -.869265123E+02 -.869131135E+02 -.869000326E+02 -.868873031E+02 -.868749589E+02 -.868630326E+02 -.868515572E+02 -.868405664E+02 -.868300917E+02 -.868201637E+02 -.868108147E+02 -.868020764E+02 -.867939780E+02 -.867865483E+02 -.867798154E+02 -.867738044E+02 -.867685377E+02 -.867640354E+02 -.867603142E+02 -.867573887E+02 -.867552701E+02 -.867539656E+02 -.867534800E+02 -.867538151E+02 -.867549687E+02 -.867569354E+02 -.867597069E+02 -.867632716E+02 -.867676150E+02 -.867727196E+02 -.867785653E+02 -.867851295E+02 -.867923870E+02 -.868003109E+02 -.868088722E+02 -.868180406E+02 -.868277841E+02 -.868380701E+02 -.868488653E+02 -.868601360E+02 -.868718482E+02 -.868839680E+02 -.868964618E+02 -.869092967E+02 -.869224403E+02 -.869358613E+02 -.869495294E+02 -.869634157E+02 -.869774926E+02 -.869917342E+02 -.870061160E+02 -.870206152E+02 -.870352111E+02 -.870498843E+02 -.870646176E+02 -.870793953E+02 -.870942037E+02 -.871090306E+02 -.871238657E+02 -.871387004E+02 -.871535274E+02 -.871683408E+02 -.871831357E+02 -.871979067E+02 -.872126448E+02 -.872273291E+02 -.872419069E+02 -.872562528E+02 -.872700896E+02 -.872828552E+02 -.872935034E+02 -.873002435E+02 -.873002435E+02
 -.872971845E+02 -.872971845E+02 -.872897699E+02 -.872780817E+02 -.872640792E+02 -.872489009E+02 -.872331603E+02 -.872171459E+02 -.872009878E+02 -.871847373E+02 -.871684293E+02 -.871520814E+02 -.871357073E+02 -.871193157E+02 -.871029211E+02 -.870865258E+02 -.870701378E+02 -.870537670E+02 -.870374268E+02 -.870211316E+02 -.870048974E+02 -.869887439E+02 -.869726937E+02 -.869567703E+02 -.869410005E+02 -.869254169E+02 -.869100520E+02 -.868949408E+02 -.868801211E+02 -.868656298E+02 -.868515048E+02 -.868377818E+02 -.868244983E+02 -.868116932E+02 -.867994043E+02 -.867876700E+02 -.867765319E+02 -.867660298E+02 -.867562017E+02 -.867470854E+02 -.867387161E+02 -.867311263E+02 -.867243462E+02 -.867184028E+02 -.867133199E+02 -.867091190E+02 -.867058174E+02 -.867034280E+02 -.867019610E+02 -.867014222E+02 -.867018129E+02 -.867031310E+02 -.867053706E+02 -.867085212E+02 -.867125688E+02 -.867174956E+02 -.867232803E+02 -.867298979E+02 -.867373205E+02 -.867455177E+02 -.867544564E+02 -.867641016E+02 -.867744164E+02 -.867853626E+02 -.867969012E+02 -.868089920E+02 -.868215944E+02 -.868346678E+02 -.868481720E+02 -.868620670E+02 -.868763138E+02 -.868908744E+02 -.869057122E+02 -.869207923E+02 -.869360810E+02 -.869515469E+02 -.869671604E+02 -.869828938E+02 -.869987218E+02 -.870146212E+02 -.870305710E+02 -.870465523E+02 -.870625486E+02 -.870785455E+02 -.870945306E+02 -.871104939E+02 -.871264269E+02 -.871423234E+02 -.871581784E+02 -.871739883E+02 -.871897494E+02 -.872054541E+02 -.872210821E+02 -.872365799E+02 -.872518168E+02 -.872665019E+02 -.872800420E+02 -.872913313E+02 -.872984751E+02 -.872984751E+02
 -.872953883E+02 -.872953883E+02 -.872875859E+02 -.872752501E+02 -.872604397E+02 -.872443566E+02 -.872276374E+02 -.872105979E+02 -.871933840E+02 -.871760731E+02 -.871586949E+02 -.871412628E+02 -.871237785E+02 -.871062500E+02 -.870886754E+02 -.870710605E+02 -.870534116E+02 -.870357408E+02 -.870180590E+02 -.870003806E+02 -.869827241E+02 -.869651121E+02 -.869475692E+02 -.869301251E+02 -.869128155E+02 -.868956761E+02 -.868787454E+02 -.868620634E+02 -.868456686E+02 -.868296018E+02 -.868139014E+02 -.867986112E+02 -.867837777E+02 -.867694473E+02 -.867556688E+02 -.867424937E+02 -.867299706E+02 -.867181469E+02 -.867070695E+02 -.866967825E+02 -.866873283E+02 -.866787467E+02 -.866710739E+02 -.866643431E+02 -.866585850E+02 -.866538246E+02 -.866500827E+02 -.866473771E+02 -.866457200E+02 -.866451183E+02 -.866455751E+02 -.866470874E+02 -.866496474E+02 -.866532424E+02 -.866578547E+02 -.866634621E+02 -.866700382E+02 -.866775526E+02 -.866859715E+02 -.866952575E+02 -.867053705E+02 -.867162676E+02 -.867279041E+02 -.867402336E+02 -.867532082E+02 -.867667793E+02 -.867808983E+02 -.867955165E+02 -.868105857E+02 -.868260586E+02 -.868418892E+02 -.868580331E+02 -.868744473E+02 -.868910912E+02 -.869079262E+02 -.869249160E+02 -.869420270E+02 -.869592281E+02 -.869764910E+02 -.869937901E+02 -.870111022E+02 -.870284073E+02 -.870456880E+02 -.870629296E+02 -.870801198E+02 -.870972487E+02 -.871143091E+02 -.871312958E+02 -.871482057E+02 -.871650369E+02 -.871817877E+02 -.871984524E+02 -.872150124E+02 -.872314139E+02 -.872475223E+02 -.872630334E+02 -.872773254E+02 -.872892356E+02 -.872967698E+02 -.872967698E+02
 -.872937087E+02 -.872937087E+02 -.872855064E+02 -.872725061E+02 -.872568728E+02 -.872398724E+02 -.872221890E+02 -.872041655E+02 -.871859659E+02 -.871676502E+02 -.871492389E+02 -.871307316E+02 -.871121333E+02 -.870934389E+02 -.870746495E+02 -.870557660E+02 -.870367967E+02 -.870177487E+02 -.869986344E+02 -.869794710E+02 -.869602804E+02 -.869410890E+02 -.869219291E+02 -.869028384E+02 -.868838540E+02 -.868650140E+02 -.868463570E+02 -.868279215E+02 -.868097515E+02 -.867918908E+02 -.867743925E+02 -.867573124E+02 -.867407066E+02 -.867246339E+02 -.867091548E+02 -.866943274E+02 -.866802098E+02 -.866668601E+02 -.866543336E+02 -.866426852E+02 -.866319660E+02 -.866222239E+02 -.866135044E+02 -.866058496E+02 -.865992958E+02 -.865938753E+02 -.865896164E+02 -.865865395E+02 -.865846598E+02 -.865839869E+02 -.865845229E+02 -.865862641E+02 -.865892011E+02 -.865933180E+02 -.865985934E+02 -.866050002E+02 -.866125060E+02 -.866210734E+02 -.866306603E+02 -.866412202E+02 -.866527036E+02 -.866650578E+02 -.866782278E+02 -.866921568E+02 -.867067866E+02 -.867220587E+02 -.867379146E+02 -.867542956E+02 -.867711444E+02 -.867884048E+02 -.868060223E+02 -.868239444E+02 -.868421211E+02 -.868605050E+02 -.868790514E+02 -.868977188E+02 -.869164691E+02 -.869352675E+02 -.869540822E+02 -.869728850E+02 -.869916513E+02 -.870103599E+02 -.870289927E+02 -.870475347E+02 -.870659743E+02 -.870843027E+02 -.871025139E+02 -.871206048E+02 -.871385742E+02 -.871564229E+02 -.871741519E+02 -.871917584E+02 -.872092258E+02 -.872265014E+02 -.872434472E+02 -.872597483E+02 -.872747563E+02 -.872872560E+02 -.872951600E+02 -.872951600E+02
 -.872921116E+02 -.872921116E+02 -.872834953E+02 -.872698445E+02 -.872534333E+02 -.872355926E+02 -.872170381E+02 -.871981199E+02 -.871789887E+02 -.871597011E+02 -.871402681E+02 -.871206931E+02 -.871009659E+02 -.870810808E+02 -.870610350E+02 -.870408324E+02 -.870204749E+02 -.869999708E+02 -.869793343E+02 -.869585880E+02 -.869377607E+02 -.869168851E+02 -.868959963E+02 -.868751261E+02 -.868543075E+02 -.868335766E+02 -.868129747E+02 -.867925523E+02 -.867723610E+02 -.867524635E+02 -.867329228E+02 -.867138039E+02 -.866951741E+02 -.866771042E+02 -.866596638E+02 -.866429234E+02 -.866269538E+02 -.866118234E+02 -.865976012E+02 -.865843525E+02 -.865721409E+02 -.865610279E+02 -.865510714E+02 -.865423224E+02 -.865348280E+02 -.865286291E+02 -.865237574E+02 -.865202397E+02 -.865180953E+02 -.865173347E+02 -.865179624E+02 -.865199749E+02 -.865233601E+02 -.865280991E+02 -.865341645E+02 -.865415223E+02 -.865501314E+02 -.865599445E+02 -.865709091E+02 -.865829678E+02 -.865960592E+02 -.866101185E+02 -.866250783E+02 -.866408691E+02 -.866574204E+02 -.866746609E+02 -.866925194E+02 -.867109257E+02 -.867298108E+02 -.867491074E+02 -.867687510E+02 -.867886798E+02 -.868088350E+02 -.868291615E+02 -.868496079E+02 -.868701272E+02 -.868906759E+02 -.869112150E+02 -.869317095E+02 -.869521291E+02 -.869724474E+02 -.869926420E+02 -.870126947E+02 -.870325910E+02 -.870523204E+02 -.870718756E+02 -.870912529E+02 -.871104515E+02 -.871294735E+02 -.871483229E+02 -.871670044E+02 -.871855188E+02 -.872038529E+02 -.872219557E+02 -.872396878E+02 -.872567254E+02 -.872723972E+02 -.872854410E+02 -.872936855E+02 -.872936855E+02
 -.872906298E+02 -.872906298E+02 -.872816317E+02 -.872674021E+02 -.872503057E+02 -.872317179E+02 -.872123726E+02 -.871926256E+02 -.871726219E+02 -.871524052E+02 -.871319845E+02 -.871113509E+02 -.870904955E+02 -.870694099E+02 -.870480876E+02 -.870265219E+02 -.870047177E+02 -.869826898E+02 -.869604638E+02 -.869380657E+02 -.869155200E+02 -.868928504E+02 -.868700799E+02 -.868472376E+02 -.868243621E+02 -.868015002E+02 -.867787079E+02 -.867560427E+02 -.867335727E+02 -.867113662E+02 -.866894977E+02 -.866680440E+02 -.866470868E+02 -.866267072E+02 -.866069882E+02 -.865880141E+02 -.865698692E+02 -.865526405E+02 -.865364121E+02 -.865212679E+02 -.865072888E+02 -.864945512E+02 -.864831242E+02 -.864730727E+02 -.864644549E+02 -.864573193E+02 -.864517105E+02 -.864476620E+02 -.864451981E+02 -.864443352E+02 -.864450777E+02 -.864474201E+02 -.864513475E+02 -.864568341E+02 -.864638454E+02 -.864723384E+02 -.864822613E+02 -.864935555E+02 -.865061556E+02 -.865199904E+02 -.865349838E+02 -.865510554E+02 -.865681217E+02 -.865860973E+02 -.866048954E+02 -.866244285E+02 -.866446106E+02 -.866653564E+02 -.866865828E+02 -.867082098E+02 -.867301608E+02 -.867523627E+02 -.867747469E+02 -.867972498E+02 -.868198124E+02 -.868423806E+02 -.868649057E+02 -.868873444E+02 -.869096587E+02 -.869318158E+02 -.869537878E+02 -.869755519E+02 -.869970905E+02 -.870183903E+02 -.870394423E+02 -.870602421E+02 -.870807887E+02 -.871010852E+02 -.871211375E+02 -.871409540E+02 -.871605440E+02 -.871799132E+02 -.871990528E+02 -.872179151E+02 -.872363610E+02 -.872540605E+02 -.872703239E+02 -.872838498E+02 -.872923946E+02 -.872923946E+02
 -.872892521E+02 -.872892521E+02 -.872799739E+02 -.872652849E+02 -.872476284E+02 -.872284220E+02 -.872084104E+02 -.871879322E+02 -.871671247E+02 -.871460352E+02 -.871246712E+02 -.871030178E+02 -.870810536E+02 -.870587596E+02 -.870361282E+02 -.870131674E+02 -.869898941E+02 -.869663265E+02 -.869424748E+02 -.869183463E+02 -.868939528E+02 -.868693128E+02 -.868444559E+02 -.868194227E+02 -.867942605E+02 -.867690261E+02 -.867437794E+02 -.867185929E+02 -.866935418E+02 -.866687084E+02 -.866441763E+02 -.866200358E+02 -.865963783E+02 -.865733007E+02 -.865509049E+02 -.865292959E+02 -.865085819E+02 -.864888690E+02 -.864702628E+02 -.864528653E+02 -.864367758E+02 -.864220869E+02 -.864088887E+02 -.863972643E+02 -.863872867E+02 -.863790238E+02 -.863725288E+02 -.863678446E+02 -.863650030E+02 -.863640206E+02 -.863649033E+02 -.863676443E+02 -.863722229E+02 -.863786084E+02 -.863867575E+02 -.863966155E+02 -.864081183E+02 -.864211917E+02 -.864357532E+02 -.864517133E+02 -.864689760E+02 -.864874406E+02 -.865070038E+02 -.865275589E+02 -.865489991E+02 -.865712180E+02 -.865941100E+02 -.866175719E+02 -.866415043E+02 -.866658112E+02 -.866904012E+02 -.867151886E+02 -.867400936E+02 -.867650421E+02 -.867899663E+02 -.868148053E+02 -.868395048E+02 -.868640173E+02 -.868883013E+02 -.869123223E+02 -.869360518E+02 -.869594676E+02 -.869825530E+02 -.870052969E+02 -.870276935E+02 -.870497419E+02 -.870714453E+02 -.870928115E+02 -.871138518E+02 -.871345803E+02 -.871550121E+02 -.871751589E+02 -.871950178E+02 -.872145461E+02 -.872336071E+02 -.872518682E+02 -.872686271E+02 -.872825526E+02 -.872913447E+02 -.872913447E+02
 -.872882329E+02 -.872882329E+02 -.872787529E+02 -.872637414E+02 -.872456751E+02 -.872259761E+02 -.872053851E+02 -.871842575E+02 -.871627388E+02 -.871408679E+02 -.871186246E+02 -.870959809E+02 -.870729195E+02 -.870494409E+02 -.870255509E+02 -.870012532E+02 -.869765422E+02 -.869514072E+02 -.869258420E+02 -.868998518E+02 -.868734518E+02 -.868466669E+02 -.868195320E+02 -.867920912E+02 -.867644010E+02 -.867365242E+02 -.867085349E+02 -.866805103E+02 -.866525333E+02 -.866246903E+02 -.865970803E+02 -.865698076E+02 -.865429875E+02 -.865167418E+02 -.864911957E+02 -.864664784E+02 -.864427174E+02 -.864200429E+02 -.863985838E+02 -.863784706E+02 -.863598280E+02 -.863427795E+02 -.863274401E+02 -.863139138E+02 -.863022970E+02 -.862926689E+02 -.862850986E+02 -.862796402E+02 -.862763312E+02 -.862751967E+02 -.862762444E+02 -.862794655E+02 -.862848370E+02 -.862923185E+02 -.863018543E+02 -.863133753E+02 -.863267982E+02 -.863420282E+02 -.863589606E+02 -.863774809E+02 -.863974686E+02 -.864187980E+02 -.864413385E+02 -.864649588E+02 -.864895268E+02 -.865149106E+02 -.865409816E+02 -.865676150E+02 -.865946898E+02 -.866220912E+02 -.866497114E+02 -.866774496E+02 -.867052121E+02 -.867329137E+02 -.867604777E+02 -.867878357E+02 -.868149276E+02 -.868417015E+02 -.868681139E+02 -.868941291E+02 -.869197191E+02 -.869448627E+02 -.869695462E+02 -.869937622E+02 -.870175089E+02 -.870407906E+02 -.870636165E+02 -.870860006E+02 -.871079611E+02 -.871295191E+02 -.871506972E+02 -.871715147E+02 -.871919763E+02 -.872120460E+02 -.872315923E+02 -.872502841E+02 -.872674139E+02 -.872816328E+02 -.872906038E+02 -.872906038E+02
 -.872877472E+02 -.872877472E+02 -.872781309E+02 -.872628864E+02 -.872445073E+02 -.872244352E+02 -.872034248E+02 -.871818152E+02 -.871597218E+02 -.871371544E+02 -.871141058E+02 -.870905720E+02 -.870665519E+02 -.870420318E+02 -.870169885E+02 -.869913924E+02 -.869652190E+02 -.869384519E+02 -.869110856E+02 -.868831236E+02 -.868545796E+02 -.868254824E+02 -.867958736E+02 -.867658074E+02 -.867353420E+02 -.867045423E+02 -.866734791E+02 -.866422318E+02 -.866108925E+02 -.865795706E+02 -.865483851E+02 -.865174660E+02 -.864869502E+02 -.864569793E+02 -.864277025E+02 -.863992734E+02 -.863718534E+02 -.863456072E+02 -.863207038E+02 -.862973067E+02 -.862755781E+02 -.862556709E+02 -.862377266E+02 -.862218796E+02 -.862082463E+02 -.861969334E+02 -.861880297E+02 -.861816060E+02 -.861777163E+02 -.861763920E+02 -.861776437E+02 -.861814621E+02 -.861878139E+02 -.861966469E+02 -.862078892E+02 -.862214498E+02 -.862372220E+02 -.862550847E+02 -.862749025E+02 -.862965312E+02 -.863198177E+02 -.863446013E+02 -.863707199E+02 -.863980081E+02 -.864263008E+02 -.864554363E+02 -.864852567E+02 -.865156090E+02 -.865463480E+02 -.865773368E+02 -.866084472E+02 -.866395606E+02 -.866705690E+02 -.867013749E+02 -.867318916E+02 -.867620431E+02 -.867917639E+02 -.868209990E+02 -.868497036E+02 -.868778421E+02 -.869053883E+02 -.869323247E+02 -.869586418E+02 -.869843374E+02 -.870094165E+02 -.870338903E+02 -.870577759E+02 -.870810954E+02 -.871038756E+02 -.871261468E+02 -.871479408E+02 -.871692862E+02 -.871901970E+02 -.872106463E+02 -.872305111E+02 -.872494670E+02 -.872668095E+02 -.872811873E+02 -.872902511E+02 -.872902511E+02
 -.872877121E+02 -.872877121E+02 -.872780466E+02 -.872627315E+02 -.872442650E+02 -.872240609E+02 -.872028306E+02 -.871808862E+02 -.871583458E+02 -.871352539E+02 -.871116192E+02 -.870874250E+02 -.870626312E+02 -.870371907E+02 -.870110571E+02 -.869841908E+02 -.869565567E+02 -.869281307E+02 -.868989016E+02 -.868688747E+02 -.868380734E+02 -.868065305E+02 -.867742846E+02 -.867413757E+02 -.867078517E+02 -.866737753E+02 -.866392252E+02 -.866042992E+02 -.865691116E+02 -.865337872E+02 -.864984610E+02 -.864632788E+02 -.864283988E+02 -.863939941E+02 -.863602507E+02 -.863273664E+02 -.862955458E+02 -.862649982E+02 -.862359291E+02 -.862085442E+02 -.861830429E+02 -.861596167E+02 -.861384520E+02 -.861197192E+02 -.861035779E+02 -.860901669E+02 -.860796045E+02 -.860719858E+02 -.860673781E+02 -.860658227E+02 -.860673333E+02 -.860718942E+02 -.860794640E+02 -.860899740E+02 -.861033294E+02 -.861194138E+02 -.861380880E+02 -.861591934E+02 -.861825573E+02 -.862079929E+02 -.862353024E+02 -.862642844E+02 -.862947309E+02 -.863264343E+02 -.863591898E+02 -.863927963E+02 -.864270588E+02 -.864617923E+02 -.864968213E+02 -.865319816E+02 -.865671218E+02 -.866021039E+02 -.866368033E+02 -.866711096E+02 -.867049262E+02 -.867381700E+02 -.867707715E+02 -.868026741E+02 -.868338330E+02 -.868642156E+02 -.868938000E+02 -.869225741E+02 -.869505353E+02 -.869776899E+02 -.870040518E+02 -.870296415E+02 -.870544865E+02 -.870786197E+02 -.871020788E+02 -.871249050E+02 -.871471416E+02 -.871688286E+02 -.871899915E+02 -.872106150E+02 -.872305882E+02 -.872495992E+02 -.872669575E+02 -.872813273E+02 -.872903774E+02 -.872903774E+02
 -.872882202E+02 -.872882202E+02 -.872786898E+02 -.872635573E+02 -.872452367E+02 -.872250917E+02 -.872038274E+02 -.871817804E+02 -.871590895E+02 -.871357882E+02 -.871118483E+02 -.870872123E+02 -.870618141E+02 -.870355875E+02 -.870084683E+02 -.869803978E+02 -.869513343E+02 -.869212567E+02 -.868901613E+02 -.868580550E+02 -.868249458E+02 -.867908425E+02 -.867557612E+02 -.867197331E+02 -.866828139E+02 -.866450774E+02 -.866066154E+02 -.865675321E+02 -.865279454E+02 -.864879875E+02 -.864478125E+02 -.864075972E+02 -.863675410E+02 -.863278614E+02 -.862887895E+02 -.862505661E+02 -.862134391E+02 -.861776601E+02 -.861434872E+02 -.861111801E+02 -.860809971E+02 -.860531938E+02 -.860280125E+02 -.860056824E+02 -.859864100E+02 -.859703780E+02 -.859577409E+02 -.859486212E+02 -.859431091E+02 -.859412592E+02 -.859430893E+02 -.859485815E+02 -.859576799E+02 -.859702934E+02 -.859862984E+02 -.860055389E+02 -.860278315E+02 -.860529702E+02 -.860807278E+02 -.861108613E+02 -.861431187E+02 -.861772379E+02 -.862129559E+02 -.862500107E+02 -.862881443E+02 -.863271061E+02 -.863666576E+02 -.864065719E+02 -.864466376E+02 -.864866595E+02 -.865264595E+02 -.865658778E+02 -.866047728E+02 -.866430210E+02 -.866805164E+02 -.867171713E+02 -.867529139E+02 -.867876881E+02 -.868214534E+02 -.868541826E+02 -.868858612E+02 -.869164865E+02 -.869460668E+02 -.869746194E+02 -.870021705E+02 -.870287539E+02 -.870544104E+02 -.870791860E+02 -.871031321E+02 -.871263041E+02 -.871487586E+02 -.871705493E+02 -.871917157E+02 -.872122570E+02 -.872320783E+02 -.872508874E+02 -.872680203E+02 -.872821787E+02 -.872910850E+02 -.872910850E+02
 -.872895227E+02 -.872895227E+02 -.872802657E+02 -.872654952E+02 -.872475352E+02 -.872277274E+02 -.872067837E+02 -.871850263E+02 -.871625617E+02 -.871393784E+02 -.871154144E+02 -.870905849E+02 -.870647983E+02 -.870379622E+02 -.870099989E+02 -.869808538E+02 -.869504942E+02 -.869188955E+02 -.868860308E+02 -.868518703E+02 -.868163892E+02 -.867795802E+02 -.867414581E+02 -.867020625E+02 -.866614468E+02 -.866196770E+02 -.865768325E+02 -.865330148E+02 -.864883512E+02 -.864430034E+02 -.863971619E+02 -.863510437E+02 -.863048851E+02 -.862589388E+02 -.862134744E+02 -.861687796E+02 -.861251594E+02 -.860829354E+02 -.860424427E+02 -.860040203E+02 -.859680083E+02 -.859347374E+02 -.859045253E+02 -.858776695E+02 -.858544424E+02 -.858350866E+02 -.858198087E+02 -.858087747E+02 -.858021069E+02 -.857998791E+02 -.858021160E+02 -.858087921E+02 -.858198327E+02 -.858351156E+02 -.858544738E+02 -.858776997E+02 -.859045505E+02 -.859347517E+02 -.859680040E+02 -.860039910E+02 -.860423806E+02 -.860828369E+02 -.861250215E+02 -.861686008E+02 -.862132496E+02 -.862586571E+02 -.863045277E+02 -.863505862E+02 -.863965785E+02 -.864422730E+02 -.864874627E+02 -.865319649E+02 -.865756201E+02 -.866182934E+02 -.866598728E+02 -.867002675E+02 -.867394077E+02 -.867772433E+02 -.868137412E+02 -.868488848E+02 -.868826723E+02 -.869151154E+02 -.869462371E+02 -.869760709E+02 -.870046600E+02 -.870320549E+02 -.870583130E+02 -.870834981E+02 -.871076782E+02 -.871309249E+02 -.871533114E+02 -.871749077E+02 -.871957695E+02 -.872159136E+02 -.872352659E+02 -.872535621E+02 -.872701788E+02 -.872838808E+02 -.872924877E+02 -.872924877E+02
 -.872916171E+02 -.872916171E+02 -.872827700E+02 -.872686092E+02 -.872513736E+02 -.872323527E+02 -.872121969E+02 -.871911730E+02 -.871693374E+02 -.871466443E+02 -.871229950E+02 -.870982722E+02 -.870723620E+02 -.870451743E+02 -.870166423E+02 -.869867111E+02 -.869553187E+02 -.869223933E+02 -.868878642E+02 -.868516754E+02 -.868137954E+02 -.867742138E+02 -.867329350E+02 -.866899705E+02 -.866453427E+02 -.865990973E+02 -.865513152E+02 -.865021149E+02 -.864516535E+02 -.864001166E+02 -.863477148E+02 -.862946823E+02 -.862412798E+02 -.861878012E+02 -.861345754E+02 -.860819651E+02 -.860303608E+02 -.859801773E+02 -.859318416E+02 -.858857905E+02 -.858424619E+02 -.858022873E+02 -.857656872E+02 -.857330587E+02 -.857047698E+02 -.856811488E+02 -.856624757E+02 -.856489772E+02 -.856408185E+02 -.856381004E+02 -.856408572E+02 -.856490541E+02 -.856625898E+02 -.856812983E+02 -.857049526E+02 -.857332720E+02 -.857659277E+02 -.858025512E+02 -.858427446E+02 -.858860855E+02 -.859321408E+02 -.859804704E+02 -.860306389E+02 -.860822191E+02 -.861348018E+02 -.861879976E+02 -.862414438E+02 -.862948055E+02 -.863477788E+02 -.864000930E+02 -.864515093E+02 -.865018215E+02 -.865508558E+02 -.865984694E+02 -.866445474E+02 -.866890032E+02 -.867317755E+02 -.867728252E+02 -.868121345E+02 -.868497046E+02 -.868855531E+02 -.869197115E+02 -.869522248E+02 -.869831487E+02 -.870125478E+02 -.870404946E+02 -.870670687E+02 -.870923542E+02 -.871164397E+02 -.871394169E+02 -.871613781E+02 -.871824118E+02 -.872025928E+02 -.872219590E+02 -.872404620E+02 -.872578739E+02 -.872736289E+02 -.872865850E+02 -.872947084E+02 -.872947084E+02
 -.872945726E+02 -.872945726E+02 -.872863677E+02 -.872732335E+02 -.872572319E+02 -.872395183E+02 -.872206508E+02 -.872008352E+02 -.871800779E+02 -.871582847E+02 -.871353256E+02 -.871110786E+02 -.870854456E+02 -.870583412E+02 -.870296741E+02 -.869993347E+02 -.869672051E+02 -.869331775E+02 -.868971663E+02 -.868591079E+02 -.868189476E+02 -.867766319E+02 -.867321123E+02 -.866853591E+02 -.866363810E+02 -.865852316E+02 -.865320035E+02 -.864768194E+02 -.864198269E+02 -.863612011E+02 -.863011535E+02 -.862399417E+02 -.861778751E+02 -.861153147E+02 -.860526686E+02 -.859903853E+02 -.859289525E+02 -.858688870E+02 -.858107344E+02 -.857550602E+02 -.857024392E+02 -.856534483E+02 -.856086496E+02 -.855685813E+02 -.855337428E+02 -.855045819E+02 -.854814855E+02 -.854647658E+02 -.854546534E+02 -.854512900E+02 -.854547227E+02 -.854649043E+02 -.854816938E+02 -.855048595E+02 -.855340887E+02 -.855689942E+02 -.856091256E+02 -.856539836E+02 -.857030285E+02 -.857556976E+02 -.858114141E+02 -.858696022E+02 -.859296939E+02 -.859911435E+02 -.860534308E+02 -.861160713E+02 -.861786182E+02 -.862406681E+02 -.863018619E+02 -.863618853E+02 -.864204692E+02 -.864773882E+02 -.865324591E+02 -.865855372E+02 -.866365151E+02 -.866853189E+02 -.867319042E+02 -.867762546E+02 -.868183770E+02 -.868582995E+02 -.868960676E+02 -.869317431E+02 -.869653999E+02 -.869971225E+02 -.870270047E+02 -.870551472E+02 -.870816554E+02 -.871066397E+02 -.871302133E+02 -.871524908E+02 -.871735862E+02 -.871936098E+02 -.872126583E+02 -.872307931E+02 -.872479970E+02 -.872640886E+02 -.872785784E+02 -.872904508E+02 -.872978766E+02 -.872978766E+02
 -.872987720E+02 -.872987720E+02 -.872914620E+02 -.872797742E+02 -.872655050E+02 -.872496302E+02 -.872325899E+02 -.872144975E+02 -.871953007E+02 -.871748828E+02 -.871531268E+02 -.871299260E+02 -.871051672E+02 -.870787143E+02 -.870504108E+02 -.870200983E+02 -.869876365E+02 -.869529068E+02 -.869157982E+02 -.868761910E+02 -.868339570E+02 -.867889813E+02 -.867411827E+02 -.866905275E+02 -.866370212E+02 -.865806949E+02 -.865215974E+02 -.864598041E+02 -.863954298E+02 -.863286446E+02 -.862596815E+02 -.861888378E+02 -.861164744E+02 -.860430127E+02 -.859689344E+02 -.858947831E+02 -.858211608E+02 -.857487242E+02 -.856781775E+02 -.856102593E+02 -.855457326E+02 -.854853672E+02 -.854299254E+02 -.853801431E+02 -.853367102E+02 -.853002526E+02 -.852713115E+02 -.852503276E+02 -.852376263E+02 -.852334064E+02 -.852377351E+02 -.852505443E+02 -.852716334E+02 -.853006776E+02 -.853372362E+02 -.853807677E+02 -.854306483E+02 -.854861865E+02 -.855466459E+02 -.856112628E+02 -.856792657E+02 -.857498894E+02 -.858223952E+02 -.858960778E+02 -.859702803E+02 -.860443982E+02 -.861178875E+02 -.861902660E+02 -.862611153E+02 -.863300798E+02 -.863968650E+02 -.864612349E+02 -.865230065E+02 -.865820478E+02 -.866382717E+02 -.866916307E+02 -.867421138E+02 -.867897399E+02 -.868345553E+02 -.868766274E+02 -.869160431E+02 -.869529040E+02 -.869873234E+02 -.870194245E+02 -.870493376E+02 -.870771973E+02 -.871031425E+02 -.871273143E+02 -.871498536E+02 -.871709018E+02 -.871905984E+02 -.872090769E+02 -.872264576E+02 -.872428294E+02 -.872582113E+02 -.872724787E+02 -.872852386E+02 -.872956405E+02 -.873021242E+02 -.873021242E+02
 -.873041469E+02 -.873041469E+02 -.872980700E+02 -.872883504E+02 -.872764153E+02 -.872629923E+02 -.872483647E+02 -.872325709E+02 -.872155366E+02 -.871971624E+02 -.871773349E+02 -.871559116E+02 -.871327131E+02 -.871075432E+02 -.870802117E+02 -.870505494E+02 -.870183972E+02 -.869835804E+02 -.869458998E+02 -.869051501E+02 -.868611554E+02 -.868137839E+02 -.867629406E+02 -.867085477E+02 -.866505339E+02 -.865888417E+02 -.865234495E+02 -.864543880E+02 -.863817538E+02 -.863057117E+02 -.862264964E+02 -.861444171E+02 -.860598623E+02 -.859733063E+02 -.858853143E+02 -.857965437E+02 -.857077396E+02 -.856197326E+02 -.855334272E+02 -.854497925E+02 -.853698455E+02 -.852946308E+02 -.852251963E+02 -.851625650E+02 -.851077056E+02 -.850615025E+02 -.850247257E+02 -.849980061E+02 -.849818114E+02 -.849764297E+02 -.849819583E+02 -.849982996E+02 -.850251652E+02 -.850620865E+02 -.851084315E+02 -.851634295E+02 -.852261957E+02 -.852957616E+02 -.853711052E+02 -.854511797E+02 -.855349396E+02 -.856213676E+02 -.857094917E+02 -.857984050E+02 -.858872755E+02 -.859753567E+02 -.860619912E+02 -.861466134E+02 -.862287475E+02 -.863080047E+02 -.863840794E+02 -.864567405E+02 -.865258273E+02 -.865912405E+02 -.866529346E+02 -.867109122E+02 -.867652149E+02 -.868159189E+02 -.868631265E+02 -.869069638E+02 -.869475730E+02 -.869851097E+02 -.870197393E+02 -.870516336E+02 -.870809677E+02 -.871079194E+02 -.871326663E+02 -.871553841E+02 -.871762473E+02 -.871954266E+02 -.872130883E+02 -.872293913E+02 -.872444819E+02 -.872584780E+02 -.872714398E+02 -.872833105E+02 -.872938161E+02 -.873023120E+02 -.873075789E+02 -.873075789E+02
 -.873109969E+02 -.873109969E+02 -.873065398E+02 -.872993338E+02 -.872903253E+02 -.872799652E+02 -.872683941E+02 -.872555973E+02 -.872415094E+02 -.872260180E+02 -.872089520E+02 -.871900968E+02 -.871692287E+02 -.871461376E+02 -.871206269E+02 -.870924873E+02 -.870614703E+02 -.870272984E+02 -.869897034E+02 -.869484576E+02 -.869033685E+02 -.868542509E+02 -.868009106E+02 -.867431486E+02 -.866807832E+02 -.866136724E+02 -.865417283E+02 -.864649235E+02 -.863832952E+02 -.862969531E+02 -.862060910E+02 -.861109998E+02 -.860120794E+02 -.859098472E+02 -.858049478E+02 -.856981546E+02 -.855903773E+02 -.854826575E+02 -.853761627E+02 -.852721727E+02 -.851720550E+02 -.850772391E+02 -.849891781E+02 -.849093107E+02 -.848390169E+02 -.847795698E+02 -.847320917E+02 -.846975081E+02 -.846765102E+02 -.846695256E+02 -.846766986E+02 -.846978840E+02 -.847326547E+02 -.847803184E+02 -.848399493E+02 -.849104252E+02 -.849904708E+02 -.850787060E+02 -.851736914E+02 -.852739738E+02 -.853781258E+02 -.854847810E+02 -.855926613E+02 -.857005980E+02 -.858075466E+02 -.859125944E+02 -.860149636E+02 -.861140084E+02 -.862092107E+02 -.863001716E+02 -.863865999E+02 -.864683031E+02 -.865451742E+02 -.866171803E+02 -.866843520E+02 -.867467714E+02 -.868045647E+02 -.868578898E+02 -.869069328E+02 -.869518976E+02 -.869930020E+02 -.870304724E+02 -.870645399E+02 -.870954358E+02 -.871233915E+02 -.871486339E+02 -.871713851E+02 -.871918620E+02 -.872102739E+02 -.872268234E+02 -.872417051E+02 -.872551044E+02 -.872671929E+02 -.872781200E+02 -.872879911E+02 -.872968280E+02 -.873044980E+02 -.873106075E+02 -.873143553E+02 -.873143553E+02
 -.873196201E+02 -.873196201E+02 -.873170824E+02 -.873128594E+02 -.873073655E+02 -.873007389E+02 -.872929852E+02 -.872840647E+02 -.872738526E+02 -.872621517E+02 -.872487289E+02 -.872333516E+02 -.872157978E+02 -.871958411E+02 -.871732189E+02 -.871476160E+02 -.871186957E+02 -.870861453E+02 -.870496877E+02 -.870090540E+02 -.869639500E+02 -.869140532E+02 -.868590303E+02 -.867985625E+02 -.867323612E+02 -.866601785E+02 -.865818106E+02 -.864971082E+02 -.864059881E+02 -.863084523E+02 -.862046053E+02 -.860946714E+02 -.859790122E+02 -.858581472E+02 -.857327712E+02 -.856037725E+02 -.854722430E+02 -.853394796E+02 -.852069800E+02 -.850764251E+02 -.849496566E+02 -.848286391E+02 -.847154140E+02 -.846120397E+02 -.845205221E+02 -.844427394E+02 -.843803634E+02 -.843347855E+02 -.843070517E+02 -.842978108E+02 -.843072824E+02 -.843352464E+02 -.843810527E+02 -.844436552E+02 -.845216630E+02 -.846134037E+02 -.847170004E+02 -.848304469E+02 -.849516840E+02 -.850786683E+02 -.852094340E+02 -.853421385E+02 -.854751018E+02 -.856068292E+02 -.857360261E+02 -.858616018E+02 -.859826653E+02 -.860985165E+02 -.862086311E+02 -.863126441E+02 -.864103311E+02 -.865015894E+02 -.865864186E+02 -.866649039E+02 -.867371989E+02 -.868035117E+02 -.868640898E+02 -.869192123E+02 -.869691765E+02 -.870142926E+02 -.870548757E+02 -.870912418E+02 -.871237013E+02 -.871525596E+02 -.871781110E+02 -.872006396E+02 -.872204176E+02 -.872377041E+02 -.872527468E+02 -.872657799E+02 -.872770262E+02 -.872866958E+02 -.872949858E+02 -.873020761E+02 -.873081208E+02 -.873132297E+02 -.873174355E+02 -.873206410E+02 -.873225447E+02 -.873225447E+02
 -.873297557E+02 -.873297557E+02 -.873294964E+02 -.873288176E+02 -.873275235E+02 -.873254489E+02 -.873224726E+02 -.873183991E+02 -.873130070E+02 -.873060570E+02 -.872973152E+02 -.872865483E+02 -.872735067E+02 -.872578894E+02 -.872393347E+02 -.872174704E+02 -.871919545E+02 -.871624645E+02 -.871286542E+02 -.870901243E+02 -.870464307E+02 -.869971109E+02 -.869417030E+02 -.868797543E+02 -.868108271E+02 -.867345026E+02 -.866503934E+02 -.865581584E+02 -.864575240E+02 -.863483037E+02 -.862304218E+02 -.861039427E+02 -.859691064E+02 -.858263643E+02 -.856764099E+02 -.855202086E+02 -.853590167E+02 -.851944003E+02 -.850282420E+02 -.848627356E+02 -.847003641E+02 -.845438545E+02 -.843961111E+02 -.842601260E+02 -.841388705E+02 -.840351733E+02 -.839515888E+02 -.838902694E+02 -.838528488E+02 -.838403479E+02 -.838531148E+02 -.838908033E+02 -.839523930E+02 -.840362509E+02 -.841402227E+02 -.842617522E+02 -.843980089E+02 -.845460202E+02 -.847027938E+02 -.848654271E+02 -.850311930E+02 -.851976089E+02 -.853624785E+02 -.855239184E+02 -.856803633E+02 -.858305592E+02 -.859735456E+02 -.861086306E+02 -.862353606E+02 -.863534884E+02 -.864629422E+02 -.865637935E+02 -.866562297E+02 -.867405281E+02 -.868170329E+02 -.868861357E+02 -.869482600E+02 -.870038463E+02 -.870533422E+02 -.870971931E+02 -.871358364E+02 -.871696948E+02 -.871991754E+02 -.872246650E+02 -.872465302E+02 -.872651163E+02 -.872807469E+02 -.872937260E+02 -.873043363E+02 -.873128432E+02 -.873194939E+02 -.873245205E+02 -.873281416E+02 -.873305661E+02 -.873319978E+02 -.873326433E+02 -.873327225E+02 -.873324813E+02 -.873322020E+02 -.873322020E+02
 -.873415111E+02 -.873415111E+02 -.873438579E+02 -.873472929E+02 -.873509749E+02 -.873543869E+02 -.873570993E+02 -.873588097E+02 -.873592334E+02 -.873581260E+02 -.873552486E+02 -.873503491E+02 -.873431061E+02 -.873331324E+02 -.873200462E+02 -.873034976E+02 -.872831359E+02 -.872585520E+02 -.872292612E+02 -.871947231E+02 -.871543683E+02 -.871076039E+02 -.870538154E+02 -.869923695E+02 -.869226188E+02 -.868439093E+02 -.867555961E+02 -.866570590E+02 -.865477219E+02 -.864270833E+02 -.862947580E+02 -.861505237E+02 -.859943688E+02 -.858265377E+02 -.856475849E+02 -.854584268E+02 -.852603989E+02 -.850553058E+02 -.848454546E+02 -.846336714E+02 -.844232849E+02 -.842180829E+02 -.840222281E+02 -.838401323E+02 -.836762909E+02 -.835350782E+02 -.834205197E+02 -.833360581E+02 -.832843340E+02 -.832670095E+02 -.832846517E+02 -.833366914E+02 -.834214661E+02 -.835363353E+02 -.836778583E+02 -.838420118E+02 -.840244224E+02 -.842205945E+02 -.844261137E+02 -.846368149E+02 -.848489092E+02 -.850590676E+02 -.852644667E+02 -.854627994E+02 -.856522608E+02 -.858315131E+02 -.859996396E+02 -.861560900E+02 -.863006242E+02 -.864332583E+02 -.865542109E+02 -.866638580E+02 -.867626911E+02 -.868512824E+02 -.869302555E+02 -.870002613E+02 -.870619596E+02 -.871160040E+02 -.871630308E+02 -.872036522E+02 -.872384489E+02 -.872679689E+02 -.872927244E+02 -.873131916E+02 -.873298115E+02 -.873429906E+02 -.873531031E+02 -.873604918E+02 -.873654723E+02 -.873683330E+02 -.873693406E+02 -.873687420E+02 -.873667717E+02 -.873636625E+02 -.873596667E+02 -.873550941E+02 -.873503725E+02 -.873461356E+02 -.873433306E+02 -.873433306E+02
 -.873547594E+02 -.873547594E+02 -.873600878E+02 -.873682712E+02 -.873777499E+02 -.873874577E+02 -.873967729E+02 -.874052288E+02 -.874125341E+02 -.874184340E+02 -.874226807E+02 -.874249466E+02 -.874248481E+02 -.874220268E+02 -.874161512E+02 -.874068651E+02 -.873937246E+02 -.873762014E+02 -.873537056E+02 -.873255998E+02 -.872911910E+02 -.872497337E+02 -.872004324E+02 -.871424350E+02 -.870748320E+02 -.869966667E+02 -.869069414E+02 -.868046331E+02 -.866887291E+02 -.865582693E+02 -.864123905E+02 -.862503763E+02 -.860717183E+02 -.858761931E+02 -.856639543E+02 -.854356339E+02 -.851924474E+02 -.849362901E+02 -.846698281E+02 -.843965653E+02 -.841208797E+02 -.838480059E+02 -.835839478E+02 -.833353092E+02 -.831090355E+02 -.829120731E+02 -.827509659E+02 -.826314177E+02 -.825578714E+02 -.825331528E+02 -.825582315E+02 -.826321378E+02 -.827520458E+02 -.829135112E+02 -.831108292E+02 -.833374561E+02 -.835864470E+02 -.838508594E+02 -.841240933E+02 -.844001451E+02 -.846737780E+02 -.849406094E+02 -.851971310E+02 -.854406766E+02 -.856693528E+02 -.858819481E+02 -.860778311E+02 -.862568465E+02 -.864192181E+02 -.865654577E+02 -.866962879E+02 -.868125749E+02 -.869152742E+02 -.870053864E+02 -.870839230E+02 -.871518811E+02 -.872102238E+02 -.872598683E+02 -.873016769E+02 -.873364522E+02 -.873649357E+02 -.873878080E+02 -.874056895E+02 -.874191442E+02 -.874286825E+02 -.874347652E+02 -.874378070E+02 -.874381819E+02 -.874362253E+02 -.874322403E+02 -.874265008E+02 -.874192588E+02 -.874107548E+02 -.874012379E+02 -.873910051E+02 -.873804723E+02 -.873702927E+02 -.873615276E+02 -.873558672E+02 -.873558672E+02
 -.873693596E+02 -.873693596E+02 -.873780352E+02 -.873916056E+02 -.874075469E+02 -.874243662E+02 -.874411086E+02 -.874572845E+02 -.874725388E+02 -.874866108E+02 -.874991812E+02 -.875098991E+02 -.875184528E+02 -.875245521E+02 -.875278683E+02 -.875279695E+02 -.875243422E+02 -.875163999E+02 -.875034866E+02 -.874848676E+02 -.874597387E+02 -.874272138E+02 -.873862985E+02 -.873358889E+02 -.872747718E+02 -.872016155E+02 -.871149734E+02 -.870133183E+02 -.868950668E+02 -.867586037E+02 -.866023266E+02 -.864247088E+02 -.862243843E+02 -.860002643E+02 -.857516691E+02 -.854784839E+02 -.851813345E+02 -.848617872E+02 -.845225574E+02 -.841676996E+02 -.838027560E+02 -.834348263E+02 -.830725282E+02 -.827258117E+02 -.824055966E+02 -.821232212E+02 -.818897149E+02 -.817149520E+02 -.816067843E+02 -.815702767E+02 -.816071804E+02 -.817157461E+02 -.818909102E+02 -.821248220E+02 -.824076061E+02 -.827282307E+02 -.830753542E+02 -.834380544E+02 -.838063814E+02 -.841717221E+02 -.845269827E+02 -.848666261E+02 -.851865967E+02 -.854841733E+02 -.857577818E+02 -.860067939E+02 -.862313283E+02 -.864320701E+02 -.866101113E+02 -.867668162E+02 -.869037132E+02 -.870224090E+02 -.871245235E+02 -.872116422E+02 -.872852836E+02 -.873468766E+02 -.873977487E+02 -.874391192E+02 -.874720984E+02 -.874976899E+02 -.875167957E+02 -.875302216E+02 -.875386856E+02 -.875428241E+02 -.875432003E+02 -.875403113E+02 -.875345953E+02 -.875264378E+02 -.875161784E+02 -.875041166E+02 -.874905188E+02 -.874756269E+02 -.874596742E+02 -.874429149E+02 -.874256832E+02 -.874085015E+02 -.873922598E+02 -.873784822E+02 -.873696667E+02 -.873696667E+02
 -.873852003E+02 -.873852003E+02 -.873975637E+02 -.874169419E+02 -.874399513E+02 -.874645035E+02 -.874894926E+02 -.875142512E+02 -.875384243E+02 -.875616784E+02 -.875836952E+02 -.876042212E+02 -.876230379E+02 -.876398832E+02 -.876543892E+02 -.876661116E+02 -.876745208E+02 -.876790113E+02 -.876788933E+02 -.876733963E+02 -.876616354E+02 -.876425794E+02 -.876150555E+02 -.875777217E+02 -.875290391E+02 -.874672632E+02 -.873904720E+02 -.872965455E+02 -.871831609E+02 -.870478184E+02 -.868878753E+02 -.867006065E+02 -.864833075E+02 -.862334159E+02 -.859486802E+02 -.856273964E+02 -.852687096E+02 -.848729701E+02 -.844421260E+02 -.839801396E+02 -.834933908E+02 -.829910143E+02 -.824850880E+02 -.819905693E+02 -.815248799E+02 -.811070537E+02 -.807564268E+02 -.804909449E+02 -.803252825E+02 -.802690902E+02 -.803257373E+02 -.804918514E+02 -.807577795E+02 -.811088478E+02 -.815271130E+02 -.819932426E+02 -.824882058E+02 -.829945818E+02 -.834974099E+02 -.839846084E+02 -.844470406E+02 -.848783298E+02 -.852745223E+02 -.856336778E+02 -.859554477E+02 -.862406775E+02 -.864910595E+02 -.867088416E+02 -.868965935E+02 -.870570290E+02 -.871928740E+02 -.873067733E+02 -.874012302E+02 -.874785689E+02 -.875409156E+02 -.875901919E+02 -.876281191E+02 -.876562259E+02 -.876758613E+02 -.876882101E+02 -.876943069E+02 -.876950526E+02 -.876912284E+02 -.876835102E+02 -.876724811E+02 -.876586430E+02 -.876424277E+02 -.876242052E+02 -.876042936E+02 -.875829659E+02 -.875604594E+02 -.875369873E+02 -.875127586E+02 -.874880181E+02 -.874631270E+02 -.874387092E+02 -.874158993E+02 -.873967068E+02 -.873844906E+02 -.873844906E+02
 -.874018999E+02 -.874018999E+02 -.874181070E+02 -.874436498E+02 -.874741314E+02 -.875069992E+02 -.875408214E+02 -.875748812E+02 -.876087141E+02 -.876419915E+02 -.876745149E+02 -.877061547E+02 -.877367402E+02 -.877660146E+02 -.877936505E+02 -.878192320E+02 -.878422795E+02 -.878622325E+02 -.878784448E+02 -.878901449E+02 -.878964110E+02 -.878961643E+02 -.878881055E+02 -.878706947E+02 -.878421245E+02 -.878003308E+02 -.877429089E+02 -.876670894E+02 -.875697243E+02 -.874472575E+02 -.872957240E+02 -.871107882E+02 -.868877830E+02 -.866218250E+02 -.863080288E+02 -.859418060E+02 -.855192674E+02 -.850377567E+02 -.844965374E+02 -.838976291E+02 -.832467542E+02 -.825543080E+02 -.818362031E+02 -.811143704E+02 -.804166328E+02 -.797756474E+02 -.792266770E+02 -.788041630E+02 -.785374357E+02 -.784463471E+02 -.785379342E+02 -.788051587E+02 -.792281673E+02 -.797776270E+02 -.804190948E+02 -.811173079E+02 -.818396128E+02 -.825581922E+02 -.832511215E+02 -.839024899E+02 -.845018995E+02 -.850436219E+02 -.855256334E+02 -.859486734E+02 -.863154088E+02 -.866297398E+02 -.868962565E+02 -.871198314E+02 -.873053311E+02 -.874574238E+02 -.875804599E+02 -.876784080E+02 -.877548292E+02 -.878128789E+02 -.878553229E+02 -.878845669E+02 -.879026885E+02 -.879114713E+02 -.879124400E+02 -.879068920E+02 -.878959272E+02 -.878804755E+02 -.878613199E+02 -.878391183E+02 -.878144216E+02 -.877876900E+02 -.877593060E+02 -.877295878E+02 -.876987977E+02 -.876671536E+02 -.876348380E+02 -.876020122E+02 -.875688412E+02 -.875355441E+02 -.875024952E+02 -.874704121E+02 -.874406727E+02 -.874157849E+02 -.873999985E+02 -.873999985E+02
 -.874190207E+02 -.874190207E+02 -.874391555E+02 -.874709987E+02 -.875091969E+02 -.875506533E+02 -.875936898E+02 -.876374283E+02 -.876813788E+02 -.877253331E+02 -.877692285E+02 -.878129999E+02 -.878565385E+02 -.878996613E+02 -.879421139E+02 -.879835976E+02 -.880237509E+02 -.880621315E+02 -.880981982E+02 -.881312763E+02 -.881605341E+02 -.881849103E+02 -.882031243E+02 -.882135946E+02 -.882144511E+02 -.882033991E+02 -.881776936E+02 -.881340594E+02 -.880685881E+02 -.879766554E+02 -.878528610E+02 -.876909093E+02 -.874835999E+02 -.872228719E+02 -.868999088E+02 -.865053682E+02 -.860298105E+02 -.854643930E+02 -.848019017E+02 -.840381871E+02 -.831740293E+02 -.822173916E+02 -.811859021E+02 -.801091894E+02 -.790304117E+02 -.780060297E+02 -.771027322E+02 -.763907065E+02 -.759334195E+02 -.757757340E+02 -.759339344E+02 -.763917406E+02 -.771042933E+02 -.780081257E+02 -.790330468E+02 -.801123616E+02 -.811896020E+02 -.822216071E+02 -.831787527E+02 -.840434212E+02 -.848076593E+02 -.854706917E+02 -.860366632E+02 -.865127798E+02 -.869078810E+02 -.872314119E+02 -.874927269E+02 -.877006535E+02 -.878632498E+02 -.879876955E+02 -.880802725E+02 -.881464014E+02 -.881907090E+02 -.882171097E+02 -.882288926E+02 -.882288045E+02 -.882191286E+02 -.882017537E+02 -.881782370E+02 -.881498564E+02 -.881176577E+02 -.880824925E+02 -.880450516E+02 -.880058926E+02 -.879654628E+02 -.879241183E+02 -.878821403E+02 -.878397480E+02 -.877971106E+02 -.877543565E+02 -.877115851E+02 -.876688813E+02 -.876263452E+02 -.875841521E+02 -.875426744E+02 -.875027120E+02 -.874658778E+02 -.874351753E+02 -.874157505E+02 -.874157505E+02
 -.874359194E+02 -.874359194E+02 -.874599629E+02 -.874980531E+02 -.875439477E+02 -.875939789E+02 -.876462300E+02 -.876996781E+02 -.877539219E+02 -.878088828E+02 -.878645849E+02 -.879210613E+02 -.879782817E+02 -.880361855E+02 -.880946783E+02 -.881536420E+02 -.882128888E+02 -.882721888E+02 -.883312042E+02 -.883894758E+02 -.884463582E+02 -.885010524E+02 -.885524586E+02 -.885992481E+02 -.886396871E+02 -.886716073E+02 -.886922730E+02 -.886982444E+02 -.886852231E+02 -.886478966E+02 -.885796435E+02 -.884723713E+02 -.883162722E+02 -.880995780E+02 -.878083661E+02 -.874264833E+02 -.869357019E+02 -.863162429E+02 -.855478849E+02 -.846118549E+02 -.834938044E+02 -.821881609E+02 -.807040050E+02 -.790722505E+02 -.773530801E+02 -.756412934E+02 -.740657299E+02 -.727781905E+02 -.719289728E+02 -.716317694E+02 -.719295310E+02 -.727793043E+02 -.740673958E+02 -.756435114E+02 -.773558557E+02 -.790755940E+02 -.807079256E+02 -.821926594E+02 -.834988691E+02 -.846174687E+02 -.855540379E+02 -.863229415E+02 -.869429695E+02 -.874343476E+02 -.878168417E+02 -.881086730E+02 -.883259959E+02 -.884827448E+02 -.885906999E+02 -.886596724E+02 -.886977402E+02 -.887114950E+02 -.887062773E+02 -.886863872E+02 -.886552699E+02 -.886156723E+02 -.885697735E+02 -.885192953E+02 -.884655893E+02 -.884097111E+02 -.883524783E+02 -.882945183E+02 -.882363068E+02 -.881781979E+02 -.881204496E+02 -.880632428E+02 -.880066978E+02 -.879508865E+02 -.878958433E+02 -.878415741E+02 -.877880666E+02 -.877353065E+02 -.876833093E+02 -.876321894E+02 -.875823031E+02 -.875345171E+02 -.874906645E+02 -.874542250E+02 -.874312169E+02 -.874312169E+02
 -.874518817E+02 -.874518817E+02 -.874796376E+02 -.875237218E+02 -.875769467E+02 -.876352032E+02 -.876962509E+02 -.877590838E+02 -.878233930E+02 -.878891915E+02 -.879566001E+02 -.880257396E+02 -.880967328E+02 -.881696806E+02 -.882447140E+02 -.883219135E+02 -.884013803E+02 -.884831465E+02 -.885671902E+02 -.886533737E+02 -.887414881E+02 -.888310950E+02 -.889216558E+02 -.890123355E+02 -.891019780E+02 -.891889918E+02 -.892712202E+02 -.893457509E+02 -.894087279E+02 -.894549763E+02 -.894777420E+02 -.894682105E+02 -.894149575E+02 -.893032568E+02 -.891142764E+02 -.888242500E+02 -.884036547E+02 -.878166615E+02 -.870210905E+02 -.859695147E+02 -.846122903E+02 -.829036103E+02 -.808121475E+02 -.783379769E+02 -.755364774E+02 -.725462336E+02 -.696105780E+02 -.670732963E+02 -.653259994E+02 -.646989372E+02 -.653266458E+02 -.670745746E+02 -.696124618E+02 -.725486928E+02 -.755394875E+02 -.783415278E+02 -.808162483E+02 -.829082832E+02 -.846175575E+02 -.859753830E+02 -.870275478E+02 -.878236938E+02 -.884112587E+02 -.888324461E+02 -.891231088E+02 -.893127564E+02 -.894251446E+02 -.894790956E+02 -.894893493E+02 -.894673461E+02 -.894219005E+02 -.893597613E+02 -.892860636E+02 -.892046909E+02 -.891185587E+02 -.890298379E+02 -.889401272E+02 -.888505881E+02 -.887620474E+02 -.886750779E+02 -.885900593E+02 -.885072253E+02 -.884266998E+02 -.883485249E+02 -.882726811E+02 -.881991045E+02 -.881276981E+02 -.880583421E+02 -.879909001E+02 -.879252271E+02 -.878611768E+02 -.877986170E+02 -.877374638E+02 -.876777581E+02 -.876198265E+02 -.875645874E+02 -.875140711E+02 -.874721980E+02 -.874458011E+02 -.874458011E+02
 -.874662312E+02 -.874662312E+02 -.874973648E+02 -.875468625E+02 -.876067407E+02 -.876724087E+02 -.877414643E+02 -.878129248E+02 -.878865488E+02 -.879624253E+02 -.880407708E+02 -.881218333E+02 -.882058900E+02 -.882932771E+02 -.883843243E+02 -.884794122E+02 -.885789229E+02 -.886832466E+02 -.887927356E+02 -.889077574E+02 -.890285866E+02 -.891555039E+02 -.892886881E+02 -.894281773E+02 -.895738369E+02 -.897252444E+02 -.898815536E+02 -.900413541E+02 -.902023776E+02 -.903612264E+02 -.905129220E+02 -.906503143E+02 -.907631975E+02 -.908371642E+02 -.908521065E+02 -.907801431E+02 -.905829932E+02 -.902085482E+02 -.895870016E+02 -.886270626E+02 -.872136937E+02 -.852098307E+02 -.824659758E+02 -.788458964E+02 -.742818421E+02 -.688719317E+02 -.630086344E+02 -.574721307E+02 -.533730122E+02 -.518292618E+02 -.533736897E+02 -.574734835E+02 -.630106472E+02 -.688745665E+02 -.742850459E+02 -.788496227E+02 -.824702059E+02 -.852145788E+02 -.872189993E+02 -.886329688E+02 -.895935371E+02 -.902157120E+02 -.905907819E+02 -.907885601E+02 -.908611674E+02 -.908469193E+02 -.907736856E+02 -.906615694E+02 -.905249594E+02 -.903740684E+02 -.902160715E+02 -.900559435E+02 -.898970708E+02 -.897416986E+02 -.895912554E+02 -.894465891E+02 -.893081386E+02 -.891760562E+02 -.890502983E+02 -.889306885E+02 -.888169640E+02 -.887088079E+02 -.886058728E+02 -.885077963E+02 -.884142123E+02 -.883247587E+02 -.882390816E+02 -.881568388E+02 -.880777018E+02 -.880013575E+02 -.879275137E+02 -.878559117E+02 -.877863614E+02 -.877188236E+02 -.876535868E+02 -.875916062E+02 -.875350801E+02 -.874883170E+02 -.874588747E+02 -.874588747E+02
 -.874782780E+02 -.874782780E+02 -.875122766E+02 -.875663342E+02 -.876318197E+02 -.877037264E+02 -.877795950E+02 -.878584448E+02 -.879400752E+02 -.880246484E+02 -.881124629E+02 -.882039148E+02 -.882994631E+02 -.883996370E+02 -.885050054E+02 -.886162295E+02 -.887340046E+02 -.888590736E+02 -.889922555E+02 -.891344255E+02 -.892865177E+02 -.894496031E+02 -.896247802E+02 -.898132477E+02 -.900162356E+02 -.902349916E+02 -.904707010E+02 -.907244074E+02 -.909968079E+02 -.912881222E+02 -.915977166E+02 -.919235235E+02 -.922612670E+02 -.926032444E+02 -.929364520E+02 -.932397643E+02 -.934794824E+02 -.936027110E+02 -.935273555E+02 -.931272345E+02 -.922102384E+02 -.904882273E+02 -.875480132E+02 -.828510247E+02 -.757863629E+02 -.658894901E+02 -.533681071E+02 -.397699312E+02 -.283653412E+02 -.235901424E+02 -.283658345E+02 -.397709827E+02 -.533698152E+02 -.658919248E+02 -.757895159E+02 -.828548230E+02 -.875523620E+02 -.904930495E+02 -.922155232E+02 -.931330485E+02 -.935337784E+02 -.936098084E+02 -.934872654E+02 -.932482302E+02 -.929456110E+02 -.926131184E+02 -.922719102E+02 -.919349777E+02 -.916100153E+02 -.913012915E+02 -.910108705E+02 -.907394132E+02 -.904867066E+02 -.902520120E+02 -.900342949E+02 -.898323742E+02 -.896450178E+02 -.894710029E+02 -.893091515E+02 -.891583505E+02 -.890175619E+02 -.888858253E+02 -.887622574E+02 -.886460483E+02 -.885364568E+02 -.884328047E+02 -.883344714E+02 -.882408878E+02 -.881515321E+02 -.880659254E+02 -.879836328E+02 -.879042739E+02 -.878275563E+02 -.877533635E+02 -.876819435E+02 -.876142748E+02 -.875526908E+02 -.875018195E+02 -.874698218E+02 -.874698218E+02
 -.874874043E+02 -.874874043E+02 -.875235607E+02 -.875810942E+02 -.876507991E+02 -.877274645E+02 -.878085552E+02 -.878930883E+02 -.879808913E+02 -.880721749E+02 -.881673344E+02 -.882668803E+02 -.883714467E+02 -.884817070E+02 -.885984707E+02 -.887226110E+02 -.888551086E+02 -.889970431E+02 -.891496571E+02 -.893142940E+02 -.894925756E+02 -.896862938E+02 -.898975175E+02 -.901286205E+02 -.903823258E+02 -.906617183E+02 -.909703618E+02 -.913122440E+02 -.916919733E+02 -.921147714E+02 -.925865093E+02 -.931137495E+02 -.937036550E+02 -.943637960E+02 -.951013170E+02 -.959210342E+02 -.968213508E+02 -.977864479E+02 -.987716958E+02 -.996766056E+02 -.100294323E+03 -.100219818E+03 -.986925300E+02 -.943549860E+02 -.849244008E+02 -.672313993E+02 -.387363020E+02 -.570642357E+00 0.386766378E+02 0.594709462E+02 0.386760122E+02 -.571839606E+00 -.387380302E+02 -.672336706E+02 -.849272602E+02 -.943584848E+02 -.986967357E+02 -.100224654E+03 -.100299709E+03 -.996825085E+02 -.987781685E+02 -.977935581E+02 -.968291613E+02 -.959295596E+02 -.951105582E+02 -.943737643E+02 -.937143950E+02 -.931253156E+02 -.925989614E+02 -.921281371E+02 -.917062852E+02 -.913275358E+02 -.909866807E+02 -.906791246E+02 -.904008297E+02 -.901482589E+02 -.899183199E+02 -.897083123E+02 -.895158778E+02 -.893389558E+02 -.891757429E+02 -.890246578E+02 -.888843108E+02 -.887534763E+02 -.886310708E+02 -.885161321E+02 -.884078030E+02 -.883053163E+02 -.882079828E+02 -.881151821E+02 -.880263588E+02 -.879410298E+02 -.878588178E+02 -.877795410E+02 -.877034117E+02 -.876314216E+02 -.875660024E+02 -.875120205E+02 -.874780896E+02 -.874780896E+02
 -.874931329E+02 -.874931329E+02 -.875306269E+02 -.875903136E+02 -.876626307E+02 -.877422765E+02 -.878266595E+02 -.879147820E+02 -.880064852E+02 -.881020060E+02 -.882018145E+02 -.883065205E+02 -.884168407E+02 -.885335863E+02 -.886576994E+02 -.887902181E+02 -.889323020E+02 -.890852943E+02 -.892506972E+02 -.894302612E+02 -.896260495E+02 -.898404233E+02 -.900761854E+02 -.903366141E+02 -.906255887E+02 -.909477195E+02 -.913085023E+02 -.917145554E+02 -.921739959E+02 -.926968657E+02 -.932958017E+02 -.939870559E+02 -.947920422E+02 -.957391902E+02 -.968662997E+02 -.982226925E+02 -.998711811E+02 -.101888363E+03 -.104359015E+03 -.107351164E+03 -.110838807E+03 -.114501269E+03 -.117270328E+03 -.116439808E+03 -.106182091E+03 -.756116480E+02 -.807507480E+01 0.109777461E+03 0.272158121E+03 0.408225463E+03 0.272157308E+03 0.109775960E+03 -.807707823E+01 -.756140021E+02 -.106184816E+03 -.116443130E+03 -.117274404E+03 -.114506124E+03 -.110844337E+03 -.107357271E+03 -.104365661E+03 -.101895605E+03 -.998790920E+02 -.982313154E+02 -.968756398E+02 -.957492621E+02 -.948028655E+02 -.939987055E+02 -.933083305E+02 -.927103380E+02 -.921884437E+02 -.917300086E+02 -.913250071E+02 -.909653365E+02 -.906443528E+02 -.903565502E+02 -.900973292E+02 -.898628229E+02 -.896497618E+02 -.894553675E+02 -.892772668E+02 -.891134232E+02 -.889620802E+02 -.888217158E+02 -.886910041E+02 -.885687847E+02 -.884540362E+02 -.883458554E+02 -.882434392E+02 -.881460713E+02 -.880531153E+02 -.879640197E+02 -.878783505E+02 -.877958826E+02 -.877168035E+02 -.876421112E+02 -.875742970E+02 -.875183745E+02 -.874832383E+02 -.874832383E+02
 -.874951194E+02 -.874951194E+02 -.875330701E+02 -.875934486E+02 -.876666379E+02 -.877472940E+02 -.878328097E+02 -.879221721E+02 -.880152098E+02 -.881121786E+02 -.882135687E+02 -.883200440E+02 -.884323341E+02 -.885513249E+02 -.886779826E+02 -.888134056E+02 -.889588243E+02 -.891156693E+02 -.892855284E+02 -.894703359E+02 -.896722833E+02 -.898939671E+02 -.901384494E+02 -.904093688E+02 -.907110309E+02 -.910486505E+02 -.914284658E+02 -.918582023E+02 -.923474517E+02 -.929083507E+02 -.935566548E+02 -.943133624E+02 -.952072299E+02 -.962782682E+02 -.975825360E+02 -.991987856E+02 -.101238214E+03 -.103858320E+03 -.107278210E+03 -.111779156E+03 -.117638716E+03 -.124864303E+03 -.132431664E+03 -.136468722E+03 -.126460579E+03 -.780594463E+02 0.594533799E+02 0.372700900E+03 0.101650849E+04 0.228194544E+04 0.101650764E+04 0.372699310E+03 0.594512448E+02 -.780619239E+02 -.126463387E+03 -.136472029E+03 -.132435652E+03 -.124869071E+03 -.117644230E+03 -.111785318E+03 -.107284936E+03 -.103865627E+03 -.101246161E+03 -.992074380E+02 -.975919177E+02 -.962883872E+02 -.952181053E+02 -.943250450E+02 -.935692136E+02 -.929218537E+02 -.923619395E+02 -.918737118E+02 -.914450323E+02 -.910663216E+02 -.907298736E+02 -.904293995E+02 -.901597125E+02 -.899164974E+02 -.896961396E+02 -.894955910E+02 -.893122668E+02 -.891439626E+02 -.889887877E+02 -.888451120E+02 -.887115221E+02 -.885867861E+02 -.884698240E+02 -.883596839E+02 -.882555223E+02 -.881565890E+02 -.880622189E+02 -.879718366E+02 -.878849882E+02 -.878014332E+02 -.877213502E+02 -.876457393E+02 -.875771115E+02 -.875205301E+02 -.874849848E+02 -.874849848E+02
 -.874932152E+02 -.874932152E+02 -.875307019E+02 -.875903061E+02 -.876625710E+02 -.877422056E+02 -.878266163E+02 -.879147790E+02 -.880064918E+02 -.881020022E+02 -.882017878E+02 -.883064741E+02 -.884167739E+02 -.885335284E+02 -.886576551E+02 -.887901776E+02 -.889322722E+02 -.890852535E+02 -.892506310E+02 -.894301944E+02 -.896259657E+02 -.898403407E+02 -.900761049E+02 -.903365447E+02 -.906255326E+02 -.909476674E+02 -.913084248E+02 -.917144667E+02 -.921739136E+02 -.926967908E+02 -.932957094E+02 -.939869642E+02 -.947919274E+02 -.957391016E+02 -.968662279E+02 -.982226391E+02 -.998711072E+02 -.101888241E+03 -.104358855E+03 -.107351041E+03 -.110838765E+03 -.114501306E+03 -.117270330E+03 -.116439676E+03 -.106181810E+03 -.756113314E+02 -.807485559E+01 0.109777546E+03 0.272158131E+03 0.408225479E+03 0.272157362E+03 0.109776044E+03 -.807697850E+01 -.756138992E+02 -.106184714E+03 -.116443025E+03 -.117274295E+03 -.114506013E+03 -.110844226E+03 -.107357162E+03 -.104365556E+03 -.101895505E+03 -.998789970E+02 -.982312240E+02 -.968755511E+02 -.957491751E+02 -.948027793E+02 -.939986198E+02 -.933082453E+02 -.927102534E+02 -.921883601E+02 -.917299261E+02 -.913249263E+02 -.909652575E+02 -.906442760E+02 -.903564756E+02 -.900972570E+02 -.898627532E+02 -.896496948E+02 -.894553031E+02 -.892772052E+02 -.891133644E+02 -.889620243E+02 -.888216628E+02 -.886909541E+02 -.885687376E+02 -.884539923E+02 -.883458146E+02 -.882434016E+02 -.881460370E+02 -.880530843E+02 -.879639920E+02 -.878783262E+02 -.877958617E+02 -.877167859E+02 -.876420969E+02 -.875742858E+02 -.875183658E+02 -.874832312E+02 -.874832312E+02
 -.874875341E+02 -.874875341E+02 -.875236558E+02 -.875810828E+02 -.876506780E+02 -.877273158E+02 -.878084549E+02 -.878930600E+02 -.879808975E+02 -.880721612E+02 -.881672847E+02 -.882667901E+02 -.883713234E+02 -.884815888E+02 -.885983738E+02 -.887225303E+02 -.888550438E+02 -.889969597E+02 -.891495360E+02 -.893141600E+02 -.894924155E+02 -.896861223E+02 -.898973587E+02 -.901284784E+02 -.903822087E+02 -.906616045E+02 -.909702102E+02 -.913120758E+02 -.916918043E+02 -.921146126E+02 -.925863374E+02 -.931135529E+02 -.937034384E+02 -.943636013E+02 -.951011663E+02 -.959209178E+02 -.968212115E+02 -.977862334E+02 -.987714019E+02 -.996763136E+02 -.100294140E+03 -.100219793E+03 -.986925737E+02 -.943549024E+02 -.849240409E+02 -.672308047E+02 -.387356935E+02 -.570221619E+00 0.386768292E+02 0.594710044E+02 0.386760621E+02 -.571723550E+00 -.387378372E+02 -.672334310E+02 -.849270132E+02 -.943582527E+02 -.986965196E+02 -.100224451E+03 -.100299515E+03 -.996823187E+02 -.987779798E+02 -.977933696E+02 -.968289729E+02 -.959293719E+02 -.951103722E+02 -.943735804E+02 -.937142139E+02 -.931251375E+02 -.925987864E+02 -.921279654E+02 -.917061169E+02 -.913273710E+02 -.909865196E+02 -.906789674E+02 -.904006766E+02 -.901481101E+02 -.899181757E+02 -.897081728E+02 -.895157433E+02 -.893388265E+02 -.891756190E+02 -.890245395E+02 -.888841982E+02 -.887533696E+02 -.886309701E+02 -.885160376E+02 -.884077148E+02 -.883052345E+02 -.882079075E+02 -.881151133E+02 -.880262967E+02 -.879409743E+02 -.878587691E+02 -.877794991E+02 -.877033765E+02 -.876313929E+02 -.875659798E+02 -.875120030E+02 -.874780753E+02 -.874780753E+02
 -.874784133E+02 -.874784133E+02 -.875123641E+02 -.875663296E+02 -.876316703E+02 -.877035187E+02 -.877794313E+02 -.878583672E+02 -.879400593E+02 -.880246238E+02 -.881123989E+02 -.882037856E+02 -.882992949E+02 -.883994564E+02 -.885048505E+02 -.886160998E+02 -.887338958E+02 -.888589427E+02 -.889920951E+02 -.891342192E+02 -.892862902E+02 -.894493503E+02 -.896245367E+02 -.898130194E+02 -.900160461E+02 -.902348048E+02 -.904704910E+02 -.907241589E+02 -.909965487E+02 -.912878736E+02 -.915974587E+02 -.919232377E+02 -.922609514E+02 -.926029314E+02 -.929361867E+02 -.932395530E+02 -.934792800E+02 -.936024527E+02 -.935269840E+02 -.931268006E+02 -.922098312E+02 -.904879609E+02 -.875479009E+02 -.828509617E+02 -.757861731E+02 -.658890609E+02 -.533674753E+02 -.397692419E+02 -.283647347E+02 -.235896800E+02 -.283654984E+02 -.397707181E+02 -.533695678E+02 -.658916621E+02 -.757892290E+02 -.828545159E+02 -.875520436E+02 -.904927288E+02 -.922152060E+02 -.931327371E+02 -.935334733E+02 -.936095095E+02 -.934869724E+02 -.932479425E+02 -.929453281E+02 -.926128400E+02 -.922716361E+02 -.919347079E+02 -.916097500E+02 -.913010310E+02 -.910106148E+02 -.907391629E+02 -.904864620E+02 -.902517735E+02 -.900340628E+02 -.898321488E+02 -.896447995E+02 -.894707920E+02 -.893089483E+02 -.891581553E+02 -.890173750E+02 -.888856469E+02 -.887620877E+02 -.886458876E+02 -.885363051E+02 -.884326624E+02 -.883343385E+02 -.882407646E+02 -.881514186E+02 -.880658217E+02 -.879835392E+02 -.879041904E+02 -.878274830E+02 -.877533004E+02 -.876818905E+02 -.876142317E+02 -.875526568E+02 -.875017932E+02 -.874698003E+02 -.874698003E+02
 -.874663495E+02 -.874663495E+02 -.874974602E+02 -.875468749E+02 -.876066241E+02 -.876721824E+02 -.877412440E+02 -.878127810E+02 -.878864809E+02 -.879623825E+02 -.880406901E+02 -.881216807E+02 -.882056842E+02 -.882930443E+02 -.883841000E+02 -.884792198E+02 -.885787548E+02 -.886830633E+02 -.887925322E+02 -.889074961E+02 -.890282904E+02 -.891551792E+02 -.892883538E+02 -.894278621E+02 -.895735566E+02 -.897249741E+02 -.898812709E+02 -.900410388E+02 -.902020408E+02 -.903608760E+02 -.905125720E+02 -.906499411E+02 -.907627892E+02 -.908367418E+02 -.908517014E+02 -.907797960E+02 -.905826779E+02 -.902082168E+02 -.895865955E+02 -.886265627E+02 -.872131376E+02 -.852093043E+02 -.824655495E+02 -.788455744E+02 -.742815570E+02 -.688715910E+02 -.630081809E+02 -.574715683E+02 -.533723877E+02 -.518286289E+02 -.533730851E+02 -.574729219E+02 -.630101280E+02 -.688740820E+02 -.742845870E+02 -.788491820E+02 -.824697778E+02 -.852141598E+02 -.872185874E+02 -.886325629E+02 -.895931364E+02 -.902153158E+02 -.905903898E+02 -.907881718E+02 -.908607830E+02 -.908465393E+02 -.907733104E+02 -.906611998E+02 -.905245962E+02 -.903737122E+02 -.902157230E+02 -.900556031E+02 -.898967391E+02 -.897413759E+02 -.895909421E+02 -.894462856E+02 -.893078450E+02 -.891757730E+02 -.890500257E+02 -.889304268E+02 -.888167133E+02 -.887085687E+02 -.886056453E+02 -.885075807E+02 -.884140090E+02 -.883245678E+02 -.882389034E+02 -.881566735E+02 -.880775496E+02 -.880012186E+02 -.879273882E+02 -.878557998E+02 -.877862631E+02 -.877187390E+02 -.876535158E+02 -.875915483E+02 -.875350345E+02 -.874882816E+02 -.874588459E+02 -.874588459E+02
 -.874519704E+02 -.874519704E+02 -.874797211E+02 -.875237460E+02 -.875768758E+02 -.876350035E+02 -.876959951E+02 -.877588637E+02 -.878232440E+02 -.878890982E+02 -.879564932E+02 -.880255782E+02 -.880964985E+02 -.881694102E+02 -.882444204E+02 -.883216524E+02 -.884011336E+02 -.884829060E+02 -.885669312E+02 -.886530778E+02 -.887411269E+02 -.888307050E+02 -.889212436E+02 -.890119322E+02 -.891015934E+02 -.891886218E+02 -.892708483E+02 -.893453697E+02 -.894083182E+02 -.894545392E+02 -.894772872E+02 -.894677362E+02 -.894144645E+02 -.893027429E+02 -.891137533E+02 -.888237416E+02 -.884031803E+02 -.878162073E+02 -.870206154E+02 -.859689851E+02 -.846116913E+02 -.829029689E+02 -.808115129E+02 -.783373868E+02 -.755359349E+02 -.725457117E+02 -.696100433E+02 -.670727289E+02 -.653253980E+02 -.646983122E+02 -.653260105E+02 -.670739389E+02 -.696118317E+02 -.725480712E+02 -.755388757E+02 -.783409266E+02 -.808156583E+02 -.829077051E+02 -.846169916E+02 -.859748296E+02 -.870270070E+02 -.878231654E+02 -.884107422E+02 -.888319408E+02 -.891226141E+02 -.893122718E+02 -.894246697E+02 -.894786300E+02 -.894888930E+02 -.894668991E+02 -.894214632E+02 -.893593339E+02 -.892856467E+02 -.892042849E+02 -.891181642E+02 -.890294553E+02 -.889397571E+02 -.888502308E+02 -.887617034E+02 -.886747477E+02 -.885897431E+02 -.885069236E+02 -.884264130E+02 -.883482532E+02 -.882724249E+02 -.881988640E+02 -.881274737E+02 -.880581339E+02 -.879907084E+02 -.879250522E+02 -.878610187E+02 -.877984760E+02 -.877373400E+02 -.876776515E+02 -.876197370E+02 -.875645146E+02 -.875140136E+02 -.874721534E+02 -.874457647E+02 -.874457647E+02
 -.874359855E+02 -.874359855E+02 -.874600157E+02 -.874980801E+02 -.875439001E+02 -.875938474E+02 -.876459884E+02 -.876994008E+02 -.877536794E+02 -.878087078E+02 -.878644359E+02 -.879208841E+02 -.879780410E+02 -.880358911E+02 -.880943425E+02 -.881533090E+02 -.882125604E+02 -.882718724E+02 -.883308867E+02 -.883891242E+02 -.884459653E+02 -.885006005E+02 -.885519735E+02 -.885987565E+02 -.886392032E+02 -.886711300E+02 -.886917955E+02 -.886977607E+02 -.886847420E+02 -.886473864E+02 -.885790993E+02 -.884717930E+02 -.883156710E+02 -.880989660E+02 -.878077477E+02 -.874258618E+02 -.869350779E+02 -.863156224E+02 -.855472665E+02 -.846112284E+02 -.834931531E+02 -.821874741E+02 -.807032875E+02 -.790715194E+02 -.773523521E+02 -.756405749E+02 -.740650171E+02 -.727774764E+02 -.719282528E+02 -.716310441E+02 -.719288046E+02 -.727785815E+02 -.740666801E+02 -.756428041E+02 -.773551566E+02 -.790749019E+02 -.807072397E+02 -.821919791E+02 -.834981950E+02 -.846168017E+02 -.855533792E+02 -.863222924E+02 -.869423309E+02 -.874337202E+02 -.878162261E+02 -.881080694E+02 -.883254047E+02 -.884821662E+02 -.885901342E+02 -.886591198E+02 -.886972010E+02 -.887109697E+02 -.887057659E+02 -.886858903E+02 -.886547880E+02 -.886152055E+02 -.885693226E+02 -.885188604E+02 -.884651710E+02 -.884093098E+02 -.883520944E+02 -.882941522E+02 -.882359588E+02 -.881778685E+02 -.881201389E+02 -.880629513E+02 -.880064258E+02 -.879506343E+02 -.878956111E+02 -.878413621E+02 -.877878751E+02 -.877351357E+02 -.876831594E+02 -.876320604E+02 -.875821948E+02 -.875344289E+02 -.874905949E+02 -.874541711E+02 -.874311729E+02 -.874311729E+02
 -.874191080E+02 -.874191080E+02 -.874392239E+02 -.874710259E+02 -.875091819E+02 -.875505828E+02 -.875935233E+02 -.876371587E+02 -.876810666E+02 -.877250594E+02 -.877689983E+02 -.878127864E+02 -.878562908E+02 -.878993595E+02 -.879417485E+02 -.879832092E+02 -.880233412E+02 -.880617241E+02 -.880977964E+02 -.881308656E+02 -.881600853E+02 -.881844157E+02 -.882025743E+02 -.882130292E+02 -.882138717E+02 -.882028098E+02 -.881771025E+02 -.881334647E+02 -.880679952E+02 -.879760634E+02 -.878522440E+02 -.876902450E+02 -.874828935E+02 -.872221446E+02 -.868991775E+02 -.865046389E+02 -.860290774E+02 -.854636469E+02 -.848011384E+02 -.840374104E+02 -.831732440E+02 -.822165994E+02 -.811851013E+02 -.801083773E+02 -.790295869E+02 -.780051928E+02 -.771018848E+02 -.763898511E+02 -.759325592E+02 -.757748718E+02 -.759330739E+02 -.763908851E+02 -.771034457E+02 -.780072880E+02 -.790322203E+02 -.801115464E+02 -.811887980E+02 -.822208136E+02 -.831779692E+02 -.840426471E+02 -.848068947E+02 -.854699369E+02 -.860359188E+02 -.865120464E+02 -.869071596E+02 -.872307033E+02 -.874920317E+02 -.876999724E+02 -.878625834E+02 -.879870441E+02 -.880796366E+02 -.881457816E+02 -.881901057E+02 -.882165234E+02 -.882283238E+02 -.882282537E+02 -.882185963E+02 -.882012405E+02 -.881777433E+02 -.881493828E+02 -.881172046E+02 -.880820604E+02 -.880446409E+02 -.880055039E+02 -.879650963E+02 -.879237745E+02 -.878818194E+02 -.878394506E+02 -.877968368E+02 -.877541067E+02 -.877113595E+02 -.876686801E+02 -.876261686E+02 -.875840000E+02 -.875425468E+02 -.875026081E+02 -.874657959E+02 -.874351118E+02 -.874156987E+02 -.874156987E+02
 -.874020000E+02 -.874020000E+02 -.874181651E+02 -.874436549E+02 -.874741051E+02 -.875069438E+02 -.875407189E+02 -.875746735E+02 -.876083884E+02 -.876416218E+02 -.876741736E+02 -.877058558E+02 -.877364465E+02 -.877656993E+02 -.877932721E+02 -.878188035E+02 -.878418036E+02 -.878617379E+02 -.878779453E+02 -.878896396E+02 -.878958963E+02 -.878956201E+02 -.878875079E+02 -.878700537E+02 -.878414637E+02 -.877996486E+02 -.877422064E+02 -.876663745E+02 -.875690065E+02 -.874465421E+02 -.872950102E+02 -.871100523E+02 -.868869997E+02 -.866209942E+02 -.863071716E+02 -.859409453E+02 -.855184121E+02 -.850368997E+02 -.844956652E+02 -.838967327E+02 -.832458342E+02 -.825533720E+02 -.818352607E+02 -.811134280E+02 -.804156919E+02 -.797747052E+02 -.792257290E+02 -.788032053E+02 -.785364671E+02 -.784453691E+02 -.785369505E+02 -.788041741E+02 -.792271864E+02 -.797766536E+02 -.804181315E+02 -.811163562E+02 -.818386733E+02 -.825572653E+02 -.832502070E+02 -.839015879E+02 -.845010102E+02 -.850427454E+02 -.855247701E+02 -.859478238E+02 -.863145733E+02 -.866289191E+02 -.868954512E+02 -.871190420E+02 -.873045584E+02 -.874566685E+02 -.875797226E+02 -.876776894E+02 -.877541301E+02 -.878121996E+02 -.878546642E+02 -.878839293E+02 -.879020724E+02 -.879108775E+02 -.879118690E+02 -.879063442E+02 -.878954033E+02 -.878799759E+02 -.878608451E+02 -.878386688E+02 -.878139980E+02 -.877872925E+02 -.877589352E+02 -.877292438E+02 -.876984811E+02 -.876668647E+02 -.876345771E+02 -.876017796E+02 -.875686370E+02 -.875353684E+02 -.875023476E+02 -.874702920E+02 -.874405781E+02 -.874157116E+02 -.873999387E+02 -.873999387E+02
 -.873852461E+02 -.873852461E+02 -.873975577E+02 -.874169013E+02 -.874398715E+02 -.874644304E+02 -.874893932E+02 -.875141025E+02 -.875381595E+02 -.875612887E+02 -.875832515E+02 -.876038016E+02 -.876226587E+02 -.876395206E+02 -.876539981E+02 -.876656672E+02 -.876740068E+02 -.876784443E+02 -.876783023E+02 -.876727938E+02 -.876610203E+02 -.876419523E+02 -.876144012E+02 -.875770288E+02 -.875283026E+02 -.874664909E+02 -.873896710E+02 -.872957204E+02 -.871823209E+02 -.870469712E+02 -.868870255E+02 -.866997531E+02 -.864824371E+02 -.862325104E+02 -.859477319E+02 -.856264141E+02 -.852677115E+02 -.848719700E+02 -.844411259E+02 -.839791314E+02 -.834923644E+02 -.829899643E+02 -.824840164E+02 -.819894838E+02 -.815237893E+02 -.811059645E+02 -.807553416E+02 -.804898625E+02 -.803241998E+02 -.802680045E+02 -.803246467E+02 -.804907563E+02 -.807566823E+02 -.811077514E+02 -.815260210E+02 -.819921584E+02 -.824871321E+02 -.829935204E+02 -.834963621E+02 -.839835750E+02 -.844460218E+02 -.848773260E+02 -.852735337E+02 -.856327052E+02 -.859544913E+02 -.862397382E+02 -.864901381E+02 -.867079387E+02 -.868957099E+02 -.870561655E+02 -.871920312E+02 -.873059520E+02 -.874004310E+02 -.874777925E+02 -.875401626E+02 -.875894631E+02 -.876274151E+02 -.876555473E+02 -.876752090E+02 -.876875844E+02 -.876937086E+02 -.876944821E+02 -.876906864E+02 -.876829972E+02 -.876719975E+02 -.876581895E+02 -.876420045E+02 -.876238129E+02 -.876039325E+02 -.875826364E+02 -.875601620E+02 -.875367221E+02 -.875125258E+02 -.874878178E+02 -.874629589E+02 -.874385724E+02 -.874157914E+02 -.873966232E+02 -.873844223E+02 -.873844223E+02
 -.873693281E+02 -.873693281E+02 -.873779913E+02 -.873915266E+02 -.874074525E+02 -.874242482E+02 -.874409957E+02 -.874571475E+02 -.874723390E+02 -.874862831E+02 -.874987203E+02 -.875093764E+02 -.875179416E+02 -.875240879E+02 -.875274197E+02 -.875274967E+02 -.875238070E+02 -.875157928E+02 -.875028194E+02 -.874841633E+02 -.874590163E+02 -.874264798E+02 -.873855488E+02 -.873351193E+02 -.872739719E+02 -.872007703E+02 -.871140813E+02 -.870123886E+02 -.868941112E+02 -.867576319E+02 -.866013440E+02 -.864237160E+02 -.862233800E+02 -.859992439E+02 -.857506260E+02 -.854774112E+02 -.851802304E+02 -.848606571E+02 -.845214103E+02 -.841665434E+02 -.838015936E+02 -.834336553E+02 -.830713440E+02 -.827246111E+02 -.824043803E+02 -.821219932E+02 -.818884808E+02 -.817137176E+02 -.816055530E+02 -.815690498E+02 -.816059578E+02 -.817145267E+02 -.818896932E+02 -.821236073E+02 -.824063946E+02 -.827270239E+02 -.830741545E+02 -.834368638E+02 -.838052024E+02 -.841705563E+02 -.845258319E+02 -.848654916E+02 -.851854795E+02 -.854830743E+02 -.857567017E+02 -.860057332E+02 -.862302877E+02 -.864310505E+02 -.866091133E+02 -.867658407E+02 -.869027612E+02 -.870214812E+02 -.871236207E+02 -.872107653E+02 -.872844333E+02 -.873460538E+02 -.873969541E+02 -.874383534E+02 -.874713622E+02 -.874969840E+02 -.875161206E+02 -.875295781E+02 -.875380742E+02 -.875422454E+02 -.875426550E+02 -.875397999E+02 -.875341182E+02 -.875259955E+02 -.875157713E+02 -.875037452E+02 -.874901834E+02 -.874753278E+02 -.874594117E+02 -.874426890E+02 -.874254937E+02 -.874083471E+02 -.873921382E+02 -.873783878E+02 -.873695899E+02 -.873695899E+02
 -.873546052E+02 -.873546052E+02 -.873599082E+02 -.873681025E+02 -.873775722E+02 -.873872865E+02 -.873965852E+02 -.874050355E+02 -.874123174E+02 -.874181507E+02 -.874222712E+02 -.874243996E+02 -.874242221E+02 -.874214077E+02 -.874155796E+02 -.874063181E+02 -.873931489E+02 -.873755614E+02 -.873529948E+02 -.873248253E+02 -.872903685E+02 -.872488826E+02 -.871995638E+02 -.871415538E+02 -.870739374E+02 -.869957457E+02 -.869059758E+02 -.868036148E+02 -.866876652E+02 -.865571747E+02 -.864112779E+02 -.862492505E+02 -.860705775E+02 -.858750339E+02 -.856627755E+02 -.854344363E+02 -.851912304E+02 -.849350518E+02 -.846685660E+02 -.843952796E+02 -.841195738E+02 -.838466853E+02 -.835826174E+02 -.833339716E+02 -.831076908E+02 -.829107205E+02 -.827496046E+02 -.826300488E+02 -.825564974E+02 -.825317770E+02 -.825568575E+02 -.826307685E+02 -.827506829E+02 -.829121559E+02 -.831094820E+02 -.833361174E+02 -.835851174E+02 -.838495400E+02 -.841227852E+02 -.843988498E+02 -.846724971E+02 -.849393444E+02 -.851958835E+02 -.854394480E+02 -.856681444E+02 -.858807611E+02 -.860766665E+02 -.862557056E+02 -.864181016E+02 -.865643665E+02 -.866952230E+02 -.868115371E+02 -.869142644E+02 -.870044055E+02 -.870829719E+02 -.871509605E+02 -.872093347E+02 -.872590116E+02 -.873008532E+02 -.873356624E+02 -.873641807E+02 -.873870882E+02 -.874050057E+02 -.874184971E+02 -.874280727E+02 -.874341932E+02 -.874372736E+02 -.874376874E+02 -.874357703E+02 -.874318252E+02 -.874261260E+02 -.874189246E+02 -.874104615E+02 -.874009856E+02 -.873907934E+02 -.873803000E+02 -.873701568E+02 -.873614224E+02 -.873557812E+02 -.873557812E+02
 -.873413192E+02 -.873413192E+02 -.873436048E+02 -.873470121E+02 -.873507129E+02 -.873541300E+02 -.873568457E+02 -.873585426E+02 -.873589520E+02 -.873578144E+02 -.873548735E+02 -.873498609E+02 -.873424785E+02 -.873324098E+02 -.873193104E+02 -.873028027E+02 -.872824690E+02 -.872578634E+02 -.872285108E+02 -.871938984E+02 -.871534751E+02 -.871066569E+02 -.870528300E+02 -.869913595E+02 -.869215940E+02 -.868428718E+02 -.867545364E+02 -.866559606E+02 -.865465726E+02 -.864258834E+02 -.862935188E+02 -.861492595E+02 -.859930876E+02 -.858252408E+02 -.856462684E+02 -.854570881E+02 -.852590390E+02 -.850539275E+02 -.848440604E+02 -.846322605E+02 -.844218553E+02 -.842166329E+02 -.840207582E+02 -.838386462E+02 -.836747933E+02 -.835335739E+02 -.834190121E+02 -.833345484E+02 -.832828227E+02 -.832654967E+02 -.832831376E+02 -.833351778E+02 -.834199550E+02 -.835348293E+02 -.836763601E+02 -.838405235E+02 -.840229459E+02 -.842191312E+02 -.844246647E+02 -.846353813E+02 -.848474920E+02 -.850576682E+02 -.852630862E+02 -.854614391E+02 -.856509220E+02 -.858301973E+02 -.859983479E+02 -.861548237E+02 -.862993847E+02 -.864320465E+02 -.865530281E+02 -.866627052E+02 -.867615694E+02 -.868501929E+02 -.869291991E+02 -.869992391E+02 -.870609724E+02 -.871150526E+02 -.871621164E+02 -.872027752E+02 -.872376105E+02 -.872671697E+02 -.872919652E+02 -.873124732E+02 -.873291345E+02 -.873423558E+02 -.873525109E+02 -.873599430E+02 -.873649671E+02 -.873678723E+02 -.873689246E+02 -.873683711E+02 -.873664462E+02 -.873633824E+02 -.873594317E+02 -.873549028E+02 -.873502217E+02 -.873460186E+02 -.873432352E+02 -.873432352E+02
 -.873296126E+02 -.873296126E+02 -.873292512E+02 -.873284691E+02 -.873271382E+02 -.873250900E+02 -.873221291E+02 -.873180494E+02 -.873126375E+02 -.873056641E+02 -.872968901E+02 -.872860669E+02 -.872729240E+02 -.872571739E+02 -.872385110E+02 -.872166083E+02 -.871911123E+02 -.871616498E+02 -.871278323E+02 -.870892529E+02 -.870454860E+02 -.869960918E+02 -.869406216E+02 -.868786273E+02 -.868096694E+02 -.867333247E+02 -.866491980E+02 -.865569409E+02 -.864562742E+02 -.863470110E+02 -.862290812E+02 -.861025576E+02 -.859676861E+02 -.858249183E+02 -.856749446E+02 -.855187247E+02 -.853575130E+02 -.851928757E+02 -.850266972E+02 -.848611732E+02 -.846987865E+02 -.845422627E+02 -.843945046E+02 -.842585038E+02 -.841372328E+02 -.840335216E+02 -.839499267E+02 -.838886012E+02 -.838511784E+02 -.838386786E+02 -.838514485E+02 -.838891411E+02 -.839507357E+02 -.840345988E+02 -.841385773E+02 -.842601150E+02 -.843963819E+02 -.845444055E+02 -.847011939E+02 -.848638437E+02 -.850296282E+02 -.851960640E+02 -.853609552E+02 -.855224179E+02 -.856788868E+02 -.858291080E+02 -.859721212E+02 -.861072343E+02 -.862339934E+02 -.863521518E+02 -.864616373E+02 -.865625215E+02 -.866549919E+02 -.867393256E+02 -.868158667E+02 -.868850071E+02 -.869471699E+02 -.870027959E+02 -.870523325E+02 -.870962251E+02 -.871349106E+02 -.871688126E+02 -.871983374E+02 -.872238720E+02 -.872457830E+02 -.872644155E+02 -.872800934E+02 -.872931201E+02 -.873037789E+02 -.873123347E+02 -.873190348E+02 -.873241112E+02 -.873277825E+02 -.873302572E+02 -.873317386E+02 -.873324323E+02 -.873325562E+02 -.873323525E+02 -.873320968E+02 -.873320968E+02
 -.873195407E+02 -.873195407E+02 -.873169104E+02 -.873125460E+02 -.873069285E+02 -.873002494E+02 -.872925120E+02 -.872836135E+02 -.872733957E+02 -.872616648E+02 -.872482070E+02 -.872327978E+02 -.872151991E+02 -.871951597E+02 -.871724169E+02 -.871466955E+02 -.871177055E+02 -.870851452E+02 -.870487068E+02 -.870080778E+02 -.869629413E+02 -.869129797E+02 -.868578796E+02 -.867973409E+02 -.867310853E+02 -.866588647E+02 -.865804698E+02 -.864957440E+02 -.864045990E+02 -.863070337E+02 -.862031511E+02 -.860931766E+02 -.859774751E+02 -.858565696E+02 -.857311591E+02 -.856021327E+02 -.854705809E+02 -.853377988E+02 -.852052810E+02 -.850747083E+02 -.849479220E+02 -.848268880E+02 -.847136483E+02 -.846102611E+02 -.845187321E+02 -.844409387E+02 -.843785527E+02 -.843329662E+02 -.843052257E+02 -.842959810E+02 -.843054522E+02 -.843334189E+02 -.843792310E+02 -.844418418E+02 -.845198592E+02 -.846116112E+02 -.847152203E+02 -.848286804E+02 -.849499324E+02 -.850769337E+02 -.852077178E+02 -.853404429E+02 -.854734286E+02 -.856051804E+02 -.857344036E+02 -.858600071E+02 -.859811000E+02 -.860969821E+02 -.862071289E+02 -.863111756E+02 -.864088976E+02 -.865001920E+02 -.865850588E+02 -.866635830E+02 -.867359182E+02 -.868022719E+02 -.868628927E+02 -.869180586E+02 -.869680674E+02 -.870132291E+02 -.870538589E+02 -.870902723E+02 -.871227807E+02 -.871516883E+02 -.871772900E+02 -.871998698E+02 -.872196995E+02 -.872370387E+02 -.872521344E+02 -.872652214E+02 -.872765219E+02 -.872862463E+02 -.872945913E+02 -.873017367E+02 -.873078360E+02 -.873129980E+02 -.873172528E+02 -.873204994E+02 -.873224292E+02 -.873224292E+02
 -.873110813E+02 -.873110813E+02 -.873065541E+02 -.872992010E+02 -.872900202E+02 -.872795132E+02 -.872678580E+02 -.872550446E+02 -.872409672E+02 -.872254688E+02 -.872083652E+02 -.871894597E+02 -.871685467E+02 -.871454128E+02 -.871198386E+02 -.870915985E+02 -.870604606E+02 -.870261881E+02 -.869885445E+02 -.869472968E+02 -.869022174E+02 -.868530868E+02 -.867996976E+02 -.867418620E+02 -.866794193E+02 -.866122439E+02 -.865402523E+02 -.864634126E+02 -.863817547E+02 -.862953834E+02 -.862044906E+02 -.861093668E+02 -.860104116E+02 -.859081429E+02 -.858032051E+02 -.856963746E+02 -.855885630E+02 -.854808142E+02 -.853742962E+02 -.852702873E+02 -.851701539E+02 -.850753230E+02 -.849872476E+02 -.849073664E+02 -.848370596E+02 -.847776017E+02 -.847301149E+02 -.846955247E+02 -.846745223E+02 -.846675348E+02 -.846747066E+02 -.846958930E+02 -.847306668E+02 -.847783364E+02 -.848379760E+02 -.849084630E+02 -.849885225E+02 -.850767737E+02 -.851717770E+02 -.852720790E+02 -.853762522E+02 -.854829300E+02 -.855908345E+02 -.856987972E+02 -.858057736E+02 -.859108510E+02 -.860132515E+02 -.861123295E+02 -.862075669E+02 -.862985641E+02 -.863850307E+02 -.864667736E+02 -.865436857E+02 -.866157344E+02 -.866829498E+02 -.867454146E+02 -.868032541E+02 -.868566271E+02 -.869057189E+02 -.869507337E+02 -.869918893E+02 -.870294119E+02 -.870635324E+02 -.870944826E+02 -.871224933E+02 -.871477915E+02 -.871705996E+02 -.871911338E+02 -.872096039E+02 -.872262123E+02 -.872411534E+02 -.872546125E+02 -.872667613E+02 -.872777487E+02 -.872876796E+02 -.872965744E+02 -.873042982E+02 -.873104527E+02 -.873142289E+02 -.873142289E+02
 -.873041549E+02 -.873041549E+02 -.872980841E+02 -.872883049E+02 -.872762419E+02 -.872626568E+02 -.872478773E+02 -.872319766E+02 -.872148964E+02 -.871965146E+02 -.871766779E+02 -.871552190E+02 -.871319639E+02 -.871067350E+02 -.870793529E+02 -.870496374E+02 -.870174073E+02 -.869824819E+02 -.869446849E+02 -.869038477E+02 -.868598131E+02 -.868124369E+02 -.867615919E+02 -.867071722E+02 -.866490999E+02 -.865873314E+02 -.865218641E+02 -.864527420E+02 -.863800627E+02 -.863039850E+02 -.862247375E+02 -.861426255E+02 -.860580371E+02 -.859714478E+02 -.858834228E+02 -.857946184E+02 -.857057803E+02 -.856177388E+02 -.855314010E+02 -.854477380E+02 -.853677677E+02 -.852925348E+02 -.852230859E+02 -.851604427E+02 -.851055726E+02 -.850593593E+02 -.850225736E+02 -.849958464E+02 -.849796464E+02 -.849742620E+02 -.849797904E+02 -.849961342E+02 -.850230045E+02 -.850599324E+02 -.851062864E+02 -.851612952E+02 -.852240745E+02 -.852936562E+02 -.853690179E+02 -.854491127E+02 -.855328958E+02 -.856193487E+02 -.857075001E+02 -.857964423E+02 -.858853437E+02 -.859734575E+02 -.860601263E+02 -.861447844E+02 -.862269561E+02 -.863062530E+02 -.863823686E+02 -.864550728E+02 -.865242041E+02 -.865896633E+02 -.866514053E+02 -.867094320E+02 -.867637854E+02 -.868145412E+02 -.868618023E+02 -.869056941E+02 -.869463590E+02 -.869839527E+02 -.870186403E+02 -.870505936E+02 -.870799879E+02 -.871070007E+02 -.871318093E+02 -.871545899E+02 -.871755166E+02 -.871947601E+02 -.872124865E+02 -.872288550E+02 -.872440112E+02 -.872580731E+02 -.872711000E+02 -.872830340E+02 -.872935982E+02 -.873021431E+02 -.873074411E+02 -.873074411E+02
 -.872986477E+02 -.872986477E+02 -.872913579E+02 -.872796691E+02 -.872653484E+02 -.872493679E+02 -.872321801E+02 -.872139306E+02 -.871946045E+02 -.871741112E+02 -.871523265E+02 -.871291120E+02 -.871043237E+02 -.870778167E+02 -.870494470E+02 -.870190733E+02 -.869865575E+02 -.869517656E+02 -.869145703E+02 -.868748541E+02 -.868325132E+02 -.867874597E+02 -.867396238E+02 -.866889578E+02 -.866354399E+02 -.865790795E+02 -.865199225E+02 -.864580551E+02 -.863936085E+02 -.863267633E+02 -.862577542E+02 -.861868741E+02 -.861144776E+02 -.860409827E+02 -.859668711E+02 -.858926867E+02 -.858190324E+02 -.857465650E+02 -.856759876E+02 -.856080398E+02 -.855434845E+02 -.854830936E+02 -.854276303E+02 -.853778309E+02 -.853343854E+02 -.852979184E+02 -.852689703E+02 -.852479810E+02 -.852352755E+02 -.852310532E+02 -.852353813E+02 -.852481923E+02 -.852692863E+02 -.852983377E+02 -.853349063E+02 -.853784508E+02 -.854283461E+02 -.854839015E+02 -.855443804E+02 -.856090191E+02 -.856770454E+02 -.857476957E+02 -.858202297E+02 -.858939434E+02 -.859681788E+02 -.860423322E+02 -.861158589E+02 -.861882768E+02 -.862591675E+02 -.863281752E+02 -.863950055E+02 -.864594218E+02 -.865212419E+02 -.865803334E+02 -.866366088E+02 -.866900213E+02 -.867405592E+02 -.867882418E+02 -.868331149E+02 -.868752464E+02 -.869147228E+02 -.869516455E+02 -.869861281E+02 -.870182935E+02 -.870482717E+02 -.870761979E+02 -.871022106E+02 -.871264504E+02 -.871490588E+02 -.871701769E+02 -.871899439E+02 -.872084935E+02 -.872259457E+02 -.872423891E+02 -.872578418E+02 -.872721779E+02 -.872850016E+02 -.872954569E+02 -.873019744E+02 -.873019744E+02
 -.872944267E+02 -.872944267E+02 -.872862087E+02 -.872730726E+02 -.872570518E+02 -.872392832E+02 -.872203195E+02 -.872003670E+02 -.871794494E+02 -.871575047E+02 -.871344345E+02 -.871101270E+02 -.870844657E+02 -.870573345E+02 -.870286201E+02 -.869982138E+02 -.869660128E+02 -.869319204E+02 -.868958483E+02 -.868577187E+02 -.868174676E+02 -.867750471E+02 -.867304280E+02 -.866836014E+02 -.866345823E+02 -.865834124E+02 -.865301642E+02 -.864749441E+02 -.864178953E+02 -.863592001E+02 -.862990825E+02 -.862378101E+02 -.861756957E+02 -.861130975E+02 -.860504186E+02 -.859881046E+02 -.859266399E+02 -.858665430E+02 -.858083600E+02 -.857526566E+02 -.857000090E+02 -.856509927E+02 -.856061709E+02 -.855660817E+02 -.855312251E+02 -.855020502E+02 -.854789432E+02 -.854622168E+02 -.854521010E+02 -.854487366E+02 -.854521708E+02 -.854623560E+02 -.854791508E+02 -.855023245E+02 -.855315640E+02 -.855664823E+02 -.856066298E+02 -.856515060E+02 -.857005723E+02 -.857532651E+02 -.858090081E+02 -.858672245E+02 -.859273475E+02 -.859888301E+02 -.860511530E+02 -.861138310E+02 -.861764180E+02 -.862385102E+02 -.862997483E+02 -.863598183E+02 -.864184509E+02 -.864754207E+02 -.865305441E+02 -.865836767E+02 -.866347110E+02 -.866835726E+02 -.867302176E+02 -.867746293E+02 -.868168145E+02 -.868568011E+02 -.868946351E+02 -.869303777E+02 -.869641028E+02 -.869958952E+02 -.870258483E+02 -.870540627E+02 -.870806440E+02 -.871057025E+02 -.871293510E+02 -.871517041E+02 -.871728761E+02 -.871929769E+02 -.872121028E+02 -.872303153E+02 -.872475961E+02 -.872637623E+02 -.872783212E+02 -.872902514E+02 -.872977140E+02 -.872977140E+02
 -.872913467E+02 -.872913467E+02 -.872824568E+02 -.872682795E+02 -.872510465E+02 -.872320192E+02 -.872118272E+02 -.871907262E+02 -.871687729E+02 -.871459305E+02 -.871221239E+02 -.870972641E+02 -.870712589E+02 -.870440171E+02 -.870154515E+02 -.869854801E+02 -.869540280E+02 -.869210282E+02 -.868864222E+02 -.868501622E+02 -.868122134E+02 -.867725561E+02 -.867311878E+02 -.866881248E+02 -.866434044E+02 -.865970864E+02 -.865492559E+02 -.865000255E+02 -.864495374E+02 -.863979644E+02 -.863455112E+02 -.862924152E+02 -.862389464E+02 -.861854071E+02 -.861321312E+02 -.860794810E+02 -.860278447E+02 -.859776319E+02 -.859292681E+02 -.858831887E+02 -.858398320E+02 -.857996316E+02 -.857630077E+02 -.857303587E+02 -.857020519E+02 -.856784154E+02 -.856597299E+02 -.856462217E+02 -.856380565E+02 -.856353355E+02 -.856380927E+02 -.856462936E+02 -.856598363E+02 -.856785543E+02 -.857022210E+02 -.857305550E+02 -.857632278E+02 -.857998714E+02 -.858400869E+02 -.858834533E+02 -.859295364E+02 -.859778969E+02 -.860280986E+02 -.860797152E+02 -.861323364E+02 -.861855733E+02 -.862390628E+02 -.862924701E+02 -.863454916E+02 -.863978559E+02 -.864493245E+02 -.864996913E+02 -.865487824E+02 -.865964545E+02 -.866425933E+02 -.866871120E+02 -.867299486E+02 -.867710646E+02 -.868104421E+02 -.868480820E+02 -.868840015E+02 -.869182328E+02 -.869508203E+02 -.869818196E+02 -.870112955E+02 -.870393204E+02 -.870659735E+02 -.870913391E+02 -.871155059E+02 -.871385651E+02 -.871606091E+02 -.871817263E+02 -.872019913E+02 -.872214416E+02 -.872400278E+02 -.872575206E+02 -.872733505E+02 -.872863692E+02 -.872945323E+02 -.872945323E+02
 -.872892580E+02 -.872892580E+02 -.872799187E+02 -.872650514E+02 -.872470267E+02 -.872271940E+02 -.872062397E+02 -.871844579E+02 -.871619329E+02 -.871386501E+02 -.871145540E+02 -.870895755E+02 -.870636429E+02 -.870366863E+02 -.870086398E+02 -.869794433E+02 -.869490439E+02 -.869173968E+02 -.868844663E+02 -.868502266E+02 -.868146639E+02 -.867777776E+02 -.867395824E+02 -.867001099E+02 -.866594091E+02 -.866175486E+02 -.865746171E+02 -.865307253E+02 -.864860070E+02 -.864406201E+02 -.863947465E+02 -.863485925E+02 -.863023881E+02 -.862563865E+02 -.862108621E+02 -.861661091E+02 -.861224382E+02 -.860801733E+02 -.860396476E+02 -.860011982E+02 -.859651614E+02 -.859318669E+02 -.859016316E+02 -.858747540E+02 -.858515077E+02 -.858321356E+02 -.858168447E+02 -.858058014E+02 -.857991270E+02 -.857968958E+02 -.857991322E+02 -.858058109E+02 -.858168574E+02 -.858321495E+02 -.858515204E+02 -.858747625E+02 -.859016323E+02 -.859318555E+02 -.859651330E+02 -.860011471E+02 -.860395674E+02 -.860800567E+02 -.861222771E+02 -.861658948E+02 -.862105852E+02 -.862560367E+02 -.863019542E+02 -.863480620E+02 -.863941061E+02 -.864398551E+02 -.864851017E+02 -.865296627E+02 -.865733792E+02 -.866161161E+02 -.866577609E+02 -.866982232E+02 -.867374332E+02 -.867753403E+02 -.868119115E+02 -.868471304E+02 -.868809950E+02 -.869135166E+02 -.869447184E+02 -.869746339E+02 -.870033060E+02 -.870307851E+02 -.870571289E+02 -.870824007E+02 -.871066685E+02 -.871300040E+02 -.871524801E+02 -.871741666E+02 -.871951192E+02 -.872153542E+02 -.872347966E+02 -.872531802E+02 -.872698778E+02 -.872836475E+02 -.872922974E+02 -.872922974E+02
 -.872880155E+02 -.872880155E+02 -.872784163E+02 -.872631578E+02 -.872446975E+02 -.872244418E+02 -.872031157E+02 -.871810414E+02 -.871583263E+02 -.871349742E+02 -.871109466E+02 -.870861911E+02 -.870606530E+02 -.870342799E+02 -.870070236E+02 -.869788412E+02 -.869496970E+02 -.869195630E+02 -.868884199E+02 -.868562579E+02 -.868230776E+02 -.867888911E+02 -.867537239E+02 -.867176152E+02 -.866806197E+02 -.866428079E+02 -.866042667E+02 -.865651003E+02 -.865254311E+02 -.864853993E+02 -.864451641E+02 -.864049023E+02 -.863648081E+02 -.863250922E+02 -.862859798E+02 -.862477094E+02 -.862105301E+02 -.861746990E+02 -.861404778E+02 -.861081293E+02 -.860779137E+02 -.860500838E+02 -.860248813E+02 -.860025323E+02 -.859832430E+02 -.859671955E+02 -.859545447E+02 -.859454144E+02 -.859398950E+02 -.859380413E+02 -.859398716E+02 -.859453671E+02 -.859544721E+02 -.859670957E+02 -.859831136E+02 -.860023702E+02 -.860246828E+02 -.860498444E+02 -.860776283E+02 -.861077920E+02 -.861400819E+02 -.861742373E+02 -.862099945E+02 -.862470911E+02 -.862852692E+02 -.863242788E+02 -.863638805E+02 -.864038478E+02 -.864439693E+02 -.864840496E+02 -.865239107E+02 -.865633928E+02 -.866023539E+02 -.866406705E+02 -.866782369E+02 -.867149648E+02 -.867507825E+02 -.867856341E+02 -.868194787E+02 -.868522890E+02 -.868840506E+02 -.869147608E+02 -.869444275E+02 -.869730681E+02 -.870007089E+02 -.870273833E+02 -.870531320E+02 -.870780012E+02 -.871020421E+02 -.871253099E+02 -.871478611E+02 -.871697493E+02 -.871910137E+02 -.872116531E+02 -.872315716E+02 -.872504751E+02 -.872676954E+02 -.872819268E+02 -.872908796E+02 -.872908796E+02
 -.872874851E+02 -.872874851E+02 -.872777845E+02 -.872623838E+02 -.872437842E+02 -.872234227E+02 -.872020468E+02 -.871799981E+02 -.871574013E+02 -.871342764E+02 -.871105992E+02 -.870863310E+02 -.870614310E+02 -.870358610E+02 -.870095868E+02 -.869825796E+02 -.869548165E+02 -.869262821E+02 -.868969688E+02 -.868668778E+02 -.868360194E+02 -.868044137E+02 -.867720921E+02 -.867390973E+02 -.867054850E+02 -.866713237E+02 -.866366952E+02 -.866016951E+02 -.865664326E+02 -.865310312E+02 -.864956277E+02 -.864603728E+02 -.864254294E+02 -.863909722E+02 -.863571859E+02 -.863242642E+02 -.862924070E+02 -.862618193E+02 -.862327077E+02 -.862052784E+02 -.861797340E+02 -.861562703E+02 -.861350732E+02 -.861163159E+02 -.861001554E+02 -.860867301E+02 -.860761571E+02 -.860685297E+02 -.860639160E+02 -.860623572E+02 -.860638670E+02 -.860684312E+02 -.860760078E+02 -.860865282E+02 -.860998984E+02 -.861160006E+02 -.861346959E+02 -.861558264E+02 -.861792183E+02 -.862046850E+02 -.862320299E+02 -.862610498E+02 -.862915380E+02 -.863232867E+02 -.863560904E+02 -.863897481E+02 -.864240652E+02 -.864588561E+02 -.864939452E+02 -.865291685E+02 -.865643745E+02 -.865994251E+02 -.866341957E+02 -.866685757E+02 -.867024685E+02 -.867357909E+02 -.867684735E+02 -.868004593E+02 -.868317037E+02 -.868621740E+02 -.868918478E+02 -.869207134E+02 -.869487680E+02 -.869760176E+02 -.870024759E+02 -.870281638E+02 -.870531084E+02 -.870773425E+02 -.871009036E+02 -.871238331E+02 -.871461740E+02 -.871679661E+02 -.871892346E+02 -.872099639E+02 -.872300419E+02 -.872491546E+02 -.872666071E+02 -.872810558E+02 -.872901558E+02 -.872901558E+02
 -.872875455E+02 -.872875455E+02 -.872778738E+02 -.872625350E+02 -.872440382E+02 -.872238291E+02 -.872026645E+02 -.871808973E+02 -.871586647E+02 -.871359997E+02 -.871128905E+02 -.870893097E+02 -.870652277E+02 -.870406173E+02 -.870154557E+02 -.869897247E+02 -.869634115E+02 -.869365098E+02 -.869090203E+02 -.868809513E+02 -.868523193E+02 -.868231490E+02 -.867934746E+02 -.867633395E+02 -.867327975E+02 -.867019131E+02 -.866707611E+02 -.866394276E+02 -.866080089E+02 -.865766122E+02 -.865453550E+02 -.865143643E+02 -.864837767E+02 -.864537365E+02 -.864243956E+02 -.863959112E+02 -.863684446E+02 -.863421596E+02 -.863172206E+02 -.862937901E+02 -.862720271E+02 -.862520843E+02 -.862341061E+02 -.862182264E+02 -.862045660E+02 -.861932313E+02 -.861843116E+02 -.861778783E+02 -.861739831E+02 -.861726574E+02 -.861739115E+02 -.861777345E+02 -.861840944E+02 -.861929389E+02 -.862041959E+02 -.862177754E+02 -.862335705E+02 -.862514595E+02 -.862713080E+02 -.862929709E+02 -.863162947E+02 -.863411199E+02 -.863672831E+02 -.863946192E+02 -.864229636E+02 -.864521541E+02 -.864820326E+02 -.865124465E+02 -.865432505E+02 -.865743072E+02 -.866054884E+02 -.866366757E+02 -.866677608E+02 -.866986462E+02 -.867292450E+02 -.867594811E+02 -.867892891E+02 -.868186139E+02 -.868474104E+02 -.868756432E+02 -.869032858E+02 -.869303207E+02 -.869567382E+02 -.869825361E+02 -.870077192E+02 -.870322987E+02 -.870562915E+02 -.870797197E+02 -.871026099E+02 -.871249923E+02 -.871468986E+02 -.871683572E+02 -.871893818E+02 -.872099451E+02 -.872299228E+02 -.872489882E+02 -.872664322E+02 -.872808948E+02 -.872900125E+02 -.872900125E+02
 -.872880871E+02 -.872880871E+02 -.872785503E+02 -.872634385E+02 -.872452391E+02 -.872253888E+02 -.872046433E+02 -.871833599E+02 -.871616837E+02 -.871396578E+02 -.871172806E+02 -.870945346E+02 -.870713990E+02 -.870478552E+02 -.870238890E+02 -.869994902E+02 -.869746539E+02 -.869493803E+02 -.869236759E+02 -.868975533E+02 -.868710327E+02 -.868441409E+02 -.868169127E+02 -.867893906E+02 -.867616251E+02 -.867336752E+02 -.867056087E+02 -.866775015E+02 -.866494380E+02 -.866215108E+02 -.865938198E+02 -.865664723E+02 -.865395823E+02 -.865132694E+02 -.864876580E+02 -.864628764E+02 -.864390552E+02 -.864163259E+02 -.863948198E+02 -.863746660E+02 -.863559900E+02 -.863389119E+02 -.863235447E+02 -.863099928E+02 -.862983503E+02 -.862886993E+02 -.862811091E+02 -.862756345E+02 -.862723155E+02 -.862711761E+02 -.862722242E+02 -.862754513E+02 -.862808327E+02 -.862883280E+02 -.862978816E+02 -.863094237E+02 -.863228713E+02 -.863381298E+02 -.863550943E+02 -.863736510E+02 -.863936791E+02 -.864150526E+02 -.864376414E+02 -.864613136E+02 -.864859370E+02 -.865113800E+02 -.865375138E+02 -.865642131E+02 -.865913573E+02 -.866188318E+02 -.866465281E+02 -.866743454E+02 -.867021903E+02 -.867299774E+02 -.867576298E+02 -.867850790E+02 -.868122647E+02 -.868391352E+02 -.868656466E+02 -.868917632E+02 -.869174568E+02 -.869427065E+02 -.869674981E+02 -.869918240E+02 -.870156826E+02 -.870390780E+02 -.870620193E+02 -.870845204E+02 -.871065991E+02 -.871282768E+02 -.871495758E+02 -.871705151E+02 -.871910992E+02 -.872112914E+02 -.872309592E+02 -.872497689E+02 -.872670079E+02 -.872813181E+02 -.872903471E+02 -.872903471E+02
 -.872890129E+02 -.872890129E+02 -.872796956E+02 -.872649426E+02 -.872471947E+02 -.872278651E+02 -.872077005E+02 -.871870572E+02 -.871660845E+02 -.871448323E+02 -.871233076E+02 -.871015009E+02 -.870793990E+02 -.870569899E+02 -.870342654E+02 -.870112218E+02 -.869878595E+02 -.869641836E+02 -.869402044E+02 -.869159373E+02 -.868914040E+02 -.868666319E+02 -.868416551E+02 -.868165137E+02 -.867912545E+02 -.867659310E+02 -.867406033E+02 -.867153382E+02 -.866902089E+02 -.866652949E+02 -.866406813E+02 -.866164583E+02 -.865927212E+02 -.865695690E+02 -.865471042E+02 -.865254314E+02 -.865046568E+02 -.864848865E+02 -.864662260E+02 -.864487784E+02 -.864326435E+02 -.864179164E+02 -.864046862E+02 -.863930350E+02 -.863830365E+02 -.863747550E+02 -.863682444E+02 -.863635476E+02 -.863606955E+02 -.863597066E+02 -.863605872E+02 -.863633306E+02 -.863679174E+02 -.863743161E+02 -.863824834E+02 -.863923647E+02 -.864038951E+02 -.864170002E+02 -.864315974E+02 -.864475970E+02 -.864649031E+02 -.864834153E+02 -.865030297E+02 -.865236404E+02 -.865451402E+02 -.865674225E+02 -.865903818E+02 -.866139150E+02 -.866379221E+02 -.866623072E+02 -.866869791E+02 -.867118519E+02 -.867368453E+02 -.867618854E+02 -.867869045E+02 -.868118415E+02 -.868366420E+02 -.868612580E+02 -.868856484E+02 -.869097785E+02 -.869336196E+02 -.869571492E+02 -.869803508E+02 -.870032131E+02 -.870257301E+02 -.870479006E+02 -.870697281E+02 -.870912200E+02 -.871123876E+02 -.871332447E+02 -.871538064E+02 -.871740841E+02 -.871940747E+02 -.872137348E+02 -.872329265E+02 -.872513142E+02 -.872681905E+02 -.872822143E+02 -.872910686E+02 -.872910686E+02
 -.872902385E+02 -.872902385E+02 -.872812075E+02 -.872669161E+02 -.872497393E+02 -.872310551E+02 -.872115945E+02 -.871917088E+02 -.871715487E+02 -.871511686E+02 -.871305816E+02 -.871097849E+02 -.870887713E+02 -.870675345E+02 -.870460709E+02 -.870243810E+02 -.870024690E+02 -.869803434E+02 -.869580169E+02 -.869355067E+02 -.869128346E+02 -.868900276E+02 -.868671181E+02 -.868441433E+02 -.868211461E+02 -.867981743E+02 -.867752810E+02 -.867525246E+02 -.867299682E+02 -.867076800E+02 -.866857321E+02 -.866642006E+02 -.866431650E+02 -.866227077E+02 -.866029130E+02 -.865838668E+02 -.865656555E+02 -.865483652E+02 -.865320811E+02 -.865168861E+02 -.865028599E+02 -.864900784E+02 -.864786126E+02 -.864685272E+02 -.864598806E+02 -.864527234E+02 -.864470981E+02 -.864430383E+02 -.864405682E+02 -.864397025E+02 -.864404458E+02 -.864427929E+02 -.864467285E+02 -.864522279E+02 -.864592568E+02 -.864677724E+02 -.864777232E+02 -.864890505E+02 -.865016888E+02 -.865155664E+02 -.865306072E+02 -.865467304E+02 -.865638526E+02 -.865818882E+02 -.866007502E+02 -.866203516E+02 -.866406058E+02 -.866614277E+02 -.866827343E+02 -.867044455E+02 -.867264842E+02 -.867487777E+02 -.867712572E+02 -.867938587E+02 -.868165232E+02 -.868391965E+02 -.868618300E+02 -.868843802E+02 -.869068088E+02 -.869290828E+02 -.869511746E+02 -.869730611E+02 -.869947245E+02 -.870161514E+02 -.870373327E+02 -.870582638E+02 -.870789438E+02 -.870993753E+02 -.871195643E+02 -.871395190E+02 -.871592486E+02 -.871787585E+02 -.871980396E+02 -.872170435E+02 -.872356298E+02 -.872534653E+02 -.872698548E+02 -.872834862E+02 -.872920980E+02 -.872920980E+02
 -.872916931E+02 -.872916931E+02 -.872829990E+02 -.872692476E+02 -.872527324E+02 -.872347869E+02 -.872161211E+02 -.871970786E+02 -.871778089E+02 -.871583692E+02 -.871387769E+02 -.871190341E+02 -.870991388E+02 -.870790889E+02 -.870588847E+02 -.870385294E+02 -.870180299E+02 -.869973968E+02 -.869766441E+02 -.869557896E+02 -.869348552E+02 -.869138665E+02 -.868928536E+02 -.868718508E+02 -.868508967E+02 -.868300339E+02 -.868093091E+02 -.867887732E+02 -.867684806E+02 -.867484893E+02 -.867288607E+02 -.867096589E+02 -.866909505E+02 -.866728038E+02 -.866552888E+02 -.866384759E+02 -.866224360E+02 -.866072392E+02 -.865929545E+02 -.865796489E+02 -.865673868E+02 -.865562290E+02 -.865462321E+02 -.865374479E+02 -.865299229E+02 -.865236973E+02 -.865188046E+02 -.865152716E+02 -.865131173E+02 -.865123533E+02 -.865129833E+02 -.865150030E+02 -.865184003E+02 -.865231556E+02 -.865292418E+02 -.865366246E+02 -.865452632E+02 -.865551107E+02 -.865661147E+02 -.865782181E+02 -.865913593E+02 -.866054735E+02 -.866204931E+02 -.866363485E+02 -.866529689E+02 -.866702829E+02 -.866882193E+02 -.867067077E+02 -.867256790E+02 -.867450659E+02 -.867648038E+02 -.867848307E+02 -.868050880E+02 -.868255203E+02 -.868460762E+02 -.868667084E+02 -.868873734E+02 -.869080320E+02 -.869286494E+02 -.869491948E+02 -.869696417E+02 -.869899676E+02 -.870101543E+02 -.870301871E+02 -.870500553E+02 -.870697515E+02 -.870892719E+02 -.871086155E+02 -.871277843E+02 -.871467821E+02 -.871656135E+02 -.871842789E+02 -.872027649E+02 -.872210198E+02 -.872389026E+02 -.872560864E+02 -.872718935E+02 -.872850507E+02 -.872933671E+02 -.872933671E+02
 -.872933173E+02 -.872933173E+02 -.872849976E+02 -.872718437E+02 -.872560561E+02 -.872389168E+02 -.872211103E+02 -.872029701E+02 -.871846433E+02 -.871661882E+02 -.871476249E+02 -.871289593E+02 -.871101931E+02 -.870913278E+02 -.870723664E+02 -.870533145E+02 -.870341805E+02 -.870149759E+02 -.869957156E+02 -.869764174E+02 -.869571024E+02 -.869377948E+02 -.869185223E+02 -.868993160E+02 -.868802104E+02 -.868612433E+02 -.868424558E+02 -.868238920E+02 -.868055987E+02 -.867876255E+02 -.867700245E+02 -.867528497E+02 -.867361570E+02 -.867200033E+02 -.867044467E+02 -.866895454E+02 -.866753575E+02 -.866619405E+02 -.866493507E+02 -.866376424E+02 -.866268677E+02 -.866170758E+02 -.866083123E+02 -.866006188E+02 -.865940325E+02 -.865885855E+02 -.865843047E+02 -.865812113E+02 -.865793206E+02 -.865786416E+02 -.865791774E+02 -.865809245E+02 -.865838732E+02 -.865880077E+02 -.865933065E+02 -.865997419E+02 -.866072815E+02 -.866158874E+02 -.866255176E+02 -.866361258E+02 -.866476625E+02 -.866600749E+02 -.866733082E+02 -.866873056E+02 -.867020089E+02 -.867173597E+02 -.867332988E+02 -.867497680E+02 -.867667096E+02 -.867840671E+02 -.868017861E+02 -.868198138E+02 -.868381001E+02 -.868565975E+02 -.868752614E+02 -.868940500E+02 -.869129251E+02 -.869318517E+02 -.869507980E+02 -.869697358E+02 -.869886403E+02 -.870074899E+02 -.870262664E+02 -.870449549E+02 -.870635435E+02 -.870820233E+02 -.871003881E+02 -.871186345E+02 -.871367615E+02 -.871547695E+02 -.871726592E+02 -.871904278E+02 -.872080583E+02 -.872254970E+02 -.872426046E+02 -.872590625E+02 -.872742158E+02 -.872868371E+02 -.872948183E+02 -.872948183E+02
 -.872950623E+02 -.872950623E+02 -.872871431E+02 -.872746270E+02 -.872596131E+02 -.872433261E+02 -.872264221E+02 -.872092224E+02 -.871918704E+02 -.871744246E+02 -.871569068E+02 -.871393255E+02 -.871216850E+02 -.871039895E+02 -.870862441E+02 -.870684560E+02 -.870506348E+02 -.870327923E+02 -.870149435E+02 -.869971056E+02 -.869792988E+02 -.869615457E+02 -.869438716E+02 -.869263046E+02 -.869088754E+02 -.868916173E+02 -.868745664E+02 -.868577607E+02 -.868412408E+02 -.868250490E+02 -.868092295E+02 -.867938280E+02 -.867788914E+02 -.867644673E+02 -.867506040E+02 -.867373498E+02 -.867247526E+02 -.867128597E+02 -.867017172E+02 -.866913695E+02 -.866818590E+02 -.866732256E+02 -.866655062E+02 -.866587346E+02 -.866529406E+02 -.866481501E+02 -.866443849E+02 -.866416618E+02 -.866399931E+02 -.866393862E+02 -.866398432E+02 -.866413615E+02 -.866439333E+02 -.866475458E+02 -.866521815E+02 -.866578184E+02 -.866644301E+02 -.866719861E+02 -.866804522E+02 -.866897911E+02 -.866999624E+02 -.867109231E+02 -.867226283E+02 -.867350314E+02 -.867480848E+02 -.867617399E+02 -.867759479E+02 -.867906601E+02 -.868058283E+02 -.868214051E+02 -.868373445E+02 -.868536015E+02 -.868701335E+02 -.868868993E+02 -.869038604E+02 -.869209804E+02 -.869382254E+02 -.869555643E+02 -.869729684E+02 -.869904122E+02 -.870078724E+02 -.870253288E+02 -.870427637E+02 -.870601624E+02 -.870775123E+02 -.870948036E+02 -.871120287E+02 -.871291824E+02 -.871462613E+02 -.871632633E+02 -.871801866E+02 -.871970252E+02 -.872137601E+02 -.872303366E+02 -.872466184E+02 -.872622978E+02 -.872767456E+02 -.872887863E+02 -.872964032E+02 -.872964032E+02
 -.872968879E+02 -.872968879E+02 -.872893865E+02 -.872775344E+02 -.872633237E+02 -.872479181E+02 -.872319426E+02 -.872157048E+02 -.871993435E+02 -.871829166E+02 -.871664469E+02 -.871499446E+02 -.871334158E+02 -.871168663E+02 -.871003031E+02 -.870837343E+02 -.870671703E+02 -.870506230E+02 -.870341068E+02 -.870176384E+02 -.870012366E+02 -.869849222E+02 -.869687185E+02 -.869526505E+02 -.869367457E+02 -.869210334E+02 -.869055449E+02 -.868903134E+02 -.868753737E+02 -.868607622E+02 -.868465163E+02 -.868326749E+02 -.868192773E+02 -.868063636E+02 -.867939740E+02 -.867821486E+02 -.867709273E+02 -.867603491E+02 -.867504518E+02 -.867412720E+02 -.867328443E+02 -.867252013E+02 -.867183731E+02 -.867123871E+02 -.867072676E+02 -.867030356E+02 -.866997086E+02 -.866973002E+02 -.866958204E+02 -.866952751E+02 -.866956660E+02 -.866969909E+02 -.866992435E+02 -.867024134E+02 -.867064865E+02 -.867114449E+02 -.867172671E+02 -.867239283E+02 -.867314008E+02 -.867396539E+02 -.867486547E+02 -.867583681E+02 -.867687570E+02 -.867797831E+02 -.867914070E+02 -.868035884E+02 -.868162867E+02 -.868294613E+02 -.868430717E+02 -.868570780E+02 -.868714411E+02 -.868861229E+02 -.869010867E+02 -.869162974E+02 -.869317212E+02 -.869473266E+02 -.869630837E+02 -.869789649E+02 -.869949445E+02 -.870109992E+02 -.870271078E+02 -.870432514E+02 -.870594131E+02 -.870755785E+02 -.870917350E+02 -.871078723E+02 -.871239819E+02 -.871400573E+02 -.871560935E+02 -.871720867E+02 -.871880328E+02 -.872039238E+02 -.872197393E+02 -.872354248E+02 -.872508477E+02 -.872657131E+02 -.872794204E+02 -.872908495E+02 -.872980821E+02 -.872980821E+02
 -.872987617E+02 -.872987617E+02 -.872916880E+02 -.872805149E+02 -.872671238E+02 -.872526150E+02 -.872375804E+02 -.872223129E+02 -.872069458E+02 -.871915356E+02 -.871761061E+02 -.871606681E+02 -.871452290E+02 -.871297959E+02 -.871143766E+02 -.870989800E+02 -.870836168E+02 -.870682988E+02 -.870530399E+02 -.870378557E+02 -.870227637E+02 -.870077830E+02 -.869929346E+02 -.869782411E+02 -.869637268E+02 -.869494175E+02 -.869353405E+02 -.869215247E+02 -.869080000E+02 -.868947975E+02 -.868819494E+02 -.868694884E+02 -.868574479E+02 -.868458615E+02 -.868347628E+02 -.868241856E+02 -.868141627E+02 -.868047267E+02 -.867959088E+02 -.867877391E+02 -.867802461E+02 -.867734566E+02 -.867673953E+02 -.867620845E+02 -.867575440E+02 -.867537910E+02 -.867508397E+02 -.867487012E+02 -.867473836E+02 -.867468916E+02 -.867472266E+02 -.867483869E+02 -.867503672E+02 -.867531591E+02 -.867567511E+02 -.867611284E+02 -.867662737E+02 -.867721666E+02 -.867787843E+02 -.867861019E+02 -.867940920E+02 -.868027259E+02 -.868119730E+02 -.868218016E+02 -.868321788E+02 -.868430713E+02 -.868544451E+02 -.868662661E+02 -.868785003E+02 -.868911139E+02 -.869040738E+02 -.869173476E+02 -.869309038E+02 -.869447119E+02 -.869587430E+02 -.869729694E+02 -.869873648E+02 -.870019048E+02 -.870165665E+02 -.870313287E+02 -.870461722E+02 -.870610794E+02 -.870760344E+02 -.870910234E+02 -.871060341E+02 -.871210559E+02 -.871360799E+02 -.871510988E+02 -.871661064E+02 -.871810976E+02 -.871960668E+02 -.872110048E+02 -.872258900E+02 -.872406690E+02 -.872552141E+02 -.872692442E+02 -.872821889E+02 -.872929870E+02 -.872998222E+02 -.872998222E+02
 -.873006580E+02 -.873006580E+02 -.872940164E+02 -.872835282E+02 -.872709627E+02 -.872573550E+02 -.872432633E+02 -.872289643E+02 -.872145853E+02 -.872001813E+02 -.871857760E+02 -.871713810E+02 -.871570044E+02 -.871426538E+02 -.871283376E+02 -.871140651E+02 -.870998469E+02 -.870856948E+02 -.870716218E+02 -.870576425E+02 -.870437731E+02 -.870300309E+02 -.870164349E+02 -.870030053E+02 -.869897637E+02 -.869767328E+02 -.869639365E+02 -.869513997E+02 -.869391483E+02 -.869272090E+02 -.869156093E+02 -.869043771E+02 -.868935405E+02 -.868831281E+02 -.868731680E+02 -.868636884E+02 -.868547169E+02 -.868462804E+02 -.868384050E+02 -.868311157E+02 -.868244359E+02 -.868183878E+02 -.868129916E+02 -.868082658E+02 -.868042265E+02 -.868008879E+02 -.867982615E+02 -.867963566E+02 -.867951795E+02 -.867947342E+02 -.867950219E+02 -.867960410E+02 -.867977873E+02 -.868002539E+02 -.868034311E+02 -.868073072E+02 -.868118676E+02 -.868170957E+02 -.868229727E+02 -.868294781E+02 -.868365892E+02 -.868442823E+02 -.868525321E+02 -.868613120E+02 -.868705949E+02 -.868803527E+02 -.868905571E+02 -.869011794E+02 -.869121908E+02 -.869235627E+02 -.869352671E+02 -.869472761E+02 -.869595627E+02 -.869721008E+02 -.869848652E+02 -.869978316E+02 -.870109772E+02 -.870242801E+02 -.870377201E+02 -.870512781E+02 -.870649365E+02 -.870786791E+02 -.870924914E+02 -.871063599E+02 -.871202729E+02 -.871342199E+02 -.871481918E+02 -.871621808E+02 -.871761801E+02 -.871901836E+02 -.872041848E+02 -.872181734E+02 -.872321276E+02 -.872459954E+02 -.872596548E+02 -.872728393E+02 -.872850103E+02 -.872951667E+02 -.873015973E+02 -.873015973E+02
 -.873025570E+02 -.873025570E+02 -.872963471E+02 -.872865431E+02 -.872748009E+02 -.872620904E+02 -.872489350E+02 -.872355952E+02 -.872221915E+02 -.872087767E+02 -.871953742E+02 -.871819962E+02 -.871686511E+02 -.871553468E+02 -.871420918E+02 -.871288955E+02 -.871157683E+02 -.871027215E+02 -.870897675E+02 -.870769200E+02 -.870641936E+02 -.870516041E+02 -.870391685E+02 -.870269049E+02 -.870148325E+02 -.870029711E+02 -.869913417E+02 -.869799660E+02 -.869688663E+02 -.869580656E+02 -.869475874E+02 -.869374554E+02 -.869276937E+02 -.869183262E+02 -.869093769E+02 -.869008693E+02 -.868928266E+02 -.868852714E+02 -.868782252E+02 -.868717090E+02 -.868657421E+02 -.868603430E+02 -.868555285E+02 -.868513136E+02 -.868477118E+02 -.868447346E+02 -.868423917E+02 -.868406905E+02 -.868396365E+02 -.868392326E+02 -.868394800E+02 -.868403772E+02 -.868419209E+02 -.868441053E+02 -.868469225E+02 -.868503627E+02 -.868544140E+02 -.868590625E+02 -.868642929E+02 -.868700879E+02 -.868764291E+02 -.868832964E+02 -.868906688E+02 -.868985243E+02 -.869068400E+02 -.869155926E+02 -.869247580E+02 -.869343122E+02 -.869442307E+02 -.869544894E+02 -.869650642E+02 -.869759314E+02 -.869870678E+02 -.869984507E+02 -.870100583E+02 -.870218694E+02 -.870338640E+02 -.870460228E+02 -.870583276E+02 -.870707615E+02 -.870833084E+02 -.870959536E+02 -.871086834E+02 -.871214855E+02 -.871343485E+02 -.871472622E+02 -.871602176E+02 -.871732067E+02 -.871862223E+02 -.871992578E+02 -.872123058E+02 -.872253557E+02 -.872383858E+02 -.872513458E+02 -.872641202E+02 -.872764577E+02 -.872878519E+02 -.872973633E+02 -.873033868E+02 -.873033868E+02
 -.873044433E+02 -.873044433E+02 -.872986618E+02 -.872895356E+02 -.872786084E+02 -.872667848E+02 -.872545533E+02 -.872421576E+02 -.872297111E+02 -.872172641E+02 -.872048396E+02 -.871924496E+02 -.871801029E+02 -.871678075E+02 -.871555717E+02 -.871434048E+02 -.871313167E+02 -.871193184E+02 -.871074213E+02 -.870956383E+02 -.870839825E+02 -.870724684E+02 -.870611112E+02 -.870499269E+02 -.870389325E+02 -.870281456E+02 -.870175844E+02 -.870072679E+02 -.869972153E+02 -.869874464E+02 -.869779814E+02 -.869688406E+02 -.869600444E+02 -.869516133E+02 -.869435673E+02 -.869359264E+02 -.869287101E+02 -.869219372E+02 -.869156261E+02 -.869097938E+02 -.869044569E+02 -.868996304E+02 -.868953284E+02 -.868915634E+02 -.868883466E+02 -.868856874E+02 -.868835939E+02 -.868820721E+02 -.868811266E+02 -.868807599E+02 -.868809727E+02 -.868817641E+02 -.868831311E+02 -.868850689E+02 -.868875712E+02 -.868906296E+02 -.868942343E+02 -.868983739E+02 -.869030355E+02 -.869082048E+02 -.869138664E+02 -.869200037E+02 -.869265990E+02 -.869336339E+02 -.869410892E+02 -.869489452E+02 -.869571818E+02 -.869657784E+02 -.869747145E+02 -.869839694E+02 -.869935225E+02 -.870033536E+02 -.870134426E+02 -.870237700E+02 -.870343168E+02 -.870450645E+02 -.870559955E+02 -.870670928E+02 -.870783403E+02 -.870897226E+02 -.871012254E+02 -.871128352E+02 -.871245395E+02 -.871363266E+02 -.871481859E+02 -.871601077E+02 -.871720831E+02 -.871841040E+02 -.871961632E+02 -.872082537E+02 -.872203680E+02 -.872324950E+02 -.872446135E+02 -.872566755E+02 -.872685722E+02 -.872800678E+02 -.872906886E+02 -.872995570E+02 -.873051744E+02 -.873051744E+02
 -.873063056E+02 -.873063056E+02 -.873009464E+02 -.872924882E+02 -.872823634E+02 -.872714117E+02 -.872600871E+02 -.872486164E+02 -.872371056E+02 -.872256022E+02 -.872141282E+02 -.872026958E+02 -.871913135E+02 -.871799894E+02 -.871687317E+02 -.871575491E+02 -.871464511E+02 -.871354479E+02 -.871245505E+02 -.871137704E+02 -.871031197E+02 -.870926116E+02 -.870822595E+02 -.870720779E+02 -.870620815E+02 -.870522859E+02 -.870427070E+02 -.870333614E+02 -.870242658E+02 -.870154372E+02 -.870068929E+02 -.869986504E+02 -.869907271E+02 -.869831402E+02 -.869759070E+02 -.869690442E+02 -.869625683E+02 -.869564952E+02 -.869508402E+02 -.869456178E+02 -.869408416E+02 -.869365243E+02 -.869326776E+02 -.869293119E+02 -.869264366E+02 -.869240594E+02 -.869221871E+02 -.869208247E+02 -.869199759E+02 -.869196428E+02 -.869198261E+02 -.869205248E+02 -.869217366E+02 -.869234575E+02 -.869256820E+02 -.869284035E+02 -.869316136E+02 -.869353028E+02 -.869394604E+02 -.869440746E+02 -.869491322E+02 -.869546195E+02 -.869605216E+02 -.869668231E+02 -.869735078E+02 -.869805591E+02 -.869879599E+02 -.869956928E+02 -.870037404E+02 -.870120850E+02 -.870207090E+02 -.870295949E+02 -.870387256E+02 -.870480841E+02 -.870576539E+02 -.870674189E+02 -.870773635E+02 -.870874728E+02 -.870977325E+02 -.871081289E+02 -.871186490E+02 -.871292805E+02 -.871400121E+02 -.871508330E+02 -.871617331E+02 -.871727032E+02 -.871837349E+02 -.871948202E+02 -.872059519E+02 -.872171229E+02 -.872283256E+02 -.872395490E+02 -.872507726E+02 -.872619509E+02 -.872729819E+02 -.872836457E+02 -.872935014E+02 -.873017330E+02 -.873069480E+02 -.873069480E+02
 -.873081356E+02 -.873081356E+02 -.873031911E+02 -.872953885E+02 -.872860504E+02 -.872759526E+02 -.872655148E+02 -.872549473E+02 -.872443484E+02 -.872337625E+02 -.872232107E+02 -.872127047E+02 -.872022530E+02 -.871918634E+02 -.871815438E+02 -.871713025E+02 -.871611485E+02 -.871510912E+02 -.871411407E+02 -.871313076E+02 -.871216029E+02 -.871120385E+02 -.871026265E+02 -.870933794E+02 -.870843106E+02 -.870754336E+02 -.870667624E+02 -.870583113E+02 -.870500949E+02 -.870421279E+02 -.870344252E+02 -.870270016E+02 -.870198722E+02 -.870130517E+02 -.870065545E+02 -.870003951E+02 -.869945873E+02 -.869891446E+02 -.869840797E+02 -.869794049E+02 -.869751317E+02 -.869712707E+02 -.869678316E+02 -.869648231E+02 -.869622531E+02 -.869601282E+02 -.869584537E+02 -.869572340E+02 -.869564721E+02 -.869561698E+02 -.869563276E+02 -.869569447E+02 -.869580192E+02 -.869595477E+02 -.869615258E+02 -.869639476E+02 -.869668064E+02 -.869700942E+02 -.869738019E+02 -.869779198E+02 -.869824367E+02 -.869873412E+02 -.869926207E+02 -.869982622E+02 -.870042521E+02 -.870105763E+02 -.870172203E+02 -.870241694E+02 -.870314086E+02 -.870389228E+02 -.870466971E+02 -.870547164E+02 -.870629658E+02 -.870714307E+02 -.870800967E+02 -.870889497E+02 -.870979762E+02 -.871071628E+02 -.871164970E+02 -.871259665E+02 -.871355596E+02 -.871452653E+02 -.871550732E+02 -.871649732E+02 -.871749563E+02 -.871850136E+02 -.871951371E+02 -.872053192E+02 -.872155529E+02 -.872258311E+02 -.872361463E+02 -.872464876E+02 -.872568356E+02 -.872671475E+02 -.872773283E+02 -.872871740E+02 -.872962763E+02 -.873038804E+02 -.873086985E+02 -.873086985E+02
 -.873099280E+02 -.873099280E+02 -.873053893E+02 -.872982281E+02 -.872896591E+02 -.872803953E+02 -.872708227E+02 -.872611349E+02 -.872514227E+02 -.872417276E+02 -.872320693E+02 -.872224588E+02 -.872129045E+02 -.872034138E+02 -.871939944E+02 -.871846540E+02 -.871754010E+02 -.871662439E+02 -.871571922E+02 -.871482553E+02 -.871394435E+02 -.871307671E+02 -.871222372E+02 -.871138648E+02 -.871056616E+02 -.870976396E+02 -.870898110E+02 -.870821881E+02 -.870747838E+02 -.870676106E+02 -.870606814E+02 -.870540091E+02 -.870476064E+02 -.870414858E+02 -.870356598E+02 -.870301405E+02 -.870249397E+02 -.870200688E+02 -.870155385E+02 -.870113592E+02 -.870075406E+02 -.870040915E+02 -.870010201E+02 -.869983338E+02 -.869960390E+02 -.869941414E+02 -.869926453E+02 -.869915545E+02 -.869908714E+02 -.869905975E+02 -.869907333E+02 -.869912781E+02 -.869922302E+02 -.869935869E+02 -.869953444E+02 -.869974978E+02 -.870000415E+02 -.870029687E+02 -.870062720E+02 -.870099430E+02 -.870139725E+02 -.870183506E+02 -.870230670E+02 -.870281106E+02 -.870334698E+02 -.870391327E+02 -.870450870E+02 -.870513202E+02 -.870578196E+02 -.870645722E+02 -.870715651E+02 -.870787854E+02 -.870862203E+02 -.870938570E+02 -.871016831E+02 -.871096864E+02 -.871178548E+02 -.871261767E+02 -.871346409E+02 -.871432365E+02 -.871519531E+02 -.871607807E+02 -.871697098E+02 -.871787314E+02 -.871878370E+02 -.871970184E+02 -.872062680E+02 -.872155786E+02 -.872249436E+02 -.872343559E+02 -.872438084E+02 -.872532905E+02 -.872627839E+02 -.872722488E+02 -.872815971E+02 -.872906407E+02 -.872990038E+02 -.873059915E+02 -.873104197E+02 -.873104197E+02
 -.873116794E+02 -.873116794E+02 -.873075371E+02 -.873010020E+02 -.872931835E+02 -.872847328E+02 -.872760028E+02 -.872671708E+02 -.872583201E+02 -.872494889E+02 -.872406955E+02 -.872319506E+02 -.872232618E+02 -.872146364E+02 -.872060813E+02 -.871976040E+02 -.871892121E+02 -.871809135E+02 -.871727167E+02 -.871646304E+02 -.871566635E+02 -.871488256E+02 -.871411263E+02 -.871335756E+02 -.871261837E+02 -.871189610E+02 -.871119182E+02 -.871050662E+02 -.870984159E+02 -.870919782E+02 -.870857643E+02 -.870797852E+02 -.870740517E+02 -.870685746E+02 -.870633645E+02 -.870584318E+02 -.870537863E+02 -.870494377E+02 -.870453953E+02 -.870416676E+02 -.870382628E+02 -.870351884E+02 -.870324514E+02 -.870300578E+02 -.870280131E+02 -.870263219E+02 -.870249880E+02 -.870240145E+02 -.870234035E+02 -.870231561E+02 -.870232728E+02 -.870237530E+02 -.870245953E+02 -.870257973E+02 -.870273560E+02 -.870292672E+02 -.870315261E+02 -.870341272E+02 -.870370641E+02 -.870403298E+02 -.870439166E+02 -.870478161E+02 -.870520195E+02 -.870565176E+02 -.870613005E+02 -.870663581E+02 -.870716799E+02 -.870772553E+02 -.870830734E+02 -.870891232E+02 -.870953935E+02 -.871018733E+02 -.871085515E+02 -.871154171E+02 -.871224592E+02 -.871296671E+02 -.871370304E+02 -.871445389E+02 -.871521825E+02 -.871599518E+02 -.871678373E+02 -.871758301E+02 -.871839217E+02 -.871921039E+02 -.872003687E+02 -.872087088E+02 -.872171171E+02 -.872255868E+02 -.872341115E+02 -.872426847E+02 -.872512993E+02 -.872599456E+02 -.872686062E+02 -.872772443E+02 -.872857791E+02 -.872940382E+02 -.873016775E+02 -.873080615E+02 -.873121076E+02 -.873121076E+02
 -.873133885E+02 -.873133885E+02 -.873096329E+02 -.873037084E+02 -.872966212E+02 -.872889625E+02 -.872810525E+02 -.872730524E+02 -.872650382E+02 -.872570447E+02 -.872490890E+02 -.872411807E+02 -.872333273E+02 -.872255353E+02 -.872178113E+02 -.872101622E+02 -.872025948E+02 -.871951166E+02 -.871877350E+02 -.871804579E+02 -.871732934E+02 -.871662498E+02 -.871593358E+02 -.871525601E+02 -.871459317E+02 -.871394597E+02 -.871331535E+02 -.871270225E+02 -.871210760E+02 -.871153236E+02 -.871097749E+02 -.871044392E+02 -.870993258E+02 -.870944441E+02 -.870898030E+02 -.870854112E+02 -.870812773E+02 -.870774093E+02 -.870738152E+02 -.870705020E+02 -.870674769E+02 -.870647460E+02 -.870623152E+02 -.870601896E+02 -.870583738E+02 -.870568717E+02 -.870556865E+02 -.870548207E+02 -.870542760E+02 -.870540536E+02 -.870541536E+02 -.870545757E+02 -.870553187E+02 -.870563805E+02 -.870577586E+02 -.870594495E+02 -.870614492E+02 -.870637531E+02 -.870663557E+02 -.870692511E+02 -.870724329E+02 -.870758940E+02 -.870796270E+02 -.870836240E+02 -.870878768E+02 -.870923766E+02 -.870971147E+02 -.871020819E+02 -.871072689E+02 -.871126664E+02 -.871182648E+02 -.871240545E+02 -.871300261E+02 -.871361699E+02 -.871424767E+02 -.871489370E+02 -.871555418E+02 -.871622821E+02 -.871691491E+02 -.871761344E+02 -.871832296E+02 -.871904268E+02 -.871977183E+02 -.872050967E+02 -.872125548E+02 -.872200859E+02 -.872276834E+02 -.872353410E+02 -.872430528E+02 -.872508127E+02 -.872586139E+02 -.872664474E+02 -.872742970E+02 -.872821291E+02 -.872898699E+02 -.872973625E+02 -.873042942E+02 -.873100878E+02 -.873137599E+02 -.873137599E+02
 -.873150555E+02 -.873150555E+02 -.873116768E+02 -.873063474E+02 -.872999728E+02 -.872930852E+02 -.872859732E+02 -.872787819E+02 -.872715800E+02 -.872643992E+02 -.872572549E+02 -.872501562E+02 -.872431098E+02 -.872361218E+02 -.872291982E+02 -.872223452E+02 -.872155693E+02 -.872088769E+02 -.872022748E+02 -.871957701E+02 -.871893698E+02 -.871830815E+02 -.871769126E+02 -.871708710E+02 -.871649644E+02 -.871592008E+02 -.871535883E+02 -.871481351E+02 -.871428492E+02 -.871377389E+02 -.871328122E+02 -.871280774E+02 -.871235424E+02 -.871192150E+02 -.871151028E+02 -.871112134E+02 -.871075539E+02 -.871041312E+02 -.871009519E+02 -.870980222E+02 -.870953477E+02 -.870929340E+02 -.870907858E+02 -.870889074E+02 -.870873028E+02 -.870859752E+02 -.870849272E+02 -.870841610E+02 -.870836781E+02 -.870834792E+02 -.870835647E+02 -.870839342E+02 -.870845867E+02 -.870855204E+02 -.870867333E+02 -.870882224E+02 -.870899844E+02 -.870920153E+02 -.870943106E+02 -.870968653E+02 -.870996740E+02 -.871027307E+02 -.871060293E+02 -.871095629E+02 -.871133246E+02 -.871173071E+02 -.871215029E+02 -.871259042E+02 -.871305032E+02 -.871352917E+02 -.871402616E+02 -.871454048E+02 -.871507130E+02 -.871561781E+02 -.871617919E+02 -.871675463E+02 -.871734334E+02 -.871794454E+02 -.871855746E+02 -.871918135E+02 -.871981549E+02 -.872045916E+02 -.872111168E+02 -.872177238E+02 -.872244063E+02 -.872311580E+02 -.872379730E+02 -.872448457E+02 -.872517704E+02 -.872587414E+02 -.872657527E+02 -.872727956E+02 -.872798556E+02 -.872869021E+02 -.872938683E+02 -.873006125E+02 -.873068530E+02 -.873120695E+02 -.873153761E+02 -.873153761E+02
 -.873166816E+02 -.873166816E+02 -.873136705E+02 -.873089211E+02 -.873032410E+02 -.872971046E+02 -.872907693E+02 -.872843649E+02 -.872779526E+02 -.872715609E+02 -.872652037E+02 -.872588893E+02 -.872526238E+02 -.872464127E+02 -.872402615E+02 -.872341757E+02 -.872281611E+02 -.872222236E+02 -.872163691E+02 -.872106039E+02 -.872049343E+02 -.871993668E+02 -.871939079E+02 -.871885645E+02 -.871833434E+02 -.871782514E+02 -.871732955E+02 -.871684828E+02 -.871638202E+02 -.871593148E+02 -.871549735E+02 -.871508032E+02 -.871468107E+02 -.871430026E+02 -.871393856E+02 -.871359657E+02 -.871327493E+02 -.871297419E+02 -.871269493E+02 -.871243766E+02 -.871220286E+02 -.871199098E+02 -.871180244E+02 -.871163759E+02 -.871149676E+02 -.871138022E+02 -.871128819E+02 -.871122086E+02 -.871117833E+02 -.871116070E+02 -.871116797E+02 -.871120011E+02 -.871125705E+02 -.871133864E+02 -.871144469E+02 -.871157497E+02 -.871172920E+02 -.871190704E+02 -.871210811E+02 -.871233200E+02 -.871257825E+02 -.871284636E+02 -.871313580E+02 -.871344601E+02 -.871377640E+02 -.871412636E+02 -.871449524E+02 -.871488239E+02 -.871528714E+02 -.871570880E+02 -.871614668E+02 -.871660009E+02 -.871706831E+02 -.871755065E+02 -.871804641E+02 -.871855488E+02 -.871907539E+02 -.871960726E+02 -.872014981E+02 -.872070240E+02 -.872126438E+02 -.872183513E+02 -.872241404E+02 -.872300053E+02 -.872359403E+02 -.872419397E+02 -.872479983E+02 -.872541109E+02 -.872602724E+02 -.872664776E+02 -.872727209E+02 -.872789946E+02 -.872852854E+02 -.872915658E+02 -.872977760E+02 -.873037896E+02 -.873093547E+02 -.873140072E+02 -.873169566E+02 -.873169566E+02
 -.873182690E+02 -.873182690E+02 -.873156166E+02 -.873114332E+02 -.873064305E+02 -.873010265E+02 -.872954482E+02 -.872898100E+02 -.872841662E+02 -.872785418E+02 -.872729494E+02 -.872673962E+02 -.872618877E+02 -.872564290E+02 -.872510249E+02 -.872456803E+02 -.872404004E+02 -.872351902E+02 -.872300551E+02 -.872250005E+02 -.872200319E+02 -.872151550E+02 -.872103755E+02 -.872056992E+02 -.872011320E+02 -.871966799E+02 -.871923487E+02 -.871881445E+02 -.871840733E+02 -.871801410E+02 -.871763536E+02 -.871727168E+02 -.871692364E+02 -.871659181E+02 -.871627674E+02 -.871597894E+02 -.871569895E+02 -.871543723E+02 -.871519426E+02 -.871497047E+02 -.871476627E+02 -.871458204E+02 -.871441810E+02 -.871427478E+02 -.871415233E+02 -.871405099E+02 -.871397093E+02 -.871391232E+02 -.871387524E+02 -.871385976E+02 -.871386590E+02 -.871389363E+02 -.871394287E+02 -.871401353E+02 -.871410543E+02 -.871421838E+02 -.871435215E+02 -.871450645E+02 -.871468098E+02 -.871487537E+02 -.871508926E+02 -.871532223E+02 -.871557382E+02 -.871584357E+02 -.871613099E+02 -.871643556E+02 -.871675673E+02 -.871709396E+02 -.871744669E+02 -.871781432E+02 -.871819628E+02 -.871859198E+02 -.871900081E+02 -.871942217E+02 -.871985548E+02 -.872030013E+02 -.872075553E+02 -.872122110E+02 -.872169627E+02 -.872218047E+02 -.872267314E+02 -.872317374E+02 -.872368174E+02 -.872419662E+02 -.872471788E+02 -.872524504E+02 -.872577761E+02 -.872631513E+02 -.872685715E+02 -.872740320E+02 -.872795278E+02 -.872850520E+02 -.872905926E+02 -.872961254E+02 -.873015974E+02 -.873068970E+02 -.873118020E+02 -.873159030E+02 -.873185029E+02 -.873185029E+02
 -.873198206E+02 -.873198206E+02 -.873175187E+02 -.873138883E+02 -.873095472E+02 -.873048584E+02 -.873000189E+02 -.872951283E+02 -.872902336E+02 -.872853568E+02 -.872805089E+02 -.872756961E+02 -.872709235E+02 -.872661953E+02 -.872615158E+02 -.872568894E+02 -.872523204E+02 -.872478134E+02 -.872433730E+02 -.872390037E+02 -.872347105E+02 -.872304980E+02 -.872263713E+02 -.872223353E+02 -.872183950E+02 -.872145554E+02 -.872108215E+02 -.872071986E+02 -.872036915E+02 -.872003054E+02 -.871970452E+02 -.871939157E+02 -.871909219E+02 -.871880683E+02 -.871853597E+02 -.871828003E+02 -.871803945E+02 -.871781464E+02 -.871760597E+02 -.871741381E+02 -.871723851E+02 -.871708035E+02 -.871693964E+02 -.871681663E+02 -.871671152E+02 -.871662452E+02 -.871655577E+02 -.871650540E+02 -.871647349E+02 -.871646010E+02 -.871646523E+02 -.871648886E+02 -.871653094E+02 -.871659136E+02 -.871667001E+02 -.871676672E+02 -.871688129E+02 -.871701349E+02 -.871716307E+02 -.871732972E+02 -.871751315E+02 -.871771299E+02 -.871792888E+02 -.871816044E+02 -.871840724E+02 -.871866886E+02 -.871894486E+02 -.871923476E+02 -.871953809E+02 -.871985438E+02 -.872018313E+02 -.872052383E+02 -.872087600E+02 -.872123912E+02 -.872161269E+02 -.872199621E+02 -.872238917E+02 -.872279108E+02 -.872320144E+02 -.872361978E+02 -.872404562E+02 -.872447849E+02 -.872491794E+02 -.872536351E+02 -.872581478E+02 -.872627130E+02 -.872673268E+02 -.872719850E+02 -.872766837E+02 -.872814187E+02 -.872861855E+02 -.872909782E+02 -.872957861E+02 -.873005882E+02 -.873053383E+02 -.873099394E+02 -.873141984E+02 -.873177595E+02 -.873200173E+02 -.873200173E+02
 -.873213399E+02 -.873213399E+02 -.873193811E+02 -.873162920E+02 -.873125984E+02 -.873086092E+02 -.873044924E+02 -.873003325E+02 -.872961698E+02 -.872920231E+02 -.872879016E+02 -.872838110E+02 -.872797553E+02 -.872757384E+02 -.872717639E+02 -.872678356E+02 -.872639571E+02 -.872601323E+02 -.872563651E+02 -.872526595E+02 -.872490195E+02 -.872454491E+02 -.872419526E+02 -.872385339E+02 -.872351974E+02 -.872319473E+02 -.872287877E+02 -.872257229E+02 -.872227571E+02 -.872198944E+02 -.872171390E+02 -.872144949E+02 -.872119660E+02 -.872095564E+02 -.872072696E+02 -.872051094E+02 -.872030793E+02 -.872011825E+02 -.871994224E+02 -.871978017E+02 -.871963233E+02 -.871949898E+02 -.871938034E+02 -.871927662E+02 -.871918799E+02 -.871911463E+02 -.871905664E+02 -.871901412E+02 -.871898716E+02 -.871897578E+02 -.871898001E+02 -.871899981E+02 -.871903515E+02 -.871908594E+02 -.871915208E+02 -.871923344E+02 -.871932986E+02 -.871944115E+02 -.871956710E+02 -.871970746E+02 -.871986199E+02 -.872003039E+02 -.872021237E+02 -.872040761E+02 -.872061577E+02 -.872083649E+02 -.872106941E+02 -.872131414E+02 -.872157030E+02 -.872183749E+02 -.872211529E+02 -.872240331E+02 -.872270112E+02 -.872300830E+02 -.872332443E+02 -.872364910E+02 -.872398188E+02 -.872432237E+02 -.872467015E+02 -.872502480E+02 -.872538595E+02 -.872575318E+02 -.872612611E+02 -.872650437E+02 -.872688758E+02 -.872727537E+02 -.872766740E+02 -.872806331E+02 -.872846277E+02 -.872886541E+02 -.872927086E+02 -.872967857E+02 -.873008767E+02 -.873049633E+02 -.873090063E+02 -.873129229E+02 -.873165486E+02 -.873195804E+02 -.873215027E+02 -.873215027E+02
 -.873228308E+02 -.873228308E+02 -.873212087E+02 -.873186506E+02 -.873155920E+02 -.873122890E+02 -.873088805E+02 -.873054367E+02 -.873019911E+02 -.872985592E+02 -.872951487E+02 -.872917643E+02 -.872884095E+02 -.872850874E+02 -.872818010E+02 -.872785535E+02 -.872753480E+02 -.872721876E+02 -.872690756E+02 -.872660152E+02 -.872630098E+02 -.872600626E+02 -.872571772E+02 -.872543568E+02 -.872516048E+02 -.872489249E+02 -.872463203E+02 -.872437945E+02 -.872413508E+02 -.872389928E+02 -.872367237E+02 -.872345467E+02 -.872324651E+02 -.872304821E+02 -.872286006E+02 -.872268236E+02 -.872251538E+02 -.872235941E+02 -.872221468E+02 -.872208144E+02 -.872195992E+02 -.872185031E+02 -.872175279E+02 -.872166754E+02 -.872159470E+02 -.872153439E+02 -.872148671E+02 -.872145173E+02 -.872142953E+02 -.872142012E+02 -.872142352E+02 -.872143971E+02 -.872146866E+02 -.872151030E+02 -.872156454E+02 -.872163129E+02 -.872171041E+02 -.872180176E+02 -.872190516E+02 -.872202042E+02 -.872214734E+02 -.872228569E+02 -.872243522E+02 -.872259569E+02 -.872276682E+02 -.872294832E+02 -.872313989E+02 -.872334125E+02 -.872355206E+02 -.872377200E+02 -.872400075E+02 -.872423798E+02 -.872448334E+02 -.872473650E+02 -.872499712E+02 -.872526485E+02 -.872553936E+02 -.872582030E+02 -.872610735E+02 -.872640016E+02 -.872669840E+02 -.872700176E+02 -.872730992E+02 -.872762256E+02 -.872793937E+02 -.872826006E+02 -.872858432E+02 -.872891187E+02 -.872924242E+02 -.872957568E+02 -.872991132E+02 -.873024889E+02 -.873058766E+02 -.873092612E+02 -.873126100E+02 -.873158544E+02 -.873188580E+02 -.873213698E+02 -.873229624E+02 -.873229624E+02
 -.873242975E+02 -.873242975E+02 -.873230064E+02 -.873209705E+02 -.873185364E+02 -.873159078E+02 -.873131956E+02 -.873104555E+02 -.873077142E+02 -.873049841E+02 -.873022715E+02 -.872995799E+02 -.872969123E+02 -.872942711E+02 -.872916588E+02 -.872890778E+02 -.872865306E+02 -.872840198E+02 -.872815479E+02 -.872791175E+02 -.872767312E+02 -.872743917E+02 -.872721016E+02 -.872698637E+02 -.872676806E+02 -.872655550E+02 -.872634896E+02 -.872614871E+02 -.872595501E+02 -.872576814E+02 -.872558835E+02 -.872541589E+02 -.872525102E+02 -.872509398E+02 -.872494501E+02 -.872480433E+02 -.872467217E+02 -.872454872E+02 -.872443419E+02 -.872432877E+02 -.872423262E+02 -.872414590E+02 -.872406875E+02 -.872400131E+02 -.872394368E+02 -.872389596E+02 -.872385822E+02 -.872383054E+02 -.872381294E+02 -.872380546E+02 -.872380811E+02 -.872382086E+02 -.872384370E+02 -.872387657E+02 -.872391941E+02 -.872397213E+02 -.872403464E+02 -.872410683E+02 -.872418855E+02 -.872427967E+02 -.872438002E+02 -.872448942E+02 -.872460770E+02 -.872473464E+02 -.872487004E+02 -.872501368E+02 -.872516533E+02 -.872532475E+02 -.872549169E+02 -.872566590E+02 -.872584713E+02 -.872603512E+02 -.872622960E+02 -.872643031E+02 -.872663698E+02 -.872684935E+02 -.872706714E+02 -.872729009E+02 -.872751793E+02 -.872775040E+02 -.872798725E+02 -.872822821E+02 -.872847304E+02 -.872872147E+02 -.872897328E+02 -.872922822E+02 -.872948605E+02 -.872974654E+02 -.873000946E+02 -.873027458E+02 -.873054162E+02 -.873081025E+02 -.873107987E+02 -.873134926E+02 -.873161583E+02 -.873187411E+02 -.873211324E+02 -.873231322E+02 -.873244002E+02 -.873244002E+02
 -.873257416E+02 -.873257416E+02 -.873247767E+02 -.873232549E+02 -.873214355E+02 -.873194709E+02 -.873174438E+02 -.873153961E+02 -.873133477E+02 -.873113078E+02 -.873092811E+02 -.873072704E+02 -.873052779E+02 -.873033052E+02 -.873013544E+02 -.872994273E+02 -.872975257E+02 -.872956515E+02 -.872938066E+02 -.872919929E+02 -.872902125E+02 -.872884673E+02 -.872867592E+02 -.872850903E+02 -.872834625E+02 -.872818778E+02 -.872803383E+02 -.872788459E+02 -.872774026E+02 -.872760103E+02 -.872746710E+02 -.872733866E+02 -.872721588E+02 -.872709894E+02 -.872698803E+02 -.872688331E+02 -.872678493E+02 -.872669305E+02 -.872660782E+02 -.872652937E+02 -.872645782E+02 -.872639329E+02 -.872633590E+02 -.872628571E+02 -.872624283E+02 -.872620732E+02 -.872617924E+02 -.872615863E+02 -.872614552E+02 -.872613994E+02 -.872614188E+02 -.872615133E+02 -.872616829E+02 -.872619270E+02 -.872622453E+02 -.872626372E+02 -.872631018E+02 -.872636384E+02 -.872642461E+02 -.872649236E+02 -.872656699E+02 -.872664837E+02 -.872673635E+02 -.872683080E+02 -.872693156E+02 -.872703846E+02 -.872715134E+02 -.872727002E+02 -.872739433E+02 -.872752407E+02 -.872765906E+02 -.872779911E+02 -.872794403E+02 -.872809361E+02 -.872824766E+02 -.872840599E+02 -.872856839E+02 -.872873466E+02 -.872890462E+02 -.872907806E+02 -.872925480E+02 -.872943464E+02 -.872961739E+02 -.872980287E+02 -.872999090E+02 -.873018129E+02 -.873037387E+02 -.873056846E+02 -.873076490E+02 -.873096300E+02 -.873116256E+02 -.873136333E+02 -.873156486E+02 -.873176623E+02 -.873196552E+02 -.873215862E+02 -.873233741E+02 -.873248692E+02 -.873258172E+02 -.873258172E+02
 -.873271397E+02 -.873271397E+02 -.873264924E+02 -.873254709E+02 -.873242491E+02 -.873229295E+02 -.873215678E+02 -.873201921E+02 -.873188160E+02 -.873174457E+02 -.873160844E+02 -.873147338E+02 -.873133955E+02 -.873120707E+02 -.873107607E+02 -.873094667E+02 -.873081900E+02 -.873069318E+02 -.873056935E+02 -.873044762E+02 -.873032814E+02 -.873021103E+02 -.873009643E+02 -.872998446E+02 -.872987527E+02 -.872976899E+02 -.872966575E+02 -.872956567E+02 -.872946890E+02 -.872937557E+02 -.872928579E+02 -.872919969E+02 -.872911741E+02 -.872903905E+02 -.872896473E+02 -.872889456E+02 -.872882865E+02 -.872876710E+02 -.872871001E+02 -.872865746E+02 -.872860954E+02 -.872856632E+02 -.872852787E+02 -.872849426E+02 -.872846554E+02 -.872844176E+02 -.872842295E+02 -.872840914E+02 -.872840035E+02 -.872839660E+02 -.872839788E+02 -.872840420E+02 -.872841554E+02 -.872843187E+02 -.872845317E+02 -.872847939E+02 -.872851049E+02 -.872854641E+02 -.872858708E+02 -.872863244E+02 -.872868241E+02 -.872873690E+02 -.872879582E+02 -.872885908E+02 -.872892657E+02 -.872899818E+02 -.872907381E+02 -.872915333E+02 -.872923663E+02 -.872932358E+02 -.872941407E+02 -.872950796E+02 -.872960512E+02 -.872970542E+02 -.872980873E+02 -.872991492E+02 -.873002386E+02 -.873013542E+02 -.873024946E+02 -.873036585E+02 -.873048447E+02 -.873060519E+02 -.873072788E+02 -.873085241E+02 -.873097866E+02 -.873110652E+02 -.873123586E+02 -.873136657E+02 -.873149852E+02 -.873163160E+02 -.873176568E+02 -.873190058E+02 -.873203598E+02 -.873217129E+02 -.873230520E+02 -.873243493E+02 -.873255501E+02 -.873265539E+02 -.873271900E+02 -.873271900E+02
 -.873282956E+02 -.873282956E+02 -.873279247E+02 -.873273338E+02 -.873266226E+02 -.873258514E+02 -.873250539E+02 -.873242472E+02 -.873234398E+02 -.873226356E+02 -.873218365E+02 -.873210438E+02 -.873202582E+02 -.873194806E+02 -.873187118E+02 -.873179524E+02 -.873172031E+02 -.873164648E+02 -.873157382E+02 -.873150240E+02 -.873143230E+02 -.873136360E+02 -.873129637E+02 -.873123070E+02 -.873116666E+02 -.873110433E+02 -.873104379E+02 -.873098511E+02 -.873092837E+02 -.873087364E+02 -.873082101E+02 -.873077054E+02 -.873072231E+02 -.873067638E+02 -.873063282E+02 -.873059169E+02 -.873055307E+02 -.873051700E+02 -.873048354E+02 -.873045275E+02 -.873042467E+02 -.873039934E+02 -.873037682E+02 -.873035712E+02 -.873034030E+02 -.873032636E+02 -.873031533E+02 -.873030724E+02 -.873030209E+02 -.873029989E+02 -.873030063E+02 -.873030433E+02 -.873031097E+02 -.873032053E+02 -.873033300E+02 -.873034836E+02 -.873036657E+02 -.873038761E+02 -.873041143E+02 -.873043800E+02 -.873046727E+02 -.873049920E+02 -.873053372E+02 -.873057078E+02 -.873061033E+02 -.873065229E+02 -.873069662E+02 -.873074322E+02 -.873079205E+02 -.873084302E+02 -.873089607E+02 -.873095111E+02 -.873100808E+02 -.873106689E+02 -.873112748E+02 -.873118976E+02 -.873125366E+02 -.873131909E+02 -.873138599E+02 -.873145427E+02 -.873152387E+02 -.873159470E+02 -.873166670E+02 -.873173978E+02 -.873181388E+02 -.873188892E+02 -.873196484E+02 -.873204157E+02 -.873211903E+02 -.873219715E+02 -.873227586E+02 -.873235504E+02 -.873243450E+02 -.873251385E+02 -.873259228E+02 -.873266811E+02 -.873273802E+02 -.873279609E+02 -.873283255E+02 -.873283255E+02
 -.873282956E+02 -.873282956E+02 -.873279247E+02 -.873273338E+02 -.873266226E+02 -.873258514E+02 -.873250539E+02 -.873242472E+02 -.873234398E+02 -.873226356E+02 -.873218365E+02 -.873210438E+02 -.873202582E+02 -.873194806E+02 -.873187118E+02 -.873179524E+02 -.873172031E+02 -.873164648E+02 -.873157382E+02 -.873150240E+02 -.873143230E+02 -.873136360E+02 -.873129637E+02 -.873123070E+02 -.873116666E+02 -.873110433E+02 -.873104379E+02 -.873098511E+02 -.873092837E+02 -.873087364E+02 -.873082101E+02 -.873077054E+02 -.873072231E+02 -.873067638E+02 -.873063282E+02 -.873059169E+02 -.873055307E+02 -.873051700E+02 -.873048354E+02 -.873045275E+02 -.873042467E+02 -.873039934E+02 -.873037682E+02 -.873035712E+02 -.873034030E+02 -.873032636E+02 -.873031533E+02 -.873030724E+02 -.873030209E+02 -.873029989E+02 -.873030063E+02 -.873030433E+02 -.873031097E+02 -.873032053E+02 -.873033300E+02 -.873034836E+02 -.873036657E+02 -.873038761E+02 -.873041143E+02 -.873043800E+02 -.873046727E+02 -.873049920E+02 -.873053372E+02 -.873057078E+02 -.873061033E+02 -.873065229E+02 -.873069662E+02 -.873074322E+02 -.873079205E+02 -.873084302E+02 -.873089607E+02 -.873095111E+02 -.873100808E+02 -.873106689E+02 -.873112748E+02 -.873118976E+02 -.873125366E+02 -.873131909E+02 -.873138599E+02 -.873145427E+02 -.873152387E+02 -.873159470E+02 -.873166670E+02 -.873173978E+02 -.873181388E+02 -.873188892E+02 -.873196484E+02 -.873204157E+02 -.873211903E+02 -.873219715E+02 -.873227586E+02 -.873235504E+02 -.873243450E+02 -.873251385E+02 -.873259228E+02 -.873266811E+02 -.873273802E+02 -.873279609E+02 -.873283255E+02 -.873283255E+02
