# Supplementary material for: Electrical Pacing of Cardiac Tissue Including Potassium Inward Rectification
Source: PLoS One. 2015 Jun 9;10(6):e0127837. doi: 10.1371/journal.pone.0127837 (PMC4461281; doi:10.1371/journal.pone.0127837)
Supplement: S1 Data — (ZIP) [file pone.0127837.s001.zip › All-Data/Data-with-IK1/BDT30/Vm10ms.txt]

 -.873300171E+02 -.873108398E+02 -.873100890E+02 -.873087316E+02 -.873068754E+02 -.873046380E+02 -.873020881E+02 -.872992992E+02 -.872963200E+02 -.872932024E+02 -.872899695E+02 -.872866600E+02 -.872832957E+02 -.872798994E+02 -.872764825E+02 -.872730687E+02 -.872696659E+02 -.872662857E+02 -.872629355E+02 -.872596280E+02 -.872563651E+02 -.872531554E+02 -.872500042E+02 -.872469187E+02 -.872439012E+02 -.872409596E+02 -.872380975E+02 -.872353197E+02 -.872326298E+02 -.872300334E+02 -.872275329E+02 -.872251327E+02 -.872228367E+02 -.872206485E+02 -.872185713E+02 -.872166091E+02 -.872147651E+02 -.872130422E+02 -.872114434E+02 -.872099716E+02 -.872086288E+02 -.872074175E+02 -.872063398E+02 -.872053975E+02 -.872045920E+02 -.872039251E+02 -.872033979E+02 -.872030112E+02 -.872027657E+02 -.872026619E+02 -.872026996E+02 -.872028787E+02 -.872031988E+02 -.872036592E+02 -.872042589E+02 -.872049968E+02 -.872058715E+02 -.872068812E+02 -.872080241E+02 -.872092980E+02 -.872107005E+02 -.872122291E+02 -.872138810E+02 -.872156533E+02 -.872175429E+02 -.872195466E+02 -.872216611E+02 -.872238827E+02 -.872262078E+02 -.872286328E+02 -.872311537E+02 -.872337664E+02 -.872364671E+02 -.872392514E+02 -.872421150E+02 -.872450534E+02 -.872480621E+02 -.872511362E+02 -.872542707E+02 -.872574600E+02 -.872606983E+02 -.872639794E+02 -.872672963E+02 -.872706410E+02 -.872740046E+02 -.872773770E+02 -.872807461E+02 -.872840977E+02 -.872874151E+02 -.872906780E+02 -.872938621E+02 -.872969379E+02 -.872998695E+02 -.873026131E+02 -.873051157E+02 -.873073125E+02 -.873091251E+02 -.873104581E+02 -.873111955E+02 -.873111955E+02
 -.873108398E+02 -.873108398E+02 -.873100890E+02 -.873087316E+02 -.873068754E+02 -.873046380E+02 -.873020881E+02 -.872992992E+02 -.872963200E+02 -.872932024E+02 -.872899695E+02 -.872866600E+02 -.872832957E+02 -.872798994E+02 -.872764825E+02 -.872730687E+02 -.872696659E+02 -.872662857E+02 -.872629355E+02 -.872596280E+02 -.872563651E+02 -.872531554E+02 -.872500042E+02 -.872469187E+02 -.872439012E+02 -.872409596E+02 -.872380975E+02 -.872353197E+02 -.872326298E+02 -.872300334E+02 -.872275329E+02 -.872251327E+02 -.872228367E+02 -.872206485E+02 -.872185713E+02 -.872166091E+02 -.872147651E+02 -.872130422E+02 -.872114434E+02 -.872099716E+02 -.872086288E+02 -.872074175E+02 -.872063398E+02 -.872053975E+02 -.872045920E+02 -.872039251E+02 -.872033979E+02 -.872030112E+02 -.872027657E+02 -.872026619E+02 -.872026996E+02 -.872028787E+02 -.872031988E+02 -.872036592E+02 -.872042589E+02 -.872049968E+02 -.872058715E+02 -.872068812E+02 -.872080241E+02 -.872092980E+02 -.872107005E+02 -.872122291E+02 -.872138810E+02 -.872156533E+02 -.872175429E+02 -.872195466E+02 -.872216611E+02 -.872238827E+02 -.872262078E+02 -.872286328E+02 -.872311537E+02 -.872337664E+02 -.872364671E+02 -.872392514E+02 -.872421150E+02 -.872450534E+02 -.872480621E+02 -.872511362E+02 -.872542707E+02 -.872574600E+02 -.872606983E+02 -.872639794E+02 -.872672963E+02 -.872706410E+02 -.872740046E+02 -.872773770E+02 -.872807461E+02 -.872840977E+02 -.872874151E+02 -.872906780E+02 -.872938621E+02 -.872969379E+02 -.872998695E+02 -.873026131E+02 -.873051157E+02 -.873073125E+02 -.873091251E+02 -.873104581E+02 -.873111955E+02 -.873111955E+02
 -.873068326E+02 -.873068326E+02 -.873057790E+02 -.873038822E+02 -.873013350E+02 -.872982920E+02 -.872948608E+02 -.872911318E+02 -.872871808E+02 -.872830601E+02 -.872788105E+02 -.872744732E+02 -.872700784E+02 -.872656480E+02 -.872612059E+02 -.872567718E+02 -.872523582E+02 -.872479777E+02 -.872436433E+02 -.872393626E+02 -.872351426E+02 -.872309927E+02 -.872269204E+02 -.872229308E+02 -.872190316E+02 -.872152303E+02 -.872115319E+02 -.872079417E+02 -.872044663E+02 -.872011103E+02 -.871978783E+02 -.871947757E+02 -.871918075E+02 -.871889780E+02 -.871862921E+02 -.871837549E+02 -.871813702E+02 -.871791419E+02 -.871770742E+02 -.871751704E+02 -.871734334E+02 -.871718663E+02 -.871704720E+02 -.871692527E+02 -.871682107E+02 -.871673480E+02 -.871666661E+02 -.871661661E+02 -.871658489E+02 -.871657150E+02 -.871657643E+02 -.871659967E+02 -.871664115E+02 -.871670080E+02 -.871677847E+02 -.871687403E+02 -.871698729E+02 -.871711801E+02 -.871726596E+02 -.871743085E+02 -.871761236E+02 -.871781017E+02 -.871802390E+02 -.871825319E+02 -.871849763E+02 -.871875678E+02 -.871903023E+02 -.871931750E+02 -.871961812E+02 -.871993161E+02 -.872025746E+02 -.872059515E+02 -.872094417E+02 -.872130398E+02 -.872167402E+02 -.872205373E+02 -.872244252E+02 -.872283980E+02 -.872324492E+02 -.872365723E+02 -.872407601E+02 -.872450050E+02 -.872492985E+02 -.872536314E+02 -.872579930E+02 -.872623712E+02 -.872667520E+02 -.872711185E+02 -.872754508E+02 -.872797247E+02 -.872839107E+02 -.872879724E+02 -.872918648E+02 -.872955318E+02 -.872989033E+02 -.873018912E+02 -.873043841E+02 -.873062411E+02 -.873072835E+02 -.873072835E+02
 -.873003668E+02 -.873003668E+02 -.872988946E+02 -.872962802E+02 -.872927856E+02 -.872886248E+02 -.872839450E+02 -.872788819E+02 -.872735253E+02 -.872679531E+02 -.872622201E+02 -.872563818E+02 -.872504710E+02 -.872445258E+02 -.872385709E+02 -.872326313E+02 -.872267224E+02 -.872208644E+02 -.872150668E+02 -.872093428E+02 -.872037018E+02 -.871981555E+02 -.871927106E+02 -.871873784E+02 -.871821669E+02 -.871770851E+02 -.871721398E+02 -.871673401E+02 -.871626922E+02 -.871582031E+02 -.871538794E+02 -.871497283E+02 -.871457558E+02 -.871419688E+02 -.871383737E+02 -.871349767E+02 -.871317835E+02 -.871287997E+02 -.871260303E+02 -.871234799E+02 -.871211529E+02 -.871190533E+02 -.871171850E+02 -.871155513E+02 -.871141553E+02 -.871129995E+02 -.871120861E+02 -.871114167E+02 -.871109923E+02 -.871108135E+02 -.871108805E+02 -.871111929E+02 -.871117500E+02 -.871125506E+02 -.871135929E+02 -.871148749E+02 -.871163940E+02 -.871181471E+02 -.871201309E+02 -.871223413E+02 -.871247743E+02 -.871274252E+02 -.871302890E+02 -.871333607E+02 -.871366347E+02 -.871401053E+02 -.871437664E+02 -.871476119E+02 -.871516354E+02 -.871558301E+02 -.871601894E+02 -.871647063E+02 -.871693739E+02 -.871741848E+02 -.871791318E+02 -.871842073E+02 -.871894038E+02 -.871947132E+02 -.872001273E+02 -.872056376E+02 -.872112348E+02 -.872169091E+02 -.872226500E+02 -.872284456E+02 -.872342826E+02 -.872401458E+02 -.872460172E+02 -.872518758E+02 -.872576961E+02 -.872634471E+02 -.872690905E+02 -.872745787E+02 -.872798520E+02 -.872848351E+02 -.872894324E+02 -.872935220E+02 -.872969486E+02 -.872995127E+02 -.873009588E+02 -.873009588E+02
 -.872924954E+02 -.872924954E+02 -.872905696E+02 -.872871584E+02 -.872826038E+02 -.872771787E+02 -.872710928E+02 -.872645074E+02 -.872575450E+02 -.872503070E+02 -.872428714E+02 -.872352985E+02 -.872276401E+02 -.872199398E+02 -.872122304E+02 -.872045403E+02 -.871968948E+02 -.871893119E+02 -.871818079E+02 -.871743988E+02 -.871670975E+02 -.871599153E+02 -.871528656E+02 -.871459604E+02 -.871392099E+02 -.871326254E+02 -.871262181E+02 -.871199966E+02 -.871139704E+02 -.871081490E+02 -.871025410E+02 -.870971549E+02 -.870919999E+02 -.870870847E+02 -.870824175E+02 -.870780065E+02 -.870738596E+02 -.870699837E+02 -.870663856E+02 -.870630716E+02 -.870600475E+02 -.870573187E+02 -.870548903E+02 -.870527669E+02 -.870509525E+02 -.870494504E+02 -.870482636E+02 -.870473940E+02 -.870468431E+02 -.870466118E+02 -.870467002E+02 -.870471079E+02 -.870478339E+02 -.870488766E+02 -.870502338E+02 -.870519026E+02 -.870538795E+02 -.870561606E+02 -.870587412E+02 -.870616161E+02 -.870647797E+02 -.870682259E+02 -.870719483E+02 -.870759398E+02 -.870801933E+02 -.870847011E+02 -.870894551E+02 -.870944473E+02 -.870996691E+02 -.871051117E+02 -.871107664E+02 -.871166239E+02 -.871226751E+02 -.871289105E+02 -.871353207E+02 -.871418958E+02 -.871486258E+02 -.871555007E+02 -.871625097E+02 -.871696418E+02 -.871768855E+02 -.871842283E+02 -.871916566E+02 -.871991557E+02 -.872067087E+02 -.872142965E+02 -.872218965E+02 -.872294821E+02 -.872370209E+02 -.872444736E+02 -.872517913E+02 -.872589129E+02 -.872657613E+02 -.872722389E+02 -.872782215E+02 -.872835498E+02 -.872880199E+02 -.872913697E+02 -.872932618E+02 -.872932618E+02
 -.872838372E+02 -.872838372E+02 -.872814297E+02 -.872771744E+02 -.872714951E+02 -.872647371E+02 -.872571515E+02 -.872489440E+02 -.872402697E+02 -.872312564E+02 -.872219938E+02 -.872125642E+02 -.872030298E+02 -.871934424E+02 -.871838411E+02 -.871742655E+02 -.871647416E+02 -.871552936E+02 -.871459423E+02 -.871367075E+02 -.871276026E+02 -.871186456E+02 -.871098515E+02 -.871012344E+02 -.870928077E+02 -.870845871E+02 -.870765839E+02 -.870688102E+02 -.870612785E+02 -.870540006E+02 -.870469867E+02 -.870402488E+02 -.870337984E+02 -.870276462E+02 -.870218028E+02 -.870162791E+02 -.870110847E+02 -.870062286E+02 -.870017197E+02 -.869975661E+02 -.869937751E+02 -.869903541E+02 -.869873094E+02 -.869846471E+02 -.869823722E+02 -.869804891E+02 -.869790014E+02 -.869779118E+02 -.869772222E+02 -.869769337E+02 -.869770465E+02 -.869775601E+02 -.869784732E+02 -.869797838E+02 -.869814890E+02 -.869835850E+02 -.869860674E+02 -.869889309E+02 -.869921696E+02 -.869957768E+02 -.869997454E+02 -.870040673E+02 -.870087343E+02 -.870137374E+02 -.870190673E+02 -.870247142E+02 -.870306678E+02 -.870369175E+02 -.870434526E+02 -.870502618E+02 -.870573338E+02 -.870646571E+02 -.870722199E+02 -.870800102E+02 -.870880160E+02 -.870962250E+02 -.871046245E+02 -.871132019E+02 -.871219437E+02 -.871308363E+02 -.871398653E+02 -.871490152E+02 -.871582694E+02 -.871676094E+02 -.871770146E+02 -.871864614E+02 -.871959222E+02 -.872053639E+02 -.872147470E+02 -.872240227E+02 -.872331306E+02 -.872419950E+02 -.872505206E+02 -.872585861E+02 -.872660369E+02 -.872726748E+02 -.872782455E+02 -.872824219E+02 -.872847821E+02 -.872847821E+02
 -.872746914E+02 -.872746914E+02 -.872717851E+02 -.872666529E+02 -.872598121E+02 -.872516635E+02 -.872425203E+02 -.872326281E+02 -.872221755E+02 -.872113083E+02 -.872001438E+02 -.871887763E+02 -.871772793E+02 -.871657136E+02 -.871541315E+02 -.871425744E+02 -.871310754E+02 -.871196646E+02 -.871083674E+02 -.870972046E+02 -.870861964E+02 -.870753629E+02 -.870647220E+02 -.870542909E+02 -.870440878E+02 -.870341290E+02 -.870244295E+02 -.870150050E+02 -.870058703E+02 -.869970390E+02 -.869885255E+02 -.869803444E+02 -.869725093E+02 -.869650340E+02 -.869579322E+02 -.869512167E+02 -.869448995E+02 -.869389924E+02 -.869335062E+02 -.869284511E+02 -.869238367E+02 -.869196720E+02 -.869159652E+02 -.869127236E+02 -.869099538E+02 -.869076613E+02 -.869058505E+02 -.869045248E+02 -.869036867E+02 -.869033376E+02 -.869034777E+02 -.869041066E+02 -.869052226E+02 -.869068230E+02 -.869089041E+02 -.869114613E+02 -.869144889E+02 -.869179804E+02 -.869219281E+02 -.869263238E+02 -.869311583E+02 -.869364218E+02 -.869421037E+02 -.869481929E+02 -.869546775E+02 -.869615454E+02 -.869687836E+02 -.869763789E+02 -.869843179E+02 -.869925867E+02 -.870011711E+02 -.870100567E+02 -.870192290E+02 -.870286733E+02 -.870383746E+02 -.870483178E+02 -.870584874E+02 -.870688677E+02 -.870794426E+02 -.870901954E+02 -.871011086E+02 -.871121634E+02 -.871233398E+02 -.871346158E+02 -.871459664E+02 -.871573633E+02 -.871687733E+02 -.871801572E+02 -.871914672E+02 -.872026452E+02 -.872136186E+02 -.872242969E+02 -.872345654E+02 -.872442789E+02 -.872532513E+02 -.872612447E+02 -.872679532E+02 -.872729829E+02 -.872758257E+02 -.872758257E+02
 -.872652014E+02 -.872652014E+02 -.872617831E+02 -.872557510E+02 -.872477057E+02 -.872381278E+02 -.872273812E+02 -.872157541E+02 -.872034632E+02 -.871906860E+02 -.871775555E+02 -.871641807E+02 -.871506480E+02 -.871370323E+02 -.871233900E+02 -.871097708E+02 -.870962155E+02 -.870827588E+02 -.870694281E+02 -.870562509E+02 -.870432509E+02 -.870304504E+02 -.870178713E+02 -.870055357E+02 -.869934632E+02 -.869816736E+02 -.869701861E+02 -.869590189E+02 -.869481891E+02 -.869377148E+02 -.869276132E+02 -.869179015E+02 -.869085969E+02 -.868997166E+02 -.868912765E+02 -.868832926E+02 -.868757799E+02 -.868687527E+02 -.868622241E+02 -.868562072E+02 -.868507137E+02 -.868457547E+02 -.868413405E+02 -.868374801E+02 -.868341815E+02 -.868314515E+02 -.868292957E+02 -.868277183E+02 -.868267223E+02 -.868263095E+02 -.868264804E+02 -.868272342E+02 -.868285690E+02 -.868304813E+02 -.868329667E+02 -.868360193E+02 -.868396320E+02 -.868437968E+02 -.868485043E+02 -.868537443E+02 -.868595053E+02 -.868657754E+02 -.868725414E+02 -.868797895E+02 -.868875053E+02 -.868956736E+02 -.869042786E+02 -.869133042E+02 -.869227338E+02 -.869325505E+02 -.869427368E+02 -.869532755E+02 -.869641487E+02 -.869753386E+02 -.869868271E+02 -.869985959E+02 -.870106265E+02 -.870229000E+02 -.870353971E+02 -.870480979E+02 -.870609815E+02 -.870740259E+02 -.870872074E+02 -.871004999E+02 -.871138743E+02 -.871272973E+02 -.871407301E+02 -.871541266E+02 -.871674313E+02 -.871805758E+02 -.871934757E+02 -.872060249E+02 -.872180894E+02 -.872294991E+02 -.872400364E+02 -.872494224E+02 -.872572987E+02 -.872632034E+02 -.872665406E+02 -.872665406E+02
 -.872554186E+02 -.872554186E+02 -.872514781E+02 -.872445171E+02 -.872352413E+02 -.872241955E+02 -.872118032E+02 -.871983903E+02 -.871842124E+02 -.871694660E+02 -.871543061E+02 -.871388571E+02 -.871232220E+02 -.871074813E+02 -.870917031E+02 -.870759450E+02 -.870602534E+02 -.870446656E+02 -.870292169E+02 -.870139381E+02 -.869988556E+02 -.869839962E+02 -.869693869E+02 -.869550517E+02 -.869410140E+02 -.869272980E+02 -.869139260E+02 -.869009186E+02 -.868882979E+02 -.868760851E+02 -.868643005E+02 -.868529653E+02 -.868421005E+02 -.868317262E+02 -.868218619E+02 -.868125270E+02 -.868037396E+02 -.867955167E+02 -.867878750E+02 -.867808301E+02 -.867743965E+02 -.867685878E+02 -.867634164E+02 -.867588935E+02 -.867550288E+02 -.867518306E+02 -.867493057E+02 -.867474594E+02 -.867462954E+02 -.867458158E+02 -.867460214E+02 -.867469111E+02 -.867484826E+02 -.867507316E+02 -.867536527E+02 -.867572387E+02 -.867614809E+02 -.867663694E+02 -.867718928E+02 -.867780385E+02 -.867847929E+02 -.867921409E+02 -.868000666E+02 -.868085534E+02 -.868175835E+02 -.868271385E+02 -.868371994E+02 -.868477466E+02 -.868587598E+02 -.868702188E+02 -.868821027E+02 -.868943906E+02 -.869070610E+02 -.869200928E+02 -.869334642E+02 -.869471537E+02 -.869611391E+02 -.869753982E+02 -.869899084E+02 -.870046461E+02 -.870195872E+02 -.870347059E+02 -.870499746E+02 -.870653633E+02 -.870808383E+02 -.870963613E+02 -.871118878E+02 -.871273649E+02 -.871427287E+02 -.871579012E+02 -.871727853E+02 -.871872594E+02 -.872011698E+02 -.872143212E+02 -.872264638E+02 -.872372772E+02 -.872463497E+02 -.872531500E+02 -.872569930E+02 -.872569930E+02
 -.872453590E+02 -.872453590E+02 -.872408828E+02 -.872329776E+02 -.872224382E+02 -.872098894E+02 -.871958064E+02 -.871805617E+02 -.871644384E+02 -.871476625E+02 -.871304072E+02 -.871128166E+02 -.870950036E+02 -.870770627E+02 -.870590701E+02 -.870410909E+02 -.870231755E+02 -.870053693E+02 -.869877109E+02 -.869702345E+02 -.869529716E+02 -.869359544E+02 -.869192121E+02 -.869027729E+02 -.868866652E+02 -.868709163E+02 -.868555515E+02 -.868405965E+02 -.868260771E+02 -.868120178E+02 -.867984438E+02 -.867853802E+02 -.867728518E+02 -.867608824E+02 -.867494960E+02 -.867387154E+02 -.867285622E+02 -.867190575E+02 -.867102213E+02 -.867020723E+02 -.866946283E+02 -.866879059E+02 -.866819200E+02 -.866766842E+02 -.866722102E+02 -.866685082E+02 -.866655865E+02 -.866634514E+02 -.866621076E+02 -.866615578E+02 -.866618027E+02 -.866628412E+02 -.866646702E+02 -.866672849E+02 -.866706783E+02 -.866748419E+02 -.866797650E+02 -.866854356E+02 -.866918400E+02 -.866989627E+02 -.867067872E+02 -.867152955E+02 -.867244682E+02 -.867342851E+02 -.867447248E+02 -.867557653E+02 -.867673835E+02 -.867795559E+02 -.867922584E+02 -.868054666E+02 -.868191557E+02 -.868333007E+02 -.868478763E+02 -.868628573E+02 -.868782181E+02 -.868939333E+02 -.869099770E+02 -.869263232E+02 -.869429456E+02 -.869598170E+02 -.869769094E+02 -.869941934E+02 -.870116372E+02 -.870292068E+02 -.870468637E+02 -.870645647E+02 -.870822592E+02 -.870998876E+02 -.871173777E+02 -.871346413E+02 -.871515688E+02 -.871680230E+02 -.871838302E+02 -.871987695E+02 -.872125586E+02 -.872248349E+02 -.872351321E+02 -.872428490E+02 -.872472092E+02 -.872472092E+02
 -.872350268E+02 -.872350268E+02 -.872300069E+02 -.872211317E+02 -.872093025E+02 -.871952114E+02 -.871793934E+02 -.871622605E+02 -.871441338E+02 -.871252616E+02 -.871058424E+02 -.870860344E+02 -.870659670E+02 -.870457442E+02 -.870254522E+02 -.870051608E+02 -.869849291E+02 -.869648060E+02 -.869448350E+02 -.869250553E+02 -.869055041E+02 -.868862162E+02 -.868672258E+02 -.868485661E+02 -.868302690E+02 -.868123651E+02 -.867948853E+02 -.867778595E+02 -.867613170E+02 -.867452877E+02 -.867298015E+02 -.867148877E+02 -.867005756E+02 -.866868942E+02 -.866738714E+02 -.866615344E+02 -.866499094E+02 -.866390218E+02 -.866288954E+02 -.866195530E+02 -.866110161E+02 -.866033046E+02 -.865964366E+02 -.865904284E+02 -.865852943E+02 -.865810465E+02 -.865776952E+02 -.865752480E+02 -.865737107E+02 -.865730864E+02 -.865733762E+02 -.865745787E+02 -.865766902E+02 -.865797047E+02 -.865836138E+02 -.865884072E+02 -.865940721E+02 -.866005938E+02 -.866079557E+02 -.866161393E+02 -.866251246E+02 -.866348897E+02 -.866454116E+02 -.866566657E+02 -.866686265E+02 -.866812674E+02 -.866945611E+02 -.867084793E+02 -.867229934E+02 -.867380744E+02 -.867536929E+02 -.867698192E+02 -.867864236E+02 -.868034764E+02 -.868209478E+02 -.868388079E+02 -.868570268E+02 -.868755744E+02 -.868944203E+02 -.869135333E+02 -.869328816E+02 -.869524315E+02 -.869721474E+02 -.869919905E+02 -.870119182E+02 -.870318815E+02 -.870518244E+02 -.870716799E+02 -.870913679E+02 -.871107898E+02 -.871298235E+02 -.871483159E+02 -.871660731E+02 -.871828485E+02 -.871983267E+02 -.872121024E+02 -.872236542E+02 -.872323091E+02 -.872371984E+02 -.872371984E+02
 -.872244251E+02 -.872244251E+02 -.872188463E+02 -.872089855E+02 -.871958324E+02 -.871801583E+02 -.871625544E+02 -.871434783E+02 -.871232815E+02 -.871022451E+02 -.870805868E+02 -.870584837E+02 -.870360779E+02 -.870134858E+02 -.869907999E+02 -.869680989E+02 -.869454463E+02 -.869228969E+02 -.869004993E+02 -.868782986E+02 -.868563355E+02 -.868346504E+02 -.868132823E+02 -.867922685E+02 -.867716449E+02 -.867514477E+02 -.867317120E+02 -.867124722E+02 -.866937634E+02 -.866756207E+02 -.866580789E+02 -.866411727E+02 -.866249371E+02 -.866094060E+02 -.865946125E+02 -.865805892E+02 -.865673675E+02 -.865549774E+02 -.865434479E+02 -.865328064E+02 -.865230787E+02 -.865142886E+02 -.865064582E+02 -.864996069E+02 -.864937521E+02 -.864889086E+02 -.864850885E+02 -.864823014E+02 -.864805541E+02 -.864798505E+02 -.864801919E+02 -.864815766E+02 -.864840002E+02 -.864874553E+02 -.864919319E+02 -.864974174E+02 -.865038964E+02 -.865113512E+02 -.865197617E+02 -.865291058E+02 -.865393591E+02 -.865504955E+02 -.865624872E+02 -.865753049E+02 -.865889180E+02 -.866032947E+02 -.866184024E+02 -.866342075E+02 -.866506762E+02 -.866677738E+02 -.866854658E+02 -.867037173E+02 -.867224934E+02 -.867417594E+02 -.867614804E+02 -.867816219E+02 -.868021493E+02 -.868230280E+02 -.868442232E+02 -.868656995E+02 -.868874207E+02 -.869093490E+02 -.869314444E+02 -.869536639E+02 -.869759596E+02 -.869982777E+02 -.870205560E+02 -.870427208E+02 -.870646834E+02 -.870863353E+02 -.871075416E+02 -.871281333E+02 -.871478964E+02 -.871665582E+02 -.871837697E+02 -.871990826E+02 -.872119193E+02 -.872215345E+02 -.872269649E+02 -.872269649E+02
 -.872135591E+02 -.872135591E+02 -.872074153E+02 -.871965408E+02 -.871820299E+02 -.871647295E+02 -.871452884E+02 -.871242050E+02 -.871018736E+02 -.870786000E+02 -.870546250E+02 -.870301425E+02 -.870053106E+02 -.869802526E+02 -.869550712E+02 -.869298513E+02 -.869046628E+02 -.868795656E+02 -.868546148E+02 -.868298599E+02 -.868053474E+02 -.867811224E+02 -.867572288E+02 -.867337083E+02 -.867106023E+02 -.866879519E+02 -.866657972E+02 -.866441787E+02 -.866231373E+02 -.866027138E+02 -.865829492E+02 -.865638847E+02 -.865455611E+02 -.865280184E+02 -.865112962E+02 -.864954332E+02 -.864804667E+02 -.864664328E+02 -.864533662E+02 -.864412999E+02 -.864302647E+02 -.864202896E+02 -.864114008E+02 -.864036221E+02 -.863969742E+02 -.863914752E+02 -.863871397E+02 -.863839793E+02 -.863820023E+02 -.863812136E+02 -.863816146E+02 -.863832033E+02 -.863859744E+02 -.863899189E+02 -.863950249E+02 -.864012768E+02 -.864086564E+02 -.864171421E+02 -.864267098E+02 -.864373328E+02 -.864489817E+02 -.864616252E+02 -.864752300E+02 -.864897609E+02 -.865051813E+02 -.865214533E+02 -.865385381E+02 -.865563958E+02 -.865749863E+02 -.865942687E+02 -.866142023E+02 -.866347461E+02 -.866558594E+02 -.866775015E+02 -.866996322E+02 -.867222115E+02 -.867451996E+02 -.867685570E+02 -.867922440E+02 -.868162207E+02 -.868404462E+02 -.868648783E+02 -.868894727E+02 -.869141815E+02 -.869389522E+02 -.869637258E+02 -.869884339E+02 -.870129960E+02 -.870373152E+02 -.870612730E+02 -.870847218E+02 -.871074767E+02 -.871293034E+02 -.871499032E+02 -.871688933E+02 -.871857817E+02 -.871999341E+02 -.872105316E+02 -.872165153E+02 -.872165153E+02
 -.872024517E+02 -.872024517E+02 -.871957221E+02 -.871838089E+02 -.871679062E+02 -.871489340E+02 -.871275971E+02 -.871044478E+02 -.870799133E+02 -.870543274E+02 -.870279539E+02 -.870010064E+02 -.869736516E+02 -.869460247E+02 -.869182369E+02 -.868903794E+02 -.868625277E+02 -.868347493E+02 -.868071042E+02 -.867796473E+02 -.867524306E+02 -.867255047E+02 -.866989178E+02 -.866727173E+02 -.866469499E+02 -.866216623E+02 -.865969010E+02 -.865727129E+02 -.865491453E+02 -.865262462E+02 -.865040637E+02 -.864826460E+02 -.864620410E+02 -.864422964E+02 -.864234589E+02 -.864055744E+02 -.863886876E+02 -.863728419E+02 -.863580787E+02 -.863444376E+02 -.863319560E+02 -.863206683E+02 -.863106065E+02 -.863017992E+02 -.862942715E+02 -.862880452E+02 -.862831382E+02 -.862795645E+02 -.862773343E+02 -.862764534E+02 -.862769235E+02 -.862787424E+02 -.862819035E+02 -.862863961E+02 -.862922055E+02 -.862993132E+02 -.863076968E+02 -.863173305E+02 -.863281852E+02 -.863402284E+02 -.863534251E+02 -.863677374E+02 -.863831254E+02 -.863995469E+02 -.864169581E+02 -.864353140E+02 -.864545680E+02 -.864746732E+02 -.864955818E+02 -.865172457E+02 -.865396168E+02 -.865626473E+02 -.865862895E+02 -.866104962E+02 -.866352207E+02 -.866604170E+02 -.866860396E+02 -.867120433E+02 -.867383832E+02 -.867650144E+02 -.867918912E+02 -.868189667E+02 -.868461920E+02 -.868735145E+02 -.869008769E+02 -.869282147E+02 -.869554540E+02 -.869825074E+02 -.870092699E+02 -.870356129E+02 -.870613766E+02 -.870863603E+02 -.871103094E+02 -.871328990E+02 -.871537127E+02 -.871722144E+02 -.871877127E+02 -.871993141E+02 -.872058628E+02 -.872058628E+02
 -.871911173E+02 -.871911173E+02 -.871837894E+02 -.871708138E+02 -.871534817E+02 -.871327880E+02 -.871095053E+02 -.870842286E+02 -.870574215E+02 -.870294478E+02 -.870005952E+02 -.869710888E+02 -.869411100E+02 -.869108047E+02 -.868802910E+02 -.868496660E+02 -.868190140E+02 -.867884077E+02 -.867579123E+02 -.867275890E+02 -.866974954E+02 -.866676866E+02 -.866382164E+02 -.866091382E+02 -.865805046E+02 -.865523686E+02 -.865247840E+02 -.864978050E+02 -.864714866E+02 -.864458848E+02 -.864210558E+02 -.863970561E+02 -.863739424E+02 -.863517709E+02 -.863305970E+02 -.863104756E+02 -.862914600E+02 -.862736022E+02 -.862569519E+02 -.862415569E+02 -.862274621E+02 -.862147091E+02 -.862033366E+02 -.861933790E+02 -.861848672E+02 -.861778272E+02 -.861722811E+02 -.861682459E+02 -.861657338E+02 -.861647521E+02 -.861653030E+02 -.861673836E+02 -.861709859E+02 -.861760970E+02 -.861826991E+02 -.861907697E+02 -.862002818E+02 -.862112041E+02 -.862235011E+02 -.862371340E+02 -.862520602E+02 -.862682344E+02 -.862856082E+02 -.863041313E+02 -.863237512E+02 -.863444140E+02 -.863660644E+02 -.863886465E+02 -.864121038E+02 -.864363795E+02 -.864614171E+02 -.864871604E+02 -.865135538E+02 -.865405426E+02 -.865680727E+02 -.865960914E+02 -.866245464E+02 -.866533866E+02 -.866825612E+02 -.867120200E+02 -.867417120E+02 -.867715857E+02 -.868015870E+02 -.868316590E+02 -.868617393E+02 -.868917585E+02 -.869216368E+02 -.869512803E+02 -.869805762E+02 -.870093862E+02 -.870375385E+02 -.870648167E+02 -.870909464E+02 -.871155767E+02 -.871382574E+02 -.871584085E+02 -.871752809E+02 -.871879063E+02 -.871950307E+02 -.871950307E+02
 -.871795907E+02 -.871795907E+02 -.871716531E+02 -.871575886E+02 -.871387892E+02 -.871163349E+02 -.870910546E+02 -.870635906E+02 -.870344449E+02 -.870040107E+02 -.869725921E+02 -.869404322E+02 -.869077250E+02 -.868746248E+02 -.868412566E+02 -.868077271E+02 -.867741259E+02 -.867405312E+02 -.867070146E+02 -.866736431E+02 -.866404787E+02 -.866075824E+02 -.865750141E+02 -.865428331E+02 -.865110988E+02 -.864798720E+02 -.864492142E+02 -.864191879E+02 -.863898572E+02 -.863612872E+02 -.863335437E+02 -.863066932E+02 -.862808023E+02 -.862559376E+02 -.862321652E+02 -.862095505E+02 -.861881574E+02 -.861680482E+02 -.861492829E+02 -.861319190E+02 -.861160106E+02 -.861016085E+02 -.860887592E+02 -.860775048E+02 -.860678826E+02 -.860599246E+02 -.860536576E+02 -.860491023E+02 -.860462738E+02 -.860451808E+02 -.860458262E+02 -.860482065E+02 -.860523119E+02 -.860581267E+02 -.860656293E+02 -.860747923E+02 -.860855828E+02 -.860979628E+02 -.861118894E+02 -.861273153E+02 -.861441892E+02 -.861624562E+02 -.861820582E+02 -.862029345E+02 -.862250222E+02 -.862482567E+02 -.862725723E+02 -.862979022E+02 -.863241794E+02 -.863513371E+02 -.863793086E+02 -.864080281E+02 -.864374308E+02 -.864674530E+02 -.864980325E+02 -.865291084E+02 -.865606215E+02 -.865925136E+02 -.866247278E+02 -.866572078E+02 -.866898974E+02 -.867227397E+02 -.867556762E+02 -.867886449E+02 -.868215789E+02 -.868544039E+02 -.868870345E+02 -.869193708E+02 -.869512924E+02 -.869826520E+02 -.870132658E+02 -.870429028E+02 -.870712687E+02 -.870979874E+02 -.871225751E+02 -.871444080E+02 -.871626796E+02 -.871763462E+02 -.871840557E+02 -.871840557E+02
 -.871679185E+02 -.871679185E+02 -.871593580E+02 -.871441814E+02 -.871238887E+02 -.870996348E+02 -.870723101E+02 -.870426063E+02 -.870110617E+02 -.869780918E+02 -.869440234E+02 -.869091154E+02 -.868735715E+02 -.868375544E+02 -.868011995E+02 -.867646192E+02 -.867279084E+02 -.866911519E+02 -.866544274E+02 -.866178056E+02 -.865813546E+02 -.865451415E+02 -.865092320E+02 -.864736922E+02 -.864385897E+02 -.864039934E+02 -.863699736E+02 -.863366027E+02 -.863039551E+02 -.862721064E+02 -.862411336E+02 -.862111149E+02 -.861821292E+02 -.861542555E+02 -.861275726E+02 -.861021586E+02 -.860780903E+02 -.860554427E+02 -.860342883E+02 -.860146964E+02 -.859967330E+02 -.859804594E+02 -.859659323E+02 -.859532032E+02 -.859423176E+02 -.859333147E+02 -.859262272E+02 -.859210806E+02 -.859178934E+02 -.859166764E+02 -.859174330E+02 -.859201590E+02 -.859248426E+02 -.859314646E+02 -.859399984E+02 -.859504107E+02 -.859626612E+02 -.859767036E+02 -.859924858E+02 -.860099501E+02 -.860290342E+02 -.860496717E+02 -.860717923E+02 -.860953228E+02 -.861201876E+02 -.861463091E+02 -.861736088E+02 -.862020070E+02 -.862314243E+02 -.862617815E+02 -.862930002E+02 -.863250031E+02 -.863577145E+02 -.863910608E+02 -.864249699E+02 -.864593723E+02 -.864942002E+02 -.865293880E+02 -.865648720E+02 -.866005894E+02 -.866364783E+02 -.866724768E+02 -.867085213E+02 -.867445455E+02 -.867804778E+02 -.868162394E+02 -.868517399E+02 -.868868738E+02 -.869215137E+02 -.869555038E+02 -.869886495E+02 -.870207053E+02 -.870513582E+02 -.870802074E+02 -.871067362E+02 -.871302776E+02 -.871499682E+02 -.871646894E+02 -.871729905E+02 -.871729905E+02
 -.871561642E+02 -.871561642E+02 -.871469714E+02 -.871306701E+02 -.871088602E+02 -.870827763E+02 -.870533713E+02 -.870213834E+02 -.869873813E+02 -.869518086E+02 -.869150114E+02 -.868772607E+02 -.868387707E+02 -.867997154E+02 -.867602362E+02 -.867204506E+02 -.866804604E+02 -.866403561E+02 -.866002185E+02 -.865601242E+02 -.865201472E+02 -.864803599E+02 -.864408346E+02 -.864016458E+02 -.863628693E+02 -.863245829E+02 -.862868676E+02 -.862498068E+02 -.862134864E+02 -.861779945E+02 -.861434217E+02 -.861098600E+02 -.860774026E+02 -.860461437E+02 -.860161775E+02 -.859875976E+02 -.859604966E+02 -.859349650E+02 -.859110905E+02 -.858889574E+02 -.858686457E+02 -.858502306E+02 -.858337813E+02 -.858193608E+02 -.858070250E+02 -.857968222E+02 -.857887925E+02 -.857829674E+02 -.857793697E+02 -.857780128E+02 -.857789009E+02 -.857820289E+02 -.857873823E+02 -.857949375E+02 -.858046619E+02 -.858165145E+02 -.858304461E+02 -.858463998E+02 -.858643118E+02 -.858841117E+02 -.859057237E+02 -.859290667E+02 -.859540557E+02 -.859806020E+02 -.860086142E+02 -.860379993E+02 -.860686628E+02 -.861005097E+02 -.861334456E+02 -.861673763E+02 -.862022096E+02 -.862378548E+02 -.862742235E+02 -.863112300E+02 -.863487915E+02 -.863868281E+02 -.864252630E+02 -.864640221E+02 -.865030340E+02 -.865422295E+02 -.865815406E+02 -.866209001E+02 -.866602398E+02 -.866994889E+02 -.867385720E+02 -.867774059E+02 -.868158962E+02 -.868539323E+02 -.868913809E+02 -.869280784E+02 -.869638203E+02 -.869983479E+02 -.870313305E+02 -.870623435E+02 -.870908387E+02 -.871161070E+02 -.871372290E+02 -.871530121E+02 -.871619083E+02 -.871619083E+02
 -.871444162E+02 -.871444162E+02 -.871345903E+02 -.871171553E+02 -.870938155E+02 -.870658845E+02 -.870343752E+02 -.870000664E+02 -.869635616E+02 -.869253279E+02 -.868857280E+02 -.868450452E+02 -.868035059E+02 -.867612905E+02 -.867185460E+02 -.866753965E+02 -.866319485E+02 -.865882953E+02 -.865445227E+02 -.865007127E+02 -.864569438E+02 -.864132944E+02 -.863698449E+02 -.863266775E+02 -.862838770E+02 -.862415323E+02 -.861997356E+02 -.861585827E+02 -.861181732E+02 -.860786101E+02 -.860399993E+02 -.860024497E+02 -.859660720E+02 -.859309786E+02 -.858972822E+02 -.858650956E+02 -.858345305E+02 -.858056965E+02 -.857787004E+02 -.857536449E+02 -.857306279E+02 -.857097415E+02 -.856910708E+02 -.856746934E+02 -.856606782E+02 -.856490849E+02 -.856399632E+02 -.856333522E+02 -.856292801E+02 -.856277635E+02 -.856288079E+02 -.856324068E+02 -.856385424E+02 -.856471855E+02 -.856582960E+02 -.856718231E+02 -.856877062E+02 -.857058752E+02 -.857262517E+02 -.857487492E+02 -.857732749E+02 -.857997298E+02 -.858280102E+02 -.858580083E+02 -.858896136E+02 -.859227136E+02 -.859571946E+02 -.859929431E+02 -.860298462E+02 -.860677924E+02 -.861066724E+02 -.861463798E+02 -.861868114E+02 -.862278677E+02 -.862694532E+02 -.863114765E+02 -.863538504E+02 -.863964916E+02 -.864393207E+02 -.864822613E+02 -.865252394E+02 -.865681826E+02 -.866110182E+02 -.866536717E+02 -.866960641E+02 -.867381091E+02 -.867797087E+02 -.868207485E+02 -.868610904E+02 -.869005645E+02 -.869389575E+02 -.869759988E+02 -.870113419E+02 -.870445397E+02 -.870750143E+02 -.871020161E+02 -.871245717E+02 -.871414163E+02 -.871509063E+02 -.871509063E+02
 -.871327953E+02 -.871327953E+02 -.871223376E+02 -.871037722E+02 -.870789048E+02 -.870491256E+02 -.870155006E+02 -.869788523E+02 -.869398139E+02 -.868988734E+02 -.868564086E+02 -.868127166E+02 -.867680307E+02 -.867225372E+02 -.866763890E+02 -.866297139E+02 -.865826206E+02 -.865352061E+02 -.864875604E+02 -.864397685E+02 -.863919142E+02 -.863440828E+02 -.862963618E+02 -.862488418E+02 -.862016181E+02 -.861547911E+02 -.861084656E+02 -.860627518E+02 -.860177653E+02 -.859736262E+02 -.859304591E+02 -.858883927E+02 -.858475588E+02 -.858080917E+02 -.857701271E+02 -.857338009E+02 -.856992486E+02 -.856666035E+02 -.856359960E+02 -.856075521E+02 -.855813919E+02 -.855576290E+02 -.855363686E+02 -.855177069E+02 -.855017293E+02 -.854885100E+02 -.854781109E+02 -.854705808E+02 -.854659548E+02 -.854642539E+02 -.854654848E+02 -.854696396E+02 -.854766962E+02 -.854866184E+02 -.854993561E+02 -.855148464E+02 -.855330140E+02 -.855537721E+02 -.855770236E+02 -.856026621E+02 -.856305731E+02 -.856606350E+02 -.856927209E+02 -.857266994E+02 -.857624358E+02 -.857997939E+02 -.858386368E+02 -.858788278E+02 -.859202320E+02 -.859627167E+02 -.860061528E+02 -.860504149E+02 -.860953825E+02 -.861409402E+02 -.861869778E+02 -.862333910E+02 -.862800810E+02 -.863269546E+02 -.863739237E+02 -.864209046E+02 -.864678174E+02 -.865145846E+02 -.865611297E+02 -.866073751E+02 -.866532393E+02 -.866986338E+02 -.867434587E+02 -.867875967E+02 -.868309068E+02 -.868732141E+02 -.869142988E+02 -.869538802E+02 -.869915977E+02 -.870269844E+02 -.870594346E+02 -.870881609E+02 -.871121386E+02 -.871300336E+02 -.871401101E+02 -.871401101E+02
 -.871214549E+02 -.871214549E+02 -.871103766E+02 -.870906988E+02 -.870643244E+02 -.870327122E+02 -.869969834E+02 -.869579978E+02 -.869164146E+02 -.868727406E+02 -.868273691E+02 -.867806050E+02 -.867326876E+02 -.866838085E+02 -.866341231E+02 -.865837599E+02 -.865328298E+02 -.864814320E+02 -.864296579E+02 -.863775959E+02 -.863253350E+02 -.862729660E+02 -.862205835E+02 -.861682877E+02 -.861161847E+02 -.860643868E+02 -.860130137E+02 -.859621920E+02 -.859120553E+02 -.858627440E+02 -.858144049E+02 -.857671904E+02 -.857212577E+02 -.856767677E+02 -.856338840E+02 -.855927713E+02 -.855535943E+02 -.855165161E+02 -.854816965E+02 -.854492906E+02 -.854194473E+02 -.853923070E+02 -.853680007E+02 -.853466481E+02 -.853283561E+02 -.853132174E+02 -.853013096E+02 -.852926939E+02 -.852874147E+02 -.852854982E+02 -.852869531E+02 -.852917695E+02 -.852999198E+02 -.853113586E+02 -.853260232E+02 -.853438350E+02 -.853646998E+02 -.853885095E+02 -.854151433E+02 -.854444690E+02 -.854763447E+02 -.855106206E+02 -.855471402E+02 -.855857426E+02 -.856262632E+02 -.856685365E+02 -.857123963E+02 -.857576784E+02 -.858042207E+02 -.858518653E+02 -.859004590E+02 -.859498543E+02 -.859999104E+02 -.860504932E+02 -.861014763E+02 -.861527405E+02 -.862041745E+02 -.862556743E+02 -.863071426E+02 -.863584887E+02 -.864096268E+02 -.864604752E+02 -.865109543E+02 -.865609846E+02 -.866104835E+02 -.866593619E+02 -.867075192E+02 -.867548380E+02 -.868011757E+02 -.868463552E+02 -.868901519E+02 -.869322781E+02 -.869723615E+02 -.870099183E+02 -.870443185E+02 -.870747400E+02 -.871001107E+02 -.871190317E+02 -.871296796E+02 -.871296796E+02
 -.871105940E+02 -.871105940E+02 -.870989165E+02 -.870781616E+02 -.870503197E+02 -.870169178E+02 -.869791238E+02 -.869378298E+02 -.868937180E+02 -.868473130E+02 -.867990168E+02 -.867491404E+02 -.866979274E+02 -.866455706E+02 -.865922241E+02 -.865380164E+02 -.864830579E+02 -.864274469E+02 -.863712753E+02 -.863146344E+02 -.862576162E+02 -.862003162E+02 -.861428366E+02 -.860852866E+02 -.860277832E+02 -.859704523E+02 -.859134298E+02 -.858568606E+02 -.858008993E+02 -.857457101E+02 -.856914659E+02 -.856383474E+02 -.855865422E+02 -.855362440E+02 -.854876503E+02 -.854409615E+02 -.853963786E+02 -.853541021E+02 -.853143290E+02 -.852772515E+02 -.852430544E+02 -.852119132E+02 -.851839916E+02 -.851594397E+02 -.851383921E+02 -.851209657E+02 -.851072584E+02 -.850973478E+02 -.850912898E+02 -.850891182E+02 -.850908437E+02 -.850964541E+02 -.851059145E+02 -.851191676E+02 -.851361345E+02 -.851567158E+02 -.851807932E+02 -.852082309E+02 -.852388775E+02 -.852725678E+02 -.853091251E+02 -.853483633E+02 -.853900887E+02 -.854341029E+02 -.854802044E+02 -.855281904E+02 -.855778596E+02 -.856290130E+02 -.856814562E+02 -.857350004E+02 -.857894639E+02 -.858446732E+02 -.859004636E+02 -.859566797E+02 -.860131764E+02 -.860698184E+02 -.861264806E+02 -.861830477E+02 -.862394133E+02 -.862954796E+02 -.863511561E+02 -.864063578E+02 -.864610034E+02 -.865150131E+02 -.865683051E+02 -.866207918E+02 -.866723746E+02 -.867229378E+02 -.867723404E+02 -.868204056E+02 -.868669076E+02 -.869115543E+02 -.869539655E+02 -.869936443E+02 -.870299403E+02 -.870620018E+02 -.870887140E+02 -.871086194E+02 -.871198139E+02 -.871198139E+02
 -.871004596E+02 -.871004596E+02 -.870882170E+02 -.870664391E+02 -.870371998E+02 -.870020828E+02 -.869622958E+02 -.869187585E+02 -.868721733E+02 -.868230745E+02 -.867718700E+02 -.867188740E+02 -.866643295E+02 -.866084253E+02 -.865513129E+02 -.864931168E+02 -.864339432E+02 -.863738871E+02 -.863130399E+02 -.862514920E+02 -.861893368E+02 -.861266743E+02 -.860636124E+02 -.860002686E+02 -.859367712E+02 -.858732608E+02 -.858098904E+02 -.857468256E+02 -.856842452E+02 -.856223409E+02 -.855613159E+02 -.855013850E+02 -.854427727E+02 -.853857120E+02 -.853304426E+02 -.852772088E+02 -.852262575E+02 -.851778359E+02 -.851321884E+02 -.850895543E+02 -.850501650E+02 -.850142406E+02 -.849819875E+02 -.849535955E+02 -.849292350E+02 -.849090547E+02 -.848931794E+02 -.848817078E+02 -.848747116E+02 -.848722339E+02 -.848742886E+02 -.848808603E+02 -.848919046E+02 -.849073484E+02 -.849270913E+02 -.849510072E+02 -.849789459E+02 -.850107355E+02 -.850461849E+02 -.850850862E+02 -.851272177E+02 -.851723467E+02 -.852202325E+02 -.852706290E+02 -.853232877E+02 -.853779601E+02 -.854344006E+02 -.854923679E+02 -.855516280E+02 -.856119550E+02 -.856731334E+02 -.857349587E+02 -.857972386E+02 -.858597937E+02 -.859224578E+02 -.859850781E+02 -.860475149E+02 -.861096413E+02 -.861713423E+02 -.862325142E+02 -.862930625E+02 -.863529009E+02 -.864119486E+02 -.864701279E+02 -.865273602E+02 -.865835624E+02 -.866386409E+02 -.866924852E+02 -.867449590E+02 -.867958896E+02 -.868450536E+02 -.868921589E+02 -.869368218E+02 -.869785369E+02 -.870166390E+02 -.870502523E+02 -.870782267E+02 -.870990536E+02 -.871107577E+02 -.871107577E+02
 -.870913561E+02 -.870913561E+02 -.870785950E+02 -.870558773E+02 -.870253438E+02 -.869886253E+02 -.869469615E+02 -.869012946E+02 -.868523370E+02 -.868006286E+02 -.867465791E+02 -.866904992E+02 -.866326249E+02 -.865731389E+02 -.865121844E+02 -.864498771E+02 -.863863155E+02 -.863215890E+02 -.862557832E+02 -.861889853E+02 -.861212881E+02 -.860527927E+02 -.859836111E+02 -.859138680E+02 -.858437029E+02 -.857732705E+02 -.857027424E+02 -.856323070E+02 -.855621705E+02 -.854925555E+02 -.854237016E+02 -.853558635E+02 -.852893100E+02 -.852243224E+02 -.851611919E+02 -.851002180E+02 -.850417049E+02 -.849859589E+02 -.849332850E+02 -.848839832E+02 -.848383445E+02 -.847966477E+02 -.847591548E+02 -.847261075E+02 -.846977238E+02 -.846741943E+02 -.846556791E+02 -.846423056E+02 -.846341662E+02 -.846313166E+02 -.846337749E+02 -.846415214E+02 -.846544990E+02 -.846726137E+02 -.846957367E+02 -.847237061E+02 -.847563298E+02 -.847933883E+02 -.848346383E+02 -.848798161E+02 -.849286417E+02 -.849808222E+02 -.850360561E+02 -.850940370E+02 -.851544567E+02 -.852170095E+02 -.852813945E+02 -.853473185E+02 -.854144991E+02 -.854826660E+02 -.855515632E+02 -.856209503E+02 -.856906033E+02 -.857603156E+02 -.858298981E+02 -.858991791E+02 -.859680041E+02 -.860362352E+02 -.861037499E+02 -.861704400E+02 -.862362098E+02 -.863009741E+02 -.863646557E+02 -.864271820E+02 -.864884816E+02 -.865484794E+02 -.866070909E+02 -.866642148E+02 -.867197242E+02 -.867734549E+02 -.868251905E+02 -.868746443E+02 -.869214344E+02 -.869650532E+02 -.870048268E+02 -.870398635E+02 -.870689862E+02 -.870906457E+02 -.871028076E+02 -.871028076E+02
 -.870836497E+02 -.870836497E+02 -.870704370E+02 -.870468925E+02 -.870152092E+02 -.869770524E+02 -.869336851E+02 -.868860589E+02 -.868348906E+02 -.867807188E+02 -.867239466E+02 -.866648737E+02 -.866037253E+02 -.865406707E+02 -.864758388E+02 -.864093318E+02 -.863412362E+02 -.862716294E+02 -.862005873E+02 -.861281898E+02 -.860545244E+02 -.859796897E+02 -.859037989E+02 -.858269818E+02 -.857493868E+02 -.856711826E+02 -.855925597E+02 -.855137310E+02 -.854349323E+02 -.853564221E+02 -.852784814E+02 -.852014122E+02 -.851255367E+02 -.850511945E+02 -.849787409E+02 -.849085436E+02 -.848409794E+02 -.847764299E+02 -.847152777E+02 -.846579011E+02 -.846046695E+02 -.845559380E+02 -.845120423E+02 -.844732930E+02 -.844399714E+02 -.844123242E+02 -.843905593E+02 -.843748423E+02 -.843652937E+02 -.843619861E+02 -.843649435E+02 -.843741403E+02 -.843895021E+02 -.844109071E+02 -.844381879E+02 -.844711348E+02 -.845094996E+02 -.845529994E+02 -.846013216E+02 -.846541292E+02 -.847110652E+02 -.847717586E+02 -.848358294E+02 -.849028933E+02 -.849725669E+02 -.850444717E+02 -.851182383E+02 -.851935097E+02 -.852699444E+02 -.853472189E+02 -.854250295E+02 -.855030941E+02 -.855811530E+02 -.856589695E+02 -.857363298E+02 -.858130433E+02 -.858889412E+02 -.859638761E+02 -.860377203E+02 -.861103642E+02 -.861817143E+02 -.862516904E+02 -.863202230E+02 -.863872497E+02 -.864527107E+02 -.865165441E+02 -.865786795E+02 -.866390303E+02 -.866974842E+02 -.867538912E+02 -.868080481E+02 -.868596793E+02 -.869084119E+02 -.869537431E+02 -.869949991E+02 -.870312812E+02 -.870613966E+02 -.870837680E+02 -.870963179E+02 -.870963179E+02
 -.870777765E+02 -.870777765E+02 -.870642002E+02 -.870399803E+02 -.870073426E+02 -.869679733E+02 -.869231417E+02 -.868737998E+02 -.868206587E+02 -.867642457E+02 -.867049474E+02 -.866430470E+02 -.865787501E+02 -.865122045E+02 -.864435188E+02 -.863727756E+02 -.863000414E+02 -.862253757E+02 -.861488387E+02 -.860704963E+02 -.859904245E+02 -.859087147E+02 -.858254762E+02 -.857408395E+02 -.856549588E+02 -.855680149E+02 -.854802162E+02 -.853918002E+02 -.853030348E+02 -.852142182E+02 -.851256785E+02 -.850377732E+02 -.849508877E+02 -.848654329E+02 -.847818426E+02 -.847005700E+02 -.846220833E+02 -.845468608E+02 -.844753849E+02 -.844081365E+02 -.843455877E+02 -.842881949E+02 -.842363918E+02 -.841905819E+02 -.841511317E+02 -.841183639E+02 -.840925515E+02 -.840739124E+02 -.840626051E+02 -.840587259E+02 -.840623064E+02 -.840733131E+02 -.840916483E+02 -.841171517E+02 -.841496034E+02 -.841887289E+02 -.842342036E+02 -.842856594E+02 -.843426909E+02 -.844048627E+02 -.844717165E+02 -.845427784E+02 -.846175659E+02 -.846955946E+02 -.847763844E+02 -.848594653E+02 -.849443823E+02 -.850306995E+02 -.851180042E+02 -.852059092E+02 -.852940555E+02 -.853821132E+02 -.854697830E+02 -.855567959E+02 -.856429133E+02 -.857279261E+02 -.858116537E+02 -.858939424E+02 -.859746633E+02 -.860537101E+02 -.861309967E+02 -.862064538E+02 -.862800257E+02 -.863516661E+02 -.864213335E+02 -.864889855E+02 -.865545724E+02 -.866180289E+02 -.866792640E+02 -.867381489E+02 -.867945007E+02 -.868480628E+02 -.868984788E+02 -.869452601E+02 -.869877427E+02 -.870250326E+02 -.870559345E+02 -.870788595E+02 -.870917063E+02 -.870917063E+02
 -.870742477E+02 -.870742477E+02 -.870604211E+02 -.870357224E+02 -.870023892E+02 -.869621050E+02 -.869161313E+02 -.868654067E+02 -.868106234E+02 -.867522847E+02 -.866907533E+02 -.866262847E+02 -.865590548E+02 -.864891829E+02 -.864167487E+02 -.863418054E+02 -.862643916E+02 -.861845408E+02 -.861022884E+02 -.860176774E+02 -.859307650E+02 -.858416268E+02 -.857503608E+02 -.856570915E+02 -.855619739E+02 -.854651954E+02 -.853669795E+02 -.852675870E+02 -.851673184E+02 -.850665140E+02 -.849655549E+02 -.848648622E+02 -.847648959E+02 -.846661529E+02 -.845691635E+02 -.844744876E+02 -.843827093E+02 -.842944308E+02 -.842102648E+02 -.841308264E+02 -.840567242E+02 -.839885503E+02 -.839268708E+02 -.838722152E+02 -.838250666E+02 -.837858524E+02 -.837549352E+02 -.837326052E+02 -.837190744E+02 -.837144713E+02 -.837188385E+02 -.837321316E+02 -.837542201E+02 -.837848904E+02 -.838238503E+02 -.838707353E+02 -.839251163E+02 -.839865083E+02 -.840543798E+02 -.841281631E+02 -.842072640E+02 -.842910720E+02 -.843789702E+02 -.844703438E+02 -.845645890E+02 -.846611196E+02 -.847593737E+02 -.848588189E+02 -.849589565E+02 -.850593244E+02 -.851594996E+02 -.852590993E+02 -.853577816E+02 -.854552447E+02 -.855512266E+02 -.856455030E+02 -.857378860E+02 -.858282212E+02 -.859163852E+02 -.860022825E+02 -.860858421E+02 -.861670136E+02 -.862457634E+02 -.863220697E+02 -.863959175E+02 -.864672924E+02 -.865361736E+02 -.866025252E+02 -.866662860E+02 -.867273565E+02 -.867855827E+02 -.868407358E+02 -.868924861E+02 -.869403691E+02 -.869837429E+02 -.870217319E+02 -.870531547E+02 -.870764304E+02 -.870894576E+02 -.870894576E+02
 -.870736515E+02 -.870736515E+02 -.870597175E+02 -.870347935E+02 -.870010949E+02 -.869602814E+02 -.869135871E+02 -.868619195E+02 -.868059355E+02 -.867461042E+02 -.866827503E+02 -.866160900E+02 -.865462603E+02 -.864733410E+02 -.863973715E+02 -.863183657E+02 -.862363241E+02 -.861512422E+02 -.860631188E+02 -.859719637E+02 -.858778033E+02 -.857806857E+02 -.856806871E+02 -.855779160E+02 -.854725178E+02 -.853646787E+02 -.852546304E+02 -.851426523E+02 -.850290746E+02 -.849142810E+02 -.847987090E+02 -.846828512E+02 -.845672544E+02 -.844525175E+02 -.843392891E+02 -.842282620E+02 -.841201674E+02 -.840157672E+02 -.839158443E+02 -.838211919E+02 -.837326014E+02 -.836508490E+02 -.835766815E+02 -.835108021E+02 -.834538559E+02 -.834064163E+02 -.833689717E+02 -.833419144E+02 -.833255315E+02 -.833199977E+02 -.833253710E+02 -.833415915E+02 -.833684823E+02 -.834057546E+02 -.834530139E+02 -.835097699E+02 -.835754473E+02 -.836493991E+02 -.837309201E+02 -.838192615E+02 -.839136451E+02 -.840132776E+02 -.841173638E+02 -.842251189E+02 -.843357791E+02 -.844486110E+02 -.845629198E+02 -.846780549E+02 -.847934153E+02 -.849084520E+02 -.850226704E+02 -.851356309E+02 -.852469483E+02 -.853562906E+02 -.854633769E+02 -.855679748E+02 -.856698971E+02 -.857689985E+02 -.858651714E+02 -.859583419E+02 -.860484652E+02 -.861355214E+02 -.862195100E+02 -.863004449E+02 -.863783484E+02 -.864532444E+02 -.865251514E+02 -.865940729E+02 -.866599873E+02 -.867228344E+02 -.867824991E+02 -.868387909E+02 -.868914177E+02 -.869399521E+02 -.869837878E+02 -.870220839E+02 -.870536924E+02 -.870770639E+02 -.870901261E+02 -.870901261E+02
 -.870766532E+02 -.870766532E+02 -.870627931E+02 -.870379583E+02 -.870043101E+02 -.869634562E+02 -.869165787E+02 -.868645325E+02 -.868079252E+02 -.867471742E+02 -.866825522E+02 -.866142241E+02 -.865422755E+02 -.864667336E+02 -.863875854E+02 -.863047930E+02 -.862183040E+02 -.861280621E+02 -.860340156E+02 -.859361252E+02 -.858343704E+02 -.857287569E+02 -.856193228E+02 -.855061446E+02 -.853893432E+02 -.852690900E+02 -.851456119E+02 -.850191965E+02 -.848901967E+02 -.847590350E+02 -.846262062E+02 -.844922796E+02 -.843578998E+02 -.842237859E+02 -.840907289E+02 -.839595866E+02 -.838312768E+02 -.837067679E+02 -.835870668E+02 -.834732048E+02 -.833662208E+02 -.832671433E+02 -.831769699E+02 -.830966471E+02 -.830270485E+02 -.829689551E+02 -.829230351E+02 -.828898276E+02 -.828697281E+02 -.828629778E+02 -.828696571E+02 -.828896834E+02 -.829228133E+02 -.829686492E+02 -.830266499E+02 -.830961450E+02 -.831763515E+02 -.832663938E+02 -.833653233E+02 -.834721404E+02 -.835858146E+02 -.837053049E+02 -.838295782E+02 -.839576256E+02 -.840884766E+02 -.842212114E+02 -.843549702E+02 -.844889600E+02 -.846224595E+02 -.847548218E+02 -.848854755E+02 -.850139237E+02 -.851397419E+02 -.852625754E+02 -.853821349E+02 -.854981921E+02 -.856105749E+02 -.857191620E+02 -.858238772E+02 -.859246840E+02 -.860215799E+02 -.861145907E+02 -.862037642E+02 -.862891641E+02 -.863708638E+02 -.864489390E+02 -.865234595E+02 -.865944807E+02 -.866620318E+02 -.867261036E+02 -.867866314E+02 -.868434751E+02 -.868963929E+02 -.869450084E+02 -.869887674E+02 -.870268825E+02 -.870582616E+02 -.870814146E+02 -.870943329E+02 -.870943329E+02
 -.870839937E+02 -.870839937E+02 -.870704267E+02 -.870460685E+02 -.870129850E+02 -.869726970E+02 -.869263060E+02 -.868745943E+02 -.868180984E+02 -.867571667E+02 -.866920053E+02 -.866227136E+02 -.865493104E+02 -.864717562E+02 -.863899716E+02 -.863038501E+02 -.862132703E+02 -.861181066E+02 -.860182377E+02 -.859135551E+02 -.858039709E+02 -.856894262E+02 -.855698983E+02 -.854454087E+02 -.853160308E+02 -.851818982E+02 -.850432118E+02 -.849002484E+02 -.847533673E+02 -.846030179E+02 -.844497452E+02 -.842941954E+02 -.841371185E+02 -.839793702E+02 -.838219107E+02 -.836658004E+02 -.835121931E+02 -.833623246E+02 -.832174982E+02 -.830790661E+02 -.829484066E+02 -.828268990E+02 -.827158944E+02 -.826166857E+02 -.825304755E+02 -.824583456E+02 -.824012273E+02 -.823598749E+02 -.823348439E+02 -.823264737E+02 -.823348781E+02 -.823599409E+02 -.824013200E+02 -.824584577E+02 -.825305973E+02 -.826168052E+02 -.827159975E+02 -.828269691E+02 -.829484253E+02 -.830790128E+02 -.832173505E+02 -.833620579E+02 -.835117810E+02 -.836652146E+02 -.838211209E+02 -.839783443E+02 -.841358224E+02 -.842925930E+02 -.844477984E+02 -.846006861E+02 -.847506081E+02 -.848970169E+02 -.850394613E+02 -.851775795E+02 -.853110933E+02 -.854398000E+02 -.855635648E+02 -.856823135E+02 -.857960247E+02 -.859047219E+02 -.860084668E+02 -.861073515E+02 -.862014918E+02 -.862910200E+02 -.863760777E+02 -.864568081E+02 -.865333479E+02 -.866058177E+02 -.866743116E+02 -.867388840E+02 -.867995338E+02 -.868561845E+02 -.869086592E+02 -.869566479E+02 -.869996667E+02 -.870370034E+02 -.870676478E+02 -.870902014E+02 -.871027598E+02 -.871027598E+02
 -.870964729E+02 -.870964729E+02 -.870834637E+02 -.870600508E+02 -.870281547E+02 -.869891696E+02 -.869440878E+02 -.868935911E+02 -.868381228E+02 -.867779446E+02 -.867131796E+02 -.866438438E+02 -.865698742E+02 -.864911494E+02 -.864075050E+02 -.863187481E+02 -.862246688E+02 -.861250504E+02 -.860196782E+02 -.859083491E+02 -.857908804E+02 -.856671181E+02 -.855369473E+02 -.854003010E+02 -.852571706E+02 -.851076165E+02 -.849517795E+02 -.847898918E+02 -.846222889E+02 -.844494210E+02 -.842718636E+02 -.840903276E+02 -.839056673E+02 -.837188859E+02 -.835311385E+02 -.833437301E+02 -.831581103E+02 -.829758610E+02 -.827986795E+02 -.826283545E+02 -.824667357E+02 -.823156977E+02 -.821770987E+02 -.820527349E+02 -.819442928E+02 -.818533010E+02 -.817810842E+02 -.817287208E+02 -.816970081E+02 -.816864352E+02 -.816971658E+02 -.817290331E+02 -.817815453E+02 -.818539023E+02 -.819450228E+02 -.820535797E+02 -.821780417E+02 -.823167203E+02 -.824678170E+02 -.826294716E+02 -.827998075E+02 -.829769733E+02 -.831591785E+02 -.833447243E+02 -.835320267E+02 -.837196348E+02 -.839062416E+02 -.840906904E+02 -.842719759E+02 -.844492421E+02 -.846217757E+02 -.847889992E+02 -.849504601E+02 -.851058208E+02 -.852548470E+02 -.853973962E+02 -.855334063E+02 -.856628849E+02 -.857858983E+02 -.859025621E+02 -.860130317E+02 -.861174933E+02 -.862161562E+02 -.863092444E+02 -.863969887E+02 -.864796191E+02 -.865573565E+02 -.866304033E+02 -.866989330E+02 -.867630783E+02 -.868229156E+02 -.868784466E+02 -.869295744E+02 -.869760731E+02 -.870175489E+02 -.870533885E+02 -.870826935E+02 -.871041936E+02 -.871161352E+02 -.871161352E+02
 -.871149313E+02 -.871149313E+02 -.871027936E+02 -.870808812E+02 -.870509123E+02 -.870141130E+02 -.869713294E+02 -.869231144E+02 -.868697959E+02 -.868115291E+02 -.867483340E+02 -.866801279E+02 -.866067493E+02 -.865279758E+02 -.864435398E+02 -.863531416E+02 -.862564595E+02 -.861531594E+02 -.860429050E+02 -.859253663E+02 -.858002292E+02 -.856672054E+02 -.855260438E+02 -.853765416E+02 -.852185572E+02 -.850520253E+02 -.848769710E+02 -.846935273E+02 -.845019522E+02 -.843026470E+02 -.840961742E+02 -.838832759E+02 -.836648897E+02 -.834421627E+02 -.832164614E+02 -.829893774E+02 -.827627252E+02 -.825385329E+02 -.823190230E+02 -.821065833E+02 -.819037266E+02 -.817130399E+02 -.815371232E+02 -.813785215E+02 -.812396501E+02 -.811227184E+02 -.810296558E+02 -.809620431E+02 -.809210541E+02 -.809074111E+02 -.809213568E+02 -.809626447E+02 -.810305490E+02 -.811238922E+02 -.812410904E+02 -.813802112E+02 -.815390422E+02 -.817151657E+02 -.819060346E+02 -.821090469E+02 -.823216140E+02 -.825412217E+02 -.827654807E+02 -.829921672E+02 -.832192519E+02 -.834449191E+02 -.836675759E+02 -.838858544E+02 -.840986059E+02 -.843048912E+02 -.845039665E+02 -.846952670E+02 -.848783895E+02 -.850530738E+02 -.852191847E+02 -.853766949E+02 -.855256682E+02 -.856662443E+02 -.857986250E+02 -.859230614E+02 -.860398423E+02 -.861492842E+02 -.862517218E+02 -.863474991E+02 -.864369618E+02 -.865204490E+02 -.865982855E+02 -.866707730E+02 -.867381811E+02 -.868007355E+02 -.868586051E+02 -.869118846E+02 -.869605735E+02 -.870045481E+02 -.870435260E+02 -.870770191E+02 -.871042730E+02 -.871241874E+02 -.871352121E+02 -.871352121E+02
 -.871402148E+02 -.871402148E+02 -.871293124E+02 -.871095452E+02 -.870823689E+02 -.870487909E+02 -.870094728E+02 -.869648094E+02 -.869149891E+02 -.868600381E+02 -.867998569E+02 -.867342463E+02 -.866629283E+02 -.865855619E+02 -.865017565E+02 -.864110827E+02 -.863130809E+02 -.862072707E+02 -.860931593E+02 -.859702498E+02 -.858380512E+02 -.856960888E+02 -.855439159E+02 -.853811279E+02 -.852073780E+02 -.850223952E+02 -.848260049E+02 -.846181519E+02 -.843989266E+02 -.841685918E+02 -.839276132E+02 -.836766894E+02 -.834167826E+02 -.831491469E+02 -.828753534E+02 -.825973087E+02 -.823172651E+02 -.820378188E+02 -.817618930E+02 -.814927053E+02 -.812337153E+02 -.809885532E+02 -.807609302E+02 -.805545327E+02 -.803729041E+02 -.802193218E+02 -.800966731E+02 -.800073405E+02 -.799531027E+02 -.799350583E+02 -.799535771E+02 -.800082841E+02 -.800980761E+02 -.802211697E+02 -.803751781E+02 -.805572101E+02 -.807639853E+02 -.809919575E+02 -.812374382E+02 -.814967145E+02 -.817661550E+02 -.820422992E+02 -.823219291E+02 -.826021207E+02 -.828802776E+02 -.831541471E+02 -.834218219E+02 -.836817304E+02 -.839326173E+02 -.841735196E+02 -.844037372E+02 -.846228028E+02 -.848304514E+02 -.850265910E+02 -.852112743E+02 -.853846738E+02 -.855470582E+02 -.856987724E+02 -.858402195E+02 -.859718449E+02 -.860941233E+02 -.862075468E+02 -.863126151E+02 -.864098267E+02 -.864996711E+02 -.865826216E+02 -.866591284E+02 -.867296116E+02 -.867944529E+02 -.868539865E+02 -.869084881E+02 -.869581605E+02 -.870031153E+02 -.870433496E+02 -.870787145E+02 -.871088749E+02 -.871332556E+02 -.871509713E+02 -.871607344E+02 -.871607344E+02
 -.871731270E+02 -.871731270E+02 -.871638724E+02 -.871469870E+02 -.871235930E+02 -.870944267E+02 -.870599254E+02 -.870202950E+02 -.869755582E+02 -.869255938E+02 -.868701646E+02 -.868089386E+02 -.867415049E+02 -.866673869E+02 -.865860509E+02 -.864969144E+02 -.863993531E+02 -.862927070E+02 -.861762868E+02 -.860493814E+02 -.859112663E+02 -.857612130E+02 -.855985016E+02 -.854224354E+02 -.852323592E+02 -.850276808E+02 -.848078973E+02 -.845726262E+02 -.843216410E+02 -.840549128E+02 -.837726560E+02 -.834753791E+02 -.831639378E+02 -.828395897E+02 -.825040465E+02 -.821595202E+02 -.818087587E+02 -.814550652E+02 -.811022943E+02 -.807548215E+02 -.804174793E+02 -.800954587E+02 -.797941749E+02 -.795191020E+02 -.792755809E+02 -.790686130E+02 -.789026496E+02 -.787813933E+02 -.787076248E+02 -.786830681E+02 -.787083052E+02 -.787827468E+02 -.789046620E+02 -.790712636E+02 -.792788433E+02 -.795229446E+02 -.797985624E+02 -.801003527E+02 -.804228396E+02 -.807606066E+02 -.811084626E+02 -.814615752E+02 -.818155698E+02 -.821665925E+02 -.825113414E+02 -.828470694E+02 -.831715652E+02 -.834831175E+02 -.837804689E+02 -.840627633E+02 -.843294915E+02 -.845804380E+02 -.848156302E+02 -.850352927E+02 -.852398059E+02 -.854296704E+02 -.856054758E+02 -.857678751E+02 -.859175626E+02 -.860552564E+02 -.861816835E+02 -.862975684E+02 -.864036231E+02 -.865005398E+02 -.865889845E+02 -.866695916E+02 -.867429589E+02 -.868096427E+02 -.868701528E+02 -.869249456E+02 -.869744168E+02 -.870188906E+02 -.870586057E+02 -.870936975E+02 -.871241730E+02 -.871498782E+02 -.871704542E+02 -.871852794E+02 -.871933929E+02 -.871933929E+02
 -.872143646E+02 -.872143646E+02 -.872072177E+02 -.871940347E+02 -.871755305E+02 -.871521148E+02 -.871239602E+02 -.870910512E+02 -.870532224E+02 -.870101867E+02 -.869615539E+02 -.869068452E+02 -.868455044E+02 -.867769036E+02 -.867003486E+02 -.866150826E+02 -.865202891E+02 -.864150934E+02 -.862985666E+02 -.861697284E+02 -.860275526E+02 -.858709737E+02 -.856988975E+02 -.855102145E+02 -.853038179E+02 -.850786279E+02 -.848336223E+02 -.845678749E+02 -.842806040E+02 -.839712302E+02 -.836394458E+02 -.832852951E+02 -.829092646E+02 -.825123818E+02 -.820963174E+02 -.816634850E+02 -.812171304E+02 -.807613993E+02 -.803013716E+02 -.798430494E+02 -.793932885E+02 -.789596649E+02 -.785502732E+02 -.781734608E+02 -.778375092E+02 -.775502787E+02 -.773188418E+02 -.771491307E+02 -.770456276E+02 -.770111227E+02 -.770465598E+02 -.771509841E+02 -.773215952E+02 -.775539012E+02 -.778419616E+02 -.781786971E+02 -.785562423E+02 -.789663125E+02 -.794005586E+02 -.798508861E+02 -.803097203E+02 -.807702078E+02 -.812263495E+02 -.816730690E+02 -.821062240E+02 -.825225718E+02 -.829197014E+02 -.832959445E+02 -.836502750E+02 -.839822072E+02 -.842916970E+02 -.845790517E+02 -.848448497E+02 -.850898711E+02 -.853150401E+02 -.855213765E+02 -.857099574E+02 -.858818866E+02 -.860382708E+02 -.861802015E+02 -.863087412E+02 -.864249146E+02 -.865297006E+02 -.866240286E+02 -.867087752E+02 -.867847624E+02 -.868527561E+02 -.869134651E+02 -.869675399E+02 -.870155702E+02 -.870580815E+02 -.870955299E+02 -.871282938E+02 -.871566625E+02 -.871808195E+02 -.872008201E+02 -.872165593E+02 -.872277302E+02 -.872337666E+02 -.872337666E+02
 -.872644415E+02 -.872644415E+02 -.872599004E+02 -.872513113E+02 -.872389048E+02 -.872227083E+02 -.872025871E+02 -.871782760E+02 -.871494010E+02 -.871154935E+02 -.870759995E+02 -.870302855E+02 -.869776405E+02 -.869172762E+02 -.868483255E+02 -.867698400E+02 -.866807865E+02 -.865800431E+02 -.864663956E+02 -.863385348E+02 -.861950544E+02 -.860344518E+02 -.858551314E+02 -.856554125E+02 -.854335429E+02 -.851877203E+02 -.849161231E+02 -.846169544E+02 -.842885004E+02 -.839292084E+02 -.835377854E+02 -.831133210E+02 -.826554359E+02 -.821644530E+02 -.816415898E+02 -.810891589E+02 -.805107667E+02 -.799114858E+02 -.792979801E+02 -.786785528E+02 -.780630931E+02 -.774629001E+02 -.768903751E+02 -.763585843E+02 -.758807128E+02 -.754694430E+02 -.751363022E+02 -.748910323E+02 -.747410331E+02 -.746909261E+02 -.747422781E+02 -.748935059E+02 -.751399717E+02 -.754742616E+02 -.758866213E+02 -.763655135E+02 -.768982489E+02 -.774716384E+02 -.780726151E+02 -.786887796E+02 -.793088369E+02 -.799229040E+02 -.805226845E+02 -.811015223E+02 -.816543519E+02 -.821775740E+02 -.826688814E+02 -.831270617E+02 -.835517952E+02 -.839434639E+02 -.843029793E+02 -.846316348E+02 -.849309825E+02 -.852027348E+02 -.854486868E+02 -.856706576E+02 -.858704464E+02 -.860498021E+02 -.862104016E+02 -.863538366E+02 -.864816059E+02 -.865951119E+02 -.866956603E+02 -.867844625E+02 -.868626382E+02 -.869312203E+02 -.869911592E+02 -.870433273E+02 -.870885232E+02 -.871274754E+02 -.871608445E+02 -.871892242E+02 -.872131408E+02 -.872330499E+02 -.872493296E+02 -.872622703E+02 -.872720586E+02 -.872787535E+02 -.872822542E+02 -.872822542E+02
 -.873235983E+02 -.873235983E+02 -.873221862E+02 -.873191304E+02 -.873141001E+02 -.873066832E+02 -.872963999E+02 -.872827096E+02 -.872650126E+02 -.872426496E+02 -.872148986E+02 -.871809691E+02 -.871399950E+02 -.870910263E+02 -.870330189E+02 -.869648239E+02 -.868851749E+02 -.867926753E+02 -.866857846E+02 -.865628036E+02 -.864218616E+02 -.862609029E+02 -.860776768E+02 -.858697312E+02 -.856344118E+02 -.853688706E+02 -.850700875E+02 -.847349089E+02 -.843601109E+02 -.839424923E+02 -.834790075E+02 -.829669461E+02 -.824041670E+02 -.817893902E+02 -.811225446E+02 -.804051596E+02 -.796407776E+02 -.788353469E+02 -.779975462E+02 -.771389789E+02 -.762741780E+02 -.754203752E+02 -.745970082E+02 -.738249736E+02 -.731256667E+02 -.725198778E+02 -.720266349E+02 -.716620914E+02 -.714385513E+02 -.713637120E+02 -.714401855E+02 -.716653353E+02 -.720314404E+02 -.725261751E+02 -.731333674E+02 -.738339742E+02 -.746071948E+02 -.754316286E+02 -.762863787E+02 -.771520120E+02 -.780113056E+02 -.788497383E+02 -.796557207E+02 -.804205883E+02 -.811384067E+02 -.818056462E+02 -.824207879E+02 -.829839115E+02 -.834963032E+02 -.839601084E+02 -.843780399E+02 -.847531443E+02 -.850886225E+02 -.853876973E+02 -.856535202E+02 -.858891084E+02 -.860973065E+02 -.862807647E+02 -.864419308E+02 -.865830502E+02 -.867061732E+02 -.868131648E+02 -.869057176E+02 -.869853660E+02 -.870534998E+02 -.871113785E+02 -.871601449E+02 -.872008375E+02 -.872344024E+02 -.872617045E+02 -.872835372E+02 -.873006316E+02 -.873136643E+02 -.873232641E+02 -.873300177E+02 -.873344739E+02 -.873371450E+02 -.873385068E+02 -.873389946E+02 -.873389946E+02
 -.873917061E+02 -.873917061E+02 -.873939526E+02 -.873973843E+02 -.874010316E+02 -.874039918E+02 -.874054055E+02 -.874044352E+02 -.874002455E+02 -.873919846E+02 -.873787656E+02 -.873596488E+02 -.873336229E+02 -.872995864E+02 -.872563266E+02 -.872024980E+02 -.871365983E+02 -.870569416E+02 -.869616298E+02 -.868485211E+02 -.867151962E+02 -.865589224E+02 -.863766177E+02 -.861648153E+02 -.859196322E+02 -.856367460E+02 -.853113857E+02 -.849383445E+02 -.845120270E+02 -.840265430E+02 -.834758689E+02 -.828540955E+02 -.821557838E+02 -.813764504E+02 -.805131866E+02 -.795654043E+02 -.785356658E+02 -.774305239E+02 -.762612585E+02 -.750443754E+02 -.738017330E+02 -.725601916E+02 -.713507469E+02 -.702071797E+02 -.691643303E+02 -.682561553E+02 -.675137423E+02 -.669634527E+02 -.666253338E+02 -.665119112E+02 -.666274340E+02 -.669676198E+02 -.675199109E+02 -.682642292E+02 -.691741856E+02 -.702186693E+02 -.713637063E+02 -.725744461E+02 -.738171063E+02 -.750606980E+02 -.762783754E+02 -.774483007E+02 -.785539926E+02 -.795841967E+02 -.805323852E+02 -.813960175E+02 -.821757001E+02 -.828743555E+02 -.834964775E+02 -.840475111E+02 -.845333692E+02 -.849600769E+02 -.853335236E+02 -.856593034E+02 -.859426203E+02 -.861882420E+02 -.864004868E+02 -.865832327E+02 -.867399411E+02 -.868736876E+02 -.869871976E+02 -.870828825E+02 -.871628747E+02 -.872290620E+02 -.872831181E+02 -.873265318E+02 -.873606330E+02 -.873866164E+02 -.874055635E+02 -.874184632E+02 -.874262300E+02 -.874297235E+02 -.874297657E+02 -.874271599E+02 -.874227097E+02 -.874172400E+02 -.874116198E+02 -.874067885E+02 -.874037855E+02 -.874037855E+02
 -.874681759E+02 -.874681759E+02 -.874745921E+02 -.874854324E+02 -.874990198E+02 -.875139143E+02 -.875288484E+02 -.875426740E+02 -.875543173E+02 -.875627399E+02 -.875669031E+02 -.875657368E+02 -.875581068E+02 -.875427847E+02 -.875184139E+02 -.874834750E+02 -.874362462E+02 -.873747589E+02 -.872967482E+02 -.871995952E+02 -.870802629E+02 -.869352230E+02 -.867603763E+02 -.865509656E+02 -.863014864E+02 -.860055993E+02 -.856560527E+02 -.852446292E+02 -.847621346E+02 -.841984551E+02 -.835427211E+02 -.827836227E+02 -.819099340E+02 -.809113030E+02 -.797793468E+02 -.785090560E+02 -.771004359E+02 -.755602236E+02 -.739034192E+02 -.721543184E+02 -.703467463E+02 -.685233098E+02 -.667336609E+02 -.650319500E+02 -.634737678E+02 -.621129089E+02 -.609982478E+02 -.601709456E+02 -.596621390E+02 -.594912150E+02 -.596647436E+02 -.601761165E+02 -.610059086E+02 -.621229447E+02 -.634860259E+02 -.650462424E+02 -.667497691E+02 -.685409932E+02 -.703657539E+02 -.721744025E+02 -.739243502E+02 -.755818025E+02 -.771225035E+02 -.785314964E+02 -.798020869E+02 -.809343071E+02 -.819331972E+02 -.828071623E+02 -.835665700E+02 -.842226550E+02 -.847867314E+02 -.852696698E+02 -.856815828E+02 -.860316618E+02 -.863281205E+02 -.865782060E+02 -.867882527E+02 -.869637591E+02 -.871094755E+02 -.872294933E+02 -.873273317E+02 -.874060170E+02 -.874681555E+02 -.875159975E+02 -.875514937E+02 -.875763446E+02 -.875920439E+02 -.875999164E+02 -.876011528E+02 -.875968403E+02 -.875879932E+02 -.875755809E+02 -.875605583E+02 -.875438964E+02 -.875266178E+02 -.875098355E+02 -.874947999E+02 -.874829550E+02 -.874760063E+02 -.874760063E+02
 -.875518820E+02 -.875518820E+02 -.875629281E+02 -.875820092E+02 -.876066811E+02 -.876349291E+02 -.876650573E+02 -.876956011E+02 -.877252536E+02 -.877528043E+02 -.877770861E+02 -.877969277E+02 -.878111082E+02 -.878183124E+02 -.878170837E+02 -.878057735E+02 -.877824835E+02 -.877449995E+02 -.876907133E+02 -.876165306E+02 -.875187620E+02 -.873929949E+02 -.872339442E+02 -.870352817E+02 -.867894469E+02 -.864874430E+02 -.861186318E+02 -.856705427E+02 -.851287280E+02 -.844767088E+02 -.836960795E+02 -.827668672E+02 -.816682762E+02 -.803799629E+02 -.788839723E+02 -.771673732E+02 -.752254533E+02 -.730650792E+02 -.707075814E+02 -.681904293E+02 -.655671245E+02 -.629051651E+02 -.602824215E+02 -.577825782E+02 -.554902978E+02 -.534865579E+02 -.518443701E+02 -.506249898E+02 -.498747122E+02 -.496223804E+02 -.498777819E+02 -.506310930E+02 -.518534333E+02 -.534984675E+02 -.555048962E+02 -.577996613E+02 -.603017376E+02 -.629264189E+02 -.655899878E+02 -.682145585E+02 -.707326424E+02 -.730907725E+02 -.752515356E+02 -.771936700E+02 -.789103800E+02 -.804064418E+02 -.816948377E+02 -.827935594E+02 -.837229734E+02 -.845038876E+02 -.851562794E+02 -.856985544E+02 -.861471884E+02 -.865166245E+02 -.868193280E+02 -.870659311E+02 -.872654240E+02 -.874253598E+02 -.875520582E+02 -.876507946E+02 -.877259702E+02 -.877812609E+02 -.878197448E+02 -.878440105E+02 -.878562484E+02 -.878583271E+02 -.878518582E+02 -.878382522E+02 -.878187666E+02 -.877945496E+02 -.877666816E+02 -.877362152E+02 -.877042167E+02 -.876718119E+02 -.876402367E+02 -.876108975E+02 -.875854434E+02 -.875658553E+02 -.875545574E+02 -.875545574E+02
 -.876411196E+02 -.876411196E+02 -.876571693E+02 -.876851682E+02 -.877218600E+02 -.877646289E+02 -.878113409E+02 -.878602167E+02 -.879097289E+02 -.879585176E+02 -.880053183E+02 -.880488980E+02 -.880879960E+02 -.881212654E+02 -.881472116E+02 -.881641255E+02 -.881700053E+02 -.881624649E+02 -.881386221E+02 -.880949622E+02 -.880271699E+02 -.879299233E+02 -.877966446E+02 -.876192011E+02 -.873875569E+02 -.870893780E+02 -.867096040E+02 -.862300119E+02 -.856288148E+02 -.848803685E+02 -.839551018E+02 -.828198532E+02 -.814388884E+02 -.797759491E+02 -.777976707E+02 -.754784929E+02 -.728067043E+02 -.697905786E+02 -.664630090E+02 -.628831064E+02 -.591341457E+02 -.553185747E+02 -.515516385E+02 -.479550083E+02 -.446510010E+02 -.417571551E+02 -.393806379E+02 -.376126310E+02 -.365230531E+02 -.361559848E+02 -.365264892E+02 -.376194728E+02 -.393908230E+02 -.417705856E+02 -.446675380E+02 -.479744635E+02 -.515737670E+02 -.553430684E+02 -.591606322E+02 -.629111606E+02 -.664921805E+02 -.698204327E+02 -.728368666E+02 -.755086846E+02 -.778277237E+02 -.798058008E+02 -.814685615E+02 -.828494305E+02 -.839847013E+02 -.849101249E+02 -.856588678E+02 -.862604992E+02 -.867406581E+02 -.871211248E+02 -.874201150E+02 -.876526812E+02 -.878311488E+02 -.879655440E+02 -.880639888E+02 -.881330489E+02 -.881780319E+02 -.882032363E+02 -.882121567E+02 -.882076505E+02 -.881920734E+02 -.881673885E+02 -.881352568E+02 -.880971109E+02 -.880542193E+02 -.880077421E+02 -.879587842E+02 -.879084466E+02 -.878578803E+02 -.878083455E+02 -.877612804E+02 -.877183823E+02 -.876817076E+02 -.876537961E+02 -.876378288E+02 -.876378288E+02
 -.877336076E+02 -.877336076E+02 -.877549098E+02 -.877922796E+02 -.878416215E+02 -.878997077E+02 -.879639660E+02 -.880323121E+02 -.881030174E+02 -.881746000E+02 -.882457334E+02 -.883151678E+02 -.883816567E+02 -.884438859E+02 -.885003986E+02 -.885495125E+02 -.885892226E+02 -.886170823E+02 -.886300557E+02 -.886243294E+02 -.885950731E+02 -.885361351E+02 -.884396566E+02 -.882955923E+02 -.880911262E+02 -.878099792E+02 -.874316231E+02 -.869304350E+02 -.862748568E+02 -.854266703E+02 -.843405662E+02 -.829643224E+02 -.812401257E+02 -.791078086E+02 -.765107995E+02 -.734050395E+02 -.697698043E+02 -.656176594E+02 -.609999270E+02 -.560055002E+02 -.507542059E+02 -.453884048E+02 -.400659996E+02 -.349554643E+02 -.302320075E+02 -.260718523E+02 -.226396737E+02 -.200766603E+02 -.184925358E+02 -.179576233E+02 -.184962124E+02 -.200839948E+02 -.226506272E+02 -.260863586E+02 -.302499559E+02 -.349766841E+02 -.400902661E+02 -.454154360E+02 -.507836413E+02 -.560368903E+02 -.610327423E+02 -.656513311E+02 -.698037922E+02 -.734389066E+02 -.765442618E+02 -.791407455E+02 -.812725551E+02 -.829963587E+02 -.843723785E+02 -.854584518E+02 -.863068063E+02 -.869627481E+02 -.874644891E+02 -.878435793E+02 -.881256326E+02 -.883311667E+02 -.884764490E+02 -.885742829E+02 -.886346993E+02 -.886655413E+02 -.886729428E+02 -.886617136E+02 -.886356423E+02 -.885977351E+02 -.885504010E+02 -.884955979E+02 -.884349476E+02 -.883698292E+02 -.883014569E+02 -.882309480E+02 -.881593856E+02 -.880878812E+02 -.880176395E+02 -.879500321E+02 -.878866824E+02 -.878295697E+02 -.877811564E+02 -.877445501E+02 -.877237094E+02 -.877237094E+02
 -.878265502E+02 -.878265502E+02 -.878531934E+02 -.879000971E+02 -.879623244E+02 -.880360400E+02 -.881182441E+02 -.882065649E+02 -.882990951E+02 -.883942595E+02 -.884907057E+02 -.885872107E+02 -.886825957E+02 -.887756440E+02 -.888650155E+02 -.889491507E+02 -.890261566E+02 -.890936642E+02 -.891486458E+02 -.891871754E+02 -.892041122E+02 -.891926826E+02 -.891439308E+02 -.890460048E+02 -.888832483E+02 -.886350777E+02 -.882746486E+02 -.877673619E+02 -.870693148E+02 -.861258713E+02 -.848706117E+02 -.832251216E+02 -.811005489E+02 -.784025082E+02 -.750410720E+02 -.709461910E+02 -.660854846E+02 -.604776182E+02 -.541947563E+02 -.473543634E+02 -.401082172E+02 -.326369868E+02 -.251527412E+02 -.178937297E+02 -.111064169E+02 -.505006289E+01 0.121639563E-01 0.383511361E+01 0.621733786E+01 0.702567942E+01 0.621348882E+01 0.382743759E+01 0.705587173E-03 -.506523548E+01 -.111252112E+02 -.179160289E+02 -.251783968E+02 -.326657605E+02 -.401397496E+02 -.473882210E+02 -.542303992E+02 -.605143991E+02 -.661227098E+02 -.709832315E+02 -.750774742E+02 -.784380472E+02 -.811352107E+02 -.832590416E+02 -.849040082E+02 -.861589964E+02 -.871024295E+02 -.878007264E+02 -.883085187E+02 -.886697012E+02 -.889188621E+02 -.890828310E+02 -.891821749E+02 -.892325319E+02 -.892457344E+02 -.892307182E+02 -.891942347E+02 -.891413999E+02 -.890761109E+02 -.890013601E+02 -.889194725E+02 -.888322851E+02 -.887412855E+02 -.886477202E+02 -.885526844E+02 -.884571988E+02 -.883622810E+02 -.882690161E+02 -.881786328E+02 -.880925891E+02 -.880126742E+02 -.879411336E+02 -.878808250E+02 -.878354174E+02 -.878096466E+02 -.878096466E+02
 -.879167583E+02 -.879167583E+02 -.879486401E+02 -.880048983E+02 -.880797782E+02 -.881688594E+02 -.882687372E+02 -.883767751E+02 -.884909114E+02 -.886095044E+02 -.887312067E+02 -.888548587E+02 -.889793938E+02 -.891037480E+02 -.892267670E+02 -.893471018E+02 -.894630824E+02 -.895725588E+02 -.896726897E+02 -.897596588E+02 -.898282873E+02 -.898715030E+02 -.898796159E+02 -.898393368E+02 -.897324708E+02 -.895342216E+02 -.892110773E+02 -.887183276E+02 -.879973926E+02 -.869732886E+02 -.855526382E+02 -.836227720E+02 -.810532414E+02 -.777026864E+02 -.734346542E+02 -.681425384E+02 -.617757403E+02 -.543526950E+02 -.459534583E+02 -.367035110E+02 -.267697124E+02 -.163694087E+02 -.574959193E+01 0.478557447E+01 0.148608449E+02 0.240415765E+02 0.318598042E+02 0.378561056E+02 0.416350663E+02 0.429257097E+02 0.416310727E+02 0.378481425E+02 0.318479205E+02 0.240258465E+02 0.148413696E+02 0.476248297E+01 -.577613993E+01 -.163992201E+02 -.268025514E+02 -.367389811E+02 -.459910218E+02 -.543916964E+02 -.618153960E+02 -.681820409E+02 -.734733470E+02 -.777401961E+02 -.810894913E+02 -.836579031E+02 -.855869090E+02 -.870070051E+02 -.880308786E+02 -.887519163E+02 -.892451042E+02 -.895690150E+02 -.897683423E+02 -.898765751E+02 -.899184841E+02 -.899122384E+02 -.898711015E+02 -.898047381E+02 -.897201943E+02 -.896226202E+02 -.895157994E+02 -.894025331E+02 -.892849216E+02 -.891645707E+02 -.890427463E+02 -.889204943E+02 -.887987364E+02 -.886783529E+02 -.885602602E+02 -.884454874E+02 -.883352615E+02 -.882311041E+02 -.881349486E+02 -.880492860E+02 -.879773478E+02 -.879233419E+02 -.878927562E+02 -.878927562E+02
 -.880008245E+02 -.880008245E+02 -.880376336E+02 -.881026910E+02 -.881894771E+02 -.882930288E+02 -.884095708E+02 -.885362298E+02 -.886708141E+02 -.888116382E+02 -.889573822E+02 -.891069747E+02 -.892594905E+02 -.894140556E+02 -.895697497E+02 -.897254983E+02 -.898799416E+02 -.900312654E+02 -.901769732E+02 -.903135706E+02 -.904361227E+02 -.905376275E+02 -.906081312E+02 -.906334836E+02 -.905936093E+02 -.904601515E+02 -.901933667E+02 -.897382514E+02 -.890201348E+02 -.879403612E+02 -.863729209E+02 -.841626513E+02 -.811262151E+02 -.770606110E+02 -.717663303E+02 -.650846551E+02 -.569312651E+02 -.473005784E+02 -.362419949E+02 -.238464974E+02 -.102551211E+02 0.435800761E+01 0.197143812E+02 0.353978084E+02 0.508379306E+02 0.653102183E+02 0.779647063E+02 0.878968431E+02 0.942682005E+02 0.964668542E+02 0.942640907E+02 0.878886499E+02 0.779524827E+02 0.652940451E+02 0.508179175E+02 0.353740962E+02 0.196871437E+02 0.432745510E+01 -.102887385E+02 -.238828831E+02 -.362807099E+02 -.473409618E+02 -.569725139E+02 -.651258404E+02 -.718065968E+02 -.770994092E+02 -.811633806E+02 -.841983155E+02 -.864073704E+02 -.879739479E+02 -.890532502E+02 -.897713176E+02 -.902268161E+02 -.904944021E+02 -.906290481E+02 -.906704607E+02 -.906469599E+02 -.905785872E+02 -.904794619E+02 -.903595092E+02 -.902257022E+02 -.900829451E+02 -.899346964E+02 -.897834093E+02 -.896308428E+02 -.894782855E+02 -.893267189E+02 -.891769405E+02 -.890296629E+02 -.888855989E+02 -.887455408E+02 -.886104423E+02 -.884815100E+02 -.883603095E+02 -.882488970E+02 -.881499827E+02 -.880671401E+02 -.880050753E+02 -.879699771E+02 -.879699771E+02
 -.880753360E+02 -.880753360E+02 -.881165467E+02 -.881894636E+02 -.882868860E+02 -.884033710E+02 -.885348180E+02 -.886781507E+02 -.888310713E+02 -.889918682E+02 -.891592618E+02 -.893322803E+02 -.895101517E+02 -.896922065E+02 -.898777800E+02 -.900661046E+02 -.902561798E+02 -.904466007E+02 -.906353244E+02 -.908193365E+02 -.909941719E+02 -.911532186E+02 -.912867045E+02 -.913802304E+02 -.914126593E+02 -.913531228E+02 -.911568701E+02 -.907597456E+02 -.900713896E+02 -.889680548E+02 -.872869381E+02 -.848234546E+02 -.813314258E+02 -.765319242E+02 -.701440666E+02 -.619362285E+02 -.517625853E+02 -.395468737E+02 -.252417512E+02 -.882808849E+01 0.971422926E+01 0.303072248E+02 0.527053915E+02 0.764303274E+02 0.100699642E+03 0.124365351E+03 0.145892624E+03 0.163430095E+03 0.175038578E+03 0.179127171E+03 0.175034380E+03 0.163421726E+03 0.145880142E+03 0.124348842E+03 0.100679225E+03 0.764061539E+02 0.526776483E+02 0.302761379E+02 0.968006752E+01 -.886500907E+01 -.252810601E+02 -.395880000E+02 -.518047247E+02 -.619783980E+02 -.701852495E+02 -.765713935E+02 -.813689185E+02 -.848590827E+02 -.873210051E+02 -.890009565E+02 -.901036033E+02 -.907918054E+02 -.911893125E+02 -.913864455E+02 -.914473061E+02 -.914165922E+02 -.913251268E+02 -.911940095E+02 -.910376077E+02 -.908656643E+02 -.906847626E+02 -.904993363E+02 -.903123625E+02 -.901258382E+02 -.899411085E+02 -.897590967E+02 -.895804680E+02 -.894057521E+02 -.892354396E+02 -.890700665E+02 -.889102937E+02 -.887569913E+02 -.886113344E+02 -.884749177E+02 -.883498978E+02 -.882391734E+02 -.881466170E+02 -.880773746E+02 -.880382573E+02 -.880382573E+02
 -.881370999E+02 -.881370999E+02 -.881819827E+02 -.882614547E+02 -.883677486E+02 -.884950231E+02 -.886389103E+02 -.887961694E+02 -.889644206E+02 -.891419385E+02 -.893274882E+02 -.895201953E+02 -.897194346E+02 -.899247333E+02 -.901356751E+02 -.903517966E+02 -.905724618E+02 -.907966954E+02 -.910229505E+02 -.912487692E+02 -.914702831E+02 -.916814699E+02 -.918730469E+02 -.920308323E+02 -.921333319E+02 -.921482251E+02 -.920273175E+02 -.916994761E+02 -.910612414E+02 -.899657803E+02 -.882132116E+02 -.855464972E+02 -.816515632E+02 -.761646053E+02 -.687086546E+02 -.589578154E+02 -.466689493E+02 -.316327672E+02 -.136228294E+02 0.764828806E+01 0.324810555E+02 0.610840632E+02 0.934870330E+02 0.129409800E+03 0.168074467E+03 0.207958735E+03 0.246520867E+03 0.280004653E+03 0.303585174E+03 0.312337474E+03 0.303580911E+03 0.279996157E+03 0.246508199E+03 0.207941986E+03 0.168053764E+03 0.129385303E+03 0.934589412E+02 0.610526170E+02 0.324465410E+02 0.761104112E+01 -.136624174E+02 -.316742355E+02 -.467114954E+02 -.590004499E+02 -.687502533E+02 -.762042869E+02 -.816889729E+02 -.855817267E+02 -.882465765E+02 -.899977325E+02 -.910923729E+02 -.917304403E+02 -.920587328E+02 -.921806341E+02 -.921672011E+02 -.920665669E+02 -.919110061E+02 -.917219779E+02 -.915136358E+02 -.912952368E+02 -.910727762E+02 -.908500917E+02 -.906296033E+02 -.904128098E+02 -.902006233E+02 -.899935968E+02 -.897920838E+02 -.895963546E+02 -.894066886E+02 -.892234547E+02 -.890471897E+02 -.888786829E+02 -.887190746E+02 -.885699768E+02 -.884336245E+02 -.883130692E+02 -.882124288E+02 -.881372133E+02 -.880947507E+02 -.880947507E+02
 -.881833638E+02 -.881833638E+02 -.882310104E+02 -.883154156E+02 -.884283853E+02 -.885637798E+02 -.887170317E+02 -.888847792E+02 -.890645845E+02 -.892547166E+02 -.894539811E+02 -.896615856E+02 -.898770284E+02 -.901000024E+02 -.903303025E+02 -.905677282E+02 -.908119648E+02 -.910624241E+02 -.913180180E+02 -.915768209E+02 -.918355611E+02 -.920888470E+02 -.923279970E+02 -.925392763E+02 -.927012661E+02 -.927809737E+02 -.927281452E+02 -.924670659E+02 -.918850854E+02 -.908178066E+02 -.890340681E+02 -.862288162E+02 -.820244294E+02 -.759755695E+02 -.676077169E+02 -.564906960E+02 -.422574913E+02 -.245150806E+02 -.277128690E+01 0.236562542E+02 0.555434340E+02 0.937169059E+02 0.138983664E+03 0.191979464E+03 0.252868829E+03 0.320788161E+03 0.392881295E+03 0.462797327E+03 0.518833996E+03 0.543250742E+03 0.518829690E+03 0.462788746E+03 0.392868502E+03 0.320771252E+03 0.252847936E+03 0.191954754E+03 0.138955346E+03 0.936852303E+02 0.555087003E+02 0.236188147E+02 -.281102020E+01 -.245566285E+02 -.423001542E+02 -.565334767E+02 -.676494245E+02 -.760152052E+02 -.820615672E+02 -.862635340E+02 -.890666954E+02 -.908488719E+02 -.919153049E+02 -.924971830E+02 -.927588154E+02 -.928127456E+02 -.927346018E+02 -.925745774E+02 -.923656244E+02 -.921291335E+02 -.918788171E+02 -.916233354E+02 -.913680557E+02 -.911162204E+02 -.908697168E+02 -.906295832E+02 -.903963417E+02 -.901702195E+02 -.899513011E+02 -.897396369E+02 -.895353294E+02 -.893386089E+02 -.891499093E+02 -.889699522E+02 -.887998466E+02 -.886412137E+02 -.884963442E+02 -.883684021E+02 -.882616884E+02 -.881819853E+02 -.881370089E+02 -.881370089E+02
 -.882120079E+02 -.882120079E+02 -.882613715E+02 -.883488408E+02 -.884659566E+02 -.886063943E+02 -.887654636E+02 -.889397285E+02 -.891267168E+02 -.893246962E+02 -.895325006E+02 -.897493932E+02 -.899749551E+02 -.902089908E+02 -.904514393E+02 -.907022810E+02 -.909614252E+02 -.912285580E+02 -.915029221E+02 -.917829830E+02 -.920659176E+02 -.923468249E+02 -.926175165E+02 -.928646778E+02 -.930671021E+02 -.931915751E+02 -.931868099E+02 -.929745934E+02 -.924370739E+02 -.913994563E+02 -.896104875E+02 -.867313134E+02 -.823381111E+02 -.759253632E+02 -.669431462E+02 -.548749569E+02 -.392412722E+02 -.194732413E+02 0.520344111E+01 0.358821481E+02 0.739376871E+02 0.121102898E+03 0.179563986E+03 0.252049652E+03 0.341841492E+03 0.452492831E+03 0.586673503E+03 0.742601505E+03 0.904069414E+03 0.101381544E+04 0.904065083E+03 0.742592875E+03 0.586660639E+03 0.452475832E+03 0.341820493E+03 0.252024824E+03 0.179535545E+03 0.121071102E+03 0.739028459E+02 0.358446267E+02 0.516366749E+01 -.195147688E+02 -.392839283E+02 -.549177383E+02 -.669848295E+02 -.759648780E+02 -.823749887E+02 -.867656255E+02 -.896425788E+02 -.914299306E+02 -.924667382E+02 -.930042337E+02 -.932170859E+02 -.932230238E+02 -.931001729E+02 -.928997639E+02 -.926549769E+02 -.923869968E+02 -.921091207E+02 -.918295193E+02 -.915530717E+02 -.912825726E+02 -.910195178E+02 -.907646140E+02 -.905181068E+02 -.902799966E+02 -.900501827E+02 -.898285663E+02 -.896151309E+02 -.894100143E+02 -.892135819E+02 -.890265099E+02 -.888498856E+02 -.886853339E+02 -.885351792E+02 -.884026542E+02 -.882921726E+02 -.882096853E+02 -.881631491E+02 -.881631491E+02
 -.882216961E+02 -.882216961E+02 -.882716415E+02 -.883601489E+02 -.884786695E+02 -.886208160E+02 -.887818568E+02 -.889583308E+02 -.891477545E+02 -.893483958E+02 -.895590986E+02 -.897791458E+02 -.900081480E+02 -.902459492E+02 -.904925397E+02 -.907479649E+02 -.910122149E+02 -.912850756E+02 -.915659110E+02 -.918533318E+02 -.921446826E+02 -.924352488E+02 -.927170337E+02 -.929768938E+02 -.931937273E+02 -.933342830E+02 -.933469717E+02 -.931528026E+02 -.926322760E+02 -.916072469E+02 -.898197206E+02 -.869187884E+02 -.824636867E+02 -.759266995E+02 -.667293156E+02 -.543209088E+02 -.381750034E+02 -.176462741E+02 0.817026257E+01 0.405713118E+02 0.812714754E+02 0.132602170E+03 0.197854337E+03 0.281892201E+03 0.392310231E+03 0.541722958E+03 0.752501254E+03 0.106695017E+04 0.156989076E+04 0.244008981E+04 0.156988642E+04 0.106694153E+04 0.752488368E+03 0.541705931E+03 0.392289198E+03 0.281867338E+03 0.197825858E+03 0.132570339E+03 0.812366039E+02 0.405337693E+02 0.813048148E+01 -.176877913E+02 -.382176474E+02 -.543636756E+02 -.667709736E+02 -.759661554E+02 -.825004585E+02 -.869529467E+02 -.898516176E+02 -.916375182E+02 -.926617602E+02 -.931822961E+02 -.933771313E+02 -.933656392E+02 -.932267234E+02 -.930119193E+02 -.927544466E+02 -.924753875E+02 -.921878701E+02 -.918998749E+02 -.916160954E+02 -.913391587E+02 -.910704158E+02 -.908104514E+02 -.905594107E+02 -.903172122E+02 -.900836889E+02 -.898586887E+02 -.896421531E+02 -.894341871E+02 -.892351322E+02 -.890456484E+02 -.888668153E+02 -.887002588E+02 -.885483141E+02 -.884142372E+02 -.883024798E+02 -.882190498E+02 -.881719854E+02 -.881719854E+02
 -.882119718E+02 -.882119718E+02 -.882613334E+02 -.883487993E+02 -.884659107E+02 -.886063434E+02 -.887654073E+02 -.889396666E+02 -.891266492E+02 -.893246230E+02 -.895324219E+02 -.897493091E+02 -.899748659E+02 -.902088968E+02 -.904513408E+02 -.907021783E+02 -.909613186E+02 -.912284477E+02 -.915028081E+02 -.917828654E+02 -.920657961E+02 -.923466990E+02 -.926173855E+02 -.928645405E+02 -.930669568E+02 -.931914193E+02 -.931866401E+02 -.929744044E+02 -.924368587E+02 -.913992052E+02 -.896101891E+02 -.867309565E+02 -.823376857E+02 -.759248617E+02 -.669425675E+02 -.548743089E+02 -.392405670E+02 -.194724895E+02 0.520423368E+01 0.358829769E+02 0.739385480E+02 0.121103787E+03 0.179564900E+03 0.252050586E+03 0.341842444E+03 0.452493797E+03 0.586674480E+03 0.742602490E+03 0.904070404E+03 0.101381644E+04 0.904066074E+03 0.742593861E+03 0.586661618E+03 0.452476801E+03 0.341821448E+03 0.252025763E+03 0.179536463E+03 0.121071996E+03 0.739037125E+02 0.358454617E+02 0.516446646E+01 -.195140104E+02 -.392832165E+02 -.549170838E+02 -.669842445E+02 -.759643707E+02 -.823745581E+02 -.867652638E+02 -.896422761E+02 -.914296754E+02 -.924665191E+02 -.930040410E+02 -.932169123E+02 -.932228643E+02 -.931000237E+02 -.928996226E+02 -.926548418E+02 -.923868665E+02 -.921089947E+02 -.918293970E+02 -.915529529E+02 -.912824572E+02 -.910194060E+02 -.907645058E+02 -.905180026E+02 -.902798967E+02 -.900500874E+02 -.898284760E+02 -.896150457E+02 -.894099346E+02 -.892135078E+02 -.890264416E+02 -.888498232E+02 -.886852773E+02 -.885351280E+02 -.884026081E+02 -.882921309E+02 -.882096470E+02 -.881631127E+02 -.881631127E+02
 -.881832909E+02 -.881832909E+02 -.882309336E+02 -.883153320E+02 -.884282928E+02 -.885636771E+02 -.887169181E+02 -.888846542E+02 -.890644479E+02 -.892545684E+02 -.894538215E+02 -.896614150E+02 -.898768474E+02 -.900998113E+02 -.903301020E+02 -.905675189E+02 -.908117471E+02 -.910621985E+02 -.913177846E+02 -.915765797E+02 -.918353114E+02 -.920885880E+02 -.923277271E+02 -.925389932E+02 -.927009660E+02 -.927806514E+02 -.927277933E+02 -.924666739E+02 -.918846387E+02 -.908172868E+02 -.890334536E+02 -.862280857E+02 -.820235634E+02 -.759745525E+02 -.676065458E+02 -.564893852E+02 -.422560643E+02 -.245135589E+02 -.276968507E+01 0.236579274E+02 0.555451704E+02 0.937186980E+02 0.138985505E+03 0.191981345E+03 0.252870746E+03 0.320790105E+03 0.392883261E+03 0.462799309E+03 0.518835988E+03 0.543252738E+03 0.518831683E+03 0.462790731E+03 0.392870472E+03 0.320773202E+03 0.252849860E+03 0.191956644E+03 0.138957196E+03 0.936870330E+02 0.555104482E+02 0.236205003E+02 -.280940542E+01 -.245550933E+02 -.422987137E+02 -.565321526E+02 -.676482408E+02 -.760141764E+02 -.820606904E+02 -.862627937E+02 -.890660718E+02 -.908483436E+02 -.919148503E+02 -.924967831E+02 -.927584557E+02 -.928124155E+02 -.927342937E+02 -.925742860E+02 -.923653461E+02 -.921288657E+02 -.918785582E+02 -.916230845E+02 -.913678124E+02 -.911159845E+02 -.908694885E+02 -.906293629E+02 -.903961297E+02 -.901700165E+02 -.899511077E+02 -.897394536E+02 -.895351568E+02 -.893384476E+02 -.891497596E+02 -.889698143E+02 -.887997206E+02 -.886410993E+02 -.884962410E+02 -.883683092E+02 -.882616043E+02 -.881819080E+02 -.881369355E+02 -.881369355E+02
 -.881369892E+02 -.881369892E+02 -.881818659E+02 -.882613276E+02 -.883676080E+02 -.884948670E+02 -.886387373E+02 -.887959787E+02 -.889642120E+02 -.891417118E+02 -.893272440E+02 -.895199337E+02 -.897191564E+02 -.899244392E+02 -.901353658E+02 -.903514729E+02 -.905721243E+02 -.907963447E+02 -.910225866E+02 -.912483919E+02 -.914698917E+02 -.916810627E+02 -.918726215E+02 -.920303846E+02 -.921328563E+02 -.921477131E+02 -.920267575E+02 -.916988520E+02 -.910605319E+02 -.899649592E+02 -.882122496E+02 -.855453645E+02 -.816502311E+02 -.761630502E+02 -.687068695E+02 -.589558177E+02 -.466667721E+02 -.316304433E+02 -.136203873E+02 0.765083516E+01 0.324836958E+02 0.610867853E+02 0.934898263E+02 0.129412654E+03 0.168077372E+03 0.207961681E+03 0.246523846E+03 0.280007655E+03 0.303588190E+03 0.312340495E+03 0.303583929E+03 0.279999164E+03 0.246511184E+03 0.207944942E+03 0.168056679E+03 0.129388170E+03 0.934617491E+02 0.610553554E+02 0.324491989E+02 0.761360707E+01 -.136599556E+02 -.316718911E+02 -.467092976E+02 -.589984320E+02 -.687484489E+02 -.762027138E+02 -.816876242E+02 -.855805788E+02 -.882456003E+02 -.899968982E+02 -.910916509E+02 -.917298040E+02 -.920581606E+02 -.921801099E+02 -.921667130E+02 -.920661064E+02 -.919105674E+02 -.917215570E+02 -.915132302E+02 -.912948447E+02 -.910723970E+02 -.908497250E+02 -.906292493E+02 -.904124690E+02 -.902002963E+02 -.899932843E+02 -.897917867E+02 -.895960735E+02 -.894064244E+02 -.892232081E+02 -.890469612E+02 -.888784727E+02 -.887188827E+02 -.885698028E+02 -.884334676E+02 -.883129279E+02 -.882123010E+02 -.881370958E+02 -.880946392E+02 -.880946392E+02
 -.880751858E+02 -.880751858E+02 -.881163883E+02 -.881892911E+02 -.882866951E+02 -.884031588E+02 -.885345825E+02 -.886778908E+02 -.888307865E+02 -.889915583E+02 -.891589271E+02 -.893319212E+02 -.895097688E+02 -.896918006E+02 -.898773519E+02 -.900656552E+02 -.902557096E+02 -.904461102E+02 -.906348135E+02 -.908188047E+02 -.909936180E+02 -.911526400E+02 -.912860976E+02 -.913795895E+02 -.914119762E+02 -.913523859E+02 -.911560638E+02 -.907588489E+02 -.900703759E+02 -.889668925E+02 -.872855922E+02 -.848218880E+02 -.813296006E+02 -.765298086E+02 -.701416471E+02 -.619335203E+02 -.517596274E+02 -.395437108E+02 -.252384232E+02 -.882462354E+01 0.971781543E+01 0.303109175E+02 0.527091768E+02 0.764341919E+02 0.100703573E+03 0.124369335E+03 0.145896651E+03 0.163434152E+03 0.175042654E+03 0.179131254E+03 0.175038459E+03 0.163425789E+03 0.145884177E+03 0.124352839E+03 0.100683171E+03 0.764100357E+02 0.526814534E+02 0.302798527E+02 0.968367776E+01 -.886151834E+01 -.252777049E+02 -.395848091E+02 -.518017387E+02 -.619756622E+02 -.701828037E+02 -.765692532E+02 -.813670704E+02 -.848574947E+02 -.873196392E+02 -.889997755E+02 -.901025717E+02 -.907908912E+02 -.911884889E+02 -.913856913E+02 -.914466053E+02 -.914159332E+02 -.913245013E+02 -.911934117E+02 -.910370338E+02 -.908651119E+02 -.906842304E+02 -.904988237E+02 -.903118694E+02 -.901253649E+02 -.899406558E+02 -.897586654E+02 -.895800590E+02 -.894053662E+02 -.892350778E+02 -.890697294E+02 -.889099818E+02 -.887567048E+02 -.886110732E+02 -.884746811E+02 -.883496846E+02 -.882389816E+02 -.881464436E+02 -.880772152E+02 -.880381059E+02 -.880381059E+02
 -.880006324E+02 -.880006324E+02 -.880374312E+02 -.881024706E+02 -.881892330E+02 -.882927574E+02 -.884092691E+02 -.885358964E+02 -.886704480E+02 -.888112390E+02 -.889569500E+02 -.891065098E+02 -.892589935E+02 -.894135271E+02 -.895691905E+02 -.897249090E+02 -.898793227E+02 -.900306169E+02 -.901762947E+02 -.903128612E+02 -.904353802E+02 -.905368485E+02 -.906073105E+02 -.906326138E+02 -.905926800E+02 -.904591485E+02 -.901922711E+02 -.897370391E+02 -.890187760E+02 -.879388208E+02 -.863711594E+02 -.841606249E+02 -.811238782E+02 -.770579231E+02 -.717632686E+02 -.650812266E+02 -.569275071E+02 -.472965440E+02 -.362377356E+02 -.238420599E+02 -.102505356E+02 0.436272289E+01 0.197192092E+02 0.354027329E+02 0.508429360E+02 0.653152896E+02 0.779698287E+02 0.879020025E+02 0.942733827E+02 0.964720453E+02 0.942692768E+02 0.878938170E+02 0.779576167E+02 0.652991316E+02 0.508229418E+02 0.353790429E+02 0.196919971E+02 0.433219865E+01 -.102841221E+02 -.238784126E+02 -.362764158E+02 -.473368917E+02 -.569687202E+02 -.651223770E+02 -.718035017E+02 -.770966897E+02 -.811610141E+02 -.841962611E+02 -.864055824E+02 -.879723822E+02 -.890518669E+02 -.897700814E+02 -.902256969E+02 -.904933754E+02 -.906280950E+02 -.906695666E+02 -.906461142E+02 -.905777824E+02 -.904786928E+02 -.903587723E+02 -.902249954E+02 -.900822673E+02 -.899340472E+02 -.897827887E+02 -.896302514E+02 -.894777240E+02 -.893261880E+02 -.891764410E+02 -.890291958E+02 -.888851647E+02 -.887451398E+02 -.886100747E+02 -.884811752E+02 -.883600068E+02 -.882486245E+02 -.881497377E+02 -.880669186E+02 -.880048717E+02 -.879697838E+02 -.879697838E+02
 -.879165215E+02 -.879165215E+02 -.879483906E+02 -.880046267E+02 -.880794775E+02 -.881685247E+02 -.882683650E+02 -.883763631E+02 -.884904581E+02 -.886090091E+02 -.887306691E+02 -.888542788E+02 -.889787720E+02 -.891030848E+02 -.892260629E+02 -.893463570E+02 -.894622970E+02 -.895717325E+02 -.896718214E+02 -.897587468E+02 -.898273285E+02 -.898704931E+02 -.898785484E+02 -.898382028E+02 -.897312582E+02 -.895329144E+02 -.892096550E+02 -.887167645E+02 -.879956572E+02 -.869713439E+02 -.855504411E+02 -.836202740E+02 -.810503906E+02 -.776994343E+02 -.734309670E+02 -.681384095E+02 -.617711959E+02 -.543477870E+02 -.459482476E+02 -.366980545E+02 -.267640624E+02 -.163636062E+02 -.574365780E+01 0.479162132E+01 0.148669863E+02 0.240477949E+02 0.318660825E+02 0.378624271E+02 0.416414146E+02 0.429320685E+02 0.416374258E+02 0.378544736E+02 0.318542131E+02 0.240320837E+02 0.148475342E+02 0.476855713E+01 -.577017460E+01 -.163933829E+02 -.267968634E+02 -.367334841E+02 -.459857688E+02 -.543867452E+02 -.618108085E+02 -.681778699E+02 -.734696194E+02 -.777369054E+02 -.810866037E+02 -.836553699E+02 -.855846781E+02 -.870050277E+02 -.880291113E+02 -.887503217E+02 -.892436508E+02 -.895676766E+02 -.897670981E+02 -.898754090E+02 -.899173839E+02 -.899111950E+02 -.898701083E+02 -.898037907E+02 -.897192896E+02 -.896217564E+02 -.895149755E+02 -.894017487E+02 -.892841769E+02 -.891638660E+02 -.890420822E+02 -.889198714E+02 -.887981553E+02 -.886778140E+02 -.885597636E+02 -.884450330E+02 -.883348485E+02 -.882307310E+02 -.881346131E+02 -.880489845E+02 -.879770754E+02 -.879230916E+02 -.878925185E+02 -.878925185E+02
 -.878262658E+02 -.878262658E+02 -.878528938E+02 -.878997709E+02 -.879619633E+02 -.880356379E+02 -.881177966E+02 -.882060689E+02 -.882985484E+02 -.883936608E+02 -.884900543E+02 -.885865062E+02 -.886818382E+02 -.887748337E+02 -.888641524E+02 -.889482348E+02 -.890251873E+02 -.890926406E+02 -.891475663E+02 -.891860373E+02 -.892029118E+02 -.891914146E+02 -.891425878E+02 -.890445769E+02 -.888817227E+02 -.886334377E+02 -.882728732E+02 -.877654249E+02 -.870671845E+02 -.861235098E+02 -.848679743E+02 -.832221572E+02 -.810972022E+02 -.783987248E+02 -.750368075E+02 -.709414226E+02 -.660802195E+02 -.604718941E+02 -.541886321E+02 -.473479042E+02 -.401014843E+02 -.326300352E+02 -.251456245E+02 -.178864844E+02 -.110990641E+02 -.504262233E+01 0.196724993E-01 0.384267089E+01 0.622492528E+01 0.703327876E+01 0.622108197E+01 0.383500627E+01 0.823109925E-02 -.505777254E+01 -.111178308E+02 -.179087511E+02 -.251712429E+02 -.326587675E+02 -.401329719E+02 -.473817143E+02 -.542242256E+02 -.605086250E+02 -.661173949E+02 -.709784143E+02 -.750731625E+02 -.784342182E+02 -.811318200E+02 -.832560346E+02 -.849013292E+02 -.861565941E+02 -.871002589E+02 -.877987494E+02 -.883067033E+02 -.886680213E+02 -.889172962E+02 -.890813623E+02 -.891807904E+02 -.892312214E+02 -.892444906E+02 -.892295356E+02 -.891931096E+02 -.891403296E+02 -.890750937E+02 -.890003952E+02 -.889185595E+02 -.888314241E+02 -.887404764E+02 -.886469635E+02 -.885519802E+02 -.884565473E+02 -.883616820E+02 -.882684689E+02 -.881781362E+02 -.880921411E+02 -.880122718E+02 -.879407723E+02 -.878804986E+02 -.878351176E+02 -.878093619E+02 -.878093619E+02
 -.877332726E+02 -.877332726E+02 -.877545570E+02 -.877918953E+02 -.878411960E+02 -.878992338E+02 -.879634382E+02 -.880317264E+02 -.881023710E+02 -.881738906E+02 -.882449599E+02 -.883143293E+02 -.883807529E+02 -.884429165E+02 -.884993633E+02 -.885484108E+02 -.885880534E+02 -.886158441E+02 -.886287462E+02 -.886229453E+02 -.885936101E+02 -.885345872E+02 -.884380160E+02 -.882938490E+02 -.880892670E+02 -.878079875E+02 -.874294785E+02 -.869281119E+02 -.862723244E+02 -.854238914E+02 -.843374968E+02 -.829609122E+02 -.812363191E+02 -.791035487E+02 -.765060349E+02 -.733997330E+02 -.697639418E+02 -.656112551E+02 -.609930217E+02 -.559981532E+02 -.507464834E+02 -.453803709E+02 -.400577114E+02 -.349469728E+02 -.302233616E+02 -.260630980E+02 -.226308452E+02 -.200677814E+02 -.184836260E+02 -.179487009E+02 -.184872959E+02 -.200751026E+02 -.226417789E+02 -.260775781E+02 -.302412780E+02 -.349681550E+02 -.400819353E+02 -.454073549E+02 -.507758680E+02 -.560294898E+02 -.610257819E+02 -.656448709E+02 -.697978741E+02 -.734335452E+02 -.765394435E+02 -.791364332E+02 -.812686972E+02 -.829928981E+02 -.843692594E+02 -.854556236E+02 -.863042247E+02 -.869603759E+02 -.874622952E+02 -.878415382E+02 -.881237234E+02 -.883293727E+02 -.884747571E+02 -.885726827E+02 -.886331828E+02 -.886641025E+02 -.886715774E+02 -.886604183E+02 -.886344150E+02 -.885965743E+02 -.885493058E+02 -.884945677E+02 -.884339822E+02 -.883689285E+02 -.883006206E+02 -.882301758E+02 -.881586770E+02 -.880872350E+02 -.880170539E+02 -.879495044E+02 -.878862089E+02 -.878291448E+02 -.877807728E+02 -.877441977E+02 -.877233748E+02 -.877233748E+02
 -.876407310E+02 -.876407310E+02 -.876567598E+02 -.876847223E+02 -.877213660E+02 -.877640784E+02 -.878107276E+02 -.878595355E+02 -.879089761E+02 -.879576904E+02 -.880044147E+02 -.880479166E+02 -.880869359E+02 -.881201259E+02 -.881459921E+02 -.881628249E+02 -.881686222E+02 -.881609972E+02 -.881370670E+02 -.880933160E+02 -.880254278E+02 -.879280792E+02 -.877946906E+02 -.876171271E+02 -.873853504E+02 -.870870232E+02 -.867070816E+02 -.862272980E+02 -.856258805E+02 -.848771793E+02 -.839516169E+02 -.828160257E+02 -.814346663E+02 -.797712777E+02 -.777924969E+02 -.754727713E+02 -.728004045E+02 -.697836913E+02 -.664555490E+02 -.628751113E+02 -.591256701E+02 -.553096824E+02 -.515423950E+02 -.479454758E+02 -.446412362E+02 -.417472084E+02 -.393705543E+02 -.376024511E+02 -.365128148E+02 -.361457246E+02 -.365162434E+02 -.376092780E+02 -.393807173E+02 -.417606100E+02 -.446577376E+02 -.479648895E+02 -.515644766E+02 -.553341247E+02 -.591521016E+02 -.629031078E+02 -.664846611E+02 -.698134850E+02 -.728305064E+02 -.755029029E+02 -.778224903E+02 -.798010703E+02 -.814642809E+02 -.828455448E+02 -.839811582E+02 -.849068775E+02 -.856558751E+02 -.862577266E+02 -.867380765E+02 -.871187103E+02 -.874178481E+02 -.876505461E+02 -.878291326E+02 -.879636366E+02 -.880621822E+02 -.881313369E+02 -.881764097E+02 -.882017004E+02 -.882107043E+02 -.882062798E+02 -.881907829E+02 -.881661774E+02 -.881341243E+02 -.880960564E+02 -.880532421E+02 -.880068415E+02 -.879579591E+02 -.879076952E+02 -.878572002E+02 -.878077334E+02 -.877607315E+02 -.877178902E+02 -.876812634E+02 -.876533881E+02 -.876374413E+02 -.876374413E+02
 -.875514372E+02 -.875514372E+02 -.875624592E+02 -.875814983E+02 -.876061149E+02 -.876342976E+02 -.876643533E+02 -.876948188E+02 -.877243882E+02 -.877518522E+02 -.877760447E+02 -.877957950E+02 -.878098828E+02 -.878169929E+02 -.878156692E+02 -.878042625E+02 -.877808743E+02 -.877432897E+02 -.876888997E+02 -.876146092E+02 -.875167279E+02 -.873908420E+02 -.872316648E+02 -.870328664E+02 -.867868839E+02 -.864847179E+02 -.861157270E+02 -.856674367E+02 -.851253951E+02 -.844731186E+02 -.836921962E+02 -.827626500E+02 -.816636795E+02 -.803749383E+02 -.788784708E+02 -.771613492E+02 -.752188696E+02 -.730579116E+02 -.706998234E+02 -.681820936E+02 -.655582425E+02 -.628957836E+02 -.602725981E+02 -.577723757E+02 -.554797806E+02 -.534757886E+02 -.518334083E+02 -.506138921E+02 -.498635324E+02 -.496111707E+02 -.498665940E+02 -.506199793E+02 -.518424479E+02 -.534876672E+02 -.554943413E+02 -.577894149E+02 -.602918649E+02 -.629169835E+02 -.655810481E+02 -.682061623E+02 -.707248218E+02 -.730835410E+02 -.752448871E+02 -.771875808E+02 -.789048130E+02 -.804013515E+02 -.816901751E+02 -.827892758E+02 -.837190233E+02 -.845002300E+02 -.851528785E+02 -.856953797E+02 -.861442140E+02 -.865138291E+02 -.868166937E+02 -.870634435E+02 -.872630712E+02 -.874231321E+02 -.875499480E+02 -.876487956E+02 -.877240777E+02 -.877794710E+02 -.878180545E+02 -.878424177E+02 -.878547513E+02 -.878569243E+02 -.878505486E+02 -.878370348E+02 -.878176402E+02 -.877935130E+02 -.877657331E+02 -.877353525E+02 -.877034368E+02 -.876711106E+02 -.876396082E+02 -.876103342E+02 -.875849351E+02 -.875653885E+02 -.875541141E+02 -.875541141E+02
 -.874676723E+02 -.874676723E+02 -.874740610E+02 -.874848533E+02 -.874983776E+02 -.875131977E+02 -.875280488E+02 -.875417847E+02 -.875533330E+02 -.875616562E+02 -.875657168E+02 -.875644450E+02 -.875567076E+02 -.875412763E+02 -.875167948E+02 -.874817435E+02 -.874344003E+02 -.873727960E+02 -.872946651E+02 -.871973878E+02 -.870779263E+02 -.869327513E+02 -.867577623E+02 -.865482006E+02 -.862985599E+02 -.860024984E+02 -.856527621E+02 -.852411304E+02 -.847584058E+02 -.841944706E+02 -.835384514E+02 -.827790341E+02 -.819049896E+02 -.809059628E+02 -.797735702E+02 -.785028034E+02 -.770936724E+02 -.755529216E+02 -.738955624E+02 -.721459040E+02 -.703377867E+02 -.685138319E+02 -.667237053E+02 -.650215677E+02 -.634630176E+02 -.621018543E+02 -.609869548E+02 -.601594811E+02 -.596505701E+02 -.594796085E+02 -.596531664E+02 -.601646357E+02 -.609945914E+02 -.621118585E+02 -.634752372E+02 -.650358154E+02 -.667397632E+02 -.685314603E+02 -.703567352E+02 -.721659257E+02 -.739164283E+02 -.755744333E+02 -.771156711E+02 -.785251737E+02 -.797962389E+02 -.809288945E+02 -.819281792E+02 -.828024992E+02 -.835622246E+02 -.842185937E+02 -.847829246E+02 -.852660920E+02 -.856782120E+02 -.860284796E+02 -.863251114E+02 -.865753571E+02 -.867855533E+02 -.869612004E+02 -.871070504E+02 -.872271959E+02 -.873251572E+02 -.874039616E+02 -.874662162E+02 -.875141718E+02 -.875497795E+02 -.875747403E+02 -.875905480E+02 -.875985275E+02 -.875998692E+02 -.875956604E+02 -.875869147E+02 -.875746011E+02 -.875596732E+02 -.875431011E+02 -.875259055E+02 -.875091973E+02 -.874942242E+02 -.874824262E+02 -.874755040E+02 -.874755040E+02
 -.873911410E+02 -.873911410E+02 -.873933567E+02 -.873967342E+02 -.874003101E+02 -.874031860E+02 -.874045056E+02 -.874034336E+02 -.873991363E+02 -.873907628E+02 -.873774272E+02 -.873581905E+02 -.873320420E+02 -.872978807E+02 -.872544942E+02 -.872005369E+02 -.871345063E+02 -.870547160E+02 -.869592675E+02 -.868460182E+02 -.867125479E+02 -.865561232E+02 -.863736611E+02 -.861616935E+02 -.859163359E+02 -.856332643E+02 -.853077057E+02 -.849344509E+02 -.845079019E+02 -.840221660E+02 -.834712166E+02 -.828491418E+02 -.821505003E+02 -.813708067E+02 -.805071518E+02 -.795589480E+02 -.785287603E+02 -.774231463E+02 -.762533926E+02 -.750360145E+02 -.737928807E+02 -.725508634E+02 -.713409699E+02 -.701969919E+02 -.691537796E+02 -.682452972E+02 -.675026387E+02 -.669521696E+02 -.666139403E+02 -.665004779E+02 -.666160323E+02 -.669563204E+02 -.675087832E+02 -.682533396E+02 -.691635964E+02 -.702084367E+02 -.713538786E+02 -.725650620E+02 -.738081936E+02 -.750522727E+02 -.762704418E+02 -.774408524E+02 -.785470139E+02 -.795776649E+02 -.805262728E+02 -.813902944E+02 -.821703352E+02 -.828693188E+02 -.834917404E+02 -.840430476E+02 -.845291561E+02 -.849560936E+02 -.853297524E+02 -.856557290E+02 -.859392297E+02 -.861850241E+02 -.863974323E+02 -.865803339E+02 -.867371914E+02 -.868710817E+02 -.869847310E+02 -.870805514E+02 -.871606762E+02 -.872269934E+02 -.872811773E+02 -.873247168E+02 -.873589421E+02 -.873850478E+02 -.874041153E+02 -.874171330E+02 -.874250152E+02 -.874286206E+02 -.874287702E+02 -.874262659E+02 -.874219094E+02 -.874165232E+02 -.874109732E+02 -.874061945E+02 -.874032213E+02 -.874032213E+02
 -.873229683E+02 -.873229683E+02 -.873215219E+02 -.873184061E+02 -.873132959E+02 -.873057843E+02 -.872953953E+02 -.872815907E+02 -.872637726E+02 -.872412832E+02 -.872134012E+02 -.871793368E+02 -.871382247E+02 -.870891153E+02 -.870309649E+02 -.869626245E+02 -.868828279E+02 -.867901781E+02 -.866831341E+02 -.865599962E+02 -.864188929E+02 -.862577680E+02 -.860743699E+02 -.858662455E+02 -.856307394E+02 -.853650025E+02 -.850660132E+02 -.847306163E+02 -.843555859E+02 -.839377192E+02 -.834739686E+02 -.829616223E+02 -.823985376E+02 -.817834336E+02 -.811162390E+02 -.803984842E+02 -.796337131E+02 -.788278777E+02 -.779896614E+02 -.771306738E+02 -.762654556E+02 -.754112469E+02 -.745874944E+02 -.738151039E+02 -.731154792E+02 -.725094182E+02 -.720159559E+02 -.716512507E+02 -.714276103E+02 -.713527346E+02 -.714292364E+02 -.716544784E+02 -.720207374E+02 -.725156842E+02 -.731231413E+02 -.738240593E+02 -.745976297E+02 -.754224433E+02 -.762775942E+02 -.771436402E+02 -.780033499E+02 -.788421945E+02 -.796485782E+02 -.804138317E+02 -.811320171E+02 -.817996029E+02 -.824150692E+02 -.829784959E+02 -.834911702E+02 -.839552388E+02 -.843734164E+02 -.847487511E+02 -.850844456E+02 -.853837247E+02 -.856497412E+02 -.858855140E+02 -.860938889E+02 -.862775171E+02 -.864388476E+02 -.865801266E+02 -.867034050E+02 -.868105486E+02 -.869032505E+02 -.869830453E+02 -.870513233E+02 -.871093442E+02 -.871582507E+02 -.871990813E+02 -.872327820E+02 -.872602172E+02 -.872821798E+02 -.872994000E+02 -.873125531E+02 -.873222666E+02 -.873291251E+02 -.873336746E+02 -.873364240E+02 -.873378445E+02 -.873383654E+02 -.873383654E+02
 -.872637432E+02 -.872637432E+02 -.872591647E+02 -.872505093E+02 -.872380146E+02 -.872217128E+02 -.872014736E+02 -.871770349E+02 -.871480248E+02 -.871139762E+02 -.870743362E+02 -.870284720E+02 -.869756732E+02 -.869151519E+02 -.868460416E+02 -.867673941E+02 -.866781760E+02 -.865772656E+02 -.864634483E+02 -.863354143E+02 -.861917570E+02 -.860309731E+02 -.858514664E+02 -.856515555E+02 -.854294875E+02 -.851834592E+02 -.849116481E+02 -.846122560E+02 -.842835683E+02 -.839240310E+02 -.835323500E+02 -.831076143E+02 -.826494436E+02 -.821581608E+02 -.816349836E+02 -.810822257E+02 -.805034951E+02 -.799038671E+02 -.792900093E+02 -.786702293E+02 -.780544219E+02 -.774538924E+02 -.768810486E+02 -.763489636E+02 -.758708292E+02 -.754593340E+02 -.751260108E+02 -.748806062E+02 -.747305230E+02 -.746803851E+02 -.747317599E+02 -.748830635E+02 -.751296563E+02 -.754641209E+02 -.758766986E+02 -.763558467E+02 -.768888697E+02 -.774625720E+02 -.780638795E+02 -.786803864E+02 -.793007915E+02 -.799152062E+02 -.805153296E+02 -.810945019E+02 -.816476549E+02 -.821711874E+02 -.826627914E+02 -.831212541E+02 -.835462562E+02 -.839381800E+02 -.842979381E+02 -.846268247E+02 -.849263931E+02 -.851983569E+02 -.854445122E+02 -.856666789E+02 -.858666574E+02 -.860461971E+02 -.862069759E+02 -.863505860E+02 -.864785269E+02 -.865922012E+02 -.866929153E+02 -.867818805E+02 -.868602171E+02 -.869289580E+02 -.869890534E+02 -.870413758E+02 -.870867233E+02 -.871258241E+02 -.871593380E+02 -.871878579E+02 -.872119087E+02 -.872319442E+02 -.872483404E+02 -.872613847E+02 -.872712596E+02 -.872780195E+02 -.872815569E+02 -.872815569E+02
 -.872135939E+02 -.872135939E+02 -.872064067E+02 -.871931514E+02 -.871745502E+02 -.871510188E+02 -.871227336E+02 -.870896831E+02 -.870517046E+02 -.870085125E+02 -.869597178E+02 -.869048430E+02 -.868433321E+02 -.867745578E+02 -.866978265E+02 -.866123815E+02 -.865174064E+02 -.864120268E+02 -.862953135E+02 -.861662859E+02 -.860239174E+02 -.858671423E+02 -.856948658E+02 -.855059779E+02 -.852993713E+02 -.850739657E+02 -.848287382E+02 -.845627622E+02 -.842752552E+02 -.839656373E+02 -.836336002E+02 -.832791880E+02 -.829028871E+02 -.825057252E+02 -.820893736E+02 -.816562470E+02 -.812095930E+02 -.807535594E+02 -.802932289E+02 -.798346072E+02 -.793845542E+02 -.789506504E+02 -.785409951E+02 -.781639409E+02 -.778277740E+02 -.775403594E+02 -.773087737E+02 -.771389525E+02 -.770353807E+02 -.770008499E+02 -.770363046E+02 -.771407895E+02 -.773115025E+02 -.775439494E+02 -.778321862E+02 -.781691297E+02 -.785469098E+02 -.789572369E+02 -.793917570E+02 -.798423706E+02 -.803014988E+02 -.807622838E+02 -.812187231E+02 -.816657374E+02 -.820991821E+02 -.825158129E+02 -.829132177E+02 -.832897274E+02 -.836443158E+02 -.839764973E+02 -.842862280E+02 -.845738157E+02 -.848398393E+02 -.850850797E+02 -.853104613E+02 -.855170049E+02 -.857057881E+02 -.858779152E+02 -.860344934E+02 -.861766146E+02 -.863053418E+02 -.864216999E+02 -.865266682E+02 -.866211762E+02 -.867061006E+02 -.867822634E+02 -.868504304E+02 -.869113102E+02 -.869655530E+02 -.870137478E+02 -.870564195E+02 -.870940229E+02 -.871269352E+02 -.871554436E+02 -.871797292E+02 -.871998440E+02 -.872156788E+02 -.872269213E+02 -.872329981E+02 -.872329981E+02
 -.871722799E+02 -.871722799E+02 -.871629817E+02 -.871460180E+02 -.871225184E+02 -.870932252E+02 -.870585809E+02 -.870187948E+02 -.869738930E+02 -.869237562E+02 -.868681489E+02 -.868067399E+02 -.867391195E+02 -.866648111E+02 -.865832817E+02 -.864939491E+02 -.863961892E+02 -.862893420E+02 -.861727184E+02 -.860456073E+02 -.859072838E+02 -.857570193E+02 -.855940936E+02 -.854178097E+02 -.852275119E+02 -.850226077E+02 -.848025942E+02 -.845670883E+02 -.843158634E+02 -.840488904E+02 -.837663837E+02 -.834688517E+02 -.831571505E+02 -.828325381E+02 -.824967270E+02 -.821519304E+02 -.818008978E+02 -.814469341E+02 -.810938965E+02 -.807461632E+02 -.804085697E+02 -.800863103E+02 -.797848040E+02 -.795095283E+02 -.792658278E+02 -.790587071E+02 -.788926204E+02 -.787712731E+02 -.786974475E+02 -.786728688E+02 -.786981193E+02 -.787726096E+02 -.788946075E+02 -.790613241E+02 -.792690485E+02 -.795133216E+02 -.797891347E+02 -.800911404E+02 -.804138592E+02 -.807518710E+02 -.810999813E+02 -.814533547E+02 -.818076137E+02 -.821589023E+02 -.825039164E+02 -.828399074E+02 -.831646629E+02 -.834764708E+02 -.837740731E+02 -.840566134E+02 -.843235825E+02 -.845747649E+02 -.848101883E+02 -.850300774E+02 -.852348130E+02 -.854248960E+02 -.856009163E+02 -.857635271E+02 -.859134233E+02 -.860513230E+02 -.861779537E+02 -.862940397E+02 -.864002935E+02 -.864974072E+02 -.865860469E+02 -.866668468E+02 -.867404046E+02 -.868072763E+02 -.868679711E+02 -.869229449E+02 -.869725925E+02 -.870172368E+02 -.870571149E+02 -.870923602E+02 -.871229770E+02 -.871488075E+02 -.871694884E+02 -.871843920E+02 -.871925497E+02 -.871925497E+02
 -.871392880E+02 -.871392880E+02 -.871283379E+02 -.871084857E+02 -.870811948E+02 -.870474789E+02 -.870080048E+02 -.869631715E+02 -.869131704E+02 -.868580304E+02 -.867976540E+02 -.867318432E+02 -.866603208E+02 -.865827467E+02 -.864987307E+02 -.864078433E+02 -.863096255E+02 -.862035971E+02 -.860892653E+02 -.859661336E+02 -.858337107E+02 -.856915220E+02 -.855391206E+02 -.853761017E+02 -.852021184E+02 -.850168995E+02 -.848202703E+02 -.846121757E+02 -.843927059E+02 -.841621240E+02 -.839208958E+02 -.836697203E+02 -.834095600E+02 -.831416697E+02 -.828676214E+02 -.825893229E+02 -.823090279E+02 -.820293341E+02 -.817531668E+02 -.814837459E+02 -.812245332E+02 -.809791616E+02 -.807513449E+02 -.805447721E+02 -.803629894E+02 -.802092764E+02 -.800865226E+02 -.799971123E+02 -.799428257E+02 -.799247619E+02 -.799432912E+02 -.799980383E+02 -.800878993E+02 -.802110893E+02 -.803652200E+02 -.805473979E+02 -.807543404E+02 -.809824986E+02 -.812281814E+02 -.814876733E+02 -.817573402E+02 -.820337193E+02 -.823135903E+02 -.825940274E+02 -.828724323E+02 -.831465511E+02 -.834144752E+02 -.836746322E+02 -.839257661E+02 -.841669134E+02 -.843973736E+02 -.846166792E+02 -.848245654E+02 -.850209399E+02 -.852058556E+02 -.853794850E+02 -.855420970E+02 -.856940367E+02 -.858357072E+02 -.859675540E+02 -.860900520E+02 -.862036934E+02 -.863089778E+02 -.864064037E+02 -.864964604E+02 -.865796213E+02 -.866563363E+02 -.867270248E+02 -.867920682E+02 -.868517998E+02 -.869064944E+02 -.869563532E+02 -.870014864E+02 -.870418885E+02 -.870774078E+02 -.871077052E+02 -.871322004E+02 -.871500018E+02 -.871598131E+02 -.871598131E+02
 -.871139213E+02 -.871139213E+02 -.871017319E+02 -.870797265E+02 -.870496332E+02 -.870126846E+02 -.869697316E+02 -.869213319E+02 -.868678170E+02 -.868093441E+02 -.867459361E+02 -.866775118E+02 -.866039107E+02 -.865249113E+02 -.864402467E+02 -.863496173E+02 -.862527015E+02 -.861491658E+02 -.860386740E+02 -.859208962E+02 -.857955186E+02 -.856622531E+02 -.855208485E+02 -.853711018E+02 -.852128719E+02 -.850460929E+02 -.848707904E+02 -.846870973E+02 -.844952718E+02 -.842957154E+02 -.840889913E+02 -.838758418E+02 -.836572052E+02 -.834342292E+02 -.832082814E+02 -.829809544E+02 -.827540638E+02 -.825296393E+02 -.823099051E+02 -.820972507E+02 -.818941909E+02 -.817033145E+02 -.815272239E+02 -.813684658E+02 -.812294574E+02 -.811124102E+02 -.810192549E+02 -.809515737E+02 -.809105413E+02 -.808968807E+02 -.809108348E+02 -.809521568E+02 -.810201205E+02 -.811135474E+02 -.812308523E+02 -.813701013E+02 -.815290802E+02 -.817053694E+02 -.818964200E+02 -.820996277E+02 -.823124020E+02 -.825322268E+02 -.827567110E+02 -.829836292E+02 -.832109506E+02 -.834368581E+02 -.836597580E+02 -.838782813E+02 -.840912785E+02 -.842978099E+02 -.844971311E+02 -.846886772E+02 -.848720444E+02 -.850469726E+02 -.852133264E+02 -.853710784E+02 -.855202923E+02 -.856611079E+02 -.857937270E+02 -.859184005E+02 -.860354174E+02 -.861450940E+02 -.862477650E+02 -.863437743E+02 -.864334673E+02 -.865171829E+02 -.865952455E+02 -.866679565E+02 -.867355844E+02 -.867983545E+02 -.868564342E+02 -.869099168E+02 -.869588000E+02 -.870029574E+02 -.870421033E+02 -.870757456E+02 -.871031242E+02 -.871231317E+02 -.871342089E+02 -.871342089E+02
 -.870953770E+02 -.870953770E+02 -.870823112E+02 -.870587971E+02 -.870267652E+02 -.869876183E+02 -.869423534E+02 -.868916567E+02 -.868359755E+02 -.867755743E+02 -.867105780E+02 -.866410052E+02 -.865667945E+02 -.864878250E+02 -.864039332E+02 -.863149267E+02 -.862205959E+02 -.861207240E+02 -.860150969E+02 -.859035117E+02 -.857857859E+02 -.856617661E+02 -.855313372E+02 -.853944326E+02 -.852510437E+02 -.851012312E+02 -.849451357E+02 -.847829899E+02 -.846151294E+02 -.844420049E+02 -.842641925E+02 -.840824036E+02 -.838974931E+02 -.837104651E+02 -.835224755E+02 -.833348304E+02 -.831489803E+02 -.829665086E+02 -.827891139E+02 -.826185864E+02 -.824567773E+02 -.823055629E+02 -.821668031E+02 -.820422954E+02 -.819337280E+02 -.818426308E+02 -.817703295E+02 -.817179037E+02 -.816861513E+02 -.816755618E+02 -.816862992E+02 -.817181966E+02 -.817707616E+02 -.818431936E+02 -.819344103E+02 -.820430832E+02 -.821676801E+02 -.823065108E+02 -.824577752E+02 -.826196117E+02 -.827901420E+02 -.829675131E+02 -.831499332E+02 -.833357019E+02 -.835232341E+02 -.837110776E+02 -.838979245E+02 -.840826170E+02 -.842641494E+02 -.844416645E+02 -.846144490E+02 -.847819246E+02 -.849436385E+02 -.850992528E+02 -.852485330E+02 -.853913363E+02 -.855276005E+02 -.856573330E+02 -.857806001E+02 -.858975172E+02 -.860082394E+02 -.861129531E+02 -.862118672E+02 -.863052054E+02 -.863931984E+02 -.864760758E+02 -.865540580E+02 -.866273467E+02 -.866961149E+02 -.867604940E+02 -.868205593E+02 -.868763108E+02 -.869276493E+02 -.869743465E+02 -.870160047E+02 -.870520061E+02 -.870814463E+02 -.871030476E+02 -.871150461E+02 -.871150461E+02
 -.870828092E+02 -.870828092E+02 -.870691798E+02 -.870447110E+02 -.870114800E+02 -.869710159E+02 -.869244271E+02 -.868725000E+02 -.868157743E+02 -.867546016E+02 -.866891908E+02 -.866196429E+02 -.865459787E+02 -.864681603E+02 -.863861089E+02 -.862997185E+02 -.862088684E+02 -.861134330E+02 -.860132913E+02 -.859083350E+02 -.857984769E+02 -.856836583E+02 -.855638568E+02 -.854390942E+02 -.853094443E+02 -.851750408E+02 -.850360850E+02 -.848928537E+02 -.847457067E+02 -.845950939E+02 -.844415609E+02 -.842857544E+02 -.841284252E+02 -.839704299E+02 -.838127294E+02 -.836563852E+02 -.835025519E+02 -.833524665E+02 -.832074336E+02 -.830688064E+02 -.829379648E+02 -.828162892E+02 -.827051322E+02 -.826057877E+02 -.825194596E+02 -.824472308E+02 -.823900334E+02 -.823486226E+02 -.823235541E+02 -.823151681E+02 -.823235781E+02 -.823486681E+02 -.823900957E+02 -.824473025E+02 -.825195312E+02 -.826058472E+02 -.827051656E+02 -.828162803E+02 -.829378952E+02 -.830686559E+02 -.832071799E+02 -.833520854E+02 -.835020171E+02 -.836556688E+02 -.838118014E+02 -.839692584E+02 -.841269762E+02 -.842839920E+02 -.844394472E+02 -.845925887E+02 -.847427678E+02 -.848894365E+02 -.850321430E+02 -.851705255E+02 -.853043051E+02 -.854332788E+02 -.855573117E+02 -.856763294E+02 -.857903100E+02 -.858992771E+02 -.860032919E+02 -.861024465E+02 -.861968562E+02 -.862866532E+02 -.863719786E+02 -.864529752E+02 -.865297790E+02 -.866025101E+02 -.866712616E+02 -.867360868E+02 -.867969832E+02 -.868538724E+02 -.869065752E+02 -.869547787E+02 -.869979949E+02 -.870355066E+02 -.870662974E+02 -.870889605E+02 -.871015805E+02 -.871015805E+02
 -.870753770E+02 -.870753770E+02 -.870614486E+02 -.870364927E+02 -.870026841E+02 -.869616394E+02 -.869145475E+02 -.868622690E+02 -.868054147E+02 -.867444043E+02 -.866795137E+02 -.866109100E+02 -.865386802E+02 -.864628534E+02 -.863834182E+02 -.863003369E+02 -.862135579E+02 -.861230253E+02 -.860286875E+02 -.859305054E+02 -.858284591E+02 -.857225548E+02 -.856128308E+02 -.854993643E+02 -.853822766E+02 -.852617393E+02 -.851379796E+02 -.850112854E+02 -.848820103E+02 -.847505770E+02 -.846174809E+02 -.844832921E+02 -.843486560E+02 -.842142924E+02 -.840809930E+02 -.839496167E+02 -.838210821E+02 -.836963586E+02 -.835764542E+02 -.834624011E+02 -.833552396E+02 -.832559989E+02 -.831656781E+02 -.830852243E+02 -.830155125E+02 -.829573241E+02 -.829113283E+02 -.828780646E+02 -.828579291E+02 -.828511632E+02 -.828578473E+02 -.828778990E+02 -.829110744E+02 -.829569756E+02 -.830150608E+02 -.830846589E+02 -.831649862E+02 -.832551659E+02 -.833542487E+02 -.834612337E+02 -.835750896E+02 -.836947742E+02 -.838192532E+02 -.839475167E+02 -.840785934E+02 -.842115625E+02 -.843455631E+02 -.844798015E+02 -.846135556E+02 -.847461780E+02 -.848770964E+02 -.850058134E+02 -.851319042E+02 -.852550134E+02 -.853748513E+02 -.854911893E+02 -.856038550E+02 -.857127267E+02 -.858177278E+02 -.859188217E+02 -.860160055E+02 -.861093045E+02 -.861987664E+02 -.862844544E+02 -.863664415E+02 -.864448027E+02 -.865196074E+02 -.865909099E+02 -.866587386E+02 -.867230829E+02 -.867838767E+02 -.868409778E+02 -.868941419E+02 -.869429892E+02 -.869869613E+02 -.870252655E+02 -.870568027E+02 -.870800738E+02 -.870930587E+02 -.870930587E+02
 -.870722781E+02 -.870722781E+02 -.870582709E+02 -.870332155E+02 -.869993423E+02 -.869583220E+02 -.869113962E+02 -.868594776E+02 -.868032280E+02 -.867431186E+02 -.866794763E+02 -.866125199E+02 -.865423885E+02 -.864691631E+02 -.863928850E+02 -.863135695E+02 -.862312172E+02 -.861458244E+02 -.860573903E+02 -.859659249E+02 -.858714547E+02 -.857740287E+02 -.856737234E+02 -.855706478E+02 -.854649478E+02 -.853568104E+02 -.852464673E+02 -.851341985E+02 -.850203347E+02 -.849052599E+02 -.847894124E+02 -.846732853E+02 -.845574262E+02 -.844424349E+02 -.843289606E+02 -.842176971E+02 -.841093764E+02 -.840047613E+02 -.839046356E+02 -.838097935E+02 -.837210272E+02 -.836391138E+02 -.835648012E+02 -.834987933E+02 -.834417362E+02 -.833942038E+02 -.833566850E+02 -.833295728E+02 -.833131546E+02 -.833076052E+02 -.833129828E+02 -.833292274E+02 -.833561619E+02 -.833934971E+02 -.834408383E+02 -.834976943E+02 -.835634894E+02 -.836375757E+02 -.837192471E+02 -.838077540E+02 -.839023174E+02 -.840021429E+02 -.841064346E+02 -.842144065E+02 -.843252940E+02 -.844383629E+02 -.845529174E+02 -.846683065E+02 -.847839280E+02 -.848992324E+02 -.850137245E+02 -.851269641E+02 -.852385654E+02 -.853481959E+02 -.854555742E+02 -.855604675E+02 -.856626883E+02 -.857620907E+02 -.858585668E+02 -.859520423E+02 -.860424721E+02 -.861298358E+02 -.862141326E+02 -.862953757E+02 -.863735870E+02 -.864487898E+02 -.865210018E+02 -.865902256E+02 -.866564385E+02 -.867195788E+02 -.867795298E+02 -.868360988E+02 -.868889908E+02 -.869377749E+02 -.869818403E+02 -.870203403E+02 -.870521192E+02 -.870756180E+02 -.870887519E+02 -.870887519E+02
 -.870727709E+02 -.870727709E+02 -.870588651E+02 -.870340258E+02 -.870005041E+02 -.869599960E+02 -.869137721E+02 -.868627773E+02 -.868077077E+02 -.867490707E+02 -.866872306E+02 -.866224449E+02 -.865548917E+02 -.864846921E+02 -.864119271E+02 -.863366516E+02 -.862589056E+02 -.861787229E+02 -.860961391E+02 -.860111980E+02 -.859239569E+02 -.858344918E+02 -.857429012E+02 -.856493104E+02 -.855538748E+02 -.854567826E+02 -.853582576E+02 -.852585613E+02 -.851579944E+02 -.850568980E+02 -.849556536E+02 -.848546830E+02 -.847544469E+02 -.846554429E+02 -.845582023E+02 -.844632856E+02 -.843712779E+02 -.842827820E+02 -.841984116E+02 -.841187824E+02 -.840445040E+02 -.839761693E+02 -.839143450E+02 -.838595616E+02 -.838123028E+02 -.837729965E+02 -.837420057E+02 -.837196212E+02 -.837060551E+02 -.837014363E+02 -.837058073E+02 -.837191238E+02 -.837412550E+02 -.837719871E+02 -.838110274E+02 -.838580111E+02 -.839125085E+02 -.839740339E+02 -.840420552E+02 -.841160038E+02 -.841952847E+02 -.842792868E+02 -.843673921E+02 -.844589852E+02 -.845534614E+02 -.846502336E+02 -.847487393E+02 -.848484452E+02 -.849488519E+02 -.850494967E+02 -.851499559E+02 -.852498461E+02 -.853488248E+02 -.854465897E+02 -.855428782E+02 -.856374657E+02 -.857301636E+02 -.858208172E+02 -.859093025E+02 -.859955237E+02 -.860794092E+02 -.861609084E+02 -.862399869E+02 -.863166226E+02 -.863907996E+02 -.864625030E+02 -.865317111E+02 -.865983869E+02 -.866624680E+02 -.867238535E+02 -.867823873E+02 -.868378383E+02 -.868898738E+02 -.869380254E+02 -.869816464E+02 -.870198547E+02 -.870514609E+02 -.870748737E+02 -.870879781E+02 -.870879781E+02
 -.870761877E+02 -.870761877E+02 -.870625276E+02 -.870381570E+02 -.870053178E+02 -.869657075E+02 -.869206057E+02 -.868709725E+02 -.868175239E+02 -.867607902E+02 -.867011614E+02 -.866389223E+02 -.865742795E+02 -.865073834E+02 -.864383442E+02 -.863672458E+02 -.862941563E+02 -.862191363E+02 -.861422464E+02 -.860635528E+02 -.859831322E+02 -.859010761E+02 -.858174943E+02 -.857325179E+02 -.856463020E+02 -.855590279E+02 -.854709045E+02 -.853821702E+02 -.852930933E+02 -.852039724E+02 -.851151362E+02 -.850269429E+02 -.849397785E+02 -.848540547E+02 -.847702061E+02 -.846886866E+02 -.846099653E+02 -.845345211E+02 -.844628373E+02 -.843953954E+02 -.843326682E+02 -.842751130E+02 -.842231640E+02 -.841772254E+02 -.841376643E+02 -.841048039E+02 -.840789176E+02 -.840602236E+02 -.840488809E+02 -.840449856E+02 -.840485696E+02 -.840595994E+02 -.840779769E+02 -.841035417E+02 -.841360737E+02 -.841752978E+02 -.842208892E+02 -.842724789E+02 -.843296611E+02 -.843919997E+02 -.844590356E+02 -.845302943E+02 -.846052926E+02 -.846835452E+02 -.847645713E+02 -.848479002E+02 -.849330760E+02 -.850196623E+02 -.851072456E+02 -.851954381E+02 -.852838800E+02 -.853722409E+02 -.854602208E+02 -.855475502E+02 -.856339900E+02 -.857193304E+02 -.858033905E+02 -.858860159E+02 -.859670773E+02 -.860464679E+02 -.861241010E+02 -.861999069E+02 -.862738292E+02 -.863458211E+02 -.864158402E+02 -.864838434E+02 -.865497801E+02 -.866135838E+02 -.866751623E+02 -.867343849E+02 -.867910667E+02 -.868449485E+02 -.868956708E+02 -.869427406E+02 -.869854886E+02 -.870230142E+02 -.870541132E+02 -.870771856E+02 -.870901154E+02 -.870901154E+02
 -.870819391E+02 -.870819391E+02 -.870686384E+02 -.870449344E+02 -.870130357E+02 -.869746211E+02 -.869309633E+02 -.868830232E+02 -.868315241E+02 -.867770085E+02 -.867198818E+02 -.866604468E+02 -.865989295E+02 -.865355006E+02 -.864702911E+02 -.864034051E+02 -.863349302E+02 -.862649453E+02 -.861935274E+02 -.861207566E+02 -.860467208E+02 -.859715192E+02 -.858952653E+02 -.858180894E+02 -.857401407E+02 -.856615886E+02 -.855826244E+02 -.855034616E+02 -.854243366E+02 -.853455085E+02 -.852672587E+02 -.851898900E+02 -.851137251E+02 -.850391043E+02 -.849663838E+02 -.848959320E+02 -.848281263E+02 -.847633493E+02 -.847019840E+02 -.846444096E+02 -.845909960E+02 -.845420990E+02 -.844980548E+02 -.844591748E+02 -.844257406E+02 -.843979994E+02 -.843761595E+02 -.843603869E+02 -.843508022E+02 -.843474782E+02 -.843504388E+02 -.843596585E+02 -.843750628E+02 -.843965296E+02 -.844238913E+02 -.844569379E+02 -.844954206E+02 -.845390562E+02 -.845875315E+02 -.846405088E+02 -.846976306E+02 -.847585252E+02 -.848228119E+02 -.848901057E+02 -.849600226E+02 -.850321832E+02 -.851062176E+02 -.851817679E+02 -.852584921E+02 -.853360659E+02 -.854141850E+02 -.854925668E+02 -.855709508E+02 -.856490997E+02 -.857267993E+02 -.858038582E+02 -.858801072E+02 -.859553984E+02 -.860296033E+02 -.861026121E+02 -.861743303E+02 -.862446775E+02 -.863135833E+02 -.863809847E+02 -.864468211E+02 -.865110297E+02 -.865735390E+02 -.866342613E+02 -.866930827E+02 -.867498513E+02 -.868043618E+02 -.868563359E+02 -.869053969E+02 -.869510376E+02 -.869925785E+02 -.870291136E+02 -.870594405E+02 -.870819702E+02 -.870946093E+02 -.870946093E+02
 -.870895147E+02 -.870895147E+02 -.870766609E+02 -.870537747E+02 -.870230123E+02 -.869860181E+02 -.869440437E+02 -.868980395E+02 -.868487260E+02 -.867966486E+02 -.867422197E+02 -.866857520E+02 -.866274839E+02 -.865675990E+02 -.865062419E+02 -.864435303E+02 -.863795645E+02 -.863144351E+02 -.862482289E+02 -.861810341E+02 -.861129437E+02 -.860440594E+02 -.859744935E+02 -.859043714E+02 -.858338330E+02 -.857630339E+02 -.856921464E+02 -.856213599E+02 -.855508809E+02 -.854809330E+02 -.854117560E+02 -.853436054E+02 -.852767506E+02 -.852114734E+02 -.851480661E+02 -.850868284E+02 -.850280656E+02 -.849720847E+02 -.849191912E+02 -.848696858E+02 -.848238602E+02 -.847819936E+02 -.847443485E+02 -.847111674E+02 -.846826685E+02 -.846590428E+02 -.846404509E+02 -.846270205E+02 -.846188441E+02 -.846159775E+02 -.846184389E+02 -.846262086E+02 -.846392292E+02 -.846574067E+02 -.846806120E+02 -.847086829E+02 -.847414270E+02 -.847786242E+02 -.848200308E+02 -.848653827E+02 -.849143990E+02 -.849667865E+02 -.850222429E+02 -.850804611E+02 -.851411324E+02 -.852039504E+02 -.852686133E+02 -.853348276E+02 -.854023099E+02 -.854707894E+02 -.855400095E+02 -.856097289E+02 -.856797233E+02 -.857497853E+02 -.858197252E+02 -.858893707E+02 -.859585667E+02 -.860271748E+02 -.860950718E+02 -.861621489E+02 -.862283099E+02 -.862934688E+02 -.863575476E+02 -.864204731E+02 -.864821731E+02 -.865425713E+02 -.866015821E+02 -.866591031E+02 -.867150055E+02 -.867691232E+02 -.868212374E+02 -.868710583E+02 -.869182003E+02 -.869621507E+02 -.870022298E+02 -.870375378E+02 -.870668875E+02 -.870887167E+02 -.871009743E+02 -.871009743E+02
 -.870984794E+02 -.870984794E+02 -.870861378E+02 -.870641818E+02 -.870346999E+02 -.869992892E+02 -.869591697E+02 -.869152717E+02 -.868683046E+02 -.868188092E+02 -.867671981E+02 -.867137877E+02 -.866588221E+02 -.866024926E+02 -.865449516E+02 -.864863250E+02 -.864267207E+02 -.863662358E+02 -.863049624E+02 -.862429922E+02 -.861804196E+02 -.861173447E+02 -.860538759E+02 -.859901312E+02 -.859262398E+02 -.858623426E+02 -.857985935E+02 -.857351590E+02 -.856722188E+02 -.856099649E+02 -.855486014E+02 -.854883436E+02 -.854294167E+02 -.853720541E+02 -.853164963E+02 -.852629883E+02 -.852117778E+02 -.851631124E+02 -.851172375E+02 -.850743929E+02 -.850348103E+02 -.849987107E+02 -.849663008E+02 -.849377709E+02 -.849132918E+02 -.848930127E+02 -.848770584E+02 -.848655282E+02 -.848584938E+02 -.848559984E+02 -.848580561E+02 -.848646514E+02 -.848757396E+02 -.848912477E+02 -.849110750E+02 -.849350951E+02 -.849631574E+02 -.849950898E+02 -.850307005E+02 -.850697812E+02 -.851121096E+02 -.851574526E+02 -.852055688E+02 -.852562114E+02 -.853091314E+02 -.853640797E+02 -.854208098E+02 -.854790800E+02 -.855386555E+02 -.855993098E+02 -.856608267E+02 -.857230010E+02 -.857856398E+02 -.858485632E+02 -.859116043E+02 -.859746095E+02 -.860374386E+02 -.860999640E+02 -.861620703E+02 -.862236527E+02 -.862846164E+02 -.863448743E+02 -.864043448E+02 -.864629493E+02 -.865206083E+02 -.865772376E+02 -.866327423E+02 -.866870106E+02 -.867399044E+02 -.867912487E+02 -.868408176E+02 -.868883158E+02 -.869333553E+02 -.869754258E+02 -.870138550E+02 -.870477590E+02 -.870759767E+02 -.870969855E+02 -.871087923E+02 -.871087923E+02
 -.871084677E+02 -.871084677E+02 -.870966854E+02 -.870757395E+02 -.870476394E+02 -.870139253E+02 -.869757767E+02 -.869340966E+02 -.868895765E+02 -.868427465E+02 -.867940142E+02 -.867436942E+02 -.866920318E+02 -.866392210E+02 -.865854178E+02 -.865307521E+02 -.864753354E+02 -.864192678E+02 -.863626431E+02 -.863055534E+02 -.862480914E+02 -.861903540E+02 -.861324435E+02 -.860744693E+02 -.860165493E+02 -.859588102E+02 -.859013883E+02 -.858444296E+02 -.857880895E+02 -.857325328E+02 -.856779332E+02 -.856244718E+02 -.855723372E+02 -.855217234E+02 -.854728285E+02 -.854258536E+02 -.853810006E+02 -.853384704E+02 -.852984608E+02 -.852611645E+02 -.852267670E+02 -.851954441E+02 -.851673600E+02 -.851426654E+02 -.851214950E+02 -.851039663E+02 -.850901774E+02 -.850802061E+02 -.850741086E+02 -.850719186E+02 -.850736470E+02 -.850792815E+02 -.850887872E+02 -.851021066E+02 -.851191604E+02 -.851398493E+02 -.851640544E+02 -.851916397E+02 -.852224532E+02 -.852563294E+02 -.852930911E+02 -.853325514E+02 -.853745164E+02 -.854187868E+02 -.854651606E+02 -.855134346E+02 -.855634064E+02 -.856148768E+02 -.856676504E+02 -.857215379E+02 -.857763570E+02 -.858319334E+02 -.858881018E+02 -.859447062E+02 -.860016007E+02 -.860586495E+02 -.861157267E+02 -.861727164E+02 -.862295115E+02 -.862860136E+02 -.863421313E+02 -.863977788E+02 -.864528742E+02 -.865073366E+02 -.865610832E+02 -.866140251E+02 -.866660627E+02 -.867170785E+02 -.867669296E+02 -.868154369E+02 -.868623717E+02 -.869074385E+02 -.869502527E+02 -.869903117E+02 -.870269580E+02 -.870593307E+02 -.870863035E+02 -.871064037E+02 -.871177082E+02 -.871177082E+02
 -.871191771E+02 -.871191771E+02 -.871079858E+02 -.870881038E+02 -.870614523E+02 -.870295071E+02 -.869934008E+02 -.869540033E+02 -.869119831E+02 -.868678550E+02 -.868220168E+02 -.867747775E+02 -.867263798E+02 -.866770166E+02 -.866268443E+02 -.865759935E+02 -.865245762E+02 -.864726929E+02 -.864204368E+02 -.863678978E+02 -.863151657E+02 -.862623322E+02 -.862094928E+02 -.861567480E+02 -.861042044E+02 -.860519751E+02 -.860001805E+02 -.859489480E+02 -.858984121E+02 -.858487139E+02 -.858000009E+02 -.857524263E+02 -.857061478E+02 -.856613269E+02 -.856181278E+02 -.855767160E+02 -.855372566E+02 -.854999135E+02 -.854648472E+02 -.854322133E+02 -.854021611E+02 -.853748317E+02 -.853503564E+02 -.853288554E+02 -.853104358E+02 -.852951908E+02 -.852831982E+02 -.852745195E+02 -.852691991E+02 -.852672635E+02 -.852687212E+02 -.852735626E+02 -.852817597E+02 -.852932670E+02 -.853080219E+02 -.853259452E+02 -.853469426E+02 -.853709056E+02 -.853977129E+02 -.854272319E+02 -.854593204E+02 -.854938279E+02 -.855305975E+02 -.855694674E+02 -.856102728E+02 -.856528473E+02 -.856970243E+02 -.857426387E+02 -.857895279E+02 -.858375333E+02 -.858865011E+02 -.859362831E+02 -.859867377E+02 -.860377304E+02 -.860891337E+02 -.861408281E+02 -.861927014E+02 -.862446489E+02 -.862965727E+02 -.863483812E+02 -.863999879E+02 -.864513102E+02 -.865022677E+02 -.865527798E+02 -.866027629E+02 -.866521265E+02 -.867007687E+02 -.867485704E+02 -.867953868E+02 -.868410384E+02 -.868852976E+02 -.869278729E+02 -.869683871E+02 -.870063505E+02 -.870411254E+02 -.870718801E+02 -.870975297E+02 -.871166594E+02 -.871274251E+02 -.871274251E+02
 -.871303602E+02 -.871303602E+02 -.871197798E+02 -.871009940E+02 -.870758301E+02 -.870456936E+02 -.870116658E+02 -.869745789E+02 -.869350745E+02 -.868936484E+02 -.868506852E+02 -.868064854E+02 -.867612856E+02 -.867152752E+02 -.866686084E+02 -.866214137E+02 -.865738020E+02 -.865258718E+02 -.864777138E+02 -.864294148E+02 -.863810602E+02 -.863327358E+02 -.862845298E+02 -.862365340E+02 -.861888440E+02 -.861415607E+02 -.860947899E+02 -.860486426E+02 -.860032349E+02 -.859586878E+02 -.859151269E+02 -.858726814E+02 -.858314839E+02 -.857916693E+02 -.857533737E+02 -.857167339E+02 -.856818858E+02 -.856489635E+02 -.856180978E+02 -.855894154E+02 -.855630370E+02 -.855390766E+02 -.855176398E+02 -.854988232E+02 -.854827126E+02 -.854693825E+02 -.854588951E+02 -.854512992E+02 -.854466303E+02 -.854449093E+02 -.854461431E+02 -.854503238E+02 -.854574291E+02 -.854674226E+02 -.854802542E+02 -.854958606E+02 -.855141663E+02 -.855350842E+02 -.855585168E+02 -.855843572E+02 -.856124904E+02 -.856427945E+02 -.856751419E+02 -.857094005E+02 -.857454354E+02 -.857831095E+02 -.858222853E+02 -.858628255E+02 -.859045946E+02 -.859474592E+02 -.859912894E+02 -.860359593E+02 -.860813476E+02 -.861273381E+02 -.861738201E+02 -.862206885E+02 -.862678437E+02 -.863151919E+02 -.863626441E+02 -.864101158E+02 -.864575263E+02 -.865047973E+02 -.865518512E+02 -.865986093E+02 -.866449891E+02 -.866909006E+02 -.867362424E+02 -.867808954E+02 -.868247163E+02 -.868675276E+02 -.869091062E+02 -.869491674E+02 -.869873453E+02 -.870231667E+02 -.870560177E+02 -.870851003E+02 -.871093764E+02 -.871274948E+02 -.871376974E+02 -.871376974E+02
 -.871418182E+02 -.871418182E+02 -.871318589E+02 -.871141849E+02 -.870905253E+02 -.870622120E+02 -.870302712E+02 -.869954945E+02 -.869584935E+02 -.869197423E+02 -.868796098E+02 -.868383851E+02 -.867962971E+02 -.867535293E+02 -.867102315E+02 -.866665290E+02 -.866225291E+02 -.865783273E+02 -.865340108E+02 -.864896622E+02 -.864453615E+02 -.864011888E+02 -.863572248E+02 -.863135526E+02 -.862702581E+02 -.862274305E+02 -.861851629E+02 -.861435518E+02 -.861026976E+02 -.860627041E+02 -.860236780E+02 -.859857289E+02 -.859489682E+02 -.859135089E+02 -.858794645E+02 -.858469484E+02 -.858160727E+02 -.857869478E+02 -.857596810E+02 -.857343756E+02 -.857111300E+02 -.856900367E+02 -.856711814E+02 -.856546420E+02 -.856404877E+02 -.856287786E+02 -.856195645E+02 -.856128848E+02 -.856087677E+02 -.856072302E+02 -.856082775E+02 -.856119033E+02 -.856180897E+02 -.856268074E+02 -.856380159E+02 -.856516644E+02 -.856676919E+02 -.856860281E+02 -.857065939E+02 -.857293029E+02 -.857540614E+02 -.857807701E+02 -.858093247E+02 -.858396169E+02 -.858715357E+02 -.859049677E+02 -.859397990E+02 -.859759151E+02 -.860132025E+02 -.860515491E+02 -.860908449E+02 -.861309828E+02 -.861718589E+02 -.862133729E+02 -.862554286E+02 -.862979339E+02 -.863408007E+02 -.863839451E+02 -.864272867E+02 -.864707483E+02 -.865142553E+02 -.865577339E+02 -.866011106E+02 -.866443097E+02 -.866872511E+02 -.867298468E+02 -.867719974E+02 -.868135863E+02 -.868544731E+02 -.868944849E+02 -.869334052E+02 -.869709590E+02 -.870067939E+02 -.870404563E+02 -.870713593E+02 -.870987421E+02 -.871216169E+02 -.871387005E+02 -.871483253E+02 -.871483253E+02
 -.871533936E+02 -.871533936E+02 -.871440578E+02 -.871274980E+02 -.871053426E+02 -.870788474E+02 -.870489812E+02 -.870164927E+02 -.869819616E+02 -.869458381E+02 -.869084736E+02 -.868701443E+02 -.868310693E+02 -.867914247E+02 -.867513545E+02 -.867109792E+02 -.866704019E+02 -.866297138E+02 -.865889979E+02 -.865483318E+02 -.865077903E+02 -.864674470E+02 -.864273758E+02 -.863876515E+02 -.863483510E+02 -.863095531E+02 -.862713394E+02 -.862337940E+02 -.861970036E+02 -.861610571E+02 -.861260459E+02 -.860920625E+02 -.860592012E+02 -.860275567E+02 -.859972239E+02 -.859682972E+02 -.859408695E+02 -.859150320E+02 -.858908731E+02 -.858684775E+02 -.858479259E+02 -.858292937E+02 -.858126507E+02 -.857980603E+02 -.857855787E+02 -.857752544E+02 -.857671278E+02 -.857612308E+02 -.857575860E+02 -.857562071E+02 -.857570983E+02 -.857602544E+02 -.857656610E+02 -.857732942E+02 -.857831214E+02 -.857951012E+02 -.858091842E+02 -.858253131E+02 -.858434238E+02 -.858634456E+02 -.858853020E+02 -.859089117E+02 -.859341889E+02 -.859610445E+02 -.859893866E+02 -.860191214E+02 -.860501537E+02 -.860823882E+02 -.861157295E+02 -.861500829E+02 -.861853553E+02 -.862214554E+02 -.862582941E+02 -.862957850E+02 -.863338443E+02 -.863723915E+02 -.864113490E+02 -.864506418E+02 -.864901977E+02 -.865299465E+02 -.865698194E+02 -.866097482E+02 -.866496634E+02 -.866894931E+02 -.867291606E+02 -.867685811E+02 -.868076585E+02 -.868462799E+02 -.868843096E+02 -.869215809E+02 -.869578856E+02 -.869929602E+02 -.870264682E+02 -.870579775E+02 -.870869305E+02 -.871126061E+02 -.871340694E+02 -.871501081E+02 -.871591485E+02 -.871591485E+02
 -.871649640E+02 -.871649640E+02 -.871562484E+02 -.871407952E+02 -.871201309E+02 -.870954337E+02 -.870676139E+02 -.870373758E+02 -.870052658E+02 -.869717089E+02 -.869370376E+02 -.869015137E+02 -.868653453E+02 -.868287000E+02 -.867917152E+02 -.867545054E+02 -.867171688E+02 -.866797917E+02 -.866424521E+02 -.866052226E+02 -.865681725E+02 -.865313693E+02 -.864948800E+02 -.864587721E+02 -.864231138E+02 -.863879750E+02 -.863534271E+02 -.863195433E+02 -.862863985E+02 -.862540691E+02 -.862226331E+02 -.861921692E+02 -.861627570E+02 -.861344764E+02 -.861074068E+02 -.860816270E+02 -.860572145E+02 -.860342448E+02 -.860127910E+02 -.859929230E+02 -.859747071E+02 -.859582053E+02 -.859434746E+02 -.859305670E+02 -.859195281E+02 -.859103977E+02 -.859032084E+02 -.858979863E+02 -.858947496E+02 -.858935096E+02 -.858942694E+02 -.858970250E+02 -.859017645E+02 -.859084684E+02 -.859171101E+02 -.859276560E+02 -.859400656E+02 -.859542922E+02 -.859702833E+02 -.859879809E+02 -.860073223E+02 -.860282404E+02 -.860506646E+02 -.860745209E+02 -.860997333E+02 -.861262236E+02 -.861539124E+02 -.861827197E+02 -.862125652E+02 -.862433690E+02 -.862750519E+02 -.863075360E+02 -.863407449E+02 -.863746040E+02 -.864090406E+02 -.864439842E+02 -.864793663E+02 -.865151205E+02 -.865511819E+02 -.865874871E+02 -.866239731E+02 -.866605767E+02 -.866972334E+02 -.867338754E+02 -.867704299E+02 -.868068162E+02 -.868429422E+02 -.868786999E+02 -.869139595E+02 -.869485617E+02 -.869823079E+02 -.870149475E+02 -.870461614E+02 -.870755406E+02 -.871025585E+02 -.871265352E+02 -.871465906E+02 -.871615850E+02 -.871700403E+02 -.871700403E+02
 -.871764365E+02 -.871764365E+02 -.871683334E+02 -.871539717E+02 -.871347757E+02 -.871118458E+02 -.870860329E+02 -.870579964E+02 -.870282482E+02 -.869971873E+02 -.869651264E+02 -.869323120E+02 -.868989405E+02 -.868651702E+02 -.868311307E+02 -.867969303E+02 -.867626616E+02 -.867284056E+02 -.866942351E+02 -.866602176E+02 -.866264168E+02 -.865928943E+02 -.865597107E+02 -.865269266E+02 -.864946026E+02 -.864628003E+02 -.864315825E+02 -.864010126E+02 -.863711555E+02 -.863420770E+02 -.863138436E+02 -.862865224E+02 -.862601808E+02 -.862348862E+02 -.862107055E+02 -.861877046E+02 -.861659483E+02 -.861454993E+02 -.861264184E+02 -.861087634E+02 -.860925892E+02 -.860779467E+02 -.860648831E+02 -.860534407E+02 -.860436572E+02 -.860355650E+02 -.860291910E+02 -.860245562E+02 -.860216757E+02 -.860205586E+02 -.860212074E+02 -.860236188E+02 -.860277830E+02 -.860336841E+02 -.860413003E+02 -.860506040E+02 -.860615620E+02 -.860741360E+02 -.860882827E+02 -.861039545E+02 -.861210995E+02 -.861396623E+02 -.861595845E+02 -.861808046E+02 -.862032592E+02 -.862268831E+02 -.862516098E+02 -.862773719E+02 -.863041018E+02 -.863317319E+02 -.863601946E+02 -.863894236E+02 -.864193531E+02 -.864499187E+02 -.864810573E+02 -.865127073E+02 -.865448084E+02 -.865773017E+02 -.866101292E+02 -.866432336E+02 -.866765577E+02 -.867100435E+02 -.867436311E+02 -.867772573E+02 -.868108537E+02 -.868443440E+02 -.868776410E+02 -.869106422E+02 -.869432244E+02 -.869752367E+02 -.870064912E+02 -.870367512E+02 -.870657159E+02 -.870930006E+02 -.871181108E+02 -.871404086E+02 -.871590701E+02 -.871730286E+02 -.871809029E+02 -.871809029E+02
 -.871877425E+02 -.871877425E+02 -.871802412E+02 -.871669506E+02 -.871491935E+02 -.871279925E+02 -.871041394E+02 -.870782480E+02 -.870507955E+02 -.870221545E+02 -.869926171E+02 -.869624140E+02 -.869317293E+02 -.869007113E+02 -.868694818E+02 -.868381421E+02 -.868067789E+02 -.867754675E+02 -.867442758E+02 -.867132657E+02 -.866824958E+02 -.866520220E+02 -.866218989E+02 -.865921805E+02 -.865629210E+02 -.865341744E+02 -.865059957E+02 -.864784402E+02 -.864515639E+02 -.864254235E+02 -.864000758E+02 -.863755782E+02 -.863519879E+02 -.863293618E+02 -.863077563E+02 -.862872268E+02 -.862678274E+02 -.862496108E+02 -.862326273E+02 -.862169252E+02 -.862025498E+02 -.861895434E+02 -.861779448E+02 -.861677891E+02 -.861591072E+02 -.861519259E+02 -.861462670E+02 -.861421481E+02 -.861395814E+02 -.861385742E+02 -.861391288E+02 -.861412423E+02 -.861449066E+02 -.861501087E+02 -.861568306E+02 -.861650496E+02 -.861747384E+02 -.861858653E+02 -.861983947E+02 -.862122870E+02 -.862274995E+02 -.862439860E+02 -.862616980E+02 -.862805844E+02 -.863005920E+02 -.863216664E+02 -.863437516E+02 -.863667910E+02 -.863907273E+02 -.864155030E+02 -.864410609E+02 -.864673439E+02 -.864942957E+02 -.865218606E+02 -.865499838E+02 -.865786115E+02 -.866076907E+02 -.866371692E+02 -.866669953E+02 -.866971176E+02 -.867274842E+02 -.867580421E+02 -.867887362E+02 -.868195079E+02 -.868502933E+02 -.868810210E+02 -.869116092E+02 -.869419613E+02 -.869719613E+02 -.870014674E+02 -.870303030E+02 -.870582460E+02 -.870850147E+02 -.871102493E+02 -.871334879E+02 -.871541356E+02 -.871714245E+02 -.871843618E+02 -.871916625E+02 -.871916625E+02
 -.871988341E+02 -.871988341E+02 -.871919216E+02 -.871796780E+02 -.871633258E+02 -.871438106E+02 -.871218652E+02 -.870980580E+02 -.870728315E+02 -.870465315E+02 -.870194293E+02 -.869917395E+02 -.869636334E+02 -.869352493E+02 -.869067004E+02 -.868780810E+02 -.868494717E+02 -.868209423E+02 -.867925551E+02 -.867643672E+02 -.867364317E+02 -.867087993E+02 -.866815190E+02 -.866546392E+02 -.866282075E+02 -.866022718E+02 -.865768800E+02 -.865520802E+02 -.865279210E+02 -.865044509E+02 -.864817190E+02 -.864597739E+02 -.864386644E+02 -.864184388E+02 -.863991445E+02 -.863808284E+02 -.863635357E+02 -.863473106E+02 -.863321952E+02 -.863182296E+02 -.863054516E+02 -.862938963E+02 -.862835959E+02 -.862745794E+02 -.862668723E+02 -.862604967E+02 -.862554709E+02 -.862518089E+02 -.862495211E+02 -.862486134E+02 -.862490876E+02 -.862509414E+02 -.862541680E+02 -.862587568E+02 -.862646928E+02 -.862719572E+02 -.862805275E+02 -.862903775E+02 -.863014777E+02 -.863137951E+02 -.863272944E+02 -.863419370E+02 -.863576825E+02 -.863744883E+02 -.863923097E+02 -.864111012E+02 -.864308155E+02 -.864514049E+02 -.864728208E+02 -.864950145E+02 -.865179371E+02 -.865415398E+02 -.865657741E+02 -.865905919E+02 -.866159457E+02 -.866417886E+02 -.866680739E+02 -.866947556E+02 -.867217878E+02 -.867491242E+02 -.867767182E+02 -.868045215E+02 -.868324837E+02 -.868605509E+02 -.868886639E+02 -.869167563E+02 -.869447517E+02 -.869725601E+02 -.870000732E+02 -.870271583E+02 -.870536507E+02 -.870793436E+02 -.871039746E+02 -.871272092E+02 -.871486184E+02 -.871676505E+02 -.871835936E+02 -.871955283E+02 -.872022652E+02 -.872022652E+02
 -.872096794E+02 -.872096794E+02 -.872033415E+02 -.871921187E+02 -.871771347E+02 -.871592594E+02 -.871391670E+02 -.871173811E+02 -.870943096E+02 -.870702713E+02 -.870455168E+02 -.870202445E+02 -.869946126E+02 -.869687491E+02 -.869427587E+02 -.869167285E+02 -.868907328E+02 -.868648358E+02 -.868390947E+02 -.868135613E+02 -.867882839E+02 -.867633082E+02 -.867386780E+02 -.867144363E+02 -.866906252E+02 -.866672867E+02 -.866444628E+02 -.866221952E+02 -.866005258E+02 -.865794966E+02 -.865591495E+02 -.865395262E+02 -.865206680E+02 -.865026159E+02 -.864854101E+02 -.864690901E+02 -.864536939E+02 -.864392585E+02 -.864258193E+02 -.864134097E+02 -.864020613E+02 -.863918032E+02 -.863826622E+02 -.863746624E+02 -.863678251E+02 -.863621683E+02 -.863577073E+02 -.863544537E+02 -.863524160E+02 -.863515992E+02 -.863520046E+02 -.863536303E+02 -.863564708E+02 -.863605172E+02 -.863657571E+02 -.863721749E+02 -.863797520E+02 -.863884666E+02 -.863982941E+02 -.864092072E+02 -.864211763E+02 -.864341695E+02 -.864481529E+02 -.864630906E+02 -.864789454E+02 -.864956789E+02 -.865132513E+02 -.865316221E+02 -.865507504E+02 -.865705945E+02 -.865911129E+02 -.866122637E+02 -.866340052E+02 -.866562960E+02 -.866790948E+02 -.867023606E+02 -.867260528E+02 -.867501305E+02 -.867745532E+02 -.867992796E+02 -.868242677E+02 -.868494740E+02 -.868748525E+02 -.869003538E+02 -.869259236E+02 -.869515006E+02 -.869770141E+02 -.870023807E+02 -.870274998E+02 -.870522486E+02 -.870764745E+02 -.870999858E+02 -.871225401E+02 -.871438280E+02 -.871634537E+02 -.871809083E+02 -.871955357E+02 -.872064892E+02 -.872126740E+02 -.872126740E+02
 -.872202603E+02 -.872202603E+02 -.872144819E+02 -.872042526E+02 -.871905990E+02 -.871743166E+02 -.871560218E+02 -.871361941E+02 -.871152069E+02 -.870933525E+02 -.870708608E+02 -.870479137E+02 -.870246565E+02 -.870012068E+02 -.869776606E+02 -.869540980E+02 -.869305868E+02 -.869071858E+02 -.868839469E+02 -.868609172E+02 -.868381402E+02 -.868156566E+02 -.867935058E+02 -.867717257E+02 -.867503535E+02 -.867294259E+02 -.867089795E+02 -.866890506E+02 -.866696754E+02 -.866508898E+02 -.866327299E+02 -.866152312E+02 -.865984289E+02 -.865823578E+02 -.865670519E+02 -.865525444E+02 -.865388675E+02 -.865260522E+02 -.865141281E+02 -.865031233E+02 -.864930639E+02 -.864839745E+02 -.864758773E+02 -.864687922E+02 -.864627370E+02 -.864577268E+02 -.864537740E+02 -.864508884E+02 -.864490770E+02 -.864483438E+02 -.864486901E+02 -.864501142E+02 -.864526114E+02 -.864561745E+02 -.864607930E+02 -.864664542E+02 -.864731425E+02 -.864808397E+02 -.864895254E+02 -.864991769E+02 -.865097695E+02 -.865212764E+02 -.865336692E+02 -.865469181E+02 -.865609917E+02 -.865758576E+02 -.865914823E+02 -.866078316E+02 -.866248706E+02 -.866425642E+02 -.866608767E+02 -.866797724E+02 -.866992154E+02 -.867191700E+02 -.867396006E+02 -.867604713E+02 -.867817467E+02 -.868033910E+02 -.868253682E+02 -.868476417E+02 -.868701739E+02 -.868929256E+02 -.869158553E+02 -.869389182E+02 -.869620645E+02 -.869852381E+02 -.870083742E+02 -.870313959E+02 -.870542108E+02 -.870767058E+02 -.870987405E+02 -.871201388E+02 -.871406778E+02 -.871600738E+02 -.871779636E+02 -.871938808E+02 -.872072246E+02 -.872172199E+02 -.872228651E+02 -.872228651E+02
 -.872305686E+02 -.872305686E+02 -.872253348E+02 -.872160714E+02 -.872037105E+02 -.871889741E+02 -.871724223E+02 -.871544909E+02 -.871355195E+02 -.871157740E+02 -.870954636E+02 -.870747542E+02 -.870537781E+02 -.870326423E+02 -.870114345E+02 -.869902274E+02 -.869690827E+02 -.869480536E+02 -.869271872E+02 -.869065256E+02 -.868861079E+02 -.868659705E+02 -.868461482E+02 -.868266744E+02 -.868075818E+02 -.867889026E+02 -.867706684E+02 -.867529106E+02 -.867356604E+02 -.867189489E+02 -.867028066E+02 -.866872640E+02 -.866723511E+02 -.866580971E+02 -.866445310E+02 -.866316807E+02 -.866195734E+02 -.866082350E+02 -.865976904E+02 -.865879631E+02 -.865790750E+02 -.865710464E+02 -.865638960E+02 -.865576404E+02 -.865522942E+02 -.865478701E+02 -.865443783E+02 -.865418271E+02 -.865402220E+02 -.865395666E+02 -.865398618E+02 -.865411062E+02 -.865432960E+02 -.865464251E+02 -.865504848E+02 -.865554646E+02 -.865613513E+02 -.865681301E+02 -.865757837E+02 -.865842934E+02 -.865936384E+02 -.866037964E+02 -.866147436E+02 -.866264550E+02 -.866389043E+02 -.866520641E+02 -.866659062E+02 -.866804018E+02 -.866955213E+02 -.867112347E+02 -.867275118E+02 -.867443220E+02 -.867616346E+02 -.867794188E+02 -.867976438E+02 -.868162787E+02 -.868352924E+02 -.868546536E+02 -.868743308E+02 -.868942914E+02 -.869145021E+02 -.869349278E+02 -.869555312E+02 -.869762719E+02 -.869971048E+02 -.870179789E+02 -.870388350E+02 -.870596032E+02 -.870801991E+02 -.871005194E+02 -.871204360E+02 -.871397881E+02 -.871583727E+02 -.871759311E+02 -.871921328E+02 -.872065532E+02 -.872186461E+02 -.872277068E+02 -.872328254E+02 -.872328254E+02
 -.872406044E+02 -.872406044E+02 -.872359001E+02 -.872275758E+02 -.872164704E+02 -.872032346E+02 -.871883730E+02 -.871722785E+02 -.871552572E+02 -.871375492E+02 -.871193434E+02 -.871007895E+02 -.870820071E+02 -.870630929E+02 -.870441260E+02 -.870251719E+02 -.870062864E+02 -.869875171E+02 -.869689062E+02 -.869504915E+02 -.869323077E+02 -.869143869E+02 -.868967599E+02 -.868794560E+02 -.868625036E+02 -.868459308E+02 -.868297650E+02 -.868140332E+02 -.867987622E+02 -.867839786E+02 -.867697084E+02 -.867559777E+02 -.867428116E+02 -.867302352E+02 -.867182728E+02 -.867069479E+02 -.866962832E+02 -.866863007E+02 -.866770212E+02 -.866684641E+02 -.866606480E+02 -.866535897E+02 -.866473047E+02 -.866418069E+02 -.866371085E+02 -.866332199E+02 -.866301496E+02 -.866279045E+02 -.866264892E+02 -.866259066E+02 -.866261574E+02 -.866272406E+02 -.866291530E+02 -.866318893E+02 -.866354426E+02 -.866398039E+02 -.866449625E+02 -.866509058E+02 -.866576197E+02 -.866650883E+02 -.866732944E+02 -.866822194E+02 -.866918435E+02 -.867021455E+02 -.867131035E+02 -.867246945E+02 -.867368947E+02 -.867496798E+02 -.867630249E+02 -.867769044E+02 -.867912928E+02 -.868061638E+02 -.868214914E+02 -.868372491E+02 -.868534104E+02 -.868699486E+02 -.868868367E+02 -.869040475E+02 -.869215533E+02 -.869393256E+02 -.869573349E+02 -.869755501E+02 -.869939379E+02 -.870124620E+02 -.870310821E+02 -.870497521E+02 -.870684187E+02 -.870870185E+02 -.871054753E+02 -.871236957E+02 -.871415636E+02 -.871589338E+02 -.871756227E+02 -.871913966E+02 -.872059569E+02 -.872189208E+02 -.872297952E+02 -.872379450E+02 -.872425499E+02 -.872425499E+02
 -.872503719E+02 -.872503719E+02 -.872461830E+02 -.872387717E+02 -.872288865E+02 -.872171078E+02 -.872038860E+02 -.871895718E+02 -.871744388E+02 -.871587014E+02 -.871425284E+02 -.871260537E+02 -.871093844E+02 -.870926067E+02 -.870757915E+02 -.870589972E+02 -.870422736E+02 -.870256630E+02 -.870092030E+02 -.869929269E+02 -.869768653E+02 -.869610465E+02 -.869454974E+02 -.869302434E+02 -.869153093E+02 -.869007192E+02 -.868864967E+02 -.868726650E+02 -.868592471E+02 -.868462654E+02 -.868337423E+02 -.868216995E+02 -.868101586E+02 -.867991406E+02 -.867886658E+02 -.867787540E+02 -.867694244E+02 -.867606952E+02 -.867525838E+02 -.867451065E+02 -.867382785E+02 -.867321141E+02 -.867266260E+02 -.867218258E+02 -.867177235E+02 -.867143278E+02 -.867116458E+02 -.867096831E+02 -.867084436E+02 -.867079296E+02 -.867081418E+02 -.867090793E+02 -.867107393E+02 -.867131176E+02 -.867162085E+02 -.867200044E+02 -.867244964E+02 -.867296742E+02 -.867355259E+02 -.867420385E+02 -.867491976E+02 -.867569877E+02 -.867653923E+02 -.867743936E+02 -.867839735E+02 -.867941125E+02 -.868047908E+02 -.868159880E+02 -.868276829E+02 -.868398541E+02 -.868524800E+02 -.868655383E+02 -.868790068E+02 -.868928630E+02 -.869070841E+02 -.869216472E+02 -.869365291E+02 -.869517063E+02 -.869671545E+02 -.869828491E+02 -.869987641E+02 -.870148722E+02 -.870311439E+02 -.870475471E+02 -.870640458E+02 -.870805991E+02 -.870971592E+02 -.871136694E+02 -.871300616E+02 -.871462520E+02 -.871621368E+02 -.871775859E+02 -.871924350E+02 -.872064751E+02 -.872194394E+02 -.872309854E+02 -.872406729E+02 -.872479348E+02 -.872520386E+02 -.872520386E+02
 -.872598765E+02 -.872598765E+02 -.872561892E+02 -.872496663E+02 -.872409678E+02 -.872306051E+02 -.872189756E+02 -.872063888E+02 -.871930860E+02 -.871792567E+02 -.871650499E+02 -.871505839E+02 -.871359532E+02 -.871212342E+02 -.871064893E+02 -.870917702E+02 -.870771205E+02 -.870625777E+02 -.870481746E+02 -.870339404E+02 -.870199018E+02 -.870060834E+02 -.869925083E+02 -.869791988E+02 -.869661759E+02 -.869534603E+02 -.869410722E+02 -.869290313E+02 -.869173571E+02 -.869060686E+02 -.868951845E+02 -.868847233E+02 -.868747030E+02 -.868651412E+02 -.868560548E+02 -.868474606E+02 -.868393743E+02 -.868318111E+02 -.868247854E+02 -.868183109E+02 -.868124002E+02 -.868070649E+02 -.868023157E+02 -.867981621E+02 -.867946124E+02 -.867916738E+02 -.867893520E+02 -.867876518E+02 -.867865762E+02 -.867861273E+02 -.867863056E+02 -.867871103E+02 -.867885392E+02 -.867905887E+02 -.867932542E+02 -.867965293E+02 -.868004069E+02 -.868048782E+02 -.868099336E+02 -.868155621E+02 -.868217521E+02 -.868284904E+02 -.868357635E+02 -.868435568E+02 -.868518549E+02 -.868606418E+02 -.868699008E+02 -.868796150E+02 -.868897667E+02 -.869003378E+02 -.869113102E+02 -.869226651E+02 -.869343838E+02 -.869464472E+02 -.869588360E+02 -.869715306E+02 -.869845113E+02 -.869977578E+02 -.870112493E+02 -.870249644E+02 -.870388807E+02 -.870529743E+02 -.870672195E+02 -.870815882E+02 -.870960486E+02 -.871105648E+02 -.871250945E+02 -.871395878E+02 -.871539843E+02 -.871682099E+02 -.871821728E+02 -.871957580E+02 -.872088202E+02 -.872211747E+02 -.872325857E+02 -.872427509E+02 -.872512817E+02 -.872576776E+02 -.872612927E+02 -.872612927E+02
 -.872691173E+02 -.872691173E+02 -.872659188E+02 -.872602612E+02 -.872527174E+02 -.872437320E+02 -.872336501E+02 -.872227407E+02 -.872112138E+02 -.871992341E+02 -.871869314E+02 -.871744085E+02 -.871617478E+02 -.871490157E+02 -.871362663E+02 -.871235448E+02 -.871108890E+02 -.870983314E+02 -.870859002E+02 -.870736209E+02 -.870615162E+02 -.870496073E+02 -.870379141E+02 -.870264552E+02 -.870152489E+02 -.870043124E+02 -.869936630E+02 -.869833170E+02 -.869732909E+02 -.869636006E+02 -.869542618E+02 -.869452898E+02 -.869366996E+02 -.869285057E+02 -.869207223E+02 -.869133632E+02 -.869064413E+02 -.868999692E+02 -.868939589E+02 -.868884214E+02 -.868833672E+02 -.868788059E+02 -.868747461E+02 -.868711957E+02 -.868681615E+02 -.868656493E+02 -.868636639E+02 -.868622090E+02 -.868612874E+02 -.868609005E+02 -.868610489E+02 -.868617318E+02 -.868629474E+02 -.868646930E+02 -.868669644E+02 -.868697568E+02 -.868730641E+02 -.868768792E+02 -.868811942E+02 -.868860002E+02 -.868912873E+02 -.868970452E+02 -.869032623E+02 -.869099268E+02 -.869170260E+02 -.869245466E+02 -.869324750E+02 -.869407969E+02 -.869494979E+02 -.869585628E+02 -.869679766E+02 -.869777236E+02 -.869877882E+02 -.869981543E+02 -.870088058E+02 -.870197261E+02 -.870308985E+02 -.870423059E+02 -.870539306E+02 -.870657543E+02 -.870777579E+02 -.870899207E+02 -.871022207E+02 -.871146335E+02 -.871271317E+02 -.871396840E+02 -.871522538E+02 -.871647974E+02 -.871772623E+02 -.871895841E+02 -.872016827E+02 -.872134578E+02 -.872247830E+02 -.872354976E+02 -.872453962E+02 -.872542159E+02 -.872616188E+02 -.872671699E+02 -.872703077E+02 -.872703077E+02
 -.872780763E+02 -.872780763E+02 -.872753542E+02 -.872705394E+02 -.872641199E+02 -.872564743E+02 -.872478968E+02 -.872386168E+02 -.872288135E+02 -.872186274E+02 -.872081692E+02 -.871975268E+02 -.871867705E+02 -.871759570E+02 -.871651326E+02 -.871543358E+02 -.871435987E+02 -.871329490E+02 -.871224109E+02 -.871120057E+02 -.871017527E+02 -.870916700E+02 -.870817739E+02 -.870720805E+02 -.870626047E+02 -.870533611E+02 -.870443638E+02 -.870356266E+02 -.870271630E+02 -.870189862E+02 -.870111091E+02 -.870035442E+02 -.869963038E+02 -.869894000E+02 -.869828442E+02 -.869766476E+02 -.869708209E+02 -.869653744E+02 -.869603176E+02 -.869556597E+02 -.869514090E+02 -.869475735E+02 -.869441600E+02 -.869411750E+02 -.869386239E+02 -.869365115E+02 -.869348417E+02 -.869336174E+02 -.869328408E+02 -.869325132E+02 -.869326350E+02 -.869332055E+02 -.869342234E+02 -.869356862E+02 -.869375909E+02 -.869399334E+02 -.869427087E+02 -.869459112E+02 -.869495345E+02 -.869535712E+02 -.869580135E+02 -.869628528E+02 -.869680799E+02 -.869736851E+02 -.869796581E+02 -.869859880E+02 -.869926637E+02 -.869996737E+02 -.870070059E+02 -.870146481E+02 -.870225878E+02 -.870308123E+02 -.870393085E+02 -.870480632E+02 -.870570631E+02 -.870662944E+02 -.870757433E+02 -.870853953E+02 -.870952358E+02 -.871052493E+02 -.871154197E+02 -.871257296E+02 -.871361604E+02 -.871466913E+02 -.871572990E+02 -.871679568E+02 -.871786334E+02 -.871892917E+02 -.871998867E+02 -.872103633E+02 -.872206531E+02 -.872306704E+02 -.872403073E+02 -.872494263E+02 -.872578523E+02 -.872653610E+02 -.872716641E+02 -.872763907E+02 -.872790627E+02 -.872790627E+02
 -.872866964E+02 -.872866964E+02 -.872844381E+02 -.872804432E+02 -.872751164E+02 -.872687719E+02 -.872616542E+02 -.872539538E+02 -.872458198E+02 -.872373691E+02 -.872286938E+02 -.872198673E+02 -.872109480E+02 -.872019833E+02 -.871930117E+02 -.871840653E+02 -.871751709E+02 -.871663515E+02 -.871576272E+02 -.871490158E+02 -.871405332E+02 -.871321942E+02 -.871240126E+02 -.871160012E+02 -.871081725E+02 -.871005383E+02 -.870931102E+02 -.870858994E+02 -.870789168E+02 -.870721730E+02 -.870656786E+02 -.870594436E+02 -.870534779E+02 -.870477911E+02 -.870423925E+02 -.870372912E+02 -.870324955E+02 -.870280137E+02 -.870238535E+02 -.870200221E+02 -.870165262E+02 -.870133722E+02 -.870105654E+02 -.870081111E+02 -.870060136E+02 -.870042765E+02 -.870029031E+02 -.870018957E+02 -.870012560E+02 -.870009850E+02 -.870010830E+02 -.870015495E+02 -.870023834E+02 -.870035829E+02 -.870051454E+02 -.870070677E+02 -.870093458E+02 -.870119754E+02 -.870149512E+02 -.870182674E+02 -.870219178E+02 -.870258956E+02 -.870301934E+02 -.870348033E+02 -.870397173E+02 -.870449266E+02 -.870504223E+02 -.870561952E+02 -.870622355E+02 -.870685335E+02 -.870750790E+02 -.870818619E+02 -.870888715E+02 -.870960972E+02 -.871035281E+02 -.871111531E+02 -.871189607E+02 -.871269393E+02 -.871350767E+02 -.871433604E+02 -.871517769E+02 -.871603120E+02 -.871689500E+02 -.871776739E+02 -.871864642E+02 -.871952986E+02 -.872041511E+02 -.872129907E+02 -.872217798E+02 -.872304724E+02 -.872390116E+02 -.872473259E+02 -.872553253E+02 -.872628956E+02 -.872698908E+02 -.872761245E+02 -.872813571E+02 -.872852807E+02 -.872874984E+02 -.872874984E+02
 -.872948413E+02 -.872948413E+02 -.872930320E+02 -.872898298E+02 -.872855581E+02 -.872804684E+02 -.872747567E+02 -.872685758E+02 -.872620454E+02 -.872552598E+02 -.872482931E+02 -.872412044E+02 -.872340412E+02 -.872268415E+02 -.872196368E+02 -.872124529E+02 -.872053118E+02 -.871982320E+02 -.871912298E+02 -.871843196E+02 -.871775144E+02 -.871708259E+02 -.871642653E+02 -.871578430E+02 -.871515688E+02 -.871454522E+02 -.871395023E+02 -.871337281E+02 -.871281382E+02 -.871227410E+02 -.871175447E+02 -.871125573E+02 -.871077866E+02 -.871032400E+02 -.870989249E+02 -.870948481E+02 -.870910165E+02 -.870874363E+02 -.870841136E+02 -.870810540E+02 -.870782626E+02 -.870757445E+02 -.870735038E+02 -.870715445E+02 -.870698700E+02 -.870684832E+02 -.870673865E+02 -.870665818E+02 -.870660703E+02 -.870658528E+02 -.870659296E+02 -.870663002E+02 -.870669639E+02 -.870679192E+02 -.870691641E+02 -.870706962E+02 -.870725123E+02 -.870746090E+02 -.870769823E+02 -.870796277E+02 -.870825404E+02 -.870857150E+02 -.870891458E+02 -.870928268E+02 -.870967514E+02 -.871009132E+02 -.871053049E+02 -.871099194E+02 -.871147491E+02 -.871197863E+02 -.871250231E+02 -.871304515E+02 -.871360631E+02 -.871418494E+02 -.871478019E+02 -.871539118E+02 -.871601699E+02 -.871665670E+02 -.871730933E+02 -.871797387E+02 -.871864925E+02 -.871933431E+02 -.872002779E+02 -.872072830E+02 -.872143427E+02 -.872214388E+02 -.872285501E+02 -.872356516E+02 -.872427128E+02 -.872496965E+02 -.872565564E+02 -.872632350E+02 -.872696597E+02 -.872757384E+02 -.872813541E+02 -.872863568E+02 -.872905546E+02 -.872937009E+02 -.872954784E+02 -.872954784E+02
 -.873022234E+02 -.873022234E+02 -.873008414E+02 -.872983916E+02 -.872951189E+02 -.872912144E+02 -.872868274E+02 -.872820750E+02 -.872770489E+02 -.872718219E+02 -.872664515E+02 -.872609836E+02 -.872554552E+02 -.872498965E+02 -.872443320E+02 -.872387824E+02 -.872332648E+02 -.872277942E+02 -.872223833E+02 -.872170435E+02 -.872117852E+02 -.872066176E+02 -.872015494E+02 -.871965887E+02 -.871917433E+02 -.871870204E+02 -.871824272E+02 -.871779705E+02 -.871736569E+02 -.871694928E+02 -.871654847E+02 -.871616384E+02 -.871579599E+02 -.871544550E+02 -.871511291E+02 -.871479875E+02 -.871450353E+02 -.871422772E+02 -.871397178E+02 -.871373614E+02 -.871352118E+02 -.871332728E+02 -.871315475E+02 -.871300389E+02 -.871287496E+02 -.871276817E+02 -.871268371E+02 -.871262171E+02 -.871258227E+02 -.871256545E+02 -.871257127E+02 -.871259970E+02 -.871265067E+02 -.871272407E+02 -.871281977E+02 -.871293756E+02 -.871307723E+02 -.871323851E+02 -.871342109E+02 -.871362465E+02 -.871384882E+02 -.871409319E+02 -.871435733E+02 -.871464080E+02 -.871494309E+02 -.871526372E+02 -.871560214E+02 -.871595780E+02 -.871633015E+02 -.871671858E+02 -.871712251E+02 -.871754130E+02 -.871797433E+02 -.871842096E+02 -.871888052E+02 -.871935232E+02 -.871983568E+02 -.872032986E+02 -.872083411E+02 -.872134764E+02 -.872186960E+02 -.872239908E+02 -.872293508E+02 -.872347651E+02 -.872402211E+02 -.872457044E+02 -.872511984E+02 -.872566829E+02 -.872621341E+02 -.872675227E+02 -.872728125E+02 -.872779587E+02 -.872829051E+02 -.872875805E+02 -.872918951E+02 -.872957342E+02 -.872989513E+02 -.873013592E+02 -.873027173E+02 -.873027173E+02
 -.873082831E+02 -.873082831E+02 -.873072875E+02 -.873055141E+02 -.873031343E+02 -.873002832E+02 -.872970675E+02 -.872935718E+02 -.872898637E+02 -.872859970E+02 -.872820151E+02 -.872779532E+02 -.872738397E+02 -.872696980E+02 -.872655475E+02 -.872614045E+02 -.872572825E+02 -.872531933E+02 -.872491471E+02 -.872451529E+02 -.872412188E+02 -.872373521E+02 -.872335596E+02 -.872298474E+02 -.872262216E+02 -.872226877E+02 -.872192511E+02 -.872159170E+02 -.872126903E+02 -.872095760E+02 -.872065786E+02 -.872037027E+02 -.872009526E+02 -.871983327E+02 -.871958469E+02 -.871934992E+02 -.871912933E+02 -.871892327E+02 -.871873208E+02 -.871855606E+02 -.871839551E+02 -.871825069E+02 -.871812184E+02 -.871800917E+02 -.871791288E+02 -.871783312E+02 -.871777003E+02 -.871772370E+02 -.871769421E+02 -.871768161E+02 -.871768589E+02 -.871770704E+02 -.871774502E+02 -.871779975E+02 -.871787112E+02 -.871795898E+02 -.871806318E+02 -.871818352E+02 -.871831978E+02 -.871847172E+02 -.871863906E+02 -.871882151E+02 -.871901876E+02 -.871923047E+02 -.871945628E+02 -.871969583E+02 -.871994871E+02 -.872021453E+02 -.872049287E+02 -.872078328E+02 -.872108532E+02 -.872139854E+02 -.872172246E+02 -.872205659E+02 -.872240045E+02 -.872275350E+02 -.872311523E+02 -.872348508E+02 -.872386247E+02 -.872424678E+02 -.872463735E+02 -.872503348E+02 -.872543438E+02 -.872583917E+02 -.872624687E+02 -.872665633E+02 -.872706622E+02 -.872747497E+02 -.872788070E+02 -.872828111E+02 -.872867344E+02 -.872905424E+02 -.872941929E+02 -.872976330E+02 -.873007967E+02 -.873036009E+02 -.873059410E+02 -.873076845E+02 -.873086633E+02 -.873086633E+02
 -.873120290E+02 -.873120290E+02 -.873113250E+02 -.873100528E+02 -.873083233E+02 -.873062281E+02 -.873038423E+02 -.873012282E+02 -.872984367E+02 -.872955099E+02 -.872924823E+02 -.872893824E+02 -.872862337E+02 -.872830557E+02 -.872798647E+02 -.872766743E+02 -.872734962E+02 -.872703402E+02 -.872672149E+02 -.872641280E+02 -.872610861E+02 -.872580953E+02 -.872551611E+02 -.872522886E+02 -.872494826E+02 -.872467475E+02 -.872440877E+02 -.872415072E+02 -.872390100E+02 -.872365997E+02 -.872342802E+02 -.872320548E+02 -.872299269E+02 -.872278999E+02 -.872259768E+02 -.872241607E+02 -.872224544E+02 -.872208607E+02 -.872193820E+02 -.872180207E+02 -.872167791E+02 -.872156592E+02 -.872146628E+02 -.872137916E+02 -.872130470E+02 -.872124302E+02 -.872119422E+02 -.872115838E+02 -.872113556E+02 -.872112578E+02 -.872112905E+02 -.872114536E+02 -.872117468E+02 -.872121694E+02 -.872127207E+02 -.872133995E+02 -.872142046E+02 -.872151345E+02 -.872161875E+02 -.872173619E+02 -.872186554E+02 -.872200659E+02 -.872215909E+02 -.872232280E+02 -.872249743E+02 -.872268270E+02 -.872287830E+02 -.872308394E+02 -.872329928E+02 -.872352398E+02 -.872375771E+02 -.872400011E+02 -.872425080E+02 -.872450942E+02 -.872477556E+02 -.872504882E+02 -.872532878E+02 -.872561500E+02 -.872590701E+02 -.872620430E+02 -.872650634E+02 -.872681254E+02 -.872712224E+02 -.872743471E+02 -.872774912E+02 -.872806449E+02 -.872837970E+02 -.872869341E+02 -.872900405E+02 -.872930971E+02 -.872960810E+02 -.872989642E+02 -.873017131E+02 -.873042864E+02 -.873066342E+02 -.873086956E+02 -.873103968E+02 -.873116480E+02 -.873123402E+02 -.873123402E+02
 -.873120290E+02 -.873120290E+02 -.873113250E+02 -.873100528E+02 -.873083233E+02 -.873062281E+02 -.873038423E+02 -.873012282E+02 -.872984367E+02 -.872955099E+02 -.872924823E+02 -.872893824E+02 -.872862337E+02 -.872830557E+02 -.872798647E+02 -.872766743E+02 -.872734962E+02 -.872703402E+02 -.872672149E+02 -.872641280E+02 -.872610861E+02 -.872580953E+02 -.872551611E+02 -.872522886E+02 -.872494826E+02 -.872467475E+02 -.872440877E+02 -.872415072E+02 -.872390100E+02 -.872365997E+02 -.872342802E+02 -.872320548E+02 -.872299269E+02 -.872278999E+02 -.872259768E+02 -.872241607E+02 -.872224544E+02 -.872208607E+02 -.872193820E+02 -.872180207E+02 -.872167791E+02 -.872156592E+02 -.872146628E+02 -.872137916E+02 -.872130470E+02 -.872124302E+02 -.872119422E+02 -.872115838E+02 -.872113556E+02 -.872112578E+02 -.872112905E+02 -.872114536E+02 -.872117468E+02 -.872121694E+02 -.872127207E+02 -.872133995E+02 -.872142046E+02 -.872151345E+02 -.872161875E+02 -.872173619E+02 -.872186554E+02 -.872200659E+02 -.872215909E+02 -.872232280E+02 -.872249743E+02 -.872268270E+02 -.872287830E+02 -.872308394E+02 -.872329928E+02 -.872352398E+02 -.872375771E+02 -.872400011E+02 -.872425080E+02 -.872450942E+02 -.872477556E+02 -.872504882E+02 -.872532878E+02 -.872561500E+02 -.872590701E+02 -.872620430E+02 -.872650634E+02 -.872681254E+02 -.872712224E+02 -.872743471E+02 -.872774912E+02 -.872806449E+02 -.872837970E+02 -.872869341E+02 -.872900405E+02 -.872930971E+02 -.872960810E+02 -.872989642E+02 -.873017131E+02 -.873042864E+02 -.873066342E+02 -.873086956E+02 -.873103968E+02 -.873116480E+02 -.873123402E+02 -.873123402E+02
