# Supplementary material for: Electrical Pacing of Cardiac Tissue Including Potassium Inward Rectification
Source: PLoS One. 2015 Jun 9;10(6):e0127837. doi: 10.1371/journal.pone.0127837 (PMC4461281; doi:10.1371/journal.pone.0127837)
Supplement: S1 Data — (ZIP) [file pone.0127837.s001.zip › All-Data/Data-with-IK1/BDT30/Vm1ms.txt]

 -.873300171E+02 -.873268934E+02 -.873265291E+02 -.873259077E+02 -.873251057E+02 -.873241738E+02 -.873231483E+02 -.873220601E+02 -.873209346E+02 -.873197899E+02 -.873186399E+02 -.873174960E+02 -.873163672E+02 -.873152581E+02 -.873141698E+02 -.873131019E+02 -.873120542E+02 -.873110261E+02 -.873100158E+02 -.873090216E+02 -.873080431E+02 -.873070815E+02 -.873061378E+02 -.873052125E+02 -.873043071E+02 -.873034244E+02 -.873025670E+02 -.873017362E+02 -.873009330E+02 -.873001589E+02 -.872994154E+02 -.872987033E+02 -.872980229E+02 -.872973746E+02 -.872967595E+02 -.872961787E+02 -.872956328E+02 -.872951225E+02 -.872946486E+02 -.872942122E+02 -.872938141E+02 -.872934549E+02 -.872931353E+02 -.872928559E+02 -.872926175E+02 -.872924205E+02 -.872922650E+02 -.872921512E+02 -.872920791E+02 -.872920488E+02 -.872920602E+02 -.872921132E+02 -.872922078E+02 -.872923439E+02 -.872925213E+02 -.872927398E+02 -.872929989E+02 -.872932982E+02 -.872936370E+02 -.872940148E+02 -.872944306E+02 -.872948839E+02 -.872953738E+02 -.872958994E+02 -.872964599E+02 -.872970545E+02 -.872976821E+02 -.872983418E+02 -.872990326E+02 -.872997532E+02 -.873005028E+02 -.873012802E+02 -.873020842E+02 -.873029139E+02 -.873037680E+02 -.873046454E+02 -.873055452E+02 -.873064661E+02 -.873074070E+02 -.873083670E+02 -.873093447E+02 -.873103393E+02 -.873113497E+02 -.873123747E+02 -.873134135E+02 -.873144648E+02 -.873155278E+02 -.873166012E+02 -.873176835E+02 -.873187730E+02 -.873198667E+02 -.873209603E+02 -.873220463E+02 -.873231124E+02 -.873241392E+02 -.873250962E+02 -.873259378E+02 -.873265988E+02 -.873269891E+02 -.873269891E+02
 -.873268934E+02 -.873268934E+02 -.873265291E+02 -.873259077E+02 -.873251057E+02 -.873241738E+02 -.873231483E+02 -.873220601E+02 -.873209346E+02 -.873197899E+02 -.873186399E+02 -.873174960E+02 -.873163672E+02 -.873152581E+02 -.873141698E+02 -.873131019E+02 -.873120542E+02 -.873110261E+02 -.873100158E+02 -.873090216E+02 -.873080431E+02 -.873070815E+02 -.873061378E+02 -.873052125E+02 -.873043071E+02 -.873034244E+02 -.873025670E+02 -.873017362E+02 -.873009330E+02 -.873001589E+02 -.872994154E+02 -.872987033E+02 -.872980229E+02 -.872973746E+02 -.872967595E+02 -.872961787E+02 -.872956328E+02 -.872951225E+02 -.872946486E+02 -.872942122E+02 -.872938141E+02 -.872934549E+02 -.872931353E+02 -.872928559E+02 -.872926175E+02 -.872924205E+02 -.872922650E+02 -.872921512E+02 -.872920791E+02 -.872920488E+02 -.872920602E+02 -.872921132E+02 -.872922078E+02 -.872923439E+02 -.872925213E+02 -.872927398E+02 -.872929989E+02 -.872932982E+02 -.872936370E+02 -.872940148E+02 -.872944306E+02 -.872948839E+02 -.872953738E+02 -.872958994E+02 -.872964599E+02 -.872970545E+02 -.872976821E+02 -.872983418E+02 -.872990326E+02 -.872997532E+02 -.873005028E+02 -.873012802E+02 -.873020842E+02 -.873029139E+02 -.873037680E+02 -.873046454E+02 -.873055452E+02 -.873064661E+02 -.873074070E+02 -.873083670E+02 -.873093447E+02 -.873103393E+02 -.873113497E+02 -.873123747E+02 -.873134135E+02 -.873144648E+02 -.873155278E+02 -.873166012E+02 -.873176835E+02 -.873187730E+02 -.873198667E+02 -.873209603E+02 -.873220463E+02 -.873231124E+02 -.873241392E+02 -.873250962E+02 -.873259378E+02 -.873265988E+02 -.873269891E+02 -.873269891E+02
 -.873253408E+02 -.873253408E+02 -.873247631E+02 -.873237580E+02 -.873224492E+02 -.873209308E+02 -.873192740E+02 -.873175330E+02 -.873157497E+02 -.873139552E+02 -.873121705E+02 -.873104084E+02 -.873086760E+02 -.873069749E+02 -.873053031E+02 -.873036578E+02 -.873020364E+02 -.873004369E+02 -.872988580E+02 -.872973002E+02 -.872957658E+02 -.872942574E+02 -.872927777E+02 -.872913298E+02 -.872899170E+02 -.872885421E+02 -.872872069E+02 -.872859133E+02 -.872846631E+02 -.872834578E+02 -.872822986E+02 -.872811867E+02 -.872801237E+02 -.872791109E+02 -.872781498E+02 -.872772416E+02 -.872763878E+02 -.872755900E+02 -.872748494E+02 -.872741673E+02 -.872735449E+02 -.872729835E+02 -.872724842E+02 -.872720480E+02 -.872716756E+02 -.872713676E+02 -.872711245E+02 -.872709464E+02 -.872708336E+02 -.872707859E+02 -.872708035E+02 -.872708863E+02 -.872710343E+02 -.872712473E+02 -.872715250E+02 -.872718668E+02 -.872722721E+02 -.872727401E+02 -.872732698E+02 -.872738601E+02 -.872745100E+02 -.872752183E+02 -.872759837E+02 -.872768051E+02 -.872776809E+02 -.872786098E+02 -.872795903E+02 -.872806208E+02 -.872816997E+02 -.872828253E+02 -.872839958E+02 -.872852097E+02 -.872864650E+02 -.872877602E+02 -.872890934E+02 -.872904630E+02 -.872918672E+02 -.872933042E+02 -.872947724E+02 -.872962700E+02 -.872977953E+02 -.872993466E+02 -.873009224E+02 -.873025210E+02 -.873041408E+02 -.873057803E+02 -.873074377E+02 -.873091113E+02 -.873107991E+02 -.873124984E+02 -.873142052E+02 -.873159130E+02 -.873176113E+02 -.873192823E+02 -.873208971E+02 -.873224095E+02 -.873237490E+02 -.873248109E+02 -.873254456E+02 -.873254456E+02
 -.873232918E+02 -.873232918E+02 -.873223982E+02 -.873208584E+02 -.873188772E+02 -.873166088E+02 -.873141643E+02 -.873116236E+02 -.873090436E+02 -.873064616E+02 -.873038995E+02 -.873013674E+02 -.872988684E+02 -.872964016E+02 -.872939654E+02 -.872915572E+02 -.872891752E+02 -.872868204E+02 -.872844963E+02 -.872822067E+02 -.872799550E+02 -.872777451E+02 -.872755817E+02 -.872734683E+02 -.872714071E+02 -.872693999E+02 -.872674494E+02 -.872655586E+02 -.872637293E+02 -.872619635E+02 -.872602638E+02 -.872586331E+02 -.872570739E+02 -.872555882E+02 -.872541781E+02 -.872528461E+02 -.872515943E+02 -.872504247E+02 -.872493390E+02 -.872483391E+02 -.872474270E+02 -.872466043E+02 -.872458725E+02 -.872452330E+02 -.872446869E+02 -.872442351E+02 -.872438782E+02 -.872436167E+02 -.872434508E+02 -.872433808E+02 -.872434068E+02 -.872435287E+02 -.872437464E+02 -.872440594E+02 -.872444673E+02 -.872449692E+02 -.872455640E+02 -.872462506E+02 -.872470276E+02 -.872478935E+02 -.872488466E+02 -.872498853E+02 -.872510078E+02 -.872522120E+02 -.872534961E+02 -.872548579E+02 -.872562950E+02 -.872578052E+02 -.872593861E+02 -.872610351E+02 -.872627498E+02 -.872645275E+02 -.872663659E+02 -.872682623E+02 -.872702141E+02 -.872722188E+02 -.872742738E+02 -.872763766E+02 -.872785246E+02 -.872807153E+02 -.872829462E+02 -.872852149E+02 -.872875189E+02 -.872898560E+02 -.872922238E+02 -.872946200E+02 -.872970422E+02 -.872994879E+02 -.873019541E+02 -.873044370E+02 -.873069308E+02 -.873094264E+02 -.873119084E+02 -.873143513E+02 -.873167131E+02 -.873189268E+02 -.873208893E+02 -.873224473E+02 -.873233800E+02 -.873233800E+02
 -.873210650E+02 -.873210650E+02 -.873198029E+02 -.873176843E+02 -.873150018E+02 -.873119664E+02 -.873087256E+02 -.873053777E+02 -.873019860E+02 -.872985899E+02 -.872952104E+02 -.872918554E+02 -.872885280E+02 -.872852302E+02 -.872819626E+02 -.872787259E+02 -.872755239E+02 -.872723628E+02 -.872692479E+02 -.872661836E+02 -.872631746E+02 -.872602257E+02 -.872573399E+02 -.872545188E+02 -.872517651E+02 -.872490821E+02 -.872464730E+02 -.872439408E+02 -.872414892E+02 -.872391223E+02 -.872368443E+02 -.872346582E+02 -.872325675E+02 -.872305756E+02 -.872286856E+02 -.872269003E+02 -.872252222E+02 -.872236540E+02 -.872221984E+02 -.872208581E+02 -.872196352E+02 -.872185320E+02 -.872175506E+02 -.872166930E+02 -.872159605E+02 -.872153543E+02 -.872148753E+02 -.872145244E+02 -.872143020E+02 -.872142085E+02 -.872142439E+02 -.872144082E+02 -.872147011E+02 -.872151220E+02 -.872156700E+02 -.872163440E+02 -.872171425E+02 -.872180641E+02 -.872191068E+02 -.872202687E+02 -.872215475E+02 -.872229410E+02 -.872244467E+02 -.872260619E+02 -.872277839E+02 -.872296096E+02 -.872315360E+02 -.872335600E+02 -.872356782E+02 -.872378874E+02 -.872401840E+02 -.872425647E+02 -.872450260E+02 -.872475645E+02 -.872501766E+02 -.872528590E+02 -.872556080E+02 -.872584204E+02 -.872612926E+02 -.872642213E+02 -.872672031E+02 -.872702348E+02 -.872733132E+02 -.872764351E+02 -.872795975E+02 -.872827972E+02 -.872860311E+02 -.872892958E+02 -.872925875E+02 -.872959009E+02 -.872992285E+02 -.873025580E+02 -.873058691E+02 -.873091278E+02 -.873122782E+02 -.873152311E+02 -.873178491E+02 -.873199276E+02 -.873211722E+02 -.873211722E+02
 -.873187187E+02 -.873187187E+02 -.873170940E+02 -.873144088E+02 -.873110429E+02 -.873072582E+02 -.873032296E+02 -.872990699E+02 -.872948500E+02 -.872906103E+02 -.872863734E+02 -.872821530E+02 -.872779575E+02 -.872737918E+02 -.872696610E+02 -.872655732E+02 -.872615359E+02 -.872575542E+02 -.872536335E+02 -.872497799E+02 -.872459978E+02 -.872422888E+02 -.872386552E+02 -.872351007E+02 -.872316295E+02 -.872282450E+02 -.872249514E+02 -.872217544E+02 -.872186598E+02 -.872156723E+02 -.872127961E+02 -.872100357E+02 -.872073957E+02 -.872048800E+02 -.872024921E+02 -.872002356E+02 -.871981143E+02 -.871961320E+02 -.871942919E+02 -.871925971E+02 -.871910509E+02 -.871896561E+02 -.871884154E+02 -.871873308E+02 -.871864042E+02 -.871856375E+02 -.871850318E+02 -.871845882E+02 -.871843074E+02 -.871841898E+02 -.871842355E+02 -.871844445E+02 -.871848161E+02 -.871853497E+02 -.871860440E+02 -.871868977E+02 -.871879089E+02 -.871890756E+02 -.871903955E+02 -.871918659E+02 -.871934842E+02 -.871952472E+02 -.871971518E+02 -.871991944E+02 -.872013716E+02 -.872036794E+02 -.872061139E+02 -.872086710E+02 -.872113466E+02 -.872141362E+02 -.872170357E+02 -.872200404E+02 -.872231461E+02 -.872263483E+02 -.872296426E+02 -.872330244E+02 -.872364894E+02 -.872400332E+02 -.872436514E+02 -.872473398E+02 -.872510940E+02 -.872549101E+02 -.872587840E+02 -.872627116E+02 -.872666892E+02 -.872707129E+02 -.872747786E+02 -.872788823E+02 -.872830189E+02 -.872871820E+02 -.872913623E+02 -.872955442E+02 -.872997025E+02 -.873037945E+02 -.873077499E+02 -.873114571E+02 -.873147436E+02 -.873173528E+02 -.873189153E+02 -.873189153E+02
 -.873162899E+02 -.873162899E+02 -.873143420E+02 -.873111246E+02 -.873070936E+02 -.873025572E+02 -.872977213E+02 -.872927179E+02 -.872876269E+02 -.872824979E+02 -.872773644E+02 -.872722468E+02 -.872671570E+02 -.872621053E+02 -.872571029E+02 -.872521575E+02 -.872472743E+02 -.872424595E+02 -.872377194E+02 -.872330581E+02 -.872284778E+02 -.872239821E+02 -.872195757E+02 -.872152634E+02 -.872110495E+02 -.872069399E+02 -.872029418E+02 -.871990616E+02 -.871953047E+02 -.871916765E+02 -.871881830E+02 -.871848294E+02 -.871816202E+02 -.871785603E+02 -.871756549E+02 -.871729090E+02 -.871703273E+02 -.871679142E+02 -.871656739E+02 -.871636109E+02 -.871617288E+02 -.871600307E+02 -.871585199E+02 -.871571992E+02 -.871560710E+02 -.871551374E+02 -.871544000E+02 -.871538602E+02 -.871535188E+02 -.871533766E+02 -.871534336E+02 -.871536895E+02 -.871541438E+02 -.871547954E+02 -.871556429E+02 -.871566844E+02 -.871579179E+02 -.871593407E+02 -.871609499E+02 -.871627423E+02 -.871647145E+02 -.871668625E+02 -.871691824E+02 -.871716699E+02 -.871743204E+02 -.871771292E+02 -.871800913E+02 -.871832016E+02 -.871864550E+02 -.871898460E+02 -.871933694E+02 -.871970196E+02 -.872007911E+02 -.872046786E+02 -.872086764E+02 -.872127791E+02 -.872169812E+02 -.872212774E+02 -.872256623E+02 -.872301308E+02 -.872346776E+02 -.872392978E+02 -.872439864E+02 -.872487387E+02 -.872535500E+02 -.872584155E+02 -.872633306E+02 -.872682902E+02 -.872732884E+02 -.872783176E+02 -.872833662E+02 -.872884159E+02 -.872934361E+02 -.872983755E+02 -.873031495E+02 -.873076234E+02 -.873115893E+02 -.873147377E+02 -.873166230E+02 -.873166230E+02
 -.873138575E+02 -.873138575E+02 -.873116107E+02 -.873078660E+02 -.873031500E+02 -.872978260E+02 -.872921363E+02 -.872862368E+02 -.872802293E+02 -.872741795E+02 -.872681270E+02 -.872620955E+02 -.872561031E+02 -.872501627E+02 -.872442812E+02 -.872384643E+02 -.872327192E+02 -.872270524E+02 -.872214674E+02 -.872159682E+02 -.872105608E+02 -.872052515E+02 -.872000452E+02 -.871949479E+02 -.871899670E+02 -.871851106E+02 -.871803852E+02 -.871757971E+02 -.871713531E+02 -.871670603E+02 -.871629247E+02 -.871589520E+02 -.871551485E+02 -.871515211E+02 -.871480760E+02 -.871448191E+02 -.871417561E+02 -.871388931E+02 -.871362351E+02 -.871337869E+02 -.871315528E+02 -.871295371E+02 -.871277435E+02 -.871261755E+02 -.871248358E+02 -.871237273E+02 -.871228520E+02 -.871222115E+02 -.871218071E+02 -.871216394E+02 -.871217086E+02 -.871220144E+02 -.871225561E+02 -.871233322E+02 -.871243412E+02 -.871255807E+02 -.871270482E+02 -.871287403E+02 -.871306537E+02 -.871327844E+02 -.871351280E+02 -.871376799E+02 -.871404352E+02 -.871433885E+02 -.871465343E+02 -.871498668E+02 -.871533800E+02 -.871570676E+02 -.871609234E+02 -.871649408E+02 -.871691133E+02 -.871734344E+02 -.871778973E+02 -.871824955E+02 -.871872222E+02 -.871920710E+02 -.871970352E+02 -.872021084E+02 -.872072842E+02 -.872125565E+02 -.872179192E+02 -.872233662E+02 -.872288919E+02 -.872344904E+02 -.872401563E+02 -.872458842E+02 -.872516684E+02 -.872575031E+02 -.872633815E+02 -.872692946E+02 -.872752291E+02 -.872811635E+02 -.872870619E+02 -.872928643E+02 -.872984715E+02 -.873037256E+02 -.873083825E+02 -.873120793E+02 -.873142929E+02 -.873142929E+02
 -.873114550E+02 -.873114550E+02 -.873088888E+02 -.873045788E+02 -.872991320E+02 -.872929710E+02 -.872863816E+02 -.872795551E+02 -.872726142E+02 -.872656321E+02 -.872586524E+02 -.872517041E+02 -.872448039E+02 -.872379595E+02 -.872311775E+02 -.872244662E+02 -.872178320E+02 -.872112797E+02 -.872048158E+02 -.871984485E+02 -.871921852E+02 -.871860321E+02 -.871799968E+02 -.871740880E+02 -.871683137E+02 -.871626810E+02 -.871571974E+02 -.871518711E+02 -.871467101E+02 -.871417212E+02 -.871369118E+02 -.871322902E+02 -.871278643E+02 -.871236416E+02 -.871196295E+02 -.871158356E+02 -.871122672E+02 -.871089308E+02 -.871058322E+02 -.871029775E+02 -.871003720E+02 -.870980208E+02 -.870959282E+02 -.870940986E+02 -.870925356E+02 -.870912424E+02 -.870902215E+02 -.870894750E+02 -.870890044E+02 -.870888104E+02 -.870888932E+02 -.870892525E+02 -.870898874E+02 -.870907963E+02 -.870919770E+02 -.870934268E+02 -.870951426E+02 -.870971205E+02 -.870993562E+02 -.871018449E+02 -.871045815E+02 -.871075602E+02 -.871107752E+02 -.871142199E+02 -.871178876E+02 -.871217714E+02 -.871258641E+02 -.871301581E+02 -.871346459E+02 -.871393198E+02 -.871441720E+02 -.871491945E+02 -.871543794E+02 -.871597188E+02 -.871652048E+02 -.871708297E+02 -.871765856E+02 -.871824650E+02 -.871884605E+02 -.871945648E+02 -.872007706E+02 -.872070712E+02 -.872134598E+02 -.872199297E+02 -.872264747E+02 -.872330885E+02 -.872397646E+02 -.872464966E+02 -.872532765E+02 -.872600940E+02 -.872669342E+02 -.872737723E+02 -.872805673E+02 -.872872502E+02 -.872937071E+02 -.872997563E+02 -.873051175E+02 -.873093729E+02 -.873119208E+02 -.873119208E+02
 -.873090313E+02 -.873090313E+02 -.873061036E+02 -.873011855E+02 -.872949698E+02 -.872879446E+02 -.872804446E+02 -.872726880E+02 -.872648083E+02 -.872568866E+02 -.872489717E+02 -.872410897E+02 -.872332534E+02 -.872254731E+02 -.872177590E+02 -.872101180E+02 -.872025570E+02 -.871950852E+02 -.871877123E+02 -.871804464E+02 -.871732951E+02 -.871662673E+02 -.871593725E+02 -.871526191E+02 -.871460149E+02 -.871395690E+02 -.871332909E+02 -.871271893E+02 -.871212727E+02 -.871155502E+02 -.871100317E+02 -.871047265E+02 -.870996433E+02 -.870947916E+02 -.870901805E+02 -.870858188E+02 -.870817144E+02 -.870778751E+02 -.870743086E+02 -.870710218E+02 -.870680211E+02 -.870653127E+02 -.870629020E+02 -.870607942E+02 -.870589936E+02 -.870575040E+02 -.870563285E+02 -.870554696E+02 -.870549290E+02 -.870547076E+02 -.870548058E+02 -.870552232E+02 -.870559586E+02 -.870570099E+02 -.870583748E+02 -.870600499E+02 -.870620314E+02 -.870643147E+02 -.870668945E+02 -.870697652E+02 -.870729206E+02 -.870763538E+02 -.870800577E+02 -.870840244E+02 -.870882461E+02 -.870927144E+02 -.870974206E+02 -.871023560E+02 -.871075114E+02 -.871128778E+02 -.871184458E+02 -.871242060E+02 -.871301492E+02 -.871362660E+02 -.871425472E+02 -.871489835E+02 -.871555661E+02 -.871622860E+02 -.871691346E+02 -.871761035E+02 -.871831845E+02 -.871903695E+02 -.871976509E+02 -.872050212E+02 -.872124732E+02 -.872199998E+02 -.872275939E+02 -.872352479E+02 -.872429532E+02 -.872506984E+02 -.872584663E+02 -.872662293E+02 -.872739412E+02 -.872815238E+02 -.872888484E+02 -.872957094E+02 -.873017891E+02 -.873066142E+02 -.873095030E+02 -.873095030E+02
 -.873065318E+02 -.873065318E+02 -.873032151E+02 -.872976659E+02 -.872906706E+02 -.872827831E+02 -.872743740E+02 -.872656797E+02 -.872568477E+02 -.872479672E+02 -.872390861E+02 -.872302308E+02 -.872214198E+02 -.872126675E+02 -.872039831E+02 -.871953755E+02 -.871868557E+02 -.871784338E+02 -.871701185E+02 -.871619183E+02 -.871538434E+02 -.871459038E+02 -.871381087E+02 -.871304674E+02 -.871229904E+02 -.871156885E+02 -.871085718E+02 -.871016502E+02 -.870949349E+02 -.870884372E+02 -.870821677E+02 -.870761369E+02 -.870703562E+02 -.870648363E+02 -.870595875E+02 -.870546197E+02 -.870499429E+02 -.870455665E+02 -.870414994E+02 -.870377499E+02 -.870343259E+02 -.870312349E+02 -.870284833E+02 -.870260772E+02 -.870240217E+02 -.870223217E+02 -.870209806E+02 -.870200015E+02 -.870193863E+02 -.870191365E+02 -.870192523E+02 -.870197330E+02 -.870205773E+02 -.870217830E+02 -.870233470E+02 -.870252653E+02 -.870275332E+02 -.870301453E+02 -.870330956E+02 -.870363770E+02 -.870399821E+02 -.870439028E+02 -.870481305E+02 -.870526561E+02 -.870574700E+02 -.870625622E+02 -.870679227E+02 -.870735408E+02 -.870794060E+02 -.870855073E+02 -.870918339E+02 -.870983748E+02 -.871051189E+02 -.871120555E+02 -.871191737E+02 -.871264629E+02 -.871339126E+02 -.871415128E+02 -.871492533E+02 -.871571245E+02 -.871651170E+02 -.871732218E+02 -.871814301E+02 -.871897336E+02 -.871981241E+02 -.872065937E+02 -.872151346E+02 -.872237385E+02 -.872323957E+02 -.872410937E+02 -.872498136E+02 -.872585247E+02 -.872671753E+02 -.872756784E+02 -.872838900E+02 -.872915803E+02 -.872983936E+02 -.873038003E+02 -.873070371E+02 -.873070371E+02
 -.873039302E+02 -.873039302E+02 -.873002236E+02 -.872940476E+02 -.872862820E+02 -.872775325E+02 -.872682010E+02 -.872585478E+02 -.872487347E+02 -.872388551E+02 -.872289633E+02 -.872190950E+02 -.872092729E+02 -.871995107E+02 -.871898203E+02 -.871802137E+02 -.871707008E+02 -.871612903E+02 -.871519918E+02 -.871428160E+02 -.871337740E+02 -.871248759E+02 -.871161326E+02 -.871075563E+02 -.870991591E+02 -.870909521E+02 -.870829470E+02 -.870751570E+02 -.870675948E+02 -.870602723E+02 -.870532023E+02 -.870463978E+02 -.870398716E+02 -.870336356E+02 -.870277022E+02 -.870220836E+02 -.870167914E+02 -.870118366E+02 -.870072299E+02 -.870029816E+02 -.869991010E+02 -.869955967E+02 -.869924766E+02 -.869897482E+02 -.869874175E+02 -.869854900E+02 -.869839701E+02 -.869828615E+02 -.869821667E+02 -.869818869E+02 -.869820226E+02 -.869825731E+02 -.869835368E+02 -.869849108E+02 -.869866916E+02 -.869888743E+02 -.869914536E+02 -.869944229E+02 -.869977748E+02 -.870015012E+02 -.870055930E+02 -.870100407E+02 -.870148340E+02 -.870199620E+02 -.870254133E+02 -.870311764E+02 -.870372391E+02 -.870435890E+02 -.870502135E+02 -.870570998E+02 -.870642352E+02 -.870716067E+02 -.870792017E+02 -.870870074E+02 -.870950114E+02 -.871032013E+02 -.871115651E+02 -.871200910E+02 -.871287678E+02 -.871375842E+02 -.871465298E+02 -.871555943E+02 -.871647679E+02 -.871740413E+02 -.871834054E+02 -.871928515E+02 -.872023711E+02 -.872119550E+02 -.872215930E+02 -.872312711E+02 -.872409687E+02 -.872506523E+02 -.872602649E+02 -.872697102E+02 -.872788291E+02 -.872873668E+02 -.872949296E+02 -.873009301E+02 -.873045220E+02 -.873045220E+02
 -.873012427E+02 -.873012427E+02 -.872971654E+02 -.872903778E+02 -.872818383E+02 -.872722058E+02 -.872619224E+02 -.872512739E+02 -.872404346E+02 -.872295119E+02 -.872185729E+02 -.872076574E+02 -.871967884E+02 -.871859824E+02 -.871752530E+02 -.871646101E+02 -.871540623E+02 -.871436196E+02 -.871332932E+02 -.871230949E+02 -.871130360E+02 -.871031286E+02 -.870933866E+02 -.870838233E+02 -.870744508E+02 -.870652828E+02 -.870563342E+02 -.870476188E+02 -.870391507E+02 -.870309448E+02 -.870230165E+02 -.870153801E+02 -.870080503E+02 -.870010418E+02 -.869943693E+02 -.869880468E+02 -.869820878E+02 -.869765060E+02 -.869713141E+02 -.869665240E+02 -.869621467E+02 -.869581929E+02 -.869546721E+02 -.869515926E+02 -.869489620E+02 -.869467869E+02 -.869450727E+02 -.869438236E+02 -.869430422E+02 -.869427305E+02 -.869428890E+02 -.869435168E+02 -.869446118E+02 -.869461709E+02 -.869481897E+02 -.869506627E+02 -.869535831E+02 -.869569433E+02 -.869607343E+02 -.869649464E+02 -.869695690E+02 -.869745905E+02 -.869799988E+02 -.869857809E+02 -.869919235E+02 -.869984128E+02 -.870052343E+02 -.870123735E+02 -.870198155E+02 -.870275455E+02 -.870355484E+02 -.870438091E+02 -.870523129E+02 -.870610451E+02 -.870699910E+02 -.870791367E+02 -.870884682E+02 -.870979721E+02 -.871076356E+02 -.871174460E+02 -.871273914E+02 -.871374604E+02 -.871476420E+02 -.871579259E+02 -.871683022E+02 -.871787614E+02 -.871892942E+02 -.871998909E+02 -.872105402E+02 -.872212273E+02 -.872319300E+02 -.872426116E+02 -.872532100E+02 -.872636197E+02 -.872736663E+02 -.872830699E+02 -.872913978E+02 -.872980043E+02 -.873019584E+02 -.873019584E+02
 -.872985211E+02 -.872985211E+02 -.872940795E+02 -.872866658E+02 -.872773222E+02 -.872667712E+02 -.872554981E+02 -.872438129E+02 -.872319126E+02 -.872199198E+02 -.872079069E+02 -.871959143E+02 -.871839683E+02 -.871720862E+02 -.871602788E+02 -.871485556E+02 -.871369267E+02 -.871254037E+02 -.871139990E+02 -.871027244E+02 -.870915936E+02 -.870806217E+02 -.870698227E+02 -.870592100E+02 -.870487993E+02 -.870386069E+02 -.870286482E+02 -.870189393E+02 -.870094978E+02 -.870003409E+02 -.869914856E+02 -.869829490E+02 -.869747488E+02 -.869669022E+02 -.869594258E+02 -.869523366E+02 -.869456511E+02 -.869393850E+02 -.869335532E+02 -.869281700E+02 -.869232491E+02 -.869188026E+02 -.869148417E+02 -.869113767E+02 -.869084169E+02 -.869059700E+02 -.869040422E+02 -.869026386E+02 -.869017628E+02 -.869014169E+02 -.869016014E+02 -.869023153E+02 -.869035564E+02 -.869053208E+02 -.869076032E+02 -.869103970E+02 -.869136941E+02 -.869174853E+02 -.869217600E+02 -.869265065E+02 -.869317121E+02 -.869373632E+02 -.869434451E+02 -.869499428E+02 -.869568402E+02 -.869641208E+02 -.869717679E+02 -.869797641E+02 -.869880921E+02 -.869967342E+02 -.870056731E+02 -.870148911E+02 -.870243709E+02 -.870340956E+02 -.870440483E+02 -.870542129E+02 -.870645735E+02 -.870751148E+02 -.870858220E+02 -.870966812E+02 -.871076789E+02 -.871188022E+02 -.871300391E+02 -.871413783E+02 -.871528089E+02 -.871643208E+02 -.871759039E+02 -.871875478E+02 -.871992407E+02 -.872109669E+02 -.872227024E+02 -.872344079E+02 -.872460160E+02 -.872574122E+02 -.872684065E+02 -.872786939E+02 -.872878021E+02 -.872950261E+02 -.872993493E+02 -.872993493E+02
 -.872957538E+02 -.872957538E+02 -.872909323E+02 -.872828678E+02 -.872726945E+02 -.872612009E+02 -.872489112E+02 -.872361691E+02 -.872231912E+02 -.872101080E+02 -.871969939E+02 -.871838944E+02 -.871708361E+02 -.871578347E+02 -.871449019E+02 -.871320488E+02 -.871192877E+02 -.871066311E+02 -.870940912E+02 -.870816822E+02 -.870694204E+02 -.870573199E+02 -.870453954E+02 -.870336645E+02 -.870221446E+02 -.870108526E+02 -.869998071E+02 -.869890281E+02 -.869785351E+02 -.869683474E+02 -.869584854E+02 -.869489696E+02 -.869398202E+02 -.869310573E+02 -.869227011E+02 -.869147717E+02 -.869072883E+02 -.869002693E+02 -.868937328E+02 -.868876959E+02 -.868821743E+02 -.868771828E+02 -.868727350E+02 -.868688434E+02 -.868655188E+02 -.868627704E+02 -.868606060E+02 -.868590318E+02 -.868580521E+02 -.868576690E+02 -.868578835E+02 -.868586946E+02 -.868600993E+02 -.868620931E+02 -.868646695E+02 -.868678208E+02 -.868715371E+02 -.868758074E+02 -.868806190E+02 -.868859579E+02 -.868918089E+02 -.868981558E+02 -.869049813E+02 -.869122670E+02 -.869199943E+02 -.869281435E+02 -.869366946E+02 -.869456274E+02 -.869549214E+02 -.869645560E+02 -.869745106E+02 -.869847648E+02 -.869952985E+02 -.870060920E+02 -.870171261E+02 -.870283820E+02 -.870398415E+02 -.870514875E+02 -.870633030E+02 -.870752724E+02 -.870873806E+02 -.870996135E+02 -.871119577E+02 -.871244008E+02 -.871369313E+02 -.871495380E+02 -.871622105E+02 -.871749379E+02 -.871877077E+02 -.872005034E+02 -.872132998E+02 -.872260546E+02 -.872386957E+02 -.872510993E+02 -.872630602E+02 -.872742477E+02 -.872841500E+02 -.872920021E+02 -.872967004E+02 -.872967004E+02
 -.872929411E+02 -.872929411E+02 -.872877228E+02 -.872789907E+02 -.872679737E+02 -.872555185E+02 -.872421988E+02 -.872283854E+02 -.872143093E+02 -.872001067E+02 -.871858601E+02 -.871716165E+02 -.871574026E+02 -.871432360E+02 -.871291298E+02 -.871150978E+02 -.871011521E+02 -.870873047E+02 -.870735702E+02 -.870599649E+02 -.870465026E+02 -.870331997E+02 -.870200748E+02 -.870071463E+02 -.869944330E+02 -.869819559E+02 -.869697370E+02 -.869577979E+02 -.869461613E+02 -.869348506E+02 -.869238893E+02 -.869133011E+02 -.869031098E+02 -.868933397E+02 -.868840145E+02 -.868751573E+02 -.868667911E+02 -.868589381E+02 -.868516195E+02 -.868448554E+02 -.868386648E+02 -.868330660E+02 -.868280752E+02 -.868237072E+02 -.868199751E+02 -.868168903E+02 -.868144622E+02 -.868126979E+02 -.868116024E+02 -.868111790E+02 -.868114285E+02 -.868123497E+02 -.868139390E+02 -.868161911E+02 -.868190984E+02 -.868226511E+02 -.868268375E+02 -.868316444E+02 -.868370566E+02 -.868430572E+02 -.868496281E+02 -.868567497E+02 -.868644015E+02 -.868725616E+02 -.868812076E+02 -.868903164E+02 -.868998643E+02 -.869098273E+02 -.869201813E+02 -.869309020E+02 -.869419654E+02 -.869533476E+02 -.869650254E+02 -.869769758E+02 -.869891767E+02 -.870016065E+02 -.870142446E+02 -.870270712E+02 -.870400675E+02 -.870532158E+02 -.870664993E+02 -.870799024E+02 -.870934106E+02 -.871070103E+02 -.871206891E+02 -.871344354E+02 -.871482382E+02 -.871620861E+02 -.871759664E+02 -.871898619E+02 -.872037462E+02 -.872175746E+02 -.872312700E+02 -.872447001E+02 -.872576440E+02 -.872697458E+02 -.872804537E+02 -.872889424E+02 -.872940207E+02 -.872940207E+02
 -.872901042E+02 -.872901042E+02 -.872844765E+02 -.872750663E+02 -.872631887E+02 -.872497622E+02 -.872353990E+02 -.872204958E+02 -.872052948E+02 -.871899457E+02 -.871745340E+02 -.871591088E+02 -.871436992E+02 -.871283237E+02 -.871129987E+02 -.870977361E+02 -.870825481E+02 -.870674487E+02 -.870524541E+02 -.870375777E+02 -.870228367E+02 -.870082506E+02 -.869938385E+02 -.869796209E+02 -.869656206E+02 -.869518616E+02 -.869383680E+02 -.869251654E+02 -.869122803E+02 -.868997396E+02 -.868875707E+02 -.868758016E+02 -.868644606E+02 -.868535758E+02 -.868431751E+02 -.868332861E+02 -.868239361E+02 -.868151515E+02 -.868069574E+02 -.867993783E+02 -.867924376E+02 -.867861568E+02 -.867805554E+02 -.867756516E+02 -.867714612E+02 -.867679978E+02 -.867652726E+02 -.867632943E+02 -.867620693E+02 -.867616015E+02 -.867618917E+02 -.867629386E+02 -.867647382E+02 -.867672836E+02 -.867705656E+02 -.867745725E+02 -.867792904E+02 -.867847030E+02 -.867907920E+02 -.867975373E+02 -.868049169E+02 -.868129075E+02 -.868214842E+02 -.868306212E+02 -.868402917E+02 -.868504681E+02 -.868611222E+02 -.868722256E+02 -.868837499E+02 -.868956665E+02 -.869079472E+02 -.869205642E+02 -.869334904E+02 -.869466991E+02 -.869601649E+02 -.869738630E+02 -.869877698E+02 -.870018630E+02 -.870161214E+02 -.870305250E+02 -.870450553E+02 -.870596952E+02 -.870744287E+02 -.870892415E+02 -.871041201E+02 -.871190526E+02 -.871340275E+02 -.871490334E+02 -.871640572E+02 -.871790815E+02 -.871940788E+02 -.872090025E+02 -.872237707E+02 -.872382427E+02 -.872521824E+02 -.872652090E+02 -.872767305E+02 -.872858617E+02 -.872913231E+02 -.872913231E+02
 -.872872525E+02 -.872872525E+02 -.872812156E+02 -.872711187E+02 -.872583787E+02 -.872439709E+02 -.872285508E+02 -.872125351E+02 -.871961884E+02 -.871796656E+02 -.871630579E+02 -.871464170E+02 -.871297731E+02 -.871131480E+02 -.870965550E+02 -.870800067E+02 -.870635165E+02 -.870471000E+02 -.870307695E+02 -.870145432E+02 -.869984399E+02 -.869824794E+02 -.869666834E+02 -.869510760E+02 -.869356829E+02 -.869205305E+02 -.869056472E+02 -.868910625E+02 -.868768068E+02 -.868629115E+02 -.868494086E+02 -.868363311E+02 -.868237119E+02 -.868115842E+02 -.867999812E+02 -.867889360E+02 -.867784811E+02 -.867686478E+02 -.867594670E+02 -.867509685E+02 -.867431797E+02 -.867361267E+02 -.867298335E+02 -.867243220E+02 -.867196113E+02 -.867157177E+02 -.867126551E+02 -.867104343E+02 -.867090630E+02 -.867085456E+02 -.867088837E+02 -.867100754E+02 -.867121157E+02 -.867149964E+02 -.867187063E+02 -.867232313E+02 -.867285543E+02 -.867346557E+02 -.867415134E+02 -.867491030E+02 -.867573981E+02 -.867663705E+02 -.867759904E+02 -.867862267E+02 -.867970473E+02 -.868084192E+02 -.868203091E+02 -.868326831E+02 -.868455074E+02 -.868587485E+02 -.868723733E+02 -.868863493E+02 -.869006447E+02 -.869152288E+02 -.869300720E+02 -.869451461E+02 -.869604242E+02 -.869758808E+02 -.869914921E+02 -.870072360E+02 -.870230918E+02 -.870390409E+02 -.870550660E+02 -.870711516E+02 -.870872839E+02 -.871034504E+02 -.871196395E+02 -.871358398E+02 -.871520385E+02 -.871682180E+02 -.871843503E+02 -.872003868E+02 -.872162418E+02 -.872317663E+02 -.872467096E+02 -.872606661E+02 -.872730048E+02 -.872827802E+02 -.872886255E+02 -.872886255E+02
 -.872844178E+02 -.872844178E+02 -.872779657E+02 -.872671832E+02 -.872535718E+02 -.872381746E+02 -.872216808E+02 -.872045419E+02 -.871870320E+02 -.871693170E+02 -.871514907E+02 -.871336068E+02 -.871156983E+02 -.870977827E+02 -.870798745E+02 -.870619863E+02 -.870441331E+02 -.870263259E+02 -.870085828E+02 -.869909214E+02 -.869733617E+02 -.869559258E+02 -.869386386E+02 -.869215272E+02 -.869046199E+02 -.868879475E+02 -.868715421E+02 -.868554375E+02 -.868396687E+02 -.868242723E+02 -.868092859E+02 -.867947480E+02 -.867806976E+02 -.867671743E+02 -.867542182E+02 -.867418683E+02 -.867301635E+02 -.867191421E+02 -.867088413E+02 -.866992963E+02 -.866905409E+02 -.866826069E+02 -.866755234E+02 -.866693168E+02 -.866640103E+02 -.866596243E+02 -.866561756E+02 -.866536773E+02 -.866521388E+02 -.866515658E+02 -.866519600E+02 -.866533192E+02 -.866556373E+02 -.866589043E+02 -.866631066E+02 -.866682268E+02 -.866742443E+02 -.866811353E+02 -.866888727E+02 -.866974270E+02 -.867067661E+02 -.867168560E+02 -.867276607E+02 -.867391427E+02 -.867512633E+02 -.867639833E+02 -.867772625E+02 -.867910609E+02 -.868053383E+02 -.868200552E+02 -.868351725E+02 -.868506521E+02 -.868664569E+02 -.868825514E+02 -.868989014E+02 -.869154745E+02 -.869322398E+02 -.869491688E+02 -.869662346E+02 -.869834125E+02 -.870006800E+02 -.870180165E+02 -.870354037E+02 -.870528252E+02 -.870702666E+02 -.870877153E+02 -.871051597E+02 -.871225890E+02 -.871399908E+02 -.871573478E+02 -.871746319E+02 -.871917933E+02 -.872087426E+02 -.872253234E+02 -.872412709E+02 -.872561558E+02 -.872693084E+02 -.872797247E+02 -.872859515E+02 -.872859515E+02
 -.872815776E+02 -.872815776E+02 -.872747252E+02 -.872632640E+02 -.872487930E+02 -.872324084E+02 -.872148508E+02 -.871965889E+02 -.871779154E+02 -.871590003E+02 -.871399417E+02 -.871207958E+02 -.871015908E+02 -.870823463E+02 -.870630752E+02 -.870437924E+02 -.870245069E+02 -.870052361E+02 -.869859954E+02 -.869668048E+02 -.869476856E+02 -.869286629E+02 -.869097647E+02 -.868910200E+02 -.868724613E+02 -.868541229E+02 -.868360415E+02 -.868182556E+02 -.868008061E+02 -.867837358E+02 -.867670890E+02 -.867509111E+02 -.867352487E+02 -.867201492E+02 -.867056596E+02 -.866918271E+02 -.866786990E+02 -.866663212E+02 -.866547384E+02 -.866439937E+02 -.866341285E+02 -.866251812E+02 -.866171872E+02 -.866101789E+02 -.866041850E+02 -.865992304E+02 -.865953355E+02 -.865925165E+02 -.865907853E+02 -.865901489E+02 -.865906091E+02 -.865921635E+02 -.865948046E+02 -.865985201E+02 -.866032933E+02 -.866091031E+02 -.866159241E+02 -.866237269E+02 -.866324786E+02 -.866421433E+02 -.866526819E+02 -.866640529E+02 -.866762128E+02 -.866891162E+02 -.867027167E+02 -.867169667E+02 -.867318184E+02 -.867472239E+02 -.867631355E+02 -.867795062E+02 -.867962899E+02 -.868134419E+02 -.868309190E+02 -.868486798E+02 -.868666847E+02 -.868848967E+02 -.869032806E+02 -.869218042E+02 -.869404374E+02 -.869591528E+02 -.869779256E+02 -.869967338E+02 -.870155578E+02 -.870343804E+02 -.870531871E+02 -.870719653E+02 -.870907041E+02 -.871093933E+02 -.871280214E+02 -.871465722E+02 -.871650180E+02 -.871833082E+02 -.872013507E+02 -.872189822E+02 -.872359253E+02 -.872517276E+02 -.872656828E+02 -.872767298E+02 -.872833316E+02 -.872833316E+02
 -.872787851E+02 -.872787851E+02 -.872715448E+02 -.872594300E+02 -.872441169E+02 -.872267721E+02 -.872081664E+02 -.871887974E+02 -.871689658E+02 -.871488502E+02 -.871285520E+02 -.871081238E+02 -.870875963E+02 -.870669860E+02 -.870463085E+02 -.870255704E+02 -.870047880E+02 -.869839736E+02 -.869631467E+02 -.869423261E+02 -.869215366E+02 -.869008054E+02 -.868801611E+02 -.868596374E+02 -.868392693E+02 -.868190963E+02 -.867991597E+02 -.867795047E+02 -.867601790E+02 -.867412326E+02 -.867227175E+02 -.867046877E+02 -.866871988E+02 -.866703063E+02 -.866540673E+02 -.866385389E+02 -.866237777E+02 -.866098396E+02 -.865967790E+02 -.865846486E+02 -.865734987E+02 -.865633761E+02 -.865543246E+02 -.865463840E+02 -.865395897E+02 -.865339722E+02 -.865295570E+02 -.865263645E+02 -.865244089E+02 -.865236990E+02 -.865242375E+02 -.865260212E+02 -.865290407E+02 -.865332811E+02 -.865387216E+02 -.865453362E+02 -.865530934E+02 -.865619574E+02 -.865718878E+02 -.865828404E+02 -.865947674E+02 -.866076181E+02 -.866213396E+02 -.866358768E+02 -.866511732E+02 -.866671716E+02 -.866838145E+02 -.867010444E+02 -.867188044E+02 -.867370387E+02 -.867556928E+02 -.867747143E+02 -.867940526E+02 -.868136594E+02 -.868334894E+02 -.868534998E+02 -.868736509E+02 -.868939061E+02 -.869142320E+02 -.869345983E+02 -.869549781E+02 -.869753477E+02 -.869956864E+02 -.870159768E+02 -.870362043E+02 -.870563569E+02 -.870764248E+02 -.870963989E+02 -.871162695E+02 -.871360219E+02 -.871556294E+02 -.871750418E+02 -.871941648E+02 -.872128298E+02 -.872307475E+02 -.872474448E+02 -.872621804E+02 -.872738393E+02 -.872808043E+02 -.872808043E+02
 -.872761406E+02 -.872761406E+02 -.872685292E+02 -.872557786E+02 -.872396569E+02 -.872213792E+02 -.872017557E+02 -.871812997E+02 -.871603265E+02 -.871390201E+02 -.871174806E+02 -.870957624E+02 -.870738923E+02 -.870518892E+02 -.870297588E+02 -.870075155E+02 -.869851683E+02 -.869627341E+02 -.869402282E+02 -.869176734E+02 -.868950941E+02 -.868725175E+02 -.868499770E+02 -.868275075E+02 -.868051502E+02 -.867829482E+02 -.867609505E+02 -.867392088E+02 -.867177788E+02 -.866967186E+02 -.866760899E+02 -.866559565E+02 -.866363839E+02 -.866174394E+02 -.865991917E+02 -.865817095E+02 -.865650616E+02 -.865493158E+02 -.865345388E+02 -.865207949E+02 -.865081456E+02 -.864966489E+02 -.864863588E+02 -.864773246E+02 -.864695901E+02 -.864631935E+02 -.864581666E+02 -.864545346E+02 -.864523153E+02 -.864515198E+02 -.864521514E+02 -.864542060E+02 -.864576722E+02 -.864625315E+02 -.864687580E+02 -.864763192E+02 -.864851767E+02 -.864952858E+02 -.865065967E+02 -.865190547E+02 -.865326010E+02 -.865471736E+02 -.865627072E+02 -.865791348E+02 -.865963878E+02 -.866143968E+02 -.866330925E+02 -.866524056E+02 -.866722684E+02 -.866926143E+02 -.867133789E+02 -.867345004E+02 -.867559196E+02 -.867775805E+02 -.867994306E+02 -.868214212E+02 -.868435069E+02 -.868656469E+02 -.868878039E+02 -.869099447E+02 -.869320403E+02 -.869540655E+02 -.869759991E+02 -.869978236E+02 -.870195249E+02 -.870410921E+02 -.870625171E+02 -.870837929E+02 -.871049121E+02 -.871258622E+02 -.871466189E+02 -.871671329E+02 -.871873093E+02 -.872069751E+02 -.872258313E+02 -.872433861E+02 -.872588666E+02 -.872711077E+02 -.872784175E+02 -.872784175E+02
 -.872737183E+02 -.872737183E+02 -.872657519E+02 -.872524030E+02 -.872355121E+02 -.872163463E+02 -.871957447E+02 -.871742411E+02 -.871521603E+02 -.871296873E+02 -.871069230E+02 -.870839186E+02 -.870607026E+02 -.870372834E+02 -.870136732E+02 -.869898774E+02 -.869659083E+02 -.869417759E+02 -.869174991E+02 -.868930976E+02 -.868685961E+02 -.868440252E+02 -.868194186E+02 -.867948176E+02 -.867702659E+02 -.867458149E+02 -.867215189E+02 -.866974383E+02 -.866736370E+02 -.866501837E+02 -.866271511E+02 -.866046141E+02 -.865826515E+02 -.865613444E+02 -.865407750E+02 -.865210268E+02 -.865021832E+02 -.864843276E+02 -.864675414E+02 -.864519036E+02 -.864374903E+02 -.864243738E+02 -.864126210E+02 -.864022930E+02 -.863934451E+02 -.863861249E+02 -.863803720E+02 -.863762180E+02 -.863736857E+02 -.863727887E+02 -.863735314E+02 -.863759088E+02 -.863799069E+02 -.863855021E+02 -.863926622E+02 -.864013469E+02 -.864115079E+02 -.864230894E+02 -.864360295E+02 -.864502602E+02 -.864657090E+02 -.864822989E+02 -.864999499E+02 -.865185799E+02 -.865381052E+02 -.865584413E+02 -.865795042E+02 -.866012107E+02 -.866234793E+02 -.866462307E+02 -.866693885E+02 -.866928799E+02 -.867166356E+02 -.867405905E+02 -.867646843E+02 -.867888610E+02 -.868130697E+02 -.868372645E+02 -.868614042E+02 -.868854531E+02 -.869093800E+02 -.869331587E+02 -.869567677E+02 -.869801901E+02 -.870034131E+02 -.870264278E+02 -.870492283E+02 -.870718108E+02 -.870941711E+02 -.871163001E+02 -.871381766E+02 -.871597538E+02 -.871809376E+02 -.872015526E+02 -.872212921E+02 -.872396486E+02 -.872558216E+02 -.872686019E+02 -.872762300E+02 -.872762300E+02
 -.872715873E+02 -.872715873E+02 -.872632926E+02 -.872493893E+02 -.872317860E+02 -.872117954E+02 -.871902825E+02 -.871677955E+02 -.871446627E+02 -.871210702E+02 -.870971174E+02 -.870728554E+02 -.870483027E+02 -.870234706E+02 -.869983620E+02 -.869729824E+02 -.869473357E+02 -.869214336E+02 -.868952895E+02 -.868689231E+02 -.868423602E+02 -.868156314E+02 -.867887755E+02 -.867618346E+02 -.867348605E+02 -.867079084E+02 -.866810419E+02 -.866543290E+02 -.866278449E+02 -.866016699E+02 -.865758886E+02 -.865505910E+02 -.865258713E+02 -.865018262E+02 -.864785555E+02 -.864561604E+02 -.864347435E+02 -.864144065E+02 -.863952500E+02 -.863773720E+02 -.863608673E+02 -.863458255E+02 -.863323304E+02 -.863204592E+02 -.863102807E+02 -.863018549E+02 -.862952323E+02 -.862904529E+02 -.862875455E+02 -.862865274E+02 -.862874044E+02 -.862901703E+02 -.862948069E+02 -.863012847E+02 -.863095632E+02 -.863195913E+02 -.863313081E+02 -.863446441E+02 -.863595214E+02 -.863758555E+02 -.863935557E+02 -.864125267E+02 -.864326699E+02 -.864538838E+02 -.864760656E+02 -.864991124E+02 -.865229219E+02 -.865473936E+02 -.865724295E+02 -.865979348E+02 -.866238190E+02 -.866499960E+02 -.866763850E+02 -.867029105E+02 -.867295030E+02 -.867560991E+02 -.867826413E+02 -.868090788E+02 -.868353666E+02 -.868614662E+02 -.868873451E+02 -.869129764E+02 -.869383393E+02 -.869634181E+02 -.869882023E+02 -.870126859E+02 -.870368667E+02 -.870607449E+02 -.870843207E+02 -.871075899E+02 -.871305358E+02 -.871531156E+02 -.871752375E+02 -.871967261E+02 -.872172699E+02 -.872363497E+02 -.872531429E+02 -.872664029E+02 -.872743130E+02 -.872743130E+02
 -.872697825E+02 -.872697825E+02 -.872612047E+02 -.872468190E+02 -.872285954E+02 -.872078774E+02 -.871855524E+02 -.871621754E+02 -.871380771E+02 -.871134436E+02 -.870883720E+02 -.870629044E+02 -.870370571E+02 -.870108331E+02 -.869842301E+02 -.869572447E+02 -.869298787E+02 -.869021375E+02 -.868740326E+02 -.868455823E+02 -.868168112E+02 -.867877523E+02 -.867584440E+02 -.867289348E+02 -.866992788E+02 -.866695402E+02 -.866397889E+02 -.866101044E+02 -.865805730E+02 -.865512878E+02 -.865223492E+02 -.864938639E+02 -.864659438E+02 -.864387062E+02 -.864122716E+02 -.863867644E+02 -.863623097E+02 -.863390332E+02 -.863170596E+02 -.862965113E+02 -.862775059E+02 -.862601564E+02 -.862445683E+02 -.862308393E+02 -.862190565E+02 -.862092966E+02 -.862016237E+02 -.861960888E+02 -.861927283E+02 -.861915647E+02 -.861926051E+02 -.861958411E+02 -.862012499E+02 -.862087943E+02 -.862184225E+02 -.862300698E+02 -.862436593E+02 -.862591030E+02 -.862763028E+02 -.862951523E+02 -.863155380E+02 -.863373409E+02 -.863604379E+02 -.863847036E+02 -.864100113E+02 -.864362347E+02 -.864632492E+02 -.864909328E+02 -.865191676E+02 -.865478404E+02 -.865768434E+02 -.866060756E+02 -.866354423E+02 -.866648565E+02 -.866942386E+02 -.867235166E+02 -.867526267E+02 -.867815127E+02 -.868101263E+02 -.868384267E+02 -.868663807E+02 -.868939619E+02 -.869211510E+02 -.869479350E+02 -.869743068E+02 -.870002648E+02 -.870258116E+02 -.870509532E+02 -.870756957E+02 -.871000412E+02 -.871239793E+02 -.871474729E+02 -.871704351E+02 -.871926926E+02 -.872139332E+02 -.872336306E+02 -.872509468E+02 -.872646076E+02 -.872727516E+02 -.872727516E+02
 -.872683617E+02 -.872683617E+02 -.872595642E+02 -.872448069E+02 -.872260917E+02 -.872047881E+02 -.871817913E+02 -.871576604E+02 -.871327260E+02 -.871071706E+02 -.870810834E+02 -.870544990E+02 -.870274262E+02 -.869998567E+02 -.869717802E+02 -.869431864E+02 -.869140707E+02 -.868844329E+02 -.868542806E+02 -.868236287E+02 -.867925005E+02 -.867609272E+02 -.867289502E+02 -.866966190E+02 -.866639942E+02 -.866311446E+02 -.865981506E+02 -.865651013E+02 -.865320957E+02 -.864992425E+02 -.864666598E+02 -.864344739E+02 -.864028193E+02 -.863718370E+02 -.863416748E+02 -.863124837E+02 -.862844182E+02 -.862576339E+02 -.862322863E+02 -.862085283E+02 -.861865087E+02 -.861663702E+02 -.861482472E+02 -.861322634E+02 -.861185307E+02 -.861071467E+02 -.860981936E+02 -.860917362E+02 -.860878222E+02 -.860864799E+02 -.860877183E+02 -.860915277E+02 -.860978787E+02 -.861067234E+02 -.861179956E+02 -.861316127E+02 -.861474763E+02 -.861654739E+02 -.861854809E+02 -.862073625E+02 -.862309754E+02 -.862561699E+02 -.862827922E+02 -.863106860E+02 -.863396946E+02 -.863696627E+02 -.864004376E+02 -.864318715E+02 -.864638219E+02 -.864961534E+02 -.865287383E+02 -.865614575E+02 -.865942010E+02 -.866268685E+02 -.866593692E+02 -.866916228E+02 -.867235584E+02 -.867551155E+02 -.867862426E+02 -.868168980E+02 -.868470488E+02 -.868766706E+02 -.869057472E+02 -.869342697E+02 -.869622363E+02 -.869896515E+02 -.870165249E+02 -.870428697E+02 -.870687001E+02 -.870940262E+02 -.871188460E+02 -.871431304E+02 -.871667996E+02 -.871896864E+02 -.872114816E+02 -.872316582E+02 -.872493712E+02 -.872633304E+02 -.872716463E+02 -.872716463E+02
 -.872674708E+02 -.872674708E+02 -.872585417E+02 -.872435481E+02 -.872245088E+02 -.872027971E+02 -.871793096E+02 -.871546035E+02 -.871290049E+02 -.871026872E+02 -.870757269E+02 -.870481508E+02 -.870199520E+02 -.869911147E+02 -.869616159E+02 -.869314386E+02 -.869005673E+02 -.868689955E+02 -.868367240E+02 -.868037622E+02 -.867701294E+02 -.867358547E+02 -.867009786E+02 -.866655529E+02 -.866296404E+02 -.865933171E+02 -.865566709E+02 -.865198022E+02 -.864828240E+02 -.864458630E+02 -.864090572E+02 -.863725567E+02 -.863365221E+02 -.863011245E+02 -.862665426E+02 -.862329624E+02 -.862005747E+02 -.861695742E+02 -.861401552E+02 -.861125110E+02 -.860868303E+02 -.860632945E+02 -.860420747E+02 -.860233299E+02 -.860072036E+02 -.859938218E+02 -.859832905E+02 -.859756948E+02 -.859710963E+02 -.859695319E+02 -.859710144E+02 -.859755308E+02 -.859830430E+02 -.859934888E+02 -.860067826E+02 -.860228174E+02 -.860414660E+02 -.860625839E+02 -.860860114E+02 -.861115765E+02 -.861390968E+02 -.861683832E+02 -.861992421E+02 -.862314780E+02 -.862648960E+02 -.862993040E+02 -.863345150E+02 -.863703488E+02 -.864066336E+02 -.864432073E+02 -.864799187E+02 -.865166280E+02 -.865532080E+02 -.865895437E+02 -.866255330E+02 -.866610867E+02 -.866961280E+02 -.867305922E+02 -.867644266E+02 -.867975900E+02 -.868300518E+02 -.868617914E+02 -.868927979E+02 -.869230691E+02 -.869526106E+02 -.869814355E+02 -.870095623E+02 -.870370142E+02 -.870638155E+02 -.870899868E+02 -.871155368E+02 -.871404469E+02 -.871646478E+02 -.871879820E+02 -.872101488E+02 -.872306276E+02 -.872485768E+02 -.872627047E+02 -.872711139E+02 -.872711139E+02
 -.872672956E+02 -.872672956E+02 -.872583349E+02 -.872432677E+02 -.872241032E+02 -.872022032E+02 -.871784549E+02 -.871534049E+02 -.871273651E+02 -.871004917E+02 -.870728510E+02 -.870444513E+02 -.870152754E+02 -.869852904E+02 -.869544648E+02 -.869227658E+02 -.868901689E+02 -.868566558E+02 -.868222178E+02 -.867868561E+02 -.867505824E+02 -.867134218E+02 -.866754106E+02 -.866365995E+02 -.865970530E+02 -.865568513E+02 -.865160898E+02 -.864748804E+02 -.864333520E+02 -.863916494E+02 -.863499339E+02 -.863083823E+02 -.862671873E+02 -.862265548E+02 -.861867035E+02 -.861478624E+02 -.861102696E+02 -.860741673E+02 -.860398011E+02 -.860074153E+02 -.859772502E+02 -.859495375E+02 -.859244983E+02 -.859023379E+02 -.858832433E+02 -.858673787E+02 -.858548840E+02 -.858458702E+02 -.858404183E+02 -.858385774E+02 -.858403639E+02 -.858457605E+02 -.858547174E+02 -.858671528E+02 -.858829550E+02 -.859019837E+02 -.859240738E+02 -.859490377E+02 -.859766690E+02 -.860067458E+02 -.860390350E+02 -.860732955E+02 -.861092819E+02 -.861467482E+02 -.861854509E+02 -.862251519E+02 -.862656213E+02 -.863066395E+02 -.863479991E+02 -.863895065E+02 -.864309832E+02 -.864722663E+02 -.865132093E+02 -.865536820E+02 -.865935710E+02 -.866327787E+02 -.866712236E+02 -.867088393E+02 -.867455738E+02 -.867813887E+02 -.868162587E+02 -.868501701E+02 -.868831203E+02 -.869151167E+02 -.869461756E+02 -.869763214E+02 -.870055849E+02 -.870340017E+02 -.870616092E+02 -.870884412E+02 -.871145199E+02 -.871398404E+02 -.871643474E+02 -.871878974E+02 -.872102046E+02 -.872307635E+02 -.872487483E+02 -.872628837E+02 -.872712887E+02 -.872712887E+02
 -.872680189E+02 -.872680189E+02 -.872591443E+02 -.872442003E+02 -.872251546E+02 -.872033409E+02 -.871796202E+02 -.871545145E+02 -.871283120E+02 -.871011519E+02 -.870730801E+02 -.870440882E+02 -.870141403E+02 -.869831900E+02 -.869511871E+02 -.869180847E+02 -.868838418E+02 -.868484257E+02 -.868118140E+02 -.867739948E+02 -.867349696E+02 -.866947522E+02 -.866533726E+02 -.866108755E+02 -.865673250E+02 -.865228026E+02 -.864774098E+02 -.864312690E+02 -.863845231E+02 -.863373372E+02 -.862898977E+02 -.862424136E+02 -.861951145E+02 -.861482494E+02 -.861020854E+02 -.860569052E+02 -.860130036E+02 -.859706850E+02 -.859302591E+02 -.858920377E+02 -.858563287E+02 -.858234330E+02 -.857936376E+02 -.857672120E+02 -.857444012E+02 -.857254227E+02 -.857104606E+02 -.856996620E+02 -.856931346E+02 -.856909436E+02 -.856931106E+02 -.856996130E+02 -.857103849E+02 -.857253180E+02 -.857442640E+02 -.857670382E+02 -.857934229E+02 -.858231721E+02 -.858560160E+02 -.858916666E+02 -.859298224E+02 -.859701740E+02 -.860124087E+02 -.860562151E+02 -.861012879E+02 -.861473310E+02 -.861940613E+02 -.862412111E+02 -.862885305E+02 -.863357893E+02 -.863827775E+02 -.864293067E+02 -.864752102E+02 -.865203428E+02 -.865645804E+02 -.866078196E+02 -.866499765E+02 -.866909861E+02 -.867308006E+02 -.867693889E+02 -.868067345E+02 -.868428349E+02 -.868777000E+02 -.869113508E+02 -.869438184E+02 -.869751424E+02 -.870053693E+02 -.870345509E+02 -.870627407E+02 -.870899891E+02 -.871163349E+02 -.871417905E+02 -.871663184E+02 -.871897948E+02 -.872119555E+02 -.872323207E+02 -.872500949E+02 -.872640406E+02 -.872723224E+02 -.872723224E+02
 -.872698415E+02 -.872698415E+02 -.872611908E+02 -.872466007E+02 -.872279710E+02 -.872065782E+02 -.871832369E+02 -.871584308E+02 -.871324185E+02 -.871053137E+02 -.870771366E+02 -.870478588E+02 -.870174237E+02 -.869857644E+02 -.869528094E+02 -.869184920E+02 -.868827510E+02 -.868455340E+02 -.868067988E+02 -.867665152E+02 -.867246663E+02 -.866812515E+02 -.866362867E+02 -.865898081E+02 -.865418719E+02 -.864925568E+02 -.864419663E+02 -.863902296E+02 -.863375034E+02 -.862839732E+02 -.862298537E+02 -.861753890E+02 -.861208507E+02 -.860665382E+02 -.860127761E+02 -.859599120E+02 -.859083129E+02 -.858583623E+02 -.858104551E+02 -.857649913E+02 -.857223708E+02 -.856829857E+02 -.856472134E+02 -.856154088E+02 -.855878977E+02 -.855649692E+02 -.855468696E+02 -.855337969E+02 -.855258961E+02 -.855232555E+02 -.855259043E+02 -.855338128E+02 -.855468921E+02 -.855649964E+02 -.855879270E+02 -.856154366E+02 -.856472350E+02 -.856829956E+02 -.857223626E+02 -.857649580E+02 -.858103892E+02 -.858582557E+02 -.859081566E+02 -.859596960E+02 -.860124893E+02 -.860661674E+02 -.861203815E+02 -.861748057E+02 -.862291399E+02 -.862831115E+02 -.863364759E+02 -.863890179E+02 -.864405507E+02 -.864909154E+02 -.865399807E+02 -.865876407E+02 -.866338141E+02 -.866784423E+02 -.867214873E+02 -.867629306E+02 -.868027708E+02 -.868410221E+02 -.868777124E+02 -.869128820E+02 -.869465814E+02 -.869788703E+02 -.870098157E+02 -.870394894E+02 -.870679650E+02 -.870953132E+02 -.871215931E+02 -.871468381E+02 -.871710331E+02 -.871940799E+02 -.872157440E+02 -.872355829E+02 -.872528492E+02 -.872663672E+02 -.872743830E+02 -.872743830E+02
 -.872729366E+02 -.872729366E+02 -.872646798E+02 -.872507332E+02 -.872328813E+02 -.872123140E+02 -.871897795E+02 -.871657098E+02 -.871403245E+02 -.871137009E+02 -.870858346E+02 -.870566688E+02 -.870261236E+02 -.869941041E+02 -.869605160E+02 -.869252655E+02 -.868882657E+02 -.868494368E+02 -.868087097E+02 -.867660285E+02 -.867213515E+02 -.866746546E+02 -.866259329E+02 -.865752033E+02 -.865225069E+02 -.864679124E+02 -.864115191E+02 -.863534588E+02 -.862938986E+02 -.862330420E+02 -.861711306E+02 -.861084438E+02 -.860453000E+02 -.859820556E+02 -.859191046E+02 -.858568748E+02 -.857958258E+02 -.857364430E+02 -.856792314E+02 -.856247083E+02 -.855733950E+02 -.855258070E+02 -.854824438E+02 -.854437797E+02 -.854102524E+02 -.853822524E+02 -.853601148E+02 -.853441096E+02 -.853344348E+02 -.853312114E+02 -.853344800E+02 -.853441993E+02 -.853602477E+02 -.853824266E+02 -.854104652E+02 -.854440283E+02 -.854827239E+02 -.855261137E+02 -.855737227E+02 -.856250499E+02 -.856795791E+02 -.857367882E+02 -.857961595E+02 -.858571871E+02 -.859193849E+02 -.859822926E+02 -.860454804E+02 -.861085532E+02 -.861711524E+02 -.862329583E+02 -.862936901E+02 -.863531056E+02 -.864110007E+02 -.864672076E+02 -.865215929E+02 -.865740554E+02 -.866245234E+02 -.866729528E+02 -.867193237E+02 -.867636383E+02 -.868059181E+02 -.868462018E+02 -.868845428E+02 -.869210072E+02 -.869556718E+02 -.869886223E+02 -.870199510E+02 -.870497548E+02 -.870781321E+02 -.871051775E+02 -.871309746E+02 -.871555818E+02 -.871790118E+02 -.872011975E+02 -.872219441E+02 -.872408595E+02 -.872572637E+02 -.872700722E+02 -.872776527E+02 -.872776527E+02
 -.872774609E+02 -.872774609E+02 -.872698044E+02 -.872568452E+02 -.872402062E+02 -.872209547E+02 -.871997449E+02 -.871769432E+02 -.871527184E+02 -.871271100E+02 -.871000773E+02 -.870715340E+02 -.870413680E+02 -.870094569E+02 -.869756734E+02 -.869398919E+02 -.869019905E+02 -.868618554E+02 -.868193830E+02 -.867744813E+02 -.867270741E+02 -.866771017E+02 -.866245269E+02 -.865693357E+02 -.865115442E+02 -.864512010E+02 -.863883906E+02 -.863232377E+02 -.862559096E+02 -.861866203E+02 -.861156319E+02 -.860432590E+02 -.859698694E+02 -.858958858E+02 -.858217834E+02 -.857480895E+02 -.856753777E+02 -.856042626E+02 -.855353920E+02 -.854694379E+02 -.854070849E+02 -.853490174E+02 -.852959060E+02 -.852483921E+02 -.852070715E+02 -.851724805E+02 -.851450804E+02 -.851252447E+02 -.851132482E+02 -.851092592E+02 -.851133342E+02 -.851254158E+02 -.851453353E+02 -.851728169E+02 -.852074867E+02 -.852488827E+02 -.852964684E+02 -.853496470E+02 -.854077767E+02 -.854701862E+02 -.855361900E+02 -.856051023E+02 -.856762503E+02 -.857489848E+02 -.858226905E+02 -.858967930E+02 -.859707650E+02 -.860441297E+02 -.861164633E+02 -.861873962E+02 -.862566118E+02 -.863238455E+02 -.863888826E+02 -.864515545E+02 -.865117360E+02 -.865693415E+02 -.866243209E+02 -.866766560E+02 -.867263566E+02 -.867734572E+02 -.868180131E+02 -.868600976E+02 -.868997990E+02 -.869372180E+02 -.869724654E+02 -.870056596E+02 -.870369249E+02 -.870663887E+02 -.870941786E+02 -.871204180E+02 -.871452188E+02 -.871686689E+02 -.871908134E+02 -.872116239E+02 -.872309544E+02 -.872484785E+02 -.872636058E+02 -.872753754E+02 -.872823234E+02 -.872823234E+02
 -.872836340E+02 -.872836340E+02 -.872768216E+02 -.872652595E+02 -.872503459E+02 -.872329808E+02 -.872137057E+02 -.871928051E+02 -.871703843E+02 -.871464355E+02 -.871208782E+02 -.870935914E+02 -.870644279E+02 -.870332289E+02 -.869998294E+02 -.869640639E+02 -.869257696E+02 -.868847891E+02 -.868409723E+02 -.867941800E+02 -.867442862E+02 -.866911840E+02 -.866347879E+02 -.865750403E+02 -.865119153E+02 -.864454234E+02 -.863756163E+02 -.863025927E+02 -.862265043E+02 -.861475611E+02 -.860660378E+02 -.859822785E+02 -.858967006E+02 -.858097962E+02 -.857221335E+02 -.856343551E+02 -.855471741E+02 -.854613687E+02 -.853777732E+02 -.852972658E+02 -.852207541E+02 -.851491564E+02 -.850833826E+02 -.850243106E+02 -.849727640E+02 -.849294890E+02 -.848951315E+02 -.848702174E+02 -.848551356E+02 -.848501246E+02 -.848552646E+02 -.848704748E+02 -.848955161E+02 -.849299991E+02 -.849733972E+02 -.850250635E+02 -.850842514E+02 -.851501367E+02 -.852218406E+02 -.852984533E+02 -.853790556E+02 -.854627396E+02 -.855486258E+02 -.856358791E+02 -.857237198E+02 -.858114335E+02 -.858983766E+02 -.859839805E+02 -.860677520E+02 -.861492731E+02 -.862281983E+02 -.863042509E+02 -.863772184E+02 -.864469470E+02 -.865133364E+02 -.865763335E+02 -.866359272E+02 -.866921423E+02 -.867450347E+02 -.867946865E+02 -.868412009E+02 -.868846991E+02 -.869253161E+02 -.869631977E+02 -.869984979E+02 -.870313762E+02 -.870619955E+02 -.870905196E+02 -.871171106E+02 -.871419250E+02 -.871651068E+02 -.871867778E+02 -.872070205E+02 -.872258520E+02 -.872431857E+02 -.872587767E+02 -.872721489E+02 -.872825012E+02 -.872885908E+02 -.872885908E+02
 -.872917485E+02 -.872917485E+02 -.872860559E+02 -.872763404E+02 -.872637160E+02 -.872488846E+02 -.872322439E+02 -.872139729E+02 -.871941066E+02 -.871725817E+02 -.871492747E+02 -.871240207E+02 -.870966340E+02 -.870669134E+02 -.870346513E+02 -.869996351E+02 -.869616512E+02 -.869204871E+02 -.868759337E+02 -.868277902E+02 -.867758677E+02 -.867199937E+02 -.866600171E+02 -.865958129E+02 -.865272883E+02 -.864543885E+02 -.863771054E+02 -.862954860E+02 -.862096417E+02 -.861197575E+02 -.860261007E+02 -.859290289E+02 -.858289969E+02 -.857265625E+02 -.856223914E+02 -.855172580E+02 -.854120442E+02 -.853077343E+02 -.852054044E+02 -.851062082E+02 -.850113563E+02 -.849220929E+02 -.848396655E+02 -.847652935E+02 -.847001329E+02 -.846452404E+02 -.846015381E+02 -.845697817E+02 -.845505323E+02 -.845441354E+02 -.845507073E+02 -.845701312E+02 -.846020610E+02 -.846459351E+02 -.847009973E+02 -.847663248E+02 -.848408604E+02 -.849234474E+02 -.850128659E+02 -.851078674E+02 -.852072076E+02 -.853096750E+02 -.854141160E+02 -.855194536E+02 -.856247029E+02 -.857289806E+02 -.858315109E+02 -.859316271E+02 -.860287697E+02 -.861224833E+02 -.862124096E+02 -.862982805E+02 -.863799095E+02 -.864571828E+02 -.865300510E+02 -.865985196E+02 -.866626412E+02 -.867225077E+02 -.867782432E+02 -.868299973E+02 -.868779400E+02 -.869222564E+02 -.869631424E+02 -.870008014E+02 -.870354410E+02 -.870672707E+02 -.870964992E+02 -.871233329E+02 -.871479733E+02 -.871706135E+02 -.871914337E+02 -.872105930E+02 -.872282156E+02 -.872443711E+02 -.872590426E+02 -.872720839E+02 -.872831593E+02 -.872916673E+02 -.872966441E+02 -.872966441E+02
 -.873019615E+02 -.873019615E+02 -.872976866E+02 -.872903218E+02 -.872806328E+02 -.872690709E+02 -.872558597E+02 -.872410608E+02 -.872246246E+02 -.872064256E+02 -.871862881E+02 -.871640042E+02 -.871393438E+02 -.871120611E+02 -.870818984E+02 -.870485887E+02 -.870118578E+02 -.869714269E+02 -.869270167E+02 -.868783502E+02 -.868251572E+02 -.867671772E+02 -.867041660E+02 -.866359006E+02 -.865621871E+02 -.864828709E+02 -.863978476E+02 -.863070755E+02 -.862105867E+02 -.861085017E+02 -.860010417E+02 -.858885433E+02 -.857714711E+02 -.856504318E+02 -.855261829E+02 -.853996410E+02 -.852718838E+02 -.851441475E+02 -.850178173E+02 -.848944106E+02 -.847755528E+02 -.846629439E+02 -.845583172E+02 -.844633918E+02 -.843798183E+02 -.843091223E+02 -.842526480E+02 -.842115050E+02 -.841865220E+02 -.841782111E+02 -.841867455E+02 -.842119517E+02 -.842533168E+02 -.843100118E+02 -.843809266E+02 -.844647167E+02 -.845598558E+02 -.846646928E+02 -.847775084E+02 -.848965682E+02 -.850201717E+02 -.851466932E+02 -.852746145E+02 -.854025500E+02 -.855292634E+02 -.856536763E+02 -.857748718E+02 -.858920907E+02 -.860047253E+02 -.861123091E+02 -.862145045E+02 -.863110890E+02 -.864019418E+02 -.864870293E+02 -.865663920E+02 -.866401316E+02 -.867083997E+02 -.867713874E+02 -.868293156E+02 -.868824279E+02 -.869309831E+02 -.869752496E+02 -.870155008E+02 -.870520113E+02 -.870850537E+02 -.871148962E+02 -.871418008E+02 -.871660216E+02 -.871878032E+02 -.872073789E+02 -.872249672E+02 -.872407669E+02 -.872549478E+02 -.872676374E+02 -.872788992E+02 -.872887023E+02 -.872968793E+02 -.873030708E+02 -.873066541E+02 -.873066541E+02
 -.873144277E+02 -.873144277E+02 -.873119004E+02 -.873074410E+02 -.873013929E+02 -.872939147E+02 -.872850243E+02 -.872746455E+02 -.872626318E+02 -.872487909E+02 -.872328934E+02 -.872146859E+02 -.871938920E+02 -.871702183E+02 -.871433524E+02 -.871129669E+02 -.870787203E+02 -.870402599E+02 -.869972225E+02 -.869492383E+02 -.868959321E+02 -.868369288E+02 -.867718571E+02 -.867003588E+02 -.866220993E+02 -.865367788E+02 -.864441459E+02 -.863440120E+02 -.862362689E+02 -.861209079E+02 -.859980407E+02 -.858679225E+02 -.857309750E+02 -.855878094E+02 -.854392461E+02 -.852863325E+02 -.851303553E+02 -.849728451E+02 -.848155725E+02 -.846605324E+02 -.845099158E+02 -.843660656E+02 -.842314199E+02 -.841084396E+02 -.839995254E+02 -.839069269E+02 -.838326492E+02 -.837783628E+02 -.837453245E+02 -.837343150E+02 -.837455989E+02 -.837789112E+02 -.838334708E+02 -.839080205E+02 -.840008893E+02 -.841100719E+02 -.842333180E+02 -.843682267E+02 -.845123366E+02 -.846632095E+02 -.848185016E+02 -.849760218E+02 -.851337746E+02 -.852899889E+02 -.854431337E+02 -.855919219E+02 -.857353061E+02 -.858724650E+02 -.860027873E+02 -.861258499E+02 -.862413960E+02 -.863493123E+02 -.864496063E+02 -.865423851E+02 -.866278364E+02 -.867062105E+02 -.867778052E+02 -.868429524E+02 -.869020069E+02 -.869553368E+02 -.870033161E+02 -.870463185E+02 -.870847123E+02 -.871188575E+02 -.871491022E+02 -.871757817E+02 -.871992169E+02 -.872197132E+02 -.872375610E+02 -.872530344E+02 -.872663910E+02 -.872778698E+02 -.872876881E+02 -.872960359E+02 -.873030659E+02 -.873088795E+02 -.873135052E+02 -.873168697E+02 -.873187572E+02 -.873187572E+02
 -.873292755E+02 -.873292755E+02 -.873288399E+02 -.873278714E+02 -.873262231E+02 -.873237029E+02 -.873200974E+02 -.873151724E+02 -.873086794E+02 -.873003522E+02 -.872899108E+02 -.872770544E+02 -.872614639E+02 -.872427953E+02 -.872206831E+02 -.871947387E+02 -.871645503E+02 -.871296824E+02 -.870896760E+02 -.870440501E+02 -.869923008E+02 -.869339071E+02 -.868683377E+02 -.867950589E+02 -.867135448E+02 -.866232894E+02 -.865238231E+02 -.864147301E+02 -.862956729E+02 -.861664182E+02 -.860268686E+02 -.858770964E+02 -.857173803E+02 -.855482435E+02 -.853704916E+02 -.851852496E+02 -.849939920E+02 -.847985661E+02 -.846012018E+02 -.844045050E+02 -.842114292E+02 -.840252245E+02 -.838493579E+02 -.836874086E+02 -.835429376E+02 -.834193397E+02 -.833196846E+02 -.832465603E+02 -.832019313E+02 -.831870249E+02 -.832022589E+02 -.832472151E+02 -.833206656E+02 -.834206456E+02 -.835445667E+02 -.836893590E+02 -.838516276E+02 -.840278111E+02 -.842143303E+02 -.844077177E+02 -.846047233E+02 -.848023929E+02 -.849981207E+02 -.851896763E+02 -.853752123E+02 -.855532535E+02 -.857226749E+02 -.858826706E+02 -.860327171E+02 -.861725356E+02 -.863020531E+02 -.864213657E+02 -.865307051E+02 -.866304074E+02 -.867208868E+02 -.868026122E+02 -.868760885E+02 -.869418400E+02 -.870003982E+02 -.870522913E+02 -.870980368E+02 -.871381355E+02 -.871730679E+02 -.872032913E+02 -.872292384E+02 -.872513166E+02 -.872699082E+02 -.872853712E+02 -.872980405E+02 -.873082294E+02 -.873162320E+02 -.873223256E+02 -.873267744E+02 -.873298328E+02 -.873317502E+02 -.873327754E+02 -.873331602E+02 -.873331608E+02 -.873330356E+02 -.873330356E+02
 -.873465520E+02 -.873465520E+02 -.873485617E+02 -.873516913E+02 -.873552199E+02 -.873585682E+02 -.873612574E+02 -.873628835E+02 -.873630875E+02 -.873615334E+02 -.873578899E+02 -.873518168E+02 -.873429530E+02 -.873309146E+02 -.873152885E+02 -.872956285E+02 -.872714513E+02 -.872422359E+02 -.872074192E+02 -.871663915E+02 -.871185026E+02 -.870630625E+02 -.869993452E+02 -.869265944E+02 -.868440332E+02 -.867508767E+02 -.866463468E+02 -.865296963E+02 -.864002370E+02 -.862573742E+02 -.861006480E+02 -.859297821E+02 -.857447386E+02 -.855457807E+02 -.853335384E+02 -.851090768E+02 -.848739614E+02 -.846303163E+02 -.843808670E+02 -.841289606E+02 -.838785545E+02 -.836341654E+02 -.834007692E+02 -.831836511E+02 -.829882031E+02 -.828196781E+02 -.826829148E+02 -.825820542E+02 -.825202759E+02 -.824995825E+02 -.825206577E+02 -.825828172E+02 -.826840582E+02 -.828212007E+02 -.829901033E+02 -.831859271E+02 -.834034190E+02 -.836371869E+02 -.838819456E+02 -.841327193E+02 -.843849914E+02 -.846348045E+02 -.848788114E+02 -.851142865E+02 -.853391058E+02 -.855517035E+02 -.857510144E+02 -.859364084E+02 -.861076224E+02 -.862646938E+02 -.864078991E+02 -.865376979E+02 -.866546844E+02 -.867595454E+02 -.868530266E+02 -.869359040E+02 -.870089623E+02 -.870729773E+02 -.871287035E+02 -.871768653E+02 -.872181501E+02 -.872532052E+02 -.872826356E+02 -.873070037E+02 -.873268297E+02 -.873425935E+02 -.873547366E+02 -.873636652E+02 -.873697531E+02 -.873733468E+02 -.873747704E+02 -.873743340E+02 -.873723442E+02 -.873691195E+02 -.873650101E+02 -.873604250E+02 -.873558639E+02 -.873519551E+02 -.873494962E+02 -.873494962E+02
 -.873661843E+02 -.873661843E+02 -.873709879E+02 -.873788063E+02 -.873882873E+02 -.873984114E+02 -.874084158E+02 -.874177140E+02 -.874258354E+02 -.874323775E+02 -.874369659E+02 -.874392286E+02 -.874387805E+02 -.874352098E+02 -.874280671E+02 -.874168577E+02 -.874010378E+02 -.873800032E+02 -.873530831E+02 -.873195427E+02 -.872785774E+02 -.872293082E+02 -.871707843E+02 -.871019853E+02 -.870218234E+02 -.869291529E+02 -.868227871E+02 -.867015203E+02 -.865641568E+02 -.864095507E+02 -.862366576E+02 -.860445997E+02 -.858327439E+02 -.856007949E+02 -.853489030E+02 -.850777817E+02 -.847888334E+02 -.844842724E+02 -.841672384E+02 -.838418819E+02 -.835134086E+02 -.831880593E+02 -.828730083E+02 -.825761631E+02 -.823058577E+02 -.820704435E+02 -.818777994E+02 -.817348019E+02 -.816468106E+02 -.816172355E+02 -.816472470E+02 -.817356743E+02 -.818791069E+02 -.820721850E+02 -.823080317E+02 -.825787678E+02 -.828760419E+02 -.831915198E+02 -.835172940E+02 -.838461907E+02 -.841719691E+02 -.844894244E+02 -.847944060E+02 -.850837749E+02 -.853553169E+02 -.856076301E+02 -.858400009E+02 -.860522792E+02 -.862447602E+02 -.864180772E+02 -.865731084E+02 -.867108983E+02 -.868325925E+02 -.869393866E+02 -.870324860E+02 -.871130760E+02 -.871823000E+02 -.872412449E+02 -.872909312E+02 -.873323086E+02 -.873662532E+02 -.873935683E+02 -.874149869E+02 -.874311743E+02 -.874427328E+02 -.874502063E+02 -.874540854E+02 -.874548128E+02 -.874527898E+02 -.874483835E+02 -.874419370E+02 -.874337827E+02 -.874242615E+02 -.874137510E+02 -.874027033E+02 -.873916965E+02 -.873814995E+02 -.873731504E+02 -.873680466E+02 -.873680466E+02
 -.873879330E+02 -.873879330E+02 -.873958531E+02 -.874089209E+02 -.874250813E+02 -.874428485E+02 -.874611501E+02 -.874792131E+02 -.874964588E+02 -.875124259E+02 -.875267109E+02 -.875389320E+02 -.875486986E+02 -.875555902E+02 -.875591415E+02 -.875588343E+02 -.875540768E+02 -.875441999E+02 -.875284516E+02 -.875059835E+02 -.874758402E+02 -.874369574E+02 -.873881499E+02 -.873281022E+02 -.872553693E+02 -.871683779E+02 -.870654322E+02 -.869447271E+02 -.868043737E+02 -.866424377E+02 -.864569951E+02 -.862462063E+02 -.860084183E+02 -.857422939E+02 -.854469711E+02 -.851222528E+02 -.847688258E+02 -.843885004E+02 -.839844556E+02 -.835614710E+02 -.831261109E+02 -.826868235E+02 -.822539065E+02 -.818392912E+02 -.814561075E+02 -.811180127E+02 -.808383064E+02 -.806289012E+02 -.804992690E+02 -.804555186E+02 -.804997616E+02 -.806298858E+02 -.808397816E+02 -.811199766E+02 -.814585580E+02 -.818422261E+02 -.822573235E+02 -.826907206E+02 -.831304864E+02 -.835663237E+02 -.839897849E+02 -.843943062E+02 -.847751091E+02 -.851290153E+02 -.854542155E+02 -.857500235E+02 -.860166368E+02 -.862549183E+02 -.864662055E+02 -.866521515E+02 -.868145959E+02 -.869554639E+02 -.870766902E+02 -.871801640E+02 -.872676899E+02 -.873409641E+02 -.874015595E+02 -.874509195E+02 -.874903572E+02 -.875210586E+02 -.875440887E+02 -.875603994E+02 -.875708377E+02 -.875761550E+02 -.875770160E+02 -.875740082E+02 -.875676500E+02 -.875584002E+02 -.875466672E+02 -.875328202E+02 -.875172034E+02 -.875001559E+02 -.874820402E+02 -.874632839E+02 -.874444374E+02 -.874262522E+02 -.874097821E+02 -.873965061E+02 -.873884742E+02 -.873884742E+02
 -.874114631E+02 -.874114631E+02 -.874227770E+02 -.874415650E+02 -.874650346E+02 -.874911968E+02 -.875186663E+02 -.875464795E+02 -.875739601E+02 -.876006016E+02 -.876259959E+02 -.876497745E+02 -.876715666E+02 -.876909726E+02 -.877075466E+02 -.877207699E+02 -.877300448E+02 -.877346825E+02 -.877338819E+02 -.877267175E+02 -.877121291E+02 -.876888938E+02 -.876556097E+02 -.876106819E+02 -.875523030E+02 -.874784354E+02 -.873868014E+02 -.872748781E+02 -.871399040E+02 -.869788976E+02 -.867886992E+02 -.865660440E+02 -.863076689E+02 -.860104670E+02 -.856716985E+02 -.852892685E+02 -.848620748E+02 -.843904264E+02 -.838765237E+02 -.833249768E+02 -.827433114E+02 -.821423946E+02 -.815366767E+02 -.809441262E+02 -.803857285E+02 -.798844474E+02 -.794636249E+02 -.791449168E+02 -.789460158E+02 -.788785471E+02 -.789465668E+02 -.791460171E+02 -.794652720E+02 -.798866375E+02 -.803884575E+02 -.809473902E+02 -.815404722E+02 -.821467190E+02 -.827481630E+02 -.833303550E+02 -.838824290E+02 -.843968600E+02 -.848690395E+02 -.852967676E+02 -.856797369E+02 -.860190510E+02 -.863168062E+02 -.865757428E+02 -.867989687E+02 -.869897482E+02 -.871513469E+02 -.872869242E+02 -.873994624E+02 -.874917248E+02 -.875662348E+02 -.876252704E+02 -.876708688E+02 -.877048381E+02 -.877287732E+02 -.877440733E+02 -.877519606E+02 -.877534990E+02 -.877496112E+02 -.877410956E+02 -.877286415E+02 -.877128433E+02 -.876942132E+02 -.876731941E+02 -.876501723E+02 -.876254925E+02 -.875994762E+02 -.875724482E+02 -.875447751E+02 -.875169207E+02 -.874895255E+02 -.874635134E+02 -.874402314E+02 -.874216216E+02 -.874104263E+02 -.874104263E+02
 -.874362559E+02 -.874362559E+02 -.874511606E+02 -.874760188E+02 -.875072641E+02 -.875423976E+02 -.875797131E+02 -.876180715E+02 -.876567059E+02 -.876950915E+02 -.877328411E+02 -.877696258E+02 -.878051290E+02 -.878390128E+02 -.878708833E+02 -.879002791E+02 -.879266535E+02 -.879493493E+02 -.879675873E+02 -.879804445E+02 -.879868193E+02 -.879854099E+02 -.879746839E+02 -.879528392E+02 -.879177659E+02 -.878670072E+02 -.877977158E+02 -.877066141E+02 -.875899564E+02 -.874435069E+02 -.872625365E+02 -.870418463E+02 -.867758407E+02 -.864586640E+02 -.860844266E+02 -.856475435E+02 -.851432167E+02 -.845680871E+02 -.839210702E+02 -.832043743E+02 -.824246606E+02 -.815942490E+02 -.807321843E+02 -.798648830E+02 -.790259895E+02 -.782550514E+02 -.775947352E+02 -.770865975E+02 -.767658921E+02 -.766563912E+02 -.767665012E+02 -.770878133E+02 -.775965532E+02 -.782574657E+02 -.790289930E+02 -.798684688E+02 -.807363461E+02 -.815989823E+02 -.824299629E+02 -.832102451E+02 -.839275112E+02 -.845751014E+02 -.851508092E+02 -.856557206E+02 -.860931963E+02 -.864680355E+02 -.867858249E+02 -.870524563E+02 -.872737867E+02 -.874554128E+02 -.876025345E+02 -.877198829E+02 -.878116940E+02 -.878817137E+02 -.879332218E+02 -.879690667E+02 -.879917067E+02 -.880032513E+02 -.880055031E+02 -.879999958E+02 -.879880304E+02 -.879707065E+02 -.879489513E+02 -.879235442E+02 -.878951388E+02 -.878642820E+02 -.878314314E+02 -.877969707E+02 -.877612261E+02 -.877244838E+02 -.876870131E+02 -.876490992E+02 -.876110909E+02 -.875734710E+02 -.875369571E+02 -.875026384E+02 -.874721555E+02 -.874479238E+02 -.874334007E+02 -.874334007E+02
 -.874616185E+02 -.874616185E+02 -.874802105E+02 -.875113135E+02 -.875505794E+02 -.875950030E+02 -.876425723E+02 -.876919757E+02 -.877423857E+02 -.877932831E+02 -.878443233E+02 -.878952531E+02 -.879458502E+02 -.879958744E+02 -.880450447E+02 -.880930183E+02 -.881393631E+02 -.881835452E+02 -.882249026E+02 -.882626111E+02 -.882956592E+02 -.883228064E+02 -.883425374E+02 -.883530077E+02 -.883519817E+02 -.883367580E+02 -.883040849E+02 -.882500648E+02 -.881700547E+02 -.880585593E+02 -.879091251E+02 -.877142554E+02 -.874653568E+02 -.871527517E+02 -.867657949E+02 -.862931530E+02 -.857233142E+02 -.850454107E+02 -.842504495E+02 -.833330423E+02 -.822936961E+02 -.811416414E+02 -.798979922E+02 -.785987254E+02 -.772965681E+02 -.760605157E+02 -.749716580E+02 -.741145710E+02 -.735648890E+02 -.733755242E+02 -.735655555E+02 -.741159002E+02 -.749736427E+02 -.760631462E+02 -.772998333E+02 -.786026143E+02 -.799024951E+02 -.811467510E+02 -.822994080E+02 -.833393557E+02 -.842573669E+02 -.850529373E+02 -.857314576E+02 -.863019226E+02 -.867752023E+02 -.871628107E+02 -.874760832E+02 -.877256665E+02 -.879212409E+02 -.880714016E+02 -.881836472E+02 -.882644316E+02 -.883192523E+02 -.883527536E+02 -.883688332E+02 -.883707447E+02 -.883611916E+02 -.883424114E+02 -.883162493E+02 -.882842215E+02 -.882475697E+02 -.882073069E+02 -.881642562E+02 -.881190834E+02 -.880723242E+02 -.880244073E+02 -.879756742E+02 -.879263973E+02 -.878767972E+02 -.878270634E+02 -.877773802E+02 -.877279649E+02 -.876791246E+02 -.876313410E+02 -.875853921E+02 -.875425199E+02 -.875046499E+02 -.874746665E+02 -.874567454E+02 -.874567454E+02
 -.874866532E+02 -.874866532E+02 -.875089066E+02 -.875462135E+02 -.875934730E+02 -.876471910E+02 -.877050605E+02 -.877656299E+02 -.878280299E+02 -.878917667E+02 -.879565701E+02 -.880222963E+02 -.880888488E+02 -.881561386E+02 -.882240544E+02 -.882924344E+02 -.883610509E+02 -.884295879E+02 -.884976119E+02 -.885645459E+02 -.886296313E+02 -.886918854E+02 -.887500430E+02 -.888024883E+02 -.888471716E+02 -.888814991E+02 -.889022069E+02 -.889052053E+02 -.888853898E+02 -.888364166E+02 -.887504455E+02 -.886178458E+02 -.884268836E+02 -.881634140E+02 -.878106308E+02 -.873489504E+02 -.867561563E+02 -.860079892E+02 -.850794152E+02 -.839468992E+02 -.825920913E+02 -.810073666E+02 -.792034890E+02 -.772190155E+02 -.751297083E+02 -.730543406E+02 -.711517830E+02 -.696047382E+02 -.685891488E+02 -.682347868E+02 -.685898746E+02 -.696061835E+02 -.711539361E+02 -.730571851E+02 -.751332253E+02 -.772231864E+02 -.792082982E+02 -.810128036E+02 -.825981506E+02 -.839535798E+02 -.850867201E+02 -.860159254E+02 -.867647340E+02 -.873581836E+02 -.878205369E+02 -.881740123E+02 -.884381967E+02 -.886298991E+02 -.887632656E+02 -.888500320E+02 -.888998308E+02 -.889205042E+02 -.889183964E+02 -.888986138E+02 -.888652475E+02 -.888215627E+02 -.887701541E+02 -.887130756E+02 -.886519447E+02 -.885880282E+02 -.885223116E+02 -.884555546E+02 -.883883366E+02 -.883210925E+02 -.882541424E+02 -.881877152E+02 -.881219688E+02 -.880570075E+02 -.879929002E+02 -.879297003E+02 -.878674747E+02 -.878063454E+02 -.877465545E+02 -.876885621E+02 -.876331881E+02 -.875818093E+02 -.875366182E+02 -.875009494E+02 -.874796752E+02 -.874796752E+02
 -.875103299E+02 -.875103299E+02 -.875360696E+02 -.875792974E+02 -.876342037E+02 -.876968374E+02 -.877646325E+02 -.878360181E+02 -.879101064E+02 -.879864474E+02 -.880648735E+02 -.881453710E+02 -.882280074E+02 -.883128862E+02 -.884001139E+02 -.884897784E+02 -.885819334E+02 -.886765776E+02 -.887736320E+02 -.888729166E+02 -.889741188E+02 -.890767458E+02 -.891800730E+02 -.892830717E+02 -.893843104E+02 -.894818376E+02 -.895730234E+02 -.896543561E+02 -.897211812E+02 -.897673629E+02 -.897848519E+02 -.897631339E+02 -.896885362E+02 -.895433727E+02 -.893049224E+02 -.889442837E+02 -.884252312E+02 -.877033196E+02 -.867257017E+02 -.854323600E+02 -.837598462E+02 -.816492882E+02 -.790612214E+02 -.759996640E+02 -.725447495E+02 -.688857088E+02 -.653364156E+02 -.623125141E+02 -.602579122E+02 -.595269588E+02 -.602587024E+02 -.623140845E+02 -.653387459E+02 -.688887696E+02 -.725485058E+02 -.760040820E+02 -.790662751E+02 -.816549625E+02 -.837661359E+02 -.854392672E+02 -.867332325E+02 -.877114845E+02 -.884340466E+02 -.889537711E+02 -.893151081E+02 -.895542883E+02 -.897002144E+02 -.897756089E+02 -.897981594E+02 -.897815389E+02 -.897362625E+02 -.896703805E+02 -.895900298E+02 -.894998666E+02 -.894034040E+02 -.893032735E+02 -.892014291E+02 -.890993037E+02 -.889979309E+02 -.888980386E+02 -.888001215E+02 -.887044968E+02 -.886113472E+02 -.885207541E+02 -.884327229E+02 -.883472037E+02 -.882641069E+02 -.881833184E+02 -.881047137E+02 -.880281779E+02 -.879536334E+02 -.878810847E+02 -.878106899E+02 -.877428695E+02 -.876784669E+02 -.876189722E+02 -.875668184E+02 -.875257552E+02 -.875013047E+02 -.875013047E+02
 -.875316228E+02 -.875316228E+02 -.875605127E+02 -.876091022E+02 -.876709454E+02 -.877416900E+02 -.878185517E+02 -.878998661E+02 -.879847379E+02 -.880727857E+02 -.881639507E+02 -.882583675E+02 -.883562883E+02 -.884580349E+02 -.885639659E+02 -.886744634E+02 -.887899217E+02 -.889107292E+02 -.890372642E+02 -.891698771E+02 -.893088679E+02 -.894544592E+02 -.896067535E+02 -.897656769E+02 -.899308987E+02 -.901017277E+02 -.902769638E+02 -.904547007E+02 -.906320487E+02 -.908047633E+02 -.909667215E+02 -.911092045E+02 -.912198909E+02 -.912814373E+02 -.912694890E+02 -.911498984E+02 -.908749084E+02 -.903781709E+02 -.895688206E+02 -.883257916E+02 -.864949379E+02 -.838929028E+02 -.803253062E+02 -.756337536E+02 -.697874689E+02 -.630130291E+02 -.559036557E+02 -.494286044E+02 -.447899561E+02 -.430820607E+02 -.447907840E+02 -.494302516E+02 -.559061011E+02 -.630162331E+02 -.697913750E+02 -.756383026E+02 -.803304553E+02 -.838986311E+02 -.865012398E+02 -.883326709E+02 -.895762906E+02 -.903862573E+02 -.908836457E+02 -.911593281E+02 -.912796556E+02 -.912923839E+02 -.912316618E+02 -.911218431E+02 -.909802693E+02 -.908192623E+02 -.906475403E+02 -.904712254E+02 -.902945645E+02 -.901204477E+02 -.899507842E+02 -.897867757E+02 -.896291164E+02 -.894781394E+02 -.893339231E+02 -.891963695E+02 -.890652611E+02 -.889403017E+02 -.888211458E+02 -.887074202E+02 -.885987388E+02 -.884947136E+02 -.883949632E+02 -.882991206E+02 -.882068432E+02 -.881178280E+02 -.880318385E+02 -.879487499E+02 -.878686248E+02 -.877918320E+02 -.877192227E+02 -.876523773E+02 -.875939348E+02 -.875480093E+02 -.875207000E+02 -.875207000E+02
 -.875495271E+02 -.875495271E+02 -.875810722E+02 -.876341855E+02 -.877018887E+02 -.877795085E+02 -.878640798E+02 -.879538702E+02 -.880479926E+02 -.881461359E+02 -.882483496E+02 -.883549174E+02 -.884662763E+02 -.885829644E+02 -.887055998E+02 -.888348698E+02 -.889715226E+02 -.891163714E+02 -.892702948E+02 -.894342398E+02 -.896092173E+02 -.897962993E+02 -.899966087E+02 -.902112902E+02 -.904414875E+02 -.906882822E+02 -.909526196E+02 -.912351918E+02 -.915362664E+02 -.918554317E+02 -.921912152E+02 -.925404815E+02 -.928974550E+02 -.932521221E+02 -.935875978E+02 -.938758265E+02 -.940707185E+02 -.940973781E+02 -.938356181E+02 -.930953830E+02 -.915820253E+02 -.888575864E+02 -.843360254E+02 -.773447705E+02 -.673071300E+02 -.541594154E+02 -.388091139E+02 -.233973420E+02 -.113347643E+02 -.654076425E+01 -.113355701E+02 -.233989544E+02 -.388115244E+02 -.541625903E+02 -.673109966E+02 -.773492332E+02 -.843410194E+02 -.888630799E+02 -.915880081E+02 -.931019021E+02 -.938427366E+02 -.941051475E+02 -.940791835E+02 -.938850286E+02 -.935975802E+02 -.932629332E+02 -.929091439E+02 -.925530996E+02 -.922048128E+02 -.918700566E+02 -.915519659E+02 -.912520117E+02 -.909706041E+02 -.907074769E+02 -.904619403E+02 -.902330518E+02 -.900197315E+02 -.898208418E+02 -.896352394E+02 -.894618091E+02 -.892994846E+02 -.891472600E+02 -.890041952E+02 -.888694170E+02 -.887421178E+02 -.886215532E+02 -.885070394E+02 -.883979521E+02 -.882937295E+02 -.881938826E+02 -.880980185E+02 -.880058855E+02 -.879174515E+02 -.878330299E+02 -.877534680E+02 -.876804138E+02 -.876166719E+02 -.875666563E+02 -.875369448E+02 -.875369448E+02
 -.875631036E+02 -.875631036E+02 -.875966642E+02 -.876532103E+02 -.877253705E+02 -.878082295E+02 -.878986946E+02 -.879949814E+02 -.880962243E+02 -.882021680E+02 -.883129578E+02 -.884290057E+02 -.885509052E+02 -.886793835E+02 -.888152846E+02 -.889595633E+02 -.891132875E+02 -.892776532E+02 -.894540040E+02 -.896438432E+02 -.898488626E+02 -.900709658E+02 -.903122879E+02 -.905752343E+02 -.908625068E+02 -.911771454E+02 -.915225829E+02 -.919027093E+02 -.923219785E+02 -.927855446E+02 -.932994204E+02 -.938705510E+02 -.945065924E+02 -.952149251E+02 -.960000810E+02 -.968582736E+02 -.977668892E+02 -.986655219E+02 -.994232308E+02 -.997845927E+02 -.992860174E+02 -.971354090E+02 -.920499204E+02 -.820323752E+02 -.646703544E+02 -.381925422E+02 -.277287391E+01 0.381508568E+02 0.755503389E+02 0.935351596E+02 0.755495545E+02 0.381492927E+02 -.277520370E+01 -.381956048E+02 -.646740625E+02 -.820365914E+02 -.920545910E+02 -.971406538E+02 -.992918981E+02 -.997911253E+02 -.994304250E+02 -.986733901E+02 -.977754476E+02 -.968675467E+02 -.960101041E+02 -.952257461E+02 -.945182717E+02 -.938831559E+02 -.933130218E+02 -.928002096E+02 -.923377680E+02 -.919196805E+02 -.915407874E+02 -.911966331E+02 -.908833265E+02 -.905974390E+02 -.903359328E+02 -.900961092E+02 -.898755696E+02 -.896721820E+02 -.894840518E+02 -.893094946E+02 -.891470123E+02 -.889952704E+02 -.888530787E+02 -.887193736E+02 -.885932041E+02 -.884737213E+02 -.883601744E+02 -.882519148E+02 -.881484169E+02 -.880493214E+02 -.879545155E+02 -.878642629E+02 -.877794020E+02 -.877016267E+02 -.876338626E+02 -.875807468E+02 -.875492162E+02 -.875492162E+02
 -.875715893E+02 -.875715893E+02 -.876064073E+02 -.876650951E+02 -.877400436E+02 -.878261852E+02 -.879203491E+02 -.880207246E+02 -.881264598E+02 -.882373381E+02 -.883535705E+02 -.884756562E+02 -.886042932E+02 -.887403389E+02 -.888847923E+02 -.890387913E+02 -.892036273E+02 -.893807682E+02 -.895718844E+02 -.897788831E+02 -.900039519E+02 -.902496069E+02 -.905187499E+02 -.908147539E+02 -.911415543E+02 -.915038001E+02 -.919070553E+02 -.923581198E+02 -.928655197E+02 -.934402463E+02 -.940967682E+02 -.948542615E+02 -.957377710E+02 -.967786708E+02 -.980133600E+02 -.994783818E+02 -.101198499E+03 -.103160895E+03 -.105262980E+03 -.107213684E+03 -.108359356E+03 -.107397244E+03 -.101935201E+03 -.878606343E+02 -.584993965E+02 -.633927371E+01 0.753259889E+02 0.189353012E+03 0.323716025E+03 0.424077633E+03 0.323715217E+03 0.189351416E+03 0.753236422E+02 -.634231325E+01 -.585030449E+02 -.878647370E+02 -.101939843E+03 -.107402524E+03 -.108365311E+03 -.107220326E+03 -.105270314E+03 -.103168923E+03 -.101207229E+03 -.994878261E+02 -.980235383E+02 -.967896162E+02 -.957495376E+02 -.948669206E+02 -.941104027E+02 -.934549416E+02 -.928813541E+02 -.923751631E+02 -.919253702E+02 -.915234420E+02 -.911625760E+02 -.908372087E+02 -.905426954E+02 -.902751022E+02 -.900310635E+02 -.898076813E+02 -.896024477E+02 -.894131836E+02 -.892379891E+02 -.890752019E+02 -.889233620E+02 -.887811835E+02 -.886475305E+02 -.885214003E+02 -.884019130E+02 -.882883125E+02 -.881799836E+02 -.880764949E+02 -.879776787E+02 -.878837647E+02 -.877955829E+02 -.877148537E+02 -.876445762E+02 -.875895249E+02 -.875568594E+02 -.875568594E+02
 -.875744836E+02 -.875744836E+02 -.876097249E+02 -.876691380E+02 -.877450318E+02 -.878322905E+02 -.879277121E+02 -.880294839E+02 -.881367536E+02 -.882493201E+02 -.883674180E+02 -.884915763E+02 -.886225311E+02 -.887611859E+02 -.889085944E+02 -.890659603E+02 -.892346546E+02 -.894162448E+02 -.896125188E+02 -.898255322E+02 -.900576559E+02 -.903116302E+02 -.905906490E+02 -.908984490E+02 -.912394468E+02 -.916189299E+02 -.920433348E+02 -.925207002E+02 -.930613608E+02 -.936790118E+02 -.943921952E+02 -.952261956E+02 -.962150516E+02 -.974030731E+02 -.988448550E+02 -.100601884E+03 -.102731594E+03 -.105259750E+03 -.108118535E+03 -.111019895E+03 -.113214760E+03 -.113059411E+03 -.107260865E+03 -.895786541E+02 -.484760449E+02 0.332900413E+02 0.183007809E+03 0.448532540E+03 0.919734611E+03 0.177892903E+04 0.919733771E+03 0.448530891E+03 0.183005404E+03 0.332869524E+02 -.484797234E+02 -.895827476E+02 -.107265513E+03 -.113064702E+03 -.113220734E+03 -.111026568E+03 -.108125910E+03 -.105267830E+03 -.102740384E+03 -.100611393E+03 -.988550980E+02 -.974140780E+02 -.962268657E+02 -.952388884E+02 -.944058510E+02 -.936937218E+02 -.930772110E+02 -.925377653E+02 -.920616824E+02 -.916386185E+02 -.912605318E+02 -.909209834E+02 -.906146906E+02 -.903372404E+02 -.900848995E+02 -.898544822E+02 -.896432528E+02 -.894488504E+02 -.892692282E+02 -.891026046E+02 -.889474225E+02 -.888023158E+02 -.886660826E+02 -.885376653E+02 -.884161381E+02 -.883007070E+02 -.881907250E+02 -.880857354E+02 -.879855511E+02 -.878903895E+02 -.878010774E+02 -.877193435E+02 -.876482118E+02 -.875925031E+02 -.875594522E+02 -.875594522E+02
 -.875716100E+02 -.875716100E+02 -.876064178E+02 -.876650958E+02 -.877400338E+02 -.878261684E+02 -.879203238E+02 -.880206973E+02 -.881264292E+02 -.882373033E+02 -.883535327E+02 -.884756142E+02 -.886042474E+02 -.887402907E+02 -.888847412E+02 -.890387360E+02 -.892035680E+02 -.893807050E+02 -.895718168E+02 -.897788125E+02 -.900038797E+02 -.902495308E+02 -.905186727E+02 -.908146728E+02 -.911414713E+02 -.915037161E+02 -.919069702E+02 -.923580323E+02 -.928654313E+02 -.934401571E+02 -.940966769E+02 -.948541687E+02 -.957376770E+02 -.967785743E+02 -.980132628E+02 -.994782820E+02 -.101198397E+03 -.103160792E+03 -.105262878E+03 -.107213584E+03 -.108359258E+03 -.107397142E+03 -.101935085E+03 -.878604927E+02 -.584992219E+02 -.633907643E+01 0.753261938E+02 0.189353208E+03 0.323716199E+03 0.424077783E+03 0.323715345E+03 0.189351533E+03 0.753237562E+02 -.634219723E+01 -.585029270E+02 -.878646220E+02 -.101939730E+03 -.107402411E+03 -.108365199E+03 -.107220215E+03 -.105270204E+03 -.103168816E+03 -.101207124E+03 -.994877234E+02 -.980234379E+02 -.967895181E+02 -.957494414E+02 -.948668260E+02 -.941103094E+02 -.934548494E+02 -.928812631E+02 -.923750732E+02 -.919252816E+02 -.915233549E+02 -.911624906E+02 -.908371252E+02 -.905426142E+02 -.902750233E+02 -.900309872E+02 -.898076078E+02 -.896023770E+02 -.894131159E+02 -.892379246E+02 -.890751406E+02 -.889233041E+02 -.887811290E+02 -.886474795E+02 -.885213530E+02 -.884018694E+02 -.882882726E+02 -.881799475E+02 -.880764626E+02 -.879776502E+02 -.878837400E+02 -.877955619E+02 -.877148362E+02 -.876445617E+02 -.875895129E+02 -.875568489E+02 -.875568489E+02
 -.875631401E+02 -.875631401E+02 -.875966863E+02 -.876532120E+02 -.877253542E+02 -.878081962E+02 -.878986470E+02 -.879949264E+02 -.880961630E+02 -.882020987E+02 -.883128815E+02 -.884289219E+02 -.885508136E+02 -.886792862E+02 -.888151820E+02 -.889594522E+02 -.891131683E+02 -.892775262E+02 -.894538681E+02 -.896437014E+02 -.898487158E+02 -.900708131E+02 -.903121308E+02 -.905750707E+02 -.908623386E+02 -.911769745E+02 -.915224094E+02 -.919025318E+02 -.923217983E+02 -.927853628E+02 -.932992350E+02 -.938703627E+02 -.945064019E+02 -.952147316E+02 -.959998848E+02 -.968580733E+02 -.977666850E+02 -.986653133E+02 -.994230204E+02 -.997843857E+02 -.992858146E+02 -.971352030E+02 -.920496944E+02 -.820321060E+02 -.646700310E+02 -.381921721E+02 -.277247691E+01 0.381512560E+02 0.755507158E+02 0.935355012E+02 0.755498595E+02 0.381495700E+02 -.277494191E+01 -.381953492E+02 -.646738119E+02 -.820363506E+02 -.920543615E+02 -.971404295E+02 -.992916767E+02 -.997909070E+02 -.994302102E+02 -.986731789E+02 -.977752402E+02 -.968673429E+02 -.960099037E+02 -.952255488E+02 -.945180771E+02 -.938829636E+02 -.933128318E+02 -.928000218E+02 -.923375826E+02 -.919194977E+02 -.915406076E+02 -.911964567E+02 -.908831539E+02 -.905972707E+02 -.903357690E+02 -.900959504E+02 -.898754161E+02 -.896720341E+02 -.894839097E+02 -.893093587E+02 -.891468827E+02 -.889951474E+02 -.888529624E+02 -.887192642E+02 -.885931018E+02 -.884736264E+02 -.883600868E+02 -.882518347E+02 -.881483444E+02 -.880492567E+02 -.879544584E+02 -.878642134E+02 -.877793599E+02 -.877015915E+02 -.876338336E+02 -.875807227E+02 -.875491951E+02 -.875491951E+02
 -.875495629E+02 -.875495629E+02 -.875810943E+02 -.876341821E+02 -.877018608E+02 -.877794554E+02 -.878640087E+02 -.879537848E+02 -.880478977E+02 -.881460301E+02 -.882482327E+02 -.883547894E+02 -.884661372E+02 -.885828158E+02 -.887054424E+02 -.888347008E+02 -.889713419E+02 -.891161780E+02 -.892700893E+02 -.894340245E+02 -.896089925E+02 -.897960680E+02 -.899963682E+02 -.902110412E+02 -.904412314E+02 -.906880200E+02 -.909523524E+02 -.912349193E+02 -.915359889E+02 -.918551498E+02 -.921909288E+02 -.925401906E+02 -.928971596E+02 -.932518235E+02 -.935872950E+02 -.938755195E+02 -.940704054E+02 -.940970563E+02 -.938352893E+02 -.930950499E+02 -.915816887E+02 -.888572427E+02 -.843356647E+02 -.773443776E+02 -.673066904E+02 -.541589243E+02 -.388085791E+02 -.233967811E+02 -.113342002E+02 -.654021659E+01 -.113350508E+02 -.233984659E+02 -.388110633E+02 -.541621523E+02 -.673105796E+02 -.773488373E+02 -.843406426E+02 -.888627198E+02 -.915876627E+02 -.931015675E+02 -.938424095E+02 -.941048262E+02 -.940788670E+02 -.938847165E+02 -.935972720E+02 -.932626287E+02 -.929088430E+02 -.925528022E+02 -.922045191E+02 -.918697669E+02 -.915516806E+02 -.912517312E+02 -.909703290E+02 -.907072077E+02 -.904616776E+02 -.902327959E+02 -.900194830E+02 -.898206012E+02 -.896350070E+02 -.894615853E+02 -.892992698E+02 -.891470546E+02 -.890039995E+02 -.888692312E+02 -.887419423E+02 -.886213883E+02 -.885068852E+02 -.883978089E+02 -.882935975E+02 -.881937620E+02 -.880979093E+02 -.880057878E+02 -.879173655E+02 -.878329553E+02 -.877534045E+02 -.876803608E+02 -.876166283E+02 -.875666201E+02 -.875369131E+02 -.875369131E+02
 -.875316308E+02 -.875316308E+02 -.875605081E+02 -.876090749E+02 -.876708892E+02 -.877416064E+02 -.878184462E+02 -.878997433E+02 -.879846011E+02 -.880726369E+02 -.881637879E+02 -.882581903E+02 -.883560977E+02 -.884578311E+02 -.885637490E+02 -.886742333E+02 -.887896762E+02 -.889104675E+02 -.890369869E+02 -.891695859E+02 -.893085635E+02 -.894541445E+02 -.896064276E+02 -.897653388E+02 -.899305507E+02 -.901013705E+02 -.902765976E+02 -.904543264E+02 -.906316672E+02 -.908043739E+02 -.909663240E+02 -.911087995E+02 -.912194774E+02 -.912810165E+02 -.912690611E+02 -.911494611E+02 -.908744604E+02 -.903777083E+02 -.895683406E+02 -.883252961E+02 -.864944301E+02 -.838923856E+02 -.803247784E+02 -.756332093E+02 -.697868995E+02 -.630124270E+02 -.559030180E+02 -.494279349E+02 -.447892651E+02 -.430813616E+02 -.447900895E+02 -.494295719E+02 -.559054426E+02 -.630156002E+02 -.697907702E+02 -.756377264E+02 -.803299054E+02 -.838981041E+02 -.865007324E+02 -.883321805E+02 -.895758152E+02 -.903857948E+02 -.908831942E+02 -.911588860E+02 -.912792217E+02 -.912919574E+02 -.912312422E+02 -.911214302E+02 -.909798633E+02 -.908188634E+02 -.906471488E+02 -.904708418E+02 -.902941893E+02 -.901200815E+02 -.899504275E+02 -.897864290E+02 -.896287803E+02 -.894778143E+02 -.893336094E+02 -.891960678E+02 -.890649719E+02 -.889400252E+02 -.888208825E+02 -.887071705E+02 -.885985030E+02 -.884944920E+02 -.883947561E+02 -.882989283E+02 -.882066659E+02 -.881176661E+02 -.880316920E+02 -.879486189E+02 -.878685094E+02 -.877917320E+02 -.877191376E+02 -.876523063E+02 -.875938762E+02 -.875479608E+02 -.875206574E+02 -.875206574E+02
 -.875102892E+02 -.875102892E+02 -.875360175E+02 -.875792284E+02 -.876341082E+02 -.876967139E+02 -.877644851E+02 -.878358521E+02 -.879099220E+02 -.879862496E+02 -.880646607E+02 -.881451420E+02 -.882277621E+02 -.883126255E+02 -.883998363E+02 -.884894844E+02 -.885816222E+02 -.886762465E+02 -.887732817E+02 -.888725487E+02 -.889737334E+02 -.890763456E+02 -.891796586E+02 -.892826420E+02 -.893838669E+02 -.894813819E+02 -.895725542E+02 -.896538755E+02 -.897206892E+02 -.897668594E+02 -.897843368E+02 -.897626068E+02 -.896879965E+02 -.895428205E+02 -.893043575E+02 -.889437065E+02 -.884246398E+02 -.877027110E+02 -.867250738E+02 -.854317121E+02 -.837591791E+02 -.816486045E+02 -.790605230E+02 -.759989514E+02 -.725440214E+02 -.688849629E+02 -.653356499E+02 -.623117288E+02 -.602571103E+02 -.595261463E+02 -.602578869E+02 -.623132739E+02 -.653379473E+02 -.688879887E+02 -.725477465E+02 -.760033463E+02 -.790655630E+02 -.816542726E+02 -.837654665E+02 -.854386165E+02 -.867325991E+02 -.877108673E+02 -.884334444E+02 -.889531831E+02 -.893145334E+02 -.895537260E+02 -.896996641E+02 -.897750703E+02 -.897976322E+02 -.897810231E+02 -.897357582E+02 -.896698880E+02 -.895895495E+02 -.894993989E+02 -.894029493E+02 -.893028324E+02 -.892010020E+02 -.890988911E+02 -.889975333E+02 -.888976565E+02 -.887997554E+02 -.887041472E+02 -.886110145E+02 -.885204386E+02 -.884324251E+02 -.883469240E+02 -.882638457E+02 -.881830759E+02 -.881044902E+02 -.880279737E+02 -.879534487E+02 -.878809197E+02 -.878105445E+02 -.877427435E+02 -.876783597E+02 -.876188827E+02 -.875667447E+02 -.875256940E+02 -.875012511E+02 -.875012511E+02
 -.874865841E+02 -.874865841E+02 -.875088281E+02 -.875461198E+02 -.875933548E+02 -.876470432E+02 -.877048843E+02 -.877654285E+02 -.878278060E+02 -.878915232E+02 -.879563092E+02 -.880220172E+02 -.880885502E+02 -.881558218E+02 -.882237167E+02 -.882920763E+02 -.883606727E+02 -.884291871E+02 -.884971885E+02 -.885640998E+02 -.886291644E+02 -.886913984E+02 -.887495368E+02 -.888019645E+02 -.888466299E+02 -.888809411E+02 -.889016318E+02 -.889046146E+02 -.888847834E+02 -.888357949E+02 -.887498087E+02 -.886171934E+02 -.884262144E+02 -.881627287E+02 -.878099295E+02 -.873482325E+02 -.867554220E+02 -.860072372E+02 -.850786437E+02 -.839461071E+02 -.825912780E+02 -.810065326E+02 -.792026360E+02 -.772181458E+02 -.751288234E+02 -.730534417E+02 -.711508707E+02 -.696038139E+02 -.685882149E+02 -.682338473E+02 -.685889346E+02 -.696052487E+02 -.711530116E+02 -.730562753E+02 -.751323331E+02 -.772223135E+02 -.792074451E+02 -.810119699E+02 -.825973357E+02 -.839527828E+02 -.850859404E+02 -.860151624E+02 -.867639874E+02 -.873574531E+02 -.878198222E+02 -.881733133E+02 -.884375132E+02 -.886292309E+02 -.887626128E+02 -.888493946E+02 -.888992089E+02 -.889198980E+02 -.889178064E+02 -.888980401E+02 -.888646908E+02 -.888210232E+02 -.887696325E+02 -.887125723E+02 -.886514602E+02 -.885875630E+02 -.885218661E+02 -.884551295E+02 -.883879322E+02 -.883207094E+02 -.882537809E+02 -.881873758E+02 -.881216518E+02 -.880567134E+02 -.879926292E+02 -.879294529E+02 -.878672509E+02 -.878061455E+02 -.877463784E+02 -.876884095E+02 -.876330583E+02 -.875817010E+02 -.875365289E+02 -.875008753E+02 -.874796103E+02 -.874796103E+02
 -.874615670E+02 -.874615670E+02 -.874801507E+02 -.875112325E+02 -.875504691E+02 -.875948578E+02 -.876423889E+02 -.876917558E+02 -.877421336E+02 -.877930022E+02 -.878440172E+02 -.878949256E+02 -.879454991E+02 -.879955006E+02 -.880446471E+02 -.880925949E+02 -.881389153E+02 -.881830728E+02 -.882244036E+02 -.882620856E+02 -.882951088E+02 -.883222311E+02 -.883419377E+02 -.883523857E+02 -.883513384E+02 -.883360947E+02 -.883034003E+02 -.882493604E+02 -.881693312E+02 -.880578160E+02 -.879083629E+02 -.877134745E+02 -.874645568E+02 -.871519323E+02 -.867649562E+02 -.862922955E+02 -.857224379E+02 -.850445149E+02 -.842495335E+02 -.833321057E+02 -.822927388E+02 -.811406638E+02 -.798969951E+02 -.785977104E+02 -.772955375E+02 -.760594717E+02 -.749706027E+02 -.741135064E+02 -.735638175E+02 -.733744488E+02 -.735644801E+02 -.741148291E+02 -.749725802E+02 -.760620962E+02 -.772987989E+02 -.786015976E+02 -.799014972E+02 -.811457722E+02 -.822984482E+02 -.833384146E+02 -.842564441E+02 -.850520325E+02 -.857305705E+02 -.863010532E+02 -.867743507E+02 -.871619770E+02 -.874752675E+02 -.877248691E+02 -.879204618E+02 -.880706413E+02 -.881829058E+02 -.882637096E+02 -.883185500E+02 -.883520714E+02 -.883681716E+02 -.883701042E+02 -.883605727E+02 -.883418146E+02 -.883156752E+02 -.882836706E+02 -.882470425E+02 -.882068039E+02 -.881637780E+02 -.881186305E+02 -.880718970E+02 -.880240063E+02 -.879752999E+02 -.879260500E+02 -.878764774E+02 -.878267714E+02 -.877771162E+02 -.877277290E+02 -.876789168E+02 -.876311610E+02 -.875852391E+02 -.875423922E+02 -.875045447E+02 -.874745793E+02 -.874566689E+02 -.874566689E+02
 -.874362215E+02 -.874362215E+02 -.874511156E+02 -.874759491E+02 -.875071599E+02 -.875422518E+02 -.875795249E+02 -.876178365E+02 -.876564272E+02 -.876947750E+02 -.877324902E+02 -.877692459E+02 -.878047227E+02 -.878385792E+02 -.878704218E+02 -.878997890E+02 -.879261331E+02 -.879487999E+02 -.879670102E+02 -.879798364E+02 -.879861816E+02 -.879847436E+02 -.879739887E+02 -.879521162E+02 -.879170169E+02 -.878662340E+02 -.877969186E+02 -.877057930E+02 -.875891119E+02 -.874426396E+02 -.872616466E+02 -.870409341E+02 -.867749063E+02 -.864577080E+02 -.860834493E+02 -.856465450E+02 -.851421973E+02 -.845670469E+02 -.839200089E+02 -.832032917E+02 -.824235572E+02 -.815931255E+02 -.807310422E+02 -.798637239E+02 -.790248155E+02 -.782538649E+02 -.775935386E+02 -.770853932E+02 -.767646825E+02 -.766551788E+02 -.767652889E+02 -.770866041E+02 -.775953505E+02 -.782562726E+02 -.790278125E+02 -.798673032E+02 -.807351973E+02 -.815978516E+02 -.824288512E+02 -.832091529E+02 -.839264387E+02 -.845740488E+02 -.851497766E+02 -.856547082E+02 -.860922042E+02 -.864670638E+02 -.867848740E+02 -.870515266E+02 -.872728784E+02 -.874545264E+02 -.876016704E+02 -.877190415E+02 -.878108759E+02 -.878809195E+02 -.879324518E+02 -.879683217E+02 -.879909871E+02 -.880025578E+02 -.880048362E+02 -.879993561E+02 -.879874185E+02 -.879701230E+02 -.879483968E+02 -.879230191E+02 -.878946437E+02 -.878638174E+02 -.878309978E+02 -.877965686E+02 -.877608559E+02 -.877241457E+02 -.876867075E+02 -.876488263E+02 -.876108505E+02 -.875732628E+02 -.875367801E+02 -.875024907E+02 -.874720339E+02 -.874478229E+02 -.874333122E+02 -.874333122E+02
 -.874114118E+02 -.874114118E+02 -.874227132E+02 -.874414755E+02 -.874649107E+02 -.874910322E+02 -.875184574E+02 -.875462229E+02 -.875736528E+02 -.876002471E+02 -.876255988E+02 -.876493401E+02 -.876710988E+02 -.876904751E+02 -.877070170E+02 -.877202071E+02 -.877294492E+02 -.877340530E+02 -.877332189E+02 -.877260224E+02 -.877114014E+02 -.876881325E+02 -.876548151E+02 -.876098555E+02 -.875514455E+02 -.874775485E+02 -.873858863E+02 -.872739363E+02 -.871389358E+02 -.869779026E+02 -.867876782E+02 -.865649976E+02 -.863065974E+02 -.860093707E+02 -.856705784E+02 -.852881256E+02 -.848609098E+02 -.843892393E+02 -.838753149E+02 -.833237464E+02 -.827420599E+02 -.821411230E+02 -.815353863E+02 -.809428190E+02 -.803844068E+02 -.798831138E+02 -.794622821E+02 -.791435673E+02 -.789446623E+02 -.788771918E+02 -.789452122E+02 -.791446657E+02 -.794639262E+02 -.798852999E+02 -.803871306E+02 -.809460763E+02 -.815391733E+02 -.821454368E+02 -.827468990E+02 -.833291102E+02 -.838812043E+02 -.843956562E+02 -.848678571E+02 -.852956074E+02 -.856785992E+02 -.860179364E+02 -.863157152E+02 -.865746759E+02 -.867979265E+02 -.869887312E+02 -.871503557E+02 -.872859593E+02 -.873985244E+02 -.874908143E+02 -.875653525E+02 -.876244169E+02 -.876700448E+02 -.877040442E+02 -.877280100E+02 -.877433415E+02 -.877512609E+02 -.877528319E+02 -.877489773E+02 -.877404956E+02 -.877280760E+02 -.877123127E+02 -.876937181E+02 -.876727350E+02 -.876497497E+02 -.876251068E+02 -.875991275E+02 -.875721368E+02 -.875445009E+02 -.875166833E+02 -.874893236E+02 -.874633450E+02 -.874400928E+02 -.874215066E+02 -.874103255E+02 -.874103255E+02
 -.873878464E+02 -.873878464E+02 -.873957536E+02 -.874087933E+02 -.874249214E+02 -.874426489E+02 -.874609087E+02 -.874789247E+02 -.874961187E+02 -.875120324E+02 -.875262664E+02 -.875384416E+02 -.875481665E+02 -.875550211E+02 -.875585387E+02 -.875581951E+02 -.875533996E+02 -.875434859E+02 -.875277008E+02 -.875051946E+02 -.874750156E+02 -.874360977E+02 -.873872531E+02 -.873271683E+02 -.872543999E+02 -.871673746E+02 -.870643961E+02 -.869436595E+02 -.868032761E+02 -.866413112E+02 -.864558396E+02 -.862450221E+02 -.860072061E+02 -.857410544E+02 -.854457051E+02 -.851209614E+02 -.847675103E+02 -.843871619E+02 -.839830949E+02 -.835600886E+02 -.831247075E+02 -.826854001E+02 -.822524644E+02 -.818378321E+02 -.814546335E+02 -.811165265E+02 -.808368107E+02 -.806273989E+02 -.804977629E+02 -.804540114E+02 -.804982557E+02 -.806283836E+02 -.808382853E+02 -.811184883E+02 -.814570799E+02 -.818407602E+02 -.822558718E+02 -.826892849E+02 -.831290684E+02 -.835649250E+02 -.839884068E+02 -.843929498E+02 -.847737754E+02 -.851277052E+02 -.854529298E+02 -.857487631E+02 -.860154025E+02 -.862537108E+02 -.864650255E+02 -.866509999E+02 -.868134733E+02 -.869543711E+02 -.870756281E+02 -.871791331E+02 -.872666910E+02 -.873399980E+02 -.874006270E+02 -.874500212E+02 -.874894939E+02 -.875202310E+02 -.875432976E+02 -.875596454E+02 -.875701214E+02 -.875754771E+02 -.875763772E+02 -.875734090E+02 -.875670910E+02 -.875578820E+02 -.875461902E+02 -.875323848E+02 -.875168100E+02 -.874998046E+02 -.874817309E+02 -.874630161E+02 -.874442098E+02 -.874260624E+02 -.874096258E+02 -.873963764E+02 -.873883605E+02 -.873883605E+02
 -.873660602E+02 -.873660602E+02 -.873708466E+02 -.873786373E+02 -.873880840E+02 -.873981704E+02 -.874081338E+02 -.874173866E+02 -.874254574E+02 -.874319445E+02 -.874364758E+02 -.874386842E+02 -.874381857E+02 -.874345692E+02 -.874273850E+02 -.874161370E+02 -.874002770E+02 -.873792003E+02 -.873522392E+02 -.873186579E+02 -.872776516E+02 -.872283428E+02 -.871697801E+02 -.871009415E+02 -.870207394E+02 -.869280298E+02 -.868216266E+02 -.867003240E+02 -.865629263E+02 -.864082873E+02 -.862353626E+02 -.860432736E+02 -.858313872E+02 -.855994084E+02 -.853474874E+02 -.850763383E+02 -.847873634E+02 -.844827775E+02 -.841657199E+02 -.838403412E+02 -.835118470E+02 -.831864780E+02 -.828714086E+02 -.825745466E+02 -.823042263E+02 -.820687995E+02 -.818761453E+02 -.817331406E+02 -.816451448E+02 -.816155681E+02 -.816455807E+02 -.817340117E+02 -.818774505E+02 -.820705369E+02 -.823063941E+02 -.825771427E+02 -.828744312E+02 -.831899253E+02 -.835157175E+02 -.838446337E+02 -.841704333E+02 -.844879112E+02 -.847929167E+02 -.850823109E+02 -.853538794E+02 -.856062201E+02 -.858386194E+02 -.860509272E+02 -.862434387E+02 -.864167871E+02 -.865718507E+02 -.867096738E+02 -.868314021E+02 -.869382312E+02 -.870313665E+02 -.871119933E+02 -.871812549E+02 -.872402383E+02 -.872899640E+02 -.873313814E+02 -.873653669E+02 -.873927238E+02 -.874141847E+02 -.874304153E+02 -.874420176E+02 -.874495356E+02 -.874534598E+02 -.874542329E+02 -.874522561E+02 -.874478965E+02 -.874414970E+02 -.874333898E+02 -.874239157E+02 -.874134516E+02 -.874024489E+02 -.873914843E+02 -.873813248E+02 -.873730054E+02 -.873679196E+02 -.873679196E+02
 -.873464158E+02 -.873464158E+02 -.873484040E+02 -.873514995E+02 -.873549899E+02 -.873582954E+02 -.873609401E+02 -.873625187E+02 -.873626710E+02 -.873610611E+02 -.873573582E+02 -.873512239E+02 -.873423008E+02 -.873302067E+02 -.873145296E+02 -.872948226E+02 -.872706013E+02 -.872413421E+02 -.872064799E+02 -.871654065E+02 -.871174724E+02 -.870619881E+02 -.869982275E+02 -.869254340E+02 -.868428305E+02 -.867496313E+02 -.866450592E+02 -.865283678E+02 -.863988695E+02 -.862559697E+02 -.860992082E+02 -.859283082E+02 -.857432316E+02 -.855442416E+02 -.853319681E+02 -.851074764E+02 -.848723324E+02 -.846286602E+02 -.843791854E+02 -.841272553E+02 -.838768274E+02 -.836324181E+02 -.833990037E+02 -.831818691E+02 -.829864065E+02 -.828178690E+02 -.826810956E+02 -.825802273E+02 -.825184440E+02 -.824977482E+02 -.825188239E+02 -.825809866E+02 -.826822335E+02 -.828193843E+02 -.829882976E+02 -.831841343E+02 -.834016411E+02 -.836354258E+02 -.838802034E+02 -.841309976E+02 -.843832920E+02 -.846331289E+02 -.848771612E+02 -.851126633E+02 -.853375109E+02 -.855501383E+02 -.857494802E+02 -.859349065E+02 -.861061538E+02 -.862632598E+02 -.864065009E+02 -.865363365E+02 -.866533608E+02 -.867582607E+02 -.868517818E+02 -.869347002E+02 -.870078003E+02 -.870718581E+02 -.871276281E+02 -.871758345E+02 -.872171649E+02 -.872522664E+02 -.872817441E+02 -.873061602E+02 -.873260350E+02 -.873418483E+02 -.873540416E+02 -.873630210E+02 -.873691603E+02 -.873728059E+02 -.873742817E+02 -.873738978E+02 -.873719603E+02 -.873687871E+02 -.873647276E+02 -.873601894E+02 -.873556700E+02 -.873517942E+02 -.873493551E+02 -.873493551E+02
 -.873291185E+02 -.873291185E+02 -.873286574E+02 -.873276528E+02 -.873259602E+02 -.873233932E+02 -.873197387E+02 -.873147631E+02 -.873082162E+02 -.872998324E+02 -.872893305E+02 -.872764114E+02 -.872607559E+02 -.872420230E+02 -.872198495E+02 -.871938482E+02 -.871636071E+02 -.871286896E+02 -.870886353E+02 -.870429605E+02 -.869911615E+02 -.869327184E+02 -.868671007E+02 -.867937750E+02 -.867122149E+02 -.866219144E+02 -.865224030E+02 -.864132654E+02 -.862941645E+02 -.861648678E+02 -.860252784E+02 -.858754685E+02 -.857157165E+02 -.855465450E+02 -.853687599E+02 -.851834858E+02 -.849921975E+02 -.847967426E+02 -.845993511E+02 -.844026289E+02 -.842095298E+02 -.840233038E+02 -.838474181E+02 -.836854517E+02 -.835409661E+02 -.834173558E+02 -.833176908E+02 -.832445589E+02 -.831999248E+02 -.831850160E+02 -.832002501E+02 -.832452091E+02 -.833186651E+02 -.834186532E+02 -.835425850E+02 -.836873905E+02 -.838496745E+02 -.840258757E+02 -.842124145E+02 -.844058236E+02 -.846028527E+02 -.848005477E+02 -.849963027E+02 -.851878873E+02 -.853734537E+02 -.855515270E+02 -.857209821E+02 -.858810128E+02 -.860310957E+02 -.861709520E+02 -.863005086E+02 -.864198616E+02 -.865292426E+02 -.866289877E+02 -.867195111E+02 -.868012817E+02 -.868748043E+02 -.869406032E+02 -.869992098E+02 -.870511523E+02 -.870969481E+02 -.871370982E+02 -.871720829E+02 -.872023595E+02 -.872283605E+02 -.872504935E+02 -.872691406E+02 -.872846598E+02 -.872973859E+02 -.873076321E+02 -.873156924E+02 -.873218440E+02 -.873263505E+02 -.873294659E+02 -.873314385E+02 -.873325155E+02 -.873329462E+02 -.873329833E+02 -.873328800E+02 -.873328800E+02
 -.873142404E+02 -.873142404E+02 -.873116857E+02 -.873071849E+02 -.873010891E+02 -.872935580E+02 -.872846138E+02 -.872741798E+02 -.872621099E+02 -.872482100E+02 -.872322515E+02 -.872139801E+02 -.871931203E+02 -.871693783E+02 -.871424439E+02 -.871119917E+02 -.870776822E+02 -.870391632E+02 -.869960712E+02 -.869480345E+02 -.868946764E+02 -.868356203E+02 -.867704955E+02 -.866989449E+02 -.866206347E+02 -.865352652E+02 -.864425845E+02 -.863424036E+02 -.862346140E+02 -.861192071E+02 -.859962955E+02 -.858661349E+02 -.857291474E+02 -.855859440E+02 -.854373449E+02 -.852843972E+02 -.851283876E+02 -.849708466E+02 -.848135450E+02 -.846584780E+02 -.845078365E+02 -.843639638E+02 -.842292978E+02 -.841062996E+02 -.839973699E+02 -.839047585E+02 -.838304705E+02 -.837761764E+02 -.837431331E+02 -.837321213E+02 -.837434055E+02 -.837767207E+02 -.838312859E+02 -.839058439E+02 -.839987236E+02 -.841079195E+02 -.842311816E+02 -.843661087E+02 -.845102392E+02 -.846611349E+02 -.848164521E+02 -.849739993E+02 -.851317812E+02 -.852880265E+02 -.854412040E+02 -.855900269E+02 -.857334473E+02 -.858706443E+02 -.860010062E+02 -.861241099E+02 -.862396988E+02 -.863476592E+02 -.864479987E+02 -.865408245E+02 -.866263240E+02 -.867047477E+02 -.867763932E+02 -.868415924E+02 -.869007001E+02 -.869540843E+02 -.870021191E+02 -.870451779E+02 -.870836293E+02 -.871178329E+02 -.871481370E+02 -.871748768E+02 -.871983730E+02 -.872189312E+02 -.872368415E+02 -.872523781E+02 -.872657982E+02 -.872773406E+02 -.872872225E+02 -.872956328E+02 -.873027234E+02 -.873085939E+02 -.873132701E+02 -.873166747E+02 -.873185862E+02 -.873185862E+02
 -.873017475E+02 -.873017475E+02 -.872974462E+02 -.872900369E+02 -.872802922E+02 -.872686699E+02 -.872553971E+02 -.872405368E+02 -.872240386E+02 -.872057767E+02 -.871855751E+02 -.871632257E+02 -.871384981E+02 -.871111460E+02 -.870809119E+02 -.870475298E+02 -.870107271E+02 -.869702275E+02 -.869257526E+02 -.868770259E+02 -.868237756E+02 -.867657400E+02 -.867026733E+02 -.866343518E+02 -.865605824E+02 -.864812116E+02 -.863961358E+02 -.863053130E+02 -.862087753E+02 -.861066423E+02 -.859991352E+02 -.858865907E+02 -.857694743E+02 -.856483928E+02 -.855241043E+02 -.853975254E+02 -.852697336E+02 -.851419648E+02 -.850156041E+02 -.848921689E+02 -.847732848E+02 -.846606519E+02 -.845560037E+02 -.844610594E+02 -.843774696E+02 -.843067600E+02 -.842502749E+02 -.842091237E+02 -.841841353E+02 -.841758219E+02 -.841843566E+02 -.842095659E+02 -.842509371E+02 -.843076408E+02 -.843785670E+02 -.844623712E+02 -.845575270E+02 -.846623833E+02 -.847752206E+02 -.848943046E+02 -.850179347E+02 -.851444850E+02 -.852724373E+02 -.854004060E+02 -.855271546E+02 -.856516049E+02 -.857728395E+02 -.858900995E+02 -.860027770E+02 -.861104055E+02 -.862126472E+02 -.863092798E+02 -.864001822E+02 -.864853209E+02 -.865647363E+02 -.866385301E+02 -.867068538E+02 -.867698983E+02 -.868278848E+02 -.868810566E+02 -.869296725E+02 -.869740008E+02 -.870143150E+02 -.870508896E+02 -.870839970E+02 -.871139055E+02 -.871408770E+02 -.871651655E+02 -.871870156E+02 -.872066604E+02 -.872243183E+02 -.872401877E+02 -.872544381E+02 -.872671962E+02 -.872785244E+02 -.872883898E+02 -.872966221E+02 -.873028574E+02 -.873064671E+02 -.873064671E+02
 -.872915265E+02 -.872915265E+02 -.872858065E+02 -.872760415E+02 -.872633546E+02 -.872484531E+02 -.872317387E+02 -.872133956E+02 -.871934586E+02 -.871718643E+02 -.871484873E+02 -.871231635E+02 -.870957060E+02 -.870659138E+02 -.870335784E+02 -.869984873E+02 -.869604272E+02 -.869191867E+02 -.868745590E+02 -.868263447E+02 -.867743557E+02 -.867184192E+02 -.866583828E+02 -.865941201E+02 -.865255369E+02 -.864525787E+02 -.863752378E+02 -.862935623E+02 -.862076641E+02 -.861177285E+02 -.860240222E+02 -.859269024E+02 -.858268236E+02 -.857243439E+02 -.856201293E+02 -.855149547E+02 -.854097027E+02 -.853053574E+02 -.852029950E+02 -.851037687E+02 -.850088894E+02 -.849196007E+02 -.848371506E+02 -.847627585E+02 -.846975806E+02 -.846426736E+02 -.845989598E+02 -.845671948E+02 -.845479398E+02 -.845415401E+02 -.845481123E+02 -.845675394E+02 -.845994753E+02 -.846433585E+02 -.846984328E+02 -.847637753E+02 -.848383286E+02 -.849209361E+02 -.850103777E+02 -.851054050E+02 -.852047734E+02 -.853072717E+02 -.854117458E+02 -.855171190E+02 -.856224061E+02 -.857267239E+02 -.858292965E+02 -.859294569E+02 -.860266460E+02 -.861204079E+02 -.862103845E+02 -.862963075E+02 -.863779903E+02 -.864553193E+02 -.865282448E+02 -.865967723E+02 -.866609544E+02 -.867208830E+02 -.867766819E+02 -.868285009E+02 -.868765099E+02 -.869208937E+02 -.869618485E+02 -.869995774E+02 -.870342880E+02 -.870661897E+02 -.870954913E+02 -.871223990E+02 -.871471141E+02 -.871698297E+02 -.871907259E+02 -.872099612E+02 -.872276597E+02 -.872438899E+02 -.872586339E+02 -.872717430E+02 -.872828787E+02 -.872914346E+02 -.872964401E+02 -.872964401E+02
 -.872834096E+02 -.872834096E+02 -.872765721E+02 -.872649578E+02 -.872499729E+02 -.872325285E+02 -.872131708E+02 -.871921862E+02 -.871696832E+02 -.871456542E+02 -.871200193E+02 -.870926555E+02 -.870634156E+02 -.870321399E+02 -.869986632E+02 -.869628196E+02 -.869244463E+02 -.868833857E+02 -.868394886E+02 -.867926169E+02 -.867426465E+02 -.866894712E+02 -.866330065E+02 -.865731940E+02 -.865100066E+02 -.864434536E+02 -.863735859E+02 -.863005023E+02 -.862243548E+02 -.861453545E+02 -.860637767E+02 -.859799658E+02 -.858943386E+02 -.858073870E+02 -.857196788E+02 -.856318566E+02 -.855446339E+02 -.854587894E+02 -.853751578E+02 -.852946176E+02 -.852180762E+02 -.851464520E+02 -.850806544E+02 -.850215614E+02 -.849699967E+02 -.849267064E+02 -.848923366E+02 -.848674133E+02 -.848523254E+02 -.848473114E+02 -.848524517E+02 -.848676653E+02 -.848927132E+02 -.849272057E+02 -.849706165E+02 -.850222985E+02 -.850815052E+02 -.851474122E+02 -.852191408E+02 -.852957809E+02 -.853764135E+02 -.854601304E+02 -.855460523E+02 -.856333437E+02 -.857212251E+02 -.858089819E+02 -.858959705E+02 -.859816221E+02 -.860654437E+02 -.861470170E+02 -.862259966E+02 -.863021055E+02 -.863751314E+02 -.864449203E+02 -.865113718E+02 -.865744329E+02 -.866340923E+02 -.866903748E+02 -.867433362E+02 -.867930585E+02 -.868396449E+02 -.868832165E+02 -.869239083E+02 -.869618660E+02 -.869972435E+02 -.870302002E+02 -.870608990E+02 -.870895035E+02 -.871161759E+02 -.871410723E+02 -.871643367E+02 -.871860906E+02 -.872064158E+02 -.872253286E+02 -.872427411E+02 -.872584059E+02 -.872718437E+02 -.872822481E+02 -.872883689E+02 -.872883689E+02
 -.872771952E+02 -.872771952E+02 -.872695103E+02 -.872565000E+02 -.872397918E+02 -.872204575E+02 -.871991594E+02 -.871762678E+02 -.871519532E+02 -.871262561E+02 -.870991368E+02 -.870705086E+02 -.870402598E+02 -.870082666E+02 -.869744012E+02 -.869385374E+02 -.869005534E+02 -.868603353E+02 -.868177793E+02 -.867727942E+02 -.867253039E+02 -.866752504E+02 -.866225968E+02 -.865673309E+02 -.865094689E+02 -.864490587E+02 -.863861841E+02 -.863209687E+02 -.862535791E+02 -.861842289E+02 -.861131812E+02 -.860407511E+02 -.859673073E+02 -.858932724E+02 -.858191219E+02 -.857453825E+02 -.856726273E+02 -.856014711E+02 -.855325618E+02 -.854665718E+02 -.854041859E+02 -.853460891E+02 -.852929519E+02 -.852454154E+02 -.852040757E+02 -.851694689E+02 -.851420561E+02 -.851222107E+02 -.851102078E+02 -.851062157E+02 -.851102908E+02 -.851223759E+02 -.851423022E+02 -.851697941E+02 -.852044773E+02 -.852458901E+02 -.852934957E+02 -.853466974E+02 -.854048533E+02 -.854672921E+02 -.855333282E+02 -.856022758E+02 -.856734618E+02 -.857462373E+02 -.858199867E+02 -.858941356E+02 -.859681566E+02 -.860415727E+02 -.861139603E+02 -.861849495E+02 -.862542238E+02 -.863215185E+02 -.863866186E+02 -.864493557E+02 -.865096045E+02 -.865672792E+02 -.866223298E+02 -.866747379E+02 -.867245134E+02 -.867716904E+02 -.868163244E+02 -.868584886E+02 -.868982711E+02 -.869357727E+02 -.869711039E+02 -.870043833E+02 -.870357348E+02 -.870652859E+02 -.870931641E+02 -.871194926E+02 -.871443830E+02 -.871679231E+02 -.871901571E+02 -.872110559E+02 -.872304719E+02 -.872480762E+02 -.872632747E+02 -.872751008E+02 -.872820827E+02 -.872820827E+02
 -.872726646E+02 -.872726646E+02 -.872643703E+02 -.872503620E+02 -.872324327E+02 -.872117766E+02 -.871891457E+02 -.871649766E+02 -.871394907E+02 -.871127687E+02 -.870848052E+02 -.870555452E+02 -.870249072E+02 -.869927983E+02 -.869591221E+02 -.869237847E+02 -.868866979E+02 -.868477821E+02 -.868069684E+02 -.867642005E+02 -.867194373E+02 -.866726548E+02 -.866238486E+02 -.865730363E+02 -.865202600E+02 -.864655895E+02 -.864091241E+02 -.863509956E+02 -.862913703E+02 -.862304508E+02 -.861684777E+02 -.861057307E+02 -.860425283E+02 -.859792279E+02 -.859162237E+02 -.858539442E+02 -.857928490E+02 -.857334232E+02 -.856761715E+02 -.856216112E+02 -.855702634E+02 -.855226437E+02 -.854792522E+02 -.854405632E+02 -.854070146E+02 -.853789974E+02 -.853568462E+02 -.853408309E+02 -.853311497E+02 -.853279233E+02 -.853311923E+02 -.853409154E+02 -.853569711E+02 -.853791607E+02 -.854072136E+02 -.854407944E+02 -.854795113E+02 -.855229258E+02 -.855705628E+02 -.856219214E+02 -.856764851E+02 -.857337320E+02 -.857931441E+02 -.858542155E+02 -.859164602E+02 -.859794176E+02 -.860426581E+02 -.861057863E+02 -.861684436E+02 -.862303103E+02 -.862911053E+02 -.863505865E+02 -.864085498E+02 -.864648272E+02 -.865192851E+02 -.865718224E+02 -.866223674E+02 -.866708758E+02 -.867173276E+02 -.867617249E+02 -.868040892E+02 -.868444591E+02 -.868828880E+02 -.869194418E+02 -.869541973E+02 -.869872399E+02 -.870186620E+02 -.870485604E+02 -.870770333E+02 -.871041753E+02 -.871300695E+02 -.871547741E+02 -.871783010E+02 -.872005824E+02 -.872214215E+02 -.872404238E+02 -.872569051E+02 -.872697748E+02 -.872773919E+02 -.872773919E+02
 -.872695969E+02 -.872695969E+02 -.872608988E+02 -.872462355E+02 -.872275167E+02 -.872060244E+02 -.871825767E+02 -.871576609E+02 -.871315379E+02 -.871043215E+02 -.870760352E+02 -.870466502E+02 -.870161109E+02 -.869843498E+02 -.869512965E+02 -.869168832E+02 -.868810483E+02 -.868437385E+02 -.868049113E+02 -.867645361E+02 -.867225965E+02 -.866790917E+02 -.866340383E+02 -.865874721E+02 -.865394497E+02 -.864900509E+02 -.864393796E+02 -.863875658E+02 -.863347667E+02 -.862811676E+02 -.862269827E+02 -.861724551E+02 -.861178561E+02 -.860634850E+02 -.860096663E+02 -.859567480E+02 -.859050981E+02 -.858551004E+02 -.858071498E+02 -.857616465E+02 -.857189900E+02 -.856795723E+02 -.856437705E+02 -.856119398E+02 -.855844058E+02 -.855614581E+02 -.855433432E+02 -.855302592E+02 -.855223511E+02 -.855197070E+02 -.855223565E+02 -.855302694E+02 -.855433567E+02 -.855614728E+02 -.855844188E+02 -.856119474E+02 -.856437684E+02 -.856795552E+02 -.857189521E+02 -.857615810E+02 -.858070491E+02 -.858549561E+02 -.859049008E+02 -.859564873E+02 -.860093309E+02 -.860630624E+02 -.861173330E+02 -.861718168E+02 -.862262135E+02 -.862802503E+02 -.863336829E+02 -.863862957E+02 -.864379019E+02 -.864883426E+02 -.865374863E+02 -.865852271E+02 -.866314836E+02 -.866761970E+02 -.867193294E+02 -.867608621E+02 -.868007937E+02 -.868391381E+02 -.868759234E+02 -.869111895E+02 -.869449871E+02 -.869773757E+02 -.870084221E+02 -.870381980E+02 -.870667770E+02 -.870942296E+02 -.871206145E+02 -.871459647E+02 -.871702648E+02 -.871934149E+02 -.872151791E+02 -.872351119E+02 -.872524615E+02 -.872660457E+02 -.872741012E+02 -.872741012E+02
 -.872677789E+02 -.872677789E+02 -.872588516E+02 -.872438242E+02 -.872246804E+02 -.872027601E+02 -.871789268E+02 -.871537041E+02 -.871273829E+02 -.871001030E+02 -.870719111E+02 -.870428004E+02 -.870127364E+02 -.869816726E+02 -.869495594E+02 -.869163500E+02 -.868820032E+02 -.868464860E+02 -.868097751E+02 -.867718584E+02 -.867327365E+02 -.866924238E+02 -.866509497E+02 -.866083601E+02 -.865647184E+02 -.865201067E+02 -.864746269E+02 -.864284015E+02 -.863815743E+02 -.863343109E+02 -.862867984E+02 -.862392452E+02 -.861918808E+02 -.861449539E+02 -.860987310E+02 -.860534945E+02 -.860095392E+02 -.859671698E+02 -.859266966E+02 -.858884315E+02 -.858526831E+02 -.858197520E+02 -.857899256E+02 -.857634726E+02 -.857406385E+02 -.857216403E+02 -.857066620E+02 -.856958513E+02 -.856893156E+02 -.856871204E+02 -.856892873E+02 -.856957940E+02 -.857065744E+02 -.857215200E+02 -.857404826E+02 -.857632774E+02 -.857896866E+02 -.858194640E+02 -.858523399E+02 -.858880263E+02 -.859262217E+02 -.859666165E+02 -.860088980E+02 -.860527549E+02 -.860978816E+02 -.861439821E+02 -.861907731E+02 -.862379869E+02 -.862853735E+02 -.863327025E+02 -.863797640E+02 -.864263695E+02 -.864723520E+02 -.865175664E+02 -.865618884E+02 -.866052146E+02 -.866474611E+02 -.866885626E+02 -.867284713E+02 -.867671560E+02 -.868046002E+02 -.868408011E+02 -.868757686E+02 -.869095237E+02 -.869420973E+02 -.869735288E+02 -.870038648E+02 -.870331568E+02 -.870614582E+02 -.870888192E+02 -.871152784E+02 -.871408477E+02 -.871654889E+02 -.871890769E+02 -.872113457E+02 -.872318122E+02 -.872496764E+02 -.872636935E+02 -.872720181E+02 -.872720181E+02
 -.872670118E+02 -.872670118E+02 -.872580014E+02 -.872428523E+02 -.872235862E+02 -.872015755E+02 -.871777111E+02 -.871525403E+02 -.871263754E+02 -.870993758E+02 -.870716067E+02 -.870430788E+02 -.870137750E+02 -.869836655E+02 -.869527173E+02 -.869208999E+02 -.868881879E+02 -.868545632E+02 -.868200167E+02 -.867845491E+02 -.867481723E+02 -.867109099E+02 -.866727988E+02 -.866338892E+02 -.865942461E+02 -.865539496E+02 -.865130957E+02 -.864717965E+02 -.864301809E+02 -.863883943E+02 -.863465982E+02 -.863049702E+02 -.862637027E+02 -.862230020E+02 -.861830868E+02 -.861441860E+02 -.861065368E+02 -.860703817E+02 -.860359660E+02 -.860035340E+02 -.859733262E+02 -.859455750E+02 -.859205014E+02 -.858983111E+02 -.858791910E+02 -.858633056E+02 -.858507942E+02 -.858417680E+02 -.858363078E+02 -.858344629E+02 -.858362494E+02 -.858416502E+02 -.858506158E+02 -.858630642E+02 -.858788837E+02 -.858979342E+02 -.859200504E+02 -.859450445E+02 -.859727102E+02 -.860028256E+02 -.860351573E+02 -.860694642E+02 -.861055009E+02 -.861430213E+02 -.861817818E+02 -.862215444E+02 -.862620789E+02 -.863031657E+02 -.863445974E+02 -.863861803E+02 -.864277358E+02 -.864691009E+02 -.865101289E+02 -.865506896E+02 -.865906695E+02 -.866299709E+02 -.866685122E+02 -.867062269E+02 -.867430628E+02 -.867789817E+02 -.868139578E+02 -.868479775E+02 -.868810381E+02 -.869131469E+02 -.869443200E+02 -.869745817E+02 -.870039628E+02 -.870324986E+02 -.870602264E+02 -.870871799E+02 -.871133808E+02 -.871388239E+02 -.871634530E+02 -.871871234E+02 -.872095470E+02 -.872302153E+02 -.872482970E+02 -.872625095E+02 -.872709607E+02 -.872709607E+02
 -.872671145E+02 -.872671145E+02 -.872581410E+02 -.872430690E+02 -.872239282E+02 -.872021017E+02 -.871784926E+02 -.871536616E+02 -.871279346E+02 -.871014850E+02 -.870743919E+02 -.870466804E+02 -.870183466E+02 -.869893743E+02 -.869597435E+02 -.869294361E+02 -.868984386E+02 -.868667441E+02 -.868343533E+02 -.868012757E+02 -.867675301E+02 -.867331457E+02 -.866981624E+02 -.866626316E+02 -.866266166E+02 -.865901927E+02 -.865534481E+02 -.865164837E+02 -.864794131E+02 -.864423625E+02 -.864054706E+02 -.863688876E+02 -.863327745E+02 -.862973022E+02 -.862626499E+02 -.862290038E+02 -.861965550E+02 -.861654975E+02 -.861360262E+02 -.861083338E+02 -.860826088E+02 -.860590325E+02 -.860377764E+02 -.860189995E+02 -.860028453E+02 -.859894402E+02 -.859788907E+02 -.859712813E+02 -.859666739E+02 -.859651055E+02 -.859665886E+02 -.859711100E+02 -.859786319E+02 -.859890918E+02 -.860024042E+02 -.860184620E+02 -.860371382E+02 -.860582882E+02 -.860817524E+02 -.861073584E+02 -.861349242E+02 -.861642605E+02 -.861951734E+02 -.862274674E+02 -.862609475E+02 -.862954215E+02 -.863307025E+02 -.863666100E+02 -.864029722E+02 -.864396270E+02 -.864764229E+02 -.865132203E+02 -.865498916E+02 -.865863219E+02 -.866224090E+02 -.866580635E+02 -.866932084E+02 -.867277791E+02 -.867617228E+02 -.867949980E+02 -.868275740E+02 -.868594302E+02 -.868905556E+02 -.869209477E+02 -.869506122E+02 -.869795619E+02 -.870078153E+02 -.870353954E+02 -.870623262E+02 -.870886283E+02 -.871143099E+02 -.871393521E+02 -.871636845E+02 -.871871484E+02 -.872094406E+02 -.872300372E+02 -.872480908E+02 -.872623017E+02 -.872707606E+02 -.872707606E+02
 -.872679253E+02 -.872679253E+02 -.872590856E+02 -.872442511E+02 -.872254345E+02 -.872040117E+02 -.871808856E+02 -.871566210E+02 -.871315512E+02 -.871058587E+02 -.870796329E+02 -.870529094E+02 -.870256953E+02 -.869979846E+02 -.869697674E+02 -.869410352E+02 -.869117832E+02 -.868820124E+02 -.868517305E+02 -.868209524E+02 -.867897013E+02 -.867580089E+02 -.867259157E+02 -.866934719E+02 -.866607370E+02 -.866277806E+02 -.865946822E+02 -.865615313E+02 -.865284272E+02 -.864954788E+02 -.864628044E+02 -.864305306E+02 -.863987920E+02 -.863677300E+02 -.863374920E+02 -.863082294E+02 -.862800968E+02 -.862532503E+02 -.862278453E+02 -.862040349E+02 -.861819679E+02 -.861617867E+02 -.861436257E+02 -.861276085E+02 -.861138468E+02 -.861024384E+02 -.860934654E+02 -.860869932E+02 -.860830691E+02 -.860817218E+02 -.860829605E+02 -.860867753E+02 -.860931367E+02 -.861019967E+02 -.861132893E+02 -.861269315E+02 -.861428248E+02 -.861608569E+02 -.861809031E+02 -.862028286E+02 -.862264899E+02 -.862517376E+02 -.862784176E+02 -.863063736E+02 -.863354488E+02 -.863654877E+02 -.863963377E+02 -.864278508E+02 -.864598844E+02 -.864923029E+02 -.865249787E+02 -.865577924E+02 -.865906341E+02 -.866234031E+02 -.866560089E+02 -.866883707E+02 -.867204178E+02 -.867520893E+02 -.867833338E+02 -.868141094E+02 -.868443830E+02 -.868741303E+02 -.869033346E+02 -.869319872E+02 -.869600862E+02 -.869876357E+02 -.870146452E+02 -.870411279E+02 -.870670977E+02 -.870925646E+02 -.871175260E+02 -.871419524E+02 -.871657631E+02 -.871887893E+02 -.872107196E+02 -.872310229E+02 -.872488483E+02 -.872628967E+02 -.872712661E+02 -.872712661E+02
 -.872693022E+02 -.872693022E+02 -.872606733E+02 -.872462031E+02 -.872278675E+02 -.872070207E+02 -.871845549E+02 -.871610315E+02 -.871367858E+02 -.871120055E+02 -.870867869E+02 -.870611736E+02 -.870351807E+02 -.870088104E+02 -.869820605E+02 -.869549293E+02 -.869274186E+02 -.868995349E+02 -.868712905E+02 -.868427037E+02 -.868137999E+02 -.867846111E+02 -.867551773E+02 -.867255457E+02 -.866957716E+02 -.866659178E+02 -.866360555E+02 -.866062631E+02 -.865766271E+02 -.865472409E+02 -.865182049E+02 -.864896260E+02 -.864616166E+02 -.864342937E+02 -.864077786E+02 -.863821951E+02 -.863576688E+02 -.863343254E+02 -.863122898E+02 -.862916842E+02 -.862726269E+02 -.862552309E+02 -.862396017E+02 -.862258367E+02 -.862140234E+02 -.862042381E+02 -.861965449E+02 -.861909946E+02 -.861876240E+02 -.861864551E+02 -.861874954E+02 -.861907367E+02 -.861961563E+02 -.862037167E+02 -.862133664E+02 -.862250406E+02 -.862386622E+02 -.862541430E+02 -.862713851E+02 -.862902818E+02 -.863107196E+02 -.863325795E+02 -.863557384E+02 -.863800706E+02 -.864054496E+02 -.864317488E+02 -.864588437E+02 -.864866122E+02 -.865149361E+02 -.865437022E+02 -.865728028E+02 -.866021365E+02 -.866316086E+02 -.866611320E+02 -.866906268E+02 -.867200211E+02 -.867492509E+02 -.867782599E+02 -.868069996E+02 -.868354291E+02 -.868635151E+02 -.868912311E+02 -.869185575E+02 -.869454814E+02 -.869719953E+02 -.869980976E+02 -.870237908E+02 -.870490806E+02 -.870739730E+02 -.870984698E+02 -.871225602E+02 -.871462065E+02 -.871693207E+02 -.871917282E+02 -.872131139E+02 -.872329475E+02 -.872503846E+02 -.872641413E+02 -.872723429E+02 -.872723429E+02
 -.872711222E+02 -.872711222E+02 -.872627641E+02 -.872487566E+02 -.872310231E+02 -.872108844E+02 -.871892134E+02 -.871665627E+02 -.871432648E+02 -.871195091E+02 -.870953963E+02 -.870709753E+02 -.870462675E+02 -.870212812E+02 -.869960198E+02 -.869704869E+02 -.869446888E+02 -.869186357E+02 -.868923427E+02 -.868658301E+02 -.868391239E+02 -.868122556E+02 -.867852632E+02 -.867581907E+02 -.867310882E+02 -.867040123E+02 -.866770258E+02 -.866501974E+02 -.866236017E+02 -.865973189E+02 -.865714341E+02 -.865460373E+02 -.865212224E+02 -.864970867E+02 -.864737300E+02 -.864512539E+02 -.864297606E+02 -.864093522E+02 -.863901295E+02 -.863721905E+02 -.863556300E+02 -.863405378E+02 -.863269980E+02 -.863150876E+02 -.863048757E+02 -.862964224E+02 -.862897780E+02 -.862849825E+02 -.862820646E+02 -.862810417E+02 -.862819193E+02 -.862846912E+02 -.862893394E+02 -.862958344E+02 -.863041357E+02 -.863141922E+02 -.863259431E+02 -.863393186E+02 -.863542411E+02 -.863706257E+02 -.863883818E+02 -.864074142E+02 -.864276238E+02 -.864489091E+02 -.864711675E+02 -.864942957E+02 -.865181914E+02 -.865427541E+02 -.865678855E+02 -.865934909E+02 -.866194796E+02 -.866457654E+02 -.866722674E+02 -.866989100E+02 -.867256236E+02 -.867523445E+02 -.867790153E+02 -.868055847E+02 -.868320080E+02 -.868582463E+02 -.868842668E+02 -.869100429E+02 -.869355533E+02 -.869607822E+02 -.869857191E+02 -.870103578E+02 -.870346958E+02 -.870587331E+02 -.870824700E+02 -.871059016E+02 -.871290111E+02 -.871517549E+02 -.871740403E+02 -.871956899E+02 -.872163897E+02 -.872356158E+02 -.872525388E+02 -.872659019E+02 -.872738738E+02 -.872738738E+02
 -.872732806E+02 -.872732806E+02 -.872652387E+02 -.872517685E+02 -.872347280E+02 -.872153958E+02 -.871946191E+02 -.871729365E+02 -.871506743E+02 -.871280210E+02 -.871050791E+02 -.870819013E+02 -.870585132E+02 -.870349276E+02 -.870111522E+02 -.869871944E+02 -.869630634E+02 -.869387719E+02 -.869143367E+02 -.868897787E+02 -.868651237E+02 -.868404019E+02 -.868156489E+02 -.867909049E+02 -.867662152E+02 -.867416302E+02 -.867172051E+02 -.866929998E+02 -.866690785E+02 -.866455098E+02 -.866223661E+02 -.865997230E+02 -.865776592E+02 -.865562555E+02 -.865355946E+02 -.865157599E+02 -.864968351E+02 -.864789034E+02 -.864620464E+02 -.864463435E+02 -.864318709E+02 -.864187005E+02 -.864068997E+02 -.863965299E+02 -.863876459E+02 -.863802956E+02 -.863745189E+02 -.863703472E+02 -.863678033E+02 -.863669010E+02 -.863676444E+02 -.863700287E+02 -.863740395E+02 -.863796535E+02 -.863868385E+02 -.863955539E+02 -.864057514E+02 -.864173753E+02 -.864303636E+02 -.864446483E+02 -.864601567E+02 -.864768121E+02 -.864945342E+02 -.865132408E+02 -.865328481E+02 -.865532715E+02 -.865744270E+02 -.865962311E+02 -.866186022E+02 -.866414610E+02 -.866647310E+02 -.866883391E+02 -.867122160E+02 -.867362965E+02 -.867605200E+02 -.867848306E+02 -.868091772E+02 -.868335135E+02 -.868577986E+02 -.868819963E+02 -.869060753E+02 -.869300093E+02 -.869537767E+02 -.869773603E+02 -.870007472E+02 -.870239282E+02 -.870468975E+02 -.870696510E+02 -.870921840E+02 -.871144875E+02 -.871365396E+02 -.871582930E+02 -.871796522E+02 -.872004401E+02 -.872203470E+02 -.872388606E+02 -.872551730E+02 -.872680640E+02 -.872757584E+02 -.872757584E+02
 -.872756895E+02 -.872756895E+02 -.872679973E+02 -.872551186E+02 -.872388372E+02 -.872203822E+02 -.872005702E+02 -.871799217E+02 -.871587543E+02 -.871372532E+02 -.871155210E+02 -.870936125E+02 -.870715562E+02 -.870493681E+02 -.870270590E+02 -.870046386E+02 -.869821185E+02 -.869595128E+02 -.869368388E+02 -.869141175E+02 -.868913737E+02 -.868686361E+02 -.868459374E+02 -.868233142E+02 -.868008072E+02 -.867784609E+02 -.867563236E+02 -.867344474E+02 -.867128878E+02 -.866917032E+02 -.866709551E+02 -.866507074E+02 -.866310259E+02 -.866119781E+02 -.865936325E+02 -.865760580E+02 -.865593233E+02 -.865434966E+02 -.865286443E+02 -.865148309E+02 -.865021181E+02 -.864905640E+02 -.864802227E+02 -.864711436E+02 -.864633706E+02 -.864569419E+02 -.864518894E+02 -.864482382E+02 -.864460063E+02 -.864452047E+02 -.864458368E+02 -.864478984E+02 -.864513783E+02 -.864562576E+02 -.864625107E+02 -.864701051E+02 -.864790020E+02 -.864891568E+02 -.865005195E+02 -.865130355E+02 -.865266459E+02 -.865412885E+02 -.865568982E+02 -.865734077E+02 -.865907484E+02 -.866088510E+02 -.866276457E+02 -.866470634E+02 -.866670361E+02 -.866874972E+02 -.867083821E+02 -.867296288E+02 -.867511780E+02 -.867729736E+02 -.867949630E+02 -.868170971E+02 -.868393307E+02 -.868616226E+02 -.868839353E+02 -.869062357E+02 -.869284945E+02 -.869506863E+02 -.869727898E+02 -.869947871E+02 -.870166642E+02 -.870384100E+02 -.870600161E+02 -.870814753E+02 -.871027799E+02 -.871239172E+02 -.871448623E+02 -.871655652E+02 -.871859299E+02 -.872057813E+02 -.872248172E+02 -.872425405E+02 -.872581705E+02 -.872705304E+02 -.872779114E+02 -.872779114E+02
 -.872782763E+02 -.872782763E+02 -.872709570E+02 -.872587078E+02 -.872432310E+02 -.872257013E+02 -.872069004E+02 -.871873284E+02 -.871672917E+02 -.871469705E+02 -.871264661E+02 -.871058340E+02 -.870851047E+02 -.870642962E+02 -.870434212E+02 -.870224915E+02 -.870015197E+02 -.869805206E+02 -.869595117E+02 -.869385135E+02 -.869175495E+02 -.868966464E+02 -.868758341E+02 -.868551457E+02 -.868346175E+02 -.868142888E+02 -.867942019E+02 -.867744020E+02 -.867549367E+02 -.867358561E+02 -.867172125E+02 -.866990597E+02 -.866814532E+02 -.866644493E+02 -.866481051E+02 -.866324775E+02 -.866176234E+02 -.866035986E+02 -.865904578E+02 -.865782534E+02 -.865670356E+02 -.865568518E+02 -.865477457E+02 -.865397571E+02 -.865329215E+02 -.865272696E+02 -.865228271E+02 -.865196141E+02 -.865176451E+02 -.865169287E+02 -.865174677E+02 -.865192587E+02 -.865222926E+02 -.865265543E+02 -.865320231E+02 -.865386728E+02 -.865464722E+02 -.865553851E+02 -.865653712E+02 -.865763860E+02 -.865883819E+02 -.866013079E+02 -.866151110E+02 -.866297361E+02 -.866451265E+02 -.866612251E+02 -.866779741E+02 -.866953160E+02 -.867131937E+02 -.867315513E+02 -.867503344E+02 -.867694900E+02 -.867889676E+02 -.868087189E+02 -.868286981E+02 -.868488625E+02 -.868691722E+02 -.868895903E+02 -.869100832E+02 -.869306207E+02 -.869511754E+02 -.869717236E+02 -.869922444E+02 -.870127203E+02 -.870331363E+02 -.870534804E+02 -.870737424E+02 -.870939132E+02 -.871139827E+02 -.871339357E+02 -.871537453E+02 -.871733603E+02 -.871926853E+02 -.872115494E+02 -.872296598E+02 -.872465378E+02 -.872614338E+02 -.872732201E+02 -.872802615E+02 -.872802615E+02
 -.872809816E+02 -.872809816E+02 -.872740506E+02 -.872624553E+02 -.872478119E+02 -.872312370E+02 -.872134749E+02 -.871950027E+02 -.871761143E+02 -.871569833E+02 -.871377088E+02 -.871183460E+02 -.870989262E+02 -.870794687E+02 -.870599877E+02 -.870404958E+02 -.870210064E+02 -.870015346E+02 -.869820975E+02 -.869627146E+02 -.869434081E+02 -.869242025E+02 -.869051252E+02 -.868862058E+02 -.868674767E+02 -.868489724E+02 -.868307299E+02 -.868127885E+02 -.867951890E+02 -.867779745E+02 -.867611894E+02 -.867448793E+02 -.867290908E+02 -.867138713E+02 -.866992683E+02 -.866853292E+02 -.866721012E+02 -.866596303E+02 -.866479614E+02 -.866371376E+02 -.866272001E+02 -.866181874E+02 -.866101351E+02 -.866030756E+02 -.865970377E+02 -.865920463E+02 -.865881221E+02 -.865852814E+02 -.865835358E+02 -.865828923E+02 -.865833531E+02 -.865849155E+02 -.865875720E+02 -.865913104E+02 -.865961139E+02 -.866019612E+02 -.866088271E+02 -.866166821E+02 -.866254933E+02 -.866352246E+02 -.866458369E+02 -.866572885E+02 -.866695359E+02 -.866825336E+02 -.866962350E+02 -.867105924E+02 -.867255580E+02 -.867410836E+02 -.867571214E+02 -.867736242E+02 -.867905460E+02 -.868078418E+02 -.868254681E+02 -.868433836E+02 -.868615485E+02 -.868799254E+02 -.868984793E+02 -.869171774E+02 -.869359897E+02 -.869548885E+02 -.869738489E+02 -.869928486E+02 -.870118678E+02 -.870308893E+02 -.870498981E+02 -.870688815E+02 -.870878284E+02 -.871067284E+02 -.871255697E+02 -.871443357E+02 -.871629981E+02 -.871815056E+02 -.871997645E+02 -.872176094E+02 -.872347590E+02 -.872507552E+02 -.872648824E+02 -.872760660E+02 -.872827496E+02 -.872827496E+02
 -.872837577E+02 -.872837577E+02 -.872772238E+02 -.872662960E+02 -.872525015E+02 -.872368963E+02 -.872201854E+02 -.872028216E+02 -.871850847E+02 -.871671411E+02 -.871490864E+02 -.871309750E+02 -.871128382E+02 -.870946961E+02 -.870765634E+02 -.870584534E+02 -.870403798E+02 -.870223573E+02 -.870044026E+02 -.869865341E+02 -.869687723E+02 -.869511399E+02 -.869336615E+02 -.869163638E+02 -.868992753E+02 -.868824267E+02 -.868658501E+02 -.868495796E+02 -.868336505E+02 -.868180996E+02 -.868029648E+02 -.867882848E+02 -.867740990E+02 -.867604471E+02 -.867473691E+02 -.867349045E+02 -.867230924E+02 -.867119711E+02 -.867015777E+02 -.866919477E+02 -.866831150E+02 -.866751111E+02 -.866679653E+02 -.866617040E+02 -.866563507E+02 -.866519256E+02 -.866484457E+02 -.866459241E+02 -.866443703E+02 -.866437899E+02 -.866441848E+02 -.866455526E+02 -.866478872E+02 -.866511787E+02 -.866554134E+02 -.866605740E+02 -.866666397E+02 -.866735865E+02 -.866813876E+02 -.866900131E+02 -.866994312E+02 -.867096074E+02 -.867205057E+02 -.867320886E+02 -.867443173E+02 -.867571523E+02 -.867705535E+02 -.867844806E+02 -.867988933E+02 -.868137519E+02 -.868290172E+02 -.868446509E+02 -.868606158E+02 -.868768760E+02 -.868933974E+02 -.869101472E+02 -.869270946E+02 -.869442106E+02 -.869614683E+02 -.869788427E+02 -.869963112E+02 -.870138529E+02 -.870314493E+02 -.870490838E+02 -.870667418E+02 -.870844104E+02 -.871020779E+02 -.871197332E+02 -.871373634E+02 -.871549510E+02 -.871724673E+02 -.871898615E+02 -.872070428E+02 -.872238522E+02 -.872400211E+02 -.872551136E+02 -.872684505E+02 -.872790132E+02 -.872853278E+02 -.872853278E+02
 -.872865668E+02 -.872865668E+02 -.872804334E+02 -.872701782E+02 -.872572376E+02 -.872426056E+02 -.872269466E+02 -.872106882E+02 -.871940953E+02 -.871773260E+02 -.871604723E+02 -.871435867E+02 -.871267002E+02 -.871098330E+02 -.870930001E+02 -.870762150E+02 -.870594910E+02 -.870428428E+02 -.870262860E+02 -.870098381E+02 -.869935178E+02 -.869773459E+02 -.869613447E+02 -.869455378E+02 -.869299508E+02 -.869146104E+02 -.868995448E+02 -.868847836E+02 -.868703573E+02 -.868562974E+02 -.868426362E+02 -.868294068E+02 -.868166425E+02 -.868043769E+02 -.867926433E+02 -.867814750E+02 -.867709047E+02 -.867609642E+02 -.867516843E+02 -.867430944E+02 -.867352225E+02 -.867280946E+02 -.867217348E+02 -.867161648E+02 -.867114039E+02 -.867074686E+02 -.867043727E+02 -.867021272E+02 -.867007395E+02 -.867002145E+02 -.867005534E+02 -.867017544E+02 -.867038125E+02 -.867067195E+02 -.867104642E+02 -.867150324E+02 -.867204070E+02 -.867265684E+02 -.867334943E+02 -.867411604E+02 -.867495400E+02 -.867586049E+02 -.867683251E+02 -.867786696E+02 -.867896059E+02 -.868011011E+02 -.868131215E+02 -.868256333E+02 -.868386025E+02 -.868519955E+02 -.868657788E+02 -.868799199E+02 -.868943868E+02 -.869091485E+02 -.869241754E+02 -.869394390E+02 -.869549121E+02 -.869705691E+02 -.869863860E+02 -.870023404E+02 -.870184116E+02 -.870345805E+02 -.870508296E+02 -.870671435E+02 -.870835078E+02 -.870999099E+02 -.871163379E+02 -.871327803E+02 -.871492237E+02 -.871656502E+02 -.871820312E+02 -.871983171E+02 -.872144207E+02 -.872301901E+02 -.872453706E+02 -.872595496E+02 -.872720857E+02 -.872820180E+02 -.872879572E+02 -.872879572E+02
 -.872893792E+02 -.872893792E+02 -.872836458E+02 -.872740617E+02 -.872619719E+02 -.872483078E+02 -.872336926E+02 -.872185279E+02 -.872030632E+02 -.871874481E+02 -.871717699E+02 -.871560793E+02 -.871404063E+02 -.871247709E+02 -.871091879E+02 -.870936707E+02 -.870782324E+02 -.870628869E+02 -.870476490E+02 -.870325350E+02 -.870175621E+02 -.870027492E+02 -.869881161E+02 -.869736843E+02 -.869594762E+02 -.869455153E+02 -.869318263E+02 -.869184349E+02 -.869053675E+02 -.868926511E+02 -.868803134E+02 -.868683827E+02 -.868568870E+02 -.868458550E+02 -.868353147E+02 -.868252941E+02 -.868158205E+02 -.868069206E+02 -.867986200E+02 -.867909432E+02 -.867839134E+02 -.867775521E+02 -.867718793E+02 -.867669129E+02 -.867626688E+02 -.867591607E+02 -.867563997E+02 -.867543950E+02 -.867531527E+02 -.867526766E+02 -.867529679E+02 -.867540250E+02 -.867558438E+02 -.867584175E+02 -.867617369E+02 -.867657903E+02 -.867705635E+02 -.867760404E+02 -.867822025E+02 -.867890297E+02 -.867964999E+02 -.868045896E+02 -.868132739E+02 -.868225268E+02 -.868323213E+02 -.868426297E+02 -.868534238E+02 -.868646749E+02 -.868763544E+02 -.868884335E+02 -.869008841E+02 -.869136780E+02 -.869267878E+02 -.869401868E+02 -.869538493E+02 -.869677504E+02 -.869818661E+02 -.869961740E+02 -.870106526E+02 -.870252818E+02 -.870400428E+02 -.870549181E+02 -.870698917E+02 -.870849488E+02 -.871000760E+02 -.871152608E+02 -.871304916E+02 -.871457567E+02 -.871610426E+02 -.871763314E+02 -.871915951E+02 -.872067859E+02 -.872218203E+02 -.872365546E+02 -.872507483E+02 -.872640132E+02 -.872757462E+02 -.872850453E+02 -.872906074E+02 -.872906074E+02
 -.872921723E+02 -.872921723E+02 -.872868354E+02 -.872779159E+02 -.872666677E+02 -.872539595E+02 -.872403733E+02 -.872262843E+02 -.872119264E+02 -.871974401E+02 -.871829078E+02 -.871683778E+02 -.871538792E+02 -.871394311E+02 -.871250482E+02 -.871107434E+02 -.870965293E+02 -.870824191E+02 -.870684268E+02 -.870545671E+02 -.870408561E+02 -.870273107E+02 -.870139488E+02 -.870007894E+02 -.869878524E+02 -.869751586E+02 -.869627294E+02 -.869505873E+02 -.869387549E+02 -.869272558E+02 -.869161136E+02 -.869053523E+02 -.868949961E+02 -.868850690E+02 -.868755949E+02 -.868665973E+02 -.868580992E+02 -.868501229E+02 -.868426900E+02 -.868358209E+02 -.868295348E+02 -.868238498E+02 -.868187823E+02 -.868143472E+02 -.868105577E+02 -.868074251E+02 -.868049588E+02 -.868031659E+02 -.868020519E+02 -.868016197E+02 -.868018703E+02 -.868028024E+02 -.868044126E+02 -.868066952E+02 -.868096426E+02 -.868132452E+02 -.868174911E+02 -.868223670E+02 -.868278575E+02 -.868339460E+02 -.868406139E+02 -.868478418E+02 -.868556088E+02 -.868638931E+02 -.868726721E+02 -.868819225E+02 -.868916203E+02 -.869017416E+02 -.869122618E+02 -.869231568E+02 -.869344021E+02 -.869459738E+02 -.869578483E+02 -.869700026E+02 -.869824141E+02 -.869950613E+02 -.870079231E+02 -.870209797E+02 -.870342119E+02 -.870476017E+02 -.870611322E+02 -.870747875E+02 -.870885527E+02 -.871024141E+02 -.871163591E+02 -.871303756E+02 -.871444524E+02 -.871585778E+02 -.871727388E+02 -.871869175E+02 -.872010870E+02 -.872152014E+02 -.872291818E+02 -.872428927E+02 -.872561085E+02 -.872684655E+02 -.872793997E+02 -.872880683E+02 -.872932543E+02 -.872932543E+02
 -.872949292E+02 -.872949292E+02 -.872899831E+02 -.872817182E+02 -.872712979E+02 -.872595291E+02 -.872469522E+02 -.872339166E+02 -.872206400E+02 -.872072536E+02 -.871938350E+02 -.871804296E+02 -.871670651E+02 -.871537599E+02 -.871405282E+02 -.871273824E+02 -.871143343E+02 -.871013965E+02 -.870885817E+02 -.870759038E+02 -.870633771E+02 -.870510171E+02 -.870388398E+02 -.870268621E+02 -.870151015E+02 -.870035763E+02 -.869923055E+02 -.869813082E+02 -.869706044E+02 -.869602142E+02 -.869501580E+02 -.869404564E+02 -.869311298E+02 -.869221988E+02 -.869136837E+02 -.869056042E+02 -.868979799E+02 -.868908295E+02 -.868841710E+02 -.868780216E+02 -.868723974E+02 -.868673135E+02 -.868627835E+02 -.868588199E+02 -.868554336E+02 -.868526339E+02 -.868504288E+02 -.868488241E+02 -.868478243E+02 -.868474319E+02 -.868476476E+02 -.868484703E+02 -.868498973E+02 -.868519238E+02 -.868545435E+02 -.868577483E+02 -.868615284E+02 -.868658727E+02 -.868707684E+02 -.868762015E+02 -.868821567E+02 -.868886175E+02 -.868955665E+02 -.869029854E+02 -.869108551E+02 -.869191559E+02 -.869278678E+02 -.869369702E+02 -.869464424E+02 -.869562636E+02 -.869664131E+02 -.869768703E+02 -.869876148E+02 -.869986267E+02 -.870098865E+02 -.870213751E+02 -.870330743E+02 -.870449665E+02 -.870570346E+02 -.870692627E+02 -.870816353E+02 -.870941382E+02 -.871067576E+02 -.871194810E+02 -.871322963E+02 -.871451923E+02 -.871581581E+02 -.871711826E+02 -.871842528E+02 -.871973517E+02 -.872104534E+02 -.872235143E+02 -.872364604E+02 -.872491647E+02 -.872614166E+02 -.872728773E+02 -.872830219E+02 -.872910665E+02 -.872958801E+02 -.872958801E+02
 -.872976381E+02 -.872976381E+02 -.872930754E+02 -.872854524E+02 -.872758435E+02 -.872649941E+02 -.872534040E+02 -.872413964E+02 -.872291731E+02 -.872168560E+02 -.872045173E+02 -.871921996E+02 -.871799292E+02 -.871677234E+02 -.871555958E+02 -.871435580E+02 -.871316213E+02 -.871197973E+02 -.871080978E+02 -.870965353E+02 -.870851231E+02 -.870738749E+02 -.870628052E+02 -.870519288E+02 -.870412613E+02 -.870308188E+02 -.870206178E+02 -.870106751E+02 -.870010078E+02 -.869916335E+02 -.869825696E+02 -.869738337E+02 -.869654435E+02 -.869574164E+02 -.869497695E+02 -.869425198E+02 -.869356836E+02 -.869292769E+02 -.869233147E+02 -.869178115E+02 -.869127808E+02 -.869082352E+02 -.869041863E+02 -.869006443E+02 -.868976184E+02 -.868951164E+02 -.868931448E+02 -.868917086E+02 -.868908114E+02 -.868904553E+02 -.868906410E+02 -.868913675E+02 -.868926324E+02 -.868944319E+02 -.868967607E+02 -.868996119E+02 -.869029775E+02 -.869068481E+02 -.869112130E+02 -.869160605E+02 -.869213778E+02 -.869271510E+02 -.869333655E+02 -.869400058E+02 -.869470559E+02 -.869544992E+02 -.869623185E+02 -.869704964E+02 -.869790154E+02 -.869878576E+02 -.869970052E+02 -.870064406E+02 -.870161463E+02 -.870261048E+02 -.870362993E+02 -.870467133E+02 -.870573305E+02 -.870681355E+02 -.870791132E+02 -.870902493E+02 -.871015301E+02 -.871129424E+02 -.871244740E+02 -.871361132E+02 -.871478487E+02 -.871596702E+02 -.871715673E+02 -.871835291E+02 -.871955436E+02 -.872075942E+02 -.872196564E+02 -.872316895E+02 -.872436240E+02 -.872553419E+02 -.872666477E+02 -.872772273E+02 -.872865949E+02 -.872940249E+02 -.872984715E+02 -.872984715E+02
 -.873002910E+02 -.873002910E+02 -.872961034E+02 -.872891079E+02 -.872802918E+02 -.872703400E+02 -.872597121E+02 -.872487056E+02 -.872375063E+02 -.872262269E+02 -.872149342E+02 -.872036677E+02 -.871924521E+02 -.871813038E+02 -.871702353E+02 -.871592577E+02 -.871483815E+02 -.871376173E+02 -.871269760E+02 -.871164691E+02 -.871061083E+02 -.870959062E+02 -.870858754E+02 -.870760294E+02 -.870663818E+02 -.870569468E+02 -.870477386E+02 -.870387720E+02 -.870300619E+02 -.870216232E+02 -.870134713E+02 -.870056210E+02 -.869980876E+02 -.869908858E+02 -.869840303E+02 -.869775355E+02 -.869714152E+02 -.869656828E+02 -.869603512E+02 -.869554325E+02 -.869509380E+02 -.869468784E+02 -.869432633E+02 -.869401013E+02 -.869374002E+02 -.869351664E+02 -.869334053E+02 -.869321212E+02 -.869313170E+02 -.869309945E+02 -.869311542E+02 -.869317954E+02 -.869329160E+02 -.869345128E+02 -.869365813E+02 -.869391159E+02 -.869421098E+02 -.869455551E+02 -.869494430E+02 -.869537634E+02 -.869585057E+02 -.869636581E+02 -.869692085E+02 -.869751436E+02 -.869814500E+02 -.869881136E+02 -.869951197E+02 -.870024537E+02 -.870101004E+02 -.870180447E+02 -.870262713E+02 -.870347651E+02 -.870435108E+02 -.870524934E+02 -.870616983E+02 -.870711110E+02 -.870807174E+02 -.870905037E+02 -.871004567E+02 -.871105636E+02 -.871208121E+02 -.871311905E+02 -.871416875E+02 -.871522925E+02 -.871629952E+02 -.871737858E+02 -.871846545E+02 -.871955914E+02 -.872065847E+02 -.872176190E+02 -.872286712E+02 -.872397033E+02 -.872506509E+02 -.872614048E+02 -.872717846E+02 -.872815009E+02 -.872901062E+02 -.872969331E+02 -.873010193E+02 -.873010193E+02
 -.873028832E+02 -.873028832E+02 -.872990618E+02 -.872926788E+02 -.872846358E+02 -.872755588E+02 -.872658677E+02 -.872558346E+02 -.872456298E+02 -.872353566E+02 -.872250763E+02 -.872148255E+02 -.872046271E+02 -.871944962E+02 -.871844446E+02 -.871744825E+02 -.871646197E+02 -.871548658E+02 -.871452309E+02 -.871357252E+02 -.871263594E+02 -.871171445E+02 -.871080921E+02 -.870992138E+02 -.870905218E+02 -.870820283E+02 -.870737459E+02 -.870656874E+02 -.870578658E+02 -.870502939E+02 -.870429848E+02 -.870359516E+02 -.870292069E+02 -.870227637E+02 -.870166343E+02 -.870108309E+02 -.870053653E+02 -.870002488E+02 -.869954924E+02 -.869911061E+02 -.869870998E+02 -.869834821E+02 -.869802612E+02 -.869774445E+02 -.869750382E+02 -.869730480E+02 -.869714782E+02 -.869703325E+02 -.869696133E+02 -.869693221E+02 -.869694594E+02 -.869700244E+02 -.869710154E+02 -.869724299E+02 -.869742640E+02 -.869765129E+02 -.869791710E+02 -.869822318E+02 -.869856876E+02 -.869895301E+02 -.869937504E+02 -.869983385E+02 -.870032841E+02 -.870085762E+02 -.870142032E+02 -.870201531E+02 -.870264138E+02 -.870329724E+02 -.870398163E+02 -.870469323E+02 -.870543075E+02 -.870619287E+02 -.870697828E+02 -.870778570E+02 -.870861383E+02 -.870946142E+02 -.871032723E+02 -.871121006E+02 -.871210874E+02 -.871302213E+02 -.871394914E+02 -.871488870E+02 -.871583982E+02 -.871680151E+02 -.871777284E+02 -.871875292E+02 -.871974082E+02 -.872073562E+02 -.872173621E+02 -.872274116E+02 -.872374832E+02 -.872475417E+02 -.872575278E+02 -.872673412E+02 -.872768165E+02 -.872856887E+02 -.872935482E+02 -.872997845E+02 -.873035175E+02 -.873035175E+02
 -.873054128E+02 -.873054128E+02 -.873019484E+02 -.872961624E+02 -.872888726E+02 -.872806472E+02 -.872718675E+02 -.872627805E+02 -.872535411E+02 -.872442433E+02 -.872349431E+02 -.872256740E+02 -.872164569E+02 -.872073059E+02 -.871982318E+02 -.871892440E+02 -.871803514E+02 -.871715628E+02 -.871628872E+02 -.871543340E+02 -.871459126E+02 -.871376329E+02 -.871295050E+02 -.871215392E+02 -.871137463E+02 -.871061369E+02 -.870987220E+02 -.870915127E+02 -.870845202E+02 -.870777556E+02 -.870712301E+02 -.870649550E+02 -.870589411E+02 -.870531994E+02 -.870477405E+02 -.870425747E+02 -.870377120E+02 -.870331620E+02 -.870289339E+02 -.870250364E+02 -.870214775E+02 -.870182648E+02 -.870154049E+02 -.870129041E+02 -.870107678E+02 -.870090005E+02 -.870076060E+02 -.870065873E+02 -.870059464E+02 -.870056846E+02 -.870058022E+02 -.870062988E+02 -.870071727E+02 -.870084219E+02 -.870100431E+02 -.870120324E+02 -.870143850E+02 -.870170953E+02 -.870201570E+02 -.870235632E+02 -.870273061E+02 -.870313775E+02 -.870357687E+02 -.870404702E+02 -.870454724E+02 -.870507651E+02 -.870563378E+02 -.870621798E+02 -.870682802E+02 -.870746278E+02 -.870812113E+02 -.870880197E+02 -.870950415E+02 -.871022656E+02 -.871096809E+02 -.871172764E+02 -.871250414E+02 -.871329653E+02 -.871410378E+02 -.871492488E+02 -.871575887E+02 -.871660479E+02 -.871746175E+02 -.871832886E+02 -.871920528E+02 -.872009018E+02 -.872098273E+02 -.872188205E+02 -.872278714E+02 -.872369667E+02 -.872460864E+02 -.872551984E+02 -.872642484E+02 -.872731452E+02 -.872817380E+02 -.872897858E+02 -.872969165E+02 -.873025753E+02 -.873059631E+02 -.873059631E+02
 -.873078799E+02 -.873078799E+02 -.873047635E+02 -.872995591E+02 -.872930030E+02 -.872856066E+02 -.872777133E+02 -.872695459E+02 -.872612438E+02 -.872528920E+02 -.872445412E+02 -.872362218E+02 -.872279526E+02 -.872197466E+02 -.872116137E+02 -.872035623E+02 -.871956006E+02 -.871877365E+02 -.871799781E+02 -.871723336E+02 -.871648116E+02 -.871574208E+02 -.871501700E+02 -.871430684E+02 -.871361252E+02 -.871293498E+02 -.871227517E+02 -.871163405E+02 -.871101259E+02 -.871041174E+02 -.870983247E+02 -.870927573E+02 -.870874246E+02 -.870823358E+02 -.870775001E+02 -.870729261E+02 -.870686224E+02 -.870645971E+02 -.870608579E+02 -.870574121E+02 -.870542665E+02 -.870514275E+02 -.870489007E+02 -.870466914E+02 -.870448039E+02 -.870432423E+02 -.870420095E+02 -.870411082E+02 -.870405401E+02 -.870403061E+02 -.870404066E+02 -.870408411E+02 -.870416085E+02 -.870427067E+02 -.870441333E+02 -.870458847E+02 -.870479571E+02 -.870503458E+02 -.870530454E+02 -.870560500E+02 -.870593533E+02 -.870629483E+02 -.870668275E+02 -.870709831E+02 -.870754069E+02 -.870800902E+02 -.870850241E+02 -.870901995E+02 -.870956072E+02 -.871012375E+02 -.871070810E+02 -.871131279E+02 -.871193687E+02 -.871257936E+02 -.871323930E+02 -.871391575E+02 -.871460776E+02 -.871531443E+02 -.871603483E+02 -.871676810E+02 -.871751337E+02 -.871826981E+02 -.871903661E+02 -.871981298E+02 -.872059816E+02 -.872139140E+02 -.872219194E+02 -.872299899E+02 -.872381162E+02 -.872462862E+02 -.872544816E+02 -.872626734E+02 -.872708123E+02 -.872788158E+02 -.872865479E+02 -.872937911E+02 -.873002100E+02 -.873053046E+02 -.873083549E+02 -.873083549E+02
 -.873102863E+02 -.873102863E+02 -.873075092E+02 -.873028717E+02 -.872970303E+02 -.872904412E+02 -.872834107E+02 -.872761375E+02 -.872687463E+02 -.872613130E+02 -.872538829E+02 -.872464833E+02 -.872391312E+02 -.872318382E+02 -.872246133E+02 -.872174641E+02 -.872103978E+02 -.872034216E+02 -.871965426E+02 -.871897682E+02 -.871831057E+02 -.871765630E+02 -.871701477E+02 -.871638678E+02 -.871577313E+02 -.871517463E+02 -.871459212E+02 -.871402640E+02 -.871347832E+02 -.871294869E+02 -.871243833E+02 -.871194806E+02 -.871147868E+02 -.871103097E+02 -.871060569E+02 -.871020360E+02 -.870982541E+02 -.870947180E+02 -.870914343E+02 -.870884091E+02 -.870856480E+02 -.870831565E+02 -.870809393E+02 -.870790007E+02 -.870773446E+02 -.870759740E+02 -.870748918E+02 -.870740998E+02 -.870735997E+02 -.870733923E+02 -.870734777E+02 -.870738557E+02 -.870745251E+02 -.870754845E+02 -.870767316E+02 -.870782636E+02 -.870800772E+02 -.870821684E+02 -.870845328E+02 -.870871654E+02 -.870900609E+02 -.870932134E+02 -.870966167E+02 -.871002641E+02 -.871041487E+02 -.871082632E+02 -.871126001E+02 -.871171517E+02 -.871219100E+02 -.871268670E+02 -.871320145E+02 -.871373443E+02 -.871428482E+02 -.871485177E+02 -.871543448E+02 -.871603211E+02 -.871664386E+02 -.871726893E+02 -.871790654E+02 -.871855591E+02 -.871921629E+02 -.871988695E+02 -.872056717E+02 -.872125626E+02 -.872195352E+02 -.872265830E+02 -.872336991E+02 -.872408764E+02 -.872481064E+02 -.872553782E+02 -.872626754E+02 -.872699718E+02 -.872772233E+02 -.872843560E+02 -.872912484E+02 -.872977062E+02 -.873034299E+02 -.873079733E+02 -.873106937E+02 -.873106937E+02
 -.873126354E+02 -.873126354E+02 -.873101893E+02 -.873061047E+02 -.873009604E+02 -.872951582E+02 -.872889683E+02 -.872825659E+02 -.872760609E+02 -.872695205E+02 -.872629848E+02 -.872564778E+02 -.872500147E+02 -.872436058E+02 -.872372590E+02 -.872309812E+02 -.872247787E+02 -.872186578E+02 -.872126248E+02 -.872066861E+02 -.872008483E+02 -.871951179E+02 -.871895018E+02 -.871840067E+02 -.871786396E+02 -.871734075E+02 -.871683175E+02 -.871633765E+02 -.871585916E+02 -.871539698E+02 -.871495182E+02 -.871452435E+02 -.871411526E+02 -.871372520E+02 -.871335483E+02 -.871300477E+02 -.871267561E+02 -.871236794E+02 -.871208230E+02 -.871181921E+02 -.871157914E+02 -.871136254E+02 -.871116981E+02 -.871100130E+02 -.871085733E+02 -.871073817E+02 -.871064405E+02 -.871057513E+02 -.871053153E+02 -.871051332E+02 -.871052054E+02 -.871055313E+02 -.871061103E+02 -.871069409E+02 -.871080213E+02 -.871093492E+02 -.871109219E+02 -.871127359E+02 -.871147877E+02 -.871170731E+02 -.871195876E+02 -.871223262E+02 -.871252839E+02 -.871284549E+02 -.871318336E+02 -.871354137E+02 -.871391890E+02 -.871431529E+02 -.871472989E+02 -.871516200E+02 -.871561093E+02 -.871607599E+02 -.871655648E+02 -.871705168E+02 -.871756090E+02 -.871808343E+02 -.871861858E+02 -.871916566E+02 -.871972400E+02 -.872029293E+02 -.872087179E+02 -.872145994E+02 -.872205676E+02 -.872266164E+02 -.872327398E+02 -.872389318E+02 -.872451865E+02 -.872514974E+02 -.872578570E+02 -.872642556E+02 -.872706785E+02 -.872771027E+02 -.872834889E+02 -.872897720E+02 -.872958446E+02 -.873015352E+02 -.873065795E+02 -.873105840E+02 -.873129819E+02 -.873129819E+02
 -.873149314E+02 -.873149314E+02 -.873128087E+02 -.873092643E+02 -.873048007E+02 -.872997668E+02 -.872943971E+02 -.872888439E+02 -.872832029E+02 -.872775323E+02 -.872718670E+02 -.872662281E+02 -.872606288E+02 -.872550781E+02 -.872495829E+02 -.872441492E+02 -.872387825E+02 -.872334883E+02 -.872282720E+02 -.872231392E+02 -.872180955E+02 -.872131466E+02 -.872082982E+02 -.872035562E+02 -.871989265E+02 -.871944150E+02 -.871900276E+02 -.871857704E+02 -.871816493E+02 -.871776702E+02 -.871738389E+02 -.871701612E+02 -.871666427E+02 -.871632891E+02 -.871601057E+02 -.871570977E+02 -.871542702E+02 -.871516278E+02 -.871491752E+02 -.871469166E+02 -.871448560E+02 -.871429971E+02 -.871413431E+02 -.871398970E+02 -.871386616E+02 -.871376388E+02 -.871368307E+02 -.871362386E+02 -.871358635E+02 -.871357060E+02 -.871357662E+02 -.871360440E+02 -.871365385E+02 -.871372488E+02 -.871381732E+02 -.871393099E+02 -.871406566E+02 -.871422105E+02 -.871439685E+02 -.871459274E+02 -.871480832E+02 -.871504320E+02 -.871529695E+02 -.871556910E+02 -.871585916E+02 -.871616664E+02 -.871649099E+02 -.871683169E+02 -.871718817E+02 -.871755986E+02 -.871794618E+02 -.871834654E+02 -.871876036E+02 -.871918705E+02 -.871962599E+02 -.872007661E+02 -.872053832E+02 -.872101052E+02 -.872149265E+02 -.872198413E+02 -.872248440E+02 -.872299292E+02 -.872350914E+02 -.872403253E+02 -.872456259E+02 -.872509878E+02 -.872564058E+02 -.872618744E+02 -.872673869E+02 -.872729348E+02 -.872785055E+02 -.872840784E+02 -.872896198E+02 -.872950727E+02 -.873003437E+02 -.873052839E+02 -.873096635E+02 -.873131405E+02 -.873152228E+02 -.873152228E+02
 -.873171795E+02 -.873171795E+02 -.873153733E+02 -.873123576E+02 -.873085600E+02 -.873042775E+02 -.872997098E+02 -.872949867E+02 -.872901896E+02 -.872853682E+02 -.872805523E+02 -.872757598E+02 -.872710021E+02 -.872662868E+02 -.872616199E+02 -.872570065E+02 -.872524513E+02 -.872479590E+02 -.872435342E+02 -.872391815E+02 -.872349057E+02 -.872307117E+02 -.872266042E+02 -.872225881E+02 -.872186685E+02 -.872148502E+02 -.872111382E+02 -.872075374E+02 -.872040529E+02 -.872006894E+02 -.871974519E+02 -.871943451E+02 -.871913737E+02 -.871885423E+02 -.871858552E+02 -.871833168E+02 -.871809313E+02 -.871787024E+02 -.871766339E+02 -.871747294E+02 -.871729921E+02 -.871714249E+02 -.871700307E+02 -.871688117E+02 -.871677702E+02 -.871669079E+02 -.871662264E+02 -.871657268E+02 -.871654098E+02 -.871652761E+02 -.871653257E+02 -.871655584E+02 -.871659736E+02 -.871665705E+02 -.871673478E+02 -.871683039E+02 -.871694369E+02 -.871707447E+02 -.871722248E+02 -.871738743E+02 -.871756901E+02 -.871776691E+02 -.871798075E+02 -.871821017E+02 -.871845477E+02 -.871871412E+02 -.871898780E+02 -.871927537E+02 -.871957635E+02 -.871989028E+02 -.872021669E+02 -.872055508E+02 -.872090497E+02 -.872126586E+02 -.872163726E+02 -.872201868E+02 -.872240963E+02 -.872280961E+02 -.872321814E+02 -.872363475E+02 -.872405897E+02 -.872449032E+02 -.872492836E+02 -.872537264E+02 -.872582270E+02 -.872627813E+02 -.872673845E+02 -.872720320E+02 -.872767181E+02 -.872814354E+02 -.872861732E+02 -.872909139E+02 -.872956286E+02 -.873002688E+02 -.873047549E+02 -.873089598E+02 -.873126879E+02 -.873156479E+02 -.873174206E+02 -.873174206E+02
 -.873193853E+02 -.873193853E+02 -.873178896E+02 -.873153923E+02 -.873122476E+02 -.873087017E+02 -.873049201E+02 -.873010101E+02 -.872970394E+02 -.872930492E+02 -.872890642E+02 -.872850993E+02 -.872811638E+02 -.872772644E+02 -.872734057E+02 -.872695921E+02 -.872658276E+02 -.872621159E+02 -.872584609E+02 -.872548664E+02 -.872513364E+02 -.872478747E+02 -.872444854E+02 -.872411725E+02 -.872379400E+02 -.872347919E+02 -.872317322E+02 -.872287651E+02 -.872258944E+02 -.872231243E+02 -.872204585E+02 -.872179010E+02 -.872154555E+02 -.872131257E+02 -.872109151E+02 -.872088273E+02 -.872068656E+02 -.872050329E+02 -.872033325E+02 -.872017670E+02 -.872003391E+02 -.871990512E+02 -.871979054E+02 -.871969037E+02 -.871960478E+02 -.871953391E+02 -.871947788E+02 -.871943679E+02 -.871941069E+02 -.871939964E+02 -.871940363E+02 -.871942265E+02 -.871945666E+02 -.871950558E+02 -.871956932E+02 -.871964774E+02 -.871974071E+02 -.871984803E+02 -.871996952E+02 -.872010494E+02 -.872025406E+02 -.872041661E+02 -.872059230E+02 -.872078083E+02 -.872098188E+02 -.872119512E+02 -.872142020E+02 -.872165675E+02 -.872190441E+02 -.872216280E+02 -.872243154E+02 -.872271022E+02 -.872299846E+02 -.872329585E+02 -.872360199E+02 -.872391649E+02 -.872423893E+02 -.872456894E+02 -.872490609E+02 -.872525002E+02 -.872560032E+02 -.872595663E+02 -.872631855E+02 -.872668573E+02 -.872705779E+02 -.872743438E+02 -.872781511E+02 -.872819960E+02 -.872858736E+02 -.872897779E+02 -.872936997E+02 -.872976248E+02 -.873015289E+02 -.873053719E+02 -.873090876E+02 -.873125709E+02 -.873156593E+02 -.873181116E+02 -.873195802E+02 -.873195802E+02
 -.873215522E+02 -.873215522E+02 -.873203615E+02 -.873183734E+02 -.873158701E+02 -.873130473E+02 -.873100372E+02 -.873069252E+02 -.873037652E+02 -.873005901E+02 -.872974195E+02 -.872942654E+02 -.872911352E+02 -.872880342E+02 -.872849661E+02 -.872819344E+02 -.872789423E+02 -.872759928E+02 -.872730889E+02 -.872702336E+02 -.872674302E+02 -.872646817E+02 -.872619911E+02 -.872593618E+02 -.872567969E+02 -.872542995E+02 -.872518727E+02 -.872495199E+02 -.872472440E+02 -.872450483E+02 -.872429357E+02 -.872409093E+02 -.872389720E+02 -.872371267E+02 -.872353762E+02 -.872337231E+02 -.872321700E+02 -.872307194E+02 -.872293736E+02 -.872281347E+02 -.872270048E+02 -.872259857E+02 -.872250791E+02 -.872242865E+02 -.872236093E+02 -.872230484E+02 -.872226050E+02 -.872222796E+02 -.872220728E+02 -.872219849E+02 -.872220159E+02 -.872221658E+02 -.872224341E+02 -.872228204E+02 -.872233238E+02 -.872239434E+02 -.872246780E+02 -.872255262E+02 -.872264865E+02 -.872275573E+02 -.872287365E+02 -.872300221E+02 -.872314119E+02 -.872329036E+02 -.872344946E+02 -.872361825E+02 -.872379644E+02 -.872398376E+02 -.872417992E+02 -.872438462E+02 -.872459757E+02 -.872481845E+02 -.872504696E+02 -.872528278E+02 -.872552560E+02 -.872577511E+02 -.872603099E+02 -.872629293E+02 -.872656061E+02 -.872683373E+02 -.872711198E+02 -.872739506E+02 -.872768267E+02 -.872797452E+02 -.872827032E+02 -.872856977E+02 -.872887258E+02 -.872917843E+02 -.872948694E+02 -.872979762E+02 -.873010976E+02 -.873042219E+02 -.873073300E+02 -.873103898E+02 -.873133485E+02 -.873161223E+02 -.873185818E+02 -.873205347E+02 -.873217043E+02 -.873217043E+02
 -.873236683E+02 -.873236683E+02 -.873227765E+02 -.873212871E+02 -.873194113E+02 -.873172962E+02 -.873150406E+02 -.873127087E+02 -.873103410E+02 -.873079622E+02 -.873055869E+02 -.873032243E+02 -.873008799E+02 -.872985575E+02 -.872962602E+02 -.872939904E+02 -.872917505E+02 -.872895429E+02 -.872873698E+02 -.872852334E+02 -.872831361E+02 -.872810802E+02 -.872790681E+02 -.872771021E+02 -.872751845E+02 -.872733177E+02 -.872715041E+02 -.872697460E+02 -.872680456E+02 -.872664054E+02 -.872648276E+02 -.872633143E+02 -.872618678E+02 -.872604902E+02 -.872591835E+02 -.872579497E+02 -.872567906E+02 -.872557082E+02 -.872547040E+02 -.872537796E+02 -.872529367E+02 -.872521764E+02 -.872515002E+02 -.872509089E+02 -.872504037E+02 -.872499853E+02 -.872496544E+02 -.872494115E+02 -.872492571E+02 -.872491912E+02 -.872492141E+02 -.872493255E+02 -.872495252E+02 -.872498129E+02 -.872501879E+02 -.872506495E+02 -.872511969E+02 -.872518291E+02 -.872525450E+02 -.872533433E+02 -.872542225E+02 -.872551812E+02 -.872562178E+02 -.872573305E+02 -.872585176E+02 -.872597770E+02 -.872611069E+02 -.872625051E+02 -.872639695E+02 -.872654980E+02 -.872670884E+02 -.872687383E+02 -.872704455E+02 -.872722076E+02 -.872740224E+02 -.872758875E+02 -.872778006E+02 -.872797594E+02 -.872817615E+02 -.872838046E+02 -.872858866E+02 -.872880050E+02 -.872901577E+02 -.872923425E+02 -.872945572E+02 -.872967996E+02 -.872990675E+02 -.873013585E+02 -.873036698E+02 -.873059976E+02 -.873083365E+02 -.873106779E+02 -.873130073E+02 -.873153007E+02 -.873175184E+02 -.873195974E+02 -.873214408E+02 -.873229043E+02 -.873237806E+02 -.873237806E+02
 -.873256459E+02 -.873256459E+02 -.873250391E+02 -.873240243E+02 -.873227445E+02 -.873212999E+02 -.873197583E+02 -.873181638E+02 -.873165442E+02 -.873149168E+02 -.873132916E+02 -.873116750E+02 -.873100710E+02 -.873084821E+02 -.873069104E+02 -.873053578E+02 -.873038257E+02 -.873023159E+02 -.873008298E+02 -.872993690E+02 -.872979351E+02 -.872965298E+02 -.872951544E+02 -.872938108E+02 -.872925004E+02 -.872912249E+02 -.872899859E+02 -.872887849E+02 -.872876236E+02 -.872865034E+02 -.872854260E+02 -.872843927E+02 -.872834052E+02 -.872824648E+02 -.872815729E+02 -.872807308E+02 -.872799398E+02 -.872792011E+02 -.872785159E+02 -.872778852E+02 -.872773101E+02 -.872767914E+02 -.872763300E+02 -.872759266E+02 -.872755819E+02 -.872752964E+02 -.872750707E+02 -.872749049E+02 -.872747994E+02 -.872747544E+02 -.872747698E+02 -.872748456E+02 -.872749817E+02 -.872751777E+02 -.872754332E+02 -.872757479E+02 -.872761211E+02 -.872765521E+02 -.872770403E+02 -.872775846E+02 -.872781843E+02 -.872788382E+02 -.872795453E+02 -.872803044E+02 -.872811144E+02 -.872819738E+02 -.872828814E+02 -.872838357E+02 -.872848354E+02 -.872858789E+02 -.872869649E+02 -.872880916E+02 -.872892576E+02 -.872904613E+02 -.872917012E+02 -.872929756E+02 -.872942830E+02 -.872956217E+02 -.872969903E+02 -.872983871E+02 -.872998106E+02 -.873012593E+02 -.873027316E+02 -.873042260E+02 -.873057411E+02 -.873072753E+02 -.873088270E+02 -.873103947E+02 -.873119764E+02 -.873135694E+02 -.873151700E+02 -.873167722E+02 -.873183659E+02 -.873199344E+02 -.873214504E+02 -.873228706E+02 -.873241286E+02 -.873251260E+02 -.873257222E+02 -.873257222E+02
 -.873271224E+02 -.873271224E+02 -.873267494E+02 -.873261179E+02 -.873253140E+02 -.873244002E+02 -.873234202E+02 -.873224031E+02 -.873213677E+02 -.873203258E+02 -.873192845E+02 -.873182482E+02 -.873172198E+02 -.873162009E+02 -.873151931E+02 -.873141975E+02 -.873132151E+02 -.873122471E+02 -.873112943E+02 -.873103579E+02 -.873094387E+02 -.873085379E+02 -.873076565E+02 -.873067954E+02 -.873059557E+02 -.873051384E+02 -.873043446E+02 -.873035752E+02 -.873028312E+02 -.873021137E+02 -.873014237E+02 -.873007619E+02 -.873001295E+02 -.872995273E+02 -.872989562E+02 -.872984171E+02 -.872979106E+02 -.872974377E+02 -.872969991E+02 -.872965954E+02 -.872962272E+02 -.872958952E+02 -.872955999E+02 -.872953417E+02 -.872951210E+02 -.872949383E+02 -.872947937E+02 -.872946876E+02 -.872946200E+02 -.872945912E+02 -.872946010E+02 -.872946494E+02 -.872947364E+02 -.872948617E+02 -.872950252E+02 -.872952265E+02 -.872954653E+02 -.872957410E+02 -.872960534E+02 -.872964017E+02 -.872967854E+02 -.872972040E+02 -.872976565E+02 -.872981424E+02 -.872986609E+02 -.872992111E+02 -.872997922E+02 -.873004032E+02 -.873010434E+02 -.873017117E+02 -.873024071E+02 -.873031288E+02 -.873038758E+02 -.873046469E+02 -.873054413E+02 -.873062579E+02 -.873070957E+02 -.873079537E+02 -.873088309E+02 -.873097262E+02 -.873106388E+02 -.873115676E+02 -.873125116E+02 -.873134698E+02 -.873144414E+02 -.873154252E+02 -.873164204E+02 -.873174258E+02 -.873184400E+02 -.873194613E+02 -.873204870E+02 -.873215128E+02 -.873225318E+02 -.873235325E+02 -.873244964E+02 -.873253949E+02 -.873261852E+02 -.873268060E+02 -.873271726E+02 -.873271726E+02
 -.873271224E+02 -.873271224E+02 -.873267494E+02 -.873261179E+02 -.873253140E+02 -.873244002E+02 -.873234202E+02 -.873224031E+02 -.873213677E+02 -.873203258E+02 -.873192845E+02 -.873182482E+02 -.873172198E+02 -.873162009E+02 -.873151931E+02 -.873141975E+02 -.873132151E+02 -.873122471E+02 -.873112943E+02 -.873103579E+02 -.873094387E+02 -.873085379E+02 -.873076565E+02 -.873067954E+02 -.873059557E+02 -.873051384E+02 -.873043446E+02 -.873035752E+02 -.873028312E+02 -.873021137E+02 -.873014237E+02 -.873007619E+02 -.873001295E+02 -.872995273E+02 -.872989562E+02 -.872984171E+02 -.872979106E+02 -.872974377E+02 -.872969991E+02 -.872965954E+02 -.872962272E+02 -.872958952E+02 -.872955999E+02 -.872953417E+02 -.872951210E+02 -.872949383E+02 -.872947937E+02 -.872946876E+02 -.872946200E+02 -.872945912E+02 -.872946010E+02 -.872946494E+02 -.872947364E+02 -.872948617E+02 -.872950252E+02 -.872952265E+02 -.872954653E+02 -.872957410E+02 -.872960534E+02 -.872964017E+02 -.872967854E+02 -.872972040E+02 -.872976565E+02 -.872981424E+02 -.872986609E+02 -.872992111E+02 -.872997922E+02 -.873004032E+02 -.873010434E+02 -.873017117E+02 -.873024071E+02 -.873031288E+02 -.873038758E+02 -.873046469E+02 -.873054413E+02 -.873062579E+02 -.873070957E+02 -.873079537E+02 -.873088309E+02 -.873097262E+02 -.873106388E+02 -.873115676E+02 -.873125116E+02 -.873134698E+02 -.873144414E+02 -.873154252E+02 -.873164204E+02 -.873174258E+02 -.873184400E+02 -.873194613E+02 -.873204870E+02 -.873215128E+02 -.873225318E+02 -.873235325E+02 -.873244964E+02 -.873253949E+02 -.873261852E+02 -.873268060E+02 -.873271726E+02 -.873271726E+02
