# Supplementary material for: Electrical Pacing of Cardiac Tissue Including Potassium Inward Rectification
Source: PLoS One. 2015 Jun 9;10(6):e0127837. doi: 10.1371/journal.pone.0127837 (PMC4461281; doi:10.1371/journal.pone.0127837)
Supplement: S1 Data — (ZIP) [file pone.0127837.s001.zip › All-Data/Data-with-IK1/BDT30/Vm20ms.txt]

 -.873300171E+02 -.873103313E+02 -.873095705E+02 -.873082056E+02 -.873063561E+02 -.873041173E+02 -.873015662E+02 -.872987669E+02 -.872957724E+02 -.872926270E+02 -.872893685E+02 -.872860294E+02 -.872826357E+02 -.872792093E+02 -.872757676E+02 -.872723249E+02 -.872688925E+02 -.872654806E+02 -.872620982E+02 -.872587536E+02 -.872554546E+02 -.872522084E+02 -.872490215E+02 -.872458998E+02 -.872428483E+02 -.872398720E+02 -.872369753E+02 -.872341626E+02 -.872314385E+02 -.872288073E+02 -.872262732E+02 -.872238407E+02 -.872215137E+02 -.872192958E+02 -.872171907E+02 -.872152018E+02 -.872133322E+02 -.872115851E+02 -.872099635E+02 -.872084702E+02 -.872071078E+02 -.872058789E+02 -.872047854E+02 -.872038295E+02 -.872030126E+02 -.872023362E+02 -.872018015E+02 -.872014093E+02 -.872011603E+02 -.872010549E+02 -.872010932E+02 -.872012751E+02 -.872016002E+02 -.872020676E+02 -.872026765E+02 -.872034256E+02 -.872043134E+02 -.872053381E+02 -.872064979E+02 -.872077904E+02 -.872092134E+02 -.872107641E+02 -.872124398E+02 -.872142374E+02 -.872161538E+02 -.872181857E+02 -.872203294E+02 -.872225815E+02 -.872249382E+02 -.872273957E+02 -.872299498E+02 -.872325966E+02 -.872353319E+02 -.872381513E+02 -.872410503E+02 -.872440245E+02 -.872470690E+02 -.872501788E+02 -.872533488E+02 -.872565733E+02 -.872598465E+02 -.872631618E+02 -.872665121E+02 -.872698894E+02 -.872732847E+02 -.872766876E+02 -.872800859E+02 -.872834653E+02 -.872868089E+02 -.872900964E+02 -.872933033E+02 -.872963999E+02 -.872993502E+02 -.873021103E+02 -.873046271E+02 -.873068356E+02 -.873086573E+02 -.873099965E+02 -.873107372E+02 -.873107372E+02
 -.873103313E+02 -.873103313E+02 -.873095705E+02 -.873082056E+02 -.873063561E+02 -.873041173E+02 -.873015662E+02 -.872987669E+02 -.872957724E+02 -.872926270E+02 -.872893685E+02 -.872860294E+02 -.872826357E+02 -.872792093E+02 -.872757676E+02 -.872723249E+02 -.872688925E+02 -.872654806E+02 -.872620982E+02 -.872587536E+02 -.872554546E+02 -.872522084E+02 -.872490215E+02 -.872458998E+02 -.872428483E+02 -.872398720E+02 -.872369753E+02 -.872341626E+02 -.872314385E+02 -.872288073E+02 -.872262732E+02 -.872238407E+02 -.872215137E+02 -.872192958E+02 -.872171907E+02 -.872152018E+02 -.872133322E+02 -.872115851E+02 -.872099635E+02 -.872084702E+02 -.872071078E+02 -.872058789E+02 -.872047854E+02 -.872038295E+02 -.872030126E+02 -.872023362E+02 -.872018015E+02 -.872014093E+02 -.872011603E+02 -.872010549E+02 -.872010932E+02 -.872012751E+02 -.872016002E+02 -.872020676E+02 -.872026765E+02 -.872034256E+02 -.872043134E+02 -.872053381E+02 -.872064979E+02 -.872077904E+02 -.872092134E+02 -.872107641E+02 -.872124398E+02 -.872142374E+02 -.872161538E+02 -.872181857E+02 -.872203294E+02 -.872225815E+02 -.872249382E+02 -.872273957E+02 -.872299498E+02 -.872325966E+02 -.872353319E+02 -.872381513E+02 -.872410503E+02 -.872440245E+02 -.872470690E+02 -.872501788E+02 -.872533488E+02 -.872565733E+02 -.872598465E+02 -.872631618E+02 -.872665121E+02 -.872698894E+02 -.872732847E+02 -.872766876E+02 -.872800859E+02 -.872834653E+02 -.872868089E+02 -.872900964E+02 -.872933033E+02 -.872963999E+02 -.872993502E+02 -.873021103E+02 -.873046271E+02 -.873068356E+02 -.873086573E+02 -.873099965E+02 -.873107372E+02 -.873107372E+02
 -.873063052E+02 -.873063052E+02 -.873052325E+02 -.873033365E+02 -.873007989E+02 -.872977585E+02 -.872943241E+02 -.872905828E+02 -.872866055E+02 -.872824510E+02 -.872781681E+02 -.872737971E+02 -.872693699E+02 -.872649117E+02 -.872604427E+02 -.872559787E+02 -.872515328E+02 -.872471173E+02 -.872427431E+02 -.872384207E+02 -.872341598E+02 -.872299693E+02 -.872258568E+02 -.872218291E+02 -.872178926E+02 -.872140530E+02 -.872103158E+02 -.872066868E+02 -.872031720E+02 -.871997770E+02 -.871965074E+02 -.871933687E+02 -.871903660E+02 -.871875039E+02 -.871847871E+02 -.871822198E+02 -.871798063E+02 -.871775506E+02 -.871754569E+02 -.871735288E+02 -.871717697E+02 -.871701829E+02 -.871687711E+02 -.871675367E+02 -.871664819E+02 -.871656085E+02 -.871649181E+02 -.871644118E+02 -.871640906E+02 -.871639549E+02 -.871640050E+02 -.871642406E+02 -.871646611E+02 -.871652656E+02 -.871660528E+02 -.871670210E+02 -.871681684E+02 -.871694926E+02 -.871709910E+02 -.871726609E+02 -.871744991E+02 -.871765021E+02 -.871786662E+02 -.871809875E+02 -.871834619E+02 -.871860850E+02 -.871888523E+02 -.871917591E+02 -.871948006E+02 -.871979717E+02 -.872012673E+02 -.872046822E+02 -.872082110E+02 -.872118481E+02 -.872155879E+02 -.872194246E+02 -.872233522E+02 -.872273645E+02 -.872314551E+02 -.872356171E+02 -.872398434E+02 -.872441260E+02 -.872484565E+02 -.872528253E+02 -.872572218E+02 -.872616337E+02 -.872660466E+02 -.872704438E+02 -.872748050E+02 -.872791061E+02 -.872833172E+02 -.872874019E+02 -.872913150E+02 -.872950004E+02 -.872983877E+02 -.873013887E+02 -.873038917E+02 -.873057558E+02 -.873068018E+02 -.873068018E+02
 -.872997960E+02 -.872997960E+02 -.872983148E+02 -.872957026E+02 -.872922169E+02 -.872880546E+02 -.872833684E+02 -.872782807E+02 -.872728899E+02 -.872672764E+02 -.872615049E+02 -.872556275E+02 -.872496847E+02 -.872437082E+02 -.872377226E+02 -.872317479E+02 -.872258013E+02 -.872198984E+02 -.872140537E+02 -.872082806E+02 -.872025915E+02 -.871969974E+02 -.871915078E+02 -.871861313E+02 -.871808758E+02 -.871757489E+02 -.871707582E+02 -.871659117E+02 -.871612170E+02 -.871566820E+02 -.871523141E+02 -.871481204E+02 -.871441077E+02 -.871402822E+02 -.871366501E+02 -.871332174E+02 -.871299898E+02 -.871269731E+02 -.871241726E+02 -.871215934E+02 -.871192402E+02 -.871171172E+02 -.871152283E+02 -.871135766E+02 -.871121653E+02 -.871109967E+02 -.871100731E+02 -.871093961E+02 -.871089668E+02 -.871087861E+02 -.871088541E+02 -.871091705E+02 -.871097344E+02 -.871105447E+02 -.871115995E+02 -.871128966E+02 -.871144334E+02 -.871162068E+02 -.871182132E+02 -.871204489E+02 -.871229093E+02 -.871255899E+02 -.871284857E+02 -.871315913E+02 -.871349010E+02 -.871384090E+02 -.871421091E+02 -.871459950E+02 -.871500601E+02 -.871542976E+02 -.871587008E+02 -.871632624E+02 -.871679752E+02 -.871728320E+02 -.871778252E+02 -.871829472E+02 -.871881900E+02 -.871935457E+02 -.871990057E+02 -.872045613E+02 -.872102032E+02 -.872159215E+02 -.872217054E+02 -.872275427E+02 -.872334202E+02 -.872393222E+02 -.872452310E+02 -.872511250E+02 -.872569789E+02 -.872627612E+02 -.872684337E+02 -.872739486E+02 -.872792460E+02 -.872842504E+02 -.872888660E+02 -.872929709E+02 -.872964093E+02 -.872989816E+02 -.873004320E+02 -.873004320E+02
 -.872918698E+02 -.872918698E+02 -.872899386E+02 -.872865287E+02 -.872819792E+02 -.872765499E+02 -.872704446E+02 -.872638252E+02 -.872568213E+02 -.872495371E+02 -.872420556E+02 -.872344423E+02 -.872267477E+02 -.872190113E+02 -.872112642E+02 -.872035321E+02 -.871958376E+02 -.871882007E+02 -.871806402E+02 -.871731731E+02 -.871658144E+02 -.871585777E+02 -.871514748E+02 -.871445165E+02 -.871377131E+02 -.871310747E+02 -.871246114E+02 -.871183334E+02 -.871122512E+02 -.871063746E+02 -.871007133E+02 -.870952765E+02 -.870900729E+02 -.870851110E+02 -.870803987E+02 -.870759441E+02 -.870717551E+02 -.870678391E+02 -.870642033E+02 -.870608545E+02 -.870577987E+02 -.870550415E+02 -.870525880E+02 -.870504427E+02 -.870486094E+02 -.870470916E+02 -.870458922E+02 -.870450133E+02 -.870444566E+02 -.870442230E+02 -.870443127E+02 -.870447254E+02 -.870454599E+02 -.870465145E+02 -.870478869E+02 -.870495742E+02 -.870515728E+02 -.870538786E+02 -.870564870E+02 -.870593926E+02 -.870625898E+02 -.870660723E+02 -.870698335E+02 -.870738663E+02 -.870781631E+02 -.870827163E+02 -.870875176E+02 -.870925587E+02 -.870978308E+02 -.871033252E+02 -.871090327E+02 -.871149440E+02 -.871210497E+02 -.871273403E+02 -.871338058E+02 -.871404364E+02 -.871472219E+02 -.871541519E+02 -.871612156E+02 -.871684018E+02 -.871756987E+02 -.871830936E+02 -.871905728E+02 -.871981213E+02 -.872057222E+02 -.872133559E+02 -.872209999E+02 -.872286273E+02 -.872362057E+02 -.872436953E+02 -.872510473E+02 -.872582002E+02 -.872650769E+02 -.872715796E+02 -.872775837E+02 -.872829300E+02 -.872874140E+02 -.872907735E+02 -.872926707E+02 -.872926707E+02
 -.872831277E+02 -.872831277E+02 -.872807236E+02 -.872764712E+02 -.872707940E+02 -.872640205E+02 -.872564078E+02 -.872481592E+02 -.872394368E+02 -.872303696E+02 -.872210591E+02 -.872115844E+02 -.872020073E+02 -.871923761E+02 -.871827295E+02 -.871731002E+02 -.871635165E+02 -.871540040E+02 -.871445855E+02 -.871352817E+02 -.871261109E+02 -.871170892E+02 -.871082312E+02 -.870995504E+02 -.870910598E+02 -.870827726E+02 -.870747016E+02 -.870668600E+02 -.870592606E+02 -.870519161E+02 -.870448385E+02 -.870380393E+02 -.870315296E+02 -.870253202E+02 -.870194218E+02 -.870138446E+02 -.870085986E+02 -.870036937E+02 -.869991389E+02 -.869949428E+02 -.869911133E+02 -.869876575E+02 -.869845821E+02 -.869818927E+02 -.869795945E+02 -.869776920E+02 -.869761888E+02 -.869750879E+02 -.869743912E+02 -.869741000E+02 -.869742146E+02 -.869747344E+02 -.869756580E+02 -.869769833E+02 -.869787072E+02 -.869808259E+02 -.869833349E+02 -.869862288E+02 -.869895016E+02 -.869931466E+02 -.869971563E+02 -.870015227E+02 -.870062371E+02 -.870112906E+02 -.870166734E+02 -.870223756E+02 -.870283867E+02 -.870346959E+02 -.870412923E+02 -.870481642E+02 -.870553003E+02 -.870626887E+02 -.870703174E+02 -.870781741E+02 -.870862466E+02 -.870945224E+02 -.871029885E+02 -.871116320E+02 -.871204393E+02 -.871293966E+02 -.871384891E+02 -.871477011E+02 -.871570158E+02 -.871664146E+02 -.871758766E+02 -.871853779E+02 -.871948907E+02 -.872043819E+02 -.872138115E+02 -.872231308E+02 -.872322790E+02 -.872411804E+02 -.872497392E+02 -.872578341E+02 -.872653102E+02 -.872719691E+02 -.872775562E+02 -.872817438E+02 -.872841100E+02 -.872841100E+02
 -.872738782E+02 -.872738782E+02 -.872709841E+02 -.872658569E+02 -.872590098E+02 -.872508416E+02 -.872416642E+02 -.872317236E+02 -.872212148E+02 -.872102911E+02 -.871990724E+02 -.871876527E+02 -.871761051E+02 -.871644877E+02 -.871528477E+02 -.871412254E+02 -.871296552E+02 -.871181682E+02 -.871067915E+02 -.870955496E+02 -.870844638E+02 -.870735535E+02 -.870628362E+02 -.870523286E+02 -.870420471E+02 -.870320078E+02 -.870222269E+02 -.870127205E+02 -.870035045E+02 -.869945940E+02 -.869860038E+02 -.869777484E+02 -.869698414E+02 -.869622966E+02 -.869551273E+02 -.869483465E+02 -.869419667E+02 -.869360001E+02 -.869304582E+02 -.869253517E+02 -.869206903E+02 -.869164832E+02 -.869127385E+02 -.869094638E+02 -.869066654E+02 -.869043490E+02 -.869025193E+02 -.869011799E+02 -.869003333E+02 -.868999810E+02 -.869001234E+02 -.869007599E+02 -.869018887E+02 -.869035070E+02 -.869056110E+02 -.869081961E+02 -.869112563E+02 -.869147850E+02 -.869187745E+02 -.869232164E+02 -.869281012E+02 -.869334190E+02 -.869391588E+02 -.869453093E+02 -.869518583E+02 -.869587934E+02 -.869661015E+02 -.869737690E+02 -.869817822E+02 -.869901269E+02 -.869987887E+02 -.870077529E+02 -.870170046E+02 -.870265287E+02 -.870363101E+02 -.870463334E+02 -.870565827E+02 -.870670421E+02 -.870776953E+02 -.870885251E+02 -.870995137E+02 -.871106424E+02 -.871218906E+02 -.871332361E+02 -.871446537E+02 -.871561149E+02 -.871675863E+02 -.871790283E+02 -.871903931E+02 -.872016221E+02 -.872126427E+02 -.872233641E+02 -.872336715E+02 -.872434191E+02 -.872524210E+02 -.872604388E+02 -.872671662E+02 -.872722090E+02 -.872750586E+02 -.872750586E+02
 -.872642670E+02 -.872642670E+02 -.872608663E+02 -.872548382E+02 -.872467872E+02 -.872371838E+02 -.872263961E+02 -.872147136E+02 -.872023629E+02 -.871895219E+02 -.871763299E+02 -.871628955E+02 -.871493041E+02 -.871356244E+02 -.871219128E+02 -.871082168E+02 -.870945776E+02 -.870810312E+02 -.870676095E+02 -.870543405E+02 -.870412489E+02 -.870283577E+02 -.870156879E+02 -.870032596E+02 -.869910927E+02 -.869792071E+02 -.869676220E+02 -.869563570E+02 -.869454309E+02 -.869348621E+02 -.869246684E+02 -.869148674E+02 -.869054761E+02 -.868965112E+02 -.868879893E+02 -.868799263E+02 -.868723379E+02 -.868652388E+02 -.868586430E+02 -.868525638E+02 -.868470133E+02 -.868420027E+02 -.868375423E+02 -.868336413E+02 -.868303078E+02 -.868275488E+02 -.868253700E+02 -.868237759E+02 -.868227697E+02 -.868223532E+02 -.868225269E+02 -.868232900E+02 -.868246403E+02 -.868265745E+02 -.868290878E+02 -.868321743E+02 -.868358268E+02 -.868400371E+02 -.868447955E+02 -.868500916E+02 -.868559139E+02 -.868622498E+02 -.868690860E+02 -.868764084E+02 -.868842022E+02 -.868924518E+02 -.869011412E+02 -.869102539E+02 -.869197729E+02 -.869296809E+02 -.869399603E+02 -.869505931E+02 -.869615614E+02 -.869728468E+02 -.869844310E+02 -.869962953E+02 -.870084207E+02 -.870207882E+02 -.870333781E+02 -.870461700E+02 -.870591430E+02 -.870722745E+02 -.870855405E+02 -.870989148E+02 -.871123679E+02 -.871258662E+02 -.871393706E+02 -.871528350E+02 -.871662033E+02 -.871794072E+02 -.871923619E+02 -.872049610E+02 -.872170703E+02 -.872285194E+02 -.872390906E+02 -.872485045E+02 -.872564024E+02 -.872623221E+02 -.872656671E+02 -.872656671E+02
 -.872543552E+02 -.872543552E+02 -.872504332E+02 -.872434801E+02 -.872341936E+02 -.872231178E+02 -.872106779E+02 -.871972053E+02 -.871829592E+02 -.871681427E+02 -.871529141E+02 -.871373977E+02 -.871216919E+02 -.871058765E+02 -.870900169E+02 -.870741684E+02 -.870583786E+02 -.870426887E+02 -.870271348E+02 -.870117489E+02 -.869965597E+02 -.869815937E+02 -.869668758E+02 -.869524301E+02 -.869382804E+02 -.869244500E+02 -.869109622E+02 -.868978396E+02 -.868851047E+02 -.868727795E+02 -.868608852E+02 -.868494431E+02 -.868384738E+02 -.868279977E+02 -.868180348E+02 -.868086047E+02 -.867997260E+02 -.867914169E+02 -.867836944E+02 -.867765744E+02 -.867700719E+02 -.867642007E+02 -.867589734E+02 -.867544012E+02 -.867504941E+02 -.867472607E+02 -.867447081E+02 -.867428417E+02 -.867416653E+02 -.867411814E+02 -.867413903E+02 -.867422913E+02 -.867438817E+02 -.867461572E+02 -.867491122E+02 -.867527393E+02 -.867570298E+02 -.867619734E+02 -.867675585E+02 -.867737723E+02 -.867806005E+02 -.867880280E+02 -.867960385E+02 -.868046148E+02 -.868137388E+02 -.868233916E+02 -.868335538E+02 -.868442054E+02 -.868553257E+02 -.868668940E+02 -.868788889E+02 -.868912890E+02 -.869040727E+02 -.869172179E+02 -.869307029E+02 -.869445054E+02 -.869586030E+02 -.869729730E+02 -.869875924E+02 -.870024373E+02 -.870174831E+02 -.870327038E+02 -.870480713E+02 -.870635554E+02 -.870791219E+02 -.870947324E+02 -.871103420E+02 -.871258975E+02 -.871413349E+02 -.871565757E+02 -.871715227E+02 -.871860539E+02 -.872000156E+02 -.872132120E+02 -.872253931E+02 -.872362383E+02 -.872453352E+02 -.872521524E+02 -.872560042E+02 -.872560042E+02
 -.872441660E+02 -.872441660E+02 -.872397082E+02 -.872318058E+02 -.872212529E+02 -.872086683E+02 -.871945324E+02 -.871792197E+02 -.871630228E+02 -.871461697E+02 -.871288385E+02 -.871111701E+02 -.870932767E+02 -.870752487E+02 -.870571610E+02 -.870390768E+02 -.870210495E+02 -.870031255E+02 -.869853455E+02 -.869677458E+02 -.869503591E+02 -.869332160E+02 -.869163458E+02 -.868997767E+02 -.868835364E+02 -.868676524E+02 -.868521518E+02 -.868370611E+02 -.868224068E+02 -.868082147E+02 -.867945104E+02 -.867813190E+02 -.867686656E+02 -.867565746E+02 -.867450701E+02 -.867341754E+02 -.867239133E+02 -.867143054E+02 -.867053721E+02 -.866971330E+02 -.866896062E+02 -.866828084E+02 -.866767549E+02 -.866714595E+02 -.866669345E+02 -.866631901E+02 -.866602350E+02 -.866580758E+02 -.866567172E+02 -.866561621E+02 -.866564111E+02 -.866574631E+02 -.866593150E+02 -.866619617E+02 -.866653961E+02 -.866696094E+02 -.866745908E+02 -.866803279E+02 -.866868067E+02 -.866940114E+02 -.867019248E+02 -.867105287E+02 -.867198031E+02 -.867297273E+02 -.867402795E+02 -.867514369E+02 -.867631762E+02 -.867754732E+02 -.867883033E+02 -.868016415E+02 -.868154624E+02 -.868297405E+02 -.868444500E+02 -.868595651E+02 -.868750597E+02 -.868909079E+02 -.869070834E+02 -.869235596E+02 -.869403098E+02 -.869573063E+02 -.869745208E+02 -.869919232E+02 -.870094817E+02 -.870271616E+02 -.870449243E+02 -.870627260E+02 -.870805161E+02 -.870982344E+02 -.871158086E+02 -.871331501E+02 -.871501492E+02 -.871666683E+02 -.871825334E+02 -.871975235E+02 -.872113559E+02 -.872236677E+02 -.872339923E+02 -.872417281E+02 -.872460980E+02 -.872460980E+02
 -.872337054E+02 -.872337054E+02 -.872286969E+02 -.872198219E+02 -.872079722E+02 -.871938395E+02 -.871779609E+02 -.871607554E+02 -.871425482E+02 -.871235929E+02 -.871040892E+02 -.870841946E+02 -.870640347E+02 -.870437115E+02 -.870233093E+02 -.870028982E+02 -.869825378E+02 -.869622799E+02 -.869421700E+02 -.869222486E+02 -.869025531E+02 -.868831188E+02 -.868639791E+02 -.868451668E+02 -.868267139E+02 -.868086524E+02 -.867910134E+02 -.867738281E+02 -.867571272E+02 -.867409413E+02 -.867253005E+02 -.867102350E+02 -.866957744E+02 -.866819480E+02 -.866687844E+02 -.866563117E+02 -.866445569E+02 -.866335459E+02 -.866233036E+02 -.866138533E+02 -.866052170E+02 -.865974149E+02 -.865904656E+02 -.865843858E+02 -.865791903E+02 -.865748916E+02 -.865715001E+02 -.865690240E+02 -.865674689E+02 -.865668383E+02 -.865671331E+02 -.865683519E+02 -.865704910E+02 -.865735440E+02 -.865775026E+02 -.865823559E+02 -.865880909E+02 -.865946927E+02 -.866021440E+02 -.866104259E+02 -.866195179E+02 -.866293975E+02 -.866400410E+02 -.866514234E+02 -.866635184E+02 -.866762988E+02 -.866897365E+02 -.867038027E+02 -.867184681E+02 -.867337030E+02 -.867494772E+02 -.867657606E+02 -.867825227E+02 -.867997331E+02 -.868173614E+02 -.868353772E+02 -.868537500E+02 -.868724491E+02 -.868914436E+02 -.869107018E+02 -.869301913E+02 -.869498781E+02 -.869697260E+02 -.869896961E+02 -.870097449E+02 -.870298235E+02 -.870498753E+02 -.870698331E+02 -.870896164E+02 -.871091265E+02 -.871282409E+02 -.871468062E+02 -.871646283E+02 -.871814605E+02 -.871969868E+02 -.872108020E+02 -.872223839E+02 -.872310596E+02 -.872359595E+02 -.872359595E+02
 -.872229762E+02 -.872229762E+02 -.872174038E+02 -.872075333E+02 -.871943532E+02 -.871786305E+02 -.871609607E+02 -.871418055E+02 -.871215239E+02 -.871003974E+02 -.870786466E+02 -.870564458E+02 -.870339349E+02 -.870112271E+02 -.869884152E+02 -.869655768E+02 -.869427778E+02 -.869200752E+02 -.868975194E+02 -.868751558E+02 -.868530267E+02 -.868311720E+02 -.868096300E+02 -.867884382E+02 -.867676334E+02 -.867472520E+02 -.867273303E+02 -.867079041E+02 -.866890096E+02 -.866706824E+02 -.866529583E+02 -.866358727E+02 -.866194610E+02 -.866037577E+02 -.865887972E+02 -.865746126E+02 -.865612363E+02 -.865486994E+02 -.865370316E+02 -.865262611E+02 -.865164142E+02 -.865075156E+02 -.864995876E+02 -.864926504E+02 -.864867219E+02 -.864818173E+02 -.864779491E+02 -.864751272E+02 -.864733587E+02 -.864726475E+02 -.864729950E+02 -.864743994E+02 -.864768561E+02 -.864803576E+02 -.864848937E+02 -.864904513E+02 -.864970146E+02 -.865045654E+02 -.865130832E+02 -.865225450E+02 -.865329260E+02 -.865441992E+02 -.865563361E+02 -.865693067E+02 -.865830795E+02 -.865976220E+02 -.866129006E+02 -.866288811E+02 -.866455286E+02 -.866628079E+02 -.866806834E+02 -.866991194E+02 -.867180805E+02 -.867375309E+02 -.867574352E+02 -.867777582E+02 -.867984645E+02 -.868195189E+02 -.868408861E+02 -.868625300E+02 -.868844137E+02 -.869064992E+02 -.869287459E+02 -.869511101E+02 -.869735439E+02 -.869959930E+02 -.870183946E+02 -.870406749E+02 -.870627448E+02 -.870844955E+02 -.871057921E+02 -.871264651E+02 -.871463002E+02 -.871650247E+02 -.871822893E+02 -.871976454E+02 -.872105151E+02 -.872201528E+02 -.872255947E+02 -.872255947E+02
 -.872119844E+02 -.872119844E+02 -.872058359E+02 -.871949449E+02 -.871804000E+02 -.871630447E+02 -.871435313E+02 -.871223660E+02 -.870999438E+02 -.870765732E+02 -.870524960E+02 -.870279043E+02 -.870029517E+02 -.869777621E+02 -.869524370E+02 -.869270614E+02 -.869017071E+02 -.868764367E+02 -.868513058E+02 -.868263652E+02 -.868016620E+02 -.867772412E+02 -.867531462E+02 -.867294194E+02 -.867061028E+02 -.866832380E+02 -.866608667E+02 -.866390307E+02 -.866177717E+02 -.865971316E+02 -.865771525E+02 -.865578762E+02 -.865393443E+02 -.865215979E+02 -.865046777E+02 -.864886232E+02 -.864734729E+02 -.864592642E+02 -.864460326E+02 -.864338121E+02 -.864226344E+02 -.864125292E+02 -.864035235E+02 -.863956418E+02 -.863889055E+02 -.863833332E+02 -.863789400E+02 -.863757379E+02 -.863737355E+02 -.863729377E+02 -.863733460E+02 -.863749585E+02 -.863777695E+02 -.863817700E+02 -.863869474E+02 -.863932860E+02 -.864007668E+02 -.864093678E+02 -.864190640E+02 -.864298279E+02 -.864416295E+02 -.864544364E+02 -.864682143E+02 -.864829272E+02 -.864985375E+02 -.865150062E+02 -.865322935E+02 -.865503585E+02 -.865691600E+02 -.865886563E+02 -.866088055E+02 -.866295658E+02 -.866508954E+02 -.866727528E+02 -.866950969E+02 -.867178869E+02 -.867410823E+02 -.867646428E+02 -.867885279E+02 -.868126971E+02 -.868371089E+02 -.868617206E+02 -.868864873E+02 -.869113607E+02 -.869362878E+02 -.869612091E+02 -.869860560E+02 -.870107476E+02 -.870351868E+02 -.870592547E+02 -.870828036E+02 -.871056483E+02 -.871275543E+02 -.871482228E+02 -.871672708E+02 -.871842060E+02 -.871983940E+02 -.872090156E+02 -.872150116E+02 -.872150116E+02
 -.872007421E+02 -.872007421E+02 -.871940043E+02 -.871820684E+02 -.871661247E+02 -.871470917E+02 -.871256807E+02 -.871024445E+02 -.870778133E+02 -.870521226E+02 -.870256367E+02 -.869985650E+02 -.869710740E+02 -.869432980E+02 -.869153477E+02 -.868873147E+02 -.868592770E+02 -.868313030E+02 -.868034540E+02 -.867757857E+02 -.867483508E+02 -.867211994E+02 -.866943802E+02 -.866679410E+02 -.866419295E+02 -.866163932E+02 -.865913801E+02 -.865669382E+02 -.865431163E+02 -.865199633E+02 -.864975285E+02 -.864758611E+02 -.864550103E+02 -.864350246E+02 -.864159523E+02 -.863978405E+02 -.863807353E+02 -.863646812E+02 -.863497211E+02 -.863358958E+02 -.863232435E+02 -.863118001E+02 -.863015981E+02 -.862926672E+02 -.862850334E+02 -.862787190E+02 -.862737427E+02 -.862701189E+02 -.862678581E+02 -.862669663E+02 -.862674455E+02 -.862692930E+02 -.862725023E+02 -.862770622E+02 -.862829578E+02 -.862901697E+02 -.862986750E+02 -.863084471E+02 -.863194558E+02 -.863316679E+02 -.863450471E+02 -.863595546E+02 -.863751491E+02 -.863917873E+02 -.864094242E+02 -.864280134E+02 -.864475072E+02 -.864678573E+02 -.864890147E+02 -.865109301E+02 -.865335543E+02 -.865568382E+02 -.865807330E+02 -.866051904E+02 -.866301629E+02 -.866556034E+02 -.866814653E+02 -.867077029E+02 -.867342704E+02 -.867611221E+02 -.867882116E+02 -.868154916E+02 -.868429123E+02 -.868704209E+02 -.868979595E+02 -.869254633E+02 -.869528579E+02 -.869800557E+02 -.870069514E+02 -.870334161E+02 -.870592900E+02 -.870843721E+02 -.871084078E+02 -.871310720E+02 -.871519482E+02 -.871705001E+02 -.871860364E+02 -.871976633E+02 -.872042249E+02 -.872042249E+02
 -.871892705E+02 -.871892705E+02 -.871819314E+02 -.871689279E+02 -.871515501E+02 -.871307945E+02 -.871074334E+02 -.870820653E+02 -.870551555E+02 -.870270683E+02 -.869980894E+02 -.869684445E+02 -.869383129E+02 -.869078399E+02 -.868771437E+02 -.868463230E+02 -.868154625E+02 -.867846361E+02 -.867539105E+02 -.867233471E+02 -.866930038E+02 -.866629362E+02 -.866331987E+02 -.866038451E+02 -.865749291E+02 -.865465051E+02 -.865186279E+02 -.864913532E+02 -.864647376E+02 -.864388381E+02 -.864137125E+02 -.863894186E+02 -.863660144E+02 -.863435575E+02 -.863221051E+02 -.863017136E+02 -.862824379E+02 -.862643316E+02 -.862474461E+02 -.862318306E+02 -.862175313E+02 -.862045914E+02 -.861930505E+02 -.861829444E+02 -.861743048E+02 -.861671589E+02 -.861615293E+02 -.861574338E+02 -.861548849E+02 -.861538902E+02 -.861544520E+02 -.861565673E+02 -.861602278E+02 -.861654203E+02 -.861721263E+02 -.861803226E+02 -.861899812E+02 -.862010698E+02 -.862135520E+02 -.862273875E+02 -.862425324E+02 -.862589399E+02 -.862765604E+02 -.862953418E+02 -.863152301E+02 -.863361699E+02 -.863581043E+02 -.863809759E+02 -.864047265E+02 -.864292980E+02 -.864546324E+02 -.864806722E+02 -.865073604E+02 -.865346409E+02 -.865624588E+02 -.865907598E+02 -.866194909E+02 -.866485999E+02 -.866780354E+02 -.867077459E+02 -.867376802E+02 -.867677856E+02 -.867980080E+02 -.868282895E+02 -.868585675E+02 -.868887722E+02 -.869188234E+02 -.869486269E+02 -.869780698E+02 -.870070137E+02 -.870352864E+02 -.870626717E+02 -.870888950E+02 -.871136055E+02 -.871363530E+02 -.871565573E+02 -.871734697E+02 -.871861217E+02 -.871932595E+02 -.871932595E+02
 -.871776038E+02 -.871776038E+02 -.871696531E+02 -.871555587E+02 -.871367136E+02 -.871141942E+02 -.870888325E+02 -.870612730E+02 -.870320178E+02 -.870014584E+02 -.869699011E+02 -.869375874E+02 -.869047099E+02 -.868714229E+02 -.868378526E+02 -.868041050E+02 -.867702706E+02 -.867364291E+02 -.867026527E+02 -.866690083E+02 -.866355591E+02 -.866023667E+02 -.865694912E+02 -.865369930E+02 -.865049328E+02 -.864733723E+02 -.864423746E+02 -.864120039E+02 -.863823256E+02 -.863534065E+02 -.863253141E+02 -.862981164E+02 -.862718819E+02 -.862466789E+02 -.862225757E+02 -.861996394E+02 -.861779359E+02 -.861575297E+02 -.861384827E+02 -.861208541E+02 -.861047001E+02 -.860900730E+02 -.860770209E+02 -.860655874E+02 -.860558110E+02 -.860477251E+02 -.860413572E+02 -.860367291E+02 -.860338561E+02 -.860327476E+02 -.860334063E+02 -.860358287E+02 -.860400048E+02 -.860459182E+02 -.860535465E+02 -.860628615E+02 -.860738290E+02 -.860864097E+02 -.861005593E+02 -.861162289E+02 -.861333655E+02 -.861519122E+02 -.861718093E+02 -.861929941E+02 -.862154017E+02 -.862389656E+02 -.862636181E+02 -.862892905E+02 -.863159140E+02 -.863434198E+02 -.863717397E+02 -.864008062E+02 -.864305527E+02 -.864609143E+02 -.864918274E+02 -.865232297E+02 -.865550608E+02 -.865872615E+02 -.866197740E+02 -.866525409E+02 -.866855055E+02 -.867186101E+02 -.867517955E+02 -.867849994E+02 -.868181544E+02 -.868511857E+02 -.868840079E+02 -.869165207E+02 -.869486037E+02 -.869801093E+02 -.870108539E+02 -.870406064E+02 -.870690727E+02 -.870958768E+02 -.871205350E+02 -.871424238E+02 -.871607369E+02 -.871744308E+02 -.871821538E+02 -.871821538E+02
 -.871657912E+02 -.871657912E+02 -.871572186E+02 -.871420137E+02 -.871216738E+02 -.870973538E+02 -.870699457E+02 -.870401416E+02 -.870084782E+02 -.869753733E+02 -.869411534E+02 -.869060758E+02 -.868703441E+02 -.868341218E+02 -.867975433E+02 -.867607206E+02 -.867237501E+02 -.866867171E+02 -.866496991E+02 -.866127682E+02 -.865759932E+02 -.865394414E+02 -.865031797E+02 -.864672751E+02 -.864317963E+02 -.863968135E+02 -.863623987E+02 -.863286261E+02 -.862955715E+02 -.862633128E+02 -.862319288E+02 -.862014999E+02 -.861721070E+02 -.861438314E+02 -.861167543E+02 -.860909564E+02 -.860665167E+02 -.860435129E+02 -.860220199E+02 -.860021095E+02 -.859838498E+02 -.859673043E+02 -.859525320E+02 -.859395860E+02 -.859285136E+02 -.859193555E+02 -.859121457E+02 -.859069107E+02 -.859036696E+02 -.859024338E+02 -.859032069E+02 -.859059843E+02 -.859107540E+02 -.859174959E+02 -.859261825E+02 -.859367792E+02 -.859492444E+02 -.859635300E+02 -.859795818E+02 -.859973404E+02 -.860167411E+02 -.860377152E+02 -.860601900E+02 -.860840900E+02 -.861093371E+02 -.861358513E+02 -.861635514E+02 -.861923558E+02 -.862221825E+02 -.862529501E+02 -.862845782E+02 -.863169875E+02 -.863501005E+02 -.863838417E+02 -.864181376E+02 -.864529170E+02 -.864881109E+02 -.865236527E+02 -.865594773E+02 -.865955213E+02 -.866317219E+02 -.866680163E+02 -.867043406E+02 -.867406278E+02 -.867768062E+02 -.868127965E+02 -.868485083E+02 -.868838358E+02 -.869186518E+02 -.869528003E+02 -.869860870E+02 -.870182664E+02 -.870490260E+02 -.870779651E+02 -.871045676E+02 -.871281667E+02 -.871478997E+02 -.871626484E+02 -.871709630E+02 -.871709630E+02
 -.871539014E+02 -.871539014E+02 -.871446998E+02 -.871283710E+02 -.871065148E+02 -.870803647E+02 -.870508741E+02 -.870187795E+02 -.869846517E+02 -.869489340E+02 -.869119722E+02 -.868740370E+02 -.868353431E+02 -.867960628E+02 -.867563369E+02 -.867162835E+02 -.866760044E+02 -.866355898E+02 -.865951219E+02 -.865546780E+02 -.865143325E+02 -.864741587E+02 -.864342302E+02 -.863946218E+02 -.863554106E+02 -.863166764E+02 -.862785014E+02 -.862409712E+02 -.862041736E+02 -.861681992E+02 -.861331408E+02 -.860990930E+02 -.860661518E+02 -.860344139E+02 -.860039767E+02 -.859749367E+02 -.859473896E+02 -.859214290E+02 -.858971458E+02 -.858746274E+02 -.858539567E+02 -.858352117E+02 -.858184642E+02 -.858037798E+02 -.857912164E+02 -.857808243E+02 -.857726454E+02 -.857667124E+02 -.857630491E+02 -.857616694E+02 -.857625778E+02 -.857657690E+02 -.857712277E+02 -.857789296E+02 -.857888408E+02 -.858009186E+02 -.858151118E+02 -.858313614E+02 -.858496011E+02 -.858697580E+02 -.858917532E+02 -.859155029E+02 -.859409189E+02 -.859679095E+02 -.859963803E+02 -.860262350E+02 -.860573761E+02 -.860897060E+02 -.861231271E+02 -.861575428E+02 -.861928581E+02 -.862289801E+02 -.862658182E+02 -.863032847E+02 -.863412949E+02 -.863797673E+02 -.864186235E+02 -.864577883E+02 -.864971891E+02 -.865367557E+02 -.865764194E+02 -.866161122E+02 -.866557655E+02 -.866953080E+02 -.867346641E+02 -.867737506E+02 -.868124728E+02 -.868507201E+02 -.868883596E+02 -.869252278E+02 -.869611205E+02 -.869957794E+02 -.870288742E+02 -.870599809E+02 -.870885520E+02 -.871138790E+02 -.871350434E+02 -.871508537E+02 -.871597628E+02 -.871597628E+02
 -.871420289E+02 -.871420289E+02 -.871321958E+02 -.871147362E+02 -.870913516E+02 -.870633549E+02 -.870317568E+02 -.869973374E+02 -.869607001E+02 -.869223121E+02 -.868825359E+02 -.868416555E+02 -.867998951E+02 -.867574342E+02 -.867144196E+02 -.866709744E+02 -.866272048E+02 -.865832049E+02 -.865390614E+02 -.864948564E+02 -.864506692E+02 -.864065795E+02 -.863626680E+02 -.863190177E+02 -.862757152E+02 -.862328505E+02 -.861905178E+02 -.861488153E+02 -.861078450E+02 -.860677125E+02 -.860285268E+02 -.859903995E+02 -.859534448E+02 -.859177784E+02 -.858835166E+02 -.858507761E+02 -.858196725E+02 -.857903193E+02 -.857628273E+02 -.857373032E+02 -.857138487E+02 -.856925594E+02 -.856735241E+02 -.856568234E+02 -.856425292E+02 -.856307037E+02 -.856213989E+02 -.856146554E+02 -.856105027E+02 -.856089584E+02 -.856100279E+02 -.856137048E+02 -.856199703E+02 -.856287941E+02 -.856401342E+02 -.856539379E+02 -.856701418E+02 -.856886732E+02 -.857094502E+02 -.857323832E+02 -.857573754E+02 -.857843242E+02 -.858131219E+02 -.858436568E+02 -.858758144E+02 -.859094784E+02 -.859445314E+02 -.859808562E+02 -.860183363E+02 -.860568571E+02 -.860963062E+02 -.861365744E+02 -.861775558E+02 -.862191486E+02 -.862612553E+02 -.863037825E+02 -.863466416E+02 -.863897477E+02 -.864330204E+02 -.864763823E+02 -.865197588E+02 -.865630767E+02 -.866062629E+02 -.866492427E+02 -.866919371E+02 -.867342597E+02 -.867761127E+02 -.868173819E+02 -.868579295E+02 -.868975861E+02 -.869361391E+02 -.869733184E+02 -.870087781E+02 -.870420723E+02 -.870726238E+02 -.870996841E+02 -.871222812E+02 -.871391517E+02 -.871486536E+02 -.871486536E+02
 -.871302975E+02 -.871302975E+02 -.871198355E+02 -.871012484E+02 -.870763389E+02 -.870464936E+02 -.870127791E+02 -.869760171E+02 -.869368409E+02 -.868957385E+02 -.868530882E+02 -.868091852E+02 -.867642614E+02 -.867185020E+02 -.866720585E+02 -.866250573E+02 -.865776076E+02 -.865298068E+02 -.864817448E+02 -.864335075E+02 -.863851794E+02 -.863368461E+02 -.862885956E+02 -.862405197E+02 -.861927150E+02 -.861452832E+02 -.860983315E+02 -.860519728E+02 -.860063253E+02 -.859615122E+02 -.859176617E+02 -.858749060E+02 -.858333810E+02 -.857932250E+02 -.857545783E+02 -.857175817E+02 -.856823755E+02 -.856490982E+02 -.856178852E+02 -.855888677E+02 -.855621707E+02 -.855379125E+02 -.855162031E+02 -.854971425E+02 -.854808202E+02 -.854673139E+02 -.854566881E+02 -.854489940E+02 -.854442684E+02 -.854425334E+02 -.854437958E+02 -.854480476E+02 -.854552656E+02 -.854654118E+02 -.854784340E+02 -.854942665E+02 -.855128305E+02 -.855340354E+02 -.855577800E+02 -.855839532E+02 -.856124358E+02 -.856431012E+02 -.856758175E+02 -.857104481E+02 -.857468536E+02 -.857848926E+02 -.858244235E+02 -.858653052E+02 -.859073983E+02 -.859505664E+02 -.859946764E+02 -.860395998E+02 -.860852130E+02 -.861313977E+02 -.861780416E+02 -.862250383E+02 -.862722873E+02 -.863196940E+02 -.863671690E+02 -.864146279E+02 -.864619900E+02 -.865091776E+02 -.865561139E+02 -.866027211E+02 -.866489181E+02 -.866946165E+02 -.867397168E+02 -.867841024E+02 -.868276327E+02 -.868701337E+02 -.869113864E+02 -.869511113E+02 -.869889485E+02 -.870244326E+02 -.870569593E+02 -.870857426E+02 -.871097595E+02 -.871276782E+02 -.871377652E+02 -.871377652E+02
 -.871188682E+02 -.871188682E+02 -.871077874E+02 -.870880913E+02 -.870616766E+02 -.870300008E+02 -.869941829E+02 -.869550824E+02 -.869133583E+02 -.868695179E+02 -.868239524E+02 -.867769653E+02 -.867287940E+02 -.866796279E+02 -.866296203E+02 -.865788995E+02 -.865275757E+02 -.864757478E+02 -.864235079E+02 -.863709447E+02 -.863181469E+02 -.862652058E+02 -.862122164E+02 -.861592797E+02 -.861065028E+02 -.860540002E+02 -.860018937E+02 -.859503127E+02 -.858993942E+02 -.858492821E+02 -.858001271E+02 -.857520861E+02 -.857053210E+02 -.856599981E+02 -.856162864E+02 -.855743569E+02 -.855343806E+02 -.854965270E+02 -.854609627E+02 -.854278493E+02 -.853973421E+02 -.853695879E+02 -.853447238E+02 -.853228749E+02 -.853041533E+02 -.852886565E+02 -.852764656E+02 -.852676452E+02 -.852622416E+02 -.852602828E+02 -.852617775E+02 -.852667156E+02 -.852750681E+02 -.852867873E+02 -.853018076E+02 -.853200464E+02 -.853414051E+02 -.853657705E+02 -.853930160E+02 -.854230036E+02 -.854555850E+02 -.854906038E+02 -.855278971E+02 -.855672972E+02 -.856086333E+02 -.856517335E+02 -.856964257E+02 -.857425398E+02 -.857899087E+02 -.858383695E+02 -.858877645E+02 -.859379424E+02 -.859887586E+02 -.860400763E+02 -.860917661E+02 -.861437069E+02 -.861957856E+02 -.862478967E+02 -.862999421E+02 -.863518300E+02 -.864034746E+02 -.864547938E+02 -.865057082E+02 -.865561385E+02 -.866060027E+02 -.866552122E+02 -.867036674E+02 -.867512515E+02 -.867978231E+02 -.868432062E+02 -.868871777E+02 -.869294509E+02 -.869696553E+02 -.870073087E+02 -.870417829E+02 -.870722581E+02 -.870976643E+02 -.871166056E+02 -.871272618E+02 -.871272618E+02
 -.871079442E+02 -.871079442E+02 -.870962665E+02 -.870754959E+02 -.870476182E+02 -.870141562E+02 -.869762759E+02 -.869348686E+02 -.868906167E+02 -.868440423E+02 -.867955459E+02 -.867454362E+02 -.866939538E+02 -.866412882E+02 -.865875927E+02 -.865329941E+02 -.864776018E+02 -.864215139E+02 -.863648224E+02 -.863076177E+02 -.862499913E+02 -.861920391E+02 -.861338630E+02 -.860755726E+02 -.860172863E+02 -.859591319E+02 -.859012475E+02 -.858437812E+02 -.857868912E+02 -.857307458E+02 -.856755222E+02 -.856214067E+02 -.855685928E+02 -.855172804E+02 -.854676745E+02 -.854199829E+02 -.853744151E+02 -.853311796E+02 -.852904823E+02 -.852525240E+02 -.852174981E+02 -.851855884E+02 -.851569669E+02 -.851317913E+02 -.851102028E+02 -.850923248E+02 -.850782603E+02 -.850680911E+02 -.850618763E+02 -.850596513E+02 -.850614276E+02 -.850671925E+02 -.850769090E+02 -.850905169E+02 -.851079329E+02 -.851290527E+02 -.851537517E+02 -.851818873E+02 -.852133003E+02 -.852478176E+02 -.852852540E+02 -.853254147E+02 -.853680976E+02 -.854130955E+02 -.854601986E+02 -.855091961E+02 -.855598790E+02 -.856120412E+02 -.856654818E+02 -.857200060E+02 -.857754269E+02 -.858315661E+02 -.858882550E+02 -.859453348E+02 -.860026575E+02 -.860600857E+02 -.861174925E+02 -.861747613E+02 -.862317850E+02 -.862884655E+02 -.863447121E+02 -.864004401E+02 -.864555689E+02 -.865100194E+02 -.865637106E+02 -.866165562E+02 -.866684590E+02 -.867193046E+02 -.867689535E+02 -.868172305E+02 -.868639117E+02 -.869087069E+02 -.869512379E+02 -.869910100E+02 -.870273754E+02 -.870594849E+02 -.870862271E+02 -.871061480E+02 -.871173478E+02 -.871173478E+02
 -.870977795E+02 -.870977795E+02 -.870855377E+02 -.870637490E+02 -.870344794E+02 -.869993085E+02 -.869594411E+02 -.869157966E+02 -.868690743E+02 -.868198063E+02 -.867683982E+02 -.867151602E+02 -.866603313E+02 -.866040980E+02 -.865466094E+02 -.864879879E+02 -.864283383E+02 -.863677552E+02 -.863063281E+02 -.862441464E+02 -.861813027E+02 -.861178958E+02 -.860540331E+02 -.859898324E+02 -.859254230E+02 -.858609470E+02 -.857965597E+02 -.857324299E+02 -.856687404E+02 -.856056870E+02 -.855434788E+02 -.854823366E+02 -.854224921E+02 -.853641866E+02 -.853076686E+02 -.852531924E+02 -.852010154E+02 -.851513956E+02 -.851045889E+02 -.850608462E+02 -.850204102E+02 -.849835127E+02 -.849503709E+02 -.849211850E+02 -.848961350E+02 -.848753780E+02 -.848590460E+02 -.848472437E+02 -.848400469E+02 -.848375012E+02 -.848396216E+02 -.848463918E+02 -.848577646E+02 -.848736628E+02 -.848939802E+02 -.849185836E+02 -.849473142E+02 -.849799906E+02 -.850164114E+02 -.850563577E+02 -.850995965E+02 -.851458833E+02 -.851949661E+02 -.852465873E+02 -.853004876E+02 -.853564081E+02 -.854140933E+02 -.854732931E+02 -.855337653E+02 -.855952768E+02 -.856576057E+02 -.857205420E+02 -.857838889E+02 -.858474633E+02 -.859110961E+02 -.859746323E+02 -.860379308E+02 -.861008637E+02 -.861633158E+02 -.862251834E+02 -.862863729E+02 -.863467987E+02 -.864063813E+02 -.864650444E+02 -.865227112E+02 -.865793003E+02 -.866347201E+02 -.866888622E+02 -.867415926E+02 -.867927408E+02 -.868420858E+02 -.868893380E+02 -.869341164E+02 -.869759187E+02 -.870140825E+02 -.870477359E+02 -.870757325E+02 -.870965685E+02 -.871082740E+02 -.871082740E+02
 -.870886831E+02 -.870886831E+02 -.870759261E+02 -.870532031E+02 -.870226473E+02 -.869858844E+02 -.869441512E+02 -.868983859E+02 -.868492984E+02 -.867974251E+02 -.867431711E+02 -.866868423E+02 -.866286714E+02 -.865688370E+02 -.865074793E+02 -.864447115E+02 -.863806302E+02 -.863153221E+02 -.862488708E+02 -.861813610E+02 -.861128834E+02 -.860435372E+02 -.859734331E+02 -.859026954E+02 -.858314636E+02 -.857598937E+02 -.856881594E+02 -.856164520E+02 -.855449813E+02 -.854739754E+02 -.854036797E+02 -.853343564E+02 -.852662834E+02 -.851997517E+02 -.851350644E+02 -.850725333E+02 -.850124763E+02 -.849552143E+02 -.849010673E+02 -.848503510E+02 -.848033722E+02 -.847604251E+02 -.847217871E+02 -.846877143E+02 -.846584379E+02 -.846341603E+02 -.846150522E+02 -.846012488E+02 -.845928487E+02 -.845899112E+02 -.845924556E+02 -.846004611E+02 -.846138667E+02 -.846325727E+02 -.846564418E+02 -.846853022E+02 -.847189498E+02 -.847571519E+02 -.847996508E+02 -.848461676E+02 -.848964065E+02 -.849500592E+02 -.850068084E+02 -.850663324E+02 -.851283090E+02 -.851924185E+02 -.852583476E+02 -.853257919E+02 -.853944588E+02 -.854640691E+02 -.855343593E+02 -.856050829E+02 -.856760108E+02 -.857469325E+02 -.858176560E+02 -.858880081E+02 -.859578331E+02 -.860269931E+02 -.860953660E+02 -.861628447E+02 -.862293351E+02 -.862947539E+02 -.863590260E+02 -.864220815E+02 -.864838514E+02 -.865442637E+02 -.866032364E+02 -.866606716E+02 -.867164451E+02 -.867703958E+02 -.868223107E+02 -.868719062E+02 -.869188039E+02 -.869625000E+02 -.870023245E+02 -.870373901E+02 -.870665248E+02 -.870881850E+02 -.871003433E+02 -.871003433E+02
 -.870810290E+02 -.870810290E+02 -.870678244E+02 -.870442829E+02 -.870125886E+02 -.869744019E+02 -.869309792E+02 -.868832685E+02 -.868319820E+02 -.867776530E+02 -.867206784E+02 -.866613539E+02 -.865998992E+02 -.865364788E+02 -.864712180E+02 -.864042156E+02 -.863355539E+02 -.862653069E+02 -.861935466E+02 -.861203488E+02 -.860457972E+02 -.859699876E+02 -.858930303E+02 -.858150532E+02 -.857362039E+02 -.856566512E+02 -.855765867E+02 -.854962257E+02 -.854158076E+02 -.853355963E+02 -.852558795E+02 -.851769682E+02 -.850991950E+02 -.850229124E+02 -.849484901E+02 -.848763123E+02 -.848067735E+02 -.847402750E+02 -.846772197E+02 -.846180075E+02 -.845630294E+02 -.845126626E+02 -.844672640E+02 -.844271649E+02 -.843926654E+02 -.843640292E+02 -.843414790E+02 -.843251922E+02 -.843152979E+02 -.843118742E+02 -.843149466E+02 -.843244880E+02 -.843404186E+02 -.843626077E+02 -.843908763E+02 -.844250001E+02 -.844647138E+02 -.845097154E+02 -.845596722E+02 -.846142254E+02 -.846729965E+02 -.847355925E+02 -.848016120E+02 -.848706502E+02 -.849423044E+02 -.850161781E+02 -.850918857E+02 -.851690557E+02 -.852473341E+02 -.853263866E+02 -.854059009E+02 -.854855879E+02 -.855651825E+02 -.856444444E+02 -.857231576E+02 -.858011303E+02 -.858781941E+02 -.859542025E+02 -.860290297E+02 -.861025687E+02 -.861747288E+02 -.862454335E+02 -.863146168E+02 -.863822202E+02 -.864481880E+02 -.865124623E+02 -.865749768E+02 -.866356491E+02 -.866943709E+02 -.867509963E+02 -.868053264E+02 -.868570897E+02 -.869059177E+02 -.869513122E+02 -.869926043E+02 -.870289008E+02 -.870590150E+02 -.870813768E+02 -.870939169E+02 -.870939169E+02
 -.870752596E+02 -.870752596E+02 -.870616972E+02 -.870374912E+02 -.870048590E+02 -.869654776E+02 -.869206100E+02 -.868712024E+02 -.868179592E+02 -.867614005E+02 -.867019073E+02 -.866397562E+02 -.865751464E+02 -.865082206E+02 -.864390822E+02 -.863678079E+02 -.862944588E+02 -.862190887E+02 -.861417516E+02 -.860625071E+02 -.859814258E+02 -.858985934E+02 -.858141143E+02 -.857281152E+02 -.856407474E+02 -.855521895E+02 -.854626495E+02 -.853723661E+02 -.852816099E+02 -.851906842E+02 -.850999244E+02 -.850096982E+02 -.849204036E+02 -.848324674E+02 -.847463421E+02 -.846625021E+02 -.845814397E+02 -.845036595E+02 -.844296725E+02 -.843599894E+02 -.842951133E+02 -.842355320E+02 -.841817099E+02 -.841340806E+02 -.840930381E+02 -.840589304E+02 -.840320520E+02 -.840126385E+02 -.840008613E+02 -.839968245E+02 -.840005625E+02 -.840120393E+02 -.840311489E+02 -.840577181E+02 -.840915097E+02 -.841322274E+02 -.841795215E+02 -.842329960E+02 -.842922159E+02 -.843567149E+02 -.844260034E+02 -.844995766E+02 -.845769219E+02 -.846575266E+02 -.847408842E+02 -.848265008E+02 -.849139000E+02 -.850026275E+02 -.850922549E+02 -.851823824E+02 -.852726406E+02 -.853626926E+02 -.854522337E+02 -.855409922E+02 -.856287285E+02 -.857152342E+02 -.858003306E+02 -.858838673E+02 -.859657194E+02 -.860457855E+02 -.861239847E+02 -.862002534E+02 -.862745417E+02 -.863468091E+02 -.864170201E+02 -.864851382E+02 -.865511194E+02 -.866149039E+02 -.866764064E+02 -.867355033E+02 -.867920172E+02 -.868456966E+02 -.868961908E+02 -.869430167E+02 -.869855163E+02 -.870228023E+02 -.870536868E+02 -.870765896E+02 -.870894192E+02 -.870894192E+02
 -.870718923E+02 -.870718923E+02 -.870580873E+02 -.870334184E+02 -.870001100E+02 -.869598367E+02 -.869138514E+02 -.868630845E+02 -.868082194E+02 -.867497524E+02 -.866880379E+02 -.866233238E+02 -.865557790E+02 -.864855155E+02 -.864126052E+02 -.863370939E+02 -.862590119E+02 -.861783841E+02 -.860952363E+02 -.860096030E+02 -.859215319E+02 -.858310898E+02 -.857383664E+02 -.856434789E+02 -.855465752E+02 -.854478379E+02 -.853474864E+02 -.852457802E+02 -.851430205E+02 -.850395515E+02 -.849357616E+02 -.848320828E+02 -.847289904E+02 -.846270005E+02 -.845266675E+02 -.844285797E+02 -.843333539E+02 -.842416290E+02 -.841540578E+02 -.840712986E+02 -.839940051E+02 -.839228156E+02 -.838583421E+02 -.838011589E+02 -.837517913E+02 -.837107045E+02 -.836782945E+02 -.836548784E+02 -.836406880E+02 -.836358643E+02 -.836404539E+02 -.836544083E+02 -.836775846E+02 -.837097494E+02 -.837505832E+02 -.837996887E+02 -.838565985E+02 -.839207854E+02 -.839916735E+02 -.840686489E+02 -.841510713E+02 -.842382852E+02 -.843296305E+02 -.844244525E+02 -.845221104E+02 -.846219855E+02 -.847234876E+02 -.848260605E+02 -.849291860E+02 -.850323871E+02 -.851352298E+02 -.852373242E+02 -.853383244E+02 -.854379278E+02 -.855358739E+02 -.856319425E+02 -.857259507E+02 -.858177511E+02 -.859072279E+02 -.859942941E+02 -.860788873E+02 -.861609663E+02 -.862405063E+02 -.863174943E+02 -.863919241E+02 -.864637893E+02 -.865330773E+02 -.865997597E+02 -.866637826E+02 -.867250534E+02 -.867834250E+02 -.868386753E+02 -.868904811E+02 -.869383850E+02 -.869817523E+02 -.870197152E+02 -.870511012E+02 -.870743396E+02 -.870873410E+02 -.870873410E+02
 -.870715207E+02 -.870715207E+02 -.870576200E+02 -.870327433E+02 -.869990934E+02 -.869583182E+02 -.869116409E+02 -.868599583E+02 -.868039186E+02 -.867439808E+02 -.866804603E+02 -.866135643E+02 -.865434209E+02 -.864700996E+02 -.863936299E+02 -.863140149E+02 -.862312428E+02 -.861452965E+02 -.860561619E+02 -.859638347E+02 -.858683268E+02 -.857696728E+02 -.856679344E+02 -.855632067E+02 -.854556223E+02 -.853453565E+02 -.852326313E+02 -.851177194E+02 -.850009478E+02 -.848827006E+02 -.847634210E+02 -.846436126E+02 -.845238394E+02 -.844047243E+02 -.842869467E+02 -.841712377E+02 -.840583742E+02 -.839491702E+02 -.838444674E+02 -.837451230E+02 -.836519963E+02 -.835659338E+02 -.834877535E+02 -.834182283E+02 -.833580694E+02 -.833079105E+02 -.832682927E+02 -.832396517E+02 -.832223063E+02 -.832164511E+02 -.832221505E+02 -.832393380E+02 -.832678171E+02 -.833072666E+02 -.833572491E+02 -.834172214E+02 -.834865478E+02 -.835645151E+02 -.836503485E+02 -.837432281E+02 -.838423055E+02 -.839467193E+02 -.840556105E+02 -.841681356E+02 -.842834786E+02 -.844008607E+02 -.845195488E+02 -.846388616E+02 -.847581742E+02 -.848769206E+02 -.849945952E+02 -.851107530E+02 -.852250081E+02 -.853370320E+02 -.854465505E+02 -.855533407E+02 -.856572267E+02 -.857580759E+02 -.858557945E+02 -.859503225E+02 -.860416297E+02 -.861297100E+02 -.862145766E+02 -.862962565E+02 -.863747845E+02 -.864501962E+02 -.865225211E+02 -.865917730E+02 -.866579399E+02 -.867209706E+02 -.867807587E+02 -.868371220E+02 -.868897765E+02 -.869383031E+02 -.869821042E+02 -.870203482E+02 -.870518974E+02 -.870752144E+02 -.870882408E+02 -.870882408E+02
 -.870748153E+02 -.870748153E+02 -.870609999E+02 -.870362333E+02 -.870026609E+02 -.869618759E+02 -.869150468E+02 -.868630177E+02 -.868063841E+02 -.867455521E+02 -.866807835E+02 -.866122322E+02 -.865399711E+02 -.864640148E+02 -.863843363E+02 -.863008819E+02 -.862135825E+02 -.861223633E+02 -.860271532E+02 -.859278915E+02 -.858245361E+02 -.857170698E+02 -.856055070E+02 -.854899010E+02 -.853703496E+02 -.852470024E+02 -.851200665E+02 -.849898132E+02 -.848565834E+02 -.847207928E+02 -.845829367E+02 -.844435931E+02 -.843034247E+02 -.841631794E+02 -.840236883E+02 -.838858618E+02 -.837506825E+02 -.836191960E+02 -.834924975E+02 -.833717167E+02 -.832579993E+02 -.831524854E+02 -.830562873E+02 -.829704645E+02 -.828959996E+02 -.828337732E+02 -.827845415E+02 -.827489157E+02 -.827273450E+02 -.827201037E+02 -.827272834E+02 -.827487902E+02 -.827843473E+02 -.828335033E+02 -.828956447E+02 -.829700132E+02 -.830557258E+02 -.831517982E+02 -.832571684E+02 -.833707226E+02 -.834913183E+02 -.836178081E+02 -.837490605E+02 -.838839783E+02 -.840215142E+02 -.841606835E+02 -.843005742E+02 -.844403529E+02 -.845792700E+02 -.847166606E+02 -.848519448E+02 -.849846253E+02 -.851142845E+02 -.852405796E+02 -.853632379E+02 -.854820509E+02 -.855968682E+02 -.857075916E+02 -.858141685E+02 -.859165860E+02 -.860148646E+02 -.861090519E+02 -.861992166E+02 -.862854421E+02 -.863678198E+02 -.864464419E+02 -.865213938E+02 -.865927445E+02 -.866605363E+02 -.867247715E+02 -.867853965E+02 -.868422816E+02 -.868951949E+02 -.869437698E+02 -.869874623E+02 -.870254960E+02 -.870567907E+02 -.870798701E+02 -.870927419E+02 -.870927419E+02
 -.870825142E+02 -.870825142E+02 -.870690050E+02 -.870447374E+02 -.870117581E+02 -.869715704E+02 -.869252621E+02 -.868736007E+02 -.868171093E+02 -.867561233E+02 -.866908355E+02 -.866213300E+02 -.865476102E+02 -.864696192E+02 -.863872577E+02 -.863003973E+02 -.862088927E+02 -.861125913E+02 -.860113422E+02 -.859050048E+02 -.857934568E+02 -.856766019E+02 -.855543785E+02 -.854267676E+02 -.852938017E+02 -.851555738E+02 -.850122464E+02 -.848640610E+02 -.847113478E+02 -.845545340E+02 -.843941528E+02 -.842308509E+02 -.840653937E+02 -.838986698E+02 -.837316912E+02 -.835655917E+02 -.834016199E+02 -.832411288E+02 -.830855602E+02 -.829364240E+02 -.827952727E+02 -.826636714E+02 -.825431638E+02 -.824352358E+02 -.823412769E+02 -.822625421E+02 -.822001160E+02 -.821548794E+02 -.821274824E+02 -.821183229E+02 -.821275342E+02 -.821549802E+02 -.822002600E+02 -.822627211E+02 -.823414798E+02 -.824354491E+02 -.825433716E+02 -.826638555E+02 -.827954128E+02 -.829364978E+02 -.830855435E+02 -.832409956E+02 -.834013425E+02 -.835651407E+02 -.837310355E+02 -.838977766E+02 -.840642286E+02 -.842293776E+02 -.843923332E+02 -.845523280E+02 -.847087135E+02 -.848609544E+02 -.850086214E+02 -.851513826E+02 -.852889947E+02 -.854212935E+02 -.855481849E+02 -.856696358E+02 -.857856650E+02 -.858963355E+02 -.860017457E+02 -.861020228E+02 -.861973146E+02 -.862877827E+02 -.863735953E+02 -.864549197E+02 -.865319139E+02 -.866047180E+02 -.866734431E+02 -.867381591E+02 -.867988789E+02 -.868555390E+02 -.869079745E+02 -.869558875E+02 -.869988059E+02 -.870360299E+02 -.870665633E+02 -.870890234E+02 -.871015238E+02 -.871015238E+02
 -.870954115E+02 -.870954115E+02 -.870824727E+02 -.870591720E+02 -.870274069E+02 -.869885536E+02 -.869435864E+02 -.868931710E+02 -.868377355E+02 -.867775254E+02 -.867126460E+02 -.866430949E+02 -.865687879E+02 -.864895791E+02 -.864052770E+02 -.863156574E+02 -.862204751E+02 -.861194732E+02 -.860123922E+02 -.858989789E+02 -.857789948E+02 -.856522256E+02 -.855184906E+02 -.853776531E+02 -.852296318E+02 -.850744130E+02 -.849120637E+02 -.847427458E+02 -.845667308E+02 -.843844150E+02 -.841963343E+02 -.840031794E+02 -.838058077E+02 -.836052548E+02 -.834027411E+02 -.831996746E+02 -.829976472E+02 -.827984252E+02 -.826039307E+02 -.824162153E+02 -.822374251E+02 -.820697570E+02 -.819154076E+02 -.817765166E+02 -.816551060E+02 -.815530186E+02 -.814718583E+02 -.814129357E+02 -.813772221E+02 -.813653140E+02 -.813774118E+02 -.814133114E+02 -.814724128E+02 -.815537411E+02 -.816559825E+02 -.817775301E+02 -.819165383E+02 -.820709827E+02 -.822387213E+02 -.824175557E+02 -.826052871E+02 -.827997681E+02 -.829989456E+02 -.832008962E+02 -.834038525E+02 -.836062213E+02 -.838065932E+02 -.840037465E+02 -.841966442E+02 -.843844270E+02 -.845664027E+02 -.847420334E+02 -.849109207E+02 -.850727914E+02 -.852274815E+02 -.853749224E+02 -.855151262E+02 -.856481731E+02 -.857741993E+02 -.858933858E+02 -.860059487E+02 -.861121299E+02 -.862121888E+02 -.863063941E+02 -.863950167E+02 -.864783217E+02 -.865565606E+02 -.866299628E+02 -.866987255E+02 -.867630019E+02 -.868228867E+02 -.868783979E+02 -.869294537E+02 -.869758425E+02 -.870171844E+02 -.870528806E+02 -.870820483E+02 -.871034350E+02 -.871153075E+02 -.871153075E+02
 -.871143315E+02 -.871143315E+02 -.871022751E+02 -.870804926E+02 -.870506785E+02 -.870140366E+02 -.869713932E+02 -.869232829E+02 -.868700150E+02 -.868117238E+02 -.867484076E+02 -.866799586E+02 -.866061859E+02 -.865268336E+02 -.864415952E+02 -.863501254E+02 -.862520496E+02 -.861469732E+02 -.860344899E+02 -.859141899E+02 -.857856691E+02 -.856485388E+02 -.855024365E+02 -.853470386E+02 -.851820745E+02 -.850073429E+02 -.848227301E+02 -.846282310E+02 -.844239713E+02 -.842102329E+02 -.839874795E+02 -.837563831E+02 -.835178502E+02 -.832730455E+02 -.830234119E+02 -.827706845E+02 -.825168960E+02 -.822643716E+02 -.820157112E+02 -.817737567E+02 -.815415438E+02 -.813222382E+02 -.811190571E+02 -.809351788E+02 -.807736432E+02 -.806372493E+02 -.805284537E+02 -.804492770E+02 -.804012243E+02 -.803852230E+02 -.804015852E+02 -.804499936E+02 -.805295158E+02 -.806386421E+02 -.807753473E+02 -.809371710E+02 -.811213110E+02 -.813247245E+02 -.815442309E+02 -.817766115E+02 -.820186991E+02 -.822674572E+02 -.825200434E+02 -.827738572E+02 -.830265732E+02 -.832761581E+02 -.835208764E+02 -.837592848E+02 -.839902175E+02 -.842127671E+02 -.844262601E+02 -.846302314E+02 -.848243972E+02 -.850086299E+02 -.851829327E+02 -.853474173E+02 -.855022831E+02 -.856477993E+02 -.857842883E+02 -.859121122E+02 -.860316604E+02 -.861433395E+02 -.862475635E+02 -.863447466E+02 -.864352949E+02 -.865196001E+02 -.865980321E+02 -.866709312E+02 -.867385997E+02 -.868012918E+02 -.868592004E+02 -.869124417E+02 -.869610339E+02 -.870048708E+02 -.870436863E+02 -.870770092E+02 -.871041027E+02 -.871238858E+02 -.871348314E+02 -.871348314E+02
 -.871400954E+02 -.871400954E+02 -.871292810E+02 -.871096564E+02 -.870826494E+02 -.870492434E+02 -.870100776E+02 -.869655252E+02 -.869157505E+02 -.868607547E+02 -.868004085E+02 -.867344786E+02 -.866626464E+02 -.865845233E+02 -.864996616E+02 -.864075641E+02 -.863076916E+02 -.861994695E+02 -.860822943E+02 -.859555412E+02 -.858185713E+02 -.856707417E+02 -.855114163E+02 -.853399799E+02 -.851558555E+02 -.849585244E+02 -.847475514E+02 -.845226143E+02 -.842835382E+02 -.840303345E+02 -.837632449E+02 -.834827883E+02 -.831898101E+02 -.828855315E+02 -.825715948E+02 -.822501023E+02 -.819236428E+02 -.815953027E+02 -.812686543E+02 -.809477199E+02 -.806369066E+02 -.803409113E+02 -.800645976E+02 -.798128466E+02 -.795903899E+02 -.794016321E+02 -.792504739E+02 -.791401461E+02 -.790730672E+02 -.790507329E+02 -.790736472E+02 -.791412983E+02 -.792521828E+02 -.794038754E+02 -.795931389E+02 -.798160673E+02 -.800682516E+02 -.803449570E+02 -.806413001E+02 -.809524163E+02 -.812736082E+02 -.816004691E+02 -.819289778E+02 -.822555627E+02 -.825771392E+02 -.828911194E+02 -.831954021E+02 -.834883458E+02 -.837687297E+02 -.840357082E+02 -.842887617E+02 -.845276478E+02 -.847523535E+02 -.849630519E+02 -.851600634E+02 -.853438209E+02 -.855148410E+02 -.856736986E+02 -.858210073E+02 -.859574017E+02 -.860835245E+02 -.862000154E+02 -.863075020E+02 -.864065930E+02 -.864978719E+02 -.865818920E+02 -.866591705E+02 -.867301839E+02 -.867953609E+02 -.868550754E+02 -.869096361E+02 -.869592740E+02 -.870041250E+02 -.870442076E+02 -.870793931E+02 -.871093654E+02 -.871335693E+02 -.871511410E+02 -.871608175E+02 -.871608175E+02
 -.871734712E+02 -.871734712E+02 -.871643068E+02 -.871475661E+02 -.871243420E+02 -.870953439E+02 -.870609838E+02 -.870214403E+02 -.869767072E+02 -.869266294E+02 -.868709298E+02 -.868092289E+02 -.867410589E+02 -.866658732E+02 -.865830541E+02 -.864919174E+02 -.863917156E+02 -.862816414E+02 -.861608299E+02 -.860283623E+02 -.858832709E+02 -.857245451E+02 -.855511415E+02 -.853619972E+02 -.851560477E+02 -.849322517E+02 -.846896224E+02 -.844272681E+02 -.841444425E+02 -.838406047E+02 -.835154913E+02 -.831691984E+02 -.828022716E+02 -.824158022E+02 -.820115234E+02 -.815918999E+02 -.811602022E+02 -.807205551E+02 -.802779512E+02 -.798382178E+02 -.794079309E+02 -.789942712E+02 -.786048241E+02 -.782473282E+02 -.779293849E+02 -.776581455E+02 -.774399953E+02 -.772802563E+02 -.771829300E+02 -.771504987E+02 -.771837999E+02 -.772819836E+02 -.774425558E+02 -.776615038E+02 -.779334961E+02 -.782521394E+02 -.786102762E+02 -.790003013E+02 -.794144739E+02 -.798452086E+02 -.802853259E+02 -.807282526E+02 -.811681651E+02 -.816000750E+02 -.820198617E+02 -.824242589E+02 -.828108056E+02 -.831777718E+02 -.835240683E+02 -.838491511E+02 -.841529248E+02 -.844356526E+02 -.846978745E+02 -.849403354E+02 -.851639250E+02 -.853696276E+02 -.855584822E+02 -.857315504E+02 -.858898927E+02 -.860345502E+02 -.861665315E+02 -.862868038E+02 -.863962865E+02 -.864958470E+02 -.865862985E+02 -.866683977E+02 -.867428442E+02 -.868102778E+02 -.868712770E+02 -.869263547E+02 -.869759527E+02 -.870204334E+02 -.870600676E+02 -.870950182E+02 -.871253164E+02 -.871508311E+02 -.871712257E+02 -.871859023E+02 -.871939261E+02 -.871939261E+02
 -.872151135E+02 -.872151135E+02 -.872080509E+02 -.871950005E+02 -.871766459E+02 -.871533676E+02 -.871253072E+02 -.870924166E+02 -.870544928E+02 -.870112031E+02 -.869621029E+02 -.869066470E+02 -.868441964E+02 -.867740215E+02 -.866953029E+02 -.866071292E+02 -.865084942E+02 -.863982928E+02 -.862753166E+02 -.861382504E+02 -.859856688E+02 -.858160366E+02 -.856277111E+02 -.854189508E+02 -.851879305E+02 -.849327662E+02 -.846515513E+02 -.843424091E+02 -.840035624E+02 -.836334253E+02 -.832307172E+02 -.827946030E+02 -.823248557E+02 -.818220386E+02 -.812876991E+02 -.807245612E+02 -.801366988E+02 -.795296696E+02 -.789105869E+02 -.782881057E+02 -.776723072E+02 -.770744705E+02 -.765067334E+02 -.759816543E+02 -.755116979E+02 -.751086798E+02 -.747832062E+02 -.745441490E+02 -.743981944E+02 -.743494958E+02 -.743994557E+02 -.745466518E+02 -.747869119E+02 -.751135325E+02 -.755176263E+02 -.759885748E+02 -.765145531E+02 -.770830907E+02 -.776816273E+02 -.782980265E+02 -.789210133E+02 -.795405134E+02 -.801478805E+02 -.807360107E+02 -.812993559E+02 -.818338516E+02 -.823367822E+02 -.828066073E+02 -.832427692E+02 -.836454990E+02 -.840156342E+02 -.843544564E+02 -.846635514E+02 -.849446952E+02 -.851997625E+02 -.854306571E+02 -.856392598E+02 -.858273924E+02 -.859967928E+02 -.861490999E+02 -.862858458E+02 -.864084529E+02 -.865182347E+02 -.866163992E+02 -.867040529E+02 -.867822067E+02 -.868517806E+02 -.869136085E+02 -.869684417E+02 -.870169513E+02 -.870597282E+02 -.870972814E+02 -.871300326E+02 -.871583067E+02 -.871823180E+02 -.872021486E+02 -.872177194E+02 -.872287492E+02 -.872346994E+02 -.872346994E+02
 -.872654879E+02 -.872654879E+02 -.872610152E+02 -.872525275E+02 -.872402230E+02 -.872240951E+02 -.872039735E+02 -.871795514E+02 -.871504054E+02 -.871160059E+02 -.870757238E+02 -.870288309E+02 -.869744979E+02 -.869117877E+02 -.868396466E+02 -.867568933E+02 -.866622048E+02 -.865541017E+02 -.864309311E+02 -.862908493E+02 -.861318052E+02 -.859515241E+02 -.857474965E+02 -.855169714E+02 -.852569592E+02 -.849642490E+02 -.846354427E+02 -.842670164E+02 -.838554121E+02 -.833971715E+02 -.828891160E+02 -.823285816E+02 -.817137085E+02 -.810437830E+02 -.803196171E+02 -.795439432E+02 -.787217867E+02 -.778607713E+02 -.769713069E+02 -.760666100E+02 -.751625224E+02 -.742771091E+02 -.734300469E+02 -.726418353E+02 -.719328863E+02 -.713225602E+02 -.708282182E+02 -.704643571E+02 -.702418814E+02 -.701675551E+02 -.702436612E+02 -.704678874E+02 -.708334417E+02 -.713293930E+02 -.719412208E+02 -.726515439E+02 -.734409866E+02 -.742891271E+02 -.751754621E+02 -.760803173E+02 -.769856352E+02 -.778755872E+02 -.787369730E+02 -.795594014E+02 -.803352675E+02 -.810595643E+02 -.817295759E+02 -.823445041E+02 -.829050738E+02 -.834131527E+02 -.838714100E+02 -.842830270E+02 -.846514628E+02 -.849802740E+02 -.852729825E+02 -.855329824E+02 -.857634809E+02 -.859674626E+02 -.861476734E+02 -.863066177E+02 -.864465647E+02 -.865695604E+02 -.866774436E+02 -.867718631E+02 -.868542954E+02 -.869260621E+02 -.869883457E+02 -.870422046E+02 -.870885854E+02 -.871283340E+02 -.871622041E+02 -.871908633E+02 -.872148967E+02 -.872348071E+02 -.872510118E+02 -.872638342E+02 -.872734905E+02 -.872800679E+02 -.872834942E+02 -.872834942E+02
 -.873247874E+02 -.873247874E+02 -.873234158E+02 -.873204077E+02 -.873153970E+02 -.873079343E+02 -.872974966E+02 -.872834906E+02 -.872652514E+02 -.872420381E+02 -.872130246E+02 -.871772880E+02 -.871337933E+02 -.870813754E+02 -.870187169E+02 -.869443233E+02 -.868564936E+02 -.867532874E+02 -.866324883E+02 -.864915641E+02 -.863276238E+02 -.861373750E+02 -.859170809E+02 -.856625241E+02 -.853689799E+02 -.850312068E+02 -.846434657E+02 -.841995775E+02 -.836930372E+02 -.831172024E+02 -.824655739E+02 -.817321900E+02 -.809121422E+02 -.800022132E+02 -.790016123E+02 -.779127591E+02 -.767420327E+02 -.755003835E+02 -.742036927E+02 -.728727813E+02 -.715330064E+02 -.702134442E+02 -.689457143E+02 -.677625534E+02 -.666962663E+02 -.657771823E+02 -.650322262E+02 -.644836786E+02 -.641481785E+02 -.640359960E+02 -.641505912E+02 -.644884668E+02 -.650393158E+02 -.657864634E+02 -.667075945E+02 -.677757534E+02 -.689605838E+02 -.702297611E+02 -.715505372E+02 -.728912907E+02 -.742229542E+02 -.755201890E+02 -.767622010E+02 -.779331408E+02 -.790220924E+02 -.800227104E+02 -.809326061E+02 -.817525958E+02 -.824859174E+02 -.831374940E+02 -.837132971E+02 -.842198305E+02 -.846637385E+02 -.850515245E+02 -.853893641E+02 -.856829919E+02 -.859376431E+02 -.861580360E+02 -.863483808E+02 -.865124067E+02 -.866533985E+02 -.867742389E+02 -.868774518E+02 -.869652452E+02 -.870395512E+02 -.871020627E+02 -.871542667E+02 -.871974740E+02 -.872328450E+02 -.872614124E+02 -.872841009E+02 -.873017440E+02 -.873150984E+02 -.873248559E+02 -.873316537E+02 -.873360812E+02 -.873386854E+02 -.873399730E+02 -.873404086E+02 -.873404086E+02
 -.873928438E+02 -.873928438E+02 -.873950901E+02 -.873984891E+02 -.874020357E+02 -.874047845E+02 -.874058234E+02 -.874042486E+02 -.873991400E+02 -.873895365E+02 -.873744101E+02 -.873526383E+02 -.873229741E+02 -.872840116E+02 -.872341478E+02 -.871715376E+02 -.870940428E+02 -.869991733E+02 -.868840201E+02 -.867451786E+02 -.865786650E+02 -.863798248E+02 -.861432378E+02 -.858626234E+02 -.855307553E+02 -.851393964E+02 -.846792720E+02 -.841401038E+02 -.835107382E+02 -.827794074E+02 -.819341717E+02 -.809635886E+02 -.798576439E+02 -.786089479E+02 -.772141454E+02 -.756754162E+02 -.740018679E+02 -.722105721E+02 -.703270035E+02 -.683847176E+02 -.664242395E+02 -.644912894E+02 -.626345795E+02 -.609034498E+02 -.593455742E+02 -.580048861E+02 -.569197978E+02 -.561217317E+02 -.556339663E+02 -.554708001E+02 -.556370436E+02 -.561278482E+02 -.569288763E+02 -.580168088E+02 -.593601814E+02 -.609205387E+02 -.626539048E+02 -.645125674E+02 -.664471552E+02 -.684089375E+02 -.703521911E+02 -.722364062E+02 -.740280607E+02 -.757017272E+02 -.772403901E+02 -.786350009E+02 -.798834348E+02 -.809890945E+02 -.819594072E+02 -.828044137E+02 -.835355737E+02 -.841648355E+02 -.847039695E+02 -.851641272E+02 -.855555816E+02 -.858876002E+02 -.861684115E+02 -.864052325E+02 -.866043338E+02 -.867711250E+02 -.869102497E+02 -.870256801E+02 -.871208081E+02 -.871985297E+02 -.872613204E+02 -.873113026E+02 -.873503039E+02 -.873799081E+02 -.874014998E+02 -.874163025E+02 -.874254123E+02 -.874298287E+02 -.874304815E+02 -.874282572E+02 -.874240239E+02 -.874186573E+02 -.874130673E+02 -.874082270E+02 -.874052056E+02 -.874052056E+02
 -.874690441E+02 -.874690441E+02 -.874754056E+02 -.874861074E+02 -.874994355E+02 -.875139017E+02 -.875281753E+02 -.875410254E+02 -.875512697E+02 -.875577269E+02 -.875591714E+02 -.875542880E+02 -.875416225E+02 -.875195295E+02 -.874861118E+02 -.874391508E+02 -.873760260E+02 -.872936193E+02 -.871882033E+02 -.870553127E+02 -.868895950E+02 -.866846439E+02 -.864328171E+02 -.861250453E+02 -.857506421E+02 -.852971367E+02 -.847501543E+02 -.840933903E+02 -.833087384E+02 -.823766590E+02 -.812768897E+02 -.799896126E+02 -.784971566E+02 -.767862383E+02 -.748505926E+02 -.726936595E+02 -.703308251E+02 -.677906688E+02 -.651148204E+02 -.623563659E+02 -.595771187E+02 -.568443140E+02 -.542272743E+02 -.517943946E+02 -.496105587E+02 -.477349428E+02 -.462191031E+02 -.451052582E+02 -.444247811E+02 -.441970040E+02 -.444284486E+02 -.451125609E+02 -.462299748E+02 -.477492804E+02 -.496282177E+02 -.518151838E+02 -.542509497E+02 -.568705741E+02 -.596056037E+02 -.623866643E+02 -.651464839E+02 -.678232370E+02 -.703638568E+02 -.727267650E+02 -.748834595E+02 -.768186466E+02 -.785289803E+02 -.800208104E+02 -.813074885E+02 -.824067347E+02 -.833383980E+02 -.841227564E+02 -.847793545E+02 -.853262951E+02 -.857798749E+02 -.861544580E+02 -.864625031E+02 -.867146832E+02 -.869200539E+02 -.870862434E+02 -.872196428E+02 -.873255887E+02 -.874085295E+02 -.874721733E+02 -.875196169E+02 -.875534566E+02 -.875758822E+02 -.875887576E+02 -.875936885E+02 -.875920810E+02 -.875851931E+02 -.875741804E+02 -.875601394E+02 -.875441489E+02 -.875273133E+02 -.875108080E+02 -.874959314E+02 -.874841645E+02 -.874772427E+02 -.874772427E+02
 -.875522615E+02 -.875522615E+02 -.875631866E+02 -.875820008E+02 -.876062220E+02 -.876337813E+02 -.876629089E+02 -.876920387E+02 -.877197284E+02 -.877445866E+02 -.877652064E+02 -.877800990E+02 -.877876247E+02 -.877859177E+02 -.877728005E+02 -.877456833E+02 -.877014452E+02 -.876362907E+02 -.875455786E+02 -.874236171E+02 -.872634230E+02 -.870564426E+02 -.867922375E+02 -.864581418E+02 -.860389074E+02 -.855163646E+02 -.848691453E+02 -.840725422E+02 -.830986206E+02 -.819167507E+02 -.804947842E+02 -.788011135E+02 -.768077730E+02 -.744945143E+02 -.718533944E+02 -.688929780E+02 -.656410088E+02 -.621446489E+02 -.584681497E+02 -.546887358E+02 -.508919617E+02 -.471675886E+02 -.436063816E+02 -.402975993E+02 -.373266302E+02 -.347726391E+02 -.327060880E+02 -.311858293E+02 -.302561640E+02 -.299445586E+02 -.302603050E+02 -.311940872E+02 -.327184115E+02 -.347889459E+02 -.373468025E+02 -.403214792E+02 -.436337616E+02 -.471981993E+02 -.509254610E+02 -.547247004E+02 -.585060752E+02 -.621839648E+02 -.656811129E+02 -.689332871E+02 -.718933998E+02 -.745338266E+02 -.768461458E+02 -.788384413E+02 -.805310814E+02 -.819521203E+02 -.831332225E+02 -.841065655E+02 -.849027884E+02 -.855498226E+02 -.860723640E+02 -.864917655E+02 -.868261800E+02 -.870908377E+02 -.872983863E+02 -.874592452E+02 -.875819485E+02 -.876734585E+02 -.877394442E+02 -.877845214E+02 -.878124567E+02 -.878263369E+02 -.878287113E+02 -.878217085E+02 -.878071342E+02 -.877865538E+02 -.877613640E+02 -.877328565E+02 -.877022779E+02 -.876708893E+02 -.876400279E+02 -.876111754E+02 -.875860366E+02 -.875666329E+02 -.875554173E+02 -.875554173E+02
 -.876408154E+02 -.876408154E+02 -.876566695E+02 -.876842574E+02 -.877202851E+02 -.877620779E+02 -.878074161E+02 -.878544006E+02 -.879013407E+02 -.879466558E+02 -.879887853E+02 -.880261014E+02 -.880568176E+02 -.880788898E+02 -.880899022E+02 -.880869309E+02 -.880663800E+02 -.880237791E+02 -.879535355E+02 -.878486306E+02 -.877002537E+02 -.874973672E+02 -.872262027E+02 -.868696986E+02 -.864068989E+02 -.858123552E+02 -.850556041E+02 -.841008373E+02 -.829069708E+02 -.814284295E+02 -.796170945E+02 -.774258777E+02 -.748141645E+02 -.717547452E+02 -.682409185E+02 -.642916578E+02 -.599528637E+02 -.552942262E+02 -.504032827E+02 -.453793138E+02 -.403290600E+02 -.353646834E+02 -.306032589E+02 -.261656575E+02 -.221699663E+02 -.187249803E+02 -.159285831E+02 -.138650138E+02 -.125998372E+02 -.121748171E+02 -.126042998E+02 -.138739238E+02 -.159419102E+02 -.187426790E+02 -.221919734E+02 -.261918782E+02 -.306335335E+02 -.353987666E+02 -.403666394E+02 -.454200043E+02 -.504466005E+02 -.553395750E+02 -.599995449E+02 -.643389151E+02 -.682880158E+02 -.718010551E+02 -.748592393E+02 -.774694777E+02 -.796591746E+02 -.814690963E+02 -.829464306E+02 -.841393502E+02 -.850934487E+02 -.858498081E+02 -.864442220E+02 -.869071346E+02 -.872639723E+02 -.875356682E+02 -.877392607E+02 -.878884937E+02 -.879943799E+02 -.880657032E+02 -.881094530E+02 -.881311895E+02 -.881353456E+02 -.881254732E+02 -.881044426E+02 -.880746042E+02 -.880379205E+02 -.879960753E+02 -.879505671E+02 -.879027922E+02 -.878541223E+02 -.878059816E+02 -.877599295E+02 -.877177517E+02 -.876815674E+02 -.876539600E+02 -.876381377E+02 -.876381377E+02
 -.877324731E+02 -.877324731E+02 -.877535017E+02 -.877903108E+02 -.878387692E+02 -.878955861E+02 -.879580938E+02 -.880240716E+02 -.880916018E+02 -.881589439E+02 -.882244221E+02 -.882863160E+02 -.883427485E+02 -.883915618E+02 -.884301740E+02 -.884554054E+02 -.884632644E+02 -.884486781E+02 -.884051535E+02 -.883243527E+02 -.881955676E+02 -.880050787E+02 -.877353976E+02 -.873643991E+02 -.868643753E+02 -.862010711E+02 -.853328043E+02 -.842098479E+02 -.827744014E+02 -.809617142E+02 -.787031859E+02 -.759322828E+02 -.725934869E+02 -.686530113E+02 -.641081093E+02 -.589910282E+02 -.533657270E+02 -.473197021E+02 -.409560442E+02 -.343899766E+02 -.277509394E+02 -.211830063E+02 -.148322587E+02 -.884957191E+01 -.339619632E+01 0.136191451E+01 0.526420986E+01 0.816735237E+01 0.995745825E+01 0.105610438E+02 0.995269658E+01 0.815784587E+01 0.524999249E+01 0.134303797E+01 -.341966153E+01 -.887753495E+01 -.148646072E+02 -.212196036E+02 -.277915929E+02 -.344343404E+02 -.410036452E+02 -.473699706E+02 -.534179581E+02 -.590443791E+02 -.641616585E+02 -.687058759E+02 -.726449554E+02 -.759819069E+02 -.787508001E+02 -.810073917E+02 -.828183791E+02 -.842524528E+02 -.853743981E+02 -.862420169E+02 -.869050203E+02 -.874050678E+02 -.877763888E+02 -.880466634E+02 -.882379881E+02 -.883678213E+02 -.884498505E+02 -.884947507E+02 -.885108231E+02 -.885045205E+02 -.884808693E+02 -.884438063E+02 -.883964442E+02 -.883412824E+02 -.882803748E+02 -.882154665E+02 -.881481098E+02 -.880797647E+02 -.880118949E+02 -.879460627E+02 -.878840310E+02 -.878278788E+02 -.877801379E+02 -.877439609E+02 -.877233313E+02 -.877233313E+02
 -.878245038E+02 -.878245038E+02 -.878507972E+02 -.878969964E+02 -.879581315E+02 -.880303026E+02 -.881104075E+02 -.881959254E+02 -.882847388E+02 -.883749831E+02 -.884649115E+02 -.885527663E+02 -.886366464E+02 -.887143614E+02 -.887832613E+02 -.888400261E+02 -.888804021E+02 -.888988629E+02 -.888881719E+02 -.888388200E+02 -.887383109E+02 -.885702669E+02 -.883133439E+02 -.879399619E+02 -.874148945E+02 -.866938077E+02 -.857218916E+02 -.844328238E+02 -.827485275E+02 -.805806365E+02 -.778350969E+02 -.744213047E+02 -.702657174E+02 -.653267420E+02 -.596045313E+02 -.531401183E+02 -.460050688E+02 -.382900982E+02 -.301019930E+02 -.215700001E+02 -.128340640E+02 -.404574838E+01 0.460945785E+01 0.129099553E+02 0.206036511E+02 0.274191332E+02 0.330827765E+02 0.373412116E+02 0.399869627E+02 0.408831681E+02 0.399819263E+02 0.373311571E+02 0.330677411E+02 0.273991734E+02 0.205788441E+02 0.128804001E+02 0.457527688E+01 -.408440695E+01 -.128770235E+02 -.216170490E+02 -.301528255E+02 -.383441557E+02 -.460616592E+02 -.531983955E+02 -.596634806E+02 -.653852731E+02 -.703228425E+02 -.744763156E+02 -.778876523E+02 -.806307367E+02 -.827964187E+02 -.844788907E+02 -.857665751E+02 -.867375564E+02 -.874581428E+02 -.879831214E+02 -.883567984E+02 -.886143687E+02 -.887833775E+02 -.888851318E+02 -.889359698E+02 -.889483467E+02 -.889317270E+02 -.888932986E+02 -.888385323E+02 -.887716159E+02 -.886957893E+02 -.886136028E+02 -.885271206E+02 -.884380822E+02 -.883480381E+02 -.882584673E+02 -.881708888E+02 -.880869729E+02 -.880086623E+02 -.879383110E+02 -.878788501E+02 -.878339937E+02 -.878084987E+02 -.878084987E+02
 -.879137888E+02 -.879137888E+02 -.879452524E+02 -.880006780E+02 -.880742825E+02 -.881615821E+02 -.882590669E+02 -.883639436E+02 -.884739272E+02 -.885870658E+02 -.887015863E+02 -.888157483E+02 -.889276953E+02 -.890352909E+02 -.891359257E+02 -.892262773E+02 -.893020018E+02 -.893573306E+02 -.893845363E+02 -.893732295E+02 -.893094379E+02 -.891744231E+02 -.889432011E+02 -.885827658E+02 -.880500737E+02 -.872899269E+02 -.862329655E+02 -.847940609E+02 -.828716680E+02 -.803494473E+02 -.771024845E+02 -.730103464E+02 -.679762405E+02 -.619456646E+02 -.549136702E+02 -.469153592E+02 -.380085446E+02 -.282661404E+02 -.177839197E+02 -.665977946E+01 0.498232563E+01 0.169606738E+02 0.290257092E+02 0.408554279E+02 0.520575930E+02 0.621823590E+02 0.707487798E+02 0.772870003E+02 0.813939664E+02 0.827940387E+02 0.813886852E+02 0.772764577E+02 0.707330162E+02 0.621614357E+02 0.520315936E+02 0.408244597E+02 0.289899052E+02 0.169201953E+02 0.493736490E+01 -.670899564E+01 -.178371252E+02 -.283229962E+02 -.380684056E+02 -.469773810E+02 -.549768220E+02 -.620087320E+02 -.680379980E+02 -.730698145E+02 -.771591131E+02 -.804031352E+02 -.829226535E+02 -.848427753E+02 -.862799195E+02 -.873356487E+02 -.880950839E+02 -.886275668E+02 -.889882679E+02 -.892201952E+02 -.893563126E+02 -.894215579E+02 -.894346209E+02 -.894094239E+02 -.893563036E+02 -.892829300E+02 -.891950074E+02 -.890968034E+02 -.889915477E+02 -.888817335E+02 -.887693495E+02 -.886560623E+02 -.885433666E+02 -.884327172E+02 -.883256523E+02 -.882239199E+02 -.881296158E+02 -.880453438E+02 -.879744102E+02 -.879210660E+02 -.878908154E+02 -.878908154E+02
 -.879969864E+02 -.879969864E+02 -.880333199E+02 -.880974386E+02 -.881828011E+02 -.882843845E+02 -.883983089E+02 -.885215427E+02 -.886516659E+02 -.887866732E+02 -.889248036E+02 -.890643799E+02 -.892036488E+02 -.893406040E+02 -.894727778E+02 -.895969794E+02 -.897089536E+02 -.898029248E+02 -.898709816E+02 -.899022440E+02 -.898817435E+02 -.897889411E+02 -.895958132E+02 -.892644779E+02 -.887444227E+02 -.879695374E+02 -.868552869E+02 -.852963933E+02 -.831655598E+02 -.803148315E+02 -.765831066E+02 -.718133457E+02 -.658777104E+02 -.586988674E+02 -.502510505E+02 -.405390048E+02 -.295769392E+02 -.173924742E+02 -.400303161E+01 0.105584292E+02 0.261934223E+02 0.427138265E+02 0.598177438E+02 0.770666370E+02 0.938695421E+02 0.109483547E+03 0.123042974E+03 0.133630620E+03 0.140398785E+03 0.142729882E+03 0.140393294E+03 0.133619659E+03 0.123026586E+03 0.109461798E+03 0.938425225E+02 0.770344624E+02 0.597805578E+02 0.426718033E+02 0.261467702E+02 0.105073942E+02 -.405816120E+01 -.174513621E+02 -.296391612E+02 -.406037417E+02 -.503172728E+02 -.587653086E+02 -.659429713E+02 -.718761994E+02 -.766427917E+02 -.803711369E+02 -.832187073E+02 -.853468508E+02 -.869036236E+02 -.880163529E+02 -.887903233E+02 -.893100612E+02 -.896416504E+02 -.898355606E+02 -.899296209E+02 -.899517972E+02 -.899225701E+02 -.898568489E+02 -.897654534E+02 -.896562304E+02 -.895348830E+02 -.894055811E+02 -.892714115E+02 -.891347109E+02 -.889973180E+02 -.888607697E+02 -.887264619E+02 -.885957896E+02 -.884702805E+02 -.883517325E+02 -.882423667E+02 -.881450068E+02 -.880632992E+02 -.880019896E+02 -.879672774E+02 -.879672774E+02
 -.880707354E+02 -.880707354E+02 -.881114255E+02 -.881833226E+02 -.882792110E+02 -.883935929E+02 -.885222678E+02 -.886620037E+02 -.888102765E+02 -.889650550E+02 -.891246167E+02 -.892873783E+02 -.894517275E+02 -.896158398E+02 -.897774614E+02 -.899336362E+02 -.900803438E+02 -.902120096E+02 -.903208285E+02 -.903958310E+02 -.904215959E+02 -.903764974E+02 -.902303693E+02 -.899415012E+02 -.894529952E+02 -.886887392E+02 -.875495294E+02 -.859099198E+02 -.836161943E+02 -.804869311E+02 -.763209493E+02 -.709182026E+02 -.641107585E+02 -.557853111E+02 -.458745075E+02 -.343224952E+02 -.210654742E+02 -.601991819E+01 0.109335931E+02 0.298763420E+02 0.508161266E+02 0.736467471E+02 0.980951077E+02 0.123656627E+03 0.149524756E+03 0.174529949E+03 0.197118941E+03 0.215425518E+03 0.227499608E+03 0.231743660E+03 0.227493944E+03 0.215414213E+03 0.197102040E+03 0.174507523E+03 0.149496902E+03 0.123623468E+03 0.980567969E+02 0.736034718E+02 0.507681105E+02 0.298238500E+02 0.108769364E+02 -.608037565E+01 -.211293075E+02 -.343891077E+02 -.459428397E+02 -.558540796E+02 -.641784492E+02 -.709833857E+02 -.763826746E+02 -.805448889E+02 -.836705926E+02 -.859612551E+02 -.875984169E+02 -.887358451E+02 -.894990146E+02 -.899871313E+02 -.902762762E+02 -.904232917E+02 -.904698208E+02 -.904459600E+02 -.903732671E+02 -.902670970E+02 -.901383532E+02 -.899947705E+02 -.898418455E+02 -.896835057E+02 -.895225936E+02 -.893612191E+02 -.892010219E+02 -.890433745E+02 -.888895472E+02 -.887408536E+02 -.885987904E+02 -.884651832E+02 -.883423516E+02 -.882333048E+02 -.881419845E+02 -.880735712E+02 -.880348807E+02 -.880348807E+02
 -.881318793E+02 -.881318793E+02 -.881762087E+02 -.882546034E+02 -.883592872E+02 -.884843700E+02 -.886253894E+02 -.887789548E+02 -.889424659E+02 -.891138842E+02 -.892915384E+02 -.894739493E+02 -.896596571E+02 -.898470359E+02 -.900340753E+02 -.902181029E+02 -.903954150E+02 -.905607675E+02 -.907066647E+02 -.908223575E+02 -.908924355E+02 -.908948658E+02 -.907983063E+02 -.905585360E+02 -.901139446E+02 -.893803250E+02 -.882457013E+02 -.865661978E+02 -.841633245E+02 -.808234149E+02 -.763048453E+02 -.703613859E+02 -.627782278E+02 -.533943368E+02 -.420813652E+02 -.286945832E+02 -.130537235E+02 0.510982856E+01 0.261094757E+02 0.502526426E+02 0.778080435E+02 0.108952041E+03 0.143683056E+03 0.181691235E+03 0.222171285E+03 0.263576456E+03 0.303344103E+03 0.337701169E+03 0.361810384E+03 0.370739250E+03 0.361804586E+03 0.337689597E+03 0.303326805E+03 0.263553508E+03 0.222142786E+03 0.181657317E+03 0.143643882E+03 0.108907808E+03 0.777589886E+02 0.501990469E+02 0.260516694E+02 0.504819737E+01 -.131187310E+02 -.287624358E+02 -.421510625E+02 -.534645861E+02 -.628474447E+02 -.704279874E+02 -.763677327E+02 -.808822058E+02 -.842182214E+02 -.866177189E+02 -.882944992E+02 -.894271323E+02 -.901595492E+02 -.906037314E+02 -.908438412E+02 -.909414145E+02 -.909405903E+02 -.908726304E+02 -.907594933E+02 -.906165192E+02 -.904543878E+02 -.902805216E+02 -.901000822E+02 -.899166755E+02 -.897328526E+02 -.895504698E+02 -.893709537E+02 -.891955047E+02 -.890252629E+02 -.888614548E+02 -.887055367E+02 -.885593462E+02 -.884252763E+02 -.883064843E+02 -.882071527E+02 -.881328209E+02 -.880908156E+02 -.880908156E+02
 -.881776880E+02 -.881776880E+02 -.882247598E+02 -.883080502E+02 -.884193618E+02 -.885525115E+02 -.887028429E+02 -.888668501E+02 -.890418817E+02 -.892259016E+02 -.894172885E+02 -.896146562E+02 -.898166806E+02 -.900219142E+02 -.902285695E+02 -.904342431E+02 -.906355455E+02 -.908275870E+02 -.910032489E+02 -.911521451E+02 -.912591412E+02 -.913022572E+02 -.912497400E+02 -.910560724E+02 -.906567624E+02 -.899620555E+02 -.888504033E+02 -.871632123E+02 -.847016053E+02 -.812248717E+02 -.764561057E+02 -.701064284E+02 -.619146766E+02 -.516687018E+02 -.391711463E+02 -.241754202E+02 -.635288483E+01 0.147818373E+02 0.398076749E+02 0.693874849E+02 0.104262073E+03 0.145223093E+03 0.193043443E+03 0.248326479E+03 0.311206793E+03 0.380794045E+03 0.454209192E+03 0.525082891E+03 0.581699354E+03 0.606309763E+03 0.581693461E+03 0.525071129E+03 0.454191613E+03 0.380770726E+03 0.311177841E+03 0.248292029E+03 0.193003665E+03 0.145178193E+03 0.104212301E+03 0.693331349E+02 0.397490948E+02 0.147194343E+02 -.641863556E+01 -.242439639E+02 -.392416160E+02 -.517397779E+02 -.619847254E+02 -.701737572E+02 -.765195112E+02 -.812839270E+02 -.847565145E+02 -.872145089E+02 -.888987711E+02 -.900082935E+02 -.907017453E+02 -.911006720E+02 -.912947626E+02 -.913484171E+02 -.913070587E+02 -.912023543E+02 -.910562065E+02 -.908836786E+02 -.906950863E+02 -.904974735E+02 -.902956457E+02 -.900928906E+02 -.898914850E+02 -.896930546E+02 -.894988368E+02 -.893098819E+02 -.891272166E+02 -.889519908E+02 -.887856221E+02 -.886299509E+02 -.884874208E+02 -.883612968E+02 -.882559398E+02 -.881771571E+02 -.881326591E+02 -.881326591E+02
 -.882060548E+02 -.882060548E+02 -.882548313E+02 -.883411650E+02 -.884565969E+02 -.885947624E+02 -.887508860E+02 -.889213922E+02 -.891036001E+02 -.892954788E+02 -.894954422E+02 -.897021690E+02 -.899144281E+02 -.901308960E+02 -.903499413E+02 -.905693527E+02 -.907859709E+02 -.909951744E+02 -.911901457E+02 -.913608165E+02 -.914923506E+02 -.915629760E+02 -.915409238E+02 -.913801951E+02 -.910149165E+02 -.903523216E+02 -.892651746E+02 -.875855273E+02 -.851011062E+02 -.815532335E+02 -.766409300E+02 -.700449100E+02 -.614692998E+02 -.506617508E+02 -.373686671E+02 -.212585550E+02 -.186873854E+01 0.214771445E+02 0.496267504E+02 0.836408408E+02 0.124857007E+03 0.174971098E+03 0.236133334E+03 0.311038227E+03 0.402935795E+03 0.515351142E+03 0.650929951E+03 0.807870753E+03 0.969951840E+03 0.107990270E+04 0.969945890E+03 0.807858879E+03 0.650912206E+03 0.515327605E+03 0.402906574E+03 0.311003463E+03 0.236093201E+03 0.174925810E+03 0.124806819E+03 0.835860584E+02 0.495677325E+02 0.214143128E+02 -.193489113E+01 -.213274537E+02 -.374395217E+02 -.507332220E+02 -.615397261E+02 -.701125341E+02 -.767044893E+02 -.816122811E+02 -.851558506E+02 -.876365111E+02 -.893131065E+02 -.903980536E+02 -.910593851E+02 -.914243204E+02 -.915855427E+02 -.916088215E+02 -.915400552E+02 -.914109243E+02 -.912431232E+02 -.910514169E+02 -.908458037E+02 -.906330264E+02 -.904176207E+02 -.902026423E+02 -.899901727E+02 -.897816764E+02 -.895782606E+02 -.893808729E+02 -.891904631E+02 -.890081288E+02 -.888352600E+02 -.886736963E+02 -.885259107E+02 -.883952337E+02 -.882861358E+02 -.882045900E+02 -.881585443E+02 -.881585443E+02
 -.882156497E+02 -.882156497E+02 -.882650041E+02 -.883523693E+02 -.884691978E+02 -.886090638E+02 -.887671515E+02 -.889398622E+02 -.891245055E+02 -.893190527E+02 -.895219309E+02 -.897318416E+02 -.899475871E+02 -.901678879E+02 -.903911691E+02 -.906152889E+02 -.908371723E+02 -.910522976E+02 -.912539615E+02 -.914322204E+02 -.915723624E+02 -.916527184E+02 -.916415600E+02 -.914927883E+02 -.911401475E+02 -.904899539E+02 -.894131300E+02 -.877385571E+02 -.852493117E+02 -.816804498E+02 -.767224950E+02 -.700451745E+02 -.613397524E+02 -.503386318E+02 -.367664585E+02 -.202582035E+02 -.296082350E+00 0.238770441E+02 0.532327983E+02 0.890328748E+02 0.132953915E+03 0.187289631E+03 0.255294300E+03 0.341797334E+03 0.454361039E+03 0.605571214E+03 0.817774138E+03 0.113325504E+04 0.163682042E+04 0.250722819E+04 0.163681445E+04 0.113324313E+04 0.817756339E+03 0.605547606E+03 0.454331731E+03 0.341762469E+03 0.255254053E+03 0.187244217E+03 0.132903594E+03 0.889779544E+02 0.531736417E+02 0.238140776E+02 -.362360336E+00 -.203272122E+02 -.368374271E+02 -.504102150E+02 -.614102798E+02 -.701128678E+02 -.767860732E+02 -.817394608E+02 -.853039663E+02 -.877894010E+02 -.894608818E+02 -.905354866E+02 -.911844195E+02 -.915367353E+02 -.916860281E+02 -.916984455E+02 -.916199840E+02 -.914822833E+02 -.913069352E+02 -.911085804E+02 -.908970930E+02 -.906791014E+02 -.904590414E+02 -.902398836E+02 -.900236388E+02 -.898117136E+02 -.896051688E+02 -.894049156E+02 -.892118765E+02 -.890271306E+02 -.888520577E+02 -.886884968E+02 -.885389304E+02 -.884067110E+02 -.882963459E+02 -.882138643E+02 -.881672944E+02 -.881672944E+02
 -.882060181E+02 -.882060181E+02 -.882547928E+02 -.883411231E+02 -.884565506E+02 -.885947109E+02 -.887508289E+02 -.889213291E+02 -.891035309E+02 -.892954034E+02 -.894953609E+02 -.897020816E+02 -.899143349E+02 -.901307968E+02 -.903498361E+02 -.905692414E+02 -.907858531E+02 -.909950494E+02 -.911900126E+02 -.913606739E+02 -.914921962E+02 -.915628069E+02 -.915407358E+02 -.913799827E+02 -.910146722E+02 -.903520364E+02 -.892648375E+02 -.875851263E+02 -.851006290E+02 -.815526682E+02 -.766402670E+02 -.700441462E+02 -.614684419E+02 -.506608131E+02 -.373676649E+02 -.212575011E+02 -.186763979E+01 0.214782838E+02 0.496279261E+02 0.836420491E+02 0.124858244E+03 0.174972361E+03 0.236134619E+03 0.311039532E+03 0.402937116E+03 0.515352476E+03 0.650931295E+03 0.807872104E+03 0.969953196E+03 0.107990406E+04 0.969947248E+03 0.807860233E+03 0.650913554E+03 0.515328943E+03 0.402907900E+03 0.311004773E+03 0.236094493E+03 0.174927080E+03 0.124808065E+03 0.835872755E+02 0.495689176E+02 0.214154620E+02 -.193378209E+01 -.213263893E+02 -.374385089E+02 -.507322739E+02 -.615388582E+02 -.701117609E+02 -.767038179E+02 -.816117082E+02 -.851553666E+02 -.876361040E+02 -.893127637E+02 -.903977632E+02 -.910591359E+02 -.914241032E+02 -.915853500E+02 -.916086476E+02 -.915398960E+02 -.914107768E+02 -.912429851E+02 -.910512867E+02 -.908456805E+02 -.906329095E+02 -.904175097E+02 -.902025371E+02 -.899900732E+02 -.897815827E+02 -.895781728E+02 -.893807910E+02 -.891903873E+02 -.890080592E+02 -.888351964E+02 -.886736387E+02 -.885258588E+02 -.883951869E+02 -.882860934E+02 -.882045510E+02 -.881585073E+02 -.881585073E+02
 -.881776140E+02 -.881776140E+02 -.882246819E+02 -.883079656E+02 -.884192684E+02 -.885524076E+02 -.887027274E+02 -.888667225E+02 -.890417417E+02 -.892257491E+02 -.894171236E+02 -.896144790E+02 -.898164911E+02 -.900217125E+02 -.902283553E+02 -.904340161E+02 -.906353048E+02 -.908273313E+02 -.910029761E+02 -.911518522E+02 -.912588238E+02 -.913019092E+02 -.912493529E+02 -.910556351E+02 -.906562603E+02 -.899614705E+02 -.888497142E+02 -.871623959E+02 -.847006372E+02 -.812237280E+02 -.764547673E+02 -.701048889E+02 -.619129485E+02 -.516668127E+02 -.391691264E+02 -.241732956E+02 -.635067152E+01 0.147841307E+02 0.398100403E+02 0.693899149E+02 0.104264561E+03 0.145225631E+03 0.193046026E+03 0.248329100E+03 0.311209446E+03 0.380796724E+03 0.454211892E+03 0.525085605E+03 0.581702079E+03 0.606312491E+03 0.581696188E+03 0.525073848E+03 0.454194319E+03 0.380773413E+03 0.311180503E+03 0.248294661E+03 0.193006261E+03 0.145180747E+03 0.104214805E+03 0.693355827E+02 0.397514791E+02 0.147217476E+02 -.641640153E+01 -.242418179E+02 -.392395747E+02 -.517378677E+02 -.619829772E+02 -.701721990E+02 -.765181557E+02 -.812827679E+02 -.847555325E+02 -.872136798E+02 -.888980705E+02 -.900076978E+02 -.907012331E+02 -.911002249E+02 -.912943658E+02 -.913480594E+02 -.913067314E+02 -.912020513E+02 -.910559234E+02 -.908834123E+02 -.906948345E+02 -.904972351E+02 -.902954197E+02 -.900926766E+02 -.898912830E+02 -.896928645E+02 -.894986590E+02 -.893097163E+02 -.891270634E+02 -.889518501E+02 -.887854937E+02 -.886298346E+02 -.884873160E+02 -.883612024E+02 -.882558544E+02 -.881770786E+02 -.881325845E+02 -.881325845E+02
 -.881317664E+02 -.881317664E+02 -.881760900E+02 -.882544745E+02 -.883591446E+02 -.884842115E+02 -.886252133E+02 -.887787601E+02 -.889422521E+02 -.891136510E+02 -.892912858E+02 -.894736774E+02 -.896593658E+02 -.898467252E+02 -.900337447E+02 -.902177517E+02 -.903950417E+02 -.905603699E+02 -.907062395E+02 -.908219000E+02 -.908919389E+02 -.908943206E+02 -.907977000E+02 -.905578516E+02 -.901131609E+02 -.893794158E+02 -.882446360E+02 -.865649428E+02 -.841618440E+02 -.808216732E+02 -.763028137E+02 -.703590537E+02 -.627756109E+02 -.533914735E+02 -.420783004E+02 -.286913560E+02 -.130503655E+02 0.511330461E+01 0.261130583E+02 0.502563208E+02 0.778118070E+02 0.108955880E+03 0.143686961E+03 0.181695197E+03 0.222175295E+03 0.263580505E+03 0.303348182E+03 0.337705270E+03 0.361814499E+03 0.370743371E+03 0.361808704E+03 0.337693704E+03 0.303330893E+03 0.263557568E+03 0.222146811E+03 0.181661296E+03 0.143647807E+03 0.108911669E+03 0.777627769E+02 0.502027519E+02 0.260552806E+02 0.505170356E+01 -.131153416E+02 -.287591763E+02 -.421479653E+02 -.534616909E+02 -.628447973E+02 -.704256268E+02 -.763656752E+02 -.808804405E+02 -.842167194E+02 -.866164444E+02 -.882934160E+02 -.894262063E+02 -.901587495E+02 -.906030316E+02 -.908432196E+02 -.909408542E+02 -.909400784E+02 -.908721573E+02 -.907590522E+02 -.906161052E+02 -.904539974E+02 -.902801527E+02 -.900997334E+02 -.899163461E+02 -.897325422E+02 -.895501783E+02 -.893706813E+02 -.891952515E+02 -.890250290E+02 -.888612402E+02 -.887053411E+02 -.885591692E+02 -.884251168E+02 -.883063408E+02 -.882070229E+02 -.881327016E+02 -.880907024E+02 -.880907024E+02
 -.880705818E+02 -.880705818E+02 -.881112639E+02 -.881831470E+02 -.882790168E+02 -.883933771E+02 -.885220279E+02 -.886617382E+02 -.888099845E+02 -.889647361E+02 -.891242706E+02 -.892870049E+02 -.894513267E+02 -.896154111E+02 -.897770041E+02 -.899331489E+02 -.900798245E+02 -.902114550E+02 -.903202339E+02 -.903951897E+02 -.904208987E+02 -.903757317E+02 -.902295183E+02 -.899405431E+02 -.894519026E+02 -.886874789E+02 -.875480628E+02 -.859082038E+02 -.836141821E+02 -.804845756E+02 -.763182118E+02 -.709150661E+02 -.641072381E+02 -.557814521E+02 -.458703680E+02 -.343181291E+02 -.210609296E+02 -.601521837E+01 0.109384329E+02 0.298813076E+02 0.508212044E+02 0.736519241E+02 0.981003715E+02 0.123661966E+03 0.149530158E+03 0.174535402E+03 0.197124435E+03 0.215431041E+03 0.227505150E+03 0.231749209E+03 0.227499490E+03 0.215419744E+03 0.197107546E+03 0.174512992E+03 0.149502323E+03 0.123628830E+03 0.980620877E+02 0.736086790E+02 0.507732216E+02 0.298288516E+02 0.108818148E+02 -.607563520E+01 -.211247205E+02 -.343846982E+02 -.459386567E+02 -.558501778E+02 -.641748880E+02 -.709802111E+02 -.763799021E+02 -.805425014E+02 -.836685510E+02 -.859595120E+02 -.875969252E+02 -.887345612E+02 -.894978994E+02 -.899861513E+02 -.902754037E+02 -.904225046E+02 -.904691020E+02 -.904452969E+02 -.903726500E+02 -.902665194E+02 -.901378101E+02 -.899942588E+02 -.898413630E+02 -.896830512E+02 -.895221664E+02 -.893608189E+02 -.892006487E+02 -.890430283E+02 -.888892279E+02 -.887405611E+02 -.885985242E+02 -.884649425E+02 -.883421349E+02 -.882331100E+02 -.881418083E+02 -.880734093E+02 -.880347269E+02 -.880347269E+02
 -.879967898E+02 -.879967898E+02 -.880331128E+02 -.880972135E+02 -.881825522E+02 -.882841077E+02 -.883980012E+02 -.885212019E+02 -.886512906E+02 -.887862626E+02 -.889243570E+02 -.890638970E+02 -.892031290E+02 -.893400466E+02 -.894721815E+02 -.895963423E+02 -.897082727E+02 -.898021957E+02 -.898701983E+02 -.899013979E+02 -.898808230E+02 -.897879306E+02 -.895946925E+02 -.892632210E+02 -.887429974E+02 -.879679048E+02 -.868534016E+02 -.852942033E+02 -.831630084E+02 -.803118609E+02 -.765796673E+02 -.718094109E+02 -.658732887E+02 -.586940043E+02 -.502458134E+02 -.405334625E+02 -.295711521E+02 -.173864943E+02 -.399688028E+01 0.105647348E+02 0.261998658E+02 0.427203921E+02 0.598244163E+02 0.770734017E+02 0.938763845E+02 0.109490453E+03 0.123049930E+03 0.133637613E+03 0.140405800E+03 0.142736907E+03 0.140400314E+03 0.133626662E+03 0.123033557E+03 0.109468724E+03 0.938493899E+02 0.770412567E+02 0.597872643E+02 0.426784071E+02 0.261532557E+02 0.105137454E+02 -.405196112E+01 -.174453307E+02 -.296333205E+02 -.405981447E+02 -.503119810E+02 -.587603920E+02 -.659384986E+02 -.718722169E+02 -.766393083E+02 -.803681256E+02 -.832161183E+02 -.853446259E+02 -.869017052E+02 -.880146891E+02 -.887888679E+02 -.893087751E+02 -.896405009E+02 -.898345215E+02 -.899286715E+02 -.899509219E+02 -.899217570E+02 -.898560895E+02 -.897647413E+02 -.896555613E+02 -.895342539E+02 -.894049903E+02 -.892708577E+02 -.891341934E+02 -.889968365E+02 -.888603240E+02 -.887260516E+02 -.885954143E+02 -.884699395E+02 -.883514244E+02 -.882420896E+02 -.881447578E+02 -.880630742E+02 -.880017828E+02 -.879670810E+02 -.879670810E+02
 -.879135465E+02 -.879135465E+02 -.879449972E+02 -.880004003E+02 -.880739754E+02 -.881612405E+02 -.882586868E+02 -.883635223E+02 -.884734626E+02 -.885865566E+02 -.887010315E+02 -.888151469E+02 -.889270464E+02 -.890345932E+02 -.891351775E+02 -.892254759E+02 -.893011435E+02 -.893564098E+02 -.893835456E+02 -.893721587E+02 -.893082734E+02 -.891731472E+02 -.889417908E+02 -.885811922E+02 -.880483009E+02 -.872879118E+02 -.862306571E+02 -.847914003E+02 -.828685898E+02 -.803458838E+02 -.770983750E+02 -.730056508E+02 -.679709538E+02 -.619398233E+02 -.549073428E+02 -.469086264E+02 -.380014821E+02 -.282588164E+02 -.177763900E+02 -.665206799E+01 0.499019965E+01 0.169686920E+02 0.290338536E+02 0.408636814E+02 0.520659384E+02 0.621907798E+02 0.707572597E+02 0.772955232E+02 0.814025163E+02 0.828025997E+02 0.813972413E+02 0.772849931E+02 0.707415146E+02 0.621698810E+02 0.520399693E+02 0.408327490E+02 0.289980909E+02 0.169282598E+02 0.494529000E+01 -.670122876E+01 -.178295363E+02 -.283156097E+02 -.380612785E+02 -.469705825E+02 -.549704292E+02 -.620028271E+02 -.680326508E+02 -.730650620E+02 -.771549506E+02 -.803995224E+02 -.829195291E+02 -.848400712E+02 -.862775698E+02 -.873335940E+02 -.880932728E+02 -.886259556E+02 -.889868206E+02 -.892188824E+02 -.893551111E+02 -.894204496E+02 -.894335921E+02 -.894084643E+02 -.893554056E+02 -.892820883E+02 -.891942181E+02 -.890960639E+02 -.889908562E+02 -.888810890E+02 -.887687512E+02 -.886555095E+02 -.885428588E+02 -.884322535E+02 -.883252316E+02 -.882235403E+02 -.881292747E+02 -.880450375E+02 -.879741335E+02 -.879208116E+02 -.878905738E+02 -.878905738E+02
 -.878242130E+02 -.878242130E+02 -.878504909E+02 -.878966630E+02 -.879577627E+02 -.880298919E+02 -.881099504E+02 -.881954182E+02 -.882841788E+02 -.883743683E+02 -.884642404E+02 -.885520374E+02 -.886358582E+02 -.887135123E+02 -.887823488E+02 -.888390468E+02 -.888793516E+02 -.888977348E+02 -.888869575E+02 -.888375081E+02 -.887368865E+02 -.885687108E+02 -.883116317E+02 -.879380627E+02 -.874127704E+02 -.866914129E+02 -.857191714E+02 -.844297146E+02 -.827449579E+02 -.805765307E+02 -.778303830E+02 -.744159272E+02 -.702596518E+02 -.653200047E+02 -.595971790E+02 -.531322333E+02 -.459967402E+02 -.382814078E+02 -.300930152E+02 -.215608025E+02 -.128246793E+02 -.403619821E+01 0.461915306E+01 0.129197757E+02 0.206135773E+02 0.274291461E+02 0.330928575E+02 0.373513421E+02 0.399971244E+02 0.408933426E+02 0.399920952E+02 0.373413022E+02 0.330778439E+02 0.274092153E+02 0.205888061E+02 0.128902628E+02 0.458502078E+01 -.407480208E+01 -.128675785E+02 -.216077860E+02 -.301437780E+02 -.383353922E+02 -.460532554E+02 -.531904348E+02 -.596560533E+02 -.653784632E+02 -.703167077E+02 -.744708729E+02 -.778828772E+02 -.806265731E+02 -.827927944E+02 -.844757295E+02 -.857638049E+02 -.867351132E+02 -.874559715E+02 -.879811757E+02 -.883550401E+02 -.886127665E+02 -.887819069E+02 -.888837732E+02 -.889347081E+02 -.889471704E+02 -.889306276E+02 -.888922697E+02 -.888375693E+02 -.887707156E+02 -.886949493E+02 -.886128215E+02 -.885263967E+02 -.884374148E+02 -.883474260E+02 -.882579093E+02 -.881703832E+02 -.880865172E+02 -.880082532E+02 -.879379438E+02 -.878785185E+02 -.878336890E+02 -.878082093E+02 -.878082093E+02
 -.877321312E+02 -.877321312E+02 -.877531414E+02 -.877899185E+02 -.878383349E+02 -.878951023E+02 -.879575547E+02 -.880234729E+02 -.880909401E+02 -.881582165E+02 -.882236267E+02 -.882854508E+02 -.883418114E+02 -.883905506E+02 -.884290856E+02 -.884542361E+02 -.884620090E+02 -.884473296E+02 -.884037026E+02 -.883227876E+02 -.881938726E+02 -.880032341E+02 -.877333783E+02 -.873621741E+02 -.868619061E+02 -.861983112E+02 -.853296977E+02 -.842063295E+02 -.827703968E+02 -.809571429E+02 -.786979674E+02 -.759263467E+02 -.725867861E+02 -.686455342E+02 -.640998858E+02 -.589821250E+02 -.533562328E+02 -.473097112E+02 -.409456441E+02 -.343792460E+02 -.277399538E+02 -.211718264E+02 -.148209153E+02 -.883808736E+01 -.338459263E+01 0.137361586E+01 0.527598791E+01 0.817918641E+01 0.996932761E+01 0.105729278E+02 0.996457441E+01 0.816969678E+01 0.526179571E+01 0.135477263E+01 -.340801658E+01 -.886600148E+01 -.148532075E+02 -.212083606E+02 -.277805378E+02 -.344235349E+02 -.409931658E+02 -.473598973E+02 -.534083799E+02 -.590353917E+02 -.641533524E+02 -.686983190E+02 -.726381783E+02 -.759758983E+02 -.787455127E+02 -.810027547E+02 -.828143116E+02 -.842488737E+02 -.853712326E+02 -.862391992E+02 -.869024943E+02 -.874027866E+02 -.877743135E+02 -.880447627E+02 -.882362368E+02 -.883661992E+02 -.884483421E+02 -.884933438E+02 -.885095086E+02 -.885032913E+02 -.884797203E+02 -.884427336E+02 -.883954451E+02 -.883403547E+02 -.882795167E+02 -.882146767E+02 -.881473865E+02 -.880791062E+02 -.880112990E+02 -.879455262E+02 -.878835498E+02 -.878274470E+02 -.877797480E+02 -.877436027E+02 -.877229910E+02 -.877229910E+02
 -.876404193E+02 -.876404193E+02 -.876562522E+02 -.876838031E+02 -.877197819E+02 -.877615168E+02 -.878067903E+02 -.878537049E+02 -.879005710E+02 -.879458087E+02 -.879878582E+02 -.880250916E+02 -.880557225E+02 -.880777068E+02 -.880886279E+02 -.880855611E+02 -.880649090E+02 -.880221997E+02 -.879518383E+02 -.878468035E+02 -.876982814E+02 -.874952301E+02 -.872238766E+02 -.868671533E+02 -.864040971E+02 -.858092520E+02 -.850521454E+02 -.840969595E+02 -.829026007E+02 -.814234864E+02 -.796114940E+02 -.774195391E+02 -.748070212E+02 -.717467560E+02 -.682320776E+02 -.642819979E+02 -.599424514E+02 -.552831498E+02 -.503916379E+02 -.453671928E+02 -.403165453E+02 -.353518491E+02 -.305901757E+02 -.261523915E+02 -.221565643E+02 -.187114710E+02 -.159149884E+02 -.138513555E+02 -.125861382E+02 -.121611014E+02 -.125905913E+02 -.138602464E+02 -.159282870E+02 -.187291319E+02 -.221785246E+02 -.261785567E+02 -.306203868E+02 -.353858616E+02 -.403540476E+02 -.454078007E+02 -.504348691E+02 -.553284093E+02 -.599890422E+02 -.643291654E+02 -.682790868E+02 -.717929807E+02 -.748520139E+02 -.774630603E+02 -.796534983E+02 -.814640799E+02 -.829419894E+02 -.841354029E+02 -.850899219E+02 -.858466376E+02 -.864413536E+02 -.869045229E+02 -.872615797E+02 -.875334645E+02 -.877372211E+02 -.878865988E+02 -.879926141E+02 -.880640544E+02 -.881079117E+02 -.881297486E+02 -.881339995E+02 -.881242178E+02 -.881032745E+02 -.880735210E+02 -.880369200E+02 -.879951554E+02 -.879497259E+02 -.879020273E+02 -.878534306E+02 -.878053595E+02 -.877593718E+02 -.877172516E+02 -.876811159E+02 -.876535451E+02 -.876377435E+02 -.876377435E+02
 -.875518082E+02 -.875518082E+02 -.875627093E+02 -.875814810E+02 -.876056460E+02 -.876331388E+02 -.876621917E+02 -.876912408E+02 -.877188448E+02 -.877436134E+02 -.877641402E+02 -.877789367E+02 -.877863634E+02 -.877845543E+02 -.877713312E+02 -.877441036E+02 -.876997494E+02 -.876344717E+02 -.875436272E+02 -.874215216E+02 -.872611688E+02 -.870540115E+02 -.867896068E+02 -.864552836E+02 -.860357874E+02 -.855129414E+02 -.848653692E+02 -.840683548E+02 -.830939540E+02 -.819115290E+02 -.804889256E+02 -.787945348E+02 -.768003968E+02 -.744862775E+02 -.718442579E+02 -.688829338E+02 -.656300835E+02 -.621328998E+02 -.584556570E+02 -.546755913E+02 -.508782592E+02 -.471534163E+02 -.435918191E+02 -.402827162E+02 -.373114874E+02 -.347572913E+02 -.326905861E+02 -.311702204E+02 -.302404912E+02 -.299288614E+02 -.302446216E+02 -.311784570E+02 -.327028780E+02 -.347735565E+02 -.373316085E+02 -.403065359E+02 -.436191305E+02 -.471839511E+02 -.509116762E+02 -.547114687E+02 -.584934917E+02 -.621721228E+02 -.656700941E+02 -.689231501E+02 -.718841719E+02 -.745255006E+02 -.768386828E+02 -.788317782E+02 -.805251405E+02 -.819468181E+02 -.831284767E+02 -.841022998E+02 -.848989349E+02 -.855463223E+02 -.860691670E+02 -.864888302E+02 -.868234719E+02 -.870883287E+02 -.872960534E+02 -.874570702E+02 -.875799167E+02 -.876715582E+02 -.877376662E+02 -.877828587E+02 -.878109036E+02 -.878248890E+02 -.878273651E+02 -.878204611E+02 -.878059831E+02 -.877854967E+02 -.877603982E+02 -.877319790E+02 -.877014852E+02 -.876701767E+02 -.876393895E+02 -.876106031E+02 -.875855200E+02 -.875661581E+02 -.875549663E+02 -.875549663E+02
 -.874685305E+02 -.874685305E+02 -.874748649E+02 -.874855189E+02 -.874987833E+02 -.875131736E+02 -.875273621E+02 -.875401200E+02 -.875502664E+02 -.875566211E+02 -.875579593E+02 -.875529659E+02 -.875401871E+02 -.875179773E+02 -.874844389E+02 -.874373527E+02 -.873740971E+02 -.872915526E+02 -.871859904E+02 -.870529428E+02 -.868870548E+02 -.866819169E+02 -.864298833E+02 -.861218797E+02 -.857472148E+02 -.852934115E+02 -.847460879E+02 -.840889319E+02 -.833038293E+02 -.823712324E+02 -.812708725E+02 -.799829275E+02 -.784897265E+02 -.767779919E+02 -.748414714E+02 -.726836249E+02 -.703198639E+02 -.677787959E+02 -.651020784E+02 -.623428197E+02 -.595628492E+02 -.568294104E+02 -.542118271E+02 -.517784917E+02 -.495942824E+02 -.477183696E+02 -.462023038E+02 -.450882991E+02 -.444077252E+02 -.441799122E+02 -.444113814E+02 -.450955794E+02 -.462131422E+02 -.477326635E+02 -.496118880E+02 -.517992183E+02 -.542354317E+02 -.568555925E+02 -.595912505E+02 -.623730298E+02 -.651336504E+02 -.678112708E+02 -.703528015E+02 -.727166364E+02 -.748742451E+02 -.768103080E+02 -.785214592E+02 -.800140355E+02 -.813013824E+02 -.824012200E+02 -.833334013E+02 -.841182109E+02 -.847752009E+02 -.853224825E+02 -.857763599E+02 -.861512042E+02 -.864594803E+02 -.867118664E+02 -.869174230E+02 -.870837817E+02 -.872173371E+02 -.873234283E+02 -.874065058E+02 -.874702796E+02 -.875178476E+02 -.875518073E+02 -.875743494E+02 -.875873380E+02 -.875923793E+02 -.875908794E+02 -.875840961E+02 -.875731846E+02 -.875592403E+02 -.875433412E+02 -.875265898E+02 -.875101596E+02 -.874953461E+02 -.874836266E+02 -.874767316E+02 -.874767316E+02
 -.873922666E+02 -.873922666E+02 -.873944827E+02 -.873978282E+02 -.874013033E+02 -.874039667E+02 -.874049096E+02 -.874032306E+02 -.873980113E+02 -.873882919E+02 -.873730451E+02 -.873511490E+02 -.873213569E+02 -.872822628E+02 -.872322633E+02 -.871695128E+02 -.870918725E+02 -.869968512E+02 -.868815383E+02 -.867425276E+02 -.865758332E+02 -.863767980E+02 -.861399987E+02 -.858591510E+02 -.855270243E+02 -.851353769E+02 -.846749282E+02 -.841353942E+02 -.835056146E+02 -.827738152E+02 -.819280505E+02 -.809568734E+02 -.798502674E+02 -.786008438E+02 -.772052528E+02 -.756656845E+02 -.739912617E+02 -.721990754E+02 -.703146222E+02 -.683714801E+02 -.664101946E+02 -.644765030E+02 -.626191297E+02 -.608874227E+02 -.593290595E+02 -.579879746E+02 -.569025791E+02 -.561042938E+02 -.556163954E+02 -.554531812E+02 -.556194614E+02 -.561103879E+02 -.569116243E+02 -.579998538E+02 -.593436136E+02 -.609044496E+02 -.626383852E+02 -.644977044E+02 -.664330283E+02 -.683956135E+02 -.703397200E+02 -.722248174E+02 -.740173609E+02 -.756919009E+02 -.772314025E+02 -.786268016E+02 -.798759630E+02 -.809822840E+02 -.819531905E+02 -.827987258E+02 -.835303540E+02 -.841600293E+02 -.846995285E+02 -.851600096E+02 -.855517517E+02 -.858840278E+02 -.861650714E+02 -.864021036E+02 -.866013986E+02 -.867683695E+02 -.869076622E+02 -.870232510E+02 -.871185298E+02 -.871963959E+02 -.872593260E+02 -.873094433E+02 -.873485759E+02 -.873783083E+02 -.874000251E+02 -.874149496E+02 -.874241779E+02 -.874287086E+02 -.874294708E+02 -.874273494E+02 -.874232111E+02 -.874179290E+02 -.874124099E+02 -.874076227E+02 -.874046313E+02 -.874046313E+02
 -.873241430E+02 -.873241430E+02 -.873227381E+02 -.873196705E+02 -.873145802E+02 -.873070224E+02 -.872964775E+02 -.872823547E+02 -.872639915E+02 -.872406483E+02 -.872115000E+02 -.871756243E+02 -.871319866E+02 -.870794217E+02 -.870166124E+02 -.869420635E+02 -.868540735E+02 -.867507013E+02 -.866297293E+02 -.864886240E+02 -.863244928E+02 -.861340412E+02 -.859135300E+02 -.856587391E+02 -.853649405E+02 -.850268892E+02 -.846388418E+02 -.841946149E+02 -.836876988E+02 -.831114462E+02 -.824593536E+02 -.817254554E+02 -.809048407E+02 -.799942914E+02 -.789930189E+02 -.779034477E+02 -.767319652E+02 -.754895333E+02 -.741920480E+02 -.728603465E+02 -.715198035E+02 -.701995121E+02 -.689311077E+02 -.677473404E+02 -.666805254E+02 -.657610004E+02 -.650156955E+02 -.644668951E+02 -.641312403E+02 -.640190025E+02 -.641336421E+02 -.644716617E+02 -.650227532E+02 -.657702398E+02 -.666918028E+02 -.677604810E+02 -.689459104E+02 -.702157556E+02 -.715372551E+02 -.728787719E+02 -.742112216E+02 -.755092478E+02 -.767520399E+02 -.779237337E+02 -.790134016E+02 -.800146897E+02 -.809252042E+02 -.817457597E+02 -.824795944E+02 -.831316339E+02 -.837078535E+02 -.842147615E+02 -.846590069E+02 -.850470977E+02 -.853852142E+02 -.856790948E+02 -.859339786E+02 -.861545871E+02 -.863451333E+02 -.865093487E+02 -.866505202E+02 -.867715320E+02 -.868749097E+02 -.869628624E+02 -.870373228E+02 -.870999846E+02 -.871523354E+02 -.871956862E+02 -.872311973E+02 -.872599014E+02 -.872827226E+02 -.873004938E+02 -.873139706E+02 -.873238434E+02 -.873307473E+02 -.873352690E+02 -.873379522E+02 -.873392990E+02 -.873397680E+02 -.873397680E+02
 -.872647728E+02 -.872647728E+02 -.872602631E+02 -.872517100E+02 -.872393176E+02 -.872230844E+02 -.872028439E+02 -.871782924E+02 -.871490085E+02 -.871144646E+02 -.870740326E+02 -.870269853E+02 -.869724938E+02 -.869096211E+02 -.868373135E+02 -.867543895E+02 -.866595258E+02 -.865512423E+02 -.864278854E+02 -.862876104E+02 -.861283649E+02 -.859478729E+02 -.857436231E+02 -.855128623E+02 -.852525989E+02 -.849596191E+02 -.846305222E+02 -.842617812E+02 -.838498350E+02 -.833912220E+02 -.828827608E+02 -.823217848E+02 -.817064324E+02 -.810359894E+02 -.803112686E+02 -.795350050E+02 -.787122290E+02 -.778505714E+02 -.769604511E+02 -.760550960E+02 -.751503602E+02 -.742643221E+02 -.734166721E+02 -.726279224E+02 -.719184968E+02 -.713077658E+02 -.708130991E+02 -.704489999E+02 -.702263775E+02 -.701519985E+02 -.702281470E+02 -.704525100E+02 -.708182925E+02 -.713145592E+02 -.719267830E+02 -.726375744E+02 -.734275477E+02 -.742762693E+02 -.751632230E+02 -.760687209E+02 -.769746924E+02 -.778652960E+02 -.787273204E+02 -.795503650E+02 -.803268179E+02 -.810516670E+02 -.817221937E+02 -.823375990E+02 -.828986081E+02 -.834070906E+02 -.838657182E+02 -.842776751E+02 -.846464235E+02 -.849755234E+02 -.852684994E+02 -.855287487E+02 -.857594810E+02 -.859636831E+02 -.861441030E+02 -.863032469E+02 -.864433854E+02 -.865665658E+02 -.866746280E+02 -.867692216E+02 -.868518237E+02 -.869237564E+02 -.869862026E+02 -.870402207E+02 -.870867572E+02 -.871266577E+02 -.871606754E+02 -.871894770E+02 -.872136464E+02 -.872336849E+02 -.872500073E+02 -.872629342E+02 -.872726780E+02 -.872793209E+02 -.872827841E+02 -.872827841E+02
 -.872143241E+02 -.872143241E+02 -.872072208E+02 -.871940983E+02 -.871756473E+02 -.871522532E+02 -.871240620E+02 -.870910287E+02 -.870529528E+02 -.870095036E+02 -.869602381E+02 -.869046118E+02 -.868419866E+02 -.867716332E+02 -.866927322E+02 -.866043720E+02 -.865055464E+02 -.863951498E+02 -.862719735E+02 -.861347013E+02 -.859819074E+02 -.858120552E+02 -.856235010E+02 -.854145019E+02 -.851832311E+02 -.849278028E+02 -.846463087E+02 -.843368702E+02 -.839977082E+02 -.836272347E+02 -.832241676E+02 -.827876704E+02 -.823175152E+02 -.818142652E+02 -.812794686E+02 -.807158513E+02 -.801274904E+02 -.795199486E+02 -.789003452E+02 -.782773426E+02 -.776610306E+02 -.770626980E+02 -.764944925E+02 -.759689823E+02 -.754986418E+02 -.750952954E+02 -.747695569E+02 -.745303045E+02 -.743842289E+02 -.743354863E+02 -.743854803E+02 -.745327878E+02 -.747732337E+02 -.751001101E+02 -.755045235E+02 -.759758478E+02 -.765022495E+02 -.770712485E+02 -.776702744E+02 -.782871809E+02 -.789106836E+02 -.795306995E+02 -.801385745E+02 -.807271988E+02 -.812910196E+02 -.818259687E+02 -.823293289E+02 -.827995588E+02 -.832361006E+02 -.836391864E+02 -.840096552E+02 -.843487899E+02 -.846581786E+02 -.849395990E+02 -.851949278E+02 -.854260705E+02 -.856349098E+02 -.858232689E+02 -.859928871E+02 -.861454046E+02 -.862823544E+02 -.864051599E+02 -.865151353E+02 -.866134891E+02 -.867013284E+02 -.867796643E+02 -.868494170E+02 -.869114203E+02 -.869664252E+02 -.870151025E+02 -.870580424E+02 -.870957529E+02 -.871286543E+02 -.871570697E+02 -.871812108E+02 -.872011566E+02 -.872168238E+02 -.872279257E+02 -.872339165E+02 -.872339165E+02
 -.871726041E+02 -.871726041E+02 -.871633949E+02 -.871465752E+02 -.871232454E+02 -.870941208E+02 -.870596175E+02 -.870199177E+02 -.869750178E+02 -.869247649E+02 -.868688839E+02 -.868069962E+02 -.867386349E+02 -.866632540E+02 -.865802360E+02 -.864888966E+02 -.863884885E+02 -.862782038E+02 -.861571776E+02 -.860244908E+02 -.858791749E+02 -.857202189E+02 -.855465786E+02 -.853571902E+02 -.851509881E+02 -.849269300E+02 -.846840281E+02 -.844213897E+02 -.841382671E+02 -.838341186E+02 -.835086802E+02 -.831620472E+02 -.827947652E+02 -.824079257E+02 -.820032631E+02 -.815832435E+02 -.811511400E+02 -.807110810E+02 -.802680632E+02 -.798279193E+02 -.793972311E+02 -.789831859E+02 -.785933761E+02 -.782355472E+02 -.779173076E+02 -.776458150E+02 -.774274603E+02 -.772675703E+02 -.771701501E+02 -.771376840E+02 -.771710104E+02 -.772692786E+02 -.774299924E+02 -.776491358E+02 -.779213725E+02 -.782403037E+02 -.785987655E+02 -.789891458E+02 -.794036968E+02 -.798348260E+02 -.802753476E+02 -.807186823E+02 -.811590013E+02 -.815913118E+02 -.820114898E+02 -.824162664E+02 -.828031789E+02 -.831704962E+02 -.835171290E+02 -.838425331E+02 -.841466139E+02 -.844296353E+02 -.846921381E+02 -.849348684E+02 -.851587171E+02 -.853646695E+02 -.855537655E+02 -.857270678E+02 -.858856378E+02 -.860305173E+02 -.861627157E+02 -.862832007E+02 -.863928921E+02 -.864926578E+02 -.865833111E+02 -.866656090E+02 -.867402509E+02 -.868078766E+02 -.868690642E+02 -.869243260E+02 -.869741029E+02 -.870187563E+02 -.870585554E+02 -.870936611E+02 -.871241018E+02 -.871497428E+02 -.871702431E+02 -.871849987E+02 -.871930670E+02 -.871930670E+02
 -.871391473E+02 -.871391473E+02 -.871282836E+02 -.871085725E+02 -.870814502E+02 -.870479061E+02 -.870085843E+02 -.869638614E+02 -.869139048E+02 -.868587179E+02 -.867981736E+02 -.867320399E+02 -.866599992E+02 -.865816636E+02 -.864965859E+02 -.864042690E+02 -.863041737E+02 -.861957253E+02 -.860783203E+02 -.859513336E+02 -.858141262E+02 -.856660549E+02 -.855064830E+02 -.853347951E+02 -.851504134E+02 -.849528186E+02 -.847415750E+02 -.845163599E+02 -.842769978E+02 -.840234999E+02 -.837561077E+02 -.834753400E+02 -.831820426E+02 -.828774373E+02 -.825631674E+02 -.822413368E+02 -.819145364E+02 -.815858550E+02 -.812588684E+02 -.809376025E+02 -.806264686E+02 -.803301682E+02 -.800535695E+02 -.798015585E+02 -.795788715E+02 -.793899177E+02 -.792386014E+02 -.791281569E+02 -.790610050E+02 -.790386430E+02 -.790615753E+02 -.791292899E+02 -.792402818E+02 -.793921232E+02 -.795815737E+02 -.798047237E+02 -.800571596E+02 -.803341420E+02 -.806307826E+02 -.809422120E+02 -.812637285E+02 -.815909211E+02 -.819197646E+02 -.822466846E+02 -.825685936E+02 -.828829016E+02 -.831875061E+02 -.834807642E+02 -.837614545E+02 -.840287312E+02 -.842820747E+02 -.845212427E+02 -.847462225E+02 -.849571878E+02 -.851544595E+02 -.853384711E+02 -.855097396E+02 -.856688406E+02 -.858163881E+02 -.859530172E+02 -.860793710E+02 -.861960895E+02 -.863038006E+02 -.864031132E+02 -.864946108E+02 -.865788466E+02 -.866563379E+02 -.867275606E+02 -.867929432E+02 -.868528587E+02 -.869076150E+02 -.869574416E+02 -.870024728E+02 -.870427249E+02 -.870780660E+02 -.871081763E+02 -.871324956E+02 -.871501535E+02 -.871598785E+02 -.871598785E+02
 -.871132993E+02 -.871132993E+02 -.871011889E+02 -.870793119E+02 -.870493720E+02 -.870125799E+02 -.869697668E+02 -.869214713E+02 -.868680058E+02 -.868095070E+02 -.867459755E+02 -.866773050E+02 -.866033059E+02 -.865237232E+02 -.864382511E+02 -.863465443E+02 -.862482287E+02 -.861429095E+02 -.860301804E+02 -.859096318E+02 -.857808595E+02 -.856434746E+02 -.854971147E+02 -.853414558E+02 -.851762272E+02 -.850012272E+02 -.848163419E+02 -.846215660E+02 -.844170253E+02 -.842030015E+02 -.839799587E+02 -.837485691E+02 -.835097398E+02 -.832646364E+02 -.830147027E+02 -.827616753E+02 -.825075885E+02 -.822547698E+02 -.820058214E+02 -.817635880E+02 -.815311083E+02 -.813115512E+02 -.811081374E+02 -.809240482E+02 -.807623270E+02 -.806257757E+02 -.805168536E+02 -.804375835E+02 -.803894720E+02 -.803734478E+02 -.803898231E+02 -.804382805E+02 -.805178864E+02 -.806271297E+02 -.807639830E+02 -.809259833E+02 -.811103253E+02 -.813139630E+02 -.815337127E+02 -.817663521E+02 -.820087110E+02 -.822577499E+02 -.825106234E+02 -.827647289E+02 -.830177385E+02 -.832676174E+02 -.835126288E+02 -.837513279E+02 -.839825485E+02 -.842053824E+02 -.844191558E+02 -.846234034E+02 -.848178416E+02 -.850023425E+02 -.851769098E+02 -.853416551E+02 -.854967783E+02 -.856425486E+02 -.857792888E+02 -.859073611E+02 -.860271551E+02 -.861390775E+02 -.862435425E+02 -.863409641E+02 -.864317485E+02 -.865162872E+02 -.865949498E+02 -.866680761E+02 -.867359680E+02 -.867988787E+02 -.868570001E+02 -.869104468E+02 -.869592352E+02 -.870032565E+02 -.870422414E+02 -.870757146E+02 -.871029335E+02 -.871228105E+02 -.871338088E+02 -.871338088E+02
 -.870942917E+02 -.870942917E+02 -.870812943E+02 -.870578905E+02 -.870259886E+02 -.869869720E+02 -.869418208E+02 -.868912046E+02 -.868355551E+02 -.867751202E+02 -.867100076E+02 -.866402167E+02 -.865656649E+02 -.864862071E+02 -.864016527E+02 -.863117780E+02 -.862163380E+02 -.861150760E+02 -.860077326E+02 -.858940547E+02 -.857738041E+02 -.856467665E+02 -.855127612E+02 -.853716516E+02 -.852233564E+02 -.850678619E+02 -.849052350E+02 -.847356378E+02 -.845593419E+02 -.843767438E+02 -.841883800E+02 -.839949415E+02 -.837972867E+02 -.835964518E+02 -.833936583E+02 -.831903155E+02 -.829880168E+02 -.827885302E+02 -.825937796E+02 -.824058188E+02 -.822267962E+02 -.820589110E+02 -.819043622E+02 -.817652919E+02 -.816437243E+02 -.815415044E+02 -.814602378E+02 -.814012367E+02 -.813654734E+02 -.813535454E+02 -.813656530E+02 -.814015921E+02 -.814607620E+02 -.815421867E+02 -.816445509E+02 -.817662459E+02 -.819054241E+02 -.820600588E+02 -.822280058E+02 -.824070640E+02 -.825950326E+02 -.827897617E+02 -.829891962E+02 -.831914108E+02 -.833946364E+02 -.835972781E+02 -.837979255E+02 -.839953557E+02 -.841885309E+02 -.843765910E+02 -.845588434E+02 -.847347497E+02 -.849039113E+02 -.850660548E+02 -.852210162E+02 -.853687267E+02 -.855091984E+02 -.856425116E+02 -.857688024E+02 -.858882520E+02 -.860010764E+02 -.861075174E+02 -.862078344E+02 -.863022959E+02 -.863911727E+02 -.864747295E+02 -.865532175E+02 -.866268656E+02 -.866958701E+02 -.867603833E+02 -.868204988E+02 -.868762328E+02 -.869275014E+02 -.869740903E+02 -.870156161E+02 -.870514753E+02 -.870807791E+02 -.871022675E+02 -.871141972E+02 -.871141972E+02
 -.870813034E+02 -.870813034E+02 -.870677304E+02 -.870433512E+02 -.870102231E+02 -.869698584E+02 -.869233506E+02 -.868714721E+02 -.868147493E+02 -.867535207E+02 -.866879812E+02 -.866182170E+02 -.865442330E+02 -.864659737E+02 -.863833406E+02 -.862962061E+02 -.862044252E+02 -.861078456E+02 -.860063167E+02 -.858996980E+02 -.857878675E+02 -.856707292E+02 -.855482216E+02 -.854203260E+02 -.852870751E+02 -.851485619E+02 -.850049493E+02 -.848564790E+02 -.847034813E+02 -.845463840E+02 -.843857210E+02 -.842221392E+02 -.840564051E+02 -.838894080E+02 -.837221610E+02 -.835557990E+02 -.833915719E+02 -.832308342E+02 -.830750291E+02 -.829256682E+02 -.827843057E+02 -.826525087E+02 -.825318226E+02 -.824237349E+02 -.823296368E+02 -.822507850E+02 -.821882652E+02 -.821429594E+02 -.821155183E+02 -.821063406E+02 -.821155595E+02 -.821430390E+02 -.821883776E+02 -.822509220E+02 -.823297876E+02 -.824238860E+02 -.825319583E+02 -.826526111E+02 -.827843547E+02 -.829256417E+02 -.830749032E+02 -.832305832E+02 -.833911685E+02 -.835552140E+02 -.837213635E+02 -.838883656E+02 -.840550835E+02 -.842205024E+02 -.843837311E+02 -.845440014E+02 -.847006641E+02 -.848531836E+02 -.850011299E+02 -.851441710E+02 -.852820632E+02 -.854146422E+02 -.855418136E+02 -.856635442E+02 -.857798527E+02 -.858908018E+02 -.859964900E+02 -.860970441E+02 -.861926118E+02 -.862833545E+02 -.863694401E+02 -.864510354E+02 -.865282980E+02 -.866013672E+02 -.866703534E+02 -.867353253E+02 -.867962944E+02 -.868531954E+02 -.869058612E+02 -.869539907E+02 -.869971079E+02 -.870345083E+02 -.870651891E+02 -.870877591E+02 -.871003215E+02 -.871003215E+02
 -.870735087E+02 -.870735087E+02 -.870596248E+02 -.870347374E+02 -.870010043E+02 -.869600274E+02 -.869129826E+02 -.868607189E+02 -.868038358E+02 -.867427422E+02 -.866777026E+02 -.866088728E+02 -.865363276E+02 -.864600828E+02 -.863801128E+02 -.862963644E+02 -.862087691E+02 -.861172528E+02 -.860217445E+02 -.859221839E+02 -.858185291E+02 -.857107633E+02 -.855989013E+02 -.854829967E+02 -.853631476E+02 -.852395039E+02 -.851122731E+02 -.849817267E+02 -.848482061E+02 -.847121276E+02 -.845739870E+02 -.844343629E+02 -.842939188E+02 -.841534036E+02 -.840136493E+02 -.838755673E+02 -.837401414E+02 -.836084182E+02 -.834814945E+02 -.833605012E+02 -.832465852E+02 -.831408884E+02 -.830445243E+02 -.829585538E+02 -.828839606E+02 -.828216265E+02 -.827723088E+02 -.827366194E+02 -.827150080E+02 -.827077494E+02 -.827149353E+02 -.827364717E+02 -.827720815E+02 -.828213127E+02 -.828835510E+02 -.829580372E+02 -.830438871E+02 -.831401152E+02 -.832456584E+02 -.833594012E+02 -.834801999E+02 -.836069058E+02 -.837383859E+02 -.838735416E+02 -.840113245E+02 -.841507489E+02 -.842909015E+02 -.844309482E+02 -.845701383E+02 -.847078064E+02 -.848433717E+02 -.849763364E+02 -.851062824E+02 -.852328665E+02 -.853558156E+02 -.854749209E+02 -.855900316E+02 -.857010492E+02 -.858079209E+02 -.859106336E+02 -.860092075E+02 -.861036900E+02 -.861941493E+02 -.862806686E+02 -.863633388E+02 -.864422517E+02 -.865174920E+02 -.865891279E+02 -.866572008E+02 -.867217118E+02 -.867826056E+02 -.868397506E+02 -.868929123E+02 -.869417209E+02 -.869856281E+02 -.870238522E+02 -.870553060E+02 -.870785043E+02 -.870914429E+02 -.870914429E+02
 -.870701133E+02 -.870701133E+02 -.870561393E+02 -.870311326E+02 -.869973090E+02 -.869563269E+02 -.869094166E+02 -.868574809E+02 -.868011723E+02 -.867409531E+02 -.866771412E+02 -.866099462E+02 -.865394978E+02 -.864658671E+02 -.863890848E+02 -.863091550E+02 -.862260667E+02 -.861398034E+02 -.860503512E+02 -.859577063E+02 -.858618813E+02 -.857629107E+02 -.856608570E+02 -.855558155E+02 -.854479193E+02 -.853373442E+02 -.852243125E+02 -.851090975E+02 -.849920265E+02 -.848734843E+02 -.847539147E+02 -.846338219E+02 -.845137707E+02 -.843943850E+02 -.842763449E+02 -.841603826E+02 -.840472759E+02 -.839378400E+02 -.838329176E+02 -.837333670E+02 -.836400487E+02 -.835538104E+02 -.834754712E+02 -.834058050E+02 -.833455241E+02 -.832952630E+02 -.832555636E+02 -.832268622E+02 -.832094781E+02 -.832036060E+02 -.832093106E+02 -.832265253E+02 -.832550532E+02 -.832945730E+02 -.833446464E+02 -.834047295E+02 -.834741858E+02 -.835523012E+02 -.836382997E+02 -.837313604E+02 -.838306337E+02 -.839352572E+02 -.840443707E+02 -.841571296E+02 -.842727168E+02 -.843903524E+02 -.845093026E+02 -.846288850E+02 -.847484738E+02 -.848675024E+02 -.849854646E+02 -.851019146E+02 -.852164660E+02 -.853287897E+02 -.854386113E+02 -.855457071E+02 -.856499011E+02 -.857510602E+02 -.858490902E+02 -.859439310E+02 -.860355518E+02 -.861239461E+02 -.862091270E+02 -.862911207E+02 -.863699617E+02 -.864456850E+02 -.865183192E+02 -.865878774E+02 -.866543463E+02 -.867176735E+02 -.867777508E+02 -.868343938E+02 -.868873159E+02 -.869360942E+02 -.869801266E+02 -.870185758E+02 -.870502964E+02 -.870737415E+02 -.870868400E+02 -.870868400E+02
 -.870703774E+02 -.870703774E+02 -.870564944E+02 -.870316861E+02 -.869981911E+02 -.869576948E+02 -.869114587E+02 -.868604191E+02 -.868052647E+02 -.867464953E+02 -.866844680E+02 -.866194331E+02 -.865515616E+02 -.864809668E+02 -.864077221E+02 -.863318742E+02 -.862534547E+02 -.861724887E+02 -.860890030E+02 -.860030323E+02 -.859146250E+02 -.858238482E+02 -.857307922E+02 -.856355745E+02 -.855383438E+02 -.854392828E+02 -.853386118E+02 -.852365906E+02 -.851335210E+02 -.850297478E+02 -.849256600E+02 -.848216904E+02 -.847183149E+02 -.846160506E+02 -.845154526E+02 -.844171102E+02 -.843216410E+02 -.842296849E+02 -.841418957E+02 -.840589327E+02 -.839814506E+02 -.839100885E+02 -.838454596E+02 -.837881389E+02 -.837386524E+02 -.836974663E+02 -.836649769E+02 -.836415020E+02 -.836272738E+02 -.836224334E+02 -.836270275E+02 -.836410075E+02 -.836642305E+02 -.836964625E+02 -.837373839E+02 -.837865963E+02 -.838436320E+02 -.839079629E+02 -.839790122E+02 -.840561651E+02 -.841387804E+02 -.842262017E+02 -.843177678E+02 -.844128230E+02 -.845107257E+02 -.846108561E+02 -.847126233E+02 -.848154702E+02 -.849188777E+02 -.850223683E+02 -.851255070E+02 -.852279035E+02 -.853292111E+02 -.854291268E+02 -.855273896E+02 -.856237785E+02 -.857181105E+02 -.858102376E+02 -.859000437E+02 -.859874411E+02 -.860723672E+02 -.861547802E+02 -.862346549E+02 -.863119778E+02 -.863867420E+02 -.864589405E+02 -.865285597E+02 -.865955703E+02 -.866599172E+02 -.867215063E+02 -.867801886E+02 -.868357394E+02 -.868878328E+02 -.869360074E+02 -.869796235E+02 -.870178072E+02 -.870493777E+02 -.870727539E+02 -.870858329E+02 -.870858329E+02
 -.870736305E+02 -.870736305E+02 -.870599843E+02 -.870356294E+02 -.870027973E+02 -.869631766E+02 -.869180394E+02 -.868683389E+02 -.868147847E+02 -.867579012E+02 -.866980726E+02 -.866355780E+02 -.865706184E+02 -.865033385E+02 -.864338428E+02 -.863622092E+02 -.862884999E+02 -.862127697E+02 -.861350730E+02 -.860554703E+02 -.859740327E+02 -.858908462E+02 -.858060161E+02 -.857196692E+02 -.856319576E+02 -.855430606E+02 -.854531864E+02 -.853625746E+02 -.852714963E+02 -.851802552E+02 -.850891878E+02 -.849986621E+02 -.849090772E+02 -.848208603E+02 -.847344649E+02 -.846503663E+02 -.845690575E+02 -.844910441E+02 -.844168379E+02 -.843469505E+02 -.842818858E+02 -.842221324E+02 -.841681557E+02 -.841203897E+02 -.840792295E+02 -.840450233E+02 -.840180664E+02 -.839985946E+02 -.839867798E+02 -.839827262E+02 -.839864682E+02 -.839979698E+02 -.840171249E+02 -.840437600E+02 -.840776374E+02 -.841184603E+02 -.841658787E+02 -.842194957E+02 -.842788757E+02 -.843435515E+02 -.844130328E+02 -.844868138E+02 -.845643812E+02 -.846452214E+02 -.847288271E+02 -.848147034E+02 -.849023731E+02 -.849913813E+02 -.850812986E+02 -.851717246E+02 -.852622892E+02 -.853526548E+02 -.854425161E+02 -.855316008E+02 -.856196686E+02 -.857065108E+02 -.857919480E+02 -.858758294E+02 -.859580295E+02 -.860384465E+02 -.861169990E+02 -.861936227E+02 -.862682673E+02 -.863408917E+02 -.864114596E+02 -.864799337E+02 -.865462692E+02 -.866104050E+02 -.866722546E+02 -.867316926E+02 -.867885396E+02 -.868425416E+02 -.868933445E+02 -.869404610E+02 -.869832280E+02 -.870207512E+02 -.870518340E+02 -.870748849E+02 -.870877978E+02 -.870877978E+02
 -.870792780E+02 -.870792780E+02 -.870659837E+02 -.870422825E+02 -.870103746E+02 -.869719318E+02 -.869282202E+02 -.868801953E+02 -.868285754E+02 -.867738979E+02 -.867165639E+02 -.866568716E+02 -.865950430E+02 -.865312442E+02 -.864656021E+02 -.863982167E+02 -.863291713E+02 -.862585408E+02 -.861863982E+02 -.861128200E+02 -.860378907E+02 -.859617064E+02 -.858843783E+02 -.858060346E+02 -.857268236E+02 -.856469147E+02 -.855665001E+02 -.854857957E+02 -.854050415E+02 -.853245022E+02 -.852444661E+02 -.851652449E+02 -.850871720E+02 -.850106005E+02 -.849359011E+02 -.848634584E+02 -.847936681E+02 -.847269320E+02 -.846636539E+02 -.846042346E+02 -.845490658E+02 -.844985254E+02 -.844529710E+02 -.844127344E+02 -.843781166E+02 -.843493816E+02 -.843267525E+02 -.843104072E+02 -.843004750E+02 -.842970341E+02 -.843001102E+02 -.843096760E+02 -.843256517E+02 -.843479063E+02 -.843762605E+02 -.844104895E+02 -.844503274E+02 -.844954721E+02 -.845455898E+02 -.846003212E+02 -.846592871E+02 -.847220937E+02 -.847883389E+02 -.848576171E+02 -.849295247E+02 -.850036646E+02 -.850796502E+02 -.851571095E+02 -.852356875E+02 -.853150494E+02 -.853948821E+02 -.854748958E+02 -.855548248E+02 -.856344281E+02 -.857134892E+02 -.857918158E+02 -.858692387E+02 -.859456110E+02 -.860208063E+02 -.860947170E+02 -.861672520E+02 -.862383339E+02 -.863078963E+02 -.863758799E+02 -.864422282E+02 -.865068826E+02 -.865697755E+02 -.866308234E+02 -.866899166E+02 -.867469072E+02 -.868015941E+02 -.868537032E+02 -.869028621E+02 -.869485684E+02 -.869901473E+02 -.870266983E+02 -.870570254E+02 -.870795462E+02 -.870921759E+02 -.870921759E+02
 -.870868024E+02 -.870868024E+02 -.870739489E+02 -.870510551E+02 -.870202707E+02 -.869832342E+02 -.869411921E+02 -.868950905E+02 -.868456458E+02 -.867933994E+02 -.867387605E+02 -.866820382E+02 -.866234677E+02 -.865632295E+02 -.865014651E+02 -.864382892E+02 -.863737993E+02 -.863080833E+02 -.862412256E+02 -.861733120E+02 -.861044338E+02 -.860346910E+02 -.859641949E+02 -.858930704E+02 -.858214576E+02 -.857495132E+02 -.856774112E+02 -.856053440E+02 -.855335219E+02 -.854621736E+02 -.853915453E+02 -.853219001E+02 -.852535162E+02 -.851866857E+02 -.851217121E+02 -.850589082E+02 -.849985925E+02 -.849410867E+02 -.848867117E+02 -.848357836E+02 -.847886102E+02 -.847454863E+02 -.847066897E+02 -.846724773E+02 -.846430807E+02 -.846187029E+02 -.845995148E+02 -.845856520E+02 -.845772133E+02 -.845742582E+02 -.845768060E+02 -.845848359E+02 -.845982868E+02 -.846170586E+02 -.846410140E+02 -.846699807E+02 -.847037542E+02 -.847421012E+02 -.847847635E+02 -.848314617E+02 -.848818993E+02 -.849357672E+02 -.849927474E+02 -.850525178E+02 -.851147550E+02 -.851791390E+02 -.852453554E+02 -.853130993E+02 -.853820772E+02 -.854520093E+02 -.855226316E+02 -.855936964E+02 -.856649744E+02 -.857362543E+02 -.858073436E+02 -.858780681E+02 -.859482719E+02 -.860178163E+02 -.860865786E+02 -.861544512E+02 -.862213393E+02 -.862871588E+02 -.863518341E+02 -.864152943E+02 -.864774698E+02 -.865382873E+02 -.865976641E+02 -.866555005E+02 -.867116709E+02 -.867660122E+02 -.868183091E+02 -.868682747E+02 -.869155269E+02 -.869595570E+02 -.869996889E+02 -.870350275E+02 -.870643905E+02 -.870862213E+02 -.870984757E+02 -.870984757E+02
 -.870957612E+02 -.870957612E+02 -.870834150E+02 -.870614432E+02 -.870319293E+02 -.869964659E+02 -.869562688E+02 -.869122650E+02 -.868651606E+02 -.868154935E+02 -.867636737E+02 -.867100150E+02 -.866547592E+02 -.865980950E+02 -.865401729E+02 -.864811167E+02 -.864210325E+02 -.863600156E+02 -.862981568E+02 -.862355464E+02 -.861722778E+02 -.861084508E+02 -.860441735E+02 -.859795643E+02 -.859147532E+02 -.858498828E+02 -.857851091E+02 -.857206016E+02 -.856565436E+02 -.855931320E+02 -.855305764E+02 -.854690983E+02 -.854089303E+02 -.853503142E+02 -.852934994E+02 -.852387407E+02 -.851862963E+02 -.851364249E+02 -.850893832E+02 -.850454226E+02 -.850047866E+02 -.849677076E+02 -.849344033E+02 -.849050744E+02 -.848799014E+02 -.848590419E+02 -.848426280E+02 -.848307649E+02 -.848235285E+02 -.848209647E+02 -.848230883E+02 -.848298831E+02 -.848413018E+02 -.848572670E+02 -.848776723E+02 -.849023840E+02 -.849312430E+02 -.849640677E+02 -.850006558E+02 -.850407881E+02 -.850842308E+02 -.851307391E+02 -.851800600E+02 -.852319354E+02 -.852861053E+02 -.853423101E+02 -.854002935E+02 -.854598049E+02 -.855206011E+02 -.855824485E+02 -.856451243E+02 -.857084181E+02 -.857721323E+02 -.858360832E+02 -.859001008E+02 -.859640297E+02 -.860277280E+02 -.860910672E+02 -.861539315E+02 -.862162165E+02 -.862778278E+02 -.863386792E+02 -.863986905E+02 -.864577843E+02 -.865158830E+02 -.865729042E+02 -.866287549E+02 -.866833254E+02 -.867364798E+02 -.867880455E+02 -.868377988E+02 -.868854470E+02 -.869306048E+02 -.869727648E+02 -.870112579E+02 -.870452036E+02 -.870734449E+02 -.870944637E+02 -.871062722E+02 -.871062722E+02
 -.871057814E+02 -.871057814E+02 -.870939905E+02 -.870730227E+02 -.870448834E+02 -.870111091E+02 -.869728764E+02 -.869310856E+02 -.868864259E+02 -.868394251E+02 -.867904886E+02 -.867399294E+02 -.866879910E+02 -.866348657E+02 -.865807082E+02 -.865256469E+02 -.864697922E+02 -.864132433E+02 -.863560932E+02 -.862984333E+02 -.862403563E+02 -.861819590E+02 -.861233441E+02 -.860646220E+02 -.860059116E+02 -.859473415E+02 -.858890503E+02 -.858311868E+02 -.857739100E+02 -.857173888E+02 -.856618014E+02 -.856073346E+02 -.855541829E+02 -.855025467E+02 -.854526317E+02 -.854046465E+02 -.853588010E+02 -.853153046E+02 -.852743639E+02 -.852361801E+02 -.852009476E+02 -.851688505E+02 -.851400614E+02 -.851147384E+02 -.850930233E+02 -.850750396E+02 -.850608909E+02 -.850506591E+02 -.850444035E+02 -.850421596E+02 -.850439391E+02 -.850497290E+02 -.850594925E+02 -.850731690E+02 -.850906751E+02 -.851119062E+02 -.851367373E+02 -.851650253E+02 -.851966107E+02 -.852313198E+02 -.852689669E+02 -.853093566E+02 -.853522862E+02 -.853975478E+02 -.854449308E+02 -.854942240E+02 -.855452176E+02 -.855977048E+02 -.856514840E+02 -.857063597E+02 -.857621442E+02 -.858186586E+02 -.858757334E+02 -.859332094E+02 -.859909376E+02 -.860487801E+02 -.861066093E+02 -.861643078E+02 -.862217679E+02 -.862788908E+02 -.863355850E+02 -.863917651E+02 -.864473495E+02 -.865022582E+02 -.865564094E+02 -.866097153E+02 -.866620776E+02 -.867133801E+02 -.867634817E+02 -.868122047E+02 -.868593222E+02 -.869045407E+02 -.869474775E+02 -.869876323E+02 -.870243501E+02 -.870567726E+02 -.870837768E+02 -.871038936E+02 -.871152038E+02 -.871152038E+02
 -.871165532E+02 -.871165532E+02 -.871053505E+02 -.870854421E+02 -.870587463E+02 -.870267361E+02 -.869905421E+02 -.869510321E+02 -.869088728E+02 -.868645774E+02 -.868185421E+02 -.867710748E+02 -.867224169E+02 -.866727602E+02 -.866222603E+02 -.865710467E+02 -.865192311E+02 -.864669133E+02 -.864141863E+02 -.863611400E+02 -.863078643E+02 -.862544513E+02 -.862009973E+02 -.861476038E+02 -.860943789E+02 -.860414375E+02 -.859889022E+02 -.859369031E+02 -.858855777E+02 -.858350708E+02 -.857855340E+02 -.857371248E+02 -.856900060E+02 -.856443444E+02 -.856003100E+02 -.855580741E+02 -.855178085E+02 -.854796834E+02 -.854438658E+02 -.854105183E+02 -.853797965E+02 -.853518479E+02 -.853268100E+02 -.853048085E+02 -.852859559E+02 -.852703497E+02 -.852580717E+02 -.852491864E+02 -.852437406E+02 -.852417621E+02 -.852432598E+02 -.852482238E+02 -.852566246E+02 -.852684146E+02 -.852835279E+02 -.853018816E+02 -.853233768E+02 -.853478999E+02 -.853753240E+02 -.854055104E+02 -.854383104E+02 -.854735671E+02 -.855111169E+02 -.855507915E+02 -.855924196E+02 -.856358283E+02 -.856808452E+02 -.857272993E+02 -.857750228E+02 -.858238522E+02 -.858736290E+02 -.859242013E+02 -.859754238E+02 -.860271588E+02 -.860792764E+02 -.861316548E+02 -.861841800E+02 -.862367459E+02 -.862892535E+02 -.863416105E+02 -.863937300E+02 -.864455293E+02 -.864969280E+02 -.865478458E+02 -.865981995E+02 -.866478994E+02 -.866968443E+02 -.867449158E+02 -.867919704E+02 -.868378296E+02 -.868822671E+02 -.869249927E+02 -.869656308E+02 -.870036934E+02 -.870385446E+02 -.870693547E+02 -.870950413E+02 -.871141923E+02 -.871249667E+02 -.871249667E+02
 -.871278230E+02 -.871278230E+02 -.871172292E+02 -.870984140E+02 -.870732025E+02 -.870429985E+02 -.870088816E+02 -.869716827E+02 -.869320420E+02 -.868904542E+02 -.868473029E+02 -.868028876E+02 -.867574443E+02 -.867111617E+02 -.866641933E+02 -.866166675E+02 -.865686946E+02 -.865203730E+02 -.864717938E+02 -.864230437E+02 -.863742086E+02 -.863253750E+02 -.862766322E+02 -.862280728E+02 -.861797942E+02 -.861318989E+02 -.860844947E+02 -.860376952E+02 -.859916192E+02 -.859463907E+02 -.859021387E+02 -.858589963E+02 -.858171001E+02 -.857765891E+02 -.857376043E+02 -.857002872E+02 -.856647786E+02 -.856312178E+02 -.855997407E+02 -.855704789E+02 -.855435584E+02 -.855190978E+02 -.854972075E+02 -.854779882E+02 -.854615296E+02 -.854479096E+02 -.854371933E+02 -.854294319E+02 -.854246623E+02 -.854229067E+02 -.854241722E+02 -.854284506E+02 -.854357187E+02 -.854459382E+02 -.854590569E+02 -.854750087E+02 -.854937145E+02 -.855150834E+02 -.855390136E+02 -.855653938E+02 -.855941041E+02 -.856250176E+02 -.856580015E+02 -.856929189E+02 -.857296295E+02 -.857679915E+02 -.858078625E+02 -.858491007E+02 -.858915661E+02 -.859351215E+02 -.859796331E+02 -.860249718E+02 -.860710131E+02 -.861176381E+02 -.861647337E+02 -.862121929E+02 -.862599142E+02 -.863078024E+02 -.863557673E+02 -.864037236E+02 -.864515899E+02 -.864992874E+02 -.865467384E+02 -.865938641E+02 -.866405821E+02 -.866868027E+02 -.867324248E+02 -.867773300E+02 -.868213754E+02 -.868643845E+02 -.869061349E+02 -.869463428E+02 -.869846435E+02 -.870205650E+02 -.870534948E+02 -.870826363E+02 -.871069532E+02 -.871250963E+02 -.871353098E+02 -.871353098E+02
 -.871393863E+02 -.871393863E+02 -.871294122E+02 -.871117069E+02 -.870879982E+02 -.870596165E+02 -.870275872E+02 -.869927008E+02 -.869555680E+02 -.869166623E+02 -.868763518E+02 -.868349251E+02 -.867926108E+02 -.867495918E+02 -.867060177E+02 -.866620137E+02 -.866176873E+02 -.865731338E+02 -.865284409E+02 -.864836915E+02 -.864389664E+02 -.863943462E+02 -.863499128E+02 -.863057504E+02 -.862619463E+02 -.862185915E+02 -.861757809E+02 -.861336131E+02 -.860921909E+02 -.860516207E+02 -.860120123E+02 -.859734782E+02 -.859361332E+02 -.859000938E+02 -.858654772E+02 -.858324006E+02 -.858009801E+02 -.857713300E+02 -.857435616E+02 -.857177822E+02 -.856940940E+02 -.856725933E+02 -.856533692E+02 -.856365028E+02 -.856220664E+02 -.856101224E+02 -.856007231E+02 -.855939094E+02 -.855897108E+02 -.855881451E+02 -.855892178E+02 -.855929222E+02 -.855992398E+02 -.856081399E+02 -.856195805E+02 -.856335085E+02 -.856498603E+02 -.856685627E+02 -.856895335E+02 -.857126827E+02 -.857379129E+02 -.857651211E+02 -.857941988E+02 -.858250341E+02 -.858575116E+02 -.858915143E+02 -.859269244E+02 -.859636238E+02 -.860014954E+02 -.860404238E+02 -.860802960E+02 -.861210020E+02 -.861624352E+02 -.862044930E+02 -.862470771E+02 -.862900934E+02 -.863334524E+02 -.863770687E+02 -.864208607E+02 -.864647503E+02 -.865086619E+02 -.865525215E+02 -.865962548E+02 -.866397861E+02 -.866830349E+02 -.867259135E+02 -.867683225E+02 -.868101454E+02 -.868512424E+02 -.868914410E+02 -.869305251E+02 -.869682202E+02 -.870041750E+02 -.870379365E+02 -.870689188E+02 -.870963621E+02 -.871192800E+02 -.871363904E+02 -.871460278E+02 -.871460278E+02
 -.871510809E+02 -.871510809E+02 -.871417294E+02 -.871251375E+02 -.871029326E+02 -.870763696E+02 -.870464168E+02 -.870138223E+02 -.869791653E+02 -.869428955E+02 -.869053640E+02 -.868668466E+02 -.868275623E+02 -.867876870E+02 -.867473647E+02 -.867067160E+02 -.866658442E+02 -.866248408E+02 -.865837890E+02 -.865427672E+02 -.865018508E+02 -.864611142E+02 -.864206324E+02 -.863804812E+02 -.863407389E+02 -.863014860E+02 -.862628055E+02 -.862247836E+02 -.861875090E+02 -.861510729E+02 -.861155688E+02 -.860810923E+02 -.860477401E+02 -.860156099E+02 -.859847994E+02 -.859554062E+02 -.859275264E+02 -.859012542E+02 -.858766812E+02 -.858538951E+02 -.858329796E+02 -.858140131E+02 -.857970680E+02 -.857822101E+02 -.857694979E+02 -.857589819E+02 -.857507042E+02 -.857446978E+02 -.857409864E+02 -.857395844E+02 -.857404960E+02 -.857437159E+02 -.857492291E+02 -.857570108E+02 -.857670270E+02 -.857792347E+02 -.857935826E+02 -.858100112E+02 -.858284538E+02 -.858488370E+02 -.858710817E+02 -.858951033E+02 -.859208132E+02 -.859481190E+02 -.859769258E+02 -.860071366E+02 -.860386533E+02 -.860713775E+02 -.861052109E+02 -.861400563E+02 -.861758179E+02 -.862124020E+02 -.862497173E+02 -.862876753E+02 -.863261905E+02 -.863651806E+02 -.864045664E+02 -.864442717E+02 -.864842233E+02 -.865243498E+02 -.865645818E+02 -.866048501E+02 -.866450849E+02 -.866852139E+02 -.867251600E+02 -.867648385E+02 -.868041528E+02 -.868429904E+02 -.868812155E+02 -.869186618E+02 -.869551212E+02 -.869903306E+02 -.870239540E+02 -.870555599E+02 -.870845912E+02 -.871103276E+02 -.871318349E+02 -.871479018E+02 -.871569558E+02 -.871569558E+02
 -.871627802E+02 -.871627802E+02 -.871540487E+02 -.871385633E+02 -.871178500E+02 -.870930867E+02 -.870651834E+02 -.870348441E+02 -.870026149E+02 -.869689207E+02 -.869340937E+02 -.868983956E+02 -.868620347E+02 -.868251786E+02 -.867879646E+02 -.867505076E+02 -.867129061E+02 -.866752466E+02 -.866376079E+02 -.866000630E+02 -.865626820E+02 -.865255332E+02 -.864886846E+02 -.864522047E+02 -.864161630E+02 -.863806308E+02 -.863456810E+02 -.863113884E+02 -.862778296E+02 -.862450832E+02 -.862132288E+02 -.861823476E+02 -.861525214E+02 -.861238323E+02 -.860963621E+02 -.860701923E+02 -.860454026E+02 -.860220711E+02 -.860002735E+02 -.859800819E+02 -.859615651E+02 -.859447872E+02 -.859298075E+02 -.859166796E+02 -.859054510E+02 -.858961630E+02 -.858888496E+02 -.858835376E+02 -.858802463E+02 -.858789870E+02 -.858797634E+02 -.858825711E+02 -.858873977E+02 -.858942232E+02 -.859030200E+02 -.859137530E+02 -.859263803E+02 -.859408536E+02 -.859571184E+02 -.859751147E+02 -.859947774E+02 -.860160372E+02 -.860388210E+02 -.860630527E+02 -.860886533E+02 -.861155425E+02 -.861436383E+02 -.861728583E+02 -.862031200E+02 -.862343411E+02 -.862664404E+02 -.862993380E+02 -.863329555E+02 -.863672166E+02 -.864020471E+02 -.864373748E+02 -.864731299E+02 -.865092449E+02 -.865456538E+02 -.865822922E+02 -.866190963E+02 -.866560022E+02 -.866929448E+02 -.867298558E+02 -.867666620E+02 -.868032825E+02 -.868396250E+02 -.868755813E+02 -.869110216E+02 -.869457865E+02 -.869796777E+02 -.870124447E+02 -.870437686E+02 -.870732407E+02 -.871003348E+02 -.871243713E+02 -.871444708E+02 -.871594938E+02 -.871679632E+02 -.871679632E+02
 -.871743882E+02 -.871743882E+02 -.871662692E+02 -.871518759E+02 -.871326323E+02 -.871096388E+02 -.870837463E+02 -.870556141E+02 -.870257540E+02 -.869945651E+02 -.869623600E+02 -.869293854E+02 -.868958377E+02 -.868618754E+02 -.868276283E+02 -.867932051E+02 -.867586987E+02 -.867241905E+02 -.866897540E+02 -.866554571E+02 -.866213644E+02 -.865875383E+02 -.865540403E+02 -.865209319E+02 -.864882749E+02 -.864561323E+02 -.864245678E+02 -.863936466E+02 -.863634350E+02 -.863340003E+02 -.863054108E+02 -.862777354E+02 -.862510435E+02 -.862254042E+02 -.862008863E+02 -.861775579E+02 -.861554856E+02 -.861347342E+02 -.861153664E+02 -.860974421E+02 -.860810177E+02 -.860661460E+02 -.860528759E+02 -.860412511E+02 -.860313107E+02 -.860230883E+02 -.860166117E+02 -.860119026E+02 -.860089769E+02 -.860078438E+02 -.860085061E+02 -.860109603E+02 -.860151962E+02 -.860211975E+02 -.860289415E+02 -.860383996E+02 -.860495376E+02 -.860623158E+02 -.860766894E+02 -.860926091E+02 -.861100214E+02 -.861288690E+02 -.861490915E+02 -.861706257E+02 -.861934060E+02 -.862173654E+02 -.862424353E+02 -.862685464E+02 -.862956293E+02 -.863236143E+02 -.863524323E+02 -.863820152E+02 -.864122956E+02 -.864432077E+02 -.864746869E+02 -.865066703E+02 -.865390964E+02 -.865719052E+02 -.866050377E+02 -.866384358E+02 -.866720414E+02 -.867057958E+02 -.867396386E+02 -.867735060E+02 -.868073292E+02 -.868410314E+02 -.868745253E+02 -.869077080E+02 -.869404563E+02 -.869726192E+02 -.870040086E+02 -.870343879E+02 -.870634565E+02 -.870908296E+02 -.871160129E+02 -.871383688E+02 -.871570734E+02 -.871710605E+02 -.871789490E+02 -.871789490E+02
 -.871858336E+02 -.871858336E+02 -.871783168E+02 -.871649955E+02 -.871471927E+02 -.871259313E+02 -.871020031E+02 -.870760220E+02 -.870484654E+02 -.870197059E+02 -.869900358E+02 -.869596860E+02 -.869288408E+02 -.868976487E+02 -.868662319E+02 -.868346919E+02 -.868031159E+02 -.867715799E+02 -.867401519E+02 -.867088949E+02 -.866778678E+02 -.866471274E+02 -.866167293E+02 -.865867283E+02 -.865571795E+02 -.865281382E+02 -.864996603E+02 -.864718025E+02 -.864446221E+02 -.864181770E+02 -.863925256E+02 -.863677268E+02 -.863438392E+02 -.863209213E+02 -.862990311E+02 -.862782257E+02 -.862585607E+02 -.862400904E+02 -.862228667E+02 -.862069393E+02 -.861923551E+02 -.861791576E+02 -.861673871E+02 -.861570797E+02 -.861482675E+02 -.861409779E+02 -.861352339E+02 -.861310533E+02 -.861284489E+02 -.861274284E+02 -.861279940E+02 -.861301428E+02 -.861338664E+02 -.861391515E+02 -.861459793E+02 -.861543264E+02 -.861641646E+02 -.861754613E+02 -.861881795E+02 -.862022785E+02 -.862177142E+02 -.862344390E+02 -.862524027E+02 -.862715528E+02 -.862918346E+02 -.863131920E+02 -.863355674E+02 -.863589026E+02 -.863831389E+02 -.864082171E+02 -.864340787E+02 -.864606651E+02 -.864879186E+02 -.865157823E+02 -.865442002E+02 -.865731174E+02 -.866024796E+02 -.866322339E+02 -.866623277E+02 -.866927085E+02 -.867233239E+02 -.867541201E+02 -.867850414E+02 -.868160288E+02 -.868470178E+02 -.868779367E+02 -.869087031E+02 -.869392204E+02 -.869693724E+02 -.869990168E+02 -.870279771E+02 -.870560311E+02 -.870828970E+02 -.871082149E+02 -.871315229E+02 -.871522262E+02 -.871695568E+02 -.871825220E+02 -.871898366E+02 -.871898366E+02
 -.871970662E+02 -.871970662E+02 -.871901388E+02 -.871778659E+02 -.871614704E+02 -.871418984E+02 -.871198827E+02 -.870959922E+02 -.870706695E+02 -.870442605E+02 -.870170369E+02 -.869892136E+02 -.869609620E+02 -.869324207E+02 -.869037033E+02 -.868749047E+02 -.868461055E+02 -.868173763E+02 -.867887799E+02 -.867603740E+02 -.867322123E+02 -.867043462E+02 -.866768255E+02 -.866496994E+02 -.866230166E+02 -.865968256E+02 -.865711755E+02 -.865461155E+02 -.865216951E+02 -.864979642E+02 -.864749729E+02 -.864527712E+02 -.864314090E+02 -.864109359E+02 -.863914008E+02 -.863728516E+02 -.863553351E+02 -.863388965E+02 -.863235794E+02 -.863094249E+02 -.862964720E+02 -.862847569E+02 -.862743128E+02 -.862651696E+02 -.862573538E+02 -.862508881E+02 -.862457912E+02 -.862420778E+02 -.862397586E+02 -.862388397E+02 -.862393229E+02 -.862412059E+02 -.862444818E+02 -.862491394E+02 -.862551635E+02 -.862625346E+02 -.862712295E+02 -.862812211E+02 -.862924789E+02 -.863049693E+02 -.863186555E+02 -.863334980E+02 -.863494551E+02 -.863664829E+02 -.863845357E+02 -.864035664E+02 -.864235266E+02 -.864443672E+02 -.864660385E+02 -.864884903E+02 -.865116727E+02 -.865355357E+02 -.865600296E+02 -.865851052E+02 -.866107140E+02 -.866368081E+02 -.866633399E+02 -.866902624E+02 -.867175290E+02 -.867450927E+02 -.867729061E+02 -.868009204E+02 -.868290845E+02 -.868573440E+02 -.868856391E+02 -.869139033E+02 -.869420595E+02 -.869700176E+02 -.869976688E+02 -.870248804E+02 -.870514873E+02 -.870772826E+02 -.871020038E+02 -.871253162E+02 -.871467907E+02 -.871658753E+02 -.871818582E+02 -.871938197E+02 -.872005703E+02 -.872005703E+02
 -.872080526E+02 -.872080526E+02 -.872017005E+02 -.871904501E+02 -.871754256E+02 -.871574973E+02 -.871373398E+02 -.871154770E+02 -.870923172E+02 -.870681794E+02 -.870433145E+02 -.870179212E+02 -.869921581E+02 -.869661534E+02 -.869400121E+02 -.869138219E+02 -.868876574E+02 -.868615834E+02 -.868356574E+02 -.868099321E+02 -.867844561E+02 -.867592758E+02 -.867344359E+02 -.867099799E+02 -.866859508E+02 -.866623915E+02 -.866393446E+02 -.866168530E+02 -.865949594E+02 -.865737068E+02 -.865531380E+02 -.865332959E+02 -.865142227E+02 -.864959605E+02 -.864785507E+02 -.864620335E+02 -.864464483E+02 -.864318331E+02 -.864182240E+02 -.864056557E+02 -.863941604E+02 -.863837684E+02 -.863745070E+02 -.863664013E+02 -.863594729E+02 -.863537408E+02 -.863492204E+02 -.863459239E+02 -.863438599E+02 -.863430336E+02 -.863434464E+02 -.863450965E+02 -.863479779E+02 -.863520817E+02 -.863573950E+02 -.863639019E+02 -.863715830E+02 -.863804160E+02 -.863903755E+02 -.864014336E+02 -.864135597E+02 -.864267209E+02 -.864408824E+02 -.864560074E+02 -.864720577E+02 -.864889937E+02 -.865067747E+02 -.865253591E+02 -.865447049E+02 -.865647695E+02 -.865855102E+02 -.866068843E+02 -.866288491E+02 -.866513622E+02 -.866743815E+02 -.866978651E+02 -.867217716E+02 -.867460594E+02 -.867706871E+02 -.867956129E+02 -.868207941E+02 -.868461866E+02 -.868717438E+02 -.868974160E+02 -.869231482E+02 -.869488789E+02 -.869745368E+02 -.870000382E+02 -.870252824E+02 -.870501461E+02 -.870744765E+02 -.870980817E+02 -.871207190E+02 -.871420790E+02 -.871617654E+02 -.871792692E+02 -.871939342E+02 -.872049131E+02 -.872111109E+02 -.872111109E+02
 -.872187731E+02 -.872187731E+02 -.872129815E+02 -.872027263E+02 -.871890352E+02 -.871727038E+02 -.871543493E+02 -.871344513E+02 -.871133837E+02 -.870914390E+02 -.870688475E+02 -.870457914E+02 -.870224165E+02 -.869988405E+02 -.869751599E+02 -.869514551E+02 -.869277944E+02 -.869042370E+02 -.868808354E+02 -.868576371E+02 -.868346862E+02 -.868120241E+02 -.867896906E+02 -.867677244E+02 -.867461634E+02 -.867250449E+02 -.867044064E+02 -.866842848E+02 -.866647172E+02 -.866457404E+02 -.866273911E+02 -.866097058E+02 -.865927207E+02 -.865764712E+02 -.865609923E+02 -.865463180E+02 -.865324814E+02 -.865195143E+02 -.865074471E+02 -.864963087E+02 -.864861260E+02 -.864769240E+02 -.864687259E+02 -.864615520E+02 -.864554206E+02 -.864503472E+02 -.864463447E+02 -.864434232E+02 -.864415897E+02 -.864408485E+02 -.864412010E+02 -.864426452E+02 -.864451767E+02 -.864487876E+02 -.864534675E+02 -.864592031E+02 -.864659784E+02 -.864737748E+02 -.864825713E+02 -.864923444E+02 -.865030689E+02 -.865147172E+02 -.865272602E+02 -.865406672E+02 -.865549060E+02 -.865699434E+02 -.865857451E+02 -.866022759E+02 -.866195003E+02 -.866373820E+02 -.866558847E+02 -.866749718E+02 -.866946067E+02 -.867147529E+02 -.867353737E+02 -.867564330E+02 -.867778944E+02 -.867997215E+02 -.868218775E+02 -.868443255E+02 -.868670271E+02 -.868899426E+02 -.869130301E+02 -.869362442E+02 -.869595347E+02 -.869828452E+02 -.870061103E+02 -.870292529E+02 -.870521804E+02 -.870747791E+02 -.870969086E+02 -.871183923E+02 -.871390072E+02 -.871584693E+02 -.871764152E+02 -.871923780E+02 -.872057567E+02 -.872157758E+02 -.872214333E+02 -.872214333E+02
 -.872292184E+02 -.872292184E+02 -.872239723E+02 -.872146851E+02 -.872022897E+02 -.871875085E+02 -.871709024E+02 -.871529072E+02 -.871338631E+02 -.871140363E+02 -.870936363E+02 -.870728294E+02 -.870517482E+02 -.870305001E+02 -.870091731E+02 -.869878403E+02 -.869665638E+02 -.869453972E+02 -.869243880E+02 -.869035790E+02 -.868830096E+02 -.868627168E+02 -.868427359E+02 -.868231010E+02 -.868038452E+02 -.867850014E+02 -.867666019E+02 -.867486787E+02 -.867312638E+02 -.867143888E+02 -.866980850E+02 -.866823835E+02 -.866673151E+02 -.866529098E+02 -.866391971E+02 -.866262057E+02 -.866139635E+02 -.866024971E+02 -.865918320E+02 -.865819922E+02 -.865730004E+02 -.865648774E+02 -.865576422E+02 -.865513121E+02 -.865459021E+02 -.865414251E+02 -.865378917E+02 -.865353103E+02 -.865336867E+02 -.865330246E+02 -.865333249E+02 -.865345861E+02 -.865368044E+02 -.865399735E+02 -.865440845E+02 -.865491265E+02 -.865550861E+02 -.865619480E+02 -.865696945E+02 -.865783063E+02 -.865877621E+02 -.865980391E+02 -.866091129E+02 -.866209577E+02 -.866335466E+02 -.866468515E+02 -.866608437E+02 -.866754935E+02 -.866907706E+02 -.867066445E+02 -.867230840E+02 -.867400580E+02 -.867575352E+02 -.867754840E+02 -.867938730E+02 -.868126707E+02 -.868318453E+02 -.868513651E+02 -.868711978E+02 -.868913105E+02 -.869116693E+02 -.869322386E+02 -.869529807E+02 -.869738546E+02 -.869948149E+02 -.870158103E+02 -.870367811E+02 -.870576571E+02 -.870783536E+02 -.870987670E+02 -.871187688E+02 -.871381981E+02 -.871568515E+02 -.871744701E+02 -.871907229E+02 -.872051853E+02 -.872173104E+02 -.872263932E+02 -.872315231E+02 -.872315231E+02
 -.872393875E+02 -.872393875E+02 -.872346719E+02 -.872263259E+02 -.872151892E+02 -.872019128E+02 -.871870021E+02 -.871708502E+02 -.871537637E+02 -.871359831E+02 -.871176975E+02 -.870990569E+02 -.870801814E+02 -.870611679E+02 -.870420959E+02 -.870230313E+02 -.870040301E+02 -.869851406E+02 -.869664052E+02 -.869478621E+02 -.869295465E+02 -.869114910E+02 -.868937268E+02 -.868762838E+02 -.868591910E+02 -.868424768E+02 -.868261692E+02 -.868102958E+02 -.867948841E+02 -.867799611E+02 -.867655534E+02 -.867516877E+02 -.867383898E+02 -.867256852E+02 -.867135988E+02 -.867021547E+02 -.866913763E+02 -.866812860E+02 -.866719050E+02 -.866632535E+02 -.866553503E+02 -.866482127E+02 -.866418567E+02 -.866362965E+02 -.866315446E+02 -.866276117E+02 -.866245066E+02 -.866222362E+02 -.866208054E+02 -.866202171E+02 -.866204722E+02 -.866215694E+02 -.866235055E+02 -.866262752E+02 -.866298714E+02 -.866342847E+02 -.866395042E+02 -.866455171E+02 -.866523087E+02 -.866598630E+02 -.866681622E+02 -.866771872E+02 -.866869177E+02 -.866973322E+02 -.867084080E+02 -.867201216E+02 -.867324488E+02 -.867453646E+02 -.867588435E+02 -.867728594E+02 -.867873862E+02 -.868023971E+02 -.868178654E+02 -.868337642E+02 -.868500663E+02 -.868667445E+02 -.868837714E+02 -.869011192E+02 -.869187598E+02 -.869366641E+02 -.869548022E+02 -.869731427E+02 -.869916517E+02 -.870102926E+02 -.870290246E+02 -.870478015E+02 -.870665693E+02 -.870852647E+02 -.871038109E+02 -.871221141E+02 -.871400582E+02 -.871574976E+02 -.871742483E+02 -.871900765E+02 -.872046832E+02 -.872176851E+02 -.872285889E+02 -.872367589E+02 -.872413743E+02 -.872413743E+02
 -.872492835E+02 -.872492835E+02 -.872450843E+02 -.872376534E+02 -.872277400E+02 -.872159250E+02 -.872026593E+02 -.871882939E+02 -.871731030E+02 -.871573011E+02 -.871410575E+02 -.871245065E+02 -.871077552E+02 -.870908904E+02 -.870739831E+02 -.870570923E+02 -.870402679E+02 -.870235527E+02 -.870069846E+02 -.869905974E+02 -.869744219E+02 -.869584870E+02 -.869428198E+02 -.869274463E+02 -.869123918E+02 -.868976807E+02 -.868833372E+02 -.868693848E+02 -.868558471E+02 -.868427470E+02 -.868301073E+02 -.868179502E+02 -.868062978E+02 -.867951715E+02 -.867845922E+02 -.867745801E+02 -.867651549E+02 -.867563351E+02 -.867481385E+02 -.867405820E+02 -.867336811E+02 -.867274503E+02 -.867219028E+02 -.867170504E+02 -.867129034E+02 -.867094707E+02 -.867067596E+02 -.867047758E+02 -.867035233E+02 -.867030046E+02 -.867032203E+02 -.867041693E+02 -.867058491E+02 -.867082553E+02 -.867113818E+02 -.867152211E+02 -.867197640E+02 -.867249999E+02 -.867309167E+02 -.867375010E+02 -.867447380E+02 -.867526120E+02 -.867611059E+02 -.867702017E+02 -.867798806E+02 -.867901230E+02 -.868009084E+02 -.868122160E+02 -.868240241E+02 -.868363110E+02 -.868490543E+02 -.868622316E+02 -.868758199E+02 -.868897965E+02 -.869041380E+02 -.869188210E+02 -.869338221E+02 -.869491170E+02 -.869646814E+02 -.869804900E+02 -.869965165E+02 -.870127332E+02 -.870291103E+02 -.870456152E+02 -.870622117E+02 -.870788584E+02 -.870955073E+02 -.871121016E+02 -.871285725E+02 -.871448362E+02 -.871607885E+02 -.871762991E+02 -.871912033E+02 -.872052919E+02 -.872182977E+02 -.872298780E+02 -.872395920E+02 -.872468722E+02 -.872509855E+02 -.872509855E+02
 -.872589103E+02 -.872589103E+02 -.872552139E+02 -.872486736E+02 -.872399499E+02 -.872295550E+02 -.872178866E+02 -.872052546E+02 -.871919008E+02 -.871780149E+02 -.871637462E+02 -.871492134E+02 -.871345112E+02 -.871197163E+02 -.871048914E+02 -.870900886E+02 -.870753517E+02 -.870607185E+02 -.870462222E+02 -.870318924E+02 -.870177560E+02 -.870038380E+02 -.869901620E+02 -.869767504E+02 -.869636249E+02 -.869508064E+02 -.869383154E+02 -.869261722E+02 -.869143966E+02 -.869030079E+02 -.868920254E+02 -.868814679E+02 -.868713537E+02 -.868617008E+02 -.868525267E+02 -.868438483E+02 -.868356818E+02 -.868280428E+02 -.868209460E+02 -.868144053E+02 -.868084337E+02 -.868030431E+02 -.867982444E+02 -.867940473E+02 -.867904603E+02 -.867874909E+02 -.867851449E+02 -.867834271E+02 -.867823408E+02 -.867818879E+02 -.867820690E+02 -.867828833E+02 -.867843286E+02 -.867864012E+02 -.867890963E+02 -.867924076E+02 -.867963274E+02 -.868008471E+02 -.868059567E+02 -.868116450E+02 -.868179000E+02 -.868247084E+02 -.868320562E+02 -.868399285E+02 -.868483096E+02 -.868571832E+02 -.868665323E+02 -.868763393E+02 -.868865863E+02 -.868972550E+02 -.869083266E+02 -.869197822E+02 -.869316025E+02 -.869437681E+02 -.869562592E+02 -.869690561E+02 -.869821384E+02 -.869954856E+02 -.870090766E+02 -.870228895E+02 -.870369017E+02 -.870510888E+02 -.870654250E+02 -.870798816E+02 -.870944268E+02 -.871090242E+02 -.871236313E+02 -.871381978E+02 -.871526632E+02 -.871669530E+02 -.871809752E+02 -.871946145E+02 -.872077253E+02 -.872201227E+02 -.872315706E+02 -.872417663E+02 -.872503208E+02 -.872567330E+02 -.872603566E+02 -.872603566E+02
 -.872682658E+02 -.872682658E+02 -.872650592E+02 -.872593862E+02 -.872518204E+02 -.872428067E+02 -.872326907E+02 -.872217419E+02 -.872101705E+02 -.871981415E+02 -.871857851E+02 -.871732043E+02 -.871604817E+02 -.871476840E+02 -.871348657E+02 -.871220722E+02 -.871093415E+02 -.870967064E+02 -.870841955E+02 -.870718344E+02 -.870596464E+02 -.870476528E+02 -.870358737E+02 -.870243284E+02 -.870130350E+02 -.870020115E+02 -.869912752E+02 -.869808430E+02 -.869707315E+02 -.869609571E+02 -.869515356E+02 -.869424828E+02 -.869338140E+02 -.869255440E+02 -.869176873E+02 -.869102579E+02 -.869032692E+02 -.868967340E+02 -.868906645E+02 -.868850720E+02 -.868799672E+02 -.868753599E+02 -.868712590E+02 -.868676725E+02 -.868646074E+02 -.868620697E+02 -.868600642E+02 -.868585948E+02 -.868576642E+02 -.868572740E+02 -.868574247E+02 -.868581155E+02 -.868593447E+02 -.868611093E+02 -.868634053E+02 -.868662276E+02 -.868695699E+02 -.868734251E+02 -.868777850E+02 -.868826406E+02 -.868879817E+02 -.868937978E+02 -.869000771E+02 -.869068074E+02 -.869139758E+02 -.869215688E+02 -.869295723E+02 -.869379720E+02 -.869467528E+02 -.869558996E+02 -.869653967E+02 -.869752284E+02 -.869853786E+02 -.869958309E+02 -.870065689E+02 -.870175757E+02 -.870288343E+02 -.870403272E+02 -.870520366E+02 -.870639437E+02 -.870760290E+02 -.870882719E+02 -.871006498E+02 -.871131381E+02 -.871257092E+02 -.871383315E+02 -.871509680E+02 -.871635750E+02 -.871760996E+02 -.871884771E+02 -.872006273E+02 -.872124496E+02 -.872238174E+02 -.872345695E+02 -.872445005E+02 -.872533470E+02 -.872607708E+02 -.872663363E+02 -.872694817E+02 -.872694817E+02
 -.872773301E+02 -.872773301E+02 -.872746009E+02 -.872697728E+02 -.872633341E+02 -.872556639E+02 -.872470570E+02 -.872377429E+02 -.872279012E+02 -.872176725E+02 -.872071681E+02 -.871964760E+02 -.871856666E+02 -.871747970E+02 -.871639138E+02 -.871530554E+02 -.871422545E+02 -.871315390E+02 -.871209332E+02 -.871104587E+02 -.871001352E+02 -.870899808E+02 -.870800124E+02 -.870702460E+02 -.870606971E+02 -.870513803E+02 -.870423102E+02 -.870335008E+02 -.870249657E+02 -.870167186E+02 -.870087725E+02 -.870011403E+02 -.869938345E+02 -.869868673E+02 -.869802507E+02 -.869739958E+02 -.869681138E+02 -.869626149E+02 -.869575092E+02 -.869528057E+02 -.869485133E+02 -.869446398E+02 -.869411924E+02 -.869381776E+02 -.869356011E+02 -.869334676E+02 -.869317812E+02 -.869305449E+02 -.869297609E+02 -.869294306E+02 -.869295542E+02 -.869301312E+02 -.869311602E+02 -.869326388E+02 -.869345636E+02 -.869369307E+02 -.869397348E+02 -.869429704E+02 -.869466307E+02 -.869507083E+02 -.869551952E+02 -.869600826E+02 -.869653612E+02 -.869710209E+02 -.869770512E+02 -.869834412E+02 -.869901794E+02 -.869972539E+02 -.870046526E+02 -.870123631E+02 -.870203724E+02 -.870286676E+02 -.870372354E+02 -.870460625E+02 -.870551350E+02 -.870644390E+02 -.870739604E+02 -.870836846E+02 -.870935966E+02 -.871036806E+02 -.871139204E+02 -.871242982E+02 -.871347952E+02 -.871453904E+02 -.871560603E+02 -.871667779E+02 -.871775117E+02 -.871882243E+02 -.871988705E+02 -.872093951E+02 -.872197293E+02 -.872297874E+02 -.872394611E+02 -.872486126E+02 -.872570668E+02 -.872645987E+02 -.872709200E+02 -.872756593E+02 -.872783378E+02 -.872783378E+02
 -.872860440E+02 -.872860440E+02 -.872837796E+02 -.872797732E+02 -.872744299E+02 -.872680644E+02 -.872609214E+02 -.872531919E+02 -.872450250E+02 -.872365381E+02 -.872278234E+02 -.872189546E+02 -.872099902E+02 -.872009778E+02 -.871919563E+02 -.871829578E+02 -.871740094E+02 -.871651344E+02 -.871563531E+02 -.871476833E+02 -.871391414E+02 -.871307423E+02 -.871224999E+02 -.871144275E+02 -.871065376E+02 -.870988424E+02 -.870913536E+02 -.870840825E+02 -.870770405E+02 -.870702383E+02 -.870636866E+02 -.870573958E+02 -.870513759E+02 -.870456368E+02 -.870401880E+02 -.870350385E+02 -.870301971E+02 -.870256723E+02 -.870214717E+02 -.870176029E+02 -.870140727E+02 -.870108874E+02 -.870080528E+02 -.870055741E+02 -.870034556E+02 -.870017013E+02 -.870003143E+02 -.869992970E+02 -.869986512E+02 -.869983779E+02 -.869984774E+02 -.869989492E+02 -.869997922E+02 -.870010045E+02 -.870025835E+02 -.870045259E+02 -.870068277E+02 -.870094843E+02 -.870124905E+02 -.870158403E+02 -.870195274E+02 -.870235447E+02 -.870278848E+02 -.870325396E+02 -.870375009E+02 -.870427598E+02 -.870483071E+02 -.870541333E+02 -.870602288E+02 -.870665833E+02 -.870731866E+02 -.870800283E+02 -.870870976E+02 -.870943835E+02 -.871018750E+02 -.871095607E+02 -.871174291E+02 -.871254682E+02 -.871336656E+02 -.871420086E+02 -.871504835E+02 -.871590758E+02 -.871677698E+02 -.871765480E+02 -.871853910E+02 -.871942761E+02 -.872031771E+02 -.872120629E+02 -.872208956E+02 -.872296292E+02 -.872382064E+02 -.872465555E+02 -.872545865E+02 -.872621846E+02 -.872692039E+02 -.872754577E+02 -.872807060E+02 -.872846404E+02 -.872868638E+02 -.872868638E+02
 -.872942689E+02 -.872942689E+02 -.872924544E+02 -.872892425E+02 -.872849568E+02 -.872798492E+02 -.872741160E+02 -.872679104E+02 -.872613522E+02 -.872545358E+02 -.872475358E+02 -.872404113E+02 -.872332099E+02 -.872259700E+02 -.872187232E+02 -.872114954E+02 -.872043089E+02 -.871971823E+02 -.871901322E+02 -.871831731E+02 -.871763181E+02 -.871695793E+02 -.871629680E+02 -.871564947E+02 -.871501695E+02 -.871440020E+02 -.871380017E+02 -.871321775E+02 -.871265383E+02 -.871210927E+02 -.871158490E+02 -.871108155E+02 -.871060000E+02 -.871014102E+02 -.870970536E+02 -.870929373E+02 -.870890681E+02 -.870854525E+02 -.870820967E+02 -.870790063E+02 -.870761868E+02 -.870736431E+02 -.870713795E+02 -.870694002E+02 -.870677086E+02 -.870663077E+02 -.870651998E+02 -.870643870E+02 -.870638704E+02 -.870636511E+02 -.870637290E+02 -.870641040E+02 -.870647751E+02 -.870657409E+02 -.870669992E+02 -.870685476E+02 -.870703831E+02 -.870725019E+02 -.870749001E+02 -.870775730E+02 -.870805157E+02 -.870837227E+02 -.870871882E+02 -.870909060E+02 -.870948696E+02 -.870990721E+02 -.871035063E+02 -.871081649E+02 -.871130401E+02 -.871181241E+02 -.871234087E+02 -.871288858E+02 -.871345469E+02 -.871403833E+02 -.871463863E+02 -.871525468E+02 -.871588556E+02 -.871653032E+02 -.871718797E+02 -.871785748E+02 -.871853776E+02 -.871922762E+02 -.871992581E+02 -.872063090E+02 -.872134130E+02 -.872205519E+02 -.872277044E+02 -.872348449E+02 -.872419431E+02 -.872489614E+02 -.872558536E+02 -.872625618E+02 -.872690133E+02 -.872751158E+02 -.872807520E+02 -.872857717E+02 -.872899829E+02 -.872931385E+02 -.872949208E+02 -.872949208E+02
 -.873017145E+02 -.873017145E+02 -.873003282E+02 -.872978701E+02 -.872945856E+02 -.872906660E+02 -.872862610E+02 -.872814876E+02 -.872764380E+02 -.872711850E+02 -.872657863E+02 -.872602881E+02 -.872547275E+02 -.872491347E+02 -.872435346E+02 -.872379479E+02 -.872323920E+02 -.872268819E+02 -.872214306E+02 -.872160496E+02 -.872107495E+02 -.872055396E+02 -.872004288E+02 -.871954254E+02 -.871905372E+02 -.871857718E+02 -.871811364E+02 -.871766379E+02 -.871722832E+02 -.871680789E+02 -.871640313E+02 -.871601467E+02 -.871564311E+02 -.871528904E+02 -.871495302E+02 -.871463558E+02 -.871433725E+02 -.871405852E+02 -.871379985E+02 -.871356167E+02 -.871334439E+02 -.871314838E+02 -.871297397E+02 -.871282146E+02 -.871269112E+02 -.871258317E+02 -.871249778E+02 -.871243512E+02 -.871239526E+02 -.871237828E+02 -.871238420E+02 -.871241297E+02 -.871246455E+02 -.871253881E+02 -.871263560E+02 -.871275474E+02 -.871289599E+02 -.871305908E+02 -.871324371E+02 -.871344953E+02 -.871367616E+02 -.871392320E+02 -.871419021E+02 -.871447672E+02 -.871478223E+02 -.871510622E+02 -.871544816E+02 -.871580748E+02 -.871618360E+02 -.871657592E+02 -.871698382E+02 -.871740667E+02 -.871784383E+02 -.871829464E+02 -.871875841E+02 -.871923446E+02 -.871972207E+02 -.872022049E+02 -.872072896E+02 -.872124667E+02 -.872177275E+02 -.872230629E+02 -.872284627E+02 -.872339157E+02 -.872394092E+02 -.872449288E+02 -.872504575E+02 -.872559752E+02 -.872614577E+02 -.872668757E+02 -.872721929E+02 -.872773643E+02 -.872823334E+02 -.872870290E+02 -.872913610E+02 -.872952145E+02 -.872984430E+02 -.873008587E+02 -.873022209E+02 -.873022209E+02
 -.873078189E+02 -.873078189E+02 -.873068196E+02 -.873050393E+02 -.873026494E+02 -.872997855E+02 -.872965543E+02 -.872930407E+02 -.872893124E+02 -.872854234E+02 -.872814173E+02 -.872773293E+02 -.872731880E+02 -.872690170E+02 -.872648359E+02 -.872606609E+02 -.872565059E+02 -.872523827E+02 -.872483018E+02 -.872442722E+02 -.872403022E+02 -.872363993E+02 -.872325702E+02 -.872288214E+02 -.872251590E+02 -.872215888E+02 -.872181161E+02 -.872147464E+02 -.872114847E+02 -.872083361E+02 -.872053052E+02 -.872023967E+02 -.871996152E+02 -.871969649E+02 -.871944501E+02 -.871920746E+02 -.871898424E+02 -.871877571E+02 -.871858221E+02 -.871840405E+02 -.871824154E+02 -.871809494E+02 -.871796451E+02 -.871785046E+02 -.871775298E+02 -.871767224E+02 -.871760837E+02 -.871756148E+02 -.871753164E+02 -.871751889E+02 -.871752325E+02 -.871754469E+02 -.871758317E+02 -.871763861E+02 -.871771090E+02 -.871779989E+02 -.871790541E+02 -.871802728E+02 -.871816525E+02 -.871831908E+02 -.871848850E+02 -.871867320E+02 -.871887286E+02 -.871908714E+02 -.871931566E+02 -.871955806E+02 -.871981392E+02 -.872008283E+02 -.872036437E+02 -.872065808E+02 -.872096351E+02 -.872128018E+02 -.872160762E+02 -.872194532E+02 -.872229278E+02 -.872264946E+02 -.872301483E+02 -.872338832E+02 -.872376932E+02 -.872415722E+02 -.872455135E+02 -.872495097E+02 -.872535529E+02 -.872576342E+02 -.872617436E+02 -.872658695E+02 -.872699984E+02 -.872741145E+02 -.872781989E+02 -.872822284E+02 -.872861752E+02 -.872900050E+02 -.872936750E+02 -.872971324E+02 -.873003110E+02 -.873031276E+02 -.873054773E+02 -.873072276E+02 -.873082098E+02 -.873082098E+02
 -.873115880E+02 -.873115880E+02 -.873108808E+02 -.873096024E+02 -.873078641E+02 -.873057574E+02 -.873033579E+02 -.873007277E+02 -.872979181E+02 -.872949713E+02 -.872919218E+02 -.872887984E+02 -.872856246E+02 -.872824201E+02 -.872792013E+02 -.872759821E+02 -.872727741E+02 -.872695874E+02 -.872664307E+02 -.872633117E+02 -.872602373E+02 -.872572137E+02 -.872542465E+02 -.872513409E+02 -.872485019E+02 -.872457340E+02 -.872430417E+02 -.872404292E+02 -.872379004E+02 -.872354593E+02 -.872331097E+02 -.872308551E+02 -.872286990E+02 -.872266447E+02 -.872246956E+02 -.872228547E+02 -.872211249E+02 -.872195090E+02 -.872180097E+02 -.872166293E+02 -.872153702E+02 -.872142345E+02 -.872132239E+02 -.872123403E+02 -.872115851E+02 -.872109595E+02 -.872104646E+02 -.872101012E+02 -.872098698E+02 -.872097707E+02 -.872098041E+02 -.872099698E+02 -.872102674E+02 -.872106963E+02 -.872112557E+02 -.872119445E+02 -.872127613E+02 -.872137048E+02 -.872147731E+02 -.872159643E+02 -.872172763E+02 -.872187069E+02 -.872202534E+02 -.872219134E+02 -.872236839E+02 -.872255621E+02 -.872275448E+02 -.872296289E+02 -.872318110E+02 -.872340876E+02 -.872364553E+02 -.872389104E+02 -.872414489E+02 -.872440672E+02 -.872467611E+02 -.872495265E+02 -.872523590E+02 -.872552540E+02 -.872582069E+02 -.872612123E+02 -.872642649E+02 -.872673585E+02 -.872704866E+02 -.872736415E+02 -.872768150E+02 -.872799970E+02 -.872831763E+02 -.872863394E+02 -.872894704E+02 -.872925499E+02 -.872955551E+02 -.872984579E+02 -.873012243E+02 -.873038132E+02 -.873061744E+02 -.873082468E+02 -.873099565E+02 -.873112136E+02 -.873119090E+02 -.873119090E+02
 -.873115880E+02 -.873115880E+02 -.873108808E+02 -.873096024E+02 -.873078641E+02 -.873057574E+02 -.873033579E+02 -.873007277E+02 -.872979181E+02 -.872949713E+02 -.872919218E+02 -.872887984E+02 -.872856246E+02 -.872824201E+02 -.872792013E+02 -.872759821E+02 -.872727741E+02 -.872695874E+02 -.872664307E+02 -.872633117E+02 -.872602373E+02 -.872572137E+02 -.872542465E+02 -.872513409E+02 -.872485019E+02 -.872457340E+02 -.872430417E+02 -.872404292E+02 -.872379004E+02 -.872354593E+02 -.872331097E+02 -.872308551E+02 -.872286990E+02 -.872266447E+02 -.872246956E+02 -.872228547E+02 -.872211249E+02 -.872195090E+02 -.872180097E+02 -.872166293E+02 -.872153702E+02 -.872142345E+02 -.872132239E+02 -.872123403E+02 -.872115851E+02 -.872109595E+02 -.872104646E+02 -.872101012E+02 -.872098698E+02 -.872097707E+02 -.872098041E+02 -.872099698E+02 -.872102674E+02 -.872106963E+02 -.872112557E+02 -.872119445E+02 -.872127613E+02 -.872137048E+02 -.872147731E+02 -.872159643E+02 -.872172763E+02 -.872187069E+02 -.872202534E+02 -.872219134E+02 -.872236839E+02 -.872255621E+02 -.872275448E+02 -.872296289E+02 -.872318110E+02 -.872340876E+02 -.872364553E+02 -.872389104E+02 -.872414489E+02 -.872440672E+02 -.872467611E+02 -.872495265E+02 -.872523590E+02 -.872552540E+02 -.872582069E+02 -.872612123E+02 -.872642649E+02 -.872673585E+02 -.872704866E+02 -.872736415E+02 -.872768150E+02 -.872799970E+02 -.872831763E+02 -.872863394E+02 -.872894704E+02 -.872925499E+02 -.872955551E+02 -.872984579E+02 -.873012243E+02 -.873038132E+02 -.873061744E+02 -.873082468E+02 -.873099565E+02 -.873112136E+02 -.873119090E+02 -.873119090E+02
