# Supplementary material for: Electrical Pacing of Cardiac Tissue Including Potassium Inward Rectification
Source: PLoS One. 2015 Jun 9;10(6):e0127837. doi: 10.1371/journal.pone.0127837 (PMC4461281; doi:10.1371/journal.pone.0127837)
Supplement: S1 Data — (ZIP) [file pone.0127837.s001.zip › All-Data/Data-with-IK1/BDT30/Vm2ms.txt]

 -.873300171E+02 -.873227452E+02 -.873222023E+02 -.873212499E+02 -.873199934E+02 -.873185091E+02 -.873168499E+02 -.873150576E+02 -.873131719E+02 -.873112282E+02 -.873092543E+02 -.873072722E+02 -.873052994E+02 -.873033463E+02 -.873014160E+02 -.872995072E+02 -.872976188E+02 -.872957512E+02 -.872939060E+02 -.872920870E+02 -.872902995E+02 -.872885491E+02 -.872868392E+02 -.872851709E+02 -.872835440E+02 -.872819581E+02 -.872804137E+02 -.872789130E+02 -.872774592E+02 -.872760562E+02 -.872747081E+02 -.872734176E+02 -.872721860E+02 -.872710142E+02 -.872699028E+02 -.872688525E+02 -.872678649E+02 -.872669417E+02 -.872660851E+02 -.872652969E+02 -.872645786E+02 -.872639312E+02 -.872633554E+02 -.872628518E+02 -.872624212E+02 -.872620641E+02 -.872617814E+02 -.872615738E+02 -.872614417E+02 -.872613856E+02 -.872614055E+02 -.872615012E+02 -.872616725E+02 -.872619190E+02 -.872622402E+02 -.872626353E+02 -.872631038E+02 -.872636447E+02 -.872642570E+02 -.872649396E+02 -.872656912E+02 -.872665106E+02 -.872673962E+02 -.872683466E+02 -.872693602E+02 -.872704353E+02 -.872715701E+02 -.872727629E+02 -.872740116E+02 -.872753144E+02 -.872766695E+02 -.872780747E+02 -.872795282E+02 -.872810281E+02 -.872825722E+02 -.872841586E+02 -.872857852E+02 -.872874501E+02 -.872891510E+02 -.872908862E+02 -.872926534E+02 -.872944508E+02 -.872962761E+02 -.872981273E+02 -.873000018E+02 -.873018968E+02 -.873038091E+02 -.873057343E+02 -.873076666E+02 -.873095984E+02 -.873115188E+02 -.873134131E+02 -.873152607E+02 -.873170335E+02 -.873186941E+02 -.873201924E+02 -.873214638E+02 -.873224251E+02 -.873229713E+02 -.873229713E+02
 -.873227452E+02 -.873227452E+02 -.873222023E+02 -.873212499E+02 -.873199934E+02 -.873185091E+02 -.873168499E+02 -.873150576E+02 -.873131719E+02 -.873112282E+02 -.873092543E+02 -.873072722E+02 -.873052994E+02 -.873033463E+02 -.873014160E+02 -.872995072E+02 -.872976188E+02 -.872957512E+02 -.872939060E+02 -.872920870E+02 -.872902995E+02 -.872885491E+02 -.872868392E+02 -.872851709E+02 -.872835440E+02 -.872819581E+02 -.872804137E+02 -.872789130E+02 -.872774592E+02 -.872760562E+02 -.872747081E+02 -.872734176E+02 -.872721860E+02 -.872710142E+02 -.872699028E+02 -.872688525E+02 -.872678649E+02 -.872669417E+02 -.872660851E+02 -.872652969E+02 -.872645786E+02 -.872639312E+02 -.872633554E+02 -.872628518E+02 -.872624212E+02 -.872620641E+02 -.872617814E+02 -.872615738E+02 -.872614417E+02 -.872613856E+02 -.872614055E+02 -.872615012E+02 -.872616725E+02 -.872619190E+02 -.872622402E+02 -.872626353E+02 -.872631038E+02 -.872636447E+02 -.872642570E+02 -.872649396E+02 -.872656912E+02 -.872665106E+02 -.872673962E+02 -.872683466E+02 -.872693602E+02 -.872704353E+02 -.872715701E+02 -.872727629E+02 -.872740116E+02 -.872753144E+02 -.872766695E+02 -.872780747E+02 -.872795282E+02 -.872810281E+02 -.872825722E+02 -.872841586E+02 -.872857852E+02 -.872874501E+02 -.872891510E+02 -.872908862E+02 -.872926534E+02 -.872944508E+02 -.872962761E+02 -.872981273E+02 -.873000018E+02 -.873018968E+02 -.873038091E+02 -.873057343E+02 -.873076666E+02 -.873095984E+02 -.873115188E+02 -.873134131E+02 -.873152607E+02 -.873170335E+02 -.873186941E+02 -.873201924E+02 -.873214638E+02 -.873224251E+02 -.873229713E+02 -.873229713E+02
 -.873201047E+02 -.873201047E+02 -.873193037E+02 -.873179020E+02 -.873160546E+02 -.873138726E+02 -.873114408E+02 -.873088298E+02 -.873061002E+02 -.873033025E+02 -.873004774E+02 -.872976544E+02 -.872948505E+02 -.872920728E+02 -.872893222E+02 -.872865970E+02 -.872838965E+02 -.872812231E+02 -.872785830E+02 -.872759849E+02 -.872734370E+02 -.872709448E+02 -.872685107E+02 -.872661348E+02 -.872638156E+02 -.872615527E+02 -.872593481E+02 -.872572063E+02 -.872551328E+02 -.872531335E+02 -.872512128E+02 -.872493735E+02 -.872476171E+02 -.872459446E+02 -.872443569E+02 -.872428560E+02 -.872414445E+02 -.872401255E+02 -.872389019E+02 -.872377762E+02 -.872367501E+02 -.872358249E+02 -.872350017E+02 -.872342816E+02 -.872336655E+02 -.872331548E+02 -.872327507E+02 -.872324541E+02 -.872322656E+02 -.872321858E+02 -.872322147E+02 -.872323520E+02 -.872325972E+02 -.872329500E+02 -.872334094E+02 -.872339745E+02 -.872346443E+02 -.872354174E+02 -.872362925E+02 -.872372678E+02 -.872383417E+02 -.872395122E+02 -.872407774E+02 -.872421349E+02 -.872435825E+02 -.872451178E+02 -.872467382E+02 -.872484410E+02 -.872502236E+02 -.872520832E+02 -.872540171E+02 -.872560225E+02 -.872580966E+02 -.872602365E+02 -.872624393E+02 -.872647021E+02 -.872670219E+02 -.872693959E+02 -.872718212E+02 -.872742949E+02 -.872768140E+02 -.872793759E+02 -.872819775E+02 -.872846159E+02 -.872872876E+02 -.872899889E+02 -.872927155E+02 -.872954616E+02 -.872982201E+02 -.873009807E+02 -.873037296E+02 -.873064472E+02 -.873091064E+02 -.873116691E+02 -.873140832E+02 -.873162778E+02 -.873181574E+02 -.873195950E+02 -.873204231E+02 -.873204231E+02
 -.873162842E+02 -.873162842E+02 -.873151448E+02 -.873131368E+02 -.873104766E+02 -.873073335E+02 -.873038422E+02 -.873001106E+02 -.872962265E+02 -.872922618E+02 -.872882706E+02 -.872842861E+02 -.872803258E+02 -.872763966E+02 -.872725001E+02 -.872686359E+02 -.872648068E+02 -.872610201E+02 -.872572863E+02 -.872536161E+02 -.872500177E+02 -.872464958E+02 -.872430520E+02 -.872396855E+02 -.872363964E+02 -.872331868E+02 -.872300616E+02 -.872270278E+02 -.872240927E+02 -.872212629E+02 -.872185430E+02 -.872159363E+02 -.872134448E+02 -.872110706E+02 -.872088162E+02 -.872066853E+02 -.872046818E+02 -.872028098E+02 -.872010731E+02 -.871994747E+02 -.871980172E+02 -.871967026E+02 -.871955326E+02 -.871945092E+02 -.871936340E+02 -.871929090E+02 -.871923356E+02 -.871919151E+02 -.871916485E+02 -.871915361E+02 -.871915781E+02 -.871917740E+02 -.871921232E+02 -.871926249E+02 -.871932781E+02 -.871940813E+02 -.871950329E+02 -.871961312E+02 -.871973741E+02 -.871987593E+02 -.872002843E+02 -.872019464E+02 -.872037425E+02 -.872056695E+02 -.872077241E+02 -.872099028E+02 -.872122018E+02 -.872146175E+02 -.872171461E+02 -.872197836E+02 -.872225260E+02 -.872253693E+02 -.872283095E+02 -.872313424E+02 -.872344638E+02 -.872376696E+02 -.872409556E+02 -.872443177E+02 -.872477519E+02 -.872512539E+02 -.872548199E+02 -.872584458E+02 -.872621273E+02 -.872658603E+02 -.872696402E+02 -.872734618E+02 -.872773190E+02 -.872812042E+02 -.872851074E+02 -.872890149E+02 -.872929075E+02 -.872967585E+02 -.873005301E+02 -.873041693E+02 -.873076027E+02 -.873107298E+02 -.873134140E+02 -.873154723E+02 -.873166615E+02 -.873166615E+02
 -.873120230E+02 -.873120230E+02 -.873104929E+02 -.873077913E+02 -.873042171E+02 -.873000079E+02 -.872953502E+02 -.872903932E+02 -.872852554E+02 -.872800250E+02 -.872747618E+02 -.872695025E+02 -.872642668E+02 -.872590631E+02 -.872538956E+02 -.872487696E+02 -.872436941E+02 -.872386804E+02 -.872337405E+02 -.872288851E+02 -.872241215E+02 -.872194533E+02 -.872148821E+02 -.872104095E+02 -.872060390E+02 -.872017760E+02 -.871976281E+02 -.871936037E+02 -.871897107E+02 -.871859557E+02 -.871823438E+02 -.871788791E+02 -.871755652E+02 -.871724063E+02 -.871694067E+02 -.871665716E+02 -.871639062E+02 -.871614156E+02 -.871591044E+02 -.871569767E+02 -.871550360E+02 -.871532853E+02 -.871517275E+02 -.871503652E+02 -.871492009E+02 -.871482368E+02 -.871474748E+02 -.871469166E+02 -.871465631E+02 -.871464148E+02 -.871464718E+02 -.871467337E+02 -.871471996E+02 -.871478685E+02 -.871487389E+02 -.871498089E+02 -.871510765E+02 -.871525393E+02 -.871541945E+02 -.871560391E+02 -.871580695E+02 -.871602820E+02 -.871626725E+02 -.871652367E+02 -.871679702E+02 -.871708682E+02 -.871739258E+02 -.871771379E+02 -.871804995E+02 -.871840052E+02 -.871876496E+02 -.871914272E+02 -.871953325E+02 -.871993600E+02 -.872035040E+02 -.872077591E+02 -.872121197E+02 -.872165802E+02 -.872211352E+02 -.872257793E+02 -.872305071E+02 -.872353132E+02 -.872401921E+02 -.872451382E+02 -.872501454E+02 -.872552070E+02 -.872603149E+02 -.872654593E+02 -.872706268E+02 -.872757996E+02 -.872809527E+02 -.872860506E+02 -.872910438E+02 -.872958623E+02 -.873004093E+02 -.873045518E+02 -.873081090E+02 -.873108380E+02 -.873124157E+02 -.873124157E+02
 -.873075641E+02 -.873075641E+02 -.873055964E+02 -.873021488E+02 -.872976130E+02 -.872922965E+02 -.872864423E+02 -.872802389E+02 -.872738249E+02 -.872672975E+02 -.872607223E+02 -.872541399E+02 -.872475729E+02 -.872410353E+02 -.872345392E+02 -.872280970E+02 -.872217225E+02 -.872154292E+02 -.872092294E+02 -.872031320E+02 -.871971433E+02 -.871912679E+02 -.871855099E+02 -.871798748E+02 -.871743696E+02 -.871690024E+02 -.871637823E+02 -.871587180E+02 -.871538171E+02 -.871490867E+02 -.871445329E+02 -.871401617E+02 -.871359789E+02 -.871319906E+02 -.871282034E+02 -.871246238E+02 -.871212583E+02 -.871181131E+02 -.871151941E+02 -.871125064E+02 -.871100547E+02 -.871078432E+02 -.871058756E+02 -.871041553E+02 -.871026855E+02 -.871014688E+02 -.871005076E+02 -.870998037E+02 -.870993584E+02 -.870991723E+02 -.870992455E+02 -.870995776E+02 -.871001676E+02 -.871010141E+02 -.871021152E+02 -.871034688E+02 -.871050722E+02 -.871069222E+02 -.871090152E+02 -.871113472E+02 -.871139135E+02 -.871167094E+02 -.871197295E+02 -.871229684E+02 -.871264203E+02 -.871300790E+02 -.871339384E+02 -.871379919E+02 -.871422328E+02 -.871466544E+02 -.871512495E+02 -.871560113E+02 -.871609326E+02 -.871660064E+02 -.871712255E+02 -.871765829E+02 -.871820714E+02 -.871876842E+02 -.871934142E+02 -.871992545E+02 -.872051985E+02 -.872112391E+02 -.872173696E+02 -.872235828E+02 -.872298712E+02 -.872362263E+02 -.872426381E+02 -.872490941E+02 -.872555778E+02 -.872620669E+02 -.872685300E+02 -.872749229E+02 -.872811836E+02 -.872872247E+02 -.872929251E+02 -.872981181E+02 -.873025774E+02 -.873059987E+02 -.873079768E+02 -.873079768E+02
 -.873029473E+02 -.873029473E+02 -.873005229E+02 -.872963064E+02 -.872907923E+02 -.872843660E+02 -.872773194E+02 -.872698665E+02 -.872621613E+02 -.872543118E+02 -.872463893E+02 -.872384398E+02 -.872304953E+02 -.872225803E+02 -.872147153E+02 -.872069187E+02 -.871992073E+02 -.871915950E+02 -.871840925E+02 -.871767079E+02 -.871694489E+02 -.871623223E+02 -.871553361E+02 -.871484994E+02 -.871418217E+02 -.871353125E+02 -.871289810E+02 -.871228359E+02 -.871168854E+02 -.871111377E+02 -.871056010E+02 -.871002833E+02 -.870951933E+02 -.870903392E+02 -.870857294E+02 -.870813721E+02 -.870772751E+02 -.870734460E+02 -.870698918E+02 -.870666189E+02 -.870636332E+02 -.870609398E+02 -.870585434E+02 -.870564483E+02 -.870546582E+02 -.870531766E+02 -.870520063E+02 -.870511496E+02 -.870506080E+02 -.870503825E+02 -.870504731E+02 -.870508794E+02 -.870516003E+02 -.870526341E+02 -.870539786E+02 -.870556310E+02 -.870575879E+02 -.870598452E+02 -.870623983E+02 -.870652421E+02 -.870683709E+02 -.870717786E+02 -.870754586E+02 -.870794042E+02 -.870836081E+02 -.870880627E+02 -.870927601E+02 -.870976922E+02 -.871028507E+02 -.871082270E+02 -.871138126E+02 -.871195986E+02 -.871255765E+02 -.871317373E+02 -.871380724E+02 -.871445729E+02 -.871512302E+02 -.871580357E+02 -.871649809E+02 -.871720573E+02 -.871792566E+02 -.871865706E+02 -.871939909E+02 -.872015088E+02 -.872091152E+02 -.872167999E+02 -.872245508E+02 -.872323530E+02 -.872401865E+02 -.872480246E+02 -.872558294E+02 -.872635479E+02 -.872711052E+02 -.872783963E+02 -.872852752E+02 -.872915411E+02 -.872969214E+02 -.873010491E+02 -.873034356E+02 -.873034356E+02
 -.872981912E+02 -.872981912E+02 -.872953056E+02 -.872903209E+02 -.872838394E+02 -.872763112E+02 -.872680661E+02 -.872593441E+02 -.872503164E+02 -.872411014E+02 -.872317812E+02 -.872224157E+02 -.872130494E+02 -.872037172E+02 -.871944465E+02 -.871852598E+02 -.871761741E+02 -.871672019E+02 -.871583537E+02 -.871496391E+02 -.871410674E+02 -.871326494E+02 -.871243963E+02 -.871163192E+02 -.871084288E+02 -.871007350E+02 -.870932476E+02 -.870859759E+02 -.870789299E+02 -.870721198E+02 -.870655564E+02 -.870592506E+02 -.870532132E+02 -.870474548E+02 -.870419855E+02 -.870368152E+02 -.870319532E+02 -.870274084E+02 -.870231890E+02 -.870193027E+02 -.870157565E+02 -.870125567E+02 -.870097092E+02 -.870072194E+02 -.870050921E+02 -.870033315E+02 -.870019411E+02 -.870009238E+02 -.870002814E+02 -.870000150E+02 -.870001249E+02 -.870006104E+02 -.870014705E+02 -.870027029E+02 -.870043050E+02 -.870062733E+02 -.870086034E+02 -.870112903E+02 -.870143284E+02 -.870177112E+02 -.870214320E+02 -.870254832E+02 -.870298569E+02 -.870345448E+02 -.870395377E+02 -.870448266E+02 -.870504017E+02 -.870562531E+02 -.870623706E+02 -.870687439E+02 -.870753625E+02 -.870822160E+02 -.870892936E+02 -.870965848E+02 -.871040790E+02 -.871117655E+02 -.871196341E+02 -.871276742E+02 -.871358759E+02 -.871442290E+02 -.871527236E+02 -.871613499E+02 -.871700980E+02 -.871789577E+02 -.871879183E+02 -.871969677E+02 -.872060918E+02 -.872152731E+02 -.872244884E+02 -.872337062E+02 -.872428824E+02 -.872519548E+02 -.872608358E+02 -.872694022E+02 -.872774828E+02 -.872848425E+02 -.872911611E+02 -.872960083E+02 -.872988107E+02 -.872988107E+02
 -.872933082E+02 -.872933082E+02 -.872899753E+02 -.872842421E+02 -.872768000E+02 -.872681570E+02 -.872586849E+02 -.872486515E+02 -.872382470E+02 -.872276089E+02 -.872168387E+02 -.872060116E+02 -.871951840E+02 -.871843990E+02 -.871736882E+02 -.871630740E+02 -.871525727E+02 -.871421969E+02 -.871319583E+02 -.871218685E+02 -.871119403E+02 -.871021870E+02 -.870926216E+02 -.870832564E+02 -.870741027E+02 -.870651718E+02 -.870564746E+02 -.870480227E+02 -.870398287E+02 -.870319056E+02 -.870242668E+02 -.870169257E+02 -.870098952E+02 -.870031881E+02 -.869968164E+02 -.869907914E+02 -.869851240E+02 -.869798247E+02 -.869749030E+02 -.869703681E+02 -.869662285E+02 -.869624922E+02 -.869591666E+02 -.869562585E+02 -.869537739E+02 -.869517181E+02 -.869500952E+02 -.869489084E+02 -.869481601E+02 -.869478516E+02 -.869479832E+02 -.869485542E+02 -.869495632E+02 -.869510077E+02 -.869528843E+02 -.869551887E+02 -.869579155E+02 -.869610586E+02 -.869646113E+02 -.869685658E+02 -.869729139E+02 -.869776465E+02 -.869827540E+02 -.869882261E+02 -.869940520E+02 -.870002205E+02 -.870067200E+02 -.870135385E+02 -.870206639E+02 -.870280837E+02 -.870357855E+02 -.870437567E+02 -.870519845E+02 -.870604564E+02 -.870691596E+02 -.870780817E+02 -.870872103E+02 -.870965333E+02 -.871060387E+02 -.871157147E+02 -.871255498E+02 -.871355324E+02 -.871456511E+02 -.871558941E+02 -.871662490E+02 -.871767019E+02 -.871872368E+02 -.871978334E+02 -.872084653E+02 -.872190963E+02 -.872296759E+02 -.872401328E+02 -.872503663E+02 -.872602350E+02 -.872695422E+02 -.872780176E+02 -.872852931E+02 -.872908738E+02 -.872941000E+02 -.872941000E+02
 -.872883245E+02 -.872883245E+02 -.872845642E+02 -.872780873E+02 -.872696675E+02 -.872598752E+02 -.872491260E+02 -.872377209E+02 -.872258802E+02 -.872137675E+02 -.872015037E+02 -.871891782E+02 -.871768567E+02 -.871645858E+02 -.871523973E+02 -.871403131E+02 -.871283498E+02 -.871165215E+02 -.871048420E+02 -.870933262E+02 -.870819893E+02 -.870708464E+02 -.870599114E+02 -.870491982E+02 -.870387198E+02 -.870284893E+02 -.870185206E+02 -.870088283E+02 -.869994277E+02 -.869903345E+02 -.869815643E+02 -.869731327E+02 -.869650550E+02 -.869573456E+02 -.869500185E+02 -.869430872E+02 -.869365644E+02 -.869304622E+02 -.869247923E+02 -.869195658E+02 -.869147934E+02 -.869104849E+02 -.869066497E+02 -.869032959E+02 -.869004309E+02 -.868980608E+02 -.868961905E+02 -.868948239E+02 -.868939637E+02 -.868936114E+02 -.868937676E+02 -.868944315E+02 -.868956012E+02 -.868972739E+02 -.868994451E+02 -.869021098E+02 -.869052615E+02 -.869088930E+02 -.869129961E+02 -.869175616E+02 -.869225794E+02 -.869280386E+02 -.869339277E+02 -.869402343E+02 -.869469454E+02 -.869540476E+02 -.869615272E+02 -.869693698E+02 -.869775611E+02 -.869860863E+02 -.869949306E+02 -.870040789E+02 -.870135163E+02 -.870232278E+02 -.870331987E+02 -.870434142E+02 -.870538600E+02 -.870645218E+02 -.870753857E+02 -.870864381E+02 -.870976656E+02 -.871090550E+02 -.871205932E+02 -.871322667E+02 -.871440614E+02 -.871559618E+02 -.871679495E+02 -.871800019E+02 -.871920891E+02 -.872041704E+02 -.872161887E+02 -.872280636E+02 -.872396812E+02 -.872508816E+02 -.872614424E+02 -.872710574E+02 -.872793098E+02 -.872856391E+02 -.872892976E+02 -.872892976E+02
 -.872832696E+02 -.872832696E+02 -.872790766E+02 -.872718341E+02 -.872623996E+02 -.872514067E+02 -.872393218E+02 -.872264900E+02 -.872131671E+02 -.871995420E+02 -.871857528E+02 -.871718992E+02 -.871580508E+02 -.871442547E+02 -.871305425E+02 -.871169367E+02 -.871034559E+02 -.870901171E+02 -.870769374E+02 -.870639344E+02 -.870511252E+02 -.870385261E+02 -.870261534E+02 -.870140228E+02 -.870021498E+02 -.869905506E+02 -.869792424E+02 -.869682426E+02 -.869575685E+02 -.869472384E+02 -.869372701E+02 -.869276815E+02 -.869184898E+02 -.869097121E+02 -.869013650E+02 -.868934643E+02 -.868860251E+02 -.868790621E+02 -.868725897E+02 -.868666214E+02 -.868611701E+02 -.868562480E+02 -.868518661E+02 -.868480344E+02 -.868447612E+02 -.868420540E+02 -.868399184E+02 -.868383593E+02 -.868373797E+02 -.868369818E+02 -.868371660E+02 -.868379315E+02 -.868392760E+02 -.868411958E+02 -.868436859E+02 -.868467400E+02 -.868503507E+02 -.868545091E+02 -.868592055E+02 -.868644287E+02 -.868701668E+02 -.868764066E+02 -.868831343E+02 -.868903351E+02 -.868979936E+02 -.869060940E+02 -.869146199E+02 -.869235544E+02 -.869328803E+02 -.869425803E+02 -.869526368E+02 -.869630321E+02 -.869737488E+02 -.869847692E+02 -.869960760E+02 -.870076524E+02 -.870194814E+02 -.870315467E+02 -.870438322E+02 -.870563223E+02 -.870690017E+02 -.870818555E+02 -.870948686E+02 -.871080259E+02 -.871213118E+02 -.871347086E+02 -.871481962E+02 -.871617492E+02 -.871753345E+02 -.871889067E+02 -.872024024E+02 -.872157316E+02 -.872287674E+02 -.872413312E+02 -.872531743E+02 -.872639543E+02 -.872732050E+02 -.872802987E+02 -.872843987E+02 -.872843987E+02
 -.872781290E+02 -.872781290E+02 -.872734816E+02 -.872654391E+02 -.872549434E+02 -.872426989E+02 -.872292331E+02 -.872149383E+02 -.872001032E+02 -.871849385E+02 -.871695955E+02 -.871541790E+02 -.871387600E+02 -.871233862E+02 -.871080912E+02 -.870929006E+02 -.870778366E+02 -.870629199E+02 -.870481713E+02 -.870336101E+02 -.870192553E+02 -.870051257E+02 -.869912396E+02 -.869776152E+02 -.869642713E+02 -.869512273E+02 -.869385025E+02 -.869261165E+02 -.869140896E+02 -.869024422E+02 -.868911946E+02 -.868803675E+02 -.868699814E+02 -.868600564E+02 -.868506120E+02 -.868416672E+02 -.868332403E+02 -.868253493E+02 -.868180111E+02 -.868112423E+02 -.868050583E+02 -.867994735E+02 -.867945009E+02 -.867901522E+02 -.867864375E+02 -.867833654E+02 -.867809430E+02 -.867791760E+02 -.867780682E+02 -.867776221E+02 -.867778384E+02 -.867787157E+02 -.867802515E+02 -.867824414E+02 -.867852793E+02 -.867887579E+02 -.867928681E+02 -.867975995E+02 -.868029403E+02 -.868088771E+02 -.868153956E+02 -.868224802E+02 -.868301142E+02 -.868382804E+02 -.868469605E+02 -.868561355E+02 -.868657860E+02 -.868758922E+02 -.868864337E+02 -.868973900E+02 -.869087405E+02 -.869204646E+02 -.869325416E+02 -.869449513E+02 -.869576735E+02 -.869706885E+02 -.869839769E+02 -.869975200E+02 -.870112994E+02 -.870252971E+02 -.870394959E+02 -.870538789E+02 -.870684293E+02 -.870831303E+02 -.870979643E+02 -.871129120E+02 -.871279511E+02 -.871430537E+02 -.871581835E+02 -.871732905E+02 -.871883047E+02 -.872031271E+02 -.872176172E+02 -.872315776E+02 -.872447332E+02 -.872567046E+02 -.872669756E+02 -.872748503E+02 -.872794011E+02 -.872794011E+02
 -.872728752E+02 -.872728752E+02 -.872677521E+02 -.872588725E+02 -.872472752E+02 -.872337460E+02 -.872188733E+02 -.872030920E+02 -.871867206E+02 -.871699872E+02 -.871530510E+02 -.871360207E+02 -.871189707E+02 -.871019526E+02 -.870850046E+02 -.870681571E+02 -.870514372E+02 -.870348696E+02 -.870184767E+02 -.870022801E+02 -.869863011E+02 -.869705603E+02 -.869550781E+02 -.869398758E+02 -.869249749E+02 -.869103969E+02 -.868961636E+02 -.868822977E+02 -.868688223E+02 -.868557607E+02 -.868431370E+02 -.868309756E+02 -.868193007E+02 -.868081359E+02 -.867975043E+02 -.867874289E+02 -.867779316E+02 -.867690336E+02 -.867607554E+02 -.867531166E+02 -.867461354E+02 -.867398289E+02 -.867342124E+02 -.867292998E+02 -.867251033E+02 -.867216332E+02 -.867188981E+02 -.867169049E+02 -.867156582E+02 -.867151609E+02 -.867154136E+02 -.867164150E+02 -.867181618E+02 -.867206490E+02 -.867238694E+02 -.867278141E+02 -.867324725E+02 -.867378318E+02 -.867438778E+02 -.867505948E+02 -.867579654E+02 -.867659712E+02 -.867745925E+02 -.867838085E+02 -.867935977E+02 -.868039376E+02 -.868148052E+02 -.868261769E+02 -.868380288E+02 -.868503369E+02 -.868630770E+02 -.868762248E+02 -.868897567E+02 -.869036487E+02 -.869178778E+02 -.869324211E+02 -.869472564E+02 -.869623622E+02 -.869777174E+02 -.869933020E+02 -.870090963E+02 -.870250814E+02 -.870412387E+02 -.870575494E+02 -.870739943E+02 -.870905522E+02 -.871071989E+02 -.871239040E+02 -.871406279E+02 -.871573161E+02 -.871738924E+02 -.871902482E+02 -.872062300E+02 -.872216212E+02 -.872361198E+02 -.872493096E+02 -.872606229E+02 -.872692952E+02 -.872743062E+02 -.872743062E+02
 -.872675007E+02 -.872675007E+02 -.872618791E+02 -.872521352E+02 -.872394150E+02 -.872245834E+02 -.872082852E+02 -.871909951E+02 -.871730557E+02 -.871547087E+02 -.871361217E+02 -.871174112E+02 -.870986584E+02 -.870799217E+02 -.870612462E+02 -.870426685E+02 -.870242190E+02 -.870059241E+02 -.869878082E+02 -.869698948E+02 -.869522059E+02 -.869347638E+02 -.869175922E+02 -.869007144E+02 -.868841542E+02 -.868679359E+02 -.868520852E+02 -.868366282E+02 -.868215915E+02 -.868070031E+02 -.867928915E+02 -.867792851E+02 -.867662119E+02 -.867536999E+02 -.867417769E+02 -.867304695E+02 -.867198039E+02 -.867098056E+02 -.867004989E+02 -.866919069E+02 -.866840513E+02 -.866769522E+02 -.866706280E+02 -.866650953E+02 -.866603687E+02 -.866564608E+02 -.866533820E+02 -.866511404E+02 -.866497416E+02 -.866491889E+02 -.866494832E+02 -.866506231E+02 -.866526048E+02 -.866554221E+02 -.866590666E+02 -.866635277E+02 -.866687921E+02 -.866748450E+02 -.866816690E+02 -.866892455E+02 -.866975537E+02 -.867065717E+02 -.867162760E+02 -.867266419E+02 -.867376437E+02 -.867492548E+02 -.867614480E+02 -.867741955E+02 -.867874691E+02 -.868012406E+02 -.868154816E+02 -.868301641E+02 -.868452601E+02 -.868607422E+02 -.868765836E+02 -.868927581E+02 -.869092401E+02 -.869260050E+02 -.869430291E+02 -.869602897E+02 -.869777647E+02 -.869954330E+02 -.870132739E+02 -.870312671E+02 -.870493913E+02 -.870676238E+02 -.870859381E+02 -.871043018E+02 -.871226720E+02 -.871409899E+02 -.871591728E+02 -.871771033E+02 -.871946143E+02 -.872114703E+02 -.872273424E+02 -.872417766E+02 -.872541539E+02 -.872636397E+02 -.872691197E+02 -.872691197E+02
 -.872620041E+02 -.872620041E+02 -.872558720E+02 -.872452538E+02 -.872314006E+02 -.872152524E+02 -.871975078E+02 -.871786758E+02 -.871591208E+02 -.871390999E+02 -.871187947E+02 -.870983324E+02 -.870778045E+02 -.870572785E+02 -.870368060E+02 -.870164269E+02 -.869961729E+02 -.869760718E+02 -.869561485E+02 -.869364264E+02 -.869169293E+02 -.868976826E+02 -.868787118E+02 -.868600427E+02 -.868417029E+02 -.868237213E+02 -.868061270E+02 -.867889507E+02 -.867722244E+02 -.867559808E+02 -.867402524E+02 -.867250723E+02 -.867104737E+02 -.866964893E+02 -.866831513E+02 -.866704919E+02 -.866585420E+02 -.866473321E+02 -.866368910E+02 -.866272461E+02 -.866184233E+02 -.866104467E+02 -.866033382E+02 -.865971178E+02 -.865918033E+02 -.865874098E+02 -.865839496E+02 -.865814326E+02 -.865798656E+02 -.865792527E+02 -.865795951E+02 -.865808912E+02 -.865831366E+02 -.865863237E+02 -.865904424E+02 -.865954796E+02 -.866014196E+02 -.866082443E+02 -.866159333E+02 -.866244639E+02 -.866338115E+02 -.866439497E+02 -.866548506E+02 -.866664848E+02 -.866788216E+02 -.866918295E+02 -.867054763E+02 -.867197291E+02 -.867345548E+02 -.867499203E+02 -.867657923E+02 -.867821379E+02 -.867989249E+02 -.868161214E+02 -.868336962E+02 -.868516195E+02 -.868698618E+02 -.868883954E+02 -.869071932E+02 -.869262297E+02 -.869454803E+02 -.869649215E+02 -.869845306E+02 -.870042854E+02 -.870241628E+02 -.870441385E+02 -.870641843E+02 -.870842652E+02 -.871043356E+02 -.871243325E+02 -.871441672E+02 -.871637130E+02 -.871827899E+02 -.872011434E+02 -.872184175E+02 -.872341207E+02 -.872475818E+02 -.872578956E+02 -.872638528E+02 -.872638528E+02
 -.872564027E+02 -.872564027E+02 -.872497601E+02 -.872382644E+02 -.872232687E+02 -.872057859E+02 -.871865633E+02 -.871661434E+02 -.871449155E+02 -.871231585E+02 -.871010701E+02 -.870787919E+02 -.870564265E+02 -.870340490E+02 -.870117135E+02 -.869894606E+02 -.869673229E+02 -.869453272E+02 -.869234983E+02 -.869018613E+02 -.868804430E+02 -.868592709E+02 -.868383734E+02 -.868177812E+02 -.867975263E+02 -.867776413E+02 -.867581608E+02 -.867391209E+02 -.867205583E+02 -.867025104E+02 -.866850152E+02 -.866681112E+02 -.866518371E+02 -.866362314E+02 -.866213324E+02 -.866071782E+02 -.865938059E+02 -.865812513E+02 -.865695489E+02 -.865587317E+02 -.865488305E+02 -.865398741E+02 -.865318893E+02 -.865249002E+02 -.865189281E+02 -.865139911E+02 -.865101044E+02 -.865072798E+02 -.865055257E+02 -.865048472E+02 -.865052459E+02 -.865067198E+02 -.865092635E+02 -.865128679E+02 -.865175205E+02 -.865232056E+02 -.865299043E+02 -.865375948E+02 -.865462524E+02 -.865558502E+02 -.865663585E+02 -.865777457E+02 -.865899783E+02 -.866030213E+02 -.866168381E+02 -.866313914E+02 -.866466428E+02 -.866625535E+02 -.866790844E+02 -.866961966E+02 -.867138510E+02 -.867320094E+02 -.867506340E+02 -.867696879E+02 -.867891354E+02 -.868089419E+02 -.868290739E+02 -.868494998E+02 -.868701892E+02 -.868911133E+02 -.869122447E+02 -.869335576E+02 -.869550271E+02 -.869766290E+02 -.869983389E+02 -.870201305E+02 -.870419740E+02 -.870638326E+02 -.870856579E+02 -.871073829E+02 -.871289131E+02 -.871501133E+02 -.871707904E+02 -.871906712E+02 -.872093729E+02 -.872263663E+02 -.872409282E+02 -.872520821E+02 -.872585232E+02 -.872585232E+02
 -.872507371E+02 -.872507371E+02 -.872435842E+02 -.872312054E+02 -.872150529E+02 -.871962083E+02 -.871754676E+02 -.871534110E+02 -.871304590E+02 -.871069134E+02 -.870829907E+02 -.870588463E+02 -.870345910E+02 -.870103023E+02 -.869860346E+02 -.869618286E+02 -.869377156E+02 -.869137221E+02 -.868898752E+02 -.868662032E+02 -.868427351E+02 -.868195020E+02 -.867965372E+02 -.867738756E+02 -.867515531E+02 -.867296077E+02 -.867080795E+02 -.866870094E+02 -.866664395E+02 -.866464133E+02 -.866269751E+02 -.866081698E+02 -.865900427E+02 -.865726395E+02 -.865560060E+02 -.865401871E+02 -.865252269E+02 -.865111683E+02 -.864980528E+02 -.864859197E+02 -.864748064E+02 -.864647478E+02 -.864557763E+02 -.864479208E+02 -.864412071E+02 -.864356574E+02 -.864312899E+02 -.864281192E+02 -.864261555E+02 -.864254051E+02 -.864258699E+02 -.864275474E+02 -.864304309E+02 -.864345093E+02 -.864397677E+02 -.864461868E+02 -.864537440E+02 -.864624129E+02 -.864721639E+02 -.864829643E+02 -.864947785E+02 -.865075685E+02 -.865212941E+02 -.865359133E+02 -.865513825E+02 -.865676572E+02 -.865846916E+02 -.866024399E+02 -.866208559E+02 -.866398936E+02 -.866595072E+02 -.866796521E+02 -.867002841E+02 -.867213607E+02 -.867428404E+02 -.867646836E+02 -.867868522E+02 -.868093101E+02 -.868320232E+02 -.868549591E+02 -.868780877E+02 -.869013805E+02 -.869248103E+02 -.869483513E+02 -.869719773E+02 -.869956607E+02 -.870193703E+02 -.870430675E+02 -.870667015E+02 -.870902020E+02 -.871134689E+02 -.871363587E+02 -.871586660E+02 -.871800992E+02 -.872002492E+02 -.872185492E+02 -.872342243E+02 -.872462270E+02 -.872531566E+02 -.872531566E+02
 -.872450490E+02 -.872450490E+02 -.872373819E+02 -.872241106E+02 -.872067817E+02 -.871865459E+02 -.871642522E+02 -.871405235E+02 -.871158118E+02 -.870904428E+02 -.870646501E+02 -.870385986E+02 -.870124017E+02 -.869861371E+02 -.869598599E+02 -.869336093E+02 -.869074165E+02 -.868813114E+02 -.868553242E+02 -.868294855E+02 -.868038281E+02 -.867783875E+02 -.867532007E+02 -.867283059E+02 -.867037444E+02 -.866795596E+02 -.866557967E+02 -.866325022E+02 -.866097254E+02 -.865875167E+02 -.865659277E+02 -.865450113E+02 -.865248212E+02 -.865054118E+02 -.864868368E+02 -.864691500E+02 -.864524042E+02 -.864366508E+02 -.864219398E+02 -.864083187E+02 -.863958329E+02 -.863845249E+02 -.863744335E+02 -.863655940E+02 -.863580377E+02 -.863517914E+02 -.863468776E+02 -.863433139E+02 -.863411131E+02 -.863402827E+02 -.863408248E+02 -.863427366E+02 -.863460097E+02 -.863506307E+02 -.863565815E+02 -.863638389E+02 -.863723753E+02 -.863821588E+02 -.863931534E+02 -.864053195E+02 -.864186141E+02 -.864329914E+02 -.864484029E+02 -.864647981E+02 -.864821249E+02 -.865003299E+02 -.865193587E+02 -.865391568E+02 -.865596694E+02 -.865808423E+02 -.866026217E+02 -.866249552E+02 -.866477915E+02 -.866710811E+02 -.866947763E+02 -.867188315E+02 -.867432032E+02 -.867678506E+02 -.867927352E+02 -.868178211E+02 -.868430748E+02 -.868684652E+02 -.868939630E+02 -.869195406E+02 -.869451704E+02 -.869708237E+02 -.869964681E+02 -.870220638E+02 -.870475581E+02 -.870728775E+02 -.870979173E+02 -.871225263E+02 -.871464873E+02 -.871694910E+02 -.871911026E+02 -.872107189E+02 -.872275135E+02 -.872403686E+02 -.872477882E+02 -.872477882E+02
 -.872393675E+02 -.872393675E+02 -.872311851E+02 -.872170133E+02 -.871984939E+02 -.871768496E+02 -.871529870E+02 -.871275707E+02 -.871010834E+02 -.870738718E+02 -.870461819E+02 -.870181822E+02 -.869899875E+02 -.869616769E+02 -.869333045E+02 -.869049101E+02 -.868765288E+02 -.868481940E+02 -.868199374E+02 -.867917929E+02 -.867637971E+02 -.867359881E+02 -.867084055E+02 -.866810928E+02 -.866540963E+02 -.866274647E+02 -.866012491E+02 -.865755043E+02 -.865502869E+02 -.865256557E+02 -.865016715E+02 -.864783967E+02 -.864558949E+02 -.864342303E+02 -.864134671E+02 -.863936697E+02 -.863749015E+02 -.863572246E+02 -.863406992E+02 -.863253833E+02 -.863113320E+02 -.862985963E+02 -.862872238E+02 -.862772573E+02 -.862687351E+02 -.862616899E+02 -.862561495E+02 -.862521355E+02 -.862496634E+02 -.862487424E+02 -.862493753E+02 -.862515584E+02 -.862552816E+02 -.862605288E+02 -.862672776E+02 -.862755000E+02 -.862851621E+02 -.862962251E+02 -.863086450E+02 -.863223738E+02 -.863373591E+02 -.863535456E+02 -.863708745E+02 -.863892851E+02 -.864087145E+02 -.864290988E+02 -.864503730E+02 -.864724720E+02 -.864953308E+02 -.865188853E+02 -.865430723E+02 -.865678301E+02 -.865930990E+02 -.866188215E+02 -.866449424E+02 -.866714094E+02 -.866981731E+02 -.867251871E+02 -.867524083E+02 -.867797968E+02 -.868073158E+02 -.868349313E+02 -.868626122E+02 -.868903289E+02 -.869180531E+02 -.869457551E+02 -.869734019E+02 -.870009529E+02 -.870283541E+02 -.870555299E+02 -.870823713E+02 -.871087204E+02 -.871343492E+02 -.871589317E+02 -.871820086E+02 -.872029410E+02 -.872208529E+02 -.872345574E+02 -.872424648E+02 -.872424648E+02
 -.872337389E+02 -.872337389E+02 -.872250442E+02 -.872099737E+02 -.871902653E+02 -.871672177E+02 -.871417918E+02 -.871146919E+02 -.870864278E+02 -.870573631E+02 -.870277498E+02 -.869977597E+02 -.869675107E+02 -.869370816E+02 -.869065279E+02 -.868758935E+02 -.868452165E+02 -.868145306E+02 -.867838703E+02 -.867532722E+02 -.867227739E+02 -.866924157E+02 -.866622418E+02 -.866323006E+02 -.866026433E+02 -.865733252E+02 -.865444057E+02 -.865159476E+02 -.864880167E+02 -.864606818E+02 -.864340146E+02 -.864080889E+02 -.863829797E+02 -.863587637E+02 -.863355179E+02 -.863133196E+02 -.862922450E+02 -.862723693E+02 -.862537659E+02 -.862365047E+02 -.862206527E+02 -.862062723E+02 -.861934217E+02 -.861821532E+02 -.861725138E+02 -.861645444E+02 -.861582788E+02 -.861537436E+02 -.861509580E+02 -.861499334E+02 -.861506733E+02 -.861531731E+02 -.861574207E+02 -.861633963E+02 -.861710722E+02 -.861804141E+02 -.861913805E+02 -.862039235E+02 -.862179897E+02 -.862335199E+02 -.862504507E+02 -.862687143E+02 -.862882398E+02 -.863089534E+02 -.863307793E+02 -.863536403E+02 -.863774588E+02 -.864021569E+02 -.864276572E+02 -.864538836E+02 -.864807617E+02 -.865082189E+02 -.865361855E+02 -.865645945E+02 -.865933825E+02 -.866224893E+02 -.866518586E+02 -.866814383E+02 -.867111799E+02 -.867410392E+02 -.867709761E+02 -.868009538E+02 -.868309393E+02 -.868609018E+02 -.868908120E+02 -.869206403E+02 -.869503536E+02 -.869799112E+02 -.870092586E+02 -.870383188E+02 -.870669799E+02 -.870950782E+02 -.871223761E+02 -.871485325E+02 -.871730649E+02 -.871953010E+02 -.872143169E+02 -.872288590E+02 -.872372466E+02 -.872372466E+02
 -.872282465E+02 -.872282465E+02 -.872190496E+02 -.872030959E+02 -.871822211E+02 -.871577945E+02 -.871308290E+02 -.871020642E+02 -.870720328E+02 -.870411088E+02 -.870095504E+02 -.869775348E+02 -.869451808E+02 -.869125688E+02 -.868797578E+02 -.868467940E+02 -.868137144E+02 -.867805542E+02 -.867473493E+02 -.867141359E+02 -.866809530E+02 -.866478445E+02 -.866148592E+02 -.865820496E+02 -.865494737E+02 -.865171948E+02 -.864852808E+02 -.864538039E+02 -.864228408E+02 -.863924725E+02 -.863627832E+02 -.863338599E+02 -.863057922E+02 -.862786717E+02 -.862525909E+02 -.862276424E+02 -.862039187E+02 -.861815113E+02 -.861605086E+02 -.861409963E+02 -.861230561E+02 -.861067650E+02 -.860921940E+02 -.860794084E+02 -.860684663E+02 -.860594180E+02 -.860523055E+02 -.860471620E+02 -.860440109E+02 -.860428666E+02 -.860437334E+02 -.860466059E+02 -.860514692E+02 -.860582985E+02 -.860670600E+02 -.860777109E+02 -.860902002E+02 -.861044688E+02 -.861204507E+02 -.861380737E+02 -.861572597E+02 -.861779260E+02 -.861999858E+02 -.862233496E+02 -.862479254E+02 -.862736202E+02 -.863003403E+02 -.863279923E+02 -.863564841E+02 -.863857251E+02 -.864156271E+02 -.864461051E+02 -.864770774E+02 -.865084662E+02 -.865401982E+02 -.865722045E+02 -.866044212E+02 -.866367894E+02 -.866692552E+02 -.867017699E+02 -.867342898E+02 -.867667758E+02 -.867991930E+02 -.868315099E+02 -.868636973E+02 -.868957257E+02 -.869275630E+02 -.869591694E+02 -.869904911E+02 -.870214507E+02 -.870519347E+02 -.870817753E+02 -.871107267E+02 -.871384348E+02 -.871643961E+02 -.871879072E+02 -.872079994E+02 -.872233563E+02 -.872322102E+02 -.872322102E+02
 -.872230055E+02 -.872230055E+02 -.872133231E+02 -.871965177E+02 -.871745156E+02 -.871487529E+02 -.871202883E+02 -.870898923E+02 -.870581140E+02 -.870253379E+02 -.869918299E+02 -.869577693E+02 -.869232762E+02 -.868884338E+02 -.868533022E+02 -.868179248E+02 -.867823384E+02 -.867465780E+02 -.867106777E+02 -.866746737E+02 -.866386078E+02 -.866025270E+02 -.865664834E+02 -.865305356E+02 -.864947491E+02 -.864591952E+02 -.864239514E+02 -.863891013E+02 -.863547344E+02 -.863209453E+02 -.862878331E+02 -.862555011E+02 -.862240562E+02 -.861936079E+02 -.861642671E+02 -.861361463E+02 -.861093577E+02 -.860840117E+02 -.860602171E+02 -.860380789E+02 -.860176975E+02 -.859991679E+02 -.859825788E+02 -.859680110E+02 -.859555366E+02 -.859452182E+02 -.859371082E+02 -.859312478E+02 -.859276665E+02 -.859263822E+02 -.859274004E+02 -.859307147E+02 -.859363062E+02 -.859441443E+02 -.859541869E+02 -.859663807E+02 -.859806623E+02 -.859969585E+02 -.860151877E+02 -.860352603E+02 -.860570803E+02 -.860805459E+02 -.861055509E+02 -.861319858E+02 -.861597387E+02 -.861886967E+02 -.862187467E+02 -.862497765E+02 -.862816756E+02 -.863143363E+02 -.863476542E+02 -.863815290E+02 -.864158651E+02 -.864505724E+02 -.864855661E+02 -.865207674E+02 -.865561040E+02 -.865915097E+02 -.866269248E+02 -.866622960E+02 -.866975762E+02 -.867327241E+02 -.867677038E+02 -.868024837E+02 -.868370352E+02 -.868713304E+02 -.869053390E+02 -.869390233E+02 -.869723316E+02 -.870051880E+02 -.870374786E+02 -.870690334E+02 -.870996010E+02 -.871288162E+02 -.871561579E+02 -.871808949E+02 -.872020179E+02 -.872181526E+02 -.872274505E+02 -.872274505E+02
 -.872181403E+02 -.872181403E+02 -.872080004E+02 -.871903912E+02 -.871673213E+02 -.871402859E+02 -.871103844E+02 -.870784115E+02 -.870449309E+02 -.870103372E+02 -.869749001E+02 -.869387997E+02 -.869021580E+02 -.868650577E+02 -.868275543E+02 -.867896888E+02 -.867514962E+02 -.867130079E+02 -.866742558E+02 -.866352772E+02 -.865961152E+02 -.865568185E+02 -.865174438E+02 -.864780560E+02 -.864387278E+02 -.863995397E+02 -.863605800E+02 -.863219456E+02 -.862837401E+02 -.862460741E+02 -.862090644E+02 -.861728340E+02 -.861375100E+02 -.861032234E+02 -.860701090E+02 -.860383028E+02 -.860079410E+02 -.859791591E+02 -.859520907E+02 -.859268652E+02 -.859036072E+02 -.858824349E+02 -.858634585E+02 -.858467790E+02 -.858324866E+02 -.858206598E+02 -.858113640E+02 -.858046510E+02 -.858005582E+02 -.857991083E+02 -.858003082E+02 -.858041499E+02 -.858106099E+02 -.858196497E+02 -.858312165E+02 -.858452437E+02 -.858616517E+02 -.858803495E+02 -.859012351E+02 -.859241972E+02 -.859491168E+02 -.859758681E+02 -.860043202E+02 -.860343386E+02 -.860657867E+02 -.860985268E+02 -.861324219E+02 -.861673367E+02 -.862031387E+02 -.862396991E+02 -.862768944E+02 -.863146062E+02 -.863527230E+02 -.863911397E+02 -.864297590E+02 -.864684910E+02 -.865072539E+02 -.865459739E+02 -.865845853E+02 -.866230303E+02 -.866612588E+02 -.866992281E+02 -.867369019E+02 -.867742494E+02 -.868112441E+02 -.868478607E+02 -.868840725E+02 -.869198455E+02 -.869551316E+02 -.869898582E+02 -.870239135E+02 -.870571276E+02 -.870892460E+02 -.871198960E+02 -.871485423E+02 -.871744306E+02 -.871965166E+02 -.872133747E+02 -.872230843E+02 -.872230843E+02
 -.872137904E+02 -.872137904E+02 -.872032318E+02 -.871848843E+02 -.871608300E+02 -.871326150E+02 -.871013700E+02 -.870679086E+02 -.870328076E+02 -.869964667E+02 -.869591557E+02 -.869210553E+02 -.868822852E+02 -.868429217E+02 -.868030153E+02 -.867626030E+02 -.867217137E+02 -.866803738E+02 -.866386138E+02 -.865964699E+02 -.865539843E+02 -.865112082E+02 -.864682025E+02 -.864250377E+02 -.863817939E+02 -.863385615E+02 -.862954417E+02 -.862525450E+02 -.862099915E+02 -.861679102E+02 -.861264393E+02 -.860857244E+02 -.860459172E+02 -.860071765E+02 -.859696646E+02 -.859335469E+02 -.858989902E+02 -.858661615E+02 -.858352251E+02 -.858063419E+02 -.857796672E+02 -.857553488E+02 -.857335245E+02 -.857143213E+02 -.856978527E+02 -.856842177E+02 -.856734992E+02 -.856657628E+02 -.856610562E+02 -.856594079E+02 -.856608271E+02 -.856653036E+02 -.856728078E+02 -.856832911E+02 -.856966865E+02 -.857129103E+02 -.857318621E+02 -.857534272E+02 -.857774779E+02 -.858038750E+02 -.858324697E+02 -.858631058E+02 -.858956211E+02 -.859298498E+02 -.859656240E+02 -.860027754E+02 -.860411374E+02 -.860805461E+02 -.861208424E+02 -.861618724E+02 -.862034893E+02 -.862455539E+02 -.862879356E+02 -.863305128E+02 -.863731736E+02 -.864158160E+02 -.864583481E+02 -.865006882E+02 -.865427647E+02 -.865845157E+02 -.866258890E+02 -.866668412E+02 -.867073372E+02 -.867473484E+02 -.867868518E+02 -.868258269E+02 -.868642519E+02 -.869020990E+02 -.869393258E+02 -.869758654E+02 -.870116108E+02 -.870463950E+02 -.870799641E+02 -.871119416E+02 -.871417829E+02 -.871687166E+02 -.871916703E+02 -.872091763E+02 -.872192529E+02 -.872192529E+02
 -.872101105E+02 -.872101105E+02 -.871991862E+02 -.871801942E+02 -.871552753E+02 -.871260129E+02 -.870935606E+02 -.870587469E+02 -.870221541E+02 -.869841809E+02 -.869450958E+02 -.869050756E+02 -.868642313E+02 -.868226312E+02 -.867803190E+02 -.867373225E+02 -.866936621E+02 -.866493593E+02 -.866044400E+02 -.865589362E+02 -.865128892E+02 -.864663516E+02 -.864193870E+02 -.863720708E+02 -.863244909E+02 -.862767482E+02 -.862289565E+02 -.861812418E+02 -.861337428E+02 -.860866106E+02 -.860400076E+02 -.859941063E+02 -.859490896E+02 -.859051481E+02 -.858624789E+02 -.858212839E+02 -.857817684E+02 -.857441379E+02 -.857085968E+02 -.856753461E+02 -.856445801E+02 -.856164843E+02 -.855912331E+02 -.855689869E+02 -.855498897E+02 -.855340675E+02 -.855216261E+02 -.855126496E+02 -.855071987E+02 -.855053101E+02 -.855069958E+02 -.855122428E+02 -.855210132E+02 -.855332451E+02 -.855488535E+02 -.855677314E+02 -.855897515E+02 -.856147686E+02 -.856426210E+02 -.856731333E+02 -.857061188E+02 -.857413821E+02 -.857787211E+02 -.858179301E+02 -.858588020E+02 -.859011303E+02 -.859447115E+02 -.859893471E+02 -.860348450E+02 -.860810216E+02 -.861277024E+02 -.861747235E+02 -.862219325E+02 -.862691889E+02 -.863163650E+02 -.863633454E+02 -.864100278E+02 -.864563228E+02 -.865021532E+02 -.865474544E+02 -.865921731E+02 -.866362670E+02 -.866797037E+02 -.867224591E+02 -.867645160E+02 -.868058606E+02 -.868464791E+02 -.868863519E+02 -.869254455E+02 -.869637015E+02 -.870010209E+02 -.870372435E+02 -.870721199E+02 -.871052748E+02 -.871361604E+02 -.871639954E+02 -.871876885E+02 -.872057414E+02 -.872161253E+02 -.872161253E+02
 -.872072920E+02 -.872072920E+02 -.871960771E+02 -.871765673E+02 -.871509447E+02 -.871208160E+02 -.870873485E+02 -.870513745E+02 -.870134729E+02 -.869740384E+02 -.869333331E+02 -.868915220E+02 -.868487042E+02 -.868049377E+02 -.867602535E+02 -.867146664E+02 -.866681874E+02 -.866208293E+02 -.865726096E+02 -.865235550E+02 -.864737039E+02 -.864231074E+02 -.863718299E+02 -.863199509E+02 -.862675651E+02 -.862147835E+02 -.861617327E+02 -.861085558E+02 -.860554128E+02 -.860024793E+02 -.859499458E+02 -.858980182E+02 -.858469150E+02 -.857968661E+02 -.857481111E+02 -.857008980E+02 -.856554789E+02 -.856121094E+02 -.855710449E+02 -.855325370E+02 -.854968308E+02 -.854641613E+02 -.854347500E+02 -.854088013E+02 -.853864998E+02 -.853680072E+02 -.853534597E+02 -.853429655E+02 -.853366031E+02 -.853344201E+02 -.853364320E+02 -.853426220E+02 -.853529416E+02 -.853673112E+02 -.853856212E+02 -.854077343E+02 -.854334876E+02 -.854626954E+02 -.854951517E+02 -.855306338E+02 -.855689058E+02 -.856097213E+02 -.856528273E+02 -.856979673E+02 -.857448845E+02 -.857933245E+02 -.858430383E+02 -.858937844E+02 -.859453315E+02 -.859974593E+02 -.860499612E+02 -.861026446E+02 -.861553321E+02 -.862078624E+02 -.862600901E+02 -.863118865E+02 -.863631388E+02 -.864137505E+02 -.864636405E+02 -.865127426E+02 -.865610050E+02 -.866083886E+02 -.866548665E+02 -.867004220E+02 -.867450462E+02 -.867887357E+02 -.868314873E+02 -.868732934E+02 -.869141324E+02 -.869539583E+02 -.869926841E+02 -.870301605E+02 -.870661478E+02 -.871002782E+02 -.871320077E+02 -.871605542E+02 -.871848190E+02 -.872032870E+02 -.872139010E+02 -.872139010E+02
 -.872055738E+02 -.872055738E+02 -.871941655E+02 -.871743062E+02 -.871481935E+02 -.871174402E+02 -.870832121E+02 -.870463335E+02 -.870073740E+02 -.869667165E+02 -.869246073E+02 -.868811948E+02 -.868365638E+02 -.867907547E+02 -.867437802E+02 -.866956408E+02 -.866463338E+02 -.865958582E+02 -.865442204E+02 -.864914386E+02 -.864375442E+02 -.863825831E+02 -.863266180E+02 -.862697300E+02 -.862120188E+02 -.861536037E+02 -.860946246E+02 -.860352430E+02 -.859756413E+02 -.859160224E+02 -.858566106E+02 -.857976492E+02 -.857393993E+02 -.856821386E+02 -.856261598E+02 -.855717662E+02 -.855192708E+02 -.854689923E+02 -.854212508E+02 -.853763639E+02 -.853346427E+02 -.852963869E+02 -.852618799E+02 -.852313849E+02 -.852051404E+02 -.851833558E+02 -.851662078E+02 -.851538374E+02 -.851463471E+02 -.851437990E+02 -.851462133E+02 -.851535685E+02 -.851658016E+02 -.851828087E+02 -.852044477E+02 -.852305407E+02 -.852608769E+02 -.852952167E+02 -.853332955E+02 -.853748286E+02 -.854195150E+02 -.854670425E+02 -.855170921E+02 -.855693423E+02 -.856234732E+02 -.856791704E+02 -.857361282E+02 -.857940525E+02 -.858526640E+02 -.859116996E+02 -.859709143E+02 -.860300827E+02 -.860889997E+02 -.861474810E+02 -.862053634E+02 -.862625043E+02 -.863187821E+02 -.863740946E+02 -.864283592E+02 -.864815112E+02 -.865335029E+02 -.865843026E+02 -.866338922E+02 -.866822660E+02 -.867294281E+02 -.867753886E+02 -.868201596E+02 -.868637492E+02 -.869061522E+02 -.869473391E+02 -.869872397E+02 -.870257210E+02 -.870625592E+02 -.870974008E+02 -.871297146E+02 -.871587287E+02 -.871833507E+02 -.872020665E+02 -.872128126E+02 -.872128126E+02
 -.872052493E+02 -.872052493E+02 -.871937761E+02 -.871737796E+02 -.871474460E+02 -.871163748E+02 -.870817126E+02 -.870442624E+02 -.870045736E+02 -.869630078E+02 -.869197881E+02 -.868750421E+02 -.868288308E+02 -.867811713E+02 -.867320556E+02 -.866814646E+02 -.866293755E+02 -.865757690E+02 -.865206361E+02 -.864639804E+02 -.864058207E+02 -.863461934E+02 -.862851550E+02 -.862227838E+02 -.861591809E+02 -.860944721E+02 -.860288096E+02 -.859623724E+02 -.858953659E+02 -.858280241E+02 -.857606079E+02 -.856934039E+02 -.856267241E+02 -.855609044E+02 -.854963007E+02 -.854332872E+02 -.853722529E+02 -.853135963E+02 -.852577213E+02 -.852050314E+02 -.851559239E+02 -.851107837E+02 -.850699773E+02 -.850338464E+02 -.850027018E+02 -.849768175E+02 -.849564255E+02 -.849417114E+02 -.849328102E+02 -.849298038E+02 -.849327194E+02 -.849415288E+02 -.849561486E+02 -.849764426E+02 -.850022242E+02 -.850332601E+02 -.850692749E+02 -.851099567E+02 -.851549624E+02 -.852039242E+02 -.852564557E+02 -.853121583E+02 -.853706273E+02 -.854314575E+02 -.854942486E+02 -.855586107E+02 -.856241674E+02 -.856905608E+02 -.857574534E+02 -.858245313E+02 -.858915057E+02 -.859581140E+02 -.860241208E+02 -.860893181E+02 -.861535247E+02 -.862165864E+02 -.862783744E+02 -.863387848E+02 -.863977370E+02 -.864551722E+02 -.865110520E+02 -.865653563E+02 -.866180816E+02 -.866692382E+02 -.867188480E+02 -.867669402E+02 -.868135470E+02 -.868586971E+02 -.869024070E+02 -.869446690E+02 -.869854351E+02 -.870245951E+02 -.870619476E+02 -.870971624E+02 -.871297314E+02 -.871589058E+02 -.871836161E+02 -.872023707E+02 -.872131267E+02 -.872131267E+02
 -.872066616E+02 -.872066616E+02 -.871952740E+02 -.871754000E+02 -.871491831E+02 -.871181781E+02 -.870834900E+02 -.870458887E+02 -.870058919E+02 -.869638273E+02 -.869198865E+02 -.868741674E+02 -.868267013E+02 -.867774769E+02 -.867264593E+02 -.866736019E+02 -.866188556E+02 -.865621777E+02 -.865035354E+02 -.864429100E+02 -.863803009E+02 -.863157280E+02 -.862492351E+02 -.861808912E+02 -.861107936E+02 -.860390707E+02 -.859658827E+02 -.858914232E+02 -.858159217E+02 -.857396434E+02 -.856628889E+02 -.855859948E+02 -.855093328E+02 -.854333069E+02 -.853583515E+02 -.852849287E+02 -.852135225E+02 -.851446337E+02 -.850787745E+02 -.850164604E+02 -.849582027E+02 -.849045003E+02 -.848558312E+02 -.848126435E+02 -.847753463E+02 -.847443023E+02 -.847198196E+02 -.847021451E+02 -.846914589E+02 -.846878707E+02 -.846914172E+02 -.847020604E+02 -.847196896E+02 -.847441234E+02 -.847751137E+02 -.848123511E+02 -.848554718E+02 -.849040652E+02 -.849576820E+02 -.850158429E+02 -.850780476E+02 -.851437832E+02 -.852125329E+02 -.852837833E+02 -.853570318E+02 -.854317929E+02 -.855076032E+02 -.855840262E+02 -.856606557E+02 -.857371184E+02 -.858130755E+02 -.858882240E+02 -.859622969E+02 -.860350630E+02 -.861063256E+02 -.861759220E+02 -.862437215E+02 -.863096235E+02 -.863735558E+02 -.864354721E+02 -.864953500E+02 -.865531882E+02 -.866090045E+02 -.866628323E+02 -.867147177E+02 -.867647156E+02 -.868128845E+02 -.868592800E+02 -.869039460E+02 -.869469030E+02 -.869881316E+02 -.870275513E+02 -.870649917E+02 -.871001555E+02 -.871325697E+02 -.871615241E+02 -.871859916E+02 -.872045282E+02 -.872151449E+02 -.872151449E+02
 -.872101821E+02 -.872101821E+02 -.871990645E+02 -.871796318E+02 -.871539384E+02 -.871234640E+02 -.870892558E+02 -.870520312E+02 -.870122558E+02 -.869702124E+02 -.869260551E+02 -.868798425E+02 -.868315671E+02 -.867811822E+02 -.867286182E+02 -.866737936E+02 -.866166254E+02 -.865570369E+02 -.864949624E+02 -.864303520E+02 -.863631760E+02 -.862934284E+02 -.862211299E+02 -.861463316E+02 -.860691187E+02 -.859896135E+02 -.859079771E+02 -.858244136E+02 -.857391725E+02 -.856525487E+02 -.855648853E+02 -.854765737E+02 -.853880530E+02 -.852998082E+02 -.852123690E+02 -.851263047E+02 -.850422192E+02 -.849607447E+02 -.848825335E+02 -.848082485E+02 -.847385531E+02 -.846740997E+02 -.846155176E+02 -.845634003E+02 -.845182933E+02 -.844806821E+02 -.844509810E+02 -.844295228E+02 -.844165514E+02 -.844122156E+02 -.844165648E+02 -.844295482E+02 -.844510162E+02 -.844807237E+02 -.845183362E+02 -.845634386E+02 -.846155442E+02 -.846741061E+02 -.847385293E+02 -.848081835E+02 -.848824148E+02 -.849605584E+02 -.850419497E+02 -.851259351E+02 -.852118809E+02 -.852991816E+02 -.853872662E+02 -.854756036E+02 -.855637065E+02 -.856511335E+02 -.857374915E+02 -.858224352E+02 -.859056669E+02 -.859869354E+02 -.860660342E+02 -.861427987E+02 -.862171042E+02 -.862888624E+02 -.863580187E+02 -.864245491E+02 -.864884567E+02 -.865497687E+02 -.866085334E+02 -.866648159E+02 -.867186956E+02 -.867702606E+02 -.868196034E+02 -.868668139E+02 -.869119705E+02 -.869551287E+02 -.869963052E+02 -.870354572E+02 -.870724546E+02 -.871070438E+02 -.871388010E+02 -.871670720E+02 -.871908953E+02 -.872089039E+02 -.872192010E+02 -.872192010E+02
 -.872162036E+02 -.872162036E+02 -.872055762E+02 -.871869613E+02 -.871622786E+02 -.871329040E+02 -.870997959E+02 -.870635917E+02 -.870246930E+02 -.869833302E+02 -.869396031E+02 -.868935186E+02 -.868450256E+02 -.867940347E+02 -.867404303E+02 -.866840856E+02 -.866248741E+02 -.865626744E+02 -.864973765E+02 -.864288869E+02 -.863571342E+02 -.862820729E+02 -.862036876E+02 -.861219980E+02 -.860370637E+02 -.859489871E+02 -.858579196E+02 -.857640660E+02 -.856676865E+02 -.855691016E+02 -.854686950E+02 -.853669151E+02 -.852642751E+02 -.851613543E+02 -.850587949E+02 -.849572976E+02 -.848576170E+02 -.847605529E+02 -.846669400E+02 -.845776367E+02 -.844935102E+02 -.844154215E+02 -.843442077E+02 -.842806645E+02 -.842255280E+02 -.841794568E+02 -.841430156E+02 -.841166601E+02 -.841007255E+02 -.840954160E+02 -.841008000E+02 -.841168082E+02 -.841432347E+02 -.841797435E+02 -.842258775E+02 -.842810710E+02 -.843446640E+02 -.844159192E+02 -.844940398E+02 -.845781871E+02 -.846674991E+02 -.847611070E+02 -.848581511E+02 -.849577950E+02 -.850592374E+02 -.851617224E+02 -.852645472E+02 -.853670682E+02 -.854687045E+02 -.855689401E+02 -.856673248E+02 -.857634727E+02 -.858570610E+02 -.859478265E+02 -.860355625E+02 -.861201148E+02 -.862013772E+02 -.862792874E+02 -.863538222E+02 -.864249931E+02 -.864928425E+02 -.865574388E+02 -.866188726E+02 -.866772526E+02 -.867327014E+02 -.867853507E+02 -.868353358E+02 -.868827892E+02 -.869278319E+02 -.869705623E+02 -.870110414E+02 -.870492726E+02 -.870851763E+02 -.871185550E+02 -.871490496E+02 -.871760819E+02 -.871987816E+02 -.872158933E+02 -.872256572E+02 -.872256572E+02
 -.872251389E+02 -.872251389E+02 -.872152601E+02 -.871979070E+02 -.871748193E+02 -.871472243E+02 -.871159553E+02 -.870815533E+02 -.870443410E+02 -.870044724E+02 -.869619810E+02 -.869168193E+02 -.868688818E+02 -.868180204E+02 -.867640648E+02 -.867068353E+02 -.866461488E+02 -.865818249E+02 -.865136951E+02 -.864416080E+02 -.863654341E+02 -.862850699E+02 -.862004451E+02 -.861115289E+02 -.860183345E+02 -.859209259E+02 -.858194259E+02 -.857140211E+02 -.856049680E+02 -.854926007E+02 -.853773351E+02 -.852596729E+02 -.851402059E+02 -.850196172E+02 -.848986796E+02 -.847782532E+02 -.846592795E+02 -.845427717E+02 -.844298032E+02 -.843214915E+02 -.842189797E+02 -.841234146E+02 -.840359224E+02 -.839575831E+02 -.838894035E+02 -.838322903E+02 -.837870257E+02 -.837542439E+02 -.837344124E+02 -.837278171E+02 -.837345544E+02 -.837545270E+02 -.837874474E+02 -.838328470E+02 -.838900905E+02 -.839583947E+02 -.840368515E+02 -.841244530E+02 -.842201181E+02 -.843227192E+02 -.844311084E+02 -.845441413E+02 -.846606990E+02 -.847797066E+02 -.849001494E+02 -.850210845E+02 -.851416501E+02 -.852610714E+02 -.853786641E+02 -.854938342E+02 -.856060775E+02 -.857149759E+02 -.858201934E+02 -.859214702E+02 -.860186173E+02 -.861115096E+02 -.862000794E+02 -.862843100E+02 -.863642292E+02 -.864399034E+02 -.865114317E+02 -.865789405E+02 -.866425786E+02 -.867025122E+02 -.867589200E+02 -.868119887E+02 -.868619071E+02 -.869088596E+02 -.869530187E+02 -.869945342E+02 -.870335196E+02 -.870700344E+02 -.871040597E+02 -.871354677E+02 -.871639806E+02 -.871891182E+02 -.872101312E+02 -.872259139E+02 -.872348950E+02 -.872348950E+02
 -.872374152E+02 -.872374152E+02 -.872285820E+02 -.872130159E+02 -.871922075E+02 -.871671861E+02 -.871386356E+02 -.871069739E+02 -.870724149E+02 -.870350258E+02 -.869947684E+02 -.869515244E+02 -.869051179E+02 -.868553381E+02 -.868019518E+02 -.867447100E+02 -.866833578E+02 -.866176440E+02 -.865473255E+02 -.864721726E+02 -.863919750E+02 -.863065489E+02 -.862157446E+02 -.861194526E+02 -.860176112E+02 -.859102175E+02 -.857973356E+02 -.856791052E+02 -.855557533E+02 -.854276032E+02 -.852950834E+02 -.851587370E+02 -.850192291E+02 -.848773500E+02 -.847340194E+02 -.845902848E+02 -.844473165E+02 -.843063983E+02 -.841689138E+02 -.840363260E+02 -.839101530E+02 -.837919373E+02 -.836832123E+02 -.835854633E+02 -.835000880E+02 -.834283555E+02 -.833713679E+02 -.833300237E+02 -.833049876E+02 -.832966683E+02 -.833052032E+02 -.833304536E+02 -.833720099E+02 -.834292061E+02 -.835011424E+02 -.835867158E+02 -.836846560E+02 -.837935643E+02 -.839119541E+02 -.840382910E+02 -.841710313E+02 -.843086558E+02 -.844497001E+02 -.845927797E+02 -.847366090E+02 -.848800163E+02 -.850219527E+02 -.851614971E+02 -.852978570E+02 -.854303660E+02 -.855584788E+02 -.856817643E+02 -.857998970E+02 -.859126475E+02 -.860198729E+02 -.861215065E+02 -.862175486E+02 -.863080567E+02 -.863931367E+02 -.864729352E+02 -.865476317E+02 -.866174322E+02 -.866825626E+02 -.867432637E+02 -.867997859E+02 -.868523838E+02 -.869013111E+02 -.869468147E+02 -.869891275E+02 -.870284593E+02 -.870649849E+02 -.870988290E+02 -.871300447E+02 -.871585873E+02 -.871842784E+02 -.872067598E+02 -.872254348E+02 -.872393908E+02 -.872473021E+02 -.872473021E+02
 -.872534595E+02 -.872534595E+02 -.872460233E+02 -.872328407E+02 -.872150913E+02 -.871935679E+02 -.871687592E+02 -.871409253E+02 -.871101611E+02 -.870764338E+02 -.870396128E+02 -.869994981E+02 -.869558416E+02 -.869083577E+02 -.868567339E+02 -.868006416E+02 -.867397440E+02 -.866736999E+02 -.866021700E+02 -.865248235E+02 -.864413446E+02 -.863514399E+02 -.862548453E+02 -.861513355E+02 -.860407363E+02 -.859229351E+02 -.857978927E+02 -.856656584E+02 -.855263853E+02 -.853803441E+02 -.852279397E+02 -.850697260E+02 -.849064188E+02 -.847389079E+02 -.845682654E+02 -.843957499E+02 -.842228049E+02 -.840510522E+02 -.838822759E+02 -.837183993E+02 -.835614524E+02 -.834135313E+02 -.832767483E+02 -.831531765E+02 -.830447878E+02 -.829533912E+02 -.828805694E+02 -.828276215E+02 -.827955141E+02 -.827848430E+02 -.827958089E+02 -.828282097E+02 -.828814488E+02 -.829545584E+02 -.830462381E+02 -.831549040E+02 -.832787466E+02 -.834157923E+02 -.835639673E+02 -.837211582E+02 -.838852680E+02 -.840542656E+02 -.842262267E+02 -.843993659E+02 -.845720607E+02 -.847428658E+02 -.849105216E+02 -.850739546E+02 -.852322734E+02 -.853847604E+02 -.855308602E+02 -.856701657E+02 -.858024036E+02 -.859274187E+02 -.860451587E+02 -.861556597E+02 -.862590316E+02 -.863554457E+02 -.864451230E+02 -.865283234E+02 -.866053368E+02 -.866764748E+02 -.867420641E+02 -.868024398E+02 -.868579407E+02 -.869089038E+02 -.869556600E+02 -.869985288E+02 -.870378124E+02 -.870737887E+02 -.871067019E+02 -.871367502E+02 -.871640697E+02 -.871887122E+02 -.872106169E+02 -.872295729E+02 -.872451702E+02 -.872567364E+02 -.872632540E+02 -.872632540E+02
 -.872736781E+02 -.872736781E+02 -.872680159E+02 -.872578855E+02 -.872440854E+02 -.872271019E+02 -.872071905E+02 -.871844386E+02 -.871587956E+02 -.871301078E+02 -.870981462E+02 -.870626252E+02 -.870232097E+02 -.869795294E+02 -.869311872E+02 -.868777643E+02 -.868188234E+02 -.867539156E+02 -.866825857E+02 -.866043757E+02 -.865188325E+02 -.864255153E+02 -.863240045E+02 -.862139132E+02 -.860949006E+02 -.859666847E+02 -.858290607E+02 -.856819215E+02 -.855252770E+02 -.853592770E+02 -.851842368E+02 -.850006607E+02 -.848092657E+02 -.846110053E+02 -.844070878E+02 -.841989911E+02 -.839884703E+02 -.837775568E+02 -.835685451E+02 -.833639681E+02 -.831665566E+02 -.829791850E+02 -.828048005E+02 -.826463401E+02 -.825066371E+02 -.823883203E+02 -.822937129E+02 -.822247378E+02 -.821828342E+02 -.821688924E+02 -.821832136E+02 -.822254956E+02 -.822948465E+02 -.823898261E+02 -.825085106E+02 -.826485753E+02 -.828073906E+02 -.829821224E+02 -.831698326E+02 -.833675730E+02 -.835724686E+02 -.837817876E+02 -.839929965E+02 -.842037997E+02 -.844121653E+02 -.846163370E+02 -.848148358E+02 -.850064522E+02 -.851902320E+02 -.853654562E+02 -.855316191E+02 -.856884041E+02 -.858356587E+02 -.859733708E+02 -.861016456E+02 -.862206845E+02 -.863307662E+02 -.864322289E+02 -.865254560E+02 -.866108630E+02 -.866888864E+02 -.867599750E+02 -.868245820E+02 -.868831590E+02 -.869361510E+02 -.869839920E+02 -.870271014E+02 -.870658804E+02 -.871007082E+02 -.871319373E+02 -.871598875E+02 -.871848382E+02 -.872070169E+02 -.872265849E+02 -.872436171E+02 -.872580750E+02 -.872697713E+02 -.872783228E+02 -.872830886E+02 -.872830886E+02
 -.872983942E+02 -.872983942E+02 -.872949302E+02 -.872885923E+02 -.872797084E+02 -.872684115E+02 -.872546940E+02 -.872384300E+02 -.872194048E+02 -.871973376E+02 -.871718942E+02 -.871426892E+02 -.871092988E+02 -.870712653E+02 -.870280980E+02 -.869792759E+02 -.869242508E+02 -.868624506E+02 -.867932798E+02 -.867161259E+02 -.866303641E+02 -.865353653E+02 -.864305042E+02 -.863151729E+02 -.861887939E+02 -.860508392E+02 -.859008522E+02 -.857384717E+02 -.855634610E+02 -.853757419E+02 -.851754295E+02 -.849628709E+02 -.847386856E+02 -.845038060E+02 -.842595154E+02 -.840074816E+02 -.837497833E+02 -.834889235E+02 -.832278290E+02 -.829698284E+02 -.827186083E+02 -.824781426E+02 -.822525945E+02 -.820461928E+02 -.818630861E+02 -.817071796E+02 -.815819677E+02 -.814903713E+02 -.814345926E+02 -.814160014E+02 -.814350625E+02 -.814913099E+02 -.815833723E+02 -.817090460E+02 -.818654094E+02 -.820489668E+02 -.822558117E+02 -.824817952E+02 -.827226876E+02 -.829743248E+02 -.832327326E+02 -.834942238E+02 -.837554692E+02 -.840135418E+02 -.842659377E+02 -.845105781E+02 -.847457941E+02 -.849703017E+02 -.851831679E+02 -.853837721E+02 -.855717659E+02 -.857470328E+02 -.859096499E+02 -.860598513E+02 -.861979960E+02 -.863245386E+02 -.864400041E+02 -.865449667E+02 -.866400314E+02 -.867258193E+02 -.868029558E+02 -.868720612E+02 -.869337432E+02 -.869885917E+02 -.870371747E+02 -.870800359E+02 -.871176924E+02 -.871506335E+02 -.871793201E+02 -.872041826E+02 -.872256201E+02 -.872439972E+02 -.872596400E+02 -.872728296E+02 -.872837928E+02 -.872926883E+02 -.872995873E+02 -.873044472E+02 -.873070744E+02 -.873070744E+02
 -.873278411E+02 -.873278411E+02 -.873270210E+02 -.873252540E+02 -.873223227E+02 -.873179554E+02 -.873118319E+02 -.873035915E+02 -.872928430E+02 -.872791708E+02 -.872621228E+02 -.872412179E+02 -.872159437E+02 -.871857529E+02 -.871500583E+02 -.871082337E+02 -.870596121E+02 -.870034835E+02 -.869390954E+02 -.868656542E+02 -.867823301E+02 -.866882600E+02 -.865825577E+02 -.864643244E+02 -.863326637E+02 -.861867025E+02 -.860256150E+02 -.858486538E+02 -.856551881E+02 -.854447476E+02 -.852170725E+02 -.849721723E+02 -.847103891E+02 -.844324651E+02 -.841396118E+02 -.838335781E+02 -.835167107E+02 -.831920018E+02 -.828631168E+02 -.825343939E+02 -.822108060E+02 -.818978792E+02 -.816015620E+02 -.813280432E+02 -.810835222E+02 -.808739428E+02 -.807047052E+02 -.805803791E+02 -.805044421E+02 -.804790716E+02 -.805050085E+02 -.805815101E+02 -.807063976E+02 -.808761916E+02 -.810863213E+02 -.813313852E+02 -.816054388E+02 -.819022818E+02 -.822157250E+02 -.825398197E+02 -.828690395E+02 -.831984115E+02 -.835235975E+02 -.838409321E+02 -.841474229E+02 -.844407233E+02 -.847190843E+02 -.849812938E+02 -.852266095E+02 -.854546887E+02 -.856655212E+02 -.858593656E+02 -.860366915E+02 -.861981284E+02 -.863444217E+02 -.864763949E+02 -.865949192E+02 -.867008880E+02 -.867951972E+02 -.868787298E+02 -.869523445E+02 -.870168675E+02 -.870730869E+02 -.871217497E+02 -.871635597E+02 -.871991780E+02 -.872292237E+02 -.872542758E+02 -.872748761E+02 -.872915320E+02 -.873047205E+02 -.873148918E+02 -.873224732E+02 -.873278730E+02 -.873314834E+02 -.873336827E+02 -.873348355E+02 -.873352899E+02 -.873353716E+02 -.873353716E+02
 -.873620807E+02 -.873620807E+02 -.873643642E+02 -.873679705E+02 -.873720682E+02 -.873759235E+02 -.873788661E+02 -.873802806E+02 -.873795937E+02 -.873762405E+02 -.873696584E+02 -.873592767E+02 -.873445002E+02 -.873246958E+02 -.872991876E+02 -.872672494E+02 -.872280952E+02 -.871808732E+02 -.871246624E+02 -.870584726E+02 -.869812390E+02 -.868918247E+02 -.867890267E+02 -.866715826E+02 -.865381832E+02 -.863874917E+02 -.862181697E+02 -.860289108E+02 -.858184859E+02 -.855857974E+02 -.853299478E+02 -.850503209E+02 -.847466758E+02 -.844192539E+02 -.840688968E+02 -.836971698E+02 -.833064853E+02 -.829002182E+02 -.824827979E+02 -.820597652E+02 -.816377731E+02 -.812245166E+02 -.808285730E+02 -.804591431E+02 -.801256935E+02 -.798375111E+02 -.796031977E+02 -.794301453E+02 -.793240470E+02 -.792884948E+02 -.793247159E+02 -.794314807E+02 -.796051950E+02 -.798401641E+02 -.801289936E+02 -.804630809E+02 -.808331384E+02 -.812296987E+02 -.816435610E+02 -.820661482E+02 -.824897661E+02 -.829077619E+02 -.833145956E+02 -.837058385E+02 -.840781164E+02 -.844290173E+02 -.847569764E+02 -.850611525E+02 -.853413041E+02 -.855976723E+02 -.858308733E+02 -.860418041E+02 -.862315617E+02 -.864013748E+02 -.865525483E+02 -.866864194E+02 -.868043230E+02 -.869075660E+02 -.869974084E+02 -.870750508E+02 -.871416258E+02 -.871981938E+02 -.872457418E+02 -.872851839E+02 -.873173638E+02 -.873430594E+02 -.873629873E+02 -.873778097E+02 -.873881415E+02 -.873945586E+02 -.873976086E+02 -.873978215E+02 -.873957237E+02 -.873918530E+02 -.873867766E+02 -.873811109E+02 -.873755451E+02 -.873708664E+02 -.873679896E+02 -.873679896E+02
 -.874009688E+02 -.874009688E+02 -.874067974E+02 -.874165728E+02 -.874287737E+02 -.874421427E+02 -.874556375E+02 -.874683803E+02 -.874795955E+02 -.874885784E+02 -.874946692E+02 -.874972173E+02 -.874955559E+02 -.874889879E+02 -.874767681E+02 -.874580840E+02 -.874320438E+02 -.873976656E+02 -.873538698E+02 -.872994632E+02 -.872331338E+02 -.871534466E+02 -.870588391E+02 -.869476195E+02 -.868179735E+02 -.866679770E+02 -.864956143E+02 -.862988109E+02 -.860754785E+02 -.858235760E+02 -.855411921E+02 -.852266493E+02 -.848786343E+02 -.844963556E+02 -.840797287E+02 -.836295869E+02 -.831479108E+02 -.826380667E+02 -.821050339E+02 -.815555955E+02 -.809984581E+02 -.804442605E+02 -.799054265E+02 -.793958287E+02 -.789302419E+02 -.785235926E+02 -.781900484E+02 -.779420271E+02 -.777892344E+02 -.777378549E+02 -.777900123E+02 -.779435796E+02 -.781923688E+02 -.785266714E+02 -.789340675E+02 -.794003879E+02 -.799107052E+02 -.804502447E+02 -.810051342E+02 -.815629508E+02 -.821130573E+02 -.826467487E+02 -.831572434E+02 -.836395640E+02 -.840903456E+02 -.845076087E+02 -.848905215E+02 -.852391694E+02 -.855543446E+02 -.858373613E+02 -.860898973E+02 -.863138644E+02 -.865113038E+02 -.866843038E+02 -.868349386E+02 -.869652228E+02 -.870770801E+02 -.871723230E+02 -.872526408E+02 -.873195945E+02 -.873746168E+02 -.874190147E+02 -.874539760E+02 -.874805766E+02 -.874997894E+02 -.875124942E+02 -.875194886E+02 -.875214998E+02 -.875191976E+02 -.875132096E+02 -.875041381E+02 -.874925802E+02 -.874791524E+02 -.874645185E+02 -.874494242E+02 -.874347379E+02 -.874214992E+02 -.874109774E+02 -.874047407E+02 -.874047407E+02
 -.874440778E+02 -.874440778E+02 -.874538723E+02 -.874705659E+02 -.874918699E+02 -.875159782E+02 -.875414578E+02 -.875671461E+02 -.875920740E+02 -.876154149E+02 -.876364218E+02 -.876543849E+02 -.876685988E+02 -.876783323E+02 -.876827978E+02 -.876811308E+02 -.876723703E+02 -.876554395E+02 -.876291238E+02 -.875920545E+02 -.875426922E+02 -.874793091E+02 -.873999690E+02 -.873025172E+02 -.871845705E+02 -.870435091E+02 -.868764828E+02 -.866804271E+02 -.864520941E+02 -.861881073E+02 -.858850440E+02 -.855395519E+02 -.851485087E+02 -.847092327E+02 -.842197502E+02 -.836791248E+02 -.830878505E+02 -.824483004E+02 -.817652099E+02 -.810461579E+02 -.803019849E+02 -.795470621E+02 -.787993079E+02 -.780798475E+02 -.774122287E+02 -.768211656E+02 -.763308614E+02 -.759630637E+02 -.757350889E+02 -.756581085E+02 -.757359832E+02 -.759648475E+02 -.763335242E+02 -.768246933E+02 -.774166040E+02 -.780850508E+02 -.788053191E+02 -.795538614E+02 -.803095544E+02 -.810544816E+02 -.817742750E+02 -.824580971E+02 -.830983720E+02 -.836903671E+02 -.842317123E+02 -.847219156E+02 -.851619154E+02 -.855536874E+02 -.858999148E+02 -.862037212E+02 -.864684602E+02 -.866975559E+02 -.868943856E+02 -.870621975E+02 -.872040573E+02 -.873228148E+02 -.874210891E+02 -.875012639E+02 -.875654925E+02 -.876157083E+02 -.876536380E+02 -.876808185E+02 -.876986132E+02 -.877082295E+02 -.877107368E+02 -.877070832E+02 -.876981136E+02 -.876845876E+02 -.876671999E+02 -.876466010E+02 -.876234234E+02 -.875983104E+02 -.875719520E+02 -.875451278E+02 -.875187591E+02 -.874939729E+02 -.874721782E+02 -.874551605E+02 -.874451967E+02 -.874451967E+02
 -.874906843E+02 -.874906843E+02 -.875048059E+02 -.875290516E+02 -.875603283E+02 -.875962536E+02 -.876349850E+02 -.876750769E+02 -.877153858E+02 -.877549738E+02 -.877930352E+02 -.878288368E+02 -.878616721E+02 -.878908152E+02 -.879154878E+02 -.879348283E+02 -.879478624E+02 -.879534767E+02 -.879503886E+02 -.879371195E+02 -.879119648E+02 -.878729584E+02 -.878178405E+02 -.877440236E+02 -.876485525E+02 -.875280726E+02 -.873788001E+02 -.871965013E+02 -.869764853E+02 -.867136236E+02 -.864023972E+02 -.860369932E+02 -.856114616E+02 -.851199507E+02 -.845570430E+02 -.839182150E+02 -.832004420E+02 -.824029645E+02 -.815282161E+02 -.805828787E+02 -.795789789E+02 -.785348650E+02 -.774758317E+02 -.764341039E+02 -.754478969E+02 -.745593721E+02 -.738115007E+02 -.732441106E+02 -.728896482E+02 -.727693671E+02 -.728906676E+02 -.732461413E+02 -.738145273E+02 -.745633726E+02 -.754528446E+02 -.764399693E+02 -.774825848E+02 -.785424773E+02 -.795874254E+02 -.805921390E+02 -.815382748E+02 -.824138119E+02 -.832120730E+02 -.839306291E+02 -.845702435E+02 -.851339444E+02 -.856262581E+02 -.860526047E+02 -.864188384E+02 -.867309118E+02 -.869946397E+02 -.872155426E+02 -.873987518E+02 -.875489588E+02 -.876703989E+02 -.877668569E+02 -.878416877E+02 -.878978461E+02 -.879379207E+02 -.879641700E+02 -.879785579E+02 -.879827876E+02 -.879783336E+02 -.879664715E+02 -.879483058E+02 -.879247955E+02 -.878967793E+02 -.878650012E+02 -.878301358E+02 -.877928181E+02 -.877536758E+02 -.877133692E+02 -.876726383E+02 -.876323609E+02 -.875936241E+02 -.875578116E+02 -.875267119E+02 -.875026503E+02 -.874886534E+02 -.874886534E+02
 -.875397353E+02 -.875397353E+02 -.875584430E+02 -.875907091E+02 -.876326126E+02 -.876811795E+02 -.877341512E+02 -.877898189E+02 -.878468789E+02 -.879043099E+02 -.879612809E+02 -.880170785E+02 -.880710411E+02 -.881225058E+02 -.881707679E+02 -.882150392E+02 -.882544175E+02 -.882878434E+02 -.883140697E+02 -.883316212E+02 -.883387494E+02 -.883333823E+02 -.883130714E+02 -.882749262E+02 -.882155422E+02 -.881309242E+02 -.880164028E+02 -.878665453E+02 -.876750752E+02 -.874347991E+02 -.871375617E+02 -.867742435E+02 -.863348289E+02 -.858085751E+02 -.851843300E+02 -.844510494E+02 -.835985875E+02 -.826188441E+02 -.815073514E+02 -.802653476E+02 -.789022862E+02 -.774385463E+02 -.759078606E+02 -.743587194E+02 -.728538914E+02 -.714673492E+02 -.702783631E+02 -.693632276E+02 -.687858203E+02 -.685887449E+02 -.687869721E+02 -.693655192E+02 -.702817715E+02 -.714718414E+02 -.728594266E+02 -.743652526E+02 -.759153464E+02 -.774469428E+02 -.789115582E+02 -.802754685E+02 -.815183037E+02 -.826306190E+02 -.836111836E+02 -.844644712E+02 -.851985868E+02 -.858236807E+02 -.863508010E+02 -.867911039E+02 -.871553352E+02 -.874535142E+02 -.876947636E+02 -.878872414E+02 -.880381435E+02 -.881537487E+02 -.882394907E+02 -.883000412E+02 -.883393964E+02 -.883609609E+02 -.883676261E+02 -.883618414E+02 -.883456770E+02 -.883208801E+02 -.882889233E+02 -.882510475E+02 -.882083003E+02 -.881615692E+02 -.881116143E+02 -.880590992E+02 -.880046228E+02 -.879487550E+02 -.878920768E+02 -.878352294E+02 -.877789728E+02 -.877242593E+02 -.876723246E+02 -.876248000E+02 -.875838519E+02 -.875523555E+02 -.875341099E+02 -.875341099E+02
 -.875898236E+02 -.875898236E+02 -.876132428E+02 -.876537743E+02 -.877066589E+02 -.877683293E+02 -.878361321E+02 -.879081147E+02 -.879828339E+02 -.880592189E+02 -.881364553E+02 -.882138938E+02 -.882909703E+02 -.883671510E+02 -.884418774E+02 -.885145268E+02 -.885843640E+02 -.886505071E+02 -.887118824E+02 -.887671774E+02 -.888147844E+02 -.888527388E+02 -.888786432E+02 -.888895713E+02 -.888819637E+02 -.888514940E+02 -.887929147E+02 -.886998752E+02 -.885647162E+02 -.883782373E+02 -.881294549E+02 -.878053646E+02 -.873907410E+02 -.868680263E+02 -.862173765E+02 -.854169699E+02 -.844437258E+02 -.832746497E+02 -.818891114E+02 -.802724095E+02 -.784209007E+02 -.763486011E+02 -.740944302E+02 -.717282868E+02 -.693534062E+02 -.671025873E+02 -.651271348E+02 -.635792621E+02 -.625905768E+02 -.622508091E+02 -.625918615E+02 -.635818156E+02 -.651309258E+02 -.671075696E+02 -.693595200E+02 -.717354644E+02 -.741026029E+02 -.763577062E+02 -.784308884E+02 -.802832460E+02 -.819007783E+02 -.832871415E+02 -.844570471E+02 -.854311327E+02 -.862323984E+02 -.868839304E+02 -.874075559E+02 -.878231244E+02 -.881481992E+02 -.883980101E+02 -.885855656E+02 -.887218523E+02 -.888160728E+02 -.888758892E+02 -.889076530E+02 -.889166134E+02 -.889070979E+02 -.888826678E+02 -.888462488E+02 -.888002405E+02 -.887466080E+02 -.886869571E+02 -.886225985E+02 -.885546004E+02 -.884838346E+02 -.884110158E+02 -.883367380E+02 -.882615102E+02 -.881857920E+02 -.881100337E+02 -.880347234E+02 -.879604433E+02 -.878879403E+02 -.878182133E+02 -.877526237E+02 -.876930326E+02 -.876419724E+02 -.876028614E+02 -.875802723E+02 -.875802723E+02
 -.876392244E+02 -.876392244E+02 -.876673241E+02 -.877160780E+02 -.877799118E+02 -.878546896E+02 -.879373941E+02 -.880258474E+02 -.881185025E+02 -.882142722E+02 -.883123976E+02 -.884123353E+02 -.885136763E+02 -.886160760E+02 -.887192001E+02 -.888226760E+02 -.889260491E+02 -.890287426E+02 -.891300120E+02 -.892288957E+02 -.893241550E+02 -.894142078E+02 -.894970333E+02 -.895700709E+02 -.896300765E+02 -.896729531E+02 -.896935248E+02 -.896852611E+02 -.896399166E+02 -.895470844E+02 -.893936423E+02 -.891630830E+02 -.888347416E+02 -.883829630E+02 -.877763049E+02 -.869769427E+02 -.859405352E+02 -.846169520E+02 -.829525321E+02 -.808949792E+02 -.784023995E+02 -.754576989E+02 -.720877249E+02 -.683829932E+02 -.645103667E+02 -.607110657E+02 -.572807043E+02 -.545328137E+02 -.527502372E+02 -.521323878E+02 -.527516375E+02 -.545355972E+02 -.572848349E+02 -.607164858E+02 -.645169958E+02 -.683907329E+02 -.720964706E+02 -.754673565E+02 -.784128983E+02 -.809062772E+02 -.829646130E+02 -.846298174E+02 -.859541982E+02 -.869914250E+02 -.877916364E+02 -.883991823E+02 -.888518961E+02 -.891812282E+02 -.894128400E+02 -.895674008E+02 -.896614208E+02 -.897080242E+02 -.897176186E+02 -.896984500E+02 -.896570505E+02 -.895985956E+02 -.895271844E+02 -.894460611E+02 -.893577894E+02 -.892643892E+02 -.891674462E+02 -.890681982E+02 -.889676057E+02 -.888664082E+02 -.887651723E+02 -.886643321E+02 -.885642266E+02 -.884651353E+02 -.883673159E+02 -.882710470E+02 -.881766793E+02 -.880846984E+02 -.879958048E+02 -.879110153E+02 -.878317906E+02 -.877601970E+02 -.876991092E+02 -.876524648E+02 -.876255856E+02 -.876255856E+02
 -.876859843E+02 -.876859843E+02 -.877185435E+02 -.877751425E+02 -.878494409E+02 -.879367885E+02 -.880338329E+02 -.881382080E+02 -.882482916E+02 -.883630136E+02 -.884816994E+02 -.886039513E+02 -.887295560E+02 -.888584094E+02 -.889904635E+02 -.891256704E+02 -.892639496E+02 -.894051433E+02 -.895489810E+02 -.896950282E+02 -.898426418E+02 -.899908981E+02 -.901385151E+02 -.902837434E+02 -.904242313E+02 -.905568359E+02 -.906773796E+02 -.907803086E+02 -.908582304E+02 -.909012724E+02 -.908961973E+02 -.908251873E+02 -.906641994E+02 -.903807924E+02 -.899313953E+02 -.892581541E+02 -.882858178E+02 -.869195396E+02 -.850448314E+02 -.825316446E+02 -.792465803E+02 -.750797548E+02 -.699905439E+02 -.640641223E+02 -.575547652E+02 -.508935831E+02 -.446587640E+02 -.395121865E+02 -.360965004E+02 -.348967907E+02 -.360979761E+02 -.395151216E+02 -.446631227E+02 -.508993040E+02 -.575617526E+02 -.640722431E+02 -.699996427E+02 -.750896880E+02 -.792572479E+02 -.825429976E+02 -.850568590E+02 -.869322520E+02 -.882992398E+02 -.892723271E+02 -.899463787E+02 -.903966601E+02 -.906810347E+02 -.908430777E+02 -.909152320E+02 -.909215413E+02 -.908798224E+02 -.908033122E+02 -.907018825E+02 -.905829252E+02 -.904519935E+02 -.903132661E+02 -.901698854E+02 -.900242055E+02 -.898779768E+02 -.897324841E+02 -.895886523E+02 -.894471278E+02 -.893083425E+02 -.891725648E+02 -.890399412E+02 -.889105332E+02 -.887843494E+02 -.886613793E+02 -.885416292E+02 -.884251648E+02 -.883121646E+02 -.882029875E+02 -.880982607E+02 -.879989922E+02 -.879067153E+02 -.878236720E+02 -.877530444E+02 -.876992479E+02 -.876683018E+02 -.876683018E+02
 -.877280393E+02 -.877280393E+02 -.877646300E+02 -.878283298E+02 -.879121208E+02 -.880108990E+02 -.881210241E+02 -.882399790E+02 -.883660950E+02 -.884983394E+02 -.886361438E+02 -.887792769E+02 -.889277422E+02 -.890817067E+02 -.892414360E+02 -.894072559E+02 -.895795113E+02 -.897585396E+02 -.899446342E+02 -.901380189E+02 -.903388095E+02 -.905469676E+02 -.907622496E+02 -.909841290E+02 -.912116985E+02 -.914435217E+02 -.916774254E+02 -.919101762E+02 -.921369987E+02 -.923508352E+02 -.925412285E+02 -.926926433E+02 -.927819781E+02 -.927749149E+02 -.926206274E+02 -.922442183E+02 -.915362977E+02 -.903400710E+02 -.884397731E+02 -.855584590E+02 -.813699963E+02 -.755370135E+02 -.678044079E+02 -.581460113E+02 -.468826499E+02 -.347170689E+02 -.227404082E+02 -.123939893E+02 -.525691342E+01 -.268489948E+01 -.525841026E+01 -.123969680E+02 -.227448370E+02 -.347228878E+02 -.468897504E+02 -.581542344E+02 -.678135389E+02 -.755468379E+02 -.813803765E+02 -.855693426E+02 -.884511556E+02 -.903519844E+02 -.915488252E+02 -.922574754E+02 -.926347313E+02 -.927899734E+02 -.927980908E+02 -.927099072E+02 -.925597406E+02 -.923706948E+02 -.921583070E+02 -.919330360E+02 -.917019395E+02 -.914697927E+02 -.912398275E+02 -.910142175E+02 -.907943976E+02 -.905812765E+02 -.903753816E+02 -.901769595E+02 -.899860500E+02 -.898025402E+02 -.896262076E+02 -.894567541E+02 -.892938342E+02 -.891370811E+02 -.889861313E+02 -.888406515E+02 -.887003710E+02 -.885651222E+02 -.884348940E+02 -.883099027E+02 -.881906850E+02 -.880782207E+02 -.879740910E+02 -.878806805E+02 -.878014356E+02 -.877411903E+02 -.877065818E+02 -.877065818E+02
 -.877633493E+02 -.877633493E+02 -.878033405E+02 -.878730324E+02 -.879648500E+02 -.880733123E+02 -.881945490E+02 -.883259271E+02 -.884657544E+02 -.886130466E+02 -.887673458E+02 -.889285845E+02 -.890969817E+02 -.892729662E+02 -.894571160E+02 -.896501244E+02 -.898527672E+02 -.900658830E+02 -.902903567E+02 -.905271133E+02 -.907771048E+02 -.910413117E+02 -.913207363E+02 -.916164081E+02 -.919293666E+02 -.922606409E+02 -.926111548E+02 -.929815392E+02 -.933717260E+02 -.937801961E+02 -.942026461E+02 -.946297674E+02 -.950436956E+02 -.954125452E+02 -.956822134E+02 -.957643247E+02 -.955186680E+02 -.947275315E+02 -.930573208E+02 -.900029999E+02 -.848578777E+02 -.767949046E+02 -.650142424E+02 -.490645259E+02 -.290886991E+02 -.594156503E+01 0.185936516E+02 0.414754582E+02 0.584490675E+02 0.649575823E+02 0.584475801E+02 0.414725040E+02 0.185892732E+02 -.594729883E+01 -.290956891E+02 -.490725945E+02 -.650231307E+02 -.768043166E+02 -.848676439E+02 -.900130853E+02 -.930678310E+02 -.947386914E+02 -.955306308E+02 -.957771788E+02 -.956960202E+02 -.954273611E+02 -.950595837E+02 -.946468038E+02 -.942209231E+02 -.937998211E+02 -.933928190E+02 -.930042276E+02 -.926355699E+02 -.922869127E+02 -.919576238E+02 -.916467735E+02 -.913533319E+02 -.910762539E+02 -.908145114E+02 -.905671010E+02 -.903330449E+02 -.901113917E+02 -.899012190E+02 -.897016380E+02 -.895118007E+02 -.893309103E+02 -.891582341E+02 -.889931222E+02 -.888350344E+02 -.886835764E+02 -.885385529E+02 -.884000394E+02 -.882684793E+02 -.881448143E+02 -.880306532E+02 -.879284902E+02 -.878419840E+02 -.877763128E+02 -.877386260E+02 -.877386260E+02
 -.877900743E+02 -.877900743E+02 -.878326463E+02 -.879068917E+02 -.880048168E+02 -.881206582E+02 -.882503797E+02 -.883912666E+02 -.885416183E+02 -.887004960E+02 -.888675394E+02 -.890428200E+02 -.892267398E+02 -.894199450E+02 -.896232826E+02 -.898377578E+02 -.900645193E+02 -.903048453E+02 -.905601532E+02 -.908320129E+02 -.911221789E+02 -.914326469E+02 -.917657340E+02 -.921241936E+02 -.925113653E+02 -.929313441E+02 -.933891382E+02 -.938907254E+02 -.944428731E+02 -.950524708E+02 -.957250273E+02 -.964618287E+02 -.972550914E+02 -.980801472E+02 -.988832088E+02 -.995624863E+02 -.999393694E+02 -.997151210E+02 -.984069450E+02 -.952541552E+02 -.890674680E+02 -.780800749E+02 -.603456945E+02 -.342599685E+02 0.117402585E+01 0.461521043E+02 0.989479148E+02 0.154237744E+03 0.201142582E+03 0.222454831E+03 0.201141112E+03 0.154234828E+03 0.989436026E+02 0.461464759E+02 0.116719678E+01 -.342678397E+02 -.603543437E+02 -.780891528E+02 -.890768195E+02 -.952639246E+02 -.984174395E+02 -.997264689E+02 -.999516357E+02 -.995757090E+02 -.988974138E+02 -.980953587E+02 -.972713414E+02 -.964791662E+02 -.957435265E+02 -.950722348E+02 -.944640315E+02 -.939134289E+02 -.934135487E+02 -.929576269E+02 -.925396818E+02 -.921546992E+02 -.917985754E+02 -.914679637E+02 -.911601051E+02 -.908726798E+02 -.906036918E+02 -.903513862E+02 -.901141935E+02 -.898906943E+02 -.896795991E+02 -.894797392E+02 -.892900664E+02 -.891096630E+02 -.889377617E+02 -.887737783E+02 -.886173631E+02 -.884684722E+02 -.883274683E+02 -.881952554E+02 -.880734558E+02 -.879646405E+02 -.878726238E+02 -.878028394E+02 -.877628210E+02 -.877628210E+02
 -.878067447E+02 -.878067447E+02 -.878509273E+02 -.879280212E+02 -.880297682E+02 -.881502339E+02 -.882852779E+02 -.884321413E+02 -.885891191E+02 -.887553068E+02 -.889304093E+02 -.891145939E+02 -.893083814E+02 -.895125676E+02 -.897281770E+02 -.899564289E+02 -.901987249E+02 -.904566505E+02 -.907320001E+02 -.910268125E+02 -.913434485E+02 -.916846958E+02 -.920539431E+02 -.924554055E+02 -.928944481E+02 -.933779601E+02 -.939147697E+02 -.945159691E+02 -.951949637E+02 -.959669188E+02 -.968471588E+02 -.978479314E+02 -.989727196E+02 -.100206766E+03 -.101501499E+03 -.102749038E+03 -.103740921E+03 -.104102409E+03 -.103189766E+03 -.999319990E+02 -.925878298E+02 -.783132674E+02 -.533418257E+02 -.138258831E+02 0.445863981E+02 0.126874992E+03 0.237141658E+03 0.374911628E+03 0.525028738E+03 0.630913326E+03 0.525027276E+03 0.374908728E+03 0.237137375E+03 0.126869409E+03 0.445796361E+02 -.138336571E+02 -.533503881E+02 -.783222409E+02 -.925970369E+02 -.999418353E+02 -.103200414E+03 -.104113966E+03 -.103753441E+03 -.102762555E+03 -.101516032E+03 -.100222329E+03 -.989893284E+02 -.978656131E+02 -.968659637E+02 -.959869307E+02 -.952163038E+02 -.945387920E+02 -.939392530E+02 -.934042919E+02 -.929228159E+02 -.924859900E+02 -.920869129E+02 -.917202107E+02 -.913816564E+02 -.910678577E+02 -.907760218E+02 -.905037883E+02 -.902491157E+02 -.900102080E+02 -.897854686E+02 -.895734737E+02 -.893729619E+02 -.891828352E+02 -.890021744E+02 -.888302690E+02 -.886666660E+02 -.885112419E+02 -.883643044E+02 -.882267302E+02 -.881001471E+02 -.879871712E+02 -.878917114E+02 -.878193590E+02 -.877778858E+02 -.877778858E+02
 -.878124066E+02 -.878124066E+02 -.878571361E+02 -.879351989E+02 -.880382457E+02 -.881602851E+02 -.882971420E+02 -.884460433E+02 -.886052817E+02 -.887739666E+02 -.889518256E+02 -.891390607E+02 -.893362319E+02 -.895441908E+02 -.897640229E+02 -.899970241E+02 -.902446851E+02 -.905087042E+02 -.907910119E+02 -.910938224E+02 -.914197235E+02 -.917718127E+02 -.921538968E+02 -.925707837E+02 -.930286631E+02 -.935355859E+02 -.941019775E+02 -.947410857E+02 -.954691230E+02 -.963047722E+02 -.972675775E+02 -.983746275E+02 -.996346561E+02 -.101038034E+03 -.102539891E+03 -.104031727E+03 -.105294265E+03 -.105920347E+03 -.105190330E+03 -.101871820E+03 -.938964992E+02 -.777753935E+02 -.484317920E+02 0.141977864E+00 0.767585343E+02 0.195583857E+03 0.380548927E+03 0.675384584E+03 0.116605924E+04 0.203208455E+04 0.116605778E+04 0.675381681E+03 0.380544640E+03 0.195578272E+03 0.767517763E+02 0.134211849E+00 -.484403510E+02 -.777843784E+02 -.939057230E+02 -.101881703E+03 -.105201037E+03 -.105931973E+03 -.105306869E+03 -.104045341E+03 -.102554534E+03 -.101053719E+03 -.996513943E+02 -.983924402E+02 -.972865064E+02 -.963248921E+02 -.954905487E+02 -.947639701E+02 -.941265017E+02 -.935619445E+02 -.930570535E+02 -.926013947E+02 -.921869073E+02 -.918073881E+02 -.914580199E+02 -.911349870E+02 -.908351887E+02 -.905560354E+02 -.902953104E+02 -.900510799E+02 -.898216366E+02 -.896054656E+02 -.894012298E+02 -.892077676E+02 -.890241063E+02 -.888494909E+02 -.886834322E+02 -.885257787E+02 -.883768187E+02 -.882374188E+02 -.881092080E+02 -.879948173E+02 -.878981874E+02 -.878249627E+02 -.877829955E+02 -.877829955E+02
 -.878067301E+02 -.878067301E+02 -.878509099E+02 -.879280010E+02 -.880297437E+02 -.881502036E+02 -.882852426E+02 -.884321012E+02 -.885890727E+02 -.887552539E+02 -.889303508E+02 -.891145306E+02 -.893083116E+02 -.895124926E+02 -.897280972E+02 -.899563449E+02 -.901986356E+02 -.904565581E+02 -.907319036E+02 -.910267136E+02 -.913433456E+02 -.916845919E+02 -.920538356E+02 -.924552968E+02 -.928943369E+02 -.933778472E+02 -.939146546E+02 -.945158517E+02 -.951948434E+02 -.959667957E+02 -.968470325E+02 -.978478021E+02 -.989725868E+02 -.100206630E+03 -.101501359E+03 -.102748895E+03 -.103740773E+03 -.104102257E+03 -.103189607E+03 -.999318291E+02 -.925876432E+02 -.783130524E+02 -.533415821E+02 -.138256176E+02 0.445866812E+02 0.126875288E+03 0.237141964E+03 0.374911937E+03 0.525029048E+03 0.630913633E+03 0.525027577E+03 0.374909021E+03 0.237137658E+03 0.126869680E+03 0.445798955E+02 -.138334119E+02 -.533501600E+02 -.783220360E+02 -.925968559E+02 -.999416677E+02 -.103200255E+03 -.104113812E+03 -.103753292E+03 -.102762409E+03 -.101515890E+03 -.100222190E+03 -.989891926E+02 -.978654807E+02 -.968658347E+02 -.959868048E+02 -.952161808E+02 -.945386715E+02 -.939391346E+02 -.934041754E+02 -.929227011E+02 -.924858770E+02 -.920868017E+02 -.917201016E+02 -.913815497E+02 -.910677537E+02 -.907759208E+02 -.905036907E+02 -.902490218E+02 -.900101181E+02 -.897853829E+02 -.895733926E+02 -.893728855E+02 -.891827638E+02 -.890021082E+02 -.888302081E+02 -.886666105E+02 -.885111918E+02 -.883642598E+02 -.882266909E+02 -.881001129E+02 -.879871416E+02 -.878916859E+02 -.878193366E+02 -.877778652E+02 -.877778652E+02
 -.877900450E+02 -.877900450E+02 -.878326106E+02 -.879068499E+02 -.880047660E+02 -.881205966E+02 -.882503072E+02 -.883911840E+02 -.885415238E+02 -.887003889E+02 -.888674210E+02 -.890426908E+02 -.892265988E+02 -.894197933E+02 -.896231211E+02 -.898375873E+02 -.900643392E+02 -.903046579E+02 -.905599585E+02 -.908318111E+02 -.911219713E+02 -.914324342E+02 -.917655164E+02 -.921239714E+02 -.925111390E+02 -.929311140E+02 -.933889042E+02 -.938904871E+02 -.944426297E+02 -.950522227E+02 -.957247737E+02 -.964615694E+02 -.972548257E+02 -.980798744E+02 -.988829286E+02 -.995621980E+02 -.999390723E+02 -.997148135E+02 -.984066224E+02 -.952538093E+02 -.890670823E+02 -.780796360E+02 -.603452016E+02 -.342594331E+02 0.117459313E+01 0.461526961E+02 0.989485238E+02 0.154238363E+03 0.201143204E+03 0.222455451E+03 0.201141723E+03 0.154235427E+03 0.989441843E+02 0.461470371E+02 0.116773477E+01 -.342673289E+02 -.603538691E+02 -.780887254E+02 -.890764394E+02 -.952635802E+02 -.984171156E+02 -.997261584E+02 -.999513352E+02 -.995754167E+02 -.988971288E+02 -.980950806E+02 -.972710701E+02 -.964789014E+02 -.957432677E+02 -.950719813E+02 -.944637828E+02 -.939131844E+02 -.934133079E+02 -.929573896E+02 -.925394479E+02 -.921544690E+02 -.917983492E+02 -.914677421E+02 -.911598886E+02 -.908724691E+02 -.906034875E+02 -.903511889E+02 -.901140038E+02 -.898905129E+02 -.896794265E+02 -.894795758E+02 -.892899127E+02 -.891095195E+02 -.889376286E+02 -.887736560E+02 -.886172516E+02 -.884683717E+02 -.883273787E+02 -.881951765E+02 -.880733871E+02 -.879645812E+02 -.878725726E+02 -.878027945E+02 -.877627798E+02 -.877627798E+02
 -.877633008E+02 -.877633008E+02 -.878032842E+02 -.878729656E+02 -.879647697E+02 -.880732158E+02 -.881944367E+02 -.883257986E+02 -.884656086E+02 -.886128824E+02 -.887671649E+02 -.889283863E+02 -.890967671E+02 -.892727347E+02 -.894568698E+02 -.896498635E+02 -.898524929E+02 -.900655958E+02 -.902900587E+02 -.905268037E+02 -.907767863E+02 -.910409835E+02 -.913204008E+02 -.916160640E+02 -.919290164E+02 -.922602836E+02 -.926107916E+02 -.929811696E+02 -.933713500E+02 -.937798136E+02 -.942022571E+02 -.946293711E+02 -.950432911E+02 -.954121309E+02 -.956817880E+02 -.957638861E+02 -.955182137E+02 -.947270562E+02 -.930568141E+02 -.900024445E+02 -.848572596E+02 -.767942154E+02 -.650134827E+02 -.490637085E+02 -.290878388E+02 -.594067474E+01 0.185945644E+02 0.414763857E+02 0.584500023E+02 0.649585175E+02 0.584485093E+02 0.414734209E+02 0.185901720E+02 -.594642378E+01 -.290948429E+02 -.490717875E+02 -.650223771E+02 -.768036296E+02 -.848670249E+02 -.900125270E+02 -.930673199E+02 -.947382110E+02 -.955301710E+02 -.957767343E+02 -.956955881E+02 -.954269395E+02 -.950591714E+02 -.946463998E+02 -.942205264E+02 -.937994309E+02 -.933924347E+02 -.930038488E+02 -.926351964E+02 -.922865447E+02 -.919572615E+02 -.916464176E+02 -.913529829E+02 -.910759128E+02 -.908141791E+02 -.905667782E+02 -.903327326E+02 -.901110908E+02 -.899009303E+02 -.897013623E+02 -.895115387E+02 -.893306626E+02 -.891580013E+02 -.889929050E+02 -.888348331E+02 -.886833914E+02 -.885383845E+02 -.883998876E+02 -.882683441E+02 -.881446953E+02 -.880305496E+02 -.879284008E+02 -.878419069E+02 -.877762451E+02 -.877385639E+02 -.877385639E+02
 -.877279665E+02 -.877279665E+02 -.877645494E+02 -.878282340E+02 -.879120071E+02 -.880107646E+02 -.881208686E+02 -.882398013E+02 -.883658942E+02 -.884981156E+02 -.886358972E+02 -.887790072E+02 -.889274501E+02 -.890813926E+02 -.892411011E+02 -.894069003E+02 -.895791377E+02 -.897581475E+02 -.899442259E+02 -.901375948E+02 -.903383710E+02 -.905465154E+02 -.907617846E+02 -.909836520E+02 -.912112097E+02 -.914430224E+02 -.916769153E+02 -.919096559E+02 -.921364682E+02 -.923502946E+02 -.925406777E+02 -.926920813E+02 -.927814031E+02 -.927743243E+02 -.926200173E+02 -.922435831E+02 -.915356304E+02 -.903393620E+02 -.884390122E+02 -.855576369E+02 -.813691042E+02 -.755360441E+02 -.678033618E+02 -.581448990E+02 -.468814869E+02 -.347158693E+02 -.227391847E+02 -.123927503E+02 -.525566477E+01 -.268364724E+01 -.525716042E+01 -.123957266E+02 -.227436100E+02 -.347216835E+02 -.468885812E+02 -.581531145E+02 -.678124840E+02 -.755458592E+02 -.813794748E+02 -.855685113E+02 -.884503857E+02 -.903512667E+02 -.915481493E+02 -.922568314E+02 -.926341117E+02 -.927893728E+02 -.927975055E+02 -.927093346E+02 -.925591790E+02 -.923701432E+02 -.921577648E+02 -.919325028E+02 -.917014153E+02 -.914692780E+02 -.912393229E+02 -.910137236E+02 -.907939153E+02 -.905808068E+02 -.903749254E+02 -.901765179E+02 -.899856238E+02 -.898021305E+02 -.896258154E+02 -.894563802E+02 -.892934794E+02 -.891367462E+02 -.889858170E+02 -.888403584E+02 -.887000996E+02 -.885648730E+02 -.884346673E+02 -.883096985E+02 -.881905031E+02 -.880780607E+02 -.879739517E+02 -.878805604E+02 -.878013320E+02 -.877410995E+02 -.877064984E+02 -.877064984E+02
 -.876858845E+02 -.876858845E+02 -.877184351E+02 -.877750159E+02 -.878492914E+02 -.879366143E+02 -.880336316E+02 -.881379787E+02 -.882480335E+02 -.883627277E+02 -.884813844E+02 -.886036077E+02 -.887291834E+02 -.888580101E+02 -.889900363E+02 -.891252168E+02 -.892634712E+02 -.894046415E+02 -.895484557E+02 -.896944819E+02 -.898420749E+02 -.899903119E+02 -.901379097E+02 -.902831199E+02 -.904235895E+02 -.905561770E+02 -.906767031E+02 -.907796145E+02 -.908575186E+02 -.909005423E+02 -.908954480E+02 -.908244171E+02 -.906634056E+02 -.903799713E+02 -.899305422E+02 -.892572632E+02 -.882848836E+02 -.869185557E+02 -.850437907E+02 -.825305394E+02 -.792454033E+02 -.750785002E+02 -.699892116E+02 -.640627195E+02 -.575533042E+02 -.508920778E+02 -.446572271E+02 -.395106280E+02 -.360949284E+02 -.348952129E+02 -.360964001E+02 -.395135551E+02 -.446615748E+02 -.508977857E+02 -.575602770E+02 -.640708251E+02 -.699982955E+02 -.750884190E+02 -.792560571E+02 -.825418796E+02 -.850558057E+02 -.869312555E+02 -.882982929E+02 -.892714233E+02 -.899455120E+02 -.903958250E+02 -.906802265E+02 -.908422929E+02 -.909144678E+02 -.909207957E+02 -.908790942E+02 -.908026005E+02 -.907011871E+02 -.905822461E+02 -.904513311E+02 -.903126209E+02 -.901692582E+02 -.900235971E+02 -.898773880E+02 -.897319158E+02 -.895881055E+02 -.894466035E+02 -.893078416E+02 -.891720881E+02 -.890394897E+02 -.889101076E+02 -.887839504E+02 -.886610077E+02 -.885412855E+02 -.884248494E+02 -.883118778E+02 -.882027294E+02 -.880980309E+02 -.879987901E+02 -.879065396E+02 -.878235204E+02 -.877529137E+02 -.876991334E+02 -.876681966E+02 -.876681966E+02
 -.876390978E+02 -.876390978E+02 -.876671885E+02 -.877159229E+02 -.877797280E+02 -.878544764E+02 -.879371483E+02 -.880255673E+02 -.881181867E+02 -.882139232E+02 -.883120136E+02 -.884119163E+02 -.885132225E+02 -.886155885E+02 -.887186787E+02 -.888221214E+02 -.889254627E+02 -.890281255E+02 -.891293648E+02 -.892282202E+02 -.893234524E+02 -.894134782E+02 -.894962780E+02 -.895692897E+02 -.896292700E+02 -.896721209E+02 -.896926670E+02 -.896843770E+02 -.896390053E+02 -.895461453E+02 -.893926742E+02 -.891620838E+02 -.888337088E+02 -.883818940E+02 -.877751960E+02 -.869757896E+02 -.859393336E+02 -.846156971E+02 -.829512176E+02 -.808935990E+02 -.784009483E+02 -.754561726E+02 -.720861232E+02 -.683813206E+02 -.645086319E+02 -.607092799E+02 -.572788796E+02 -.545309619E+02 -.527483688E+02 -.521305127E+02 -.527497655E+02 -.545337384E+02 -.572830006E+02 -.607146883E+02 -.645152481E+02 -.683890469E+02 -.720948554E+02 -.754658166E+02 -.784114335E+02 -.809048835E+02 -.829632844E+02 -.846285475E+02 -.859529811E+02 -.869902556E+02 -.877905102E+02 -.883980953E+02 -.888508450E+02 -.891802100E+02 -.894118522E+02 -.895664413E+02 -.896604880E+02 -.897071171E+02 -.897167366E+02 -.896975926E+02 -.896562179E+02 -.895977880E+02 -.895264021E+02 -.894453048E+02 -.893570597E+02 -.892636869E+02 -.891667721E+02 -.890675533E+02 -.889669907E+02 -.888658240E+02 -.887646197E+02 -.886638120E+02 -.885637397E+02 -.884646821E+02 -.883668971E+02 -.882706631E+02 -.881763305E+02 -.880843846E+02 -.879955257E+02 -.879107699E+02 -.878315773E+02 -.877600132E+02 -.876989507E+02 -.876523259E+02 -.876254580E+02 -.876254580E+02
 -.875896779E+02 -.875896779E+02 -.876130853E+02 -.876535943E+02 -.877064468E+02 -.877680800E+02 -.878358448E+02 -.879077856E+02 -.879824624E+02 -.880588063E+02 -.881360020E+02 -.882133979E+02 -.882904334E+02 -.883665731E+02 -.884412591E+02 -.885138680E+02 -.885836658E+02 -.886497709E+02 -.887111086E+02 -.887663676E+02 -.888139390E+02 -.888518598E+02 -.888777299E+02 -.888886244E+02 -.888809833E+02 -.888504801E+02 -.887918665E+02 -.886987925E+02 -.885635980E+02 -.883770826E+02 -.881282628E+02 -.878041334E+02 -.873894690E+02 -.868667115E+02 -.862160163E+02 -.854155612E+02 -.844422649E+02 -.832731329E+02 -.818875342E+02 -.802707674E+02 -.784191904E+02 -.763468205E+02 -.740925795E+02 -.717263691E+02 -.693514278E+02 -.671005570E+02 -.651250628E+02 -.635771600E+02 -.625884560E+02 -.622486811E+02 -.625897378E+02 -.635797082E+02 -.651288465E+02 -.671055300E+02 -.693575310E+02 -.717335351E+02 -.741007397E+02 -.763559124E+02 -.784291642E+02 -.802815892E+02 -.818991851E+02 -.832856076E+02 -.844555681E+02 -.854297046E+02 -.862310178E+02 -.868825943E+02 -.874062618E+02 -.878218702E+02 -.881469829E+02 -.883968302E+02 -.885844207E+02 -.887207415E+02 -.888149955E+02 -.888748448E+02 -.889066415E+02 -.889156348E+02 -.889061525E+02 -.888817560E+02 -.888453711E+02 -.887993975E+02 -.887458004E+02 -.886861857E+02 -.886218641E+02 -.885539038E+02 -.884831766E+02 -.884103971E+02 -.883361594E+02 -.882609723E+02 -.881852953E+02 -.881095787E+02 -.880343103E+02 -.879600720E+02 -.878876102E+02 -.878179233E+02 -.877523717E+02 -.876928154E+02 -.876417853E+02 -.876026974E+02 -.875801217E+02 -.875801217E+02
 -.875395742E+02 -.875395742E+02 -.875582645E+02 -.875905038E+02 -.876323724E+02 -.876808954E+02 -.877338207E+02 -.877894402E+02 -.878464507E+02 -.879038319E+02 -.879607545E+02 -.880165030E+02 -.880704170E+02 -.881218336E+02 -.881700469E+02 -.882142720E+02 -.882536029E+02 -.882869827E+02 -.883131640E+02 -.883306717E+02 -.883377560E+02 -.883323468E+02 -.883119945E+02 -.882738073E+02 -.882143817E+02 -.881297226E+02 -.880151590E+02 -.878652592E+02 -.876737462E+02 -.874334265E+02 -.871361446E+02 -.867727809E+02 -.863333192E+02 -.858070172E+02 -.851827222E+02 -.844493895E+02 -.835968730E+02 -.826170723E+02 -.815055196E+02 -.802634533E+02 -.789003276E+02 -.774365230E+02 -.759057737E+02 -.743565720E+02 -.728516887E+02 -.714650984E+02 -.702760732E+02 -.693609085E+02 -.687834831E+02 -.685864009E+02 -.687846325E+02 -.693631956E+02 -.702794749E+02 -.714695820E+02 -.728572134E+02 -.743630932E+02 -.759132459E+02 -.774449045E+02 -.789095832E+02 -.802735564E+02 -.815164527E+02 -.826288267E+02 -.836094473E+02 -.844627883E+02 -.851969550E+02 -.858220978E+02 -.863492652E+02 -.867896136E+02 -.871538891E+02 -.874521113E+02 -.876934029E+02 -.878859223E+02 -.880368653E+02 -.881525113E+02 -.882382940E+02 -.882988852E+02 -.883382813E+02 -.883598870E+02 -.883665940E+02 -.883608515E+02 -.883447301E+02 -.883199767E+02 -.882880642E+02 -.882502336E+02 -.882075322E+02 -.881608478E+02 -.881109403E+02 -.880584731E+02 -.880040452E+02 -.879482262E+02 -.878915971E+02 -.878347984E+02 -.877785898E+02 -.877239230E+02 -.876720324E+02 -.876245483E+02 -.875836351E+02 -.875521656E+02 -.875339356E+02 -.875339356E+02
 -.874905001E+02 -.874905001E+02 -.875046033E+02 -.875288159E+02 -.875600522E+02 -.875959307E+02 -.876346079E+02 -.876746436E+02 -.877148962E+02 -.877544271E+02 -.877924313E+02 -.878281763E+02 -.878609555E+02 -.878900428E+02 -.879146593E+02 -.879339454E+02 -.879469254E+02 -.879524859E+02 -.879493449E+02 -.879360243E+02 -.879108179E+02 -.878717609E+02 -.878165939E+02 -.877427272E+02 -.876472067E+02 -.875266778E+02 -.873773562E+02 -.871950078E+02 -.869749424E+02 -.867120306E+02 -.864007534E+02 -.860352980E+02 -.856097143E+02 -.851181503E+02 -.845551885E+02 -.839163054E+02 -.831984761E+02 -.824009408E+02 -.815261333E+02 -.805807361E+02 -.795767762E+02 -.785326029E+02 -.774735123E+02 -.764317305E+02 -.754454744E+02 -.745569070E+02 -.738090008E+02 -.732415846E+02 -.728871060E+02 -.727668187E+02 -.728881232E+02 -.732436111E+02 -.738120209E+02 -.745608987E+02 -.754504112E+02 -.764375828E+02 -.774802502E+02 -.785401980E+02 -.795852036E+02 -.805899754E+02 -.815361695E+02 -.824117641E+02 -.832100816E+02 -.839286928E+02 -.845683609E+02 -.851321144E+02 -.856244796E+02 -.860508768E+02 -.864171604E+02 -.867292829E+02 -.869930595E+02 -.872140108E+02 -.873972680E+02 -.875475230E+02 -.876690112E+02 -.877655174E+02 -.878403967E+02 -.878966040E+02 -.879367280E+02 -.879630273E+02 -.879774658E+02 -.879817467E+02 -.879773447E+02 -.879655354E+02 -.879474231E+02 -.879239670E+02 -.878960058E+02 -.878642832E+02 -.878294739E+02 -.877922125E+02 -.877531266E+02 -.877128761E+02 -.876722004E+02 -.876319764E+02 -.875932902E+02 -.875575241E+02 -.875264643E+02 -.875024334E+02 -.874884543E+02 -.874884543E+02
 -.874438607E+02 -.874438607E+02 -.874536373E+02 -.874702945E+02 -.874915522E+02 -.875156090E+02 -.875410304E+02 -.875666543E+02 -.875915191E+02 -.876147957E+02 -.876357368E+02 -.876536349E+02 -.876677852E+02 -.876774548E+02 -.876818559E+02 -.876801267E+02 -.876713048E+02 -.876543123E+02 -.876279356E+02 -.875908070E+02 -.875413861E+02 -.874779441E+02 -.873985463E+02 -.873010377E+02 -.871830340E+02 -.870419161E+02 -.868748338E+02 -.866787219E+02 -.864503327E+02 -.861862899E+02 -.858831704E+02 -.855376216E+02 -.851465215E+02 -.847071883E+02 -.842176482E+02 -.836769649E+02 -.830856327E+02 -.824460245E+02 -.817628758E+02 -.810437662E+02 -.802995366E+02 -.795445588E+02 -.787967525E+02 -.780772436E+02 -.774095812E+02 -.768184803E+02 -.763281454E+02 -.759603248E+02 -.757323354E+02 -.756553495E+02 -.757332275E+02 -.759621039E+02 -.763308012E+02 -.768219986E+02 -.774139445E+02 -.780824326E+02 -.788027469E+02 -.795513392E+02 -.803070848E+02 -.810520666E+02 -.817719157E+02 -.824557941E+02 -.830961253E+02 -.836881767E+02 -.842295778E+02 -.847198369E+02 -.851598921E+02 -.855517191E+02 -.858980014E+02 -.862018626E+02 -.864666563E+02 -.866958066E+02 -.868926911E+02 -.870605580E+02 -.872024729E+02 -.873212861E+02 -.874196163E+02 -.874998476E+02 -.875641333E+02 -.876144068E+02 -.876523949E+02 -.876796345E+02 -.876974890E+02 -.877071660E+02 -.877097347E+02 -.877061432E+02 -.876972363E+02 -.876837738E+02 -.876664500E+02 -.876459153E+02 -.876228019E+02 -.875977526E+02 -.875714568E+02 -.875446932E+02 -.875183819E+02 -.874936481E+02 -.874718985E+02 -.874549156E+02 -.874449719E+02 -.874449719E+02
 -.874007207E+02 -.874007207E+02 -.874065268E+02 -.874162654E+02 -.874284141E+02 -.874417238E+02 -.874551565E+02 -.874678293E+02 -.874789719E+02 -.874878834E+02 -.874939014E+02 -.874963751E+02 -.874946408E+02 -.874880014E+02 -.874757095E+02 -.874569538E+02 -.874308433E+02 -.873963966E+02 -.873525320E+02 -.872980572E+02 -.872316611E+02 -.871519080E+02 -.870572349E+02 -.869459503E+02 -.868162403E+02 -.866661800E+02 -.864937543E+02 -.862968883E+02 -.860734936E+02 -.858215293E+02 -.855390838E+02 -.852244796E+02 -.848764033E+02 -.844940636E+02 -.840773760E+02 -.836271739E+02 -.831454381E+02 -.826355353E+02 -.821024448E+02 -.815529501E+02 -.809957586E+02 -.804415093E+02 -.799026269E+02 -.793929848E+02 -.789273585E+02 -.785206752E+02 -.781871035E+02 -.779390617E+02 -.777862559E+02 -.777348711E+02 -.777870312E+02 -.779406088E+02 -.781894159E+02 -.785237434E+02 -.789311708E+02 -.793975282E+02 -.799078873E+02 -.804474727E+02 -.810024115E+02 -.815602800E+02 -.821104404E+02 -.826441873E+02 -.831547386E+02 -.836371165E+02 -.840879562E+02 -.845052779E+02 -.848882496E+02 -.852369567E+02 -.855521916E+02 -.858352682E+02 -.860878646E+02 -.863118925E+02 -.865093931E+02 -.866824548E+02 -.868331518E+02 -.869634988E+02 -.870754195E+02 -.871707264E+02 -.872511090E+02 -.873181283E+02 -.873732168E+02 -.874176818E+02 -.874527110E+02 -.874793804E+02 -.874986627E+02 -.875114378E+02 -.875185033E+02 -.875205861E+02 -.875183561E+02 -.875124404E+02 -.875034411E+02 -.874919549E+02 -.874785975E+02 -.874640316E+02 -.874490017E+02 -.874343742E+02 -.874211862E+02 -.874107033E+02 -.874044891E+02 -.874044891E+02
 -.873618058E+02 -.873618058E+02 -.873640593E+02 -.873676222E+02 -.873716664E+02 -.873754556E+02 -.873783264E+02 -.873796669E+02 -.873789006E+02 -.873754662E+02 -.873688031E+02 -.873583403E+02 -.873434815E+02 -.873235959E+02 -.872980075E+02 -.872659899E+02 -.872267566E+02 -.871794562E+02 -.871231689E+02 -.870569032E+02 -.869795942E+02 -.868901058E+02 -.867872346E+02 -.866697180E+02 -.865362468E+02 -.863854844E+02 -.862160923E+02 -.860267643E+02 -.858162709E+02 -.855835148E+02 -.853275985E+02 -.850479055E+02 -.847441950E+02 -.844167086E+02 -.840662878E+02 -.836944981E+02 -.833037524E+02 -.828974255E+02 -.824799474E+02 -.820568590E+02 -.816348141E+02 -.812215080E+02 -.808255184E+02 -.804560468E+02 -.801225605E+02 -.798343469E+02 -.796000081E+02 -.794269369E+02 -.793208266E+02 -.792852694E+02 -.793214925E+02 -.794282664E+02 -.796019967E+02 -.798369881E+02 -.801258461E+02 -.804599674E+02 -.808300637E+02 -.812266673E+02 -.816405766E+02 -.820632141E+02 -.824868848E+02 -.829049358E+02 -.833118267E+02 -.837031283E+02 -.840754664E+02 -.844264286E+02 -.847544501E+02 -.850586895E+02 -.853389054E+02 -.855953387E+02 -.858286056E+02 -.860396031E+02 -.862294283E+02 -.863993097E+02 -.865505523E+02 -.866844934E+02 -.868024678E+02 -.869057825E+02 -.869956975E+02 -.870734133E+02 -.871400627E+02 -.871967060E+02 -.872443303E+02 -.872838494E+02 -.873161073E+02 -.873418817E+02 -.873618892E+02 -.873767918E+02 -.873872041E+02 -.873937021E+02 -.873968328E+02 -.873971257E+02 -.873951064E+02 -.873913116E+02 -.873863069E+02 -.873807067E+02 -.873751972E+02 -.873705618E+02 -.873677100E+02 -.873677100E+02
 -.873275314E+02 -.873275314E+02 -.873266824E+02 -.873248653E+02 -.873218735E+02 -.873174357E+02 -.873112330E+02 -.873029088E+02 -.872920754E+02 -.872783141E+02 -.872611755E+02 -.872401805E+02 -.872148166E+02 -.871845357E+02 -.871487514E+02 -.871068384E+02 -.870581293E+02 -.870019140E+02 -.869374399E+02 -.868639143E+02 -.867805067E+02 -.866863543E+02 -.865805707E+02 -.864622571E+02 -.863305172E+02 -.861844777E+02 -.860233129E+02 -.858462758E+02 -.856527356E+02 -.854422217E+02 -.852144744E+02 -.849695034E+02 -.847076508E+02 -.844296586E+02 -.841367386E+02 -.838306400E+02 -.835137095E+02 -.831889396E+02 -.828599962E+02 -.825312176E+02 -.822075772E+02 -.818946016E+02 -.815982397E+02 -.813246807E+02 -.810801246E+02 -.808705155E+02 -.807012541E+02 -.805769101E+02 -.805009618E+02 -.804755865E+02 -.805015250E+02 -.805780348E+02 -.807029370E+02 -.808727518E+02 -.810829080E+02 -.813280040E+02 -.816020947E+02 -.818989793E+02 -.822124682E+02 -.825366123E+02 -.828658848E+02 -.831953123E+02 -.835205564E+02 -.838379513E+02 -.841445046E+02 -.844378692E+02 -.847162961E+02 -.849785731E+02 -.852239576E+02 -.854521069E+02 -.856630109E+02 -.858569280E+02 -.860343277E+02 -.861958397E+02 -.863422090E+02 -.864742595E+02 -.865928621E+02 -.866989103E+02 -.867933001E+02 -.868769142E+02 -.869506116E+02 -.870152183E+02 -.870715225E+02 -.871202709E+02 -.871621676E+02 -.871978735E+02 -.872280076E+02 -.872531488E+02 -.872738387E+02 -.872905843E+02 -.873038623E+02 -.873141223E+02 -.873217906E+02 -.873272744E+02 -.873309643E+02 -.873332361E+02 -.873344511E+02 -.873349534E+02 -.873350627E+02 -.873350627E+02
 -.872980476E+02 -.872980476E+02 -.872945533E+02 -.872881613E+02 -.872792087E+02 -.872678352E+02 -.872540316E+02 -.872376751E+02 -.872185554E+02 -.871963927E+02 -.871708504E+02 -.871415458E+02 -.871080565E+02 -.870699242E+02 -.870266583E+02 -.869777383E+02 -.869226169E+02 -.868607208E+02 -.867914554E+02 -.867142082E+02 -.866283546E+02 -.865332652E+02 -.864283148E+02 -.863128953E+02 -.861864294E+02 -.860483893E+02 -.858983179E+02 -.857358543E+02 -.855607625E+02 -.853729641E+02 -.851725740E+02 -.849599396E+02 -.847356804E+02 -.845007288E+02 -.842563682E+02 -.840042668E+02 -.837465033E+02 -.834855810E+02 -.832244269E+02 -.829663701E+02 -.827150974E+02 -.824745829E+02 -.822489905E+02 -.820425494E+02 -.818594082E+02 -.817034727E+02 -.815782376E+02 -.814866238E+02 -.814308340E+02 -.814122380E+02 -.814313005E+02 -.814875556E+02 -.815796318E+02 -.817053254E+02 -.818617143E+02 -.820453027E+02 -.822521838E+02 -.824782082E+02 -.827191458E+02 -.829708324E+02 -.832292932E+02 -.834908409E+02 -.837521458E+02 -.840102807E+02 -.842627417E+02 -.845074493E+02 -.847427349E+02 -.849673142E+02 -.851802539E+02 -.853809334E+02 -.855690042E+02 -.857443498E+02 -.859070472E+02 -.860573303E+02 -.861955582E+02 -.863221854E+02 -.864377370E+02 -.865427869E+02 -.866379401E+02 -.867238180E+02 -.868010457E+02 -.868702435E+02 -.869320190E+02 -.869869622E+02 -.870356409E+02 -.870785988E+02 -.871163529E+02 -.871493924E+02 -.871781778E+02 -.872031393E+02 -.872246755E+02 -.872431504E+02 -.872588890E+02 -.872721712E+02 -.872832219E+02 -.872921971E+02 -.872991647E+02 -.873040772E+02 -.873067348E+02 -.873067348E+02
 -.872732918E+02 -.872732918E+02 -.872675973E+02 -.872574114E+02 -.872435356E+02 -.872264647E+02 -.872064606E+02 -.871836090E+02 -.871578617E+02 -.871290682E+02 -.870970005E+02 -.870613709E+02 -.870218463E+02 -.869780577E+02 -.869296078E+02 -.868760772E+02 -.868170299E+02 -.867520175E+02 -.866805840E+02 -.866022718E+02 -.865166279E+02 -.864232116E+02 -.863216034E+02 -.862114165E+02 -.860923092E+02 -.859640001E+02 -.858262849E+02 -.856790560E+02 -.855223234E+02 -.853562378E+02 -.851811142E+02 -.849974568E+02 -.848059832E+02 -.846076465E+02 -.844036554E+02 -.841954878E+02 -.839848992E+02 -.837739211E+02 -.835648483E+02 -.833602139E+02 -.831627491E+02 -.829753284E+02 -.828008993E+02 -.826423994E+02 -.825026621E+02 -.823843163E+02 -.822896858E+02 -.822206936E+02 -.821787787E+02 -.821648319E+02 -.821791544E+02 -.822214437E+02 -.822908080E+02 -.823858070E+02 -.825045166E+02 -.826446120E+02 -.828034631E+02 -.829782358E+02 -.831659915E+02 -.833637818E+02 -.835687315E+02 -.837781084E+02 -.839893787E+02 -.842002468E+02 -.844086802E+02 -.846129226E+02 -.848114949E+02 -.850031874E+02 -.851870455E+02 -.853623503E+02 -.855285961E+02 -.856854659E+02 -.858328073E+02 -.859706080E+02 -.860989733E+02 -.862181044E+02 -.863282799E+02 -.864298381E+02 -.865231622E+02 -.866086676E+02 -.866867910E+02 -.867579810E+02 -.868226907E+02 -.868813716E+02 -.869344688E+02 -.869824160E+02 -.870256326E+02 -.870645196E+02 -.870994559E+02 -.871307937E+02 -.871588523E+02 -.871839102E+02 -.872061941E+02 -.872258637E+02 -.872429918E+02 -.872575371E+02 -.872693084E+02 -.872779176E+02 -.872827168E+02 -.872827168E+02
 -.872530422E+02 -.872530422E+02 -.872455667E+02 -.872323196E+02 -.872144898E+02 -.871928714E+02 -.871679577E+02 -.871400152E+02 -.871091392E+02 -.870752965E+02 -.870383586E+02 -.869981270E+02 -.869543526E+02 -.869067498E+02 -.868550076E+02 -.867987982E+02 -.867377845E+02 -.866716253E+02 -.865999821E+02 -.865225241E+02 -.864389357E+02 -.863489230E+02 -.862522221E+02 -.861486084E+02 -.860379073E+02 -.859200055E+02 -.857948644E+02 -.856625336E+02 -.855231659E+02 -.853770326E+02 -.852245388E+02 -.850662383E+02 -.849028471E+02 -.847352554E+02 -.845645350E+02 -.843919449E+02 -.842189290E+02 -.840471090E+02 -.838782694E+02 -.837143336E+02 -.835573321E+02 -.834093609E+02 -.832725328E+02 -.831489208E+02 -.830404975E+02 -.829490718E+02 -.828762266E+02 -.828232613E+02 -.827911426E+02 -.827804662E+02 -.827914331E+02 -.828238411E+02 -.828770934E+02 -.829502222E+02 -.830419270E+02 -.831506237E+02 -.832745024E+02 -.834115895E+02 -.835598110E+02 -.837170530E+02 -.838812184E+02 -.840502758E+02 -.842223007E+02 -.843955075E+02 -.845682735E+02 -.847391531E+02 -.849068866E+02 -.850704003E+02 -.852288026E+02 -.853813759E+02 -.855275645E+02 -.856669612E+02 -.857992926E+02 -.859244035E+02 -.860422415E+02 -.861528424E+02 -.862563163E+02 -.863528342E+02 -.864426172E+02 -.865259250E+02 -.866030474E+02 -.866742961E+02 -.867399976E+02 -.868004869E+02 -.868561027E+02 -.869071820E+02 -.869540555E+02 -.869970424E+02 -.870364446E+02 -.870725397E+02 -.871055714E+02 -.871357370E+02 -.871631714E+02 -.871879248E+02 -.872099343E+02 -.872289858E+02 -.872446651E+02 -.872562942E+02 -.872628482E+02 -.872628482E+02
 -.872369667E+02 -.872369667E+02 -.872280942E+02 -.872124555E+02 -.871915534E+02 -.871664273E+02 -.871377634E+02 -.871059806E+02 -.870712978E+02 -.870337845E+02 -.869934008E+02 -.869500283E+02 -.869034938E+02 -.868535866E+02 -.868000720E+02 -.867427020E+02 -.866812235E+02 -.866153851E+02 -.865449434E+02 -.864696688E+02 -.863893516E+02 -.863038084E+02 -.862128891E+02 -.861164840E+02 -.860145322E+02 -.859070304E+02 -.857940424E+02 -.856757084E+02 -.855522553E+02 -.854240065E+02 -.852913910E+02 -.851549523E+02 -.850153549E+02 -.848733900E+02 -.847299771E+02 -.845861638E+02 -.844431207E+02 -.843021320E+02 -.841645813E+02 -.840319321E+02 -.839057023E+02 -.837874351E+02 -.836786636E+02 -.835808736E+02 -.834954628E+02 -.834237007E+02 -.833666893E+02 -.833253273E+02 -.833002797E+02 -.832919550E+02 -.833004907E+02 -.833257482E+02 -.833673178E+02 -.834245333E+02 -.834964949E+02 -.835820997E+02 -.836800768E+02 -.837890275E+02 -.839074649E+02 -.840338546E+02 -.841666525E+02 -.843043393E+02 -.844454503E+02 -.845886007E+02 -.847325048E+02 -.848759908E+02 -.850180095E+02 -.851576396E+02 -.852940885E+02 -.854266896E+02 -.855548975E+02 -.856782809E+02 -.857965143E+02 -.859093680E+02 -.860166991E+02 -.861184408E+02 -.862145933E+02 -.863052139E+02 -.863904086E+02 -.864703238E+02 -.865451389E+02 -.866150596E+02 -.866803121E+02 -.867411370E+02 -.867977844E+02 -.868505088E+02 -.868995638E+02 -.869451961E+02 -.869876382E+02 -.870270995E+02 -.870637542E+02 -.870977260E+02 -.871290669E+02 -.871577304E+02 -.871835355E+02 -.872061209E+02 -.872248851E+02 -.872389097E+02 -.872468605E+02 -.872468605E+02
 -.872246660E+02 -.872246660E+02 -.872147405E+02 -.871973079E+02 -.871741172E+02 -.871464033E+02 -.871150078E+02 -.870804750E+02 -.870431267E+02 -.870031197E+02 -.869604909E+02 -.869151915E+02 -.868671145E+02 -.868161140E+02 -.867620209E+02 -.867046545E+02 -.866438310E+02 -.865793719E+02 -.865111089E+02 -.864388905E+02 -.863625868E+02 -.862820951E+02 -.861973457E+02 -.861083071E+02 -.860149930E+02 -.859174679E+02 -.858158540E+02 -.857103379E+02 -.856011767E+02 -.854887042E+02 -.853733363E+02 -.852555755E+02 -.851360137E+02 -.850153338E+02 -.848943090E+02 -.847737996E+02 -.846547471E+02 -.845381651E+02 -.844251271E+02 -.843167510E+02 -.842141800E+02 -.841185611E+02 -.840310207E+02 -.839526389E+02 -.838844226E+02 -.838272789E+02 -.837819899E+02 -.837491898E+02 -.837293463E+02 -.837227456E+02 -.837294837E+02 -.837494634E+02 -.837823973E+02 -.838278168E+02 -.838850863E+02 -.839534226E+02 -.840319174E+02 -.841195627E+02 -.842152772E+02 -.843179332E+02 -.844263824E+02 -.845394804E+02 -.846561079E+02 -.847751901E+02 -.848957118E+02 -.850167300E+02 -.851373829E+02 -.852568954E+02 -.853745828E+02 -.854898513E+02 -.856021963E+02 -.857111997E+02 -.858165252E+02 -.859179131E+02 -.860151741E+02 -.861081829E+02 -.861968719E+02 -.862812242E+02 -.863612675E+02 -.864370680E+02 -.865087248E+02 -.865763641E+02 -.866401347E+02 -.867002025E+02 -.867567463E+02 -.868099524E+02 -.868600095E+02 -.869071018E+02 -.869514014E+02 -.869930576E+02 -.870321832E+02 -.870688367E+02 -.871029981E+02 -.871345373E+02 -.871631741E+02 -.871884246E+02 -.872095345E+02 -.872253916E+02 -.872344157E+02 -.872344157E+02
 -.872157086E+02 -.872157086E+02 -.872050315E+02 -.871863280E+02 -.871615322E+02 -.871320284E+02 -.870987792E+02 -.870624286E+02 -.870233818E+02 -.869818677E+02 -.869379872E+02 -.868917509E+02 -.868431074E+02 -.867919657E+02 -.867382115E+02 -.866817192E+02 -.866223614E+02 -.865600167E+02 -.864945752E+02 -.864259439E+02 -.863540516E+02 -.862788527E+02 -.862003325E+02 -.861185108E+02 -.860334472E+02 -.859452446E+02 -.858540548E+02 -.857600818E+02 -.856635862E+02 -.855648888E+02 -.854643733E+02 -.853624881E+02 -.852597471E+02 -.851567297E+02 -.850540778E+02 -.849524928E+02 -.848527292E+02 -.847555869E+02 -.846619010E+02 -.845725299E+02 -.844883413E+02 -.844101962E+02 -.843389319E+02 -.842753443E+02 -.842201696E+02 -.841740665E+02 -.841375998E+02 -.841112254E+02 -.840952784E+02 -.840899631E+02 -.840953481E+02 -.841113637E+02 -.841378041E+02 -.841743335E+02 -.842204945E+02 -.842757213E+02 -.843393538E+02 -.844106546E+02 -.844888266E+02 -.845730312E+02 -.846624061E+02 -.847560823E+02 -.848531999E+02 -.849529224E+02 -.850544482E+02 -.851570213E+02 -.852599388E+02 -.853625566E+02 -.854642939E+02 -.855646345E+02 -.856631279E+02 -.857593883E+02 -.858530925E+02 -.859439772E+02 -.860318357E+02 -.861165135E+02 -.861979044E+02 -.862759458E+02 -.863506145E+02 -.864219219E+02 -.864899102E+02 -.865546476E+02 -.866162247E+02 -.866747501E+02 -.867303461E+02 -.867831442E+02 -.868332796E+02 -.868808845E+02 -.869260795E+02 -.869689624E+02 -.870095934E+02 -.870479751E+02 -.870840261E+02 -.871175471E+02 -.871481759E+02 -.871753305E+02 -.871981352E+02 -.872153275E+02 -.872251381E+02 -.872251381E+02
 -.872096572E+02 -.872096572E+02 -.871984885E+02 -.871789633E+02 -.871531476E+02 -.871225336E+02 -.870881741E+02 -.870507893E+02 -.870108494E+02 -.869686408E+02 -.869243166E+02 -.868779360E+02 -.868294939E+02 -.867789444E+02 -.867262178E+02 -.866712328E+02 -.866139067E+02 -.865541622E+02 -.864919337E+02 -.864271712E+02 -.863598452E+02 -.862899497E+02 -.862175058E+02 -.861425652E+02 -.860652134E+02 -.859855724E+02 -.859038041E+02 -.858201127E+02 -.857347472E+02 -.856480029E+02 -.855602230E+02 -.854717992E+02 -.853831705E+02 -.852948229E+02 -.852072857E+02 -.851211284E+02 -.850369552E+02 -.849553983E+02 -.848771101E+02 -.848027538E+02 -.847329930E+02 -.846684803E+02 -.846098451E+02 -.845576811E+02 -.845125340E+02 -.844748894E+02 -.844451615E+02 -.844236834E+02 -.844106990E+02 -.844063571E+02 -.844107071E+02 -.844236983E+02 -.844451809E+02 -.844749097E+02 -.845125505E+02 -.845576877E+02 -.846098346E+02 -.846684442E+02 -.847329216E+02 -.848026359E+02 -.848769333E+02 -.849551488E+02 -.850366177E+02 -.851206861E+02 -.852067203E+02 -.852941144E+02 -.853822974E+02 -.854707379E+02 -.855589483E+02 -.856464875E+02 -.857329617E+02 -.858180257E+02 -.859013816E+02 -.859827781E+02 -.860620083E+02 -.861389078E+02 -.862133515E+02 -.862852510E+02 -.863545516E+02 -.864212291E+02 -.864852865E+02 -.865467510E+02 -.866056703E+02 -.866621099E+02 -.867161486E+02 -.867678745E+02 -.868173798E+02 -.868647541E+02 -.869100753E+02 -.869533984E+02 -.869947393E+02 -.870340540E+02 -.870712107E+02 -.871059538E+02 -.871378562E+02 -.871662595E+02 -.871901964E+02 -.872082921E+02 -.872186397E+02 -.872186397E+02
 -.872060885E+02 -.872060885E+02 -.871946485E+02 -.871746814E+02 -.871483383E+02 -.871171837E+02 -.870823332E+02 -.870445617E+02 -.870043882E+02 -.869621434E+02 -.869180212E+02 -.868721198E+02 -.868244714E+02 -.867750665E+02 -.867238708E+02 -.866708382E+02 -.866159204E+02 -.865590741E+02 -.865002659E+02 -.864394772E+02 -.863767070E+02 -.863119757E+02 -.862453267E+02 -.861768298E+02 -.861065830E+02 -.860347145E+02 -.859613848E+02 -.858867882E+02 -.858111537E+02 -.857347464E+02 -.856578673E+02 -.855808534E+02 -.855040762E+02 -.854279403E+02 -.853528807E+02 -.852793591E+02 -.852078598E+02 -.851388839E+02 -.850729435E+02 -.850105541E+02 -.849522274E+02 -.848984626E+02 -.848497376E+02 -.848065006E+02 -.847691612E+02 -.847380819E+02 -.847135710E+02 -.846958755E+02 -.846851755E+02 -.846815809E+02 -.846851280E+02 -.846957793E+02 -.847134238E+02 -.847378800E+02 -.847688998E+02 -.848061737E+02 -.848493379E+02 -.848979815E+02 -.849516552E+02 -.850098796E+02 -.850721541E+02 -.851379658E+02 -.852067975E+02 -.852781359E+02 -.853514781E+02 -.854263384E+02 -.855022533E+02 -.855787860E+02 -.856555303E+02 -.857321125E+02 -.858081938E+02 -.858834710E+02 -.859576770E+02 -.860305801E+02 -.861019838E+02 -.861717251E+02 -.862396731E+02 -.863057270E+02 -.863698145E+02 -.864318892E+02 -.864919285E+02 -.865499309E+02 -.866059140E+02 -.866599111E+02 -.867119681E+02 -.867621396E+02 -.868104838E+02 -.868570560E+02 -.869018998E+02 -.869450348E+02 -.869864409E+02 -.870260362E+02 -.870636488E+02 -.870989787E+02 -.871315497E+02 -.871606468E+02 -.871852370E+02 -.872038677E+02 -.872145388E+02 -.872145388E+02
 -.872046064E+02 -.872046064E+02 -.871930787E+02 -.871729854E+02 -.871465227E+02 -.871152972E+02 -.870804630E+02 -.870428314E+02 -.870029555E+02 -.869611984E+02 -.869177852E+02 -.868728438E+02 -.868264361E+02 -.867785809E+02 -.867292720E+02 -.866784903E+02 -.866262139E+02 -.865724245E+02 -.865171124E+02 -.864602806E+02 -.864019477E+02 -.863421502E+02 -.862809446E+02 -.862184093E+02 -.861546461E+02 -.860897813E+02 -.860239673E+02 -.859573829E+02 -.858902343E+02 -.858227551E+02 -.857552059E+02 -.856878740E+02 -.856210715E+02 -.855551344E+02 -.854904192E+02 -.854273005E+02 -.853661673E+02 -.853074183E+02 -.852514573E+02 -.851986879E+02 -.851495074E+02 -.851043012E+02 -.850634357E+02 -.850272529E+02 -.849960637E+02 -.849701422E+02 -.849497205E+02 -.849349842E+02 -.849260684E+02 -.849230551E+02 -.849259714E+02 -.849347890E+02 -.849494248E+02 -.849697423E+02 -.849955549E+02 -.850266292E+02 -.850626899E+02 -.851034246E+02 -.851484905E+02 -.851975193E+02 -.852501247E+02 -.853059079E+02 -.853644639E+02 -.854253874E+02 -.854882781E+02 -.855527456E+02 -.856184137E+02 -.856849240E+02 -.857519390E+02 -.858191446E+02 -.858862516E+02 -.859529976E+02 -.860191467E+02 -.860844908E+02 -.861488486E+02 -.862120657E+02 -.862740131E+02 -.863345867E+02 -.863937057E+02 -.864513112E+02 -.865073645E+02 -.865618455E+02 -.866147503E+02 -.866660893E+02 -.867158838E+02 -.867641630E+02 -.868109587E+02 -.868562994E+02 -.869002008E+02 -.869426548E+02 -.869836122E+02 -.870229615E+02 -.870604995E+02 -.870958935E+02 -.871286315E+02 -.871579599E+02 -.871828025E+02 -.872016585E+02 -.872124732E+02 -.872124732E+02
 -.872048495E+02 -.872048495E+02 -.871933849E+02 -.871734234E+02 -.871471736E+02 -.871162578E+02 -.870818487E+02 -.870447778E+02 -.870056198E+02 -.869647599E+02 -.869224454E+02 -.868788268E+02 -.868339880E+02 -.867879701E+02 -.867407880E+02 -.866924434E+02 -.866429340E+02 -.865922598E+02 -.865404279E+02 -.864874560E+02 -.864333750E+02 -.863782309E+02 -.863220866E+02 -.862650229E+02 -.862071398E+02 -.861485573E+02 -.860894158E+02 -.860298769E+02 -.859701229E+02 -.859103574E+02 -.858508042E+02 -.857917065E+02 -.857333259E+02 -.856759405E+02 -.856198427E+02 -.855653369E+02 -.855127362E+02 -.854623593E+02 -.854145264E+02 -.853695553E+02 -.853277570E+02 -.852894312E+02 -.852548617E+02 -.852243118E+02 -.851980201E+02 -.851761961E+02 -.851590167E+02 -.851466229E+02 -.851391172E+02 -.851365616E+02 -.851389767E+02 -.851463407E+02 -.851585905E+02 -.851756223E+02 -.851972941E+02 -.852234276E+02 -.852538121E+02 -.852882079E+02 -.853263504E+02 -.853679545E+02 -.854127191E+02 -.854603321E+02 -.855104741E+02 -.855628235E+02 -.856170603E+02 -.856728697E+02 -.857299460E+02 -.857879951E+02 -.858467371E+02 -.859059089E+02 -.859652654E+02 -.860245810E+02 -.860836503E+02 -.861422888E+02 -.862003331E+02 -.862576406E+02 -.863140892E+02 -.863695769E+02 -.864240206E+02 -.864773554E+02 -.865295336E+02 -.865805231E+02 -.866303058E+02 -.866788757E+02 -.867262365E+02 -.867723982E+02 -.868173726E+02 -.868611671E+02 -.869037763E+02 -.869451699E+02 -.869852764E+02 -.870239617E+02 -.870609997E+02 -.870960342E+02 -.871285301E+02 -.871577100E+02 -.871824744E+02 -.872012995E+02 -.872121087E+02 -.872121087E+02
 -.872064955E+02 -.872064955E+02 -.871952152E+02 -.871755932E+02 -.871498224E+02 -.871195194E+02 -.870858588E+02 -.870496788E+02 -.870115648E+02 -.869719151E+02 -.869309920E+02 -.868889619E+02 -.868459250E+02 -.868019386E+02 -.867570339E+02 -.867112280E+02 -.866645326E+02 -.866169610E+02 -.865685318E+02 -.865192721E+02 -.864692202E+02 -.864184269E+02 -.863669569E+02 -.863148897E+02 -.862623202E+02 -.862093594E+02 -.861561346E+02 -.861027893E+02 -.860494835E+02 -.859963929E+02 -.859437086E+02 -.858916360E+02 -.858403937E+02 -.857902120E+02 -.857413308E+02 -.856939981E+02 -.856484667E+02 -.856049925E+02 -.855638308E+02 -.855252334E+02 -.854894454E+02 -.854567018E+02 -.854272242E+02 -.854012173E+02 -.853788658E+02 -.853603315E+02 -.853457507E+02 -.853352317E+02 -.853288531E+02 -.853266623E+02 -.853286749E+02 -.853348742E+02 -.853452116E+02 -.853596073E+02 -.853779519E+02 -.854001079E+02 -.854259124E+02 -.854551795E+02 -.854877032E+02 -.855232606E+02 -.855616157E+02 -.856025219E+02 -.856457261E+02 -.856909716E+02 -.857380014E+02 -.857865610E+02 -.858364011E+02 -.858872802E+02 -.859389666E+02 -.859912399E+02 -.860438933E+02 -.860967340E+02 -.861495844E+02 -.862022829E+02 -.862546841E+02 -.863066588E+02 -.863580943E+02 -.864088938E+02 -.864589758E+02 -.865082742E+02 -.865567367E+02 -.866043242E+02 -.866510094E+02 -.866967755E+02 -.867416134E+02 -.867855190E+02 -.868284893E+02 -.868705158E+02 -.869115766E+02 -.869516246E+02 -.869905719E+02 -.870282677E+02 -.870644699E+02 -.870988078E+02 -.871307332E+02 -.871594581E+02 -.871838761E+02 -.872024618E+02 -.872131437E+02 -.872131437E+02
 -.872092616E+02 -.872092616E+02 -.871982617E+02 -.871791429E+02 -.871540601E+02 -.871246069E+02 -.870919452E+02 -.870569094E+02 -.870200863E+02 -.869818799E+02 -.869425613E+02 -.869023071E+02 -.868612290E+02 -.868193961E+02 -.867768512E+02 -.867336223E+02 -.866897316E+02 -.866452013E+02 -.866000575E+02 -.865543332E+02 -.865080705E+02 -.864613218E+02 -.864141506E+02 -.863666328E+02 -.863188565E+02 -.862709226E+02 -.862229450E+02 -.861750501E+02 -.861273770E+02 -.860800769E+02 -.860333123E+02 -.859872563E+02 -.859420914E+02 -.858980085E+02 -.858552050E+02 -.858138830E+02 -.857742480E+02 -.857365059E+02 -.857008615E+02 -.856675155E+02 -.856366625E+02 -.856084881E+02 -.855831666E+02 -.855608585E+02 -.855417082E+02 -.855258418E+02 -.855133652E+02 -.855043624E+02 -.854988943E+02 -.854969975E+02 -.854986840E+02 -.855039408E+02 -.855127300E+02 -.855249898E+02 -.855406349E+02 -.855595583E+02 -.855816327E+02 -.856067127E+02 -.856346367E+02 -.856652290E+02 -.856983028E+02 -.857336626E+02 -.857711061E+02 -.858104274E+02 -.858514192E+02 -.858938749E+02 -.859375908E+02 -.859823681E+02 -.860280148E+02 -.860743467E+02 -.861211893E+02 -.861683785E+02 -.862157617E+02 -.862631982E+02 -.863105598E+02 -.863577312E+02 -.864046099E+02 -.864511060E+02 -.864971424E+02 -.865426540E+02 -.865875874E+02 -.866319000E+02 -.866755592E+02 -.867185407E+02 -.867608269E+02 -.868024037E+02 -.868432570E+02 -.868833666E+02 -.869226984E+02 -.869611931E+02 -.869987506E+02 -.870352089E+02 -.870703162E+02 -.871036942E+02 -.871347903E+02 -.871628170E+02 -.871866749E+02 -.872048541E+02 -.872153111E+02 -.872153111E+02
 -.872129041E+02 -.872129041E+02 -.872022589E+02 -.871837697E+02 -.871595356E+02 -.871311125E+02 -.870996393E+02 -.870659365E+02 -.870305857E+02 -.869939902E+02 -.869564246E+02 -.869180713E+02 -.868790494E+02 -.868394358E+02 -.867992815E+02 -.867586224E+02 -.867174876E+02 -.866759052E+02 -.866339060E+02 -.865915261E+02 -.865488091E+02 -.865058066E+02 -.864625796E+02 -.864191988E+02 -.863757447E+02 -.863323082E+02 -.862889900E+02 -.862459010E+02 -.862031614E+02 -.861609010E+02 -.861192576E+02 -.860783771E+02 -.860384120E+02 -.859995206E+02 -.859618656E+02 -.859256126E+02 -.858909288E+02 -.858579812E+02 -.858269345E+02 -.857979499E+02 -.857711827E+02 -.857467806E+02 -.857248817E+02 -.857056129E+02 -.856890880E+02 -.856754060E+02 -.856646499E+02 -.856568856E+02 -.856521607E+02 -.856505037E+02 -.856519238E+02 -.856564108E+02 -.856639350E+02 -.856744478E+02 -.856878823E+02 -.857041545E+02 -.857231640E+02 -.857447961E+02 -.857689229E+02 -.857954050E+02 -.858240937E+02 -.858548325E+02 -.858874590E+02 -.859218074E+02 -.859577093E+02 -.859949966E+02 -.860335022E+02 -.860730623E+02 -.861135172E+02 -.861547131E+02 -.861965029E+02 -.862387472E+02 -.862813151E+02 -.863240848E+02 -.863669443E+02 -.864097911E+02 -.864525334E+02 -.864950889E+02 -.865373860E+02 -.865793625E+02 -.866209659E+02 -.866621527E+02 -.867028872E+02 -.867431409E+02 -.867828903E+02 -.868221146E+02 -.868607916E+02 -.868988928E+02 -.869363753E+02 -.869731712E+02 -.870091722E+02 -.870442096E+02 -.870780267E+02 -.871102437E+02 -.871403111E+02 -.871674508E+02 -.871905814E+02 -.872082232E+02 -.872183782E+02 -.872183782E+02
 -.872172156E+02 -.872172156E+02 -.872069813E+02 -.871892166E+02 -.871659508E+02 -.871386916E+02 -.871085451E+02 -.870763116E+02 -.870425606E+02 -.870076906E+02 -.869719748E+02 -.869355981E+02 -.868986833E+02 -.868613126E+02 -.868235420E+02 -.867854126E+02 -.867469582E+02 -.867082103E+02 -.866692025E+02 -.866299721E+02 -.865905624E+02 -.865510230E+02 -.865114112E+02 -.864717921E+02 -.864322385E+02 -.863928315E+02 -.863536597E+02 -.863148199E+02 -.862764159E+02 -.862385586E+02 -.862013650E+02 -.861649580E+02 -.861294652E+02 -.860950182E+02 -.860617515E+02 -.860298011E+02 -.859993038E+02 -.859703952E+02 -.859432091E+02 -.859178752E+02 -.858945184E+02 -.858732571E+02 -.858542014E+02 -.858374522E+02 -.858231000E+02 -.858112233E+02 -.858018875E+02 -.857951448E+02 -.857910326E+02 -.857895733E+02 -.857907742E+02 -.857946270E+02 -.858011083E+02 -.858101796E+02 -.858217879E+02 -.858358666E+02 -.858523362E+02 -.858711052E+02 -.858920718E+02 -.859151245E+02 -.859401442E+02 -.859670048E+02 -.859955754E+02 -.860257213E+02 -.860573057E+02 -.860901907E+02 -.861242392E+02 -.861593154E+02 -.861952868E+02 -.862320244E+02 -.862694043E+02 -.863073082E+02 -.863456240E+02 -.863842467E+02 -.864230784E+02 -.864620292E+02 -.865010170E+02 -.865399677E+02 -.865788153E+02 -.866175019E+02 -.866559769E+02 -.866941975E+02 -.867321270E+02 -.867697345E+02 -.868069929E+02 -.868438768E+02 -.868803588E+02 -.869164044E+02 -.869519648E+02 -.869869664E+02 -.870212960E+02 -.870547816E+02 -.870871663E+02 -.871180734E+02 -.871469623E+02 -.871730718E+02 -.871953476E+02 -.872123515E+02 -.872221453E+02 -.872221453E+02
 -.872220223E+02 -.872220223E+02 -.872122398E+02 -.871952682E+02 -.871730568E+02 -.871470562E+02 -.871183332E+02 -.870876618E+02 -.870555951E+02 -.870225223E+02 -.869887126E+02 -.869543496E+02 -.869195577E+02 -.868844215E+02 -.868490002E+02 -.868133379E+02 -.867774711E+02 -.867414334E+02 -.867052593E+02 -.866689861E+02 -.866326557E+02 -.865963151E+02 -.865600174E+02 -.865238218E+02 -.864877937E+02 -.864520050E+02 -.864165336E+02 -.863814635E+02 -.863468841E+02 -.863128903E+02 -.862795815E+02 -.862470613E+02 -.862154367E+02 -.861848172E+02 -.861553143E+02 -.861270403E+02 -.861001073E+02 -.860746264E+02 -.860507062E+02 -.860284522E+02 -.860079652E+02 -.859893405E+02 -.859726667E+02 -.859580247E+02 -.859454867E+02 -.859351154E+02 -.859269631E+02 -.859210710E+02 -.859174689E+02 -.859161746E+02 -.859171938E+02 -.859205199E+02 -.859261341E+02 -.859340057E+02 -.859440925E+02 -.859563412E+02 -.859706882E+02 -.859870604E+02 -.860053758E+02 -.860255450E+02 -.860474716E+02 -.860710538E+02 -.860961851E+02 -.861227560E+02 -.861506543E+02 -.861797669E+02 -.862099805E+02 -.862411827E+02 -.862732628E+02 -.863061127E+02 -.863396279E+02 -.863737079E+02 -.864082569E+02 -.864431843E+02 -.864784052E+02 -.865138406E+02 -.865494178E+02 -.865850704E+02 -.866207384E+02 -.866563682E+02 -.866919125E+02 -.867273296E+02 -.867625833E+02 -.867976417E+02 -.868324758E+02 -.868670574E+02 -.869013556E+02 -.869353322E+02 -.869689347E+02 -.870020858E+02 -.870346705E+02 -.870665166E+02 -.870973697E+02 -.871268607E+02 -.871544627E+02 -.871794370E+02 -.872007637E+02 -.872170547E+02 -.872264430E+02 -.872264430E+02
 -.872271801E+02 -.872271801E+02 -.872178777E+02 -.872017464E+02 -.871806479E+02 -.871559691E+02 -.871287324E+02 -.870996812E+02 -.870693487E+02 -.870381115E+02 -.870062318E+02 -.869738902E+02 -.869412102E+02 -.869082770E+02 -.868751512E+02 -.868418785E+02 -.868084965E+02 -.867750397E+02 -.867415425E+02 -.867080414E+02 -.866745761E+02 -.866411907E+02 -.866079337E+02 -.865748587E+02 -.865420243E+02 -.865094938E+02 -.864773356E+02 -.864456224E+02 -.864144314E+02 -.863838437E+02 -.863539437E+02 -.863248189E+02 -.862965592E+02 -.862692561E+02 -.862430024E+02 -.862178908E+02 -.861940140E+02 -.861714630E+02 -.861503267E+02 -.861306911E+02 -.861126381E+02 -.860962451E+02 -.860815836E+02 -.860687188E+02 -.860577089E+02 -.860486043E+02 -.860414468E+02 -.860362696E+02 -.860330964E+02 -.860319415E+02 -.860328092E+02 -.860356943E+02 -.860405817E+02 -.860474466E+02 -.860562552E+02 -.860669647E+02 -.860795237E+02 -.860938732E+02 -.861099472E+02 -.861276731E+02 -.861469728E+02 -.861677634E+02 -.861899580E+02 -.862134668E+02 -.862381978E+02 -.862640575E+02 -.862909523E+02 -.863187884E+02 -.863474735E+02 -.863769166E+02 -.864070296E+02 -.864377269E+02 -.864689267E+02 -.865005509E+02 -.865325258E+02 -.865647825E+02 -.865972566E+02 -.866298890E+02 -.866626254E+02 -.866954170E+02 -.867282195E+02 -.867609937E+02 -.867937043E+02 -.868263196E+02 -.868588097E+02 -.868911450E+02 -.869232926E+02 -.869552121E+02 -.869868490E+02 -.870181246E+02 -.870489239E+02 -.870790766E+02 -.871083342E+02 -.871363378E+02 -.871625782E+02 -.871863437E+02 -.872066544E+02 -.872221789E+02 -.872311297E+02 -.872311297E+02
 -.872325713E+02 -.872325713E+02 -.872237671E+02 -.872085061E+02 -.871885564E+02 -.871652373E+02 -.871395227E+02 -.871121223E+02 -.870835464E+02 -.870541569E+02 -.870242070E+02 -.869938721E+02 -.869632734E+02 -.869324951E+02 -.869015980E+02 -.868706280E+02 -.868396231E+02 -.868086176E+02 -.867776450E+02 -.867467404E+02 -.867159412E+02 -.866852881E+02 -.866548253E+02 -.866246010E+02 -.865946674E+02 -.865650804E+02 -.865358997E+02 -.865071884E+02 -.864790130E+02 -.864514429E+02 -.864245499E+02 -.863984081E+02 -.863730931E+02 -.863486816E+02 -.863252510E+02 -.863028785E+02 -.862816405E+02 -.862616123E+02 -.862428668E+02 -.862254746E+02 -.862095026E+02 -.861950138E+02 -.861820663E+02 -.861707132E+02 -.861610016E+02 -.861529720E+02 -.861466585E+02 -.861420875E+02 -.861392784E+02 -.861382424E+02 -.861389832E+02 -.861414964E+02 -.861457697E+02 -.861517832E+02 -.861595095E+02 -.861689137E+02 -.861799545E+02 -.861925839E+02 -.862067481E+02 -.862223882E+02 -.862394403E+02 -.862578366E+02 -.862775058E+02 -.862983742E+02 -.863203657E+02 -.863434029E+02 -.863674079E+02 -.863923025E+02 -.864180093E+02 -.864444518E+02 -.864715552E+02 -.864992468E+02 -.865274566E+02 -.865561173E+02 -.865851651E+02 -.866145396E+02 -.866441843E+02 -.866740466E+02 -.867040778E+02 -.867342334E+02 -.867644727E+02 -.867947590E+02 -.868250586E+02 -.868553404E+02 -.868855749E+02 -.869157317E+02 -.869457773E+02 -.869756703E+02 -.870053554E+02 -.870347541E+02 -.870637529E+02 -.870921858E+02 -.871198116E+02 -.871462848E+02 -.871711164E+02 -.871936251E+02 -.872128750E+02 -.872275969E+02 -.872360884E+02 -.872360884E+02
 -.872381010E+02 -.872381010E+02 -.872298051E+02 -.872154302E+02 -.871966476E+02 -.871747060E+02 -.871505279E+02 -.871247872E+02 -.870979694E+02 -.870704197E+02 -.870423807E+02 -.870140214E+02 -.869854592E+02 -.869567766E+02 -.869280331E+02 -.868992742E+02 -.868705373E+02 -.868418559E+02 -.868132625E+02 -.867847900E+02 -.867564734E+02 -.867283500E+02 -.867004600E+02 -.866728466E+02 -.866455561E+02 -.866186377E+02 -.865921435E+02 -.865661285E+02 -.865406498E+02 -.865157668E+02 -.864915410E+02 -.864680350E+02 -.864453127E+02 -.864234386E+02 -.864024773E+02 -.863824933E+02 -.863635501E+02 -.863457100E+02 -.863290332E+02 -.863135779E+02 -.862993990E+02 -.862865480E+02 -.862750727E+02 -.862650161E+02 -.862564167E+02 -.862493075E+02 -.862437161E+02 -.862396641E+02 -.862371669E+02 -.862362338E+02 -.862368677E+02 -.862390649E+02 -.862428154E+02 -.862481031E+02 -.862549055E+02 -.862631944E+02 -.862729360E+02 -.862840911E+02 -.862966158E+02 -.863104618E+02 -.863255767E+02 -.863419047E+02 -.863593872E+02 -.863779630E+02 -.863975692E+02 -.864181416E+02 -.864396150E+02 -.864619239E+02 -.864850034E+02 -.865087887E+02 -.865332166E+02 -.865582249E+02 -.865837538E+02 -.866097453E+02 -.866361441E+02 -.866628974E+02 -.866899555E+02 -.867172719E+02 -.867448029E+02 -.867725083E+02 -.868003510E+02 -.868282966E+02 -.868563137E+02 -.868843723E+02 -.869124434E+02 -.869404971E+02 -.869684998E+02 -.869964099E+02 -.870241727E+02 -.870517110E+02 -.870789141E+02 -.871056215E+02 -.871316016E+02 -.871565235E+02 -.871799208E+02 -.872011452E+02 -.872193080E+02 -.872332050E+02 -.872412237E+02 -.872412237E+02
 -.872436939E+02 -.872436939E+02 -.872359099E+02 -.872224261E+02 -.872048151E+02 -.871842529E+02 -.871616093E+02 -.871375207E+02 -.871124462E+02 -.870867133E+02 -.870605529E+02 -.870341263E+02 -.870075464E+02 -.869808928E+02 -.869542232E+02 -.869275820E+02 -.869010055E+02 -.868745259E+02 -.868481741E+02 -.868219810E+02 -.867959790E+02 -.867702021E+02 -.867446867E+02 -.867194713E+02 -.866945971E+02 -.866701073E+02 -.866460476E+02 -.866224654E+02 -.865994102E+02 -.865769330E+02 -.865550861E+02 -.865339229E+02 -.865134975E+02 -.864938641E+02 -.864750771E+02 -.864571903E+02 -.864402569E+02 -.864243285E+02 -.864094552E+02 -.863956850E+02 -.863830632E+02 -.863716323E+02 -.863614315E+02 -.863524961E+02 -.863448577E+02 -.863385432E+02 -.863335752E+02 -.863299712E+02 -.863277439E+02 -.863269008E+02 -.863274441E+02 -.863293710E+02 -.863326731E+02 -.863373373E+02 -.863433452E+02 -.863506736E+02 -.863592948E+02 -.863691767E+02 -.863802831E+02 -.863925744E+02 -.864060074E+02 -.864205359E+02 -.864361114E+02 -.864526832E+02 -.864701988E+02 -.864886047E+02 -.865078464E+02 -.865278688E+02 -.865486171E+02 -.865700366E+02 -.865920734E+02 -.866146747E+02 -.866377890E+02 -.866613662E+02 -.866853585E+02 -.867097198E+02 -.867344065E+02 -.867593772E+02 -.867845932E+02 -.868100181E+02 -.868356181E+02 -.868613617E+02 -.868872193E+02 -.869131626E+02 -.869391637E+02 -.869651935E+02 -.869912187E+02 -.870171989E+02 -.870430801E+02 -.870687877E+02 -.870942147E+02 -.871192073E+02 -.871435445E+02 -.871669116E+02 -.871888663E+02 -.872087953E+02 -.872258586E+02 -.872389199E+02 -.872464588E+02 -.872464588E+02
 -.872492912E+02 -.872492912E+02 -.872420176E+02 -.872294215E+02 -.872129760E+02 -.871937832E+02 -.871726596E+02 -.871502029E+02 -.871268452E+02 -.871028953E+02 -.870785715E+02 -.870540268E+02 -.870293687E+02 -.870046733E+02 -.869799962E+02 -.869553800E+02 -.869308594E+02 -.869064652E+02 -.868822263E+02 -.868581718E+02 -.868343312E+02 -.868107355E+02 -.867874176E+02 -.867644118E+02 -.867417545E+02 -.867194838E+02 -.866976395E+02 -.866762630E+02 -.866553968E+02 -.866350850E+02 -.866153721E+02 -.865963038E+02 -.865779258E+02 -.865602840E+02 -.865434243E+02 -.865273919E+02 -.865122311E+02 -.864979851E+02 -.864846958E+02 -.864724027E+02 -.864611437E+02 -.864509538E+02 -.864418654E+02 -.864339076E+02 -.864271063E+02 -.864214838E+02 -.864170585E+02 -.864138448E+02 -.864118532E+02 -.864110896E+02 -.864115561E+02 -.864132500E+02 -.864161647E+02 -.864202892E+02 -.864256084E+02 -.864321033E+02 -.864397510E+02 -.864485250E+02 -.864583955E+02 -.864693296E+02 -.864812916E+02 -.864942432E+02 -.865081441E+02 -.865229519E+02 -.865386230E+02 -.865551123E+02 -.865723742E+02 -.865903623E+02 -.866090301E+02 -.866283314E+02 -.866482202E+02 -.866686513E+02 -.866895804E+02 -.867109645E+02 -.867327619E+02 -.867549325E+02 -.867774378E+02 -.868002415E+02 -.868233090E+02 -.868466075E+02 -.868701066E+02 -.868937771E+02 -.869175918E+02 -.869415241E+02 -.869655474E+02 -.869896336E+02 -.870137507E+02 -.870378593E+02 -.870619075E+02 -.870858233E+02 -.871095047E+02 -.871328051E+02 -.871555151E+02 -.871773373E+02 -.871978546E+02 -.872164895E+02 -.872324523E+02 -.872446758E+02 -.872517330E+02 -.872517330E+02
 -.872548481E+02 -.872548481E+02 -.872480799E+02 -.872363618E+02 -.872210674E+02 -.872032253E+02 -.871835980E+02 -.871627440E+02 -.871410680E+02 -.871188596E+02 -.870963240E+02 -.870736052E+02 -.870508050E+02 -.870279956E+02 -.870052298E+02 -.869825480E+02 -.869599834E+02 -.869375649E+02 -.869153196E+02 -.868932742E+02 -.868714559E+02 -.868498928E+02 -.868286143E+02 -.868076512E+02 -.867870355E+02 -.867668009E+02 -.867469820E+02 -.867276148E+02 -.867087362E+02 -.866903839E+02 -.866725964E+02 -.866554124E+02 -.866388709E+02 -.866230109E+02 -.866078710E+02 -.865934893E+02 -.865799031E+02 -.865671486E+02 -.865552607E+02 -.865442725E+02 -.865342153E+02 -.865251185E+02 -.865170087E+02 -.865099101E+02 -.865038441E+02 -.864988291E+02 -.864948804E+02 -.864920098E+02 -.864902258E+02 -.864895334E+02 -.864899343E+02 -.864914262E+02 -.864940036E+02 -.864976575E+02 -.865023753E+02 -.865081414E+02 -.865149367E+02 -.865227394E+02 -.865315247E+02 -.865412653E+02 -.865519315E+02 -.865634914E+02 -.865759114E+02 -.865891560E+02 -.866031886E+02 -.866179714E+02 -.866334658E+02 -.866496329E+02 -.866664331E+02 -.866838270E+02 -.867017756E+02 -.867202400E+02 -.867391822E+02 -.867585650E+02 -.867783521E+02 -.867985086E+02 -.868190008E+02 -.868397965E+02 -.868608648E+02 -.868821767E+02 -.869037043E+02 -.869254213E+02 -.869473024E+02 -.869693230E+02 -.869914578E+02 -.870136803E+02 -.870359598E+02 -.870582586E+02 -.870805269E+02 -.871026964E+02 -.871246701E+02 -.871463097E+02 -.871674177E+02 -.871877148E+02 -.872068097E+02 -.872241614E+02 -.872390312E+02 -.872504215E+02 -.872569993E+02 -.872569993E+02
 -.872603316E+02 -.872603316E+02 -.872540609E+02 -.872432064E+02 -.872290433E+02 -.872125266E+02 -.871943651E+02 -.871750785E+02 -.871550436E+02 -.871345304E+02 -.871137306E+02 -.870927793E+02 -.870717718E+02 -.870507761E+02 -.870298421E+02 -.870090079E+02 -.869883045E+02 -.869677592E+02 -.869473971E+02 -.869272427E+02 -.869073208E+02 -.868876568E+02 -.868682771E+02 -.868492089E+02 -.868304808E+02 -.868121221E+02 -.867941634E+02 -.867766357E+02 -.867595710E+02 -.867430020E+02 -.867269615E+02 -.867114827E+02 -.866965989E+02 -.866823431E+02 -.866687481E+02 -.866558461E+02 -.866436684E+02 -.866322456E+02 -.866216068E+02 -.866117798E+02 -.866027908E+02 -.865946641E+02 -.865874221E+02 -.865810848E+02 -.865756699E+02 -.865711928E+02 -.865676661E+02 -.865650995E+02 -.865635002E+02 -.865628722E+02 -.865632168E+02 -.865645323E+02 -.865668141E+02 -.865700545E+02 -.865742432E+02 -.865793672E+02 -.865854107E+02 -.865923554E+02 -.866001809E+02 -.866088642E+02 -.866183806E+02 -.866287035E+02 -.866398046E+02 -.866516543E+02 -.866642217E+02 -.866774750E+02 -.866913817E+02 -.867059085E+02 -.867210222E+02 -.867366889E+02 -.867528754E+02 -.867695483E+02 -.867866749E+02 -.868042230E+02 -.868221610E+02 -.868404585E+02 -.868590860E+02 -.868780149E+02 -.868972181E+02 -.869166692E+02 -.869363435E+02 -.869562169E+02 -.869762662E+02 -.869964686E+02 -.870168007E+02 -.870372373E+02 -.870577493E+02 -.870783011E+02 -.870988455E+02 -.871193178E+02 -.871396269E+02 -.871596428E+02 -.871791808E+02 -.871979796E+02 -.872156744E+02 -.872317610E+02 -.872455517E+02 -.872561184E+02 -.872622219E+02 -.872622219E+02
 -.872657181E+02 -.872657181E+02 -.872599351E+02 -.872499268E+02 -.872368709E+02 -.872216503E+02 -.872049201E+02 -.871871615E+02 -.871687234E+02 -.871498564E+02 -.871307383E+02 -.871114950E+02 -.870922153E+02 -.870729628E+02 -.870537840E+02 -.870347147E+02 -.870157838E+02 -.869970167E+02 -.869784363E+02 -.869600654E+02 -.869419262E+02 -.869240417E+02 -.869064355E+02 -.868891317E+02 -.868721556E+02 -.868555330E+02 -.868392905E+02 -.868234552E+02 -.868080548E+02 -.867931174E+02 -.867786713E+02 -.867647449E+02 -.867513666E+02 -.867385646E+02 -.867263666E+02 -.867148000E+02 -.867038912E+02 -.866936659E+02 -.866841487E+02 -.866753629E+02 -.866673303E+02 -.866600715E+02 -.866536049E+02 -.866479474E+02 -.866431138E+02 -.866391168E+02 -.866359668E+02 -.866336721E+02 -.866322384E+02 -.866316693E+02 -.866319656E+02 -.866331260E+02 -.866351465E+02 -.866380210E+02 -.866417407E+02 -.866462948E+02 -.866516701E+02 -.866578514E+02 -.866648215E+02 -.866725613E+02 -.866810502E+02 -.866902657E+02 -.867001841E+02 -.867107806E+02 -.867220290E+02 -.867339026E+02 -.867463736E+02 -.867594141E+02 -.867729955E+02 -.867870893E+02 -.868016666E+02 -.868166990E+02 -.868321582E+02 -.868480163E+02 -.868642460E+02 -.868808207E+02 -.868977145E+02 -.869149023E+02 -.869323598E+02 -.869500638E+02 -.869679919E+02 -.869861223E+02 -.870044340E+02 -.870229059E+02 -.870415163E+02 -.870602416E+02 -.870790547E+02 -.870979218E+02 -.871167989E+02 -.871356253E+02 -.871543157E+02 -.871727490E+02 -.871907531E+02 -.872080855E+02 -.872244076E+02 -.872392520E+02 -.872519818E+02 -.872617382E+02 -.872673747E+02 -.872673747E+02
 -.872709920E+02 -.872709920E+02 -.872656858E+02 -.872565041E+02 -.872445291E+02 -.872305724E+02 -.872152366E+02 -.871989645E+02 -.871820774E+02 -.871648064E+02 -.871473157E+02 -.871297216E+02 -.871121063E+02 -.870945289E+02 -.870770325E+02 -.870596504E+02 -.870424094E+02 -.870253327E+02 -.870084416E+02 -.869917565E+02 -.869752977E+02 -.869590858E+02 -.869431417E+02 -.869274870E+02 -.869121439E+02 -.868971349E+02 -.868824834E+02 -.868682129E+02 -.868543475E+02 -.868409112E+02 -.868279287E+02 -.868154240E+02 -.868034217E+02 -.867919455E+02 -.867810193E+02 -.867706660E+02 -.867609082E+02 -.867517675E+02 -.867432646E+02 -.867354191E+02 -.867282495E+02 -.867217729E+02 -.867160047E+02 -.867109592E+02 -.867066485E+02 -.867030835E+02 -.867002727E+02 -.866982229E+02 -.866969392E+02 -.866964242E+02 -.866966789E+02 -.866977019E+02 -.866994902E+02 -.867020383E+02 -.867053391E+02 -.867093836E+02 -.867141606E+02 -.867196575E+02 -.867258598E+02 -.867327516E+02 -.867403155E+02 -.867485326E+02 -.867573831E+02 -.867668459E+02 -.867768990E+02 -.867875196E+02 -.867986845E+02 -.868103696E+02 -.868225508E+02 -.868352035E+02 -.868483032E+02 -.868618253E+02 -.868757455E+02 -.868900396E+02 -.869046840E+02 -.869196554E+02 -.869349310E+02 -.869504889E+02 -.869663076E+02 -.869823664E+02 -.869986452E+02 -.870151245E+02 -.870317851E+02 -.870486077E+02 -.870655724E+02 -.870826574E+02 -.870998373E+02 -.871170808E+02 -.871343467E+02 -.871515787E+02 -.871686975E+02 -.871855910E+02 -.872021002E+02 -.872180008E+02 -.872329807E+02 -.872466092E+02 -.872582996E+02 -.872672613E+02 -.872724396E+02 -.872724396E+02
 -.872761443E+02 -.872761443E+02 -.872713032E+02 -.872629275E+02 -.872520059E+02 -.872392798E+02 -.872253003E+02 -.872104724E+02 -.871950902E+02 -.871793654E+02 -.871634487E+02 -.871474466E+02 -.871314350E+02 -.871154681E+02 -.870995857E+02 -.870838184E+02 -.870681909E+02 -.870527243E+02 -.870374381E+02 -.870223508E+02 -.870074806E+02 -.869928458E+02 -.869784652E+02 -.869643577E+02 -.869505429E+02 -.869370405E+02 -.869238710E+02 -.869110547E+02 -.868986124E+02 -.868865650E+02 -.868749336E+02 -.868637389E+02 -.868530018E+02 -.868427426E+02 -.868329816E+02 -.868237383E+02 -.868150318E+02 -.868068803E+02 -.867993013E+02 -.867923115E+02 -.867859262E+02 -.867801599E+02 -.867750256E+02 -.867705351E+02 -.867666987E+02 -.867635253E+02 -.867610223E+02 -.867591953E+02 -.867580483E+02 -.867575837E+02 -.867578023E+02 -.867587030E+02 -.867602830E+02 -.867625380E+02 -.867654620E+02 -.867690472E+02 -.867732845E+02 -.867781633E+02 -.867836713E+02 -.867897953E+02 -.867965206E+02 -.868038313E+02 -.868117106E+02 -.868201408E+02 -.868291034E+02 -.868385789E+02 -.868485477E+02 -.868589893E+02 -.868698830E+02 -.868812080E+02 -.868929433E+02 -.869050676E+02 -.869175600E+02 -.869303997E+02 -.869435661E+02 -.869570389E+02 -.869707983E+02 -.869848249E+02 -.869990998E+02 -.870136046E+02 -.870283215E+02 -.870432329E+02 -.870583215E+02 -.870735698E+02 -.870889595E+02 -.871044706E+02 -.871200798E+02 -.871357581E+02 -.871514673E+02 -.871671556E+02 -.871827500E+02 -.871981472E+02 -.872132011E+02 -.872277063E+02 -.872413764E+02 -.872538170E+02 -.872644911E+02 -.872726753E+02 -.872774050E+02 -.872774050E+02
 -.872811711E+02 -.872811711E+02 -.872767832E+02 -.872691927E+02 -.872592965E+02 -.872477677E+02 -.872351066E+02 -.872216811E+02 -.872077586E+02 -.871935317E+02 -.871791373E+02 -.871646728E+02 -.871502073E+02 -.871357903E+02 -.871214581E+02 -.871072387E+02 -.870931546E+02 -.870792250E+02 -.870654675E+02 -.870518987E+02 -.870385350E+02 -.870253925E+02 -.870124879E+02 -.869998380E+02 -.869874597E+02 -.869753705E+02 -.869635880E+02 -.869521299E+02 -.869410142E+02 -.869302590E+02 -.869198821E+02 -.869099016E+02 -.869003351E+02 -.868912001E+02 -.868825137E+02 -.868742926E+02 -.868665529E+02 -.868593100E+02 -.868525787E+02 -.868463730E+02 -.868407059E+02 -.868355895E+02 -.868310348E+02 -.868270516E+02 -.868236486E+02 -.868208333E+02 -.868186117E+02 -.868169887E+02 -.868159675E+02 -.868155503E+02 -.868157375E+02 -.868165283E+02 -.868179204E+02 -.868199101E+02 -.868224923E+02 -.868256607E+02 -.868294076E+02 -.868337239E+02 -.868385996E+02 -.868440233E+02 -.868499827E+02 -.868564646E+02 -.868634547E+02 -.868709380E+02 -.868788989E+02 -.868873210E+02 -.868961875E+02 -.869054810E+02 -.869151840E+02 -.869252786E+02 -.869357468E+02 -.869465704E+02 -.869577315E+02 -.869692119E+02 -.869809939E+02 -.869930599E+02 -.870053925E+02 -.870179749E+02 -.870307904E+02 -.870438227E+02 -.870570560E+02 -.870704747E+02 -.870840632E+02 -.870978057E+02 -.871116857E+02 -.871256848E+02 -.871397818E+02 -.871539501E+02 -.871681549E+02 -.871823484E+02 -.871964642E+02 -.872104079E+02 -.872240464E+02 -.872371925E+02 -.872495857E+02 -.872608671E+02 -.872705488E+02 -.872779733E+02 -.872822647E+02 -.872822647E+02
 -.872860728E+02 -.872860728E+02 -.872821265E+02 -.872753005E+02 -.872664024E+02 -.872560382E+02 -.872446586E+02 -.872325952E+02 -.872200890E+02 -.872073136E+02 -.871943928E+02 -.871814147E+02 -.871684414E+02 -.871555180E+02 -.871426773E+02 -.871299446E+02 -.871173402E+02 -.871048814E+02 -.870925840E+02 -.870804629E+02 -.870685324E+02 -.870568071E+02 -.870453015E+02 -.870340302E+02 -.870230083E+02 -.870122506E+02 -.870017727E+02 -.869915897E+02 -.869817173E+02 -.869721708E+02 -.869629657E+02 -.869541172E+02 -.869456406E+02 -.869375506E+02 -.869298618E+02 -.869225883E+02 -.869157437E+02 -.869093412E+02 -.869033931E+02 -.868979113E+02 -.868929066E+02 -.868883892E+02 -.868843684E+02 -.868808525E+02 -.868778486E+02 -.868753631E+02 -.868734010E+02 -.868719663E+02 -.868710618E+02 -.868706892E+02 -.868708490E+02 -.868715405E+02 -.868727616E+02 -.868745094E+02 -.868767795E+02 -.868795667E+02 -.868828645E+02 -.868866653E+02 -.868909606E+02 -.868957410E+02 -.869009961E+02 -.869067147E+02 -.869128848E+02 -.869194939E+02 -.869265287E+02 -.869339752E+02 -.869418194E+02 -.869500464E+02 -.869586413E+02 -.869675890E+02 -.869768739E+02 -.869864806E+02 -.869963935E+02 -.870065973E+02 -.870170765E+02 -.870278158E+02 -.870388003E+02 -.870500151E+02 -.870614458E+02 -.870730780E+02 -.870848977E+02 -.870968912E+02 -.871090445E+02 -.871213435E+02 -.871337733E+02 -.871463174E+02 -.871589565E+02 -.871716665E+02 -.871844158E+02 -.871971611E+02 -.872098422E+02 -.872223737E+02 -.872346354E+02 -.872464582E+02 -.872576068E+02 -.872677577E+02 -.872764708E+02 -.872831536E+02 -.872870167E+02 -.872870167E+02
 -.872908533E+02 -.872908533E+02 -.872873372E+02 -.872812559E+02 -.872733296E+02 -.872640989E+02 -.872539657E+02 -.872432261E+02 -.872320951E+02 -.872207280E+02 -.872092354E+02 -.871976959E+02 -.871861653E+02 -.871746839E+02 -.871632811E+02 -.871519795E+02 -.871407973E+02 -.871297499E+02 -.871188514E+02 -.871081149E+02 -.870975530E+02 -.870871785E+02 -.870770041E+02 -.870670426E+02 -.870573069E+02 -.870478100E+02 -.870385652E+02 -.870295856E+02 -.870208845E+02 -.870124752E+02 -.870043707E+02 -.869965842E+02 -.869891285E+02 -.869820161E+02 -.869752593E+02 -.869688702E+02 -.869628602E+02 -.869572402E+02 -.869520209E+02 -.869472119E+02 -.869428227E+02 -.869388615E+02 -.869353363E+02 -.869322539E+02 -.869296203E+02 -.869274409E+02 -.869257197E+02 -.869244603E+02 -.869236648E+02 -.869233347E+02 -.869234705E+02 -.869240714E+02 -.869251358E+02 -.869266613E+02 -.869286442E+02 -.869310801E+02 -.869339635E+02 -.869372883E+02 -.869410471E+02 -.869452322E+02 -.869498348E+02 -.869548455E+02 -.869602544E+02 -.869660507E+02 -.869722233E+02 -.869787606E+02 -.869856504E+02 -.869928805E+02 -.870004380E+02 -.870083101E+02 -.870164837E+02 -.870249455E+02 -.870336824E+02 -.870426809E+02 -.870519280E+02 -.870614105E+02 -.870711155E+02 -.870810300E+02 -.870911415E+02 -.871014376E+02 -.871119059E+02 -.871225343E+02 -.871333106E+02 -.871442223E+02 -.871552560E+02 -.871663969E+02 -.871776279E+02 -.871889272E+02 -.872002665E+02 -.872116070E+02 -.872228947E+02 -.872340533E+02 -.872449749E+02 -.872555084E+02 -.872654437E+02 -.872744918E+02 -.872822595E+02 -.872882180E+02 -.872916627E+02 -.872916627E+02
 -.872955190E+02 -.872955190E+02 -.872924224E+02 -.872870674E+02 -.872800883E+02 -.872719617E+02 -.872630422E+02 -.872535907E+02 -.872437971E+02 -.872337983E+02 -.872236919E+02 -.872135475E+02 -.872034145E+02 -.871933283E+02 -.871833150E+02 -.871733946E+02 -.871635832E+02 -.871538944E+02 -.871443405E+02 -.871349328E+02 -.871256827E+02 -.871166009E+02 -.871076986E+02 -.870989868E+02 -.870904766E+02 -.870821792E+02 -.870741058E+02 -.870662678E+02 -.870586765E+02 -.870513430E+02 -.870442785E+02 -.870374941E+02 -.870310005E+02 -.870248085E+02 -.870189283E+02 -.870133699E+02 -.870081431E+02 -.870032570E+02 -.869987205E+02 -.869945416E+02 -.869907282E+02 -.869872874E+02 -.869842255E+02 -.869815483E+02 -.869792609E+02 -.869773676E+02 -.869758720E+02 -.869747768E+02 -.869740839E+02 -.869737945E+02 -.869739090E+02 -.869744268E+02 -.869753466E+02 -.869766662E+02 -.869783827E+02 -.869804923E+02 -.869829907E+02 -.869858724E+02 -.869891317E+02 -.869927618E+02 -.869967556E+02 -.870011052E+02 -.870058022E+02 -.870108377E+02 -.870162024E+02 -.870218864E+02 -.870278798E+02 -.870341720E+02 -.870407523E+02 -.870476099E+02 -.870547336E+02 -.870621124E+02 -.870697349E+02 -.870775898E+02 -.870856660E+02 -.870939521E+02 -.871024372E+02 -.871111101E+02 -.871199599E+02 -.871289760E+02 -.871381477E+02 -.871474644E+02 -.871569154E+02 -.871664898E+02 -.871761757E+02 -.871859603E+02 -.871958282E+02 -.872057602E+02 -.872157312E+02 -.872257069E+02 -.872356395E+02 -.872454613E+02 -.872550772E+02 -.872643537E+02 -.872731052E+02 -.872810764E+02 -.872879207E+02 -.872931715E+02 -.872962073E+02 -.872962073E+02
 -.873000783E+02 -.873000783E+02 -.872973916E+02 -.872927455E+02 -.872866909E+02 -.872796418E+02 -.872719059E+02 -.872637099E+02 -.872552190E+02 -.872465521E+02 -.872377941E+02 -.872290056E+02 -.872202294E+02 -.872114966E+02 -.872028297E+02 -.871942463E+02 -.871857603E+02 -.871773834E+02 -.871691263E+02 -.871609989E+02 -.871530107E+02 -.871451712E+02 -.871374897E+02 -.871299757E+02 -.871226387E+02 -.871154880E+02 -.871085333E+02 -.871017840E+02 -.870952497E+02 -.870889399E+02 -.870828638E+02 -.870770307E+02 -.870714496E+02 -.870661295E+02 -.870610789E+02 -.870563062E+02 -.870518194E+02 -.870476262E+02 -.870437338E+02 -.870401491E+02 -.870368785E+02 -.870339277E+02 -.870313021E+02 -.870290065E+02 -.870270451E+02 -.870254214E+02 -.870241383E+02 -.870231982E+02 -.870226025E+02 -.870223524E+02 -.870224479E+02 -.870228888E+02 -.870236738E+02 -.870248013E+02 -.870262688E+02 -.870280733E+02 -.870302109E+02 -.870326774E+02 -.870354680E+02 -.870385770E+02 -.870419986E+02 -.870457262E+02 -.870497529E+02 -.870540714E+02 -.870586738E+02 -.870635520E+02 -.870686977E+02 -.870741021E+02 -.870797563E+02 -.870856511E+02 -.870917774E+02 -.870981258E+02 -.871046868E+02 -.871114509E+02 -.871184086E+02 -.871255505E+02 -.871328671E+02 -.871403491E+02 -.871479872E+02 -.871557723E+02 -.871636952E+02 -.871717469E+02 -.871799182E+02 -.871881995E+02 -.871965807E+02 -.872050506E+02 -.872135957E+02 -.872221994E+02 -.872308398E+02 -.872394869E+02 -.872480990E+02 -.872566174E+02 -.872649592E+02 -.872730082E+02 -.872806029E+02 -.872875216E+02 -.872934629E+02 -.872980213E+02 -.873006570E+02 -.873006570E+02
 -.873045404E+02 -.873045404E+02 -.873022545E+02 -.872983018E+02 -.872931512E+02 -.872871550E+02 -.872805754E+02 -.872736056E+02 -.872663861E+02 -.872590184E+02 -.872515749E+02 -.872441071E+02 -.872366517E+02 -.872292350E+02 -.872218766E+02 -.872145911E+02 -.872073905E+02 -.872002848E+02 -.871932829E+02 -.871863933E+02 -.871796241E+02 -.871729831E+02 -.871664783E+02 -.871601175E+02 -.871539086E+02 -.871478596E+02 -.871419784E+02 -.871362729E+02 -.871307509E+02 -.871254203E+02 -.871202889E+02 -.871153642E+02 -.871106536E+02 -.871061646E+02 -.871019042E+02 -.870978792E+02 -.870940962E+02 -.870905615E+02 -.870872810E+02 -.870842603E+02 -.870815047E+02 -.870790188E+02 -.870768071E+02 -.870748733E+02 -.870732210E+02 -.870718531E+02 -.870707718E+02 -.870699791E+02 -.870694762E+02 -.870692639E+02 -.870693425E+02 -.870697116E+02 -.870703703E+02 -.870713171E+02 -.870725501E+02 -.870740668E+02 -.870758641E+02 -.870779385E+02 -.870802861E+02 -.870829023E+02 -.870857823E+02 -.870889208E+02 -.870923121E+02 -.870959501E+02 -.870998286E+02 -.871039408E+02 -.871082798E+02 -.871128386E+02 -.871176097E+02 -.871225857E+02 -.871277590E+02 -.871331217E+02 -.871386661E+02 -.871443843E+02 -.871502685E+02 -.871563107E+02 -.871625031E+02 -.871688379E+02 -.871753074E+02 -.871819039E+02 -.871886197E+02 -.871954471E+02 -.872023784E+02 -.872094056E+02 -.872165199E+02 -.872237119E+02 -.872309700E+02 -.872382802E+02 -.872456235E+02 -.872529745E+02 -.872602977E+02 -.872675427E+02 -.872746389E+02 -.872814873E+02 -.872879501E+02 -.872938384E+02 -.872988954E+02 -.873027756E+02 -.873050192E+02 -.873050192E+02
 -.873089100E+02 -.873089100E+02 -.873070168E+02 -.873037431E+02 -.872994773E+02 -.872945116E+02 -.872890633E+02 -.872832924E+02 -.872773157E+02 -.872712173E+02 -.872650572E+02 -.872588782E+02 -.872527108E+02 -.872465769E+02 -.872404925E+02 -.872344699E+02 -.872285190E+02 -.872226481E+02 -.872168646E+02 -.872111754E+02 -.872055872E+02 -.872001064E+02 -.871947395E+02 -.871894930E+02 -.871843733E+02 -.871793869E+02 -.871745401E+02 -.871698395E+02 -.871652914E+02 -.871609021E+02 -.871566778E+02 -.871526248E+02 -.871487491E+02 -.871450564E+02 -.871415526E+02 -.871382431E+02 -.871351331E+02 -.871322278E+02 -.871295319E+02 -.871270498E+02 -.871247858E+02 -.871227436E+02 -.871209267E+02 -.871193382E+02 -.871179809E+02 -.871168570E+02 -.871159684E+02 -.871153167E+02 -.871149028E+02 -.871147274E+02 -.871147906E+02 -.871150922E+02 -.871156314E+02 -.871164072E+02 -.871174178E+02 -.871186614E+02 -.871201355E+02 -.871218372E+02 -.871237635E+02 -.871259107E+02 -.871282749E+02 -.871308519E+02 -.871336372E+02 -.871366259E+02 -.871398129E+02 -.871431928E+02 -.871467602E+02 -.871505093E+02 -.871544341E+02 -.871585287E+02 -.871627869E+02 -.871672024E+02 -.871717689E+02 -.871764801E+02 -.871813295E+02 -.871863108E+02 -.871914176E+02 -.871966434E+02 -.872019821E+02 -.872074272E+02 -.872129726E+02 -.872186119E+02 -.872243387E+02 -.872301464E+02 -.872360278E+02 -.872419750E+02 -.872479786E+02 -.872540266E+02 -.872601036E+02 -.872661884E+02 -.872722513E+02 -.872782507E+02 -.872841278E+02 -.872898005E+02 -.872951545E+02 -.873000331E+02 -.873042230E+02 -.873074381E+02 -.873092972E+02 -.873092972E+02
 -.873131720E+02 -.873131720E+02 -.873116630E+02 -.873090533E+02 -.873056527E+02 -.873016939E+02 -.872973504E+02 -.872927501E+02 -.872879861E+02 -.872831256E+02 -.872782165E+02 -.872732932E+02 -.872683799E+02 -.872634941E+02 -.872586487E+02 -.872538535E+02 -.872491163E+02 -.872444438E+02 -.872398418E+02 -.872353159E+02 -.872308714E+02 -.872265133E+02 -.872222468E+02 -.872180770E+02 -.872140089E+02 -.872100477E+02 -.872061983E+02 -.872024658E+02 -.871988552E+02 -.871953715E+02 -.871920195E+02 -.871888040E+02 -.871857298E+02 -.871828014E+02 -.871800232E+02 -.871773996E+02 -.871749345E+02 -.871726320E+02 -.871704957E+02 -.871685291E+02 -.871667354E+02 -.871651176E+02 -.871636783E+02 -.871624200E+02 -.871613448E+02 -.871604543E+02 -.871597503E+02 -.871592336E+02 -.871589052E+02 -.871587656E+02 -.871588148E+02 -.871590527E+02 -.871594786E+02 -.871600918E+02 -.871608909E+02 -.871618745E+02 -.871630406E+02 -.871643872E+02 -.871659117E+02 -.871676113E+02 -.871694831E+02 -.871715237E+02 -.871737297E+02 -.871760972E+02 -.871786224E+02 -.871813011E+02 -.871841289E+02 -.871871014E+02 -.871902141E+02 -.871934621E+02 -.871968407E+02 -.872003451E+02 -.872039702E+02 -.872077111E+02 -.872115628E+02 -.872155202E+02 -.872195784E+02 -.872237323E+02 -.872279770E+02 -.872323074E+02 -.872367187E+02 -.872412058E+02 -.872457636E+02 -.872503869E+02 -.872550700E+02 -.872598066E+02 -.872645890E+02 -.872694078E+02 -.872742506E+02 -.872791004E+02 -.872839335E+02 -.872887167E+02 -.872934030E+02 -.872979266E+02 -.873021964E+02 -.873060871E+02 -.873094286E+02 -.873119925E+02 -.873134748E+02 -.873134748E+02
 -.873172420E+02 -.873172420E+02 -.873161051E+02 -.873141378E+02 -.873115729E+02 -.873085860E+02 -.873053078E+02 -.873018349E+02 -.872982380E+02 -.872945678E+02 -.872908610E+02 -.872871433E+02 -.872834334E+02 -.872797446E+02 -.872760867E+02 -.872724671E+02 -.872688918E+02 -.872653659E+02 -.872618938E+02 -.872584797E+02 -.872551275E+02 -.872518411E+02 -.872486244E+02 -.872454812E+02 -.872424152E+02 -.872394303E+02 -.872365302E+02 -.872337188E+02 -.872309996E+02 -.872283764E+02 -.872258528E+02 -.872234325E+02 -.872211188E+02 -.872189152E+02 -.872168249E+02 -.872148512E+02 -.872129970E+02 -.872112653E+02 -.872096588E+02 -.872081800E+02 -.872068313E+02 -.872056149E+02 -.872045328E+02 -.872035868E+02 -.872027783E+02 -.872021088E+02 -.872015794E+02 -.872011907E+02 -.872009435E+02 -.872008381E+02 -.872008746E+02 -.872010528E+02 -.872013723E+02 -.872018325E+02 -.872024324E+02 -.872031710E+02 -.872040468E+02 -.872050583E+02 -.872062036E+02 -.872074807E+02 -.872088873E+02 -.872104210E+02 -.872120793E+02 -.872138593E+02 -.872157582E+02 -.872177728E+02 -.872198999E+02 -.872221364E+02 -.872244786E+02 -.872269233E+02 -.872294667E+02 -.872321053E+02 -.872348354E+02 -.872376532E+02 -.872405551E+02 -.872435373E+02 -.872465960E+02 -.872497276E+02 -.872529282E+02 -.872561941E+02 -.872595217E+02 -.872629071E+02 -.872663466E+02 -.872698360E+02 -.872733712E+02 -.872769473E+02 -.872805584E+02 -.872841976E+02 -.872878551E+02 -.872915182E+02 -.872951687E+02 -.872987814E+02 -.873023206E+02 -.873057365E+02 -.873089601E+02 -.873118965E+02 -.873144175E+02 -.873163508E+02 -.873174679E+02 -.873174679E+02
 -.873208437E+02 -.873208437E+02 -.873200523E+02 -.873186789E+02 -.873168835E+02 -.873147881E+02 -.873124839E+02 -.873100392E+02 -.873075041E+02 -.873049149E+02 -.873022980E+02 -.872996722E+02 -.872970511E+02 -.872944444E+02 -.872918592E+02 -.872893012E+02 -.872867745E+02 -.872842828E+02 -.872818295E+02 -.872794173E+02 -.872770493E+02 -.872747280E+02 -.872724563E+02 -.872702367E+02 -.872680720E+02 -.872659649E+02 -.872639179E+02 -.872619338E+02 -.872600150E+02 -.872581643E+02 -.872563840E+02 -.872546768E+02 -.872530451E+02 -.872514911E+02 -.872500173E+02 -.872486257E+02 -.872473186E+02 -.872460979E+02 -.872449656E+02 -.872439233E+02 -.872429728E+02 -.872421156E+02 -.872413531E+02 -.872406864E+02 -.872401167E+02 -.872396449E+02 -.872392717E+02 -.872389977E+02 -.872388233E+02 -.872387488E+02 -.872387742E+02 -.872388994E+02 -.872391242E+02 -.872394481E+02 -.872398704E+02 -.872403903E+02 -.872410070E+02 -.872417193E+02 -.872425259E+02 -.872434254E+02 -.872444163E+02 -.872454969E+02 -.872466653E+02 -.872479197E+02 -.872492580E+02 -.872506781E+02 -.872521777E+02 -.872537546E+02 -.872554064E+02 -.872571305E+02 -.872589247E+02 -.872607863E+02 -.872627127E+02 -.872647013E+02 -.872667496E+02 -.872688549E+02 -.872710146E+02 -.872732261E+02 -.872754867E+02 -.872777938E+02 -.872801447E+02 -.872825369E+02 -.872849675E+02 -.872874337E+02 -.872899325E+02 -.872924602E+02 -.872950128E+02 -.872975848E+02 -.873001695E+02 -.873027572E+02 -.873053349E+02 -.873078841E+02 -.873103791E+02 -.873127843E+02 -.873150505E+02 -.873171110E+02 -.873188760E+02 -.873202261E+02 -.873210039E+02 -.873210039E+02
 -.873232820E+02 -.873232820E+02 -.873227602E+02 -.873218421E+02 -.873206281E+02 -.873191979E+02 -.873176135E+02 -.873159228E+02 -.873141618E+02 -.873123576E+02 -.873105298E+02 -.873086928E+02 -.873068570E+02 -.873050300E+02 -.873032172E+02 -.873014229E+02 -.872996503E+02 -.872979023E+02 -.872961811E+02 -.872944889E+02 -.872928277E+02 -.872911995E+02 -.872896062E+02 -.872880496E+02 -.872865317E+02 -.872850542E+02 -.872836191E+02 -.872822282E+02 -.872808832E+02 -.872795861E+02 -.872783385E+02 -.872771422E+02 -.872759988E+02 -.872749101E+02 -.872738775E+02 -.872729027E+02 -.872719871E+02 -.872711321E+02 -.872703391E+02 -.872696091E+02 -.872689435E+02 -.872683432E+02 -.872678092E+02 -.872673423E+02 -.872669434E+02 -.872666129E+02 -.872663515E+02 -.872661596E+02 -.872660374E+02 -.872659851E+02 -.872660028E+02 -.872660903E+02 -.872662475E+02 -.872664740E+02 -.872667695E+02 -.872671334E+02 -.872675650E+02 -.872680635E+02 -.872686281E+02 -.872692578E+02 -.872699515E+02 -.872707081E+02 -.872715263E+02 -.872724047E+02 -.872733420E+02 -.872743366E+02 -.872753871E+02 -.872764918E+02 -.872776490E+02 -.872788572E+02 -.872801145E+02 -.872814192E+02 -.872827695E+02 -.872841636E+02 -.872855996E+02 -.872870759E+02 -.872885904E+02 -.872901414E+02 -.872917270E+02 -.872933454E+02 -.872949947E+02 -.872966730E+02 -.872983784E+02 -.873001088E+02 -.873018620E+02 -.873036352E+02 -.873054254E+02 -.873072284E+02 -.873090389E+02 -.873108496E+02 -.873126503E+02 -.873144270E+02 -.873161603E+02 -.873178240E+02 -.873193826E+02 -.873207893E+02 -.873219830E+02 -.873228856E+02 -.873233986E+02 -.873233986E+02
 -.873232820E+02 -.873232820E+02 -.873227602E+02 -.873218421E+02 -.873206281E+02 -.873191979E+02 -.873176135E+02 -.873159228E+02 -.873141618E+02 -.873123576E+02 -.873105298E+02 -.873086928E+02 -.873068570E+02 -.873050300E+02 -.873032172E+02 -.873014229E+02 -.872996503E+02 -.872979023E+02 -.872961811E+02 -.872944889E+02 -.872928277E+02 -.872911995E+02 -.872896062E+02 -.872880496E+02 -.872865317E+02 -.872850542E+02 -.872836191E+02 -.872822282E+02 -.872808832E+02 -.872795861E+02 -.872783385E+02 -.872771422E+02 -.872759988E+02 -.872749101E+02 -.872738775E+02 -.872729027E+02 -.872719871E+02 -.872711321E+02 -.872703391E+02 -.872696091E+02 -.872689435E+02 -.872683432E+02 -.872678092E+02 -.872673423E+02 -.872669434E+02 -.872666129E+02 -.872663515E+02 -.872661596E+02 -.872660374E+02 -.872659851E+02 -.872660028E+02 -.872660903E+02 -.872662475E+02 -.872664740E+02 -.872667695E+02 -.872671334E+02 -.872675650E+02 -.872680635E+02 -.872686281E+02 -.872692578E+02 -.872699515E+02 -.872707081E+02 -.872715263E+02 -.872724047E+02 -.872733420E+02 -.872743366E+02 -.872753871E+02 -.872764918E+02 -.872776490E+02 -.872788572E+02 -.872801145E+02 -.872814192E+02 -.872827695E+02 -.872841636E+02 -.872855996E+02 -.872870759E+02 -.872885904E+02 -.872901414E+02 -.872917270E+02 -.872933454E+02 -.872949947E+02 -.872966730E+02 -.872983784E+02 -.873001088E+02 -.873018620E+02 -.873036352E+02 -.873054254E+02 -.873072284E+02 -.873090389E+02 -.873108496E+02 -.873126503E+02 -.873144270E+02 -.873161603E+02 -.873178240E+02 -.873193826E+02 -.873207893E+02 -.873219830E+02 -.873228856E+02 -.873233986E+02 -.873233986E+02
