# Supplementary material for: Electrical Pacing of Cardiac Tissue Including Potassium Inward Rectification
Source: PLoS One. 2015 Jun 9;10(6):e0127837. doi: 10.1371/journal.pone.0127837 (PMC4461281; doi:10.1371/journal.pone.0127837)
Supplement: S1 Data — (ZIP) [file pone.0127837.s001.zip › All-Data/Data-with-IK1/BDT30/Vm50ms.txt]

 -.873300171E+02 -.873103569E+02 -.873095990E+02 -.873082288E+02 -.873063671E+02 -.873041137E+02 -.873015502E+02 -.872987431E+02 -.872957460E+02 -.872926019E+02 -.872893458E+02 -.872860074E+02 -.872826117E+02 -.872791803E+02 -.872757317E+02 -.872722817E+02 -.872688432E+02 -.872654267E+02 -.872620413E+02 -.872586945E+02 -.872553932E+02 -.872521438E+02 -.872489528E+02 -.872458260E+02 -.872427691E+02 -.872397876E+02 -.872368861E+02 -.872340694E+02 -.872313416E+02 -.872287069E+02 -.872261693E+02 -.872237330E+02 -.872214018E+02 -.872191797E+02 -.872170706E+02 -.872150778E+02 -.872132048E+02 -.872114546E+02 -.872098302E+02 -.872083343E+02 -.872069694E+02 -.872057381E+02 -.872046425E+02 -.872036845E+02 -.872028660E+02 -.872021882E+02 -.872016525E+02 -.872012596E+02 -.872010103E+02 -.872009048E+02 -.872009434E+02 -.872011257E+02 -.872014515E+02 -.872019200E+02 -.872025302E+02 -.872032809E+02 -.872041706E+02 -.872051975E+02 -.872063597E+02 -.872076549E+02 -.872090807E+02 -.872106344E+02 -.872123133E+02 -.872141143E+02 -.872160343E+02 -.872180698E+02 -.872202174E+02 -.872224734E+02 -.872248340E+02 -.872272955E+02 -.872298537E+02 -.872325046E+02 -.872352439E+02 -.872380674E+02 -.872409705E+02 -.872439487E+02 -.872469971E+02 -.872501109E+02 -.872532847E+02 -.872565129E+02 -.872597898E+02 -.872631086E+02 -.872664624E+02 -.872698431E+02 -.872732416E+02 -.872766475E+02 -.872800487E+02 -.872834309E+02 -.872867772E+02 -.872900672E+02 -.872932764E+02 -.872963752E+02 -.872993274E+02 -.873020894E+02 -.873046077E+02 -.873068176E+02 -.873086403E+02 -.873099803E+02 -.873107213E+02 -.873107213E+02
 -.873103569E+02 -.873103569E+02 -.873095990E+02 -.873082288E+02 -.873063671E+02 -.873041137E+02 -.873015502E+02 -.872987431E+02 -.872957460E+02 -.872926019E+02 -.872893458E+02 -.872860074E+02 -.872826117E+02 -.872791803E+02 -.872757317E+02 -.872722817E+02 -.872688432E+02 -.872654267E+02 -.872620413E+02 -.872586945E+02 -.872553932E+02 -.872521438E+02 -.872489528E+02 -.872458260E+02 -.872427691E+02 -.872397876E+02 -.872368861E+02 -.872340694E+02 -.872313416E+02 -.872287069E+02 -.872261693E+02 -.872237330E+02 -.872214018E+02 -.872191797E+02 -.872170706E+02 -.872150778E+02 -.872132048E+02 -.872114546E+02 -.872098302E+02 -.872083343E+02 -.872069694E+02 -.872057381E+02 -.872046425E+02 -.872036845E+02 -.872028660E+02 -.872021882E+02 -.872016525E+02 -.872012596E+02 -.872010103E+02 -.872009048E+02 -.872009434E+02 -.872011257E+02 -.872014515E+02 -.872019200E+02 -.872025302E+02 -.872032809E+02 -.872041706E+02 -.872051975E+02 -.872063597E+02 -.872076549E+02 -.872090807E+02 -.872106344E+02 -.872123133E+02 -.872141143E+02 -.872160343E+02 -.872180698E+02 -.872202174E+02 -.872224734E+02 -.872248340E+02 -.872272955E+02 -.872298537E+02 -.872325046E+02 -.872352439E+02 -.872380674E+02 -.872409705E+02 -.872439487E+02 -.872469971E+02 -.872501109E+02 -.872532847E+02 -.872565129E+02 -.872597898E+02 -.872631086E+02 -.872664624E+02 -.872698431E+02 -.872732416E+02 -.872766475E+02 -.872800487E+02 -.872834309E+02 -.872867772E+02 -.872900672E+02 -.872932764E+02 -.872963752E+02 -.872993274E+02 -.873020894E+02 -.873046077E+02 -.873068176E+02 -.873086403E+02 -.873099803E+02 -.873107213E+02 -.873107213E+02
 -.873063486E+02 -.873063486E+02 -.873052726E+02 -.873033604E+02 -.873008000E+02 -.872977385E+02 -.872942904E+02 -.872905446E+02 -.872865703E+02 -.872824219E+02 -.872781437E+02 -.872737728E+02 -.872693404E+02 -.872648735E+02 -.872603943E+02 -.872559212E+02 -.872514692E+02 -.872470501E+02 -.872426740E+02 -.872383499E+02 -.872340862E+02 -.872298910E+02 -.872257723E+02 -.872217376E+02 -.872177940E+02 -.872139480E+02 -.872102056E+02 -.872065722E+02 -.872030533E+02 -.871996540E+02 -.871963798E+02 -.871932360E+02 -.871902277E+02 -.871873602E+02 -.871846382E+02 -.871820662E+02 -.871796486E+02 -.871773893E+02 -.871752921E+02 -.871733607E+02 -.871715984E+02 -.871700084E+02 -.871685937E+02 -.871673567E+02 -.871662998E+02 -.871654248E+02 -.871647332E+02 -.871642262E+02 -.871639045E+02 -.871637688E+02 -.871638191E+02 -.871640552E+02 -.871644766E+02 -.871650824E+02 -.871658713E+02 -.871668416E+02 -.871679914E+02 -.871693183E+02 -.871708199E+02 -.871724931E+02 -.871743348E+02 -.871763416E+02 -.871785098E+02 -.871808354E+02 -.871833143E+02 -.871859421E+02 -.871887142E+02 -.871916259E+02 -.871946724E+02 -.871978485E+02 -.872011493E+02 -.872045693E+02 -.872081032E+02 -.872117454E+02 -.872154903E+02 -.872193320E+02 -.872232646E+02 -.872272818E+02 -.872313771E+02 -.872355439E+02 -.872397747E+02 -.872440617E+02 -.872483965E+02 -.872527694E+02 -.872571699E+02 -.872615856E+02 -.872660022E+02 -.872704028E+02 -.872747674E+02 -.872790715E+02 -.872832855E+02 -.872873729E+02 -.872912885E+02 -.872949762E+02 -.872983655E+02 -.873013681E+02 -.873038725E+02 -.873057376E+02 -.873067841E+02 -.873067841E+02
 -.872998453E+02 -.872998453E+02 -.872983514E+02 -.872957129E+02 -.872921976E+02 -.872880124E+02 -.872833159E+02 -.872782293E+02 -.872728465E+02 -.872672416E+02 -.872614742E+02 -.872555938E+02 -.872496419E+02 -.872436530E+02 -.872376552E+02 -.872316711E+02 -.872257189E+02 -.872198133E+02 -.872139669E+02 -.872081913E+02 -.872024975E+02 -.871968962E+02 -.871913978E+02 -.871860121E+02 -.871807479E+02 -.871756136E+02 -.871706168E+02 -.871657648E+02 -.871610648E+02 -.871565239E+02 -.871521494E+02 -.871479486E+02 -.871439284E+02 -.871400958E+02 -.871364572E+02 -.871330186E+02 -.871297858E+02 -.871267642E+02 -.871239590E+02 -.871213753E+02 -.871190176E+02 -.871168904E+02 -.871149975E+02 -.871133426E+02 -.871119285E+02 -.871107578E+02 -.871098327E+02 -.871091546E+02 -.871087248E+02 -.871085438E+02 -.871086120E+02 -.871089291E+02 -.871094943E+02 -.871103064E+02 -.871113635E+02 -.871126634E+02 -.871142035E+02 -.871159805E+02 -.871179911E+02 -.871202311E+02 -.871226964E+02 -.871253821E+02 -.871282833E+02 -.871313945E+02 -.871347102E+02 -.871382244E+02 -.871419309E+02 -.871458233E+02 -.871498950E+02 -.871541393E+02 -.871585491E+02 -.871631175E+02 -.871678372E+02 -.871727007E+02 -.871777006E+02 -.871828292E+02 -.871880786E+02 -.871934406E+02 -.871989069E+02 -.872044686E+02 -.872101165E+02 -.872158405E+02 -.872216299E+02 -.872274726E+02 -.872333552E+02 -.872392622E+02 -.872451756E+02 -.872510742E+02 -.872569322E+02 -.872627186E+02 -.872683949E+02 -.872739132E+02 -.872792138E+02 -.872842211E+02 -.872888393E+02 -.872929464E+02 -.872963866E+02 -.872989602E+02 -.873004113E+02 -.873004113E+02
 -.872919092E+02 -.872919092E+02 -.872899569E+02 -.872865148E+02 -.872819347E+02 -.872764868E+02 -.872703773E+02 -.872637644E+02 -.872567714E+02 -.872494953E+02 -.872420147E+02 -.872343941E+02 -.872266866E+02 -.872189355E+02 -.872111757E+02 -.872034349E+02 -.871957356E+02 -.871880962E+02 -.871805331E+02 -.871730613E+02 -.871656951E+02 -.871584484E+02 -.871513341E+02 -.871443647E+02 -.871375513E+02 -.871309042E+02 -.871244335E+02 -.871181485E+02 -.871120588E+02 -.871061740E+02 -.871005037E+02 -.870950574E+02 -.870898443E+02 -.870848734E+02 -.870801529E+02 -.870756909E+02 -.870714951E+02 -.870675726E+02 -.870639305E+02 -.870605755E+02 -.870575137E+02 -.870547509E+02 -.870522925E+02 -.870501428E+02 -.870483061E+02 -.870467856E+02 -.870455841E+02 -.870447038E+02 -.870441463E+02 -.870439123E+02 -.870440024E+02 -.870444160E+02 -.870451522E+02 -.870462092E+02 -.870475846E+02 -.870492756E+02 -.870512786E+02 -.870535892E+02 -.870562029E+02 -.870591144E+02 -.870623178E+02 -.870658071E+02 -.870695754E+02 -.870736157E+02 -.870779204E+02 -.870824816E+02 -.870872913E+02 -.870923409E+02 -.870976217E+02 -.871031248E+02 -.871088411E+02 -.871147612E+02 -.871208758E+02 -.871271750E+02 -.871336493E+02 -.871402884E+02 -.871470824E+02 -.871540206E+02 -.871610924E+02 -.871682864E+02 -.871755909E+02 -.871829931E+02 -.871904795E+02 -.871980348E+02 -.872056422E+02 -.872132822E+02 -.872209322E+02 -.872285652E+02 -.872361489E+02 -.872436436E+02 -.872510002E+02 -.872581575E+02 -.872650383E+02 -.872715446E+02 -.872775519E+02 -.872829009E+02 -.872873872E+02 -.872907482E+02 -.872926463E+02 -.872926463E+02
 -.872831449E+02 -.872831449E+02 -.872807147E+02 -.872764297E+02 -.872707272E+02 -.872639423E+02 -.872563318E+02 -.872480935E+02 -.872393818E+02 -.872303194E+02 -.872210050E+02 -.872115189E+02 -.872019263E+02 -.871922796E+02 -.871826210E+02 -.871729840E+02 -.871633959E+02 -.871538799E+02 -.871444566E+02 -.871351452E+02 -.871259636E+02 -.871169291E+02 -.871080575E+02 -.870993639E+02 -.870908619E+02 -.870825646E+02 -.870744843E+02 -.870666334E+02 -.870590240E+02 -.870516685E+02 -.870445790E+02 -.870377678E+02 -.870312464E+02 -.870250260E+02 -.870191174E+02 -.870135309E+02 -.870082761E+02 -.870033627E+02 -.869987996E+02 -.869945954E+02 -.869907582E+02 -.869872954E+02 -.869842136E+02 -.869815189E+02 -.869792164E+02 -.869773104E+02 -.869758045E+02 -.869747017E+02 -.869740038E+02 -.869737122E+02 -.869738271E+02 -.869743482E+02 -.869752740E+02 -.869766024E+02 -.869783302E+02 -.869804537E+02 -.869829682E+02 -.869858684E+02 -.869891480E+02 -.869928005E+02 -.869968182E+02 -.870011933E+02 -.870059169E+02 -.870109800E+02 -.870163729E+02 -.870220854E+02 -.870281072E+02 -.870344273E+02 -.870410346E+02 -.870479177E+02 -.870550649E+02 -.870624645E+02 -.870701043E+02 -.870779722E+02 -.870860556E+02 -.870943422E+02 -.871028189E+02 -.871114727E+02 -.871202902E+02 -.871292572E+02 -.871383591E+02 -.871475803E+02 -.871569038E+02 -.871663110E+02 -.871757811E+02 -.871852901E+02 -.871948102E+02 -.872043083E+02 -.872137445E+02 -.872230698E+02 -.872322237E+02 -.872411304E+02 -.872496941E+02 -.872577933E+02 -.872652732E+02 -.872719354E+02 -.872775251E+02 -.872817147E+02 -.872840819E+02 -.872840819E+02
 -.872738676E+02 -.872738676E+02 -.872709466E+02 -.872657923E+02 -.872589281E+02 -.872507563E+02 -.872415859E+02 -.872316564E+02 -.872211552E+02 -.872102313E+02 -.871990041E+02 -.871875697E+02 -.871760053E+02 -.871643731E+02 -.871527222E+02 -.871410927E+02 -.871295175E+02 -.871180249E+02 -.871066403E+02 -.870953872E+02 -.870842876E+02 -.870733618E+02 -.870626291E+02 -.870521071E+02 -.870418125E+02 -.870317612E+02 -.870219686E+02 -.870124500E+02 -.870032207E+02 -.869942961E+02 -.869856912E+02 -.869774211E+02 -.869695000E+02 -.869619419E+02 -.869547602E+02 -.869479676E+02 -.869415766E+02 -.869355991E+02 -.869300465E+02 -.869249297E+02 -.869202586E+02 -.869160428E+02 -.869122904E+02 -.869090090E+02 -.869062052E+02 -.869038843E+02 -.869020511E+02 -.869007092E+02 -.868998610E+02 -.868995082E+02 -.868996512E+02 -.869002893E+02 -.869014209E+02 -.869030432E+02 -.869051522E+02 -.869077432E+02 -.869108104E+02 -.869143469E+02 -.869183450E+02 -.869227963E+02 -.869276913E+02 -.869330200E+02 -.869387713E+02 -.869449339E+02 -.869514955E+02 -.869584435E+02 -.869657649E+02 -.869734460E+02 -.869814729E+02 -.869898314E+02 -.869985071E+02 -.870074851E+02 -.870167507E+02 -.870262885E+02 -.870360835E+02 -.870461200E+02 -.870563823E+02 -.870668544E+02 -.870775198E+02 -.870883615E+02 -.870993617E+02 -.871105014E+02 -.871217603E+02 -.871331159E+02 -.871445432E+02 -.871560136E+02 -.871674937E+02 -.871789439E+02 -.871903163E+02 -.872015525E+02 -.872125798E+02 -.872233073E+02 -.872336203E+02 -.872433730E+02 -.872523794E+02 -.872604009E+02 -.872671314E+02 -.872721763E+02 -.872750271E+02 -.872750271E+02
 -.872642301E+02 -.872642301E+02 -.872608067E+02 -.872547595E+02 -.872467001E+02 -.872370993E+02 -.872263206E+02 -.872146465E+02 -.872022985E+02 -.871894523E+02 -.871762478E+02 -.871627970E+02 -.871491892E+02 -.871354957E+02 -.871217739E+02 -.871080703E+02 -.870944241E+02 -.870808692E+02 -.870674360E+02 -.870541524E+02 -.870410442E+02 -.870281353E+02 -.870154483E+02 -.870030038E+02 -.869908219E+02 -.869789215E+02 -.869673216E+02 -.869560408E+02 -.869450980E+02 -.869345117E+02 -.869243002E+02 -.869144817E+02 -.869050735E+02 -.868960926E+02 -.868875554E+02 -.868794778E+02 -.868718752E+02 -.868647622E+02 -.868581531E+02 -.868520612E+02 -.868464989E+02 -.868414776E+02 -.868370078E+02 -.868330986E+02 -.868297582E+02 -.868269936E+02 -.868248104E+02 -.868232131E+02 -.868222049E+02 -.868217877E+02 -.868219622E+02 -.868227274E+02 -.868240813E+02 -.868260204E+02 -.868285399E+02 -.868316338E+02 -.868352949E+02 -.868395147E+02 -.868442839E+02 -.868495917E+02 -.868554266E+02 -.868617760E+02 -.868686265E+02 -.868759638E+02 -.868837730E+02 -.868920386E+02 -.869007443E+02 -.869098737E+02 -.869194095E+02 -.869293344E+02 -.869396308E+02 -.869502806E+02 -.869612656E+02 -.869725677E+02 -.869841682E+02 -.869960485E+02 -.870081896E+02 -.870205723E+02 -.870331769E+02 -.870459831E+02 -.870589697E+02 -.870721144E+02 -.870853930E+02 -.870987792E+02 -.871122435E+02 -.871257525E+02 -.871392671E+02 -.871527409E+02 -.871661181E+02 -.871793302E+02 -.871922924E+02 -.872048985E+02 -.872170142E+02 -.872284690E+02 -.872390450E+02 -.872484632E+02 -.872563645E+02 -.872622866E+02 -.872656329E+02 -.872656329E+02
 -.872543000E+02 -.872543000E+02 -.872503614E+02 -.872433975E+02 -.872341096E+02 -.872230398E+02 -.872106072E+02 -.871971386E+02 -.871828900E+02 -.871680638E+02 -.871528204E+02 -.871372873E+02 -.871215661E+02 -.871057378E+02 -.870898680E+02 -.870740105E+02 -.870582109E+02 -.870425088E+02 -.870269398E+02 -.870115362E+02 -.869963278E+02 -.869813422E+02 -.869666052E+02 -.869521412E+02 -.869379736E+02 -.869241252E+02 -.869106187E+02 -.868974766E+02 -.868847212E+02 -.868723748E+02 -.868604594E+02 -.868489964E+02 -.868380070E+02 -.868275116E+02 -.868175301E+02 -.868080818E+02 -.867991856E+02 -.867908593E+02 -.867831204E+02 -.867759849E+02 -.867694681E+02 -.867635839E+02 -.867583450E+02 -.867537628E+02 -.867498472E+02 -.867466068E+02 -.867440486E+02 -.867421782E+02 -.867409994E+02 -.867405147E+02 -.867407246E+02 -.867416282E+02 -.867432230E+02 -.867455045E+02 -.867484671E+02 -.867521033E+02 -.867564043E+02 -.867613597E+02 -.867669580E+02 -.867731861E+02 -.867800299E+02 -.867874739E+02 -.867955019E+02 -.868040964E+02 -.868132392E+02 -.868229115E+02 -.868330935E+02 -.868437653E+02 -.868549060E+02 -.868664948E+02 -.868785102E+02 -.868909307E+02 -.869037345E+02 -.869168997E+02 -.869304042E+02 -.869442258E+02 -.869583420E+02 -.869727300E+02 -.869873668E+02 -.870022285E+02 -.870172903E+02 -.870325262E+02 -.870479083E+02 -.870634061E+02 -.870789857E+02 -.870946085E+02 -.871102295E+02 -.871257957E+02 -.871412430E+02 -.871564930E+02 -.871714484E+02 -.871859873E+02 -.871999559E+02 -.872131584E+02 -.872253449E+02 -.872361946E+02 -.872452951E+02 -.872521149E+02 -.872559680E+02 -.872559680E+02
 -.872441026E+02 -.872441026E+02 -.872396346E+02 -.872317284E+02 -.872211783E+02 -.872085989E+02 -.871944667E+02 -.871791532E+02 -.871629492E+02 -.871460835E+02 -.871287369E+02 -.871110527E+02 -.870931447E+02 -.870751042E+02 -.870570053E+02 -.870389095E+02 -.870208690E+02 -.870029293E+02 -.869851310E+02 -.869675108E+02 -.869501026E+02 -.869329379E+02 -.869160463E+02 -.868994559E+02 -.868831943E+02 -.868672884E+02 -.868517649E+02 -.868366504E+02 -.868219714E+02 -.868077543E+02 -.867940249E+02 -.867808090E+02 -.867681316E+02 -.867560173E+02 -.867444900E+02 -.867335731E+02 -.867232894E+02 -.867136605E+02 -.867047073E+02 -.866964494E+02 -.866889053E+02 -.866820917E+02 -.866760242E+02 -.866707165E+02 -.866661809E+02 -.866624278E+02 -.866594658E+02 -.866573017E+02 -.866559402E+02 -.866553841E+02 -.866556344E+02 -.866566897E+02 -.866585469E+02 -.866612009E+02 -.866646446E+02 -.866688690E+02 -.866738632E+02 -.866796148E+02 -.866861097E+02 -.866933319E+02 -.867012643E+02 -.867098882E+02 -.867191838E+02 -.867291301E+02 -.867397051E+02 -.867508861E+02 -.867626493E+02 -.867749706E+02 -.867878252E+02 -.868011880E+02 -.868150334E+02 -.868293359E+02 -.868440694E+02 -.868592081E+02 -.868747259E+02 -.868905966E+02 -.869067939E+02 -.869232913E+02 -.869400617E+02 -.869570777E+02 -.869743107E+02 -.869917307E+02 -.870093059E+02 -.870270015E+02 -.870447789E+02 -.870625944E+02 -.870803972E+02 -.870981274E+02 -.871157125E+02 -.871330641E+02 -.871500723E+02 -.871665996E+02 -.871824721E+02 -.871974687E+02 -.872113067E+02 -.872236232E+02 -.872339515E+02 -.872416899E+02 -.872460612E+02 -.872460612E+02
 -.872336442E+02 -.872336442E+02 -.872286314E+02 -.872197565E+02 -.872079093E+02 -.871937788E+02 -.871778999E+02 -.871606890E+02 -.871424716E+02 -.871235030E+02 -.871039844E+02 -.870840749E+02 -.870639011E+02 -.870435649E+02 -.870231494E+02 -.870027237E+02 -.869823468E+02 -.869620700E+02 -.869419388E+02 -.869219946E+02 -.869022755E+02 -.868828170E+02 -.868636530E+02 -.868448159E+02 -.868263376E+02 -.868082496E+02 -.867905831E+02 -.867733693E+02 -.867566393E+02 -.867404239E+02 -.867247537E+02 -.867096591E+02 -.866951698E+02 -.866813151E+02 -.866681239E+02 -.866556241E+02 -.866438430E+02 -.866328068E+02 -.866225403E+02 -.866130674E+02 -.866044100E+02 -.865965888E+02 -.865896224E+02 -.865835275E+02 -.865783191E+02 -.865740096E+02 -.865706097E+02 -.865681275E+02 -.865665689E+02 -.865659372E+02 -.865662335E+02 -.865674563E+02 -.865696019E+02 -.865726639E+02 -.865766337E+02 -.865815005E+02 -.865872512E+02 -.865938705E+02 -.866013414E+02 -.866096447E+02 -.866187596E+02 -.866286636E+02 -.866393327E+02 -.866507417E+02 -.866628643E+02 -.866756730E+02 -.866891395E+02 -.867032349E+02 -.867179297E+02 -.867331939E+02 -.867489973E+02 -.867653095E+02 -.867821001E+02 -.867993384E+02 -.868169939E+02 -.868350361E+02 -.868534343E+02 -.868721580E+02 -.868911759E+02 -.869104565E+02 -.869299672E+02 -.869496740E+02 -.869695408E+02 -.869895285E+02 -.870095938E+02 -.870296877E+02 -.870497535E+02 -.870697243E+02 -.870895194E+02 -.871090401E+02 -.871281642E+02 -.871467381E+02 -.871645679E+02 -.871814067E+02 -.871969387E+02 -.872107585E+02 -.872223442E+02 -.872310224E+02 -.872359237E+02 -.872359237E+02
 -.872229251E+02 -.872229251E+02 -.872173519E+02 -.872074814E+02 -.871943017E+02 -.871785779E+02 -.871609033E+02 -.871417397E+02 -.871214473E+02 -.871003079E+02 -.870785433E+02 -.870563287E+02 -.870338039E+02 -.870110816E+02 -.869882541E+02 -.869653983E+02 -.869425796E+02 -.869198553E+02 -.868972758E+02 -.868748871E+02 -.868527319E+02 -.868308501E+02 -.868092802E+02 -.867880593E+02 -.867672243E+02 -.867468115E+02 -.867268571E+02 -.867073974E+02 -.866884686E+02 -.866701069E+02 -.866523480E+02 -.866352279E+02 -.866187817E+02 -.866030445E+02 -.865880505E+02 -.865738332E+02 -.865604251E+02 -.865478577E+02 -.865361607E+02 -.865253628E+02 -.865154906E+02 -.865065687E+02 -.864986198E+02 -.864916642E+02 -.864857198E+02 -.864808020E+02 -.864769235E+02 -.864740943E+02 -.864723213E+02 -.864716089E+02 -.864719582E+02 -.864733675E+02 -.864758321E+02 -.864793445E+02 -.864838942E+02 -.864894682E+02 -.864960505E+02 -.865036229E+02 -.865121644E+02 -.865216521E+02 -.865320609E+02 -.865433636E+02 -.865555315E+02 -.865685343E+02 -.865823403E+02 -.865969167E+02 -.866122299E+02 -.866282452E+02 -.866449277E+02 -.866622419E+02 -.866801520E+02 -.866986223E+02 -.867176169E+02 -.867371000E+02 -.867570361E+02 -.867773898E+02 -.867981257E+02 -.868192085E+02 -.868406026E+02 -.868622720E+02 -.868841799E+02 -.869062880E+02 -.869285558E+02 -.869509397E+02 -.869733917E+02 -.869958574E+02 -.870182742E+02 -.870405684E+02 -.870626508E+02 -.870844127E+02 -.871057192E+02 -.871264010E+02 -.871462438E+02 -.871649749E+02 -.871822450E+02 -.871976055E+02 -.872104787E+02 -.872201187E+02 -.872255619E+02 -.872255619E+02
 -.872119477E+02 -.872119477E+02 -.872057986E+02 -.871949063E+02 -.871803589E+02 -.871629984E+02 -.871434776E+02 -.871223036E+02 -.870998712E+02 -.870764891E+02 -.870523996E+02 -.870277948E+02 -.870028276E+02 -.869776217E+02 -.869522787E+02 -.869268829E+02 -.869015065E+02 -.868762120E+02 -.868510554E+02 -.868260872E+02 -.868013550E+02 -.867769035E+02 -.867527762E+02 -.867290155E+02 -.867056634E+02 -.866827617E+02 -.866603522E+02 -.866384769E+02 -.866171778E+02 -.865964970E+02 -.865764768E+02 -.865571593E+02 -.865385862E+02 -.865207990E+02 -.865038384E+02 -.864877444E+02 -.864725558E+02 -.864583101E+02 -.864450434E+02 -.864327897E+02 -.864215812E+02 -.864114477E+02 -.864024165E+02 -.863945122E+02 -.863877565E+02 -.863821680E+02 -.863777622E+02 -.863745511E+02 -.863725434E+02 -.863717440E+02 -.863721546E+02 -.863737730E+02 -.863765936E+02 -.863806072E+02 -.863858014E+02 -.863921600E+02 -.863996640E+02 -.864082911E+02 -.864180163E+02 -.864288116E+02 -.864406469E+02 -.864534894E+02 -.864673048E+02 -.864820565E+02 -.864977067E+02 -.865142163E+02 -.865315449E+02 -.865496516E+02 -.865684948E+02 -.865880326E+02 -.866082228E+02 -.866290234E+02 -.866503924E+02 -.866722882E+02 -.866946694E+02 -.867174951E+02 -.867407247E+02 -.867643177E+02 -.867882336E+02 -.868124318E+02 -.868368709E+02 -.868615080E+02 -.868862981E+02 -.869111931E+02 -.869361401E+02 -.869610794E+02 -.869859425E+02 -.870106488E+02 -.870351009E+02 -.870591802E+02 -.870827391E+02 -.871055924E+02 -.871275058E+02 -.871481804E+02 -.871672334E+02 -.871841726E+02 -.871983636E+02 -.872089872E+02 -.872149842E+02 -.872149842E+02
 -.872007210E+02 -.872007210E+02 -.871939817E+02 -.871820424E+02 -.871660926E+02 -.871470523E+02 -.871256340E+02 -.871023901E+02 -.870777503E+02 -.870520502E+02 -.870255535E+02 -.869984685E+02 -.869709619E+02 -.869431682E+02 -.869151978E+02 -.868871425E+02 -.868590809E+02 -.868310810E+02 -.868032039E+02 -.867755053E+02 -.867480378E+02 -.867208515E+02 -.866939950E+02 -.866675165E+02 -.866414637E+02 -.866158844E+02 -.865908267E+02 -.865663389E+02 -.865424699E+02 -.865192689E+02 -.864967854E+02 -.864750688E+02 -.864541685E+02 -.864341337E+02 -.864150129E+02 -.863968535E+02 -.863797020E+02 -.863636033E+02 -.863486007E+02 -.863347351E+02 -.863220452E+02 -.863105672E+02 -.863003339E+02 -.862913754E+02 -.862837177E+02 -.862773837E+02 -.862723919E+02 -.862687571E+02 -.862664898E+02 -.862655961E+02 -.862660778E+02 -.862679326E+02 -.862711536E+02 -.862757297E+02 -.862816456E+02 -.862888820E+02 -.862974156E+02 -.863072196E+02 -.863182636E+02 -.863305139E+02 -.863439341E+02 -.863584848E+02 -.863741245E+02 -.863908096E+02 -.864084946E+02 -.864271329E+02 -.864466763E+02 -.864670762E+02 -.864882833E+02 -.865102480E+02 -.865329208E+02 -.865562522E+02 -.865801933E+02 -.866046956E+02 -.866297113E+02 -.866551931E+02 -.866810945E+02 -.867073693E+02 -.867339719E+02 -.867608564E+02 -.867879765E+02 -.868152847E+02 -.868427313E+02 -.868702635E+02 -.868978235E+02 -.869253465E+02 -.869527581E+02 -.869799710E+02 -.870068797E+02 -.870333558E+02 -.870592394E+02 -.870843296E+02 -.871083718E+02 -.871310414E+02 -.871519218E+02 -.871704769E+02 -.871860153E+02 -.871976436E+02 -.872042059E+02 -.872042059E+02
 -.871892648E+02 -.871892648E+02 -.871819228E+02 -.871689129E+02 -.871515275E+02 -.871307653E+02 -.871073984E+02 -.870820247E+02 -.870551093E+02 -.870270148E+02 -.869980257E+02 -.869683674E+02 -.869382196E+02 -.869077274E+02 -.868770098E+02 -.868461657E+02 -.868152798E+02 -.867844256E+02 -.867536695E+02 -.867230726E+02 -.866926926E+02 -.866625852E+02 -.866328050E+02 -.866034059E+02 -.865744422E+02 -.865459683E+02 -.865180392E+02 -.864907109E+02 -.864640398E+02 -.864380835E+02 -.864128999E+02 -.863885471E+02 -.863650837E+02 -.863425678E+02 -.863210569E+02 -.863006080E+02 -.862812763E+02 -.862631159E+02 -.862461786E+02 -.862305140E+02 -.862161687E+02 -.862031864E+02 -.861916072E+02 -.861814671E+02 -.861727983E+02 -.861656282E+02 -.861599797E+02 -.861558705E+02 -.861533136E+02 -.861523164E+02 -.861528814E+02 -.861550055E+02 -.861586805E+02 -.861638928E+02 -.861706238E+02 -.861788501E+02 -.861885434E+02 -.861996711E+02 -.862121963E+02 -.862260784E+02 -.862412732E+02 -.862577333E+02 -.862754087E+02 -.862942468E+02 -.863141933E+02 -.863351921E+02 -.863571861E+02 -.863801173E+02 -.864039273E+02 -.864285574E+02 -.864539493E+02 -.864800452E+02 -.865067878E+02 -.865341208E+02 -.865619888E+02 -.865903377E+02 -.866191141E+02 -.866482658E+02 -.866777410E+02 -.867074886E+02 -.867374569E+02 -.867675936E+02 -.867978442E+02 -.868281513E+02 -.868584521E+02 -.868886769E+02 -.869187457E+02 -.869485644E+02 -.869780202E+02 -.870069748E+02 -.870352563E+02 -.870626486E+02 -.870888774E+02 -.871135920E+02 -.871363423E+02 -.871565486E+02 -.871734621E+02 -.871861146E+02 -.871932526E+02 -.871932526E+02
 -.871776131E+02 -.871776131E+02 -.871696573E+02 -.871555558E+02 -.871367046E+02 -.871141807E+02 -.870888162E+02 -.870612550E+02 -.870319970E+02 -.870014317E+02 -.869698650E+02 -.869375382E+02 -.869046439E+02 -.868713373E+02 -.868377452E+02 -.868039735E+02 -.867701124E+02 -.867362414E+02 -.867024318E+02 -.866687501E+02 -.866352597E+02 -.866020220E+02 -.865690977E+02 -.865365475E+02 -.865044322E+02 -.864728140E+02 -.864417558E+02 -.864113220E+02 -.863815784E+02 -.863525918E+02 -.863244301E+02 -.862971619E+02 -.862708563E+02 -.862455823E+02 -.862214084E+02 -.861984025E+02 -.861766311E+02 -.861561589E+02 -.861370485E+02 -.861193598E+02 -.861031494E+02 -.860884702E+02 -.860753709E+02 -.860638955E+02 -.860540831E+02 -.860459672E+02 -.860395759E+02 -.860349308E+02 -.860320479E+02 -.860309363E+02 -.860315989E+02 -.860340322E+02 -.860382260E+02 -.860441639E+02 -.860518231E+02 -.860611750E+02 -.860721852E+02 -.860848139E+02 -.860990164E+02 -.861147432E+02 -.861319407E+02 -.861505517E+02 -.861705156E+02 -.861917693E+02 -.862142474E+02 -.862378827E+02 -.862626069E+02 -.862883509E+02 -.863150453E+02 -.863426210E+02 -.863710091E+02 -.864001418E+02 -.864299523E+02 -.864603753E+02 -.864913467E+02 -.865228043E+02 -.865546875E+02 -.865869368E+02 -.866194943E+02 -.866523028E+02 -.866853052E+02 -.867184441E+02 -.867516603E+02 -.867848915E+02 -.868180705E+02 -.868511226E+02 -.868839625E+02 -.869164901E+02 -.869485852E+02 -.869801004E+02 -.870108525E+02 -.870406104E+02 -.870690804E+02 -.870958867E+02 -.871205460E+02 -.871424349E+02 -.871607476E+02 -.871744409E+02 -.871821634E+02 -.871821634E+02
 -.871658169E+02 -.871658169E+02 -.871572387E+02 -.871420284E+02 -.871216850E+02 -.870973644E+02 -.870699582E+02 -.870401559E+02 -.870084922E+02 -.869753832E+02 -.869411551E+02 -.869060649E+02 -.868703169E+02 -.868340757E+02 -.867974756E+02 -.867606286E+02 -.867236306E+02 -.866865661E+02 -.866495118E+02 -.866125395E+02 -.865757182E+02 -.865391153E+02 -.865027979E+02 -.864668338E+02 -.864312917E+02 -.863962418E+02 -.863617564E+02 -.863279095E+02 -.862947775E+02 -.862624382E+02 -.862309715E+02 -.862004580E+02 -.861709795E+02 -.861426179E+02 -.861154552E+02 -.860895725E+02 -.860650498E+02 -.860419652E+02 -.860203943E+02 -.860004098E+02 -.859820804E+02 -.859654706E+02 -.859506398E+02 -.859376419E+02 -.859265247E+02 -.859173294E+02 -.859100902E+02 -.859048342E+02 -.859015806E+02 -.859003409E+02 -.859011188E+02 -.859039098E+02 -.859087014E+02 -.859154737E+02 -.859241986E+02 -.859348412E+02 -.859473593E+02 -.859617042E+02 -.859778213E+02 -.859956503E+02 -.860151260E+02 -.860361789E+02 -.860587356E+02 -.860827198E+02 -.861080526E+02 -.861346534E+02 -.861624403E+02 -.861913309E+02 -.862212427E+02 -.862520937E+02 -.862838029E+02 -.863162907E+02 -.863494790E+02 -.863832920E+02 -.864176559E+02 -.864524993E+02 -.864877530E+02 -.865233502E+02 -.865592257E+02 -.865953160E+02 -.866315585E+02 -.866678904E+02 -.867042478E+02 -.867405639E+02 -.867767672E+02 -.868127784E+02 -.868485075E+02 -.868838489E+02 -.869186756E+02 -.869528320E+02 -.869861240E+02 -.870183065E+02 -.870490673E+02 -.870780060E+02 -.871046070E+02 -.871282040E+02 -.871479346E+02 -.871626811E+02 -.871709943E+02 -.871709943E+02
 -.871539480E+02 -.871539480E+02 -.871447419E+02 -.871284105E+02 -.871065554E+02 -.870804103E+02 -.870509261E+02 -.870188371E+02 -.869847118E+02 -.869489923E+02 -.869120237E+02 -.868740776E+02 -.868353693E+02 -.867960715E+02 -.867563251E+02 -.867162478E+02 -.866759403E+02 -.866354920E+02 -.865949845E+02 -.865544949E+02 -.865140976E+02 -.864738662E+02 -.864338747E+02 -.863941982E+02 -.863549140E+02 -.863161017E+02 -.862778438E+02 -.862402257E+02 -.862033359E+02 -.861672654E+02 -.861321076E+02 -.860979578E+02 -.860649130E+02 -.860330707E+02 -.860025289E+02 -.859733852E+02 -.859457358E+02 -.859196755E+02 -.858952960E+02 -.858726857E+02 -.858519285E+02 -.858331032E+02 -.858162829E+02 -.858015335E+02 -.857889140E+02 -.857784753E+02 -.857702595E+02 -.857643001E+02 -.857606209E+02 -.857592363E+02 -.857601507E+02 -.857633587E+02 -.857688451E+02 -.857765849E+02 -.857865440E+02 -.857986791E+02 -.858129383E+02 -.858292619E+02 -.858475827E+02 -.858678271E+02 -.858899152E+02 -.859137622E+02 -.859392791E+02 -.859663731E+02 -.859949488E+02 -.860249092E+02 -.860561558E+02 -.860885901E+02 -.861221137E+02 -.861566295E+02 -.861920418E+02 -.862282570E+02 -.862651840E+02 -.863027348E+02 -.863408244E+02 -.863793708E+02 -.864182956E+02 -.864575234E+02 -.864969816E+02 -.865365999E+02 -.865763098E+02 -.866160433E+02 -.866557318E+02 -.866953045E+02 -.867346859E+02 -.867737929E+02 -.868125314E+02 -.868507910E+02 -.868884390E+02 -.869253124E+02 -.869612075E+02 -.869958661E+02 -.870289587E+02 -.870600617E+02 -.870886280E+02 -.871139497E+02 -.871351091E+02 -.871509152E+02 -.871598218E+02 -.871598218E+02
 -.871421036E+02 -.871421036E+02 -.871322681E+02 -.871148105E+02 -.870914334E+02 -.870634471E+02 -.870318602E+02 -.869974505E+02 -.869608190E+02 -.869224318E+02 -.868826520E+02 -.868417637E+02 -.867999919E+02 -.867575161E+02 -.867144829E+02 -.866710145E+02 -.866272157E+02 -.865831801E+02 -.865389938E+02 -.864947383E+02 -.864504935E+02 -.864063392E+02 -.863623562E+02 -.863186279E+02 -.862752407E+02 -.862322848E+02 -.861898542E+02 -.861480474E+02 -.861069669E+02 -.860667188E+02 -.860274131E+02 -.859891622E+02 -.859520812E+02 -.859162868E+02 -.858818965E+02 -.858490277E+02 -.858177973E+02 -.857883200E+02 -.857607078E+02 -.857350687E+02 -.857115056E+02 -.856901156E+02 -.856709884E+02 -.856542058E+02 -.856398406E+02 -.856279560E+02 -.856186044E+02 -.856118272E+02 -.856076544E+02 -.856061037E+02 -.856071808E+02 -.856108790E+02 -.856171794E+02 -.856260511E+02 -.856374518E+02 -.856513277E+02 -.856676148E+02 -.856862392E+02 -.857071182E+02 -.857301607E+02 -.857552691E+02 -.857823392E+02 -.858112622E+02 -.858419251E+02 -.858742123E+02 -.859080062E+02 -.859431884E+02 -.859796404E+02 -.860172450E+02 -.860558866E+02 -.860954521E+02 -.861358315E+02 -.861769184E+02 -.862186106E+02 -.862608100E+02 -.863034232E+02 -.863463612E+02 -.863895392E+02 -.864328765E+02 -.864762960E+02 -.865197231E+02 -.865630848E+02 -.866063083E+02 -.866493192E+02 -.866920387E+02 -.867343808E+02 -.867762482E+02 -.868175270E+02 -.868580799E+02 -.868977381E+02 -.869362893E+02 -.869734641E+02 -.870089172E+02 -.870422031E+02 -.870727456E+02 -.870997969E+02 -.871223856E+02 -.871392493E+02 -.871487473E+02 -.871487473E+02
 -.871304107E+02 -.871304107E+02 -.871199496E+02 -.871013706E+02 -.870764744E+02 -.870466451E+02 -.870129471E+02 -.869761993E+02 -.869370328E+02 -.868959357E+02 -.868532865E+02 -.868093803E+02 -.867644493E+02 -.867186789E+02 -.866722192E+02 -.866251958E+02 -.865777166E+02 -.865298781E+02 -.864817698E+02 -.864334773E+02 -.863850853E+02 -.863366794E+02 -.862883477E+02 -.862401819E+02 -.861922785E+02 -.861447392E+02 -.860976712E+02 -.860511878E+02 -.860054075E+02 -.859604545E+02 -.859164579E+02 -.858735509E+02 -.858318705E+02 -.857915562E+02 -.857527496E+02 -.857155928E+02 -.856802276E+02 -.856467941E+02 -.856154294E+02 -.855862662E+02 -.855594314E+02 -.855350450E+02 -.855132183E+02 -.854940530E+02 -.854776398E+02 -.854640574E+02 -.854533716E+02 -.854456342E+02 -.854408826E+02 -.854391393E+02 -.854404113E+02 -.854446904E+02 -.854519530E+02 -.854621607E+02 -.854752604E+02 -.854911852E+02 -.855098553E+02 -.855311788E+02 -.855550530E+02 -.855813652E+02 -.856099946E+02 -.856408130E+02 -.856736868E+02 -.857084778E+02 -.857450448E+02 -.857832452E+02 -.858229358E+02 -.858639740E+02 -.859062196E+02 -.859495347E+02 -.859937856E+02 -.860388427E+02 -.860845819E+02 -.861308844E+02 -.861776375E+02 -.862247344E+02 -.862720746E+02 -.863195633E+02 -.863671113E+02 -.864146342E+02 -.864620518E+02 -.865092864E+02 -.865562617E+02 -.866029003E+02 -.866491216E+02 -.866948376E+02 -.867399493E+02 -.867843408E+02 -.868278720E+02 -.868703697E+02 -.869116153E+02 -.869513301E+02 -.869891549E+02 -.870246253E+02 -.870571376E+02 -.870859069E+02 -.871099114E+02 -.871278203E+02 -.871379015E+02 -.871379015E+02
 -.871190316E+02 -.871190316E+02 -.871079565E+02 -.870882739E+02 -.870618785E+02 -.870302249E+02 -.869944292E+02 -.869553480E+02 -.869136396E+02 -.868698107E+02 -.868242525E+02 -.867772685E+02 -.867290961E+02 -.866799234E+02 -.866299030E+02 -.865791615E+02 -.865278083E+02 -.864759411E+02 -.864236515E+02 -.863710279E+02 -.863181591E+02 -.862651359E+02 -.862120535E+02 -.861590122E+02 -.861061192E+02 -.860534887E+02 -.860012427E+02 -.859495109E+02 -.858984308E+02 -.858481473E+02 -.857988122E+02 -.857505836E+02 -.857036246E+02 -.856581031E+02 -.856141897E+02 -.855720572E+02 -.855318786E+02 -.854938254E+02 -.854580664E+02 -.854247657E+02 -.853940807E+02 -.853661606E+02 -.853411443E+02 -.853191592E+02 -.853003191E+02 -.852847230E+02 -.852724536E+02 -.852635764E+02 -.852581388E+02 -.852561690E+02 -.852576761E+02 -.852626498E+02 -.852710606E+02 -.852828598E+02 -.852979809E+02 -.853163398E+02 -.853378363E+02 -.853623552E+02 -.853897682E+02 -.854199349E+02 -.854527050E+02 -.854879197E+02 -.855254140E+02 -.855650179E+02 -.856065586E+02 -.856498619E+02 -.856947543E+02 -.857410637E+02 -.857886216E+02 -.858372636E+02 -.858868311E+02 -.859371716E+02 -.859881400E+02 -.860395987E+02 -.860914181E+02 -.861434768E+02 -.861956616E+02 -.862478671E+02 -.862999952E+02 -.863519548E+02 -.864036600E+02 -.864550296E+02 -.865059845E+02 -.865564461E+02 -.866063328E+02 -.866555569E+02 -.867040195E+02 -.867516046E+02 -.867981714E+02 -.868435447E+02 -.868875023E+02 -.869297585E+02 -.869699434E+02 -.870075762E+02 -.870420294E+02 -.870724847E+02 -.870978734E+02 -.871168011E+02 -.871274494E+02 -.871274494E+02
 -.871081709E+02 -.871081709E+02 -.870965027E+02 -.870757513E+02 -.870478994E+02 -.870144661E+02 -.869766142E+02 -.869352335E+02 -.868910050E+02 -.868444503E+02 -.867959695E+02 -.867458710E+02 -.866943943E+02 -.866417280E+02 -.865880237E+02 -.865334068E+02 -.864779853E+02 -.864218565E+02 -.863651116E+02 -.863078404E+02 -.862501342E+02 -.861920882E+02 -.861338038E+02 -.860753900E+02 -.860169648E+02 -.859586560E+02 -.859006016E+02 -.858429499E+02 -.857858600E+02 -.857295010E+02 -.856740514E+02 -.856196987E+02 -.855666383E+02 -.855150719E+02 -.854652064E+02 -.854172524E+02 -.853714217E+02 -.853279259E+02 -.852869738E+02 -.852487693E+02 -.852135090E+02 -.851813798E+02 -.851525565E+02 -.851271996E+02 -.851054531E+02 -.850874425E+02 -.850732730E+02 -.850630278E+02 -.850567672E+02 -.850545275E+02 -.850563202E+02 -.850621325E+02 -.850719267E+02 -.850856413E+02 -.851031916E+02 -.851244711E+02 -.851493530E+02 -.851776920E+02 -.852093262E+02 -.852440795E+02 -.852817635E+02 -.853221805E+02 -.853651252E+02 -.854103875E+02 -.854577546E+02 -.855070132E+02 -.855579518E+02 -.856103622E+02 -.856640414E+02 -.857187931E+02 -.857744288E+02 -.858307693E+02 -.858876448E+02 -.859448963E+02 -.860023752E+02 -.860599441E+02 -.861174760E+02 -.861748547E+02 -.862319736E+02 -.862887349E+02 -.863450486E+02 -.864008307E+02 -.864560015E+02 -.865104827E+02 -.865641942E+02 -.866170505E+02 -.866689554E+02 -.867197955E+02 -.867694324E+02 -.868176918E+02 -.868643507E+02 -.869091202E+02 -.869516232E+02 -.869913663E+02 -.870277028E+02 -.870597853E+02 -.870865039E+02 -.871064067E+02 -.871175960E+02 -.871175960E+02
 -.870980813E+02 -.870980813E+02 -.870858532E+02 -.870640896E+02 -.870348522E+02 -.869997168E+02 -.869598862E+02 -.869162772E+02 -.868695880E+02 -.868203500E+02 -.867689677E+02 -.867157502E+02 -.866609352E+02 -.866047077E+02 -.865472148E+02 -.864885774E+02 -.864288990E+02 -.863682728E+02 -.863067874E+02 -.862445310E+02 -.861815954E+02 -.861180785E+02 -.860540866E+02 -.859897367E+02 -.859251574E+02 -.858604903E+02 -.857958907E+02 -.857315277E+02 -.856675845E+02 -.856042582E+02 -.855417588E+02 -.854803090E+02 -.854201427E+02 -.853615033E+02 -.853046424E+02 -.852498175E+02 -.851972897E+02 -.851473208E+02 -.851001709E+02 -.850560953E+02 -.850153413E+02 -.849781447E+02 -.849447272E+02 -.849152931E+02 -.848900262E+02 -.848690868E+02 -.848526100E+02 -.848407028E+02 -.848334427E+02 -.848308765E+02 -.848330194E+02 -.848398547E+02 -.848513342E+02 -.848673791E+02 -.848878807E+02 -.849127029E+02 -.849416835E+02 -.849746374E+02 -.850113591E+02 -.850516252E+02 -.850951985E+02 -.851418302E+02 -.851912636E+02 -.852432373E+02 -.852974879E+02 -.853537530E+02 -.854117738E+02 -.854712972E+02 -.855320786E+02 -.855938828E+02 -.856564862E+02 -.857196776E+02 -.857832593E+02 -.858470476E+02 -.859108732E+02 -.859745813E+02 -.860380309E+02 -.861010949E+02 -.861636587E+02 -.862256196E+02 -.862868849E+02 -.863473701E+02 -.864069970E+02 -.864656904E+02 -.865233747E+02 -.865799699E+02 -.866353856E+02 -.866895147E+02 -.867422244E+02 -.867933454E+02 -.868426582E+02 -.868898745E+02 -.869346148E+02 -.869763781E+02 -.870145038E+02 -.870481217E+02 -.870760877E+02 -.870969003E+02 -.871085923E+02 -.871085923E+02
 -.870890710E+02 -.870890710E+02 -.870763316E+02 -.870536392E+02 -.870231223E+02 -.869864036E+02 -.869447169E+02 -.868989980E+02 -.868499553E+02 -.867981239E+02 -.867439070E+02 -.866876091E+02 -.866294608E+02 -.865696389E+02 -.865082814E+02 -.864454997E+02 -.863813886E+02 -.863160330E+02 -.862495149E+02 -.861819175E+02 -.861133297E+02 -.860438491E+02 -.859735849E+02 -.859026599E+02 -.858312126E+02 -.857593981E+02 -.856873894E+02 -.856153781E+02 -.855435743E+02 -.854722070E+02 -.854015230E+02 -.853317866E+02 -.852632782E+02 -.851962922E+02 -.851311354E+02 -.850681243E+02 -.850075817E+02 -.849498343E+02 -.848952080E+02 -.848440247E+02 -.847965979E+02 -.847532282E+02 -.847141993E+02 -.846797735E+02 -.846501879E+02 -.846256499E+02 -.846063346E+02 -.845923809E+02 -.845838899E+02 -.845809227E+02 -.845834990E+02 -.845915975E+02 -.846051556E+02 -.846240708E+02 -.846482025E+02 -.846773742E+02 -.847113768E+02 -.847499718E+02 -.847928952E+02 -.848398620E+02 -.848905697E+02 -.849447035E+02 -.850019398E+02 -.850619511E+02 -.851244094E+02 -.851889901E+02 -.852553753E+02 -.853232568E+02 -.853923385E+02 -.854623388E+02 -.855329922E+02 -.856040504E+02 -.856752839E+02 -.857464816E+02 -.858174516E+02 -.858880211E+02 -.859580355E+02 -.860273576E+02 -.860958668E+02 -.861634576E+02 -.862300373E+02 -.862955243E+02 -.863598454E+02 -.864229322E+02 -.864847178E+02 -.865451316E+02 -.866040935E+02 -.866615072E+02 -.867172502E+02 -.867711631E+02 -.868230345E+02 -.868725824E+02 -.869194303E+02 -.869630761E+02 -.870028519E+02 -.870378725E+02 -.870669686E+02 -.870885993E+02 -.871007408E+02 -.871007408E+02
 -.870815104E+02 -.870815104E+02 -.870683270E+02 -.870448217E+02 -.870131746E+02 -.869750418E+02 -.869316768E+02 -.868840250E+02 -.868327964E+02 -.867785218E+02 -.867215962E+02 -.866623128E+02 -.866008888E+02 -.865374864E+02 -.864722285E+02 -.864052114E+02 -.863365149E+02 -.862662103E+02 -.861943674E+02 -.861210592E+02 -.860463670E+02 -.859703836E+02 -.858932170E+02 -.858149929E+02 -.857358567E+02 -.856559756E+02 -.855755400E+02 -.854947646E+02 -.854138888E+02 -.853331772E+02 -.852529190E+02 -.851734277E+02 -.850950392E+02 -.850181104E+02 -.849430166E+02 -.848701481E+02 -.847999071E+02 -.847327029E+02 -.846689475E+02 -.846090503E+02 -.845534124E+02 -.845024208E+02 -.844564424E+02 -.844158184E+02 -.843808577E+02 -.843518323E+02 -.843289719E+02 -.843124597E+02 -.843024290E+02 -.842989603E+02 -.843020803E+02 -.843117607E+02 -.843279193E+02 -.843504211E+02 -.843790814E+02 -.844136687E+02 -.844539095E+02 -.844994932E+02 -.845500769E+02 -.846052921E+02 -.846647501E+02 -.847280482E+02 -.847947752E+02 -.848645175E+02 -.849368640E+02 -.850114111E+02 -.850877665E+02 -.851655535E+02 -.852444137E+02 -.853240093E+02 -.854040256E+02 -.854841720E+02 -.855641828E+02 -.856438175E+02 -.857228610E+02 -.858011226E+02 -.858784355E+02 -.859546553E+02 -.860296584E+02 -.861033403E+02 -.861756129E+02 -.862464021E+02 -.863156448E+02 -.863832849E+02 -.864492692E+02 -.865135424E+02 -.865760406E+02 -.866366834E+02 -.866953649E+02 -.867519413E+02 -.868062158E+02 -.868579190E+02 -.869066845E+02 -.869520163E+02 -.869932480E+02 -.870294891E+02 -.870595557E+02 -.870818813E+02 -.870944009E+02 -.870944009E+02
 -.870758381E+02 -.870758381E+02 -.870623002E+02 -.870381370E+02 -.870055605E+02 -.869662436E+02 -.869214459E+02 -.868721103E+02 -.868189377E+02 -.867624455E+02 -.867030117E+02 -.866409099E+02 -.865763360E+02 -.865094300E+02 -.864402918E+02 -.863689948E+02 -.862955964E+02 -.862201469E+02 -.861426962E+02 -.860632998E+02 -.859820241E+02 -.858989506E+02 -.858141797E+02 -.857278340E+02 -.856400614E+02 -.855510374E+02 -.854609671E+02 -.853700877E+02 -.852786687E+02 -.851870135E+02 -.850954593E+02 -.850043763E+02 -.849141673E+02 -.848252649E+02 -.847381294E+02 -.846532448E+02 -.845711146E+02 -.844922560E+02 -.844171940E+02 -.843464545E+02 -.842805564E+02 -.842200038E+02 -.841652777E+02 -.841168272E+02 -.840750616E+02 -.840403422E+02 -.840129753E+02 -.839932062E+02 -.839812135E+02 -.839771055E+02 -.839809180E+02 -.839926136E+02 -.840120820E+02 -.840391427E+02 -.840735491E+02 -.841149928E+02 -.841631108E+02 -.842174920E+02 -.842776856E+02 -.843432089E+02 -.844135560E+02 -.844882062E+02 -.845666318E+02 -.846483062E+02 -.847327101E+02 -.848193384E+02 -.849077054E+02 -.849973490E+02 -.850878347E+02 -.851787582E+02 -.852697474E+02 -.853604639E+02 -.854506028E+02 -.855398933E+02 -.856280977E+02 -.857150100E+02 -.858004550E+02 -.858842856E+02 -.859663810E+02 -.860466439E+02 -.861249974E+02 -.862013821E+02 -.862757521E+02 -.863480710E+02 -.864183068E+02 -.864864266E+02 -.865523897E+02 -.866161397E+02 -.866775940E+02 -.867366319E+02 -.867930787E+02 -.868466856E+02 -.868971046E+02 -.869438551E+02 -.869862822E+02 -.870235018E+02 -.870543294E+02 -.870771890E+02 -.870899940E+02 -.870899940E+02
 -.870725651E+02 -.870725651E+02 -.870587884E+02 -.870341685E+02 -.870009246E+02 -.869607265E+02 -.869148227E+02 -.868641392E+02 -.868093555E+02 -.867509639E+02 -.866893149E+02 -.866246524E+02 -.865571417E+02 -.864868904E+02 -.864139659E+02 -.863384090E+02 -.862602448E+02 -.861794921E+02 -.860961709E+02 -.860103089E+02 -.859219472E+02 -.858311457E+02 -.857379872E+02 -.856425821E+02 -.855450719E+02 -.854456329E+02 -.853444797E+02 -.852418675E+02 -.851380944E+02 -.850335039E+02 -.849284851E+02 -.848234733E+02 -.847189496E+02 -.846154388E+02 -.845135067E+02 -.844137563E+02 -.843168219E+02 -.842233628E+02 -.841340547E+02 -.840495810E+02 -.839706221E+02 -.838978440E+02 -.838318867E+02 -.837733519E+02 -.837227905E+02 -.836806919E+02 -.836474724E+02 -.836234661E+02 -.836089175E+02 -.836039750E+02 -.836086879E+02 -.836230051E+02 -.836467760E+02 -.836797544E+02 -.837216041E+02 -.837719071E+02 -.838301721E+02 -.838958461E+02 -.839683257E+02 -.840469691E+02 -.841311083E+02 -.842200612E+02 -.843131427E+02 -.844096749E+02 -.845089969E+02 -.846104724E+02 -.847134967E+02 -.848175020E+02 -.849219616E+02 -.850263927E+02 -.851303582E+02 -.852334672E+02 -.853353749E+02 -.854357816E+02 -.855344309E+02 -.856311077E+02 -.857256353E+02 -.858178728E+02 -.859077111E+02 -.859950702E+02 -.860798946E+02 -.861621497E+02 -.862418172E+02 -.863188901E+02 -.863933679E+02 -.864652495E+02 -.865345272E+02 -.866011770E+02 -.866651493E+02 -.867263553E+02 -.867846514E+02 -.868398191E+02 -.868915384E+02 -.869393554E+02 -.869826388E+02 -.870205247E+02 -.870518447E+02 -.870750329E+02 -.870880058E+02 -.870880058E+02
 -.870722766E+02 -.870722766E+02 -.870584070E+02 -.870335853E+02 -.870000077E+02 -.869593167E+02 -.869127293E+02 -.868611374E+02 -.868051841E+02 -.867453231E+02 -.866818647E+02 -.866150115E+02 -.865448856E+02 -.864715508E+02 -.863950298E+02 -.863153182E+02 -.862323959E+02 -.861462367E+02 -.860568164E+02 -.859641204E+02 -.858681496E+02 -.857689266E+02 -.856665016E+02 -.855609573E+02 -.854524147E+02 -.853410376E+02 -.852270377E+02 -.851106789E+02 -.849922815E+02 -.848722254E+02 -.847509531E+02 -.846289711E+02 -.845068509E+02 -.843852279E+02 -.842647990E+02 -.841463185E+02 -.840305918E+02 -.839184672E+02 -.838108253E+02 -.837085667E+02 -.836125975E+02 -.835238133E+02 -.834430819E+02 -.833712256E+02 -.833090027E+02 -.832570902E+02 -.832160669E+02 -.831863997E+02 -.831684305E+02 -.831623680E+02 -.831682817E+02 -.831860998E+02 -.832156116E+02 -.832564730E+02 -.833082151E+02 -.833702568E+02 -.834419192E+02 -.835224420E+02 -.836110009E+02 -.837067261E+02 -.838087203E+02 -.839160753E+02 -.840278889E+02 -.841432784E+02 -.842613939E+02 -.843814279E+02 -.845026243E+02 -.846242843E+02 -.847457706E+02 -.848665098E+02 -.849859936E+02 -.851037776E+02 -.852194802E+02 -.853327795E+02 -.854434103E+02 -.855511599E+02 -.856558637E+02 -.857574011E+02 -.858556903E+02 -.859506833E+02 -.860423616E+02 -.861307301E+02 -.862158125E+02 -.862976456E+02 -.863762730E+02 -.864517386E+02 -.865240790E+02 -.865933150E+02 -.866594405E+02 -.867224096E+02 -.867821211E+02 -.868383973E+02 -.868909586E+02 -.869393900E+02 -.869830984E+02 -.870212566E+02 -.870527320E+02 -.870759927E+02 -.870889870E+02 -.870889870E+02
 -.870756301E+02 -.870756301E+02 -.870618481E+02 -.870371407E+02 -.870036456E+02 -.869629485E+02 -.869162115E+02 -.868642718E+02 -.868077185E+02 -.867469508E+02 -.866822244E+02 -.866136855E+02 -.865413994E+02 -.864653713E+02 -.863855642E+02 -.863019124E+02 -.862143336E+02 -.861227386E+02 -.860270399E+02 -.859271595E+02 -.858230362E+02 -.857146329E+02 -.856019430E+02 -.854849979E+02 -.853638736E+02 -.852386980E+02 -.851096581E+02 -.849770070E+02 -.848410704E+02 -.847022532E+02 -.845610453E+02 -.844180257E+02 -.842738658E+02 -.841293313E+02 -.839852804E+02 -.838426611E+02 -.837025043E+02 -.835659142E+02 -.834340548E+02 -.833081334E+02 -.831893803E+02 -.830790257E+02 -.829782743E+02 -.828882777E+02 -.828101068E+02 -.827447244E+02 -.826929585E+02 -.826554797E+02 -.826327813E+02 -.826251650E+02 -.826327314E+02 -.826553772E+02 -.826927984E+02 -.827444990E+02 -.828098061E+02 -.828878891E+02 -.829777832E+02 -.830784153E+02 -.831886316E+02 -.833072255E+02 -.834329649E+02 -.835646176E+02 -.837009747E+02 -.838408704E+02 -.839831987E+02 -.841269269E+02 -.842711054E+02 -.844148739E+02 -.845574652E+02 -.846982058E+02 -.848365147E+02 -.849719005E+02 -.851039562E+02 -.852323544E+02 -.853568405E+02 -.854772263E+02 -.855933829E+02 -.857052338E+02 -.858127485E+02 -.859159351E+02 -.860148341E+02 -.861095121E+02 -.862000553E+02 -.862865630E+02 -.863691410E+02 -.864478946E+02 -.865229206E+02 -.865942982E+02 -.866620789E+02 -.867262729E+02 -.867868338E+02 -.868436382E+02 -.868964601E+02 -.869449385E+02 -.869885348E+02 -.870264780E+02 -.870576939E+02 -.870807129E+02 -.870935499E+02 -.870935499E+02
 -.870833478E+02 -.870833478E+02 -.870698727E+02 -.870456648E+02 -.870127612E+02 -.869726570E+02 -.869264312E+02 -.868748431E+02 -.868184073E+02 -.867574505E+02 -.866921560E+02 -.866225975E+02 -.865487660E+02 -.864705907E+02 -.863879559E+02 -.863007146E+02 -.862087000E+02 -.861117355E+02 -.860096433E+02 -.859022531E+02 -.857894099E+02 -.856709824E+02 -.855468710E+02 -.854170173E+02 -.852814129E+02 -.851401098E+02 -.849932308E+02 -.848409805E+02 -.846836562E+02 -.845216594E+02 -.843555065E+02 -.841858381E+02 -.840134278E+02 -.838391880E+02 -.836641729E+02 -.834895778E+02 -.833167339E+02 -.831470974E+02 -.829822335E+02 -.828237941E+02 -.826734890E+02 -.825330523E+02 -.824042030E+02 -.822886034E+02 -.821878136E+02 -.821032475E+02 -.820361300E+02 -.819874580E+02 -.819579682E+02 -.819481121E+02 -.819580410E+02 -.819876004E+02 -.820363353E+02 -.821035062E+02 -.821881129E+02 -.822889280E+02 -.824045348E+02 -.825333708E+02 -.826737717E+02 -.828240163E+02 -.829823688E+02 -.831471177E+02 -.833166098E+02 -.834892784E+02 -.836636657E+02 -.838384392E+02 -.840124020E+02 -.841844986E+02 -.843538149E+02 -.845195756E+02 -.846811383E+02 -.848379849E+02 -.849897121E+02 -.851360206E+02 -.852767043E+02 -.854116387E+02 -.855407707E+02 -.856641078E+02 -.857817087E+02 -.858936738E+02 -.860001371E+02 -.861012584E+02 -.861972150E+02 -.862881954E+02 -.863743917E+02 -.864559920E+02 -.865331730E+02 -.866060908E+02 -.866748706E+02 -.867395943E+02 -.868002854E+02 -.868568897E+02 -.869092506E+02 -.869570775E+02 -.869999054E+02 -.870370414E+02 -.870674963E+02 -.870898949E+02 -.871023596E+02 -.871023596E+02
 -.870962028E+02 -.870962028E+02 -.870832961E+02 -.870600489E+02 -.870283485E+02 -.869895602E+02 -.869446480E+02 -.868942669E+02 -.868388337E+02 -.867785817E+02 -.867136023E+02 -.866438771E+02 -.865693031E+02 -.864897121E+02 -.864048863E+02 -.863145715E+02 -.862184874E+02 -.861163370E+02 -.860078156E+02 -.858926191E+02 -.857704523E+02 -.856410384E+02 -.855041291E+02 -.853595150E+02 -.852070390E+02 -.850466095E+02 -.848782156E+02 -.847019447E+02 -.845179998E+02 -.843267187E+02 -.841285938E+02 -.839242910E+02 -.837146678E+02 -.835007888E+02 -.832839375E+02 -.830656228E+02 -.828475780E+02 -.826317526E+02 -.824202932E+02 -.822155139E+02 -.820198567E+02 -.818358398E+02 -.816659970E+02 -.815128097E+02 -.813786332E+02 -.812656218E+02 -.811756561E+02 -.811102761E+02 -.810706249E+02 -.810574056E+02 -.810708539E+02 -.811107295E+02 -.811763249E+02 -.812664926E+02 -.813796886E+02 -.815140288E+02 -.816673558E+02 -.818373114E+02 -.820214122E+02 -.822171223E+02 -.824219219E+02 -.826333682E+02 -.828491459E+02 -.830671077E+02 -.832853035E+02 -.835019991E+02 -.837156849E+02 -.839250767E+02 -.841291086E+02 -.843269221E+02 -.845178498E+02 -.847013978E+02 -.848772265E+02 -.850451312E+02 -.852050228E+02 -.853569103E+02 -.855008837E+02 -.856370993E+02 -.857657654E+02 -.858871311E+02 -.860014748E+02 -.861090952E+02 -.862103024E+02 -.863054105E+02 -.863947300E+02 -.864785607E+02 -.865571841E+02 -.866308554E+02 -.866997939E+02 -.867641715E+02 -.868240989E+02 -.868796081E+02 -.869306291E+02 -.869769606E+02 -.870182322E+02 -.870538539E+02 -.870829514E+02 -.871042812E+02 -.871161198E+02 -.871161198E+02
 -.871149960E+02 -.871149960E+02 -.871029646E+02 -.870812204E+02 -.870514451E+02 -.870148300E+02 -.869721881E+02 -.869240400E+02 -.868706795E+02 -.868122232E+02 -.867486486E+02 -.866798231E+02 -.866055261E+02 -.865254667E+02 -.864392964E+02 -.863466208E+02 -.862470079E+02 -.861399965E+02 -.860251040E+02 -.859018333E+02 -.857696818E+02 -.856281510E+02 -.854767570E+02 -.853150445E+02 -.851426023E+02 -.849590819E+02 -.847642198E+02 -.845578622E+02 -.843399944E+02 -.841107720E+02 -.838705560E+02 -.836199483E+02 -.833598280E+02 -.830913863E+02 -.828161557E+02 -.825360337E+02 -.822532946E+02 -.819705887E+02 -.816909242E+02 -.814176303E+02 -.811542996E+02 -.809047097E+02 -.806727258E+02 -.804621873E+02 -.802767825E+02 -.801199187E+02 -.799945947E+02 -.799032815E+02 -.798478221E+02 -.798293532E+02 -.798482571E+02 -.799041445E+02 -.799958718E+02 -.801215900E+02 -.802788219E+02 -.804645641E+02 -.806754049E+02 -.809076528E+02 -.811574661E+02 -.814209780E+02 -.816944101E+02 -.819741696E+02 -.822569278E+02 -.825396769E+02 -.828197675E+02 -.830949258E+02 -.833632551E+02 -.836232231E+02 -.838736390E+02 -.841136230E+02 -.843425726E+02 -.845601260E+02 -.847661261E+02 -.849605860E+02 -.851436577E+02 -.853156029E+02 -.854767680E+02 -.856275628E+02 -.857684413E+02 -.858998868E+02 -.860223986E+02 -.861364815E+02 -.862426369E+02 -.863413551E+02 -.864331088E+02 -.865183465E+02 -.865974869E+02 -.866709117E+02 -.867389584E+02 -.868019103E+02 -.868599854E+02 -.869133203E+02 -.869619509E+02 -.870057858E+02 -.870445720E+02 -.870778498E+02 -.871048931E+02 -.871246317E+02 -.871355489E+02 -.871355489E+02
 -.871405232E+02 -.871405232E+02 -.871297206E+02 -.871101060E+02 -.870830927E+02 -.870496484E+02 -.870103958E+02 -.869656890E+02 -.869156704E+02 -.868603149E+02 -.867994621E+02 -.867328404E+02 -.866600851E+02 -.865807521E+02 -.864943273E+02 -.864002344E+02 -.862978407E+02 -.861864618E+02 -.860653666E+02 -.859337827E+02 -.857909024E+02 -.856358914E+02 -.854678996E+02 -.852860758E+02 -.850895866E+02 -.848776403E+02 -.846495175E+02 -.844046080E+02 -.841424556E+02 -.838628105E+02 -.835656887E+02 -.832514380E+02 -.829208076E+02 -.825750191E+02 -.822158339E+02 -.818456109E+02 -.814673501E+02 -.810847123E+02 -.807020106E+02 -.803241663E+02 -.799566263E+02 -.796052396E+02 -.792760961E+02 -.789753320E+02 -.787089116E+02 -.784823970E+02 -.783007189E+02 -.781679637E+02 -.780871912E+02 -.780602938E+02 -.780879084E+02 -.781693868E+02 -.783028256E+02 -.784851552E+02 -.787122800E+02 -.789792619E+02 -.792805329E+02 -.796101245E+02 -.799618980E+02 -.803297628E+02 -.807078703E+02 -.810907756E+02 -.814735600E+02 -.818519136E+02 -.822221790E+02 -.825813600E+02 -.829271004E+02 -.832576417E+02 -.835717644E+02 -.838687204E+02 -.841481626E+02 -.844100750E+02 -.846547067E+02 -.848825125E+02 -.850941008E+02 -.852901891E+02 -.854715667E+02 -.856390649E+02 -.857935329E+02 -.859358192E+02 -.860667574E+02 -.861871559E+02 -.862977897E+02 -.863993952E+02 -.864926651E+02 -.865782458E+02 -.866567332E+02 -.867286699E+02 -.867945397E+02 -.868547623E+02 -.869096845E+02 -.869595685E+02 -.870045763E+02 -.870447480E+02 -.870799730E+02 -.871099509E+02 -.871341402E+02 -.871516898E+02 -.871613489E+02 -.871613489E+02
 -.871735301E+02 -.871735301E+02 -.871643561E+02 -.871475812E+02 -.871242812E+02 -.870951468E+02 -.870605679E+02 -.870206972E+02 -.869754970E+02 -.869247740E+02 -.868682040E+02 -.868053498E+02 -.867356727E+02 -.866585404E+02 -.865732311E+02 -.864789354E+02 -.863747565E+02 -.862597094E+02 -.861327199E+02 -.859926246E+02 -.858381718E+02 -.856680254E+02 -.854807727E+02 -.852749372E+02 -.850489984E+02 -.848014210E+02 -.845306943E+02 -.842353853E+02 -.839142062E+02 -.835660992E+02 -.831903371E+02 -.827866419E+02 -.823553157E+02 -.818973808E+02 -.814147209E+02 -.809102121E+02 -.803878305E+02 -.798527223E+02 -.793112208E+02 -.787707970E+02 -.782399355E+02 -.777279320E+02 -.772446154E+02 -.768000069E+02 -.764039329E+02 -.760656166E+02 -.757932714E+02 -.755937263E+02 -.754721044E+02 -.754315784E+02 -.754732171E+02 -.755959334E+02 -.757965368E+02 -.760698879E+02 -.764091433E+02 -.768060774E+02 -.772514583E+02 -.777354533E+02 -.782480384E+02 -.787793850E+02 -.793202004E+02 -.798620052E+02 -.803973353E+02 -.809198656E+02 -.814244584E+02 -.819071459E+02 -.823650599E+02 -.827963234E+02 -.831999194E+02 -.835755501E+02 -.839234963E+02 -.842444864E+02 -.845395787E+02 -.848100600E+02 -.850573617E+02 -.852829922E+02 -.854884840E+02 -.856753545E+02 -.858450771E+02 -.859990617E+02 -.861386421E+02 -.862650688E+02 -.863795053E+02 -.864830282E+02 -.865766275E+02 -.866612094E+02 -.867375976E+02 -.868065357E+02 -.868686877E+02 -.869246367E+02 -.869748822E+02 -.870198334E+02 -.870597998E+02 -.870949752E+02 -.871254167E+02 -.871510141E+02 -.871714489E+02 -.871861386E+02 -.871941623E+02 -.871941623E+02
 -.872146558E+02 -.872146558E+02 -.872075530E+02 -.871944056E+02 -.871758779E+02 -.871523268E+02 -.871238650E+02 -.870904087E+02 -.870517104E+02 -.870073820E+02 -.869569098E+02 -.868996629E+02 -.868348966E+02 -.867617515E+02 -.866792492E+02 -.865862854E+02 -.864816209E+02 -.863638706E+02 -.862314924E+02 -.860827761E+02 -.859158330E+02 -.857285893E+02 -.855187838E+02 -.852839726E+02 -.850215452E+02 -.847287537E+02 -.844027614E+02 -.840407144E+02 -.836398421E+02 -.831975906E+02 -.827117936E+02 -.821808804E+02 -.816041203E+02 -.809818926E+02 -.803159712E+02 -.796097980E+02 -.788687208E+02 -.781001601E+02 -.773136747E+02 -.765208971E+02 -.757353218E+02 -.749719433E+02 -.742467564E+02 -.735761471E+02 -.729762131E+02 -.724620612E+02 -.720471266E+02 -.717425578E+02 -.715567032E+02 -.714947250E+02 -.715583614E+02 -.717458461E+02 -.720519895E+02 -.724684178E+02 -.729839593E+02 -.735851596E+02 -.742568966E+02 -.749830623E+02 -.757472658E+02 -.765335132E+02 -.773268156E+02 -.781136889E+02 -.788825145E+02 -.796237498E+02 -.803299917E+02 -.809959095E+02 -.816180771E+02 -.821947348E+02 -.827255146E+02 -.832111565E+02 -.836532371E+02 -.840539267E+02 -.844157807E+02 -.847415694E+02 -.850341452E+02 -.852963418E+02 -.855309033E+02 -.857404360E+02 -.859273791E+02 -.860939893E+02 -.862423359E+02 -.863743040E+02 -.864916010E+02 -.865957679E+02 -.866881906E+02 -.867701123E+02 -.868426454E+02 -.869067818E+02 -.869634023E+02 -.870132833E+02 -.870571012E+02 -.870954340E+02 -.871287589E+02 -.871574455E+02 -.871817437E+02 -.872017646E+02 -.872174524E+02 -.872285450E+02 -.872345196E+02 -.872345196E+02
 -.872643632E+02 -.872643632E+02 -.872598097E+02 -.872511434E+02 -.872385394E+02 -.872219620E+02 -.872012028E+02 -.871759067E+02 -.871455881E+02 -.871096395E+02 -.870673332E+02 -.870178180E+02 -.869601106E+02 -.868930835E+02 -.868154482E+02 -.867257348E+02 -.866222685E+02 -.865031426E+02 -.863661895E+02 -.862089495E+02 -.860286405E+02 -.858221291E+02 -.855859061E+02 -.853160729E+02 -.850083401E+02 -.846580496E+02 -.842602259E+02 -.838096693E+02 -.833011005E+02 -.827293724E+02 -.820897560E+02 -.813783099E+02 -.805923312E+02 -.797308723E+02 -.787952956E+02 -.777898172E+02 -.767219748E+02 -.756029505E+02 -.744476767E+02 -.732746776E+02 -.721056231E+02 -.709646139E+02 -.698772479E+02 -.688695456E+02 -.679668205E+02 -.671925781E+02 -.665675089E+02 -.661086258E+02 -.658285750E+02 -.657351377E+02 -.658309285E+02 -.661132952E+02 -.665744201E+02 -.672016209E+02 -.679778507E+02 -.688823885E+02 -.698917025E+02 -.709804591E+02 -.721226255E+02 -.732926002E+02 -.744662884E+02 -.756220348E+02 -.767413378E+02 -.778092929E+02 -.788147497E+02 -.797502021E+02 -.806114648E+02 -.813972021E+02 -.821083840E+02 -.827477308E+02 -.833191960E+02 -.838275163E+02 -.842778426E+02 -.846754544E+02 -.850255496E+02 -.853330995E+02 -.856027570E+02 -.858388049E+02 -.860451354E+02 -.862252502E+02 -.863822758E+02 -.865189875E+02 -.866378385E+02 -.867409911E+02 -.868303477E+02 -.869075808E+02 -.869741606E+02 -.870313796E+02 -.870803741E+02 -.871221434E+02 -.871575640E+02 -.871874021E+02 -.872123211E+02 -.872328861E+02 -.872495635E+02 -.872627155E+02 -.872725885E+02 -.872792935E+02 -.872827766E+02 -.872827766E+02
 -.873228597E+02 -.873228597E+02 -.873213579E+02 -.873180715E+02 -.873126082E+02 -.873044819E+02 -.872931204E+02 -.872778658E+02 -.872579700E+02 -.872325852E+02 -.872007497E+02 -.871613689E+02 -.871131926E+02 -.870547860E+02 -.869844963E+02 -.869004132E+02 -.868003233E+02 -.866816586E+02 -.865414383E+02 -.863762062E+02 -.861819636E+02 -.859541019E+02 -.856873378E+02 -.853756587E+02 -.850122866E+02 -.845896738E+02 -.840995469E+02 -.835330210E+02 -.828808107E+02 -.821335662E+02 -.812823632E+02 -.803193657E+02 -.792386626E+02 -.780372476E+02 -.767160695E+02 -.752810367E+02 -.737438260E+02 -.721223373E+02 -.704406698E+02 -.687285611E+02 -.670203242E+02 -.653533981E+02 -.637666819E+02 -.622988226E+02 -.609865996E+02 -.598634940E+02 -.589584865E+02 -.582950910E+02 -.578906168E+02 -.577556486E+02 -.578937355E+02 -.583012883E+02 -.589676817E+02 -.598755646E+02 -.610013802E+02 -.623161050E+02 -.637862161E+02 -.653748960E+02 -.670434669E+02 -.687530096E+02 -.704660789E+02 -.721483718E+02 -.737701768E+02 -.753074349E+02 -.767422962E+02 -.780631390E+02 -.792641094E+02 -.803443085E+02 -.813067847E+02 -.821574818E+02 -.829042588E+02 -.835560549E+02 -.841222270E+02 -.846120620E+02 -.850344418E+02 -.853976340E+02 -.857091783E+02 -.859758433E+02 -.862036316E+02 -.863978159E+02 -.865629940E+02 -.867031539E+02 -.868217409E+02 -.869217252E+02 -.870056647E+02 -.870757632E+02 -.871339219E+02 -.871817862E+02 -.872207852E+02 -.872521664E+02 -.872770256E+02 -.872963322E+02 -.873109500E+02 -.873216552E+02 -.873291504E+02 -.873340760E+02 -.873370179E+02 -.873385119E+02 -.873390435E+02 -.873390435E+02
 -.873900111E+02 -.873900111E+02 -.873920708E+02 -.873950786E+02 -.873979989E+02 -.873998412E+02 -.873996313E+02 -.873963824E+02 -.873890656E+02 -.873765791E+02 -.873577148E+02 -.873311207E+02 -.872952591E+02 -.872483573E+02 -.871883515E+02 -.871128208E+02 -.870189110E+02 -.869032462E+02 -.867618283E+02 -.865899242E+02 -.863819422E+02 -.861312998E+02 -.858302913E+02 -.854699615E+02 -.850400036E+02 -.845287013E+02 -.839229481E+02 -.832083851E+02 -.823697153E+02 -.813912568E+02 -.802578013E+02 -.789558226E+02 -.774750292E+02 -.758101752E+02 -.739629334E+02 -.719435368E+02 -.697718468E+02 -.674775615E+02 -.650994373E+02 -.626836208E+02 -.602813842E+02 -.579466373E+02 -.557335415E+02 -.536944183E+02 -.518780024E+02 -.503280018E+02 -.490819074E+02 -.481700004E+02 -.476145397E+02 -.474291382E+02 -.476183678E+02 -.481776221E+02 -.490932519E+02 -.503429596E+02 -.518964203E+02 -.537160953E+02 -.557582229E+02 -.579740116E+02 -.603110831E+02 -.627152241E+02 -.651324861E+02 -.675115788E+02 -.698063641E+02 -.719781237E+02 -.739972233E+02 -.758438836E+02 -.775079619E+02 -.789878733E+02 -.802889402E+02 -.814215155E+02 -.823991695E+02 -.832371382E+02 -.839511178E+02 -.845564093E+02 -.850673675E+02 -.854970905E+02 -.858572827E+02 -.861582371E+02 -.864088944E+02 -.866169451E+02 -.867889561E+02 -.869305035E+02 -.870463042E+02 -.871403396E+02 -.872159685E+02 -.872760268E+02 -.873229161E+02 -.873586795E+02 -.873850670E+02 -.874035921E+02 -.874155804E+02 -.874222113E+02 -.874245561E+02 -.874236111E+02 -.874203295E+02 -.874156518E+02 -.874105364E+02 -.874059916E+02 -.874031109E+02 -.874031109E+02
 -.874652569E+02 -.874652569E+02 -.874713721E+02 -.874815632E+02 -.874940814E+02 -.875073845E+02 -.875200657E+02 -.875307909E+02 -.875382411E+02 -.875410572E+02 -.875377839E+02 -.875268109E+02 -.875063076E+02 -.874741495E+02 -.874278328E+02 -.873643741E+02 -.872801932E+02 -.871709739E+02 -.870315039E+02 -.868554892E+02 -.866353457E+02 -.863619712E+02 -.860245048E+02 -.856100887E+02 -.851036565E+02 -.844877833E+02 -.837426566E+02 -.828462493E+02 -.817748068E+02 -.805037868E+02 -.790093851E+02 -.772707276E+02 -.752726728E+02 -.730089496E+02 -.704851087E+02 -.677206036E+02 -.647493858E+02 -.616187572E+02 -.583867480E+02 -.551187106E+02 -.518839054E+02 -.487526064E+02 -.457938798E+02 -.430738879E+02 -.406544089E+02 -.385913386E+02 -.369331932E+02 -.357196676E+02 -.349802811E+02 -.347332420E+02 -.349846972E+02 -.357284732E+02 -.369463338E+02 -.386087281E+02 -.406759250E+02 -.430993645E+02 -.458230983E+02 -.487852858E+02 -.519196926E+02 -.551571724E+02 -.584273705E+02 -.616609572E+02 -.647925371E+02 -.677640788E+02 -.705283287E+02 -.730514296E+02 -.753140551E+02 -.773107941E+02 -.790480495E+02 -.805410732E+02 -.818108211E+02 -.828811505E+02 -.837766322E+02 -.845210300E+02 -.851363675E+02 -.856424452E+02 -.860566710E+02 -.863940923E+02 -.866675464E+02 -.868878730E+02 -.870641532E+02 -.872039493E+02 -.873135328E+02 -.873980926E+02 -.874619193E+02 -.875085655E+02 -.875409833E+02 -.875616411E+02 -.875726217E+02 -.875757072E+02 -.875724500E+02 -.875642356E+02 -.875523393E+02 -.875379781E+02 -.875223620E+02 -.875067465E+02 -.874924889E+02 -.874811120E+02 -.874743781E+02 -.874743781E+02
 -.875475356E+02 -.875475356E+02 -.875581559E+02 -.875763424E+02 -.875995742E+02 -.876257198E+02 -.876529192E+02 -.876794830E+02 -.877038041E+02 -.877242755E+02 -.877392091E+02 -.877467527E+02 -.877447993E+02 -.877308836E+02 -.877020627E+02 -.876547735E+02 -.875846629E+02 -.874863845E+02 -.873533568E+02 -.871774797E+02 -.869488088E+02 -.866551890E+02 -.862818599E+02 -.858110516E+02 -.852216072E+02 -.844886928E+02 -.835836895E+02 -.824744214E+02 -.811259323E+02 -.795020823E+02 -.775682141E+02 -.752949800E+02 -.726630657E+02 -.696680306E+02 -.663240414E+02 -.626652544E+02 -.587442774E+02 -.546282691E+02 -.503941156E+02 -.461241687E+02 -.419033416E+02 -.378175007E+02 -.339525454E+02 -.303936320E+02 -.272230978E+02 -.245163903E+02 -.223387098E+02 -.207433932E+02 -.197704762E+02 -.194449488E+02 -.197753196E+02 -.207530687E+02 -.223531930E+02 -.245356399E+02 -.272470430E+02 -.304221529E+02 -.339854586E+02 -.378545619E+02 -.419442439E+02 -.461685241E+02 -.504414359E+02 -.546779531E+02 -.587956162E+02 -.627174618E+02 -.663763139E+02 -.697196254E+02 -.727133764E+02 -.753435882E+02 -.776149038E+02 -.795468215E+02 -.811688322E+02 -.825156902E+02 -.836235897E+02 -.845275077E+02 -.852596192E+02 -.858485280E+02 -.863190457E+02 -.866923034E+02 -.869860438E+02 -.872149998E+02 -.873912981E+02 -.875248549E+02 -.876237403E+02 -.876945045E+02 -.877424595E+02 -.877719201E+02 -.877864052E+02 -.877888058E+02 -.877815250E+02 -.877665943E+02 -.877457731E+02 -.877206344E+02 -.876926419E+02 -.876632232E+02 -.876338422E+02 -.876060755E+02 -.875816967E+02 -.875627753E+02 -.875517940E+02 -.875517940E+02
 -.876352354E+02 -.876352354E+02 -.876507321E+02 -.876775879E+02 -.877124661E+02 -.877526219E+02 -.877957331E+02 -.878397591E+02 -.878828189E+02 -.879230807E+02 -.879586545E+02 -.879874835E+02 -.880072255E+02 -.880151179E+02 -.880078197E+02 -.879812206E+02 -.879302091E+02 -.878483895E+02 -.877277399E+02 -.875582016E+02 -.873271982E+02 -.870190851E+02 -.866145437E+02 -.860899475E+02 -.854167521E+02 -.845609997E+02 -.834830909E+02 -.821380833E+02 -.804769039E+02 -.784489664E+02 -.760066031E+02 -.731113097E+02 -.697409617E+02 -.658961606E+02 -.616033986E+02 -.569136269E+02 -.518969435E+02 -.466360241E+02 -.412211136E+02 -.357480680E+02 -.303192242E+02 -.250442086E+02 -.200334950E+02 -.153933910E+02 -.112294015E+02 -.764574294E+01 -.474030357E+01 -.259827396E+01 -.128593083E+01 -.845400572E+00 -.129113607E+01 -.260867061E+01 -.475586356E+01 -.766642326E+01 -.112551432E+02 -.154241189E+02 -.200691155E+02 -.250845935E+02 -.303641508E+02 -.357971710E+02 -.412739303E+02 -.466919904E+02 -.519553591E+02 -.569736447E+02 -.616640586E+02 -.659564738E+02 -.698000288E+02 -.731684323E+02 -.760613517E+02 -.785011854E+02 -.805266685E+02 -.821856317E+02 -.835287569E+02 -.846051582E+02 -.854597828E+02 -.861322135E+02 -.866563807E+02 -.870607964E+02 -.873690531E+02 -.876004346E+02 -.877705501E+02 -.878919398E+02 -.879746247E+02 -.880265868E+02 -.880541774E+02 -.880624584E+02 -.880554820E+02 -.880365198E+02 -.880082500E+02 -.879729106E+02 -.879324281E+02 -.878885282E+02 -.878428352E+02 -.877969663E+02 -.877526259E+02 -.877117078E+02 -.876764093E+02 -.876493668E+02 -.876338206E+02 -.876338206E+02
 -.877261841E+02 -.877261841E+02 -.877468131E+02 -.877828066E+02 -.878299884E+02 -.878849920E+02 -.879450375E+02 -.880077487E+02 -.880709968E+02 -.881327607E+02 -.881909949E+02 -.882434941E+02 -.882877476E+02 -.883207727E+02 -.883389160E+02 -.883376112E+02 -.883110788E+02 -.882519528E+02 -.881508195E+02 -.879956531E+02 -.877711408E+02 -.874578969E+02 -.870315816E+02 -.864619641E+02 -.857120003E+02 -.847370494E+02 -.834844540E+02 -.818938874E+02 -.798991222E+02 -.774320481E+02 -.744295505E+02 -.708429121E+02 -.666477057E+02 -.618505524E+02 -.564894240E+02 -.506273631E+02 -.443435357E+02 -.377269166E+02 -.308760824E+02 -.239033333E+02 -.169273170E+02 -.100673277E+02 -.345675450E+01 0.275416132E+01 0.840294433E+01 0.133225501E+02 0.173514646E+02 0.203455403E+02 0.221902917E+02 0.228118701E+02 0.221847406E+02 0.203344536E+02 0.173348735E+02 0.133005019E+02 0.837550387E+01 0.272141178E+01 -.349470997E+01 -.101103637E+02 -.169752830E+02 -.239560393E+02 -.309332064E+02 -.377879032E+02 -.444077023E+02 -.506938776E+02 -.565572714E+02 -.619185779E+02 -.667147403E+02 -.709079439E+02 -.744918705E+02 -.774913121E+02 -.799553221E+02 -.819472657E+02 -.835354054E+02 -.847860383E+02 -.857595057E+02 -.865084485E+02 -.870774765E+02 -.875035960E+02 -.878169978E+02 -.880419797E+02 -.881978847E+02 -.882999813E+02 -.883602488E+02 -.883880516E+02 -.883907012E+02 -.883739152E+02 -.883421874E+02 -.882990836E+02 -.882474792E+02 -.881897508E+02 -.881279339E+02 -.880638590E+02 -.879992713E+02 -.879359466E+02 -.878758083E+02 -.878210533E+02 -.877742982E+02 -.877387525E+02 -.877184326E+02 -.877184326E+02
 -.878176915E+02 -.878176915E+02 -.878435566E+02 -.878888838E+02 -.879486574E+02 -.880188988E+02 -.880963883E+02 -.881784400E+02 -.882627119E+02 -.883470392E+02 -.884292764E+02 -.885071397E+02 -.885780357E+02 -.886388657E+02 -.886857890E+02 -.887139307E+02 -.887170121E+02 -.886868822E+02 -.886129255E+02 -.884813223E+02 -.882741441E+02 -.879682781E+02 -.875342022E+02 -.869346601E+02 -.861233354E+02 -.850436802E+02 -.836281879E+02 -.817986845E+02 -.794686524E+02 -.765489175E+02 -.729575600E+02 -.686330252E+02 -.635463664E+02 -.577065704E+02 -.511555296E+02 -.439562324E+02 -.361829539E+02 -.279213958E+02 -.192736331E+02 -.103413158E+02 -.123989938E+01 0.788115439E+01 0.168347158E+02 0.253974664E+02 0.333157622E+02 0.403168462E+02 0.461259645E+02 0.504888480E+02 0.531973664E+02 0.541142602E+02 0.531914944E+02 0.504771209E+02 0.461084164E+02 0.402935293E+02 0.332867477E+02 0.253628458E+02 0.167946030E+02 0.783568754E+01 -.129055483E+01 -.103969641E+02 -.193340418E+02 -.279862483E+02 -.362516312E+02 -.440278985E+02 -.512291768E+02 -.577809729E+02 -.636201596E+02 -.687049050E+02 -.730265123E+02 -.766143665E+02 -.795304702E+02 -.818570957E+02 -.836836362E+02 -.850967130E+02 -.861745266E+02 -.869845695E+02 -.875833574E+02 -.880171665E+02 -.883232079E+02 -.885309558E+02 -.886634718E+02 -.887386318E+02 -.887701996E+02 -.887687312E+02 -.887423125E+02 -.886971480E+02 -.886380257E+02 -.885686805E+02 -.884920809E+02 -.884106558E+02 -.883264801E+02 -.882414313E+02 -.881573299E+02 -.880760737E+02 -.879997749E+02 -.879309120E+02 -.878725042E+02 -.878283244E+02 -.878031625E+02 -.878031625E+02
 -.879066527E+02 -.879066527E+02 -.879376734E+02 -.879921992E+02 -.880644022E+02 -.881497197E+02 -.882445226E+02 -.883458494E+02 -.884511851E+02 -.885582682E+02 -.886649123E+02 -.887688282E+02 -.888674323E+02 -.889576261E+02 -.890355295E+02 -.890961434E+02 -.891329183E+02 -.891371944E+02 -.890974778E+02 -.889985157E+02 -.888201352E+02 -.885358318E+02 -.881111264E+02 -.875017597E+02 -.866518582E+02 -.854922639E+02 -.839393544E+02 -.818950608E+02 -.792495327E+02 -.758884963E+02 -.717065419E+02 -.666242604E+02 -.606021603E+02 -.536424242E+02 -.457765972E+02 -.370492298E+02 -.275127060E+02 -.172335324E+02 -.626977468E+01 0.530202439E+01 0.173573071E+02 0.297121018E+02 0.421147064E+02 0.542411530E+02 0.656974475E+02 0.760322175E+02 0.847632383E+02 0.914196415E+02 0.955976384E+02 0.970211445E+02 0.955914781E+02 0.914073393E+02 0.847448315E+02 0.760077630E+02 0.656670229E+02 0.542048584E+02 0.420726665E+02 0.296644681E+02 0.173042612E+02 0.524378146E+01 -.633296166E+01 -.173013668E+02 -.275848076E+02 -.371248522E+02 -.458547195E+02 -.537218083E+02 -.606813279E+02 -.667016708E+02 -.717808910E+02 -.759589662E+02 -.793158617E+02 -.819574453E+02 -.839982796E+02 -.855483510E+02 -.867057671E+02 -.875541413E+02 -.881626023E+02 -.885869838E+02 -.888714969E+02 -.890505657E+02 -.891506350E+02 -.891918148E+02 -.891892923E+02 -.891544918E+02 -.890959972E+02 -.890202723E+02 -.889322149E+02 -.888355827E+02 -.887333211E+02 -.886278203E+02 -.885211221E+02 -.884150940E+02 -.883115849E+02 -.882125759E+02 -.881203356E+02 -.880375941E+02 -.879677464E+02 -.879151018E+02 -.878851967E+02 -.878851967E+02
 -.879897100E+02 -.879897100E+02 -.880255986E+02 -.880888157E+02 -.881727770E+02 -.882723828E+02 -.883836365E+02 -.885033404E+02 -.886288463E+02 -.887578403E+02 -.888881469E+02 -.890175358E+02 -.891435161E+02 -.892630985E+02 -.893725060E+02 -.894668048E+02 -.895394226E+02 -.895815121E+02 -.895811097E+02 -.895220325E+02 -.893824570E+02 -.891331428E+02 -.887353070E+02 -.881382396E+02 -.872768435E+02 -.860693571E+02 -.844155856E+02 -.821963651E+02 -.792761086E+02 -.755114394E+02 -.707678244E+02 -.649408375E+02 -.579710072E+02 -.498399898E+02 -.405495720E+02 -.301029067E+02 -.185079200E+02 -.575475327E+01 0.816856384E+01 0.232282064E+02 0.393230243E+02 0.562623441E+02 0.737418891E+02 0.913209462E+02 0.108406605E+03 0.124254262E+03 0.137996822E+03 0.148715962E+03 0.155563167E+03 0.157920360E+03 0.155556757E+03 0.148703162E+03 0.137977672E+03 0.124228824E+03 0.108374964E+03 0.912832094E+02 0.736981923E+02 0.562128523E+02 0.392679354E+02 0.231677552E+02 0.810302702E+01 -.582505185E+01 -.185826017E+02 -.301814716E+02 -.406310182E+02 -.499230708E+02 -.580541886E+02 -.650224046E+02 -.708462229E+02 -.755856288E+02 -.793457040E+02 -.822615400E+02 -.844768638E+02 -.861274238E+02 -.873324328E+02 -.881920862E+02 -.887881248E+02 -.891856088E+02 -.894351959E+02 -.895756051E+02 -.896360064E+02 -.896381495E+02 -.895981418E+02 -.895278677E+02 -.894360888E+02 -.893292811E+02 -.892122649E+02 -.890886789E+02 -.889613389E+02 -.888325157E+02 -.887041560E+02 -.885780684E+02 -.884560903E+02 -.883402508E+02 -.882329418E+02 -.881371107E+02 -.880564909E+02 -.879958840E+02 -.879615200E+02 -.879615200E+02
 -.880634610E+02 -.880634610E+02 -.881037139E+02 -.881747265E+02 -.882692434E+02 -.883816938E+02 -.885077653E+02 -.886440660E+02 -.887878508E+02 -.889367883E+02 -.890887515E+02 -.892416139E+02 -.893930351E+02 -.895402142E+02 -.896795875E+02 -.898064401E+02 -.899143921E+02 -.899947069E+02 -.900353586E+02 -.900197799E+02 -.899252061E+02 -.897205428E+02 -.893637331E+02 -.887987111E+02 -.879521943E+02 -.867306888E+02 -.850180598E+02 -.826742289E+02 -.795370061E+02 -.754311883E+02 -.701880172E+02 -.636704324E+02 -.557882726E+02 -.464872011E+02 -.357177909E+02 -.234165345E+02 -.950030796E+01 0.616555938E+01 0.237031858E+02 0.431908915E+02 0.646335646E+02 0.879222486E+02 0.112781277E+03 0.138703715E+03 0.164880906E+03 0.190141472E+03 0.212930615E+03 0.231380904E+03 0.243541387E+03 0.247813979E+03 0.243534770E+03 0.231367692E+03 0.212910851E+03 0.190115222E+03 0.164848260E+03 0.138664789E+03 0.112736218E+03 0.878712338E+02 0.645768075E+02 0.431286461E+02 0.236357519E+02 0.609328858E+01 -.957700474E+01 -.234971739E+02 -.358015943E+02 -.465728787E+02 -.558742566E+02 -.637548825E+02 -.702691767E+02 -.755078332E+02 -.796086580E+02 -.827410544E+02 -.850806204E+02 -.867897224E+02 -.880084983E+02 -.888530998E+02 -.894170126E+02 -.897734837E+02 -.899785183E+02 -.900740974E+02 -.900912327E+02 -.900526045E+02 -.899746954E+02 -.898694441E+02 -.897454940E+02 -.896091203E+02 -.894649136E+02 -.893162861E+02 -.891658478E+02 -.890156951E+02 -.888676388E+02 -.887233963E+02 -.885847656E+02 -.884537959E+02 -.883329714E+02 -.882254203E+02 -.881351669E+02 -.880674449E+02 -.880290976E+02 -.880290976E+02
 -.881246934E+02 -.881246934E+02 -.881685982E+02 -.882461354E+02 -.883494922E+02 -.884727101E+02 -.886112209E+02 -.887614817E+02 -.889206812E+02 -.890864929E+02 -.892568565E+02 -.894297678E+02 -.896030602E+02 -.897741553E+02 -.899397567E+02 -.900954541E+02 -.902351929E+02 -.903505519E+02 -.904297506E+02 -.904562916E+02 -.904071224E+02 -.902502044E+02 -.899414129E+02 -.894208223E+02 -.886086678E+02 -.874015266E+02 -.856692192E+02 -.832527338E+02 -.799648922E+02 -.755989032E+02 -.699496419E+02 -.628424125E+02 -.541481781E+02 -.437642022E+02 -.315719903E+02 -.174173420E+02 -.107338434E+01 0.177567990E+02 0.393839718E+02 0.641123866E+02 0.922076981E+02 0.123843362E+03 0.159015085E+03 0.197410520E+03 0.238222145E+03 0.279901266E+03 0.319883608E+03 0.354394827E+03 0.378596715E+03 0.387556209E+03 0.378589937E+03 0.354381292E+03 0.319863363E+03 0.279874381E+03 0.238188716E+03 0.197370671E+03 0.158968969E+03 0.123791170E+03 0.921496556E+02 0.640487649E+02 0.393150907E+02 0.176830341E+02 -.115159374E+01 -.174994835E+02 -.316574142E+02 -.438516118E+02 -.542359829E+02 -.629286846E+02 -.700324719E+02 -.756769334E+02 -.800375893E+02 -.833202749E+02 -.857322013E+02 -.874607284E+02 -.886649427E+02 -.894750630E+02 -.899945152E+02 -.903030235E+02 -.904604392E+02 -.905107967E+02 -.904860401E+02 -.904091288E+02 -.902964690E+02 -.901597486E+02 -.900072906E+02 -.898450382E+02 -.896772699E+02 -.895071199E+02 -.893369614E+02 -.891686973E+02 -.890039899E+02 -.888444542E+02 -.886918352E+02 -.885481842E+02 -.884160511E+02 -.882987058E+02 -.882004087E+02 -.881267487E+02 -.880850779E+02 -.880850779E+02
 -.881706179E+02 -.881706179E+02 -.882172778E+02 -.882997381E+02 -.884097674E+02 -.885411180E+02 -.886890334E+02 -.888498628E+02 -.890207532E+02 -.891993930E+02 -.893837868E+02 -.895720432E+02 -.897621547E+02 -.899517496E+02 -.901377868E+02 -.903161603E+02 -.904811645E+02 -.906247584E+02 -.907355428E+02 -.907973394E+02 -.907872359E+02 -.906729444E+02 -.904093460E+02 -.899342131E+02 -.891633908E+02 -.879861284E+02 -.862613374E+02 -.838149378E+02 -.804393288E+02 -.759006589E+02 -.699607505E+02 -.624084871E+02 -.530749532E+02 -.418059191E+02 -.284081338E+02 -.126231078E+02 0.594048593E+01 0.277779464E+02 0.534649914E+02 0.836612321E+02 0.119104327E+03 0.160582929E+03 0.208867123E+03 0.264557682E+03 0.327786879E+03 0.397662352E+03 0.471303365E+03 0.542339232E+03 0.599053190E+03 0.623695829E+03 0.599046296E+03 0.542325467E+03 0.471282778E+03 0.397635015E+03 0.327752892E+03 0.264517176E+03 0.208820259E+03 0.160529904E+03 0.119045380E+03 0.835966466E+02 0.533951031E+02 0.277031500E+02 0.586124350E+01 -.127062577E+02 -.284945510E+02 -.418943678E+02 -.531638154E+02 -.624957697E+02 -.700444352E+02 -.759793020E+02 -.805123744E+02 -.838825838E+02 -.863242085E+02 -.880450333E+02 -.892192336E+02 -.899879596E+02 -.904619689E+02 -.907253640E+02 -.908402824E+02 -.908517397E+02 -.907919206E+02 -.906836390E+02 -.905429781E+02 -.903812422E+02 -.902063706E+02 -.900239538E+02 -.898379607E+02 -.896512625E+02 -.894660151E+02 -.892839477E+02 -.891065900E+02 -.889354652E+02 -.887722672E+02 -.886190406E+02 -.884783783E+02 -.883536522E+02 -.882492970E+02 -.881711663E+02 -.881269933E+02 -.881269933E+02
 -.881990765E+02 -.881990765E+02 -.882474506E+02 -.883329740E+02 -.884471557E+02 -.885835694E+02 -.887373432E+02 -.889047617E+02 -.890829493E+02 -.892696081E+02 -.894627894E+02 -.896606804E+02 -.898613848E+02 -.900626761E+02 -.902616955E+02 -.904545591E+02 -.906358245E+02 -.907977517E+02 -.909292685E+02 -.910145205E+02 -.910308549E+02 -.909460633E+02 -.907147145E+02 -.902735158E+02 -.895359432E+02 -.883869072E+02 -.866784907E+02 -.842269677E+02 -.808114686E+02 -.761799703E+02 -.700710865E+02 -.622469782E+02 -.525084102E+02 -.406610464E+02 -.264521155E+02 -.953462307E+01 0.106200509E+02 0.346912444E+02 0.635232100E+02 0.981733612E+02 0.139976057E+03 0.190624069E+03 0.252264738E+03 0.327589931E+03 0.419847291E+03 0.532559854E+03 0.668371567E+03 0.825479585E+03 0.987661203E+03 0.109764531E+04 0.987654240E+03 0.825465683E+03 0.668350776E+03 0.532532247E+03 0.419812973E+03 0.327549035E+03 0.252217430E+03 0.190570553E+03 0.139916577E+03 0.981082119E+02 0.634527374E+02 0.346158567E+02 0.105402268E+02 -.961832442E+01 -.265390365E+02 -.407500163E+02 -.525977854E+02 -.623347217E+02 -.701551134E+02 -.762587913E+02 -.808845243E+02 -.842944742E+02 -.867410898E+02 -.884454276E+02 -.895913278E+02 -.903267842E+02 -.907668908E+02 -.909981067E+02 -.910836223E+02 -.910687572E+02 -.909856118E+02 -.908567377E+02 -.906978936E+02 -.905200552E+02 -.903308597E+02 -.901356324E+02 -.899381168E+02 -.897409972E+02 -.895462778E+02 -.893555676E+02 -.891703055E+02 -.889919511E+02 -.888221621E+02 -.886629755E+02 -.885170085E+02 -.883876945E+02 -.882795746E+02 -.881986662E+02 -.881529387E+02 -.881529387E+02
 -.882087057E+02 -.882087057E+02 -.882576610E+02 -.883442231E+02 -.884598130E+02 -.885979442E+02 -.887537059E+02 -.889233613E+02 -.891040276E+02 -.892934124E+02 -.894895841E+02 -.896907578E+02 -.898950771E+02 -.901003677E+02 -.903038367E+02 -.905016813E+02 -.906885566E+02 -.908568361E+02 -.909955748E+02 -.910890505E+02 -.911147305E+02 -.910404775E+02 -.908208146E+02 -.903921646E+02 -.896672841E+02 -.885296757E+02 -.868291191E+02 -.843785854E+02 -.809526366E+02 -.762928926E+02 -.701296536E+02 -.622152938E+02 -.523392936E+02 -.402922055E+02 -.257984618E+02 -.847585105E+01 0.122592327E+02 0.371653524E+02 0.672106746E+02 0.103653508E+03 0.148167230E+03 0.203042447E+03 0.271530533E+03 0.358458231E+03 0.471385455E+03 0.622895918E+03 0.835334150E+03 0.115098399E+04 0.165465094E+04 0.252509229E+04 0.165464395E+04 0.115097005E+04 0.835313292E+03 0.622868224E+03 0.471351029E+03 0.358417207E+03 0.271483080E+03 0.202988771E+03 0.148107578E+03 0.103588177E+03 0.671400147E+02 0.370897769E+02 0.121792262E+02 -.855972176E+01 -.258855314E+02 -.403813269E+02 -.524288136E+02 -.623031600E+02 -.702137588E+02 -.763717336E+02 -.810256551E+02 -.844460046E+02 -.868915864E+02 -.885880269E+02 -.897224774E+02 -.904452395E+02 -.908728128E+02 -.910923707E+02 -.911673837E+02 -.911432142E+02 -.910518903E+02 -.909158429E+02 -.907506979E+02 -.905673039E+02 -.903731842E+02 -.901735658E+02 -.899721103E+02 -.897714344E+02 -.895734879E+02 -.893798371E+02 -.891918885E+02 -.890110791E+02 -.888390534E+02 -.886778455E+02 -.885300800E+02 -.883992109E+02 -.882898154E+02 -.882079658E+02 -.881617117E+02 -.881617117E+02
 -.881990390E+02 -.881990390E+02 -.882474110E+02 -.883329310E+02 -.884471081E+02 -.885835166E+02 -.887372845E+02 -.889046968E+02 -.890828780E+02 -.892695301E+02 -.894627047E+02 -.896605889E+02 -.898612863E+02 -.900625702E+02 -.902615819E+02 -.904544371E+02 -.906356929E+02 -.907976091E+02 -.909291129E+02 -.910143487E+02 -.910306631E+02 -.909458461E+02 -.907144649E+02 -.902732250E+02 -.895356006E+02 -.883865003E+02 -.866780061E+02 -.842263915E+02 -.808107873E+02 -.761791737E+02 -.700701721E+02 -.622459541E+02 -.525072932E+02 -.406598549E+02 -.264508650E+02 -.953332464E+01 0.106213926E+02 0.346926249E+02 0.635246254E+02 0.981748079E+02 0.139977531E+03 0.190625568E+03 0.252266258E+03 0.327591469E+03 0.419848845E+03 0.532561420E+03 0.668373144E+03 0.825481169E+03 0.987662791E+03 0.109764690E+04 0.987655829E+03 0.825467269E+03 0.668352355E+03 0.532533818E+03 0.419814532E+03 0.327550580E+03 0.252218957E+03 0.190572060E+03 0.139918061E+03 0.981096688E+02 0.634541639E+02 0.346172489E+02 0.105415806E+02 -.961701341E+01 -.265377732E+02 -.407488119E+02 -.525966559E+02 -.623336857E+02 -.701541881E+02 -.762579849E+02 -.808838343E+02 -.842938902E+02 -.867405982E+02 -.884450143E+02 -.895909793E+02 -.903264881E+02 -.907666361E+02 -.909978844E+02 -.910834254E+02 -.910685803E+02 -.909854509E+02 -.908565898E+02 -.906977565E+02 -.905199275E+02 -.903307403E+02 -.901355205E+02 -.899380121E+02 -.897408994E+02 -.895461867E+02 -.893554831E+02 -.891702276E+02 -.889918797E+02 -.888220971E+02 -.886629168E+02 -.885169556E+02 -.883876469E+02 -.882795316E+02 -.881986266E+02 -.881529012E+02 -.881529012E+02
 -.881705422E+02 -.881705422E+02 -.882171980E+02 -.882996513E+02 -.884096714E+02 -.885410114E+02 -.886889149E+02 -.888497317E+02 -.890206090E+02 -.891992352E+02 -.893836152E+02 -.895718574E+02 -.897619544E+02 -.899515342E+02 -.901375553E+02 -.903159112E+02 -.904808955E+02 -.906244665E+02 -.907352236E+02 -.907969868E+02 -.907868419E+02 -.906724982E+02 -.904088335E+02 -.899336170E+02 -.891626898E+02 -.879852983E+02 -.862603517E+02 -.838137689E+02 -.804379497E+02 -.758990497E+02 -.699589061E+02 -.624064233E+02 -.530727026E+02 -.418035180E+02 -.284056135E+02 -.126204927E+02 0.594318634E+01 0.277807237E+02 0.534678379E+02 0.836641405E+02 0.119107291E+03 0.160585941E+03 0.208870177E+03 0.264560772E+03 0.327790000E+03 0.397665498E+03 0.471306531E+03 0.542342412E+03 0.599056379E+03 0.623699022E+03 0.599049487E+03 0.542328652E+03 0.471285951E+03 0.397638170E+03 0.327756024E+03 0.264520279E+03 0.208823328E+03 0.160532933E+03 0.119048363E+03 0.835995756E+02 0.533979718E+02 0.277059508E+02 0.586396839E+01 -.127036173E+02 -.284920048E+02 -.418919409E+02 -.531615397E+02 -.624936821E+02 -.700425688E+02 -.759776729E+02 -.805109777E+02 -.838813989E+02 -.863232084E+02 -.880441902E+02 -.892185206E+02 -.899873522E+02 -.904614457E+02 -.907249072E+02 -.908398779E+02 -.908513767E+02 -.907915908E+02 -.906833362E+02 -.905426980E+02 -.903809815E+02 -.902061272E+02 -.900237262E+02 -.898377480E+02 -.896510640E+02 -.894658305E+02 -.892837767E+02 -.891064326E+02 -.889353210E+02 -.887721360E+02 -.886189220E+02 -.884782715E+02 -.883535563E+02 -.882492102E+02 -.881710865E+02 -.881269176E+02 -.881269176E+02
 -.881245783E+02 -.881245783E+02 -.881684768E+02 -.882460033E+02 -.883493461E+02 -.884725476E+02 -.886110402E+02 -.887612816E+02 -.889204608E+02 -.890862516E+02 -.892565936E+02 -.894294827E+02 -.896027523E+02 -.897738234E+02 -.899393992E+02 -.900950685E+02 -.902347757E+02 -.903500982E+02 -.904292535E+02 -.904557418E+02 -.904065075E+02 -.902495082E+02 -.899406144E+02 -.894198958E+02 -.886075824E+02 -.874002469E+02 -.856677061E+02 -.832509461E+02 -.799627902E+02 -.755964571E+02 -.699468439E+02 -.628392843E+02 -.541447660E+02 -.437605602E+02 -.315681655E+02 -.174133753E+02 -.106929169E+01 0.177610053E+02 0.393882804E+02 0.641167867E+02 0.922121795E+02 0.123847916E+03 0.159019701E+03 0.197415190E+03 0.238226860E+03 0.279906018E+03 0.319888389E+03 0.354399630E+03 0.378601531E+03 0.387561030E+03 0.378594756E+03 0.354386102E+03 0.319868155E+03 0.279879147E+03 0.238193448E+03 0.197375360E+03 0.158973608E+03 0.123795749E+03 0.921541657E+02 0.640531962E+02 0.393194327E+02 0.176872758E+02 -.114746404E+01 -.174954785E+02 -.316535503E+02 -.438479307E+02 -.542325328E+02 -.629255202E+02 -.700296406E+02 -.756744572E+02 -.800354601E+02 -.833184626E+02 -.857306659E+02 -.874594283E+02 -.886638384E+02 -.894741188E+02 -.899936998E+02 -.903023107E+02 -.904598080E+02 -.905102305E+02 -.904855264E+02 -.904086581E+02 -.902960344E+02 -.901593452E+02 -.900069148E+02 -.898446875E+02 -.896769428E+02 -.895068152E+02 -.893366785E+02 -.891684358E+02 -.890037493E+02 -.888442343E+02 -.886916353E+02 -.885480037E+02 -.884158887E+02 -.882985598E+02 -.882002768E+02 -.881266275E+02 -.880849628E+02 -.880849628E+02
 -.880633047E+02 -.880633047E+02 -.881035491E+02 -.881745471E+02 -.882690447E+02 -.883814726E+02 -.885075191E+02 -.886437931E+02 -.887875498E+02 -.889364582E+02 -.890883912E+02 -.892412225E+02 -.893926114E+02 -.895397564E+02 -.896790930E+02 -.898059055E+02 -.899138123E+02 -.899940750E+02 -.900346652E+02 -.900190122E+02 -.899243475E+02 -.897195717E+02 -.893626222E+02 -.887974270E+02 -.879506971E+02 -.867289328E+02 -.850159939E+02 -.826717988E+02 -.795341594E+02 -.754278855E+02 -.701842456E+02 -.636662165E+02 -.557836690E+02 -.464822799E+02 -.357126165E+02 -.234111638E+02 -.949477267E+01 0.617124312E+01 0.237090032E+02 0.431968286E+02 0.646396084E+02 0.879283866E+02 0.112787497E+03 0.138710006E+03 0.164887257E+03 0.190147872E+03 0.212937053E+03 0.231387370E+03 0.243547870E+03 0.247820469E+03 0.243541258E+03 0.231374167E+03 0.212917302E+03 0.190121639E+03 0.164854633E+03 0.138671107E+03 0.112742469E+03 0.878774068E+02 0.645828900E+02 0.431346253E+02 0.236416143E+02 0.609902004E+01 -.957141946E+01 -.234917514E+02 -.357963673E+02 -.465679050E+02 -.558696019E+02 -.637506181E+02 -.702653603E+02 -.755044895E+02 -.796057743E+02 -.827385906E+02 -.850785237E+02 -.867879379E+02 -.880069747E+02 -.888517906E+02 -.894158777E+02 -.897724892E+02 -.899776365E+02 -.900733065E+02 -.900905158E+02 -.900519488E+02 -.899740913E+02 -.898688847E+02 -.897449742E+02 -.896086365E+02 -.894644635E+02 -.893158678E+02 -.891654603E+02 -.890153375E+02 -.888673104E+02 -.887230966E+02 -.885844935E+02 -.884535504E+02 -.883327507E+02 -.882252221E+02 -.881349878E+02 -.880672803E+02 -.880289414E+02 -.880289414E+02
 -.879895102E+02 -.879895102E+02 -.880253880E+02 -.880885863E+02 -.881725228E+02 -.882720996E+02 -.883833209E+02 -.885029902E+02 -.886284594E+02 -.887574152E+02 -.888876822E+02 -.890170300E+02 -.891429671E+02 -.892625038E+02 -.893718622E+02 -.894661072E+02 -.895386645E+02 -.895806845E+02 -.895802007E+02 -.895210261E+02 -.893813326E+02 -.891318740E+02 -.887338610E+02 -.881365761E+02 -.872749147E+02 -.860671076E+02 -.844129532E+02 -.821932831E+02 -.792725124E+02 -.755072784E+02 -.707630778E+02 -.649355265E+02 -.579651931E+02 -.498337553E+02 -.405429991E+02 -.300960668E+02 -.185008746E+02 -.574752709E+01 0.817595305E+01 0.232357419E+02 0.393306904E+02 0.562701256E+02 0.737497714E+02 0.913289154E+02 0.108414648E+03 0.124262364E+03 0.138004971E+03 0.148724146E+03 0.155571373E+03 0.157928575E+03 0.155564969E+03 0.148711358E+03 0.137985839E+03 0.124236950E+03 0.108383035E+03 0.912912127E+02 0.737061139E+02 0.562206779E+02 0.392756502E+02 0.231753438E+02 0.811047320E+01 -.581776527E+01 -.185754931E+02 -.301745661E+02 -.406243789E+02 -.499167703E+02 -.580483103E+02 -.650170329E+02 -.708414200E+02 -.755814162E+02 -.793420606E+02 -.822584148E+02 -.844741915E+02 -.861251371E+02 -.873304691E+02 -.881903894E+02 -.887866468E+02 -.891843088E+02 -.894340406E+02 -.895745678E+02 -.896350663E+02 -.896372905E+02 -.895973518E+02 -.895271375E+02 -.894354119E+02 -.893286527E+02 -.892116815E+02 -.890881381E+02 -.889608389E+02 -.888320553E+02 -.887037341E+02 -.885776838E+02 -.884557417E+02 -.883399367E+02 -.882326597E+02 -.881368575E+02 -.880562622E+02 -.879956739E+02 -.879613205E+02 -.879613205E+02
 -.879064069E+02 -.879064069E+02 -.879374143E+02 -.879919168E+02 -.880640892E+02 -.881493706E+02 -.882441332E+02 -.883454167E+02 -.884507065E+02 -.885577416E+02 -.886643356E+02 -.887681992E+02 -.888667482E+02 -.889568837E+02 -.890347242E+02 -.890952692E+02 -.891319671E+02 -.891361553E+02 -.890963366E+02 -.889972537E+02 -.888187283E+02 -.885342499E+02 -.881093317E+02 -.874997066E+02 -.866494921E+02 -.854895211E+02 -.839361629E+02 -.818913428E+02 -.792452114E+02 -.758835085E+02 -.717008540E+02 -.666178828E+02 -.605951497E+02 -.536348697E+02 -.457685967E+02 -.370408723E+02 -.275040716E+02 -.172246824E+02 -.626073388E+01 0.531123655E+01 0.173666723E+02 0.297216024E+02 0.421243255E+02 0.542508742E+02 0.657072551E+02 0.760420958E+02 0.847731721E+02 0.914296158E+02 0.956076384E+02 0.970311554E+02 0.956014852E+02 0.914173278E+02 0.847547865E+02 0.760176693E+02 0.656768653E+02 0.542146210E+02 0.420823332E+02 0.296740223E+02 0.173136856E+02 0.525305807E+01 -.632385165E+01 -.172924433E+02 -.275760962E+02 -.371164155E+02 -.458466390E+02 -.537141747E+02 -.606742408E+02 -.666952208E+02 -.717751358E+02 -.759539164E+02 -.793114833E+02 -.819536744E+02 -.839950388E+02 -.855455619E+02 -.867033571E+02 -.875520461E+02 -.881607668E+02 -.885853618E+02 -.888700504E+02 -.890492641E+02 -.891494541E+02 -.891907357E+02 -.891883006E+02 -.891535764E+02 -.890951501E+02 -.890194874E+02 -.889314877E+02 -.888349100E+02 -.887327005E+02 -.886272499E+02 -.885206003E+02 -.884146190E+02 -.883111551E+02 -.882121889E+02 -.881199885E+02 -.880372827E+02 -.879674652E+02 -.879148435E+02 -.878849515E+02 -.878849515E+02
 -.878173968E+02 -.878173968E+02 -.878432461E+02 -.878885453E+02 -.879482821E+02 -.880184799E+02 -.880959207E+02 -.881779197E+02 -.882621358E+02 -.883464043E+02 -.884285801E+02 -.885063790E+02 -.885772073E+02 -.886379652E+02 -.886848111E+02 -.887128682E+02 -.887158556E+02 -.886856194E+02 -.886115401E+02 -.884797938E+02 -.882724459E+02 -.879663772E+02 -.875320576E+02 -.869322221E+02 -.861205444E+02 -.850404661E+02 -.836244712E+02 -.817943781E+02 -.794636683E+02 -.765431785E+02 -.729510150E+02 -.686256651E+02 -.635382318E+02 -.576977448E+02 -.511461189E+02 -.439463436E+02 -.361726824E+02 -.279108298E+02 -.192628421E+02 -.103303294E+02 -.122873869E+01 0.789246945E+01 0.168461661E+02 0.254090333E+02 0.333274276E+02 0.403285925E+02 0.461377743E+02 0.505007042E+02 0.532092520E+02 0.541261584E+02 0.532033883E+02 0.504889937E+02 0.461202512E+02 0.403053087E+02 0.332984541E+02 0.253744615E+02 0.168061094E+02 0.784706582E+01 -.127932426E+01 -.103859016E+02 -.193231690E+02 -.279755956E+02 -.362412697E+02 -.440179175E+02 -.512196737E+02 -.577720563E+02 -.636119375E+02 -.686974621E+02 -.730198900E+02 -.766085557E+02 -.795254195E+02 -.818527270E+02 -.836798609E+02 -.850934432E+02 -.861716822E+02 -.869820799E+02 -.875811625E+02 -.880152161E+02 -.883214606E+02 -.885293781E+02 -.886620373E+02 -.887373194E+02 -.887689930E+02 -.887676181E+02 -.887412833E+02 -.886961956E+02 -.886371446E+02 -.885678668E+02 -.884913314E+02 -.884099680E+02 -.883258518E+02 -.882408603E+02 -.881568139E+02 -.880756095E+02 -.879993589E+02 -.879305389E+02 -.878721675E+02 -.878280151E+02 -.878028688E+02 -.878028688E+02
 -.877258376E+02 -.877258376E+02 -.877464481E+02 -.877824088E+02 -.878295472E+02 -.878844993E+02 -.879444871E+02 -.880071358E+02 -.880703173E+02 -.881320112E+02 -.881901719E+02 -.882425940E+02 -.882867664E+02 -.883197054E+02 -.883377563E+02 -.883363512E+02 -.883097081E+02 -.882504581E+02 -.881491835E+02 -.879938539E+02 -.877691507E+02 -.874556813E+02 -.870290979E+02 -.864591604E+02 -.857088144E+02 -.847334079E+02 -.834802726E+02 -.818890729E+02 -.798935776E+02 -.774256826E+02 -.744222928E+02 -.708347268E+02 -.666386050E+02 -.618405976E+02 -.564787135E+02 -.506160124E+02 -.443316584E+02 -.377146145E+02 -.308634491E+02 -.238904546E+02 -.169142409E+02 -.100540791E+02 -.344335508E+01 0.276769092E+01 0.841658395E+01 0.133362800E+02 0.173652654E+02 0.203593928E+02 0.222041771E+02 0.228257697E+02 0.221986357E+02 0.203483254E+02 0.173487031E+02 0.133142700E+02 0.838919088E+01 0.273499765E+01 -.348124569E+01 -.100970421E+02 -.169621261E+02 -.239430727E+02 -.309204791E+02 -.377755025E+02 -.443957230E+02 -.506824234E+02 -.565464578E+02 -.619085223E+02 -.667055430E+02 -.708996672E+02 -.744845269E+02 -.774848661E+02 -.799497020E+02 -.819423799E+02 -.835311561E+02 -.847823316E+02 -.857562566E+02 -.865055833E+02 -.870749323E+02 -.875013207E+02 -.878149482E+02 -.880401211E+02 -.881961892E+02 -.882984266E+02 -.883588177E+02 -.883867306E+02 -.883894798E+02 -.883727855E+02 -.883411432E+02 -.882981203E+02 -.882465930E+02 -.881889385E+02 -.881271929E+02 -.880631863E+02 -.879986639E+02 -.879354008E+02 -.878753193E+02 -.878206151E+02 -.877739028E+02 -.877383892E+02 -.877180876E+02 -.877180876E+02
 -.876348341E+02 -.876348341E+02 -.876503095E+02 -.876771276E+02 -.877119555E+02 -.877520516E+02 -.877950956E+02 -.878390485E+02 -.878820306E+02 -.879222104E+02 -.879576982E+02 -.879864371E+02 -.880060842E+02 -.880138763E+02 -.880064710E+02 -.879797563E+02 -.879286184E+02 -.878466586E+02 -.877258513E+02 -.875561331E+02 -.873249220E+02 -.870165668E+02 -.866117409E+02 -.860868085E+02 -.854132149E+02 -.845569909E+02 -.834785257E+02 -.821328665E+02 -.804709338E+02 -.784421417E+02 -.759988344E+02 -.731025331E+02 -.697311529E+02 -.658853426E+02 -.615916408E+02 -.569010324E+02 -.518836314E+02 -.466221128E+02 -.412067109E+02 -.357332700E+02 -.303041216E+02 -.250288840E+02 -.200179996E+02 -.153777524E+02 -.112136419E+02 -.762988448E+01 -.472436797E+01 -.258228225E+01 -.126990344E+01 -.829357655E+00 -.127509768E+01 -.259265695E+01 -.473989519E+01 -.765052138E+01 -.112393298E+02 -.154084164E+02 -.200535464E+02 -.250691860E+02 -.303489571E+02 -.357822747E+02 -.412594234E+02 -.466779705E+02 -.519419358E+02 -.569609383E+02 -.616521901E+02 -.659455484E+02 -.697901168E+02 -.731595577E+02 -.760534901E+02 -.784942728E+02 -.805206148E+02 -.821803350E+02 -.835241147E+02 -.846010747E+02 -.854561726E+02 -.861290028E+02 -.866535070E+02 -.870582077E+02 -.873667067E+02 -.875982958E+02 -.877685908E+02 -.878901378E+02 -.879729624E+02 -.880250502E+02 -.880527558E+02 -.880611433E+02 -.880542667E+02 -.880353992E+02 -.880072198E+02 -.879719672E+02 -.879315681E+02 -.878877482E+02 -.878421315E+02 -.877963343E+02 -.877520601E+02 -.877112009E+02 -.876759519E+02 -.876489467E+02 -.876334215E+02 -.876334215E+02
 -.875470766E+02 -.875470766E+02 -.875576726E+02 -.875758162E+02 -.875989907E+02 -.876250679E+02 -.876521902E+02 -.876786701E+02 -.877029018E+02 -.877232789E+02 -.877381135E+02 -.877455537E+02 -.877434916E+02 -.877294615E+02 -.877005191E+02 -.876530998E+02 -.875828484E+02 -.874844155E+02 -.873512162E+02 -.871751463E+02 -.869462559E+02 -.866523839E+02 -.862787622E+02 -.858076124E+02 -.852177678E+02 -.844843835E+02 -.835788294E+02 -.824689184E+02 -.811196857E+02 -.794949875E+02 -.775601698E+02 -.752858998E+02 -.726528897E+02 -.696567369E+02 -.663116522E+02 -.626518345E+02 -.587299243E+02 -.546130986E+02 -.503782476E+02 -.461077161E+02 -.418864055E+02 -.378001699E+02 -.339349005E+02 -.303757497E+02 -.272050471E+02 -.244982230E+02 -.223204604E+02 -.207250865E+02 -.197521331E+02 -.194265895E+02 -.197569642E+02 -.207347373E+02 -.223349069E+02 -.245174239E+02 -.272289321E+02 -.304041995E+02 -.339677325E+02 -.378371407E+02 -.419272090E+02 -.461519657E+02 -.504254566E+02 -.546626677E+02 -.587811464E+02 -.627039255E+02 -.663638102E+02 -.697082204E+02 -.727030933E+02 -.753344053E+02 -.776067613E+02 -.795396322E+02 -.811624947E+02 -.825100991E+02 -.836186436E+02 -.845231142E+02 -.852556969E+02 -.858450066E+02 -.863158663E+02 -.866894167E+02 -.869834094E+02 -.872125845E+02 -.873890753E+02 -.875228030E+02 -.876218423E+02 -.876927466E+02 -.877408311E+02 -.877704126E+02 -.877850118E+02 -.877875210E+02 -.877803442E+02 -.877655134E+02 -.877447884E+02 -.877197418E+02 -.876918370E+02 -.876625007E+02 -.876331956E+02 -.876054963E+02 -.875811741E+02 -.875622952E+02 -.875513379E+02 -.875513379E+02
 -.874647372E+02 -.874647372E+02 -.874708251E+02 -.874809678E+02 -.874934213E+02 -.875066470E+02 -.875192410E+02 -.875298711E+02 -.875372198E+02 -.875399288E+02 -.875365434E+02 -.875254533E+02 -.875048276E+02 -.874725411E+02 -.874260890E+02 -.873624867E+02 -.872781516E+02 -.871687655E+02 -.870291127E+02 -.868528956E+02 -.866325254E+02 -.863588942E+02 -.860211348E+02 -.856063817E+02 -.850995596E+02 -.844832339E+02 -.837375817E+02 -.828405653E+02 -.817684207E+02 -.804965985E+02 -.790012924E+02 -.772616331E+02 -.752624933E+02 -.729976257E+02 -.704726140E+02 -.677069497E+02 -.647346226E+02 -.616029665E+02 -.583700337E+02 -.551011874E+02 -.518656884E+02 -.487338044E+02 -.457745919E+02 -.430542022E+02 -.406344029E+02 -.385710808E+02 -.369127447E+02 -.356990844E+02 -.349596158E+02 -.347125450E+02 -.349640186E+02 -.357078635E+02 -.369258459E+02 -.385884185E+02 -.406558552E+02 -.430796036E+02 -.458037249E+02 -.487663891E+02 -.519013729E+02 -.551395402E+02 -.584105427E+02 -.616450501E+02 -.647776565E+02 -.677503081E+02 -.705157189E+02 -.730399933E+02 -.753037663E+02 -.773015936E+02 -.790398538E+02 -.805337846E+02 -.818043370E+02 -.828753704E+02 -.837714625E+02 -.845163868E+02 -.851321774E+02 -.856386452E+02 -.860532082E+02 -.863909223E+02 -.866646326E+02 -.868851854E+02 -.870616674E+02 -.872016455E+02 -.873113952E+02 -.873961083E+02 -.874600781E+02 -.875068592E+02 -.875394052E+02 -.875601854E+02 -.875712839E+02 -.875744828E+02 -.875713347E+02 -.875632251E+02 -.875514284E+02 -.875371606E+02 -.875216305E+02 -.875060914E+02 -.874918978E+02 -.874805689E+02 -.874738621E+02 -.874738621E+02
 -.873894279E+02 -.873894279E+02 -.873914570E+02 -.873944107E+02 -.873972585E+02 -.873990142E+02 -.873987065E+02 -.873953509E+02 -.873879202E+02 -.873753136E+02 -.873563237E+02 -.873295987E+02 -.872936008E+02 -.872465568E+02 -.871864021E+02 -.871107147E+02 -.870166386E+02 -.869007959E+02 -.867591859E+02 -.865870725E+02 -.863788597E+02 -.861279607E+02 -.858266643E+02 -.854660088E+02 -.850356802E+02 -.845239541E+02 -.839177149E+02 -.832025948E+02 -.823632878E+02 -.813841042E+02 -.802498309E+02 -.789469402E+02 -.774651456E+02 -.757992128E+02 -.739508337E+02 -.719302672E+02 -.697574053E+02 -.674619782E+02 -.650827717E+02 -.626659562E+02 -.602628205E+02 -.579272830E+02 -.557135071E+02 -.536738117E+02 -.518569257E+02 -.503065505E+02 -.490601704E+02 -.481480615E+02 -.475924783E+02 -.474070318E+02 -.475962928E+02 -.481556560E+02 -.490714746E+02 -.503214552E+02 -.518752787E+02 -.536954127E+02 -.557381027E+02 -.579545629E+02 -.602924178E+02 -.626974523E+02 -.651157093E+02 -.674958819E+02 -.697918080E+02 -.719647395E+02 -.739850097E+02 -.758328088E+02 -.774979676E+02 -.789788819E+02 -.802808623E+02 -.814142569E+02 -.823926370E+02 -.832312437E+02 -.839457809E+02 -.845515585E+02 -.850629405E+02 -.854930339E+02 -.858535513E+02 -.861547931E+02 -.864057061E+02 -.866139868E+02 -.867862063E+02 -.869279449E+02 -.870439226E+02 -.871381235E+02 -.872139085E+02 -.872741152E+02 -.873211466E+02 -.873570465E+02 -.873835657E+02 -.874022181E+02 -.874143289E+02 -.874210775E+02 -.874235343E+02 -.874226943E+02 -.874195092E+02 -.874149172E+02 -.874098734E+02 -.874053824E+02 -.874025319E+02 -.874025319E+02
 -.873222100E+02 -.873222100E+02 -.873206742E+02 -.873173276E+02 -.873117837E+02 -.873035611E+02 -.872920909E+02 -.872767177E+02 -.872566952E+02 -.872311769E+02 -.871992019E+02 -.871596763E+02 -.871113496E+02 -.870527870E+02 -.869823350E+02 -.868980824E+02 -.867978146E+02 -.866789618E+02 -.865385412E+02 -.863730940E+02 -.861786185E+02 -.859505023E+02 -.856834581E+02 -.853714681E+02 -.850077487E+02 -.845847458E+02 -.840941791E+02 -.835271564E+02 -.828743851E+02 -.821265085E+02 -.812745969E+02 -.803108110E+02 -.792292396E+02 -.780268804E+02 -.767046914E+02 -.752685953E+02 -.737302879E+02 -.721076923E+02 -.704249326E+02 -.687117711E+02 -.670025431E+02 -.653347065E+02 -.637471741E+02 -.622786022E+02 -.609657751E+02 -.598421760E+02 -.589367852E+02 -.582731155E+02 -.578684748E+02 -.577334467E+02 -.578715802E+02 -.582792864E+02 -.589459413E+02 -.598541953E+02 -.609804932E+02 -.622958117E+02 -.637666262E+02 -.653561144E+02 -.670255892E+02 -.687361177E+02 -.704502358E+02 -.721336180E+02 -.737565280E+02 -.752948815E+02 -.767308056E+02 -.780526592E+02 -.792545738E+02 -.803356414E+02 -.812989061E+02 -.821503118E+02 -.828977208E+02 -.835500776E+02 -.841167460E+02 -.846070202E+02 -.850297894E+02 -.853933281E+02 -.857051823E+02 -.859721264E+02 -.862001680E+02 -.863945840E+02 -.865599761E+02 -.867003351E+02 -.868191092E+02 -.869192706E+02 -.870033789E+02 -.870736393E+02 -.871319540E+02 -.871799691E+02 -.872191139E+02 -.872506364E+02 -.872756321E+02 -.872950697E+02 -.873098123E+02 -.873206345E+02 -.873282372E+02 -.873332581E+02 -.873362798E+02 -.873378334E+02 -.873383986E+02 -.873383986E+02
 -.872636441E+02 -.872636441E+02 -.872590529E+02 -.872503199E+02 -.872376269E+02 -.872209432E+02 -.872000639E+02 -.871746367E+02 -.871441783E+02 -.871080824E+02 -.870656225E+02 -.870159479E+02 -.869580758E+02 -.868908786E+02 -.868130673E+02 -.867231716E+02 -.866195157E+02 -.865001915E+02 -.863630299E+02 -.862055694E+02 -.860250256E+02 -.858182620E+02 -.855817668E+02 -.853116372E+02 -.850035800E+02 -.846529325E+02 -.842547141E+02 -.838037197E+02 -.832946649E+02 -.827223974E+02 -.820821839E+02 -.813700798E+02 -.805833806E+02 -.797211397E+02 -.787847236E+02 -.777783555E+02 -.767095840E+02 -.755896053E+02 -.744333688E+02 -.732594174E+02 -.720894404E+02 -.709475575E+02 -.698593838E+02 -.688509550E+02 -.679475971E+02 -.671728249E+02 -.665473361E+02 -.660881485E+02 -.658079114E+02 -.657144076E+02 -.658102525E+02 -.660927934E+02 -.665542110E+02 -.671818201E+02 -.679585693E+02 -.688637303E+02 -.698737621E+02 -.709633187E+02 -.721063522E+02 -.732772438E+02 -.744518796E+02 -.756085849E+02 -.767288391E+02 -.777977209E+02 -.788040653E+02 -.797403556E+02 -.806023988E+02 -.813888553E+02 -.821006940E+02 -.827406366E+02 -.833126400E+02 -.838214450E+02 -.842722077E+02 -.846702129E+02 -.850206638E+02 -.853285366E+02 -.855984888E+02 -.858348075E+02 -.860413885E+02 -.862217368E+02 -.863789815E+02 -.865159003E+02 -.866349484E+02 -.867382897E+02 -.868278279E+02 -.869052366E+02 -.869719865E+02 -.870293707E+02 -.870785258E+02 -.871204509E+02 -.871560222E+02 -.871860051E+02 -.872110621E+02 -.872317567E+02 -.872485530E+02 -.872618105E+02 -.872717716E+02 -.872785425E+02 -.872820627E+02 -.872820627E+02
 -.872138642E+02 -.872138642E+02 -.872067198E+02 -.871934989E+02 -.871748734E+02 -.871512052E+02 -.871226115E+02 -.870890113E+02 -.870501595E+02 -.870056695E+02 -.869550290E+02 -.868976079E+02 -.868326620E+02 -.867593321E+02 -.866766398E+02 -.865834804E+02 -.864786140E+02 -.863606547E+02 -.862280593E+02 -.860791161E+02 -.859119349E+02 -.857244400E+02 -.855143678E+02 -.852792721E+02 -.850165395E+02 -.847234189E+02 -.843970703E+02 -.840346364E+02 -.836333428E+02 -.831906327E+02 -.827043365E+02 -.821728817E+02 -.815955360E+02 -.809726793E+02 -.803060873E+02 -.795992062E+02 -.788573899E+02 -.780880678E+02 -.773008093E+02 -.765072597E+02 -.757209275E+02 -.749568220E+02 -.742309528E+02 -.735597199E+02 -.729592343E+02 -.724446142E+02 -.720293040E+02 -.717244601E+02 -.715384359E+02 -.714763970E+02 -.715400827E+02 -.717277258E+02 -.720341335E+02 -.724509268E+02 -.729669268E+02 -.735686695E+02 -.742410215E+02 -.749678618E+02 -.757327854E+02 -.765197834E+02 -.773138524E+02 -.781014939E+02 -.788710768E+02 -.796130475E+02 -.803199940E+02 -.809865793E+02 -.816093732E+02 -.821866139E+02 -.827179330E+02 -.832040716E+02 -.836466087E+02 -.840477173E+02 -.844099561E+02 -.847360990E+02 -.850290018E+02 -.852915016E+02 -.855263456E+02 -.857361429E+02 -.859233353E+02 -.860901817E+02 -.862387535E+02 -.863709373E+02 -.864884420E+02 -.865928098E+02 -.866854273E+02 -.867675386E+02 -.868402565E+02 -.869045731E+02 -.869613693E+02 -.870114211E+02 -.870554045E+02 -.870938967E+02 -.871273733E+02 -.871562024E+02 -.871806314E+02 -.872007683E+02 -.872165530E+02 -.872277180E+02 -.872337334E+02 -.872337334E+02
 -.871726627E+02 -.871726627E+02 -.871634431E+02 -.871465877E+02 -.871231803E+02 -.870939177E+02 -.870591944E+02 -.870191664E+02 -.869737984E+02 -.869228991E+02 -.868661456E+02 -.868031017E+02 -.867332295E+02 -.866558971E+02 -.865703829E+02 -.864758775E+02 -.863714837E+02 -.862562158E+02 -.861289991E+02 -.859886691E+02 -.858339730E+02 -.856635736E+02 -.854760566E+02 -.852699439E+02 -.850437134E+02 -.847958276E+02 -.845247738E+02 -.842291168E+02 -.839075669E+02 -.835590641E+02 -.831828799E+02 -.827787350E+02 -.823469310E+02 -.818884907E+02 -.814052994E+02 -.809002358E+02 -.803772802E+02 -.798415845E+02 -.792994890E+02 -.787584731E+02 -.782270311E+02 -.777144690E+02 -.772306262E+02 -.767855348E+02 -.763890315E+02 -.760503488E+02 -.757777085E+02 -.755779459E+02 -.754561894E+02 -.754156147E+02 -.754572915E+02 -.755801318E+02 -.757809424E+02 -.760545786E+02 -.763941908E+02 -.767915452E+02 -.772374004E+02 -.777219136E+02 -.782350500E+02 -.787669703E+02 -.793083715E+02 -.798507646E+02 -.803866771E+02 -.809097766E+02 -.814149197E+02 -.818981346E+02 -.823565501E+02 -.827882876E+02 -.831923299E+02 -.835683795E+02 -.839167183E+02 -.842380763E+02 -.845335136E+02 -.848043192E+02 -.850519266E+02 -.852778462E+02 -.854836126E+02 -.856707448E+02 -.858407181E+02 -.859949438E+02 -.861347569E+02 -.862614091E+02 -.863760650E+02 -.864798016E+02 -.865736099E+02 -.866583960E+02 -.867349843E+02 -.868041183E+02 -.868664616E+02 -.869225972E+02 -.869730235E+02 -.870181491E+02 -.870582816E+02 -.870936131E+02 -.871241978E+02 -.871499222E+02 -.871704631E+02 -.871852320E+02 -.871933004E+02 -.871933004E+02
 -.871395763E+02 -.871395763E+02 -.871287241E+02 -.871090216E+02 -.870818910E+02 -.870483068E+02 -.870088968E+02 -.869640184E+02 -.869138172E+02 -.868582700E+02 -.867972177E+02 -.867303902E+02 -.866574236E+02 -.865778744E+02 -.864912291E+02 -.863969114E+02 -.862942885E+02 -.861826758E+02 -.860613419E+02 -.859295136E+02 -.857863825E+02 -.856311137E+02 -.854628562E+02 -.852807579E+02 -.850839843E+02 -.848717425E+02 -.846433120E+02 -.843980814E+02 -.841355935E+02 -.838555974E+02 -.835581087E+02 -.832434746E+02 -.829124445E+02 -.825662408E+02 -.822066261E+02 -.818359616E+02 -.814572503E+02 -.810741568E+02 -.806909991E+02 -.803127043E+02 -.799447255E+02 -.795929187E+02 -.792633811E+02 -.789622563E+02 -.786955157E+02 -.784687280E+02 -.782868296E+02 -.781539121E+02 -.780730386E+02 -.780461037E+02 -.780737454E+02 -.781553146E+02 -.782889058E+02 -.784714457E+02 -.786988342E+02 -.789661271E+02 -.792677501E+02 -.795977275E+02 -.799499132E+02 -.803182094E+02 -.806967605E+02 -.810801153E+02 -.814633492E+02 -.818421476E+02 -.822128492E+02 -.825724545E+02 -.829186054E+02 -.832495418E+02 -.835640435E+02 -.838613623E+02 -.841411516E+02 -.844033958E+02 -.846483449E+02 -.848764549E+02 -.850883354E+02 -.852847049E+02 -.854663539E+02 -.856341149E+02 -.857888378E+02 -.859313723E+02 -.860625527E+02 -.861831881E+02 -.862940540E+02 -.863958873E+02 -.864893810E+02 -.865751816E+02 -.866538852E+02 -.867260340E+02 -.867921117E+02 -.868525371E+02 -.869076563E+02 -.869577302E+02 -.870029192E+02 -.870432612E+02 -.870786424E+02 -.871087589E+02 -.871330639E+02 -.871506998E+02 -.871604076E+02 -.871604076E+02
 -.871139658E+02 -.871139658E+02 -.871018806E+02 -.870800409E+02 -.870501381E+02 -.870133707E+02 -.869705574E+02 -.869222230E+02 -.868686642E+02 -.868099999E+02 -.867462093E+02 -.866771610E+02 -.866026358E+02 -.865223433E+02 -.864359359E+02 -.863430193E+02 -.862431618E+02 -.861359024E+02 -.860207579E+02 -.858972311E+02 -.857648192E+02 -.856230229E+02 -.854713582E+02 -.853093692E+02 -.851366442E+02 -.849528343E+02 -.847576751E+02 -.845510126E+02 -.843328316E+02 -.841032873E+02 -.838627407E+02 -.836117937E+02 -.833513261E+02 -.830825299E+02 -.828069389E+02 -.825264522E+02 -.822433467E+02 -.819602755E+02 -.816802502E+02 -.814066038E+02 -.811429333E+02 -.808930209E+02 -.806607368E+02 -.804499251E+02 -.802642789E+02 -.801072099E+02 -.799817207E+02 -.798902856E+02 -.798347500E+02 -.798162522E+02 -.798351748E+02 -.798911281E+02 -.799829673E+02 -.801088407E+02 -.802662682E+02 -.804522424E+02 -.806633473E+02 -.808958867E+02 -.811460141E+02 -.814098578E+02 -.816836348E+02 -.819637480E+02 -.822468646E+02 -.825299736E+02 -.828104225E+02 -.830859353E+02 -.833546135E+02 -.836149235E+02 -.838656733E+02 -.841059831E+02 -.843352500E+02 -.845531121E+02 -.847594128E+02 -.849541657E+02 -.851375230E+02 -.853097471E+02 -.854711851E+02 -.856222472E+02 -.857633879E+02 -.858950910E+02 -.860178564E+02 -.861321890E+02 -.862385907E+02 -.863375519E+02 -.864295453E+02 -.865150195E+02 -.865943929E+02 -.866680470E+02 -.867363187E+02 -.867994906E+02 -.868577795E+02 -.869113207E+02 -.869601482E+02 -.870041681E+02 -.870431243E+02 -.870765527E+02 -.871037218E+02 -.871235542E+02 -.871345244E+02 -.871345244E+02
 -.870950849E+02 -.870950849E+02 -.870821202E+02 -.870587697E+02 -.870269310E+02 -.869879777E+02 -.869428796E+02 -.868922964E+02 -.868366483E+02 -.867761713E+02 -.867109584E+02 -.866409928E+02 -.865661727E+02 -.864863308E+02 -.864012503E+02 -.863106774E+02 -.862143322E+02 -.861119179E+02 -.860031299E+02 -.858876638E+02 -.857652246E+02 -.856355351E+02 -.854983468E+02 -.853534505E+02 -.852006887E+02 -.850399695E+02 -.848712823E+02 -.846947140E+02 -.845104677E+02 -.843188813E+02 -.841204475E+02 -.839158326E+02 -.837058947E+02 -.834916995E+02 -.832745316E+02 -.830559013E+02 -.828375440E+02 -.826214113E+02 -.824096522E+02 -.822045836E+02 -.820086506E+02 -.818243744E+02 -.816542923E+02 -.815008888E+02 -.813665223E+02 -.812533502E+02 -.811632553E+02 -.810977800E+02 -.810580689E+02 -.810448260E+02 -.810582875E+02 -.810982126E+02 -.811638929E+02 -.812541796E+02 -.813675265E+02 -.815020470E+02 -.816555807E+02 -.818257665E+02 -.820101175E+02 -.822060949E+02 -.824111756E+02 -.826229137E+02 -.828389911E+02 -.830572581E+02 -.832757624E+02 -.834927679E+02 -.837067635E+02 -.839164638E+02 -.841208019E+02 -.843189187E+02 -.845101462E+02 -.846939905E+02 -.848701116E+02 -.850383050E+02 -.851984816E+02 -.853506505E+02 -.854949021E+02 -.856313927E+02 -.857603309E+02 -.858819659E+02 -.859965763E+02 -.861044608E+02 -.862059297E+02 -.863012971E+02 -.863908733E+02 -.864749579E+02 -.865538322E+02 -.866277508E+02 -.866969322E+02 -.867615477E+02 -.868217066E+02 -.868774392E+02 -.869286736E+02 -.869752057E+02 -.870166614E+02 -.870524464E+02 -.870816803E+02 -.871031119E+02 -.871150078E+02 -.871150078E+02
 -.870821375E+02 -.870821375E+02 -.870686000E+02 -.870442807E+02 -.870112279E+02 -.869709452E+02 -.869245182E+02 -.868727115E+02 -.868160434E+02 -.867548435E+02 -.866892971E+02 -.866194796E+02 -.865453833E+02 -.864669385E+02 -.863840305E+02 -.862965129E+02 -.862042195E+02 -.861069740E+02 -.860045990E+02 -.858969242E+02 -.857837947E+02 -.856650791E+02 -.855406780E+02 -.854105330E+02 -.852746358E+02 -.851330386E+02 -.849858643E+02 -.848333175E+02 -.846756960E+02 -.845134015E+02 -.843469507E+02 -.841769850E+02 -.840042786E+02 -.838297449E+02 -.836544392E+02 -.834795582E+02 -.833064344E+02 -.831365260E+02 -.829713999E+02 -.828127101E+02 -.826621685E+02 -.825215115E+02 -.823924605E+02 -.822766798E+02 -.821757318E+02 -.820910324E+02 -.820238080E+02 -.819750572E+02 -.819455174E+02 -.819356410E+02 -.819455795E+02 -.819751780E+02 -.820239813E+02 -.820912484E+02 -.821759782E+02 -.822769412E+02 -.823927192E+02 -.825217472E+02 -.826623589E+02 -.828128307E+02 -.829714248E+02 -.831364274E+02 -.833061832E+02 -.834791235E+02 -.836537890E+02 -.838288456E+02 -.840030952E+02 -.841754809E+02 -.843450879E+02 -.845111401E+02 -.846729945E+02 -.848301325E+02 -.849821505E+02 -.851287490E+02 -.852697216E+02 -.854049439E+02 -.855343625E+02 -.856579850E+02 -.857758699E+02 -.858881178E+02 -.859948626E+02 -.860962638E+02 -.861924989E+02 -.862837560E+02 -.863702270E+02 -.864520997E+02 -.865295503E+02 -.866027342E+02 -.866717759E+02 -.867367562E+02 -.867976973E+02 -.868545430E+02 -.869071345E+02 -.869551782E+02 -.869982053E+02 -.870355179E+02 -.870661203E+02 -.870886291E+02 -.871011558E+02 -.871011558E+02
 -.870743224E+02 -.870743224E+02 -.870604734E+02 -.870356462E+02 -.870019903E+02 -.869611007E+02 -.869141466E+02 -.868619709E+02 -.868051669E+02 -.867441372E+02 -.866791395E+02 -.866103220E+02 -.865377515E+02 -.864614343E+02 -.863813343E+02 -.862973870E+02 -.862095106E+02 -.861176165E+02 -.860216175E+02 -.859214358E+02 -.858170106E+02 -.857083048E+02 -.855953122E+02 -.854780642E+02 -.853566372E+02 -.852311594E+02 -.851018182E+02 -.849688667E+02 -.848326314E+02 -.846935174E+02 -.845520152E+02 -.844087044E+02 -.842642573E+02 -.841194403E+02 -.839751129E+02 -.838322241E+02 -.836918061E+02 -.835549644E+02 -.834228647E+02 -.832967157E+02 -.831777494E+02 -.830671977E+02 -.829662669E+02 -.828761102E+02 -.827978001E+02 -.827323007E+02 -.826804413E+02 -.826428933E+02 -.826201509E+02 -.826125161E+02 -.826200897E+02 -.826427685E+02 -.826802477E+02 -.827320309E+02 -.827974441E+02 -.828756557E+02 -.829656994E+02 -.830665006E+02 -.831769040E+02 -.832957013E+02 -.834216587E+02 -.835535426E+02 -.836901422E+02 -.838302903E+02 -.839728797E+02 -.841168763E+02 -.842613293E+02 -.844053774E+02 -.845482525E+02 -.846892803E+02 -.848278793E+02 -.849635574E+02 -.850959072E+02 -.852246008E+02 -.853493833E+02 -.854700662E+02 -.855865204E+02 -.856986694E+02 -.858064821E+02 -.859099666E+02 -.860091633E+02 -.861041384E+02 -.861949780E+02 -.862817809E+02 -.863646527E+02 -.864436980E+02 -.865190133E+02 -.865906769E+02 -.866587393E+02 -.867232096E+02 -.867840397E+02 -.868411043E+02 -.868941750E+02 -.869428874E+02 -.869866986E+02 -.870248324E+02 -.870562076E+02 -.870793455E+02 -.870922494E+02 -.870922494E+02
 -.870708663E+02 -.870708663E+02 -.870569246E+02 -.870319741E+02 -.869982236E+02 -.869573253E+02 -.869105043E+02 -.868586583E+02 -.868024350E+02 -.867422919E+02 -.866785419E+02 -.866113895E+02 -.865409584E+02 -.864673138E+02 -.863904795E+02 -.863104521E+02 -.862272123E+02 -.861407345E+02 -.860509951E+02 -.859579799E+02 -.858616900E+02 -.857621485E+02 -.856594058E+02 -.855535451E+02 -.854446875E+02 -.853329974E+02 -.852186868E+02 -.851020203E+02 -.849833184E+02 -.848629617E+02 -.847413933E+02 -.846191204E+02 -.844967152E+02 -.843748139E+02 -.842541145E+02 -.841353722E+02 -.840193936E+02 -.839070281E+02 -.837991577E+02 -.836966840E+02 -.836005146E+02 -.835115463E+02 -.834306483E+02 -.833586439E+02 -.832962926E+02 -.832442725E+02 -.832031633E+02 -.831734324E+02 -.831554226E+02 -.831493426E+02 -.831552620E+02 -.831731092E+02 -.832026731E+02 -.832436089E+02 -.832954472E+02 -.833576060E+02 -.834294054E+02 -.835100840E+02 -.835988163E+02 -.836947313E+02 -.837969303E+02 -.839045040E+02 -.840165487E+02 -.841321807E+02 -.842505487E+02 -.843708444E+02 -.844923104E+02 -.846142471E+02 -.847360163E+02 -.848570440E+02 -.849768209E+02 -.850949022E+02 -.852109056E+02 -.853245089E+02 -.854354463E+02 -.855435048E+02 -.856485194E+02 -.857503692E+02 -.858489720E+02 -.859442796E+02 -.860362730E+02 -.861249570E+02 -.862103548E+02 -.862925028E+02 -.863714440E+02 -.864472219E+02 -.865198723E+02 -.865894151E+02 -.866558431E+02 -.867191092E+02 -.867791102E+02 -.868356665E+02 -.868884956E+02 -.869371790E+02 -.869811189E+02 -.870194825E+02 -.870511295E+02 -.870745183E+02 -.870875848E+02 -.870875848E+02
 -.870710465E+02 -.870710465E+02 -.870571921E+02 -.870324338E+02 -.869990042E+02 -.869585835E+02 -.869124287E+02 -.868614720E+02 -.868063982E+02 -.867477035E+02 -.866857412E+02 -.866207578E+02 -.865529200E+02 -.864823371E+02 -.864090777E+02 -.863331836E+02 -.862546809E+02 -.861735892E+02 -.860899288E+02 -.860037283E+02 -.859150291E+02 -.858238914E+02 -.857303987E+02 -.856346616E+02 -.855368222E+02 -.854370572E+02 -.853355818E+02 -.852326514E+02 -.851285652E+02 -.850236669E+02 -.849183463E+02 -.848130396E+02 -.847082283E+02 -.846044383E+02 -.845022363E+02 -.844022261E+02 -.843050430E+02 -.842113472E+02 -.841218158E+02 -.840371330E+02 -.839579802E+02 -.838850247E+02 -.838189073E+02 -.837602306E+02 -.837095467E+02 -.836673455E+02 -.836340440E+02 -.836099772E+02 -.835953895E+02 -.835904299E+02 -.835951477E+02 -.836094916E+02 -.836333110E+02 -.836663592E+02 -.837082996E+02 -.837587132E+02 -.838171083E+02 -.838829309E+02 -.839555767E+02 -.840344028E+02 -.841187403E+02 -.842079060E+02 -.843012136E+02 -.843979844E+02 -.844975563E+02 -.845992922E+02 -.847025863E+02 -.848068700E+02 -.849116159E+02 -.850163403E+02 -.851206055E+02 -.852240198E+02 -.853262379E+02 -.854269596E+02 -.855259279E+02 -.856229273E+02 -.857177807E+02 -.858103465E+02 -.859005156E+02 -.859882072E+02 -.860733657E+02 -.861559558E+02 -.862359588E+02 -.863133674E+02 -.863881802E+02 -.864603958E+02 -.865300051E+02 -.865969837E+02 -.866612803E+02 -.867228049E+02 -.867814121E+02 -.868368806E+02 -.868888878E+02 -.869369757E+02 -.869805081E+02 -.870186149E+02 -.870501195E+02 -.870734457E+02 -.870864962E+02 -.870864962E+02
 -.870742054E+02 -.870742054E+02 -.870605837E+02 -.870362716E+02 -.870034956E+02 -.869639399E+02 -.869188728E+02 -.868692442E+02 -.868157605E+02 -.867589432E+02 -.866991735E+02 -.866367275E+02 -.865718036E+02 -.865045429E+02 -.864350470E+02 -.863633903E+02 -.862896313E+02 -.862138209E+02 -.861360098E+02 -.860562542E+02 -.859746211E+02 -.858911925E+02 -.858060693E+02 -.857193746E+02 -.856312568E+02 -.855418918E+02 -.854514857E+02 -.853602757E+02 -.852685324E+02 -.851765595E+02 -.850846950E+02 -.849933098E+02 -.849028074E+02 -.848136213E+02 -.847262126E+02 -.846410661E+02 -.845586861E+02 -.844795909E+02 -.844043063E+02 -.843333591E+02 -.842672691E+02 -.842065415E+02 -.841516579E+02 -.841030682E+02 -.840611824E+02 -.840263626E+02 -.839989157E+02 -.839790872E+02 -.839670561E+02 -.839629310E+02 -.839667478E+02 -.839784689E+02 -.839979838E+02 -.840251120E+02 -.840596060E+02 -.841011574E+02 -.841494022E+02 -.842039288E+02 -.842642855E+02 -.843299888E+02 -.844005320E+02 -.844753934E+02 -.845540446E+02 -.846359578E+02 -.847206130E+02 -.848075043E+02 -.848961449E+02 -.849860721E+02 -.850768505E+02 -.851680751E+02 -.852593732E+02 -.853504054E+02 -.854408666E+02 -.855304851E+02 -.856190227E+02 -.857062731E+02 -.857920603E+02 -.858762368E+02 -.859586814E+02 -.860392961E+02 -.861180037E+02 -.861947443E+02 -.862694713E+02 -.863421477E+02 -.864127410E+02 -.864812173E+02 -.865475351E+02 -.866116368E+02 -.866734385E+02 -.867328179E+02 -.867895981E+02 -.868435279E+02 -.868942558E+02 -.869412972E+02 -.869839919E+02 -.870214488E+02 -.870524748E+02 -.870754826E+02 -.870883711E+02 -.870883711E+02
 -.870797575E+02 -.870797575E+02 -.870664836E+02 -.870428179E+02 -.870109565E+02 -.869725674E+02 -.869289138E+02 -.868809483E+02 -.868293864E+02 -.867747636E+02 -.867174783E+02 -.866578265E+02 -.865960279E+02 -.865322466E+02 -.864666068E+02 -.863992062E+02 -.863301255E+02 -.862594372E+02 -.861872115E+02 -.861135222E+02 -.860384514E+02 -.859620924E+02 -.858845539E+02 -.858059621E+02 -.857264631E+02 -.856462246E+02 -.855654376E+02 -.854843173E+02 -.854031040E+02 -.853220626E+02 -.852414833E+02 -.851616802E+02 -.850829899E+02 -.850057702E+02 -.849303969E+02 -.848572614E+02 -.847867666E+02 -.847193226E+02 -.846553422E+02 -.845952357E+02 -.845394049E+02 -.844882377E+02 -.844421017E+02 -.844013385E+02 -.843662580E+02 -.843371326E+02 -.843141924E+02 -.842976209E+02 -.842875518E+02 -.842840658E+02 -.842871896E+02 -.842968948E+02 -.843130992E+02 -.843356675E+02 -.843644145E+02 -.843991085E+02 -.844394754E+02 -.844852038E+02 -.845359504E+02 -.845913460E+02 -.846510010E+02 -.847145119E+02 -.847814668E+02 -.848514514E+02 -.849240536E+02 -.849988690E+02 -.850755046E+02 -.851535829E+02 -.852327446E+02 -.853126514E+02 -.853929878E+02 -.854734625E+02 -.855538092E+02 -.856337867E+02 -.857131794E+02 -.857917960E+02 -.858694691E+02 -.859460537E+02 -.860214258E+02 -.860954802E+02 -.861681283E+02 -.862392955E+02 -.863089178E+02 -.863769387E+02 -.864433041E+02 -.865079578E+02 -.865708347E+02 -.866318536E+02 -.866909068E+02 -.867478488E+02 -.868024804E+02 -.868545296E+02 -.869036263E+02 -.869492701E+02 -.869907888E+02 -.870272846E+02 -.870575642E+02 -.870800490E+02 -.870926582E+02 -.870926582E+02
 -.870871913E+02 -.870871913E+02 -.870743542E+02 -.870514890E+02 -.870207418E+02 -.869837483E+02 -.869417524E+02 -.868956977E+02 -.868462986E+02 -.867940947E+02 -.867394930E+02 -.866828013E+02 -.866242526E+02 -.865640259E+02 -.865022609E+02 -.864390704E+02 -.863745504E+02 -.863087867E+02 -.862418619E+02 -.861738603E+02 -.861048713E+02 -.860349932E+02 -.859643360E+02 -.858930233E+02 -.858211939E+02 -.857490038E+02 -.856766266E+02 -.856042545E+02 -.855320981E+02 -.854603872E+02 -.853893693E+02 -.853193094E+02 -.852504886E+02 -.851832022E+02 -.851177576E+02 -.850544720E+02 -.849936692E+02 -.849356765E+02 -.848808205E+02 -.848294240E+02 -.847818011E+02 -.847382531E+02 -.846990643E+02 -.846644978E+02 -.846347910E+02 -.846101520E+02 -.845907559E+02 -.845767424E+02 -.845682125E+02 -.845652275E+02 -.845678074E+02 -.845759305E+02 -.845895344E+02 -.846085162E+02 -.846327349E+02 -.846620139E+02 -.846961435E+02 -.847348847E+02 -.847779730E+02 -.848251225E+02 -.848760304E+02 -.849303810E+02 -.849878501E+02 -.850481092E+02 -.851108298E+02 -.851756865E+02 -.852423606E+02 -.853105431E+02 -.853799373E+02 -.854502608E+02 -.855212474E+02 -.855926482E+02 -.856642329E+02 -.857357899E+02 -.858071267E+02 -.858780696E+02 -.859484636E+02 -.860181709E+02 -.860870704E+02 -.861550557E+02 -.862220336E+02 -.862879220E+02 -.863526467E+02 -.864161389E+02 -.864783305E+02 -.865391500E+02 -.865985163E+02 -.866563316E+02 -.867124719E+02 -.867667758E+02 -.868190294E+02 -.868689478E+02 -.869161505E+02 -.869601305E+02 -.870002140E+02 -.870355078E+02 -.870648322E+02 -.870866337E+02 -.870988713E+02 -.870988713E+02
 -.870960676E+02 -.870960676E+02 -.870837342E+02 -.870617848E+02 -.870322999E+02 -.869968697E+02 -.869567079E+02 -.869127397E+02 -.868656694E+02 -.868160333E+02 -.867642400E+02 -.867106018E+02 -.866553591E+02 -.865986995E+02 -.865407719E+02 -.864816989E+02 -.864215852E+02 -.863605251E+02 -.862986078E+02 -.862359225E+02 -.861725617E+02 -.861086240E+02 -.860442166E+02 -.859794571E+02 -.859144751E+02 -.858494127E+02 -.857844258E+02 -.857196842E+02 -.856553718E+02 -.855916863E+02 -.855288385E+02 -.854670517E+02 -.854065605E+02 -.853476093E+02 -.852904503E+02 -.852353417E+02 -.851825452E+02 -.851323236E+02 -.850849376E+02 -.850406430E+02 -.849996879E+02 -.849623087E+02 -.849287277E+02 -.848991498E+02 -.848737591E+02 -.848527166E+02 -.848361575E+02 -.848241891E+02 -.848168893E+02 -.848143048E+02 -.848164510E+02 -.848233111E+02 -.848348369E+02 -.848509492E+02 -.848715393E+02 -.848964705E+02 -.849255804E+02 -.849586835E+02 -.849955734E+02 -.850360267E+02 -.850798050E+02 -.851266593E+02 -.851763321E+02 -.852285612E+02 -.852830826E+02 -.853396332E+02 -.853979534E+02 -.854577895E+02 -.855188961E+02 -.855810373E+02 -.856439887E+02 -.857075386E+02 -.857714885E+02 -.858356542E+02 -.858998655E+02 -.859639670E+02 -.860278172E+02 -.860912883E+02 -.861542650E+02 -.862166439E+02 -.862783316E+02 -.863392431E+02 -.863992991E+02 -.864584237E+02 -.865165405E+02 -.865735682E+02 -.866294152E+02 -.866839730E+02 -.867371071E+02 -.867886460E+02 -.868383675E+02 -.868859801E+02 -.869311001E+02 -.869732213E+02 -.870116765E+02 -.870455871E+02 -.870737979E+02 -.870947934E+02 -.871065886E+02 -.871065886E+02
 -.871060150E+02 -.871060150E+02 -.870942339E+02 -.870732831E+02 -.870451655E+02 -.870114159E+02 -.869732092E+02 -.869314440E+02 -.868868082E+02 -.868398284E+02 -.867909089E+02 -.867403613E+02 -.866884283E+02 -.866353009E+02 -.865811330E+02 -.865260519E+02 -.864701672E+02 -.864135769E+02 -.863563733E+02 -.862986471E+02 -.862404901E+02 -.861819985E+02 -.861232744E+02 -.860644278E+02 -.860055775E+02 -.859468520E+02 -.858883898E+02 -.858303403E+02 -.857728629E+02 -.857161274E+02 -.856603131E+02 -.856056083E+02 -.855522089E+02 -.855003176E+02 -.854501420E+02 -.854018932E+02 -.853557840E+02 -.853120264E+02 -.852708300E+02 -.852323992E+02 -.851969314E+02 -.851646140E+02 -.851356223E+02 -.851101173E+02 -.850882436E+02 -.850701269E+02 -.850558727E+02 -.850455647E+02 -.850392631E+02 -.850370044E+02 -.850388004E+02 -.850446379E+02 -.850544793E+02 -.850682629E+02 -.850859037E+02 -.851072950E+02 -.851323097E+02 -.851608019E+02 -.851926093E+02 -.852275552E+02 -.852654509E+02 -.853060978E+02 -.853492901E+02 -.853948170E+02 -.854424651E+02 -.854920204E+02 -.855432707E+02 -.855960070E+02 -.856500257E+02 -.857051298E+02 -.857611301E+02 -.858178466E+02 -.858751090E+02 -.859327574E+02 -.859906426E+02 -.860486265E+02 -.861065815E+02 -.861643906E+02 -.862219466E+02 -.862791509E+02 -.863359128E+02 -.863921476E+02 -.864477745E+02 -.865027144E+02 -.865568863E+02 -.866102034E+02 -.866625683E+02 -.867138658E+02 -.867639557E+02 -.868126614E+02 -.868597571E+02 -.869049503E+02 -.869478594E+02 -.869879854E+02 -.870246747E+02 -.870570704E+02 -.870840512E+02 -.871041500E+02 -.871154498E+02 -.871154498E+02
 -.871167244E+02 -.871167244E+02 -.871055289E+02 -.870856328E+02 -.870589527E+02 -.870269600E+02 -.869907840E+02 -.869512912E+02 -.869091474E+02 -.868648646E+02 -.868188382E+02 -.867713752E+02 -.867227160E+02 -.866730518E+02 -.866225373E+02 -.865713013E+02 -.865194548E+02 -.864670969E+02 -.864143200E+02 -.863612135E+02 -.863078667E+02 -.862543715E+02 -.862008237E+02 -.861473247E+02 -.860939825E+02 -.860409121E+02 -.859882363E+02 -.859360856E+02 -.858845981E+02 -.858339193E+02 -.857842017E+02 -.857356041E+02 -.856882905E+02 -.856424293E+02 -.855981921E+02 -.855557523E+02 -.855152835E+02 -.854769579E+02 -.854409451E+02 -.854074096E+02 -.853765094E+02 -.853483941E+02 -.853232035E+02 -.853010652E+02 -.852820934E+02 -.852663876E+02 -.852540307E+02 -.852450885E+02 -.852396085E+02 -.852376190E+02 -.852391292E+02 -.852441288E+02 -.852525881E+02 -.852644584E+02 -.852796729E+02 -.852981471E+02 -.853197807E+02 -.853444580E+02 -.853720502E+02 -.854024164E+02 -.854354059E+02 -.854708593E+02 -.855086108E+02 -.855484901E+02 -.855903235E+02 -.856339363E+02 -.856791541E+02 -.857258044E+02 -.857737177E+02 -.858227292E+02 -.858726793E+02 -.859234151E+02 -.859747905E+02 -.860266674E+02 -.860789153E+02 -.861314122E+02 -.861840442E+02 -.862367051E+02 -.862892962E+02 -.863417254E+02 -.863939062E+02 -.864457564E+02 -.864971962E+02 -.865481457E+02 -.865985225E+02 -.866482375E+02 -.866971903E+02 -.867452632E+02 -.867923134E+02 -.868381632E+02 -.868825873E+02 -.869252962E+02 -.869659153E+02 -.870039575E+02 -.870387881E+02 -.870695786E+02 -.870952478E+02 -.871143854E+02 -.871251520E+02 -.871251520E+02
 -.871279419E+02 -.871279419E+02 -.871173531E+02 -.870985463E+02 -.870733454E+02 -.870431529E+02 -.870090475E+02 -.869718590E+02 -.869322268E+02 -.868906449E+02 -.868474961E+02 -.868030791E+02 -.867576295E+02 -.867113350E+02 -.866643489E+02 -.866167988E+02 -.865687945E+02 -.865204341E+02 -.864718080E+02 -.864230028E+02 -.863741039E+02 -.863251977E+02 -.862763731E+02 -.862277230E+02 -.861793446E+02 -.861313406E+02 -.860838190E+02 -.860368939E+02 -.859906845E+02 -.859453157E+02 -.859009171E+02 -.858576227E+02 -.858155702E+02 -.857749001E+02 -.857357545E+02 -.856982762E+02 -.856626079E+02 -.856288901E+02 -.855972606E+02 -.855678527E+02 -.855407938E+02 -.855162044E+02 -.854941964E+02 -.854748718E+02 -.854583218E+02 -.854446254E+02 -.854338487E+02 -.854260438E+02 -.854212481E+02 -.854194843E+02 -.854207594E+02 -.854250652E+02 -.854323781E+02 -.854426594E+02 -.854558558E+02 -.854719003E+02 -.854907127E+02 -.855122007E+02 -.855362611E+02 -.855627809E+02 -.855916386E+02 -.856227058E+02 -.856558479E+02 -.856909264E+02 -.857277993E+02 -.857663234E+02 -.858063548E+02 -.858477504E+02 -.858903690E+02 -.859340722E+02 -.859787255E+02 -.860241987E+02 -.860703667E+02 -.861171103E+02 -.861643158E+02 -.862118758E+02 -.862596890E+02 -.863076599E+02 -.863556984E+02 -.864037194E+02 -.864516417E+02 -.864993869E+02 -.865468774E+02 -.865940351E+02 -.866407779E+02 -.866870166E+02 -.867326507E+02 -.867775622E+02 -.868216091E+02 -.868646152E+02 -.869063589E+02 -.869465572E+02 -.869848460E+02 -.870207541E+02 -.870536698E+02 -.870827976E+02 -.871071023E+02 -.871252357E+02 -.871354436E+02 -.871354436E+02
 -.871394622E+02 -.871394622E+02 -.871294912E+02 -.871117913E+02 -.870880890E+02 -.870597141E+02 -.870276909E+02 -.869928095E+02 -.869556798E+02 -.869167745E+02 -.868764615E+02 -.868350288E+02 -.867927041E+02 -.867496703E+02 -.867060763E+02 -.866620469E+02 -.866176892E+02 -.865730984E+02 -.865283616E+02 -.864835616E+02 -.864387790E+02 -.863940943E+02 -.863495892E+02 -.863053481E+02 -.862614583E+02 -.862180110E+02 -.861751013E+02 -.861328282E+02 -.860912951E+02 -.860506089E+02 -.860108800E+02 -.859722217E+02 -.859347498E+02 -.858985817E+02 -.858638356E+02 -.858306298E+02 -.857990818E+02 -.857693069E+02 -.857414177E+02 -.857155227E+02 -.856917256E+02 -.856701236E+02 -.856508071E+02 -.856338584E+02 -.856193506E+02 -.856073471E+02 -.855979007E+02 -.855910532E+02 -.855868344E+02 -.855852624E+02 -.855863426E+02 -.855900685E+02 -.855964211E+02 -.856053694E+02 -.856168708E+02 -.856308714E+02 -.856473067E+02 -.856661026E+02 -.856871759E+02 -.857104352E+02 -.857357821E+02 -.857631122E+02 -.857923160E+02 -.858232799E+02 -.858558877E+02 -.858900211E+02 -.859255610E+02 -.859623884E+02 -.860003852E+02 -.860394352E+02 -.860794245E+02 -.861202424E+02 -.861617818E+02 -.862039397E+02 -.862466173E+02 -.862897203E+02 -.863331589E+02 -.863768476E+02 -.864207050E+02 -.864646528E+02 -.865086156E+02 -.865525196E+02 -.865962909E+02 -.866398538E+02 -.866831283E+02 -.867260270E+02 -.867684508E+02 -.868102839E+02 -.868513867E+02 -.868915873E+02 -.869306701E+02 -.869683612E+02 -.870043097E+02 -.870380634E+02 -.870690371E+02 -.870964716E+02 -.871193813E+02 -.871364853E+02 -.871461188E+02 -.871461188E+02
 -.871511221E+02 -.871511221E+02 -.871417724E+02 -.871251833E+02 -.871029815E+02 -.870764214E+02 -.870464706E+02 -.870138768E+02 -.869792186E+02 -.869429454E+02 -.869054076E+02 -.868668808E+02 -.868275835E+02 -.867876912E+02 -.867473478E+02 -.867066734E+02 -.866657710E+02 -.866247320E+02 -.865836394E+02 -.865425712E+02 -.865016030E+02 -.864608090E+02 -.864202641E+02 -.863800444E+02 -.863402280E+02 -.863008958E+02 -.862621312E+02 -.862240205E+02 -.861866528E+02 -.861501200E+02 -.861145161E+02 -.860799372E+02 -.860464808E+02 -.860142454E+02 -.859833296E+02 -.859538318E+02 -.859258489E+02 -.858994763E+02 -.858748064E+02 -.858519279E+02 -.858309255E+02 -.858118784E+02 -.857948599E+02 -.857799368E+02 -.857671681E+02 -.857566051E+02 -.857482903E+02 -.857422572E+02 -.857385300E+02 -.857371230E+02 -.857380406E+02 -.857412776E+02 -.857468185E+02 -.857546383E+02 -.857647026E+02 -.857769679E+02 -.857913822E+02 -.858078851E+02 -.858264094E+02 -.858468806E+02 -.858692187E+02 -.858933383E+02 -.859191496E+02 -.859465595E+02 -.859754719E+02 -.860057890E+02 -.860374119E+02 -.860702412E+02 -.861041779E+02 -.861391241E+02 -.861749834E+02 -.862116614E+02 -.862490663E+02 -.862871093E+02 -.863257046E+02 -.863647694E+02 -.864042245E+02 -.864439936E+02 -.864840031E+02 -.865241821E+02 -.865644608E+02 -.866047704E+02 -.866450412E+02 -.866852010E+02 -.867251730E+02 -.867648726E+02 -.868042038E+02 -.868430541E+02 -.868812883E+02 -.869187403E+02 -.869552025E+02 -.869904122E+02 -.870240339E+02 -.870556364E+02 -.870846634E+02 -.871103948E+02 -.871318974E+02 -.871479603E+02 -.871570118E+02 -.871570118E+02
 -.871627940E+02 -.871627940E+02 -.871540631E+02 -.871385786E+02 -.871178659E+02 -.870931025E+02 -.870651981E+02 -.870348563E+02 -.870026227E+02 -.869689220E+02 -.869340860E+02 -.868983763E+02 -.868620006E+02 -.868251264E+02 -.867878907E+02 -.867504083E+02 -.867127773E+02 -.866750843E+02 -.866374077E+02 -.865998206E+02 -.865623929E+02 -.865251929E+02 -.864882888E+02 -.864517490E+02 -.864156432E+02 -.863800429E+02 -.863450212E+02 -.863106533E+02 -.862770161E+02 -.862441886E+02 -.862122509E+02 -.861812847E+02 -.861513724E+02 -.861225967E+02 -.860950402E+02 -.860687848E+02 -.860439113E+02 -.860204983E+02 -.859986222E+02 -.859783561E+02 -.859597692E+02 -.859429266E+02 -.859278881E+02 -.859147079E+02 -.859034342E+02 -.858941086E+02 -.858867657E+02 -.858814325E+02 -.858781285E+02 -.858768654E+02 -.858776467E+02 -.858804679E+02 -.858853167E+02 -.858921728E+02 -.859010080E+02 -.859117871E+02 -.859244677E+02 -.859390008E+02 -.859553313E+02 -.859733985E+02 -.859931367E+02 -.860144759E+02 -.860373422E+02 -.860616585E+02 -.860873456E+02 -.861143220E+02 -.861425053E+02 -.861718122E+02 -.862021597E+02 -.862334649E+02 -.862656461E+02 -.862986229E+02 -.863323164E+02 -.863666501E+02 -.864015492E+02 -.864369416E+02 -.864727572E+02 -.865089283E+02 -.865453888E+02 -.865820742E+02 -.866189209E+02 -.866558649E+02 -.866928413E+02 -.867297818E+02 -.867666136E+02 -.868032557E+02 -.868396160E+02 -.868755868E+02 -.869110384E+02 -.869458117E+02 -.869797088E+02 -.870124793E+02 -.870438049E+02 -.870732771E+02 -.871003702E+02 -.871244048E+02 -.871445022E+02 -.871595233E+02 -.871679914E+02 -.871679914E+02
 -.871743809E+02 -.871743809E+02 -.871662617E+02 -.871518677E+02 -.871326228E+02 -.871096270E+02 -.870837310E+02 -.870555939E+02 -.870257272E+02 -.869945297E+02 -.869623138E+02 -.869293260E+02 -.868957625E+02 -.868617816E+02 -.868275130E+02 -.867930651E+02 -.867585307E+02 -.867239911E+02 -.866895197E+02 -.866551845E+02 -.866210498E+02 -.865871783E+02 -.865536313E+02 -.865204706E+02 -.864877580E+02 -.864555567E+02 -.864239307E+02 -.863929454E+02 -.863626674E+02 -.863331644E+02 -.863045051E+02 -.862767589E+02 -.862499953E+02 -.862242844E+02 -.861996952E+02 -.861762965E+02 -.861541554E+02 -.861333375E+02 -.861139058E+02 -.860959207E+02 -.860794395E+02 -.860645155E+02 -.860511978E+02 -.860395308E+02 -.860295541E+02 -.860213014E+02 -.860148010E+02 -.860100750E+02 -.860071392E+02 -.860060029E+02 -.860066692E+02 -.860091344E+02 -.860133882E+02 -.860194141E+02 -.860271892E+02 -.860366846E+02 -.860478656E+02 -.860606922E+02 -.860751191E+02 -.860910964E+02 -.861085702E+02 -.861274825E+02 -.861477725E+02 -.861693762E+02 -.861922276E+02 -.862162590E+02 -.862414013E+02 -.862675847E+02 -.862947392E+02 -.863227947E+02 -.863516817E+02 -.863813316E+02 -.864116767E+02 -.864426508E+02 -.864741892E+02 -.865062286E+02 -.865387075E+02 -.865715656E+02 -.866047439E+02 -.866381842E+02 -.866718284E+02 -.867056178E+02 -.867394921E+02 -.867733875E+02 -.868072353E+02 -.868409589E+02 -.868744711E+02 -.869076693E+02 -.869404304E+02 -.869726034E+02 -.870040008E+02 -.870343862E+02 -.870634589E+02 -.870908347E+02 -.871160195E+02 -.871383759E+02 -.871570805E+02 -.871710672E+02 -.871789553E+02 -.871789553E+02
 -.871858105E+02 -.871858105E+02 -.871782929E+02 -.871649698E+02 -.871471643E+02 -.871258990E+02 -.871019656E+02 -.870759778E+02 -.870484130E+02 -.870196436E+02 -.869899616E+02 -.869595978E+02 -.869287364E+02 -.868975258E+02 -.868660879E+02 -.868345244E+02 -.868029220E+02 -.867713569E+02 -.867398971E+02 -.867086053E+02 -.866775406E+02 -.866467599E+02 -.866163187E+02 -.865862720E+02 -.865566749E+02 -.865275830E+02 -.864990524E+02 -.864711399E+02 -.864439032E+02 -.864174004E+02 -.863916903E+02 -.863668320E+02 -.863428847E+02 -.863199072E+02 -.862979580E+02 -.862770945E+02 -.862573729E+02 -.862388477E+02 -.862215716E+02 -.862055947E+02 -.861909641E+02 -.861777239E+02 -.861659147E+02 -.861555731E+02 -.861467313E+02 -.861394173E+02 -.861336540E+02 -.861294597E+02 -.861268472E+02 -.861258242E+02 -.861263931E+02 -.861285508E+02 -.861322889E+02 -.861375939E+02 -.861444470E+02 -.861528244E+02 -.861626977E+02 -.861740338E+02 -.861867954E+02 -.862009416E+02 -.862164276E+02 -.862332055E+02 -.862512247E+02 -.862704321E+02 -.862907727E+02 -.863121898E+02 -.863346254E+02 -.863580210E+02 -.863823172E+02 -.864074548E+02 -.864333746E+02 -.864600178E+02 -.864873265E+02 -.865152434E+02 -.865437123E+02 -.865726780E+02 -.866020864E+02 -.866318840E+02 -.866620183E+02 -.866924369E+02 -.867230871E+02 -.867539153E+02 -.867848657E+02 -.868158792E+02 -.868468918E+02 -.868778315E+02 -.869086162E+02 -.869391493E+02 -.869693148E+02 -.869989706E+02 -.870279403E+02 -.870560019E+02 -.870828738E+02 -.871081963E+02 -.871315076E+02 -.871522132E+02 -.871695453E+02 -.871825113E+02 -.871898263E+02 -.871898263E+02
 -.871970318E+02 -.871970318E+02 -.871901031E+02 -.871778277E+02 -.871614285E+02 -.871418514E+02 -.871198294E+02 -.870959312E+02 -.870705993E+02 -.870441795E+02 -.870169435E+02 -.869891059E+02 -.869608382E+02 -.869322788E+02 -.869035412E+02 -.868747203E+02 -.868458966E+02 -.868171406E+02 -.867885153E+02 -.867600780E+02 -.867318828E+02 -.867039809E+02 -.866764224E+02 -.866492564E+02 -.866225317E+02 -.865962971E+02 -.865706017E+02 -.865454949E+02 -.865210266E+02 -.864972469E+02 -.864742060E+02 -.864519544E+02 -.864305423E+02 -.864100195E+02 -.863904352E+02 -.863718378E+02 -.863542744E+02 -.863377907E+02 -.863224303E+02 -.863082351E+02 -.862952442E+02 -.862834941E+02 -.862730184E+02 -.862638472E+02 -.862560074E+02 -.862495216E+02 -.862444091E+02 -.862406846E+02 -.862383588E+02 -.862374379E+02 -.862379238E+02 -.862398141E+02 -.862431019E+02 -.862477758E+02 -.862538205E+02 -.862612164E+02 -.862699399E+02 -.862799637E+02 -.862912572E+02 -.863037863E+02 -.863175139E+02 -.863324002E+02 -.863484031E+02 -.863654784E+02 -.863835800E+02 -.864026603E+02 -.864226708E+02 -.864435619E+02 -.864652836E+02 -.864877855E+02 -.865110172E+02 -.865349285E+02 -.865594694E+02 -.865845907E+02 -.866102435E+02 -.866363797E+02 -.866629516E+02 -.866899122E+02 -.867172147E+02 -.867448120E+02 -.867726568E+02 -.868007000E+02 -.868288908E+02 -.868571746E+02 -.868854919E+02 -.869137759E+02 -.869419500E+02 -.869699237E+02 -.869975888E+02 -.870248123E+02 -.870514296E+02 -.870772335E+02 -.871019620E+02 -.871252802E+02 -.871467594E+02 -.871658476E+02 -.871818331E+02 -.871937962E+02 -.872005476E+02 -.872005476E+02
 -.872080106E+02 -.872080106E+02 -.872016569E+02 -.871904034E+02 -.871753745E+02 -.871574405E+02 -.871372760E+02 -.871154049E+02 -.870922354E+02 -.870680865E+02 -.870432090E+02 -.870178016E+02 -.869920228E+02 -.869660007E+02 -.869398403E+02 -.869136293E+02 -.868874422E+02 -.868613438E+02 -.868353916E+02 -.868096382E+02 -.867841324E+02 -.867589205E+02 -.867340473E+02 -.867095564E+02 -.866854911E+02 -.866618941E+02 -.866388083E+02 -.866162768E+02 -.865943424E+02 -.865730484E+02 -.865524378E+02 -.865325536E+02 -.865134385E+02 -.864951347E+02 -.864776839E+02 -.864611266E+02 -.864455025E+02 -.864308498E+02 -.864172051E+02 -.864046031E+02 -.863930765E+02 -.863826557E+02 -.863733685E+02 -.863652398E+02 -.863582917E+02 -.863525433E+02 -.863480101E+02 -.863447044E+02 -.863426351E+02 -.863418072E+02 -.863422223E+02 -.863438783E+02 -.863467695E+02 -.863508866E+02 -.863562169E+02 -.863627440E+02 -.863704487E+02 -.863793082E+02 -.863892971E+02 -.864003871E+02 -.864125473E+02 -.864257448E+02 -.864399442E+02 -.864551087E+02 -.864711996E+02 -.864881770E+02 -.865060000E+02 -.865246269E+02 -.865440151E+02 -.865641219E+02 -.865849044E+02 -.866063196E+02 -.866283247E+02 -.866508769E+02 -.866739341E+02 -.866974542E+02 -.867213956E+02 -.867457168E+02 -.867703762E+02 -.867953318E+02 -.868205410E+02 -.868459597E+02 -.868715412E+02 -.868972358E+02 -.869229886E+02 -.869487380E+02 -.869744130E+02 -.869999297E+02 -.870251876E+02 -.870500634E+02 -.870744045E+02 -.870980190E+02 -.871206642E+02 -.871420309E+02 -.871617229E+02 -.871792311E+02 -.871938994E+02 -.872048806E+02 -.872110795E+02 -.872110795E+02
 -.872187265E+02 -.872187265E+02 -.872129331E+02 -.872026746E+02 -.871889787E+02 -.871726412E+02 -.871542793E+02 -.871343727E+02 -.871132953E+02 -.870913396E+02 -.870687357E+02 -.870456660E+02 -.870222761E+02 -.869986836E+02 -.869749852E+02 -.869512612E+02 -.869275799E+02 -.869040003E+02 -.868805751E+02 -.868573518E+02 -.868343744E+02 -.868116845E+02 -.867893219E+02 -.867673254E+02 -.867457329E+02 -.867245820E+02 -.867039101E+02 -.866837544E+02 -.866641520E+02 -.866451401E+02 -.866267554E+02 -.866090347E+02 -.865920143E+02 -.865757300E+02 -.865602168E+02 -.865455091E+02 -.865316402E+02 -.865186420E+02 -.865065453E+02 -.864953790E+02 -.864851704E+02 -.864759448E+02 -.864677252E+02 -.864605325E+02 -.864543849E+02 -.864492981E+02 -.864452852E+02 -.864423561E+02 -.864405183E+02 -.864397758E+02 -.864401301E+02 -.864415793E+02 -.864441187E+02 -.864477407E+02 -.864524345E+02 -.864581868E+02 -.864649815E+02 -.864727998E+02 -.864816205E+02 -.864914200E+02 -.865021727E+02 -.865138511E+02 -.865264256E+02 -.865398654E+02 -.865541381E+02 -.865692102E+02 -.865850471E+02 -.866016135E+02 -.866188736E+02 -.866367911E+02 -.866553292E+02 -.866744513E+02 -.866941205E+02 -.867143002E+02 -.867349538E+02 -.867560446E+02 -.867775364E+02 -.867993926E+02 -.868215765E+02 -.868440509E+02 -.868667774E+02 -.868897165E+02 -.869128259E+02 -.869360605E+02 -.869593700E+02 -.869826979E+02 -.870059791E+02 -.870291363E+02 -.870520770E+02 -.870746877E+02 -.870968278E+02 -.871183210E+02 -.871389442E+02 -.871584135E+02 -.871763653E+02 -.871923331E+02 -.872057157E+02 -.872157375E+02 -.872213963E+02 -.872213963E+02
 -.872291698E+02 -.872291698E+02 -.872239218E+02 -.872146311E+02 -.872022307E+02 -.871874434E+02 -.871708298E+02 -.871528261E+02 -.871337723E+02 -.871139347E+02 -.870935229E+02 -.870727030E+02 -.870516077E+02 -.870303444E+02 -.870090009E+02 -.869876506E+02 -.869663553E+02 -.869451688E+02 -.869241385E+02 -.869033073E+02 -.868827146E+02 -.868623974E+02 -.868423911E+02 -.868227298E+02 -.868034468E+02 -.867845751E+02 -.867661470E+02 -.867481947E+02 -.867307502E+02 -.867138454E+02 -.866975117E+02 -.866817804E+02 -.866666823E+02 -.866522478E+02 -.866385065E+02 -.866254872E+02 -.866132180E+02 -.866017258E+02 -.865910362E+02 -.865811734E+02 -.865721601E+02 -.865640175E+02 -.865567648E+02 -.865504191E+02 -.865449958E+02 -.865405077E+02 -.865369657E+02 -.865343782E+02 -.865327511E+02 -.865320879E+02 -.865323897E+02 -.865336550E+02 -.865358799E+02 -.865390580E+02 -.865431805E+02 -.865482363E+02 -.865542119E+02 -.865610919E+02 -.865688584E+02 -.865774920E+02 -.865869713E+02 -.865972732E+02 -.866083732E+02 -.866202453E+02 -.866328625E+02 -.866461964E+02 -.866602182E+02 -.866748978E+02 -.866902051E+02 -.867061091E+02 -.867225787E+02 -.867395825E+02 -.867570889E+02 -.867750665E+02 -.867934835E+02 -.868123085E+02 -.868315095E+02 -.868510547E+02 -.868709117E+02 -.868910477E+02 -.869114286E+02 -.869320188E+02 -.869527807E+02 -.869736731E+02 -.869946507E+02 -.870156622E+02 -.870366479E+02 -.870575377E+02 -.870782467E+02 -.870986716E+02 -.871186838E+02 -.871381225E+02 -.871567842E+02 -.871744100E+02 -.871906691E+02 -.872051367E+02 -.872172659E+02 -.872263516E+02 -.872314830E+02 -.872314830E+02
 -.872393387E+02 -.872393387E+02 -.872346213E+02 -.872262717E+02 -.872151301E+02 -.872018477E+02 -.871869297E+02 -.871707695E+02 -.871536738E+02 -.871358829E+02 -.871175862E+02 -.870989335E+02 -.870800449E+02 -.870610174E+02 -.870419304E+02 -.870228500E+02 -.870038319E+02 -.869849246E+02 -.869661705E+02 -.869476078E+02 -.869292717E+02 -.869111949E+02 -.868934087E+02 -.868759429E+02 -.868588267E+02 -.868420885E+02 -.868257565E+02 -.868098583E+02 -.867944215E+02 -.867794733E+02 -.867650404E+02 -.867511495E+02 -.867378268E+02 -.867250977E+02 -.867129873E+02 -.867015200E+02 -.866907192E+02 -.866806074E+02 -.866712060E+02 -.866625354E+02 -.866546145E+02 -.866474608E+02 -.866410903E+02 -.866355172E+02 -.866307543E+02 -.866268124E+02 -.866237002E+02 -.866214247E+02 -.866199910E+02 -.866194019E+02 -.866196582E+02 -.866207588E+02 -.866227003E+02 -.866254776E+02 -.866290831E+02 -.866335079E+02 -.866387406E+02 -.866447684E+02 -.866515766E+02 -.866591489E+02 -.866674676E+02 -.866765133E+02 -.866862656E+02 -.866967028E+02 -.867078021E+02 -.867195400E+02 -.867318920E+02 -.867448329E+02 -.867583371E+02 -.867723785E+02 -.867869306E+02 -.868019668E+02 -.868174600E+02 -.868333833E+02 -.868497095E+02 -.868664111E+02 -.868834608E+02 -.869008307E+02 -.869184924E+02 -.869364172E+02 -.869545748E+02 -.869729337E+02 -.869914603E+02 -.870101178E+02 -.870288655E+02 -.870476570E+02 -.870664385E+02 -.870851466E+02 -.871037045E+02 -.871220186E+02 -.871399726E+02 -.871574210E+02 -.871741798E+02 -.871900151E+02 -.872046281E+02 -.872176352E+02 -.872285432E+02 -.872367161E+02 -.872413331E+02 -.872413331E+02
 -.872492361E+02 -.872492361E+02 -.872450351E+02 -.872376008E+02 -.872276828E+02 -.872158619E+02 -.872025893E+02 -.871882162E+02 -.871730165E+02 -.871572051E+02 -.871409513E+02 -.871243891E+02 -.871076258E+02 -.870907484E+02 -.870738276E+02 -.870569226E+02 -.870400832E+02 -.870233523E+02 -.870067678E+02 -.869903634E+02 -.869741701E+02 -.869582167E+02 -.869425304E+02 -.869271374E+02 -.869120628E+02 -.868973313E+02 -.868829669E+02 -.868689936E+02 -.868554347E+02 -.868423133E+02 -.868296523E+02 -.868174742E+02 -.868058010E+02 -.867946542E+02 -.867840549E+02 -.867740235E+02 -.867645796E+02 -.867557420E+02 -.867475286E+02 -.867399563E+02 -.867330408E+02 -.867267966E+02 -.867212371E+02 -.867163741E+02 -.867122181E+02 -.867087780E+02 -.867060611E+02 -.867040732E+02 -.867028183E+02 -.867022988E+02 -.867025156E+02 -.867034674E+02 -.867051517E+02 -.867075640E+02 -.867106983E+02 -.867145470E+02 -.867191008E+02 -.867243490E+02 -.867302795E+02 -.867368787E+02 -.867441318E+02 -.867520229E+02 -.867605349E+02 -.867696496E+02 -.867793481E+02 -.867896107E+02 -.868004168E+02 -.868117454E+02 -.868235748E+02 -.868358831E+02 -.868486478E+02 -.868618464E+02 -.868754559E+02 -.868894532E+02 -.869038152E+02 -.869185184E+02 -.869335390E+02 -.869488530E+02 -.869644357E+02 -.869802620E+02 -.869963055E+02 -.870125385E+02 -.870289311E+02 -.870454507E+02 -.870620612E+02 -.870787211E+02 -.870953824E+02 -.871119882E+02 -.871284700E+02 -.871447437E+02 -.871607052E+02 -.871762243E+02 -.871911362E+02 -.872052316E+02 -.872182434E+02 -.872298287E+02 -.872395468E+02 -.872468298E+02 -.872509448E+02 -.872509448E+02
 -.872588656E+02 -.872588656E+02 -.872551674E+02 -.872486240E+02 -.872398959E+02 -.872294955E+02 -.872178208E+02 -.872051816E+02 -.871918199E+02 -.871779252E+02 -.871636472E+02 -.871491043E+02 -.871343915E+02 -.871195853E+02 -.871047485E+02 -.870899330E+02 -.870751830E+02 -.870605361E+02 -.870460254E+02 -.870316808E+02 -.870175290E+02 -.870035952E+02 -.869899028E+02 -.869764745E+02 -.869633319E+02 -.869504960E+02 -.869379875E+02 -.869258266E+02 -.869140331E+02 -.869026266E+02 -.868916264E+02 -.868810512E+02 -.868709197E+02 -.868612498E+02 -.868520592E+02 -.868433647E+02 -.868351828E+02 -.868275291E+02 -.868204184E+02 -.868138647E+02 -.868078811E+02 -.868024795E+02 -.867976709E+02 -.867934651E+02 -.867898708E+02 -.867868952E+02 -.867845445E+02 -.867828233E+02 -.867817350E+02 -.867812815E+02 -.867814635E+02 -.867822801E+02 -.867837291E+02 -.867858068E+02 -.867885083E+02 -.867918272E+02 -.867957560E+02 -.868002858E+02 -.868054067E+02 -.868111073E+02 -.868173755E+02 -.868241981E+02 -.868315608E+02 -.868394488E+02 -.868478461E+02 -.868567365E+02 -.868661027E+02 -.868759272E+02 -.868861920E+02 -.868968786E+02 -.869079681E+02 -.869194416E+02 -.869312797E+02 -.869434629E+02 -.869559714E+02 -.869687853E+02 -.869818843E+02 -.869952477E+02 -.870088545E+02 -.870226827E+02 -.870367096E+02 -.870509109E+02 -.870652606E+02 -.870797302E+02 -.870942877E+02 -.871088967E+02 -.871235148E+02 -.871380918E+02 -.871525669E+02 -.871668658E+02 -.871808965E+02 -.871945436E+02 -.872076615E+02 -.872200653E+02 -.872315187E+02 -.872417192E+02 -.872502775E+02 -.872566926E+02 -.872603177E+02 -.872603177E+02
 -.872682247E+02 -.872682247E+02 -.872650165E+02 -.872593406E+02 -.872517708E+02 -.872427521E+02 -.872326304E+02 -.872216751E+02 -.872100966E+02 -.871980599E+02 -.871856951E+02 -.871731054E+02 -.871603734E+02 -.871475657E+02 -.871347370E+02 -.871219326E+02 -.871091905E+02 -.870965435E+02 -.870840204E+02 -.870716466E+02 -.870594454E+02 -.870474383E+02 -.870356455E+02 -.870240860E+02 -.870127783E+02 -.870017402E+02 -.869909892E+02 -.869805422E+02 -.869704158E+02 -.869606265E+02 -.869511903E+02 -.869421230E+02 -.869334398E+02 -.869251558E+02 -.869172855E+02 -.869098429E+02 -.869028415E+02 -.868962943E+02 -.868902133E+02 -.868846102E+02 -.868794956E+02 -.868748793E+02 -.868707704E+02 -.868671768E+02 -.868641057E+02 -.868615630E+02 -.868595536E+02 -.868580815E+02 -.868571493E+02 -.868567586E+02 -.868569100E+02 -.868576027E+02 -.868588349E+02 -.868606036E+02 -.868629049E+02 -.868657334E+02 -.868690830E+02 -.868729465E+02 -.868773156E+02 -.868821812E+02 -.868875332E+02 -.868933608E+02 -.868996524E+02 -.869063956E+02 -.869135773E+02 -.869211841E+02 -.869292019E+02 -.869376160E+02 -.869464115E+02 -.869555731E+02 -.869650852E+02 -.869749318E+02 -.869850968E+02 -.869955638E+02 -.870063163E+02 -.870173375E+02 -.870286102E+02 -.870401169E+02 -.870518396E+02 -.870637597E+02 -.870758576E+02 -.870881126E+02 -.871005022E+02 -.871130017E+02 -.871255835E+02 -.871382160E+02 -.871508621E+02 -.871634783E+02 -.871760116E+02 -.871883972E+02 -.872005549E+02 -.872123842E+02 -.872237584E+02 -.872345163E+02 -.872444524E+02 -.872533033E+02 -.872607306E+02 -.872662987E+02 -.872694455E+02 -.872694455E+02
 -.872772932E+02 -.872772932E+02 -.872745626E+02 -.872697319E+02 -.872632897E+02 -.872556151E+02 -.872470031E+02 -.872376833E+02 -.872278353E+02 -.872176000E+02 -.872070883E+02 -.871963885E+02 -.871855710E+02 -.871746929E+02 -.871638007E+02 -.871529330E+02 -.871421224E+02 -.871313968E+02 -.871207806E+02 -.871102954E+02 -.870999609E+02 -.870897952E+02 -.870798153E+02 -.870700372E+02 -.870604763E+02 -.870511475E+02 -.870420652E+02 -.870332436E+02 -.870246963E+02 -.870164370E+02 -.870084788E+02 -.870008347E+02 -.869935172E+02 -.869865386E+02 -.869799108E+02 -.869736452E+02 -.869677529E+02 -.869622442E+02 -.869571292E+02 -.869524172E+02 -.869481168E+02 -.869442360E+02 -.869407821E+02 -.869377616E+02 -.869351802E+02 -.869330428E+02 -.869313532E+02 -.869301147E+02 -.869293295E+02 -.869289987E+02 -.869291229E+02 -.869297015E+02 -.869307329E+02 -.869322148E+02 -.869341439E+02 -.869365160E+02 -.869393260E+02 -.869425683E+02 -.869462360E+02 -.869503217E+02 -.869548174E+02 -.869597143E+02 -.869650028E+02 -.869706729E+02 -.869767141E+02 -.869831153E+02 -.869898651E+02 -.869969514E+02 -.870043622E+02 -.870120847E+02 -.870201063E+02 -.870284138E+02 -.870369939E+02 -.870458331E+02 -.870549176E+02 -.870642336E+02 -.870737667E+02 -.870835023E+02 -.870934255E+02 -.871035204E+02 -.871137707E+02 -.871241588E+02 -.871346657E+02 -.871452704E+02 -.871559494E+02 -.871666757E+02 -.871774178E+02 -.871881383E+02 -.871987921E+02 -.872093237E+02 -.872196645E+02 -.872297288E+02 -.872394080E+02 -.872485647E+02 -.872570234E+02 -.872645593E+02 -.872708837E+02 -.872756252E+02 -.872783050E+02 -.872783050E+02
 -.872860117E+02 -.872860117E+02 -.872837461E+02 -.872797375E+02 -.872743912E+02 -.872680219E+02 -.872608746E+02 -.872531402E+02 -.872449680E+02 -.872364753E+02 -.872277545E+02 -.872188792E+02 -.872099080E+02 -.872008884E+02 -.871918594E+02 -.871828532E+02 -.871738968E+02 -.871650134E+02 -.871562235E+02 -.871475449E+02 -.871389939E+02 -.871305855E+02 -.871223337E+02 -.871142517E+02 -.871063521E+02 -.870986471E+02 -.870911484E+02 -.870838675E+02 -.870768155E+02 -.870700035E+02 -.870634421E+02 -.870571417E+02 -.870511124E+02 -.870453641E+02 -.870399063E+02 -.870347483E+02 -.870298987E+02 -.870253660E+02 -.870211581E+02 -.870172824E+02 -.870137458E+02 -.870105548E+02 -.870077150E+02 -.870052317E+02 -.870031094E+02 -.870013519E+02 -.869999624E+02 -.869989434E+02 -.869982965E+02 -.869980230E+02 -.869981229E+02 -.869985959E+02 -.869994409E+02 -.870006558E+02 -.870022381E+02 -.870041846E+02 -.870064911E+02 -.870091530E+02 -.870121651E+02 -.870155214E+02 -.870192155E+02 -.870232403E+02 -.870275883E+02 -.870322515E+02 -.870372215E+02 -.870424894E+02 -.870480460E+02 -.870538817E+02 -.870599868E+02 -.870663511E+02 -.870729644E+02 -.870798159E+02 -.870868951E+02 -.870941909E+02 -.871016922E+02 -.871093876E+02 -.871172655E+02 -.871253140E+02 -.871335206E+02 -.871418725E+02 -.871503561E+02 -.871589569E+02 -.871676591E+02 -.871764452E+02 -.871852958E+02 -.871941882E+02 -.872030962E+02 -.872119886E+02 -.872208277E+02 -.872295672E+02 -.872381500E+02 -.872465044E+02 -.872545401E+02 -.872621427E+02 -.872691659E+02 -.872754230E+02 -.872806740E+02 -.872846104E+02 -.872868349E+02 -.872868349E+02
 -.872942413E+02 -.872942413E+02 -.872924258E+02 -.872892120E+02 -.872849238E+02 -.872798132E+02 -.872740764E+02 -.872678668E+02 -.872613042E+02 -.872544831E+02 -.872474780E+02 -.872403482E+02 -.872331413E+02 -.872258955E+02 -.872186426E+02 -.872114086E+02 -.872042155E+02 -.871970822E+02 -.871900252E+02 -.871830590E+02 -.871761967E+02 -.871694506E+02 -.871628317E+02 -.871563507E+02 -.871500178E+02 -.871438425E+02 -.871378344E+02 -.871320023E+02 -.871263553E+02 -.871209020E+02 -.871156506E+02 -.871106096E+02 -.871057867E+02 -.871011897E+02 -.870968261E+02 -.870927031E+02 -.870888274E+02 -.870852057E+02 -.870818441E+02 -.870787484E+02 -.870759239E+02 -.870733757E+02 -.870711081E+02 -.870691253E+02 -.870674307E+02 -.870660272E+02 -.870649174E+02 -.870641032E+02 -.870635859E+02 -.870633663E+02 -.870634447E+02 -.870638206E+02 -.870644932E+02 -.870654610E+02 -.870667219E+02 -.870682735E+02 -.870701126E+02 -.870722356E+02 -.870746383E+02 -.870773163E+02 -.870802645E+02 -.870834774E+02 -.870869491E+02 -.870906734E+02 -.870946439E+02 -.870988534E+02 -.871032949E+02 -.871079609E+02 -.871128437E+02 -.871179354E+02 -.871232279E+02 -.871287128E+02 -.871343817E+02 -.871402259E+02 -.871462367E+02 -.871524049E+02 -.871587213E+02 -.871651764E+02 -.871717602E+02 -.871784625E+02 -.871852723E+02 -.871921778E+02 -.871991662E+02 -.872062235E+02 -.872133337E+02 -.872204785E+02 -.872276366E+02 -.872347827E+02 -.872418860E+02 -.872489092E+02 -.872558060E+02 -.872625185E+02 -.872689740E+02 -.872750801E+02 -.872807195E+02 -.872857421E+02 -.872899555E+02 -.872931127E+02 -.872948959E+02 -.872948959E+02
 -.873016914E+02 -.873016914E+02 -.873003042E+02 -.872978447E+02 -.872945582E+02 -.872906362E+02 -.872862283E+02 -.872814517E+02 -.872763987E+02 -.872711419E+02 -.872657393E+02 -.872602368E+02 -.872546718E+02 -.872490745E+02 -.872434696E+02 -.872378780E+02 -.872323169E+02 -.872268015E+02 -.872213448E+02 -.872159583E+02 -.872106525E+02 -.872054368E+02 -.872003202E+02 -.871953109E+02 -.871904167E+02 -.871856453E+02 -.871810038E+02 -.871764993E+02 -.871721386E+02 -.871679283E+02 -.871638749E+02 -.871599845E+02 -.871562632E+02 -.871527170E+02 -.871493514E+02 -.871461719E+02 -.871431837E+02 -.871403917E+02 -.871378006E+02 -.871354147E+02 -.871332381E+02 -.871312746E+02 -.871295274E+02 -.871279997E+02 -.871266940E+02 -.871256125E+02 -.871247573E+02 -.871241295E+02 -.871237304E+02 -.871235604E+02 -.871236198E+02 -.871239083E+02 -.871244252E+02 -.871251693E+02 -.871261393E+02 -.871273331E+02 -.871287483E+02 -.871303824E+02 -.871322322E+02 -.871342943E+02 -.871365648E+02 -.871390396E+02 -.871417144E+02 -.871445845E+02 -.871476448E+02 -.871508901E+02 -.871543151E+02 -.871579140E+02 -.871616810E+02 -.871656101E+02 -.871696951E+02 -.871739297E+02 -.871783074E+02 -.871828215E+02 -.871874652E+02 -.871922316E+02 -.871971136E+02 -.872021036E+02 -.872071940E+02 -.872123767E+02 -.872176430E+02 -.872229837E+02 -.872283886E+02 -.872338466E+02 -.872393450E+02 -.872448693E+02 -.872504025E+02 -.872559245E+02 -.872614111E+02 -.872668330E+02 -.872721539E+02 -.872773286E+02 -.872823009E+02 -.872869994E+02 -.872913339E+02 -.872951897E+02 -.872984200E+02 -.873008370E+02 -.873021999E+02 -.873021999E+02
 -.873077994E+02 -.873077994E+02 -.873067995E+02 -.873050180E+02 -.873026267E+02 -.872997609E+02 -.872965275E+02 -.872930115E+02 -.872892805E+02 -.872853887E+02 -.872813795E+02 -.872772882E+02 -.872731436E+02 -.872689691E+02 -.872647843E+02 -.872606054E+02 -.872564465E+02 -.872523193E+02 -.872482342E+02 -.872442004E+02 -.872402261E+02 -.872363187E+02 -.872324851E+02 -.872287318E+02 -.872250649E+02 -.872214900E+02 -.872180128E+02 -.872146385E+02 -.872113723E+02 -.872082191E+02 -.872051837E+02 -.872022709E+02 -.871994851E+02 -.871968306E+02 -.871943117E+02 -.871919324E+02 -.871896966E+02 -.871876077E+02 -.871856694E+02 -.871838848E+02 -.871822568E+02 -.871807883E+02 -.871794816E+02 -.871783391E+02 -.871773626E+02 -.871765538E+02 -.871759140E+02 -.871754443E+02 -.871751454E+02 -.871750178E+02 -.871750616E+02 -.871752766E+02 -.871756623E+02 -.871762178E+02 -.871769422E+02 -.871778339E+02 -.871788912E+02 -.871801122E+02 -.871814946E+02 -.871830358E+02 -.871847331E+02 -.871865835E+02 -.871885836E+02 -.871907301E+02 -.871930193E+02 -.871954473E+02 -.871980102E+02 -.872007036E+02 -.872035234E+02 -.872064650E+02 -.872095238E+02 -.872126951E+02 -.872159740E+02 -.872193556E+02 -.872228348E+02 -.872264062E+02 -.872300643E+02 -.872338036E+02 -.872376181E+02 -.872415014E+02 -.872454468E+02 -.872494471E+02 -.872534943E+02 -.872575795E+02 -.872616926E+02 -.872658220E+02 -.872699544E+02 -.872740739E+02 -.872781614E+02 -.872821939E+02 -.872861436E+02 -.872899759E+02 -.872936484E+02 -.872971080E+02 -.873002886E+02 -.873031069E+02 -.873054580E+02 -.873072093E+02 -.873081920E+02 -.873081920E+02
 -.873115707E+02 -.873115707E+02 -.873108630E+02 -.873095838E+02 -.873078444E+02 -.873057362E+02 -.873033350E+02 -.873007029E+02 -.872978912E+02 -.872949421E+02 -.872918901E+02 -.872887641E+02 -.872855876E+02 -.872823803E+02 -.872791586E+02 -.872759362E+02 -.872727251E+02 -.872695351E+02 -.872663751E+02 -.872632527E+02 -.872601748E+02 -.872571477E+02 -.872541769E+02 -.872512677E+02 -.872484250E+02 -.872456535E+02 -.872429575E+02 -.872403413E+02 -.872378090E+02 -.872353643E+02 -.872330111E+02 -.872307530E+02 -.872285935E+02 -.872265359E+02 -.872245836E+02 -.872227396E+02 -.872210069E+02 -.872193882E+02 -.872178863E+02 -.872165035E+02 -.872152421E+02 -.872141044E+02 -.872130920E+02 -.872122068E+02 -.872114503E+02 -.872108236E+02 -.872103278E+02 -.872099637E+02 -.872097319E+02 -.872096328E+02 -.872096663E+02 -.872098324E+02 -.872101307E+02 -.872105606E+02 -.872111211E+02 -.872118113E+02 -.872126298E+02 -.872135752E+02 -.872146455E+02 -.872158390E+02 -.872171535E+02 -.872185867E+02 -.872201361E+02 -.872217990E+02 -.872235727E+02 -.872254541E+02 -.872274401E+02 -.872295276E+02 -.872317132E+02 -.872339934E+02 -.872363647E+02 -.872388234E+02 -.872413657E+02 -.872439876E+02 -.872466851E+02 -.872494541E+02 -.872522902E+02 -.872551888E+02 -.872581451E+02 -.872611540E+02 -.872642100E+02 -.872673069E+02 -.872704381E+02 -.872735962E+02 -.872767726E+02 -.872799576E+02 -.872831397E+02 -.872863055E+02 -.872894389E+02 -.872925209E+02 -.872955284E+02 -.872984333E+02 -.873012017E+02 -.873037923E+02 -.873061550E+02 -.873082288E+02 -.873099396E+02 -.873111974E+02 -.873118932E+02 -.873118932E+02
 -.873115707E+02 -.873115707E+02 -.873108630E+02 -.873095838E+02 -.873078444E+02 -.873057362E+02 -.873033350E+02 -.873007029E+02 -.872978912E+02 -.872949421E+02 -.872918901E+02 -.872887641E+02 -.872855876E+02 -.872823803E+02 -.872791586E+02 -.872759362E+02 -.872727251E+02 -.872695351E+02 -.872663751E+02 -.872632527E+02 -.872601748E+02 -.872571477E+02 -.872541769E+02 -.872512677E+02 -.872484250E+02 -.872456535E+02 -.872429575E+02 -.872403413E+02 -.872378090E+02 -.872353643E+02 -.872330111E+02 -.872307530E+02 -.872285935E+02 -.872265359E+02 -.872245836E+02 -.872227396E+02 -.872210069E+02 -.872193882E+02 -.872178863E+02 -.872165035E+02 -.872152421E+02 -.872141044E+02 -.872130920E+02 -.872122068E+02 -.872114503E+02 -.872108236E+02 -.872103278E+02 -.872099637E+02 -.872097319E+02 -.872096328E+02 -.872096663E+02 -.872098324E+02 -.872101307E+02 -.872105606E+02 -.872111211E+02 -.872118113E+02 -.872126298E+02 -.872135752E+02 -.872146455E+02 -.872158390E+02 -.872171535E+02 -.872185867E+02 -.872201361E+02 -.872217990E+02 -.872235727E+02 -.872254541E+02 -.872274401E+02 -.872295276E+02 -.872317132E+02 -.872339934E+02 -.872363647E+02 -.872388234E+02 -.872413657E+02 -.872439876E+02 -.872466851E+02 -.872494541E+02 -.872522902E+02 -.872551888E+02 -.872581451E+02 -.872611540E+02 -.872642100E+02 -.872673069E+02 -.872704381E+02 -.872735962E+02 -.872767726E+02 -.872799576E+02 -.872831397E+02 -.872863055E+02 -.872894389E+02 -.872925209E+02 -.872955284E+02 -.872984333E+02 -.873012017E+02 -.873037923E+02 -.873061550E+02 -.873082288E+02 -.873099396E+02 -.873111974E+02 -.873118932E+02 -.873118932E+02
