# Supplementary material for: Electrical Pacing of Cardiac Tissue Including Potassium Inward Rectification
Source: PLoS One. 2015 Jun 9;10(6):e0127837. doi: 10.1371/journal.pone.0127837 (PMC4461281; doi:10.1371/journal.pone.0127837)
Supplement: S1 Data — (ZIP) [file pone.0127837.s001.zip › All-Data/Data-with-IK1/BDT30/Vm5ms.txt]

 -.873300171E+02 -.873144059E+02 -.873136886E+02 -.873123955E+02 -.873106396E+02 -.873085200E+02 -.873061219E+02 -.873035114E+02 -.873007445E+02 -.872978673E+02 -.872949089E+02 -.872918894E+02 -.872888269E+02 -.872857347E+02 -.872826254E+02 -.872795158E+02 -.872764229E+02 -.872733606E+02 -.872703415E+02 -.872673734E+02 -.872644586E+02 -.872615984E+02 -.872587933E+02 -.872560437E+02 -.872533533E+02 -.872507276E+02 -.872481725E+02 -.872456938E+02 -.872432971E+02 -.872409859E+02 -.872387627E+02 -.872366303E+02 -.872345909E+02 -.872326472E+02 -.872308025E+02 -.872290605E+02 -.872274240E+02 -.872258961E+02 -.872244793E+02 -.872231752E+02 -.872219858E+02 -.872209126E+02 -.872199574E+02 -.872191218E+02 -.872184075E+02 -.872178160E+02 -.872173483E+02 -.872170054E+02 -.872167878E+02 -.872166958E+02 -.872167292E+02 -.872168881E+02 -.872171719E+02 -.872175800E+02 -.872181117E+02 -.872187658E+02 -.872195412E+02 -.872204364E+02 -.872214497E+02 -.872225792E+02 -.872238230E+02 -.872251788E+02 -.872266443E+02 -.872282168E+02 -.872298937E+02 -.872316721E+02 -.872335492E+02 -.872355220E+02 -.872375873E+02 -.872397419E+02 -.872419826E+02 -.872443060E+02 -.872467087E+02 -.872491873E+02 -.872517382E+02 -.872543577E+02 -.872570423E+02 -.872597879E+02 -.872625907E+02 -.872654464E+02 -.872683505E+02 -.872712981E+02 -.872742836E+02 -.872773009E+02 -.872803428E+02 -.872834009E+02 -.872864651E+02 -.872895235E+02 -.872925612E+02 -.872955602E+02 -.872984982E+02 -.873013480E+02 -.873040755E+02 -.873066392E+02 -.873089878E+02 -.873110583E+02 -.873127738E+02 -.873140404E+02 -.873147438E+02 -.873147438E+02
 -.873144059E+02 -.873144059E+02 -.873136886E+02 -.873123955E+02 -.873106396E+02 -.873085200E+02 -.873061219E+02 -.873035114E+02 -.873007445E+02 -.872978673E+02 -.872949089E+02 -.872918894E+02 -.872888269E+02 -.872857347E+02 -.872826254E+02 -.872795158E+02 -.872764229E+02 -.872733606E+02 -.872703415E+02 -.872673734E+02 -.872644586E+02 -.872615984E+02 -.872587933E+02 -.872560437E+02 -.872533533E+02 -.872507276E+02 -.872481725E+02 -.872456938E+02 -.872432971E+02 -.872409859E+02 -.872387627E+02 -.872366303E+02 -.872345909E+02 -.872326472E+02 -.872308025E+02 -.872290605E+02 -.872274240E+02 -.872258961E+02 -.872244793E+02 -.872231752E+02 -.872219858E+02 -.872209126E+02 -.872199574E+02 -.872191218E+02 -.872184075E+02 -.872178160E+02 -.872173483E+02 -.872170054E+02 -.872167878E+02 -.872166958E+02 -.872167292E+02 -.872168881E+02 -.872171719E+02 -.872175800E+02 -.872181117E+02 -.872187658E+02 -.872195412E+02 -.872204364E+02 -.872214497E+02 -.872225792E+02 -.872238230E+02 -.872251788E+02 -.872266443E+02 -.872282168E+02 -.872298937E+02 -.872316721E+02 -.872335492E+02 -.872355220E+02 -.872375873E+02 -.872397419E+02 -.872419826E+02 -.872443060E+02 -.872467087E+02 -.872491873E+02 -.872517382E+02 -.872543577E+02 -.872570423E+02 -.872597879E+02 -.872625907E+02 -.872654464E+02 -.872683505E+02 -.872712981E+02 -.872742836E+02 -.872773009E+02 -.872803428E+02 -.872834009E+02 -.872864651E+02 -.872895235E+02 -.872925612E+02 -.872955602E+02 -.872984982E+02 -.873013480E+02 -.873040755E+02 -.873066392E+02 -.873089878E+02 -.873110583E+02 -.873127738E+02 -.873140404E+02 -.873147438E+02 -.873147438E+02
 -.873106204E+02 -.873106204E+02 -.873096170E+02 -.873078120E+02 -.873053772E+02 -.873024627E+02 -.872991897E+02 -.872956550E+02 -.872919369E+02 -.872880897E+02 -.872841469E+02 -.872801331E+02 -.872760664E+02 -.872719620E+02 -.872678406E+02 -.872637269E+02 -.872596428E+02 -.872556077E+02 -.872516362E+02 -.872477338E+02 -.872439006E+02 -.872401365E+02 -.872364406E+02 -.872328154E+02 -.872292677E+02 -.872258061E+02 -.872224393E+02 -.872191756E+02 -.872160209E+02 -.872129787E+02 -.872100519E+02 -.872072434E+02 -.872045563E+02 -.872019946E+02 -.871995634E+02 -.871972672E+02 -.871951102E+02 -.871930964E+02 -.871912284E+02 -.871895087E+02 -.871879397E+02 -.871865237E+02 -.871852631E+02 -.871841605E+02 -.871832182E+02 -.871824380E+02 -.871818215E+02 -.871813698E+02 -.871810833E+02 -.871809624E+02 -.871810071E+02 -.871812172E+02 -.871815920E+02 -.871821310E+02 -.871828329E+02 -.871836964E+02 -.871847198E+02 -.871859012E+02 -.871872383E+02 -.871887287E+02 -.871903697E+02 -.871921582E+02 -.871940911E+02 -.871961649E+02 -.871983761E+02 -.872007209E+02 -.872031954E+02 -.872057957E+02 -.872085175E+02 -.872113567E+02 -.872143089E+02 -.872173696E+02 -.872205344E+02 -.872237986E+02 -.872271577E+02 -.872306068E+02 -.872341411E+02 -.872377557E+02 -.872414455E+02 -.872452050E+02 -.872490287E+02 -.872529103E+02 -.872568431E+02 -.872608195E+02 -.872648308E+02 -.872688671E+02 -.872729161E+02 -.872769635E+02 -.872809915E+02 -.872849783E+02 -.872888966E+02 -.872927125E+02 -.872963830E+02 -.872998544E+02 -.873030586E+02 -.873059092E+02 -.873082968E+02 -.873100822E+02 -.873110879E+02 -.873110879E+02
 -.873046417E+02 -.873046417E+02 -.873032408E+02 -.873007309E+02 -.872973611E+02 -.872933426E+02 -.872888483E+02 -.872840142E+02 -.872789394E+02 -.872736917E+02 -.872683165E+02 -.872628451E+02 -.872573032E+02 -.872517187E+02 -.872461236E+02 -.872405494E+02 -.872350249E+02 -.872295723E+02 -.872242037E+02 -.872189229E+02 -.872137300E+02 -.872086245E+02 -.872036089E+02 -.871986903E+02 -.871938797E+02 -.871891892E+02 -.871846301E+02 -.871802116E+02 -.871759396E+02 -.871718183E+02 -.871678514E+02 -.871640428E+02 -.871603977E+02 -.871569224E+02 -.871536235E+02 -.871505075E+02 -.871475801E+02 -.871448459E+02 -.871423091E+02 -.871399731E+02 -.871378414E+02 -.871359176E+02 -.871342053E+02 -.871327079E+02 -.871314284E+02 -.871303693E+02 -.871295326E+02 -.871289195E+02 -.871285309E+02 -.871283673E+02 -.871284287E+02 -.871287148E+02 -.871292249E+02 -.871299581E+02 -.871309127E+02 -.871320869E+02 -.871334782E+02 -.871350841E+02 -.871369014E+02 -.871389267E+02 -.871411561E+02 -.871435857E+02 -.871462109E+02 -.871490270E+02 -.871520291E+02 -.871552120E+02 -.871585705E+02 -.871620988E+02 -.871657914E+02 -.871696424E+02 -.871736458E+02 -.871777955E+02 -.871820855E+02 -.871865092E+02 -.871910606E+02 -.871957330E+02 -.872005201E+02 -.872054151E+02 -.872104112E+02 -.872155013E+02 -.872206778E+02 -.872259327E+02 -.872312573E+02 -.872366417E+02 -.872420748E+02 -.872475437E+02 -.872530329E+02 -.872585240E+02 -.872639940E+02 -.872694145E+02 -.872747501E+02 -.872799557E+02 -.872849743E+02 -.872897329E+02 -.872941384E+02 -.872980712E+02 -.873013776E+02 -.873038602E+02 -.873052649E+02 -.873052649E+02
 -.872975177E+02 -.872975177E+02 -.872956676E+02 -.872923657E+02 -.872879463E+02 -.872826918E+02 -.872768277E+02 -.872705232E+02 -.872639013E+02 -.872570489E+02 -.872500242E+02 -.872428718E+02 -.872356342E+02 -.872283527E+02 -.872210681E+02 -.872138206E+02 -.872066421E+02 -.871995525E+02 -.871925635E+02 -.871856798E+02 -.871789027E+02 -.871722357E+02 -.871656873E+02 -.871592695E+02 -.871529965E+02 -.871468834E+02 -.871409422E+02 -.871351820E+02 -.871296098E+02 -.871242307E+02 -.871190499E+02 -.871140740E+02 -.871093108E+02 -.871047687E+02 -.871004567E+02 -.870963830E+02 -.870925548E+02 -.870889783E+02 -.870856590E+02 -.870826022E+02 -.870798126E+02 -.870772953E+02 -.870750550E+02 -.870730960E+02 -.870714223E+02 -.870700370E+02 -.870689425E+02 -.870681407E+02 -.870676328E+02 -.870674195E+02 -.870675008E+02 -.870678766E+02 -.870685459E+02 -.870695071E+02 -.870707583E+02 -.870722969E+02 -.870741197E+02 -.870762231E+02 -.870786029E+02 -.870812546E+02 -.870841731E+02 -.870873529E+02 -.870907880E+02 -.870944721E+02 -.870983987E+02 -.871025609E+02 -.871069516E+02 -.871115633E+02 -.871163884E+02 -.871214193E+02 -.871266478E+02 -.871320661E+02 -.871376658E+02 -.871434387E+02 -.871493765E+02 -.871554706E+02 -.871617127E+02 -.871680938E+02 -.871746052E+02 -.871812374E+02 -.871879809E+02 -.871948253E+02 -.872017593E+02 -.872087703E+02 -.872158444E+02 -.872229648E+02 -.872301121E+02 -.872372626E+02 -.872443870E+02 -.872514491E+02 -.872584032E+02 -.872651912E+02 -.872717393E+02 -.872779526E+02 -.872837096E+02 -.872888537E+02 -.872931831E+02 -.872964377E+02 -.872982816E+02 -.872982816E+02
 -.872898047E+02 -.872898047E+02 -.872874708E+02 -.872833254E+02 -.872777991E+02 -.872712430E+02 -.872639300E+02 -.872560637E+02 -.872477932E+02 -.872392246E+02 -.872304349E+02 -.872214888E+02 -.872124447E+02 -.872033559E+02 -.871942730E+02 -.871852396E+02 -.871762869E+02 -.871674356E+02 -.871586990E+02 -.871500838E+02 -.871415960E+02 -.871332463E+02 -.871250480E+02 -.871170165E+02 -.871091691E+02 -.871015216E+02 -.870940862E+02 -.870868728E+02 -.870798898E+02 -.870731443E+02 -.870666446E+02 -.870604003E+02 -.870544218E+02 -.870487201E+02 -.870433063E+02 -.870381905E+02 -.870333816E+02 -.870288878E+02 -.870247163E+02 -.870208740E+02 -.870173676E+02 -.870142035E+02 -.870113876E+02 -.870089255E+02 -.870068218E+02 -.870050806E+02 -.870037051E+02 -.870026976E+02 -.870020598E+02 -.870017929E+02 -.870018969E+02 -.870023715E+02 -.870032154E+02 -.870044267E+02 -.870060028E+02 -.870079402E+02 -.870102350E+02 -.870128824E+02 -.870158771E+02 -.870192131E+02 -.870228838E+02 -.870268823E+02 -.870312007E+02 -.870358310E+02 -.870407648E+02 -.870459932E+02 -.870515069E+02 -.870572965E+02 -.870633522E+02 -.870696641E+02 -.870762220E+02 -.870830155E+02 -.870900343E+02 -.870972677E+02 -.871047052E+02 -.871123360E+02 -.871201493E+02 -.871281341E+02 -.871362791E+02 -.871445727E+02 -.871530027E+02 -.871615562E+02 -.871702191E+02 -.871789760E+02 -.871878094E+02 -.871966986E+02 -.872056196E+02 -.872145430E+02 -.872234327E+02 -.872322437E+02 -.872409194E+02 -.872493878E+02 -.872575571E+02 -.872653093E+02 -.872724931E+02 -.872789132E+02 -.872843179E+02 -.872883819E+02 -.872906854E+02 -.872906854E+02
 -.872817346E+02 -.872817346E+02 -.872789002E+02 -.872738859E+02 -.872672202E+02 -.872593212E+02 -.872505082E+02 -.872410193E+02 -.872310312E+02 -.872206743E+02 -.872100494E+02 -.871992410E+02 -.871883224E+02 -.871773581E+02 -.871664043E+02 -.871555056E+02 -.871446946E+02 -.871339947E+02 -.871234214E+02 -.871129872E+02 -.871027055E+02 -.870925915E+02 -.870826621E+02 -.870729363E+02 -.870634323E+02 -.870541658E+02 -.870451506E+02 -.870363985E+02 -.870279202E+02 -.870197261E+02 -.870118280E+02 -.870042384E+02 -.869969706E+02 -.869900383E+02 -.869834543E+02 -.869772308E+02 -.869713790E+02 -.869659089E+02 -.869608300E+02 -.869561513E+02 -.869518811E+02 -.869480275E+02 -.869445978E+02 -.869415988E+02 -.869390363E+02 -.869369154E+02 -.869352401E+02 -.869340136E+02 -.869332380E+02 -.869329147E+02 -.869330441E+02 -.869336254E+02 -.869346572E+02 -.869361370E+02 -.869380614E+02 -.869404262E+02 -.869432263E+02 -.869464558E+02 -.869501079E+02 -.869541752E+02 -.869586494E+02 -.869635216E+02 -.869687821E+02 -.869744209E+02 -.869804273E+02 -.869867902E+02 -.869934981E+02 -.870005391E+02 -.870079011E+02 -.870155717E+02 -.870235380E+02 -.870317874E+02 -.870403069E+02 -.870490834E+02 -.870581039E+02 -.870673550E+02 -.870768235E+02 -.870864959E+02 -.870963582E+02 -.871063964E+02 -.871165956E+02 -.871269402E+02 -.871374131E+02 -.871479957E+02 -.871586669E+02 -.871694019E+02 -.871801717E+02 -.871909411E+02 -.872016669E+02 -.872122949E+02 -.872227573E+02 -.872329676E+02 -.872428155E+02 -.872521594E+02 -.872608172E+02 -.872685542E+02 -.872750673E+02 -.872799650E+02 -.872827411E+02 -.872827411E+02
 -.872733930E+02 -.872733930E+02 -.872700510E+02 -.872641556E+02 -.872563297E+02 -.872470547E+02 -.872366975E+02 -.872255346E+02 -.872137734E+02 -.872015731E+02 -.871890593E+02 -.871763350E+02 -.871634870E+02 -.871505882E+02 -.871376979E+02 -.871248634E+02 -.871121208E+02 -.870994969E+02 -.870870130E+02 -.870746883E+02 -.870625410E+02 -.870505905E+02 -.870388572E+02 -.870273612E+02 -.870161214E+02 -.870051557E+02 -.869944801E+02 -.869841092E+02 -.869740571E+02 -.869643383E+02 -.869549677E+02 -.869459610E+02 -.869373340E+02 -.869291028E+02 -.869212825E+02 -.869138877E+02 -.869069320E+02 -.869004280E+02 -.868943874E+02 -.868888216E+02 -.868837409E+02 -.868791552E+02 -.868750736E+02 -.868715042E+02 -.868684543E+02 -.868659302E+02 -.868639368E+02 -.868624782E+02 -.868615572E+02 -.868611753E+02 -.868613329E+02 -.868620293E+02 -.868632625E+02 -.868650295E+02 -.868673261E+02 -.868701472E+02 -.868734863E+02 -.868773363E+02 -.868816887E+02 -.868865344E+02 -.868918630E+02 -.868976637E+02 -.869039246E+02 -.869106332E+02 -.869177765E+02 -.869253408E+02 -.869333121E+02 -.869416757E+02 -.869504168E+02 -.869595201E+02 -.869689703E+02 -.869787517E+02 -.869888485E+02 -.869992451E+02 -.870099255E+02 -.870208736E+02 -.870320736E+02 -.870435090E+02 -.870551634E+02 -.870670199E+02 -.870790608E+02 -.870912676E+02 -.871036201E+02 -.871160964E+02 -.871286715E+02 -.871413166E+02 -.871539976E+02 -.871666731E+02 -.871792926E+02 -.871917930E+02 -.872040945E+02 -.872160962E+02 -.872276690E+02 -.872386470E+02 -.872488170E+02 -.872579038E+02 -.872655523E+02 -.872713033E+02 -.872745629E+02 -.872745629E+02
 -.872648120E+02 -.872648120E+02 -.872609634E+02 -.872541787E+02 -.872451688E+02 -.872344824E+02 -.872225376E+02 -.872096503E+02 -.871960648E+02 -.871819712E+02 -.871675181E+02 -.871528251E+02 -.871379908E+02 -.871230944E+02 -.871081995E+02 -.870933580E+02 -.870786108E+02 -.870639901E+02 -.870495238E+02 -.870352361E+02 -.870211493E+02 -.870072863E+02 -.869936693E+02 -.869803200E+02 -.869672602E+02 -.869545105E+02 -.869420897E+02 -.869300165E+02 -.869183091E+02 -.869069853E+02 -.868960632E+02 -.868855614E+02 -.868754987E+02 -.868658935E+02 -.868567639E+02 -.868481274E+02 -.868400002E+02 -.868323980E+02 -.868253354E+02 -.868188260E+02 -.868128827E+02 -.868075175E+02 -.868027414E+02 -.867985644E+02 -.867949953E+02 -.867920418E+02 -.867897101E+02 -.867880051E+02 -.867869301E+02 -.867864870E+02 -.867866764E+02 -.867874973E+02 -.867889473E+02 -.867910227E+02 -.867937186E+02 -.867970284E+02 -.868009446E+02 -.868054581E+02 -.868105589E+02 -.868162356E+02 -.868224758E+02 -.868292660E+02 -.868365919E+02 -.868444385E+02 -.868527898E+02 -.868616293E+02 -.868709400E+02 -.868807041E+02 -.868909038E+02 -.869015207E+02 -.869125362E+02 -.869239317E+02 -.869356883E+02 -.869477870E+02 -.869602091E+02 -.869729354E+02 -.869859469E+02 -.869992245E+02 -.870127486E+02 -.870264995E+02 -.870404564E+02 -.870545978E+02 -.870689005E+02 -.870833387E+02 -.870978839E+02 -.871125028E+02 -.871271561E+02 -.871417966E+02 -.871563662E+02 -.871707923E+02 -.871849837E+02 -.871988244E+02 -.872121663E+02 -.872248190E+02 -.872365375E+02 -.872470057E+02 -.872558154E+02 -.872624386E+02 -.872661921E+02 -.872661921E+02
 -.872560188E+02 -.872560188E+02 -.872516551E+02 -.872439613E+02 -.872337381E+02 -.872216003E+02 -.872080191E+02 -.871933586E+02 -.871779010E+02 -.871618641E+02 -.871454183E+02 -.871286995E+02 -.871118152E+02 -.870948513E+02 -.870778786E+02 -.870609549E+02 -.870441266E+02 -.870274326E+02 -.870109058E+02 -.869945745E+02 -.869784646E+02 -.869626016E+02 -.869470104E+02 -.869317159E+02 -.869167429E+02 -.869021154E+02 -.868878568E+02 -.868739894E+02 -.868605349E+02 -.868475145E+02 -.868349500E+02 -.868228631E+02 -.868112753E+02 -.868002088E+02 -.867896850E+02 -.867797246E+02 -.867703475E+02 -.867615726E+02 -.867534174E+02 -.867458988E+02 -.867390322E+02 -.867328322E+02 -.867273121E+02 -.867224841E+02 -.867183588E+02 -.867149455E+02 -.867122518E+02 -.867102834E+02 -.867090445E+02 -.867085374E+02 -.867087626E+02 -.867097191E+02 -.867114040E+02 -.867138129E+02 -.867169397E+02 -.867207766E+02 -.867253143E+02 -.867305420E+02 -.867364474E+02 -.867430166E+02 -.867502348E+02 -.867580858E+02 -.867665522E+02 -.867756158E+02 -.867852576E+02 -.867954576E+02 -.868061955E+02 -.868174500E+02 -.868291996E+02 -.868414226E+02 -.868540967E+02 -.868671998E+02 -.868807096E+02 -.868946036E+02 -.869088596E+02 -.869234551E+02 -.869383680E+02 -.869535758E+02 -.869690558E+02 -.869847851E+02 -.870007399E+02 -.870168952E+02 -.870332246E+02 -.870496989E+02 -.870662853E+02 -.870829463E+02 -.870996375E+02 -.871163053E+02 -.871328842E+02 -.871492923E+02 -.871654265E+02 -.871811558E+02 -.871963126E+02 -.872106819E+02 -.872239865E+02 -.872358686E+02 -.872458661E+02 -.872533809E+02 -.872576392E+02 -.872576392E+02
 -.872470119E+02 -.872470119E+02 -.872421216E+02 -.872334950E+02 -.872220212E+02 -.872083869E+02 -.871931243E+02 -.871766443E+02 -.871592644E+02 -.871412311E+02 -.871227352E+02 -.871039250E+02 -.870849185E+02 -.870658116E+02 -.870466825E+02 -.870275950E+02 -.870086030E+02 -.869897508E+02 -.869710750E+02 -.869526077E+02 -.869343788E+02 -.869164165E+02 -.868987493E+02 -.868814060E+02 -.868644154E+02 -.868478054E+02 -.868316033E+02 -.868158353E+02 -.868005266E+02 -.867857026E+02 -.867713884E+02 -.867576095E+02 -.867443918E+02 -.867317613E+02 -.867197433E+02 -.867083628E+02 -.866976435E+02 -.866876079E+02 -.866782773E+02 -.866696719E+02 -.866618103E+02 -.866547101E+02 -.866483875E+02 -.866428570E+02 -.866381315E+02 -.866342222E+02 -.866311382E+02 -.866288864E+02 -.866274717E+02 -.866268970E+02 -.866271630E+02 -.866282683E+02 -.866302097E+02 -.866329818E+02 -.866365773E+02 -.866409868E+02 -.866461990E+02 -.866522009E+02 -.866589775E+02 -.866665123E+02 -.866747873E+02 -.866837830E+02 -.866934788E+02 -.867038527E+02 -.867148820E+02 -.867265429E+02 -.867388108E+02 -.867516608E+02 -.867650671E+02 -.867790040E+02 -.867934451E+02 -.868083643E+02 -.868237353E+02 -.868395318E+02 -.868557277E+02 -.868722970E+02 -.868892137E+02 -.869064519E+02 -.869239855E+02 -.869417881E+02 -.869598326E+02 -.869780906E+02 -.869965322E+02 -.870151245E+02 -.870338308E+02 -.870526089E+02 -.870714093E+02 -.870901723E+02 -.871088246E+02 -.871272750E+02 -.871454086E+02 -.871630791E+02 -.871800996E+02 -.871962297E+02 -.872111597E+02 -.872244897E+02 -.872357027E+02 -.872441294E+02 -.872489036E+02 -.872489036E+02
 -.872377888E+02 -.872377888E+02 -.872323554E+02 -.872227652E+02 -.872100025E+02 -.871948309E+02 -.871778428E+02 -.871594956E+02 -.871401427E+02 -.871200557E+02 -.870994431E+02 -.870784685E+02 -.870572627E+02 -.870359306E+02 -.870145588E+02 -.869932198E+02 -.869719726E+02 -.869508656E+02 -.869299402E+02 -.869092327E+02 -.868887758E+02 -.868686021E+02 -.868487445E+02 -.868292358E+02 -.868101086E+02 -.867913953E+02 -.867731268E+02 -.867553334E+02 -.867380448E+02 -.867212904E+02 -.867051001E+02 -.866895043E+02 -.866745335E+02 -.866602183E+02 -.866465891E+02 -.866336752E+02 -.866215047E+02 -.866101046E+02 -.865995004E+02 -.865897160E+02 -.865807743E+02 -.865726961E+02 -.865655011E+02 -.865592069E+02 -.865538288E+02 -.865493803E+02 -.865458722E+02 -.865433128E+02 -.865417081E+02 -.865410615E+02 -.865413741E+02 -.865426442E+02 -.865448680E+02 -.865480389E+02 -.865521483E+02 -.865571846E+02 -.865631345E+02 -.865699819E+02 -.865777091E+02 -.865862961E+02 -.865957215E+02 -.866059618E+02 -.866169923E+02 -.866287869E+02 -.866413183E+02 -.866545582E+02 -.866684775E+02 -.866830463E+02 -.866982344E+02 -.867140111E+02 -.867303456E+02 -.867472071E+02 -.867645648E+02 -.867823879E+02 -.868006460E+02 -.868193091E+02 -.868383470E+02 -.868577299E+02 -.868774281E+02 -.868974115E+02 -.869176493E+02 -.869381097E+02 -.869587589E+02 -.869795603E+02 -.870004732E+02 -.870214509E+02 -.870424386E+02 -.870633703E+02 -.870841653E+02 -.871047229E+02 -.871249162E+02 -.871445838E+02 -.871635190E+02 -.871814563E+02 -.871980528E+02 -.872128660E+02 -.872253230E+02 -.872346825E+02 -.872399842E+02 -.872399842E+02
 -.872283428E+02 -.872283428E+02 -.872223506E+02 -.872117690E+02 -.871976828E+02 -.871809352E+02 -.871621787E+02 -.871419160E+02 -.871205334E+02 -.870983272E+02 -.870755260E+02 -.870523090E+02 -.870288195E+02 -.870051739E+02 -.869814680E+02 -.869577805E+02 -.869341755E+02 -.869107065E+02 -.868874191E+02 -.868643530E+02 -.868415459E+02 -.868190350E+02 -.867968572E+02 -.867750493E+02 -.867536487E+02 -.867326916E+02 -.867122133E+02 -.866922489E+02 -.866728331E+02 -.866540006E+02 -.866357870E+02 -.866182281E+02 -.866013602E+02 -.865852192E+02 -.865698409E+02 -.865552599E+02 -.865415094E+02 -.865286216E+02 -.865166268E+02 -.865055541E+02 -.864954307E+02 -.864862820E+02 -.864781315E+02 -.864710003E+02 -.864649069E+02 -.864598673E+02 -.864558945E+02 -.864529986E+02 -.864511868E+02 -.864504633E+02 -.864508294E+02 -.864522835E+02 -.864548206E+02 -.864584331E+02 -.864631102E+02 -.864688383E+02 -.864756010E+02 -.864833792E+02 -.864921515E+02 -.865018941E+02 -.865125810E+02 -.865241844E+02 -.865366746E+02 -.865500205E+02 -.865641895E+02 -.865791480E+02 -.865948612E+02 -.866112940E+02 -.866284104E+02 -.866461744E+02 -.866645498E+02 -.866835004E+02 -.867029901E+02 -.867229833E+02 -.867434446E+02 -.867643392E+02 -.867856326E+02 -.868072907E+02 -.868292795E+02 -.868515649E+02 -.868741125E+02 -.868968866E+02 -.869198496E+02 -.869429611E+02 -.869661761E+02 -.869894434E+02 -.870127030E+02 -.870358828E+02 -.870588944E+02 -.870816280E+02 -.871039446E+02 -.871256676E+02 -.871465707E+02 -.871663627E+02 -.871846678E+02 -.872009999E+02 -.872147300E+02 -.872250434E+02 -.872308841E+02 -.872308841E+02
 -.872186817E+02 -.872186817E+02 -.872121151E+02 -.872005172E+02 -.871850771E+02 -.871667166E+02 -.871461476E+02 -.871239169E+02 -.871004433E+02 -.870760484E+02 -.870509814E+02 -.870254387E+02 -.869995775E+02 -.869735250E+02 -.869473850E+02 -.869212427E+02 -.868951676E+02 -.868692174E+02 -.868434420E+02 -.868178861E+02 -.867925920E+02 -.867676012E+02 -.867429551E+02 -.867186953E+02 -.866948631E+02 -.866714996E+02 -.866486455E+02 -.866263413E+02 -.866046278E+02 -.865835460E+02 -.865631378E+02 -.865434457E+02 -.865245120E+02 -.865063793E+02 -.864890893E+02 -.864726828E+02 -.864571996E+02 -.864426776E+02 -.864291534E+02 -.864166619E+02 -.864052359E+02 -.863949061E+02 -.863857006E+02 -.863776448E+02 -.863707609E+02 -.863650680E+02 -.863605818E+02 -.863573146E+02 -.863552753E+02 -.863544689E+02 -.863548972E+02 -.863565580E+02 -.863594457E+02 -.863635507E+02 -.863688601E+02 -.863753575E+02 -.863830230E+02 -.863918338E+02 -.864017641E+02 -.864127853E+02 -.864248663E+02 -.864379737E+02 -.864520721E+02 -.864671241E+02 -.864830910E+02 -.864999326E+02 -.865176079E+02 -.865360750E+02 -.865552917E+02 -.865752154E+02 -.865958036E+02 -.866170139E+02 -.866388042E+02 -.866611331E+02 -.866839598E+02 -.867072439E+02 -.867309461E+02 -.867550274E+02 -.867794493E+02 -.868041735E+02 -.868291612E+02 -.868543730E+02 -.868797672E+02 -.869052994E+02 -.869309207E+02 -.869565751E+02 -.869821975E+02 -.870077098E+02 -.870330163E+02 -.870579977E+02 -.870825034E+02 -.871063418E+02 -.871292667E+02 -.871509614E+02 -.871710168E+02 -.871889033E+02 -.872039349E+02 -.872152224E+02 -.872216133E+02 -.872216133E+02
 -.872088251E+02 -.872088251E+02 -.872016723E+02 -.871890368E+02 -.871722133E+02 -.871522028E+02 -.871297753E+02 -.871055207E+02 -.870798911E+02 -.870532349E+02 -.870258232E+02 -.869978694E+02 -.869695443E+02 -.869409858E+02 -.869123052E+02 -.868835934E+02 -.868549249E+02 -.868263625E+02 -.867979605E+02 -.867697685E+02 -.867418335E+02 -.867142018E+02 -.866869195E+02 -.866600329E+02 -.866335881E+02 -.866076320E+02 -.865822113E+02 -.865573729E+02 -.865331646E+02 -.865096349E+02 -.864868327E+02 -.864648079E+02 -.864436104E+02 -.864232900E+02 -.864038958E+02 -.863854762E+02 -.863680784E+02 -.863517481E+02 -.863365290E+02 -.863224633E+02 -.863095904E+02 -.862979472E+02 -.862875675E+02 -.862784818E+02 -.862707170E+02 -.862642960E+02 -.862592380E+02 -.862555579E+02 -.862532664E+02 -.862523700E+02 -.862528706E+02 -.862547658E+02 -.862580484E+02 -.862627071E+02 -.862687262E+02 -.862760858E+02 -.862847621E+02 -.862947274E+02 -.863059508E+02 -.863183977E+02 -.863320309E+02 -.863468101E+02 -.863626930E+02 -.863796349E+02 -.863975894E+02 -.864165088E+02 -.864363443E+02 -.864570464E+02 -.864785650E+02 -.865008500E+02 -.865238515E+02 -.865475198E+02 -.865718060E+02 -.865966618E+02 -.866220402E+02 -.866478948E+02 -.866741804E+02 -.867008528E+02 -.867278686E+02 -.867551846E+02 -.867827578E+02 -.868105445E+02 -.868384990E+02 -.868665729E+02 -.868947130E+02 -.869228591E+02 -.869509410E+02 -.869788746E+02 -.870065571E+02 -.870338602E+02 -.870606218E+02 -.870866353E+02 -.871116353E+02 -.871352795E+02 -.871571254E+02 -.871765998E+02 -.871929594E+02 -.872052402E+02 -.872121916E+02 -.872121916E+02
 -.871988067E+02 -.871988067E+02 -.871910561E+02 -.871773635E+02 -.871591291E+02 -.871374315E+02 -.871130985E+02 -.870867637E+02 -.870589137E+02 -.870299243E+02 -.870000885E+02 -.869696372E+02 -.869387540E+02 -.869075858E+02 -.868762512E+02 -.868448468E+02 -.868134521E+02 -.867821345E+02 -.867509535E+02 -.867199634E+02 -.866892161E+02 -.866587628E+02 -.866286544E+02 -.865989424E+02 -.865696790E+02 -.865409172E+02 -.865127106E+02 -.864851137E+02 -.864581824E+02 -.864319732E+02 -.864065435E+02 -.863819519E+02 -.863582567E+02 -.863355167E+02 -.863137902E+02 -.862931346E+02 -.862736062E+02 -.862552600E+02 -.862381486E+02 -.862223227E+02 -.862078298E+02 -.861947144E+02 -.861830172E+02 -.861727750E+02 -.861640203E+02 -.861567812E+02 -.861510808E+02 -.861469374E+02 -.861443643E+02 -.861433691E+02 -.861439542E+02 -.861461166E+02 -.861498478E+02 -.861551338E+02 -.861619557E+02 -.861702894E+02 -.861801061E+02 -.861913724E+02 -.862040508E+02 -.862180997E+02 -.862334741E+02 -.862501256E+02 -.862680033E+02 -.862870535E+02 -.863072210E+02 -.863284487E+02 -.863506786E+02 -.863738518E+02 -.863979091E+02 -.864227916E+02 -.864484403E+02 -.864747973E+02 -.865018055E+02 -.865294089E+02 -.865575531E+02 -.865861848E+02 -.866152526E+02 -.866447062E+02 -.866744966E+02 -.867045757E+02 -.867348958E+02 -.867654085E+02 -.867960644E+02 -.868268109E+02 -.868575908E+02 -.868883395E+02 -.869189821E+02 -.869494289E+02 -.869795703E+02 -.870092693E+02 -.870383528E+02 -.870665997E+02 -.870937254E+02 -.871193626E+02 -.871430358E+02 -.871641281E+02 -.871818391E+02 -.871951294E+02 -.872026500E+02 -.872026500E+02
 -.871886698E+02 -.871886698E+02 -.871803121E+02 -.871655448E+02 -.871458737E+02 -.871224541E+02 -.870961709E+02 -.870677025E+02 -.870375711E+02 -.870061804E+02 -.869738445E+02 -.869408103E+02 -.869072734E+02 -.868733891E+02 -.868392825E+02 -.868050553E+02 -.867707921E+02 -.867365652E+02 -.867024388E+02 -.866684721E+02 -.866347219E+02 -.866012445E+02 -.865680961E+02 -.865353341E+02 -.865030173E+02 -.864712057E+02 -.864399609E+02 -.864093461E+02 -.863794260E+02 -.863502666E+02 -.863219354E+02 -.862945008E+02 -.862680317E+02 -.862425976E+02 -.862182679E+02 -.861951109E+02 -.861731945E+02 -.861525843E+02 -.861333441E+02 -.861155348E+02 -.860992137E+02 -.860844346E+02 -.860712469E+02 -.860596951E+02 -.860498189E+02 -.860416526E+02 -.860352245E+02 -.860305569E+02 -.860276660E+02 -.860265612E+02 -.860272454E+02 -.860297149E+02 -.860339592E+02 -.860399616E+02 -.860476988E+02 -.860571418E+02 -.860682555E+02 -.860809993E+02 -.860953277E+02 -.861111904E+02 -.861285328E+02 -.861472967E+02 -.861674205E+02 -.861888399E+02 -.862114885E+02 -.862352981E+02 -.862601994E+02 -.862861225E+02 -.863129973E+02 -.863407540E+02 -.863693234E+02 -.863986376E+02 -.864286300E+02 -.864592356E+02 -.864903915E+02 -.865220368E+02 -.865541125E+02 -.865865619E+02 -.866193299E+02 -.866523630E+02 -.866856082E+02 -.867190130E+02 -.867525236E+02 -.867860834E+02 -.868196314E+02 -.868530991E+02 -.868864070E+02 -.869194605E+02 -.869521435E+02 -.869843109E+02 -.870157793E+02 -.870463135E+02 -.870756106E+02 -.871032790E+02 -.871288105E+02 -.871515452E+02 -.871706258E+02 -.871849380E+02 -.871930341E+02 -.871930341E+02
 -.871784657E+02 -.871784657E+02 -.871694943E+02 -.871536407E+02 -.871325125E+02 -.871073411E+02 -.870790702E+02 -.870484239E+02 -.870159587E+02 -.869821053E+02 -.869471987E+02 -.869115003E+02 -.868752154E+02 -.868385073E+02 -.868015069E+02 -.867643210E+02 -.867270387E+02 -.866897369E+02 -.866524845E+02 -.866153454E+02 -.865783813E+02 -.865416535E+02 -.865052244E+02 -.864691577E+02 -.864335194E+02 -.863983779E+02 -.863638037E+02 -.863298697E+02 -.862966509E+02 -.862642245E+02 -.862326693E+02 -.862020660E+02 -.861724962E+02 -.861440422E+02 -.861167868E+02 -.860908121E+02 -.860661993E+02 -.860430277E+02 -.860213742E+02 -.860013121E+02 -.859829112E+02 -.859662366E+02 -.859513486E+02 -.859383015E+02 -.859271439E+02 -.859179179E+02 -.859106581E+02 -.859053920E+02 -.859021392E+02 -.859009114E+02 -.859017122E+02 -.859045369E+02 -.859093729E+02 -.859161997E+02 -.859249891E+02 -.859357053E+02 -.859483056E+02 -.859627406E+02 -.859789548E+02 -.859968869E+02 -.860164707E+02 -.860376355E+02 -.860603070E+02 -.860844076E+02 -.861098574E+02 -.861365747E+02 -.861644765E+02 -.861934794E+02 -.862235004E+02 -.862544566E+02 -.862862668E+02 -.863188511E+02 -.863521319E+02 -.863860337E+02 -.864204840E+02 -.864554127E+02 -.864907529E+02 -.865264403E+02 -.865624132E+02 -.865986122E+02 -.866349792E+02 -.866714570E+02 -.867079875E+02 -.867445107E+02 -.867809618E+02 -.868172688E+02 -.868533483E+02 -.868891012E+02 -.869244058E+02 -.869591100E+02 -.869930203E+02 -.870258888E+02 -.870573953E+02 -.870871244E+02 -.871145367E+02 -.871389301E+02 -.871593914E+02 -.871747321E+02 -.871834068E+02 -.871834068E+02
 -.871682670E+02 -.871682670E+02 -.871586813E+02 -.871417352E+02 -.871191375E+02 -.870921962E+02 -.870619129E+02 -.870290559E+02 -.869942165E+02 -.869578510E+02 -.869203117E+02 -.868818728E+02 -.868427495E+02 -.868031112E+02 -.867630939E+02 -.867228089E+02 -.866823494E+02 -.866417963E+02 -.866012225E+02 -.865606964E+02 -.865202846E+02 -.864800541E+02 -.864400731E+02 -.864004129E+02 -.863611475E+02 -.863223544E+02 -.862841142E+02 -.862465109E+02 -.862096317E+02 -.861735664E+02 -.861384078E+02 -.861042508E+02 -.860711923E+02 -.860393306E+02 -.860087646E+02 -.859795930E+02 -.859519134E+02 -.859258217E+02 -.859014107E+02 -.858787697E+02 -.858579835E+02 -.858391316E+02 -.858222877E+02 -.858075189E+02 -.857948847E+02 -.857844368E+02 -.857762180E+02 -.857702621E+02 -.857665933E+02 -.857652259E+02 -.857661643E+02 -.857694031E+02 -.857749268E+02 -.857827101E+02 -.857927183E+02 -.858049077E+02 -.858192257E+02 -.858356118E+02 -.858539979E+02 -.858743092E+02 -.858964651E+02 -.859203795E+02 -.859459620E+02 -.859731188E+02 -.860017534E+02 -.860317674E+02 -.860630615E+02 -.860955359E+02 -.861290915E+02 -.861636305E+02 -.861990567E+02 -.862352765E+02 -.862721991E+02 -.863097370E+02 -.863478062E+02 -.863863268E+02 -.864252223E+02 -.864644205E+02 -.865038524E+02 -.865434522E+02 -.865831565E+02 -.866229034E+02 -.866626311E+02 -.867022759E+02 -.867417700E+02 -.867810385E+02 -.868199951E+02 -.868585369E+02 -.868965376E+02 -.869338388E+02 -.869702389E+02 -.870054781E+02 -.870392202E+02 -.870710277E+02 -.871003313E+02 -.871263884E+02 -.871482314E+02 -.871645996E+02 -.871738515E+02 -.871738515E+02
 -.871581743E+02 -.871581743E+02 -.871479779E+02 -.871299433E+02 -.871058780E+02 -.870771643E+02 -.870448606E+02 -.870097787E+02 -.869725412E+02 -.869336266E+02 -.868934039E+02 -.868521587E+02 -.868101130E+02 -.867674419E+02 -.867242857E+02 -.866807590E+02 -.866369578E+02 -.865929663E+02 -.865488610E+02 -.865047143E+02 -.864605974E+02 -.864165829E+02 -.863727460E+02 -.863291655E+02 -.862859243E+02 -.862431101E+02 -.862008150E+02 -.861591355E+02 -.861181727E+02 -.860780318E+02 -.860388216E+02 -.860006546E+02 -.859636461E+02 -.859279134E+02 -.858935752E+02 -.858607503E+02 -.858295567E+02 -.858001103E+02 -.857725241E+02 -.857469069E+02 -.857233626E+02 -.857019890E+02 -.856828767E+02 -.856661084E+02 -.856517579E+02 -.856398887E+02 -.856305541E+02 -.856237958E+02 -.856196437E+02 -.856181159E+02 -.856192179E+02 -.856229430E+02 -.856292721E+02 -.856381740E+02 -.856496058E+02 -.856635133E+02 -.856798319E+02 -.856984868E+02 -.857193943E+02 -.857424625E+02 -.857675925E+02 -.857946792E+02 -.858236123E+02 -.858542778E+02 -.858865586E+02 -.859203360E+02 -.859554904E+02 -.859919023E+02 -.860294533E+02 -.860680273E+02 -.861075106E+02 -.861477931E+02 -.861887686E+02 -.862303355E+02 -.862723970E+02 -.863148614E+02 -.863576422E+02 -.864006578E+02 -.864438317E+02 -.864870915E+02 -.865303682E+02 -.865735956E+02 -.866167081E+02 -.866596393E+02 -.867023193E+02 -.867446709E+02 -.867866059E+02 -.868280189E+02 -.868687803E+02 -.869087273E+02 -.869476511E+02 -.869852822E+02 -.870212701E+02 -.870551573E+02 -.870863466E+02 -.871140573E+02 -.871372700E+02 -.871546545E+02 -.871644762E+02 -.871644762E+02
 -.871483203E+02 -.871483203E+02 -.871375256E+02 -.871184209E+02 -.870929077E+02 -.870624397E+02 -.870281296E+02 -.869908287E+02 -.869511880E+02 -.869097064E+02 -.868667663E+02 -.868226620E+02 -.867776216E+02 -.867318242E+02 -.866854120E+02 -.866385013E+02 -.865911903E+02 -.865435650E+02 -.864957043E+02 -.864476841E+02 -.863995804E+02 -.863514710E+02 -.863034378E+02 -.862555679E+02 -.862079538E+02 -.861606943E+02 -.861138943E+02 -.860676649E+02 -.860221233E+02 -.859773924E+02 -.859336007E+02 -.858908812E+02 -.858493716E+02 -.858092123E+02 -.857705461E+02 -.857335163E+02 -.856982660E+02 -.856649361E+02 -.856336647E+02 -.856045854E+02 -.855778261E+02 -.855535074E+02 -.855317416E+02 -.855126313E+02 -.854962679E+02 -.854827306E+02 -.854720856E+02 -.854643851E+02 -.854596664E+02 -.854579522E+02 -.854592495E+02 -.854635500E+02 -.854708300E+02 -.854810507E+02 -.854941587E+02 -.855100867E+02 -.855287543E+02 -.855500688E+02 -.855739267E+02 -.856002144E+02 -.856288100E+02 -.856595843E+02 -.856924024E+02 -.857271249E+02 -.857636094E+02 -.858017118E+02 -.858412877E+02 -.858821936E+02 -.859242878E+02 -.859674320E+02 -.860114916E+02 -.860563370E+02 -.861018441E+02 -.861478947E+02 -.861943775E+02 -.862411875E+02 -.862882267E+02 -.863354039E+02 -.863826342E+02 -.864298384E+02 -.864769423E+02 -.865238756E+02 -.865705699E+02 -.866169567E+02 -.866629648E+02 -.867085165E+02 -.867535228E+02 -.867978776E+02 -.868414499E+02 -.868840739E+02 -.869255363E+02 -.869655598E+02 -.870037821E+02 -.870397286E+02 -.870727768E+02 -.871021114E+02 -.871266649E+02 -.871450413E+02 -.871554180E+02 -.871554180E+02
 -.871388818E+02 -.871388818E+02 -.871275115E+02 -.871073712E+02 -.870804503E+02 -.870482703E+02 -.870119931E+02 -.869725049E+02 -.869304819E+02 -.868864394E+02 -.868407706E+02 -.867937759E+02 -.867456868E+02 -.866966833E+02 -.866469080E+02 -.865964769E+02 -.865454882E+02 -.864940282E+02 -.864421774E+02 -.863900141E+02 -.863376174E+02 -.862850704E+02 -.862324616E+02 -.861798863E+02 -.861274471E+02 -.860752552E+02 -.860234298E+02 -.859720984E+02 -.859213971E+02 -.858714697E+02 -.858224676E+02 -.857745489E+02 -.857278779E+02 -.856826232E+02 -.856389567E+02 -.855970522E+02 -.855570837E+02 -.855192237E+02 -.854836417E+02 -.854505025E+02 -.854199643E+02 -.853921772E+02 -.853672807E+02 -.853454027E+02 -.853266576E+02 -.853111445E+02 -.852989463E+02 -.852901288E+02 -.852847390E+02 -.852828055E+02 -.852843373E+02 -.852893240E+02 -.852977360E+02 -.853095245E+02 -.853246229E+02 -.853429466E+02 -.853643952E+02 -.853888530E+02 -.854161910E+02 -.854462683E+02 -.854789336E+02 -.855140273E+02 -.855513833E+02 -.855908304E+02 -.856321947E+02 -.856753008E+02 -.857199736E+02 -.857660402E+02 -.858133306E+02 -.858616797E+02 -.859109281E+02 -.859609231E+02 -.860115195E+02 -.860625803E+02 -.861139771E+02 -.861655904E+02 -.862173096E+02 -.862690330E+02 -.863206671E+02 -.863721261E+02 -.864233311E+02 -.864742082E+02 -.865246873E+02 -.865746992E+02 -.866241731E+02 -.866730321E+02 -.867211887E+02 -.867685381E+02 -.868149502E+02 -.868602588E+02 -.869042487E+02 -.869466377E+02 -.869870549E+02 -.870250119E+02 -.870598653E+02 -.870907692E+02 -.871166128E+02 -.871359404E+02 -.871468478E+02 -.871468478E+02
 -.871300810E+02 -.871300810E+02 -.871181660E+02 -.870970423E+02 -.870687798E+02 -.870349595E+02 -.869967860E+02 -.869551760E+02 -.869108257E+02 -.868642624E+02 -.868158859E+02 -.867659993E+02 -.867148336E+02 -.866625669E+02 -.866093391E+02 -.865552635E+02 -.865004357E+02 -.864449405E+02 -.863888576E+02 -.863322658E+02 -.862752466E+02 -.862178869E+02 -.861602810E+02 -.861025324E+02 -.860447545E+02 -.859870714E+02 -.859296182E+02 -.858725415E+02 -.858159987E+02 -.857601580E+02 -.857051981E+02 -.856513070E+02 -.855986808E+02 -.855475222E+02 -.854980393E+02 -.854504431E+02 -.854049464E+02 -.853617613E+02 -.853210971E+02 -.852831582E+02 -.852481415E+02 -.852162342E+02 -.851876113E+02 -.851624333E+02 -.851408441E+02 -.851229688E+02 -.851089123E+02 -.850987577E+02 -.850925650E+02 -.850903703E+02 -.850921854E+02 -.850979970E+02 -.851077679E+02 -.851214365E+02 -.851389183E+02 -.851601071E+02 -.851848760E+02 -.852130799E+02 -.852445569E+02 -.852791305E+02 -.853166124E+02 -.853568041E+02 -.853994997E+02 -.854444885E+02 -.854915567E+02 -.855404898E+02 -.855910753E+02 -.856431037E+02 -.856963709E+02 -.857506795E+02 -.858058404E+02 -.858616736E+02 -.859180094E+02 -.859746892E+02 -.860315654E+02 -.860885024E+02 -.861453761E+02 -.862020737E+02 -.862584933E+02 -.863145430E+02 -.863701397E+02 -.864252078E+02 -.864796768E+02 -.865334786E+02 -.865865450E+02 -.866388023E+02 -.866901669E+02 -.867405382E+02 -.867897898E+02 -.868377586E+02 -.868842304E+02 -.869289224E+02 -.869714589E+02 -.870113421E+02 -.870479126E+02 -.870802997E+02 -.871073559E+02 -.871275735E+02 -.871389754E+02 -.871389754E+02
 -.871221786E+02 -.871221786E+02 -.871097628E+02 -.870877317E+02 -.870582248E+02 -.870228730E+02 -.869829167E+02 -.869392954E+02 -.868927183E+02 -.868437194E+02 -.867926998E+02 -.867399600E+02 -.866857265E+02 -.866301717E+02 -.865734293E+02 -.865156062E+02 -.864567924E+02 -.863970680E+02 -.863365091E+02 -.862751923E+02 -.862131993E+02 -.861506191E+02 -.860875507E+02 -.860241052E+02 -.859604066E+02 -.858965927E+02 -.858328163E+02 -.857692444E+02 -.857060594E+02 -.856434577E+02 -.855816500E+02 -.855208593E+02 -.854613203E+02 -.854032773E+02 -.853469824E+02 -.852926935E+02 -.852406716E+02 -.851911788E+02 -.851444749E+02 -.851008147E+02 -.850604449E+02 -.850236006E+02 -.849905026E+02 -.849613536E+02 -.849363364E+02 -.849156100E+02 -.848993083E+02 -.848875374E+02 -.848803741E+02 -.848778646E+02 -.848800241E+02 -.848868360E+02 -.848982525E+02 -.849141955E+02 -.849345572E+02 -.849592024E+02 -.849879703E+02 -.850206767E+02 -.850571172E+02 -.850970696E+02 -.851402973E+02 -.851865522E+02 -.852355780E+02 -.852871131E+02 -.853408940E+02 -.853966576E+02 -.854541443E+02 -.855131003E+02 -.855732797E+02 -.856344463E+02 -.856963756E+02 -.857588557E+02 -.858216886E+02 -.858846908E+02 -.859476937E+02 -.860105441E+02 -.860731036E+02 -.861352485E+02 -.861968692E+02 -.862578686E+02 -.863181614E+02 -.863776717E+02 -.864363311E+02 -.864940755E+02 -.865508418E+02 -.866065630E+02 -.866611627E+02 -.867145478E+02 -.867665996E+02 -.868171618E+02 -.868660261E+02 -.869129129E+02 -.869574473E+02 -.869991276E+02 -.870372847E+02 -.870710302E+02 -.870991885E+02 -.871202095E+02 -.871320555E+02 -.871320555E+02
 -.871154843E+02 -.871154843E+02 -.871026285E+02 -.870797961E+02 -.870491824E+02 -.870124574E+02 -.869708856E+02 -.869254198E+02 -.868767745E+02 -.868254826E+02 -.867719396E+02 -.867164382E+02 -.866591953E+02 -.866003724E+02 -.865400922E+02 -.864784514E+02 -.864155295E+02 -.863513976E+02 -.862861242E+02 -.862197807E+02 -.861524452E+02 -.860842065E+02 -.860151663E+02 -.859454418E+02 -.858751668E+02 -.858044931E+02 -.857335916E+02 -.856626524E+02 -.855918853E+02 -.855215191E+02 -.854518014E+02 -.853829971E+02 -.853153870E+02 -.852492658E+02 -.851849402E+02 -.851227260E+02 -.850629453E+02 -.850059231E+02 -.849519838E+02 -.849014469E+02 -.848546231E+02 -.848118101E+02 -.847732880E+02 -.847393159E+02 -.847101270E+02 -.846859259E+02 -.846668845E+02 -.846531396E+02 -.846447903E+02 -.846418967E+02 -.846444782E+02 -.846525137E+02 -.846659418E+02 -.846846618E+02 -.847085353E+02 -.847373887E+02 -.847710160E+02 -.848091820E+02 -.848516262E+02 -.848980668E+02 -.849482044E+02 -.850017268E+02 -.850583127E+02 -.851176364E+02 -.851793710E+02 -.852431924E+02 -.853087830E+02 -.853758340E+02 -.854440489E+02 -.855131450E+02 -.855828557E+02 -.856529321E+02 -.857231436E+02 -.857932790E+02 -.858631469E+02 -.859325753E+02 -.860014118E+02 -.860695225E+02 -.861367912E+02 -.862031181E+02 -.862684179E+02 -.863326176E+02 -.863956543E+02 -.864574714E+02 -.865180150E+02 -.865772286E+02 -.866350475E+02 -.866913908E+02 -.867461518E+02 -.867991864E+02 -.868502970E+02 -.868992135E+02 -.869455675E+02 -.869888604E+02 -.870284213E+02 -.870633531E+02 -.870924626E+02 -.871141700E+02 -.871263924E+02 -.871263924E+02
 -.871103655E+02 -.871103655E+02 -.870971513E+02 -.870736614E+02 -.870421305E+02 -.870042511E+02 -.869612976E+02 -.869142241E+02 -.868637402E+02 -.868103688E+02 -.867544926E+02 -.866963894E+02 -.866362599E+02 -.865742492E+02 -.865104631E+02 -.864449813E+02 -.863778677E+02 -.863091788E+02 -.862389703E+02 -.861673031E+02 -.860942478E+02 -.860198887E+02 -.859443270E+02 -.858676830E+02 -.857900986E+02 -.857117384E+02 -.856327917E+02 -.855534727E+02 -.854740212E+02 -.853947024E+02 -.853158065E+02 -.852376474E+02 -.851605610E+02 -.850849036E+02 -.850110489E+02 -.849393850E+02 -.848703108E+02 -.848042314E+02 -.847415536E+02 -.846826806E+02 -.846280066E+02 -.845779111E+02 -.845327530E+02 -.844928653E+02 -.844585495E+02 -.844300702E+02 -.844076509E+02 -.843914696E+02 -.843816555E+02 -.843782871E+02 -.843813900E+02 -.843909368E+02 -.844068478E+02 -.844289918E+02 -.844571892E+02 -.844912150E+02 -.845308028E+02 -.845756494E+02 -.846254200E+02 -.846797540E+02 -.847382701E+02 -.848005723E+02 -.848662558E+02 -.849349121E+02 -.850061341E+02 -.850795211E+02 -.851546830E+02 -.852312440E+02 -.853088456E+02 -.853871498E+02 -.854658407E+02 -.855446263E+02 -.856232396E+02 -.857014393E+02 -.857790094E+02 -.858557597E+02 -.859315243E+02 -.860061613E+02 -.860795507E+02 -.861515932E+02 -.862222076E+02 -.862913282E+02 -.863589022E+02 -.864248856E+02 -.864892387E+02 -.865519211E+02 -.866128852E+02 -.866720678E+02 -.867293805E+02 -.867846969E+02 -.868378371E+02 -.868885469E+02 -.869364721E+02 -.869811257E+02 -.870218444E+02 -.870577334E+02 -.870875949E+02 -.871098353E+02 -.871223454E+02 -.871223454E+02
 -.871072520E+02 -.871072520E+02 -.870937896E+02 -.870698358E+02 -.870376399E+02 -.869988963E+02 -.869548733E+02 -.869065125E+02 -.868545058E+02 -.867993563E+02 -.867414250E+02 -.866809667E+02 -.866181582E+02 -.865531201E+02 -.864859337E+02 -.864166547E+02 -.863453237E+02 -.862719754E+02 -.861966459E+02 -.861193790E+02 -.860402316E+02 -.859592775E+02 -.858766120E+02 -.857923539E+02 -.857066491E+02 -.856196727E+02 -.855316305E+02 -.854427609E+02 -.853533354E+02 -.852636591E+02 -.851740704E+02 -.850849401E+02 -.849966698E+02 -.849096901E+02 -.848244572E+02 -.847414492E+02 -.846611616E+02 -.845841018E+02 -.845107828E+02 -.844417167E+02 -.843774072E+02 -.843183420E+02 -.842649851E+02 -.842177689E+02 -.841770862E+02 -.841432835E+02 -.841166541E+02 -.840974321E+02 -.840857881E+02 -.840818255E+02 -.840855786E+02 -.840970114E+02 -.841160188E+02 -.841424285E+02 -.841760046E+02 -.842164521E+02 -.842634230E+02 -.843165224E+02 -.843753161E+02 -.844393385E+02 -.845080998E+02 -.845810946E+02 -.846578088E+02 -.847377275E+02 -.848203416E+02 -.849051536E+02 -.849916832E+02 -.850794722E+02 -.851680877E+02 -.852571257E+02 -.853462131E+02 -.854350093E+02 -.855232074E+02 -.856105337E+02 -.856967484E+02 -.857816438E+02 -.858650438E+02 -.859468020E+02 -.860267995E+02 -.861049426E+02 -.861811602E+02 -.862554002E+02 -.863276264E+02 -.863978139E+02 -.864659444E+02 -.865320003E+02 -.865959579E+02 -.866577790E+02 -.867174004E+02 -.867747212E+02 -.868295863E+02 -.868817659E+02 -.869309291E+02 -.869766101E+02 -.870181647E+02 -.870547138E+02 -.870850710E+02 -.871076480E+02 -.871203329E+02 -.871203329E+02
 -.871066533E+02 -.871066533E+02 -.870930855E+02 -.870689150E+02 -.870363765E+02 -.869971428E+02 -.869524552E+02 -.869032258E+02 -.868501162E+02 -.867935979E+02 -.867339994E+02 -.866715423E+02 -.866063701E+02 -.865385694E+02 -.864681878E+02 -.863952475E+02 -.863197566E+02 -.862417191E+02 -.861611423E+02 -.860780443E+02 -.859924588E+02 -.859044412E+02 -.858140720E+02 -.857214615E+02 -.856267532E+02 -.855301265E+02 -.854318004E+02 -.853320350E+02 -.852311333E+02 -.851294425E+02 -.850273544E+02 -.849253047E+02 -.848237723E+02 -.847232767E+02 -.846243751E+02 -.845276575E+02 -.844337413E+02 -.843432646E+02 -.842568782E+02 -.841752367E+02 -.840989888E+02 -.840287670E+02 -.839651764E+02 -.839087841E+02 -.838601081E+02 -.838196067E+02 -.837876693E+02 -.837646079E+02 -.837506501E+02 -.837459345E+02 -.837505068E+02 -.837643194E+02 -.837872321E+02 -.838190154E+02 -.838593556E+02 -.839078615E+02 -.839640729E+02 -.840274700E+02 -.840974840E+02 -.841735078E+02 -.842549069E+02 -.843410307E+02 -.844312226E+02 -.845248298E+02 -.846212124E+02 -.847197507E+02 -.848198527E+02 -.849209592E+02 -.850225482E+02 -.851241384E+02 -.852252915E+02 -.853256134E+02 -.854247545E+02 -.855224096E+02 -.856183165E+02 -.857122546E+02 -.858040428E+02 -.858935367E+02 -.859806259E+02 -.860652305E+02 -.861472980E+02 -.862267987E+02 -.863037218E+02 -.863780705E+02 -.864498566E+02 -.865190942E+02 -.865857921E+02 -.866499456E+02 -.867115254E+02 -.867704648E+02 -.868266426E+02 -.868798630E+02 -.869298288E+02 -.869761073E+02 -.870180866E+02 -.870549192E+02 -.870854489E+02 -.871081158E+02 -.871208344E+02 -.871208344E+02
 -.871091497E+02 -.871091497E+02 -.870956541E+02 -.870715763E+02 -.870390997E+02 -.869998454E+02 -.869550055E+02 -.869054448E+02 -.868517784E+02 -.867944319E+02 -.867336889E+02 -.866697264E+02 -.866026426E+02 -.865324789E+02 -.864592379E+02 -.863828969E+02 -.863034206E+02 -.862207706E+02 -.861349139E+02 -.860458303E+02 -.859535188E+02 -.858580035E+02 -.857593389E+02 -.856576149E+02 -.855529617E+02 -.854455543E+02 -.853356163E+02 -.852234238E+02 -.851093079E+02 -.849936575E+02 -.848769209E+02 -.847596062E+02 -.846422808E+02 -.845255700E+02 -.844101529E+02 -.842967584E+02 -.841861577E+02 -.840791565E+02 -.839765848E+02 -.838792854E+02 -.837881006E+02 -.837038579E+02 -.836273549E+02 -.835593435E+02 -.835005144E+02 -.834514819E+02 -.834127698E+02 -.833847993E+02 -.833678786E+02 -.833621954E+02 -.833678121E+02 -.833846645E+02 -.834125630E+02 -.834511974E+02 -.835001447E+02 -.835588792E+02 -.836267849E+02 -.837031691E+02 -.837872781E+02 -.838783124E+02 -.839754424E+02 -.840778238E+02 -.841846120E+02 -.842949747E+02 -.844081042E+02 -.845232272E+02 -.846396127E+02 -.847565793E+02 -.848734995E+02 -.849898034E+02 -.851049802E+02 -.852185791E+02 -.853302086E+02 -.854395349E+02 -.855462798E+02 -.856502174E+02 -.857511710E+02 -.858490091E+02 -.859436410E+02 -.860350127E+02 -.861231020E+02 -.862079138E+02 -.862894748E+02 -.863678278E+02 -.864430260E+02 -.865151259E+02 -.865841797E+02 -.866502264E+02 -.867132809E+02 -.867733206E+02 -.868302690E+02 -.868839753E+02 -.869341878E+02 -.869805204E+02 -.870224091E+02 -.870590564E+02 -.870893585E+02 -.871118116E+02 -.871243903E+02 -.871243903E+02
 -.871153926E+02 -.871153926E+02 -.871021864E+02 -.870785790E+02 -.870466589E+02 -.870079641E+02 -.869636113E+02 -.869143954E+02 -.868608668E+02 -.868033900E+02 -.867421889E+02 -.866773815E+02 -.866090075E+02 -.865370504E+02 -.864614543E+02 -.863821390E+02 -.862990114E+02 -.862119766E+02 -.861209460E+02 -.860258457E+02 -.859266232E+02 -.858232545E+02 -.857157509E+02 -.856041652E+02 -.854885980E+02 -.853692040E+02 -.852461978E+02 -.851198594E+02 -.849905393E+02 -.848586627E+02 -.847247337E+02 -.845893366E+02 -.844531381E+02 -.843168855E+02 -.841814048E+02 -.840475948E+02 -.839164207E+02 -.837889034E+02 -.836661071E+02 -.835491242E+02 -.834390577E+02 -.833370009E+02 -.832440164E+02 -.831611136E+02 -.830892254E+02 -.830291864E+02 -.829817118E+02 -.829473786E+02 -.829266106E+02 -.829196665E+02 -.829266325E+02 -.829474204E+02 -.829817696E+02 -.830292543E+02 -.830892954E+02 -.831611759E+02 -.832440593E+02 -.833370107E+02 -.834390188E+02 -.835490192E+02 -.836659164E+02 -.837886057E+02 -.839159926E+02 -.840470108E+02 -.841806372E+02 -.843159047E+02 -.844519120E+02 -.845878311E+02 -.847229124E+02 -.848564868E+02 -.849879672E+02 -.851168470E+02 -.852426982E+02 -.853651675E+02 -.854839723E+02 -.855988956E+02 -.857097804E+02 -.858165245E+02 -.859190739E+02 -.860174173E+02 -.861115798E+02 -.862016171E+02 -.862876088E+02 -.863696525E+02 -.864478568E+02 -.865223341E+02 -.865931927E+02 -.866605276E+02 -.867244092E+02 -.867848711E+02 -.868418933E+02 -.868953822E+02 -.869451451E+02 -.869908577E+02 -.870320215E+02 -.870679099E+02 -.870974974E+02 -.871193680E+02 -.871315972E+02 -.871315972E+02
 -.871260934E+02 -.871260934E+02 -.871134331E+02 -.870907474E+02 -.870599821E+02 -.870225529E+02 -.869794701E+02 -.869314353E+02 -.868789135E+02 -.868221892E+02 -.867614097E+02 -.866966191E+02 -.866277841E+02 -.865548152E+02 -.864775836E+02 -.863959355E+02 -.863097045E+02 -.862187211E+02 -.861228222E+02 -.860218594E+02 -.859157074E+02 -.858042713E+02 -.856874954E+02 -.855653707E+02 -.854379440E+02 -.853053254E+02 -.851676977E+02 -.850253238E+02 -.848785554E+02 -.847278406E+02 -.845737299E+02 -.844168826E+02 -.842580698E+02 -.840981762E+02 -.839381993E+02 -.837792452E+02 -.836225208E+02 -.834693232E+02 -.833210233E+02 -.831790469E+02 -.830448504E+02 -.829198935E+02 -.828056087E+02 -.827033685E+02 -.826144517E+02 -.825400097E+02 -.824810347E+02 -.824383311E+02 -.824124915E+02 -.824038787E+02 -.824126141E+02 -.824385742E+02 -.824813940E+02 -.825404788E+02 -.826150222E+02 -.827040299E+02 -.828063484E+02 -.829206970E+02 -.830457014E+02 -.831799271E+02 -.833219124E+02 -.834701991E+02 -.836233596E+02 -.837800208E+02 -.839388839E+02 -.840987395E+02 -.842584795E+02 -.844171044E+02 -.845737271E+02 -.847275741E+02 -.848779838E+02 -.850244027E+02 -.851663802E+02 -.853035616E+02 -.854356811E+02 -.855625533E+02 -.856840654E+02 -.858001688E+02 -.859108705E+02 -.860162257E+02 -.861163296E+02 -.862113099E+02 -.863013197E+02 -.863865299E+02 -.864671220E+02 -.865432804E+02 -.866151842E+02 -.866829983E+02 -.867468623E+02 -.868068785E+02 -.868630962E+02 -.869154929E+02 -.869639495E+02 -.870082199E+02 -.870478909E+02 -.870823302E+02 -.871106197E+02 -.871314683E+02 -.871430983E+02 -.871430983E+02
 -.871419963E+02 -.871419963E+02 -.871301863E+02 -.871089589E+02 -.870800604E+02 -.870447420E+02 -.870038749E+02 -.869580385E+02 -.869075886E+02 -.868527103E+02 -.867934572E+02 -.867297826E+02 -.866615644E+02 -.865886245E+02 -.865107452E+02 -.864276820E+02 -.863391753E+02 -.862449602E+02 -.861447757E+02 -.860383738E+02 -.859255276E+02 -.858060415E+02 -.856797602E+02 -.855465791E+02 -.854064553E+02 -.852594183E+02 -.851055826E+02 -.849451593E+02 -.847784693E+02 -.846059549E+02 -.844281914E+02 -.842458983E+02 -.840599470E+02 -.838713676E+02 -.836813517E+02 -.834912511E+02 -.833025721E+02 -.831169630E+02 -.829361968E+02 -.827621457E+02 -.825967501E+02 -.824419797E+02 -.822997904E+02 -.821720759E+02 -.820606165E+02 -.819670282E+02 -.818927130E+02 -.818388135E+02 -.818061750E+02 -.817953163E+02 -.818064117E+02 -.818392845E+02 -.818934136E+02 -.819679512E+02 -.820617525E+02 -.821734134E+02 -.823013158E+02 -.824436773E+02 -.825986022E+02 -.827641328E+02 -.829382976E+02 -.831191546E+02 -.833048298E+02 -.834935485E+02 -.836836603E+02 -.838736573E+02 -.840621856E+02 -.842480516E+02 -.844302231E+02 -.846078263E+02 -.847801397E+02 -.849465852E+02 -.851067177E+02 -.852602136E+02 -.854068588E+02 -.855465359E+02 -.856792124E+02 -.858049289E+02 -.859237878E+02 -.860359429E+02 -.861415897E+02 -.862409560E+02 -.863342933E+02 -.864218690E+02 -.865039582E+02 -.865808360E+02 -.866527693E+02 -.867200081E+02 -.867827758E+02 -.868412570E+02 -.868955841E+02 -.869458194E+02 -.869919334E+02 -.870337758E+02 -.870710395E+02 -.871032128E+02 -.871295173E+02 -.871488278E+02 -.871595664E+02 -.871595664E+02
 -.871638693E+02 -.871638693E+02 -.871532607E+02 -.871341142E+02 -.871079164E+02 -.870757051E+02 -.870381731E+02 -.869957477E+02 -.869486518E+02 -.868969495E+02 -.868405824E+02 -.867793969E+02 -.867131665E+02 -.866416086E+02 -.865643990E+02 -.864811834E+02 -.863915878E+02 -.862952276E+02 -.861917162E+02 -.860806742E+02 -.859617389E+02 -.858345747E+02 -.856988840E+02 -.855544196E+02 -.854009987E+02 -.852385173E+02 -.850669669E+02 -.848864516E+02 -.846972069E+02 -.844996185E+02 -.842942414E+02 -.840818187E+02 -.838632982E+02 -.836398470E+02 -.834128623E+02 -.831839769E+02 -.829550576E+02 -.827281958E+02 -.825056885E+02 -.822900082E+02 -.820837612E+02 -.818896361E+02 -.817103396E+02 -.815485257E+02 -.814067173E+02 -.812872259E+02 -.811920730E+02 -.811229166E+02 -.810809893E+02 -.810670502E+02 -.810813548E+02 -.811236448E+02 -.811931583E+02 -.812886601E+02 -.814084893E+02 -.815506224E+02 -.817127454E+02 -.818923334E+02 -.820867305E+02 -.822932281E+02 -.825091363E+02 -.827318471E+02 -.829588867E+02 -.831879567E+02 -.834169643E+02 -.836440410E+02 -.838675526E+02 -.840861001E+02 -.842985144E+02 -.845038459E+02 -.847013494E+02 -.848904675E+02 -.850708119E+02 -.852421446E+02 -.854043583E+02 -.855574586E+02 -.857015464E+02 -.858368018E+02 -.859634692E+02 -.860818442E+02 -.861922611E+02 -.862950827E+02 -.863906902E+02 -.864794745E+02 -.865618282E+02 -.866381379E+02 -.867087768E+02 -.867740963E+02 -.868344179E+02 -.868900228E+02 -.869411399E+02 -.869879306E+02 -.870304703E+02 -.870687228E+02 -.871025093E+02 -.871314661E+02 -.871549900E+02 -.871721669E+02 -.871816781E+02 -.871816781E+02
 -.871924507E+02 -.871924507E+02 -.871834456E+02 -.871670952E+02 -.871445570E+02 -.871166027E+02 -.870837066E+02 -.870461118E+02 -.870038822E+02 -.869569412E+02 -.869051013E+02 -.868480868E+02 -.867855516E+02 -.867170934E+02 -.866422646E+02 -.865605816E+02 -.864715332E+02 -.863745880E+02 -.862692027E+02 -.861548305E+02 -.860309304E+02 -.858969780E+02 -.857524783E+02 -.855969797E+02 -.854300909E+02 -.852514990E+02 -.850609923E+02 -.848584829E+02 -.846440342E+02 -.844178889E+02 -.841804990E+02 -.839325567E+02 -.836750252E+02 -.834091671E+02 -.831365695E+02 -.828591630E+02 -.825792321E+02 -.822994134E+02 -.820226803E+02 -.817523103E+02 -.814918329E+02 -.812449590E+02 -.810154896E+02 -.808072079E+02 -.806237589E+02 -.804685198E+02 -.803444724E+02 -.802540809E+02 -.801991879E+02 -.801809324E+02 -.801996989E+02 -.802550993E+02 -.803459911E+02 -.804705286E+02 -.806262443E+02 -.808101539E+02 -.810188775E+02 -.812487681E+02 -.814960406E+02 -.817568925E+02 -.820276118E+02 -.823046678E+02 -.825847822E+02 -.828649807E+02 -.831426259E+02 -.834154326E+02 -.836814689E+02 -.839391467E+02 -.841872019E+02 -.844246699E+02 -.846508565E+02 -.848653079E+02 -.850677792E+02 -.852582046E+02 -.854366690E+02 -.856033813E+02 -.857586510E+02 -.859028664E+02 -.860364762E+02 -.861599727E+02 -.862738778E+02 -.863787314E+02 -.864750804E+02 -.865634702E+02 -.866444370E+02 -.867185011E+02 -.867861603E+02 -.868478836E+02 -.869041045E+02 -.869552133E+02 -.870015479E+02 -.870433821E+02 -.870809106E+02 -.871142293E+02 -.871433098E+02 -.871679649E+02 -.871878039E+02 -.872021731E+02 -.872100775E+02 -.872100775E+02
 -.872284114E+02 -.872284114E+02 -.872214589E+02 -.872087053E+02 -.871909055E+02 -.871685085E+02 -.871417265E+02 -.871105871E+02 -.870749715E+02 -.870346435E+02 -.869892713E+02 -.869384446E+02 -.868816856E+02 -.868184590E+02 -.867481786E+02 -.866702134E+02 -.865838930E+02 -.864885125E+02 -.863833388E+02 -.862676170E+02 -.861405793E+02 -.860014552E+02 -.858494840E+02 -.856839301E+02 -.855041025E+02 -.853093772E+02 -.850992242E+02 -.848732388E+02 -.846311781E+02 -.843730014E+02 -.840989159E+02 -.838094255E+02 -.835053822E+02 -.831880388E+02 -.828590988E+02 -.825207613E+02 -.821757558E+02 -.818273618E+02 -.814794074E+02 -.811362421E+02 -.808026774E+02 -.804838933E+02 -.801853088E+02 -.799124178E+02 -.796705986E+02 -.794649032E+02 -.792998419E+02 -.791791765E+02 -.791057383E+02 -.790812857E+02 -.791064138E+02 -.791805227E+02 -.793018495E+02 -.794675585E+02 -.796738841E+02 -.799163128E+02 -.801897895E+02 -.804889340E+02 -.808082505E+02 -.811423192E+02 -.814859593E+02 -.818343591E+02 -.821831691E+02 -.825285611E+02 -.828672559E+02 -.831965240E+02 -.835141662E+02 -.838184786E+02 -.841082078E+02 -.843825007E+02 -.846408524E+02 -.848830542E+02 -.851091450E+02 -.853193655E+02 -.855141179E+02 -.856939295E+02 -.858594211E+02 -.860112805E+02 -.861502397E+02 -.862770562E+02 -.863924975E+02 -.864973288E+02 -.865923028E+02 -.866781523E+02 -.867555836E+02 -.868252718E+02 -.868878562E+02 -.869439370E+02 -.869940712E+02 -.870387684E+02 -.870784851E+02 -.871136178E+02 -.871444935E+02 -.871713558E+02 -.871943480E+02 -.872134881E+02 -.872286362E+02 -.872394504E+02 -.872453284E+02 -.872453284E+02
 -.872722807E+02 -.872722807E+02 -.872678723E+02 -.872595933E+02 -.872477160E+02 -.872323094E+02 -.872132824E+02 -.871904159E+02 -.871633864E+02 -.871317834E+02 -.870951209E+02 -.870528445E+02 -.870043371E+02 -.869489220E+02 -.868858645E+02 -.868143725E+02 -.867335984E+02 -.866426397E+02 -.865405420E+02 -.864263019E+02 -.862988730E+02 -.861571733E+02 -.860000966E+02 -.858265269E+02 -.856353582E+02 -.854255192E+02 -.851960046E+02 -.849459142E+02 -.846744987E+02 -.843812162E+02 -.840657961E+02 -.837283135E+02 -.833692722E+02 -.829896936E+02 -.825912101E+02 -.821761568E+02 -.817476549E+02 -.813096779E+02 -.808670898E+02 -.804256431E+02 -.799919255E+02 -.795732452E+02 -.791774494E+02 -.788126755E+02 -.784870441E+02 -.782083083E+02 -.779834820E+02 -.778184766E+02 -.777177763E+02 -.776841806E+02 -.777186391E+02 -.778201955E+02 -.779860437E+02 -.782116939E+02 -.784912293E+02 -.788176318E+02 -.791831451E+02 -.795796464E+02 -.799989970E+02 -.804333494E+02 -.808753959E+02 -.813185498E+02 -.817570597E+02 -.821860635E+02 -.826015890E+02 -.830005165E+02 -.833805120E+02 -.837399440E+02 -.840777913E+02 -.843935503E+02 -.846871451E+02 -.849588456E+02 -.852091926E+02 -.854389335E+02 -.856489667E+02 -.858402947E+02 -.860139859E+02 -.861711430E+02 -.863128784E+02 -.864402945E+02 -.865544691E+02 -.866564448E+02 -.867472209E+02 -.868277486E+02 -.868989278E+02 -.869616055E+02 -.870165751E+02 -.870645766E+02 -.871062969E+02 -.871423699E+02 -.871733759E+02 -.871998404E+02 -.872222313E+02 -.872409532E+02 -.872563396E+02 -.872686408E+02 -.872780055E+02 -.872844565E+02 -.872878555E+02 -.872878555E+02
 -.873243786E+02 -.873243786E+02 -.873230341E+02 -.873201596E+02 -.873154669E+02 -.873085868E+02 -.872990838E+02 -.872864655E+02 -.872701875E+02 -.872496548E+02 -.872242211E+02 -.871931868E+02 -.871557953E+02 -.871112277E+02 -.870585986E+02 -.869969507E+02 -.869252496E+02 -.868423797E+02 -.867471410E+02 -.866382462E+02 -.865143209E+02 -.863739062E+02 -.862154636E+02 -.860373861E+02 -.858380142E+02 -.856156587E+02 -.853686331E+02 -.850952958E+02 -.847941051E+02 -.844636894E+02 -.841029331E+02 -.837110829E+02 -.832878726E+02 -.828336682E+02 -.823496300E+02 -.818378867E+02 -.813017108E+02 -.807456813E+02 -.801758143E+02 -.795996354E+02 -.790261697E+02 -.784658241E+02 -.779301428E+02 -.774314312E+02 -.769822538E+02 -.765948351E+02 -.762804037E+02 -.760485354E+02 -.759065568E+02 -.758590679E+02 -.759076344E+02 -.760506808E+02 -.762835977E+02 -.765990500E+02 -.769874547E+02 -.774375776E+02 -.779371902E+02 -.784737257E+02 -.790348784E+02 -.796091050E+02 -.801860009E+02 -.807565442E+02 -.813132126E+02 -.818499943E+02 -.823623136E+02 -.828469015E+02 -.833016322E+02 -.837253477E+02 -.841176835E+02 -.844789068E+02 -.848097716E+02 -.851113930E+02 -.853851423E+02 -.856325600E+02 -.858552861E+02 -.860550051E+02 -.862334032E+02 -.863921369E+02 -.865328093E+02 -.866569544E+02 -.867660266E+02 -.868613948E+02 -.869443403E+02 -.870160567E+02 -.870776529E+02 -.871301563E+02 -.871745180E+02 -.872116182E+02 -.872422718E+02 -.872672347E+02 -.872872091E+02 -.873028499E+02 -.873147689E+02 -.873235399E+02 -.873297018E+02 -.873337606E+02 -.873361899E+02 -.873374285E+02 -.873378745E+02 -.873378745E+02
 -.873847164E+02 -.873847164E+02 -.873869674E+02 -.873904518E+02 -.873942418E+02 -.873974762E+02 -.873993401E+02 -.873990459E+02 -.873958166E+02 -.873888699E+02 -.873774028E+02 -.873605772E+02 -.873375062E+02 -.873072403E+02 -.872687544E+02 -.872209345E+02 -.871625655E+02 -.870923183E+02 -.870087383E+02 -.869102340E+02 -.867950671E+02 -.866613447E+02 -.865070146E+02 -.863298649E+02 -.861275294E+02 -.858975012E+02 -.856371563E+02 -.853437913E+02 -.850146787E+02 -.846471437E+02 -.842386689E+02 -.837870322E+02 -.832904842E+02 -.827479686E+02 -.821593902E+02 -.815259248E+02 -.808503632E+02 -.801374651E+02 -.793942894E+02 -.786304524E+02 -.778582561E+02 -.770926270E+02 -.763508150E+02 -.756518245E+02 -.750155831E+02 -.744618922E+02 -.740092407E+02 -.736735920E+02 -.734672681E+02 -.733980499E+02 -.734685935E+02 -.736762283E+02 -.740131596E+02 -.744670531E+02 -.750219348E+02 -.756593079E+02 -.763593659E+02 -.771021792E+02 -.778687439E+02 -.786418137E+02 -.794064673E+02 -.801504095E+02 -.808640312E+02 -.815402808E+02 -.821744054E+02 -.827636205E+02 -.833067551E+02 -.838039088E+02 -.842561407E+02 -.846652026E+02 -.850333179E+02 -.853630045E+02 -.856569373E+02 -.859178436E+02 -.861484255E+02 -.863513054E+02 -.865289878E+02 -.866838359E+02 -.868180577E+02 -.869337007E+02 -.870326522E+02 -.871166435E+02 -.871872584E+02 -.872459416E+02 -.872940109E+02 -.873326682E+02 -.873630121E+02 -.873860505E+02 -.874027133E+02 -.874138657E+02 -.874203211E+02 -.874228553E+02 -.874222207E+02 -.874191619E+02 -.874144325E+02 -.874088138E+02 -.874031361E+02 -.873983022E+02 -.873953163E+02 -.873953163E+02
 -.874529134E+02 -.874529134E+02 -.874592780E+02 -.874700540E+02 -.874836024E+02 -.874985218E+02 -.875135881E+02 -.875277042E+02 -.875398573E+02 -.875490828E+02 -.875544328E+02 -.875549494E+02 -.875496377E+02 -.875374432E+02 -.875172288E+02 -.874877524E+02 -.874476452E+02 -.873953884E+02 -.873292903E+02 -.872474620E+02 -.871477937E+02 -.870279298E+02 -.868852465E+02 -.867168302E+02 -.865194610E+02 -.862896024E+02 -.860234002E+02 -.857166976E+02 -.853650695E+02 -.849638873E+02 -.845084225E+02 -.839940033E+02 -.834162395E+02 -.827713336E+02 -.820564935E+02 -.812704585E+02 -.804141342E+02 -.794913134E+02 -.785094240E+02 -.774802116E+02 -.764202293E+02 -.753509929E+02 -.742986702E+02 -.732932223E+02 -.723669908E+02 -.715528150E+02 -.708818472E+02 -.703812901E+02 -.700723032E+02 -.699683123E+02 -.700739123E+02 -.703844876E+02 -.708865925E+02 -.715590494E+02 -.723746403E+02 -.733022011E+02 -.743088850E+02 -.753623483E+02 -.764326323E+02 -.774935762E+02 -.785236748E+02 -.795063872E+02 -.804299812E+02 -.812870417E+02 -.820737873E+02 -.827893222E+02 -.834349150E+02 -.840133637E+02 -.845284705E+02 -.849846286E+02 -.853865120E+02 -.857388507E+02 -.860462739E+02 -.863132067E+02 -.865438057E+02 -.867419237E+02 -.869110956E+02 -.870545383E+02 -.871751615E+02 -.872755841E+02 -.873581550E+02 -.874249760E+02 -.874779256E+02 -.875186826E+02 -.875487494E+02 -.875694748E+02 -.875820759E+02 -.875876592E+02 -.875872422E+02 -.875817740E+02 -.875721573E+02 -.875592716E+02 -.875439977E+02 -.875272454E+02 -.875099860E+02 -.874932889E+02 -.874783667E+02 -.874666293E+02 -.874597504E+02 -.874597504E+02
 -.875281112E+02 -.875281112E+02 -.875390641E+02 -.875579887E+02 -.875824724E+02 -.876105360E+02 -.876405257E+02 -.876710276E+02 -.877007973E+02 -.877287026E+02 -.877536740E+02 -.877746622E+02 -.877906011E+02 -.878003733E+02 -.878027769E+02 -.877964934E+02 -.877800547E+02 -.877518087E+02 -.877098814E+02 -.876521371E+02 -.875761345E+02 -.874790787E+02 -.873577697E+02 -.872085471E+02 -.870272341E+02 -.868090797E+02 -.865487071E+02 -.862400709E+02 -.858764329E+02 -.854503692E+02 -.849538263E+02 -.843782493E+02 -.837148176E+02 -.829548298E+02 -.820902883E+02 -.811147344E+02 -.800243683E+02 -.788194472E+02 -.775058796E+02 -.760968390E+02 -.746141124E+02 -.730888418E+02 -.715613282E+02 -.700796908E+02 -.686973674E+02 -.674696568E+02 -.664496739E+02 -.656841725E+02 -.652097037E+02 -.650495295E+02 -.652116252E+02 -.656879884E+02 -.664553301E+02 -.674770739E+02 -.687064434E+02 -.700903053E+02 -.715733484E+02 -.731021307E+02 -.746285370E+02 -.761122783E+02 -.775222309E+02 -.788366296E+02 -.800423240E+02 -.811334264E+02 -.821096984E+02 -.829749540E+02 -.837356631E+02 -.843998310E+02 -.849761646E+02 -.854734883E+02 -.859003595E+02 -.862648340E+02 -.865743368E+02 -.868356067E+02 -.870546894E+02 -.872369613E+02 -.873871715E+02 -.875094947E+02 -.876075871E+02 -.876846433E+02 -.877434509E+02 -.877864414E+02 -.878157379E+02 -.878331976E+02 -.878404516E+02 -.878389405E+02 -.878299474E+02 -.878146295E+02 -.877940479E+02 -.877691974E+02 -.877410370E+02 -.877105224E+02 -.876786424E+02 -.876464591E+02 -.876151566E+02 -.875860983E+02 -.875608975E+02 -.875415045E+02 -.875303166E+02 -.875303166E+02
 -.876089109E+02 -.876089109E+02 -.876248451E+02 -.876526329E+02 -.876890419E+02 -.877314870E+02 -.877778737E+02 -.878264736E+02 -.878758239E+02 -.879246467E+02 -.879717815E+02 -.880161285E+02 -.880565985E+02 -.880920680E+02 -.881213364E+02 -.881430839E+02 -.881558276E+02 -.881578747E+02 -.881472702E+02 -.881217383E+02 -.880786144E+02 -.880147668E+02 -.879265062E+02 -.878094799E+02 -.876585525E+02 -.874676706E+02 -.872297153E+02 -.869363480E+02 -.865778578E+02 -.861430281E+02 -.856190480E+02 -.849915073E+02 -.842445351E+02 -.833611693E+02 -.823240771E+02 -.811167752E+02 -.797255020E+02 -.781418262E+02 -.763659196E+02 -.744101507E+02 -.723023508E+02 -.700878962E+02 -.678297997E+02 -.656063751E+02 -.635065859E+02 -.616236614E+02 -.600477933E+02 -.588587375E+02 -.581190577E+02 -.578686725E+02 -.581212919E+02 -.588631747E+02 -.600543708E+02 -.616322841E+02 -.635171268E+02 -.656186775E+02 -.678436842E+02 -.701031711E+02 -.723188263E+02 -.744276540E+02 -.763843075E+02 -.781609920E+02 -.797453775E+02 -.811373270E+02 -.823452996E+02 -.833830777E+02 -.842671584E+02 -.850148837E+02 -.856432213E+02 -.861680462E+02 -.866037714E+02 -.869632104E+02 -.872575815E+02 -.874965971E+02 -.876885965E+02 -.878406983E+02 -.879589546E+02 -.880484983E+02 -.881136778E+02 -.881581765E+02 -.881851175E+02 -.881971540E+02 -.881965465E+02 -.881852299E+02 -.881648702E+02 -.881369152E+02 -.881026391E+02 -.880631828E+02 -.880195931E+02 -.879728600E+02 -.879239565E+02 -.878738797E+02 -.878236985E+02 -.877746074E+02 -.877279920E+02 -.876855072E+02 -.876491762E+02 -.876215127E+02 -.876056773E+02 -.876056773E+02
 -.876933459E+02 -.876933459E+02 -.877145368E+02 -.877516902E+02 -.878007265E+02 -.878584436E+02 -.879223062E+02 -.879902808E+02 -.880607057E+02 -.881321856E+02 -.882035058E+02 -.882735613E+02 -.883412952E+02 -.884056442E+02 -.884654875E+02 -.885195959E+02 -.885665796E+02 -.886048309E+02 -.886324590E+02 -.886472130E+02 -.886463903E+02 -.886267245E+02 -.885842475E+02 -.885141202E+02 -.884104241E+02 -.882659096E+02 -.880716944E+02 -.878169134E+02 -.874883253E+02 -.870698947E+02 -.865423821E+02 -.858830009E+02 -.850652339E+02 -.840589578E+02 -.828311144E+02 -.813472804E+02 -.795745886E+02 -.774864116E+02 -.750688784E+02 -.723285732E+02 -.692998262E+02 -.660493992E+02 -.626767099E+02 -.593090985E+02 -.560931265E+02 -.531835336E+02 -.507311563E+02 -.488706635E+02 -.477088441E+02 -.473144834E+02 -.477113428E+02 -.488756312E+02 -.507385314E+02 -.531932193E+02 -.561049862E+02 -.593229525E+02 -.626923373E+02 -.660665478E+02 -.693182327E+02 -.723479900E+02 -.750891001E+02 -.775072916E+02 -.795960436E+02 -.813692825E+02 -.828536781E+02 -.840821252E+02 -.850890635E+02 -.859075604E+02 -.865677450E+02 -.870961386E+02 -.875155316E+02 -.878451665E+02 -.881010814E+02 -.882965191E+02 -.884423453E+02 -.885474414E+02 -.886190554E+02 -.886631022E+02 -.886844161E+02 -.886869579E+02 -.886739843E+02 -.886481847E+02 -.886117918E+02 -.885666727E+02 -.885144030E+02 -.884563298E+02 -.883936256E+02 -.883273365E+02 -.882584283E+02 -.881878302E+02 -.881164813E+02 -.880453814E+02 -.879756477E+02 -.879085826E+02 -.878457559E+02 -.877891049E+02 -.877410613E+02 -.877047117E+02 -.876840018E+02 -.876840018E+02
 -.877789106E+02 -.877789106E+02 -.878054741E+02 -.878522121E+02 -.879141936E+02 -.879876030E+02 -.880694756E+02 -.881574911E+02 -.882498116E+02 -.883449541E+02 -.884416867E+02 -.885389438E+02 -.886357550E+02 -.887311823E+02 -.888242634E+02 -.889139551E+02 -.889990764E+02 -.890782450E+02 -.891498035E+02 -.892117311E+02 -.892615323E+02 -.892960961E+02 -.893115124E+02 -.893028345E+02 -.892637682E+02 -.891862692E+02 -.890600253E+02 -.888718052E+02 -.886046592E+02 -.882369794E+02 -.877414576E+02 -.870840271E+02 -.862229375E+02 -.851081928E+02 -.836817341E+02 -.818790404E+02 -.796332485E+02 -.768831336E+02 -.735856802E+02 -.697319598E+02 -.653621683E+02 -.605741504E+02 -.555220157E+02 -.504064020E+02 -.454607334E+02 -.409361356E+02 -.370841730E+02 -.341369666E+02 -.322848962E+02 -.316537576E+02 -.322875794E+02 -.341423060E+02 -.370921126E+02 -.409465864E+02 -.454735675E+02 -.504214411E+02 -.555390223E+02 -.605928271E+02 -.653821748E+02 -.697529520E+02 -.736073612E+02 -.769052935E+02 -.796557782E+02 -.819019185E+02 -.837050005E+02 -.851319230E+02 -.862472248E+02 -.871089748E+02 -.877671767E+02 -.882635876E+02 -.886322793E+02 -.889005639E+02 -.890900507E+02 -.892176891E+02 -.892967088E+02 -.893374191E+02 -.893478605E+02 -.893343222E+02 -.893017446E+02 -.892540294E+02 -.891942764E+02 -.891249659E+02 -.890480986E+02 -.889653041E+02 -.888779276E+02 -.887870998E+02 -.886937967E+02 -.885988910E+02 -.885032022E+02 -.884075442E+02 -.883127778E+02 -.882198672E+02 -.881299471E+02 -.880444019E+02 -.879649646E+02 -.878938388E+02 -.878338537E+02 -.877886622E+02 -.877629960E+02 -.877629960E+02
 -.878626470E+02 -.878626470E+02 -.878945084E+02 -.879507047E+02 -.880254778E+02 -.881144220E+02 -.882141653E+02 -.883221232E+02 -.884363074E+02 -.885551746E+02 -.886775066E+02 -.888023140E+02 -.889287563E+02 -.890560739E+02 -.891835273E+02 -.893103404E+02 -.894356418E+02 -.895584012E+02 -.896773554E+02 -.897909156E+02 -.898970494E+02 -.899931218E+02 -.900756816E+02 -.901401683E+02 -.901805080E+02 -.901885573E+02 -.901533407E+02 -.900600152E+02 -.898884927E+02 -.896116604E+02 -.891931942E+02 -.885850703E+02 -.877250573E+02 -.865346528E+02 -.849180596E+02 -.827631188E+02 -.799462269E+02 -.763448592E+02 -.718607208E+02 -.664509411E+02 -.601559966E+02 -.531106583E+02 -.455362086E+02 -.377264320E+02 -.300381523E+02 -.228844834E+02 -.167015626E+02 -.119074274E+02 -.886355762E+01 -.781989642E+01 -.886632666E+01 -.119129441E+02 -.167097839E+02 -.228953425E+02 -.300515422E+02 -.377421722E+02 -.455540636E+02 -.531303210E+02 -.601770769E+02 -.664729973E+02 -.718833376E+02 -.763677330E+02 -.799692060E+02 -.827861844E+02 -.849412785E+02 -.865581344E+02 -.877489336E+02 -.886094911E+02 -.892183255E+02 -.896376791E+02 -.899155794E+02 -.900883492E+02 -.901830964E+02 -.902199029E+02 -.902136054E+02 -.901751733E+02 -.901127441E+02 -.900323852E+02 -.899386499E+02 -.898349803E+02 -.897239990E+02 -.896077223E+02 -.894877163E+02 -.893652135E+02 -.892412021E+02 -.891164962E+02 -.889917946E+02 -.888677328E+02 -.887449314E+02 -.886240467E+02 -.885058251E+02 -.883911652E+02 -.882811923E+02 -.881773493E+02 -.880815100E+02 -.879961226E+02 -.879243920E+02 -.878705148E+02 -.878399835E+02 -.878399835E+02
 -.879412943E+02 -.879412943E+02 -.879781633E+02 -.880433053E+02 -.881301877E+02 -.882338568E+02 -.883505680E+02 -.884775015E+02 -.886125424E+02 -.887541096E+02 -.889010211E+02 -.890523872E+02 -.892075240E+02 -.893658825E+02 -.895269876E+02 -.896903826E+02 -.898555746E+02 -.900219770E+02 -.901888411E+02 -.903551702E+02 -.905196049E+02 -.906802629E+02 -.908345141E+02 -.909786551E+02 -.911074412E+02 -.912134086E+02 -.912858956E+02 -.913096335E+02 -.912627384E+02 -.911138894E+02 -.908184743E+02 -.903135968E+02 -.895122285E+02 -.882975741E+02 -.865194362E+02 -.839939559E+02 -.805083896E+02 -.758381891E+02 -.697867114E+02 -.622425416E+02 -.532237826E+02 -.428820079E+02 -.314864881E+02 -.194334182E+02 -.724346558E+01 0.444064194E+01 0.148427878E+02 0.231197195E+02 0.284791056E+02 0.303376335E+02 0.284762871E+02 0.231141083E+02 0.148344362E+02 0.442963070E+01 -.725702512E+01 -.194493823E+02 -.315046668E+02 -.429020792E+02 -.532453435E+02 -.622650860E+02 -.698097004E+02 -.758611958E+02 -.805311983E+02 -.840165429E+02 -.865418889E+02 -.883200347E+02 -.895348849E+02 -.903366801E+02 -.908422382E+02 -.911385865E+02 -.912886074E+02 -.913368957E+02 -.913147578E+02 -.912440659E+02 -.911400803E+02 -.910134565E+02 -.908716529E+02 -.907199087E+02 -.905619204E+02 -.904003095E+02 -.902369454E+02 -.900731705E+02 -.899099569E+02 -.897480195E+02 -.895878984E+02 -.894300222E+02 -.892747606E+02 -.891224713E+02 -.889735451E+02 -.888284555E+02 -.886878130E+02 -.885524315E+02 -.884234082E+02 -.883022246E+02 -.881908732E+02 -.880920202E+02 -.880092136E+02 -.879471532E+02 -.879120409E+02 -.879120409E+02
 -.880114967E+02 -.880114967E+02 -.880528585E+02 -.881260294E+02 -.882237871E+02 -.883406925E+02 -.884726741E+02 -.886167099E+02 -.887705826E+02 -.889326901E+02 -.891018987E+02 -.892774275E+02 -.894587583E+02 -.896455633E+02 -.898376463E+02 -.900348925E+02 -.902372223E+02 -.904445439E+02 -.906566987E+02 -.908733900E+02 -.910940820E+02 -.913178529E+02 -.915431711E+02 -.917675578E+02 -.919870740E+02 -.921955460E+02 -.923834016E+02 -.925359349E+02 -.926307331E+02 -.926338915E+02 -.924944863E+02 -.921366319E+02 -.914485186E+02 -.902689139E+02 -.883751998E+02 -.854805375E+02 -.812405457E+02 -.752725173E+02 -.672161426E+02 -.568291848E+02 -.440401627E+02 -.289247625E+02 -.117113518E+02 0.721042637E+01 0.271757038E+02 0.471472747E+02 0.656890678E+02 0.810318947E+02 0.912982937E+02 0.949356511E+02 0.912954507E+02 0.810262383E+02 0.656806582E+02 0.471362038E+02 0.271620979E+02 0.719444876E+01 -.117294975E+02 -.289448273E+02 -.440617400E+02 -.568517519E+02 -.672390684E+02 -.752952385E+02 -.812627641E+02 -.855022168E+02 -.883964438E+02 -.902899254E+02 -.914696110E+02 -.921581647E+02 -.925167932E+02 -.926572589E+02 -.926554079E+02 -.925621389E+02 -.924113437E+02 -.922254296E+02 -.920191010E+02 -.918019299E+02 -.915800890E+02 -.913575150E+02 -.911366816E+02 -.909191119E+02 -.907057151E+02 -.904970078E+02 -.902932602E+02 -.900945936E+02 -.899010483E+02 -.897126331E+02 -.895293668E+02 -.893513151E+02 -.891786307E+02 -.890115974E+02 -.888506844E+02 -.886966135E+02 -.885504438E+02 -.884136801E+02 -.882884118E+02 -.881774921E+02 -.880847692E+02 -.880153868E+02 -.879761770E+02 -.879761770E+02
 -.880700392E+02 -.880700392E+02 -.881151631E+02 -.881950578E+02 -.883019260E+02 -.884299261E+02 -.885747175E+02 -.887331144E+02 -.889028202E+02 -.890822240E+02 -.892702430E+02 -.894662017E+02 -.896697394E+02 -.898807394E+02 -.900992748E+02 -.903255664E+02 -.905599489E+02 -.908028396E+02 -.910547033E+02 -.913160045E+02 -.915871319E+02 -.918682744E+02 -.921592143E+02 -.924589874E+02 -.927653314E+02 -.930738105E+02 -.933764489E+02 -.936596376E+02 -.939009757E+02 -.940645611E+02 -.940940083E+02 -.939020919E+02 -.933553334E+02 -.922513684E+02 -.902893937E+02 -.870495983E+02 -.820072876E+02 -.745577144E+02 -.640937701E+02 -.501446897E+02 -.324026418E+02 -.106567866E+02 0.152149501E+02 0.450841693E+02 0.783223585E+02 0.113547650E+03 0.148343565E+03 0.179058202E+03 0.200945029E+03 0.209127738E+03 0.200942177E+03 0.179052529E+03 0.148335138E+03 0.113536570E+03 0.783087651E+02 0.450682419E+02 0.151969130E+02 -.106766605E+02 -.324240251E+02 -.501670544E+02 -.641164515E+02 -.745800283E+02 -.820288483E+02 -.870703615E+02 -.903095037E+02 -.922711964E+02 -.933753737E+02 -.939227628E+02 -.941156194E+02 -.940873491E+02 -.939251417E+02 -.936853724E+02 -.934039475E+02 -.931032784E+02 -.927969857E+02 -.924930545E+02 -.921959265E+02 -.919078651E+02 -.916298312E+02 -.913620340E+02 -.911042703E+02 -.908561305E+02 -.906171201E+02 -.903867331E+02 -.901644957E+02 -.899499959E+02 -.897429081E+02 -.895430177E+02 -.893502513E+02 -.891647148E+02 -.889867446E+02 -.888169745E+02 -.886564229E+02 -.885066072E+02 -.883696921E+02 -.882486820E+02 -.881476717E+02 -.880721725E+02 -.880295403E+02 -.880295403E+02
 -.881140973E+02 -.881140973E+02 -.881620609E+02 -.882470313E+02 -.883607785E+02 -.884971584E+02 -.886516298E+02 -.888208863E+02 -.890025757E+02 -.891950852E+02 -.893973775E+02 -.896088663E+02 -.898293236E+02 -.900588118E+02 -.902976356E+02 -.905463105E+02 -.908055426E+02 -.910762173E+02 -.913593878E+02 -.916562568E+02 -.919681347E+02 -.922963487E+02 -.926420642E+02 -.930059526E+02 -.933876090E+02 -.937845721E+02 -.941907394E+02 -.945938818E+02 -.949718554E+02 -.952869320E+02 -.954773938E+02 -.954450443E+02 -.950364275E+02 -.940140037E+02 -.920115397E+02 -.884775041E+02 -.826740901E+02 -.737296622E+02 -.607199029E+02 -.428323327E+02 -.193053108E+02 0.107211352E+02 0.482267751E+02 0.940279878E+02 0.148466940E+03 0.210847240E+03 0.278462045E+03 0.345084908E+03 0.399107163E+03 0.422846354E+03 0.399104306E+03 0.345079229E+03 0.278453614E+03 0.210836164E+03 0.148453365E+03 0.940121044E+02 0.482088205E+02 0.107013997E+02 -.193264769E+02 -.428544879E+02 -.607423787E+02 -.737516918E+02 -.826952120E+02 -.884976830E+02 -.920310235E+02 -.940334048E+02 -.950562954E+02 -.954657329E+02 -.954991312E+02 -.953098863E+02 -.949961769E+02 -.946197286E+02 -.942182907E+02 -.938140337E+02 -.934192114E+02 -.930399464E+02 -.926787124E+02 -.923359199E+02 -.920108956E+02 -.917024655E+02 -.914092866E+02 -.911300249E+02 -.908634447E+02 -.906084473E+02 -.903640863E+02 -.901295724E+02 -.899042784E+02 -.896877488E+02 -.894797193E+02 -.892801473E+02 -.890892592E+02 -.889076150E+02 -.887361971E+02 -.885765285E+02 -.884308272E+02 -.883022091E+02 -.881949526E+02 -.881148442E+02 -.880696333E+02 -.880696333E+02
 -.881414644E+02 -.881414644E+02 -.881911956E+02 -.882793253E+02 -.883973543E+02 -.885389515E+02 -.886994516E+02 -.888754744E+02 -.890646350E+02 -.892653219E+02 -.894765294E+02 -.896977318E+02 -.899287913E+02 -.901698924E+02 -.904215002E+02 -.906843371E+02 -.909593754E+02 -.912478414E+02 -.915512258E+02 -.918712915E+02 -.922100610E+02 -.925697583E+02 -.929526571E+02 -.933607613E+02 -.937952016E+02 -.942551748E+02 -.947361832E+02 -.952272402E+02 -.957065879E+02 -.961352836E+02 -.964476750E+02 -.965371987E+02 -.962349369E+02 -.952765504E+02 -.932495340E+02 -.895107009E+02 -.831403123E+02 -.730254705E+02 -.579370175E+02 -.366835412E+02 -.791510194E+01 0.301926570E+02 0.800228511E+02 0.144505837E+03 0.227121508E+03 0.331609774E+03 0.460807057E+03 0.613070201E+03 0.772296197E+03 0.881288087E+03 0.772293338E+03 0.613064518E+03 0.460798623E+03 0.331598699E+03 0.227107944E+03 0.144489978E+03 0.800049413E+02 0.301729930E+02 -.793616621E+01 -.367055895E+02 -.579593959E+02 -.730473812E+02 -.831612449E+02 -.895306390E+02 -.932688636E+02 -.952960137E+02 -.962550342E+02 -.965582155E+02 -.964697853E+02 -.961586143E+02 -.957312575E+02 -.952533839E+02 -.947639668E+02 -.942848006E+02 -.938269068E+02 -.933948111E+02 -.929893355E+02 -.926093587E+02 -.922528767E+02 -.919176072E+02 -.916013096E+02 -.913019358E+02 -.910176875E+02 -.907470258E+02 -.904886596E+02 -.902415299E+02 -.900047976E+02 -.897778409E+02 -.895602653E+02 -.893519285E+02 -.891529828E+02 -.889639390E+02 -.887857545E+02 -.886199537E+02 -.884687866E+02 -.883354372E+02 -.882242971E+02 -.881413233E+02 -.880945094E+02 -.880945094E+02
 -.881507361E+02 -.881507361E+02 -.882010670E+02 -.882902684E+02 -.884097500E+02 -.885531171E+02 -.887156627E+02 -.888939822E+02 -.890856795E+02 -.892891443E+02 -.895033824E+02 -.897278897E+02 -.899625603E+02 -.902076225E+02 -.904635992E+02 -.907312881E+02 -.910117589E+02 -.913063643E+02 -.916167590E+02 -.919449171E+02 -.922931331E+02 -.926639759E+02 -.930601489E+02 -.934841764E+02 -.939377926E+02 -.944208500E+02 -.949294929E+02 -.954532462E+02 -.959705519E+02 -.964420823E+02 -.968007966E+02 -.969370775E+02 -.966762242E+02 -.957436924E+02 -.937095111E+02 -.898977069E+02 -.833167837E+02 -.727513181E+02 -.568348925E+02 -.341833514E+02 -.310988060E+01 0.388324803E+02 0.951381379E+02 0.170880209E+03 0.273858813E+03 0.416882077E+03 0.622493737E+03 0.933142928E+03 0.143375905E+04 0.230317617E+04 0.143375619E+04 0.933137244E+03 0.622485302E+03 0.416871001E+03 0.273845250E+03 0.170864355E+03 0.951202387E+02 0.388128326E+02 -.313092319E+01 -.342053754E+02 -.568572492E+02 -.727732038E+02 -.833376713E+02 -.899175893E+02 -.937288402E+02 -.957632335E+02 -.966964504E+02 -.969582511E+02 -.968230755E+02 -.964655809E+02 -.959953783E+02 -.954795274E+02 -.949573892E+02 -.944505614E+02 -.939695574E+02 -.935182645E+02 -.930968514E+02 -.927035948E+02 -.923359714E+02 -.919912692E+02 -.916669022E+02 -.913605499E+02 -.910702018E+02 -.907941542E+02 -.905309883E+02 -.902795461E+02 -.900389117E+02 -.898084033E+02 -.895875800E+02 -.893762640E+02 -.891745815E+02 -.889830257E+02 -.888025452E+02 -.886346644E+02 -.884816438E+02 -.883466903E+02 -.882342338E+02 -.881502888E+02 -.881029317E+02 -.881029317E+02
 -.881414308E+02 -.881414308E+02 -.881911603E+02 -.882792868E+02 -.883973115E+02 -.885389036E+02 -.886993980E+02 -.888754149E+02 -.890645695E+02 -.892652505E+02 -.894764524E+02 -.896976496E+02 -.899287042E+02 -.901698007E+02 -.904214042E+02 -.906842371E+02 -.909592716E+02 -.912477342E+02 -.915511155E+02 -.918711784E+02 -.922099455E+02 -.925696405E+02 -.929525369E+02 -.933606386E+02 -.937950759E+02 -.942550456E+02 -.947360500E+02 -.952271024E+02 -.957064446E+02 -.961351340E+02 -.964475176E+02 -.965370318E+02 -.962347572E+02 -.952763529E+02 -.932493102E+02 -.895104378E+02 -.831399998E+02 -.730251034E+02 -.579365985E+02 -.366830795E+02 -.791460594E+01 0.301931826E+02 0.800234020E+02 0.144506410E+03 0.227122098E+03 0.331610378E+03 0.460807672E+03 0.613070823E+03 0.772296824E+03 0.881288715E+03 0.772293965E+03 0.613065140E+03 0.460799238E+03 0.331599304E+03 0.227108534E+03 0.144490551E+03 0.800054936E+02 0.301735203E+02 -.793566834E+01 -.367051257E+02 -.579589746E+02 -.730470117E+02 -.831609300E+02 -.895303734E+02 -.932686371E+02 -.952958135E+02 -.962548517E+02 -.965580456E+02 -.964696249E+02 -.961584614E+02 -.957311109E+02 -.952532425E+02 -.947638300E+02 -.942846676E+02 -.938267771E+02 -.933946842E+02 -.929892111E+02 -.926092366E+02 -.922527569E+02 -.919174898E+02 -.916011947E+02 -.913018235E+02 -.910175783E+02 -.907469200E+02 -.904885576E+02 -.902414320E+02 -.900047043E+02 -.897777525E+02 -.895601821E+02 -.893518509E+02 -.891529110E+02 -.889638730E+02 -.887856944E+02 -.886198995E+02 -.884687379E+02 -.883353936E+02 -.882242579E+02 -.881412876E+02 -.880944756E+02 -.880944756E+02
 -.881140296E+02 -.881140296E+02 -.881619897E+02 -.882469536E+02 -.883606921E+02 -.884970618E+02 -.886515218E+02 -.888207664E+02 -.890024436E+02 -.891949412E+02 -.893972220E+02 -.896086999E+02 -.898291470E+02 -.900586256E+02 -.902974404E+02 -.905461068E+02 -.908053312E+02 -.910759987E+02 -.913591626E+02 -.916560259E+02 -.919678985E+02 -.922961077E+02 -.926418184E+02 -.930057017E+02 -.933873523E+02 -.937843090E+02 -.941904688E+02 -.945936025E+02 -.949715656E+02 -.952866295E+02 -.954770754E+02 -.954447055E+02 -.950360610E+02 -.940135979E+02 -.920110762E+02 -.884769597E+02 -.826734480E+02 -.737289122E+02 -.607190491E+02 -.428313927E+02 -.193043021E+02 0.107222017E+02 0.482278908E+02 0.940291446E+02 0.148468131E+03 0.210848458E+03 0.278463283E+03 0.345086161E+03 0.399108425E+03 0.422847618E+03 0.399105568E+03 0.345080483E+03 0.278454854E+03 0.210837384E+03 0.148454558E+03 0.940132642E+02 0.482099398E+02 0.107024704E+02 -.193254635E+02 -.428535428E+02 -.607415195E+02 -.737509363E+02 -.826945643E+02 -.884971330E+02 -.920305545E+02 -.940329935E+02 -.950559233E+02 -.954653882E+02 -.954988066E+02 -.953095773E+02 -.949958803E+02 -.946194422E+02 -.942180128E+02 -.938137630E+02 -.934189468E+02 -.930396872E+02 -.926784581E+02 -.923356702E+02 -.920106506E+02 -.917022255E+02 -.914090519E+02 -.911297961E+02 -.908632223E+02 -.906082321E+02 -.903638791E+02 -.901293739E+02 -.899040893E+02 -.896875699E+02 -.894795511E+02 -.892799905E+02 -.890891141E+02 -.889074819E+02 -.887360761E+02 -.885764192E+02 -.884307292E+02 -.883021214E+02 -.881948738E+02 -.881147723E+02 -.880695653E+02 -.880695653E+02
 -.880699365E+02 -.880699365E+02 -.881150546E+02 -.881949394E+02 -.883017947E+02 -.884297793E+02 -.885745536E+02 -.887329323E+02 -.889026196E+02 -.890820049E+02 -.892700059E+02 -.894659474E+02 -.896694688E+02 -.898804534E+02 -.900989743E+02 -.903252522E+02 -.905596221E+02 -.908025010E+02 -.910543540E+02 -.913156455E+02 -.915867640E+02 -.918678982E+02 -.921588301E+02 -.924585950E+02 -.927649302E+02 -.930733995E+02 -.933760268E+02 -.936592024E+02 -.939005245E+02 -.940640899E+02 -.940935110E+02 -.939015597E+02 -.933547529E+02 -.922507197E+02 -.902886502E+02 -.870487337E+02 -.820062808E+02 -.745565507E+02 -.640924521E+02 -.501432399E+02 -.324010868E+02 -.106551494E+02 0.152166573E+02 0.450859351E+02 0.783241725E+02 0.113549503E+03 0.148345447E+03 0.179060105E+03 0.200946944E+03 0.209129658E+03 0.200944093E+03 0.179054434E+03 0.148337023E+03 0.113538427E+03 0.783105842E+02 0.450700139E+02 0.151986274E+02 -.106750152E+02 -.324224612E+02 -.501655952E+02 -.641151238E+02 -.745788550E+02 -.820278320E+02 -.870694876E+02 -.903087512E+02 -.922705387E+02 -.933747841E+02 -.939222213E+02 -.941151125E+02 -.940868680E+02 -.939246803E+02 -.936849266E+02 -.934035144E+02 -.931028559E+02 -.927965724E+02 -.924926495E+02 -.921955293E+02 -.919074755E+02 -.916294495E+02 -.913616606E+02 -.911039060E+02 -.908557760E+02 -.906167765E+02 -.903864014E+02 -.901641769E+02 -.899496912E+02 -.897426185E+02 -.895427442E+02 -.893499947E+02 -.891644758E+02 -.889865238E+02 -.888167721E+02 -.886562390E+02 -.885064413E+02 -.883695434E+02 -.882485491E+02 -.881475524E+02 -.880720636E+02 -.880294373E+02 -.880294373E+02
 -.880113579E+02 -.880113579E+02 -.880527116E+02 -.881258687E+02 -.882236085E+02 -.883404931E+02 -.884724516E+02 -.886164629E+02 -.887703102E+02 -.889323923E+02 -.891015757E+02 -.892770801E+02 -.894583874E+02 -.896451701E+02 -.898372320E+02 -.900344582E+02 -.902367690E+02 -.904440729E+02 -.906562112E+02 -.908728869E+02 -.910935646E+02 -.913173218E+02 -.915426267E+02 -.917670000E+02 -.919865021E+02 -.921949586E+02 -.923827968E+02 -.925353095E+02 -.926300826E+02 -.926332090E+02 -.924937617E+02 -.921358512E+02 -.914476624E+02 -.902679576E+02 -.883741158E+02 -.854792992E+02 -.812391280E+02 -.752709011E+02 -.672143264E+02 -.568271904E+02 -.440380239E+02 -.289225108E+02 -.117090137E+02 0.721283677E+01 0.271781737E+02 0.471497921E+02 0.656916215E+02 0.810344740E+02 0.913008885E+02 0.949382517E+02 0.912980473E+02 0.810288212E+02 0.656832171E+02 0.471387282E+02 0.271645766E+02 0.719686955E+01 -.117271475E+02 -.289425624E+02 -.440595871E+02 -.568497429E+02 -.672372374E+02 -.752936077E+02 -.812613321E+02 -.855009644E+02 -.883953461E+02 -.902889557E+02 -.914687418E+02 -.921573708E+02 -.925160551E+02 -.926565626E+02 -.926547432E+02 -.925614989E+02 -.924107237E+02 -.922248263E+02 -.920185124E+02 -.918013546E+02 -.915795266E+02 -.913569652E+02 -.911361448E+02 -.909185887E+02 -.907052064E+02 -.904965146E+02 -.902927837E+02 -.900941352E+02 -.899006091E+02 -.897122145E+02 -.895289698E+02 -.893509411E+02 -.891782805E+02 -.890112719E+02 -.888503842E+02 -.886963388E+02 -.885501945E+02 -.884134555E+02 -.882882107E+02 -.881773125E+02 -.880846079E+02 -.880152396E+02 -.879760378E+02 -.879760378E+02
 -.879411183E+02 -.879411183E+02 -.879779763E+02 -.880431001E+02 -.881299594E+02 -.882336018E+02 -.883502836E+02 -.884771857E+02 -.886121940E+02 -.887537281E+02 -.889006065E+02 -.890519400E+02 -.892070452E+02 -.893653733E+02 -.895264491E+02 -.896898160E+02 -.898549812E+02 -.900213580E+02 -.901881975E+02 -.903545031E+02 -.905189150E+02 -.906795510E+02 -.908337801E+02 -.909778985E+02 -.911066609E+02 -.912126025E+02 -.912850604E+02 -.913087645E+02 -.912618288E+02 -.911129296E+02 -.908174512E+02 -.903124935E+02 -.895110240E+02 -.882962445E+02 -.865179553E+02 -.839922958E+02 -.805065217E+02 -.758360904E+02 -.697843747E+02 -.622399822E+02 -.532210344E+02 -.428791094E+02 -.314834737E+02 -.194303194E+02 -.724029876E+01 0.444386296E+01 0.148460500E+02 0.231230109E+02 0.284824147E+02 0.303409494E+02 0.284795989E+02 0.231174049E+02 0.148377062E+02 0.443286195E+01 -.725384570E+01 -.194462686E+02 -.315016356E+02 -.428991623E+02 -.532425756E+02 -.622625064E+02 -.698073432E+02 -.758590769E+02 -.805293105E+02 -.840148632E+02 -.865403889E+02 -.883186863E+02 -.895336618E+02 -.903355581E+02 -.908411963E+02 -.911376076E+02 -.912876784E+02 -.913360069E+02 -.913139021E+02 -.912432384E+02 -.911392777E+02 -.910126767E+02 -.908708948E+02 -.907191717E+02 -.905612046E+02 -.903996154E+02 -.902362737E+02 -.900725222E+02 -.899093332E+02 -.897474217E+02 -.895873278E+02 -.894294800E+02 -.892742482E+02 -.891219896E+02 -.889730953E+02 -.888280383E+02 -.886874289E+02 -.885520806E+02 -.884230902E+02 -.883019385E+02 -.881906173E+02 -.880917917E+02 -.880090087E+02 -.879469662E+02 -.879118642E+02 -.879118642E+02
 -.878624321E+02 -.878624321E+02 -.878942799E+02 -.879504535E+02 -.880251977E+02 -.881141085E+02 -.882138152E+02 -.883217344E+02 -.884358782E+02 -.885547039E+02 -.886769941E+02 -.888017599E+02 -.889281613E+02 -.890554389E+02 -.891828535E+02 -.893096290E+02 -.894348937E+02 -.895576175E+02 -.896765368E+02 -.897900629E+02 -.898961629E+02 -.899922014E+02 -.900747269E+02 -.901391780E+02 -.901794801E+02 -.901874887E+02 -.901522268E+02 -.900588500E+02 -.898872680E+02 -.896103654E+02 -.891918153E+02 -.885835910E+02 -.877234581E+02 -.865329109E+02 -.849161492E+02 -.827610110E+02 -.799438919E+02 -.763422716E+02 -.718578677E+02 -.664478283E+02 -.601526498E+02 -.531071153E+02 -.455325090E+02 -.377226109E+02 -.300342412E+02 -.228805116E+02 -.166975477E+02 -.119033816E+02 -.885949243E+01 -.781582363E+01 -.886225807E+01 -.119088915E+02 -.167057589E+02 -.228913574E+02 -.300476148E+02 -.377383322E+02 -.455503426E+02 -.531267547E+02 -.601737054E+02 -.664698591E+02 -.718804587E+02 -.763651197E+02 -.799668454E+02 -.827840512E+02 -.849393428E+02 -.865563673E+02 -.877473092E+02 -.886079866E+02 -.892169212E+02 -.896363583E+02 -.899143286E+02 -.900871574E+02 -.901819552E+02 -.902188060E+02 -.902125483E+02 -.901741527E+02 -.901117580E+02 -.900314323E+02 -.899377298E+02 -.898340928E+02 -.897231445E+02 -.896069014E+02 -.894869300E+02 -.893644629E+02 -.892404882E+02 -.891158202E+02 -.889911576E+02 -.888671358E+02 -.887443752E+02 -.886235320E+02 -.885053522E+02 -.883907339E+02 -.882808020E+02 -.881769986E+02 -.880811967E+02 -.879958432E+02 -.879241415E+02 -.878702863E+02 -.878397675E+02 -.878397675E+02
 -.877786562E+02 -.877786562E+02 -.878052033E+02 -.878519135E+02 -.879138595E+02 -.879872283E+02 -.880690566E+02 -.881570249E+02 -.882492964E+02 -.883443885E+02 -.884410698E+02 -.885382754E+02 -.886350353E+02 -.887304120E+02 -.888234433E+02 -.889130862E+02 -.889981596E+02 -.890772808E+02 -.891487924E+02 -.892106732E+02 -.892604275E+02 -.892949436E+02 -.893103110E+02 -.893015822E+02 -.892624623E+02 -.891849056E+02 -.890585991E+02 -.888703098E+02 -.886030861E+02 -.882353182E+02 -.877396955E+02 -.870821489E+02 -.862209251E+02 -.851060246E+02 -.836793852E+02 -.818764833E+02 -.796304546E+02 -.768800774E+02 -.735823448E+02 -.697283421E+02 -.653582822E+02 -.605700242E+02 -.555176863E+02 -.504019082E+02 -.454561107E+02 -.409314144E+02 -.370793788E+02 -.341321214E+02 -.322800207E+02 -.316488707E+02 -.322826998E+02 -.341374528E+02 -.370873063E+02 -.409418495E+02 -.454689256E+02 -.504169249E+02 -.555346678E+02 -.605886736E+02 -.653782598E+02 -.697493044E+02 -.736039951E+02 -.769022063E+02 -.796529530E+02 -.818993300E+02 -.837026201E+02 -.851297228E+02 -.862451800E+02 -.871070640E+02 -.877653816E+02 -.882618928E+02 -.886306722E+02 -.888990338E+02 -.890885890E+02 -.892162891E+02 -.892953654E+02 -.893361281E+02 -.893466192E+02 -.893331286E+02 -.893005975E+02 -.892529280E+02 -.891932207E+02 -.891239561E+02 -.890471351E+02 -.889643875E+02 -.888770588E+02 -.887862797E+02 -.886930260E+02 -.885981706E+02 -.885025326E+02 -.884069259E+02 -.883122108E+02 -.882193510E+02 -.881294806E+02 -.880439833E+02 -.879645910E+02 -.878935058E+02 -.878335553E+02 -.877883902E+02 -.877627389E+02 -.877627389E+02
 -.876930500E+02 -.876930500E+02 -.877142217E+02 -.877513424E+02 -.878003366E+02 -.878580051E+02 -.879218146E+02 -.879897332E+02 -.880600997E+02 -.881315195E+02 -.882027782E+02 -.882727714E+02 -.883404429E+02 -.884047296E+02 -.884645111E+02 -.885185584E+02 -.885654816E+02 -.886036728E+02 -.886312406E+02 -.886459341E+02 -.886450501E+02 -.886253218E+02 -.885827806E+02 -.885125867E+02 -.884088208E+02 -.882642323E+02 -.880699379E+02 -.878150712E+02 -.874863895E+02 -.870678556E+02 -.865402281E+02 -.858807181E+02 -.850628057E+02 -.840563648E+02 -.828283342E+02 -.813442886E+02 -.795713600E+02 -.774829230E+02 -.750651121E+02 -.723245208E+02 -.692954915E+02 -.660447984E+02 -.626718700E+02 -.593040533E+02 -.560879125E+02 -.531781864E+02 -.507257091E+02 -.488651466E+02 -.477032855E+02 -.473089096E+02 -.477057797E+02 -.488701052E+02 -.507330707E+02 -.531878544E+02 -.560997507E+02 -.593178824E+02 -.626874694E+02 -.660619165E+02 -.693138655E+02 -.723439037E+02 -.750852987E+02 -.775037670E+02 -.795927783E+02 -.813662533E+02 -.828508598E+02 -.840794933E+02 -.850865957E+02 -.859052373E+02 -.865655500E+02 -.870940578E+02 -.875135532E+02 -.878432809E+02 -.880992805E+02 -.882947963E+02 -.884406953E+02 -.885458600E+02 -.886175394E+02 -.886616491E+02 -.886830242E+02 -.886856261E+02 -.886727120E+02 -.886469715E+02 -.886106378E+02 -.885655782E+02 -.885133685E+02 -.884553557E+02 -.883927125E+02 -.883264849E+02 -.882576385E+02 -.881871021E+02 -.881158148E+02 -.880447755E+02 -.879751010E+02 -.879080927E+02 -.878453190E+02 -.877887158E+02 -.877407129E+02 -.877043940E+02 -.876837018E+02 -.876837018E+02
 -.876085714E+02 -.876085714E+02 -.876244843E+02 -.876522345E+02 -.876885942E+02 -.877309822E+02 -.877773067E+02 -.878258406E+02 -.878751223E+02 -.879238745E+02 -.879709370E+02 -.880152104E+02 -.880556061E+02 -.880910010E+02 -.881201949E+02 -.881418682E+02 -.881545380E+02 -.881565112E+02 -.881458327E+02 -.881202260E+02 -.880770262E+02 -.880131013E+02 -.879247612E+02 -.878076530E+02 -.876566403E+02 -.874656690E+02 -.872276194E+02 -.869341518E+02 -.865755539E+02 -.861406078E+02 -.856165010E+02 -.849888214E+02 -.842416959E+02 -.833581602E+02 -.823208794E+02 -.811133689E+02 -.797218666E+02 -.781379428E+02 -.763617727E+02 -.744057308E+02 -.722976566E+02 -.700829356E+02 -.678245898E+02 -.656009410E+02 -.635009584E+02 -.616178745E+02 -.600418824E+02 -.588527379E+02 -.581130043E+02 -.578625996E+02 -.581152335E+02 -.588571653E+02 -.600484453E+02 -.616264782E+02 -.635114761E+02 -.656132165E+02 -.678384440E+02 -.700981773E+02 -.723140965E+02 -.744231966E+02 -.763801212E+02 -.781570678E+02 -.797417001E+02 -.811338773E+02 -.823420573E+02 -.833800227E+02 -.842642722E+02 -.850121497E+02 -.856406253E+02 -.861655757E+02 -.866014162E+02 -.869609616E+02 -.872554319E+02 -.874945405E+02 -.876866280E+02 -.878388137E+02 -.879571506E+02 -.880467724E+02 -.881120280E+02 -.881566013E+02 -.881836160E+02 -.881957255E+02 -.881951909E+02 -.881839469E+02 -.881636601E+02 -.881357782E+02 -.881015753E+02 -.880621925E+02 -.880186761E+02 -.879720162E+02 -.879231851E+02 -.878731795E+02 -.878230674E+02 -.877740424E+02 -.877274886E+02 -.876850593E+02 -.876487752E+02 -.876211472E+02 -.876053321E+02 -.876053321E+02
 -.875277253E+02 -.875277253E+02 -.875386542E+02 -.875575364E+02 -.875819642E+02 -.876099622E+02 -.876398797E+02 -.876703050E+02 -.876999954E+02 -.877278190E+02 -.877527065E+02 -.877736094E+02 -.877894618E+02 -.877991465E+02 -.878014623E+02 -.877950910E+02 -.877785646E+02 -.877502306E+02 -.877082149E+02 -.876503814E+02 -.875742885E+02 -.874771406E+02 -.873557374E+02 -.872064181E+02 -.870250052E+02 -.868067472E+02 -.865462665E+02 -.862375166E+02 -.858737585E+02 -.854475673E+02 -.849508879E+02 -.843751641E+02 -.837115739E+02 -.829514144E+02 -.820866866E+02 -.811109311E+02 -.800203484E+02 -.788151964E+02 -.775013866E+02 -.760920962E+02 -.746091180E+02 -.730836005E+02 -.715558515E+02 -.700739974E+02 -.686914816E+02 -.674636080E+02 -.664434949E+02 -.656778984E+02 -.652033711E+02 -.650431756E+02 -.652052875E+02 -.656817040E+02 -.664491358E+02 -.674710051E+02 -.687005331E+02 -.700845833E+02 -.715678395E+02 -.730968538E+02 -.746235042E+02 -.761074944E+02 -.775176944E+02 -.788323333E+02 -.800382564E+02 -.811295738E+02 -.821060455E+02 -.829714858E+02 -.837323651E+02 -.843966900E+02 -.849731688E+02 -.854706275E+02 -.858976250E+02 -.862622180E+02 -.865718329E+02 -.868332095E+02 -.870523944E+02 -.872347645E+02 -.873850700E+02 -.875074858E+02 -.876056689E+02 -.876828142E+02 -.877417098E+02 -.877847875E+02 -.878141707E+02 -.878317169E+02 -.878390572E+02 -.878376322E+02 -.878287252E+02 -.878134934E+02 -.877929974E+02 -.877682319E+02 -.877401554E+02 -.877097231E+02 -.876779227E+02 -.876458153E+02 -.876145835E+02 -.875855886E+02 -.875604414E+02 -.875410889E+02 -.875299240E+02 -.875299240E+02
 -.874524768E+02 -.874524768E+02 -.874588157E+02 -.874695451E+02 -.874830307E+02 -.874978758E+02 -.875128599E+02 -.875268884E+02 -.875389503E+02 -.875480818E+02 -.875533361E+02 -.875537550E+02 -.875483442E+02 -.875360493E+02 -.875157337E+02 -.874861556E+02 -.874459464E+02 -.873935873E+02 -.873273864E+02 -.872454545E+02 -.871456813E+02 -.870257109E+02 -.868829191E+02 -.867143920E+02 -.865169092E+02 -.862869335E+02 -.860206104E+02 -.857137821E+02 -.853620230E+02 -.849607034E+02 -.845050941E+02 -.839905222E+02 -.834125967E+02 -.827675192E+02 -.820524970E+02 -.812662690E+02 -.804097415E+02 -.794867083E+02 -.785045994E+02 -.774751634E+02 -.764149573E+02 -.753455016E+02 -.742929694E+02 -.732873271E+02 -.723609213E+02 -.715465961E+02 -.708755075E+02 -.703748613E+02 -.700658190E+02 -.699618076E+02 -.700674227E+02 -.703780480E+02 -.708802369E+02 -.715528096E+02 -.723685452E+02 -.732962757E+02 -.743031500E+02 -.753568190E+02 -.764273188E+02 -.774884833E+02 -.785188026E+02 -.795017318E+02 -.804255356E+02 -.812827969E+02 -.820697331E+02 -.827854480E+02 -.834312105E+02 -.840098190E+02 -.845250766E+02 -.849813774E+02 -.853833963E+02 -.857358642E+02 -.860434113E+02 -.863104633E+02 -.865411775E+02 -.867394074E+02 -.869086884E+02 -.870522379E+02 -.871729660E+02 -.872734920E+02 -.873561652E+02 -.874230876E+02 -.874761380E+02 -.875169954E+02 -.875471622E+02 -.875679874E+02 -.875806879E+02 -.875863703E+02 -.875860517E+02 -.875806810E+02 -.875711603E+02 -.875583685E+02 -.875431851E+02 -.875265191E+02 -.875093397E+02 -.874927145E+02 -.874778529E+02 -.874661612E+02 -.874593082E+02 -.874593082E+02
 -.873842252E+02 -.873842252E+02 -.873864479E+02 -.873898812E+02 -.873936022E+02 -.873967541E+02 -.873985256E+02 -.873981324E+02 -.873947996E+02 -.873877464E+02 -.873761705E+02 -.873592343E+02 -.873360512E+02 -.873056717E+02 -.872670711E+02 -.872191356E+02 -.871606503E+02 -.870902864E+02 -.870065890E+02 -.869079666E+02 -.867926805E+02 -.866588374E+02 -.865043849E+02 -.863271107E+02 -.861246484E+02 -.858944906E+02 -.856340128E+02 -.853405112E+02 -.850112577E+02 -.846435767E+02 -.842349505E+02 -.837831565E+02 -.832864446E+02 -.827437584E+02 -.821550023E+02 -.815213525E+02 -.808456002E+02 -.801325064E+02 -.793891318E+02 -.786250951E+02 -.778527012E+02 -.770868801E+02 -.763448856E+02 -.756457262E+02 -.750093335E+02 -.744555126E+02 -.740027556E+02 -.736670288E+02 -.734606561E+02 -.733914196E+02 -.734619758E+02 -.736696539E+02 -.740066579E+02 -.744606515E+02 -.750156582E+02 -.756531778E+02 -.763534003E+02 -.770963917E+02 -.778631444E+02 -.786364080E+02 -.794012579E+02 -.801453956E+02 -.808592098E+02 -.815356471E+02 -.821699535E+02 -.827593436E+02 -.833026464E+02 -.837999616E+02 -.842523485E+02 -.846615595E+02 -.850298184E+02 -.853596439E+02 -.856537113E+02 -.859147483E+02 -.861454578E+02 -.863484625E+02 -.865262673E+02 -.866812359E+02 -.868155765E+02 -.869313371E+02 -.870304050E+02 -.871145120E+02 -.871852418E+02 -.872440396E+02 -.872922230E+02 -.873309939E+02 -.873614510E+02 -.873846020E+02 -.874013765E+02 -.874126393E+02 -.874192033E+02 -.874218434E+02 -.874213110E+02 -.874183492E+02 -.874137098E+02 -.874081717E+02 -.874025618E+02 -.873977790E+02 -.873948222E+02 -.873948222E+02
 -.873238302E+02 -.873238302E+02 -.873224543E+02 -.873195237E+02 -.873147553E+02 -.873077843E+02 -.872981791E+02 -.872854504E+02 -.872690562E+02 -.872484034E+02 -.872228472E+02 -.871916886E+02 -.871541711E+02 -.871094763E+02 -.870567187E+02 -.869949412E+02 -.869231096E+02 -.868401086E+02 -.867447380E+02 -.866357107E+02 -.865116520E+02 -.863711026E+02 -.862125240E+02 -.860343088E+02 -.858347973E+02 -.856123001E+02 -.853651305E+02 -.850916463E+02 -.847903056E+02 -.844597362E+02 -.840988225E+02 -.837068108E+02 -.832834349E+02 -.828290607E+02 -.823448488E+02 -.818329282E+02 -.812965721E+02 -.807403609E+02 -.801703119E+02 -.795939529E+02 -.790203112E+02 -.784597965E+02 -.779239560E+02 -.774250979E+02 -.769757899E+02 -.765882593E+02 -.762737373E+02 -.760418019E+02 -.758997811E+02 -.758522761E+02 -.759008528E+02 -.760439355E+02 -.762769138E+02 -.765924512E+02 -.769809624E+02 -.774312107E+02 -.779309648E+02 -.784676548E+02 -.790289721E+02 -.796033703E+02 -.801804423E+02 -.807511636E+02 -.813080103E+02 -.818449686E+02 -.823574620E+02 -.828422205E+02 -.832971180E+02 -.837209962E+02 -.841134906E+02 -.844748687E+02 -.848058844E+02 -.851076534E+02 -.853815472E+02 -.856291066E+02 -.858519720E+02 -.860518281E+02 -.862303616E+02 -.863892291E+02 -.865300340E+02 -.866543106E+02 -.867635134E+02 -.868590115E+02 -.869420863E+02 -.870139316E+02 -.870756562E+02 -.871282875E+02 -.871727765E+02 -.872100032E+02 -.872407823E+02 -.872658689E+02 -.872859650E+02 -.873017243E+02 -.873137575E+02 -.873226367E+02 -.873288989E+02 -.873330474E+02 -.873355523E+02 -.873368477E+02 -.873373259E+02 -.873373259E+02
 -.872716740E+02 -.872716740E+02 -.872672299E+02 -.872588880E+02 -.872469275E+02 -.872314216E+02 -.872122825E+02 -.871892942E+02 -.871621360E+02 -.871303995E+02 -.870936001E+02 -.870511846E+02 -.870025367E+02 -.869469799E+02 -.868837795E+02 -.868121437E+02 -.867312248E+02 -.866401206E+02 -.865378766E+02 -.864234897E+02 -.862959131E+02 -.861540650E+02 -.859968388E+02 -.858231185E+02 -.856317979E+02 -.854218055E+02 -.851921361E+02 -.849418890E+02 -.846703149E+02 -.843768716E+02 -.840612883E+02 -.837236403E+02 -.833644314E+02 -.829846833E+02 -.825860289E+02 -.821708037E+02 -.817421297E+02 -.813039815E+02 -.808612245E+02 -.804196127E+02 -.799857358E+02 -.795669042E+02 -.791709670E+02 -.788060642E+02 -.784803187E+02 -.782014855E+02 -.779765805E+02 -.778115169E+02 -.777107799E+02 -.776771697E+02 -.777116365E+02 -.778132234E+02 -.779791239E+02 -.782048468E+02 -.784844738E+02 -.788109849E+02 -.791766217E+02 -.795732591E+02 -.799927560E+02 -.804272629E+02 -.808694699E+02 -.813127883E+02 -.817514654E+02 -.821806372E+02 -.825963309E+02 -.829954257E+02 -.833755871E+02 -.837351833E+02 -.840731927E+02 -.843891116E+02 -.846828643E+02 -.849547205E+02 -.852052214E+02 -.854351145E+02 -.856452982E+02 -.858367754E+02 -.860106146E+02 -.861679186E+02 -.863098000E+02 -.864373614E+02 -.865516808E+02 -.866538007E+02 -.867447206E+02 -.868253917E+02 -.868967139E+02 -.869595341E+02 -.870146455E+02 -.870627880E+02 -.871046479E+02 -.871408586E+02 -.871719997E+02 -.871985959E+02 -.872211134E+02 -.872399553E+02 -.872554529E+02 -.872678533E+02 -.872773015E+02 -.872838153E+02 -.872872499E+02 -.872872499E+02
 -.872277441E+02 -.872277441E+02 -.872207510E+02 -.872079275E+02 -.871900356E+02 -.871675297E+02 -.871406256E+02 -.871093535E+02 -.870735969E+02 -.870331217E+02 -.869875982E+02 -.869366172E+02 -.868797022E+02 -.868163184E+02 -.867458800E+02 -.866677561E+02 -.865812763E+02 -.864857357E+02 -.863804013E+02 -.862645183E+02 -.861373190E+02 -.859980327E+02 -.858458987E+02 -.856801813E+02 -.855001897E+02 -.853052996E+02 -.850949811E+02 -.848688295E+02 -.846266017E+02 -.843682571E+02 -.840940028E+02 -.838043428E+02 -.835001296E+02 -.831826162E+02 -.828535066E+02 -.825150008E+02 -.821698288E+02 -.818212713E+02 -.814731574E+02 -.811298380E+02 -.807961262E+02 -.804772037E+02 -.801784910E+02 -.799054841E+02 -.796635627E+02 -.794577806E+02 -.792926496E+02 -.791719325E+02 -.790984616E+02 -.790739959E+02 -.790991306E+02 -.791732657E+02 -.792946378E+02 -.794604103E+02 -.796668165E+02 -.799093412E+02 -.801829280E+02 -.804821949E+02 -.808016444E+02 -.811358549E+02 -.814796441E+02 -.818281985E+02 -.821771674E+02 -.825227214E+02 -.828615802E+02 -.831910136E+02 -.835088217E+02 -.838133001E+02 -.841031950E+02 -.843776532E+02 -.846361695E+02 -.848785351E+02 -.851047889E+02 -.853151718E+02 -.855100858E+02 -.856900583E+02 -.858557103E+02 -.860077297E+02 -.861468485E+02 -.862738242E+02 -.863894245E+02 -.864944144E+02 -.865895470E+02 -.866755547E+02 -.867531439E+02 -.868229895E+02 -.868857306E+02 -.869419671E+02 -.869922556E+02 -.870371049E+02 -.870769709E+02 -.871122488E+02 -.871432641E+02 -.871702588E+02 -.871933734E+02 -.872126227E+02 -.872278626E+02 -.872387459E+02 -.872446630E+02 -.872446630E+02
 -.871917238E+02 -.871917238E+02 -.871826723E+02 -.871662428E+02 -.871436023E+02 -.871155284E+02 -.870824988E+02 -.870447597E+02 -.870023769E+02 -.869552756E+02 -.869032699E+02 -.868460858E+02 -.867833787E+02 -.867147472E+02 -.866397444E+02 -.865578870E+02 -.864686637E+02 -.863715434E+02 -.862659828E+02 -.861514349E+02 -.860273589E+02 -.858932306E+02 -.857485549E+02 -.855928802E+02 -.854258150E+02 -.852470470E+02 -.850563641E+02 -.848536789E+02 -.846390547E+02 -.844127342E+02 -.841751695E+02 -.839270532E+02 -.836693486E+02 -.834033189E+02 -.831305519E+02 -.828529788E+02 -.825728848E+02 -.822929074E+02 -.820160213E+02 -.817455047E+02 -.814848887E+02 -.812378854E+02 -.810082971E+02 -.807999086E+02 -.806163659E+02 -.804610477E+02 -.803369368E+02 -.802464983E+02 -.801915754E+02 -.801733076E+02 -.801920795E+02 -.802475029E+02 -.803384350E+02 -.804630294E+02 -.806188176E+02 -.808028144E+02 -.810116385E+02 -.812416418E+02 -.814890378E+02 -.817500226E+02 -.820208828E+02 -.822980865E+02 -.825783543E+02 -.828587109E+02 -.831365179E+02 -.834094892E+02 -.836756925E+02 -.839335388E+02 -.841817639E+02 -.844194026E+02 -.846457607E+02 -.848603840E+02 -.850630275E+02 -.852536253E+02 -.854322623E+02 -.855991473E+02 -.857545899E+02 -.858989784E+02 -.860327613E+02 -.861564310E+02 -.862705095E+02 -.863755365E+02 -.864720589E+02 -.865606221E+02 -.866417621E+02 -.867159990E+02 -.867838303E+02 -.868457246E+02 -.869021149E+02 -.869533908E+02 -.869998892E+02 -.870418828E+02 -.870795646E+02 -.871130284E+02 -.871422430E+02 -.871670177E+02 -.871869574E+02 -.872014021E+02 -.872093493E+02 -.872093493E+02
 -.871630801E+02 -.871630801E+02 -.871524201E+02 -.871331860E+02 -.871068748E+02 -.870745313E+02 -.870368532E+02 -.869942708E+02 -.869470087E+02 -.868951327E+02 -.868385855E+02 -.867772154E+02 -.867107970E+02 -.866390492E+02 -.865616489E+02 -.864782424E+02 -.863884559E+02 -.862919049E+02 -.861882028E+02 -.860769703E+02 -.859578448E+02 -.858304907E+02 -.856946104E+02 -.855499570E+02 -.853963476E+02 -.852336784E+02 -.850619411E+02 -.848812401E+02 -.846918110E+02 -.844940397E+02 -.842884815E+02 -.840758795E+02 -.838571821E+02 -.836335568E+02 -.834064015E+02 -.831773494E+02 -.829482684E+02 -.827212507E+02 -.824985941E+02 -.822827719E+02 -.820763919E+02 -.818821432E+02 -.817027341E+02 -.815408194E+02 -.813989231E+02 -.812793577E+02 -.811841454E+02 -.811149451E+02 -.810729898E+02 -.810590389E+02 -.810733481E+02 -.811156589E+02 -.811852091E+02 -.812807631E+02 -.814006593E+02 -.815428733E+02 -.817050904E+02 -.818847844E+02 -.820792985E+02 -.822859230E+02 -.825019669E+02 -.827248212E+02 -.829520109E+02 -.831812370E+02 -.834104057E+02 -.836376477E+02 -.838613283E+02 -.840800478E+02 -.842926368E+02 -.844981450E+02 -.846958271E+02 -.848851254E+02 -.850656514E+02 -.852371668E+02 -.853995643E+02 -.855528493E+02 -.856971226E+02 -.858325642E+02 -.859594185E+02 -.860779809E+02 -.861885859E+02 -.862915960E+02 -.863873922E+02 -.864763654E+02 -.865589080E+02 -.866354063E+02 -.867062332E+02 -.867717395E+02 -.868322463E+02 -.868880338E+02 -.869393299E+02 -.869862948E+02 -.870290018E+02 -.870674128E+02 -.871013458E+02 -.871304332E+02 -.871540668E+02 -.871713261E+02 -.871808840E+02 -.871808840E+02
 -.871411418E+02 -.871411418E+02 -.871292766E+02 -.871079535E+02 -.870789303E+02 -.870434664E+02 -.870024385E+02 -.869564301E+02 -.869057995E+02 -.868507331E+02 -.867912853E+02 -.867274109E+02 -.866589890E+02 -.865858428E+02 -.865077559E+02 -.864244848E+02 -.863357704E+02 -.862413481E+02 -.861409571E+02 -.860343492E+02 -.859212979E+02 -.858016074E+02 -.856751228E+02 -.855417395E+02 -.854014146E+02 -.852541780E+02 -.851001443E+02 -.849395251E+02 -.847726413E+02 -.845999357E+02 -.844219839E+02 -.842395056E+02 -.840533726E+02 -.838646156E+02 -.836744265E+02 -.834841580E+02 -.832953169E+02 -.831095525E+02 -.829286386E+02 -.827544483E+02 -.825889225E+02 -.824340322E+02 -.822917340E+02 -.821639224E+02 -.820523788E+02 -.819587197E+02 -.818843478E+02 -.818304064E+02 -.817977410E+02 -.817868707E+02 -.817979700E+02 -.818308620E+02 -.818850254E+02 -.819596121E+02 -.820534768E+02 -.821652146E+02 -.822932067E+02 -.824356699E+02 -.825907078E+02 -.827563618E+02 -.829306593E+02 -.831116576E+02 -.832974816E+02 -.834863561E+02 -.836766298E+02 -.838667941E+02 -.840554946E+02 -.842415370E+02 -.844238886E+02 -.846016752E+02 -.847741749E+02 -.849408093E+02 -.851011331E+02 -.852548224E+02 -.854016628E+02 -.855415367E+02 -.856744116E+02 -.858003279E+02 -.859193878E+02 -.860317450E+02 -.861375949E+02 -.862371650E+02 -.863307068E+02 -.864184875E+02 -.865007818E+02 -.865778645E+02 -.866500022E+02 -.867174443E+02 -.867804134E+02 -.868390933E+02 -.868936153E+02 -.869440402E+02 -.869903364E+02 -.870323512E+02 -.870697743E+02 -.871020897E+02 -.871285136E+02 -.871479137E+02 -.871587030E+02 -.871587030E+02
 -.871251653E+02 -.871251653E+02 -.871124484E+02 -.870896619E+02 -.870587618E+02 -.870211731E+02 -.869779139E+02 -.869296906E+02 -.868769713E+02 -.868200425E+02 -.867590526E+02 -.866940464E+02 -.866249917E+02 -.865517999E+02 -.864743437E+02 -.863924705E+02 -.863060146E+02 -.862148070E+02 -.861186850E+02 -.860175003E+02 -.859111276E+02 -.857994723E+02 -.856824787E+02 -.855601382E+02 -.854324975E+02 -.852996671E+02 -.851618298E+02 -.850192491E+02 -.848722771E+02 -.847213620E+02 -.845670551E+02 -.844100157E+02 -.842510155E+02 -.840909396E+02 -.839307859E+02 -.837716611E+02 -.836147729E+02 -.834614190E+02 -.833129713E+02 -.831708561E+02 -.830365306E+02 -.829114553E+02 -.827970634E+02 -.826947283E+02 -.826057292E+02 -.825312181E+02 -.824721879E+02 -.824294434E+02 -.824035775E+02 -.823949532E+02 -.824036920E+02 -.824296702E+02 -.824725228E+02 -.825316548E+02 -.826062592E+02 -.826953413E+02 -.827977471E+02 -.829121951E+02 -.830373104E+02 -.831716577E+02 -.833137747E+02 -.834622022E+02 -.836155119E+02 -.837723302E+02 -.839313573E+02 -.840913835E+02 -.842512999E+02 -.844101064E+02 -.845669155E+02 -.847209533E+02 -.848715577E+02 -.850181749E+02 -.851603538E+02 -.852977396E+02 -.854300662E+02 -.855571479E+02 -.856788717E+02 -.857951888E+02 -.859061060E+02 -.860116784E+02 -.861120008E+02 -.862072010E+02 -.862974316E+02 -.863828633E+02 -.864636773E+02 -.865400576E+02 -.866121829E+02 -.866802173E+02 -.867442997E+02 -.868045315E+02 -.868609607E+02 -.869135630E+02 -.869622173E+02 -.870066749E+02 -.870465187E+02 -.870811122E+02 -.871095312E+02 -.871304770E+02 -.871421619E+02 -.871421619E+02
 -.871143855E+02 -.871143855E+02 -.871011209E+02 -.870774077E+02 -.870453440E+02 -.870064771E+02 -.869619318E+02 -.869125094E+02 -.868587649E+02 -.868010654E+02 -.867396360E+02 -.866745958E+02 -.866059853E+02 -.865337885E+02 -.864579507E+02 -.863783927E+02 -.862950227E+02 -.862077464E+02 -.861164756E+02 -.860211366E+02 -.859216773E+02 -.858180739E+02 -.857103377E+02 -.855985219E+02 -.854827272E+02 -.853631085E+02 -.852398807E+02 -.851133242E+02 -.849837898E+02 -.848517033E+02 -.847175690E+02 -.845819720E+02 -.844455793E+02 -.843091386E+02 -.841734762E+02 -.840394917E+02 -.839081507E+02 -.837804747E+02 -.836575289E+02 -.835404062E+02 -.834302102E+02 -.833280350E+02 -.832349438E+02 -.831519465E+02 -.830799767E+02 -.830198694E+02 -.829723401E+02 -.829379664E+02 -.829171723E+02 -.829102165E+02 -.829171855E+02 -.829379909E+02 -.829723719E+02 -.830199027E+02 -.830800037E+02 -.831519575E+02 -.832349271E+02 -.833279770E+02 -.834300955E+02 -.835402174E+02 -.836572467E+02 -.837800778E+02 -.839076158E+02 -.840387936E+02 -.841725876E+02 -.843080300E+02 -.844442189E+02 -.845803260E+02 -.847156008E+02 -.848493742E+02 -.849810583E+02 -.851101464E+02 -.852362099E+02 -.853588952E+02 -.854779195E+02 -.855930654E+02 -.857041759E+02 -.858111482E+02 -.859139282E+02 -.860125044E+02 -.861069016E+02 -.861971752E+02 -.862834046E+02 -.863656870E+02 -.864441307E+02 -.865188476E+02 -.865899454E+02 -.866575184E+02 -.867216363E+02 -.867823314E+02 -.868395824E+02 -.868932938E+02 -.869432707E+02 -.869891857E+02 -.870305367E+02 -.870665919E+02 -.870963194E+02 -.871182953E+02 -.871305839E+02 -.871305839E+02
 -.871080536E+02 -.871080536E+02 -.870944985E+02 -.870703108E+02 -.870376826E+02 -.869982446E+02 -.869531975E+02 -.869034128E+02 -.868495109E+02 -.867919217E+02 -.867309308E+02 -.866667165E+02 -.865993776E+02 -.865289563E+02 -.864554558E+02 -.863788544E+02 -.862991177E+02 -.862162081E+02 -.861300934E+02 -.860407538E+02 -.859481887E+02 -.858524224E+02 -.857535095E+02 -.856515404E+02 -.855466455E+02 -.854390000E+02 -.853288278E+02 -.852164051E+02 -.851020637E+02 -.849861929E+02 -.848692414E+02 -.847517178E+02 -.846341902E+02 -.845172842E+02 -.844016796E+02 -.842881054E+02 -.841773335E+02 -.840701702E+02 -.839674460E+02 -.838700044E+02 -.837786883E+02 -.836943259E+02 -.836177152E+02 -.835496087E+02 -.834906976E+02 -.834415966E+02 -.834028297E+02 -.833748186E+02 -.833578715E+02 -.833521764E+02 -.833577959E+02 -.833746654E+02 -.834025953E+02 -.834412754E+02 -.834902823E+02 -.835490900E+02 -.836170819E+02 -.836935650E+02 -.837777851E+02 -.838689421E+02 -.839662059E+02 -.840687316E+02 -.841756738E+02 -.842862000E+02 -.843995018E+02 -.845148051E+02 -.846313786E+02 -.847485403E+02 -.848656622E+02 -.849821740E+02 -.850975644E+02 -.852113822E+02 -.853232356E+02 -.854327903E+02 -.855397678E+02 -.856439419E+02 -.857451356E+02 -.858432171E+02 -.859380953E+02 -.860297161E+02 -.861180569E+02 -.862031224E+02 -.862849387E+02 -.863635484E+02 -.864390042E+02 -.865113621E+02 -.865806737E+02 -.866469772E+02 -.867102865E+02 -.867705778E+02 -.868277732E+02 -.868817198E+02 -.869321633E+02 -.869787146E+02 -.870208054E+02 -.870576328E+02 -.870880862E+02 -.871106528E+02 -.871232958E+02 -.871232958E+02
 -.871054638E+02 -.871054638E+02 -.870918318E+02 -.870675445E+02 -.870348459E+02 -.869954173E+02 -.869505083E+02 -.869010382E+02 -.868476743E+02 -.867908928E+02 -.867310254E+02 -.866682959E+02 -.866028488E+02 -.865347713E+02 -.864641115E+02 -.863908922E+02 -.863151223E+02 -.862368067E+02 -.861559535E+02 -.860725813E+02 -.859867245E+02 -.858984387E+02 -.858078048E+02 -.857149333E+02 -.856199681E+02 -.855230891E+02 -.854245153E+02 -.853245071E+02 -.852233680E+02 -.851214455E+02 -.850191319E+02 -.849168636E+02 -.848151199E+02 -.847144211E+02 -.846153247E+02 -.845184211E+02 -.844243283E+02 -.843336848E+02 -.842471419E+02 -.841653548E+02 -.840889727E+02 -.840186287E+02 -.839549284E+02 -.838984395E+02 -.838496801E+02 -.838091092E+02 -.837771163E+02 -.837540136E+02 -.837400292E+02 -.837353013E+02 -.837398761E+02 -.837537057E+02 -.837766499E+02 -.838084791E+02 -.838488793E+02 -.838974590E+02 -.839537576E+02 -.840172550E+02 -.840873820E+02 -.841635307E+02 -.842450666E+02 -.843313382E+02 -.844216884E+02 -.845154640E+02 -.846120245E+02 -.847107497E+02 -.848110471E+02 -.849123568E+02 -.850141565E+02 -.851159645E+02 -.852173420E+02 -.853178943E+02 -.854172717E+02 -.855151683E+02 -.856113217E+02 -.857055109E+02 -.857975545E+02 -.858873077E+02 -.859746597E+02 -.860595306E+02 -.861418671E+02 -.862216394E+02 -.862988363E+02 -.863734605E+02 -.864455234E+02 -.865150382E+02 -.865820134E+02 -.866464433E+02 -.867082975E+02 -.867675079E+02 -.868239517E+02 -.868774310E+02 -.869276459E+02 -.869741600E+02 -.870163572E+02 -.870533840E+02 -.870840769E+02 -.871068663E+02 -.871196541E+02 -.871196541E+02
 -.871059691E+02 -.871059691E+02 -.870924348E+02 -.870683531E+02 -.870359850E+02 -.869970341E+02 -.869527757E+02 -.869041577E+02 -.868518782E+02 -.867964452E+02 -.867382238E+02 -.866774714E+02 -.866143667E+02 -.865490311E+02 -.864815465E+02 -.864119689E+02 -.863403395E+02 -.862666938E+02 -.861910686E+02 -.861135086E+02 -.860340712E+02 -.859528309E+02 -.858698831E+02 -.857853472E+02 -.856993695E+02 -.856121254E+02 -.855238211E+02 -.854346952E+02 -.853450196E+02 -.852550996E+02 -.851652741E+02 -.850759145E+02 -.849874231E+02 -.849002309E+02 -.848147947E+02 -.847315933E+02 -.846511225E+02 -.845738901E+02 -.845004096E+02 -.844311934E+02 -.843667458E+02 -.843075551E+02 -.842540857E+02 -.842067703E+02 -.841660023E+02 -.841321284E+02 -.841054422E+02 -.840861780E+02 -.840745066E+02 -.840705315E+02 -.840742868E+02 -.840857368E+02 -.841047761E+02 -.841312324E+02 -.841648695E+02 -.842053922E+02 -.842524520E+02 -.843056540E+02 -.843645634E+02 -.844287142E+02 -.844976161E+02 -.845707632E+02 -.846476410E+02 -.847277341E+02 -.848105328E+02 -.848955392E+02 -.849822726E+02 -.850702740E+02 -.851591103E+02 -.852483769E+02 -.853377002E+02 -.854267394E+02 -.855151869E+02 -.856027688E+02 -.856892447E+02 -.857744067E+02 -.858580782E+02 -.859401125E+02 -.860203903E+02 -.860988175E+02 -.861753226E+02 -.862498533E+02 -.863223726E+02 -.863928554E+02 -.864612827E+02 -.865276362E+02 -.865918916E+02 -.866540095E+02 -.867139259E+02 -.867715381E+02 -.868266893E+02 -.868791474E+02 -.869285786E+02 -.869745133E+02 -.870163024E+02 -.870530606E+02 -.870835935E+02 -.871063023E+02 -.871190618E+02 -.871190618E+02
 -.871089904E+02 -.871089904E+02 -.870956939E+02 -.870720619E+02 -.870403436E+02 -.870022410E+02 -.869590357E+02 -.869116881E+02 -.868609128E+02 -.868072378E+02 -.867510500E+02 -.866926306E+02 -.866321828E+02 -.865698527E+02 -.865057470E+02 -.864399459E+02 -.863725135E+02 -.863035070E+02 -.862329828E+02 -.861610026E+02 -.860876378E+02 -.860129734E+02 -.859371110E+02 -.858601713E+02 -.857822967E+02 -.857036524E+02 -.856244279E+02 -.855448379E+02 -.854651224E+02 -.853855471E+02 -.853064023E+02 -.852280025E+02 -.851506841E+02 -.850748041E+02 -.850007368E+02 -.849288709E+02 -.848596057E+02 -.847933468E+02 -.847305013E+02 -.846714729E+02 -.846166561E+02 -.845664308E+02 -.845211565E+02 -.844811666E+02 -.844467628E+02 -.844182101E+02 -.843957323E+02 -.843795075E+02 -.843696651E+02 -.843662836E+02 -.843693887E+02 -.843789530E+02 -.843948965E+02 -.844170882E+02 -.844453482E+02 -.844794512E+02 -.845191305E+02 -.845640826E+02 -.846139726E+02 -.846684391E+02 -.847271006E+02 -.847895608E+02 -.848554141E+02 -.849242518E+02 -.849956662E+02 -.850692562E+02 -.851446312E+02 -.852214147E+02 -.852992481E+02 -.853777927E+02 -.854567321E+02 -.855357741E+02 -.856146511E+02 -.856931212E+02 -.857709683E+02 -.858480015E+02 -.859240548E+02 -.859989856E+02 -.860726737E+02 -.861450193E+02 -.862159406E+02 -.862853718E+02 -.863532595E+02 -.864195588E+02 -.864842298E+02 -.865472313E+02 -.866085147E+02 -.866680158E+02 -.867256451E+02 -.867812745E+02 -.868347220E+02 -.868857310E+02 -.869339443E+02 -.869788706E+02 -.870198414E+02 -.870559552E+02 -.870860056E+02 -.871083878E+02 -.871209781E+02 -.871209781E+02
 -.871140188E+02 -.871140188E+02 -.871010705E+02 -.870780797E+02 -.870472601E+02 -.870102928E+02 -.869684498E+02 -.869226901E+02 -.868737333E+02 -.868221168E+02 -.867682404E+02 -.867124002E+02 -.866548157E+02 -.865956503E+02 -.865350279E+02 -.864730453E+02 -.864097828E+02 -.863453119E+02 -.862797019E+02 -.862130246E+02 -.861453593E+02 -.860767953E+02 -.860074351E+02 -.859373960E+02 -.858668125E+02 -.857958371E+02 -.857246409E+02 -.856534147E+02 -.855823686E+02 -.855117317E+02 -.854417520E+02 -.853726947E+02 -.853048410E+02 -.852384862E+02 -.851739377E+02 -.851115118E+02 -.850515313E+02 -.849943217E+02 -.849402076E+02 -.848895089E+02 -.848425368E+02 -.847995891E+02 -.847609465E+02 -.847268682E+02 -.846975882E+02 -.846733110E+02 -.846542089E+02 -.846404189E+02 -.846320402E+02 -.846291329E+02 -.846317165E+02 -.846397700E+02 -.846532317E+02 -.846720008E+02 -.846959388E+02 -.847248719E+02 -.847585938E+02 -.847968692E+02 -.848394371E+02 -.848860152E+02 -.849363040E+02 -.849899908E+02 -.850467539E+02 -.851062669E+02 -.851682026E+02 -.852322365E+02 -.852980505E+02 -.853653354E+02 -.854337940E+02 -.855031433E+02 -.855731163E+02 -.856434634E+02 -.857139537E+02 -.857843756E+02 -.858545372E+02 -.859242661E+02 -.859934093E+02 -.860618327E+02 -.861294195E+02 -.861960695E+02 -.862616969E+02 -.863262283E+02 -.863896001E+02 -.864517552E+02 -.865126389E+02 -.865721942E+02 -.866303551E+02 -.866870398E+02 -.867421403E+02 -.867955105E+02 -.868469509E+02 -.868961885E+02 -.869428517E+02 -.869864374E+02 -.870262691E+02 -.870614424E+02 -.870907548E+02 -.871126145E+02 -.871249231E+02 -.871249231E+02
 -.871206150E+02 -.871206150E+02 -.871080997E+02 -.870858968E+02 -.870561654E+02 -.870205501E+02 -.869803003E+02 -.869363624E+02 -.868894512E+02 -.868401051E+02 -.867887290E+02 -.867356267E+02 -.866810277E+02 -.866251060E+02 -.865679968E+02 -.865098080E+02 -.864506300E+02 -.863905435E+02 -.863296253E+02 -.862679530E+02 -.862056087E+02 -.861426823E+02 -.860792735E+02 -.860154937E+02 -.859514674E+02 -.858873331E+02 -.858232439E+02 -.857593677E+02 -.856958871E+02 -.856329994E+02 -.855709152E+02 -.855098580E+02 -.854500629E+02 -.853917745E+02 -.853352455E+02 -.852807344E+02 -.852285030E+02 -.851788137E+02 -.851319268E+02 -.850880976E+02 -.850475729E+02 -.850105883E+02 -.849773647E+02 -.849481053E+02 -.849229931E+02 -.849021876E+02 -.848858227E+02 -.848740048E+02 -.848668108E+02 -.848642870E+02 -.848664486E+02 -.848732789E+02 -.848847303E+02 -.849007241E+02 -.849211528E+02 -.849458808E+02 -.849747470E+02 -.850075672E+02 -.850441365E+02 -.850842324E+02 -.851276178E+02 -.851740444E+02 -.852232554E+02 -.852749888E+02 -.853289806E+02 -.853849673E+02 -.854426888E+02 -.855018908E+02 -.855623270E+02 -.856237607E+02 -.856859669E+02 -.857487333E+02 -.858118614E+02 -.858751671E+02 -.859384816E+02 -.860016510E+02 -.860645366E+02 -.861270142E+02 -.861889736E+02 -.862503173E+02 -.863109595E+02 -.863708237E+02 -.864298410E+02 -.864879467E+02 -.865450767E+02 -.866011633E+02 -.866561292E+02 -.867098799E+02 -.867622952E+02 -.868132171E+02 -.868624349E+02 -.869096661E+02 -.869545322E+02 -.869965265E+02 -.870349742E+02 -.870689788E+02 -.870973549E+02 -.871185394E+02 -.871304780E+02 -.871304780E+02
 -.871284054E+02 -.871284054E+02 -.871163867E+02 -.870950807E+02 -.870665773E+02 -.870324722E+02 -.869939816E+02 -.869520305E+02 -.869073212E+02 -.868603860E+02 -.868116283E+02 -.867613545E+02 -.867097979E+02 -.866571387E+02 -.866035182E+02 -.865490509E+02 -.864938332E+02 -.864379507E+02 -.863814841E+02 -.863245130E+02 -.862671196E+02 -.862093916E+02 -.861514239E+02 -.860933204E+02 -.860351947E+02 -.859771715E+02 -.859193866E+02 -.858619869E+02 -.858051307E+02 -.857489870E+02 -.856937348E+02 -.856395625E+02 -.855866664E+02 -.855352496E+02 -.854855205E+02 -.854376908E+02 -.853919739E+02 -.853485823E+02 -.853077261E+02 -.852696098E+02 -.852344309E+02 -.852023768E+02 -.851736228E+02 -.851483294E+02 -.851266410E+02 -.851086830E+02 -.850945604E+02 -.850843567E+02 -.850781319E+02 -.850759222E+02 -.850777393E+02 -.850835702E+02 -.850933772E+02 -.851070988E+02 -.851246504E+02 -.851459255E+02 -.851707971E+02 -.851991198E+02 -.852307313E+02 -.852654550E+02 -.853031021E+02 -.853434737E+02 -.853863636E+02 -.854315606E+02 -.854788503E+02 -.855280182E+02 -.855788509E+02 -.856311386E+02 -.856846767E+02 -.857392675E+02 -.857947211E+02 -.858508573E+02 -.859075058E+02 -.859645074E+02 -.860217143E+02 -.860789902E+02 -.861362105E+02 -.861932619E+02 -.862500421E+02 -.863064586E+02 -.863624279E+02 -.864178736E+02 -.864727246E+02 -.865269123E+02 -.865803673E+02 -.866330153E+02 -.866847716E+02 -.867355341E+02 -.867851748E+02 -.868335287E+02 -.868803792E+02 -.869254402E+02 -.869683321E+02 -.870085520E+02 -.870454340E+02 -.870780989E+02 -.871053888E+02 -.871257817E+02 -.871372829E+02 -.871372829E+02
 -.871370765E+02 -.871370765E+02 -.871256001E+02 -.871052690E+02 -.870780922E+02 -.870456075E+02 -.870089894E+02 -.869691346E+02 -.869267264E+02 -.868822857E+02 -.868362094E+02 -.867888014E+02 -.867402951E+02 -.866908723E+02 -.866406771E+02 -.865898268E+02 -.865384206E+02 -.864865461E+02 -.864342848E+02 -.863817162E+02 -.863289205E+02 -.862759814E+02 -.862229880E+02 -.861700356E+02 -.861172275E+02 -.860646749E+02 -.860124976E+02 -.859608237E+02 -.859097901E+02 -.858595414E+02 -.858102296E+02 -.857620135E+02 -.857150575E+02 -.856695305E+02 -.856256049E+02 -.855834547E+02 -.855432544E+02 -.855051771E+02 -.854693930E+02 -.854360674E+02 -.854053588E+02 -.853774175E+02 -.853523834E+02 -.853303846E+02 -.853115356E+02 -.852959359E+02 -.852836686E+02 -.852747995E+02 -.852693761E+02 -.852674267E+02 -.852689606E+02 -.852739672E+02 -.852824170E+02 -.852942610E+02 -.853094323E+02 -.853278464E+02 -.853494025E+02 -.853739848E+02 -.854014639E+02 -.854316986E+02 -.854645373E+02 -.854998200E+02 -.855373802E+02 -.855770464E+02 -.856186440E+02 -.856619974E+02 -.857069310E+02 -.857532713E+02 -.858008480E+02 -.858494954E+02 -.858990537E+02 -.859493695E+02 -.860002973E+02 -.860516996E+02 -.861034474E+02 -.861554207E+02 -.862075084E+02 -.862596083E+02 -.863116263E+02 -.863634761E+02 -.864150781E+02 -.864663579E+02 -.865172446E+02 -.865676683E+02 -.866175574E+02 -.866668339E+02 -.867154091E+02 -.867631769E+02 -.868100053E+02 -.868557261E+02 -.869001212E+02 -.869429053E+02 -.869837032E+02 -.870220208E+02 -.870572080E+02 -.870884096E+02 -.871145036E+02 -.871340193E+02 -.871450330E+02 -.871450330E+02
 -.871463688E+02 -.871463688E+02 -.871354659E+02 -.871161621E+02 -.870903776E+02 -.870595843E+02 -.870249096E+02 -.869872159E+02 -.869471630E+02 -.869052558E+02 -.868618809E+02 -.868173358E+02 -.867718509E+02 -.867256064E+02 -.866787461E+02 -.866313874E+02 -.865836299E+02 -.865355610E+02 -.864872613E+02 -.864388080E+02 -.863902783E+02 -.863417509E+02 -.862933084E+02 -.862450379E+02 -.861970321E+02 -.861493900E+02 -.861022169E+02 -.860556243E+02 -.860097303E+02 -.859646586E+02 -.859205385E+02 -.858775039E+02 -.858356928E+02 -.857952459E+02 -.857563063E+02 -.857190175E+02 -.856835229E+02 -.856499642E+02 -.856184799E+02 -.855892041E+02 -.855622652E+02 -.855377843E+02 -.855158738E+02 -.854966366E+02 -.854801642E+02 -.854665360E+02 -.854558184E+02 -.854480637E+02 -.854433096E+02 -.854415787E+02 -.854428781E+02 -.854471995E+02 -.854545191E+02 -.854647979E+02 -.854779826E+02 -.854940055E+02 -.855127859E+02 -.855342312E+02 -.855582373E+02 -.855846906E+02 -.856134686E+02 -.856444419E+02 -.856774752E+02 -.857124285E+02 -.857491592E+02 -.857875226E+02 -.858273740E+02 -.858685692E+02 -.859109663E+02 -.859544262E+02 -.859988139E+02 -.860439994E+02 -.860898580E+02 -.861362710E+02 -.861831265E+02 -.862303191E+02 -.862777502E+02 -.863253279E+02 -.863729669E+02 -.864205873E+02 -.864681143E+02 -.865154770E+02 -.865626060E+02 -.866094324E+02 -.866558838E+02 -.867018813E+02 -.867473349E+02 -.867921369E+02 -.868361543E+02 -.868792191E+02 -.869211152E+02 -.869615615E+02 -.870001913E+02 -.870365238E+02 -.870699294E+02 -.870995830E+02 -.871244047E+02 -.871429826E+02 -.871534733E+02 -.871534733E+02
 -.871560705E+02 -.871560705E+02 -.871457606E+02 -.871275162E+02 -.871031624E+02 -.870741008E+02 -.870414063E+02 -.870059035E+02 -.869682249E+02 -.869288558E+02 -.868881696E+02 -.868464548E+02 -.868039357E+02 -.867607887E+02 -.867171550E+02 -.866731504E+02 -.866288727E+02 -.865844075E+02 -.865398330E+02 -.864952236E+02 -.864506521E+02 -.864061920E+02 -.863619190E+02 -.863179124E+02 -.862742551E+02 -.862310348E+02 -.861883438E+02 -.861462792E+02 -.861049427E+02 -.860644403E+02 -.860248819E+02 -.859863808E+02 -.859490528E+02 -.859130157E+02 -.858783885E+02 -.858452902E+02 -.858138390E+02 -.857841513E+02 -.857563405E+02 -.857305160E+02 -.857067822E+02 -.856852373E+02 -.856659725E+02 -.856490705E+02 -.856346053E+02 -.856226405E+02 -.856132296E+02 -.856064144E+02 -.856022250E+02 -.856006796E+02 -.856017838E+02 -.856055308E+02 -.856119014E+02 -.856208645E+02 -.856323768E+02 -.856463842E+02 -.856628217E+02 -.856816142E+02 -.857026779E+02 -.857259206E+02 -.857512429E+02 -.857785394E+02 -.858076996E+02 -.858386088E+02 -.858711497E+02 -.859052030E+02 -.859406487E+02 -.859773668E+02 -.860152384E+02 -.860541469E+02 -.860939781E+02 -.861346212E+02 -.861759697E+02 -.862179214E+02 -.862603789E+02 -.863032499E+02 -.863464474E+02 -.863898893E+02 -.864334983E+02 -.864772013E+02 -.865209289E+02 -.865646140E+02 -.866081903E+02 -.866515905E+02 -.866947435E+02 -.867375712E+02 -.867799839E+02 -.868218747E+02 -.868631119E+02 -.869035301E+02 -.869429177E+02 -.869810011E+02 -.870174248E+02 -.870517253E+02 -.870832971E+02 -.871113492E+02 -.871348492E+02 -.871524494E+02 -.871623932E+02 -.871623932E+02
 -.871660111E+02 -.871660111E+02 -.871563043E+02 -.871391349E+02 -.871162294E+02 -.870889149E+02 -.870582113E+02 -.870249020E+02 -.869895894E+02 -.869527372E+02 -.869147029E+02 -.868757639E+02 -.868361363E+02 -.867959911E+02 -.867554651E+02 -.867146709E+02 -.866737032E+02 -.866326447E+02 -.865915706E+02 -.865505511E+02 -.865096546E+02 -.864689491E+02 -.864285039E+02 -.863883903E+02 -.863486825E+02 -.863094579E+02 -.862707974E+02 -.862327855E+02 -.861955097E+02 -.861590610E+02 -.861235330E+02 -.860890215E+02 -.860556242E+02 -.860234400E+02 -.859925680E+02 -.859631072E+02 -.859351556E+02 -.859088090E+02 -.858841609E+02 -.858613010E+02 -.858403146E+02 -.858212819E+02 -.858042769E+02 -.857893669E+02 -.857766117E+02 -.857660631E+02 -.857577639E+02 -.857517482E+02 -.857480400E+02 -.857466541E+02 -.857475948E+02 -.857508566E+02 -.857564240E+02 -.857642718E+02 -.857743650E+02 -.857866596E+02 -.858011030E+02 -.858176343E+02 -.858361853E+02 -.858566808E+02 -.858790398E+02 -.859031758E+02 -.859289983E+02 -.859564128E+02 -.859853225E+02 -.860156285E+02 -.860472309E+02 -.860800296E+02 -.861139250E+02 -.861488186E+02 -.861846139E+02 -.862212165E+02 -.862585351E+02 -.862964817E+02 -.863349718E+02 -.863739246E+02 -.864132635E+02 -.864529152E+02 -.864928103E+02 -.865328822E+02 -.865730670E+02 -.866133018E+02 -.866535239E+02 -.866936689E+02 -.867336679E+02 -.867734447E+02 -.868129114E+02 -.868519634E+02 -.868904724E+02 -.869282773E+02 -.869651731E+02 -.870008959E+02 -.870351041E+02 -.870673538E+02 -.870970666E+02 -.871234891E+02 -.871456395E+02 -.871622386E+02 -.871716213E+02 -.871716213E+02
 -.871760556E+02 -.871760556E+02 -.871669545E+02 -.871508632E+02 -.871294069E+02 -.871038363E+02 -.870751137E+02 -.870439798E+02 -.870110049E+02 -.869766290E+02 -.869411923E+02 -.869049592E+02 -.868681366E+02 -.868308883E+02 -.867933457E+02 -.867556167E+02 -.867177925E+02 -.866799519E+02 -.866421661E+02 -.866045013E+02 -.865670209E+02 -.865297876E+02 -.864928644E+02 -.864563153E+02 -.864202065E+02 -.863846063E+02 -.863495855E+02 -.863152175E+02 -.862815779E+02 -.862487447E+02 -.862167977E+02 -.861858183E+02 -.861558890E+02 -.861270928E+02 -.860995129E+02 -.860732319E+02 -.860483311E+02 -.860248901E+02 -.860029860E+02 -.859826927E+02 -.859640803E+02 -.859472145E+02 -.859321560E+02 -.859189596E+02 -.859076741E+02 -.858983416E+02 -.858909971E+02 -.858856679E+02 -.858823738E+02 -.858811265E+02 -.858819297E+02 -.858847786E+02 -.858896609E+02 -.858965557E+02 -.859054348E+02 -.859162622E+02 -.859289950E+02 -.859435836E+02 -.859599720E+02 -.859780988E+02 -.859978974E+02 -.860192968E+02 -.860422221E+02 -.860665956E+02 -.860923366E+02 -.861193631E+02 -.861475917E+02 -.861769386E+02 -.862073198E+02 -.862386523E+02 -.862708542E+02 -.863038450E+02 -.863375464E+02 -.863718826E+02 -.864067803E+02 -.864421688E+02 -.864779806E+02 -.865141507E+02 -.865506168E+02 -.865873187E+02 -.866241976E+02 -.866611954E+02 -.866982532E+02 -.867353099E+02 -.867722996E+02 -.868091489E+02 -.868457730E+02 -.868820709E+02 -.869179184E+02 -.869531606E+02 -.869876007E+02 -.870209861E+02 -.870529910E+02 -.870831929E+02 -.871110429E+02 -.871358273E+02 -.871566174E+02 -.871722052E+02 -.871810199E+02 -.871810199E+02
 -.871860989E+02 -.871860989E+02 -.871776006E+02 -.871625806E+02 -.871425618E+02 -.871187173E+02 -.870919509E+02 -.870629590E+02 -.870322787E+02 -.870003249E+02 -.869674195E+02 -.869338126E+02 -.868997009E+02 -.868652398E+02 -.868305546E+02 -.867957480E+02 -.867609064E+02 -.867261045E+02 -.866914093E+02 -.866568825E+02 -.866225827E+02 -.865885673E+02 -.865548932E+02 -.865216181E+02 -.864888006E+02 -.864565011E+02 -.864247815E+02 -.863937054E+02 -.863633383E+02 -.863337472E+02 -.863050002E+02 -.862771666E+02 -.862503162E+02 -.862245191E+02 -.861998450E+02 -.861763630E+02 -.861541412E+02 -.861332456E+02 -.861137403E+02 -.860956863E+02 -.860791416E+02 -.860641603E+02 -.860507922E+02 -.860390824E+02 -.860290708E+02 -.860207919E+02 -.860142742E+02 -.860095400E+02 -.860066056E+02 -.860054803E+02 -.860061671E+02 -.860086623E+02 -.860129555E+02 -.860190298E+02 -.860268619E+02 -.860364225E+02 -.860476764E+02 -.860605827E+02 -.860750956E+02 -.860911645E+02 -.861087344E+02 -.861277467E+02 -.861481394E+02 -.861698479E+02 -.861928052E+02 -.862169427E+02 -.862421907E+02 -.862684786E+02 -.862957358E+02 -.863238920E+02 -.863528774E+02 -.863826234E+02 -.864130629E+02 -.864441303E+02 -.864757620E+02 -.865078964E+02 -.865404740E+02 -.865734373E+02 -.866067305E+02 -.866402992E+02 -.866740898E+02 -.867080489E+02 -.867421216E+02 -.867762504E+02 -.868103729E+02 -.868444193E+02 -.868783085E+02 -.869119437E+02 -.869452064E+02 -.869779486E+02 -.870099830E+02 -.870410695E+02 -.870708994E+02 -.870990731E+02 -.871250727E+02 -.871482255E+02 -.871676579E+02 -.871822344E+02 -.871904803E+02 -.871904803E+02
 -.871960612E+02 -.871960612E+02 -.871881584E+02 -.871741956E+02 -.871555934E+02 -.871334470E+02 -.871086009E+02 -.870817067E+02 -.870532674E+02 -.870236725E+02 -.869932241E+02 -.869621579E+02 -.869306590E+02 -.868988743E+02 -.868669220E+02 -.868348991E+02 -.868028869E+02 -.867709556E+02 -.867391677E+02 -.867075805E+02 -.866762477E+02 -.866452217E+02 -.866145539E+02 -.865842958E+02 -.865544996E+02 -.865252183E+02 -.864965062E+02 -.864684186E+02 -.864410121E+02 -.864143442E+02 -.863884733E+02 -.863634584E+02 -.863393587E+02 -.863162335E+02 -.862941415E+02 -.862731408E+02 -.862532883E+02 -.862346392E+02 -.862172467E+02 -.862011616E+02 -.861864320E+02 -.861731026E+02 -.861612146E+02 -.861508051E+02 -.861419069E+02 -.861345485E+02 -.861287531E+02 -.861245393E+02 -.861219202E+02 -.861209035E+02 -.861214916E+02 -.861236814E+02 -.861274644E+02 -.861328266E+02 -.861397489E+02 -.861482072E+02 -.861581724E+02 -.861696109E+02 -.861824848E+02 -.861967523E+02 -.862123678E+02 -.862292828E+02 -.862474457E+02 -.862668026E+02 -.862872977E+02 -.863088734E+02 -.863314712E+02 -.863550317E+02 -.863794952E+02 -.864048020E+02 -.864308927E+02 -.864577087E+02 -.864851923E+02 -.865132868E+02 -.865419371E+02 -.865710894E+02 -.866006914E+02 -.866306921E+02 -.866610417E+02 -.866916915E+02 -.867225927E+02 -.867536962E+02 -.867849514E+02 -.868163046E+02 -.868476973E+02 -.868790634E+02 -.869103263E+02 -.869413941E+02 -.869721544E+02 -.870024673E+02 -.870321553E+02 -.870609923E+02 -.870886872E+02 -.871148646E+02 -.871390381E+02 -.871605775E+02 -.871786645E+02 -.871922376E+02 -.871999183E+02 -.871999183E+02
 -.872058834E+02 -.872058834E+02 -.871985660E+02 -.871856412E+02 -.871684280E+02 -.871479441E+02 -.871249748E+02 -.871001267E+02 -.870738684E+02 -.870465632E+02 -.870184935E+02 -.869898795E+02 -.869608947E+02 -.869316767E+02 -.869023363E+02 -.868729644E+02 -.868436371E+02 -.868144198E+02 -.867853705E+02 -.867565417E+02 -.867279830E+02 -.866997417E+02 -.866718640E+02 -.866443959E+02 -.866173838E+02 -.865908743E+02 -.865649148E+02 -.865395535E+02 -.865148392E+02 -.864908216E+02 -.864675506E+02 -.864450766E+02 -.864234500E+02 -.864027208E+02 -.863829389E+02 -.863641530E+02 -.863464108E+02 -.863297587E+02 -.863142412E+02 -.862999005E+02 -.862867767E+02 -.862749068E+02 -.862643251E+02 -.862550621E+02 -.862471453E+02 -.862405978E+02 -.862354391E+02 -.862316843E+02 -.862293441E+02 -.862284251E+02 -.862289290E+02 -.862308534E+02 -.862341911E+02 -.862389307E+02 -.862450564E+02 -.862525481E+02 -.862613819E+02 -.862715298E+02 -.862829606E+02 -.862956394E+02 -.863095286E+02 -.863245874E+02 -.863407731E+02 -.863580405E+02 -.863763429E+02 -.863956319E+02 -.864158583E+02 -.864369719E+02 -.864589221E+02 -.864816582E+02 -.865051295E+02 -.865292859E+02 -.865540777E+02 -.865794561E+02 -.866053730E+02 -.866317817E+02 -.866586360E+02 -.866858910E+02 -.867135025E+02 -.867414265E+02 -.867696190E+02 -.867980352E+02 -.868266286E+02 -.868553495E+02 -.868841432E+02 -.869129480E+02 -.869416917E+02 -.869702881E+02 -.869986313E+02 -.870265898E+02 -.870539970E+02 -.870806408E+02 -.871062489E+02 -.871304703E+02 -.871528509E+02 -.871728031E+02 -.871895648E+02 -.872021479E+02 -.872092705E+02 -.872092705E+02
 -.872155241E+02 -.872155241E+02 -.872087797E+02 -.871968700E+02 -.871810139E+02 -.871621522E+02 -.871410115E+02 -.871181533E+02 -.870940121E+02 -.870689248E+02 -.870431535E+02 -.870169032E+02 -.869903350E+02 -.869635771E+02 -.869367328E+02 -.869098865E+02 -.868831089E+02 -.868564607E+02 -.868299951E+02 -.868037605E+02 -.867778018E+02 -.867521618E+02 -.867268821E+02 -.867020037E+02 -.866775674E+02 -.866536144E+02 -.866301860E+02 -.866073241E+02 -.865850711E+02 -.865634696E+02 -.865425626E+02 -.865223929E+02 -.865030036E+02 -.864844371E+02 -.864667356E+02 -.864499402E+02 -.864340912E+02 -.864192273E+02 -.864053859E+02 -.863926024E+02 -.863809100E+02 -.863703398E+02 -.863609200E+02 -.863526764E+02 -.863456314E+02 -.863398044E+02 -.863352114E+02 -.863318649E+02 -.863297738E+02 -.863289435E+02 -.863293755E+02 -.863310675E+02 -.863340139E+02 -.863382049E+02 -.863436276E+02 -.863502653E+02 -.863580980E+02 -.863671028E+02 -.863772533E+02 -.863885208E+02 -.864008737E+02 -.864142781E+02 -.864286982E+02 -.864440961E+02 -.864604326E+02 -.864776671E+02 -.864957578E+02 -.865146625E+02 -.865343381E+02 -.865547415E+02 -.865758295E+02 -.865975590E+02 -.866198874E+02 -.866427723E+02 -.866661723E+02 -.866900463E+02 -.867143541E+02 -.867390559E+02 -.867641124E+02 -.867894843E+02 -.868151320E+02 -.868410148E+02 -.868670902E+02 -.868933123E+02 -.869196306E+02 -.869459876E+02 -.869723162E+02 -.869985357E+02 -.870245474E+02 -.870502284E+02 -.870754234E+02 -.870999349E+02 -.871235094E+02 -.871458207E+02 -.871664474E+02 -.871848445E+02 -.872003059E+02 -.872119166E+02 -.872184906E+02 -.872184906E+02
 -.872249559E+02 -.872249559E+02 -.872187708E+02 -.872078513E+02 -.871933177E+02 -.871760352E+02 -.871566722E+02 -.871357458E+02 -.871136562E+02 -.870907141E+02 -.870671616E+02 -.870431877E+02 -.870189417E+02 -.869945420E+02 -.869700840E+02 -.869456457E+02 -.869212924E+02 -.868970799E+02 -.868730569E+02 -.868492675E+02 -.868257525E+02 -.868025503E+02 -.867796980E+02 -.867572323E+02 -.867351890E+02 -.867136043E+02 -.866925144E+02 -.866719556E+02 -.866519645E+02 -.866325779E+02 -.866138326E+02 -.865957654E+02 -.865784128E+02 -.865618110E+02 -.865459957E+02 -.865310016E+02 -.865168626E+02 -.865036115E+02 -.864912795E+02 -.864798963E+02 -.864694897E+02 -.864600857E+02 -.864517078E+02 -.864443775E+02 -.864381134E+02 -.864329316E+02 -.864288454E+02 -.864258653E+02 -.864239986E+02 -.864232496E+02 -.864236197E+02 -.864251071E+02 -.864277068E+02 -.864314109E+02 -.864362085E+02 -.864420859E+02 -.864490264E+02 -.864570107E+02 -.864660171E+02 -.864760214E+02 -.864869973E+02 -.864989165E+02 -.865117488E+02 -.865254626E+02 -.865400247E+02 -.865554009E+02 -.865715560E+02 -.865884542E+02 -.866060589E+02 -.866243333E+02 -.866432406E+02 -.866627438E+02 -.866828062E+02 -.867033914E+02 -.867244631E+02 -.867459859E+02 -.867679243E+02 -.867902434E+02 -.868129083E+02 -.868358839E+02 -.868591349E+02 -.868826243E+02 -.869063135E+02 -.869301605E+02 -.869541189E+02 -.869781357E+02 -.870021485E+02 -.870260829E+02 -.870498472E+02 -.870733274E+02 -.870963799E+02 -.871188216E+02 -.871404184E+02 -.871608690E+02 -.871797843E+02 -.871966620E+02 -.872108514E+02 -.872215100E+02 -.872275464E+02 -.872275464E+02
 -.872341631E+02 -.872341631E+02 -.872285230E+02 -.872185677E+02 -.872053209E+02 -.871895733E+02 -.871719363E+02 -.871528829E+02 -.871327798E+02 -.871119116E+02 -.870905000E+02 -.870687188E+02 -.870467047E+02 -.870245666E+02 -.870023920E+02 -.869802526E+02 -.869582080E+02 -.869363092E+02 -.869146006E+02 -.868931221E+02 -.868719105E+02 -.868510002E+02 -.868304243E+02 -.868102151E+02 -.867904044E+02 -.867710237E+02 -.867521046E+02 -.867336786E+02 -.867157774E+02 -.866984326E+02 -.866816757E+02 -.866655383E+02 -.866500514E+02 -.866352459E+02 -.866211519E+02 -.866077988E+02 -.865952154E+02 -.865834291E+02 -.865724662E+02 -.865623516E+02 -.865531087E+02 -.865447591E+02 -.865373226E+02 -.865308170E+02 -.865252578E+02 -.865206586E+02 -.865170302E+02 -.865143815E+02 -.865127185E+02 -.865120449E+02 -.865123616E+02 -.865136672E+02 -.865159577E+02 -.865192263E+02 -.865234640E+02 -.865286594E+02 -.865347985E+02 -.865418652E+02 -.865498414E+02 -.865587069E+02 -.865684397E+02 -.865790160E+02 -.865904104E+02 -.866025965E+02 -.866155462E+02 -.866292307E+02 -.866436203E+02 -.866586844E+02 -.866743922E+02 -.866907123E+02 -.867076131E+02 -.867250630E+02 -.867430305E+02 -.867614840E+02 -.867803923E+02 -.867997244E+02 -.868194495E+02 -.868395367E+02 -.868599553E+02 -.868806742E+02 -.869016616E+02 -.869228846E+02 -.869443079E+02 -.869658937E+02 -.869875994E+02 -.870093764E+02 -.870311676E+02 -.870529043E+02 -.870745024E+02 -.870958568E+02 -.871168355E+02 -.871372704E+02 -.871569463E+02 -.871755866E+02 -.871928350E+02 -.872082309E+02 -.872211786E+02 -.872309070E+02 -.872364178E+02 -.872364178E+02
 -.872431394E+02 -.872431394E+02 -.872380297E+02 -.872290125E+02 -.872170166E+02 -.872027599E+02 -.871867977E+02 -.871695600E+02 -.871513798E+02 -.871325163E+02 -.871131713E+02 -.870935028E+02 -.870736356E+02 -.870536688E+02 -.870336822E+02 -.870137409E+02 -.869938991E+02 -.869742032E+02 -.869546931E+02 -.869354049E+02 -.869163714E+02 -.868976233E+02 -.868791901E+02 -.868611000E+02 -.868433811E+02 -.868260609E+02 -.868091667E+02 -.867927260E+02 -.867767660E+02 -.867613138E+02 -.867463966E+02 -.867320411E+02 -.867182739E+02 -.867051211E+02 -.866926084E+02 -.866807606E+02 -.866696019E+02 -.866591554E+02 -.866494433E+02 -.866404865E+02 -.866323045E+02 -.866249155E+02 -.866183360E+02 -.866125808E+02 -.866076630E+02 -.866035938E+02 -.866003823E+02 -.865980358E+02 -.865965593E+02 -.865959559E+02 -.865962265E+02 -.865973697E+02 -.865993821E+02 -.866022583E+02 -.866059907E+02 -.866105696E+02 -.866159835E+02 -.866222189E+02 -.866292607E+02 -.866370920E+02 -.866456943E+02 -.866550477E+02 -.866651310E+02 -.866759217E+02 -.866873964E+02 -.866995307E+02 -.867122994E+02 -.867256768E+02 -.867396366E+02 -.867541520E+02 -.867691963E+02 -.867847422E+02 -.868007627E+02 -.868172308E+02 -.868341194E+02 -.868514015E+02 -.868690503E+02 -.868870389E+02 -.869053402E+02 -.869239267E+02 -.869427702E+02 -.869618412E+02 -.869811080E+02 -.870005365E+02 -.870200881E+02 -.870397187E+02 -.870593761E+02 -.870789978E+02 -.870985068E+02 -.871178075E+02 -.871367791E+02 -.871552685E+02 -.871730795E+02 -.871899603E+02 -.872055863E+02 -.872195386E+02 -.872312756E+02 -.872400964E+02 -.872450940E+02 -.872450940E+02
 -.872518858E+02 -.872518858E+02 -.872472923E+02 -.872391874E+02 -.872284073E+02 -.872155988E+02 -.872012620E+02 -.871857844E+02 -.871694665E+02 -.871525421E+02 -.871351932E+02 -.871175627E+02 -.870997631E+02 -.870818840E+02 -.870639974E+02 -.870461621E+02 -.870284270E+02 -.870108335E+02 -.869934178E+02 -.869762118E+02 -.869592449E+02 -.869425441E+02 -.869261354E+02 -.869100438E+02 -.868942935E+02 -.868789085E+02 -.868639126E+02 -.868493293E+02 -.868351820E+02 -.868214941E+02 -.868082886E+02 -.867955885E+02 -.867834161E+02 -.867717938E+02 -.867607432E+02 -.867502853E+02 -.867404404E+02 -.867312280E+02 -.867226667E+02 -.867147741E+02 -.867075665E+02 -.867010590E+02 -.866952656E+02 -.866901986E+02 -.866858688E+02 -.866822855E+02 -.866794566E+02 -.866773878E+02 -.866760835E+02 -.866755461E+02 -.866757765E+02 -.866767734E+02 -.866785341E+02 -.866810540E+02 -.866843267E+02 -.866883442E+02 -.866930969E+02 -.866985737E+02 -.867047617E+02 -.867116469E+02 -.867192137E+02 -.867274457E+02 -.867363248E+02 -.867458324E+02 -.867559487E+02 -.867666530E+02 -.867779243E+02 -.867897407E+02 -.868020798E+02 -.868149192E+02 -.868282358E+02 -.868420066E+02 -.868562084E+02 -.868708178E+02 -.868858117E+02 -.869011668E+02 -.869168598E+02 -.869328672E+02 -.869491654E+02 -.869657301E+02 -.869825364E+02 -.869995582E+02 -.870167672E+02 -.870341329E+02 -.870516206E+02 -.870691904E+02 -.870867954E+02 -.871043790E+02 -.871218716E+02 -.871391865E+02 -.871562148E+02 -.871728177E+02 -.871888181E+02 -.872039885E+02 -.872180360E+02 -.872305824E+02 -.872411392E+02 -.872490749E+02 -.872535717E+02 -.872535717E+02
 -.872604085E+02 -.872604085E+02 -.872563175E+02 -.872491003E+02 -.872395026E+02 -.872281013E+02 -.872153428E+02 -.872015730E+02 -.871870603E+02 -.871720134E+02 -.871565951E+02 -.871409330E+02 -.871251279E+02 -.871092597E+02 -.870933929E+02 -.870775800E+02 -.870618645E+02 -.870462834E+02 -.870308687E+02 -.870156487E+02 -.870006493E+02 -.869858944E+02 -.869714064E+02 -.869572073E+02 -.869433180E+02 -.869297592E+02 -.869165515E+02 -.869037150E+02 -.868912696E+02 -.868792354E+02 -.868676319E+02 -.868564786E+02 -.868457945E+02 -.868355983E+02 -.868259083E+02 -.868167422E+02 -.868081170E+02 -.868000491E+02 -.867925541E+02 -.867856467E+02 -.867793404E+02 -.867736480E+02 -.867685809E+02 -.867641495E+02 -.867603629E+02 -.867572287E+02 -.867547533E+02 -.867529418E+02 -.867517976E+02 -.867513228E+02 -.867515179E+02 -.867523821E+02 -.867539131E+02 -.867561070E+02 -.867589585E+02 -.867624609E+02 -.867666064E+02 -.867713854E+02 -.867767875E+02 -.867828009E+02 -.867894127E+02 -.867966089E+02 -.868043746E+02 -.868126942E+02 -.868215510E+02 -.868309277E+02 -.868408067E+02 -.868511694E+02 -.868619971E+02 -.868732706E+02 -.868849705E+02 -.868970771E+02 -.869095709E+02 -.869224317E+02 -.869356399E+02 -.869491752E+02 -.869630178E+02 -.869771471E+02 -.869915428E+02 -.870061837E+02 -.870210479E+02 -.870361123E+02 -.870513522E+02 -.870667403E+02 -.870822458E+02 -.870978332E+02 -.871134605E+02 -.871290770E+02 -.871446205E+02 -.871600133E+02 -.871751579E+02 -.871899302E+02 -.872041716E+02 -.872176787E+02 -.872301896E+02 -.872413665E+02 -.872507731E+02 -.872578453E+02 -.872618535E+02 -.872618535E+02
 -.872687167E+02 -.872687167E+02 -.872651152E+02 -.872587623E+02 -.872503154E+02 -.872402830E+02 -.872290587E+02 -.872169478E+02 -.872041869E+02 -.871909604E+02 -.871774121E+02 -.871636547E+02 -.871497770E+02 -.871358499E+02 -.871219300E+02 -.871080639E+02 -.870942898E+02 -.870806403E+02 -.870671435E+02 -.870538241E+02 -.870407047E+02 -.870278059E+02 -.870151475E+02 -.870027481E+02 -.869906259E+02 -.869787985E+02 -.869672835E+02 -.869560979E+02 -.869452589E+02 -.869347833E+02 -.869246875E+02 -.869149881E+02 -.869057009E+02 -.868968418E+02 -.868884260E+02 -.868804683E+02 -.868729830E+02 -.868659837E+02 -.868594834E+02 -.868534942E+02 -.868480275E+02 -.868430939E+02 -.868387029E+02 -.868348630E+02 -.868315817E+02 -.868288654E+02 -.868267194E+02 -.868251478E+02 -.868241535E+02 -.868237382E+02 -.868239024E+02 -.868246454E+02 -.868259651E+02 -.868278584E+02 -.868303211E+02 -.868333474E+02 -.868369309E+02 -.868410638E+02 -.868457373E+02 -.868509416E+02 -.868566660E+02 -.868628990E+02 -.868696282E+02 -.868768404E+02 -.868845219E+02 -.868926582E+02 -.869012345E+02 -.869102352E+02 -.869196448E+02 -.869294470E+02 -.869396255E+02 -.869501638E+02 -.869610452E+02 -.869722528E+02 -.869837697E+02 -.869955789E+02 -.870076631E+02 -.870200050E+02 -.870325869E+02 -.870453904E+02 -.870583968E+02 -.870715858E+02 -.870849359E+02 -.870984230E+02 -.871120202E+02 -.871256961E+02 -.871394137E+02 -.871531282E+02 -.871667845E+02 -.871803141E+02 -.871936307E+02 -.872066244E+02 -.872191552E+02 -.872310433E+02 -.872420575E+02 -.872518994E+02 -.872601841E+02 -.872664138E+02 -.872699449E+02 -.872699449E+02
 -.872768176E+02 -.872768176E+02 -.872736935E+02 -.872681832E+02 -.872608575E+02 -.872521580E+02 -.872424268E+02 -.872319290E+02 -.872208706E+02 -.872094117E+02 -.871976775E+02 -.871857660E+02 -.871737545E+02 -.871617045E+02 -.871496656E+02 -.871376779E+02 -.871257748E+02 -.871139844E+02 -.871023310E+02 -.870908360E+02 -.870795188E+02 -.870683972E+02 -.870574878E+02 -.870468067E+02 -.870363692E+02 -.870261904E+02 -.870162849E+02 -.870066672E+02 -.869973517E+02 -.869883524E+02 -.869796831E+02 -.869713575E+02 -.869633890E+02 -.869557906E+02 -.869485751E+02 -.869417546E+02 -.869353410E+02 -.869293456E+02 -.869237790E+02 -.869186513E+02 -.869139719E+02 -.869097495E+02 -.869059918E+02 -.869027059E+02 -.868998980E+02 -.868975733E+02 -.868957361E+02 -.868943899E+02 -.868935369E+02 -.868931786E+02 -.868933154E+02 -.868939466E+02 -.868950707E+02 -.868966850E+02 -.868987861E+02 -.869013692E+02 -.869044291E+02 -.869079593E+02 -.869119526E+02 -.869164011E+02 -.869212957E+02 -.869266272E+02 -.869323851E+02 -.869385588E+02 -.869451367E+02 -.869521069E+02 -.869594572E+02 -.869671747E+02 -.869752463E+02 -.869836587E+02 -.869923982E+02 -.870014509E+02 -.870108030E+02 -.870204402E+02 -.870303484E+02 -.870405131E+02 -.870509199E+02 -.870615540E+02 -.870724004E+02 -.870834434E+02 -.870946669E+02 -.871060537E+02 -.871175850E+02 -.871292401E+02 -.871409958E+02 -.871528247E+02 -.871646947E+02 -.871765669E+02 -.871883932E+02 -.872001140E+02 -.872116540E+02 -.872229178E+02 -.872337833E+02 -.872440941E+02 -.872536490E+02 -.872621886E+02 -.872693780E+02 -.872747849E+02 -.872778500E+02 -.872778500E+02
 -.872847075E+02 -.872847075E+02 -.872820493E+02 -.872773608E+02 -.872711282E+02 -.872637275E+02 -.872554502E+02 -.872465224E+02 -.872371196E+02 -.872273784E+02 -.872174056E+02 -.872072849E+02 -.871970822E+02 -.871868500E+02 -.871766304E+02 -.871664579E+02 -.871563607E+02 -.871463629E+02 -.871364849E+02 -.871267451E+02 -.871171596E+02 -.871077435E+02 -.870985108E+02 -.870894749E+02 -.870806486E+02 -.870720445E+02 -.870636748E+02 -.870555514E+02 -.870476862E+02 -.870400908E+02 -.870327766E+02 -.870257549E+02 -.870190366E+02 -.870126324E+02 -.870065528E+02 -.870008077E+02 -.869954067E+02 -.869903592E+02 -.869856737E+02 -.869813585E+02 -.869774212E+02 -.869738689E+02 -.869707079E+02 -.869679438E+02 -.869655818E+02 -.869636260E+02 -.869620800E+02 -.869609465E+02 -.869602274E+02 -.869599239E+02 -.869600362E+02 -.869605639E+02 -.869615056E+02 -.869628593E+02 -.869646220E+02 -.869667902E+02 -.869693592E+02 -.869723241E+02 -.869756789E+02 -.869794171E+02 -.869835316E+02 -.869880146E+02 -.869928577E+02 -.869980522E+02 -.870035887E+02 -.870094575E+02 -.870156486E+02 -.870221514E+02 -.870289552E+02 -.870360490E+02 -.870434217E+02 -.870510618E+02 -.870589579E+02 -.870670982E+02 -.870754710E+02 -.870840643E+02 -.870928660E+02 -.871018640E+02 -.871110455E+02 -.871203976E+02 -.871299065E+02 -.871395578E+02 -.871493356E+02 -.871592225E+02 -.871691985E+02 -.871792404E+02 -.871893209E+02 -.871994066E+02 -.872094567E+02 -.872194202E+02 -.872292328E+02 -.872388129E+02 -.872480564E+02 -.872568298E+02 -.872649613E+02 -.872722298E+02 -.872783498E+02 -.872829527E+02 -.872855621E+02 -.872855621E+02
 -.872923520E+02 -.872923520E+02 -.872901480E+02 -.872862606E+02 -.872810925E+02 -.872749559E+02 -.872680927E+02 -.872606908E+02 -.872528958E+02 -.872448215E+02 -.872365566E+02 -.872281708E+02 -.872197188E+02 -.872112444E+02 -.872027827E+02 -.871943622E+02 -.871860065E+02 -.871777354E+02 -.871695661E+02 -.871615135E+02 -.871535912E+02 -.871458114E+02 -.871381857E+02 -.871307251E+02 -.871234400E+02 -.871163406E+02 -.871094370E+02 -.871027387E+02 -.870962554E+02 -.870899965E+02 -.870839712E+02 -.870781885E+02 -.870726573E+02 -.870673861E+02 -.870623834E+02 -.870576570E+02 -.870532148E+02 -.870490642E+02 -.870452120E+02 -.870416648E+02 -.870384287E+02 -.870355094E+02 -.870329118E+02 -.870306405E+02 -.870286995E+02 -.870270922E+02 -.870258214E+02 -.870248892E+02 -.870242972E+02 -.870240462E+02 -.870241366E+02 -.870245679E+02 -.870253390E+02 -.870264484E+02 -.870278936E+02 -.870296719E+02 -.870317795E+02 -.870342125E+02 -.870369662E+02 -.870400354E+02 -.870434143E+02 -.870470968E+02 -.870510762E+02 -.870553455E+02 -.870598972E+02 -.870647235E+02 -.870698164E+02 -.870751675E+02 -.870807681E+02 -.870866094E+02 -.870926824E+02 -.870989779E+02 -.871054866E+02 -.871121991E+02 -.871191058E+02 -.871261970E+02 -.871334629E+02 -.871408934E+02 -.871484783E+02 -.871562069E+02 -.871640680E+02 -.871720495E+02 -.871801384E+02 -.871883202E+02 -.871965784E+02 -.872048937E+02 -.872132434E+02 -.872215996E+02 -.872299284E+02 -.872381873E+02 -.872463228E+02 -.872542670E+02 -.872619332E+02 -.872692103E+02 -.872759556E+02 -.872819853E+02 -.872870623E+02 -.872908806E+02 -.872930450E+02 -.872930450E+02
 -.872996466E+02 -.872996466E+02 -.872978835E+02 -.872947723E+02 -.872906350E+02 -.872857210E+02 -.872802241E+02 -.872742948E+02 -.872680501E+02 -.872615813E+02 -.872549597E+02 -.872482414E+02 -.872414706E+02 -.872346825E+02 -.872279053E+02 -.872211623E+02 -.872144723E+02 -.872078515E+02 -.872013136E+02 -.871948706E+02 -.871885333E+02 -.871823118E+02 -.871762150E+02 -.871702519E+02 -.871644306E+02 -.871587593E+02 -.871532458E+02 -.871478979E+02 -.871427229E+02 -.871377284E+02 -.871329215E+02 -.871283092E+02 -.871238986E+02 -.871196964E+02 -.871157089E+02 -.871119426E+02 -.871084034E+02 -.871050970E+02 -.871020288E+02 -.870992040E+02 -.870966272E+02 -.870943028E+02 -.870922348E+02 -.870904265E+02 -.870888813E+02 -.870876015E+02 -.870865895E+02 -.870858469E+02 -.870853748E+02 -.870851740E+02 -.870852446E+02 -.870855864E+02 -.870861985E+02 -.870870797E+02 -.870882281E+02 -.870896416E+02 -.870913172E+02 -.870932520E+02 -.870954422E+02 -.870978839E+02 -.871005725E+02 -.871035033E+02 -.871066712E+02 -.871100706E+02 -.871136957E+02 -.871175406E+02 -.871215989E+02 -.871258640E+02 -.871303292E+02 -.871349876E+02 -.871398322E+02 -.871448558E+02 -.871500511E+02 -.871554105E+02 -.871609268E+02 -.871665920E+02 -.871723986E+02 -.871783386E+02 -.871844037E+02 -.871905855E+02 -.871968750E+02 -.872032626E+02 -.872097378E+02 -.872162889E+02 -.872229026E+02 -.872295634E+02 -.872362528E+02 -.872429485E+02 -.872496229E+02 -.872562417E+02 -.872627619E+02 -.872691287E+02 -.872752725E+02 -.872811039E+02 -.872865084E+02 -.872913386E+02 -.872954046E+02 -.872984615E+02 -.873001937E+02 -.873001937E+02
 -.873063425E+02 -.873063425E+02 -.873050000E+02 -.873026280E+02 -.872994699E+02 -.872957149E+02 -.872915106E+02 -.872869716E+02 -.872821877E+02 -.872772290E+02 -.872721506E+02 -.872669958E+02 -.872617991E+02 -.872565879E+02 -.872513844E+02 -.872462066E+02 -.872410695E+02 -.872359856E+02 -.872309657E+02 -.872260193E+02 -.872211548E+02 -.872163798E+02 -.872117014E+02 -.872071265E+02 -.872026613E+02 -.871983120E+02 -.871940847E+02 -.871899852E+02 -.871860191E+02 -.871821921E+02 -.871785096E+02 -.871749770E+02 -.871715995E+02 -.871683821E+02 -.871653298E+02 -.871624471E+02 -.871597388E+02 -.871572089E+02 -.871548617E+02 -.871527008E+02 -.871507299E+02 -.871489521E+02 -.871473705E+02 -.871459877E+02 -.871448059E+02 -.871438271E+02 -.871430529E+02 -.871424847E+02 -.871421232E+02 -.871419689E+02 -.871420221E+02 -.871422825E+02 -.871427495E+02 -.871434221E+02 -.871442990E+02 -.871453785E+02 -.871466585E+02 -.871481368E+02 -.871498104E+02 -.871516766E+02 -.871537319E+02 -.871559727E+02 -.871583952E+02 -.871609952E+02 -.871637685E+02 -.871667105E+02 -.871698164E+02 -.871730813E+02 -.871765002E+02 -.871800679E+02 -.871837790E+02 -.871876281E+02 -.871916097E+02 -.871957182E+02 -.871999478E+02 -.872042928E+02 -.872087472E+02 -.872133049E+02 -.872179596E+02 -.872227048E+02 -.872275336E+02 -.872324384E+02 -.872374111E+02 -.872424426E+02 -.872475224E+02 -.872526383E+02 -.872577758E+02 -.872629173E+02 -.872680415E+02 -.872731214E+02 -.872781235E+02 -.872830055E+02 -.872877135E+02 -.872921789E+02 -.872963139E+02 -.873000060E+02 -.873031107E+02 -.873054421E+02 -.873067614E+02 -.873067614E+02
 -.873119201E+02 -.873119201E+02 -.873109593E+02 -.873092543E+02 -.873069748E+02 -.873042543E+02 -.873011977E+02 -.872978880E+02 -.872943905E+02 -.872907571E+02 -.872870290E+02 -.872832390E+02 -.872794135E+02 -.872755735E+02 -.872717361E+02 -.872679156E+02 -.872641235E+02 -.872603695E+02 -.872566622E+02 -.872530087E+02 -.872494156E+02 -.872458887E+02 -.872424335E+02 -.872390549E+02 -.872357577E+02 -.872325466E+02 -.872294260E+02 -.872264002E+02 -.872234734E+02 -.872206496E+02 -.872179330E+02 -.872153273E+02 -.872128364E+02 -.872104639E+02 -.872082134E+02 -.872060884E+02 -.872040921E+02 -.872022276E+02 -.872004978E+02 -.871989056E+02 -.871974534E+02 -.871961436E+02 -.871949784E+02 -.871939596E+02 -.871930889E+02 -.871923678E+02 -.871917973E+02 -.871913785E+02 -.871911118E+02 -.871909978E+02 -.871910365E+02 -.871912277E+02 -.871915710E+02 -.871920657E+02 -.871927109E+02 -.871935053E+02 -.871944474E+02 -.871955356E+02 -.871967678E+02 -.871981419E+02 -.871996555E+02 -.872013059E+02 -.872030905E+02 -.872050062E+02 -.872070498E+02 -.872092181E+02 -.872115076E+02 -.872139148E+02 -.872164359E+02 -.872190673E+02 -.872218049E+02 -.872246449E+02 -.872275832E+02 -.872306156E+02 -.872337381E+02 -.872369462E+02 -.872402356E+02 -.872436018E+02 -.872470400E+02 -.872505454E+02 -.872541126E+02 -.872577359E+02 -.872614091E+02 -.872651250E+02 -.872688756E+02 -.872726513E+02 -.872764408E+02 -.872802304E+02 -.872840035E+02 -.872877394E+02 -.872914124E+02 -.872949906E+02 -.872984336E+02 -.873016906E+02 -.873046976E+02 -.873073733E+02 -.873096148E+02 -.873112912E+02 -.873122356E+02 -.873122356E+02
 -.873154196E+02 -.873154196E+02 -.873147481E+02 -.873135390E+02 -.873119019E+02 -.873099268E+02 -.873076874E+02 -.873052441E+02 -.873026462E+02 -.872999337E+02 -.872971392E+02 -.872942892E+02 -.872914050E+02 -.872885042E+02 -.872856009E+02 -.872827068E+02 -.872798317E+02 -.872769836E+02 -.872741696E+02 -.872713955E+02 -.872686666E+02 -.872659877E+02 -.872633630E+02 -.872607965E+02 -.872582919E+02 -.872558528E+02 -.872534827E+02 -.872511847E+02 -.872489621E+02 -.872468180E+02 -.872447555E+02 -.872427774E+02 -.872408866E+02 -.872390860E+02 -.872373781E+02 -.872357655E+02 -.872342507E+02 -.872328361E+02 -.872315238E+02 -.872303159E+02 -.872292143E+02 -.872282208E+02 -.872273369E+02 -.872265641E+02 -.872259037E+02 -.872253567E+02 -.872249239E+02 -.872246061E+02 -.872244036E+02 -.872243169E+02 -.872243459E+02 -.872244906E+02 -.872247506E+02 -.872251254E+02 -.872256143E+02 -.872262163E+02 -.872269304E+02 -.872277552E+02 -.872286894E+02 -.872297312E+02 -.872308790E+02 -.872321306E+02 -.872334841E+02 -.872349372E+02 -.872364875E+02 -.872381326E+02 -.872398699E+02 -.872416967E+02 -.872436102E+02 -.872456076E+02 -.872476860E+02 -.872498424E+02 -.872520736E+02 -.872543767E+02 -.872567483E+02 -.872591852E+02 -.872616841E+02 -.872642413E+02 -.872668533E+02 -.872695162E+02 -.872722257E+02 -.872749772E+02 -.872777657E+02 -.872805854E+02 -.872834295E+02 -.872862901E+02 -.872891578E+02 -.872920212E+02 -.872948663E+02 -.872976763E+02 -.873004302E+02 -.873031021E+02 -.873056601E+02 -.873080651E+02 -.873102688E+02 -.873122119E+02 -.873138221E+02 -.873150112E+02 -.873156716E+02 -.873156716E+02
 -.873154196E+02 -.873154196E+02 -.873147481E+02 -.873135390E+02 -.873119019E+02 -.873099268E+02 -.873076874E+02 -.873052441E+02 -.873026462E+02 -.872999337E+02 -.872971392E+02 -.872942892E+02 -.872914050E+02 -.872885042E+02 -.872856009E+02 -.872827068E+02 -.872798317E+02 -.872769836E+02 -.872741696E+02 -.872713955E+02 -.872686666E+02 -.872659877E+02 -.872633630E+02 -.872607965E+02 -.872582919E+02 -.872558528E+02 -.872534827E+02 -.872511847E+02 -.872489621E+02 -.872468180E+02 -.872447555E+02 -.872427774E+02 -.872408866E+02 -.872390860E+02 -.872373781E+02 -.872357655E+02 -.872342507E+02 -.872328361E+02 -.872315238E+02 -.872303159E+02 -.872292143E+02 -.872282208E+02 -.872273369E+02 -.872265641E+02 -.872259037E+02 -.872253567E+02 -.872249239E+02 -.872246061E+02 -.872244036E+02 -.872243169E+02 -.872243459E+02 -.872244906E+02 -.872247506E+02 -.872251254E+02 -.872256143E+02 -.872262163E+02 -.872269304E+02 -.872277552E+02 -.872286894E+02 -.872297312E+02 -.872308790E+02 -.872321306E+02 -.872334841E+02 -.872349372E+02 -.872364875E+02 -.872381326E+02 -.872398699E+02 -.872416967E+02 -.872436102E+02 -.872456076E+02 -.872476860E+02 -.872498424E+02 -.872520736E+02 -.872543767E+02 -.872567483E+02 -.872591852E+02 -.872616841E+02 -.872642413E+02 -.872668533E+02 -.872695162E+02 -.872722257E+02 -.872749772E+02 -.872777657E+02 -.872805854E+02 -.872834295E+02 -.872862901E+02 -.872891578E+02 -.872920212E+02 -.872948663E+02 -.872976763E+02 -.873004302E+02 -.873031021E+02 -.873056601E+02 -.873080651E+02 -.873102688E+02 -.873122119E+02 -.873138221E+02 -.873150112E+02 -.873156716E+02 -.873156716E+02
