# Supplementary material for: Electrical Pacing of Cardiac Tissue Including Potassium Inward Rectification
Source: PLoS One. 2015 Jun 9;10(6):e0127837. doi: 10.1371/journal.pone.0127837 (PMC4461281; doi:10.1371/journal.pone.0127837)
Supplement: S1 Data — (ZIP) [file pone.0127837.s001.zip › All-Data/Data-with-IK1/BDT30/Vmpoint5ms.txt]

 -.873300171E+02 -.873288353E+02 -.873285581E+02 -.873281204E+02 -.873276152E+02 -.873270850E+02 -.873265382E+02 -.873259813E+02 -.873254225E+02 -.873248579E+02 -.873242795E+02 -.873236932E+02 -.873231138E+02 -.873225465E+02 -.873219860E+02 -.873214311E+02 -.873208875E+02 -.873203580E+02 -.873198387E+02 -.873193274E+02 -.873188280E+02 -.873183436E+02 -.873178707E+02 -.873174042E+02 -.873169446E+02 -.873164965E+02 -.873160626E+02 -.873156415E+02 -.873152330E+02 -.873148398E+02 -.873144638E+02 -.873141041E+02 -.873137584E+02 -.873134269E+02 -.873131117E+02 -.873128144E+02 -.873125348E+02 -.873122730E+02 -.873120302E+02 -.873118079E+02 -.873116064E+02 -.873114250E+02 -.873112634E+02 -.873111223E+02 -.873110024E+02 -.873109035E+02 -.873108251E+02 -.873107672E+02 -.873107302E+02 -.873107147E+02 -.873107205E+02 -.873107472E+02 -.873107947E+02 -.873108633E+02 -.873109534E+02 -.873110645E+02 -.873111962E+02 -.873113481E+02 -.873115203E+02 -.873117124E+02 -.873119241E+02 -.873121548E+02 -.873124040E+02 -.873126713E+02 -.873129565E+02 -.873132590E+02 -.873135783E+02 -.873139138E+02 -.873142650E+02 -.873146313E+02 -.873150124E+02 -.873154075E+02 -.873158163E+02 -.873162380E+02 -.873166722E+02 -.873171183E+02 -.873175758E+02 -.873180440E+02 -.873185225E+02 -.873190105E+02 -.873195076E+02 -.873200132E+02 -.873205268E+02 -.873210480E+02 -.873215761E+02 -.873221107E+02 -.873226512E+02 -.873231973E+02 -.873237484E+02 -.873243039E+02 -.873248635E+02 -.873254261E+02 -.873259906E+02 -.873265542E+02 -.873271111E+02 -.873276494E+02 -.873281457E+02 -.873285579E+02 -.873288166E+02 -.873288166E+02
 -.873288353E+02 -.873288353E+02 -.873285581E+02 -.873281204E+02 -.873276152E+02 -.873270850E+02 -.873265382E+02 -.873259813E+02 -.873254225E+02 -.873248579E+02 -.873242795E+02 -.873236932E+02 -.873231138E+02 -.873225465E+02 -.873219860E+02 -.873214311E+02 -.873208875E+02 -.873203580E+02 -.873198387E+02 -.873193274E+02 -.873188280E+02 -.873183436E+02 -.873178707E+02 -.873174042E+02 -.873169446E+02 -.873164965E+02 -.873160626E+02 -.873156415E+02 -.873152330E+02 -.873148398E+02 -.873144638E+02 -.873141041E+02 -.873137584E+02 -.873134269E+02 -.873131117E+02 -.873128144E+02 -.873125348E+02 -.873122730E+02 -.873120302E+02 -.873118079E+02 -.873116064E+02 -.873114250E+02 -.873112634E+02 -.873111223E+02 -.873110024E+02 -.873109035E+02 -.873108251E+02 -.873107672E+02 -.873107302E+02 -.873107147E+02 -.873107205E+02 -.873107472E+02 -.873107947E+02 -.873108633E+02 -.873109534E+02 -.873110645E+02 -.873111962E+02 -.873113481E+02 -.873115203E+02 -.873117124E+02 -.873119241E+02 -.873121548E+02 -.873124040E+02 -.873126713E+02 -.873129565E+02 -.873132590E+02 -.873135783E+02 -.873139138E+02 -.873142650E+02 -.873146313E+02 -.873150124E+02 -.873154075E+02 -.873158163E+02 -.873162380E+02 -.873166722E+02 -.873171183E+02 -.873175758E+02 -.873180440E+02 -.873185225E+02 -.873190105E+02 -.873195076E+02 -.873200132E+02 -.873205268E+02 -.873210480E+02 -.873215761E+02 -.873221107E+02 -.873226512E+02 -.873231973E+02 -.873237484E+02 -.873243039E+02 -.873248635E+02 -.873254261E+02 -.873259906E+02 -.873265542E+02 -.873271111E+02 -.873276494E+02 -.873281457E+02 -.873285579E+02 -.873288166E+02 -.873288166E+02
 -.873280106E+02 -.873280106E+02 -.873275605E+02 -.873268440E+02 -.873259859E+02 -.873250538E+02 -.873240855E+02 -.873231039E+02 -.873221201E+02 -.873211370E+02 -.873201565E+02 -.873191811E+02 -.873182129E+02 -.873172535E+02 -.873163057E+02 -.873153734E+02 -.873144587E+02 -.873135616E+02 -.873126814E+02 -.873118178E+02 -.873109705E+02 -.873101387E+02 -.873093225E+02 -.873085230E+02 -.873077421E+02 -.873069809E+02 -.873062408E+02 -.873055229E+02 -.873048287E+02 -.873041590E+02 -.873035145E+02 -.873028960E+02 -.873023042E+02 -.873017399E+02 -.873012036E+02 -.873006964E+02 -.873002200E+02 -.872997758E+02 -.872993646E+02 -.872989869E+02 -.872986430E+02 -.872983334E+02 -.872980584E+02 -.872978179E+02 -.872976119E+02 -.872974406E+02 -.872973048E+02 -.872972050E+02 -.872971416E+02 -.872971144E+02 -.872971235E+02 -.872971692E+02 -.872972515E+02 -.872973699E+02 -.872975242E+02 -.872977139E+02 -.872979390E+02 -.872981990E+02 -.872984934E+02 -.872988216E+02 -.872991828E+02 -.872995764E+02 -.873000018E+02 -.873004583E+02 -.873009449E+02 -.873014609E+02 -.873020055E+02 -.873025778E+02 -.873031770E+02 -.873038021E+02 -.873044521E+02 -.873051262E+02 -.873058234E+02 -.873065428E+02 -.873072833E+02 -.873080441E+02 -.873088241E+02 -.873096223E+02 -.873104378E+02 -.873112697E+02 -.873121170E+02 -.873129787E+02 -.873138540E+02 -.873147420E+02 -.873156418E+02 -.873165526E+02 -.873174735E+02 -.873184037E+02 -.873193424E+02 -.873202888E+02 -.873212418E+02 -.873222004E+02 -.873231623E+02 -.873241232E+02 -.873250739E+02 -.873259948E+02 -.873268472E+02 -.873275596E+02 -.873280110E+02 -.873280110E+02
 -.873270570E+02 -.873270570E+02 -.873263840E+02 -.873252993E+02 -.873239898E+02 -.873225774E+02 -.873211249E+02 -.873196583E+02 -.873181931E+02 -.873167392E+02 -.873152957E+02 -.873138558E+02 -.873124214E+02 -.873110017E+02 -.873096028E+02 -.873082236E+02 -.873068641E+02 -.873055284E+02 -.873042187E+02 -.873029326E+02 -.873016671E+02 -.873004243E+02 -.872992079E+02 -.872980185E+02 -.872968548E+02 -.872957180E+02 -.872946122E+02 -.872935407E+02 -.872925042E+02 -.872915032E+02 -.872905398E+02 -.872896166E+02 -.872887344E+02 -.872878931E+02 -.872870938E+02 -.872863388E+02 -.872856305E+02 -.872849697E+02 -.872843567E+02 -.872837925E+02 -.872832784E+02 -.872828149E+02 -.872824021E+02 -.872820401E+02 -.872817300E+02 -.872814731E+02 -.872812702E+02 -.872811214E+02 -.872810268E+02 -.872809869E+02 -.872810020E+02 -.872810717E+02 -.872811955E+02 -.872813728E+02 -.872816036E+02 -.872818877E+02 -.872822244E+02 -.872826130E+02 -.872830526E+02 -.872835425E+02 -.872840818E+02 -.872846697E+02 -.872853048E+02 -.872859861E+02 -.872867125E+02 -.872874829E+02 -.872882959E+02 -.872891502E+02 -.872900445E+02 -.872909774E+02 -.872919474E+02 -.872929532E+02 -.872939934E+02 -.872950664E+02 -.872961708E+02 -.872973051E+02 -.872984680E+02 -.872996579E+02 -.873008733E+02 -.873021130E+02 -.873033754E+02 -.873046592E+02 -.873059630E+02 -.873072856E+02 -.873086256E+02 -.873099818E+02 -.873113528E+02 -.873127376E+02 -.873141349E+02 -.873155434E+02 -.873169618E+02 -.873183882E+02 -.873198196E+02 -.873212495E+02 -.873226643E+02 -.873240349E+02 -.873253037E+02 -.873263647E+02 -.873270373E+02 -.873270373E+02
 -.873260221E+02 -.873260221E+02 -.873250975E+02 -.873236339E+02 -.873218883E+02 -.873200108E+02 -.873180763E+02 -.873161219E+02 -.873141678E+02 -.873122231E+02 -.873102894E+02 -.873083675E+02 -.873064605E+02 -.873045718E+02 -.873027031E+02 -.873008573E+02 -.872990394E+02 -.872972535E+02 -.872954999E+02 -.872937771E+02 -.872920841E+02 -.872904211E+02 -.872887883E+02 -.872871868E+02 -.872856198E+02 -.872840915E+02 -.872826059E+02 -.872811657E+02 -.872797731E+02 -.872784302E+02 -.872771387E+02 -.872758996E+02 -.872747145E+02 -.872735855E+02 -.872725145E+02 -.872715030E+02 -.872705520E+02 -.872696631E+02 -.872688383E+02 -.872680790E+02 -.872673858E+02 -.872667597E+02 -.872662021E+02 -.872657147E+02 -.872652985E+02 -.872649539E+02 -.872646816E+02 -.872644823E+02 -.872643566E+02 -.872643045E+02 -.872643256E+02 -.872644194E+02 -.872645860E+02 -.872648250E+02 -.872651361E+02 -.872655183E+02 -.872659708E+02 -.872664932E+02 -.872670844E+02 -.872677433E+02 -.872684686E+02 -.872692588E+02 -.872701128E+02 -.872710289E+02 -.872720056E+02 -.872730412E+02 -.872741338E+02 -.872752817E+02 -.872764832E+02 -.872777363E+02 -.872790391E+02 -.872803895E+02 -.872817858E+02 -.872832259E+02 -.872847078E+02 -.872862296E+02 -.872877892E+02 -.872893848E+02 -.872910143E+02 -.872926759E+02 -.872943677E+02 -.872960878E+02 -.872978345E+02 -.872996059E+02 -.873014004E+02 -.873032161E+02 -.873050516E+02 -.873069051E+02 -.873087750E+02 -.873106598E+02 -.873125575E+02 -.873144658E+02 -.873163804E+02 -.873182930E+02 -.873201851E+02 -.873220179E+02 -.873237146E+02 -.873251333E+02 -.873260328E+02 -.873260328E+02
 -.873249387E+02 -.873249387E+02 -.873237760E+02 -.873219472E+02 -.873197609E+02 -.873174017E+02 -.873149745E+02 -.873125293E+02 -.873100843E+02 -.873076471E+02 -.873052235E+02 -.873028158E+02 -.873004232E+02 -.872980486E+02 -.872957002E+02 -.872933861E+02 -.872911082E+02 -.872888650E+02 -.872866566E+02 -.872844839E+02 -.872823464E+02 -.872802425E+02 -.872781745E+02 -.872761481E+02 -.872741689E+02 -.872722403E+02 -.872703656E+02 -.872685491E+02 -.872667944E+02 -.872651033E+02 -.872634759E+02 -.872619138E+02 -.872604196E+02 -.872589955E+02 -.872576428E+02 -.872563628E+02 -.872551584E+02 -.872540328E+02 -.872529881E+02 -.872520258E+02 -.872511474E+02 -.872503550E+02 -.872496506E+02 -.872490351E+02 -.872485093E+02 -.872480740E+02 -.872477308E+02 -.872474801E+02 -.872473220E+02 -.872472562E+02 -.872472828E+02 -.872474019E+02 -.872476131E+02 -.872479157E+02 -.872483090E+02 -.872487926E+02 -.872493657E+02 -.872500272E+02 -.872507756E+02 -.872516095E+02 -.872525274E+02 -.872535275E+02 -.872546080E+02 -.872557667E+02 -.872570017E+02 -.872583108E+02 -.872596918E+02 -.872611425E+02 -.872626604E+02 -.872642430E+02 -.872658879E+02 -.872675926E+02 -.872693547E+02 -.872711716E+02 -.872730407E+02 -.872749595E+02 -.872769255E+02 -.872789364E+02 -.872809895E+02 -.872830825E+02 -.872852129E+02 -.872873785E+02 -.872895770E+02 -.872918061E+02 -.872940637E+02 -.872963476E+02 -.872986557E+02 -.873009860E+02 -.873033365E+02 -.873057053E+02 -.873080899E+02 -.873104874E+02 -.873128926E+02 -.873152949E+02 -.873176711E+02 -.873199729E+02 -.873221035E+02 -.873238850E+02 -.873250144E+02 -.873250144E+02
 -.873238346E+02 -.873238346E+02 -.873224312E+02 -.873202238E+02 -.873175912E+02 -.873147604E+02 -.873118517E+02 -.873089163E+02 -.873059725E+02 -.873030311E+02 -.873001009E+02 -.872971869E+02 -.872942939E+02 -.872914291E+02 -.872885997E+02 -.872858074E+02 -.872830507E+02 -.872803298E+02 -.872776472E+02 -.872750042E+02 -.872724015E+02 -.872698421E+02 -.872673312E+02 -.872648744E+02 -.872624758E+02 -.872601402E+02 -.872578721E+02 -.872556750E+02 -.872535507E+02 -.872515000E+02 -.872495247E+02 -.872476268E+02 -.872458085E+02 -.872440723E+02 -.872424218E+02 -.872408611E+02 -.872393941E+02 -.872380233E+02 -.872367510E+02 -.872355797E+02 -.872345121E+02 -.872335496E+02 -.872326932E+02 -.872319444E+02 -.872313051E+02 -.872307769E+02 -.872303602E+02 -.872300551E+02 -.872298622E+02 -.872297821E+02 -.872298148E+02 -.872299599E+02 -.872302169E+02 -.872305856E+02 -.872310657E+02 -.872316560E+02 -.872323552E+02 -.872331617E+02 -.872340741E+02 -.872350906E+02 -.872362091E+02 -.872374273E+02 -.872387429E+02 -.872401536E+02 -.872416569E+02 -.872432500E+02 -.872449300E+02 -.872466941E+02 -.872485393E+02 -.872504627E+02 -.872524612E+02 -.872545318E+02 -.872566712E+02 -.872588763E+02 -.872611442E+02 -.872634717E+02 -.872658557E+02 -.872682931E+02 -.872707809E+02 -.872733162E+02 -.872758961E+02 -.872785178E+02 -.872811784E+02 -.872838752E+02 -.872866056E+02 -.872893671E+02 -.872921571E+02 -.872949733E+02 -.872978133E+02 -.873006745E+02 -.873035544E+02 -.873064492E+02 -.873093529E+02 -.873122525E+02 -.873151205E+02 -.873178982E+02 -.873204691E+02 -.873226187E+02 -.873239815E+02 -.873239815E+02
 -.873227076E+02 -.873227076E+02 -.873210729E+02 -.873185035E+02 -.873154387E+02 -.873121311E+02 -.873087139E+02 -.873052541E+02 -.873017849E+02 -.872983222E+02 -.872948743E+02 -.872914482E+02 -.872880514E+02 -.872846877E+02 -.872813573E+02 -.872780623E+02 -.872748067E+02 -.872715933E+02 -.872684223E+02 -.872652959E+02 -.872622194E+02 -.872591989E+02 -.872562386E+02 -.872533431E+02 -.872505176E+02 -.872477671E+02 -.872450939E+02 -.872424988E+02 -.872399838E+02 -.872375523E+02 -.872352078E+02 -.872329536E+02 -.872307931E+02 -.872287317E+02 -.872267747E+02 -.872249259E+02 -.872231880E+02 -.872215639E+02 -.872200570E+02 -.872186704E+02 -.872174057E+02 -.872162642E+02 -.872152484E+02 -.872143607E+02 -.872136026E+02 -.872129749E+02 -.872124787E+02 -.872121154E+02 -.872118860E+02 -.872117908E+02 -.872118294E+02 -.872120020E+02 -.872123085E+02 -.872127482E+02 -.872133199E+02 -.872140222E+02 -.872148539E+02 -.872158132E+02 -.872168982E+02 -.872181062E+02 -.872194350E+02 -.872208819E+02 -.872224441E+02 -.872241187E+02 -.872259023E+02 -.872277918E+02 -.872297837E+02 -.872318748E+02 -.872340612E+02 -.872363393E+02 -.872387055E+02 -.872411560E+02 -.872436870E+02 -.872462948E+02 -.872489757E+02 -.872517259E+02 -.872545416E+02 -.872574193E+02 -.872603554E+02 -.872633464E+02 -.872663887E+02 -.872694790E+02 -.872726140E+02 -.872757905E+02 -.872790055E+02 -.872822560E+02 -.872855390E+02 -.872888518E+02 -.872921915E+02 -.872955553E+02 -.872989402E+02 -.873023419E+02 -.873057533E+02 -.873091593E+02 -.873125275E+02 -.873157893E+02 -.873188080E+02 -.873213317E+02 -.873229317E+02 -.873229317E+02
 -.873216239E+02 -.873216239E+02 -.873197490E+02 -.873167937E+02 -.873132584E+02 -.873094344E+02 -.873054839E+02 -.873014918E+02 -.872974958E+02 -.872935087E+02 -.872895381E+02 -.872855925E+02 -.872816763E+02 -.872777907E+02 -.872739388E+02 -.872701268E+02 -.872663586E+02 -.872626358E+02 -.872589613E+02 -.872553417E+02 -.872517831E+02 -.872482906E+02 -.872448687E+02 -.872415217E+02 -.872382532E+02 -.872350652E+02 -.872319599E+02 -.872289408E+02 -.872260131E+02 -.872231818E+02 -.872204516E+02 -.872178275E+02 -.872153152E+02 -.872129201E+02 -.872106457E+02 -.872084955E+02 -.872064738E+02 -.872045847E+02 -.872028311E+02 -.872012151E+02 -.871997394E+02 -.871984075E+02 -.871972222E+02 -.871961852E+02 -.871952984E+02 -.871945643E+02 -.871939851E+02 -.871935617E+02 -.871932944E+02 -.871931837E+02 -.871932301E+02 -.871934337E+02 -.871937935E+02 -.871943084E+02 -.871949774E+02 -.871957994E+02 -.871967721E+02 -.871978934E+02 -.871991605E+02 -.872005711E+02 -.872021223E+02 -.872038108E+02 -.872056330E+02 -.872075854E+02 -.872096643E+02 -.872118659E+02 -.872141859E+02 -.872166202E+02 -.872191643E+02 -.872218140E+02 -.872245650E+02 -.872274126E+02 -.872303525E+02 -.872333800E+02 -.872364908E+02 -.872396805E+02 -.872429447E+02 -.872462791E+02 -.872496795E+02 -.872531417E+02 -.872566617E+02 -.872602356E+02 -.872638597E+02 -.872675302E+02 -.872712435E+02 -.872749963E+02 -.872787851E+02 -.872826067E+02 -.872864581E+02 -.872903361E+02 -.872942372E+02 -.872981566E+02 -.873020861E+02 -.873060085E+02 -.873098868E+02 -.873136419E+02 -.873171167E+02 -.873200216E+02 -.873218630E+02 -.873218630E+02
 -.873205282E+02 -.873205282E+02 -.873183911E+02 -.873150241E+02 -.873110024E+02 -.873066636E+02 -.873021899E+02 -.872976679E+02 -.872931341E+02 -.872886058E+02 -.872840937E+02 -.872796030E+02 -.872751384E+02 -.872707066E+02 -.872663140E+02 -.872619655E+02 -.872576651E+02 -.872534197E+02 -.872492362E+02 -.872451188E+02 -.872410702E+02 -.872370937E+02 -.872331922E+02 -.872293689E+02 -.872256271E+02 -.872219714E+02 -.872184084E+02 -.872149450E+02 -.872115869E+02 -.872083390E+02 -.872052073E+02 -.872021985E+02 -.871993181E+02 -.871965700E+02 -.871939588E+02 -.871914898E+02 -.871891674E+02 -.871869946E+02 -.871849745E+02 -.871831117E+02 -.871814108E+02 -.871798755E+02 -.871785084E+02 -.871773126E+02 -.871762916E+02 -.871754475E+02 -.871747812E+02 -.871742941E+02 -.871739874E+02 -.871738622E+02 -.871739181E+02 -.871741548E+02 -.871745715E+02 -.871751676E+02 -.871759414E+02 -.871768908E+02 -.871780135E+02 -.871793071E+02 -.871807688E+02 -.871823955E+02 -.871841834E+02 -.871861286E+02 -.871882273E+02 -.871904751E+02 -.871928675E+02 -.871953996E+02 -.871980667E+02 -.872008638E+02 -.872037857E+02 -.872068274E+02 -.872099834E+02 -.872132485E+02 -.872166174E+02 -.872200849E+02 -.872236459E+02 -.872272950E+02 -.872310272E+02 -.872348375E+02 -.872387209E+02 -.872426729E+02 -.872466886E+02 -.872507636E+02 -.872548935E+02 -.872590742E+02 -.872633014E+02 -.872675715E+02 -.872718807E+02 -.872762253E+02 -.872806019E+02 -.872850070E+02 -.872894368E+02 -.872938858E+02 -.872983450E+02 -.873027951E+02 -.873071941E+02 -.873114526E+02 -.873153927E+02 -.873186862E+02 -.873207738E+02 -.873207738E+02
 -.873193911E+02 -.873193911E+02 -.873169949E+02 -.873132244E+02 -.873087256E+02 -.873038711E+02 -.872988540E+02 -.872937685E+02 -.872886634E+02 -.872835637E+02 -.872784792E+02 -.872734174E+02 -.872683871E+02 -.872633977E+02 -.872584560E+02 -.872535675E+02 -.872487388E+02 -.872439746E+02 -.872392753E+02 -.872346411E+02 -.872300734E+02 -.872255764E+02 -.872211562E+02 -.872168193E+02 -.872125731E+02 -.872084255E+02 -.872043846E+02 -.872004564E+02 -.871966466E+02 -.871929623E+02 -.871894109E+02 -.871859977E+02 -.871827268E+02 -.871796035E+02 -.871766339E+02 -.871738228E+02 -.871711745E+02 -.871686943E+02 -.871663889E+02 -.871642638E+02 -.871623230E+02 -.871605703E+02 -.871590105E+02 -.871576474E+02 -.871564834E+02 -.871555203E+02 -.871547605E+02 -.871542063E+02 -.871538586E+02 -.871537176E+02 -.871537833E+02 -.871540558E+02 -.871545345E+02 -.871552178E+02 -.871561036E+02 -.871571899E+02 -.871584745E+02 -.871599542E+02 -.871616252E+02 -.871634838E+02 -.871655258E+02 -.871677468E+02 -.871701419E+02 -.871727056E+02 -.871754327E+02 -.871783177E+02 -.871813547E+02 -.871845379E+02 -.871878612E+02 -.871913183E+02 -.871949034E+02 -.871986100E+02 -.872024322E+02 -.872063636E+02 -.872103983E+02 -.872145301E+02 -.872187531E+02 -.872230617E+02 -.872274501E+02 -.872319129E+02 -.872364448E+02 -.872410406E+02 -.872456955E+02 -.872504047E+02 -.872551637E+02 -.872599681E+02 -.872648139E+02 -.872696970E+02 -.872746138E+02 -.872795602E+02 -.872845323E+02 -.872895241E+02 -.872945255E+02 -.872995153E+02 -.873044464E+02 -.873092190E+02 -.873136341E+02 -.873173242E+02 -.873196630E+02 -.873196630E+02
 -.873182420E+02 -.873182420E+02 -.873155861E+02 -.873114050E+02 -.873064050E+02 -.873009958E+02 -.872953986E+02 -.872897285E+02 -.872840401E+02 -.872783556E+02 -.872726890E+02 -.872670520E+02 -.872614571E+02 -.872559127E+02 -.872504227E+02 -.872449899E+02 -.872396135E+02 -.872342922E+02 -.872290284E+02 -.872238275E+02 -.872186969E+02 -.872136452E+02 -.872086799E+02 -.872038089E+02 -.871990411E+02 -.871943848E+02 -.871898468E+02 -.871854335E+02 -.871811530E+02 -.871770118E+02 -.871730142E+02 -.871691652E+02 -.871654719E+02 -.871619422E+02 -.871585824E+02 -.871553987E+02 -.871523988E+02 -.871495907E+02 -.871469803E+02 -.871445725E+02 -.871423730E+02 -.871403879E+02 -.871386215E+02 -.871370771E+02 -.871357578E+02 -.871346672E+02 -.871338077E+02 -.871331808E+02 -.871327875E+02 -.871326291E+02 -.871327063E+02 -.871330183E+02 -.871335640E+02 -.871343418E+02 -.871353501E+02 -.871365862E+02 -.871380467E+02 -.871397279E+02 -.871416259E+02 -.871437361E+02 -.871460533E+02 -.871485721E+02 -.871512864E+02 -.871541905E+02 -.871572778E+02 -.871605418E+02 -.871639757E+02 -.871675724E+02 -.871713250E+02 -.871752261E+02 -.871792686E+02 -.871834452E+02 -.871877486E+02 -.871921717E+02 -.871967073E+02 -.872013486E+02 -.872060888E+02 -.872109212E+02 -.872158395E+02 -.872208373E+02 -.872259086E+02 -.872310477E+02 -.872362491E+02 -.872415076E+02 -.872468179E+02 -.872521755E+02 -.872575758E+02 -.872630145E+02 -.872684875E+02 -.872739907E+02 -.872795196E+02 -.872850681E+02 -.872906250E+02 -.872961669E+02 -.873016421E+02 -.873069400E+02 -.873118402E+02 -.873159350E+02 -.873185301E+02 -.873185301E+02
 -.873170405E+02 -.873170405E+02 -.873141280E+02 -.873095285E+02 -.873040160E+02 -.872980444E+02 -.872918613E+02 -.872855905E+02 -.872792917E+02 -.872730024E+02 -.872667451E+02 -.872605348E+02 -.872543739E+02 -.872482599E+02 -.872421924E+02 -.872361703E+02 -.872301956E+02 -.872242749E+02 -.872184156E+02 -.872126268E+02 -.872069172E+02 -.872012936E+02 -.871957653E+02 -.871903429E+02 -.871850344E+02 -.871798457E+02 -.871747832E+02 -.871698542E+02 -.871650654E+02 -.871604225E+02 -.871559335E+02 -.871516087E+02 -.871474572E+02 -.871434866E+02 -.871397049E+02 -.871361217E+02 -.871327456E+02 -.871295836E+02 -.871266425E+02 -.871239299E+02 -.871214529E+02 -.871192164E+02 -.871172245E+02 -.871154825E+02 -.871139948E+02 -.871127647E+02 -.871117947E+02 -.871110875E+02 -.871106453E+02 -.871104692E+02 -.871105589E+02 -.871109140E+02 -.871115338E+02 -.871124165E+02 -.871135594E+02 -.871149592E+02 -.871166123E+02 -.871185143E+02 -.871206603E+02 -.871230446E+02 -.871256612E+02 -.871285037E+02 -.871315655E+02 -.871348391E+02 -.871383169E+02 -.871419913E+02 -.871458541E+02 -.871498971E+02 -.871541117E+02 -.871584897E+02 -.871630225E+02 -.871677017E+02 -.871725188E+02 -.871774656E+02 -.871825339E+02 -.871877157E+02 -.871930032E+02 -.871983888E+02 -.872038652E+02 -.872094253E+02 -.872150624E+02 -.872207701E+02 -.872265420E+02 -.872323725E+02 -.872382560E+02 -.872441873E+02 -.872501615E+02 -.872561740E+02 -.872622205E+02 -.872682967E+02 -.872743979E+02 -.872805174E+02 -.872866434E+02 -.872927505E+02 -.872987818E+02 -.873046162E+02 -.873100113E+02 -.873145190E+02 -.873173755E+02 -.873173755E+02
 -.873158814E+02 -.873158814E+02 -.873126919E+02 -.873076409E+02 -.873015700E+02 -.872949843E+02 -.872881672E+02 -.872812691E+02 -.872743704E+02 -.872675031E+02 -.872606795E+02 -.872538932E+02 -.872471390E+02 -.872404183E+02 -.872337322E+02 -.872270861E+02 -.872204874E+02 -.872139432E+02 -.872074648E+02 -.872010630E+02 -.871947473E+02 -.871885285E+02 -.871824154E+02 -.871764132E+02 -.871705261E+02 -.871647610E+02 -.871591266E+02 -.871536317E+02 -.871482850E+02 -.871430974E+02 -.871380808E+02 -.871332450E+02 -.871285990E+02 -.871241531E+02 -.871199183E+02 -.871159046E+02 -.871121201E+02 -.871085735E+02 -.871052741E+02 -.871022297E+02 -.870994467E+02 -.870969315E+02 -.870946913E+02 -.870927318E+02 -.870910576E+02 -.870896728E+02 -.870885817E+02 -.870877876E+02 -.870872921E+02 -.870870962E+02 -.870872005E+02 -.870876048E+02 -.870883073E+02 -.870893057E+02 -.870905969E+02 -.870921775E+02 -.870940429E+02 -.870961879E+02 -.870986066E+02 -.871012924E+02 -.871042384E+02 -.871074366E+02 -.871108789E+02 -.871145567E+02 -.871184610E+02 -.871225824E+02 -.871269114E+02 -.871314383E+02 -.871361534E+02 -.871410467E+02 -.871461083E+02 -.871513282E+02 -.871566969E+02 -.871622046E+02 -.871678420E+02 -.871735999E+02 -.871794691E+02 -.871854413E+02 -.871915080E+02 -.871976613E+02 -.872038936E+02 -.872101977E+02 -.872165668E+02 -.872229945E+02 -.872294748E+02 -.872360020E+02 -.872425710E+02 -.872491768E+02 -.872558150E+02 -.872624811E+02 -.872691702E+02 -.872758754E+02 -.872825842E+02 -.872892689E+02 -.872958682E+02 -.873022498E+02 -.873081494E+02 -.873130778E+02 -.873162004E+02 -.873162004E+02
 -.873146521E+02 -.873146521E+02 -.873111418E+02 -.873055849E+02 -.872989363E+02 -.872917637E+02 -.872843739E+02 -.872769186E+02 -.872694541E+02 -.872620049E+02 -.872545698E+02 -.872471521E+02 -.872397554E+02 -.872323800E+02 -.872250328E+02 -.872177236E+02 -.872104639E+02 -.872032705E+02 -.871961547E+02 -.871891239E+02 -.871821863E+02 -.871753460E+02 -.871686065E+02 -.871619734E+02 -.871554555E+02 -.871490643E+02 -.871428100E+02 -.871367032E+02 -.871307569E+02 -.871249844E+02 -.871193975E+02 -.871140073E+02 -.871088261E+02 -.871038664E+02 -.870991387E+02 -.870946528E+02 -.870904193E+02 -.870864497E+02 -.870827535E+02 -.870793393E+02 -.870762163E+02 -.870733934E+02 -.870708781E+02 -.870686767E+02 -.870667956E+02 -.870652409E+02 -.870640169E+02 -.870631266E+02 -.870625723E+02 -.870623557E+02 -.870624771E+02 -.870629356E+02 -.870637296E+02 -.870648567E+02 -.870663137E+02 -.870680960E+02 -.870701980E+02 -.870726136E+02 -.870753357E+02 -.870783562E+02 -.870816666E+02 -.870852575E+02 -.870891195E+02 -.870932420E+02 -.870976146E+02 -.871022261E+02 -.871070655E+02 -.871121213E+02 -.871173818E+02 -.871228354E+02 -.871284706E+02 -.871342759E+02 -.871402399E+02 -.871463516E+02 -.871525998E+02 -.871589743E+02 -.871654647E+02 -.871720613E+02 -.871787546E+02 -.871855356E+02 -.871923960E+02 -.871993277E+02 -.872063231E+02 -.872133754E+02 -.872204780E+02 -.872276249E+02 -.872348106E+02 -.872420301E+02 -.872492786E+02 -.872565517E+02 -.872638444E+02 -.872711497E+02 -.872784543E+02 -.872857289E+02 -.872929071E+02 -.872998459E+02 -.873062587E+02 -.873116146E+02 -.873150076E+02 -.873150076E+02
 -.873132978E+02 -.873132978E+02 -.873094927E+02 -.873035059E+02 -.872963606E+02 -.872886475E+02 -.872806833E+02 -.872726161E+02 -.872645218E+02 -.872564177E+02 -.872483166E+02 -.872402212E+02 -.872321345E+02 -.872240703E+02 -.872160427E+02 -.872080658E+02 -.872001549E+02 -.871923138E+02 -.871845457E+02 -.871768562E+02 -.871692483E+02 -.871617284E+02 -.871543036E+02 -.871469846E+02 -.871397842E+02 -.871327139E+02 -.871257870E+02 -.871190196E+02 -.871124267E+02 -.871060213E+02 -.870998161E+02 -.870938245E+02 -.870880600E+02 -.870825349E+02 -.870772609E+02 -.870722519E+02 -.870675213E+02 -.870630809E+02 -.870589418E+02 -.870551162E+02 -.870516156E+02 -.870484497E+02 -.870456274E+02 -.870431575E+02 -.870410477E+02 -.870393038E+02 -.870379306E+02 -.870369325E+02 -.870363125E+02 -.870360724E+02 -.870362129E+02 -.870367332E+02 -.870376317E+02 -.870389053E+02 -.870405495E+02 -.870425587E+02 -.870449263E+02 -.870476448E+02 -.870507055E+02 -.870540990E+02 -.870578152E+02 -.870618432E+02 -.870661711E+02 -.870707868E+02 -.870756777E+02 -.870808309E+02 -.870862328E+02 -.870918698E+02 -.870977284E+02 -.871037952E+02 -.871100564E+02 -.871164986E+02 -.871231085E+02 -.871298735E+02 -.871367809E+02 -.871438186E+02 -.871509749E+02 -.871582387E+02 -.871655993E+02 -.871730467E+02 -.871805715E+02 -.871881649E+02 -.871958185E+02 -.872035249E+02 -.872112771E+02 -.872190688E+02 -.872268941E+02 -.872347480E+02 -.872426258E+02 -.872505229E+02 -.872584345E+02 -.872663535E+02 -.872742661E+02 -.872821412E+02 -.872899078E+02 -.872974122E+02 -.873043452E+02 -.873101342E+02 -.873138010E+02 -.873138010E+02
 -.873120061E+02 -.873120061E+02 -.873079284E+02 -.873015012E+02 -.872938179E+02 -.872855180E+02 -.872769338E+02 -.872682342E+02 -.872594730E+02 -.872506860E+02 -.872418862E+02 -.872330901E+02 -.872243177E+02 -.872155798E+02 -.872068856E+02 -.871982433E+02 -.871896512E+02 -.871811140E+02 -.871726377E+02 -.871642255E+02 -.871558858E+02 -.871476259E+02 -.871394587E+02 -.871313998E+02 -.871234628E+02 -.871156633E+02 -.871080183E+02 -.871005431E+02 -.870932512E+02 -.870861565E+02 -.870792744E+02 -.870726205E+02 -.870662091E+02 -.870600547E+02 -.870541738E+02 -.870485826E+02 -.870432955E+02 -.870383277E+02 -.870336947E+02 -.870294108E+02 -.870254879E+02 -.870219378E+02 -.870187719E+02 -.870160000E+02 -.870136308E+02 -.870116720E+02 -.870101305E+02 -.870090116E+02 -.870083190E+02 -.870080546E+02 -.870082190E+02 -.870088113E+02 -.870098291E+02 -.870112683E+02 -.870131237E+02 -.870153888E+02 -.870180557E+02 -.870211153E+02 -.870245573E+02 -.870283706E+02 -.870325428E+02 -.870370605E+02 -.870419099E+02 -.870470766E+02 -.870525453E+02 -.870583003E+02 -.870643260E+02 -.870706064E+02 -.870771254E+02 -.870838670E+02 -.870908152E+02 -.870979544E+02 -.871052692E+02 -.871127446E+02 -.871203663E+02 -.871281202E+02 -.871359931E+02 -.871439724E+02 -.871520460E+02 -.871602027E+02 -.871684321E+02 -.871767245E+02 -.871850709E+02 -.871934632E+02 -.872018939E+02 -.872103565E+02 -.872188450E+02 -.872273543E+02 -.872358798E+02 -.872444171E+02 -.872529616E+02 -.872615064E+02 -.872700373E+02 -.872785217E+02 -.872868841E+02 -.872949600E+02 -.873024182E+02 -.873086439E+02 -.873125865E+02 -.873125865E+02
 -.873106859E+02 -.873106859E+02 -.873063444E+02 -.872995011E+02 -.872913054E+02 -.872824138E+02 -.872731876E+02 -.872637885E+02 -.872543198E+02 -.872448229E+02 -.872353290E+02 -.872258543E+02 -.872164031E+02 -.872069811E+02 -.871975930E+02 -.871882353E+02 -.871789130E+02 -.871696288E+02 -.871603860E+02 -.871511962E+02 -.871420680E+02 -.871330190E+02 -.871240656E+02 -.871152211E+02 -.871065013E+02 -.870979230E+02 -.870895018E+02 -.870812530E+02 -.870731926E+02 -.870653380E+02 -.870577064E+02 -.870503143E+02 -.870431793E+02 -.870363222E+02 -.870297625E+02 -.870235183E+02 -.870176086E+02 -.870120518E+02 -.870068645E+02 -.870020619E+02 -.869976597E+02 -.869936730E+02 -.869901156E+02 -.869869998E+02 -.869843369E+02 -.869821367E+02 -.869804067E+02 -.869791527E+02 -.869783787E+02 -.869780872E+02 -.869782790E+02 -.869789528E+02 -.869801058E+02 -.869817336E+02 -.869838299E+02 -.869863866E+02 -.869893943E+02 -.869928419E+02 -.869967171E+02 -.870010060E+02 -.870056938E+02 -.870107648E+02 -.870162022E+02 -.870219884E+02 -.870281053E+02 -.870345345E+02 -.870412571E+02 -.870482542E+02 -.870555065E+02 -.870629953E+02 -.870707018E+02 -.870786077E+02 -.870866952E+02 -.870949468E+02 -.871033459E+02 -.871118767E+02 -.871205239E+02 -.871292730E+02 -.871381108E+02 -.871470246E+02 -.871560029E+02 -.871650351E+02 -.871741113E+02 -.871832230E+02 -.871923625E+02 -.872015228E+02 -.872106981E+02 -.872198832E+02 -.872290739E+02 -.872382661E+02 -.872474557E+02 -.872566361E+02 -.872657931E+02 -.872748926E+02 -.872838549E+02 -.872925052E+02 -.873004902E+02 -.873071534E+02 -.873113723E+02 -.873113723E+02
 -.873095156E+02 -.873095156E+02 -.873048976E+02 -.872975838E+02 -.872887810E+02 -.872792184E+02 -.872692810E+02 -.872591917E+02 -.872490393E+02 -.872388755E+02 -.872287166E+02 -.872185680E+02 -.872084324E+02 -.871983081E+02 -.871881865E+02 -.871780710E+02 -.871679636E+02 -.871578738E+02 -.871478170E+02 -.871378022E+02 -.871278490E+02 -.871179703E+02 -.871081793E+02 -.870984928E+02 -.870889278E+02 -.870795010E+02 -.870702281E+02 -.870611257E+02 -.870522129E+02 -.870435100E+02 -.870350375E+02 -.870268178E+02 -.870188757E+02 -.870112334E+02 -.870039120E+02 -.869969336E+02 -.869903199E+02 -.869840918E+02 -.869782700E+02 -.869728751E+02 -.869679273E+02 -.869634446E+02 -.869594431E+02 -.869559379E+02 -.869529419E+02 -.869504660E+02 -.869485196E+02 -.869471095E+02 -.869462413E+02 -.869459183E+02 -.869461413E+02 -.869469091E+02 -.869482184E+02 -.869500636E+02 -.869524369E+02 -.869553286E+02 -.869587272E+02 -.869626193E+02 -.869669896E+02 -.869718217E+02 -.869770978E+02 -.869827985E+02 -.869889034E+02 -.869953915E+02 -.870022413E+02 -.870094303E+02 -.870169361E+02 -.870247360E+02 -.870328076E+02 -.870411285E+02 -.870496766E+02 -.870584306E+02 -.870673695E+02 -.870764734E+02 -.870857228E+02 -.870950995E+02 -.871045861E+02 -.871141665E+02 -.871238255E+02 -.871335491E+02 -.871433246E+02 -.871531404E+02 -.871629862E+02 -.871728528E+02 -.871827321E+02 -.871926171E+02 -.872025022E+02 -.872123826E+02 -.872222542E+02 -.872321138E+02 -.872419578E+02 -.872517803E+02 -.872615672E+02 -.872712835E+02 -.872808456E+02 -.872900686E+02 -.872985779E+02 -.873056759E+02 -.873101689E+02 -.873101689E+02
 -.873083042E+02 -.873083042E+02 -.873033506E+02 -.872955067E+02 -.872861005E+02 -.872758962E+02 -.872653301E+02 -.872546017E+02 -.872438192E+02 -.872330155E+02 -.872222007E+02 -.872113686E+02 -.872005121E+02 -.871896236E+02 -.871787110E+02 -.871677807E+02 -.871568463E+02 -.871459206E+02 -.871350105E+02 -.871241361E+02 -.871133079E+02 -.871025414E+02 -.870918525E+02 -.870812557E+02 -.870707669E+02 -.870604018E+02 -.870501795E+02 -.870401237E+02 -.870302592E+02 -.870206102E+02 -.870112019E+02 -.870020614E+02 -.869932126E+02 -.869846805E+02 -.869764925E+02 -.869686756E+02 -.869612569E+02 -.869542630E+02 -.869477195E+02 -.869416517E+02 -.869360819E+02 -.869310311E+02 -.869265192E+02 -.869225639E+02 -.869191813E+02 -.869163853E+02 -.869141870E+02 -.869125962E+02 -.869116195E+02 -.869112604E+02 -.869115202E+02 -.869123977E+02 -.869138884E+02 -.869159855E+02 -.869186798E+02 -.869219596E+02 -.869258103E+02 -.869302157E+02 -.869351574E+02 -.869406151E+02 -.869465666E+02 -.869529887E+02 -.869598567E+02 -.869671455E+02 -.869748287E+02 -.869828795E+02 -.869912712E+02 -.869999768E+02 -.870089694E+02 -.870182224E+02 -.870277100E+02 -.870374070E+02 -.870472890E+02 -.870573326E+02 -.870675155E+02 -.870778168E+02 -.870882168E+02 -.870986970E+02 -.871092407E+02 -.871198322E+02 -.871304578E+02 -.871411047E+02 -.871517620E+02 -.871624201E+02 -.871730707E+02 -.871837071E+02 -.871943238E+02 -.872049165E+02 -.872154820E+02 -.872260178E+02 -.872365215E+02 -.872469879E+02 -.872574036E+02 -.872677330E+02 -.872778888E+02 -.872876772E+02 -.872967026E+02 -.873042280E+02 -.873089901E+02 -.873089901E+02
 -.873069699E+02 -.873069699E+02 -.873017221E+02 -.872934259E+02 -.872834720E+02 -.872726974E+02 -.872615394E+02 -.872502221E+02 -.872388224E+02 -.872273654E+02 -.872158476E+02 -.872042707E+02 -.871926340E+02 -.871809477E+02 -.871692172E+02 -.871574534E+02 -.871456660E+02 -.871338641E+02 -.871220681E+02 -.871102857E+02 -.870985305E+02 -.870868123E+02 -.870751437E+02 -.870635419E+02 -.870520259E+02 -.870406194E+02 -.870293496E+02 -.870182426E+02 -.870073233E+02 -.869966184E+02 -.869861578E+02 -.869759696E+02 -.869660856E+02 -.869565393E+02 -.869473638E+02 -.869385924E+02 -.869302566E+02 -.869223875E+02 -.869150163E+02 -.869081707E+02 -.869018789E+02 -.868961672E+02 -.868910599E+02 -.868865798E+02 -.868827464E+02 -.868795767E+02 -.868770857E+02 -.868752845E+02 -.868741807E+02 -.868737797E+02 -.868740833E+02 -.868750893E+02 -.868767927E+02 -.868791855E+02 -.868822557E+02 -.868859884E+02 -.868903662E+02 -.868953690E+02 -.869009739E+02 -.869071560E+02 -.869138886E+02 -.869211434E+02 -.869288905E+02 -.869370989E+02 -.869457369E+02 -.869547724E+02 -.869641730E+02 -.869739062E+02 -.869839400E+02 -.869942431E+02 -.870047848E+02 -.870155355E+02 -.870264666E+02 -.870375511E+02 -.870487633E+02 -.870600790E+02 -.870714759E+02 -.870829332E+02 -.870944321E+02 -.871059556E+02 -.871174882E+02 -.871290165E+02 -.871405291E+02 -.871520160E+02 -.871634691E+02 -.871748819E+02 -.871862494E+02 -.871975683E+02 -.872088364E+02 -.872200526E+02 -.872312155E+02 -.872423216E+02 -.872533583E+02 -.872642899E+02 -.872750264E+02 -.872853652E+02 -.872948918E+02 -.873028310E+02 -.873078533E+02 -.873078533E+02
 -.873057247E+02 -.873057247E+02 -.873001951E+02 -.872914660E+02 -.872810306E+02 -.872697389E+02 -.872580342E+02 -.872461111E+02 -.872340545E+02 -.872218914E+02 -.872096400E+02 -.871973006E+02 -.871848805E+02 -.871723840E+02 -.871598222E+02 -.871472069E+02 -.871345465E+02 -.871218545E+02 -.871091307E+02 -.870963840E+02 -.870836200E+02 -.870708553E+02 -.870581103E+02 -.870454064E+02 -.870327686E+02 -.870202230E+02 -.870077946E+02 -.869955098E+02 -.869833986E+02 -.869714962E+02 -.869598368E+02 -.869484589E+02 -.869374013E+02 -.869267023E+02 -.869164009E+02 -.869065338E+02 -.868971393E+02 -.868882559E+02 -.868799188E+02 -.868721653E+02 -.868650297E+02 -.868585444E+02 -.868527406E+02 -.868476447E+02 -.868432817E+02 -.868396736E+02 -.868368379E+02 -.868347887E+02 -.868335368E+02 -.868330883E+02 -.868334445E+02 -.868346036E+02 -.868365591E+02 -.868393000E+02 -.868428119E+02 -.868470768E+02 -.868520731E+02 -.868577758E+02 -.868641567E+02 -.868711855E+02 -.868788291E+02 -.868870525E+02 -.868958191E+02 -.869050912E+02 -.869148303E+02 -.869249974E+02 -.869355535E+02 -.869464596E+02 -.869576777E+02 -.869691704E+02 -.869809012E+02 -.869928352E+02 -.870049393E+02 -.870171819E+02 -.870295331E+02 -.870419654E+02 -.870544534E+02 -.870669739E+02 -.870795058E+02 -.870920303E+02 -.871045310E+02 -.871169938E+02 -.871294066E+02 -.871417594E+02 -.871540445E+02 -.871662561E+02 -.871783901E+02 -.871904444E+02 -.872024183E+02 -.872143122E+02 -.872261269E+02 -.872378603E+02 -.872495017E+02 -.872610156E+02 -.872723102E+02 -.872831755E+02 -.872931793E+02 -.873015114E+02 -.873067803E+02 -.873067803E+02
 -.873045551E+02 -.873045551E+02 -.872988083E+02 -.872897460E+02 -.872788813E+02 -.872670776E+02 -.872547901E+02 -.872422379E+02 -.872295132E+02 -.872166567E+02 -.872036750E+02 -.871905804E+02 -.871773817E+02 -.871640898E+02 -.871507120E+02 -.871372466E+02 -.871236953E+02 -.871100538E+02 -.870963290E+02 -.870825284E+02 -.870686725E+02 -.870547804E+02 -.870408722E+02 -.870269700E+02 -.870130971E+02 -.869992794E+02 -.869855465E+02 -.869719333E+02 -.869584804E+02 -.869452269E+02 -.869322162E+02 -.869194908E+02 -.869070942E+02 -.868950712E+02 -.868834657E+02 -.868723250E+02 -.868616965E+02 -.868516250E+02 -.868421581E+02 -.868333390E+02 -.868252106E+02 -.868178142E+02 -.868111861E+02 -.868053621E+02 -.868003733E+02 -.867962462E+02 -.867930033E+02 -.867906625E+02 -.867892359E+02 -.867887308E+02 -.867891499E+02 -.867904904E+02 -.867927440E+02 -.867958979E+02 -.867999344E+02 -.868048306E+02 -.868105594E+02 -.868170895E+02 -.868243862E+02 -.868324114E+02 -.868411242E+02 -.868504816E+02 -.868604388E+02 -.868709496E+02 -.868819670E+02 -.868934436E+02 -.869053322E+02 -.869175858E+02 -.869301587E+02 -.869430060E+02 -.869560849E+02 -.869693541E+02 -.869827747E+02 -.869963098E+02 -.870099254E+02 -.870235901E+02 -.870372750E+02 -.870509541E+02 -.870646041E+02 -.870782049E+02 -.870917388E+02 -.871051909E+02 -.871185490E+02 -.871318037E+02 -.871449477E+02 -.871579762E+02 -.871708868E+02 -.871836789E+02 -.871963539E+02 -.872089145E+02 -.872213637E+02 -.872337020E+02 -.872459208E+02 -.872579859E+02 -.872698046E+02 -.872811607E+02 -.872916068E+02 -.873003016E+02 -.873057974E+02 -.873057974E+02
 -.873036367E+02 -.873036367E+02 -.872976929E+02 -.872882958E+02 -.872769893E+02 -.872646757E+02 -.872518242E+02 -.872386625E+02 -.872252931E+02 -.872117575E+02 -.871980818E+02 -.871842772E+02 -.871703470E+02 -.871562874E+02 -.871420856E+02 -.871277358E+02 -.871132336E+02 -.870985844E+02 -.870837978E+02 -.870688917E+02 -.870538792E+02 -.870387763E+02 -.870235999E+02 -.870083725E+02 -.869931230E+02 -.869778849E+02 -.869626970E+02 -.869476031E+02 -.869326443E+02 -.869178664E+02 -.869033153E+02 -.868890410E+02 -.868750956E+02 -.868615321E+02 -.868484077E+02 -.868357791E+02 -.868237017E+02 -.868122348E+02 -.868014328E+02 -.867913524E+02 -.867820479E+02 -.867735683E+02 -.867659628E+02 -.867592738E+02 -.867535394E+02 -.867487931E+02 -.867450629E+02 -.867423708E+02 -.867407331E+02 -.867401599E+02 -.867406541E+02 -.867422124E+02 -.867448247E+02 -.867484744E+02 -.867531387E+02 -.867587890E+02 -.867653912E+02 -.867729062E+02 -.867812909E+02 -.867904975E+02 -.868004756E+02 -.868111716E+02 -.868225301E+02 -.868344941E+02 -.868470058E+02 -.868600074E+02 -.868734413E+02 -.868872510E+02 -.869013811E+02 -.869157785E+02 -.869303922E+02 -.869451737E+02 -.869600772E+02 -.869750605E+02 -.869900842E+02 -.870051123E+02 -.870201125E+02 -.870350560E+02 -.870499174E+02 -.870646747E+02 -.870793094E+02 -.870938065E+02 -.871081541E+02 -.871223432E+02 -.871363680E+02 -.871502254E+02 -.871639148E+02 -.871774381E+02 -.871907994E+02 -.872040041E+02 -.872170585E+02 -.872299664E+02 -.872427218E+02 -.872552930E+02 -.872675872E+02 -.872793844E+02 -.872902248E+02 -.872992409E+02 -.873049368E+02 -.873049368E+02
 -.873029464E+02 -.873029464E+02 -.872968079E+02 -.872870759E+02 -.872753489E+02 -.872625431E+02 -.872491562E+02 -.872354320E+02 -.872214846E+02 -.872073625E+02 -.871930809E+02 -.871786342E+02 -.871640069E+02 -.871491767E+02 -.871341328E+02 -.871188711E+02 -.871033950E+02 -.870877123E+02 -.870718308E+02 -.870557556E+02 -.870394961E+02 -.870230663E+02 -.870064920E+02 -.869898050E+02 -.869730400E+02 -.869562353E+02 -.869394328E+02 -.869226735E+02 -.869060059E+02 -.868894809E+02 -.868731557E+02 -.868570897E+02 -.868413443E+02 -.868259855E+02 -.868110805E+02 -.867966979E+02 -.867829107E+02 -.867697883E+02 -.867574038E+02 -.867458255E+02 -.867351181E+02 -.867253465E+02 -.867165677E+02 -.867088364E+02 -.867022017E+02 -.866967064E+02 -.866923865E+02 -.866892704E+02 -.866873790E+02 -.866867241E+02 -.866873099E+02 -.866891316E+02 -.866921765E+02 -.866964240E+02 -.867018451E+02 -.867084038E+02 -.867160573E+02 -.867247561E+02 -.867344452E+02 -.867450652E+02 -.867565522E+02 -.867688393E+02 -.867818577E+02 -.867955365E+02 -.868098050E+02 -.868245922E+02 -.868398280E+02 -.868554439E+02 -.868713736E+02 -.868875534E+02 -.869039226E+02 -.869204240E+02 -.869370046E+02 -.869536151E+02 -.869702102E+02 -.869867496E+02 -.870031971E+02 -.870195208E+02 -.870356932E+02 -.870516913E+02 -.870674962E+02 -.870830929E+02 -.870984703E+02 -.871136210E+02 -.871285411E+02 -.871432299E+02 -.871576897E+02 -.871719254E+02 -.871859447E+02 -.871997568E+02 -.872133720E+02 -.872267980E+02 -.872400326E+02 -.872530476E+02 -.872657516E+02 -.872779231E+02 -.872890938E+02 -.872983762E+02 -.873042370E+02 -.873042370E+02
 -.873023553E+02 -.873023553E+02 -.872960472E+02 -.872860347E+02 -.872739502E+02 -.872607506E+02 -.872469460E+02 -.872327930E+02 -.872183997E+02 -.872038022E+02 -.871889891E+02 -.871739350E+02 -.871586135E+02 -.871430139E+02 -.871271339E+02 -.871109707E+02 -.870945203E+02 -.870777742E+02 -.870607306E+02 -.870433959E+02 -.870257863E+02 -.870079287E+02 -.869898509E+02 -.869715818E+02 -.869531544E+02 -.869346077E+02 -.869159845E+02 -.868973359E+02 -.868787167E+02 -.868601877E+02 -.868418133E+02 -.868236629E+02 -.868058127E+02 -.867883433E+02 -.867713384E+02 -.867548858E+02 -.867390709E+02 -.867239829E+02 -.867097073E+02 -.866963283E+02 -.866839311E+02 -.866725935E+02 -.866623923E+02 -.866533962E+02 -.866456682E+02 -.866392625E+02 -.866342245E+02 -.866305911E+02 -.866283881E+02 -.866276319E+02 -.866283277E+02 -.866304704E+02 -.866340439E+02 -.866390212E+02 -.866453653E+02 -.866530301E+02 -.866619601E+02 -.866720921E+02 -.866833567E+02 -.866956779E+02 -.867089757E+02 -.867231664E+02 -.867381636E+02 -.867538798E+02 -.867702274E+02 -.867871188E+02 -.868044684E+02 -.868221932E+02 -.868402129E+02 -.868584511E+02 -.868768359E+02 -.868953004E+02 -.869137821E+02 -.869322244E+02 -.869505762E+02 -.869687920E+02 -.869868315E+02 -.870046602E+02 -.870222493E+02 -.870395748E+02 -.870566180E+02 -.870733649E+02 -.870898063E+02 -.871059370E+02 -.871217561E+02 -.871372663E+02 -.871524736E+02 -.871673873E+02 -.871820195E+02 -.871963843E+02 -.872104967E+02 -.872243695E+02 -.872380057E+02 -.872513813E+02 -.872644088E+02 -.872768673E+02 -.872882852E+02 -.872977631E+02 -.873037431E+02 -.873037431E+02
 -.873019400E+02 -.873019400E+02 -.872955305E+02 -.872853367E+02 -.872730206E+02 -.872595618E+02 -.872454918E+02 -.872310537E+02 -.872163333E+02 -.872013283E+02 -.871860196E+02 -.871703899E+02 -.871544305E+02 -.871381310E+02 -.871214682E+02 -.871044193E+02 -.870869660E+02 -.870691065E+02 -.870508466E+02 -.870321999E+02 -.870131827E+02 -.869938121E+02 -.869741099E+02 -.869541044E+02 -.869338330E+02 -.869133371E+02 -.868926645E+02 -.868718690E+02 -.868510125E+02 -.868301655E+02 -.868094069E+02 -.867888238E+02 -.867685096E+02 -.867485600E+02 -.867290768E+02 -.867101619E+02 -.866919235E+02 -.866744691E+02 -.866579079E+02 -.866423496E+02 -.866278982E+02 -.866146569E+02 -.866027197E+02 -.865921760E+02 -.865831054E+02 -.865755783E+02 -.865696548E+02 -.865653822E+02 -.865627958E+02 -.865619161E+02 -.865627505E+02 -.865652914E+02 -.865695172E+02 -.865753928E+02 -.865828703E+02 -.865918895E+02 -.866023794E+02 -.866142598E+02 -.866274409E+02 -.866418271E+02 -.866573164E+02 -.866738028E+02 -.866911780E+02 -.867093325E+02 -.867281563E+02 -.867475421E+02 -.867673850E+02 -.867875830E+02 -.868080396E+02 -.868286638E+02 -.868493702E+02 -.868700798E+02 -.868907207E+02 -.869112283E+02 -.869315445E+02 -.869516188E+02 -.869714076E+02 -.869908743E+02 -.870099889E+02 -.870287277E+02 -.870470733E+02 -.870650138E+02 -.870825428E+02 -.870996589E+02 -.871163653E+02 -.871326693E+02 -.871485823E+02 -.871641191E+02 -.871792974E+02 -.871941373E+02 -.872086599E+02 -.872228843E+02 -.872368198E+02 -.872504485E+02 -.872636882E+02 -.872763226E+02 -.872878822E+02 -.872974661E+02 -.873035080E+02 -.873035080E+02
 -.873018577E+02 -.873018577E+02 -.872953809E+02 -.872850970E+02 -.872727101E+02 -.872591967E+02 -.872450425E+02 -.872304480E+02 -.872154759E+02 -.872001453E+02 -.871844540E+02 -.871683820E+02 -.871518958E+02 -.871349524E+02 -.871175212E+02 -.870995842E+02 -.870811363E+02 -.870621730E+02 -.870426941E+02 -.870227008E+02 -.870022024E+02 -.869812140E+02 -.869597561E+02 -.869378565E+02 -.869155474E+02 -.868928688E+02 -.868698730E+02 -.868466241E+02 -.868231980E+02 -.867996792E+02 -.867761608E+02 -.867527436E+02 -.867295338E+02 -.867066473E+02 -.866842056E+02 -.866623384E+02 -.866411790E+02 -.866208634E+02 -.866015296E+02 -.865833130E+02 -.865663485E+02 -.865507641E+02 -.865366851E+02 -.865242258E+02 -.865134915E+02 -.865045753E+02 -.864975544E+02 -.864924914E+02 -.864894304E+02 -.864883987E+02 -.864894045E+02 -.864924378E+02 -.864974710E+02 -.865044586E+02 -.865133384E+02 -.865240326E+02 -.865364493E+02 -.865504835E+02 -.865660205E+02 -.865829359E+02 -.866010991E+02 -.866203756E+02 -.866406277E+02 -.866617171E+02 -.866835077E+02 -.867058659E+02 -.867286620E+02 -.867517728E+02 -.867750818E+02 -.867984797E+02 -.868218657E+02 -.868451483E+02 -.868682444E+02 -.868910805E+02 -.869135921E+02 -.869357242E+02 -.869574302E+02 -.869786722E+02 -.869994205E+02 -.870196532E+02 -.870393556E+02 -.870585195E+02 -.870771434E+02 -.870952310E+02 -.871127914E+02 -.871298387E+02 -.871463908E+02 -.871624696E+02 -.871781001E+02 -.871933097E+02 -.872081273E+02 -.872225793E+02 -.872366828E+02 -.872504275E+02 -.872637395E+02 -.872764107E+02 -.872879809E+02 -.872975595E+02 -.873035922E+02 -.873035922E+02
 -.873020792E+02 -.873020792E+02 -.872956819E+02 -.872855465E+02 -.872733164E+02 -.872599044E+02 -.872457692E+02 -.872311294E+02 -.872160715E+02 -.872006054E+02 -.871846949E+02 -.871682915E+02 -.871513488E+02 -.871338332E+02 -.871157189E+02 -.870969839E+02 -.870776081E+02 -.870575764E+02 -.870368799E+02 -.870155171E+02 -.869934872E+02 -.869707940E+02 -.869474489E+02 -.869234723E+02 -.868988976E+02 -.868737741E+02 -.868481626E+02 -.868221368E+02 -.867957788E+02 -.867691817E+02 -.867424506E+02 -.867157011E+02 -.866890633E+02 -.866626773E+02 -.866366939E+02 -.866112719E+02 -.865865749E+02 -.865627735E+02 -.865400403E+02 -.865185502E+02 -.864984761E+02 -.864799885E+02 -.864632477E+02 -.864484050E+02 -.864355969E+02 -.864249431E+02 -.864165456E+02 -.864104852E+02 -.864068218E+02 -.864055916E+02 -.864068070E+02 -.864104561E+02 -.864165026E+02 -.864248863E+02 -.864355249E+02 -.864483155E+02 -.864631361E+02 -.864798502E+02 -.864983063E+02 -.865183438E+02 -.865397943E+02 -.865624845E+02 -.865862391E+02 -.866108843E+02 -.866362485E+02 -.866621655E+02 -.866884766E+02 -.867150313E+02 -.867416888E+02 -.867683193E+02 -.867948045E+02 -.868210378E+02 -.868469248E+02 -.868723834E+02 -.868973429E+02 -.869217446E+02 -.869455407E+02 -.869686940E+02 -.869911770E+02 -.870129717E+02 -.870340683E+02 -.870544650E+02 -.870741668E+02 -.870931854E+02 -.871115382E+02 -.871292475E+02 -.871463401E+02 -.871628468E+02 -.871788019E+02 -.871942420E+02 -.872092048E+02 -.872237261E+02 -.872378319E+02 -.872515219E+02 -.872647326E+02 -.872772694E+02 -.872886893E+02 -.872981269E+02 -.873040638E+02 -.873040638E+02
 -.873028562E+02 -.873028562E+02 -.872966726E+02 -.872868289E+02 -.872748842E+02 -.872617329E+02 -.872478463E+02 -.872334224E+02 -.872185112E+02 -.872030878E+02 -.871871085E+02 -.871705252E+02 -.871532911E+02 -.871353644E+02 -.871167070E+02 -.870972877E+02 -.870770767E+02 -.870560486E+02 -.870341798E+02 -.870114474E+02 -.869878351E+02 -.869633364E+02 -.869379588E+02 -.869117242E+02 -.868846703E+02 -.868568463E+02 -.868283136E+02 -.867991444E+02 -.867694262E+02 -.867392640E+02 -.867087790E+02 -.866781099E+02 -.866474101E+02 -.866168466E+02 -.865866009E+02 -.865568656E+02 -.865278479E+02 -.864997641E+02 -.864728373E+02 -.864472938E+02 -.864233575E+02 -.864012465E+02 -.863811701E+02 -.863633243E+02 -.863478893E+02 -.863350258E+02 -.863248707E+02 -.863175357E+02 -.863131016E+02 -.863116184E+02 -.863131027E+02 -.863175382E+02 -.863248751E+02 -.863350323E+02 -.863478991E+02 -.863633373E+02 -.863811857E+02 -.864012615E+02 -.864233667E+02 -.864472904E+02 -.864728132E+02 -.864997115E+02 -.865277612E+02 -.865567407E+02 -.865864341E+02 -.866166346E+02 -.866471462E+02 -.866777853E+02 -.867083830E+02 -.867387854E+02 -.867688547E+02 -.867984688E+02 -.868275220E+02 -.868559243E+02 -.868836007E+02 -.869104910E+02 -.869365485E+02 -.869617393E+02 -.869860416E+02 -.870094439E+02 -.870319449E+02 -.870535519E+02 -.870742804E+02 -.870941526E+02 -.871131968E+02 -.871314466E+02 -.871489402E+02 -.871657200E+02 -.871818310E+02 -.871973211E+02 -.872122387E+02 -.872266304E+02 -.872405335E+02 -.872539588E+02 -.872668571E+02 -.872790521E+02 -.872901280E+02 -.872992615E+02 -.873049988E+02 -.873049988E+02
 -.873043584E+02 -.873043584E+02 -.872984481E+02 -.872890327E+02 -.872776037E+02 -.872650022E+02 -.872516349E+02 -.872376612E+02 -.872231082E+02 -.872079469E+02 -.871921247E+02 -.871755834E+02 -.871582719E+02 -.871401396E+02 -.871211377E+02 -.871012144E+02 -.870803211E+02 -.870584087E+02 -.870354314E+02 -.870113479E+02 -.869861299E+02 -.869597672E+02 -.869322631E+02 -.869036341E+02 -.868739064E+02 -.868431183E+02 -.868113241E+02 -.867785991E+02 -.867450406E+02 -.867107654E+02 -.866759086E+02 -.866406260E+02 -.866050931E+02 -.865695110E+02 -.865341020E+02 -.864991114E+02 -.864648001E+02 -.864314418E+02 -.863993187E+02 -.863687173E+02 -.863399263E+02 -.863132309E+02 -.862889093E+02 -.862672259E+02 -.862484252E+02 -.862327259E+02 -.862203153E+02 -.862113437E+02 -.862059215E+02 -.862041155E+02 -.862059481E+02 -.862113959E+02 -.862203909E+02 -.862328228E+02 -.862485405E+02 -.862673583E+02 -.862890577E+02 -.863133954E+02 -.863401069E+02 -.863689131E+02 -.863995256E+02 -.864316533E+02 -.864650062E+02 -.864993010E+02 -.865342655E+02 -.865696413E+02 -.866051867E+02 -.866406797E+02 -.866759180E+02 -.867107215E+02 -.867449309E+02 -.867784095E+02 -.868110409E+02 -.868427298E+02 -.868733999E+02 -.869029929E+02 -.869314676E+02 -.869587982E+02 -.869849722E+02 -.870099902E+02 -.870338635E+02 -.870566132E+02 -.870782689E+02 -.870988672E+02 -.871184512E+02 -.871370691E+02 -.871547736E+02 -.871716205E+02 -.871876689E+02 -.872029796E+02 -.872176141E+02 -.872316312E+02 -.872450808E+02 -.872579879E+02 -.872703203E+02 -.872819260E+02 -.872924277E+02 -.873010640E+02 -.873064791E+02 -.873064791E+02
 -.873064142E+02 -.873064142E+02 -.873009397E+02 -.872922164E+02 -.872816008E+02 -.872698386E+02 -.872572816E+02 -.872440536E+02 -.872301601E+02 -.872155609E+02 -.872001999E+02 -.871840159E+02 -.871669388E+02 -.871488967E+02 -.871298177E+02 -.871096299E+02 -.870882559E+02 -.870656185E+02 -.870416482E+02 -.870162959E+02 -.869895295E+02 -.869613237E+02 -.869316592E+02 -.869005262E+02 -.868679322E+02 -.868339086E+02 -.867985081E+02 -.867618040E+02 -.867238884E+02 -.866848765E+02 -.866449141E+02 -.866041793E+02 -.865628858E+02 -.865212775E+02 -.864796259E+02 -.864382277E+02 -.863974017E+02 -.863574886E+02 -.863188473E+02 -.862818524E+02 -.862468852E+02 -.862143296E+02 -.861845605E+02 -.861579360E+02 -.861347888E+02 -.861154170E+02 -.861000765E+02 -.860889737E+02 -.860822604E+02 -.860800293E+02 -.860823110E+02 -.860890739E+02 -.861002248E+02 -.861156108E+02 -.861350253E+02 -.861582115E+02 -.861848718E+02 -.862146742E+02 -.862472615E+02 -.862822594E+02 -.863192860E+02 -.863579585E+02 -.863979006E+02 -.864387495E+02 -.864801603E+02 -.865218106E+02 -.865634038E+02 -.866046713E+02 -.866453744E+02 -.866853033E+02 -.867242794E+02 -.867621520E+02 -.867987988E+02 -.868341235E+02 -.868680540E+02 -.869005406E+02 -.869315538E+02 -.869610817E+02 -.869891291E+02 -.870157137E+02 -.870408661E+02 -.870646267E+02 -.870870445E+02 -.871081756E+02 -.871280821E+02 -.871468309E+02 -.871644922E+02 -.871811390E+02 -.871968468E+02 -.872116916E+02 -.872257496E+02 -.872390940E+02 -.872517891E+02 -.872638758E+02 -.872753425E+02 -.872860683E+02 -.872957268E+02 -.873036409E+02 -.873085910E+02 -.873085910E+02
 -.873090540E+02 -.873090540E+02 -.873042531E+02 -.872965575E+02 -.872871218E+02 -.872765687E+02 -.872651832E+02 -.872530553E+02 -.872401888E+02 -.872265392E+02 -.872120325E+02 -.871965821E+02 -.871801015E+02 -.871625018E+02 -.871436793E+02 -.871235202E+02 -.871019166E+02 -.870787802E+02 -.870540404E+02 -.870276292E+02 -.869994756E+02 -.869695136E+02 -.869376956E+02 -.869039965E+02 -.868684101E+02 -.868309432E+02 -.867916199E+02 -.867504889E+02 -.867076336E+02 -.866631787E+02 -.866172886E+02 -.865701664E+02 -.865220515E+02 -.864732198E+02 -.864239877E+02 -.863747110E+02 -.863257870E+02 -.862776505E+02 -.862307694E+02 -.861856364E+02 -.861427609E+02 -.861026564E+02 -.860658301E+02 -.860327699E+02 -.860039316E+02 -.859797279E+02 -.859605152E+02 -.859465847E+02 -.859381517E+02 -.859353488E+02 -.859382212E+02 -.859467245E+02 -.859607264E+02 -.859800114E+02 -.860042873E+02 -.860331954E+02 -.860663216E+02 -.861032085E+02 -.861433676E+02 -.861862932E+02 -.862314732E+02 -.862784007E+02 -.863265847E+02 -.863755575E+02 -.864248821E+02 -.864741571E+02 -.865230207E+02 -.865711523E+02 -.866182729E+02 -.866641464E+02 -.867085760E+02 -.867514040E+02 -.867925089E+02 -.868318014E+02 -.868692234E+02 -.869047428E+02 -.869383512E+02 -.869700611E+02 -.869999023E+02 -.870279196E+02 -.870541703E+02 -.870787215E+02 -.871016483E+02 -.871230326E+02 -.871429605E+02 -.871615220E+02 -.871788089E+02 -.871949149E+02 -.872099342E+02 -.872239607E+02 -.872370869E+02 -.872494021E+02 -.872609861E+02 -.872718981E+02 -.872821507E+02 -.872916607E+02 -.873001663E+02 -.873071002E+02 -.873114224E+02 -.873114224E+02
 -.873128514E+02 -.873128514E+02 -.873088676E+02 -.873024419E+02 -.872944864E+02 -.872854810E+02 -.872756428E+02 -.872650419E+02 -.872536538E+02 -.872414015E+02 -.872281954E+02 -.872139391E+02 -.871985168E+02 -.871817859E+02 -.871636034E+02 -.871438455E+02 -.871224071E+02 -.870991792E+02 -.870740422E+02 -.870468762E+02 -.870175755E+02 -.869860549E+02 -.869522391E+02 -.869160571E+02 -.868774466E+02 -.868363687E+02 -.867928193E+02 -.867468336E+02 -.866984875E+02 -.866478962E+02 -.865952156E+02 -.865406480E+02 -.864844454E+02 -.864269181E+02 -.863684368E+02 -.863094364E+02 -.862504147E+02 -.861919276E+02 -.861345821E+02 -.860790248E+02 -.860259310E+02 -.859759914E+02 -.859298967E+02 -.858883220E+02 -.858519077E+02 -.858212392E+02 -.857968281E+02 -.857790930E+02 -.857683443E+02 -.857647725E+02 -.857684418E+02 -.857792870E+02 -.857971171E+02 -.858216218E+02 -.858523832E+02 -.858888914E+02 -.859305606E+02 -.859767495E+02 -.860267809E+02 -.860799605E+02 -.861355955E+02 -.861930105E+02 -.862515612E+02 -.863106449E+02 -.863697096E+02 -.864282588E+02 -.864858559E+02 -.865421237E+02 -.865967459E+02 -.866494630E+02 -.867000707E+02 -.867484149E+02 -.867943871E+02 -.868379209E+02 -.868789849E+02 -.869175797E+02 -.869537328E+02 -.869874932E+02 -.870189294E+02 -.870481238E+02 -.870751709E+02 -.871001739E+02 -.871232424E+02 -.871444903E+02 -.871640341E+02 -.871819917E+02 -.871984811E+02 -.872136196E+02 -.872275228E+02 -.872403046E+02 -.872520754E+02 -.872629412E+02 -.872729993E+02 -.872823283E+02 -.872909681E+02 -.872988809E+02 -.873058840E+02 -.873115476E+02 -.873150586E+02 -.873150586E+02
 -.873175537E+02 -.873175537E+02 -.873145907E+02 -.873097471E+02 -.873036540E+02 -.872966498E+02 -.872888689E+02 -.872803144E+02 -.872709234E+02 -.872606125E+02 -.872492724E+02 -.872367543E+02 -.872228885E+02 -.872075206E+02 -.871905167E+02 -.871717396E+02 -.871510313E+02 -.871282269E+02 -.871031709E+02 -.870757210E+02 -.870457357E+02 -.870130664E+02 -.869775632E+02 -.869390912E+02 -.868975411E+02 -.868528354E+02 -.868049288E+02 -.867538105E+02 -.866995086E+02 -.866420937E+02 -.865816885E+02 -.865184760E+02 -.864527149E+02 -.863847487E+02 -.863150110E+02 -.862440271E+02 -.861724092E+02 -.861008531E+02 -.860301313E+02 -.859610882E+02 -.858946260E+02 -.858316897E+02 -.857732429E+02 -.857202400E+02 -.856735959E+02 -.856341542E+02 -.856026567E+02 -.855797152E+02 -.855657861E+02 -.855611522E+02 -.855659091E+02 -.855799616E+02 -.856030274E+02 -.856346485E+02 -.856742127E+02 -.857209767E+02 -.857740969E+02 -.858326592E+02 -.858957108E+02 -.859622890E+02 -.860314480E+02 -.861022818E+02 -.861739423E+02 -.862456539E+02 -.863167225E+02 -.863865413E+02 -.864545922E+02 -.865204456E+02 -.865837555E+02 -.866442553E+02 -.867017503E+02 -.867561107E+02 -.868072642E+02 -.868551876E+02 -.868998996E+02 -.869414543E+02 -.869799336E+02 -.870154427E+02 -.870481037E+02 -.870780520E+02 -.871054317E+02 -.871303930E+02 -.871530892E+02 -.871736742E+02 -.871923013E+02 -.872091216E+02 -.872242828E+02 -.872379290E+02 -.872501998E+02 -.872612297E+02 -.872711485E+02 -.872800795E+02 -.872881372E+02 -.872954209E+02 -.873020009E+02 -.873078916E+02 -.873130046E+02 -.873170774E+02 -.873195758E+02 -.873195758E+02
 -.873231941E+02 -.873231941E+02 -.873214756E+02 -.873185848E+02 -.873148422E+02 -.873103763E+02 -.873051979E+02 -.872992585E+02 -.872924779E+02 -.872847290E+02 -.872758378E+02 -.872656277E+02 -.872539427E+02 -.872406300E+02 -.872255142E+02 -.872084017E+02 -.871890999E+02 -.871674236E+02 -.871431810E+02 -.871161617E+02 -.870861435E+02 -.870529042E+02 -.870162316E+02 -.869759280E+02 -.869318170E+02 -.868837464E+02 -.868315902E+02 -.867752497E+02 -.867146593E+02 -.866498048E+02 -.865807439E+02 -.865076267E+02 -.864307069E+02 -.863503454E+02 -.862670159E+02 -.861813105E+02 -.860939500E+02 -.860057897E+02 -.859178200E+02 -.858311561E+02 -.857470213E+02 -.856667193E+02 -.855916025E+02 -.855230330E+02 -.854623369E+02 -.854107560E+02 -.853693960E+02 -.853391771E+02 -.853207907E+02 -.853146655E+02 -.853209462E+02 -.853394866E+02 -.853698567E+02 -.854113655E+02 -.854630935E+02 -.855239361E+02 -.855926520E+02 -.856679148E+02 -.857483613E+02 -.858326388E+02 -.859194443E+02 -.860075561E+02 -.860958591E+02 -.861833611E+02 -.862692013E+02 -.863526539E+02 -.864331255E+02 -.865101490E+02 -.865833738E+02 -.866525552E+02 -.867175415E+02 -.867782624E+02 -.868347156E+02 -.868869557E+02 -.869350832E+02 -.869792343E+02 -.870195733E+02 -.870562835E+02 -.870895626E+02 -.871196155E+02 -.871466516E+02 -.871708804E+02 -.871925084E+02 -.872117380E+02 -.872287654E+02 -.872437791E+02 -.872569604E+02 -.872684819E+02 -.872785081E+02 -.872871953E+02 -.872946917E+02 -.873011373E+02 -.873066634E+02 -.873113899E+02 -.873154195E+02 -.873188253E+02 -.873216291E+02 -.873237661E+02 -.873250353E+02 -.873250353E+02
 -.873298627E+02 -.873298627E+02 -.873296360E+02 -.873291208E+02 -.873282204E+02 -.873268320E+02 -.873248552E+02 -.873221760E+02 -.873186397E+02 -.873140600E+02 -.873082658E+02 -.873010973E+02 -.872923800E+02 -.872819162E+02 -.872694973E+02 -.872549128E+02 -.872379442E+02 -.872183498E+02 -.871958629E+02 -.871702017E+02 -.871410731E+02 -.871081791E+02 -.870712268E+02 -.870299355E+02 -.869840330E+02 -.869332462E+02 -.868773034E+02 -.868159545E+02 -.867490006E+02 -.866763202E+02 -.865978810E+02 -.865137483E+02 -.864240947E+02 -.863292221E+02 -.862295873E+02 -.861258272E+02 -.860187771E+02 -.859094794E+02 -.857991869E+02 -.856893562E+02 -.855816331E+02 -.854778238E+02 -.853798512E+02 -.852896955E+02 -.852093227E+02 -.851406017E+02 -.850852192E+02 -.850445948E+02 -.850198057E+02 -.850115248E+02 -.850199819E+02 -.850449490E+02 -.850857536E+02 -.851413183E+02 -.852102217E+02 -.852907751E+02 -.853811087E+02 -.854792569E+02 -.855832404E+02 -.856911372E+02 -.858011410E+02 -.859116056E+02 -.860210736E+02 -.861282934E+02 -.862322240E+02 -.863320298E+02 -.864270698E+02 -.865168804E+02 -.866011568E+02 -.866797309E+02 -.867525513E+02 -.868196625E+02 -.868811859E+02 -.869373031E+02 -.869882407E+02 -.870342573E+02 -.870756326E+02 -.871126585E+02 -.871456315E+02 -.871748471E+02 -.872005954E+02 -.872231576E+02 -.872428040E+02 -.872597919E+02 -.872743651E+02 -.872867532E+02 -.872971722E+02 -.873058237E+02 -.873128967E+02 -.873185675E+02 -.873230012E+02 -.873263521E+02 -.873287661E+02 -.873303826E+02 -.873313370E+02 -.873317674E+02 -.873318202E+02 -.873316595E+02 -.873314733E+02 -.873314733E+02
 -.873376303E+02 -.873376303E+02 -.873391578E+02 -.873414174E+02 -.873438690E+02 -.873461514E+02 -.873480065E+02 -.873492062E+02 -.873495391E+02 -.873488314E+02 -.873469163E+02 -.873436104E+02 -.873387162E+02 -.873320216E+02 -.873233040E+02 -.873123220E+02 -.872988049E+02 -.872824507E+02 -.872629276E+02 -.872398780E+02 -.872129320E+02 -.871817195E+02 -.871458615E+02 -.871049517E+02 -.870585460E+02 -.870061796E+02 -.869473993E+02 -.868817901E+02 -.868089893E+02 -.867286886E+02 -.866406486E+02 -.865447260E+02 -.864409104E+02 -.863293650E+02 -.862104613E+02 -.860848145E+02 -.859533167E+02 -.858171701E+02 -.856779087E+02 -.855374103E+02 -.853978853E+02 -.852618449E+02 -.851320444E+02 -.850113997E+02 -.849028782E+02 -.848093656E+02 -.847335165E+02 -.846776011E+02 -.846433608E+02 -.846318918E+02 -.846435681E+02 -.846780150E+02 -.847341369E+02 -.848101930E+02 -.849039146E+02 -.850126473E+02 -.851335047E+02 -.852635169E+02 -.853997658E+02 -.855394954E+02 -.856801955E+02 -.858196585E+02 -.859560091E+02 -.860877129E+02 -.862135667E+02 -.863326769E+02 -.864444282E+02 -.865484493E+02 -.866445746E+02 -.867328087E+02 -.868132919E+02 -.868862693E+02 -.869520635E+02 -.870110514E+02 -.870636445E+02 -.871102736E+02 -.871513754E+02 -.871873830E+02 -.872187190E+02 -.872457893E+02 -.872689804E+02 -.872886561E+02 -.873051572E+02 -.873188008E+02 -.873298801E+02 -.873386662E+02 -.873454079E+02 -.873503340E+02 -.873536543E+02 -.873555617E+02 -.873562334E+02 -.873558343E+02 -.873545207E+02 -.873524477E+02 -.873497838E+02 -.873467352E+02 -.873435873E+02 -.873407627E+02 -.873388928E+02 -.873388928E+02
 -.873465068E+02 -.873465068E+02 -.873500111E+02 -.873554454E+02 -.873617574E+02 -.873682742E+02 -.873745356E+02 -.873802226E+02 -.873851205E+02 -.873890485E+02 -.873918268E+02 -.873932693E+02 -.873931684E+02 -.873913078E+02 -.873874466E+02 -.873813095E+02 -.873725753E+02 -.873608824E+02 -.873458384E+02 -.873270362E+02 -.873040527E+02 -.872764212E+02 -.872436094E+02 -.872050206E+02 -.871600167E+02 -.871079462E+02 -.870481575E+02 -.869799979E+02 -.869028155E+02 -.868159803E+02 -.867189200E+02 -.866111594E+02 -.864923660E+02 -.863623991E+02 -.862213691E+02 -.860697052E+02 -.859082258E+02 -.857382023E+02 -.855614161E+02 -.853801997E+02 -.851974584E+02 -.850166577E+02 -.848417673E+02 -.846771497E+02 -.845273896E+02 -.843970691E+02 -.842905006E+02 -.842114399E+02 -.841628099E+02 -.841464682E+02 -.841630514E+02 -.842119216E+02 -.842912197E+02 -.843980225E+02 -.845285746E+02 -.846785659E+02 -.848434172E+02 -.850185466E+02 -.851995923E+02 -.853825818E+02 -.855640448E+02 -.857410723E+02 -.859113311E+02 -.860730435E+02 -.862249431E+02 -.863662148E+02 -.864964285E+02 -.866154707E+02 -.867234800E+02 -.868207879E+02 -.869078668E+02 -.869852860E+02 -.870536750E+02 -.871136948E+02 -.871660147E+02 -.872112947E+02 -.872501741E+02 -.872832611E+02 -.873111287E+02 -.873343105E+02 -.873532996E+02 -.873685488E+02 -.873804712E+02 -.873894423E+02 -.873958024E+02 -.873998582E+02 -.874018865E+02 -.874021363E+02 -.874008316E+02 -.873981741E+02 -.873943468E+02 -.873895177E+02 -.873838472E+02 -.873775014E+02 -.873706785E+02 -.873636557E+02 -.873568685E+02 -.873510247E+02 -.873472508E+02 -.873472508E+02
 -.873561715E+02 -.873561715E+02 -.873619489E+02 -.873709914E+02 -.873816700E+02 -.873929360E+02 -.874041567E+02 -.874149678E+02 -.874251302E+02 -.874344566E+02 -.874427728E+02 -.874498910E+02 -.874556237E+02 -.874597520E+02 -.874620177E+02 -.874621067E+02 -.874596665E+02 -.874543095E+02 -.874456279E+02 -.874331774E+02 -.874164411E+02 -.873948102E+02 -.873675887E+02 -.873340092E+02 -.872932564E+02 -.872444648E+02 -.871867020E+02 -.871189675E+02 -.870402098E+02 -.869493565E+02 -.868453452E+02 -.867271674E+02 -.865939246E+02 -.864449054E+02 -.862796772E+02 -.860981875E+02 -.859008782E+02 -.856888112E+02 -.854638041E+02 -.852285573E+02 -.849867525E+02 -.847430990E+02 -.845033033E+02 -.842739416E+02 -.840622177E+02 -.838755976E+02 -.837213343E+02 -.836059138E+02 -.835344900E+02 -.835103860E+02 -.835347514E+02 -.836064392E+02 -.837221271E+02 -.838766614E+02 -.840635535E+02 -.842755476E+02 -.845051750E+02 -.847452322E+02 -.849891464E+02 -.852312166E+02 -.854667377E+02 -.856920275E+02 -.859043798E+02 -.861019700E+02 -.862837334E+02 -.864492324E+02 -.865985274E+02 -.867320560E+02 -.868505287E+02 -.869548393E+02 -.870459929E+02 -.871250493E+02 -.871930786E+02 -.872511305E+02 -.873002110E+02 -.873412683E+02 -.873751838E+02 -.874027680E+02 -.874247593E+02 -.874418255E+02 -.874545673E+02 -.874635215E+02 -.874691664E+02 -.874719265E+02 -.874721771E+02 -.874702499E+02 -.874664371E+02 -.874609960E+02 -.874541531E+02 -.874461082E+02 -.874370393E+02 -.874271076E+02 -.874164689E+02 -.874052927E+02 -.873938020E+02 -.873823451E+02 -.873715155E+02 -.873623291E+02 -.873564517E+02 -.873564517E+02
 -.873666874E+02 -.873666874E+02 -.873749316E+02 -.873879089E+02 -.874033103E+02 -.874197459E+02 -.874364329E+02 -.874529379E+02 -.874690025E+02 -.874844459E+02 -.874991061E+02 -.875128345E+02 -.875254522E+02 -.875367459E+02 -.875464423E+02 -.875542362E+02 -.875597804E+02 -.875627090E+02 -.875626081E+02 -.875589736E+02 -.875511904E+02 -.875385347E+02 -.875201887E+02 -.874952598E+02 -.874627515E+02 -.874215314E+02 -.873703238E+02 -.873077161E+02 -.872321653E+02 -.871420100E+02 -.870354948E+02 -.869108176E+02 -.867661978E+02 -.865999617E+02 -.864106496E+02 -.861971651E+02 -.859589715E+02 -.856963322E+02 -.854105759E+02 -.851043709E+02 -.847819851E+02 -.844494975E+02 -.841149132E+02 -.837881140E+02 -.834805802E+02 -.832048279E+02 -.829735502E+02 -.827985104E+02 -.826893172E+02 -.826522848E+02 -.826896167E+02 -.827991070E+02 -.829744402E+02 -.832060087E+02 -.834820521E+02 -.837898801E+02 -.841169776E+02 -.844518625E+02 -.847846488E+02 -.851073295E+02 -.854138274E+02 -.856998816E+02 -.859628309E+02 -.862013477E+02 -.864151613E+02 -.866047978E+02 -.867713498E+02 -.869162836E+02 -.870412852E+02 -.871481405E+02 -.872386482E+02 -.873145567E+02 -.873775238E+02 -.874290906E+02 -.874706687E+02 -.875035352E+02 -.875288349E+02 -.875475853E+02 -.875606852E+02 -.875689238E+02 -.875729912E+02 -.875734881E+02 -.875709358E+02 -.875657853E+02 -.875584258E+02 -.875491924E+02 -.875383732E+02 -.875262155E+02 -.875129314E+02 -.874987035E+02 -.874836901E+02 -.874680334E+02 -.874518730E+02 -.874353724E+02 -.874187723E+02 -.874024889E+02 -.873872785E+02 -.873744811E+02 -.873663357E+02 -.873663357E+02
 -.873778080E+02 -.873778080E+02 -.873886663E+02 -.874057677E+02 -.874261637E+02 -.874481132E+02 -.874706703E+02 -.874933298E+02 -.875158295E+02 -.875380037E+02 -.875597379E+02 -.875809112E+02 -.876013783E+02 -.876209314E+02 -.876393452E+02 -.876563496E+02 -.876716677E+02 -.876849717E+02 -.876958357E+02 -.877037161E+02 -.877079557E+02 -.877077967E+02 -.877023880E+02 -.876907302E+02 -.876716424E+02 -.876437430E+02 -.876054328E+02 -.875548667E+02 -.874899398E+02 -.874082805E+02 -.873072613E+02 -.871840183E+02 -.870354821E+02 -.868584443E+02 -.866496925E+02 -.864062172E+02 -.861254907E+02 -.858058244E+02 -.854468179E+02 -.850499025E+02 -.846189593E+02 -.841609498E+02 -.836864568E+02 -.832099932E+02 -.827498952E+02 -.823276112E+02 -.819662365E+02 -.816882812E+02 -.815128875E+02 -.814530008E+02 -.815132090E+02 -.816889257E+02 -.819672057E+02 -.823289051E+02 -.827515116E+02 -.832119288E+02 -.836887104E+02 -.841635237E+02 -.846218594E+02 -.850531341E+02 -.854503823E+02 -.858097186E+02 -.861297126E+02 -.864107733E+02 -.866545994E+02 -.868637205E+02 -.870411362E+02 -.871900452E+02 -.873136527E+02 -.874150408E+02 -.874970875E+02 -.875624230E+02 -.876134111E+02 -.876521486E+02 -.876804760E+02 -.876999951E+02 -.877120906E+02 -.877179522E+02 -.877185970E+02 -.877148913E+02 -.877075694E+02 -.876972523E+02 -.876844631E+02 -.876696415E+02 -.876531553E+02 -.876353121E+02 -.876163677E+02 -.875965341E+02 -.875759870E+02 -.875548719E+02 -.875333105E+02 -.875114106E+02 -.874892823E+02 -.874670718E+02 -.874450287E+02 -.874236315E+02 -.874037990E+02 -.873872030E+02 -.873766766E+02 -.873766766E+02
 -.873893256E+02 -.873893256E+02 -.874028026E+02 -.874240879E+02 -.874495936E+02 -.874772399E+02 -.875058933E+02 -.875350023E+02 -.875642955E+02 -.875936535E+02 -.876230086E+02 -.876522860E+02 -.876813649E+02 -.877101232E+02 -.877383968E+02 -.877660321E+02 -.877928319E+02 -.878185103E+02 -.878426734E+02 -.878648249E+02 -.878843736E+02 -.879006356E+02 -.879127704E+02 -.879197521E+02 -.879203224E+02 -.879129571E+02 -.878958115E+02 -.878666830E+02 -.878229594E+02 -.877615701E+02 -.876789285E+02 -.875708710E+02 -.874326298E+02 -.872588663E+02 -.870437610E+02 -.867811785E+02 -.864649491E+02 -.860893266E+02 -.856496771E+02 -.851434326E+02 -.845713223E+02 -.839388440E+02 -.832578603E+02 -.825480748E+02 -.818379660E+02 -.811645756E+02 -.805714723E+02 -.801043827E+02 -.798045875E+02 -.797012440E+02 -.798049318E+02 -.801050712E+02 -.805725058E+02 -.811659561E+02 -.818396966E+02 -.825501574E+02 -.832602936E+02 -.839416243E+02 -.845744468E+02 -.851469036E+02 -.856535032E+02 -.860935179E+02 -.864695111E+02 -.867861113E+02 -.870490656E+02 -.872645533E+02 -.874387202E+02 -.875773847E+02 -.876858716E+02 -.877689366E+02 -.878307487E+02 -.878749114E+02 -.879045048E+02 -.879221381E+02 -.879300057E+02 -.879299418E+02 -.879234714E+02 -.879118572E+02 -.878961402E+02 -.878771751E+02 -.878556610E+02 -.878321676E+02 -.878071569E+02 -.877810015E+02 -.877540007E+02 -.877263923E+02 -.876983643E+02 -.876700631E+02 -.876416017E+02 -.876130659E+02 -.875845218E+02 -.875560261E+02 -.875276456E+02 -.874994971E+02 -.874718290E+02 -.874451742E+02 -.874206084E+02 -.874001337E+02 -.873871807E+02 -.873871807E+02
 -.874007198E+02 -.874007198E+02 -.874167769E+02 -.874422001E+02 -.874727931E+02 -.875061179E+02 -.875408977E+02 -.875765180E+02 -.876127333E+02 -.876494745E+02 -.876867208E+02 -.877244464E+02 -.877626316E+02 -.878012345E+02 -.878402398E+02 -.878796100E+02 -.879192427E+02 -.879589459E+02 -.879984501E+02 -.880374129E+02 -.880754292E+02 -.881119689E+02 -.881463455E+02 -.881776520E+02 -.882047364E+02 -.882261293E+02 -.882399848E+02 -.882439952E+02 -.882352936E+02 -.882103265E+02 -.881646938E+02 -.880929956E+02 -.879886941E+02 -.878439744E+02 -.876496260E+02 -.873949942E+02 -.870680951E+02 -.866559819E+02 -.861454897E+02 -.855245133E+02 -.847839979E+02 -.839208178E+02 -.829416043E+02 -.818673219E+02 -.807379080E+02 -.796155285E+02 -.785840898E+02 -.777421348E+02 -.771871698E+02 -.769930022E+02 -.771875365E+02 -.777428682E+02 -.785851894E+02 -.796169937E+02 -.807397397E+02 -.818695232E+02 -.829441812E+02 -.839237758E+02 -.847873379E+02 -.855282314E+02 -.861495811E+02 -.866604485E+02 -.870729478E+02 -.874002461E+02 -.876552852E+02 -.878500459E+02 -.879951874E+02 -.880999323E+02 -.881720992E+02 -.882182151E+02 -.882436653E+02 -.882528509E+02 -.882493419E+02 -.882360160E+02 -.882151798E+02 -.881886729E+02 -.881579554E+02 -.881241802E+02 -.880882529E+02 -.880508801E+02 -.880126090E+02 -.879738594E+02 -.879349490E+02 -.878961147E+02 -.878575284E+02 -.878193108E+02 -.877815418E+02 -.877442692E+02 -.877075155E+02 -.876712843E+02 -.876355671E+02 -.876003540E+02 -.875656551E+02 -.875315464E+02 -.874982652E+02 -.874663891E+02 -.874371402E+02 -.874128382E+02 -.873974949E+02 -.873974949E+02
 -.874113438E+02 -.874113438E+02 -.874298825E+02 -.874592854E+02 -.874947591E+02 -.875335496E+02 -.875742354E+02 -.876161724E+02 -.876591488E+02 -.877031386E+02 -.877481806E+02 -.877943385E+02 -.878416967E+02 -.878903666E+02 -.879404760E+02 -.879921165E+02 -.880453153E+02 -.881000586E+02 -.881562921E+02 -.882139453E+02 -.882728847E+02 -.883328764E+02 -.883935375E+02 -.884543221E+02 -.885144424E+02 -.885728181E+02 -.886279913E+02 -.886780185E+02 -.887203077E+02 -.887514065E+02 -.887667644E+02 -.887604548E+02 -.887248168E+02 -.886500063E+02 -.885234716E+02 -.883294279E+02 -.880483563E+02 -.876566623E+02 -.871267089E+02 -.864276012E+02 -.855272824E+02 -.843966728E+02 -.830167380E+02 -.813893684E+02 -.795523198E+02 -.775964635E+02 -.756793794E+02 -.740234093E+02 -.728829122E+02 -.724735079E+02 -.728833265E+02 -.740242310E+02 -.756805975E+02 -.775980670E+02 -.795543003E+02 -.813917214E+02 -.830194630E+02 -.843997744E+02 -.855307700E+02 -.864314849E+02 -.871309955E+02 -.876613520E+02 -.880534493E+02 -.883349339E+02 -.885294077E+02 -.886563883E+02 -.887316556E+02 -.887677596E+02 -.887745582E+02 -.887597195E+02 -.887291605E+02 -.886874151E+02 -.886379344E+02 -.885833276E+02 -.885255529E+02 -.884660668E+02 -.884059411E+02 -.883459531E+02 -.882866554E+02 -.882284298E+02 -.881715287E+02 -.881161066E+02 -.880622446E+02 -.880099690E+02 -.879592653E+02 -.879100891E+02 -.878623745E+02 -.878160400E+02 -.877709937E+02 -.877271375E+02 -.876843731E+02 -.876426114E+02 -.876017957E+02 -.875619527E+02 -.875232997E+02 -.874864487E+02 -.874527528E+02 -.874248254E+02 -.874072215E+02 -.874072215E+02
 -.874208523E+02 -.874208523E+02 -.874416375E+02 -.874746489E+02 -.875145482E+02 -.875583120E+02 -.876043895E+02 -.876521302E+02 -.877013471E+02 -.877520589E+02 -.878043781E+02 -.878584821E+02 -.879145802E+02 -.879729445E+02 -.880338380E+02 -.880974934E+02 -.881641313E+02 -.882339697E+02 -.883072584E+02 -.883842601E+02 -.884652111E+02 -.885503022E+02 -.886396638E+02 -.887333253E+02 -.888311876E+02 -.889329690E+02 -.890381269E+02 -.891457272E+02 -.892542688E+02 -.893614628E+02 -.894639474E+02 -.895568813E+02 -.896333628E+02 -.896836407E+02 -.896941138E+02 -.896459849E+02 -.895135392E+02 -.892620342E+02 -.888453132E+02 -.882035342E+02 -.872618702E+02 -.859318407E+02 -.841181777E+02 -.817359575E+02 -.787451400E+02 -.752099077E+02 -.713794782E+02 -.677554047E+02 -.650652263E+02 -.640503233E+02 -.650656755E+02 -.677562977E+02 -.713807993E+02 -.752116304E+02 -.787472352E+02 -.817384079E+02 -.841209845E+02 -.859350173E+02 -.872654341E+02 -.882075014E+02 -.888496966E+02 -.892668463E+02 -.895187879E+02 -.896516748E+02 -.897002545E+02 -.896902487E+02 -.896404578E+02 -.895644822E+02 -.894720662E+02 -.893701232E+02 -.892635025E+02 -.891555572E+02 -.890485619E+02 -.889440172E+02 -.888428716E+02 -.887456827E+02 -.886527328E+02 -.885641134E+02 -.884797851E+02 -.883996209E+02 -.883234371E+02 -.882510149E+02 -.881821160E+02 -.881164932E+02 -.880538974E+02 -.879940830E+02 -.879368105E+02 -.878818485E+02 -.878289755E+02 -.877779805E+02 -.877286668E+02 -.876808603E+02 -.876344331E+02 -.875893578E+02 -.875458261E+02 -.875044741E+02 -.874667670E+02 -.874355765E+02 -.874159409E+02 -.874159409E+02
 -.874288822E+02 -.874288822E+02 -.874515568E+02 -.874875974E+02 -.875312337E+02 -.875791994E+02 -.876298624E+02 -.876825584E+02 -.877371167E+02 -.877936097E+02 -.878522378E+02 -.879132778E+02 -.879770900E+02 -.880440656E+02 -.881145974E+02 -.881890816E+02 -.882679509E+02 -.883516995E+02 -.884409017E+02 -.885361810E+02 -.886382085E+02 -.887476960E+02 -.888654139E+02 -.889921704E+02 -.891288192E+02 -.892762438E+02 -.894353066E+02 -.896067718E+02 -.897911959E+02 -.899887842E+02 -.901991660E+02 -.904210053E+02 -.906514083E+02 -.908850840E+02 -.911130414E+02 -.913206383E+02 -.914846588E+02 -.915689061E+02 -.915176395E+02 -.912459362E+02 -.906260422E+02 -.894699659E+02 -.875126746E+02 -.844084436E+02 -.797654008E+02 -.732793905E+02 -.650507344E+02 -.560603168E+02 -.484883334E+02 -.453117501E+02 -.484886540E+02 -.560610029E+02 -.650518523E+02 -.732809897E+02 -.797674846E+02 -.844109676E+02 -.875155791E+02 -.894732136E+02 -.906296355E+02 -.912499089E+02 -.915220307E+02 -.915737425E+02 -.914899594E+02 -.913264125E+02 -.911192982E+02 -.908918387E+02 -.906586772E+02 -.904288070E+02 -.902075206E+02 -.899977078E+02 -.898007166E+02 -.896169239E+02 -.894461110E+02 -.892877100E+02 -.891409620E+02 -.890050206E+02 -.888790145E+02 -.887620876E+02 -.886534211E+02 -.885522460E+02 -.884578482E+02 -.883695697E+02 -.882868073E+02 -.882090093E+02 -.881356721E+02 -.880663358E+02 -.880005802E+02 -.879380209E+02 -.878783054E+02 -.878211110E+02 -.877661451E+02 -.877131512E+02 -.876619329E+02 -.876124107E+02 -.875647488E+02 -.875195986E+02 -.874785152E+02 -.874445831E+02 -.874232424E+02 -.874232424E+02
 -.874350069E+02 -.874350069E+02 -.874591019E+02 -.874974312E+02 -.875439006E+02 -.875950669E+02 -.876492384E+02 -.877057314E+02 -.877643922E+02 -.878253435E+02 -.878888654E+02 -.879553343E+02 -.880252157E+02 -.880989956E+02 -.881771773E+02 -.882603192E+02 -.883490522E+02 -.884441289E+02 -.885464096E+02 -.886568594E+02 -.887765648E+02 -.889067712E+02 -.890488900E+02 -.892045558E+02 -.893756635E+02 -.895644006E+02 -.897732747E+02 -.900051446E+02 -.902632685E+02 -.905513509E+02 -.908735284E+02 -.912342841E+02 -.916383031E+02 -.920901426E+02 -.925935914E+02 -.931504656E+02 -.937582419E+02 -.944053896E+02 -.950621610E+02 -.956626354E+02 -.960709190E+02 -.960196872E+02 -.950047811E+02 -.921206675E+02 -.858553993E+02 -.741655709E+02 -.552749220E+02 -.298193924E+02 -.361910623E+01 0.102553919E+02 -.361950129E+01 -.298201568E+02 -.552760381E+02 -.741670534E+02 -.858572958E+02 -.921230148E+02 -.950075868E+02 -.960229086E+02 -.960745068E+02 -.956665817E+02 -.950665011E+02 -.944101716E+02 -.937635017E+02 -.931562326E+02 -.925998768E+02 -.920969558E+02 -.916456611E+02 -.912422049E+02 -.908820318E+02 -.905604558E+02 -.902729922E+02 -.900155177E+02 -.897843315E+02 -.895761612E+02 -.893881398E+02 -.892177692E+02 -.890628780E+02 -.889215811E+02 -.887922411E+02 -.886734339E+02 -.885639186E+02 -.884626107E+02 -.883685603E+02 -.882809320E+02 -.881989888E+02 -.881220777E+02 -.880496181E+02 -.879810911E+02 -.879160312E+02 -.878540201E+02 -.877946834E+02 -.877376960E+02 -.876828039E+02 -.876298838E+02 -.875790757E+02 -.875310397E+02 -.874873958E+02 -.874513877E+02 -.874287571E+02 -.874287571E+02
 -.874388609E+02 -.874388609E+02 -.874638290E+02 -.875035819E+02 -.875518135E+02 -.876049878E+02 -.876613645E+02 -.877202413E+02 -.877814820E+02 -.878452507E+02 -.879118777E+02 -.879818220E+02 -.880555960E+02 -.881337436E+02 -.882168540E+02 -.883055968E+02 -.884007603E+02 -.885032717E+02 -.886141884E+02 -.887347221E+02 -.888662702E+02 -.890104679E+02 -.891692294E+02 -.893448319E+02 -.895399933E+02 -.897579600E+02 -.900026182E+02 -.902786544E+02 -.905917792E+02 -.909490019E+02 -.913589560E+02 -.918323721E+02 -.923827751E+02 -.930275045E+02 -.937892847E+02 -.946984450E+02 -.957954139E+02 -.971319627E+02 -.987671641E+02 -.100749370E+03 -.103063440E+03 -.105497061E+03 -.107340052E+03 -.106792777E+03 -.999800453E+02 -.796599109E+02 -.347035522E+02 0.439013473E+02 0.152179860E+03 0.242899322E+03 0.152179315E+03 0.439003473E+02 -.347048742E+02 -.796614527E+02 -.999818433E+02 -.106794981E+03 -.107342769E+03 -.105500293E+03 -.103067118E+03 -.100753429E+03 -.987715897E+02 -.971367907E+02 -.958006925E+02 -.947042121E+02 -.937955756E+02 -.930343382E+02 -.923901714E+02 -.918403507E+02 -.913675355E+02 -.909582029E+02 -.906016194E+02 -.902891576E+02 -.900138198E+02 -.897698893E+02 -.895526668E+02 -.893582665E+02 -.891834562E+02 -.890255328E+02 -.888822226E+02 -.887516023E+02 -.886320367E+02 -.885221275E+02 -.884206728E+02 -.883266339E+02 -.882391085E+02 -.881573084E+02 -.880805414E+02 -.880081962E+02 -.879397302E+02 -.878746601E+02 -.878125571E+02 -.877530496E+02 -.876958456E+02 -.876407924E+02 -.875880133E+02 -.875381725E+02 -.874929296E+02 -.874556263E+02 -.874321914E+02 -.874321914E+02
 -.874401752E+02 -.874401752E+02 -.874654356E+02 -.875056695E+02 -.875545008E+02 -.876083646E+02 -.876654952E+02 -.877251809E+02 -.877872928E+02 -.878520173E+02 -.879197143E+02 -.879908649E+02 -.880659889E+02 -.881456410E+02 -.882304466E+02 -.883211207E+02 -.884185181E+02 -.885236248E+02 -.886375673E+02 -.887616416E+02 -.888973672E+02 -.890465151E+02 -.892111960E+02 -.893939363E+02 -.895977705E+02 -.898263520E+02 -.900841106E+02 -.903764783E+02 -.907101964E+02 -.910936934E+02 -.915376139E+02 -.920556521E+02 -.926658251E+02 -.933925761E+02 -.942702957E+02 -.953489149E+02 -.967019954E+02 -.984366408E+02 -.100702429E+03 -.103689752E+03 -.107584985E+03 -.112393670E+03 -.117434111E+03 -.120127920E+03 -.113470703E+03 -.812352735E+02 0.104190299E+02 0.219256828E+03 0.648473747E+03 0.149210324E+04 0.648473186E+03 0.219255778E+03 0.104176168E+02 -.812369123E+02 -.113472563E+03 -.120130114E+03 -.117436766E+03 -.112396850E+03 -.107588660E+03 -.103693848E+03 -.100706902E+03 -.984415028E+02 -.967072906E+02 -.953546884E+02 -.942765898E+02 -.933994192E+02 -.926732345E+02 -.920636490E+02 -.915462181E+02 -.911029253E+02 -.907200770E+02 -.903870254E+02 -.900953542E+02 -.898383286E+02 -.896105053E+02 -.894074465E+02 -.892255056E+02 -.890616643E+02 -.889134067E+02 -.887786220E+02 -.886555277E+02 -.885426096E+02 -.884385732E+02 -.883423060E+02 -.882528456E+02 -.881693551E+02 -.880911024E+02 -.880174431E+02 -.879478072E+02 -.878816885E+02 -.878186388E+02 -.877582704E+02 -.877002776E+02 -.876444977E+02 -.875910479E+02 -.875405935E+02 -.874948074E+02 -.874570642E+02 -.874333564E+02 -.874333564E+02
 -.874388750E+02 -.874388750E+02 -.874638297E+02 -.875035696E+02 -.875518001E+02 -.876049875E+02 -.876613693E+02 -.877202335E+02 -.877814485E+02 -.878451920E+02 -.879118294E+02 -.879818062E+02 -.880556065E+02 -.881337527E+02 -.882168373E+02 -.883055517E+02 -.884007067E+02 -.885032231E+02 -.886141493E+02 -.887346864E+02 -.888662354E+02 -.890104226E+02 -.891691739E+02 -.893447767E+02 -.895399492E+02 -.897579240E+02 -.900025757E+02 -.902785979E+02 -.905917185E+02 -.909489423E+02 -.913588946E+02 -.918323108E+02 -.923827142E+02 -.930274461E+02 -.937892347E+02 -.946983913E+02 -.957953557E+02 -.971318857E+02 -.987670701E+02 -.100749291E+03 -.103063412E+03 -.105497083E+03 -.107340065E+03 -.106792697E+03 -.999798611E+02 -.796596837E+02 -.347033801E+02 0.439014172E+02 0.152179862E+03 0.242899314E+03 0.152179336E+03 0.439003995E+02 -.347048038E+02 -.796613786E+02 -.999817718E+02 -.106794912E+03 -.107342700E+03 -.105500223E+03 -.103067048E+03 -.100753360E+03 -.987715210E+02 -.971367236E+02 -.958006273E+02 -.947041487E+02 -.937955139E+02 -.930342779E+02 -.923901121E+02 -.918402923E+02 -.913674777E+02 -.909581458E+02 -.906015630E+02 -.902891021E+02 -.900137652E+02 -.897698360E+02 -.895526149E+02 -.893582160E+02 -.891834074E+02 -.890254858E+02 -.888821773E+02 -.887515590E+02 -.886319953E+02 -.885220881E+02 -.884206353E+02 -.883265984E+02 -.882390751E+02 -.881572770E+02 -.880805121E+02 -.880081690E+02 -.879397051E+02 -.878746372E+02 -.878125364E+02 -.877530312E+02 -.876958294E+02 -.876407784E+02 -.875880016E+02 -.875381629E+02 -.874929221E+02 -.874556204E+02 -.874321867E+02 -.874321867E+02
 -.874350719E+02 -.874350719E+02 -.874591316E+02 -.874974285E+02 -.875438843E+02 -.875950657E+02 -.876492459E+02 -.877057156E+02 -.877643303E+02 -.878252389E+02 -.878887673E+02 -.879552947E+02 -.880252268E+02 -.880990123E+02 -.881771520E+02 -.882602392E+02 -.883489489E+02 -.884440316E+02 -.885463262E+02 -.886567872E+02 -.887764922E+02 -.889066797E+02 -.890487801E+02 -.892044452E+02 -.893755703E+02 -.895643216E+02 -.897731866E+02 -.900050342E+02 -.902631489E+02 -.905512317E+02 -.908734053E+02 -.912341574E+02 -.916381760E+02 -.920900230E+02 -.925934874E+02 -.931503620E+02 -.937581260E+02 -.944052460E+02 -.950619800E+02 -.956624518E+02 -.960707991E+02 -.960196693E+02 -.950048158E+02 -.921206213E+02 -.858551701E+02 -.741651810E+02 -.552745038E+02 -.298190845E+02 -.361895246E+01 0.102554411E+02 -.361947620E+01 -.298200992E+02 -.552759312E+02 -.741669103E+02 -.858571380E+02 -.921228584E+02 -.950074373E+02 -.960227669E+02 -.960743717E+02 -.956664514E+02 -.950663737E+02 -.944100455E+02 -.937633762E+02 -.931561072E+02 -.925997516E+02 -.920968311E+02 -.916455375E+02 -.912420829E+02 -.908819117E+02 -.905603380E+02 -.902728771E+02 -.900154054E+02 -.897842221E+02 -.895760548E+02 -.893880365E+02 -.892176690E+02 -.890627810E+02 -.889214875E+02 -.887921509E+02 -.886733473E+02 -.885638355E+02 -.884625314E+02 -.883684849E+02 -.882808605E+02 -.881989213E+02 -.881220145E+02 -.880495591E+02 -.879810364E+02 -.879159808E+02 -.878539741E+02 -.877946419E+02 -.877376590E+02 -.876827714E+02 -.876298559E+02 -.875790522E+02 -.875310205E+02 -.874873807E+02 -.874513760E+02 -.874287476E+02 -.874287476E+02
 -.874289748E+02 -.874289748E+02 -.874516044E+02 -.874876017E+02 -.875312206E+02 -.875791955E+02 -.876298690E+02 -.876825407E+02 -.877370386E+02 -.877934748E+02 -.878520976E+02 -.879131977E+02 -.879770784E+02 -.880440755E+02 -.881145641E+02 -.881889810E+02 -.882678043E+02 -.883515488E+02 -.884407648E+02 -.885360627E+02 -.886380910E+02 -.887475626E+02 -.888652550E+02 -.889920026E+02 -.891286673E+02 -.892761117E+02 -.894351729E+02 -.896066151E+02 -.897910186E+02 -.899885997E+02 -.901989803E+02 -.904208147E+02 -.906512145E+02 -.908848955E+02 -.911128658E+02 -.913204714E+02 -.914844917E+02 -.915687136E+02 -.915173996E+02 -.912456554E+02 -.906257740E+02 -.894697824E+02 -.875126003E+02 -.844084096E+02 -.797652882E+02 -.732791170E+02 -.650503177E+02 -.560598512E+02 -.484879164E+02 -.453114290E+02 -.484884213E+02 -.560608229E+02 -.650516885E+02 -.732808193E+02 -.797672997E+02 -.844107692E+02 -.875153721E+02 -.894730030E+02 -.906294247E+02 -.912497000E+02 -.915218242E+02 -.915735389E+02 -.914897587E+02 -.913262150E+02 -.911191038E+02 -.908916476E+02 -.906584896E+02 -.904286228E+02 -.902073400E+02 -.899975309E+02 -.898005435E+02 -.896167547E+02 -.894459461E+02 -.892875493E+02 -.891408059E+02 -.890048690E+02 -.888788678E+02 -.887619460E+02 -.886532848E+02 -.885521151E+02 -.884577229E+02 -.883694502E+02 -.882866936E+02 -.882089017E+02 -.881355707E+02 -.880662406E+02 -.880004914E+02 -.879379385E+02 -.878782295E+02 -.878210418E+02 -.877660825E+02 -.877130955E+02 -.876618839E+02 -.876123685E+02 -.875647134E+02 -.875195699E+02 -.874784925E+02 -.874445655E+02 -.874232281E+02 -.874232281E+02
 -.874208984E+02 -.874208984E+02 -.874416478E+02 -.874746237E+02 -.875145160E+02 -.875582858E+02 -.876043729E+02 -.876520970E+02 -.877012521E+02 -.877519011E+02 -.878042025E+02 -.878583428E+02 -.879145143E+02 -.879729196E+02 -.880337903E+02 -.880973827E+02 -.881639564E+02 -.882337677E+02 -.883070633E+02 -.883840846E+02 -.884650438E+02 -.885501241E+02 -.886394605E+02 -.887331072E+02 -.888309751E+02 -.889327729E+02 -.890379367E+02 -.891455239E+02 -.892540433E+02 -.893612186E+02 -.894636948E+02 -.895566261E+02 -.896331004E+02 -.896833786E+02 -.896938607E+02 -.896457413E+02 -.895133025E+02 -.892617864E+02 -.888450306E+02 -.882032072E+02 -.872615152E+02 -.859315021E+02 -.841178987E+02 -.817357424E+02 -.787449511E+02 -.752096888E+02 -.713791895E+02 -.677550431E+02 -.650648182E+02 -.640499041E+02 -.650652725E+02 -.677559240E+02 -.713804562E+02 -.752113124E+02 -.787469347E+02 -.817381184E+02 -.841207012E+02 -.859347377E+02 -.872651573E+02 -.882072272E+02 -.888494253E+02 -.892665781E+02 -.895185228E+02 -.896514129E+02 -.896999960E+02 -.896899934E+02 -.896402062E+02 -.895642343E+02 -.894718224E+02 -.893698840E+02 -.892632682E+02 -.891553282E+02 -.890483386E+02 -.889438000E+02 -.888426608E+02 -.887454785E+02 -.886525356E+02 -.885639233E+02 -.884796023E+02 -.883994455E+02 -.883232693E+02 -.882508549E+02 -.881819639E+02 -.881163491E+02 -.880537615E+02 -.879939555E+02 -.879366914E+02 -.878817381E+02 -.878288738E+02 -.877778877E+02 -.877285829E+02 -.876807856E+02 -.876343674E+02 -.875893013E+02 -.875457787E+02 -.875044356E+02 -.874667366E+02 -.874355530E+02 -.874159217E+02 -.874159217E+02
 -.874112812E+02 -.874112812E+02 -.874297987E+02 -.874591889E+02 -.874946663E+02 -.875334714E+02 -.875741646E+02 -.876160941E+02 -.876590274E+02 -.877029645E+02 -.877479781E+02 -.877941488E+02 -.878415584E+02 -.878902803E+02 -.879404006E+02 -.879920009E+02 -.880451371E+02 -.880998253E+02 -.881560434E+02 -.882137080E+02 -.882726592E+02 -.883326451E+02 -.883932924E+02 -.884540619E+02 -.885141753E+02 -.885725514E+02 -.886277299E+02 -.886777595E+02 -.887200386E+02 -.887511140E+02 -.887664480E+02 -.887601272E+02 -.887244881E+02 -.886496767E+02 -.885231406E+02 -.883290967E+02 -.880480327E+02 -.876563443E+02 -.871263775E+02 -.864272357E+02 -.855268801E+02 -.843962540E+02 -.830163335E+02 -.813889950E+02 -.795519714E+02 -.775961207E+02 -.756790239E+02 -.740230335E+02 -.728825185E+02 -.724731031E+02 -.728829169E+02 -.740238203E+02 -.756801877E+02 -.775976596E+02 -.795538969E+02 -.813913240E+02 -.830190729E+02 -.843993925E+02 -.855303963E+02 -.864311191E+02 -.871306370E+02 -.876610001E+02 -.880531036E+02 -.883345941E+02 -.885290740E+02 -.886560607E+02 -.887313343E+02 -.887674448E+02 -.887742501E+02 -.887594183E+02 -.887288663E+02 -.886871281E+02 -.886376547E+02 -.885830555E+02 -.885252886E+02 -.884658106E+02 -.884056933E+02 -.883457140E+02 -.882864252E+02 -.882282088E+02 -.881713171E+02 -.881159047E+02 -.880620527E+02 -.880097872E+02 -.879590939E+02 -.879099284E+02 -.878622245E+02 -.878159009E+02 -.877708656E+02 -.877270207E+02 -.876842675E+02 -.876425172E+02 -.876017131E+02 -.875618816E+02 -.875232400E+02 -.874864001E+02 -.874527144E+02 -.874247956E+02 -.874071972E+02 -.874071972E+02
 -.874006153E+02 -.874006153E+02 -.874166560E+02 -.874420719E+02 -.874726678E+02 -.875060050E+02 -.875407879E+02 -.875763981E+02 -.876125888E+02 -.876492965E+02 -.876865157E+02 -.877242341E+02 -.877624310E+02 -.878010696E+02 -.878401080E+02 -.878794782E+02 -.879190706E+02 -.879587096E+02 -.879981652E+02 -.880371164E+02 -.880751379E+02 -.881116814E+02 -.881460485E+02 -.881773472E+02 -.882044231E+02 -.882258057E+02 -.882396512E+02 -.882436602E+02 -.882349630E+02 -.882099890E+02 -.881643311E+02 -.880926047E+02 -.879882887E+02 -.878435703E+02 -.876492247E+02 -.873945879E+02 -.870676820E+02 -.866555682E+02 -.861450782E+02 -.855240943E+02 -.847835568E+02 -.839203501E+02 -.829411214E+02 -.818668416E+02 -.807374414E+02 -.796150733E+02 -.785836356E+02 -.777416721E+02 -.771866956E+02 -.769925205E+02 -.771870543E+02 -.777423915E+02 -.785847210E+02 -.796165332E+02 -.807392846E+02 -.818690711E+02 -.829437306E+02 -.839233263E+02 -.847868905E+02 -.855277876E+02 -.861491425E+02 -.866600163E+02 -.870725229E+02 -.873998288E+02 -.876548758E+02 -.878496444E+02 -.879947938E+02 -.880995466E+02 -.881717215E+02 -.882178459E+02 -.882433047E+02 -.882524991E+02 -.882489994E+02 -.882356831E+02 -.882148568E+02 -.881883602E+02 -.881576532E+02 -.881238889E+02 -.880879728E+02 -.880506115E+02 -.880123521E+02 -.879736145E+02 -.879347163E+02 -.878958944E+02 -.878573208E+02 -.878191160E+02 -.877813601E+02 -.877441007E+02 -.877073604E+02 -.876711428E+02 -.876354393E+02 -.876002401E+02 -.875655551E+02 -.875314603E+02 -.874981929E+02 -.874663303E+02 -.874370939E+02 -.874128023E+02 -.873974656E+02 -.873974656E+02
 -.873893685E+02 -.873893685E+02 -.874028002E+02 -.874240367E+02 -.874495141E+02 -.874771388E+02 -.875057798E+02 -.875348606E+02 -.875641289E+02 -.875934696E+02 -.876228107E+02 -.876520668E+02 -.876811326E+02 -.877098844E+02 -.877381822E+02 -.877658459E+02 -.877926481E+02 -.878182839E+02 -.878423856E+02 -.878644893E+02 -.878840207E+02 -.879002781E+02 -.879124124E+02 -.879193949E+02 -.879199637E+02 -.879125840E+02 -.878954163E+02 -.878662710E+02 -.878225465E+02 -.877611651E+02 -.876785182E+02 -.875704339E+02 -.874321606E+02 -.872583803E+02 -.870432761E+02 -.867806977E+02 -.864644643E+02 -.860888314E+02 -.856491720E+02 -.851429219E+02 -.845708068E+02 -.839383199E+02 -.832573240E+02 -.825475275E+02 -.818374126E+02 -.811640216E+02 -.805709205E+02 -.801038320E+02 -.798040351E+02 -.797006874E+02 -.798043710E+02 -.801045083E+02 -.805719443E+02 -.811653997E+02 -.818391479E+02 -.825496175E+02 -.832597624E+02 -.839411010E+02 -.845739302E+02 -.851463927E+02 -.856529975E+02 -.860930175E+02 -.864690163E+02 -.867856229E+02 -.870485844E+02 -.872640801E+02 -.874382556E+02 -.875769293E+02 -.876854260E+02 -.877685012E+02 -.878303238E+02 -.878744973E+02 -.879041019E+02 -.879217467E+02 -.879296261E+02 -.879295742E+02 -.879231162E+02 -.879115148E+02 -.878958108E+02 -.878768590E+02 -.878553586E+02 -.878318792E+02 -.878068827E+02 -.877807420E+02 -.877537560E+02 -.877261627E+02 -.876981501E+02 -.876698646E+02 -.876414190E+02 -.876128992E+02 -.875843712E+02 -.875558919E+02 -.875275278E+02 -.874993957E+02 -.874717439E+02 -.874451050E+02 -.874205539E+02 -.874000914E+02 -.873871462E+02 -.873871462E+02
 -.873779676E+02 -.873779676E+02 -.873887645E+02 -.874057878E+02 -.874261217E+02 -.874480283E+02 -.874705521E+02 -.874931728E+02 -.875156383E+02 -.875377992E+02 -.875595320E+02 -.875806992E+02 -.876011352E+02 -.876206545E+02 -.876390516E+02 -.876560753E+02 -.876714264E+02 -.876847328E+02 -.876955569E+02 -.877033738E+02 -.877075585E+02 -.877073739E+02 -.877019575E+02 -.876903019E+02 -.876712193E+02 -.876433177E+02 -.876049894E+02 -.875543961E+02 -.874894471E+02 -.874077827E+02 -.873067698E+02 -.871835262E+02 -.870349702E+02 -.868579020E+02 -.866491265E+02 -.864056425E+02 -.861249175E+02 -.858052524E+02 -.854462401E+02 -.850493130E+02 -.846183566E+02 -.841603364E+02 -.836858368E+02 -.832093697E+02 -.827492695E+02 -.823269830E+02 -.819656050E+02 -.816876460E+02 -.815122491E+02 -.814523602E+02 -.815125674E+02 -.816882844E+02 -.819665658E+02 -.823282678E+02 -.827508779E+02 -.832113000E+02 -.836880875E+02 -.841629076E+02 -.846212510E+02 -.850525340E+02 -.854497909E+02 -.858091361E+02 -.861291392E+02 -.864102091E+02 -.866540446E+02 -.868631753E+02 -.870406009E+02 -.871895201E+02 -.873131382E+02 -.874145373E+02 -.874965956E+02 -.875619432E+02 -.876129439E+02 -.876516945E+02 -.876800355E+02 -.876995686E+02 -.877116786E+02 -.877175551E+02 -.877182153E+02 -.877145251E+02 -.877072192E+02 -.876969185E+02 -.876841460E+02 -.876693413E+02 -.876528725E+02 -.876350468E+02 -.876161201E+02 -.875963046E+02 -.875757758E+02 -.875546791E+02 -.875331364E+02 -.875112553E+02 -.874891460E+02 -.874669545E+02 -.874449302E+02 -.874235514E+02 -.874037358E+02 -.873871540E+02 -.873766367E+02 -.873766367E+02
 -.873667983E+02 -.873667983E+02 -.873750251E+02 -.873879462E+02 -.874032885E+02 -.874196710E+02 -.874363153E+02 -.874527705E+02 -.874687919E+02 -.874842119E+02 -.874988735E+02 -.875126051E+02 -.875252054E+02 -.875364522E+02 -.875461042E+02 -.875538763E+02 -.875594380E+02 -.875623974E+02 -.875623049E+02 -.875586374E+02 -.875507896E+02 -.875380680E+02 -.875196857E+02 -.874947520E+02 -.874622523E+02 -.874210361E+02 -.873698198E+02 -.873071919E+02 -.872316160E+02 -.871414387E+02 -.870349109E+02 -.869102305E+02 -.867656093E+02 -.865993641E+02 -.864100329E+02 -.861965244E+02 -.859583109E+02 -.856956610E+02 -.854099021E+02 -.851036968E+02 -.847813071E+02 -.844488102E+02 -.841142133E+02 -.837874025E+02 -.834798614E+02 -.832041069E+02 -.829728304E+02 -.827977924E+02 -.826885996E+02 -.826515661E+02 -.826888956E+02 -.827983837E+02 -.829737162E+02 -.832052861E+02 -.834813331E+02 -.837891666E+02 -.841162707E+02 -.844511629E+02 -.847839569E+02 -.851066455E+02 -.854131516E+02 -.856992145E+02 -.859621731E+02 -.862006997E+02 -.864145239E+02 -.866041717E+02 -.867707356E+02 -.869156820E+02 -.870406966E+02 -.871475654E+02 -.872380868E+02 -.873140097E+02 -.873769915E+02 -.874285734E+02 -.874701670E+02 -.875030495E+02 -.875283656E+02 -.875471329E+02 -.875602501E+02 -.875685065E+02 -.875725920E+02 -.875731075E+02 -.875705741E+02 -.875654429E+02 -.875581031E+02 -.875488897E+02 -.875380908E+02 -.875259537E+02 -.875126905E+02 -.874984837E+02 -.874834916E+02 -.874678564E+02 -.874517177E+02 -.874352388E+02 -.874186602E+02 -.874023976E+02 -.873872066E+02 -.873744254E+02 -.873662902E+02 -.873662902E+02
 -.873561842E+02 -.873561842E+02 -.873619783E+02 -.873710238E+02 -.873816651E+02 -.873928703E+02 -.874040355E+02 -.874147865E+02 -.874248946E+02 -.874341872E+02 -.874424911E+02 -.874496171E+02 -.874553483E+02 -.874594472E+02 -.874616612E+02 -.874617015E+02 -.874592378E+02 -.874538916E+02 -.874452393E+02 -.874328024E+02 -.874160398E+02 -.873943458E+02 -.873670525E+02 -.873334279E+02 -.872926662E+02 -.872438825E+02 -.871861222E+02 -.871183764E+02 -.870395985E+02 -.869487227E+02 -.868446910E+02 -.867264957E+02 -.865932399E+02 -.864442129E+02 -.862789794E+02 -.860974819E+02 -.859001579E+02 -.856880710E+02 -.854630441E+02 -.852277834E+02 -.849859723E+02 -.847423172E+02 -.845025199E+02 -.842731535E+02 -.840614214E+02 -.838747922E+02 -.837205215E+02 -.836050975E+02 -.835336740E+02 -.835095728E+02 -.835339417E+02 -.836056323E+02 -.837213222E+02 -.838758578E+02 -.840627514E+02 -.842747482E+02 -.845043799E+02 -.847444433E+02 -.849883654E+02 -.852304448E+02 -.854659761E+02 -.856912765E+02 -.859036397E+02 -.861012414E+02 -.862830164E+02 -.864485276E+02 -.865978352E+02 -.867313772E+02 -.868498638E+02 -.869541890E+02 -.870453581E+02 -.871244304E+02 -.871924764E+02 -.872505455E+02 -.872996438E+02 -.873407194E+02 -.873746537E+02 -.874022572E+02 -.874242682E+02 -.874413546E+02 -.874541170E+02 -.874630923E+02 -.874687587E+02 -.874715406E+02 -.874718135E+02 -.874699089E+02 -.874661190E+02 -.874607011E+02 -.874538817E+02 -.874458606E+02 -.874368157E+02 -.874269082E+02 -.874162939E+02 -.874051421E+02 -.873936757E+02 -.873822422E+02 -.873714344E+02 -.873622663E+02 -.873564004E+02 -.873564004E+02
 -.873463688E+02 -.873463688E+02 -.873499215E+02 -.873554043E+02 -.873617372E+02 -.873682205E+02 -.873744187E+02 -.873800377E+02 -.873848725E+02 -.873887545E+02 -.873915092E+02 -.873929441E+02 -.873928425E+02 -.873909685E+02 -.873870748E+02 -.873808892E+02 -.873721053E+02 -.873603790E+02 -.873453335E+02 -.873265564E+02 -.873035927E+02 -.872759441E+02 -.872430741E+02 -.872044132E+02 -.871593581E+02 -.871072698E+02 -.870474828E+02 -.869793230E+02 -.869021297E+02 -.868152763E+02 -.867181964E+02 -.866104175E+02 -.864916054E+02 -.863616194E+02 -.862205734E+02 -.860688997E+02 -.859074147E+02 -.857373853E+02 -.855605880E+02 -.853793550E+02 -.851965951E+02 -.850157790E+02 -.848408793E+02 -.846762581E+02 -.845264974E+02 -.843961761E+02 -.842896048E+02 -.842105397E+02 -.841619049E+02 -.841455598E+02 -.841621424E+02 -.842110144E+02 -.842903166E+02 -.843971246E+02 -.845276824E+02 -.846776793E+02 -.848425364E+02 -.850176719E+02 -.851987244E+02 -.853817218E+02 -.855631939E+02 -.857402319E+02 -.859105022E+02 -.860722273E+02 -.862241404E+02 -.863654264E+02 -.864956549E+02 -.866147126E+02 -.867227379E+02 -.868200623E+02 -.869071584E+02 -.869845953E+02 -.870530027E+02 -.871130415E+02 -.871653809E+02 -.872106812E+02 -.872495813E+02 -.872826898E+02 -.873105794E+02 -.873337837E+02 -.873527959E+02 -.873680686E+02 -.873800150E+02 -.873890106E+02 -.873953955E+02 -.873994767E+02 -.874015306E+02 -.874018064E+02 -.874005280E+02 -.873978972E+02 -.873940968E+02 -.873892948E+02 -.873836516E+02 -.873773332E+02 -.873705373E+02 -.873635408E+02 -.873567780E+02 -.873509546E+02 -.873471936E+02 -.873471936E+02
 -.873375160E+02 -.873375160E+02 -.873390543E+02 -.873413430E+02 -.873438263E+02 -.873461110E+02 -.873479205E+02 -.873490400E+02 -.873492948E+02 -.873485276E+02 -.873465716E+02 -.873432425E+02 -.873383352E+02 -.873316279E+02 -.873228900E+02 -.873118763E+02 -.872983176E+02 -.872819167E+02 -.872623534E+02 -.872392867E+02 -.872123518E+02 -.871811590E+02 -.871452981E+02 -.871043464E+02 -.870578746E+02 -.870054477E+02 -.869466329E+02 -.868810140E+02 -.868082113E+02 -.867279033E+02 -.866398475E+02 -.865439050E+02 -.864400705E+02 -.863285070E+02 -.862095849E+02 -.860839196E+02 -.859524060E+02 -.858162478E+02 -.856769793E+02 -.855364751E+02 -.853969420E+02 -.852608898E+02 -.851310747E+02 -.850104160E+02 -.849018839E+02 -.848083654E+02 -.847325147E+02 -.846766000E+02 -.846423609E+02 -.846308925E+02 -.846425686E+02 -.846770154E+02 -.847331379E+02 -.848091962E+02 -.849029220E+02 -.850116607E+02 -.851325255E+02 -.852625463E+02 -.853988047E+02 -.855385442E+02 -.856792551E+02 -.858187294E+02 -.859550922E+02 -.860868088E+02 -.862126765E+02 -.863318015E+02 -.864435688E+02 -.865476066E+02 -.866437496E+02 -.867320021E+02 -.868125046E+02 -.868855019E+02 -.869513168E+02 -.870103260E+02 -.870629412E+02 -.871095929E+02 -.871507178E+02 -.871867493E+02 -.872181097E+02 -.872452051E+02 -.872684216E+02 -.872881235E+02 -.873046512E+02 -.873183219E+02 -.873294289E+02 -.873382429E+02 -.873450131E+02 -.873499680E+02 -.873533176E+02 -.873552545E+02 -.873559560E+02 -.873555870E+02 -.873543036E+02 -.873522610E+02 -.873496270E+02 -.873466076E+02 -.873434868E+02 -.873406847E+02 -.873388291E+02 -.873388291E+02
 -.873297189E+02 -.873297189E+02 -.873294893E+02 -.873289819E+02 -.873281073E+02 -.873267480E+02 -.873247740E+02 -.873220458E+02 -.873184226E+02 -.873137638E+02 -.873079170E+02 -.873007126E+02 -.872919643E+02 -.872814724E+02 -.872690306E+02 -.872544250E+02 -.872374278E+02 -.872177929E+02 -.871952592E+02 -.871695545E+02 -.871403970E+02 -.871074948E+02 -.870705487E+02 -.870292600E+02 -.869833379E+02 -.869325051E+02 -.868765028E+02 -.868151014E+02 -.867481161E+02 -.866754239E+02 -.865969814E+02 -.865128418E+02 -.864231734E+02 -.863282800E+02 -.862286234E+02 -.861248437E+02 -.860177764E+02 -.859084635E+02 -.857981572E+02 -.856883149E+02 -.855805825E+02 -.854767658E+02 -.853787863E+02 -.852886230E+02 -.852082412E+02 -.851395107E+02 -.850841195E+02 -.850434890E+02 -.850186968E+02 -.850104161E+02 -.850188757E+02 -.850438465E+02 -.850846555E+02 -.851402246E+02 -.852091326E+02 -.852896913E+02 -.853800310E+02 -.854781866E+02 -.855821790E+02 -.856900862E+02 -.858001019E+02 -.859105794E+02 -.860200615E+02 -.861272964E+02 -.862312429E+02 -.863310654E+02 -.864261228E+02 -.865159518E+02 -.866002473E+02 -.866788414E+02 -.867516827E+02 -.868188156E+02 -.868803615E+02 -.869365021E+02 -.869874638E+02 -.870335054E+02 -.870749064E+02 -.871119586E+02 -.871449586E+02 -.871742019E+02 -.871999785E+02 -.872225697E+02 -.872422455E+02 -.872592634E+02 -.872738670E+02 -.872862862E+02 -.872967365E+02 -.873054199E+02 -.873125251E+02 -.873182286E+02 -.873226951E+02 -.873260793E+02 -.873285268E+02 -.873301766E+02 -.873311642E+02 -.873316267E+02 -.873317094E+02 -.873315737E+02 -.873314033E+02 -.873314033E+02
 -.873230094E+02 -.873230094E+02 -.873212649E+02 -.873183673E+02 -.873146328E+02 -.873101858E+02 -.873050289E+02 -.872990917E+02 -.872922683E+02 -.872844382E+02 -.872754670E+02 -.872652044E+02 -.872534859E+02 -.872401374E+02 -.872249807E+02 -.872078347E+02 -.871885119E+02 -.871668152E+02 -.871425390E+02 -.871154735E+02 -.870854083E+02 -.870521331E+02 -.870154399E+02 -.869751287E+02 -.869310148E+02 -.868829354E+02 -.868307549E+02 -.867743716E+02 -.867137284E+02 -.866488249E+02 -.865797310E+02 -.865065989E+02 -.864296745E+02 -.863493081E+02 -.862659661E+02 -.861802407E+02 -.860928570E+02 -.860046753E+02 -.859166885E+02 -.858300118E+02 -.857458663E+02 -.856655545E+02 -.855904285E+02 -.855218507E+02 -.854611478E+02 -.854095615E+02 -.853681967E+02 -.853379735E+02 -.853195830E+02 -.853134545E+02 -.853197334E+02 -.853382740E+02 -.853686469E+02 -.854101606E+02 -.854618954E+02 -.855227460E+02 -.855914710E+02 -.856667432E+02 -.857471999E+02 -.858314884E+02 -.859183056E+02 -.860064305E+02 -.860947479E+02 -.861822655E+02 -.862681227E+02 -.863515935E+02 -.864320845E+02 -.865091284E+02 -.865823746E+02 -.866515782E+02 -.867165878E+02 -.867773327E+02 -.868338107E+02 -.868860765E+02 -.869342303E+02 -.869784088E+02 -.870187758E+02 -.870555149E+02 -.870888235E+02 -.871189068E+02 -.871459740E+02 -.871702344E+02 -.871918948E+02 -.872111573E+02 -.872282181E+02 -.872432659E+02 -.872564817E+02 -.872680383E+02 -.872780999E+02 -.872868229E+02 -.872943555E+02 -.873008376E+02 -.873064004E+02 -.873111637E+02 -.873152297E+02 -.873186708E+02 -.873215073E+02 -.873236717E+02 -.873249583E+02 -.873249583E+02
 -.873173716E+02 -.873173716E+02 -.873143607E+02 -.873094699E+02 -.873033595E+02 -.872963608E+02 -.872885931E+02 -.872800494E+02 -.872706576E+02 -.872603174E+02 -.872489141E+02 -.872363191E+02 -.872223916E+02 -.872069830E+02 -.871899432E+02 -.871711229E+02 -.871503719E+02 -.871275366E+02 -.871024601E+02 -.870749861E+02 -.870449626E+02 -.870122443E+02 -.869766944E+02 -.869381880E+02 -.868966183E+02 -.868519027E+02 -.868039879E+02 -.867528551E+02 -.866985260E+02 -.866410708E+02 -.865806177E+02 -.865173606E+02 -.864515668E+02 -.863835824E+02 -.863138371E+02 -.862428478E+02 -.861712202E+02 -.860996475E+02 -.860289050E+02 -.859598409E+02 -.858933615E+02 -.858304124E+02 -.857719564E+02 -.857189462E+02 -.856722953E+02 -.856328471E+02 -.856013439E+02 -.855783980E+02 -.855644664E+02 -.855598316E+02 -.855645889E+02 -.855786427E+02 -.856017103E+02 -.856333347E+02 -.856729033E+02 -.857196737E+02 -.857728022E+02 -.858313748E+02 -.858944384E+02 -.859610299E+02 -.860302033E+02 -.861010524E+02 -.861727292E+02 -.862444579E+02 -.863155447E+02 -.863853827E+02 -.864534541E+02 -.865193291E+02 -.865826619E+02 -.866431857E+02 -.867007059E+02 -.867550927E+02 -.868062734E+02 -.868542250E+02 -.868989662E+02 -.869405508E+02 -.869790611E+02 -.870146018E+02 -.870472953E+02 -.870772767E+02 -.871046904E+02 -.871296865E+02 -.871524180E+02 -.871730390E+02 -.871917027E+02 -.872085602E+02 -.872237592E+02 -.872374437E+02 -.872497532E+02 -.872608223E+02 -.872707807E+02 -.872797516E+02 -.872878495E+02 -.872951733E+02 -.873017932E+02 -.873077225E+02 -.873128714E+02 -.873169742E+02 -.873194916E+02 -.873194916E+02
 -.873127570E+02 -.873127570E+02 -.873087142E+02 -.873022042E+02 -.872941726E+02 -.872851226E+02 -.872752730E+02 -.872646737E+02 -.872532844E+02 -.872410252E+02 -.872277994E+02 -.872135001E+02 -.871980106E+02 -.871812076E+02 -.871629666E+02 -.871431669E+02 -.871216908E+02 -.870984221E+02 -.870732452E+02 -.870460470E+02 -.870167220E+02 -.869851745E+02 -.869513208E+02 -.869150913E+02 -.868764341E+02 -.868353208E+02 -.867917503E+02 -.867457538E+02 -.866973978E+02 -.866467891E+02 -.865940798E+02 -.865394733E+02 -.864832279E+02 -.864256607E+02 -.863671482E+02 -.863081274E+02 -.862490937E+02 -.861905988E+02 -.861332444E+02 -.860776748E+02 -.860245651E+02 -.859746080E+02 -.859284973E+02 -.858869098E+02 -.858504862E+02 -.858198117E+02 -.857953964E+02 -.857776580E+02 -.857669067E+02 -.857633334E+02 -.857670023E+02 -.857778491E+02 -.857956824E+02 -.858201920E+02 -.858509600E+02 -.858874756E+02 -.859291534E+02 -.859753522E+02 -.860253947E+02 -.860785872E+02 -.861342368E+02 -.861916682E+02 -.862502367E+02 -.863093398E+02 -.863684250E+02 -.864269961E+02 -.864846158E+02 -.865409076E+02 -.865955547E+02 -.866482979E+02 -.866989327E+02 -.867473051E+02 -.867933070E+02 -.868368711E+02 -.868779667E+02 -.869165942E+02 -.869527807E+02 -.869865758E+02 -.870180473E+02 -.870472780E+02 -.870743623E+02 -.870994032E+02 -.871225102E+02 -.871437974E+02 -.871633812E+02 -.871813795E+02 -.871979101E+02 -.872130904E+02 -.872270359E+02 -.872398604E+02 -.872516744E+02 -.872625838E+02 -.872726856E+02 -.872820584E+02 -.872907417E+02 -.872986967E+02 -.873057387E+02 -.873114349E+02 -.873149667E+02 -.873149667E+02
 -.873090934E+02 -.873090934E+02 -.873042338E+02 -.872964468E+02 -.872869089E+02 -.872762627E+02 -.872648086E+02 -.872526448E+02 -.872397617E+02 -.872260986E+02 -.872115754E+02 -.871961042E+02 -.871795909E+02 -.871619364E+02 -.871430401E+02 -.871228055E+02 -.871011417E+02 -.870779630E+02 -.870531875E+02 -.870267372E+02 -.869985421E+02 -.869685429E+02 -.869366939E+02 -.869029642E+02 -.868673399E+02 -.868298275E+02 -.867904577E+02 -.867492886E+02 -.867064087E+02 -.866619393E+02 -.866160369E+02 -.865688965E+02 -.865207537E+02 -.864718867E+02 -.864226160E+02 -.863733034E+02 -.863243500E+02 -.862761919E+02 -.862292960E+02 -.861841527E+02 -.861412683E+02 -.861011544E+02 -.860643171E+02 -.860312446E+02 -.860023941E+02 -.859781794E+02 -.859589584E+02 -.859450225E+02 -.859365869E+02 -.859337836E+02 -.859366571E+02 -.859451627E+02 -.859591681E+02 -.859784577E+02 -.860027399E+02 -.860316561E+02 -.860647922E+02 -.861016906E+02 -.861418629E+02 -.861848030E+02 -.862299987E+02 -.862769434E+02 -.863251458E+02 -.863741386E+02 -.864234847E+02 -.864727829E+02 -.865216711E+02 -.865698287E+02 -.866169769E+02 -.866628790E+02 -.867073385E+02 -.867501976E+02 -.867913345E+02 -.868306604E+02 -.868681167E+02 -.869036714E+02 -.869373162E+02 -.869690635E+02 -.869989432E+02 -.870269999E+02 -.870532908E+02 -.870778831E+02 -.871008520E+02 -.871222790E+02 -.871422504E+02 -.871608560E+02 -.871781878E+02 -.871943392E+02 -.872094045E+02 -.872234775E+02 -.872366508E+02 -.872490132E+02 -.872606449E+02 -.872716046E+02 -.872819044E+02 -.872914603E+02 -.873000084E+02 -.873069779E+02 -.873113226E+02 -.873113226E+02
 -.873062896E+02 -.873062896E+02 -.873008075E+02 -.872920510E+02 -.872813770E+02 -.872695390E+02 -.872569020E+02 -.872436039E+02 -.872296616E+02 -.872150339E+02 -.871996561E+02 -.871834560E+02 -.871663588E+02 -.871482870E+02 -.871291623E+02 -.871089090E+02 -.870874578E+02 -.870647465E+02 -.870407190E+02 -.870153254E+02 -.869885226E+02 -.869602779E+02 -.869305713E+02 -.868993978E+02 -.868667679E+02 -.868327100E+02 -.867972725E+02 -.867605262E+02 -.867225669E+02 -.866835167E+02 -.866435251E+02 -.866027706E+02 -.865614610E+02 -.865198344E+02 -.864781587E+02 -.864367300E+02 -.863958705E+02 -.863559249E+02 -.863172556E+02 -.862802383E+02 -.862452550E+02 -.862126875E+02 -.861829093E+02 -.861562772E+02 -.861331226E+02 -.861137434E+02 -.860983954E+02 -.860872858E+02 -.860805672E+02 -.860783326E+02 -.860806135E+02 -.860873783E+02 -.860985332E+02 -.861139254E+02 -.861333475E+02 -.861565430E+02 -.861832138E+02 -.862130282E+02 -.862456291E+02 -.862806426E+02 -.863176865E+02 -.863563779E+02 -.863963407E+02 -.864372117E+02 -.864786461E+02 -.865203213E+02 -.865619408E+02 -.866032362E+02 -.866439683E+02 -.866839281E+02 -.867229362E+02 -.867608424E+02 -.867975240E+02 -.868328849E+02 -.868668527E+02 -.868993779E+02 -.869304307E+02 -.869599994E+02 -.869880885E+02 -.870147159E+02 -.870399121E+02 -.870637172E+02 -.870861805E+02 -.871073580E+02 -.871273118E+02 -.871461084E+02 -.871638182E+02 -.871805144E+02 -.871962721E+02 -.872111674E+02 -.872252763E+02 -.872386721E+02 -.872514189E+02 -.872635573E+02 -.872750753E+02 -.872858508E+02 -.872955554E+02 -.873035080E+02 -.873084826E+02 -.873084826E+02
 -.873042435E+02 -.873042435E+02 -.872983119E+02 -.872888581E+02 -.872773732E+02 -.872646957E+02 -.872512410E+02 -.872371782E+02 -.872225463E+02 -.872073218E+02 -.871914550E+02 -.871748876E+02 -.871575600E+02 -.871394126E+02 -.871203865E+02 -.871004245E+02 -.870794750E+02 -.870574933E+02 -.870344427E+02 -.870102934E+02 -.869850232E+02 -.869586185E+02 -.869310768E+02 -.869024088E+02 -.868726397E+02 -.868418101E+02 -.868099769E+02 -.867772154E+02 -.867436199E+02 -.867093058E+02 -.866744096E+02 -.866390896E+02 -.866035255E+02 -.865679184E+02 -.865324898E+02 -.864974807E+02 -.864631489E+02 -.864297665E+02 -.863976163E+02 -.863669874E+02 -.863381708E+02 -.863114540E+02 -.862871158E+02 -.862654203E+02 -.862466112E+02 -.862309061E+02 -.862184911E+02 -.862095162E+02 -.862040913E+02 -.862022836E+02 -.862041154E+02 -.862095639E+02 -.862185616E+02 -.862309982E+02 -.862467233E+02 -.862655504E+02 -.862872617E+02 -.863116132E+02 -.863383401E+02 -.863671633E+02 -.863977946E+02 -.864299424E+02 -.864633172E+02 -.864976357E+02 -.865326256E+02 -.865680285E+02 -.866036028E+02 -.866391261E+02 -.866743964E+02 -.867092332E+02 -.867434774E+02 -.867769920E+02 -.868096610E+02 -.868413888E+02 -.868720990E+02 -.869017337E+02 -.869302512E+02 -.869576257E+02 -.869838450E+02 -.870089093E+02 -.870328301E+02 -.870556282E+02 -.870773332E+02 -.870979818E+02 -.871176169E+02 -.871362868E+02 -.871540439E+02 -.871709442E+02 -.871870467E+02 -.872024120E+02 -.872171016E+02 -.872311744E+02 -.872446800E+02 -.872576431E+02 -.872700310E+02 -.872816905E+02 -.872922421E+02 -.873009202E+02 -.873063617E+02 -.873063617E+02
 -.873028533E+02 -.873028533E+02 -.872966227E+02 -.872867079E+02 -.872746933E+02 -.872614778E+02 -.872475158E+02 -.872330006E+02 -.872179885E+02 -.872024711E+02 -.871864123E+02 -.871697667E+02 -.871524872E+02 -.871345284E+02 -.871158465E+02 -.870964007E+02 -.870761538E+02 -.870550752E+02 -.870331415E+02 -.870103374E+02 -.869866549E+02 -.869620943E+02 -.869366648E+02 -.869103869E+02 -.868832931E+02 -.868554292E+02 -.868268549E+02 -.867976442E+02 -.867678863E+02 -.867376859E+02 -.867071643E+02 -.866764589E+02 -.866457229E+02 -.866151246E+02 -.865848465E+02 -.865550841E+02 -.865260435E+02 -.864979401E+02 -.864709950E+02 -.864454324E+02 -.864214754E+02 -.863993430E+02 -.863792454E+02 -.863613806E+02 -.863459301E+02 -.863330550E+02 -.863228927E+02 -.863155534E+02 -.863111178E+02 -.863096349E+02 -.863111211E+02 -.863155596E+02 -.863229010E+02 -.863330641E+02 -.863459383E+02 -.863613861E+02 -.863792457E+02 -.863993353E+02 -.864214565E+02 -.864453983E+02 -.864709414E+02 -.864978621E+02 -.865259358E+02 -.865549411E+02 -.865846621E+02 -.866148918E+02 -.866454341E+02 -.866761058E+02 -.867067378E+02 -.867371762E+02 -.867672831E+02 -.867969365E+02 -.868260304E+02 -.868544749E+02 -.868821950E+02 -.869091302E+02 -.869352339E+02 -.869604723E+02 -.869848233E+02 -.870082755E+02 -.870308276E+02 -.870524870E+02 -.870732688E+02 -.870931952E+02 -.871122946E+02 -.871306006E+02 -.871481513E+02 -.871649887E+02 -.871811582E+02 -.871967073E+02 -.872116846E+02 -.872261366E+02 -.872401001E+02 -.872535860E+02 -.872665444E+02 -.872787975E+02 -.872899274E+02 -.872991060E+02 -.873048720E+02 -.873048720E+02
 -.873020239E+02 -.873020239E+02 -.872956215E+02 -.872854467E+02 -.872731407E+02 -.872596419E+02 -.872454318E+02 -.872307230E+02 -.872155854E+02 -.872000226E+02 -.871840098E+02 -.871675132E+02 -.871504966E+02 -.871329259E+02 -.871147691E+02 -.870959977E+02 -.870765870E+02 -.870565172E+02 -.870357752E+02 -.870143550E+02 -.869922582E+02 -.869694939E+02 -.869460792E+02 -.869220400E+02 -.868974121E+02 -.868722423E+02 -.868465886E+02 -.868205208E+02 -.867941206E+02 -.867674814E+02 -.867407089E+02 -.867139207E+02 -.866872461E+02 -.866608253E+02 -.866348081E+02 -.866093529E+02 -.865846253E+02 -.865607960E+02 -.865380387E+02 -.865165281E+02 -.864964368E+02 -.864779329E+02 -.864611769E+02 -.864463187E+02 -.864334952E+02 -.864228272E+02 -.864144175E+02 -.864083481E+02 -.864046791E+02 -.864034468E+02 -.864046635E+02 -.864083165E+02 -.864143690E+02 -.864227607E+02 -.864334091E+02 -.864462109E+02 -.864610449E+02 -.864777737E+02 -.864962468E+02 -.865163034E+02 -.865377750E+02 -.865604885E+02 -.865842687E+02 -.866089414E+02 -.866343353E+02 -.866602841E+02 -.866866287E+02 -.867132187E+02 -.867399133E+02 -.867665827E+02 -.867931083E+02 -.868193838E+02 -.868453146E+02 -.868708185E+02 -.868958251E+02 -.869202753E+02 -.869441214E+02 -.869673261E+02 -.869898619E+02 -.870117107E+02 -.870328625E+02 -.870533156E+02 -.870730749E+02 -.870921522E+02 -.871105645E+02 -.871283343E+02 -.871454884E+02 -.871620575E+02 -.871780756E+02 -.871935795E+02 -.872086067E+02 -.872231929E+02 -.872373640E+02 -.872511194E+02 -.872643949E+02 -.872769945E+02 -.872884727E+02 -.872979590E+02 -.873039269E+02 -.873039269E+02
 -.873016682E+02 -.873016682E+02 -.872951997E+02 -.872849314E+02 -.872725324E+02 -.872589617E+02 -.872447175E+02 -.872300260E+02 -.872149686E+02 -.871995582E+02 -.871837795E+02 -.871676077E+02 -.871510162E+02 -.871339801E+02 -.871164768E+02 -.870984871E+02 -.870799955E+02 -.870609912E+02 -.870414684E+02 -.870214279E+02 -.870008771E+02 -.869798302E+02 -.869583087E+02 -.869363412E+02 -.869139644E+02 -.868912237E+02 -.868681732E+02 -.868448767E+02 -.868214073E+02 -.867978470E+02 -.867742873E+02 -.867508281E+02 -.867275778E+02 -.867046525E+02 -.866821750E+02 -.866602742E+02 -.866390830E+02 -.866187375E+02 -.865993749E+02 -.865811322E+02 -.865641439E+02 -.865485400E+02 -.865344441E+02 -.865219711E+02 -.865112253E+02 -.865022985E+02 -.864952684E+02 -.864901970E+02 -.864871294E+02 -.864860930E+02 -.864870968E+02 -.864901314E+02 -.864951690E+02 -.865021642E+02 -.865110543E+02 -.865217614E+02 -.865341931E+02 -.865482446E+02 -.865638006E+02 -.865807372E+02 -.865989238E+02 -.866182254E+02 -.866385047E+02 -.866596238E+02 -.866814460E+02 -.867038377E+02 -.867266697E+02 -.867498185E+02 -.867731673E+02 -.867966070E+02 -.868200369E+02 -.868433651E+02 -.868665085E+02 -.868893936E+02 -.869119560E+02 -.869341403E+02 -.869559000E+02 -.869771973E+02 -.869980025E+02 -.870182934E+02 -.870380553E+02 -.870572801E+02 -.870759660E+02 -.870941168E+02 -.871117416E+02 -.871288543E+02 -.871454727E+02 -.871616186E+02 -.871773170E+02 -.871925955E+02 -.872074825E+02 -.872220045E+02 -.872361784E+02 -.872499936E+02 -.872633754E+02 -.872761144E+02 -.872877473E+02 -.872973784E+02 -.873034445E+02 -.873034445E+02
 -.873017066E+02 -.873017066E+02 -.872952584E+02 -.872850325E+02 -.872727024E+02 -.872592325E+02 -.872451281E+02 -.872306236E+02 -.872158093E+02 -.872007064E+02 -.871853069E+02 -.871695934E+02 -.871535468E+02 -.871371497E+02 -.871203869E+02 -.871032465E+02 -.870857198E+02 -.870678023E+02 -.870494941E+02 -.870308003E+02 -.870117321E+02 -.869923064E+02 -.869725463E+02 -.869524812E+02 -.869321471E+02 -.869115864E+02 -.868908489E+02 -.868699917E+02 -.868490789E+02 -.868281820E+02 -.868073793E+02 -.867867554E+02 -.867664010E+02 -.867464122E+02 -.867268897E+02 -.867079381E+02 -.866896648E+02 -.866721786E+02 -.866555886E+02 -.866400029E+02 -.866255269E+02 -.866122622E+02 -.866003046E+02 -.865897431E+02 -.865806579E+02 -.865731197E+02 -.865671877E+02 -.865629093E+02 -.865603189E+02 -.865594373E+02 -.865602713E+02 -.865628137E+02 -.865670432E+02 -.865729252E+02 -.865804117E+02 -.865894430E+02 -.865999482E+02 -.866118464E+02 -.866250483E+02 -.866394576E+02 -.866549724E+02 -.866714867E+02 -.866888918E+02 -.867070783E+02 -.867259366E+02 -.867453589E+02 -.867652401E+02 -.867854788E+02 -.868059784E+02 -.868266474E+02 -.868474006E+02 -.868681592E+02 -.868888510E+02 -.869094113E+02 -.869297821E+02 -.869499127E+02 -.869697596E+02 -.869892859E+02 -.870084617E+02 -.870272633E+02 -.870456730E+02 -.870636790E+02 -.870812748E+02 -.870984589E+02 -.871152345E+02 -.871316089E+02 -.871475933E+02 -.871632025E+02 -.871784540E+02 -.871933679E+02 -.872079654E+02 -.872222652E+02 -.872362765E+02 -.872499811E+02 -.872632960E+02 -.872760035E+02 -.872876307E+02 -.872972712E+02 -.873033490E+02 -.873033490E+02
 -.873020665E+02 -.873020665E+02 -.872957088E+02 -.872856349E+02 -.872735033E+02 -.872602724E+02 -.872464464E+02 -.872322635E+02 -.872178198E+02 -.872031432E+02 -.871882322E+02 -.871730753E+02 -.871576593E+02 -.871419724E+02 -.871260054E+02 -.871097518E+02 -.870932080E+02 -.870763743E+02 -.870592544E+02 -.870418567E+02 -.870241944E+02 -.870062855E+02 -.869881535E+02 -.869698270E+02 -.869513399E+02 -.869327314E+02 -.869140466E+02 -.868953357E+02 -.868766548E+02 -.868580656E+02 -.868396345E+02 -.868214332E+02 -.868035373E+02 -.867860266E+02 -.867689836E+02 -.867524936E+02 -.867366433E+02 -.867215203E+02 -.867072118E+02 -.866938036E+02 -.866813791E+02 -.866700179E+02 -.866597953E+02 -.866507805E+02 -.866430359E+02 -.866366162E+02 -.866315674E+02 -.866279260E+02 -.866257184E+02 -.866249605E+02 -.866256577E+02 -.866278042E+02 -.866313836E+02 -.866363692E+02 -.866427240E+02 -.866504017E+02 -.866593471E+02 -.866694974E+02 -.866807830E+02 -.866931281E+02 -.867064527E+02 -.867206729E+02 -.867357023E+02 -.867514534E+02 -.867678380E+02 -.867847690E+02 -.868021605E+02 -.868199292E+02 -.868379951E+02 -.868562818E+02 -.868747172E+02 -.868932342E+02 -.869117706E+02 -.869302696E+02 -.869486801E+02 -.869669562E+02 -.869850581E+02 -.870029510E+02 -.870206059E+02 -.870379988E+02 -.870551111E+02 -.870719285E+02 -.870884418E+02 -.871046459E+02 -.871205395E+02 -.871361253E+02 -.871514094E+02 -.871664010E+02 -.871811120E+02 -.871955565E+02 -.872097494E+02 -.872237033E+02 -.872374211E+02 -.872508784E+02 -.872639868E+02 -.872765239E+02 -.872880145E+02 -.872975533E+02 -.873035720E+02 -.873035720E+02
 -.873026834E+02 -.873026834E+02 -.872964724E+02 -.872866378E+02 -.872748072E+02 -.872619232E+02 -.872484839E+02 -.872347269E+02 -.872207515E+02 -.872065904E+02 -.871922478E+02 -.871777172E+02 -.871629901E+02 -.871480589E+02 -.871329187E+02 -.871175670E+02 -.871020044E+02 -.870862341E+02 -.870702626E+02 -.870541002E+02 -.870377610E+02 -.870212633E+02 -.870046299E+02 -.869878877E+02 -.869710681E+02 -.869542069E+02 -.869373440E+02 -.869205238E+02 -.869037948E+02 -.868872100E+02 -.868708257E+02 -.868547024E+02 -.868389031E+02 -.868234940E+02 -.868085431E+02 -.867941200E+02 -.867802951E+02 -.867671392E+02 -.867547222E+02 -.867431127E+02 -.867323771E+02 -.867225784E+02 -.867137760E+02 -.867060243E+02 -.866993723E+02 -.866938627E+02 -.866895313E+02 -.866864066E+02 -.866845092E+02 -.866838513E+02 -.866844372E+02 -.866862622E+02 -.866893137E+02 -.866935706E+02 -.866990042E+02 -.867055782E+02 -.867132495E+02 -.867219687E+02 -.867316809E+02 -.867423264E+02 -.867538417E+02 -.867661600E+02 -.867792121E+02 -.867929278E+02 -.868072358E+02 -.868220651E+02 -.868373458E+02 -.868530091E+02 -.868689886E+02 -.868852206E+02 -.869016443E+02 -.869182025E+02 -.869348420E+02 -.869515134E+02 -.869681717E+02 -.869847762E+02 -.870012907E+02 -.870176833E+02 -.870339265E+02 -.870499971E+02 -.870658761E+02 -.870815485E+02 -.870970032E+02 -.871122327E+02 -.871272329E+02 -.871420031E+02 -.871565454E+02 -.871708649E+02 -.871849690E+02 -.871988669E+02 -.872125686E+02 -.872260817E+02 -.872394041E+02 -.872525069E+02 -.872652980E+02 -.872775539E+02 -.872888028E+02 -.872981507E+02 -.873040530E+02 -.873040530E+02
 -.873035008E+02 -.873035008E+02 -.872974808E+02 -.872879540E+02 -.872765040E+02 -.872640498E+02 -.872510792E+02 -.872378266E+02 -.872243921E+02 -.872108119E+02 -.871970941E+02 -.871832367E+02 -.871692349E+02 -.871550848E+02 -.871407842E+02 -.871263337E+02 -.871117365E+02 -.870969980E+02 -.870821267E+02 -.870671337E+02 -.870520335E+02 -.870368441E+02 -.870215868E+02 -.870062867E+02 -.869909723E+02 -.869756757E+02 -.869604324E+02 -.869452810E+02 -.869302637E+02 -.869154255E+02 -.869008145E+02 -.868864813E+02 -.868724789E+02 -.868588618E+02 -.868456864E+02 -.868330098E+02 -.868208893E+02 -.868093822E+02 -.867985451E+02 -.867884331E+02 -.867790993E+02 -.867705939E+02 -.867629642E+02 -.867562533E+02 -.867504998E+02 -.867457375E+02 -.867419946E+02 -.867392932E+02 -.867376497E+02 -.867370737E+02 -.867375682E+02 -.867391299E+02 -.867417485E+02 -.867454077E+02 -.867500847E+02 -.867557509E+02 -.867623723E+02 -.867699098E+02 -.867783197E+02 -.867875548E+02 -.867975640E+02 -.868082940E+02 -.868196892E+02 -.868316927E+02 -.868442466E+02 -.868572932E+02 -.868707749E+02 -.868846350E+02 -.868988185E+02 -.869132718E+02 -.869279439E+02 -.869427863E+02 -.869577532E+02 -.869728021E+02 -.869878936E+02 -.870029918E+02 -.870180642E+02 -.870330818E+02 -.870480192E+02 -.870628544E+02 -.870775689E+02 -.870921474E+02 -.871065780E+02 -.871208517E+02 -.871349626E+02 -.871489073E+02 -.871626855E+02 -.871762987E+02 -.871897510E+02 -.872030478E+02 -.872161952E+02 -.872291968E+02 -.872420465E+02 -.872547121E+02 -.872670998E+02 -.872789877E+02 -.872899122E+02 -.872989986E+02 -.873047391E+02 -.873047391E+02
 -.873044708E+02 -.873044708E+02 -.872986755E+02 -.872895088E+02 -.872784998E+02 -.872665378E+02 -.872540964E+02 -.872414051E+02 -.872285635E+02 -.872156095E+02 -.872025544E+02 -.871893992E+02 -.871761427E+02 -.871627833E+02 -.871493216E+02 -.871357598E+02 -.871221029E+02 -.871083578E+02 -.870945340E+02 -.870806432E+02 -.870666997E+02 -.870527206E+02 -.870387259E+02 -.870247384E+02 -.870107838E+02 -.869968906E+02 -.869830901E+02 -.869694160E+02 -.869559046E+02 -.869425945E+02 -.869295264E+02 -.869167429E+02 -.869042883E+02 -.868922082E+02 -.868805489E+02 -.868693574E+02 -.868586808E+02 -.868485658E+02 -.868390582E+02 -.868302025E+02 -.868220415E+02 -.868146156E+02 -.868079625E+02 -.868021166E+02 -.867971088E+02 -.867929657E+02 -.867897098E+02 -.867873586E+02 -.867859250E+02 -.867854166E+02 -.867858358E+02 -.867871798E+02 -.867894406E+02 -.867926052E+02 -.867966554E+02 -.868015685E+02 -.868073175E+02 -.868138712E+02 -.868211947E+02 -.868292500E+02 -.868379963E+02 -.868473904E+02 -.868573874E+02 -.868679411E+02 -.868790043E+02 -.868905297E+02 -.869024698E+02 -.869147778E+02 -.869274078E+02 -.869403150E+02 -.869534564E+02 -.869667908E+02 -.869802791E+02 -.869938846E+02 -.870075731E+02 -.870213129E+02 -.870350752E+02 -.870488339E+02 -.870625657E+02 -.870762502E+02 -.870898696E+02 -.871034092E+02 -.871168566E+02 -.871302021E+02 -.871434385E+02 -.871565610E+02 -.871695668E+02 -.871824555E+02 -.871952283E+02 -.872078877E+02 -.872204367E+02 -.872328757E+02 -.872451957E+02 -.872573622E+02 -.872692812E+02 -.872807347E+02 -.872912711E+02 -.873000414E+02 -.873055851E+02 -.873055851E+02
 -.873055534E+02 -.873055534E+02 -.873000077E+02 -.872912395E+02 -.872807157E+02 -.872692911E+02 -.872574222E+02 -.872453318E+02 -.872331180E+02 -.872208196E+02 -.872084498E+02 -.871960123E+02 -.871835080E+02 -.871709379E+02 -.871583040E+02 -.871456103E+02 -.871328625E+02 -.871200685E+02 -.871072381E+02 -.870943831E+02 -.870815176E+02 -.870686576E+02 -.870558213E+02 -.870430296E+02 -.870303054E+02 -.870176739E+02 -.870051625E+02 -.869928006E+02 -.869806194E+02 -.869686519E+02 -.869569327E+02 -.869454977E+02 -.869343840E+02 -.869236295E+02 -.869132729E+02 -.869033528E+02 -.868939080E+02 -.868849766E+02 -.868765960E+02 -.868688025E+02 -.868616306E+02 -.868551130E+02 -.868492800E+02 -.868441593E+02 -.868397756E+02 -.868361502E+02 -.868333011E+02 -.868312422E+02 -.868299838E+02 -.868295320E+02 -.868298885E+02 -.868310513E+02 -.868330138E+02 -.868357656E+02 -.868392923E+02 -.868435756E+02 -.868485938E+02 -.868543219E+02 -.868607318E+02 -.868677929E+02 -.868754721E+02 -.868837345E+02 -.868925436E+02 -.869018615E+02 -.869116497E+02 -.869218692E+02 -.869324807E+02 -.869434456E+02 -.869547252E+02 -.869662823E+02 -.869780805E+02 -.869900847E+02 -.870022616E+02 -.870145796E+02 -.870270088E+02 -.870395217E+02 -.870520927E+02 -.870646985E+02 -.870773180E+02 -.870899323E+02 -.871025250E+02 -.871150816E+02 -.871275901E+02 -.871400405E+02 -.871524249E+02 -.871647372E+02 -.871769735E+02 -.871891315E+02 -.872012103E+02 -.872132103E+02 -.872251321E+02 -.872369736E+02 -.872487235E+02 -.872603462E+02 -.872717486E+02 -.872827184E+02 -.872928190E+02 -.873012322E+02 -.873065524E+02 -.873065524E+02
 -.873067162E+02 -.873067162E+02 -.873014374E+02 -.872930946E+02 -.872830867E+02 -.872722304E+02 -.872609631E+02 -.872494992E+02 -.872379346E+02 -.872263083E+02 -.872146347E+02 -.872029194E+02 -.871911650E+02 -.871793741E+02 -.871675504E+02 -.871556984E+02 -.871438249E+02 -.871319377E+02 -.871200469E+02 -.871081641E+02 -.870963025E+02 -.870844772E+02 -.870727050E+02 -.870610045E+02 -.870493962E+02 -.870379022E+02 -.870265464E+02 -.870153545E+02 -.870043533E+02 -.869935710E+02 -.869830371E+02 -.869727818E+02 -.869628364E+02 -.869532326E+02 -.869440024E+02 -.869351780E+02 -.869267913E+02 -.869188736E+02 -.869114557E+02 -.869045671E+02 -.868982359E+02 -.868924887E+02 -.868873501E+02 -.868828424E+02 -.868789856E+02 -.868757968E+02 -.868732905E+02 -.868714779E+02 -.868703672E+02 -.868699632E+02 -.868702674E+02 -.868712780E+02 -.868729898E+02 -.868753945E+02 -.868784802E+02 -.868822325E+02 -.868866336E+02 -.868916634E+02 -.868972993E+02 -.869035161E+02 -.869102872E+02 -.869175841E+02 -.869253767E+02 -.869336342E+02 -.869423249E+02 -.869514164E+02 -.869608763E+02 -.869706722E+02 -.869807721E+02 -.869911444E+02 -.870017584E+02 -.870125844E+02 -.870235938E+02 -.870347594E+02 -.870460555E+02 -.870574578E+02 -.870689438E+02 -.870804927E+02 -.870920856E+02 -.871037053E+02 -.871153364E+02 -.871269655E+02 -.871385807E+02 -.871501722E+02 -.871617317E+02 -.871732525E+02 -.871847298E+02 -.871961599E+02 -.872075406E+02 -.872188706E+02 -.872301484E+02 -.872413704E+02 -.872525236E+02 -.872635718E+02 -.872744239E+02 -.872848749E+02 -.872945053E+02 -.873025315E+02 -.873076090E+02 -.873076090E+02
 -.873079325E+02 -.873079325E+02 -.873029323E+02 -.872950321E+02 -.872855598E+02 -.872752912E+02 -.872646429E+02 -.872538200E+02 -.872429154E+02 -.872319676E+02 -.872209921E+02 -.872099953E+02 -.871989814E+02 -.871879540E+02 -.871769177E+02 -.871658780E+02 -.871548417E+02 -.871438169E+02 -.871328135E+02 -.871218423E+02 -.871109160E+02 -.871000485E+02 -.870892550E+02 -.870785524E+02 -.870679588E+02 -.870574936E+02 -.870471779E+02 -.870370336E+02 -.870270839E+02 -.870173532E+02 -.870078663E+02 -.869986491E+02 -.869897277E+02 -.869811288E+02 -.869728790E+02 -.869650052E+02 -.869575338E+02 -.869504906E+02 -.869439010E+02 -.869377892E+02 -.869321783E+02 -.869270899E+02 -.869225440E+02 -.869185589E+02 -.869151507E+02 -.869123333E+02 -.869101184E+02 -.869085151E+02 -.869075300E+02 -.869071669E+02 -.869074272E+02 -.869083092E+02 -.869098087E+02 -.869119190E+02 -.869146306E+02 -.869179315E+02 -.869218076E+02 -.869262423E+02 -.869312171E+02 -.869367118E+02 -.869427044E+02 -.869491714E+02 -.869560884E+02 -.869634299E+02 -.869711695E+02 -.869792806E+02 -.869877361E+02 -.869965090E+02 -.870055723E+02 -.870148995E+02 -.870244646E+02 -.870342423E+02 -.870442082E+02 -.870543387E+02 -.870646116E+02 -.870750057E+02 -.870855013E+02 -.870960799E+02 -.871067245E+02 -.871174194E+02 -.871281506E+02 -.871389056E+02 -.871496730E+02 -.871604432E+02 -.871712080E+02 -.871819603E+02 -.871926946E+02 -.872034065E+02 -.872140926E+02 -.872247505E+02 -.872353774E+02 -.872459680E+02 -.872565087E+02 -.872669631E+02 -.872772429E+02 -.872871514E+02 -.872962883E+02 -.873039068E+02 -.873087281E+02 -.873087281E+02
 -.873091811E+02 -.873091811E+02 -.873044660E+02 -.872970184E+02 -.872880925E+02 -.872784217E+02 -.872684006E+02 -.872582245E+02 -.872479822E+02 -.872377118E+02 -.872274290E+02 -.872171412E+02 -.872068531E+02 -.871965693E+02 -.871862949E+02 -.871760360E+02 -.871657995E+02 -.871555935E+02 -.871454272E+02 -.871353110E+02 -.871252567E+02 -.871152770E+02 -.871053858E+02 -.870955981E+02 -.870859301E+02 -.870763989E+02 -.870670227E+02 -.870578207E+02 -.870488128E+02 -.870400198E+02 -.870314631E+02 -.870231644E+02 -.870151460E+02 -.870074303E+02 -.870000395E+02 -.869929961E+02 -.869863220E+02 -.869800388E+02 -.869741673E+02 -.869687275E+02 -.869637384E+02 -.869592177E+02 -.869551820E+02 -.869516460E+02 -.869486229E+02 -.869461242E+02 -.869441592E+02 -.869427354E+02 -.869418581E+02 -.869415306E+02 -.869417536E+02 -.869425261E+02 -.869438446E+02 -.869457034E+02 -.869480949E+02 -.869510093E+02 -.869544351E+02 -.869583587E+02 -.869627649E+02 -.869676372E+02 -.869729574E+02 -.869787063E+02 -.869848637E+02 -.869914084E+02 -.869983186E+02 -.870055720E+02 -.870131462E+02 -.870210183E+02 -.870291658E+02 -.870375663E+02 -.870461976E+02 -.870550382E+02 -.870640671E+02 -.870732642E+02 -.870826100E+02 -.870920862E+02 -.871016753E+02 -.871113610E+02 -.871211281E+02 -.871309626E+02 -.871408515E+02 -.871507831E+02 -.871607470E+02 -.871707338E+02 -.871807355E+02 -.871907448E+02 -.872007560E+02 -.872107642E+02 -.872207651E+02 -.872307555E+02 -.872407316E+02 -.872506873E+02 -.872606081E+02 -.872704584E+02 -.872801532E+02 -.872895051E+02 -.872981337E+02 -.873053317E+02 -.873098881E+02 -.873098881E+02
 -.873104451E+02 -.873104451E+02 -.873060178E+02 -.872990267E+02 -.872906510E+02 -.872815809E+02 -.872721883E+02 -.872626577E+02 -.872530740E+02 -.872434740E+02 -.872338735E+02 -.872242803E+02 -.872146998E+02 -.872051371E+02 -.871955975E+02 -.871860873E+02 -.871766135E+02 -.871671839E+02 -.871578074E+02 -.871484936E+02 -.871392532E+02 -.871300981E+02 -.871210406E+02 -.871120944E+02 -.871032736E+02 -.870945935E+02 -.870860698E+02 -.870777191E+02 -.870695588E+02 -.870616066E+02 -.870538807E+02 -.870463998E+02 -.870391826E+02 -.870322480E+02 -.870256149E+02 -.870193019E+02 -.870133274E+02 -.870077093E+02 -.870024649E+02 -.869976108E+02 -.869931627E+02 -.869891353E+02 -.869855421E+02 -.869823953E+02 -.869797057E+02 -.869774826E+02 -.869757338E+02 -.869744653E+02 -.869736816E+02 -.869733851E+02 -.869735767E+02 -.869742552E+02 -.869754180E+02 -.869770603E+02 -.869791760E+02 -.869817569E+02 -.869847935E+02 -.869882748E+02 -.869921883E+02 -.869965201E+02 -.870012555E+02 -.870063785E+02 -.870118722E+02 -.870177191E+02 -.870239011E+02 -.870303995E+02 -.870371955E+02 -.870442699E+02 -.870516036E+02 -.870591777E+02 -.870669733E+02 -.870749721E+02 -.870831560E+02 -.870915077E+02 -.871000102E+02 -.871086477E+02 -.871174047E+02 -.871262669E+02 -.871352205E+02 -.871442531E+02 -.871533529E+02 -.871625091E+02 -.871717119E+02 -.871809525E+02 -.871902231E+02 -.871995166E+02 -.872088270E+02 -.872181491E+02 -.872274784E+02 -.872368108E+02 -.872461419E+02 -.872554650E+02 -.872647654E+02 -.872740086E+02 -.872831131E+02 -.872919014E+02 -.873000144E+02 -.873067847E+02 -.873110714E+02 -.873110714E+02
 -.873117111E+02 -.873117111E+02 -.873075716E+02 -.873010362E+02 -.872932092E+02 -.872847370E+02 -.872759685E+02 -.872670772E+02 -.872581435E+02 -.872492026E+02 -.872402703E+02 -.872313545E+02 -.872224611E+02 -.872135953E+02 -.872047626E+02 -.871959692E+02 -.871872221E+02 -.871785287E+02 -.871698975E+02 -.871613373E+02 -.871528581E+02 -.871444705E+02 -.871361856E+02 -.871280156E+02 -.871199732E+02 -.871120717E+02 -.871043248E+02 -.870967471E+02 -.870893535E+02 -.870821591E+02 -.870751798E+02 -.870684312E+02 -.870619293E+02 -.870556902E+02 -.870497297E+02 -.870440636E+02 -.870387071E+02 -.870336754E+02 -.870289829E+02 -.870246432E+02 -.870206696E+02 -.870170740E+02 -.870138678E+02 -.870110609E+02 -.870086624E+02 -.870066798E+02 -.870051196E+02 -.870039868E+02 -.870032848E+02 -.870030159E+02 -.870031806E+02 -.870037781E+02 -.870048060E+02 -.870062606E+02 -.870081367E+02 -.870104276E+02 -.870131255E+02 -.870162212E+02 -.870197043E+02 -.870235636E+02 -.870277865E+02 -.870323600E+02 -.870372699E+02 -.870425016E+02 -.870480399E+02 -.870538693E+02 -.870599738E+02 -.870663373E+02 -.870729437E+02 -.870797768E+02 -.870868205E+02 -.870940593E+02 -.871014775E+02 -.871090601E+02 -.871167926E+02 -.871246609E+02 -.871326516E+02 -.871407519E+02 -.871489497E+02 -.871572338E+02 -.871655934E+02 -.871740187E+02 -.871825007E+02 -.871910311E+02 -.871996023E+02 -.872082075E+02 -.872168408E+02 -.872254968E+02 -.872341708E+02 -.872428582E+02 -.872515543E+02 -.872602519E+02 -.872689366E+02 -.872775748E+02 -.872860896E+02 -.872943134E+02 -.873019086E+02 -.873082489E+02 -.873122643E+02 -.873122643E+02
 -.873129687E+02 -.873129687E+02 -.873091146E+02 -.873030311E+02 -.872957472E+02 -.872878659E+02 -.872797131E+02 -.872714511E+02 -.872631553E+02 -.872548594E+02 -.872465786E+02 -.872383211E+02 -.872300928E+02 -.872218989E+02 -.872137451E+02 -.872056374E+02 -.871975825E+02 -.871895875E+02 -.871816602E+02 -.871738090E+02 -.871660429E+02 -.871583713E+02 -.871508045E+02 -.871433531E+02 -.871360284E+02 -.871288422E+02 -.871218065E+02 -.871149340E+02 -.871082374E+02 -.871017300E+02 -.870954251E+02 -.870893363E+02 -.870834771E+02 -.870778612E+02 -.870725020E+02 -.870674126E+02 -.870626062E+02 -.870580952E+02 -.870538918E+02 -.870500074E+02 -.870464529E+02 -.870432385E+02 -.870403733E+02 -.870378658E+02 -.870357234E+02 -.870339525E+02 -.870325582E+02 -.870315447E+02 -.870309150E+02 -.870306708E+02 -.870308125E+02 -.870313396E+02 -.870322500E+02 -.870335405E+02 -.870352070E+02 -.870372438E+02 -.870396445E+02 -.870424015E+02 -.870455061E+02 -.870489490E+02 -.870527197E+02 -.870568073E+02 -.870612000E+02 -.870658856E+02 -.870708512E+02 -.870760839E+02 -.870815701E+02 -.870872963E+02 -.870932487E+02 -.870994135E+02 -.871057772E+02 -.871123262E+02 -.871190471E+02 -.871259270E+02 -.871329532E+02 -.871401135E+02 -.871473960E+02 -.871547895E+02 -.871622833E+02 -.871698671E+02 -.871775313E+02 -.871852671E+02 -.871930660E+02 -.872009204E+02 -.872088231E+02 -.872167676E+02 -.872247480E+02 -.872327591E+02 -.872407958E+02 -.872488537E+02 -.872569276E+02 -.872650102E+02 -.872730874E+02 -.872811273E+02 -.872890571E+02 -.872967197E+02 -.873037995E+02 -.873097112E+02 -.873134559E+02 -.873134559E+02
 -.873142102E+02 -.873142102E+02 -.873106376E+02 -.873049993E+02 -.872982502E+02 -.872909500E+02 -.872834015E+02 -.872757559E+02 -.872680837E+02 -.872604166E+02 -.872527692E+02 -.872451497E+02 -.872375639E+02 -.872300171E+02 -.872225148E+02 -.872150627E+02 -.872076673E+02 -.872003353E+02 -.871930738E+02 -.871858906E+02 -.871787939E+02 -.871717923E+02 -.871648948E+02 -.871581110E+02 -.871514509E+02 -.871449247E+02 -.871385431E+02 -.871323170E+02 -.871262575E+02 -.871203761E+02 -.871146842E+02 -.871091934E+02 -.871039153E+02 -.870988614E+02 -.870940432E+02 -.870894718E+02 -.870851582E+02 -.870811130E+02 -.870773463E+02 -.870738678E+02 -.870706865E+02 -.870678109E+02 -.870652488E+02 -.870630071E+02 -.870610919E+02 -.870595087E+02 -.870582616E+02 -.870573542E+02 -.870567888E+02 -.870565670E+02 -.870566890E+02 -.870571544E+02 -.870579615E+02 -.870591077E+02 -.870605893E+02 -.870624019E+02 -.870645400E+02 -.870669972E+02 -.870697664E+02 -.870728397E+02 -.870762085E+02 -.870798634E+02 -.870837948E+02 -.870879922E+02 -.870924449E+02 -.870971419E+02 -.871020718E+02 -.871072230E+02 -.871125839E+02 -.871181427E+02 -.871238878E+02 -.871298075E+02 -.871358904E+02 -.871421252E+02 -.871485009E+02 -.871550068E+02 -.871616325E+02 -.871683681E+02 -.871752040E+02 -.871821312E+02 -.871891410E+02 -.871962252E+02 -.872033763E+02 -.872105870E+02 -.872178507E+02 -.872251613E+02 -.872325130E+02 -.872399007E+02 -.872473196E+02 -.872547648E+02 -.872622313E+02 -.872697118E+02 -.872771927E+02 -.872846435E+02 -.872919964E+02 -.872991047E+02 -.873056745E+02 -.873111618E+02 -.873146382E+02 -.873146382E+02
 -.873154301E+02 -.873154301E+02 -.873121340E+02 -.873069327E+02 -.873007079E+02 -.872939769E+02 -.872870194E+02 -.872799756E+02 -.872729110E+02 -.872658554E+02 -.872588225E+02 -.872518204E+02 -.872448545E+02 -.872379303E+02 -.872310529E+02 -.872242280E+02 -.872174614E+02 -.872107594E+02 -.872041287E+02 -.871975763E+02 -.871911097E+02 -.871847366E+02 -.871784651E+02 -.871723038E+02 -.871662614E+02 -.871603468E+02 -.871545696E+02 -.871489391E+02 -.871434651E+02 -.871381573E+02 -.871330257E+02 -.871280802E+02 -.871233306E+02 -.871187869E+02 -.871144587E+02 -.871103556E+02 -.871064867E+02 -.871028611E+02 -.870994872E+02 -.870963732E+02 -.870935267E+02 -.870909549E+02 -.870886640E+02 -.870866601E+02 -.870849483E+02 -.870835328E+02 -.870824175E+02 -.870816050E+02 -.870810975E+02 -.870808962E+02 -.870810013E+02 -.870814123E+02 -.870821280E+02 -.870831461E+02 -.870844637E+02 -.870860769E+02 -.870879811E+02 -.870901711E+02 -.870926409E+02 -.870953838E+02 -.870983927E+02 -.871016597E+02 -.871051765E+02 -.871089346E+02 -.871129248E+02 -.871171377E+02 -.871215638E+02 -.871261931E+02 -.871310158E+02 -.871360218E+02 -.871412012E+02 -.871465438E+02 -.871520399E+02 -.871576797E+02 -.871634535E+02 -.871693521E+02 -.871753664E+02 -.871814875E+02 -.871877070E+02 -.871940169E+02 -.872004093E+02 -.872068768E+02 -.872134126E+02 -.872200099E+02 -.872266627E+02 -.872333652E+02 -.872401119E+02 -.872468979E+02 -.872537184E+02 -.872605687E+02 -.872674438E+02 -.872743366E+02 -.872812339E+02 -.872881074E+02 -.872948936E+02 -.873014566E+02 -.873075243E+02 -.873125933E+02 -.873158051E+02 -.873158051E+02
 -.873166248E+02 -.873166248E+02 -.873135992E+02 -.873088255E+02 -.873031134E+02 -.872969382E+02 -.872905574E+02 -.872840998E+02 -.872776263E+02 -.872711642E+02 -.872647267E+02 -.872583213E+02 -.872519535E+02 -.872456282E+02 -.872393506E+02 -.872331257E+02 -.872269593E+02 -.872208570E+02 -.872148250E+02 -.872088696E+02 -.872029977E+02 -.871972161E+02 -.871915322E+02 -.871859534E+02 -.871804874E+02 -.871751423E+02 -.871699261E+02 -.871648472E+02 -.871599139E+02 -.871551347E+02 -.871505182E+02 -.871460728E+02 -.871418072E+02 -.871377295E+02 -.871338482E+02 -.871301712E+02 -.871267065E+02 -.871234615E+02 -.871204435E+02 -.871176594E+02 -.871151155E+02 -.871128179E+02 -.871107719E+02 -.871089824E+02 -.871074537E+02 -.871061896E+02 -.871051930E+02 -.871044664E+02 -.871040113E+02 -.871038289E+02 -.871039193E+02 -.871042823E+02 -.871049165E+02 -.871058202E+02 -.871069909E+02 -.871084254E+02 -.871101199E+02 -.871120699E+02 -.871142704E+02 -.871167159E+02 -.871194002E+02 -.871223168E+02 -.871254587E+02 -.871288187E+02 -.871323890E+02 -.871361616E+02 -.871401285E+02 -.871442812E+02 -.871486113E+02 -.871531102E+02 -.871577692E+02 -.871625798E+02 -.871675335E+02 -.871726218E+02 -.871778363E+02 -.871831690E+02 -.871886118E+02 -.871941570E+02 -.871997971E+02 -.872055249E+02 -.872113334E+02 -.872172160E+02 -.872231664E+02 -.872291786E+02 -.872352468E+02 -.872413657E+02 -.872475302E+02 -.872537355E+02 -.872599771E+02 -.872662505E+02 -.872725508E+02 -.872788710E+02 -.872851988E+02 -.872915077E+02 -.872977391E+02 -.873037675E+02 -.873093424E+02 -.873140006E+02 -.873169525E+02 -.873169525E+02
 -.873177923E+02 -.873177923E+02 -.873150309E+02 -.873106745E+02 -.873054627E+02 -.872998295E+02 -.872940103E+02 -.872881231E+02 -.872822237E+02 -.872763373E+02 -.872704763E+02 -.872646477E+02 -.872588566E+02 -.872531078E+02 -.872474060E+02 -.872417562E+02 -.872361634E+02 -.872306330E+02 -.872251705E+02 -.872197817E+02 -.872144726E+02 -.872092496E+02 -.872041190E+02 -.871990875E+02 -.871941618E+02 -.871893491E+02 -.871846563E+02 -.871800907E+02 -.871756595E+02 -.871713701E+02 -.871672299E+02 -.871632462E+02 -.871594261E+02 -.871557770E+02 -.871523058E+02 -.871490193E+02 -.871459243E+02 -.871430272E+02 -.871403340E+02 -.871378505E+02 -.871355822E+02 -.871335341E+02 -.871317106E+02 -.871301160E+02 -.871287538E+02 -.871276272E+02 -.871267386E+02 -.871260901E+02 -.871256830E+02 -.871255182E+02 -.871255959E+02 -.871259158E+02 -.871264769E+02 -.871272777E+02 -.871283160E+02 -.871295893E+02 -.871310942E+02 -.871328270E+02 -.871347836E+02 -.871369592E+02 -.871393488E+02 -.871419467E+02 -.871447471E+02 -.871477439E+02 -.871509304E+02 -.871543000E+02 -.871578457E+02 -.871615604E+02 -.871654369E+02 -.871694677E+02 -.871736456E+02 -.871779631E+02 -.871824128E+02 -.871869875E+02 -.871916798E+02 -.871964828E+02 -.872013894E+02 -.872063927E+02 -.872114863E+02 -.872166636E+02 -.872219185E+02 -.872272451E+02 -.872326375E+02 -.872380904E+02 -.872435986E+02 -.872491569E+02 -.872547609E+02 -.872604059E+02 -.872660876E+02 -.872718018E+02 -.872775437E+02 -.872833069E+02 -.872890797E+02 -.872948376E+02 -.873005268E+02 -.873060323E+02 -.873111247E+02 -.873153805E+02 -.873180777E+02 -.873180777E+02
 -.873189317E+02 -.873189317E+02 -.873164281E+02 -.873124786E+02 -.873077542E+02 -.873026489E+02 -.872973763E+02 -.872920436E+02 -.872867016E+02 -.872813736E+02 -.872760707E+02 -.872707996E+02 -.872655652E+02 -.872603718E+02 -.872552238E+02 -.872501257E+02 -.872450823E+02 -.872400984E+02 -.872351790E+02 -.872303293E+02 -.872255548E+02 -.872208609E+02 -.872162534E+02 -.872117381E+02 -.872073211E+02 -.872030084E+02 -.871988061E+02 -.871947207E+02 -.871907583E+02 -.871869254E+02 -.871832281E+02 -.871796729E+02 -.871762658E+02 -.871730132E+02 -.871699208E+02 -.871669946E+02 -.871642403E+02 -.871616632E+02 -.871592685E+02 -.871570611E+02 -.871550456E+02 -.871532261E+02 -.871516066E+02 -.871501904E+02 -.871489807E+02 -.871479799E+02 -.871471903E+02 -.871466134E+02 -.871462506E+02 -.871461024E+02 -.871461690E+02 -.871464502E+02 -.871469452E+02 -.871476526E+02 -.871485707E+02 -.871496973E+02 -.871510296E+02 -.871525645E+02 -.871542985E+02 -.871562276E+02 -.871583475E+02 -.871606535E+02 -.871631407E+02 -.871658038E+02 -.871686373E+02 -.871716354E+02 -.871747924E+02 -.871781020E+02 -.871815582E+02 -.871851546E+02 -.871888850E+02 -.871927429E+02 -.871967220E+02 -.872008160E+02 -.872050186E+02 -.872093235E+02 -.872137249E+02 -.872182165E+02 -.872227928E+02 -.872274478E+02 -.872321763E+02 -.872369728E+02 -.872418322E+02 -.872467496E+02 -.872517202E+02 -.872567395E+02 -.872618032E+02 -.872669071E+02 -.872720471E+02 -.872772193E+02 -.872824192E+02 -.872876407E+02 -.872928730E+02 -.872980937E+02 -.873032537E+02 -.873082483E+02 -.873128691E+02 -.873167312E+02 -.873191792E+02 -.873191792E+02
 -.873200430E+02 -.873200430E+02 -.873177907E+02 -.873142378E+02 -.873099884E+02 -.873053971E+02 -.873006563E+02 -.872958627E+02 -.872910621E+02 -.872862757E+02 -.872815136E+02 -.872767820E+02 -.872720854E+02 -.872674277E+02 -.872628130E+02 -.872582455E+02 -.872537294E+02 -.872492691E+02 -.872448690E+02 -.872405339E+02 -.872362685E+02 -.872320778E+02 -.872279667E+02 -.872239404E+02 -.872200042E+02 -.872161634E+02 -.872124233E+02 -.872087893E+02 -.872052669E+02 -.872018616E+02 -.871985787E+02 -.871954237E+02 -.871924018E+02 -.871895183E+02 -.871867782E+02 -.871841866E+02 -.871817482E+02 -.871794677E+02 -.871773493E+02 -.871753972E+02 -.871736152E+02 -.871720069E+02 -.871705756E+02 -.871693241E+02 -.871682550E+02 -.871673704E+02 -.871666721E+02 -.871661616E+02 -.871658398E+02 -.871657074E+02 -.871657643E+02 -.871660105E+02 -.871664452E+02 -.871670673E+02 -.871678754E+02 -.871688676E+02 -.871700416E+02 -.871713947E+02 -.871729241E+02 -.871746263E+02 -.871764977E+02 -.871785344E+02 -.871807322E+02 -.871830867E+02 -.871855932E+02 -.871882469E+02 -.871910427E+02 -.871939754E+02 -.871970399E+02 -.872002308E+02 -.872035425E+02 -.872069698E+02 -.872105070E+02 -.872141489E+02 -.872178899E+02 -.872217246E+02 -.872256479E+02 -.872296544E+02 -.872337391E+02 -.872378969E+02 -.872421231E+02 -.872464129E+02 -.872507618E+02 -.872551652E+02 -.872596190E+02 -.872641190E+02 -.872686614E+02 -.872732421E+02 -.872778577E+02 -.872825042E+02 -.872871776E+02 -.872918722E+02 -.872965782E+02 -.873012753E+02 -.873059190E+02 -.873104148E+02 -.873145748E+02 -.873180523E+02 -.873202566E+02 -.873202566E+02
 -.873211271E+02 -.873211271E+02 -.873191198E+02 -.873159536E+02 -.873121671E+02 -.873080765E+02 -.873038534E+02 -.872995842E+02 -.872953098E+02 -.872910493E+02 -.872868118E+02 -.872826029E+02 -.872784267E+02 -.872742867E+02 -.872701868E+02 -.872661305E+02 -.872621218E+02 -.872581644E+02 -.872542625E+02 -.872504201E+02 -.872466415E+02 -.872429309E+02 -.872392929E+02 -.872357318E+02 -.872322523E+02 -.872288588E+02 -.872255561E+02 -.872223489E+02 -.872192417E+02 -.872162393E+02 -.872133463E+02 -.872105673E+02 -.872079068E+02 -.872053692E+02 -.872029589E+02 -.872006801E+02 -.871985367E+02 -.871965328E+02 -.871946720E+02 -.871929576E+02 -.871913931E+02 -.871899813E+02 -.871887249E+02 -.871876265E+02 -.871866881E+02 -.871859115E+02 -.871852984E+02 -.871848497E+02 -.871845663E+02 -.871844488E+02 -.871844973E+02 -.871847115E+02 -.871850908E+02 -.871856345E+02 -.871863411E+02 -.871872092E+02 -.871882369E+02 -.871894218E+02 -.871907617E+02 -.871922535E+02 -.871938944E+02 -.871956809E+02 -.871976096E+02 -.871996767E+02 -.872018783E+02 -.872042102E+02 -.872066683E+02 -.872092482E+02 -.872119454E+02 -.872147553E+02 -.872176733E+02 -.872206948E+02 -.872238150E+02 -.872270294E+02 -.872303333E+02 -.872337219E+02 -.872371908E+02 -.872407354E+02 -.872443512E+02 -.872480340E+02 -.872517795E+02 -.872555834E+02 -.872594418E+02 -.872633508E+02 -.872673065E+02 -.872713052E+02 -.872753435E+02 -.872794177E+02 -.872835246E+02 -.872876608E+02 -.872918224E+02 -.872960043E+02 -.873001977E+02 -.873043841E+02 -.873085239E+02 -.873125327E+02 -.873162426E+02 -.873193441E+02 -.873213102E+02 -.873213102E+02
 -.873221854E+02 -.873221854E+02 -.873204171E+02 -.873176283E+02 -.873142933E+02 -.873106908E+02 -.873069722E+02 -.873032138E+02 -.872994516E+02 -.872957025E+02 -.872919748E+02 -.872882732E+02 -.872846015E+02 -.872809630E+02 -.872773610E+02 -.872737986E+02 -.872702794E+02 -.872668067E+02 -.872633841E+02 -.872600152E+02 -.872567037E+02 -.872534533E+02 -.872502679E+02 -.872471513E+02 -.872441074E+02 -.872411402E+02 -.872382537E+02 -.872354519E+02 -.872327387E+02 -.872301181E+02 -.872275940E+02 -.872251704E+02 -.872228511E+02 -.872206398E+02 -.872185401E+02 -.872165556E+02 -.872146897E+02 -.872129457E+02 -.872113265E+02 -.872098353E+02 -.872084745E+02 -.872072468E+02 -.872061544E+02 -.872051993E+02 -.872043834E+02 -.872037081E+02 -.872031746E+02 -.872027840E+02 -.872025369E+02 -.872024338E+02 -.872024747E+02 -.872026595E+02 -.872029876E+02 -.872034584E+02 -.872040708E+02 -.872048235E+02 -.872057148E+02 -.872067431E+02 -.872079061E+02 -.872092015E+02 -.872106268E+02 -.872121792E+02 -.872138558E+02 -.872156534E+02 -.872175687E+02 -.872195983E+02 -.872217387E+02 -.872239860E+02 -.872263366E+02 -.872287866E+02 -.872313321E+02 -.872339691E+02 -.872366937E+02 -.872395019E+02 -.872423896E+02 -.872453530E+02 -.872483881E+02 -.872514911E+02 -.872546580E+02 -.872578851E+02 -.872611687E+02 -.872645052E+02 -.872678911E+02 -.872713229E+02 -.872747972E+02 -.872783109E+02 -.872818607E+02 -.872854436E+02 -.872890565E+02 -.872926963E+02 -.872963597E+02 -.873000421E+02 -.873037354E+02 -.873074236E+02 -.873110713E+02 -.873146041E+02 -.873178740E+02 -.873206079E+02 -.873223411E+02 -.873223411E+02
 -.873232197E+02 -.873232197E+02 -.873216851E+02 -.873192649E+02 -.873163709E+02 -.873132452E+02 -.873100191E+02 -.873067590E+02 -.873034962E+02 -.873002454E+02 -.872970138E+02 -.872938057E+02 -.872906244E+02 -.872874727E+02 -.872843536E+02 -.872812699E+02 -.872782244E+02 -.872752204E+02 -.872722607E+02 -.872693485E+02 -.872664869E+02 -.872636793E+02 -.872609289E+02 -.872582389E+02 -.872556127E+02 -.872530536E+02 -.872505651E+02 -.872481505E+02 -.872458132E+02 -.872435565E+02 -.872413837E+02 -.872392980E+02 -.872373028E+02 -.872354011E+02 -.872335959E+02 -.872318903E+02 -.872302870E+02 -.872287888E+02 -.872273982E+02 -.872261176E+02 -.872249494E+02 -.872238954E+02 -.872229577E+02 -.872221379E+02 -.872214375E+02 -.872208577E+02 -.872203995E+02 -.872200639E+02 -.872198512E+02 -.872197620E+02 -.872197961E+02 -.872199536E+02 -.872202340E+02 -.872206367E+02 -.872211608E+02 -.872218053E+02 -.872225688E+02 -.872234498E+02 -.872244466E+02 -.872255572E+02 -.872267795E+02 -.872281113E+02 -.872295501E+02 -.872310932E+02 -.872327380E+02 -.872344815E+02 -.872363209E+02 -.872382529E+02 -.872402745E+02 -.872423824E+02 -.872445733E+02 -.872468440E+02 -.872491911E+02 -.872516112E+02 -.872541009E+02 -.872566570E+02 -.872592760E+02 -.872619548E+02 -.872646899E+02 -.872674782E+02 -.872703165E+02 -.872732016E+02 -.872761307E+02 -.872791006E+02 -.872821085E+02 -.872851515E+02 -.872882268E+02 -.872913318E+02 -.872944638E+02 -.872976201E+02 -.873007977E+02 -.873039924E+02 -.873071974E+02 -.873103986E+02 -.873135651E+02 -.873166323E+02 -.873194715E+02 -.873218455E+02 -.873233506E+02 -.873233506E+02
 -.873242325E+02 -.873242325E+02 -.873229267E+02 -.873208673E+02 -.873184050E+02 -.873157456E+02 -.873130012E+02 -.873102282E+02 -.873074533E+02 -.873046891E+02 -.873019417E+02 -.872992149E+02 -.872965115E+02 -.872938339E+02 -.872911846E+02 -.872885661E+02 -.872859808E+02 -.872834314E+02 -.872809204E+02 -.872784504E+02 -.872760242E+02 -.872736445E+02 -.872713139E+02 -.872690353E+02 -.872668115E+02 -.872646452E+02 -.872625394E+02 -.872604967E+02 -.872585200E+02 -.872566120E+02 -.872547756E+02 -.872530133E+02 -.872513279E+02 -.872497219E+02 -.872481978E+02 -.872467581E+02 -.872454051E+02 -.872441410E+02 -.872429680E+02 -.872418879E+02 -.872409026E+02 -.872400139E+02 -.872392232E+02 -.872385319E+02 -.872379413E+02 -.872374523E+02 -.872370659E+02 -.872367826E+02 -.872366029E+02 -.872365270E+02 -.872365552E+02 -.872366872E+02 -.872369226E+02 -.872372611E+02 -.872377020E+02 -.872382442E+02 -.872388867E+02 -.872396284E+02 -.872404678E+02 -.872414032E+02 -.872424331E+02 -.872435554E+02 -.872447683E+02 -.872460694E+02 -.872474567E+02 -.872489278E+02 -.872504801E+02 -.872521112E+02 -.872538184E+02 -.872555992E+02 -.872574507E+02 -.872593703E+02 -.872613552E+02 -.872634026E+02 -.872655096E+02 -.872676736E+02 -.872698916E+02 -.872721610E+02 -.872744791E+02 -.872768430E+02 -.872792501E+02 -.872816979E+02 -.872841837E+02 -.872867050E+02 -.872892593E+02 -.872918442E+02 -.872944574E+02 -.872970965E+02 -.872997592E+02 -.873024432E+02 -.873051459E+02 -.873078638E+02 -.873105909E+02 -.873133151E+02 -.873160103E+02 -.873186212E+02 -.873210382E+02 -.873230594E+02 -.873243409E+02 -.873243409E+02
 -.873252264E+02 -.873252264E+02 -.873241450E+02 -.873224396E+02 -.873204007E+02 -.873181987E+02 -.873159265E+02 -.873136308E+02 -.873113338E+02 -.873090461E+02 -.873067726E+02 -.873045166E+02 -.873022802E+02 -.873000657E+02 -.872978751E+02 -.872957104E+02 -.872935736E+02 -.872914670E+02 -.872893926E+02 -.872873527E+02 -.872853494E+02 -.872833849E+02 -.872814616E+02 -.872795817E+02 -.872777474E+02 -.872759611E+02 -.872742251E+02 -.872725416E+02 -.872709128E+02 -.872693412E+02 -.872678287E+02 -.872663778E+02 -.872649904E+02 -.872636687E+02 -.872624146E+02 -.872612302E+02 -.872601174E+02 -.872590778E+02 -.872581132E+02 -.872572252E+02 -.872564152E+02 -.872556847E+02 -.872550348E+02 -.872544666E+02 -.872539811E+02 -.872535791E+02 -.872532613E+02 -.872530283E+02 -.872528803E+02 -.872528176E+02 -.872528402E+02 -.872529481E+02 -.872531411E+02 -.872534186E+02 -.872537801E+02 -.872542250E+02 -.872547523E+02 -.872553611E+02 -.872560502E+02 -.872568184E+02 -.872576643E+02 -.872585864E+02 -.872595831E+02 -.872606526E+02 -.872617931E+02 -.872630028E+02 -.872642797E+02 -.872656217E+02 -.872670268E+02 -.872684927E+02 -.872700174E+02 -.872715986E+02 -.872732340E+02 -.872749214E+02 -.872766585E+02 -.872784430E+02 -.872802727E+02 -.872821453E+02 -.872840586E+02 -.872860104E+02 -.872879984E+02 -.872900205E+02 -.872920745E+02 -.872941585E+02 -.872962703E+02 -.872984080E+02 -.873005695E+02 -.873027529E+02 -.873049564E+02 -.873071779E+02 -.873094153E+02 -.873116656E+02 -.873139239E+02 -.873161802E+02 -.873184126E+02 -.873205755E+02 -.873225778E+02 -.873242523E+02 -.873253140E+02 -.873253140E+02
 -.873262041E+02 -.873262041E+02 -.873253435E+02 -.873239862E+02 -.873223635E+02 -.873206112E+02 -.873188031E+02 -.873169765E+02 -.873151490E+02 -.873133291E+02 -.873115207E+02 -.873097265E+02 -.873079482E+02 -.873061876E+02 -.873044462E+02 -.873027257E+02 -.873010278E+02 -.872993541E+02 -.872977063E+02 -.872960863E+02 -.872944956E+02 -.872929362E+02 -.872914097E+02 -.872899179E+02 -.872884627E+02 -.872870459E+02 -.872856692E+02 -.872843344E+02 -.872830433E+02 -.872817977E+02 -.872805993E+02 -.872794498E+02 -.872783509E+02 -.872773042E+02 -.872763112E+02 -.872753735E+02 -.872744926E+02 -.872736698E+02 -.872729065E+02 -.872722038E+02 -.872715629E+02 -.872709849E+02 -.872704707E+02 -.872700212E+02 -.872696371E+02 -.872693190E+02 -.872690675E+02 -.872688830E+02 -.872687657E+02 -.872687158E+02 -.872687335E+02 -.872688185E+02 -.872689707E+02 -.872691897E+02 -.872694753E+02 -.872698267E+02 -.872702434E+02 -.872707245E+02 -.872712692E+02 -.872718765E+02 -.872725453E+02 -.872732746E+02 -.872740629E+02 -.872749090E+02 -.872758115E+02 -.872767689E+02 -.872777797E+02 -.872788422E+02 -.872799550E+02 -.872811162E+02 -.872823242E+02 -.872835772E+02 -.872848736E+02 -.872862114E+02 -.872875890E+02 -.872890045E+02 -.872904562E+02 -.872919423E+02 -.872934611E+02 -.872950107E+02 -.872965895E+02 -.872981957E+02 -.872998277E+02 -.873014837E+02 -.873031623E+02 -.873048617E+02 -.873065804E+02 -.873083168E+02 -.873100695E+02 -.873118368E+02 -.873136170E+02 -.873154078E+02 -.873172051E+02 -.873190010E+02 -.873207781E+02 -.873224999E+02 -.873240940E+02 -.873254272E+02 -.873262725E+02 -.873262725E+02
 -.873271668E+02 -.873271668E+02 -.873265236E+02 -.873255091E+02 -.873242962E+02 -.873229865E+02 -.873216351E+02 -.873202700E+02 -.873189044E+02 -.873175446E+02 -.873161935E+02 -.873148531E+02 -.873135248E+02 -.873122098E+02 -.873109094E+02 -.873096247E+02 -.873083571E+02 -.873071077E+02 -.873058779E+02 -.873046689E+02 -.873034821E+02 -.873023187E+02 -.873011801E+02 -.873000676E+02 -.872989825E+02 -.872979262E+02 -.872969000E+02 -.872959052E+02 -.872949432E+02 -.872940151E+02 -.872931224E+02 -.872922662E+02 -.872914477E+02 -.872906683E+02 -.872899290E+02 -.872892309E+02 -.872885752E+02 -.872879628E+02 -.872873946E+02 -.872868717E+02 -.872863948E+02 -.872859647E+02 -.872855821E+02 -.872852476E+02 -.872849618E+02 -.872847251E+02 -.872845379E+02 -.872844005E+02 -.872843132E+02 -.872842759E+02 -.872842889E+02 -.872843519E+02 -.872844649E+02 -.872846276E+02 -.872848398E+02 -.872851010E+02 -.872854107E+02 -.872857684E+02 -.872861734E+02 -.872866250E+02 -.872871225E+02 -.872876649E+02 -.872882514E+02 -.872888809E+02 -.872895525E+02 -.872902651E+02 -.872910175E+02 -.872918086E+02 -.872926372E+02 -.872935020E+02 -.872944019E+02 -.872953354E+02 -.872963014E+02 -.872972985E+02 -.872983254E+02 -.872993807E+02 -.873004633E+02 -.873015717E+02 -.873027046E+02 -.873038608E+02 -.873050389E+02 -.873062377E+02 -.873074560E+02 -.873086924E+02 -.873099458E+02 -.873112150E+02 -.873124987E+02 -.873137960E+02 -.873151054E+02 -.873164260E+02 -.873177564E+02 -.873190948E+02 -.873204382E+02 -.873217807E+02 -.873231092E+02 -.873243965E+02 -.873255884E+02 -.873265852E+02 -.873272172E+02 -.873272172E+02
 -.873280989E+02 -.873280989E+02 -.873276674E+02 -.873269864E+02 -.873261719E+02 -.873252921E+02 -.873243843E+02 -.873234672E+02 -.873225499E+02 -.873216363E+02 -.873207288E+02 -.873198284E+02 -.873189363E+02 -.873180531E+02 -.873171798E+02 -.873163172E+02 -.873154661E+02 -.873146274E+02 -.873138019E+02 -.873129904E+02 -.873121939E+02 -.873114133E+02 -.873106493E+02 -.873099029E+02 -.873091751E+02 -.873084666E+02 -.873077783E+02 -.873071112E+02 -.873064662E+02 -.873058440E+02 -.873052455E+02 -.873046716E+02 -.873041231E+02 -.873036007E+02 -.873031053E+02 -.873026376E+02 -.873021982E+02 -.873017880E+02 -.873014074E+02 -.873010571E+02 -.873007376E+02 -.873004495E+02 -.873001933E+02 -.872999692E+02 -.872997778E+02 -.872996192E+02 -.872994938E+02 -.872994018E+02 -.872993432E+02 -.872993182E+02 -.872993268E+02 -.872993689E+02 -.872994445E+02 -.872995533E+02 -.872996953E+02 -.872998701E+02 -.873000774E+02 -.873003168E+02 -.873005879E+02 -.873008903E+02 -.873012234E+02 -.873015866E+02 -.873019794E+02 -.873024010E+02 -.873028509E+02 -.873033283E+02 -.873038324E+02 -.873043625E+02 -.873049178E+02 -.873054974E+02 -.873061006E+02 -.873067265E+02 -.873073741E+02 -.873080428E+02 -.873087315E+02 -.873094394E+02 -.873101656E+02 -.873109092E+02 -.873116694E+02 -.873124453E+02 -.873132361E+02 -.873140408E+02 -.873148586E+02 -.873156888E+02 -.873165305E+02 -.873173828E+02 -.873182450E+02 -.873191164E+02 -.873199960E+02 -.873208832E+02 -.873217770E+02 -.873226763E+02 -.873235790E+02 -.873244810E+02 -.873253737E+02 -.873262386E+02 -.873270391E+02 -.873277083E+02 -.873281323E+02 -.873281323E+02
 -.873288695E+02 -.873288695E+02 -.873286222E+02 -.873282283E+02 -.873277541E+02 -.873272400E+02 -.873267083E+02 -.873261706E+02 -.873256323E+02 -.873250961E+02 -.873245634E+02 -.873240349E+02 -.873235113E+02 -.873229929E+02 -.873224803E+02 -.873219741E+02 -.873214746E+02 -.873209824E+02 -.873204980E+02 -.873200219E+02 -.873195546E+02 -.873190966E+02 -.873186485E+02 -.873182107E+02 -.873177838E+02 -.873173682E+02 -.873169646E+02 -.873165735E+02 -.873161952E+02 -.873158304E+02 -.873154795E+02 -.873151431E+02 -.873148216E+02 -.873145154E+02 -.873142250E+02 -.873139509E+02 -.873136934E+02 -.873134529E+02 -.873132299E+02 -.873130246E+02 -.873128374E+02 -.873126686E+02 -.873125185E+02 -.873123872E+02 -.873122750E+02 -.873121821E+02 -.873121086E+02 -.873120546E+02 -.873120203E+02 -.873120056E+02 -.873120106E+02 -.873120353E+02 -.873120795E+02 -.873121432E+02 -.873122264E+02 -.873123287E+02 -.873124501E+02 -.873125904E+02 -.873127492E+02 -.873129263E+02 -.873131215E+02 -.873133343E+02 -.873135644E+02 -.873138115E+02 -.873140751E+02 -.873143548E+02 -.873146503E+02 -.873149610E+02 -.873152865E+02 -.873156263E+02 -.873159799E+02 -.873163468E+02 -.873167266E+02 -.873171187E+02 -.873175225E+02 -.873179377E+02 -.873183637E+02 -.873187999E+02 -.873192459E+02 -.873197011E+02 -.873201650E+02 -.873206372E+02 -.873211172E+02 -.873216044E+02 -.873220983E+02 -.873225986E+02 -.873231047E+02 -.873236162E+02 -.873241326E+02 -.873246534E+02 -.873251781E+02 -.873257060E+02 -.873262357E+02 -.873267647E+02 -.873272876E+02 -.873277931E+02 -.873282591E+02 -.873286463E+02 -.873288894E+02 -.873288894E+02
 -.873288695E+02 -.873288695E+02 -.873286222E+02 -.873282283E+02 -.873277541E+02 -.873272400E+02 -.873267083E+02 -.873261706E+02 -.873256323E+02 -.873250961E+02 -.873245634E+02 -.873240349E+02 -.873235113E+02 -.873229929E+02 -.873224803E+02 -.873219741E+02 -.873214746E+02 -.873209824E+02 -.873204980E+02 -.873200219E+02 -.873195546E+02 -.873190966E+02 -.873186485E+02 -.873182107E+02 -.873177838E+02 -.873173682E+02 -.873169646E+02 -.873165735E+02 -.873161952E+02 -.873158304E+02 -.873154795E+02 -.873151431E+02 -.873148216E+02 -.873145154E+02 -.873142250E+02 -.873139509E+02 -.873136934E+02 -.873134529E+02 -.873132299E+02 -.873130246E+02 -.873128374E+02 -.873126686E+02 -.873125185E+02 -.873123872E+02 -.873122750E+02 -.873121821E+02 -.873121086E+02 -.873120546E+02 -.873120203E+02 -.873120056E+02 -.873120106E+02 -.873120353E+02 -.873120795E+02 -.873121432E+02 -.873122264E+02 -.873123287E+02 -.873124501E+02 -.873125904E+02 -.873127492E+02 -.873129263E+02 -.873131215E+02 -.873133343E+02 -.873135644E+02 -.873138115E+02 -.873140751E+02 -.873143548E+02 -.873146503E+02 -.873149610E+02 -.873152865E+02 -.873156263E+02 -.873159799E+02 -.873163468E+02 -.873167266E+02 -.873171187E+02 -.873175225E+02 -.873179377E+02 -.873183637E+02 -.873187999E+02 -.873192459E+02 -.873197011E+02 -.873201650E+02 -.873206372E+02 -.873211172E+02 -.873216044E+02 -.873220983E+02 -.873225986E+02 -.873231047E+02 -.873236162E+02 -.873241326E+02 -.873246534E+02 -.873251781E+02 -.873257060E+02 -.873262357E+02 -.873267647E+02 -.873272876E+02 -.873277931E+02 -.873282591E+02 -.873286463E+02 -.873288894E+02 -.873288894E+02
