# Supplementary material for: Electrical Pacing of Cardiac Tissue Including Potassium Inward Rectification
Source: PLoS One. 2015 Jun 9;10(6):e0127837. doi: 10.1371/journal.pone.0127837 (PMC4461281; doi:10.1371/journal.pone.0127837)
Supplement: S1 Data — (ZIP) [file pone.0127837.s001.zip › All-Data/Data-with-IK1/BDT31/Vm10ms.txt]

 -.873300171E+02 -.873205281E+02 -.873201473E+02 -.873194525E+02 -.873185076E+02 -.873173678E+02 -.873160813E+02 -.873146846E+02 -.873132023E+02 -.873116528E+02 -.873100501E+02 -.873084050E+02 -.873067281E+02 -.873050313E+02 -.873033255E+02 -.873016199E+02 -.872999229E+02 -.872982404E+02 -.872965760E+02 -.872949324E+02 -.872933122E+02 -.872917176E+02 -.872901512E+02 -.872886164E+02 -.872871164E+02 -.872856542E+02 -.872842325E+02 -.872828536E+02 -.872815192E+02 -.872802311E+02 -.872789910E+02 -.872778006E+02 -.872766617E+02 -.872755763E+02 -.872745463E+02 -.872735735E+02 -.872726596E+02 -.872718059E+02 -.872710139E+02 -.872702847E+02 -.872696196E+02 -.872690196E+02 -.872684857E+02 -.872680189E+02 -.872676201E+02 -.872672898E+02 -.872670288E+02 -.872668374E+02 -.872667158E+02 -.872666644E+02 -.872666830E+02 -.872667716E+02 -.872669300E+02 -.872671578E+02 -.872674548E+02 -.872678201E+02 -.872682532E+02 -.872687532E+02 -.872693192E+02 -.872699501E+02 -.872706448E+02 -.872714020E+02 -.872722204E+02 -.872730986E+02 -.872740351E+02 -.872750283E+02 -.872760766E+02 -.872771781E+02 -.872783312E+02 -.872795340E+02 -.872807847E+02 -.872820812E+02 -.872834216E+02 -.872848038E+02 -.872862257E+02 -.872876851E+02 -.872891798E+02 -.872907073E+02 -.872922651E+02 -.872938507E+02 -.872954610E+02 -.872970930E+02 -.872987431E+02 -.873004076E+02 -.873020819E+02 -.873037610E+02 -.873054389E+02 -.873071085E+02 -.873087614E+02 -.873103876E+02 -.873119749E+02 -.873135085E+02 -.873149705E+02 -.873163390E+02 -.873175876E+02 -.873186838E+02 -.873195885E+02 -.873202538E+02 -.873206220E+02 -.873206220E+02
 -.873205281E+02 -.873205281E+02 -.873201473E+02 -.873194525E+02 -.873185076E+02 -.873173678E+02 -.873160813E+02 -.873146846E+02 -.873132023E+02 -.873116528E+02 -.873100501E+02 -.873084050E+02 -.873067281E+02 -.873050313E+02 -.873033255E+02 -.873016199E+02 -.872999229E+02 -.872982404E+02 -.872965760E+02 -.872949324E+02 -.872933122E+02 -.872917176E+02 -.872901512E+02 -.872886164E+02 -.872871164E+02 -.872856542E+02 -.872842325E+02 -.872828536E+02 -.872815192E+02 -.872802311E+02 -.872789910E+02 -.872778006E+02 -.872766617E+02 -.872755763E+02 -.872745463E+02 -.872735735E+02 -.872726596E+02 -.872718059E+02 -.872710139E+02 -.872702847E+02 -.872696196E+02 -.872690196E+02 -.872684857E+02 -.872680189E+02 -.872676201E+02 -.872672898E+02 -.872670288E+02 -.872668374E+02 -.872667158E+02 -.872666644E+02 -.872666830E+02 -.872667716E+02 -.872669300E+02 -.872671578E+02 -.872674548E+02 -.872678201E+02 -.872682532E+02 -.872687532E+02 -.872693192E+02 -.872699501E+02 -.872706448E+02 -.872714020E+02 -.872722204E+02 -.872730986E+02 -.872740351E+02 -.872750283E+02 -.872760766E+02 -.872771781E+02 -.872783312E+02 -.872795340E+02 -.872807847E+02 -.872820812E+02 -.872834216E+02 -.872848038E+02 -.872862257E+02 -.872876851E+02 -.872891798E+02 -.872907073E+02 -.872922651E+02 -.872938507E+02 -.872954610E+02 -.872970930E+02 -.872987431E+02 -.873004076E+02 -.873020819E+02 -.873037610E+02 -.873054389E+02 -.873071085E+02 -.873087614E+02 -.873103876E+02 -.873119749E+02 -.873135085E+02 -.873149705E+02 -.873163390E+02 -.873175876E+02 -.873186838E+02 -.873195885E+02 -.873202538E+02 -.873206220E+02 -.873206220E+02
 -.873185527E+02 -.873185527E+02 -.873180016E+02 -.873170224E+02 -.873157177E+02 -.873141715E+02 -.873124490E+02 -.873105939E+02 -.873086354E+02 -.873065948E+02 -.873044880E+02 -.873023293E+02 -.873001348E+02 -.872979206E+02 -.872957008E+02 -.872934874E+02 -.872912897E+02 -.872891130E+02 -.872869607E+02 -.872848357E+02 -.872827404E+02 -.872806780E+02 -.872786526E+02 -.872766688E+02 -.872747307E+02 -.872728421E+02 -.872710062E+02 -.872692255E+02 -.872675021E+02 -.872658380E+02 -.872642355E+02 -.872626969E+02 -.872612249E+02 -.872598220E+02 -.872584907E+02 -.872572334E+02 -.872560522E+02 -.872549487E+02 -.872539248E+02 -.872529820E+02 -.872521219E+02 -.872513459E+02 -.872506555E+02 -.872500519E+02 -.872495361E+02 -.872491092E+02 -.872487717E+02 -.872485243E+02 -.872483673E+02 -.872483009E+02 -.872483253E+02 -.872484402E+02 -.872486454E+02 -.872489405E+02 -.872493249E+02 -.872497979E+02 -.872503584E+02 -.872510055E+02 -.872517378E+02 -.872525541E+02 -.872534528E+02 -.872544323E+02 -.872554909E+02 -.872566266E+02 -.872578376E+02 -.872591217E+02 -.872604769E+02 -.872619008E+02 -.872633911E+02 -.872649456E+02 -.872665616E+02 -.872682368E+02 -.872699686E+02 -.872717543E+02 -.872735912E+02 -.872754766E+02 -.872774075E+02 -.872793811E+02 -.872813941E+02 -.872834434E+02 -.872855254E+02 -.872876363E+02 -.872897721E+02 -.872919279E+02 -.872940987E+02 -.872962783E+02 -.872984597E+02 -.873006346E+02 -.873027931E+02 -.873049229E+02 -.873070095E+02 -.873090347E+02 -.873109758E+02 -.873128050E+02 -.873144871E+02 -.873159781E+02 -.873172224E+02 -.873181494E+02 -.873186698E+02 -.873186698E+02
 -.873153164E+02 -.873153164E+02 -.873145460E+02 -.873131964E+02 -.873114164E+02 -.873093198E+02 -.873069885E+02 -.873044789E+02 -.873018296E+02 -.872990689E+02 -.872962208E+02 -.872933090E+02 -.872903569E+02 -.872873860E+02 -.872844144E+02 -.872814561E+02 -.872785203E+02 -.872756124E+02 -.872727363E+02 -.872698957E+02 -.872670945E+02 -.872643380E+02 -.872616321E+02 -.872589828E+02 -.872563953E+02 -.872538742E+02 -.872514230E+02 -.872490447E+02 -.872467421E+02 -.872445181E+02 -.872423759E+02 -.872403190E+02 -.872383511E+02 -.872364757E+02 -.872346959E+02 -.872330149E+02 -.872314352E+02 -.872299593E+02 -.872285895E+02 -.872273280E+02 -.872261770E+02 -.872251386E+02 -.872242147E+02 -.872234069E+02 -.872227169E+02 -.872221457E+02 -.872216943E+02 -.872213634E+02 -.872211536E+02 -.872210651E+02 -.872210981E+02 -.872212524E+02 -.872215277E+02 -.872219233E+02 -.872224385E+02 -.872230722E+02 -.872238232E+02 -.872246899E+02 -.872256706E+02 -.872267636E+02 -.872279668E+02 -.872292779E+02 -.872306946E+02 -.872322144E+02 -.872338346E+02 -.872355523E+02 -.872373647E+02 -.872392688E+02 -.872412613E+02 -.872433392E+02 -.872454991E+02 -.872477377E+02 -.872500514E+02 -.872524369E+02 -.872548905E+02 -.872574085E+02 -.872599872E+02 -.872626227E+02 -.872653109E+02 -.872680477E+02 -.872708285E+02 -.872736484E+02 -.872765023E+02 -.872793843E+02 -.872822878E+02 -.872852051E+02 -.872881274E+02 -.872910443E+02 -.872939429E+02 -.872968078E+02 -.872996200E+02 -.873023555E+02 -.873049847E+02 -.873074698E+02 -.873097630E+02 -.873118035E+02 -.873135135E+02 -.873147934E+02 -.873155153E+02 -.873155153E+02
 -.873113532E+02 -.873113532E+02 -.873103499E+02 -.873086055E+02 -.873063092E+02 -.873036009E+02 -.873005820E+02 -.872973239E+02 -.872938773E+02 -.872902836E+02 -.872865802E+02 -.872828011E+02 -.872789773E+02 -.872751360E+02 -.872712978E+02 -.872674771E+02 -.872636836E+02 -.872599237E+02 -.872562027E+02 -.872525261E+02 -.872489010E+02 -.872453349E+02 -.872418354E+02 -.872384098E+02 -.872350642E+02 -.872318036E+02 -.872286320E+02 -.872255534E+02 -.872225715E+02 -.872196906E+02 -.872169154E+02 -.872142505E+02 -.872117008E+02 -.872092708E+02 -.872069645E+02 -.872047856E+02 -.872027375E+02 -.872008234E+02 -.871990465E+02 -.871974100E+02 -.871959167E+02 -.871945694E+02 -.871933708E+02 -.871923230E+02 -.871914278E+02 -.871906868E+02 -.871901014E+02 -.871896723E+02 -.871894004E+02 -.871892861E+02 -.871893295E+02 -.871895306E+02 -.871898887E+02 -.871904031E+02 -.871910727E+02 -.871918962E+02 -.871928717E+02 -.871939973E+02 -.871952709E+02 -.871966899E+02 -.871982518E+02 -.871999534E+02 -.872017917E+02 -.872037634E+02 -.872058648E+02 -.872080924E+02 -.872104422E+02 -.872129102E+02 -.872154923E+02 -.872181844E+02 -.872209821E+02 -.872238810E+02 -.872268766E+02 -.872299644E+02 -.872331396E+02 -.872363975E+02 -.872397333E+02 -.872431420E+02 -.872466183E+02 -.872501569E+02 -.872537521E+02 -.872573977E+02 -.872610871E+02 -.872648130E+02 -.872685670E+02 -.872723396E+02 -.872761196E+02 -.872798937E+02 -.872836459E+02 -.872873565E+02 -.872910011E+02 -.872945492E+02 -.872979622E+02 -.873011914E+02 -.873041747E+02 -.873068324E+02 -.873090626E+02 -.873107342E+02 -.873116787E+02 -.873116787E+02
 -.873069823E+02 -.873069823E+02 -.873057475E+02 -.873035999E+02 -.873007646E+02 -.872974089E+02 -.872936551E+02 -.872895916E+02 -.872852871E+02 -.872808005E+02 -.872761826E+02 -.872714777E+02 -.872667243E+02 -.872619527E+02 -.872571845E+02 -.872524349E+02 -.872477150E+02 -.872430330E+02 -.872383968E+02 -.872338157E+02 -.872292993E+02 -.872248573E+02 -.872204990E+02 -.872162325E+02 -.872120642E+02 -.872079998E+02 -.872040444E+02 -.872002029E+02 -.871964809E+02 -.871928842E+02 -.871894190E+02 -.871860913E+02 -.871829071E+02 -.871798717E+02 -.871769901E+02 -.871742667E+02 -.871717061E+02 -.871693125E+02 -.871670900E+02 -.871650427E+02 -.871631746E+02 -.871614892E+02 -.871599896E+02 -.871586788E+02 -.871575588E+02 -.871566319E+02 -.871558995E+02 -.871553630E+02 -.871550233E+02 -.871548810E+02 -.871549364E+02 -.871551891E+02 -.871556386E+02 -.871562839E+02 -.871571234E+02 -.871581554E+02 -.871593777E+02 -.871607878E+02 -.871623829E+02 -.871641597E+02 -.871661149E+02 -.871682447E+02 -.871705450E+02 -.871730115E+02 -.871756397E+02 -.871784249E+02 -.871813621E+02 -.871844462E+02 -.871876721E+02 -.871910343E+02 -.871945274E+02 -.871981457E+02 -.872018836E+02 -.872057354E+02 -.872096950E+02 -.872137566E+02 -.872179140E+02 -.872221610E+02 -.872264912E+02 -.872308978E+02 -.872353737E+02 -.872399114E+02 -.872445027E+02 -.872491385E+02 -.872538086E+02 -.872585012E+02 -.872632027E+02 -.872678967E+02 -.872725634E+02 -.872771785E+02 -.872817120E+02 -.872861259E+02 -.872903726E+02 -.872943915E+02 -.872981054E+02 -.873014151E+02 -.873041935E+02 -.873062771E+02 -.873074548E+02 -.873074548E+02
 -.873023776E+02 -.873023776E+02 -.873009136E+02 -.872983534E+02 -.872949588E+02 -.872909255E+02 -.872863989E+02 -.872814905E+02 -.872762905E+02 -.872708749E+02 -.872653077E+02 -.872596429E+02 -.872539232E+02 -.872481809E+02 -.872424388E+02 -.872367139E+02 -.872310192E+02 -.872253663E+02 -.872197673E+02 -.872142347E+02 -.872087807E+02 -.872034169E+02 -.871981535E+02 -.871929991E+02 -.871879607E+02 -.871830450E+02 -.871782584E+02 -.871736077E+02 -.871691002E+02 -.871647436E+02 -.871605455E+02 -.871565134E+02 -.871526541E+02 -.871489739E+02 -.871454789E+02 -.871421748E+02 -.871390670E+02 -.871361612E+02 -.871334627E+02 -.871309766E+02 -.871287080E+02 -.871266611E+02 -.871248398E+02 -.871232475E+02 -.871218872E+02 -.871207612E+02 -.871198718E+02 -.871192205E+02 -.871188086E+02 -.871186369E+02 -.871187055E+02 -.871190143E+02 -.871195624E+02 -.871203484E+02 -.871213706E+02 -.871226267E+02 -.871241140E+02 -.871258293E+02 -.871277691E+02 -.871299295E+02 -.871323061E+02 -.871348941E+02 -.871376885E+02 -.871406840E+02 -.871438749E+02 -.871472552E+02 -.871508189E+02 -.871545596E+02 -.871584708E+02 -.871625459E+02 -.871667781E+02 -.871711604E+02 -.871756859E+02 -.871803474E+02 -.871851377E+02 -.871900494E+02 -.871950752E+02 -.872002073E+02 -.872054380E+02 -.872107591E+02 -.872161619E+02 -.872216375E+02 -.872271760E+02 -.872327663E+02 -.872383964E+02 -.872440521E+02 -.872497171E+02 -.872553717E+02 -.872609922E+02 -.872665497E+02 -.872720079E+02 -.872773217E+02 -.872824337E+02 -.872872713E+02 -.872917416E+02 -.872957256E+02 -.872990702E+02 -.873015787E+02 -.873029968E+02 -.873029968E+02
 -.872976269E+02 -.872976269E+02 -.872959295E+02 -.872929420E+02 -.872889644E+02 -.872842232E+02 -.872788927E+02 -.872731103E+02 -.872669879E+02 -.872606182E+02 -.872540771E+02 -.872474249E+02 -.872407075E+02 -.872339591E+02 -.872272048E+02 -.872204640E+02 -.872137537E+02 -.872070900E+02 -.872004888E+02 -.871939656E+02 -.871875348E+02 -.871812093E+02 -.871749995E+02 -.871689148E+02 -.871629634E+02 -.871571532E+02 -.871514927E+02 -.871459907E+02 -.871406565E+02 -.871354994E+02 -.871305288E+02 -.871257531E+02 -.871211803E+02 -.871168180E+02 -.871126734E+02 -.871087536E+02 -.871050656E+02 -.871016164E+02 -.870984127E+02 -.870954608E+02 -.870927667E+02 -.870903356E+02 -.870881723E+02 -.870862807E+02 -.870846646E+02 -.870833270E+02 -.870822707E+02 -.870814976E+02 -.870810094E+02 -.870808070E+02 -.870808905E+02 -.870812598E+02 -.870819137E+02 -.870828505E+02 -.870840682E+02 -.870855638E+02 -.870873340E+02 -.870893751E+02 -.870916826E+02 -.870942517E+02 -.870970769E+02 -.871001526E+02 -.871034724E+02 -.871070299E+02 -.871108179E+02 -.871148294E+02 -.871190568E+02 -.871234924E+02 -.871281284E+02 -.871329565E+02 -.871379685E+02 -.871431560E+02 -.871485106E+02 -.871540237E+02 -.871596864E+02 -.871654901E+02 -.871714257E+02 -.871774842E+02 -.871836563E+02 -.871899322E+02 -.871963017E+02 -.872027542E+02 -.872092780E+02 -.872158603E+02 -.872224867E+02 -.872291409E+02 -.872358035E+02 -.872424516E+02 -.872490578E+02 -.872555878E+02 -.872619997E+02 -.872682403E+02 -.872742428E+02 -.872799221E+02 -.872851694E+02 -.872898454E+02 -.872937707E+02 -.872967145E+02 -.872983789E+02 -.872983789E+02
 -.872927621E+02 -.872927621E+02 -.872908213E+02 -.872873870E+02 -.872828005E+02 -.872773243E+02 -.872711648E+02 -.872644858E+02 -.872574199E+02 -.872500749E+02 -.872425357E+02 -.872348673E+02 -.872271192E+02 -.872193285E+02 -.872115234E+02 -.872037278E+02 -.871959636E+02 -.871882512E+02 -.871806100E+02 -.871730580E+02 -.871656110E+02 -.871582822E+02 -.871510833E+02 -.871440245E+02 -.871371156E+02 -.871303666E+02 -.871237882E+02 -.871173914E+02 -.871111874E+02 -.871051874E+02 -.870994019E+02 -.870938407E+02 -.870885132E+02 -.870834285E+02 -.870785954E+02 -.870740225E+02 -.870697187E+02 -.870656924E+02 -.870619519E+02 -.870585047E+02 -.870553579E+02 -.870525177E+02 -.870499899E+02 -.870477794E+02 -.870458908E+02 -.870443278E+02 -.870430939E+02 -.870421914E+02 -.870416224E+02 -.870413880E+02 -.870414883E+02 -.870419230E+02 -.870426907E+02 -.870437896E+02 -.870452168E+02 -.870469690E+02 -.870490422E+02 -.870514317E+02 -.870541322E+02 -.870571377E+02 -.870604417E+02 -.870640371E+02 -.870679165E+02 -.870720717E+02 -.870764945E+02 -.870811760E+02 -.870861073E+02 -.870912790E+02 -.870966817E+02 -.871023055E+02 -.871081406E+02 -.871141768E+02 -.871204042E+02 -.871268123E+02 -.871333910E+02 -.871401297E+02 -.871470179E+02 -.871540449E+02 -.871611997E+02 -.871684710E+02 -.871758470E+02 -.871833151E+02 -.871908619E+02 -.871984727E+02 -.872061308E+02 -.872138175E+02 -.872215106E+02 -.872291838E+02 -.872368056E+02 -.872443369E+02 -.872517293E+02 -.872589221E+02 -.872658387E+02 -.872723812E+02 -.872784248E+02 -.872838095E+02 -.872883291E+02 -.872917182E+02 -.872936342E+02 -.872936342E+02
 -.872877873E+02 -.872877873E+02 -.872855893E+02 -.872816869E+02 -.872764676E+02 -.872702339E+02 -.872632248E+02 -.872556298E+02 -.872476005E+02 -.872392568E+02 -.872306912E+02 -.872219740E+02 -.872131588E+02 -.872042867E+02 -.871953912E+02 -.871865017E+02 -.871776447E+02 -.871688445E+02 -.871601233E+02 -.871515008E+02 -.871429935E+02 -.871346158E+02 -.871263803E+02 -.871182991E+02 -.871103841E+02 -.871026477E+02 -.870951030E+02 -.870877632E+02 -.870806414E+02 -.870737503E+02 -.870671019E+02 -.870607077E+02 -.870545787E+02 -.870487258E+02 -.870431597E+02 -.870378913E+02 -.870329310E+02 -.870282891E+02 -.870239754E+02 -.870199988E+02 -.870163678E+02 -.870130898E+02 -.870101718E+02 -.870076198E+02 -.870054393E+02 -.870036351E+02 -.870022111E+02 -.870011706E+02 -.870005157E+02 -.870002477E+02 -.870003670E+02 -.870008729E+02 -.870017639E+02 -.870030377E+02 -.870046910E+02 -.870067198E+02 -.870091191E+02 -.870118833E+02 -.870150060E+02 -.870184800E+02 -.870222973E+02 -.870264496E+02 -.870309276E+02 -.870357219E+02 -.870408223E+02 -.870462183E+02 -.870518993E+02 -.870578540E+02 -.870640710E+02 -.870705388E+02 -.870772455E+02 -.870841793E+02 -.870913283E+02 -.870986802E+02 -.871062230E+02 -.871139444E+02 -.871218321E+02 -.871298737E+02 -.871380565E+02 -.871463672E+02 -.871547924E+02 -.871633178E+02 -.871719279E+02 -.871806059E+02 -.871893331E+02 -.871980882E+02 -.872068460E+02 -.872155771E+02 -.872242456E+02 -.872328075E+02 -.872412082E+02 -.872493792E+02 -.872572337E+02 -.872646613E+02 -.872715207E+02 -.872776309E+02 -.872827585E+02 -.872866030E+02 -.872887761E+02 -.872887761E+02
 -.872826929E+02 -.872826929E+02 -.872802233E+02 -.872758335E+02 -.872699619E+02 -.872629525E+02 -.872550760E+02 -.872465458E+02 -.872375302E+02 -.872281599E+02 -.872185350E+02 -.872087318E+02 -.871988096E+02 -.871888155E+02 -.871787890E+02 -.871687647E+02 -.871587735E+02 -.871488429E+02 -.871389970E+02 -.871292563E+02 -.871196387E+02 -.871101600E+02 -.871008345E+02 -.870916767E+02 -.870827011E+02 -.870739227E+02 -.870653568E+02 -.870570188E+02 -.870489237E+02 -.870410857E+02 -.870335188E+02 -.870262363E+02 -.870192514E+02 -.870125773E+02 -.870062269E+02 -.870002133E+02 -.869945490E+02 -.869892463E+02 -.869843167E+02 -.869797707E+02 -.869756183E+02 -.869718687E+02 -.869685300E+02 -.869656098E+02 -.869631148E+02 -.869610506E+02 -.869594221E+02 -.869582331E+02 -.869574863E+02 -.869571830E+02 -.869573237E+02 -.869579077E+02 -.869589332E+02 -.869603974E+02 -.869622963E+02 -.869646251E+02 -.869673780E+02 -.869705480E+02 -.869741274E+02 -.869781075E+02 -.869824790E+02 -.869872315E+02 -.869923543E+02 -.869978358E+02 -.870036640E+02 -.870098265E+02 -.870163104E+02 -.870231025E+02 -.870301891E+02 -.870375567E+02 -.870451912E+02 -.870530788E+02 -.870612053E+02 -.870695566E+02 -.870781184E+02 -.870868767E+02 -.870958171E+02 -.871049253E+02 -.871141866E+02 -.871235860E+02 -.871331081E+02 -.871427367E+02 -.871524544E+02 -.871622423E+02 -.871720793E+02 -.871819416E+02 -.871918013E+02 -.872016253E+02 -.872113736E+02 -.872209974E+02 -.872304357E+02 -.872396120E+02 -.872484295E+02 -.872567649E+02 -.872644604E+02 -.872713135E+02 -.872770633E+02 -.872813735E+02 -.872838094E+02 -.872838094E+02
 -.872774690E+02 -.872774690E+02 -.872747148E+02 -.872698227E+02 -.872632841E+02 -.872554831E+02 -.872467209E+02 -.872372337E+02 -.872272047E+02 -.872167750E+02 -.872060537E+02 -.871951245E+02 -.871840536E+02 -.871728954E+02 -.871616953E+02 -.871504927E+02 -.871393218E+02 -.871282126E+02 -.871171903E+02 -.871062771E+02 -.870954923E+02 -.870848536E+02 -.870743780E+02 -.870640827E+02 -.870539848E+02 -.870441019E+02 -.870344517E+02 -.870250515E+02 -.870159183E+02 -.870070683E+02 -.869985179E+02 -.869902827E+02 -.869823785E+02 -.869748212E+02 -.869676263E+02 -.869608093E+02 -.869543851E+02 -.869483681E+02 -.869427718E+02 -.869376089E+02 -.869328912E+02 -.869286297E+02 -.869248344E+02 -.869215144E+02 -.869186778E+02 -.869163314E+02 -.869144811E+02 -.869131313E+02 -.869122851E+02 -.869119444E+02 -.869121096E+02 -.869127800E+02 -.869139533E+02 -.869156262E+02 -.869177940E+02 -.869204509E+02 -.869235898E+02 -.869272025E+02 -.869312795E+02 -.869358106E+02 -.869407844E+02 -.869461887E+02 -.869520106E+02 -.869582362E+02 -.869648515E+02 -.869718414E+02 -.869791908E+02 -.869868838E+02 -.869949047E+02 -.870032371E+02 -.870118647E+02 -.870207711E+02 -.870299399E+02 -.870393546E+02 -.870489987E+02 -.870588558E+02 -.870689095E+02 -.870791432E+02 -.870895404E+02 -.871000839E+02 -.871107564E+02 -.871215397E+02 -.871324142E+02 -.871433589E+02 -.871543506E+02 -.871653626E+02 -.871763642E+02 -.871873190E+02 -.871981829E+02 -.872089018E+02 -.872194086E+02 -.872296189E+02 -.872394255E+02 -.872486924E+02 -.872572450E+02 -.872648590E+02 -.872712455E+02 -.872760320E+02 -.872787366E+02 -.872787366E+02
 -.872721106E+02 -.872721106E+02 -.872690631E+02 -.872636583E+02 -.872564396E+02 -.872478311E+02 -.872381637E+02 -.872276939E+02 -.872166197E+02 -.872050947E+02 -.871932374E+02 -.871811404E+02 -.871688783E+02 -.871565123E+02 -.871440932E+02 -.871316643E+02 -.871192627E+02 -.871069199E+02 -.870946629E+02 -.870825155E+02 -.870704993E+02 -.870586346E+02 -.870469413E+02 -.870354395E+02 -.870241490E+02 -.870130900E+02 -.870022822E+02 -.869917453E+02 -.869814985E+02 -.869715607E+02 -.869619509E+02 -.869526878E+02 -.869437903E+02 -.869352771E+02 -.869271669E+02 -.869194777E+02 -.869122273E+02 -.869054325E+02 -.868991094E+02 -.868932731E+02 -.868879378E+02 -.868831167E+02 -.868788219E+02 -.868750645E+02 -.868718540E+02 -.868691989E+02 -.868671059E+02 -.868655804E+02 -.868646263E+02 -.868642455E+02 -.868644389E+02 -.868652054E+02 -.868665425E+02 -.868684461E+02 -.868709106E+02 -.868739291E+02 -.868774928E+02 -.868815920E+02 -.868862154E+02 -.868913506E+02 -.868969841E+02 -.869031012E+02 -.869096865E+02 -.869167237E+02 -.869241958E+02 -.869320850E+02 -.869403733E+02 -.869490422E+02 -.869580728E+02 -.869674460E+02 -.869771426E+02 -.869871436E+02 -.869974296E+02 -.870079816E+02 -.870187806E+02 -.870298075E+02 -.870410437E+02 -.870524702E+02 -.870640681E+02 -.870758184E+02 -.870877012E+02 -.870996965E+02 -.871117824E+02 -.871239359E+02 -.871361312E+02 -.871483393E+02 -.871605264E+02 -.871726527E+02 -.871846700E+02 -.871965193E+02 -.872081272E+02 -.872194011E+02 -.872302241E+02 -.872404467E+02 -.872498776E+02 -.872582707E+02 -.872653086E+02 -.872705819E+02 -.872735611E+02 -.872735611E+02
 -.872666218E+02 -.872666218E+02 -.872632763E+02 -.872573500E+02 -.872494390E+02 -.872400064E+02 -.872294108E+02 -.872179292E+02 -.872057762E+02 -.871931181E+02 -.871800843E+02 -.871667775E+02 -.871532805E+02 -.871396605E+02 -.871259731E+02 -.871122650E+02 -.870985752E+02 -.870849371E+02 -.870713798E+02 -.870579295E+02 -.870446104E+02 -.870314459E+02 -.870184590E+02 -.870056725E+02 -.869931090E+02 -.869807910E+02 -.869687407E+02 -.869569805E+02 -.869455324E+02 -.869344184E+02 -.869236609E+02 -.869132822E+02 -.869033045E+02 -.868937500E+02 -.868846408E+02 -.868759981E+02 -.868678428E+02 -.868601949E+02 -.868530734E+02 -.868464966E+02 -.868404814E+02 -.868350438E+02 -.868301985E+02 -.868259586E+02 -.868223357E+02 -.868193399E+02 -.868169793E+02 -.868152604E+02 -.868141877E+02 -.868137639E+02 -.868139898E+02 -.868148642E+02 -.868163842E+02 -.868185448E+02 -.868213393E+02 -.868247591E+02 -.868287941E+02 -.868334322E+02 -.868386601E+02 -.868444628E+02 -.868508242E+02 -.868577267E+02 -.868651518E+02 -.868730802E+02 -.868814916E+02 -.868903650E+02 -.868996788E+02 -.869094113E+02 -.869195401E+02 -.869300429E+02 -.869408971E+02 -.869520805E+02 -.869635706E+02 -.869753453E+02 -.869873826E+02 -.869996609E+02 -.870121584E+02 -.870248540E+02 -.870377261E+02 -.870507532E+02 -.870639136E+02 -.870771846E+02 -.870905424E+02 -.871039616E+02 -.871174140E+02 -.871308681E+02 -.871442873E+02 -.871576284E+02 -.871708392E+02 -.871838557E+02 -.871965982E+02 -.872089664E+02 -.872208331E+02 -.872320358E+02 -.872423663E+02 -.872515562E+02 -.872592599E+02 -.872650304E+02 -.872682897E+02 -.872682897E+02
 -.872610154E+02 -.872610154E+02 -.872573688E+02 -.872509137E+02 -.872422980E+02 -.872320224E+02 -.872204735E+02 -.872079502E+02 -.871946838E+02 -.871808547E+02 -.871666044E+02 -.871520456E+02 -.871372682E+02 -.871223451E+02 -.871073360E+02 -.870922900E+02 -.870772485E+02 -.870622470E+02 -.870473171E+02 -.870324879E+02 -.870177867E+02 -.870032401E+02 -.869888738E+02 -.869747136E+02 -.869607847E+02 -.869471122E+02 -.869337213E+02 -.869206375E+02 -.869078862E+02 -.868954934E+02 -.868834852E+02 -.868718881E+02 -.868607283E+02 -.868500319E+02 -.868398248E+02 -.868301321E+02 -.868209786E+02 -.868123879E+02 -.868043829E+02 -.867969855E+02 -.867902162E+02 -.867840941E+02 -.867786370E+02 -.867738607E+02 -.867697790E+02 -.867664041E+02 -.867637459E+02 -.867618121E+02 -.867606083E+02 -.867601377E+02 -.867604013E+02 -.867613978E+02 -.867631236E+02 -.867655727E+02 -.867687370E+02 -.867726061E+02 -.867771678E+02 -.867824076E+02 -.867883095E+02 -.867948553E+02 -.868020259E+02 -.868098001E+02 -.868181559E+02 -.868270701E+02 -.868365185E+02 -.868464761E+02 -.868569175E+02 -.868678168E+02 -.868791477E+02 -.868908839E+02 -.869029990E+02 -.869154669E+02 -.869282616E+02 -.869413575E+02 -.869547292E+02 -.869683518E+02 -.869822007E+02 -.869962517E+02 -.870104807E+02 -.870248637E+02 -.870393763E+02 -.870539936E+02 -.870686897E+02 -.870834366E+02 -.870982041E+02 -.871129580E+02 -.871276588E+02 -.871422601E+02 -.871567059E+02 -.871709273E+02 -.871848385E+02 -.871983315E+02 -.872112690E+02 -.872234755E+02 -.872347258E+02 -.872447297E+02 -.872531124E+02 -.872593895E+02 -.872629341E+02 -.872629341E+02
 -.872553128E+02 -.872553128E+02 -.872513628E+02 -.872443717E+02 -.872350378E+02 -.872238993E+02 -.872113719E+02 -.871977770E+02 -.871833638E+02 -.871683275E+02 -.871528219E+02 -.871369682E+02 -.871208634E+02 -.871045852E+02 -.870881966E+02 -.870717491E+02 -.870552868E+02 -.870388478E+02 -.870224665E+02 -.870061751E+02 -.869900040E+02 -.869739829E+02 -.869581404E+02 -.869425049E+02 -.869271046E+02 -.869119677E+02 -.868971230E+02 -.868825995E+02 -.868684270E+02 -.868546359E+02 -.868412570E+02 -.868283210E+02 -.868158590E+02 -.868039017E+02 -.867924795E+02 -.867816222E+02 -.867713593E+02 -.867617191E+02 -.867527290E+02 -.867444154E+02 -.867368031E+02 -.867299151E+02 -.867237726E+02 -.867183948E+02 -.867137985E+02 -.867099984E+02 -.867070063E+02 -.867048318E+02 -.867034816E+02 -.867029597E+02 -.867032673E+02 -.867044029E+02 -.867063620E+02 -.867091375E+02 -.867127194E+02 -.867170954E+02 -.867222505E+02 -.867281673E+02 -.867348263E+02 -.867422060E+02 -.867502828E+02 -.867590319E+02 -.867684265E+02 -.867784389E+02 -.867890402E+02 -.868002007E+02 -.868118901E+02 -.868240777E+02 -.868367326E+02 -.868498237E+02 -.868633202E+02 -.868771914E+02 -.868914072E+02 -.869059378E+02 -.869207541E+02 -.869358276E+02 -.869511302E+02 -.869666345E+02 -.869823135E+02 -.869981404E+02 -.870140882E+02 -.870301297E+02 -.870462365E+02 -.870623786E+02 -.870785232E+02 -.870946337E+02 -.871106681E+02 -.871265768E+02 -.871422999E+02 -.871577641E+02 -.871728777E+02 -.871875250E+02 -.872015590E+02 -.872147914E+02 -.872269801E+02 -.872378130E+02 -.872468865E+02 -.872536784E+02 -.872575126E+02 -.872575126E+02
 -.872495419E+02 -.872495419E+02 -.872452865E+02 -.872377517E+02 -.872276858E+02 -.872156658E+02 -.872021368E+02 -.871874432E+02 -.871718529E+02 -.871555760E+02 -.871387771E+02 -.871215861E+02 -.871041058E+02 -.870864180E+02 -.870685885E+02 -.870506720E+02 -.870327151E+02 -.870147587E+02 -.869968403E+02 -.869789952E+02 -.869612569E+02 -.869436577E+02 -.869262293E+02 -.869090029E+02 -.868920101E+02 -.868752827E+02 -.868588536E+02 -.868427564E+02 -.868270258E+02 -.868116972E+02 -.867968065E+02 -.867823900E+02 -.867684840E+02 -.867551248E+02 -.867423483E+02 -.867301902E+02 -.867186855E+02 -.867078682E+02 -.866977716E+02 -.866884272E+02 -.866798649E+02 -.866721126E+02 -.866651961E+02 -.866591384E+02 -.866539600E+02 -.866496786E+02 -.866463088E+02 -.866438623E+02 -.866423472E+02 -.866417685E+02 -.866421276E+02 -.866434227E+02 -.866456485E+02 -.866487960E+02 -.866528535E+02 -.866578057E+02 -.866636345E+02 -.866703189E+02 -.866778353E+02 -.866861575E+02 -.866952574E+02 -.867051046E+02 -.867156672E+02 -.867269118E+02 -.867388038E+02 -.867513079E+02 -.867643879E+02 -.867780073E+02 -.867921295E+02 -.868067180E+02 -.868217365E+02 -.868371492E+02 -.868529211E+02 -.868690176E+02 -.868854051E+02 -.869020511E+02 -.869189236E+02 -.869359918E+02 -.869532253E+02 -.869705943E+02 -.869880692E+02 -.870056203E+02 -.870232167E+02 -.870408261E+02 -.870584138E+02 -.870759407E+02 -.870933623E+02 -.871106262E+02 -.871276691E+02 -.871444131E+02 -.871607611E+02 -.871765902E+02 -.871917439E+02 -.872060214E+02 -.872191642E+02 -.872308383E+02 -.872406117E+02 -.872479246E+02 -.872520515E+02 -.872520515E+02
 -.872437387E+02 -.872437387E+02 -.872391758E+02 -.872310902E+02 -.872202811E+02 -.872073642E+02 -.871928144E+02 -.871769998E+02 -.871602068E+02 -.871426591E+02 -.871245318E+02 -.871059620E+02 -.870870577E+02 -.870679041E+02 -.870485705E+02 -.870291142E+02 -.870095845E+02 -.869900253E+02 -.869704772E+02 -.869509782E+02 -.869315644E+02 -.869122710E+02 -.868931328E+02 -.868741842E+02 -.868554605E+02 -.868369980E+02 -.868188342E+02 -.868010082E+02 -.867835601E+02 -.867665311E+02 -.867499633E+02 -.867338992E+02 -.867183814E+02 -.867034529E+02 -.866891565E+02 -.866755349E+02 -.866626300E+02 -.866504829E+02 -.866391336E+02 -.866286202E+02 -.866189790E+02 -.866102438E+02 -.866024457E+02 -.865956128E+02 -.865897703E+02 -.865849397E+02 -.865811390E+02 -.865783823E+02 -.865766797E+02 -.865760374E+02 -.865764571E+02 -.865779366E+02 -.865804692E+02 -.865840444E+02 -.865886475E+02 -.865942600E+02 -.866008599E+02 -.866084215E+02 -.866169161E+02 -.866263121E+02 -.866365752E+02 -.866476688E+02 -.866595542E+02 -.866721913E+02 -.866855386E+02 -.866995536E+02 -.867141932E+02 -.867294140E+02 -.867451726E+02 -.867614258E+02 -.867781310E+02 -.867952463E+02 -.868127307E+02 -.868305444E+02 -.868486486E+02 -.868670061E+02 -.868855806E+02 -.869043373E+02 -.869232424E+02 -.869422627E+02 -.869613659E+02 -.869805196E+02 -.869996906E+02 -.870188447E+02 -.870379447E+02 -.870569498E+02 -.870758132E+02 -.870944799E+02 -.871128834E+02 -.871309421E+02 -.871485536E+02 -.871655885E+02 -.871818810E+02 -.871972186E+02 -.872113267E+02 -.872238501E+02 -.872343287E+02 -.872421658E+02 -.872465868E+02 -.872465868E+02
 -.872379495E+02 -.872379495E+02 -.872330772E+02 -.872244365E+02 -.872128773E+02 -.871990536E+02 -.871834706E+02 -.871665194E+02 -.871485037E+02 -.871296600E+02 -.871101726E+02 -.870901849E+02 -.870698091E+02 -.870491342E+02 -.870282323E+02 -.870071632E+02 -.869859790E+02 -.869647265E+02 -.869434485E+02 -.869221855E+02 -.869009765E+02 -.868798592E+02 -.868588715E+02 -.868380518E+02 -.868174396E+02 -.867970762E+02 -.867770047E+02 -.867572699E+02 -.867379185E+02 -.867189984E+02 -.867005586E+02 -.866826491E+02 -.866653204E+02 -.866486235E+02 -.866326095E+02 -.866173297E+02 -.866028345E+02 -.865891736E+02 -.865763953E+02 -.865645459E+02 -.865536694E+02 -.865438069E+02 -.865349964E+02 -.865272725E+02 -.865206659E+02 -.865152031E+02 -.865109062E+02 -.865077927E+02 -.865058750E+02 -.865051606E+02 -.865056518E+02 -.865073458E+02 -.865102344E+02 -.865143048E+02 -.865195389E+02 -.865259141E+02 -.865334034E+02 -.865419753E+02 -.865515950E+02 -.865622236E+02 -.865738194E+02 -.865863381E+02 -.865997327E+02 -.866139547E+02 -.866289541E+02 -.866446798E+02 -.866610802E+02 -.866781035E+02 -.866956982E+02 -.867138131E+02 -.867323980E+02 -.867514037E+02 -.867707825E+02 -.867904882E+02 -.868104764E+02 -.868307041E+02 -.868511304E+02 -.868717161E+02 -.868924235E+02 -.869132161E+02 -.869340585E+02 -.869549158E+02 -.869757527E+02 -.869965327E+02 -.870172172E+02 -.870377633E+02 -.870581226E+02 -.870782378E+02 -.870980401E+02 -.871174444E+02 -.871363438E+02 -.871546028E+02 -.871720474E+02 -.871884539E+02 -.872035323E+02 -.872169074E+02 -.872280917E+02 -.872364521E+02 -.872411665E+02 -.872411665E+02
 -.872322325E+02 -.872322325E+02 -.872270511E+02 -.872178559E+02 -.872055461E+02 -.871908142E+02 -.871741943E+02 -.871560992E+02 -.871368485E+02 -.871166904E+02 -.870958168E+02 -.870743764E+02 -.870524854E+02 -.870302358E+02 -.870077020E+02 -.869849465E+02 -.869620235E+02 -.869389818E+02 -.869158662E+02 -.868927196E+02 -.868695830E+02 -.868464972E+02 -.868235035E+02 -.868006443E+02 -.867779641E+02 -.867555097E+02 -.867333304E+02 -.867114779E+02 -.866900060E+02 -.866689705E+02 -.866484288E+02 -.866284398E+02 -.866090633E+02 -.865903602E+02 -.865723918E+02 -.865552198E+02 -.865389052E+02 -.865235080E+02 -.865090869E+02 -.864956983E+02 -.864833958E+02 -.864722298E+02 -.864622471E+02 -.864534902E+02 -.864459968E+02 -.864397999E+02 -.864349267E+02 -.864313989E+02 -.864292319E+02 -.864284349E+02 -.864290109E+02 -.864309562E+02 -.864342612E+02 -.864389096E+02 -.864448793E+02 -.864521425E+02 -.864606658E+02 -.864704108E+02 -.864813342E+02 -.864933887E+02 -.865065232E+02 -.865206834E+02 -.865358124E+02 -.865518512E+02 -.865687392E+02 -.865864150E+02 -.866048164E+02 -.866238815E+02 -.866435488E+02 -.866637576E+02 -.866844488E+02 -.867055645E+02 -.867270492E+02 -.867488491E+02 -.867709131E+02 -.867931923E+02 -.868156403E+02 -.868382129E+02 -.868608684E+02 -.868835667E+02 -.869062695E+02 -.869289393E+02 -.869515386E+02 -.869740296E+02 -.869963719E+02 -.870185215E+02 -.870404287E+02 -.870620349E+02 -.870832691E+02 -.871040438E+02 -.871242485E+02 -.871437423E+02 -.871623441E+02 -.871798198E+02 -.871958656E+02 -.872100869E+02 -.872219704E+02 -.872308484E+02 -.872358523E+02 -.872358523E+02
 -.872266626E+02 -.872266626E+02 -.872211765E+02 -.872114338E+02 -.871983824E+02 -.871827513E+02 -.871651014E+02 -.871458657E+02 -.871253781E+02 -.871038962E+02 -.870816184E+02 -.870586980E+02 -.870352542E+02 -.870113811E+02 -.869871551E+02 -.869626403E+02 -.869378924E+02 -.869129614E+02 -.868878937E+02 -.868627337E+02 -.868375246E+02 -.868123101E+02 -.867871349E+02 -.867620461E+02 -.867370935E+02 -.867123300E+02 -.866878119E+02 -.866635983E+02 -.866397517E+02 -.866163369E+02 -.865934213E+02 -.865710744E+02 -.865493675E+02 -.865283735E+02 -.865081660E+02 -.864888194E+02 -.864704077E+02 -.864530039E+02 -.864366795E+02 -.864215034E+02 -.864075415E+02 -.863948559E+02 -.863835044E+02 -.863735394E+02 -.863650081E+02 -.863579511E+02 -.863524025E+02 -.863483891E+02 -.863459303E+02 -.863450375E+02 -.863457144E+02 -.863479566E+02 -.863517521E+02 -.863570807E+02 -.863639150E+02 -.863722205E+02 -.863819558E+02 -.863930733E+02 -.864055196E+02 -.864192364E+02 -.864341607E+02 -.864502261E+02 -.864673629E+02 -.864854991E+02 -.865045612E+02 -.865244746E+02 -.865451647E+02 -.865665570E+02 -.865885779E+02 -.866111554E+02 -.866342195E+02 -.866577023E+02 -.866815388E+02 -.867056668E+02 -.867300273E+02 -.867545647E+02 -.867792264E+02 -.868039632E+02 -.868287287E+02 -.868534794E+02 -.868781738E+02 -.869027722E+02 -.869272356E+02 -.869515245E+02 -.869755980E+02 -.869994115E+02 -.870229145E+02 -.870460478E+02 -.870687397E+02 -.870909009E+02 -.871124183E+02 -.871331471E+02 -.871529002E+02 -.871714345E+02 -.871884338E+02 -.872034860E+02 -.872160538E+02 -.872254368E+02 -.872307225E+02 -.872307225E+02
 -.872213360E+02 -.872213360E+02 -.872155540E+02 -.872052801E+02 -.871915076E+02 -.871749987E+02 -.871563393E+02 -.871359801E+02 -.871142666E+02 -.870914642E+02 -.870677766E+02 -.870433597E+02 -.870183347E+02 -.869927972E+02 -.869668242E+02 -.869404803E+02 -.869138216E+02 -.868868985E+02 -.868597579E+02 -.868324454E+02 -.868050059E+02 -.867774859E+02 -.867499337E+02 -.867224011E+02 -.866949435E+02 -.866676206E+02 -.866404962E+02 -.866136383E+02 -.865871189E+02 -.865610137E+02 -.865354018E+02 -.865103656E+02 -.864859901E+02 -.864623627E+02 -.864395722E+02 -.864177088E+02 -.863968622E+02 -.863771216E+02 -.863585747E+02 -.863413062E+02 -.863253974E+02 -.863109253E+02 -.862979617E+02 -.862865720E+02 -.862768148E+02 -.862687412E+02 -.862623937E+02 -.862578059E+02 -.862550021E+02 -.862539968E+02 -.862547946E+02 -.862573902E+02 -.862617682E+02 -.862679038E+02 -.862757627E+02 -.862853016E+02 -.862964690E+02 -.863092055E+02 -.863234449E+02 -.863391146E+02 -.863561371E+02 -.863744301E+02 -.863939081E+02 -.864144829E+02 -.864360648E+02 -.864585632E+02 -.864818876E+02 -.865059485E+02 -.865306577E+02 -.865559294E+02 -.865816807E+02 -.866078318E+02 -.866343066E+02 -.866610333E+02 -.866879439E+02 -.867149750E+02 -.867420675E+02 -.867691665E+02 -.867962211E+02 -.868231841E+02 -.868500113E+02 -.868766611E+02 -.869030932E+02 -.869292677E+02 -.869551434E+02 -.869806760E+02 -.870058157E+02 -.870305035E+02 -.870546680E+02 -.870782197E+02 -.871010442E+02 -.871229942E+02 -.871438782E+02 -.871634462E+02 -.871813714E+02 -.871972264E+02 -.872104525E+02 -.872203195E+02 -.872258745E+02 -.872258745E+02
 -.872163716E+02 -.872163716E+02 -.872103095E+02 -.871995315E+02 -.871850718E+02 -.871677227E+02 -.871480917E+02 -.871266432E+02 -.871037324E+02 -.870796304E+02 -.870545433E+02 -.870286287E+02 -.870020082E+02 -.869747769E+02 -.869470111E+02 -.869187744E+02 -.868901219E+02 -.868611031E+02 -.868317646E+02 -.868021521E+02 -.867723120E+02 -.867422927E+02 -.867121462E+02 -.866819290E+02 -.866517024E+02 -.866215330E+02 -.865914933E+02 -.865616609E+02 -.865321190E+02 -.865029560E+02 -.864742649E+02 -.864461434E+02 -.864186932E+02 -.863920192E+02 -.863662289E+02 -.863414316E+02 -.863177371E+02 -.862952547E+02 -.862740922E+02 -.862543545E+02 -.862361428E+02 -.862195528E+02 -.862046743E+02 -.861915893E+02 -.861803716E+02 -.861710852E+02 -.861637839E+02 -.861585101E+02 -.861552944E+02 -.861541554E+02 -.861550988E+02 -.861581181E+02 -.861631940E+02 -.861702952E+02 -.861793783E+02 -.861903891E+02 -.862032626E+02 -.862179246E+02 -.862342920E+02 -.862522745E+02 -.862717754E+02 -.862926927E+02 -.863149207E+02 -.863383509E+02 -.863628733E+02 -.863883773E+02 -.864147531E+02 -.864418924E+02 -.864696896E+02 -.864980421E+02 -.865268516E+02 -.865560243E+02 -.865854714E+02 -.866151095E+02 -.866448608E+02 -.866746534E+02 -.867044209E+02 -.867341027E+02 -.867636431E+02 -.867929917E+02 -.868221018E+02 -.868509307E+02 -.868794375E+02 -.869075827E+02 -.869353263E+02 -.869626253E+02 -.869894316E+02 -.870156883E+02 -.870413256E+02 -.870662553E+02 -.870903638E+02 -.871135030E+02 -.871354793E+02 -.871560378E+02 -.871748438E+02 -.871914576E+02 -.872053024E+02 -.872156222E+02 -.872214281E+02 -.872214281E+02
 -.872119162E+02 -.872119162E+02 -.872055975E+02 -.871943555E+02 -.871792598E+02 -.871611281E+02 -.871405842E+02 -.871181034E+02 -.870940469E+02 -.870686881E+02 -.870422339E+02 -.870148411E+02 -.869866293E+02 -.869576911E+02 -.869281003E+02 -.868979176E+02 -.868671951E+02 -.868359799E+02 -.868043168E+02 -.867722506E+02 -.867398280E+02 -.867070990E+02 -.866741185E+02 -.866409472E+02 -.866076523E+02 -.865743081E+02 -.865409960E+02 -.865078046E+02 -.864748298E+02 -.864421746E+02 -.864099486E+02 -.863782677E+02 -.863472536E+02 -.863170325E+02 -.862877349E+02 -.862594938E+02 -.862324439E+02 -.862067198E+02 -.861824550E+02 -.861597802E+02 -.861388214E+02 -.861196992E+02 -.861025261E+02 -.860874060E+02 -.860744320E+02 -.860636854E+02 -.860552345E+02 -.860491333E+02 -.860454209E+02 -.860441210E+02 -.860452411E+02 -.860487728E+02 -.860546918E+02 -.860629581E+02 -.860735169E+02 -.860862991E+02 -.861012227E+02 -.861181937E+02 -.861371076E+02 -.861578508E+02 -.861803021E+02 -.862043344E+02 -.862298163E+02 -.862566135E+02 -.862845905E+02 -.863136118E+02 -.863435436E+02 -.863742549E+02 -.864056183E+02 -.864375116E+02 -.864698179E+02 -.865024268E+02 -.865352348E+02 -.865681457E+02 -.866010706E+02 -.866339281E+02 -.866666443E+02 -.866991527E+02 -.867313934E+02 -.867633129E+02 -.867948632E+02 -.868260010E+02 -.868566865E+02 -.868868817E+02 -.869165491E+02 -.869456488E+02 -.869741362E+02 -.870019582E+02 -.870290486E+02 -.870553226E+02 -.870806694E+02 -.871049428E+02 -.871279493E+02 -.871494323E+02 -.871690525E+02 -.871863614E+02 -.872007684E+02 -.872114968E+02 -.872175278E+02 -.872175278E+02
 -.872081475E+02 -.872081475E+02 -.872016046E+02 -.871899547E+02 -.871742956E+02 -.871554629E+02 -.871340919E+02 -.871106638E+02 -.870855416E+02 -.870589980E+02 -.870312373E+02 -.870024124E+02 -.869726385E+02 -.869420032E+02 -.869105750E+02 -.868784089E+02 -.868455522E+02 -.868120475E+02 -.867779357E+02 -.867432592E+02 -.867080634E+02 -.866723986E+02 -.866363216E+02 -.865998966E+02 -.865631965E+02 -.865263029E+02 -.864893068E+02 -.864523090E+02 -.864154196E+02 -.863787585E+02 -.863424545E+02 -.863066453E+02 -.862714762E+02 -.862370999E+02 -.862036746E+02 -.861713631E+02 -.861403310E+02 -.861107452E+02 -.860827719E+02 -.860565743E+02 -.860323114E+02 -.860101349E+02 -.859901879E+02 -.859726021E+02 -.859574965E+02 -.859449750E+02 -.859351250E+02 -.859280161E+02 -.859236986E+02 -.859222028E+02 -.859235387E+02 -.859276955E+02 -.859346420E+02 -.859443271E+02 -.859566803E+02 -.859716136E+02 -.859890220E+02 -.860087858E+02 -.860307723E+02 -.860548377E+02 -.860808293E+02 -.861085873E+02 -.861379475E+02 -.861687429E+02 -.862008056E+02 -.862339691E+02 -.862680699E+02 -.863029488E+02 -.863384523E+02 -.863744340E+02 -.864107556E+02 -.864472873E+02 -.864839086E+02 -.865205087E+02 -.865569866E+02 -.865932511E+02 -.866292207E+02 -.866648231E+02 -.866999949E+02 -.867346806E+02 -.867688322E+02 -.868024073E+02 -.868353686E+02 -.868676819E+02 -.868993139E+02 -.869302299E+02 -.869603912E+02 -.869897506E+02 -.870182480E+02 -.870458048E+02 -.870723155E+02 -.870976388E+02 -.871215846E+02 -.871438981E+02 -.871642392E+02 -.871821555E+02 -.871970478E+02 -.872081252E+02 -.872143469E+02 -.872143469E+02
 -.872052771E+02 -.872052771E+02 -.871985536E+02 -.871865716E+02 -.871704463E+02 -.871510240E+02 -.871289445E+02 -.871046888E+02 -.870786169E+02 -.870509966E+02 -.870220259E+02 -.869918501E+02 -.869605765E+02 -.869282844E+02 -.868950335E+02 -.868608707E+02 -.868258351E+02 -.867899619E+02 -.867532861E+02 -.867158450E+02 -.866776804E+02 -.866388411E+02 -.865993839E+02 -.865593754E+02 -.865188928E+02 -.864780248E+02 -.864368723E+02 -.863955487E+02 -.863541801E+02 -.863129053E+02 -.862718755E+02 -.862312537E+02 -.861912141E+02 -.861519409E+02 -.861136267E+02 -.860764713E+02 -.860406793E+02 -.860064582E+02 -.859740161E+02 -.859435588E+02 -.859152871E+02 -.858893942E+02 -.858660626E+02 -.858454615E+02 -.858277438E+02 -.858130435E+02 -.858014739E+02 -.857931251E+02 -.857880623E+02 -.857863252E+02 -.857879268E+02 -.857928532E+02 -.858010640E+02 -.858124929E+02 -.858270489E+02 -.858446182E+02 -.858650655E+02 -.858882372E+02 -.859139632E+02 -.859420600E+02 -.859723337E+02 -.860045823E+02 -.860385991E+02 -.860741752E+02 -.861111021E+02 -.861491740E+02 -.861881905E+02 -.862279577E+02 -.862682907E+02 -.863090142E+02 -.863499642E+02 -.863909887E+02 -.864319481E+02 -.864727155E+02 -.865131771E+02 -.865532316E+02 -.865927903E+02 -.866317762E+02 -.866701236E+02 -.867077768E+02 -.867446894E+02 -.867808225E+02 -.868161436E+02 -.868506244E+02 -.868842390E+02 -.869169606E+02 -.869487589E+02 -.869795957E+02 -.870094203E+02 -.870381629E+02 -.870657272E+02 -.870919799E+02 -.871167384E+02 -.871397539E+02 -.871606904E+02 -.871790973E+02 -.871943735E+02 -.872057218E+02 -.872120891E+02 -.872120891E+02
 -.872035539E+02 -.872035539E+02 -.871967068E+02 -.871844908E+02 -.871680271E+02 -.871481624E+02 -.871255322E+02 -.871006109E+02 -.870737498E+02 -.870452062E+02 -.870151669E+02 -.869837659E+02 -.869510979E+02 -.869172297E+02 -.868822087E+02 -.868460695E+02 -.868088394E+02 -.867705429E+02 -.867312051E+02 -.866908552E+02 -.866495284E+02 -.866072686E+02 -.865641301E+02 -.865201794E+02 -.864754964E+02 -.864301756E+02 -.863843271E+02 -.863380773E+02 -.862915691E+02 -.862449624E+02 -.861984339E+02 -.861521762E+02 -.861063975E+02 -.860613204E+02 -.860171796E+02 -.859742210E+02 -.859326984E+02 -.858928712E+02 -.858550012E+02 -.858193490E+02 -.857861709E+02 -.857557143E+02 -.857282143E+02 -.857038896E+02 -.856829389E+02 -.856655369E+02 -.856518314E+02 -.856419405E+02 -.856359500E+02 -.856339119E+02 -.856358436E+02 -.856417268E+02 -.856515086E+02 -.856651023E+02 -.856823889E+02 -.857032198E+02 -.857274191E+02 -.857547875E+02 -.857851051E+02 -.858181360E+02 -.858536317E+02 -.858913351E+02 -.859309845E+02 -.859723172E+02 -.860150727E+02 -.860589961E+02 -.861038407E+02 -.861493705E+02 -.861953619E+02 -.862416059E+02 -.862879085E+02 -.863340922E+02 -.863799963E+02 -.864254769E+02 -.864704070E+02 -.865146760E+02 -.865581890E+02 -.866008664E+02 -.866426422E+02 -.866834632E+02 -.867232875E+02 -.867620829E+02 -.867998251E+02 -.868364951E+02 -.868720777E+02 -.869065576E+02 -.869399166E+02 -.869721292E+02 -.870031574E+02 -.870329445E+02 -.870614070E+02 -.870884242E+02 -.871138254E+02 -.871373730E+02 -.871587410E+02 -.871774871E+02 -.871930168E+02 -.872045361E+02 -.872109916E+02 -.872109916E+02
 -.872032670E+02 -.872032670E+02 -.871963680E+02 -.871840430E+02 -.871674042E+02 -.871472861E+02 -.871243105E+02 -.870989368E+02 -.870715003E+02 -.870422422E+02 -.870113324E+02 -.869788877E+02 -.869449855E+02 -.869096754E+02 -.868729872E+02 -.868349386E+02 -.867955406E+02 -.867548023E+02 -.867127345E+02 -.866693534E+02 -.866246832E+02 -.865787587E+02 -.865316277E+02 -.864833526E+02 -.864340130E+02 -.863837066E+02 -.863325510E+02 -.862806846E+02 -.862282675E+02 -.861754823E+02 -.861225337E+02 -.860696486E+02 -.860170752E+02 -.859650818E+02 -.859139554E+02 -.858639986E+02 -.858155275E+02 -.857688677E+02 -.857243506E+02 -.856823087E+02 -.856430708E+02 -.856069568E+02 -.855742720E+02 -.855453022E+02 -.855203079E+02 -.854995193E+02 -.854831318E+02 -.854713017E+02 -.854641430E+02 -.854617250E+02 -.854640707E+02 -.854711561E+02 -.854829112E+02 -.854992209E+02 -.855199279E+02 -.855448359E+02 -.855737139E+02 -.856063002E+02 -.856423083E+02 -.856814317E+02 -.857233497E+02 -.857677323E+02 -.858142461E+02 -.858625587E+02 -.859123434E+02 -.859632831E+02 -.860150738E+02 -.860674278E+02 -.861200755E+02 -.861727675E+02 -.862252758E+02 -.862773946E+02 -.863289405E+02 -.863797523E+02 -.864296909E+02 -.864786378E+02 -.865264950E+02 -.865731828E+02 -.866186390E+02 -.866628168E+02 -.867056831E+02 -.867472167E+02 -.867874059E+02 -.868262459E+02 -.868637364E+02 -.868998782E+02 -.869346698E+02 -.869681027E+02 -.870001562E+02 -.870307913E+02 -.870599417E+02 -.870875046E+02 -.871133264E+02 -.871371868E+02 -.871587767E+02 -.871776703E+02 -.871932889E+02 -.872048539E+02 -.872113260E+02 -.872113260E+02
 -.872047444E+02 -.872047444E+02 -.871978827E+02 -.871856046E+02 -.871689949E+02 -.871488618E+02 -.871258019E+02 -.871002498E+02 -.870725166E+02 -.870428200E+02 -.870113065E+02 -.869780694E+02 -.869431630E+02 -.869066133E+02 -.868684272E+02 -.868285997E+02 -.867871197E+02 -.867439747E+02 -.866991556E+02 -.866526593E+02 -.866044927E+02 -.865546755E+02 -.865032428E+02 -.864502476E+02 -.863957637E+02 -.863398877E+02 -.862827408E+02 -.862244711E+02 -.861652546E+02 -.861052966E+02 -.860448322E+02 -.859841263E+02 -.859234735E+02 -.858631971E+02 -.858036466E+02 -.857451960E+02 -.856882395E+02 -.856331878E+02 -.855804626E+02 -.855304907E+02 -.854836977E+02 -.854405004E+02 -.854012996E+02 -.853664723E+02 -.853363641E+02 -.853112819E+02 -.852914868E+02 -.852771887E+02 -.852685411E+02 -.852656372E+02 -.852685081E+02 -.852771218E+02 -.852913840E+02 -.853111404E+02 -.853361801E+02 -.853662409E+02 -.854010151E+02 -.854401560E+02 -.854832857E+02 -.855300024E+02 -.855798882E+02 -.856325166E+02 -.856874597E+02 -.857442947E+02 -.858026100E+02 -.858620101E+02 -.859221201E+02 -.859825891E+02 -.860430927E+02 -.861033352E+02 -.861630504E+02 -.862220019E+02 -.862799836E+02 -.863368183E+02 -.863923572E+02 -.864464779E+02 -.864990834E+02 -.865500994E+02 -.865994729E+02 -.866471695E+02 -.866931710E+02 -.867374732E+02 -.867800831E+02 -.868210159E+02 -.868602923E+02 -.868979348E+02 -.869339639E+02 -.869683935E+02 -.870012257E+02 -.870324441E+02 -.870620058E+02 -.870898308E+02 -.871157895E+02 -.871396855E+02 -.871612347E+02 -.871800370E+02 -.871955411E+02 -.872069973E+02 -.872133978E+02 -.872133978E+02
 -.872083522E+02 -.872083522E+02 -.872016368E+02 -.871895961E+02 -.871732669E+02 -.871534144E+02 -.871305961E+02 -.871052108E+02 -.870775362E+02 -.870477576E+02 -.870159906E+02 -.869822978E+02 -.869467034E+02 -.869092034E+02 -.868697749E+02 -.868283833E+02 -.867849881E+02 -.867395483E+02 -.866920262E+02 -.866423920E+02 -.865906268E+02 -.865367265E+02 -.864807049E+02 -.864225975E+02 -.863624641E+02 -.863003926E+02 -.862365016E+02 -.861709432E+02 -.861039054E+02 -.860356143E+02 -.859663354E+02 -.858963749E+02 -.858260797E+02 -.857558369E+02 -.856860722E+02 -.856172468E+02 -.855498539E+02 -.854844132E+02 -.854214642E+02 -.853615588E+02 -.853052520E+02 -.852530922E+02 -.852056109E+02 -.851633113E+02 -.851266576E+02 -.850960639E+02 -.850718844E+02 -.850544048E+02 -.850438342E+02 -.850403005E+02 -.850438461E+02 -.850544275E+02 -.850719160E+02 -.850961013E+02 -.851266969E+02 -.851633476E+02 -.852056382E+02 -.852531037E+02 -.853052396E+02 -.853615138E+02 -.854213765E+02 -.854842718E+02 -.855496469E+02 -.856169611E+02 -.856856937E+02 -.857553506E+02 -.858254691E+02 -.858956226E+02 -.859654227E+02 -.860345211E+02 -.861026106E+02 -.861694242E+02 -.862347349E+02 -.862983535E+02 -.863601268E+02 -.864199353E+02 -.864776903E+02 -.865333312E+02 -.865868223E+02 -.866381501E+02 -.866873198E+02 -.867343526E+02 -.867792820E+02 -.868221511E+02 -.868630087E+02 -.869019058E+02 -.869388918E+02 -.869740094E+02 -.870072896E+02 -.870387448E+02 -.870683614E+02 -.870960891E+02 -.871218289E+02 -.871454163E+02 -.871666011E+02 -.871850199E+02 -.872001615E+02 -.872113218E+02 -.872175443E+02 -.872175443E+02
 -.872144891E+02 -.872144891E+02 -.872080503E+02 -.871964769E+02 -.871807329E+02 -.871615211E+02 -.871393445E+02 -.871145535E+02 -.870873812E+02 -.870579716E+02 -.870264004E+02 -.869926919E+02 -.869568323E+02 -.869187801E+02 -.868784747E+02 -.868358438E+02 -.867908092E+02 -.867432916E+02 -.866932156E+02 -.866405134E+02 -.865851296E+02 -.865270246E+02 -.864661792E+02 -.864025988E+02 -.863363174E+02 -.862674025E+02 -.861959589E+02 -.861221330E+02 -.860461164E+02 -.859681500E+02 -.858885267E+02 -.858075940E+02 -.857257554E+02 -.856434708E+02 -.855612557E+02 -.854796785E+02 -.853993562E+02 -.853209485E+02 -.852451492E+02 -.851726764E+02 -.851042605E+02 -.850406303E+02 -.849824984E+02 -.849305450E+02 -.848854019E+02 -.848476364E+02 -.848177362E+02 -.847960959E+02 -.847830058E+02 -.847786434E+02 -.847830682E+02 -.847962196E+02 -.848179192E+02 -.848478755E+02 -.848856930E+02 -.849308829E+02 -.849828771E+02 -.850410426E+02 -.851046983E+02 -.851731305E+02 -.852456095E+02 -.853214038E+02 -.853997944E+02 -.854800865E+02 -.855616193E+02 -.856437748E+02 -.857259835E+02 -.858077288E+02 -.858885495E+02 -.859680407E+02 -.860458539E+02 -.861216948E+02 -.861953214E+02 -.862665407E+02 -.863352053E+02 -.864012093E+02 -.864644844E+02 -.865249953E+02 -.865827364E+02 -.866377266E+02 -.866900061E+02 -.867396324E+02 -.867866761E+02 -.868312176E+02 -.868733430E+02 -.869131404E+02 -.869506957E+02 -.869860878E+02 -.870193835E+02 -.870506310E+02 -.870798527E+02 -.871070352E+02 -.871321176E+02 -.871549762E+02 -.871754044E+02 -.871930877E+02 -.872075699E+02 -.872182106E+02 -.872241284E+02 -.872241284E+02
 -.872235769E+02 -.872235769E+02 -.872175690E+02 -.872067355E+02 -.871919396E+02 -.871738002E+02 -.871527483E+02 -.871290714E+02 -.871029464E+02 -.870744655E+02 -.870436555E+02 -.870104938E+02 -.869749203E+02 -.869368475E+02 -.868961689E+02 -.868527650E+02 -.868065093E+02 -.867572737E+02 -.867049324E+02 -.866493667E+02 -.865904700E+02 -.865281518E+02 -.864623434E+02 -.863930029E+02 -.863201210E+02 -.862437269E+02 -.861638937E+02 -.860807455E+02 -.859944627E+02 -.859052880E+02 -.858135323E+02 -.857195792E+02 -.856238888E+02 -.855270004E+02 -.854295326E+02 -.853321826E+02 -.852357215E+02 -.851409881E+02 -.850488785E+02 -.849603336E+02 -.848763229E+02 -.847978254E+02 -.847258085E+02 -.846612044E+02 -.846048863E+02 -.845576438E+02 -.845201599E+02 -.844929900E+02 -.844765441E+02 -.844710737E+02 -.844766631E+02 -.844932268E+02 -.845205123E+02 -.845581084E+02 -.846054588E+02 -.846618793E+02 -.847265794E+02 -.847986848E+02 -.848772624E+02 -.849613437E+02 -.850499489E+02 -.851421074E+02 -.852368775E+02 -.853333621E+02 -.854307216E+02 -.855281837E+02 -.856250504E+02 -.857207019E+02 -.858145978E+02 -.859062767E+02 -.859953538E+02 -.860815170E+02 -.861645222E+02 -.862441878E+02 -.863203887E+02 -.863930504E+02 -.864621427E+02 -.865276738E+02 -.865896847E+02 -.866482436E+02 -.867034412E+02 -.867553854E+02 -.868041970E+02 -.868500059E+02 -.868929463E+02 -.869331532E+02 -.869707581E+02 -.870058842E+02 -.870386418E+02 -.870691224E+02 -.870973916E+02 -.871234804E+02 -.871473741E+02 -.871689989E+02 -.871882031E+02 -.872047337E+02 -.872182063E+02 -.872280649E+02 -.872335297E+02 -.872335297E+02
 -.872360459E+02 -.872360459E+02 -.872306484E+02 -.872208727E+02 -.872074507E+02 -.871908924E+02 -.871715379E+02 -.871495964E+02 -.871251759E+02 -.870983060E+02 -.870689552E+02 -.870370452E+02 -.870024612E+02 -.869650612E+02 -.869246829E+02 -.868811493E+02 -.868342747E+02 -.867838684E+02 -.867297399E+02 -.866717033E+02 -.866095822E+02 -.865432152E+02 -.864724621E+02 -.863972098E+02 -.863173803E+02 -.862329378E+02 -.861438972E+02 -.860503329E+02 -.859523880E+02 -.858502839E+02 -.857443288E+02 -.856349274E+02 -.855225878E+02 -.854079281E+02 -.852916805E+02 -.851746918E+02 -.850579222E+02 -.849424377E+02 -.848293999E+02 -.847200494E+02 -.846156847E+02 -.845176363E+02 -.844272352E+02 -.843457792E+02 -.842744956E+02 -.842145041E+02 -.841667802E+02 -.841321217E+02 -.841111201E+02 -.841041394E+02 -.841113020E+02 -.841324842E+02 -.841673209E+02 -.842152193E+02 -.842753804E+02 -.843468276E+02 -.844284404E+02 -.845189901E+02 -.846171783E+02 -.847216728E+02 -.848311425E+02 -.849442879E+02 -.850598676E+02 -.851767193E+02 -.852937759E+02 -.854100768E+02 -.855247741E+02 -.856371347E+02 -.857465395E+02 -.858524792E+02 -.859545481E+02 -.860524366E+02 -.861459222E+02 -.862348605E+02 -.863191759E+02 -.863988522E+02 -.864739240E+02 -.865444681E+02 -.866105964E+02 -.866724484E+02 -.867301849E+02 -.867839829E+02 -.868340297E+02 -.868805188E+02 -.869236456E+02 -.869636031E+02 -.870005781E+02 -.870347473E+02 -.870662724E+02 -.870952956E+02 -.871219331E+02 -.871462678E+02 -.871683400E+02 -.871881347E+02 -.872055665E+02 -.872204584E+02 -.872325153E+02 -.872412885E+02 -.872461295E+02 -.872461295E+02
 -.872523147E+02 -.872523147E+02 -.872477321E+02 -.872393788E+02 -.872278204E+02 -.872134318E+02 -.871964415E+02 -.871769642E+02 -.871550261E+02 -.871305835E+02 -.871035377E+02 -.870737459E+02 -.870410307E+02 -.870051866E+02 -.869659859E+02 -.869231838E+02 -.868765220E+02 -.868257334E+02 -.867705454E+02 -.867106852E+02 -.866458843E+02 -.865758847E+02 -.865004455E+02 -.864193506E+02 -.863324173E+02 -.862395067E+02 -.861405348E+02 -.860354843E+02 -.859244187E+02 -.858074963E+02 -.856849848E+02 -.855572768E+02 -.854249031E+02 -.852885465E+02 -.851490513E+02 -.850074306E+02 -.848648686E+02 -.847227166E+02 -.845824823E+02 -.844458111E+02 -.843144589E+02 -.841902557E+02 -.840750613E+02 -.839707138E+02 -.838789728E+02 -.838014602E+02 -.837396013E+02 -.836945697E+02 -.836672406E+02 -.836581541E+02 -.836674923E+02 -.836950718E+02 -.837403507E+02 -.838024527E+02 -.838802027E+02 -.839721743E+02 -.840767445E+02 -.841921528E+02 -.843165600E+02 -.844481055E+02 -.845849587E+02 -.847253631E+02 -.848676725E+02 -.850103787E+02 -.851521297E+02 -.852917410E+02 -.854281987E+02 -.855606576E+02 -.856884346E+02 -.858109974E+02 -.859279529E+02 -.860390320E+02 -.861440753E+02 -.862430182E+02 -.863358765E+02 -.864227332E+02 -.865037260E+02 -.865790358E+02 -.866488776E+02 -.867134910E+02 -.867731332E+02 -.868280722E+02 -.868785815E+02 -.869249352E+02 -.869674037E+02 -.870062504E+02 -.870417280E+02 -.870740752E+02 -.871035133E+02 -.871302423E+02 -.871544359E+02 -.871762363E+02 -.871957460E+02 -.872130189E+02 -.872280470E+02 -.872407439E+02 -.872509228E+02 -.872582668E+02 -.872622910E+02 -.872622910E+02
 -.872727605E+02 -.872727605E+02 -.872692219E+02 -.872627003E+02 -.872535576E+02 -.872420058E+02 -.872281402E+02 -.872119650E+02 -.871934120E+02 -.871723544E+02 -.871486176E+02 -.871219877E+02 -.870922167E+02 -.870590280E+02 -.870221201E+02 -.869811691E+02 -.869358320E+02 -.868857492E+02 -.868305479E+02 -.867698455E+02 -.867032547E+02 -.866303891E+02 -.865508700E+02 -.864643354E+02 -.863704500E+02 -.862689173E+02 -.861594947E+02 -.860420092E+02 -.859163770E+02 -.857826244E+02 -.856409105E+02 -.854915516E+02 -.853350460E+02 -.851720975E+02 -.850036382E+02 -.848308458E+02 -.846551568E+02 -.844782698E+02 -.843021400E+02 -.841289596E+02 -.839611250E+02 -.838011881E+02 -.836517922E+02 -.835155938E+02 -.833951738E+02 -.832929410E+02 -.832110344E+02 -.831512306E+02 -.831148626E+02 -.831027566E+02 -.831151920E+02 -.831518877E+02 -.832120154E+02 -.832942405E+02 -.833967848E+02 -.835175080E+02 -.836540002E+02 -.838036794E+02 -.839638882E+02 -.841319828E+02 -.843054109E+02 -.844817756E+02 -.846588843E+02 -.848347818E+02 -.850077690E+02 -.851764095E+02 -.853395250E+02 -.854961833E+02 -.856456799E+02 -.857875160E+02 -.859213746E+02 -.860470956E+02 -.861646517E+02 -.862741258E+02 -.863756893E+02 -.864695839E+02 -.865561046E+02 -.866355851E+02 -.867083861E+02 -.867748844E+02 -.868354652E+02 -.868905146E+02 -.869404144E+02 -.869855379E+02 -.870262459E+02 -.870628843E+02 -.870957818E+02 -.871252473E+02 -.871515686E+02 -.871750094E+02 -.871958070E+02 -.872141685E+02 -.872302660E+02 -.872442304E+02 -.872561424E+02 -.872660206E+02 -.872738057E+02 -.872793386E+02 -.872823321E+02 -.872823321E+02
 -.872976838E+02 -.872976838E+02 -.872954395E+02 -.872911981E+02 -.872850792E+02 -.872771027E+02 -.872672096E+02 -.872552781E+02 -.872411341E+02 -.872245596E+02 -.872052979E+02 -.871830579E+02 -.871575164E+02 -.871283200E+02 -.870950859E+02 -.870574024E+02 -.870148300E+02 -.869669018E+02 -.869131250E+02 -.868529832E+02 -.867859393E+02 -.867114407E+02 -.866289254E+02 -.865378302E+02 -.864376023E+02 -.863277129E+02 -.862076747E+02 -.860770634E+02 -.859355426E+02 -.857828941E+02 -.856190516E+02 -.854441388E+02 -.852585099E+02 -.850627930E+02 -.848579319E+02 -.846452261E+02 -.844263639E+02 -.842034454E+02 -.839789905E+02 -.837559273E+02 -.835375569E+02 -.833274911E+02 -.831295607E+02 -.829476971E+02 -.827857885E+02 -.826475203E+02 -.825362072E+02 -.824546303E+02 -.824048925E+02 -.823883040E+02 -.824053091E+02 -.824554609E+02 -.825374469E+02 -.826491617E+02 -.827878224E+02 -.829501126E+02 -.831323456E+02 -.833306321E+02 -.835410403E+02 -.837597388E+02 -.839831160E+02 -.842078708E+02 -.844310753E+02 -.846502099E+02 -.848631748E+02 -.850682821E+02 -.852642324E+02 -.854500820E+02 -.856252030E+02 -.857892406E+02 -.859420709E+02 -.860837597E+02 -.862145244E+02 -.863347002E+02 -.864447107E+02 -.865450418E+02 -.866362208E+02 -.867187991E+02 -.867933380E+02 -.868603975E+02 -.869205285E+02 -.869742658E+02 -.870221241E+02 -.870645949E+02 -.871021442E+02 -.871352119E+02 -.871642107E+02 -.871895265E+02 -.872115178E+02 -.872305163E+02 -.872468263E+02 -.872607240E+02 -.872724563E+02 -.872822381E+02 -.872902484E+02 -.872966246E+02 -.873014540E+02 -.873047614E+02 -.873064931E+02 -.873064931E+02
 -.873272647E+02 -.873272647E+02 -.873265806E+02 -.873250976E+02 -.873226536E+02 -.873190477E+02 -.873140467E+02 -.873073888E+02 -.872987851E+02 -.872879203E+02 -.872744523E+02 -.872580106E+02 -.872381948E+02 -.872145721E+02 -.871866750E+02 -.871539987E+02 -.871159981E+02 -.870720863E+02 -.870216326E+02 -.869639617E+02 -.868983542E+02 -.868240480E+02 -.867402426E+02 -.866461056E+02 -.865407820E+02 -.864234085E+02 -.862931324E+02 -.861491365E+02 -.859906709E+02 -.858170930E+02 -.856279153E+02 -.854228624E+02 -.852019364E+02 -.849654889E+02 -.847142992E+02 -.844496524E+02 -.841734148E+02 -.838880972E+02 -.835969000E+02 -.833037283E+02 -.830131680E+02 -.827304141E+02 -.824611453E+02 -.822113412E+02 -.819870488E+02 -.817941074E+02 -.816378507E+02 -.815228092E+02 -.814524397E+02 -.814289096E+02 -.814529560E+02 -.815238379E+02 -.816393846E+02 -.817961359E+02 -.819895586E+02 -.822143168E+02 -.824645699E+02 -.827342698E+02 -.830174367E+02 -.833083923E+02 -.836019421E+02 -.838935011E+02 -.841791652E+02 -.844557355E+02 -.847207019E+02 -.849721994E+02 -.852089438E+02 -.854301566E+02 -.856354865E+02 -.858249319E+02 -.859987683E+02 -.861574828E+02 -.863017177E+02 -.864322222E+02 -.865498125E+02 -.866553403E+02 -.867496673E+02 -.868336469E+02 -.869081095E+02 -.869738534E+02 -.870316380E+02 -.870821799E+02 -.871261514E+02 -.871641802E+02 -.871968499E+02 -.872247026E+02 -.872482404E+02 -.872679284E+02 -.872841977E+02 -.872974482E+02 -.873080518E+02 -.873163549E+02 -.873226815E+02 -.873273350E+02 -.873306008E+02 -.873327470E+02 -.873340254E+02 -.873346706E+02 -.873348975E+02 -.873348975E+02
 -.873615140E+02 -.873615140E+02 -.873626630E+02 -.873644309E+02 -.873663355E+02 -.873679286E+02 -.873687847E+02 -.873684909E+02 -.873666376E+02 -.873628101E+02 -.873565810E+02 -.873475027E+02 -.873351002E+02 -.873188643E+02 -.872982444E+02 -.872726420E+02 -.872414037E+02 -.872038146E+02 -.871590920E+02 -.871063798E+02 -.870447429E+02 -.869731642E+02 -.868905419E+02 -.867956909E+02 -.866873471E+02 -.865641771E+02 -.864247942E+02 -.862677840E+02 -.860917392E+02 -.858953085E+02 -.856772604E+02 -.854365635E+02 -.851724860E+02 -.848847139E+02 -.845734862E+02 -.842397433E+02 -.838852817E+02 -.835129037E+02 -.831265460E+02 -.827313686E+02 -.823337815E+02 -.819413867E+02 -.815628164E+02 -.812074571E+02 -.808850595E+02 -.806052524E+02 -.803769921E+02 -.802079954E+02 -.801042136E+02 -.800694035E+02 -.801048477E+02 -.802092578E+02 -.803788712E+02 -.806077320E+02 -.808881191E+02 -.812110736E+02 -.815669648E+02 -.819460413E+02 -.823389172E+02 -.827369615E+02 -.831325741E+02 -.835193474E+02 -.838921237E+02 -.842469690E+02 -.845810834E+02 -.848926725E+02 -.851807977E+02 -.854452217E+02 -.856862598E+02 -.859046446E+02 -.861014081E+02 -.862777820E+02 -.864351177E+02 -.865748218E+02 -.866983083E+02 -.868069626E+02 -.869021167E+02 -.869850330E+02 -.870568944E+02 -.871187999E+02 -.871717637E+02 -.872167169E+02 -.872545114E+02 -.872859248E+02 -.873116665E+02 -.873323832E+02 -.873486661E+02 -.873610574E+02 -.873700566E+02 -.873761279E+02 -.873797067E+02 -.873812068E+02 -.873810279E+02 -.873795638E+02 -.873772109E+02 -.873743776E+02 -.873714961E+02 -.873690340E+02 -.873675098E+02 -.873675098E+02
 -.874002223E+02 -.874002223E+02 -.874034724E+02 -.874089766E+02 -.874158975E+02 -.874235160E+02 -.874312002E+02 -.874383786E+02 -.874445191E+02 -.874491096E+02 -.874516428E+02 -.874516013E+02 -.874484443E+02 -.874415954E+02 -.874304302E+02 -.874142641E+02 -.873923399E+02 -.873638151E+02 -.873277489E+02 -.872830883E+02 -.872286546E+02 -.871631294E+02 -.870850423E+02 -.869927589E+02 -.868844739E+02 -.867582072E+02 -.866118089E+02 -.864429749E+02 -.862492769E+02 -.860282128E+02 -.857772808E+02 -.854940860E+02 -.851764819E+02 -.848227534E+02 -.844318438E+02 -.840036231E+02 -.835391912E+02 -.830412010E+02 -.825141727E+02 -.819647642E+02 -.814019465E+02 -.808370321E+02 -.802835028E+02 -.797565997E+02 -.792726626E+02 -.788482416E+02 -.784990442E+02 -.782388159E+02 -.780782768E+02 -.780242449E+02 -.780790568E+02 -.782403661E+02 -.785013463E+02 -.788512691E+02 -.792763831E+02 -.797609766E+02 -.802884972E+02 -.808426053E+02 -.814080615E+02 -.819713873E+02 -.825212743E+02 -.830487561E+02 -.835471800E+02 -.840120302E+02 -.844406584E+02 -.848319683E+02 -.851860930E+02 -.855040921E+02 -.857876825E+02 -.860390124E+02 -.862604779E+02 -.864545813E+02 -.866238251E+02 -.867706374E+02 -.868973219E+02 -.870060272E+02 -.870987321E+02 -.871772401E+02 -.872431830E+02 -.872980281E+02 -.873430900E+02 -.873795428E+02 -.874084336E+02 -.874306964E+02 -.874471652E+02 -.874585868E+02 -.874656334E+02 -.874689143E+02 -.874689875E+02 -.874663709E+02 -.874615543E+02 -.874550114E+02 -.874472122E+02 -.874386381E+02 -.874297978E+02 -.874212465E+02 -.874136089E+02 -.874076066E+02 -.874040923E+02 -.874040923E+02
 -.874429134E+02 -.874429134E+02 -.874485122E+02 -.874582036E+02 -.874707647E+02 -.874851874E+02 -.875006233E+02 -.875163400E+02 -.875316851E+02 -.875460568E+02 -.875588782E+02 -.875695757E+02 -.875775583E+02 -.875821997E+02 -.875828191E+02 -.875786632E+02 -.875688868E+02 -.875525315E+02 -.875285036E+02 -.874955493E+02 -.874522271E+02 -.873968784E+02 -.873275960E+02 -.872421909E+02 -.871381594E+02 -.870126528E+02 -.868624527E+02 -.866839573E+02 -.864731857E+02 -.862258083E+02 -.859372152E+02 -.856026350E+02 -.852173193E+02 -.847768086E+02 -.842772928E+02 -.837160781E+02 -.830921597E+02 -.824068842E+02 -.816646619E+02 -.808736562E+02 -.800463463E+02 -.791998303E+02 -.783557372E+02 -.775396337E+02 -.767798767E+02 -.761059413E+02 -.755463531E+02 -.751264351E+02 -.748661377E+02 -.747782305E+02 -.748671046E+02 -.751283536E+02 -.755491933E+02 -.761096610E+02 -.767844236E+02 -.775449491E+02 -.783617596E+02 -.792064990E+02 -.800536047E+02 -.808814543E+02 -.816729579E+02 -.824156456E+02 -.831013626E+02 -.837257071E+02 -.842873397E+02 -.847872713E+02 -.852282005E+02 -.856139413E+02 -.859489561E+02 -.862379956E+02 -.864858328E+02 -.866970786E+02 -.868760630E+02 -.870267671E+02 -.871527920E+02 -.872573551E+02 -.873433036E+02 -.874131391E+02 -.874690477E+02 -.875129330E+02 -.875464489E+02 -.875710313E+02 -.875879268E+02 -.875982201E+02 -.876028580E+02 -.876026717E+02 -.875983965E+02 -.875906906E+02 -.875801522E+02 -.875673365E+02 -.875527726E+02 -.875369807E+02 -.875204914E+02 -.875038666E+02 -.874877248E+02 -.874727698E+02 -.874598273E+02 -.874498886E+02 -.874441670E+02 -.874441670E+02
 -.874888084E+02 -.874888084E+02 -.874969650E+02 -.875112264E+02 -.875299624E+02 -.875518635E+02 -.875758611E+02 -.876010638E+02 -.876267071E+02 -.876521111E+02 -.876766456E+02 -.876996998E+02 -.877206555E+02 -.877388611E+02 -.877536068E+02 -.877640990E+02 -.877694322E+02 -.877685583E+02 -.877602521E+02 -.877430708E+02 -.877153079E+02 -.876749394E+02 -.876195629E+02 -.875463275E+02 -.874518570E+02 -.873321671E+02 -.871825813E+02 -.869976511E+02 -.867710916E+02 -.864957466E+02 -.861636039E+02 -.857658859E+02 -.852932500E+02 -.847361363E+02 -.840853075E+02 -.833326238E+02 -.824720881E+02 -.815011634E+02 -.804223125E+02 -.792446218E+02 -.779852755E+02 -.766705632E+02 -.753360777E+02 -.740258240E+02 -.727901123E+02 -.716823200E+02 -.707548180E+02 -.700545216E+02 -.696186093E+02 -.694709635E+02 -.696198126E+02 -.700569057E+02 -.707583387E+02 -.716869138E+02 -.727956997E+02 -.740323142E+02 -.753433744E+02 -.766785708E+02 -.779939053E+02 -.792537969E+02 -.804319713E+02 -.815112605E+02 -.824825943E+02 -.833435241E+02 -.840965987E+02 -.847478247E+02 -.853053488E+02 -.857784138E+02 -.861765832E+02 -.865092023E+02 -.867850506E+02 -.870121414E+02 -.871976314E+02 -.873478054E+02 -.874681112E+02 -.875632242E+02 -.876371265E+02 -.876931919E+02 -.877342678E+02 -.877627526E+02 -.877806645E+02 -.877897033E+02 -.877913029E+02 -.877866775E+02 -.877768605E+02 -.877627392E+02 -.877450836E+02 -.877245732E+02 -.877018208E+02 -.876773953E+02 -.876518443E+02 -.876257169E+02 -.875995894E+02 -.875740934E+02 -.875499498E+02 -.875280090E+02 -.875093005E+02 -.874950959E+02 -.874869869E+02 -.874869869E+02
 -.875368087E+02 -.875368087E+02 -.875476735E+02 -.875667831E+02 -.875920881E+02 -.876219735E+02 -.876551524E+02 -.876905823E+02 -.877273984E+02 -.877648590E+02 -.878023008E+02 -.878391006E+02 -.878746404E+02 -.879082757E+02 -.879393031E+02 -.879669270E+02 -.879902227E+02 -.880080938E+02 -.880192227E+02 -.880220112E+02 -.880145086E+02 -.879943248E+02 -.879585254E+02 -.879035057E+02 -.878248421E+02 -.877171204E+02 -.875737424E+02 -.873867186E+02 -.871464587E+02 -.868415829E+02 -.864587864E+02 -.859828058E+02 -.853965497E+02 -.846814816E+02 -.838183605E+02 -.827884731E+02 -.815754907E+02 -.801680401E+02 -.785629415E+02 -.767688302E+02 -.748095903E+02 -.727267972E+02 -.705803453E+02 -.684466993E+02 -.664146825E+02 -.645792095E+02 -.630336913E+02 -.618619590E+02 -.611305632E+02 -.608823287E+02 -.611320309E+02 -.618648675E+02 -.630379867E+02 -.645848117E+02 -.664214867E+02 -.684545797E+02 -.705891621E+02 -.727364057E+02 -.748198521E+02 -.767796237E+02 -.785741696E+02 -.801796344E+02 -.815874109E+02 -.828007039E+02 -.838309063E+02 -.846943612E+02 -.854097923E+02 -.859964471E+02 -.864728668E+02 -.868561454E+02 -.871615483E+02 -.874023812E+02 -.875900240E+02 -.877340664E+02 -.878424966E+02 -.879219110E+02 -.879777211E+02 -.880143471E+02 -.880353896E+02 -.880437779E+02 -.880418954E+02 -.880316847E+02 -.880147336E+02 -.879923460E+02 -.879656010E+02 -.879354007E+02 -.879025112E+02 -.878675977E+02 -.878312553E+02 -.877940380E+02 -.877564866E+02 -.877191576E+02 -.876826547E+02 -.876476649E+02 -.876150005E+02 -.875856514E+02 -.875608488E+02 -.875421470E+02 -.875315264E+02 -.875315264E+02
 -.875855070E+02 -.875855070E+02 -.875991510E+02 -.876232448E+02 -.876553199E+02 -.876934603E+02 -.877361697E+02 -.877822666E+02 -.878308011E+02 -.878809891E+02 -.879321570E+02 -.879836955E+02 -.880350182E+02 -.880855234E+02 -.881345549E+02 -.881813612E+02 -.882250491E+02 -.882645288E+02 -.882984480E+02 -.883251095E+02 -.883423685E+02 -.883475022E+02 -.883370463E+02 -.883065901E+02 -.882505213E+02 -.881617155E+02 -.880311643E+02 -.878475457E+02 -.875967483E+02 -.872613788E+02 -.868203032E+02 -.862483018E+02 -.855159536E+02 -.845899162E+02 -.834338401E+02 -.820102559E+02 -.802838441E+02 -.782264210E+02 -.758236029E+02 -.730824006E+02 -.700381695E+02 -.667589007E+02 -.633452816E+02 -.599262019E+02 -.566506457E+02 -.536773116E+02 -.511629306E+02 -.492496776E+02 -.480520642E+02 -.476447662E+02 -.480537626E+02 -.492530501E+02 -.511679275E+02 -.536838549E+02 -.566586272E+02 -.599354806E+02 -.633556860E+02 -.667702362E+02 -.700502333E+02 -.730950021E+02 -.758365825E+02 -.782396638E+02 -.802972836E+02 -.820238692E+02 -.834476387E+02 -.846039350E+02 -.855302425E+02 -.862629194E+02 -.868353133E+02 -.872768483E+02 -.876127456E+02 -.878641395E+02 -.880484228E+02 -.881797050E+02 -.882693057E+02 -.883262301E+02 -.883575988E+02 -.883690194E+02 -.883648974E+02 -.883486906E+02 -.883231139E+02 -.882903028E+02 -.882519420E+02 -.882093681E+02 -.881636503E+02 -.881156551E+02 -.880660988E+02 -.880155915E+02 -.879646747E+02 -.879138563E+02 -.878636433E+02 -.878145762E+02 -.877672667E+02 -.877224400E+02 -.876809862E+02 -.876440234E+02 -.876129767E+02 -.875896778E+02 -.875764940E+02 -.875764940E+02
 -.876332319E+02 -.876332319E+02 -.876496281E+02 -.876786658E+02 -.877174705E+02 -.877638400E+02 -.878160832E+02 -.878728951E+02 -.879332588E+02 -.879963671E+02 -.880615583E+02 -.881282630E+02 -.881959567E+02 -.882641153E+02 -.883321707E+02 -.883994634E+02 -.884651865E+02 -.885283202E+02 -.885875480E+02 -.886411509E+02 -.886868688E+02 -.887217213E+02 -.887417713E+02 -.887418185E+02 -.887150021E+02 -.886522935E+02 -.885418604E+02 -.883682901E+02 -.881116767E+02 -.877466030E+02 -.872410913E+02 -.865556509E+02 -.856426145E+02 -.844460580E+02 -.829027816E+02 -.809451439E+02 -.785068213E+02 -.755323663E+02 -.719902417E+02 -.678868834E+02 -.632774621E+02 -.582694701E+02 -.530187494E+02 -.477212463E+02 -.426038606E+02 -.379142116E+02 -.339078471E+02 -.308301589E+02 -.288894052E+02 -.282264470E+02 -.288912629E+02 -.308338554E+02 -.339133417E+02 -.379214391E+02 -.426127299E+02 -.477316338E+02 -.530304895E+02 -.582823522E+02 -.632912360E+02 -.679012819E+02 -.720050146E+02 -.755473156E+02 -.785218225E+02 -.809601464E+02 -.829177950E+02 -.844611321E+02 -.856578226E+02 -.865710787E+02 -.872568308E+02 -.877627500E+02 -.881283285E+02 -.883855437E+02 -.885598107E+02 -.886710319E+02 -.887346154E+02 -.887623882E+02 -.887633730E+02 -.887444244E+02 -.887107356E+02 -.886662358E+02 -.886138965E+02 -.885559662E+02 -.884941502E+02 -.884297467E+02 -.883637523E+02 -.882969428E+02 -.882299373E+02 -.881632500E+02 -.880973344E+02 -.880326224E+02 -.879695618E+02 -.879086556E+02 -.878505037E+02 -.877958526E+02 -.877456550E+02 -.877011428E+02 -.876639208E+02 -.876360847E+02 -.876203749E+02 -.876203749E+02
 -.876781278E+02 -.876781278E+02 -.876971375E+02 -.877308759E+02 -.877760915E+02 -.878303190E+02 -.878916931E+02 -.879588041E+02 -.880305854E+02 -.881062243E+02 -.881850902E+02 -.882666747E+02 -.883505389E+02 -.884362652E+02 -.885234084E+02 -.886114419E+02 -.886996963E+02 -.887872825E+02 -.888729938E+02 -.889551761E+02 -.890315555E+02 -.890990060E+02 -.891532346E+02 -.891883582E+02 -.891963345E+02 -.891662072E+02 -.890831189E+02 -.889270511E+02 -.886712691E+02 -.882804969E+02 -.877089209E+02 -.868982242E+02 -.857759569E+02 -.842547033E+02 -.822328987E+02 -.795989858E+02 -.762413453E+02 -.720655884E+02 -.670170665E+02 -.611010938E+02 -.543919009E+02 -.470290121E+02 -.392104894E+02 -.311935173E+02 -.233046693E+02 -.159311087E+02 -.949945027E+01 -.445971447E+01 -.123002204E+01 -.116007339E+00 -.123196583E+01 -.446358668E+01 -.950522027E+01 -.159387310E+02 -.233140828E+02 -.312046286E+02 -.392231452E+02 -.470430197E+02 -.544070134E+02 -.611170066E+02 -.670334464E+02 -.720821298E+02 -.762578269E+02 -.796152961E+02 -.822490254E+02 -.842707027E+02 -.857919235E+02 -.869142709E+02 -.877251705E+02 -.882970777E+02 -.886883119E+02 -.889446859E+02 -.891014717E+02 -.891853975E+02 -.892164740E+02 -.892095504E+02 -.891755743E+02 -.891225795E+02 -.890564402E+02 -.889814398E+02 -.889006938E+02 -.888164633E+02 -.887303864E+02 -.886436499E+02 -.885571167E+02 -.884714217E+02 -.883870456E+02 -.883043730E+02 -.882237413E+02 -.881454833E+02 -.880699679E+02 -.879976425E+02 -.879290800E+02 -.878650330E+02 -.878065007E+02 -.877548126E+02 -.877117339E+02 -.876796022E+02 -.876615039E+02 -.876615039E+02
 -.877182687E+02 -.877182687E+02 -.877396340E+02 -.877776140E+02 -.878286232E+02 -.878899664E+02 -.879596292E+02 -.880361169E+02 -.881183291E+02 -.882054615E+02 -.882969267E+02 -.883922898E+02 -.884912118E+02 -.885933981E+02 -.886985467E+02 -.888062915E+02 -.889161356E+02 -.890273676E+02 -.891389515E+02 -.892493788E+02 -.893564649E+02 -.894570690E+02 -.895467032E+02 -.896189912E+02 -.896649175E+02 -.896717968E+02 -.896218771E+02 -.894904833E+02 -.892436307E+02 -.888350985E+02 -.882030871E+02 -.872667708E+02 -.859232129E+02 -.840452668E+02 -.814817734E+02 -.780632591E+02 -.736178351E+02 -.679989195E+02 -.611166930E+02 -.529560115E+02 -.435719120E+02 -.330798230E+02 -.216700091E+02 -.962578210E+01 0.265979989E+01 0.146141466E+02 0.254709739E+02 0.343055857E+02 0.401490982E+02 0.422064689E+02 0.401470837E+02 0.343015725E+02 0.254649936E+02 0.146062472E+02 0.265004683E+01 -.963730466E+01 -.216831975E+02 -.330945348E+02 -.435879092E+02 -.529730001E+02 -.611343079E+02 -.680167660E+02 -.736355773E+02 -.780806930E+02 -.814988395E+02 -.840620138E+02 -.859397495E+02 -.872832338E+02 -.882196288E+02 -.888518811E+02 -.892608217E+02 -.895082485E+02 -.896403755E+02 -.896911768E+02 -.896853156E+02 -.896405321E+02 -.895694998E+02 -.894812231E+02 -.893820674E+02 -.892765095E+02 -.891676781E+02 -.890577435E+02 -.889481972E+02 -.888400530E+02 -.887339938E+02 -.886304788E+02 -.885298237E+02 -.884322638E+02 -.883380048E+02 -.882472680E+02 -.881603328E+02 -.880775815E+02 -.879995493E+02 -.879269832E+02 -.878609152E+02 -.878027539E+02 -.877544021E+02 -.877184084E+02 -.876981649E+02 -.876981649E+02
 -.877517946E+02 -.877517946E+02 -.877751404E+02 -.878166899E+02 -.878725806E+02 -.879399284E+02 -.880165994E+02 -.881010338E+02 -.881921105E+02 -.882890410E+02 -.883912856E+02 -.884984841E+02 -.886103977E+02 -.887268551E+02 -.888476991E+02 -.889727291E+02 -.891016315E+02 -.892338921E+02 -.893686786E+02 -.895046795E+02 -.896398783E+02 -.897712346E+02 -.898942301E+02 -.900022238E+02 -.900855336E+02 -.901301412E+02 -.901158801E+02 -.900139481E+02 -.897835892E+02 -.893678657E+02 -.886886429E+02 -.876412379E+02 -.860894341E+02 -.838615758E+02 -.807493887E+02 -.765148015E+02 -.709124053E+02 -.637269927E+02 -.548059130E+02 -.440582916E+02 -.314291098E+02 -.169025164E+02 -.506273393E+00 0.176200487E+02 0.370892030E+02 0.571414390E+02 0.765070046E+02 0.933086555E+02 0.105134541E+03 0.109522548E+03 0.105132474E+03 0.933045370E+02 0.765008676E+02 0.571333332E+02 0.370791960E+02 0.176082271E+02 -.519802442E+00 -.169176235E+02 -.314456349E+02 -.440759498E+02 -.548243492E+02 -.637457728E+02 -.709310979E+02 -.765330998E+02 -.807671686E+02 -.838788650E+02 -.861063472E+02 -.876579294E+02 -.887052907E+02 -.893846652E+02 -.898007442E+02 -.900316597E+02 -.901343383E+02 -.901495210E+02 -.901059933E+02 -.900239063E+02 -.899172635E+02 -.897957334E+02 -.896659448E+02 -.895324031E+02 -.893981355E+02 -.892651433E+02 -.891347194E+02 -.890076726E+02 -.888844867E+02 -.887654347E+02 -.886506634E+02 -.885402579E+02 -.884342937E+02 -.883328823E+02 -.882362147E+02 -.881446076E+02 -.880585556E+02 -.879787936E+02 -.879063743E+02 -.878427674E+02 -.877899861E+02 -.877507519E+02 -.877287097E+02 -.877287097E+02
 -.877770587E+02 -.877770587E+02 -.878019046E+02 -.878461596E+02 -.879057534E+02 -.879776618E+02 -.880596632E+02 -.881501523E+02 -.882479967E+02 -.883524254E+02 -.884629410E+02 -.885792480E+02 -.887011930E+02 -.888287101E+02 -.889617672E+02 -.891003083E+02 -.892441830E+02 -.893930583E+02 -.895462969E+02 -.897027893E+02 -.898607138E+02 -.900171925E+02 -.901677925E+02 -.903058038E+02 -.904211919E+02 -.904990873E+02 -.905176237E+02 -.904448940E+02 -.902347697E+02 -.898214022E+02 -.891124787E+02 -.879818142E+02 -.862622765E+02 -.837397687E+02 -.801498739E+02 -.751845706E+02 -.685195096E+02 -.598561478E+02 -.489416175E+02 -.355332371E+02 -.193505564E+02 -.529257937E-01 0.227616358E+02 0.494129161E+02 0.799847895E+02 0.114046781E+03 0.150171868E+03 0.185185408E+03 0.213236840E+03 0.225456225E+03 0.213234737E+03 0.185181217E+03 0.150165624E+03 0.114038534E+03 0.799746093E+02 0.494008916E+02 0.227478773E+02 -.682846493E-01 -.193673561E+02 -.355512714E+02 -.489605339E+02 -.598755093E+02 -.685388276E+02 -.752034520E+02 -.801681297E+02 -.837574005E+02 -.862793983E+02 -.879985918E+02 -.891291105E+02 -.898381126E+02 -.902517943E+02 -.904624635E+02 -.905359532E+02 -.905183720E+02 -.904416068E+02 -.903275050E+02 -.901909194E+02 -.900418692E+02 -.898870507E+02 -.897308831E+02 -.895762302E+02 -.894248974E+02 -.892779750E+02 -.891360756E+02 -.889995003E+02 -.888683568E+02 -.887426447E+02 -.886223202E+02 -.885073480E+02 -.883977468E+02 -.882936330E+02 -.881952674E+02 -.881031085E+02 -.880178774E+02 -.879406390E+02 -.878729057E+02 -.878167717E+02 -.877750868E+02 -.877516853E+02 -.877516853E+02
 -.877927664E+02 -.877927664E+02 -.878185482E+02 -.878644920E+02 -.879263988E+02 -.880011578E+02 -.880864942E+02 -.881807758E+02 -.882828650E+02 -.883920041E+02 -.885077247E+02 -.886297753E+02 -.887580599E+02 -.888925837E+02 -.890333995E+02 -.891805499E+02 -.893339982E+02 -.894935388E+02 -.896586761E+02 -.898284522E+02 -.900012017E+02 -.901741930E+02 -.903431054E+02 -.905012613E+02 -.906384997E+02 -.907395292E+02 -.907815378E+02 -.907307720E+02 -.905377532E+02 -.901308487E+02 -.894081972E+02 -.882286400E+02 -.864029198E+02 -.836858586E+02 -.797707398E+02 -.742947688E+02 -.668679750E+02 -.571135852E+02 -.446668658E+02 -.290990505E+02 -.983870768E+01 0.139460511E+02 0.433502138E+02 0.797399665E+02 0.124757667E+03 0.180181270E+03 0.247346729E+03 0.325363837E+03 0.406129442E+03 0.461012984E+03 0.406127318E+03 0.325359605E+03 0.247340423E+03 0.180172941E+03 0.124747386E+03 0.797278235E+02 0.433363202E+02 0.139305415E+02 -.985567283E+01 -.291172814E+02 -.446860300E+02 -.571332535E+02 -.668876356E+02 -.743139753E+02 -.797892571E+02 -.837036677E+02 -.864201323E+02 -.882454277E+02 -.894247722E+02 -.901474557E+02 -.905546500E+02 -.907482087E+02 -.907997452E+02 -.907587148E+02 -.906588484E+02 -.905229373E+02 -.903662548E+02 -.901989458E+02 -.900276733E+02 -.898567437E+02 -.896888739E+02 -.895257129E+02 -.893681983E+02 -.892168008E+02 -.890716928E+02 -.889328674E+02 -.888002235E+02 -.886736302E+02 -.885529779E+02 -.884382232E+02 -.883294325E+02 -.882268288E+02 -.881308461E+02 -.880421951E+02 -.879619464E+02 -.878916381E+02 -.878334133E+02 -.877902011E+02 -.877659526E+02 -.877659526E+02
 -.877980904E+02 -.877980904E+02 -.878241901E+02 -.878707076E+02 -.879334005E+02 -.880091287E+02 -.880955994E+02 -.881911717E+02 -.882947065E+02 -.884054511E+02 -.885229477E+02 -.886469599E+02 -.887774124E+02 -.889143353E+02 -.890578115E+02 -.892079187E+02 -.893646607E+02 -.895278784E+02 -.896971275E+02 -.898715071E+02 -.900494111E+02 -.902281669E+02 -.904035038E+02 -.905687709E+02 -.907137846E+02 -.908231352E+02 -.908737188E+02 -.908311848E+02 -.906449374E+02 -.902413689E+02 -.895152856E+02 -.883201959E+02 -.864588310E+02 -.836746014E+02 -.796449794E+02 -.739861332E+02 -.662817163E+02 -.561207349E+02 -.430843042E+02 -.266470337E+02 -.606829034E+01 0.197959316E+02 0.525929485E+02 0.947565884E+02 0.150085572E+03 0.224888417E+03 0.330351573E+03 0.487628349E+03 0.739129819E+03 0.117423971E+04 0.739127688E+03 0.487624103E+03 0.330345247E+03 0.224880062E+03 0.150075259E+03 0.947444073E+02 0.525790117E+02 0.197803746E+02 -.608530573E+01 -.266653158E+02 -.431035393E+02 -.561404947E+02 -.663014824E+02 -.740054411E+02 -.796635774E+02 -.836924627E+02 -.864760657E+02 -.883369779E+02 -.895318318E+02 -.902579315E+02 -.906617819E+02 -.908485680E+02 -.908918769E+02 -.908422798E+02 -.907341037E+02 -.905904315E+02 -.904266541E+02 -.902529389E+02 -.900759219E+02 -.898998593E+02 -.897274088E+02 -.895601599E+02 -.893989933E+02 -.892443277E+02 -.890962891E+02 -.889548295E+02 -.888198122E+02 -.886910753E+02 -.885684829E+02 -.884519699E+02 -.883415851E+02 -.882375383E+02 -.881402546E+02 -.880504406E+02 -.879691691E+02 -.878979861E+02 -.878390515E+02 -.877953209E+02 -.877707851E+02 -.877707851E+02
 -.877927462E+02 -.877927462E+02 -.878185270E+02 -.878644692E+02 -.879263740E+02 -.880011306E+02 -.880864640E+02 -.881807423E+02 -.882828279E+02 -.883919633E+02 -.885076803E+02 -.886297274E+02 -.887580087E+02 -.888925294E+02 -.890333422E+02 -.891804897E+02 -.893339351E+02 -.894934729E+02 -.896586074E+02 -.898283808E+02 -.900011277E+02 -.901741163E+02 -.903430259E+02 -.905011788E+02 -.906384136E+02 -.907394389E+02 -.907814421E+02 -.907306693E+02 -.905376415E+02 -.901307253E+02 -.894080588E+02 -.882284827E+02 -.864027394E+02 -.836856505E+02 -.797704995E+02 -.742944930E+02 -.668676635E+02 -.571132415E+02 -.446664954E+02 -.290986588E+02 -.983829892E+01 0.139464748E+02 0.433506506E+02 0.797404144E+02 0.124758125E+03 0.180181735E+03 0.247347200E+03 0.325364312E+03 0.406129920E+03 0.461013463E+03 0.406127796E+03 0.325360081E+03 0.247340895E+03 0.180173408E+03 0.124747845E+03 0.797282734E+02 0.433367592E+02 0.139309677E+02 -.985526140E+01 -.291168868E+02 -.446856566E+02 -.571329068E+02 -.668873212E+02 -.743136967E+02 -.797890140E+02 -.837034570E+02 -.864199495E+02 -.882452681E+02 -.894246316E+02 -.901473301E+02 -.905545360E+02 -.907481037E+02 -.907996471E+02 -.907586221E+02 -.906587599E+02 -.905228523E+02 -.903661727E+02 -.901988664E+02 -.900275965E+02 -.898566694E+02 -.896888021E+02 -.895256437E+02 -.893681318E+02 -.892167371E+02 -.890716320E+02 -.889328096E+02 -.888001689E+02 -.886735789E+02 -.885529300E+02 -.884381787E+02 -.883293915E+02 -.882267913E+02 -.881308120E+02 -.880421642E+02 -.879619187E+02 -.878916132E+02 -.878333908E+02 -.877901804E+02 -.877659330E+02 -.877659330E+02
 -.877770184E+02 -.877770184E+02 -.878018621E+02 -.878461138E+02 -.879057034E+02 -.879776068E+02 -.880596022E+02 -.881500847E+02 -.882479220E+02 -.883523434E+02 -.884628516E+02 -.885791516E+02 -.887010898E+02 -.888286004E+02 -.889616514E+02 -.891001864E+02 -.892440552E+02 -.893929247E+02 -.895461575E+02 -.897026442E+02 -.898605632E+02 -.900170362E+02 -.901676303E+02 -.903056351E+02 -.904210158E+02 -.904989022E+02 -.905174277E+02 -.904446840E+02 -.902345418E+02 -.898211512E+02 -.891121985E+02 -.879814975E+02 -.862619150E+02 -.837393536E+02 -.801493963E+02 -.751840236E+02 -.685188914E+02 -.598554636E+02 -.489408777E+02 -.355324526E+02 -.193497368E+02 -.520761142E-01 0.227625117E+02 0.494138143E+02 0.799857065E+02 0.114047713E+03 0.150172812E+03 0.185186360E+03 0.213237798E+03 0.225457185E+03 0.213235695E+03 0.185182171E+03 0.150166570E+03 0.114039469E+03 0.799755296E+02 0.494017937E+02 0.227487576E+02 -.674300228E-01 -.193665311E+02 -.355504812E+02 -.489597882E+02 -.598748191E+02 -.685382035E+02 -.752028993E+02 -.801676467E+02 -.837569802E+02 -.862790319E+02 -.879982704E+02 -.891288257E+02 -.898378570E+02 -.902515617E+02 -.904622488E+02 -.905357524E+02 -.905181820E+02 -.904414257E+02 -.903273312E+02 -.901907519E+02 -.900417075E+02 -.898868944E+02 -.897307321E+02 -.895760844E+02 -.894247571E+02 -.892778403E+02 -.891359467E+02 -.889993775E+02 -.888682402E+02 -.887425346E+02 -.886222168E+02 -.885072514E+02 -.883976572E+02 -.882935505E+02 -.881951919E+02 -.881030399E+02 -.880178154E+02 -.879405833E+02 -.878728557E+02 -.878167264E+02 -.877750453E+02 -.877516458E+02 -.877516458E+02
 -.877517341E+02 -.877517341E+02 -.877750764E+02 -.878166207E+02 -.878725047E+02 -.879398446E+02 -.880165066E+02 -.881009310E+02 -.881919970E+02 -.882889165E+02 -.883911500E+02 -.884983377E+02 -.886102408E+02 -.887266881E+02 -.888475223E+02 -.889725428E+02 -.891014358E+02 -.892336872E+02 -.893684646E+02 -.895044564E+02 -.896396462E+02 -.897709933E+02 -.898939792E+02 -.900019623E+02 -.900852602E+02 -.901298538E+02 -.901155757E+02 -.900136226E+02 -.897832372E+02 -.893674803E+02 -.886882156E+02 -.876407587E+02 -.860888917E+02 -.838609575E+02 -.807486816E+02 -.765139944E+02 -.709114928E+02 -.637259787E+02 -.548048098E+02 -.440571152E+02 -.314278749E+02 -.169012362E+02 -.504954108E+00 0.176214015E+02 0.370905839E+02 0.571428428E+02 0.765084262E+02 0.933100899E+02 0.105135984E+03 0.109523993E+03 0.105133917E+03 0.933059735E+02 0.765022923E+02 0.571347411E+02 0.370805819E+02 0.176095858E+02 -.518476419E+00 -.169163358E+02 -.314443918E+02 -.440747649E+02 -.548232372E+02 -.637447499E+02 -.709301767E+02 -.765322843E+02 -.807664534E+02 -.838782389E+02 -.861057972E+02 -.876574429E+02 -.887048562E+02 -.893842726E+02 -.898003850E+02 -.900313269E+02 -.901340265E+02 -.901492260E+02 -.901057122E+02 -.900236368E+02 -.899170043E+02 -.897954836E+02 -.896657039E+02 -.895321708E+02 -.893979118E+02 -.892649283E+02 -.891345134E+02 -.890074758E+02 -.888842993E+02 -.887652571E+02 -.886504959E+02 -.885401008E+02 -.884341472E+02 -.883327464E+02 -.882360895E+02 -.881444932E+02 -.880584517E+02 -.879786998E+02 -.879062900E+02 -.878426917E+02 -.877899176E+02 -.877506890E+02 -.877286500E+02 -.877286500E+02
 -.877181878E+02 -.877181878E+02 -.877395483E+02 -.877775208E+02 -.878285205E+02 -.878898526E+02 -.879595031E+02 -.880359774E+02 -.881181754E+02 -.882052930E+02 -.882967433E+02 -.883920915E+02 -.884909989E+02 -.885931710E+02 -.886983057E+02 -.888060370E+02 -.889158678E+02 -.890270867E+02 -.891386577E+02 -.892490719E+02 -.893561449E+02 -.894567355E+02 -.895463556E+02 -.896186284E+02 -.896645376E+02 -.896713974E+02 -.896214545E+02 -.894900326E+02 -.892431456E+02 -.888345710E+02 -.882025075E+02 -.872661273E+02 -.859224921E+02 -.840444534E+02 -.814808510E+02 -.780622124E+02 -.736166535E+02 -.679976016E+02 -.611152483E+02 -.529544577E+02 -.435702691E+02 -.330781091E+02 -.216682411E+02 -.962396939E+01 0.266165016E+01 0.146160274E+02 0.254728785E+02 0.343075075E+02 0.401510306E+02 0.422084053E+02 0.401490176E+02 0.343034971E+02 0.254669024E+02 0.146081335E+02 0.265190385E+01 -.963548401E+01 -.216814205E+02 -.330928109E+02 -.435862556E+02 -.529714351E+02 -.611328516E+02 -.680154365E+02 -.736343843E+02 -.780796352E+02 -.814979064E+02 -.840611899E+02 -.859390185E+02 -.872825803E+02 -.882190392E+02 -.888513438E+02 -.892603267E+02 -.895077877E+02 -.896399425E+02 -.896907668E+02 -.896849249E+02 -.896401582E+02 -.895691408E+02 -.894808778E+02 -.893817351E+02 -.892761898E+02 -.891673710E+02 -.890574490E+02 -.889479154E+02 -.888397843E+02 -.887337386E+02 -.886302372E+02 -.885295962E+02 -.884320506E+02 -.883378062E+02 -.882470841E+02 -.881601636E+02 -.880774269E+02 -.879994089E+02 -.879268565E+02 -.878608014E+02 -.878026517E+02 -.877543098E+02 -.877183236E+02 -.876980843E+02 -.876980843E+02
 -.876780261E+02 -.876780261E+02 -.876970297E+02 -.877307580E+02 -.877759610E+02 -.878301740E+02 -.878915323E+02 -.879586262E+02 -.880303896E+02 -.881060098E+02 -.881848567E+02 -.882664219E+02 -.883502670E+02 -.884359746E+02 -.885230993E+02 -.886111148E+02 -.886993515E+02 -.887869202E+02 -.888726140E+02 -.889547786E+02 -.890311402E+02 -.890985722E+02 -.891527816E+02 -.891878846E+02 -.891958383E+02 -.891656856E+02 -.890825680E+02 -.889264657E+02 -.886706426E+02 -.882798210E+02 -.877081853E+02 -.868974167E+02 -.857750632E+02 -.842537068E+02 -.822317813E+02 -.795977290E+02 -.762399336E+02 -.720640130E+02 -.670153288E+02 -.610992064E+02 -.543898840E+02 -.470268883E+02 -.392082798E+02 -.311912405E+02 -.233023435E+02 -.159287449E+02 -.949705623E+01 -.445729817E+01 -.122759190E+01 -.113571989E+00 -.122953392E+01 -.446116685E+01 -.950282100E+01 -.159363604E+02 -.233117485E+02 -.312023419E+02 -.392209243E+02 -.470408836E+02 -.544049834E+02 -.611151055E+02 -.670316947E+02 -.720805403E+02 -.762564013E+02 -.796140257E+02 -.822478946E+02 -.842696931E+02 -.857910168E+02 -.869134505E+02 -.877244220E+02 -.882963888E+02 -.886876723E+02 -.889440872E+02 -.891009072E+02 -.891848620E+02 -.892159637E+02 -.892090623E+02 -.891751063E+02 -.891221302E+02 -.890560088E+02 -.889810258E+02 -.889002969E+02 -.888160835E+02 -.887300238E+02 -.886433048E+02 -.885567895E+02 -.884711126E+02 -.883867548E+02 -.883041010E+02 -.882234882E+02 -.881452491E+02 -.880697526E+02 -.879974460E+02 -.879289018E+02 -.878648723E+02 -.878063564E+02 -.877546830E+02 -.877116168E+02 -.876794947E+02 -.876614018E+02 -.876614018E+02
 -.876331086E+02 -.876331086E+02 -.876494973E+02 -.876785225E+02 -.877173113E+02 -.877636626E+02 -.878158861E+02 -.878726770E+02 -.879330188E+02 -.879961043E+02 -.880612720E+02 -.881279530E+02 -.881956227E+02 -.882637575E+02 -.883317895E+02 -.883990591E+02 -.884647595E+02 -.885278706E+02 -.885870759E+02 -.886406559E+02 -.886863507E+02 -.887211793E+02 -.887412044E+02 -.887412252E+02 -.887143803E+02 -.886516404E+02 -.885411722E+02 -.883675618E+02 -.881109018E+02 -.877457734E+02 -.872401974E+02 -.865546810E+02 -.856415547E+02 -.844448922E+02 -.829014919E+02 -.809437108E+02 -.785052267E+02 -.755305953E+02 -.719882867E+02 -.678847464E+02 -.632751551E+02 -.582670128E+02 -.530161650E+02 -.477185579E+02 -.426010889E+02 -.379113745E+02 -.339049605E+02 -.308272383E+02 -.288864648E+02 -.282234996E+02 -.288883204E+02 -.308309306E+02 -.339104488E+02 -.379185938E+02 -.426099483E+02 -.477289338E+02 -.530278921E+02 -.582798807E+02 -.632889140E+02 -.678991292E+02 -.720030436E+02 -.755455286E+02 -.785202118E+02 -.809586974E+02 -.829164894E+02 -.844599506E+02 -.856567470E+02 -.865700928E+02 -.872559209E+02 -.877619041E+02 -.881275370E+02 -.883847985E+02 -.885591054E+02 -.886703614E+02 -.887339758E+02 -.887617765E+02 -.887627872E+02 -.887438628E+02 -.887101973E+02 -.886657202E+02 -.886134031E+02 -.885554951E+02 -.884937013E+02 -.884293203E+02 -.883633486E+02 -.882965621E+02 -.882295798E+02 -.881629159E+02 -.880970239E+02 -.880323355E+02 -.879692984E+02 -.879084153E+02 -.878502859E+02 -.877956564E+02 -.877454788E+02 -.877009848E+02 -.876637780E+02 -.876359535E+02 -.876202503E+02 -.876202503E+02
 -.875853610E+02 -.875853610E+02 -.875989963E+02 -.876230752E+02 -.876551310E+02 -.876932494E+02 -.877359350E+02 -.877820066E+02 -.878305148E+02 -.878806755E+02 -.879318152E+02 -.879833249E+02 -.880346186E+02 -.880850947E+02 -.881340973E+02 -.881808751E+02 -.882245347E+02 -.882639862E+02 -.882978773E+02 -.883245104E+02 -.883417404E+02 -.883468442E+02 -.883363575E+02 -.883058689E+02 -.882497657E+02 -.881609229E+02 -.880303311E+02 -.878466673E+02 -.875958190E+02 -.872603914E+02 -.868192491E+02 -.862471706E+02 -.855147332E+02 -.845885923E+02 -.834323967E+02 -.820086756E+02 -.802821089E+02 -.782245145E+02 -.758215121E+02 -.730801188E+02 -.700356976E+02 -.667562483E+02 -.633424651E+02 -.599232428E+02 -.566475678E+02 -.536741385E+02 -.511596854E+02 -.492463817E+02 -.480487379E+02 -.476414292E+02 -.480504340E+02 -.492497495E+02 -.511646753E+02 -.536806728E+02 -.566555382E+02 -.599325089E+02 -.633528553E+02 -.667675683E+02 -.700477451E+02 -.730927032E+02 -.758344743E+02 -.782377395E+02 -.802955304E+02 -.820222707E+02 -.834461769E+02 -.846025926E+02 -.855290032E+02 -.862617690E+02 -.868342397E+02 -.872758411E+02 -.876117960E+02 -.878632406E+02 -.880475686E+02 -.881788910E+02 -.882685283E+02 -.883254864E+02 -.883568868E+02 -.883683375E+02 -.883642446E+02 -.883480662E+02 -.883225176E+02 -.882897342E+02 -.882514013E+02 -.882088553E+02 -.881631656E+02 -.881151987E+02 -.880656708E+02 -.880151920E+02 -.879643039E+02 -.879135140E+02 -.878633293E+02 -.878142901E+02 -.877670076E+02 -.877222066E+02 -.876807768E+02 -.876438356E+02 -.876128071E+02 -.875895219E+02 -.875763459E+02 -.875763459E+02
 -.875366385E+02 -.875366385E+02 -.875474935E+02 -.875665859E+02 -.875918685E+02 -.876217279E+02 -.876548786E+02 -.876902786E+02 -.877270635E+02 -.877644918E+02 -.878019004E+02 -.878386662E+02 -.878741715E+02 -.879077721E+02 -.879387649E+02 -.879663544E+02 -.879896159E+02 -.880074529E+02 -.880185476E+02 -.880213015E+02 -.880137638E+02 -.879935442E+02 -.879577078E+02 -.879026496E+02 -.878239457E+02 -.877161813E+02 -.875727575E+02 -.873856840E+02 -.871453695E+02 -.868404332E+02 -.864575690E+02 -.859815122E+02 -.853951700E+02 -.846800044E+02 -.838167730E+02 -.827867612E+02 -.815736397E+02 -.801660357E+02 -.785607708E+02 -.767664838E+02 -.748070633E+02 -.727240909E+02 -.705774673E+02 -.684436632E+02 -.664115071E+02 -.645759171E+02 -.630303063E+02 -.618585073E+02 -.611270708E+02 -.608788218E+02 -.611285360E+02 -.618614107E+02 -.630345944E+02 -.645815098E+02 -.664182998E+02 -.684515303E+02 -.705862692E+02 -.727336832E+02 -.748173079E+02 -.767772591E+02 -.785719800E+02 -.801776104E+02 -.815855399E+02 -.827989715E+02 -.838292978E+02 -.846928626E+02 -.854083907E+02 -.859951310E+02 -.864716263E+02 -.868549721E+02 -.871604351E+02 -.874013220E+02 -.875890140E+02 -.877331016E+02 -.878415740E+02 -.879210279E+02 -.879768756E+02 -.880135379E+02 -.880346156E+02 -.880430383E+02 -.880411899E+02 -.880310131E+02 -.880140956E+02 -.879917418E+02 -.879650306E+02 -.879348642E+02 -.879020088E+02 -.878671293E+02 -.878308210E+02 -.877936376E+02 -.877561196E+02 -.877188233E+02 -.876823522E+02 -.876473926E+02 -.876147564E+02 -.875854324E+02 -.875606511E+02 -.875419654E+02 -.875313539E+02 -.875313539E+02
 -.874886124E+02 -.874886124E+02 -.874967581E+02 -.875110002E+02 -.875297107E+02 -.875515820E+02 -.875755468E+02 -.876007147E+02 -.876263215E+02 -.876516878E+02 -.876761835E+02 -.876991982E+02 -.877201136E+02 -.877382787E+02 -.877529838E+02 -.877634355E+02 -.877687282E+02 -.877678139E+02 -.877594671E+02 -.877422449E+02 -.877144405E+02 -.876740299E+02 -.876186102E+02 -.875453302E+02 -.874508135E+02 -.873310754E+02 -.871814388E+02 -.869964546E+02 -.867698372E+02 -.864944296E+02 -.861622187E+02 -.857644260E+02 -.852917079E+02 -.847345036E+02 -.840835747E+02 -.833307808E+02 -.824701243E+02 -.814990685E+02 -.804200769E+02 -.792422378E+02 -.779827383E+02 -.766678717E+02 -.753332354E+02 -.740228391E+02 -.727869980E+02 -.716790935E+02 -.707515005E+02 -.700511368E+02 -.696151828E+02 -.694675222E+02 -.696163836E+02 -.700535159E+02 -.707550139E+02 -.716836778E+02 -.727925737E+02 -.740293158E+02 -.753405168E+02 -.766758625E+02 -.779913499E+02 -.792513936E+02 -.804297153E+02 -.815091443E+02 -.824806084E+02 -.833416582E+02 -.840948422E+02 -.847461675E+02 -.853037816E+02 -.857769280E+02 -.861751713E+02 -.865078580E+02 -.867837682E+02 -.870109162E+02 -.871964595E+02 -.873466836E+02 -.874670368E+02 -.875621951E+02 -.876361411E+02 -.876922489E+02 -.877333663E+02 -.877618918E+02 -.877798441E+02 -.877889230E+02 -.877905625E+02 -.877859770E+02 -.877762000E+02 -.877621186E+02 -.877445030E+02 -.877240325E+02 -.877013198E+02 -.876769338E+02 -.876514216E+02 -.876253323E+02 -.875992415E+02 -.875737804E+02 -.875496693E+02 -.875277575E+02 -.875090735E+02 -.874948873E+02 -.874867888E+02 -.874867888E+02
 -.874426899E+02 -.874426899E+02 -.874482765E+02 -.874579464E+02 -.874704791E+02 -.874848682E+02 -.875002668E+02 -.875159434E+02 -.875312465E+02 -.875455746E+02 -.875583514E+02 -.875690033E+02 -.875769398E+02 -.875815346E+02 -.875821072E+02 -.875779044E+02 -.875680810E+02 -.875516787E+02 -.875276037E+02 -.874946019E+02 -.874512316E+02 -.873958343E+02 -.873265024E+02 -.872410467E+02 -.871369632E+02 -.870114030E+02 -.868611471E+02 -.866825935E+02 -.864717607E+02 -.862243185E+02 -.859356566E+02 -.856010028E+02 -.852156083E+02 -.847750128E+02 -.842754059E+02 -.837140936E+02 -.830900707E+02 -.824046842E+02 -.816623450E+02 -.808712181E+02 -.800437842E+02 -.791971442E+02 -.783529299E+02 -.775367117E+02 -.767768497E+02 -.761028227E+02 -.755431593E+02 -.751231853E+02 -.748628530E+02 -.747749331E+02 -.748638174E+02 -.751250988E+02 -.755459922E+02 -.761065326E+02 -.767813847E+02 -.775420131E+02 -.783589365E+02 -.792037953E+02 -.800510234E+02 -.808789955E+02 -.816706191E+02 -.824134223E+02 -.830992492E+02 -.837236971E+02 -.842854263E+02 -.847854479E+02 -.852264609E+02 -.856122796E+02 -.859473671E+02 -.862364746E+02 -.864843756E+02 -.866956817E+02 -.868747235E+02 -.870254824E+02 -.871515601E+02 -.872561742E+02 -.873421724E+02 -.874120565E+02 -.874680129E+02 -.875119455E+02 -.875455083E+02 -.875701372E+02 -.875870791E+02 -.875974187E+02 -.876021029E+02 -.876019629E+02 -.875977339E+02 -.875900740E+02 -.875795813E+02 -.875668110E+02 -.875522916E+02 -.875365433E+02 -.875200959E+02 -.875035111E+02 -.874874062E+02 -.874724842E+02 -.874595695E+02 -.874496518E+02 -.874439420E+02 -.874439420E+02
 -.873999696E+02 -.873999696E+02 -.874032060E+02 -.874086865E+02 -.874155759E+02 -.874231571E+02 -.874307994E+02 -.874379325E+02 -.874440251E+02 -.874485660E+02 -.874510483E+02 -.874509549E+02 -.874477455E+02 -.874408437E+02 -.874296253E+02 -.874134058E+02 -.873914279E+02 -.873628493E+02 -.873267291E+02 -.872820143E+02 -.872275259E+02 -.871619456E+02 -.870838026E+02 -.869914626E+02 -.868831198E+02 -.867567940E+02 -.866103350E+02 -.864414385E+02 -.862476759E+02 -.860265446E+02 -.857755426E+02 -.854922746E+02 -.851745937E+02 -.848207848E+02 -.844297909E+02 -.840014818E+02 -.835369578E+02 -.830388720E+02 -.825117454E+02 -.819622367E+02 -.813993186E+02 -.808343051E+02 -.802806802E+02 -.797536872E+02 -.792696684E+02 -.788451763E+02 -.784959207E+02 -.782356489E+02 -.780750827E+02 -.780210408E+02 -.780758601E+02 -.782371941E+02 -.784982152E+02 -.788481938E+02 -.792733766E+02 -.797580495E+02 -.802856580E+02 -.808398597E+02 -.814054132E+02 -.819688377E+02 -.825188231E+02 -.830464018E+02 -.835449198E+02 -.840098608E+02 -.844385760E+02 -.848299689E+02 -.851841729E+02 -.855022475E+02 -.857859100E+02 -.860373088E+02 -.862588404E+02 -.864530074E+02 -.866223126E+02 -.867691846E+02 -.868959270E+02 -.870046891E+02 -.870974497E+02 -.871760126E+02 -.872420097E+02 -.872969086E+02 -.873420239E+02 -.873785299E+02 -.874074738E+02 -.874297895E+02 -.874463112E+02 -.874577856E+02 -.874648849E+02 -.874682183E+02 -.874683434E+02 -.874657783E+02 -.874610123E+02 -.874545186E+02 -.874467669E+02 -.874382379E+02 -.874294392E+02 -.874209252E+02 -.874133189E+02 -.874073401E+02 -.874038393E+02 -.874038393E+02
 -.873612308E+02 -.873612308E+02 -.873623643E+02 -.873641059E+02 -.873659757E+02 -.873675275E+02 -.873683371E+02 -.873679928E+02 -.873660857E+02 -.873622023E+02 -.873559158E+02 -.873467790E+02 -.873343174E+02 -.873180219E+02 -.872973422E+02 -.872716797E+02 -.872403809E+02 -.872027312E+02 -.871579477E+02 -.871051743E+02 -.870434760E+02 -.869718356E+02 -.868891511E+02 -.867942373E+02 -.866858300E+02 -.865625954E+02 -.864231470E+02 -.862660699E+02 -.860899567E+02 -.858934561E+02 -.856753362E+02 -.854345655E+02 -.851704123E+02 -.848825623E+02 -.845712546E+02 -.842374298E+02 -.838828846E+02 -.835104217E+02 -.831239785E+02 -.827287158E+02 -.823310447E+02 -.819385683E+02 -.815599205E+02 -.812044892E+02 -.808820269E+02 -.806021640E+02 -.803738581E+02 -.802048276E+02 -.801010244E+02 -.800662062E+02 -.801016559E+02 -.802060846E+02 -.803757293E+02 -.806046331E+02 -.808850736E+02 -.812080903E+02 -.815640512E+02 -.819432031E+02 -.823361584E+02 -.827342847E+02 -.831299807E+02 -.835168377E+02 -.838896973E+02 -.842446245E+02 -.845788192E+02 -.848904868E+02 -.851786884E+02 -.854431868E+02 -.856842973E+02 -.859027525E+02 -.860995846E+02 -.862760256E+02 -.864334269E+02 -.865731955E+02 -.866967453E+02 -.868054620E+02 -.869006779E+02 -.869836553E+02 -.870555774E+02 -.871175433E+02 -.871705672E+02 -.872155803E+02 -.872534347E+02 -.872849079E+02 -.873107092E+02 -.873314855E+02 -.873478279E+02 -.873602782E+02 -.873693361E+02 -.873754652E+02 -.873791008E+02 -.873806562E+02 -.873805305E+02 -.873791169E+02 -.873768106E+02 -.873740190E+02 -.873711724E+02 -.873687366E+02 -.873672273E+02 -.873672273E+02
 -.873269499E+02 -.873269499E+02 -.873262482E+02 -.873247358E+02 -.873222533E+02 -.873186020E+02 -.873135498E+02 -.873068360E+02 -.872981727E+02 -.872872455E+02 -.872737132E+02 -.872572061E+02 -.872373241E+02 -.872136350E+02 -.871856712E+02 -.871529278E+02 -.871148599E+02 -.870708805E+02 -.870203589E+02 -.869626200E+02 -.868969441E+02 -.868225694E+02 -.867386955E+02 -.866444895E+02 -.865390966E+02 -.864216532E+02 -.862913065E+02 -.861472392E+02 -.859887015E+02 -.858150505E+02 -.856257987E+02 -.854206709E+02 -.851996689E+02 -.849631447E+02 -.847118775E+02 -.844471528E+02 -.841708369E+02 -.838854413E+02 -.835941670E+02 -.833009196E+02 -.830102860E+02 -.827274622E+02 -.824581278E+02 -.822082635E+02 -.819839176E+02 -.817909303E+02 -.816346365E+02 -.815195673E+02 -.814491805E+02 -.814256436E+02 -.814496939E+02 -.815205904E+02 -.816361620E+02 -.817929477E+02 -.819864136E+02 -.822112228E+02 -.824615335E+02 -.827312967E+02 -.830145312E+02 -.833055578E+02 -.835991811E+02 -.838908151E+02 -.841765553E+02 -.844532018E+02 -.847182444E+02 -.849698177E+02 -.852066371E+02 -.854279242E+02 -.856333275E+02 -.858228453E+02 -.859967532E+02 -.861555384E+02 -.862998433E+02 -.864304170E+02 -.865480760E+02 -.866536719E+02 -.867480667E+02 -.868321136E+02 -.869066435E+02 -.869724544E+02 -.870303059E+02 -.870809147E+02 -.871249531E+02 -.871630486E+02 -.871957851E+02 -.872237043E+02 -.872473084E+02 -.872670624E+02 -.872833971E+02 -.872967122E+02 -.873073791E+02 -.873157438E+02 -.873221296E+02 -.873268392E+02 -.873301568E+02 -.873323492E+02 -.873336665E+02 -.873343407E+02 -.873345842E+02 -.873345842E+02
 -.872973364E+02 -.872973364E+02 -.872950723E+02 -.872907979E+02 -.872846364E+02 -.872766098E+02 -.872666605E+02 -.872546677E+02 -.872404582E+02 -.872238147E+02 -.872044818E+02 -.871821691E+02 -.871565542E+02 -.871272840E+02 -.870939759E+02 -.870562183E+02 -.870135716E+02 -.869655687E+02 -.869117170E+02 -.868515000E+02 -.867843809E+02 -.867098071E+02 -.866272166E+02 -.865360462E+02 -.864357431E+02 -.863257783E+02 -.862056646E+02 -.860749773E+02 -.859333803E+02 -.857806553E+02 -.856167361E+02 -.854417464E+02 -.852560406E+02 -.850602469E+02 -.848553094E+02 -.846425277E+02 -.844235905E+02 -.842005982E+02 -.839760713E+02 -.837529386E+02 -.835345017E+02 -.833243732E+02 -.831263848E+02 -.829444684E+02 -.827825134E+02 -.826442057E+02 -.825328607E+02 -.824512601E+02 -.824015073E+02 -.823849128E+02 -.824019209E+02 -.824520847E+02 -.825340914E+02 -.826458353E+02 -.827845326E+02 -.829468665E+02 -.831291495E+02 -.833274914E+02 -.835379597E+02 -.837567222E+02 -.839801665E+02 -.842049909E+02 -.844282669E+02 -.846474744E+02 -.848605132E+02 -.850656950E+02 -.852617201E+02 -.854476447E+02 -.856228406E+02 -.857869532E+02 -.859398582E+02 -.860816215E+02 -.862124605E+02 -.863327106E+02 -.864427950E+02 -.865432000E+02 -.866344528E+02 -.867171049E+02 -.867917175E+02 -.868588509E+02 -.869190556E+02 -.869728668E+02 -.870207991E+02 -.870633438E+02 -.871009671E+02 -.871341086E+02 -.871631809E+02 -.871885698E+02 -.872106336E+02 -.872297035E+02 -.872460836E+02 -.872600495E+02 -.872718473E+02 -.872816910E+02 -.872897586E+02 -.872961858E+02 -.873010580E+02 -.873043976E+02 -.873061474E+02 -.873061474E+02
 -.872723798E+02 -.872723798E+02 -.872688190E+02 -.872622605E+02 -.872530705E+02 -.872414634E+02 -.872275362E+02 -.872112940E+02 -.871926693E+02 -.871715363E+02 -.871477212E+02 -.871210111E+02 -.870911590E+02 -.870578889E+02 -.870208995E+02 -.869798669E+02 -.869344482E+02 -.868842836E+02 -.868290001E+02 -.867682154E+02 -.867015424E+02 -.866285947E+02 -.865489938E+02 -.864623777E+02 -.863684110E+02 -.862667974E+02 -.861572940E+02 -.860397278E+02 -.859140152E+02 -.857801824E+02 -.856383887E+02 -.854889506E+02 -.853323664E+02 -.851693403E+02 -.850008044E+02 -.848279369E+02 -.846521744E+02 -.844752160E+02 -.842990172E+02 -.841257709E+02 -.839578740E+02 -.837978789E+02 -.836484295E+02 -.835121830E+02 -.833917210E+02 -.832894526E+02 -.832075174E+02 -.831476923E+02 -.831113108E+02 -.830991992E+02 -.831116370E+02 -.831483430E+02 -.832084888E+02 -.832907394E+02 -.833933163E+02 -.835140787E+02 -.836506159E+02 -.838003457E+02 -.839606099E+02 -.841287641E+02 -.843022554E+02 -.844786864E+02 -.846558641E+02 -.848318327E+02 -.850048928E+02 -.851736076E+02 -.853367986E+02 -.854935333E+02 -.856431070E+02 -.857850208E+02 -.859189575E+02 -.860447571E+02 -.861623921E+02 -.862719453E+02 -.863735883E+02 -.864675626E+02 -.865541632E+02 -.866337239E+02 -.867066053E+02 -.867731843E+02 -.868338459E+02 -.868889764E+02 -.869389575E+02 -.869841623E+02 -.870249516E+02 -.870616713E+02 -.870946497E+02 -.871241958E+02 -.871505969E+02 -.871741164E+02 -.871949911E+02 -.872134275E+02 -.872295971E+02 -.872436297E+02 -.872556046E+02 -.872655388E+02 -.872733709E+02 -.872789391E+02 -.872819525E+02 -.872819525E+02
 -.872518999E+02 -.872518999E+02 -.872472927E+02 -.872388985E+02 -.872272875E+02 -.872128379E+02 -.871957800E+02 -.871762296E+02 -.871542134E+02 -.871296886E+02 -.871025573E+02 -.870726778E+02 -.870398735E+02 -.870039399E+02 -.869646498E+02 -.869217583E+02 -.868750074E+02 -.868241294E+02 -.867688520E+02 -.867089024E+02 -.866440121E+02 -.865739234E+02 -.864983955E+02 -.864172125E+02 -.863301918E+02 -.862371946E+02 -.861381365E+02 -.860330005E+02 -.859218501E+02 -.858048435E+02 -.856822489E+02 -.855544587E+02 -.854220043E+02 -.852855684E+02 -.851459957E+02 -.850042996E+02 -.848616645E+02 -.847194420E+02 -.845791402E+02 -.844424051E+02 -.843109929E+02 -.841867341E+02 -.840714889E+02 -.839670961E+02 -.838753156E+02 -.837977698E+02 -.837358842E+02 -.836908328E+02 -.836634911E+02 -.836543992E+02 -.836637394E+02 -.836913281E+02 -.837366235E+02 -.837987488E+02 -.838765288E+02 -.839685367E+02 -.840731491E+02 -.841886048E+02 -.843130646E+02 -.844446672E+02 -.845815814E+02 -.847220503E+02 -.848644275E+02 -.850072042E+02 -.851490281E+02 -.852887144E+02 -.854252489E+02 -.855577862E+02 -.856856428E+02 -.858082865E+02 -.859253239E+02 -.860364858E+02 -.861416127E+02 -.862406400E+02 -.863335833E+02 -.864205257E+02 -.865016046E+02 -.865770012E+02 -.866469302E+02 -.867116312E+02 -.867713615E+02 -.868263890E+02 -.868769870E+02 -.869234296E+02 -.869659871E+02 -.870049228E+02 -.870404891E+02 -.870729245E+02 -.871024500E+02 -.871292651E+02 -.871535433E+02 -.871754257E+02 -.871950143E+02 -.872123618E+02 -.872274587E+02 -.872402170E+02 -.872504473E+02 -.872578299E+02 -.872618758E+02 -.872618758E+02
 -.872355957E+02 -.872355957E+02 -.872301713E+02 -.872203505E+02 -.872068704E+02 -.871902449E+02 -.871708162E+02 -.871487949E+02 -.871242896E+02 -.870973303E+02 -.870678867E+02 -.870358811E+02 -.870012000E+02 -.869637023E+02 -.869232262E+02 -.868795951E+02 -.868326233E+02 -.867821201E+02 -.867278946E+02 -.866697612E+02 -.866075433E+02 -.865410801E+02 -.864702313E+02 -.863948843E+02 -.863149610E+02 -.862304258E+02 -.861412935E+02 -.860476386E+02 -.859496042E+02 -.858474117E+02 -.857413696E+02 -.856318828E+02 -.855194597E+02 -.854047186E+02 -.852883918E+02 -.851713266E+02 -.850544833E+02 -.849389283E+02 -.848258234E+02 -.847164096E+02 -.846119860E+02 -.845138833E+02 -.844234329E+02 -.843419330E+02 -.842706114E+02 -.842105880E+02 -.841628385E+02 -.841281610E+02 -.841071473E+02 -.841001613E+02 -.841073256E+02 -.841285163E+02 -.841633684E+02 -.842112888E+02 -.842714783E+02 -.843429602E+02 -.844246133E+02 -.845152090E+02 -.846134481E+02 -.847179983E+02 -.848275280E+02 -.849407374E+02 -.850563847E+02 -.851733072E+02 -.852904375E+02 -.854068148E+02 -.855215908E+02 -.856340322E+02 -.857435197E+02 -.858495438E+02 -.859516987E+02 -.860496744E+02 -.861432486E+02 -.862322766E+02 -.863166828E+02 -.863964508E+02 -.864716152E+02 -.865422528E+02 -.866084753E+02 -.866704221E+02 -.867282542E+02 -.867821482E+02 -.868322914E+02 -.868788773E+02 -.869221011E+02 -.869621555E+02 -.869992272E+02 -.870334925E+02 -.870651130E+02 -.870942302E+02 -.871209599E+02 -.871453842E+02 -.871675424E+02 -.871874185E+02 -.872049253E+02 -.872198840E+02 -.872319970E+02 -.872408122E+02 -.872456770E+02 -.872456770E+02
 -.872230892E+02 -.872230892E+02 -.872170525E+02 -.872061697E+02 -.871913102E+02 -.871730969E+02 -.871519638E+02 -.871281997E+02 -.871019826E+02 -.870734049E+02 -.870424943E+02 -.870092291E+02 -.869735501E+02 -.869353711E+02 -.868945861E+02 -.868510761E+02 -.868047150E+02 -.867553742E+02 -.867029281E+02 -.866472579E+02 -.865882570E+02 -.865258351E+02 -.864599239E+02 -.863904817E+02 -.863174995E+02 -.862410063E+02 -.861610757E+02 -.860778314E+02 -.859914540E+02 -.859021864E+02 -.858103397E+02 -.857162975E+02 -.856205204E+02 -.855235477E+02 -.854259985E+02 -.853285702E+02 -.852320342E+02 -.851372293E+02 -.850450522E+02 -.849564439E+02 -.848723744E+02 -.847938229E+02 -.847217572E+02 -.846571098E+02 -.846007543E+02 -.845534804E+02 -.845159715E+02 -.844887830E+02 -.844723251E+02 -.844668494E+02 -.844724402E+02 -.844890120E+02 -.845163123E+02 -.845539297E+02 -.846013077E+02 -.846577619E+02 -.847225015E+02 -.847946521E+02 -.848732800E+02 -.849574167E+02 -.850460818E+02 -.851383045E+02 -.852331429E+02 -.853296993E+02 -.854271340E+02 -.855246744E+02 -.856216223E+02 -.857173576E+02 -.858113396E+02 -.859031067E+02 -.859922741E+02 -.860785294E+02 -.861616284E+02 -.862413894E+02 -.863176870E+02 -.863904468E+02 -.864596383E+02 -.865252698E+02 -.865873821E+02 -.866460435E+02 -.867013442E+02 -.867533922E+02 -.868023083E+02 -.868482220E+02 -.868912676E+02 -.869315798E+02 -.869692897E+02 -.870045203E+02 -.870373816E+02 -.870679645E+02 -.870963338E+02 -.871225200E+02 -.871465073E+02 -.871682205E+02 -.871875062E+02 -.872041095E+02 -.872176430E+02 -.872275472E+02 -.872330378E+02 -.872330378E+02
 -.872139612E+02 -.872139612E+02 -.872074918E+02 -.871958653E+02 -.871800521E+02 -.871607597E+02 -.871384944E+02 -.871136083E+02 -.870863358E+02 -.870568214E+02 -.870251415E+02 -.869913212E+02 -.869553477E+02 -.869171804E+02 -.868767597E+02 -.868340139E+02 -.867888650E+02 -.867412337E+02 -.866910446E+02 -.866382299E+02 -.865827341E+02 -.865245179E+02 -.864635623E+02 -.863998729E+02 -.863334842E+02 -.862644638E+02 -.861929165E+02 -.861189887E+02 -.860428722E+02 -.859648080E+02 -.858850891E+02 -.858040633E+02 -.857221343E+02 -.856397622E+02 -.855574629E+02 -.854758050E+02 -.853954058E+02 -.853169251E+02 -.852410571E+02 -.851685200E+02 -.851000446E+02 -.850363600E+02 -.849781791E+02 -.849261824E+02 -.848810019E+02 -.848432052E+02 -.848132800E+02 -.847916211E+02 -.847785191E+02 -.847741513E+02 -.847785773E+02 -.847917366E+02 -.848134506E+02 -.848434279E+02 -.848812727E+02 -.849264960E+02 -.849785295E+02 -.850367401E+02 -.851004462E+02 -.851689342E+02 -.852414737E+02 -.853173332E+02 -.853957933E+02 -.854761588E+02 -.855577690E+02 -.856400053E+02 -.857222981E+02 -.858041305E+02 -.858850412E+02 -.859646250E+02 -.860425332E+02 -.861184713E+02 -.861921972E+02 -.862635177E+02 -.863322854E+02 -.863983941E+02 -.864617753E+02 -.865223939E+02 -.865802438E+02 -.866353441E+02 -.866877348E+02 -.867374731E+02 -.867846296E+02 -.868292845E+02 -.868715236E+02 -.869114350E+02 -.869491040E+02 -.869846093E+02 -.870180172E+02 -.870493756E+02 -.870787059E+02 -.871059940E+02 -.871311778E+02 -.871541322E+02 -.871746489E+02 -.871924109E+02 -.872069592E+02 -.872176493E+02 -.872235951E+02 -.872235951E+02
 -.872077807E+02 -.872077807E+02 -.872010328E+02 -.871889355E+02 -.871725319E+02 -.871525922E+02 -.871296773E+02 -.871041886E+02 -.870764050E+02 -.870465129E+02 -.870146284E+02 -.869808151E+02 -.869450980E+02 -.869074739E+02 -.868679210E+02 -.868264053E+02 -.867828866E+02 -.867373241E+02 -.866896802E+02 -.866399249E+02 -.865880396E+02 -.865340200E+02 -.864778806E+02 -.864196567E+02 -.863594089E+02 -.862972249E+02 -.862332236E+02 -.861675572E+02 -.861004138E+02 -.860320195E+02 -.859626401E+02 -.858925820E+02 -.858221923E+02 -.857518583E+02 -.856820060E+02 -.856130970E+02 -.855456247E+02 -.854801088E+02 -.854170893E+02 -.853571181E+02 -.853007506E+02 -.852485355E+02 -.852010045E+02 -.851586610E+02 -.851219694E+02 -.850913441E+02 -.850671394E+02 -.850496410E+02 -.850390583E+02 -.850355190E+02 -.850390657E+02 -.850496549E+02 -.850671578E+02 -.850913641E+02 -.851219870E+02 -.851586713E+02 -.852010016E+02 -.852485125E+02 -.853006997E+02 -.853570304E+02 -.854169549E+02 -.854799169E+02 -.855453633E+02 -.856127533E+02 -.856815659E+02 -.857513066E+02 -.858215127E+02 -.858917571E+02 -.859616514E+02 -.860308470E+02 -.860990365E+02 -.861659529E+02 -.862313688E+02 -.862950948E+02 -.863569778E+02 -.864168979E+02 -.864747664E+02 -.865305224E+02 -.865841303E+02 -.866355763E+02 -.866848655E+02 -.867320188E+02 -.867770698E+02 -.868200610E+02 -.868610413E+02 -.869000614E+02 -.869371702E+02 -.869724102E+02 -.870058117E+02 -.870373868E+02 -.870671208E+02 -.870949628E+02 -.871208122E+02 -.871445033E+02 -.871657837E+02 -.871842877E+02 -.871995008E+02 -.872107145E+02 -.872169673E+02 -.872169673E+02
 -.872041256E+02 -.872041256E+02 -.871972296E+02 -.871848913E+02 -.871682020E+02 -.871479751E+02 -.871248109E+02 -.870991466E+02 -.870712953E+02 -.870414757E+02 -.870098353E+02 -.869764682E+02 -.869414297E+02 -.869047466E+02 -.868664267E+02 -.868264656E+02 -.867848525E+02 -.867415755E+02 -.866966253E+02 -.866499989E+02 -.866017035E+02 -.865517588E+02 -.865002000E+02 -.864470807E+02 -.863924748E+02 -.863364790E+02 -.862792149E+02 -.862208306E+02 -.861615023E+02 -.861014354E+02 -.860408651E+02 -.859800566E+02 -.859193047E+02 -.858589330E+02 -.857992912E+02 -.857407535E+02 -.856837145E+02 -.856285850E+02 -.855757868E+02 -.855257472E+02 -.854788918E+02 -.854356377E+02 -.853963859E+02 -.853615137E+02 -.853313669E+02 -.853062523E+02 -.852864315E+02 -.852721143E+02 -.852634542E+02 -.852605446E+02 -.852634165E+02 -.852720381E+02 -.852863148E+02 -.853060923E+02 -.853311597E+02 -.853612546E+02 -.853960692E+02 -.854352566E+02 -.854784387E+02 -.855252134E+02 -.855751627E+02 -.856278598E+02 -.856828766E+02 -.857397901E+02 -.857981885E+02 -.858576759E+02 -.859178773E+02 -.859784416E+02 -.860390441E+02 -.860993889E+02 -.861592096E+02 -.862182698E+02 -.862763629E+02 -.863333117E+02 -.863889672E+02 -.864432069E+02 -.864959335E+02 -.865470727E+02 -.865965712E+02 -.866443944E+02 -.866905240E+02 -.867349558E+02 -.867776962E+02 -.868187606E+02 -.868581691E+02 -.868959440E+02 -.869321055E+02 -.869666670E+02 -.869996301E+02 -.870309778E+02 -.870606663E+02 -.870886146E+02 -.871146916E+02 -.871386996E+02 -.871603520E+02 -.871792463E+02 -.871948275E+02 -.872063415E+02 -.872127747E+02 -.872127747E+02
 -.872025973E+02 -.872025973E+02 -.871956617E+02 -.871832727E+02 -.871665491E+02 -.871463306E+02 -.871232429E+02 -.870977482E+02 -.870701839E+02 -.870407927E+02 -.870097458E+02 -.869771610E+02 -.869431169E+02 -.869076635E+02 -.868708317E+02 -.868326396E+02 -.867930988E+02 -.867522185E+02 -.867100099E+02 -.866664892E+02 -.866216810E+02 -.865756201E+02 -.865283545E+02 -.864799471E+02 -.864304775E+02 -.863800437E+02 -.863287635E+02 -.862767755E+02 -.862242400E+02 -.861713396E+02 -.861182793E+02 -.860652861E+02 -.860126086E+02 -.859605153E+02 -.859092933E+02 -.858592456E+02 -.858106884E+02 -.857639476E+02 -.857193548E+02 -.856772426E+02 -.856379402E+02 -.856017674E+02 -.855690301E+02 -.855400140E+02 -.855149799E+02 -.854941580E+02 -.854777440E+02 -.854658941E+02 -.854587226E+02 -.854562987E+02 -.854586453E+02 -.854657387E+02 -.854775085E+02 -.854938398E+02 -.855145751E+02 -.855395182E+02 -.855684376E+02 -.856010717E+02 -.856371338E+02 -.856763171E+02 -.857183007E+02 -.857627546E+02 -.858093450E+02 -.858577393E+02 -.859076106E+02 -.859586416E+02 -.860105281E+02 -.860629821E+02 -.861157339E+02 -.861685337E+02 -.862211535E+02 -.862733872E+02 -.863250512E+02 -.863759843E+02 -.864260468E+02 -.864751205E+02 -.865231069E+02 -.865699262E+02 -.866155161E+02 -.866598294E+02 -.867028331E+02 -.867445056E+02 -.867848349E+02 -.868238161E+02 -.868614486E+02 -.868977329E+02 -.869326669E+02 -.869662418E+02 -.869984363E+02 -.870292106E+02 -.870584977E+02 -.870861933E+02 -.871121427E+02 -.871361237E+02 -.871578250E+02 -.871768177E+02 -.871925195E+02 -.872041468E+02 -.872106540E+02 -.872106540E+02
 -.872028304E+02 -.872028304E+02 -.871959437E+02 -.871836592E+02 -.871671051E+02 -.871471333E+02 -.871243831E+02 -.870993319E+02 -.870723330E+02 -.870436458E+02 -.870134586E+02 -.869819066E+02 -.869490859E+02 -.869150640E+02 -.868798890E+02 -.868435960E+02 -.868062128E+02 -.867677641E+02 -.867282753E+02 -.866877758E+02 -.866463011E+02 -.866038955E+02 -.865606134E+02 -.865165216E+02 -.864717002E+02 -.864262440E+02 -.863802631E+02 -.863338842E+02 -.862872504E+02 -.862405218E+02 -.861938752E+02 -.861475036E+02 -.861016153E+02 -.860564331E+02 -.860121921E+02 -.859691382E+02 -.859275255E+02 -.858876136E+02 -.858496645E+02 -.858139392E+02 -.857806939E+02 -.857501763E+02 -.857226218E+02 -.856982491E+02 -.856772571E+02 -.856598206E+02 -.856460877E+02 -.856361763E+02 -.856301725E+02 -.856281282E+02 -.856300608E+02 -.856359521E+02 -.856457491E+02 -.856593651E+02 -.856766809E+02 -.856975479E+02 -.857217901E+02 -.857492079E+02 -.857795814E+02 -.858126745E+02 -.858482385E+02 -.858860161E+02 -.859257454E+02 -.859671635E+02 -.860100096E+02 -.860540288E+02 -.860989740E+02 -.861446090E+02 -.861907101E+02 -.862370680E+02 -.862834885E+02 -.863297939E+02 -.863758233E+02 -.864214326E+02 -.864664946E+02 -.865108985E+02 -.865545493E+02 -.865973670E+02 -.866392856E+02 -.866802516E+02 -.867202230E+02 -.867591672E+02 -.867970596E+02 -.868338812E+02 -.868696161E+02 -.869042490E+02 -.869377610E+02 -.869701262E+02 -.870013060E+02 -.870312429E+02 -.870598523E+02 -.870870124E+02 -.871125509E+02 -.871362283E+02 -.871577162E+02 -.871765691E+02 -.871921882E+02 -.872037746E+02 -.872102680E+02 -.872102680E+02
 -.872044972E+02 -.872044972E+02 -.871977306E+02 -.871856745E+02 -.871694523E+02 -.871499157E+02 -.871277081E+02 -.871033134E+02 -.870770938E+02 -.870493190E+02 -.870201888E+02 -.869898505E+02 -.869584126E+02 -.869259555E+02 -.868925396E+02 -.868582122E+02 -.868230127E+02 -.867869767E+02 -.867501392E+02 -.867125379E+02 -.866742151E+02 -.866352199E+02 -.865956094E+02 -.865554505E+02 -.865148206E+02 -.864738085E+02 -.864325154E+02 -.863910548E+02 -.863495529E+02 -.863081489E+02 -.862669942E+02 -.862262521E+02 -.861860969E+02 -.861467130E+02 -.861082933E+02 -.860710377E+02 -.860351512E+02 -.860008414E+02 -.859683166E+02 -.859377826E+02 -.859094408E+02 -.858834843E+02 -.858600958E+02 -.858394447E+02 -.858216840E+02 -.858069479E+02 -.857953497E+02 -.857869795E+02 -.857819028E+02 -.857801592E+02 -.857817617E+02 -.857866965E+02 -.857949230E+02 -.858063749E+02 -.858209613E+02 -.858385680E+02 -.858590599E+02 -.858822830E+02 -.859080672E+02 -.859362289E+02 -.859665739E+02 -.859989001E+02 -.860330005E+02 -.860686661E+02 -.861056882E+02 -.861438608E+02 -.861829832E+02 -.862228614E+02 -.862633101E+02 -.863041539E+02 -.863452288E+02 -.863863823E+02 -.864274746E+02 -.864683788E+02 -.865089806E+02 -.865491788E+02 -.865888843E+02 -.866280200E+02 -.866665199E+02 -.867043281E+02 -.867413979E+02 -.867776902E+02 -.868131723E+02 -.868478155E+02 -.868815935E+02 -.869144792E+02 -.869464417E+02 -.869774424E+02 -.870074297E+02 -.870363332E+02 -.870640553E+02 -.870904616E+02 -.871153677E+02 -.871385228E+02 -.871595882E+02 -.871781098E+02 -.871934823E+02 -.872049027E+02 -.872113107E+02 -.872113107E+02
 -.872073095E+02 -.872073095E+02 -.872007191E+02 -.871889889E+02 -.871732252E+02 -.871542699E+02 -.871327622E+02 -.871091857E+02 -.870839054E+02 -.870571961E+02 -.870292641E+02 -.870002643E+02 -.869703138E+02 -.869395013E+02 -.869078962E+02 -.868755541E+02 -.868425223E+02 -.868088434E+02 -.867745587E+02 -.867397110E+02 -.867043459E+02 -.866685145E+02 -.866322738E+02 -.865956886E+02 -.865588316E+02 -.865217848E+02 -.864846393E+02 -.864474960E+02 -.864104652E+02 -.863736671E+02 -.863372308E+02 -.863012941E+02 -.862660029E+02 -.862315098E+02 -.861979733E+02 -.861655564E+02 -.861344249E+02 -.861047459E+02 -.860766856E+02 -.860504077E+02 -.860260712E+02 -.860038281E+02 -.859838215E+02 -.859661835E+02 -.859510329E+02 -.859384740E+02 -.859285941E+02 -.859214629E+02 -.859171308E+02 -.859156282E+02 -.859169649E+02 -.859211304E+02 -.859280933E+02 -.859378023E+02 -.859501872E+02 -.859651595E+02 -.859826144E+02 -.860024320E+02 -.860244794E+02 -.860486127E+02 -.860746790E+02 -.861025184E+02 -.861319664E+02 -.861628558E+02 -.861950187E+02 -.862282883E+02 -.862625008E+02 -.862974968E+02 -.863331227E+02 -.863692319E+02 -.864056857E+02 -.864423542E+02 -.864791166E+02 -.865158621E+02 -.865524892E+02 -.865889067E+02 -.866250327E+02 -.866607949E+02 -.866961294E+02 -.867309807E+02 -.867653003E+02 -.867990457E+02 -.868321793E+02 -.868646664E+02 -.868964734E+02 -.869275653E+02 -.869579027E+02 -.869874377E+02 -.870161098E+02 -.870438392E+02 -.870705194E+02 -.870960076E+02 -.871201119E+02 -.871425753E+02 -.871630549E+02 -.871810944E+02 -.871960901E+02 -.872072450E+02 -.872135105E+02 -.872135105E+02
 -.872110182E+02 -.872110182E+02 -.872046473E+02 -.871933175E+02 -.871781087E+02 -.871598452E+02 -.871391550E+02 -.871165157E+02 -.870922904E+02 -.870667543E+02 -.870401165E+02 -.870125358E+02 -.869841341E+02 -.869550057E+02 -.869252254E+02 -.868948543E+02 -.868639446E+02 -.868325435E+02 -.868006958E+02 -.867684466E+02 -.867358431E+02 -.867029361E+02 -.866697808E+02 -.866364385E+02 -.866029767E+02 -.865694695E+02 -.865359986E+02 -.865026527E+02 -.864695278E+02 -.864367273E+02 -.864043609E+02 -.863725451E+02 -.863414016E+02 -.863110571E+02 -.862816421E+02 -.862532899E+02 -.862261352E+02 -.862003128E+02 -.861759566E+02 -.861531972E+02 -.861321611E+02 -.861129688E+02 -.860957333E+02 -.860805583E+02 -.860675372E+02 -.860567514E+02 -.860482691E+02 -.860421445E+02 -.860384169E+02 -.860371097E+02 -.860382307E+02 -.860417714E+02 -.860477074E+02 -.860559988E+02 -.860665907E+02 -.860794138E+02 -.860943862E+02 -.861114135E+02 -.861303913E+02 -.861512057E+02 -.861737356E+02 -.861978535E+02 -.862234278E+02 -.862503242E+02 -.862784068E+02 -.863075400E+02 -.863375899E+02 -.863684250E+02 -.863999180E+02 -.864319462E+02 -.864643926E+02 -.864971468E+02 -.865301048E+02 -.865631701E+02 -.865962538E+02 -.866292742E+02 -.866621572E+02 -.866948359E+02 -.867272502E+02 -.867593464E+02 -.867910763E+02 -.868223962E+02 -.868532658E+02 -.868836471E+02 -.869135019E+02 -.869427899E+02 -.869714659E+02 -.869994762E+02 -.870267538E+02 -.870532128E+02 -.870787414E+02 -.871031916E+02 -.871263682E+02 -.871480122E+02 -.871677809E+02 -.871852222E+02 -.871997402E+02 -.872105518E+02 -.872166298E+02 -.872166298E+02
 -.872154112E+02 -.872154112E+02 -.872092920E+02 -.871984183E+02 -.871838357E+02 -.871663445E+02 -.871465564E+02 -.871249387E+02 -.871018479E+02 -.870775565E+02 -.870522728E+02 -.870261568E+02 -.869993324E+02 -.869718968E+02 -.869439278E+02 -.869154895E+02 -.868866370E+02 -.868574198E+02 -.868278844E+02 -.867980765E+02 -.867680433E+02 -.867378338E+02 -.867075007E+02 -.866771011E+02 -.866466965E+02 -.866163537E+02 -.865861452E+02 -.865561487E+02 -.865264475E+02 -.864971302E+02 -.864682902E+02 -.864400255E+02 -.864124382E+02 -.863856335E+02 -.863597191E+02 -.863348044E+02 -.863109993E+02 -.862884133E+02 -.862671543E+02 -.862473275E+02 -.862290342E+02 -.862123705E+02 -.861974262E+02 -.861842835E+02 -.861730163E+02 -.861636886E+02 -.861563544E+02 -.861510560E+02 -.861478242E+02 -.861466775E+02 -.861476219E+02 -.861506505E+02 -.861557444E+02 -.861628718E+02 -.861719897E+02 -.861830435E+02 -.861959682E+02 -.862106894E+02 -.862271241E+02 -.862451816E+02 -.862647651E+02 -.862857726E+02 -.863080982E+02 -.863316331E+02 -.863562670E+02 -.863818893E+02 -.864083900E+02 -.864356605E+02 -.864635949E+02 -.864920905E+02 -.865210488E+02 -.865503757E+02 -.865799821E+02 -.866097845E+02 -.866397048E+02 -.866696708E+02 -.866996160E+02 -.867294794E+02 -.867592051E+02 -.867887423E+02 -.868180442E+02 -.868470676E+02 -.868757713E+02 -.869041155E+02 -.869320595E+02 -.869595600E+02 -.869865682E+02 -.870130266E+02 -.870388644E+02 -.870639924E+02 -.870882957E+02 -.871116246E+02 -.871337832E+02 -.871545142E+02 -.871734795E+02 -.871902353E+02 -.872041992E+02 -.872146083E+02 -.872204646E+02 -.872204646E+02
 -.872203103E+02 -.872203103E+02 -.872144661E+02 -.872040882E+02 -.871901823E+02 -.871735196E+02 -.871546916E+02 -.871341511E+02 -.871122455E+02 -.870892413E+02 -.870653436E+02 -.870407111E+02 -.870154674E+02 -.869897106E+02 -.869635196E+02 -.869369598E+02 -.869100873E+02 -.868829524E+02 -.868556018E+02 -.868280810E+02 -.868004355E+02 -.867727124E+02 -.867449610E+02 -.867172337E+02 -.866895864E+02 -.866620789E+02 -.866347750E+02 -.866077427E+02 -.865810541E+02 -.865547851E+02 -.865290151E+02 -.865038269E+02 -.864793060E+02 -.864555400E+02 -.864326181E+02 -.864106304E+02 -.863896669E+02 -.863698169E+02 -.863511680E+02 -.863338054E+02 -.863178105E+02 -.863032606E+02 -.862902275E+02 -.862787769E+02 -.862689676E+02 -.862608506E+02 -.862544684E+02 -.862498548E+02 -.862470340E+02 -.862460206E+02 -.862468193E+02 -.862494247E+02 -.862538215E+02 -.862599849E+02 -.862678803E+02 -.862774645E+02 -.862886858E+02 -.863014848E+02 -.863157950E+02 -.863315439E+02 -.863486536E+02 -.863670419E+02 -.863866229E+02 -.864073084E+02 -.864290083E+02 -.864516320E+02 -.864750887E+02 -.864992885E+02 -.865241433E+02 -.865495669E+02 -.865754762E+02 -.866017911E+02 -.866284353E+02 -.866553367E+02 -.866824272E+02 -.867096431E+02 -.867369249E+02 -.867642175E+02 -.867914697E+02 -.868186341E+02 -.868456660E+02 -.868725236E+02 -.868991661E+02 -.869255532E+02 -.869516433E+02 -.869773915E+02 -.870027472E+02 -.870276509E+02 -.870520301E+02 -.870757941E+02 -.870988272E+02 -.871209803E+02 -.871420597E+02 -.871618126E+02 -.871799086E+02 -.871959158E+02 -.872092696E+02 -.872192324E+02 -.872248414E+02 -.872248414E+02
 -.872255677E+02 -.872255677E+02 -.872200146E+02 -.872101594E+02 -.871969635E+02 -.871811659E+02 -.871633341E+02 -.871439041E+02 -.871232113E+02 -.871015142E+02 -.870790126E+02 -.870558618E+02 -.870321838E+02 -.870080755E+02 -.869836156E+02 -.869588693E+02 -.869338926E+02 -.869087355E+02 -.868834439E+02 -.868580619E+02 -.868326333E+02 -.868072022E+02 -.867818144E+02 -.867565177E+02 -.867313627E+02 -.867064024E+02 -.866816932E+02 -.866572943E+02 -.866332680E+02 -.866096792E+02 -.865865958E+02 -.865640875E+02 -.865422262E+02 -.865210850E+02 -.865007381E+02 -.864812599E+02 -.864627244E+02 -.864452048E+02 -.864287726E+02 -.864134971E+02 -.863994441E+02 -.863866763E+02 -.863752513E+02 -.863652220E+02 -.863566355E+02 -.863495327E+02 -.863439475E+02 -.863399069E+02 -.863374302E+02 -.863365289E+02 -.863372067E+02 -.863394593E+02 -.863432745E+02 -.863486324E+02 -.863555053E+02 -.863638586E+02 -.863736508E+02 -.863848343E+02 -.863973555E+02 -.864111559E+02 -.864261725E+02 -.864423386E+02 -.864595844E+02 -.864778378E+02 -.864970249E+02 -.865170711E+02 -.865379014E+02 -.865594411E+02 -.865816166E+02 -.866043554E+02 -.866275873E+02 -.866512442E+02 -.866752609E+02 -.866995749E+02 -.867241270E+02 -.867488612E+02 -.867737247E+02 -.867986679E+02 -.868236442E+02 -.868486097E+02 -.868735226E+02 -.868983429E+02 -.869230310E+02 -.869475471E+02 -.869718498E+02 -.869958937E+02 -.870196279E+02 -.870429921E+02 -.870659137E+02 -.870883022E+02 -.871100430E+02 -.871309893E+02 -.871509516E+02 -.871696839E+02 -.871868663E+02 -.872020815E+02 -.872147861E+02 -.872242717E+02 -.872296153E+02 -.872296153E+02
 -.872310627E+02 -.872310627E+02 -.872258107E+02 -.872164946E+02 -.872040288E+02 -.871891168E+02 -.871723003E+02 -.871539960E+02 -.871345258E+02 -.871141382E+02 -.870930261E+02 -.870713401E+02 -.870491990E+02 -.870266976E+02 -.870039130E+02 -.869809092E+02 -.869577412E+02 -.869344578E+02 -.869111033E+02 -.868877203E+02 -.868643498E+02 -.868410332E+02 -.868178127E+02 -.867947317E+02 -.867718354E+02 -.867491712E+02 -.867267883E+02 -.867047386E+02 -.866830757E+02 -.866618555E+02 -.866411355E+02 -.866209751E+02 -.866014345E+02 -.865825751E+02 -.865644587E+02 -.865471469E+02 -.865307011E+02 -.865151813E+02 -.865006462E+02 -.864871523E+02 -.864747535E+02 -.864635004E+02 -.864534400E+02 -.864446149E+02 -.864370632E+02 -.864308178E+02 -.864259060E+02 -.864223494E+02 -.864201634E+02 -.864193575E+02 -.864199345E+02 -.864218908E+02 -.864252166E+02 -.864298959E+02 -.864359064E+02 -.864432202E+02 -.864518037E+02 -.864616185E+02 -.864726211E+02 -.864847642E+02 -.864979964E+02 -.865122633E+02 -.865275078E+02 -.865436708E+02 -.865606914E+02 -.865785079E+02 -.865970582E+02 -.866162799E+02 -.866361113E+02 -.866564916E+02 -.866773611E+02 -.866986621E+02 -.867203385E+02 -.867423364E+02 -.867646044E+02 -.867870932E+02 -.868097562E+02 -.868325489E+02 -.868554292E+02 -.868783568E+02 -.869012928E+02 -.869241994E+02 -.869470388E+02 -.869697725E+02 -.869923597E+02 -.870147557E+02 -.870369100E+02 -.870587631E+02 -.870802431E+02 -.871012609E+02 -.871217046E+02 -.871414312E+02 -.871602570E+02 -.871779447E+02 -.871941865E+02 -.872085824E+02 -.872206125E+02 -.872296004E+02 -.872346663E+02 -.872346663E+02
 -.872366980E+02 -.872366980E+02 -.872317522E+02 -.872229835E+02 -.872112568E+02 -.871972387E+02 -.871814430E+02 -.871642661E+02 -.871460144E+02 -.871269253E+02 -.871071839E+02 -.870869348E+02 -.870662925E+02 -.870453487E+02 -.870241781E+02 -.870028429E+02 -.869813962E+02 -.869598849E+02 -.869383517E+02 -.869168368E+02 -.868953786E+02 -.868740156E+02 -.868527863E+02 -.868317301E+02 -.868108873E+02 -.867902999E+02 -.867700113E+02 -.867500665E+02 -.867305119E+02 -.867113955E+02 -.866927664E+02 -.866746748E+02 -.866571718E+02 -.866403088E+02 -.866241375E+02 -.866087091E+02 -.865940746E+02 -.865802836E+02 -.865673845E+02 -.865554236E+02 -.865444451E+02 -.865344903E+02 -.865255975E+02 -.865178015E+02 -.865111330E+02 -.865056188E+02 -.865012810E+02 -.864981370E+02 -.864961994E+02 -.864954755E+02 -.864959678E+02 -.864976734E+02 -.865005842E+02 -.865046873E+02 -.865099645E+02 -.865163932E+02 -.865239463E+02 -.865325923E+02 -.865422959E+02 -.865530184E+02 -.865647178E+02 -.865773496E+02 -.865908667E+02 -.866052205E+02 -.866203606E+02 -.866362358E+02 -.866527943E+02 -.866699841E+02 -.866877532E+02 -.867060503E+02 -.867248250E+02 -.867440278E+02 -.867636107E+02 -.867835273E+02 -.868037326E+02 -.868241837E+02 -.868448392E+02 -.868656596E+02 -.868866067E+02 -.869076439E+02 -.869287353E+02 -.869498454E+02 -.869709386E+02 -.869919779E+02 -.870129239E+02 -.870337334E+02 -.870543567E+02 -.870747360E+02 -.870948010E+02 -.871144654E+02 -.871336205E+02 -.871521285E+02 -.871698129E+02 -.871864462E+02 -.872017345E+02 -.872152965E+02 -.872266376E+02 -.872351158E+02 -.872398966E+02 -.872398966E+02
 -.872423963E+02 -.872423963E+02 -.872377583E+02 -.872295386E+02 -.872185518E+02 -.872054261E+02 -.871906465E+02 -.871745878E+02 -.871575402E+02 -.871397292E+02 -.871213307E+02 -.871024828E+02 -.870832948E+02 -.870638548E+02 -.870442343E+02 -.870244930E+02 -.870046818E+02 -.869848455E+02 -.869650245E+02 -.869452564E+02 -.869255774E+02 -.869060225E+02 -.868866271E+02 -.868674265E+02 -.868484569E+02 -.868297553E+02 -.868113599E+02 -.867933099E+02 -.867756454E+02 -.867584077E+02 -.867416387E+02 -.867253811E+02 -.867096782E+02 -.866945732E+02 -.866801095E+02 -.866663300E+02 -.866532769E+02 -.866409916E+02 -.866295140E+02 -.866188824E+02 -.866091331E+02 -.866003001E+02 -.865924148E+02 -.865855054E+02 -.865795973E+02 -.865747122E+02 -.865708680E+02 -.865680790E+02 -.865663554E+02 -.865657031E+02 -.865661240E+02 -.865676158E+02 -.865701720E+02 -.865737818E+02 -.865784306E+02 -.865840999E+02 -.865907674E+02 -.865984075E+02 -.866069913E+02 -.866164869E+02 -.866268599E+02 -.866380736E+02 -.866500891E+02 -.866628662E+02 -.866763630E+02 -.866905368E+02 -.867053445E+02 -.867207422E+02 -.867366863E+02 -.867531334E+02 -.867700406E+02 -.867873657E+02 -.868050674E+02 -.868231057E+02 -.868414414E+02 -.868600369E+02 -.868788558E+02 -.868978627E+02 -.869170235E+02 -.869363047E+02 -.869556735E+02 -.869750971E+02 -.869945418E+02 -.870139728E+02 -.870333523E+02 -.870526386E+02 -.870717843E+02 -.870907331E+02 -.871094175E+02 -.871277543E+02 -.871456392E+02 -.871629404E+02 -.871794895E+02 -.871950698E+02 -.872094023E+02 -.872221258E+02 -.872327724E+02 -.872407354E+02 -.872452276E+02 -.872452276E+02
 -.872480974E+02 -.872480974E+02 -.872437659E+02 -.872360920E+02 -.872258393E+02 -.872135972E+02 -.871998212E+02 -.871848639E+02 -.871689986E+02 -.871524381E+02 -.871353486E+02 -.871178610E+02 -.871000792E+02 -.870820867E+02 -.870639517E+02 -.870457308E+02 -.870274724E+02 -.870092189E+02 -.869910082E+02 -.869728756E+02 -.869548543E+02 -.869369767E+02 -.869192747E+02 -.869017802E+02 -.868845254E+02 -.868675431E+02 -.868508667E+02 -.868345305E+02 -.868185691E+02 -.868030181E+02 -.867879134E+02 -.867732914E+02 -.867591888E+02 -.867456420E+02 -.867326876E+02 -.867203616E+02 -.867086992E+02 -.866977349E+02 -.866875019E+02 -.866780319E+02 -.866693549E+02 -.866614990E+02 -.866544899E+02 -.866483511E+02 -.866431031E+02 -.866387638E+02 -.866353479E+02 -.866328671E+02 -.866313296E+02 -.866307404E+02 -.866311009E+02 -.866324092E+02 -.866346599E+02 -.866378443E+02 -.866419503E+02 -.866469628E+02 -.866528635E+02 -.866596312E+02 -.866672422E+02 -.866756703E+02 -.866848870E+02 -.866948618E+02 -.867055627E+02 -.867169560E+02 -.867290071E+02 -.867416801E+02 -.867549388E+02 -.867687464E+02 -.867830660E+02 -.867978609E+02 -.868130945E+02 -.868287306E+02 -.868447339E+02 -.868610697E+02 -.868777039E+02 -.868946036E+02 -.869117366E+02 -.869290716E+02 -.869465779E+02 -.869642253E+02 -.869819837E+02 -.869998228E+02 -.870177113E+02 -.870356164E+02 -.870535025E+02 -.870713299E+02 -.870890531E+02 -.871066185E+02 -.871239616E+02 -.871410028E+02 -.871576431E+02 -.871737571E+02 -.871891851E+02 -.872037223E+02 -.872171052E+02 -.872289933E+02 -.872389464E+02 -.872463940E+02 -.872505971E+02 -.872505971E+02
 -.872537556E+02 -.872537556E+02 -.872497268E+02 -.872425918E+02 -.872330628E+02 -.872216902E+02 -.872088998E+02 -.871950215E+02 -.871803113E+02 -.871649690E+02 -.871491507E+02 -.871329797E+02 -.871165538E+02 -.870999520E+02 -.870832384E+02 -.870664667E+02 -.870496824E+02 -.870329252E+02 -.870162306E+02 -.869996313E+02 -.869831579E+02 -.869668399E+02 -.869507062E+02 -.869347855E+02 -.869191065E+02 -.869036981E+02 -.868885897E+02 -.868738110E+02 -.868593923E+02 -.868453640E+02 -.868317570E+02 -.868186025E+02 -.868059314E+02 -.867937748E+02 -.867821635E+02 -.867711277E+02 -.867606970E+02 -.867509003E+02 -.867417651E+02 -.867333180E+02 -.867255837E+02 -.867185856E+02 -.867123450E+02 -.867068811E+02 -.867022110E+02 -.866983494E+02 -.866953083E+02 -.866930974E+02 -.866917234E+02 -.866911903E+02 -.866914994E+02 -.866926491E+02 -.866946348E+02 -.866974495E+02 -.867010831E+02 -.867055231E+02 -.867107546E+02 -.867167599E+02 -.867235196E+02 -.867310117E+02 -.867392129E+02 -.867480977E+02 -.867576394E+02 -.867678100E+02 -.867785805E+02 -.867899208E+02 -.868018004E+02 -.868141884E+02 -.868270534E+02 -.868403643E+02 -.868540898E+02 -.868681990E+02 -.868826615E+02 -.868974471E+02 -.869125263E+02 -.869278702E+02 -.869434506E+02 -.869592395E+02 -.869752095E+02 -.869913333E+02 -.870075837E+02 -.870239327E+02 -.870403513E+02 -.870568090E+02 -.870732723E+02 -.870897037E+02 -.871060602E+02 -.871222911E+02 -.871383350E+02 -.871541169E+02 -.871695429E+02 -.871844947E+02 -.871988219E+02 -.872123321E+02 -.872247776E+02 -.872358393E+02 -.872451050E+02 -.872520412E+02 -.872559569E+02 -.872559569E+02
 -.872593368E+02 -.872593368E+02 -.872556058E+02 -.872490000E+02 -.872401809E+02 -.872296599E+02 -.872178331E+02 -.872050075E+02 -.871914220E+02 -.871772626E+02 -.871626755E+02 -.871477759E+02 -.871326554E+02 -.871173879E+02 -.871020338E+02 -.870866432E+02 -.870712587E+02 -.870559172E+02 -.870406519E+02 -.870254926E+02 -.870104677E+02 -.869956039E+02 -.869809273E+02 -.869664636E+02 -.869522383E+02 -.869382769E+02 -.869246052E+02 -.869112492E+02 -.868982350E+02 -.868855890E+02 -.868733377E+02 -.868615076E+02 -.868501253E+02 -.868392171E+02 -.868288090E+02 -.868189265E+02 -.868095945E+02 -.868008372E+02 -.867926777E+02 -.867851380E+02 -.867782390E+02 -.867719999E+02 -.867664385E+02 -.867615707E+02 -.867574107E+02 -.867539706E+02 -.867512603E+02 -.867492879E+02 -.867480587E+02 -.867475763E+02 -.867478415E+02 -.867488530E+02 -.867506072E+02 -.867530980E+02 -.867563173E+02 -.867602547E+02 -.867648976E+02 -.867702317E+02 -.867762406E+02 -.867829062E+02 -.867902089E+02 -.867981277E+02 -.868066401E+02 -.868157227E+02 -.868253512E+02 -.868355003E+02 -.868461442E+02 -.868572569E+02 -.868688116E+02 -.868807819E+02 -.868931411E+02 -.869058627E+02 -.869189203E+02 -.869322879E+02 -.869459399E+02 -.869598510E+02 -.869739961E+02 -.869883507E+02 -.870028901E+02 -.870175899E+02 -.870324253E+02 -.870473708E+02 -.870623997E+02 -.870774837E+02 -.870925915E+02 -.871076880E+02 -.871227329E+02 -.871376784E+02 -.871524669E+02 -.871670277E+02 -.871812728E+02 -.871950912E+02 -.872083421E+02 -.872208455E+02 -.872323704E+02 -.872426190E+02 -.872512073E+02 -.872576387E+02 -.872612704E+02 -.872612704E+02
 -.872648171E+02 -.872648171E+02 -.872613777E+02 -.872552897E+02 -.872471644E+02 -.872374747E+02 -.872265870E+02 -.872147857E+02 -.872022922E+02 -.871892792E+02 -.871758823E+02 -.871622087E+02 -.871483437E+02 -.871343560E+02 -.871203018E+02 -.871062279E+02 -.870921736E+02 -.870781735E+02 -.870642577E+02 -.870504540E+02 -.870367881E+02 -.870232841E+02 -.870099657E+02 -.869968557E+02 -.869839769E+02 -.869713516E+02 -.869590026E+02 -.869469525E+02 -.869352239E+02 -.869238396E+02 -.869128225E+02 -.869021952E+02 -.868919804E+02 -.868822005E+02 -.868728775E+02 -.868640330E+02 -.868556879E+02 -.868478626E+02 -.868405766E+02 -.868338482E+02 -.868276949E+02 -.868221327E+02 -.868171765E+02 -.868128394E+02 -.868091333E+02 -.868060681E+02 -.868036523E+02 -.868018923E+02 -.868007927E+02 -.868003563E+02 -.868005839E+02 -.868014744E+02 -.868030247E+02 -.868052298E+02 -.868080829E+02 -.868115754E+02 -.868156970E+02 -.868204355E+02 -.868257774E+02 -.868317076E+02 -.868382097E+02 -.868452661E+02 -.868528581E+02 -.868609660E+02 -.868695692E+02 -.868786465E+02 -.868881761E+02 -.868981359E+02 -.869085033E+02 -.869192556E+02 -.869303701E+02 -.869418238E+02 -.869535942E+02 -.869656586E+02 -.869779949E+02 -.869905807E+02 -.870033943E+02 -.870164136E+02 -.870296169E+02 -.870429822E+02 -.870564870E+02 -.870701082E+02 -.870838213E+02 -.870976002E+02 -.871114160E+02 -.871252360E+02 -.871390227E+02 -.871527313E+02 -.871663082E+02 -.871796873E+02 -.871927865E+02 -.872055024E+02 -.872177041E+02 -.872292242E+02 -.872398480E+02 -.872492997E+02 -.872572232E+02 -.872631585E+02 -.872665111E+02 -.872665111E+02
 -.872701805E+02 -.872701805E+02 -.872670259E+02 -.872614431E+02 -.872539941E+02 -.872451139E+02 -.872351396E+02 -.872243330E+02 -.872128982E+02 -.872009946E+02 -.871887472E+02 -.871762551E+02 -.871635971E+02 -.871508369E+02 -.871380264E+02 -.871252087E+02 -.871124204E+02 -.870996929E+02 -.870870541E+02 -.870745294E+02 -.870621419E+02 -.870499136E+02 -.870378655E+02 -.870260181E+02 -.870143916E+02 -.870030056E+02 -.869918801E+02 -.869810347E+02 -.869704891E+02 -.869602630E+02 -.869503760E+02 -.869408475E+02 -.869316970E+02 -.869229434E+02 -.869146055E+02 -.869067016E+02 -.868992493E+02 -.868922659E+02 -.868857675E+02 -.868797698E+02 -.868742873E+02 -.868693334E+02 -.868649205E+02 -.868610596E+02 -.868577606E+02 -.868550318E+02 -.868528802E+02 -.868513111E+02 -.868503284E+02 -.868499343E+02 -.868501296E+02 -.868509132E+02 -.868522826E+02 -.868542337E+02 -.868567608E+02 -.868598567E+02 -.868635128E+02 -.868677190E+02 -.868724639E+02 -.868777350E+02 -.868835185E+02 -.868897996E+02 -.868965627E+02 -.869037912E+02 -.869114677E+02 -.869195744E+02 -.869280927E+02 -.869370039E+02 -.869462889E+02 -.869559281E+02 -.869659021E+02 -.869761914E+02 -.869867763E+02 -.869976373E+02 -.870087551E+02 -.870201102E+02 -.870316834E+02 -.870434553E+02 -.870554066E+02 -.870675176E+02 -.870797681E+02 -.870921371E+02 -.871046023E+02 -.871171398E+02 -.871297229E+02 -.871423217E+02 -.871549011E+02 -.871674198E+02 -.871798281E+02 -.871920648E+02 -.872040537E+02 -.872156991E+02 -.872268800E+02 -.872374417E+02 -.872471862E+02 -.872558589E+02 -.872631318E+02 -.872685814E+02 -.872716602E+02 -.872716602E+02
 -.872754178E+02 -.872754178E+02 -.872725407E+02 -.872674500E+02 -.872606593E+02 -.872525661E+02 -.872434789E+02 -.872336373E+02 -.872232280E+02 -.872123972E+02 -.872012596E+02 -.871899060E+02 -.871784089E+02 -.871668267E+02 -.871552071E+02 -.871435896E+02 -.871320077E+02 -.871204902E+02 -.871090625E+02 -.870977475E+02 -.870865663E+02 -.870755385E+02 -.870646830E+02 -.870540179E+02 -.870435610E+02 -.870333296E+02 -.870233412E+02 -.870136128E+02 -.870041616E+02 -.869950045E+02 -.869861583E+02 -.869776398E+02 -.869694655E+02 -.869616516E+02 -.869542140E+02 -.869471682E+02 -.869405292E+02 -.869343114E+02 -.869285286E+02 -.869231938E+02 -.869183192E+02 -.869139161E+02 -.869099948E+02 -.869065646E+02 -.869036337E+02 -.869012091E+02 -.868992964E+02 -.868979003E+02 -.868970239E+02 -.868966690E+02 -.868968363E+02 -.868975250E+02 -.868987328E+02 -.869004564E+02 -.869026910E+02 -.869054306E+02 -.869086680E+02 -.869123948E+02 -.869166014E+02 -.869212774E+02 -.869264112E+02 -.869319904E+02 -.869380018E+02 -.869444315E+02 -.869512648E+02 -.869584865E+02 -.869660812E+02 -.869740327E+02 -.869823248E+02 -.869909409E+02 -.869998644E+02 -.870090783E+02 -.870185658E+02 -.870283101E+02 -.870382943E+02 -.870485015E+02 -.870589147E+02 -.870695170E+02 -.870802912E+02 -.870912197E+02 -.871022844E+02 -.871134665E+02 -.871247458E+02 -.871361004E+02 -.871475060E+02 -.871589351E+02 -.871703555E+02 -.871817293E+02 -.871930107E+02 -.872041432E+02 -.872150569E+02 -.872256639E+02 -.872358529E+02 -.872454819E+02 -.872543695E+02 -.872622823E+02 -.872689199E+02 -.872738947E+02 -.872767059E+02 -.872767059E+02
 -.872805246E+02 -.872805246E+02 -.872779177E+02 -.872733059E+02 -.872671553E+02 -.872598269E+02 -.872516008E+02 -.872426948E+02 -.872332787E+02 -.872234855E+02 -.872134196E+02 -.872031637E+02 -.871927839E+02 -.871823333E+02 -.871718555E+02 -.871613864E+02 -.871509565E+02 -.871405920E+02 -.871303157E+02 -.871201484E+02 -.871101090E+02 -.871002149E+02 -.870904831E+02 -.870809295E+02 -.870715697E+02 -.870624190E+02 -.870534926E+02 -.870448052E+02 -.870363718E+02 -.870282068E+02 -.870203248E+02 -.870127402E+02 -.870054668E+02 -.869985187E+02 -.869919092E+02 -.869856516E+02 -.869797585E+02 -.869742420E+02 -.869691138E+02 -.869643848E+02 -.869600653E+02 -.869561647E+02 -.869526917E+02 -.869496540E+02 -.869470585E+02 -.869449110E+02 -.869432163E+02 -.869419781E+02 -.869411991E+02 -.869408810E+02 -.869410240E+02 -.869416276E+02 -.869426900E+02 -.869442083E+02 -.869461785E+02 -.869485956E+02 -.869514536E+02 -.869547454E+02 -.869584632E+02 -.869625979E+02 -.869671401E+02 -.869720792E+02 -.869774041E+02 -.869831032E+02 -.869891640E+02 -.869955738E+02 -.870023194E+02 -.870093871E+02 -.870167631E+02 -.870244333E+02 -.870323834E+02 -.870405989E+02 -.870490654E+02 -.870577683E+02 -.870666930E+02 -.870758247E+02 -.870851487E+02 -.870946500E+02 -.871043135E+02 -.871141236E+02 -.871240642E+02 -.871341184E+02 -.871442679E+02 -.871544932E+02 -.871647720E+02 -.871750793E+02 -.871853859E+02 -.871956571E+02 -.872058511E+02 -.872159163E+02 -.872257890E+02 -.872353889E+02 -.872446146E+02 -.872533367E+02 -.872613901E+02 -.872685623E+02 -.872745803E+02 -.872790917E+02 -.872816415E+02 -.872816415E+02
 -.872855005E+02 -.872855005E+02 -.872831566E+02 -.872790107E+02 -.872734825E+02 -.872668971E+02 -.872595069E+02 -.872515083E+02 -.872430544E+02 -.872342652E+02 -.872252349E+02 -.872160384E+02 -.872067351E+02 -.871973732E+02 -.871879920E+02 -.871786240E+02 -.871692966E+02 -.871600333E+02 -.871508548E+02 -.871417796E+02 -.871328244E+02 -.871240049E+02 -.871153359E+02 -.871068314E+02 -.870985053E+02 -.870903708E+02 -.870824409E+02 -.870747287E+02 -.870672469E+02 -.870600079E+02 -.870530242E+02 -.870463080E+02 -.870398714E+02 -.870337260E+02 -.870278833E+02 -.870223544E+02 -.870171500E+02 -.870122804E+02 -.870077553E+02 -.870035839E+02 -.869997749E+02 -.869963361E+02 -.869932749E+02 -.869905976E+02 -.869883100E+02 -.869864170E+02 -.869849225E+02 -.869838297E+02 -.869831408E+02 -.869828572E+02 -.869829791E+02 -.869835061E+02 -.869844365E+02 -.869857682E+02 -.869874976E+02 -.869896206E+02 -.869921322E+02 -.869950265E+02 -.869982968E+02 -.870019358E+02 -.870059353E+02 -.870102866E+02 -.870149803E+02 -.870200066E+02 -.870253551E+02 -.870310150E+02 -.870369751E+02 -.870432238E+02 -.870497495E+02 -.870565400E+02 -.870635833E+02 -.870708669E+02 -.870783785E+02 -.870861054E+02 -.870940351E+02 -.871021547E+02 -.871104516E+02 -.871189125E+02 -.871275241E+02 -.871362729E+02 -.871451444E+02 -.871541236E+02 -.871631943E+02 -.871723388E+02 -.871815372E+02 -.871907669E+02 -.872000015E+02 -.872092097E+02 -.872183535E+02 -.872273864E+02 -.872362506E+02 -.872448736E+02 -.872531637E+02 -.872610040E+02 -.872682454E+02 -.872746963E+02 -.872801102E+02 -.872841695E+02 -.872864642E+02 -.872864642E+02
 -.872903476E+02 -.872903476E+02 -.872882597E+02 -.872845672E+02 -.872796442E+02 -.872737810E+02 -.872672027E+02 -.872600847E+02 -.872525637E+02 -.872447469E+02 -.872367186E+02 -.872285456E+02 -.872202813E+02 -.872119686E+02 -.872036426E+02 -.871953325E+02 -.871870627E+02 -.871788542E+02 -.871707253E+02 -.871626924E+02 -.871547703E+02 -.871469729E+02 -.871393130E+02 -.871318031E+02 -.871244550E+02 -.871172803E+02 -.871102903E+02 -.871034961E+02 -.870969085E+02 -.870905385E+02 -.870843964E+02 -.870784928E+02 -.870728377E+02 -.870674412E+02 -.870623129E+02 -.870574622E+02 -.870528980E+02 -.870486290E+02 -.870446634E+02 -.870410089E+02 -.870376728E+02 -.870346615E+02 -.870319812E+02 -.870296373E+02 -.870276345E+02 -.870259769E+02 -.870246678E+02 -.870237098E+02 -.870231049E+02 -.870228539E+02 -.870229573E+02 -.870234147E+02 -.870242246E+02 -.870253852E+02 -.870268937E+02 -.870287465E+02 -.870309395E+02 -.870334678E+02 -.870363258E+02 -.870395073E+02 -.870430056E+02 -.870468134E+02 -.870509227E+02 -.870553254E+02 -.870600127E+02 -.870649755E+02 -.870702043E+02 -.870756896E+02 -.870814212E+02 -.870873891E+02 -.870935828E+02 -.870999919E+02 -.871066057E+02 -.871134135E+02 -.871204044E+02 -.871275675E+02 -.871348916E+02 -.871423654E+02 -.871499773E+02 -.871577153E+02 -.871655668E+02 -.871735185E+02 -.871815562E+02 -.871896639E+02 -.871978242E+02 -.872060166E+02 -.872142178E+02 -.872223995E+02 -.872305278E+02 -.872385611E+02 -.872464476E+02 -.872541223E+02 -.872615032E+02 -.872684858E+02 -.872749367E+02 -.872806847E+02 -.872855097E+02 -.872891281E+02 -.872911737E+02 -.872911737E+02
 -.872950679E+02 -.872950679E+02 -.872932295E+02 -.872899784E+02 -.872856447E+02 -.872804839E+02 -.872746949E+02 -.872684323E+02 -.872618167E+02 -.872549429E+02 -.872478852E+02 -.872407027E+02 -.872334426E+02 -.872261428E+02 -.872188344E+02 -.872115430E+02 -.872042902E+02 -.871970945E+02 -.871899720E+02 -.871829370E+02 -.871760026E+02 -.871691808E+02 -.871624828E+02 -.871559193E+02 -.871495005E+02 -.871432364E+02 -.871371366E+02 -.871312108E+02 -.871254680E+02 -.871199175E+02 -.871145682E+02 -.871094290E+02 -.871045083E+02 -.870998145E+02 -.870953559E+02 -.870911401E+02 -.870871748E+02 -.870834672E+02 -.870800241E+02 -.870768519E+02 -.870739566E+02 -.870713437E+02 -.870690184E+02 -.870669850E+02 -.870652474E+02 -.870638092E+02 -.870626730E+02 -.870618409E+02 -.870613146E+02 -.870610948E+02 -.870611820E+02 -.870615755E+02 -.870622746E+02 -.870632773E+02 -.870645816E+02 -.870661844E+02 -.870680824E+02 -.870702713E+02 -.870727466E+02 -.870755032E+02 -.870785354E+02 -.870818372E+02 -.870854019E+02 -.870892228E+02 -.870932924E+02 -.870976032E+02 -.871021474E+02 -.871069166E+02 -.871119026E+02 -.871170968E+02 -.871224905E+02 -.871280746E+02 -.871338404E+02 -.871397785E+02 -.871458798E+02 -.871521348E+02 -.871585340E+02 -.871650677E+02 -.871717259E+02 -.871784981E+02 -.871853733E+02 -.871923401E+02 -.871993859E+02 -.872064967E+02 -.872136571E+02 -.872208492E+02 -.872280521E+02 -.872352411E+02 -.872423861E+02 -.872494503E+02 -.872563877E+02 -.872631411E+02 -.872696378E+02 -.872757855E+02 -.872814664E+02 -.872865293E+02 -.872907799E+02 -.872939679E+02 -.872957704E+02 -.872957704E+02
 -.872996610E+02 -.872996610E+02 -.872980657E+02 -.872952450E+02 -.872914851E+02 -.872870082E+02 -.872819871E+02 -.872765561E+02 -.872708202E+02 -.872648617E+02 -.872587454E+02 -.872525228E+02 -.872462347E+02 -.872399144E+02 -.872335888E+02 -.872272802E+02 -.872210075E+02 -.872147865E+02 -.872086314E+02 -.872025545E+02 -.871965670E+02 -.871906792E+02 -.871849009E+02 -.871792410E+02 -.871737085E+02 -.871683116E+02 -.871630586E+02 -.871579576E+02 -.871530163E+02 -.871482424E+02 -.871436435E+02 -.871392268E+02 -.871349996E+02 -.871309688E+02 -.871271412E+02 -.871235233E+02 -.871201213E+02 -.871169413E+02 -.871139889E+02 -.871112694E+02 -.871087878E+02 -.871065486E+02 -.871045559E+02 -.871028135E+02 -.871013247E+02 -.871000921E+02 -.870991180E+02 -.870984043E+02 -.870979521E+02 -.870977623E+02 -.870978349E+02 -.870981698E+02 -.870987660E+02 -.870996222E+02 -.871007364E+02 -.871021064E+02 -.871037292E+02 -.871056014E+02 -.871077194E+02 -.871100787E+02 -.871126749E+02 -.871155027E+02 -.871185570E+02 -.871218318E+02 -.871253212E+02 -.871290190E+02 -.871329184E+02 -.871370127E+02 -.871412950E+02 -.871457581E+02 -.871503946E+02 -.871551972E+02 -.871601583E+02 -.871652701E+02 -.871705249E+02 -.871759148E+02 -.871814315E+02 -.871870669E+02 -.871928124E+02 -.871986591E+02 -.872045975E+02 -.872106178E+02 -.872167090E+02 -.872228591E+02 -.872290547E+02 -.872352803E+02 -.872415177E+02 -.872477453E+02 -.872539369E+02 -.872600604E+02 -.872660759E+02 -.872719333E+02 -.872775695E+02 -.872829040E+02 -.872878343E+02 -.872922290E+02 -.872959190E+02 -.872986868E+02 -.873002519E+02 -.873002519E+02
 -.873041175E+02 -.873041175E+02 -.873027594E+02 -.873003581E+02 -.872971573E+02 -.872933464E+02 -.872890725E+02 -.872844502E+02 -.872795691E+02 -.872744995E+02 -.872692966E+02 -.872640043E+02 -.872586577E+02 -.872532851E+02 -.872479094E+02 -.872425498E+02 -.872372223E+02 -.872319405E+02 -.872267164E+02 -.872215604E+02 -.872164821E+02 -.872114902E+02 -.872065929E+02 -.872017977E+02 -.871971122E+02 -.871925433E+02 -.871880978E+02 -.871837825E+02 -.871796038E+02 -.871755681E+02 -.871716816E+02 -.871679505E+02 -.871643805E+02 -.871609774E+02 -.871577468E+02 -.871546940E+02 -.871518242E+02 -.871491423E+02 -.871466528E+02 -.871443602E+02 -.871422684E+02 -.871403812E+02 -.871387019E+02 -.871372336E+02 -.871359788E+02 -.871349400E+02 -.871341188E+02 -.871335167E+02 -.871331348E+02 -.871329737E+02 -.871330335E+02 -.871333139E+02 -.871338143E+02 -.871345335E+02 -.871354701E+02 -.871366220E+02 -.871379869E+02 -.871395622E+02 -.871413447E+02 -.871433309E+02 -.871455171E+02 -.871478991E+02 -.871504726E+02 -.871532328E+02 -.871561749E+02 -.871592937E+02 -.871625837E+02 -.871660394E+02 -.871696551E+02 -.871734249E+02 -.871773428E+02 -.871814025E+02 -.871855979E+02 -.871899225E+02 -.871943699E+02 -.871989334E+02 -.872036063E+02 -.872083816E+02 -.872132522E+02 -.872182105E+02 -.872232487E+02 -.872283582E+02 -.872335298E+02 -.872387534E+02 -.872440174E+02 -.872493086E+02 -.872546116E+02 -.872599078E+02 -.872651748E+02 -.872703852E+02 -.872755048E+02 -.872804910E+02 -.872852896E+02 -.872898321E+02 -.872940309E+02 -.872977738E+02 -.873009168E+02 -.873032744E+02 -.873046074E+02 -.873046074E+02
 -.873084086E+02 -.873084086E+02 -.873072816E+02 -.873052885E+02 -.873026317E+02 -.872994680E+02 -.872959199E+02 -.872920826E+02 -.872880304E+02 -.872838220E+02 -.872795033E+02 -.872751109E+02 -.872706740E+02 -.872662162E+02 -.872617567E+02 -.872573114E+02 -.872528937E+02 -.872485150E+02 -.872441851E+02 -.872399129E+02 -.872357062E+02 -.872315722E+02 -.872275178E+02 -.872235491E+02 -.872196723E+02 -.872158931E+02 -.872122172E+02 -.872086500E+02 -.872051967E+02 -.872018626E+02 -.871986526E+02 -.871955718E+02 -.871926249E+02 -.871898164E+02 -.871871510E+02 -.871846328E+02 -.871822661E+02 -.871800547E+02 -.871780024E+02 -.871761127E+02 -.871743887E+02 -.871728335E+02 -.871714497E+02 -.871702398E+02 -.871692059E+02 -.871683497E+02 -.871676728E+02 -.871671763E+02 -.871668610E+02 -.871667274E+02 -.871667757E+02 -.871670055E+02 -.871674164E+02 -.871680074E+02 -.871687774E+02 -.871697247E+02 -.871708476E+02 -.871721439E+02 -.871736109E+02 -.871752461E+02 -.871770464E+02 -.871790084E+02 -.871811286E+02 -.871834034E+02 -.871858286E+02 -.871884002E+02 -.871911139E+02 -.871939651E+02 -.871969492E+02 -.872000614E+02 -.872032970E+02 -.872066508E+02 -.872101178E+02 -.872136929E+02 -.872173706E+02 -.872211457E+02 -.872250125E+02 -.872289655E+02 -.872329985E+02 -.872371056E+02 -.872412800E+02 -.872455149E+02 -.872498024E+02 -.872541343E+02 -.872585007E+02 -.872628908E+02 -.872672916E+02 -.872716876E+02 -.872760602E+02 -.872803864E+02 -.872846378E+02 -.872887787E+02 -.872927641E+02 -.872965369E+02 -.873000242E+02 -.873031328E+02 -.873057429E+02 -.873077005E+02 -.873088072E+02 -.873088072E+02
 -.873124661E+02 -.873124661E+02 -.873115630E+02 -.873099649E+02 -.873078336E+02 -.873052948E+02 -.873024464E+02 -.872993649E+02 -.872961101E+02 -.872927290E+02 -.872892588E+02 -.872857289E+02 -.872821631E+02 -.872785803E+02 -.872749961E+02 -.872714236E+02 -.872678734E+02 -.872643549E+02 -.872608762E+02 -.872574443E+02 -.872540656E+02 -.872507459E+02 -.872474907E+02 -.872443051E+02 -.872411940E+02 -.872381618E+02 -.872352132E+02 -.872323525E+02 -.872295838E+02 -.872269112E+02 -.872243388E+02 -.872218704E+02 -.872195098E+02 -.872172606E+02 -.872151263E+02 -.872131103E+02 -.872112160E+02 -.872094462E+02 -.872078040E+02 -.872062920E+02 -.872049129E+02 -.872036688E+02 -.872025619E+02 -.872015942E+02 -.872007672E+02 -.872000823E+02 -.871995407E+02 -.871991432E+02 -.871988906E+02 -.871987832E+02 -.871988211E+02 -.871990040E+02 -.871993317E+02 -.871998034E+02 -.872004181E+02 -.872011746E+02 -.872020715E+02 -.872031071E+02 -.872042795E+02 -.872055864E+02 -.872070255E+02 -.872085943E+02 -.872102900E+02 -.872121097E+02 -.872140502E+02 -.872161082E+02 -.872182805E+02 -.872205635E+02 -.872229535E+02 -.872254467E+02 -.872280395E+02 -.872307277E+02 -.872335074E+02 -.872363745E+02 -.872393247E+02 -.872423538E+02 -.872454573E+02 -.872486307E+02 -.872518692E+02 -.872551679E+02 -.872585214E+02 -.872619241E+02 -.872653697E+02 -.872688514E+02 -.872723614E+02 -.872758906E+02 -.872794287E+02 -.872829629E+02 -.872864783E+02 -.872899561E+02 -.872933735E+02 -.872967015E+02 -.872999039E+02 -.873029347E+02 -.873057353E+02 -.873082309E+02 -.873103255E+02 -.873118957E+02 -.873127829E+02 -.873127829E+02
 -.873161460E+02 -.873161460E+02 -.873154561E+02 -.873142332E+02 -.873125999E+02 -.873106518E+02 -.873084633E+02 -.873060931E+02 -.873035871E+02 -.873009814E+02 -.872983050E+02 -.872955808E+02 -.872928272E+02 -.872900592E+02 -.872872892E+02 -.872845273E+02 -.872817822E+02 -.872790612E+02 -.872763707E+02 -.872737163E+02 -.872711031E+02 -.872685357E+02 -.872660184E+02 -.872635551E+02 -.872611497E+02 -.872588058E+02 -.872565267E+02 -.872543159E+02 -.872521766E+02 -.872501120E+02 -.872481251E+02 -.872462188E+02 -.872443961E+02 -.872426596E+02 -.872410122E+02 -.872394564E+02 -.872379945E+02 -.872366290E+02 -.872353621E+02 -.872341958E+02 -.872331320E+02 -.872321725E+02 -.872313188E+02 -.872305724E+02 -.872299346E+02 -.872294063E+02 -.872289885E+02 -.872286818E+02 -.872284867E+02 -.872284034E+02 -.872284322E+02 -.872285727E+02 -.872288248E+02 -.872291879E+02 -.872296612E+02 -.872302438E+02 -.872309348E+02 -.872317326E+02 -.872326360E+02 -.872336433E+02 -.872347527E+02 -.872359622E+02 -.872372698E+02 -.872386733E+02 -.872401702E+02 -.872417581E+02 -.872434345E+02 -.872451967E+02 -.872470418E+02 -.872489671E+02 -.872509695E+02 -.872530462E+02 -.872551940E+02 -.872574097E+02 -.872596901E+02 -.872620319E+02 -.872644316E+02 -.872668857E+02 -.872693905E+02 -.872719420E+02 -.872745362E+02 -.872771685E+02 -.872798339E+02 -.872825271E+02 -.872852419E+02 -.872879710E+02 -.872907061E+02 -.872934373E+02 -.872961527E+02 -.872988377E+02 -.873014741E+02 -.873040396E+02 -.873065061E+02 -.873088380E+02 -.873109905E+02 -.873129061E+02 -.873145118E+02 -.873157137E+02 -.873163918E+02 -.873163918E+02
 -.873191685E+02 -.873191685E+02 -.873186714E+02 -.873177861E+02 -.873165983E+02 -.873151755E+02 -.873135710E+02 -.873118272E+02 -.873099778E+02 -.873080498E+02 -.873060648E+02 -.873040403E+02 -.873019906E+02 -.872999274E+02 -.872978603E+02 -.872957974E+02 -.872937455E+02 -.872917105E+02 -.872896974E+02 -.872877107E+02 -.872857543E+02 -.872838319E+02 -.872819468E+02 -.872801022E+02 -.872783008E+02 -.872765455E+02 -.872748389E+02 -.872731836E+02 -.872715819E+02 -.872700363E+02 -.872685491E+02 -.872671224E+02 -.872657583E+02 -.872644591E+02 -.872632265E+02 -.872620626E+02 -.872609692E+02 -.872599479E+02 -.872590004E+02 -.872581282E+02 -.872573328E+02 -.872566153E+02 -.872559770E+02 -.872554190E+02 -.872549421E+02 -.872545470E+02 -.872542346E+02 -.872540051E+02 -.872538591E+02 -.872537966E+02 -.872538178E+02 -.872539225E+02 -.872541106E+02 -.872543815E+02 -.872547349E+02 -.872551701E+02 -.872556861E+02 -.872562822E+02 -.872569571E+02 -.872577098E+02 -.872585389E+02 -.872594430E+02 -.872604205E+02 -.872614698E+02 -.872625892E+02 -.872637768E+02 -.872650307E+02 -.872663490E+02 -.872677296E+02 -.872691704E+02 -.872706692E+02 -.872722238E+02 -.872738318E+02 -.872754908E+02 -.872771985E+02 -.872789523E+02 -.872807495E+02 -.872825875E+02 -.872844635E+02 -.872863743E+02 -.872883167E+02 -.872902873E+02 -.872922820E+02 -.872942967E+02 -.872963263E+02 -.872983652E+02 -.873004067E+02 -.873024431E+02 -.873044649E+02 -.873064607E+02 -.873084167E+02 -.873103156E+02 -.873121363E+02 -.873138525E+02 -.873154311E+02 -.873168306E+02 -.873179986E+02 -.873188691E+02 -.873193577E+02 -.873193577E+02
 -.873210378E+02 -.873210378E+02 -.873206863E+02 -.873200513E+02 -.873191881E+02 -.873181425E+02 -.873169522E+02 -.873156482E+02 -.873142559E+02 -.873127964E+02 -.873112870E+02 -.873097419E+02 -.873081728E+02 -.873065895E+02 -.873050001E+02 -.873034114E+02 -.873018291E+02 -.873002583E+02 -.872987031E+02 -.872971673E+02 -.872956543E+02 -.872941671E+02 -.872927083E+02 -.872912805E+02 -.872898861E+02 -.872885273E+02 -.872872061E+02 -.872859246E+02 -.872846846E+02 -.872834881E+02 -.872823368E+02 -.872812325E+02 -.872801767E+02 -.872791712E+02 -.872782173E+02 -.872773167E+02 -.872764706E+02 -.872756804E+02 -.872749473E+02 -.872742726E+02 -.872736572E+02 -.872731022E+02 -.872726084E+02 -.872721767E+02 -.872718078E+02 -.872715022E+02 -.872712604E+02 -.872710828E+02 -.872709697E+02 -.872709213E+02 -.872709375E+02 -.872710183E+02 -.872711635E+02 -.872713729E+02 -.872716459E+02 -.872719822E+02 -.872723811E+02 -.872728419E+02 -.872733637E+02 -.872739457E+02 -.872745868E+02 -.872752859E+02 -.872760420E+02 -.872768536E+02 -.872777196E+02 -.872786384E+02 -.872796087E+02 -.872806288E+02 -.872816973E+02 -.872828125E+02 -.872839726E+02 -.872851760E+02 -.872864208E+02 -.872877052E+02 -.872890273E+02 -.872903851E+02 -.872917764E+02 -.872931991E+02 -.872946510E+02 -.872961294E+02 -.872976319E+02 -.872991553E+02 -.873006966E+02 -.873022520E+02 -.873038174E+02 -.873053880E+02 -.873069581E+02 -.873085212E+02 -.873100693E+02 -.873115929E+02 -.873130806E+02 -.873145184E+02 -.873158895E+02 -.873171733E+02 -.873183447E+02 -.873193735E+02 -.873202225E+02 -.873208471E+02 -.873211927E+02 -.873211927E+02
 -.873210378E+02 -.873210378E+02 -.873206863E+02 -.873200513E+02 -.873191881E+02 -.873181425E+02 -.873169522E+02 -.873156482E+02 -.873142559E+02 -.873127964E+02 -.873112870E+02 -.873097419E+02 -.873081728E+02 -.873065895E+02 -.873050001E+02 -.873034114E+02 -.873018291E+02 -.873002583E+02 -.872987031E+02 -.872971673E+02 -.872956543E+02 -.872941671E+02 -.872927083E+02 -.872912805E+02 -.872898861E+02 -.872885273E+02 -.872872061E+02 -.872859246E+02 -.872846846E+02 -.872834881E+02 -.872823368E+02 -.872812325E+02 -.872801767E+02 -.872791712E+02 -.872782173E+02 -.872773167E+02 -.872764706E+02 -.872756804E+02 -.872749473E+02 -.872742726E+02 -.872736572E+02 -.872731022E+02 -.872726084E+02 -.872721767E+02 -.872718078E+02 -.872715022E+02 -.872712604E+02 -.872710828E+02 -.872709697E+02 -.872709213E+02 -.872709375E+02 -.872710183E+02 -.872711635E+02 -.872713729E+02 -.872716459E+02 -.872719822E+02 -.872723811E+02 -.872728419E+02 -.872733637E+02 -.872739457E+02 -.872745868E+02 -.872752859E+02 -.872760420E+02 -.872768536E+02 -.872777196E+02 -.872786384E+02 -.872796087E+02 -.872806288E+02 -.872816973E+02 -.872828125E+02 -.872839726E+02 -.872851760E+02 -.872864208E+02 -.872877052E+02 -.872890273E+02 -.872903851E+02 -.872917764E+02 -.872931991E+02 -.872946510E+02 -.872961294E+02 -.872976319E+02 -.872991553E+02 -.873006966E+02 -.873022520E+02 -.873038174E+02 -.873053880E+02 -.873069581E+02 -.873085212E+02 -.873100693E+02 -.873115929E+02 -.873130806E+02 -.873145184E+02 -.873158895E+02 -.873171733E+02 -.873183447E+02 -.873193735E+02 -.873202225E+02 -.873208471E+02 -.873211927E+02 -.873211927E+02
