# Supplementary material for: Electrical Pacing of Cardiac Tissue Including Potassium Inward Rectification
Source: PLoS One. 2015 Jun 9;10(6):e0127837. doi: 10.1371/journal.pone.0127837 (PMC4461281; doi:10.1371/journal.pone.0127837)
Supplement: S1 Data — (ZIP) [file pone.0127837.s001.zip › All-Data/Data-with-IK1/BDT31/Vm1ms.txt]

 -.873300171E+02 -.873287329E+02 -.873284892E+02 -.873280666E+02 -.873275298E+02 -.873269351E+02 -.873263218E+02 -.873257201E+02 -.873251522E+02 -.873246242E+02 -.873241258E+02 -.873236427E+02 -.873231637E+02 -.873226786E+02 -.873221775E+02 -.873216568E+02 -.873211214E+02 -.873205799E+02 -.873200402E+02 -.873195095E+02 -.873189942E+02 -.873184989E+02 -.873180249E+02 -.873175707E+02 -.873171340E+02 -.873167116E+02 -.873163008E+02 -.873158999E+02 -.873155085E+02 -.873151268E+02 -.873147559E+02 -.873143969E+02 -.873140514E+02 -.873137209E+02 -.873134068E+02 -.873131102E+02 -.873128321E+02 -.873125731E+02 -.873123338E+02 -.873121145E+02 -.873119157E+02 -.873117375E+02 -.873115798E+02 -.873114422E+02 -.873113246E+02 -.873112268E+02 -.873111489E+02 -.873110911E+02 -.873110537E+02 -.873110371E+02 -.873110416E+02 -.873110673E+02 -.873111144E+02 -.873111825E+02 -.873112717E+02 -.873113815E+02 -.873115117E+02 -.873116617E+02 -.873118312E+02 -.873120199E+02 -.873122275E+02 -.873124537E+02 -.873126984E+02 -.873129610E+02 -.873132411E+02 -.873135383E+02 -.873138520E+02 -.873141817E+02 -.873145269E+02 -.873148870E+02 -.873152617E+02 -.873156502E+02 -.873160522E+02 -.873164671E+02 -.873168941E+02 -.873173329E+02 -.873177827E+02 -.873182430E+02 -.873187133E+02 -.873191931E+02 -.873196819E+02 -.873201791E+02 -.873206842E+02 -.873211966E+02 -.873217159E+02 -.873222415E+02 -.873227729E+02 -.873233095E+02 -.873238506E+02 -.873243954E+02 -.873249422E+02 -.873254890E+02 -.873260319E+02 -.873265650E+02 -.873270783E+02 -.873275567E+02 -.873279775E+02 -.873283080E+02 -.873285031E+02 -.873285031E+02
 -.873287329E+02 -.873287329E+02 -.873284892E+02 -.873280666E+02 -.873275298E+02 -.873269351E+02 -.873263218E+02 -.873257201E+02 -.873251522E+02 -.873246242E+02 -.873241258E+02 -.873236427E+02 -.873231637E+02 -.873226786E+02 -.873221775E+02 -.873216568E+02 -.873211214E+02 -.873205799E+02 -.873200402E+02 -.873195095E+02 -.873189942E+02 -.873184989E+02 -.873180249E+02 -.873175707E+02 -.873171340E+02 -.873167116E+02 -.873163008E+02 -.873158999E+02 -.873155085E+02 -.873151268E+02 -.873147559E+02 -.873143969E+02 -.873140514E+02 -.873137209E+02 -.873134068E+02 -.873131102E+02 -.873128321E+02 -.873125731E+02 -.873123338E+02 -.873121145E+02 -.873119157E+02 -.873117375E+02 -.873115798E+02 -.873114422E+02 -.873113246E+02 -.873112268E+02 -.873111489E+02 -.873110911E+02 -.873110537E+02 -.873110371E+02 -.873110416E+02 -.873110673E+02 -.873111144E+02 -.873111825E+02 -.873112717E+02 -.873113815E+02 -.873115117E+02 -.873116617E+02 -.873118312E+02 -.873120199E+02 -.873122275E+02 -.873124537E+02 -.873126984E+02 -.873129610E+02 -.873132411E+02 -.873135383E+02 -.873138520E+02 -.873141817E+02 -.873145269E+02 -.873148870E+02 -.873152617E+02 -.873156502E+02 -.873160522E+02 -.873164671E+02 -.873168941E+02 -.873173329E+02 -.873177827E+02 -.873182430E+02 -.873187133E+02 -.873191931E+02 -.873196819E+02 -.873201791E+02 -.873206842E+02 -.873211966E+02 -.873217159E+02 -.873222415E+02 -.873227729E+02 -.873233095E+02 -.873238506E+02 -.873243954E+02 -.873249422E+02 -.873254890E+02 -.873260319E+02 -.873265650E+02 -.873270783E+02 -.873275567E+02 -.873279775E+02 -.873283080E+02 -.873285031E+02 -.873285031E+02
 -.873278495E+02 -.873278495E+02 -.873274572E+02 -.873268093E+02 -.873260167E+02 -.873251587E+02 -.873242894E+02 -.873234412E+02 -.873226241E+02 -.873218313E+02 -.873210498E+02 -.873202667E+02 -.873194702E+02 -.873186529E+02 -.873178146E+02 -.873169622E+02 -.873161058E+02 -.873152565E+02 -.873144247E+02 -.873136178E+02 -.873128388E+02 -.873120878E+02 -.873113632E+02 -.873106611E+02 -.873099773E+02 -.873093082E+02 -.873086531E+02 -.873080124E+02 -.873073878E+02 -.873067811E+02 -.873061949E+02 -.873056313E+02 -.873050923E+02 -.873045792E+02 -.873040931E+02 -.873036350E+02 -.873032054E+02 -.873028049E+02 -.873024340E+02 -.873020935E+02 -.873017838E+02 -.873015052E+02 -.873012577E+02 -.873010414E+02 -.873008562E+02 -.873007024E+02 -.873005802E+02 -.873004900E+02 -.873004322E+02 -.873004073E+02 -.873004154E+02 -.873004566E+02 -.873005309E+02 -.873006381E+02 -.873007777E+02 -.873009492E+02 -.873011523E+02 -.873013863E+02 -.873016508E+02 -.873019455E+02 -.873022699E+02 -.873026236E+02 -.873030060E+02 -.873034166E+02 -.873038544E+02 -.873043188E+02 -.873048089E+02 -.873053239E+02 -.873058631E+02 -.873064255E+02 -.873070105E+02 -.873076173E+02 -.873082448E+02 -.873088922E+02 -.873095587E+02 -.873102433E+02 -.873109452E+02 -.873116634E+02 -.873123973E+02 -.873131458E+02 -.873139083E+02 -.873146838E+02 -.873154715E+02 -.873162707E+02 -.873170804E+02 -.873178999E+02 -.873187285E+02 -.873195652E+02 -.873204090E+02 -.873212585E+02 -.873221118E+02 -.873229656E+02 -.873238146E+02 -.873246500E+02 -.873254573E+02 -.873262134E+02 -.873268831E+02 -.873274141E+02 -.873277314E+02 -.873277314E+02
 -.873266169E+02 -.873266169E+02 -.873261008E+02 -.873252492E+02 -.873242032E+02 -.873230636E+02 -.873218892E+02 -.873207027E+02 -.873195097E+02 -.873183109E+02 -.873171017E+02 -.873158748E+02 -.873146283E+02 -.873133687E+02 -.873121059E+02 -.873108493E+02 -.873096096E+02 -.873083968E+02 -.873072169E+02 -.873060709E+02 -.873049571E+02 -.873038725E+02 -.873028129E+02 -.873017741E+02 -.873007544E+02 -.872997547E+02 -.872987770E+02 -.872978246E+02 -.872969013E+02 -.872960106E+02 -.872951551E+02 -.872943362E+02 -.872935548E+02 -.872928118E+02 -.872921072E+02 -.872914414E+02 -.872908151E+02 -.872902296E+02 -.872896860E+02 -.872891858E+02 -.872887299E+02 -.872883194E+02 -.872879548E+02 -.872876367E+02 -.872873649E+02 -.872871398E+02 -.872869616E+02 -.872868308E+02 -.872867476E+02 -.872867122E+02 -.872867250E+02 -.872867861E+02 -.872868953E+02 -.872870523E+02 -.872872565E+02 -.872875075E+02 -.872878048E+02 -.872881476E+02 -.872885355E+02 -.872889679E+02 -.872894440E+02 -.872899630E+02 -.872905241E+02 -.872911261E+02 -.872917679E+02 -.872924485E+02 -.872931667E+02 -.872939213E+02 -.872947112E+02 -.872955352E+02 -.872963920E+02 -.872972805E+02 -.872981992E+02 -.872991470E+02 -.873001225E+02 -.873011244E+02 -.873021515E+02 -.873032025E+02 -.873042762E+02 -.873053711E+02 -.873064861E+02 -.873076201E+02 -.873087717E+02 -.873099398E+02 -.873111234E+02 -.873123212E+02 -.873135319E+02 -.873147545E+02 -.873159873E+02 -.873172284E+02 -.873184750E+02 -.873197226E+02 -.873209634E+02 -.873221847E+02 -.873233654E+02 -.873244722E+02 -.873254534E+02 -.873262323E+02 -.873266987E+02 -.873266987E+02
 -.873254248E+02 -.873254248E+02 -.873248004E+02 -.873237607E+02 -.873224622E+02 -.873210072E+02 -.873194539E+02 -.873178367E+02 -.873161786E+02 -.873144927E+02 -.873127872E+02 -.873110718E+02 -.873093586E+02 -.873076582E+02 -.873059800E+02 -.873043325E+02 -.873027209E+02 -.873011454E+02 -.872996046E+02 -.872980960E+02 -.872966155E+02 -.872951584E+02 -.872937228E+02 -.872923107E+02 -.872909257E+02 -.872895720E+02 -.872882546E+02 -.872869787E+02 -.872857484E+02 -.872845653E+02 -.872834304E+02 -.872823439E+02 -.872813058E+02 -.872803156E+02 -.872793738E+02 -.872784816E+02 -.872776412E+02 -.872768547E+02 -.872761243E+02 -.872754521E+02 -.872748400E+02 -.872742894E+02 -.872738007E+02 -.872733744E+02 -.872730107E+02 -.872727098E+02 -.872724717E+02 -.872722968E+02 -.872721856E+02 -.872721385E+02 -.872721558E+02 -.872722378E+02 -.872723840E+02 -.872725943E+02 -.872728680E+02 -.872732047E+02 -.872736036E+02 -.872740638E+02 -.872745847E+02 -.872751652E+02 -.872758042E+02 -.872765006E+02 -.872772529E+02 -.872780600E+02 -.872789203E+02 -.872798325E+02 -.872807950E+02 -.872818062E+02 -.872828645E+02 -.872839682E+02 -.872851157E+02 -.872863053E+02 -.872875352E+02 -.872888036E+02 -.872901090E+02 -.872914495E+02 -.872928234E+02 -.872942289E+02 -.872956642E+02 -.872971277E+02 -.872986178E+02 -.873001329E+02 -.873016714E+02 -.873032317E+02 -.873048123E+02 -.873064116E+02 -.873080279E+02 -.873096598E+02 -.873113050E+02 -.873129613E+02 -.873146246E+02 -.873162890E+02 -.873179443E+02 -.873195734E+02 -.873211484E+02 -.873226247E+02 -.873239335E+02 -.873249726E+02 -.873255949E+02 -.873255949E+02
 -.873243901E+02 -.873243901E+02 -.873236261E+02 -.873223485E+02 -.873207214E+02 -.873188591E+02 -.873168459E+02 -.873147410E+02 -.873125825E+02 -.873103985E+02 -.873082135E+02 -.873060454E+02 -.873039045E+02 -.873017985E+02 -.872997332E+02 -.872977086E+02 -.872957202E+02 -.872937641E+02 -.872918372E+02 -.872899353E+02 -.872880554E+02 -.872861992E+02 -.872843714E+02 -.872825778E+02 -.872808246E+02 -.872791187E+02 -.872774656E+02 -.872758681E+02 -.872743273E+02 -.872728440E+02 -.872714184E+02 -.872700499E+02 -.872687384E+02 -.872674850E+02 -.872662922E+02 -.872651627E+02 -.872640991E+02 -.872631045E+02 -.872621820E+02 -.872613338E+02 -.872605616E+02 -.872598663E+02 -.872592489E+02 -.872587100E+02 -.872582498E+02 -.872578684E+02 -.872575664E+02 -.872573445E+02 -.872572036E+02 -.872571441E+02 -.872571662E+02 -.872572701E+02 -.872574555E+02 -.872577220E+02 -.872580689E+02 -.872584953E+02 -.872590005E+02 -.872595833E+02 -.872602427E+02 -.872609772E+02 -.872617855E+02 -.872626660E+02 -.872636172E+02 -.872646375E+02 -.872657251E+02 -.872668780E+02 -.872680942E+02 -.872693717E+02 -.872707084E+02 -.872721020E+02 -.872735505E+02 -.872750516E+02 -.872766032E+02 -.872782031E+02 -.872798490E+02 -.872815388E+02 -.872832700E+02 -.872850406E+02 -.872868484E+02 -.872886913E+02 -.872905673E+02 -.872924742E+02 -.872944101E+02 -.872963730E+02 -.872983608E+02 -.873003718E+02 -.873024037E+02 -.873044547E+02 -.873065222E+02 -.873086031E+02 -.873106926E+02 -.873127831E+02 -.873148617E+02 -.873169073E+02 -.873188847E+02 -.873207379E+02 -.873223810E+02 -.873236854E+02 -.873244666E+02 -.873244666E+02
 -.873233624E+02 -.873233624E+02 -.873224128E+02 -.873208173E+02 -.873187822E+02 -.873164634E+02 -.873139743E+02 -.873113913E+02 -.873087675E+02 -.873061411E+02 -.873035347E+02 -.873009595E+02 -.872984222E+02 -.872959247E+02 -.872934634E+02 -.872910337E+02 -.872886334E+02 -.872862599E+02 -.872839101E+02 -.872815847E+02 -.872792889E+02 -.872770287E+02 -.872748098E+02 -.872726389E+02 -.872705233E+02 -.872684675E+02 -.872664733E+02 -.872645420E+02 -.872626751E+02 -.872608734E+02 -.872591370E+02 -.872574674E+02 -.872558671E+02 -.872543392E+02 -.872528867E+02 -.872515125E+02 -.872502201E+02 -.872490128E+02 -.872478929E+02 -.872468624E+02 -.872459230E+02 -.872450765E+02 -.872443238E+02 -.872436657E+02 -.872431030E+02 -.872426368E+02 -.872422681E+02 -.872419978E+02 -.872418265E+02 -.872417548E+02 -.872417828E+02 -.872419105E+02 -.872421374E+02 -.872424628E+02 -.872428861E+02 -.872434064E+02 -.872440224E+02 -.872447329E+02 -.872455364E+02 -.872464313E+02 -.872474160E+02 -.872484887E+02 -.872496473E+02 -.872508897E+02 -.872522136E+02 -.872536166E+02 -.872550963E+02 -.872566499E+02 -.872582748E+02 -.872599684E+02 -.872617282E+02 -.872635514E+02 -.872654353E+02 -.872673772E+02 -.872693742E+02 -.872714237E+02 -.872735229E+02 -.872756692E+02 -.872778599E+02 -.872800924E+02 -.872823643E+02 -.872846729E+02 -.872870157E+02 -.872893904E+02 -.872917946E+02 -.872942261E+02 -.872966824E+02 -.872991610E+02 -.873016590E+02 -.873041726E+02 -.873066960E+02 -.873092200E+02 -.873117294E+02 -.873141984E+02 -.873165849E+02 -.873188214E+02 -.873208040E+02 -.873223780E+02 -.873233205E+02 -.873233205E+02
 -.873221568E+02 -.873221568E+02 -.873209970E+02 -.873190592E+02 -.873166192E+02 -.873138725E+02 -.873109529E+02 -.873079515E+02 -.873049254E+02 -.873019034E+02 -.872988991E+02 -.872959204E+02 -.872929684E+02 -.872900394E+02 -.872871332E+02 -.872842530E+02 -.872813999E+02 -.872785749E+02 -.872757824E+02 -.872730289E+02 -.872703194E+02 -.872676579E+02 -.872650502E+02 -.872625013E+02 -.872600141E+02 -.872575904E+02 -.872552336E+02 -.872529467E+02 -.872507315E+02 -.872485901E+02 -.872465261E+02 -.872445435E+02 -.872426453E+02 -.872408342E+02 -.872391136E+02 -.872374871E+02 -.872359575E+02 -.872345274E+02 -.872331993E+02 -.872319762E+02 -.872308605E+02 -.872298539E+02 -.872289580E+02 -.872281746E+02 -.872275054E+02 -.872269516E+02 -.872265142E+02 -.872261940E+02 -.872259917E+02 -.872259078E+02 -.872259422E+02 -.872260947E+02 -.872263651E+02 -.872267526E+02 -.872272565E+02 -.872278755E+02 -.872286081E+02 -.872294529E+02 -.872304082E+02 -.872314720E+02 -.872326421E+02 -.872339164E+02 -.872352923E+02 -.872367671E+02 -.872383381E+02 -.872400022E+02 -.872417564E+02 -.872435977E+02 -.872455230E+02 -.872475291E+02 -.872496128E+02 -.872517708E+02 -.872539997E+02 -.872562962E+02 -.872586571E+02 -.872610789E+02 -.872635586E+02 -.872660929E+02 -.872686786E+02 -.872713125E+02 -.872739916E+02 -.872767130E+02 -.872794737E+02 -.872822709E+02 -.872851019E+02 -.872879640E+02 -.872908544E+02 -.872937702E+02 -.872967079E+02 -.872996630E+02 -.873026290E+02 -.873055950E+02 -.873085432E+02 -.873114435E+02 -.873142464E+02 -.873168728E+02 -.873192009E+02 -.873210490E+02 -.873221557E+02 -.873221557E+02
 -.873207503E+02 -.873207503E+02 -.873194069E+02 -.873171783E+02 -.873143946E+02 -.873112809E+02 -.873079883E+02 -.873046087E+02 -.873011892E+02 -.872977536E+02 -.872943160E+02 -.872908813E+02 -.872874524E+02 -.872840378E+02 -.872806471E+02 -.872772867E+02 -.872739628E+02 -.872706830E+02 -.872674525E+02 -.872642729E+02 -.872611460E+02 -.872580758E+02 -.872550647E+02 -.872521142E+02 -.872492281E+02 -.872464118E+02 -.872436704E+02 -.872410073E+02 -.872384269E+02 -.872359344E+02 -.872335338E+02 -.872312282E+02 -.872290204E+02 -.872269141E+02 -.872249129E+02 -.872230195E+02 -.872212373E+02 -.872195700E+02 -.872180216E+02 -.872165951E+02 -.872152931E+02 -.872141181E+02 -.872130728E+02 -.872121594E+02 -.872113792E+02 -.872107336E+02 -.872102239E+02 -.872098513E+02 -.872096161E+02 -.872095189E+02 -.872095599E+02 -.872097390E+02 -.872100561E+02 -.872105100E+02 -.872110997E+02 -.872118238E+02 -.872126805E+02 -.872136680E+02 -.872147841E+02 -.872160264E+02 -.872173924E+02 -.872188794E+02 -.872204843E+02 -.872222038E+02 -.872240346E+02 -.872259733E+02 -.872280163E+02 -.872301601E+02 -.872324008E+02 -.872347345E+02 -.872371574E+02 -.872396654E+02 -.872422545E+02 -.872449209E+02 -.872476606E+02 -.872504698E+02 -.872533446E+02 -.872562813E+02 -.872592759E+02 -.872623250E+02 -.872654249E+02 -.872685722E+02 -.872717636E+02 -.872749959E+02 -.872782659E+02 -.872815703E+02 -.872849062E+02 -.872882700E+02 -.872916580E+02 -.872950649E+02 -.872984833E+02 -.873019008E+02 -.873052970E+02 -.873086373E+02 -.873118648E+02 -.873148887E+02 -.873175687E+02 -.873196960E+02 -.873209698E+02 -.873209698E+02
 -.873193184E+02 -.873193184E+02 -.873178348E+02 -.873153687E+02 -.873122847E+02 -.873088311E+02 -.873051624E+02 -.873013660E+02 -.872974944E+02 -.872935798E+02 -.872896388E+02 -.872856867E+02 -.872817434E+02 -.872778251E+02 -.872739423E+02 -.872701046E+02 -.872663199E+02 -.872625905E+02 -.872589151E+02 -.872552943E+02 -.872517303E+02 -.872482243E+02 -.872447788E+02 -.872413998E+02 -.872380944E+02 -.872348684E+02 -.872317269E+02 -.872286760E+02 -.872257211E+02 -.872228660E+02 -.872201136E+02 -.872174677E+02 -.872149327E+02 -.872125125E+02 -.872102107E+02 -.872080320E+02 -.872059815E+02 -.872040639E+02 -.872022826E+02 -.872006411E+02 -.871991429E+02 -.871977912E+02 -.871965883E+02 -.871955364E+02 -.871946377E+02 -.871938942E+02 -.871933075E+02 -.871928785E+02 -.871926082E+02 -.871924975E+02 -.871925467E+02 -.871927554E+02 -.871931229E+02 -.871936482E+02 -.871943299E+02 -.871951662E+02 -.871961552E+02 -.871972946E+02 -.871985818E+02 -.872000142E+02 -.872015888E+02 -.872033020E+02 -.872051502E+02 -.872071298E+02 -.872092367E+02 -.872114669E+02 -.872138162E+02 -.872162800E+02 -.872188539E+02 -.872215330E+02 -.872243129E+02 -.872271887E+02 -.872301560E+02 -.872332101E+02 -.872363464E+02 -.872395603E+02 -.872428474E+02 -.872462032E+02 -.872496234E+02 -.872531038E+02 -.872566404E+02 -.872602291E+02 -.872638662E+02 -.872675480E+02 -.872712707E+02 -.872750309E+02 -.872788251E+02 -.872826494E+02 -.872864995E+02 -.872903697E+02 -.872942515E+02 -.872981311E+02 -.873019854E+02 -.873057752E+02 -.873094363E+02 -.873128658E+02 -.873159049E+02 -.873183170E+02 -.873197612E+02 -.873197612E+02
 -.873180359E+02 -.873180359E+02 -.873164160E+02 -.873137110E+02 -.873103092E+02 -.873064672E+02 -.873023461E+02 -.872980532E+02 -.872936578E+02 -.872892020E+02 -.872847210E+02 -.872802462E+02 -.872757982E+02 -.872713899E+02 -.872670310E+02 -.872627268E+02 -.872584765E+02 -.872542780E+02 -.872501325E+02 -.872460425E+02 -.872420103E+02 -.872380403E+02 -.872341408E+02 -.872303191E+02 -.872265809E+02 -.872229318E+02 -.872193780E+02 -.872159248E+02 -.872125758E+02 -.872093347E+02 -.872062068E+02 -.872031976E+02 -.872003119E+02 -.871975552E+02 -.871949337E+02 -.871924534E+02 -.871901192E+02 -.871879354E+02 -.871859062E+02 -.871840358E+02 -.871823280E+02 -.871807859E+02 -.871794128E+02 -.871782119E+02 -.871771863E+02 -.871763379E+02 -.871756687E+02 -.871751803E+02 -.871748738E+02 -.871747498E+02 -.871748083E+02 -.871750487E+02 -.871754703E+02 -.871760720E+02 -.871768522E+02 -.871778089E+02 -.871789399E+02 -.871802428E+02 -.871817145E+02 -.871833516E+02 -.871851503E+02 -.871871066E+02 -.871892161E+02 -.871914744E+02 -.871938768E+02 -.871964183E+02 -.871990938E+02 -.872018979E+02 -.872048253E+02 -.872078706E+02 -.872110284E+02 -.872142932E+02 -.872176598E+02 -.872211226E+02 -.872246762E+02 -.872283154E+02 -.872320349E+02 -.872358296E+02 -.872396947E+02 -.872436253E+02 -.872476167E+02 -.872516645E+02 -.872557642E+02 -.872599116E+02 -.872641027E+02 -.872683337E+02 -.872726004E+02 -.872768989E+02 -.872812244E+02 -.872855704E+02 -.872899277E+02 -.872942808E+02 -.872986040E+02 -.873028537E+02 -.873069580E+02 -.873108019E+02 -.873142077E+02 -.873169104E+02 -.873185285E+02 -.873185285E+02
 -.873168961E+02 -.873168961E+02 -.873151048E+02 -.873121074E+02 -.873083089E+02 -.873039875E+02 -.872993400E+02 -.872944985E+02 -.872895485E+02 -.872845548E+02 -.872795620E+02 -.872745939E+02 -.872696637E+02 -.872647790E+02 -.872599419E+02 -.872551505E+02 -.872504039E+02 -.872457062E+02 -.872410623E+02 -.872364766E+02 -.872319563E+02 -.872275102E+02 -.872231449E+02 -.872188652E+02 -.872146763E+02 -.872105839E+02 -.872065929E+02 -.872027078E+02 -.871989341E+02 -.871952790E+02 -.871917492E+02 -.871883511E+02 -.871850916E+02 -.871819782E+02 -.871790176E+02 -.871762151E+02 -.871735758E+02 -.871711050E+02 -.871688081E+02 -.871666895E+02 -.871647537E+02 -.871630054E+02 -.871614491E+02 -.871600883E+02 -.871589261E+02 -.871579652E+02 -.871572079E+02 -.871566557E+02 -.871563098E+02 -.871561705E+02 -.871562381E+02 -.871565122E+02 -.871569922E+02 -.871576767E+02 -.871585643E+02 -.871596526E+02 -.871609390E+02 -.871624203E+02 -.871640926E+02 -.871659518E+02 -.871679932E+02 -.871702122E+02 -.871726035E+02 -.871751620E+02 -.871778820E+02 -.871807575E+02 -.871837825E+02 -.871869508E+02 -.871902562E+02 -.871936925E+02 -.871972533E+02 -.872009322E+02 -.872047229E+02 -.872086189E+02 -.872126140E+02 -.872167022E+02 -.872208774E+02 -.872251339E+02 -.872294660E+02 -.872338681E+02 -.872383349E+02 -.872428614E+02 -.872474426E+02 -.872520739E+02 -.872567508E+02 -.872614691E+02 -.872662243E+02 -.872710121E+02 -.872758271E+02 -.872806626E+02 -.872855081E+02 -.872903469E+02 -.872951506E+02 -.872998710E+02 -.873044285E+02 -.873086959E+02 -.873124761E+02 -.873154757E+02 -.873172712E+02 -.873172712E+02
 -.873157364E+02 -.873157364E+02 -.873137352E+02 -.873103750E+02 -.873061095E+02 -.873012702E+02 -.872960850E+02 -.872907062E+02 -.872852409E+02 -.872797538E+02 -.872742770E+02 -.872688261E+02 -.872634071E+02 -.872580219E+02 -.872526701E+02 -.872473540E+02 -.872420820E+02 -.872368617E+02 -.872316996E+02 -.872266047E+02 -.872215852E+02 -.872166459E+02 -.872117906E+02 -.872070243E+02 -.872023527E+02 -.871977816E+02 -.871933169E+02 -.871889662E+02 -.871847384E+02 -.871806415E+02 -.871766828E+02 -.871728702E+02 -.871692123E+02 -.871657163E+02 -.871623885E+02 -.871592356E+02 -.871562644E+02 -.871534815E+02 -.871508928E+02 -.871485042E+02 -.871463218E+02 -.871443510E+02 -.871425961E+02 -.871410613E+02 -.871397502E+02 -.871386660E+02 -.871378114E+02 -.871371883E+02 -.871367980E+02 -.871366416E+02 -.871367196E+02 -.871370316E+02 -.871375769E+02 -.871383540E+02 -.871393608E+02 -.871405945E+02 -.871420515E+02 -.871437279E+02 -.871456189E+02 -.871477198E+02 -.871500253E+02 -.871525297E+02 -.871552271E+02 -.871581110E+02 -.871611748E+02 -.871644116E+02 -.871678142E+02 -.871713756E+02 -.871750883E+02 -.871789450E+02 -.871829381E+02 -.871870601E+02 -.871913036E+02 -.871956612E+02 -.872001258E+02 -.872046904E+02 -.872093480E+02 -.872140920E+02 -.872189160E+02 -.872238137E+02 -.872287790E+02 -.872338064E+02 -.872388903E+02 -.872440258E+02 -.872492077E+02 -.872544315E+02 -.872596923E+02 -.872649855E+02 -.872703054E+02 -.872756445E+02 -.872809919E+02 -.872863291E+02 -.872916250E+02 -.872968272E+02 -.873018482E+02 -.873065482E+02 -.873107108E+02 -.873140132E+02 -.873159898E+02 -.873159898E+02
 -.873144258E+02 -.873144258E+02 -.873121893E+02 -.873084446E+02 -.873037223E+02 -.872983928E+02 -.872927091E+02 -.872868431E+02 -.872808952E+02 -.872749189E+02 -.872689412E+02 -.872629736E+02 -.872570231E+02 -.872510932E+02 -.872451908E+02 -.872393284E+02 -.872335146E+02 -.872277566E+02 -.872220634E+02 -.872164416E+02 -.872108949E+02 -.872054270E+02 -.872000435E+02 -.871947514E+02 -.871895582E+02 -.871844712E+02 -.871794998E+02 -.871746540E+02 -.871699420E+02 -.871653717E+02 -.871609523E+02 -.871566932E+02 -.871526027E+02 -.871486888E+02 -.871449602E+02 -.871414257E+02 -.871380934E+02 -.871349703E+02 -.871320640E+02 -.871293816E+02 -.871269296E+02 -.871247135E+02 -.871227389E+02 -.871210110E+02 -.871195347E+02 -.871183138E+02 -.871173517E+02 -.871166510E+02 -.871162135E+02 -.871160405E+02 -.871161322E+02 -.871164881E+02 -.871171071E+02 -.871179873E+02 -.871191259E+02 -.871205193E+02 -.871221636E+02 -.871240538E+02 -.871261849E+02 -.871285512E+02 -.871311465E+02 -.871339641E+02 -.871369966E+02 -.871402366E+02 -.871436760E+02 -.871473068E+02 -.871511207E+02 -.871551090E+02 -.871592630E+02 -.871635740E+02 -.871680332E+02 -.871726319E+02 -.871773614E+02 -.871822134E+02 -.871871796E+02 -.871922519E+02 -.871974223E+02 -.872026833E+02 -.872080275E+02 -.872134478E+02 -.872189377E+02 -.872244907E+02 -.872301009E+02 -.872357627E+02 -.872414705E+02 -.872472194E+02 -.872530043E+02 -.872588201E+02 -.872646608E+02 -.872705186E+02 -.872763816E+02 -.872822300E+02 -.872880303E+02 -.872937252E+02 -.872992196E+02 -.873043611E+02 -.873089136E+02 -.873125246E+02 -.873146856E+02 -.873146856E+02
 -.873129550E+02 -.873129550E+02 -.873105028E+02 -.873064192E+02 -.873012874E+02 -.872955118E+02 -.872893662E+02 -.872830167E+02 -.872765613E+02 -.872700543E+02 -.872635256E+02 -.872569960E+02 -.872504754E+02 -.872439760E+02 -.872375122E+02 -.872310911E+02 -.872247189E+02 -.872184038E+02 -.872121507E+02 -.872059634E+02 -.871998474E+02 -.871938096E+02 -.871878591E+02 -.871820047E+02 -.871762546E+02 -.871706192E+02 -.871651087E+02 -.871597311E+02 -.871544953E+02 -.871494122E+02 -.871444924E+02 -.871397458E+02 -.871351826E+02 -.871308137E+02 -.871266493E+02 -.871226987E+02 -.871189705E+02 -.871154737E+02 -.871122169E+02 -.871092081E+02 -.871064549E+02 -.871039652E+02 -.871017463E+02 -.870998050E+02 -.870981467E+02 -.870967763E+02 -.870956976E+02 -.870949134E+02 -.870944257E+02 -.870942355E+02 -.870943430E+02 -.870947477E+02 -.870954482E+02 -.870964421E+02 -.870977262E+02 -.870992966E+02 -.871011485E+02 -.871032765E+02 -.871056744E+02 -.871083354E+02 -.871112520E+02 -.871144159E+02 -.871178184E+02 -.871214507E+02 -.871253032E+02 -.871293665E+02 -.871336304E+02 -.871380849E+02 -.871427197E+02 -.871475245E+02 -.871524892E+02 -.871576037E+02 -.871628580E+02 -.871682423E+02 -.871737470E+02 -.871793628E+02 -.871850806E+02 -.871908919E+02 -.871967882E+02 -.872027618E+02 -.872088052E+02 -.872149114E+02 -.872210737E+02 -.872272859E+02 -.872335422E+02 -.872398373E+02 -.872461656E+02 -.872525220E+02 -.872589000E+02 -.872652917E+02 -.872716842E+02 -.872780565E+02 -.872843726E+02 -.872905706E+02 -.872965478E+02 -.873021391E+02 -.873070883E+02 -.873110131E+02 -.873133616E+02 -.873133616E+02
 -.873114479E+02 -.873114479E+02 -.873088169E+02 -.873044308E+02 -.872989147E+02 -.872927005E+02 -.872860658E+02 -.872791878E+02 -.872721735E+02 -.872650897E+02 -.872579801E+02 -.872508656E+02 -.872437649E+02 -.872366927E+02 -.872296524E+02 -.872226496E+02 -.872156910E+02 -.872087811E+02 -.872019258E+02 -.871951325E+02 -.871884101E+02 -.871817694E+02 -.871752190E+02 -.871687672E+02 -.871624250E+02 -.871562020E+02 -.871501067E+02 -.871441504E+02 -.871383455E+02 -.871327043E+02 -.871272388E+02 -.871219610E+02 -.871168831E+02 -.871120165E+02 -.871073717E+02 -.871029592E+02 -.870987903E+02 -.870948758E+02 -.870912264E+02 -.870878525E+02 -.870847646E+02 -.870819724E+02 -.870794844E+02 -.870773080E+02 -.870754494E+02 -.870739139E+02 -.870727057E+02 -.870718279E+02 -.870712829E+02 -.870710722E+02 -.870711963E+02 -.870716550E+02 -.870724464E+02 -.870735680E+02 -.870750159E+02 -.870767856E+02 -.870788712E+02 -.870812664E+02 -.870839634E+02 -.870869538E+02 -.870902285E+02 -.870937778E+02 -.870975914E+02 -.871016585E+02 -.871059682E+02 -.871105087E+02 -.871152684E+02 -.871202352E+02 -.871253972E+02 -.871307423E+02 -.871362587E+02 -.871419346E+02 -.871477584E+02 -.871537186E+02 -.871598043E+02 -.871660046E+02 -.871723093E+02 -.871787086E+02 -.871851932E+02 -.871917542E+02 -.871983833E+02 -.872050727E+02 -.872118152E+02 -.872186040E+02 -.872254330E+02 -.872322962E+02 -.872391883E+02 -.872461036E+02 -.872530358E+02 -.872599762E+02 -.872669117E+02 -.872738200E+02 -.872806625E+02 -.872873730E+02 -.872938412E+02 -.872998892E+02 -.873052409E+02 -.873094838E+02 -.873120222E+02 -.873120222E+02
 -.873100069E+02 -.873100069E+02 -.873072006E+02 -.873025062E+02 -.872965855E+02 -.872898886E+02 -.872827194E+02 -.872752731E+02 -.872676769E+02 -.872600107E+02 -.872523140E+02 -.872446160E+02 -.872369315E+02 -.872292630E+02 -.872216164E+02 -.872139979E+02 -.872064133E+02 -.871988713E+02 -.871913806E+02 -.871839509E+02 -.871765934E+02 -.871693155E+02 -.871621252E+02 -.871550341E+02 -.871480517E+02 -.871411884E+02 -.871344578E+02 -.871278739E+02 -.871214508E+02 -.871152016E+02 -.871091393E+02 -.871032775E+02 -.870976290E+02 -.870922062E+02 -.870870227E+02 -.870820929E+02 -.870774307E+02 -.870730499E+02 -.870689639E+02 -.870651859E+02 -.870617275E+02 -.870585994E+02 -.870558110E+02 -.870533705E+02 -.870512852E+02 -.870495615E+02 -.870482047E+02 -.870472193E+02 -.870466085E+02 -.870463747E+02 -.870465185E+02 -.870470394E+02 -.870479352E+02 -.870492028E+02 -.870508374E+02 -.870528333E+02 -.870551837E+02 -.870578803E+02 -.870609138E+02 -.870642743E+02 -.870679508E+02 -.870719319E+02 -.870762052E+02 -.870807579E+02 -.870855767E+02 -.870906479E+02 -.870959574E+02 -.871014912E+02 -.871072352E+02 -.871131752E+02 -.871192973E+02 -.871255876E+02 -.871320326E+02 -.871386191E+02 -.871453343E+02 -.871521660E+02 -.871591024E+02 -.871661325E+02 -.871732457E+02 -.871804320E+02 -.871876822E+02 -.871949879E+02 -.872023410E+02 -.872097344E+02 -.872171614E+02 -.872246160E+02 -.872320926E+02 -.872395855E+02 -.872470881E+02 -.872545918E+02 -.872620827E+02 -.872695377E+02 -.872769158E+02 -.872841466E+02 -.872911121E+02 -.872976220E+02 -.873033802E+02 -.873079441E+02 -.873106739E+02 -.873106739E+02
 -.873086159E+02 -.873086159E+02 -.873056102E+02 -.873005757E+02 -.872942088E+02 -.872870013E+02 -.872792826E+02 -.872712731E+02 -.872631094E+02 -.872548638E+02 -.872465838E+02 -.872382906E+02 -.872299912E+02 -.872216950E+02 -.872134091E+02 -.872051423E+02 -.871969045E+02 -.871887040E+02 -.871805503E+02 -.871724538E+02 -.871644200E+02 -.871564577E+02 -.871485794E+02 -.871407956E+02 -.871331187E+02 -.871255639E+02 -.871181458E+02 -.871108793E+02 -.871037781E+02 -.870968564E+02 -.870901300E+02 -.870836141E+02 -.870773243E+02 -.870712783E+02 -.870654937E+02 -.870599877E+02 -.870547769E+02 -.870498777E+02 -.870453053E+02 -.870410741E+02 -.870371972E+02 -.870336870E+02 -.870305548E+02 -.870278111E+02 -.870254655E+02 -.870235262E+02 -.870220002E+02 -.870208935E+02 -.870202100E+02 -.870199520E+02 -.870201203E+02 -.870207138E+02 -.870217299E+02 -.870231645E+02 -.870250122E+02 -.870272657E+02 -.870299166E+02 -.870329551E+02 -.870363701E+02 -.870401496E+02 -.870442807E+02 -.870487494E+02 -.870535410E+02 -.870586399E+02 -.870640301E+02 -.870696954E+02 -.870756191E+02 -.870817846E+02 -.870881751E+02 -.870947739E+02 -.871015646E+02 -.871085309E+02 -.871156570E+02 -.871229277E+02 -.871303283E+02 -.871378448E+02 -.871454638E+02 -.871531726E+02 -.871609593E+02 -.871688131E+02 -.871767235E+02 -.871846813E+02 -.871926778E+02 -.872007055E+02 -.872087573E+02 -.872168271E+02 -.872249092E+02 -.872329977E+02 -.872410863E+02 -.872491662E+02 -.872572235E+02 -.872652339E+02 -.872731545E+02 -.872809108E+02 -.872883775E+02 -.872953518E+02 -.873015182E+02 -.873064040E+02 -.873093257E+02 -.873093257E+02
 -.873072096E+02 -.873072096E+02 -.873039909E+02 -.872985956E+02 -.872917813E+02 -.872840736E+02 -.872758307E+02 -.872672789E+02 -.872585478E+02 -.872497192E+02 -.872408336E+02 -.872319117E+02 -.872229701E+02 -.872140199E+02 -.872050729E+02 -.871961379E+02 -.871872217E+02 -.871783328E+02 -.871694798E+02 -.871606680E+02 -.871519077E+02 -.871432127E+02 -.871345936E+02 -.871260643E+02 -.871176394E+02 -.871093331E+02 -.871011609E+02 -.870931373E+02 -.870852790E+02 -.870776054E+02 -.870701349E+02 -.870628874E+02 -.870558842E+02 -.870491458E+02 -.870426919E+02 -.870365420E+02 -.870307148E+02 -.870252289E+02 -.870201019E+02 -.870153510E+02 -.870109927E+02 -.870070426E+02 -.870035155E+02 -.870004248E+02 -.869977822E+02 -.869955981E+02 -.869938811E+02 -.869926377E+02 -.869918724E+02 -.869915879E+02 -.869917848E+02 -.869924617E+02 -.869936157E+02 -.869952421E+02 -.869973339E+02 -.869998825E+02 -.870028777E+02 -.870063076E+02 -.870101591E+02 -.870144175E+02 -.870190671E+02 -.870240908E+02 -.870294708E+02 -.870351884E+02 -.870412246E+02 -.870475597E+02 -.870541740E+02 -.870610475E+02 -.870681603E+02 -.870754928E+02 -.870830254E+02 -.870907393E+02 -.870986160E+02 -.871066379E+02 -.871147881E+02 -.871230502E+02 -.871314093E+02 -.871398508E+02 -.871483617E+02 -.871569294E+02 -.871655427E+02 -.871741914E+02 -.871828665E+02 -.871915597E+02 -.872002639E+02 -.872089728E+02 -.872176806E+02 -.872263819E+02 -.872350705E+02 -.872437378E+02 -.872523698E+02 -.872609415E+02 -.872694082E+02 -.872776918E+02 -.872856600E+02 -.872930980E+02 -.872996710E+02 -.873048769E+02 -.873079893E+02 -.873079893E+02
 -.873057888E+02 -.873057888E+02 -.873023572E+02 -.872966210E+02 -.872893836E+02 -.872812047E+02 -.872724506E+02 -.872633466E+02 -.872540359E+02 -.872445991E+02 -.872350827E+02 -.872255166E+02 -.872159196E+02 -.872063055E+02 -.871966809E+02 -.871870517E+02 -.871774248E+02 -.871678083E+02 -.871582082E+02 -.871486363E+02 -.871391060E+02 -.871296269E+02 -.871202125E+02 -.871108751E+02 -.871016288E+02 -.870924906E+02 -.870834767E+02 -.870746079E+02 -.870659078E+02 -.870573978E+02 -.870491016E+02 -.870410430E+02 -.870332444E+02 -.870257284E+02 -.870185171E+02 -.870116331E+02 -.870050990E+02 -.869989378E+02 -.869931717E+02 -.869878225E+02 -.869829110E+02 -.869784568E+02 -.869744778E+02 -.869709899E+02 -.869680075E+02 -.869655428E+02 -.869636057E+02 -.869622042E+02 -.869613438E+02 -.869610276E+02 -.869612567E+02 -.869620300E+02 -.869633440E+02 -.869651924E+02 -.869675670E+02 -.869704573E+02 -.869738509E+02 -.869777333E+02 -.869820883E+02 -.869868982E+02 -.869921434E+02 -.869978033E+02 -.870038562E+02 -.870102798E+02 -.870170508E+02 -.870241459E+02 -.870315413E+02 -.870392132E+02 -.870471379E+02 -.870552920E+02 -.870636527E+02 -.870721978E+02 -.870809059E+02 -.870897563E+02 -.870987295E+02 -.871078069E+02 -.871169712E+02 -.871262062E+02 -.871354970E+02 -.871448299E+02 -.871541927E+02 -.871635743E+02 -.871729649E+02 -.871823561E+02 -.871917405E+02 -.872011119E+02 -.872104648E+02 -.872197942E+02 -.872290943E+02 -.872383570E+02 -.872475685E+02 -.872567034E+02 -.872657157E+02 -.872745239E+02 -.872829891E+02 -.872908853E+02 -.872978592E+02 -.873033802E+02 -.873066799E+02 -.873066799E+02
 -.873044012E+02 -.873044012E+02 -.873007811E+02 -.872947274E+02 -.872870880E+02 -.872784408E+02 -.872691608E+02 -.872594937E+02 -.872495897E+02 -.872395376E+02 -.872293913E+02 -.872191818E+02 -.872089262E+02 -.871986316E+02 -.871883041E+02 -.871779501E+02 -.871675785E+02 -.871571958E+02 -.871468127E+02 -.871364403E+02 -.871260858E+02 -.871157604E+02 -.871054749E+02 -.870952448E+02 -.870850892E+02 -.870750271E+02 -.870650839E+02 -.870552853E+02 -.870456550E+02 -.870362190E+02 -.870270023E+02 -.870180298E+02 -.870093275E+02 -.870009214E+02 -.869928394E+02 -.869851101E+02 -.869777621E+02 -.869708241E+02 -.869643235E+02 -.869582869E+02 -.869527394E+02 -.869477041E+02 -.869432024E+02 -.869392537E+02 -.869358755E+02 -.869330825E+02 -.869308874E+02 -.869293001E+02 -.869283275E+02 -.869279740E+02 -.869282413E+02 -.869291280E+02 -.869306292E+02 -.869327377E+02 -.869354433E+02 -.869387330E+02 -.869425913E+02 -.869470005E+02 -.869519407E+02 -.869573897E+02 -.869633238E+02 -.869697180E+02 -.869765458E+02 -.869837801E+02 -.869913928E+02 -.869993559E+02 -.870076407E+02 -.870162184E+02 -.870250611E+02 -.870341409E+02 -.870434310E+02 -.870529051E+02 -.870625381E+02 -.870723062E+02 -.870821868E+02 -.870921586E+02 -.871022018E+02 -.871122982E+02 -.871224311E+02 -.871325856E+02 -.871427482E+02 -.871529071E+02 -.871630519E+02 -.871731741E+02 -.871832662E+02 -.871933224E+02 -.872033377E+02 -.872133076E+02 -.872232272E+02 -.872330891E+02 -.872428800E+02 -.872525748E+02 -.872621264E+02 -.872714504E+02 -.872804022E+02 -.872887453E+02 -.872961090E+02 -.873019357E+02 -.873054169E+02 -.873054169E+02
 -.873031265E+02 -.873031265E+02 -.872993190E+02 -.872929531E+02 -.872849080E+02 -.872757809E+02 -.872659754E+02 -.872557513E+02 -.872452658E+02 -.872346134E+02 -.872238471E+02 -.872129938E+02 -.872020666E+02 -.871910745E+02 -.871800247E+02 -.871689271E+02 -.871577858E+02 -.871466080E+02 -.871354005E+02 -.871241676E+02 -.871129183E+02 -.871016638E+02 -.870904223E+02 -.870792149E+02 -.870680630E+02 -.870569942E+02 -.870460340E+02 -.870352071E+02 -.870245407E+02 -.870140610E+02 -.870037967E+02 -.869937783E+02 -.869840373E+02 -.869746082E+02 -.869655258E+02 -.869568253E+02 -.869485416E+02 -.869407086E+02 -.869333593E+02 -.869265253E+02 -.869202364E+02 -.869145211E+02 -.869094058E+02 -.869049147E+02 -.869010697E+02 -.868978895E+02 -.868953901E+02 -.868935837E+02 -.868924797E+02 -.868920836E+02 -.868923973E+02 -.868934184E+02 -.868951415E+02 -.868975572E+02 -.869006527E+02 -.869044121E+02 -.869088163E+02 -.869138431E+02 -.869194676E+02 -.869256628E+02 -.869323999E+02 -.869396477E+02 -.869473742E+02 -.869555463E+02 -.869641301E+02 -.869730910E+02 -.869823944E+02 -.869920064E+02 -.870018931E+02 -.870120216E+02 -.870223598E+02 -.870328771E+02 -.870435440E+02 -.870543329E+02 -.870652176E+02 -.870761737E+02 -.870871788E+02 -.870982125E+02 -.871092563E+02 -.871202937E+02 -.871313102E+02 -.871422932E+02 -.871532321E+02 -.871641181E+02 -.871749443E+02 -.871857053E+02 -.871963968E+02 -.872070155E+02 -.872175575E+02 -.872280166E+02 -.872383807E+02 -.872486250E+02 -.872587022E+02 -.872685257E+02 -.872779461E+02 -.872867174E+02 -.872944531E+02 -.873005706E+02 -.873042240E+02 -.873042240E+02
 -.873019545E+02 -.873019545E+02 -.872979616E+02 -.872912836E+02 -.872828338E+02 -.872732461E+02 -.872629438E+02 -.872521916E+02 -.872411519E+02 -.872299179E+02 -.872185396E+02 -.872070446E+02 -.871954479E+02 -.871837596E+02 -.871719881E+02 -.871601326E+02 -.871481948E+02 -.871361774E+02 -.871240818E+02 -.871119171E+02 -.870996963E+02 -.870874391E+02 -.870751672E+02 -.870629024E+02 -.870506706E+02 -.870384959E+02 -.870264031E+02 -.870144201E+02 -.870025761E+02 -.869909047E+02 -.869794414E+02 -.869682242E+02 -.869572940E+02 -.869466916E+02 -.869364590E+02 -.869266377E+02 -.869172686E+02 -.869083925E+02 -.869000490E+02 -.868922769E+02 -.868851133E+02 -.868785941E+02 -.868727525E+02 -.868676190E+02 -.868632211E+02 -.868595826E+02 -.868567230E+02 -.868546582E+02 -.868533999E+02 -.868529543E+02 -.868533237E+02 -.868545054E+02 -.868564922E+02 -.868592725E+02 -.868628307E+02 -.868671467E+02 -.868721965E+02 -.868779525E+02 -.868843842E+02 -.868914580E+02 -.868991379E+02 -.869073857E+02 -.869161623E+02 -.869254268E+02 -.869351374E+02 -.869452525E+02 -.869557305E+02 -.869665301E+02 -.869776108E+02 -.869889333E+02 -.870004597E+02 -.870121539E+02 -.870239815E+02 -.870359100E+02 -.870479095E+02 -.870599522E+02 -.870720127E+02 -.870840682E+02 -.870960982E+02 -.871080847E+02 -.871200124E+02 -.871318680E+02 -.871436409E+02 -.871553226E+02 -.871669067E+02 -.871783886E+02 -.871897654E+02 -.872010353E+02 -.872121959E+02 -.872232428E+02 -.872341653E+02 -.872449400E+02 -.872555199E+02 -.872658171E+02 -.872756783E+02 -.872848499E+02 -.872929315E+02 -.872993184E+02 -.873031309E+02 -.873031309E+02
 -.873008355E+02 -.873008355E+02 -.872966819E+02 -.872897220E+02 -.872809150E+02 -.872709209E+02 -.872601680E+02 -.872489286E+02 -.872373661E+02 -.872255758E+02 -.872136111E+02 -.872014996E+02 -.871892555E+02 -.871768838E+02 -.871643788E+02 -.871517370E+02 -.871389576E+02 -.871260420E+02 -.871129997E+02 -.870998443E+02 -.870865947E+02 -.870732704E+02 -.870598900E+02 -.870464753E+02 -.870330489E+02 -.870196354E+02 -.870062640E+02 -.869929680E+02 -.869797857E+02 -.869667576E+02 -.869539272E+02 -.869413411E+02 -.869290455E+02 -.869170894E+02 -.869055213E+02 -.868943905E+02 -.868837472E+02 -.868736411E+02 -.868641217E+02 -.868552376E+02 -.868470359E+02 -.868395616E+02 -.868328561E+02 -.868269581E+02 -.868219017E+02 -.868177164E+02 -.868144273E+02 -.868120542E+02 -.868106109E+02 -.868101059E+02 -.868105418E+02 -.868119155E+02 -.868142181E+02 -.868174352E+02 -.868215469E+02 -.868265279E+02 -.868323480E+02 -.868389729E+02 -.868463642E+02 -.868544798E+02 -.868632751E+02 -.868727031E+02 -.868827147E+02 -.868932596E+02 -.869042871E+02 -.869157463E+02 -.869275864E+02 -.869397575E+02 -.869522111E+02 -.869649003E+02 -.869777799E+02 -.869908075E+02 -.870039427E+02 -.870171480E+02 -.870303889E+02 -.870436338E+02 -.870568543E+02 -.870700247E+02 -.870831228E+02 -.870961294E+02 -.871090281E+02 -.871218056E+02 -.871344514E+02 -.871469577E+02 -.871593192E+02 -.871715327E+02 -.871835972E+02 -.871955126E+02 -.872072791E+02 -.872188945E+02 -.872303503E+02 -.872416251E+02 -.872526730E+02 -.872634062E+02 -.872736690E+02 -.872832017E+02 -.872915930E+02 -.872982195E+02 -.873021729E+02 -.873021729E+02
 -.872998505E+02 -.872998505E+02 -.872955669E+02 -.872883827E+02 -.872792832E+02 -.872689359E+02 -.872577813E+02 -.872460992E+02 -.872340602E+02 -.872217625E+02 -.872092568E+02 -.871965648E+02 -.871836905E+02 -.871706262E+02 -.871573645E+02 -.871439043E+02 -.871302472E+02 -.871164015E+02 -.871023789E+02 -.870881931E+02 -.870738582E+02 -.870593869E+02 -.870447964E+02 -.870301078E+02 -.870153453E+02 -.870005403E+02 -.869857293E+02 -.869709535E+02 -.869562570E+02 -.869416873E+02 -.869272949E+02 -.869131318E+02 -.868992537E+02 -.868857170E+02 -.868725808E+02 -.868599065E+02 -.868477556E+02 -.868361907E+02 -.868252737E+02 -.868150658E+02 -.868056258E+02 -.867970094E+02 -.867892694E+02 -.867824534E+02 -.867766043E+02 -.867717599E+02 -.867679520E+02 -.867652050E+02 -.867635374E+02 -.867629599E+02 -.867634761E+02 -.867650820E+02 -.867677667E+02 -.867715116E+02 -.867762912E+02 -.867820734E+02 -.867888204E+02 -.867964885E+02 -.868050292E+02 -.868143901E+02 -.868245152E+02 -.868353454E+02 -.868468199E+02 -.868588768E+02 -.868714533E+02 -.868844868E+02 -.868979156E+02 -.869116794E+02 -.869257196E+02 -.869399801E+02 -.869544075E+02 -.869689514E+02 -.869835648E+02 -.869982045E+02 -.870128310E+02 -.870274085E+02 -.870419049E+02 -.870562924E+02 -.870705468E+02 -.870846479E+02 -.870985788E+02 -.871123266E+02 -.871258813E+02 -.871392365E+02 -.871523885E+02 -.871653363E+02 -.871780813E+02 -.871906264E+02 -.872029744E+02 -.872151264E+02 -.872270769E+02 -.872388075E+02 -.872502745E+02 -.872613915E+02 -.872720021E+02 -.872818432E+02 -.872904957E+02 -.872973224E+02 -.873013926E+02 -.873013926E+02
 -.872991128E+02 -.872991128E+02 -.872947321E+02 -.872873745E+02 -.872780327E+02 -.872673892E+02 -.872558981E+02 -.872438471E+02 -.872314071E+02 -.872186686E+02 -.872056710E+02 -.871924254E+02 -.871789274E+02 -.871651694E+02 -.871511515E+02 -.871368742E+02 -.871223416E+02 -.871075589E+02 -.870925312E+02 -.870772645E+02 -.870617645E+02 -.870460439E+02 -.870301220E+02 -.870140224E+02 -.869977772E+02 -.869814233E+02 -.869650024E+02 -.869485598E+02 -.869321446E+02 -.869158102E+02 -.868996138E+02 -.868836177E+02 -.868678871E+02 -.868524921E+02 -.868375058E+02 -.868230034E+02 -.868090621E+02 -.867957595E+02 -.867831729E+02 -.867713782E+02 -.867604485E+02 -.867504545E+02 -.867414617E+02 -.867335310E+02 -.867267178E+02 -.867210703E+02 -.867166288E+02 -.867134256E+02 -.867114839E+02 -.867108178E+02 -.867114320E+02 -.867133217E+02 -.867164723E+02 -.867208601E+02 -.867264524E+02 -.867332087E+02 -.867410801E+02 -.867500110E+02 -.867599404E+02 -.867708016E+02 -.867825236E+02 -.867950324E+02 -.868082523E+02 -.868221058E+02 -.868365153E+02 -.868514040E+02 -.868666963E+02 -.868823189E+02 -.868982013E+02 -.869142762E+02 -.869304802E+02 -.869467542E+02 -.869630436E+02 -.869792985E+02 -.869954737E+02 -.870115291E+02 -.870274295E+02 -.870431446E+02 -.870586487E+02 -.870739209E+02 -.870889446E+02 -.871037077E+02 -.871182018E+02 -.871324225E+02 -.871463686E+02 -.871600423E+02 -.871734482E+02 -.871865928E+02 -.871994830E+02 -.872121238E+02 -.872245141E+02 -.872366391E+02 -.872484589E+02 -.872598899E+02 -.872707773E+02 -.872808577E+02 -.872897084E+02 -.872966841E+02 -.873008402E+02 -.873008402E+02
 -.872986927E+02 -.872986927E+02 -.872942421E+02 -.872867573E+02 -.872772439E+02 -.872663978E+02 -.872546755E+02 -.872423583E+02 -.872296038E+02 -.872164891E+02 -.872030464E+02 -.871892832E+02 -.871751973E+02 -.871607903E+02 -.871460591E+02 -.871310000E+02 -.871156083E+02 -.870998773E+02 -.870838040E+02 -.870673870E+02 -.870506340E+02 -.870335612E+02 -.870161898E+02 -.869985488E+02 -.869806720E+02 -.869625982E+02 -.869443710E+02 -.869260384E+02 -.869076559E+02 -.868892843E+02 -.868709920E+02 -.868528531E+02 -.868349481E+02 -.868173624E+02 -.868001856E+02 -.867835104E+02 -.867674314E+02 -.867520448E+02 -.867374465E+02 -.867237314E+02 -.867109925E+02 -.866993189E+02 -.866887950E+02 -.866794995E+02 -.866715033E+02 -.866648684E+02 -.866596474E+02 -.866558818E+02 -.866536020E+02 -.866528264E+02 -.866535612E+02 -.866558001E+02 -.866595241E+02 -.866647027E+02 -.866712939E+02 -.866792446E+02 -.866884921E+02 -.866989656E+02 -.867105862E+02 -.867232685E+02 -.867369230E+02 -.867514562E+02 -.867667722E+02 -.867827746E+02 -.867993668E+02 -.868164540E+02 -.868339434E+02 -.868517459E+02 -.868697764E+02 -.868879542E+02 -.869062045E+02 -.869244580E+02 -.869426512E+02 -.869607270E+02 -.869786344E+02 -.869963290E+02 -.870137725E+02 -.870309324E+02 -.870477825E+02 -.870643019E+02 -.870804752E+02 -.870962921E+02 -.871117467E+02 -.871268379E+02 -.871415684E+02 -.871559442E+02 -.871699747E+02 -.871836711E+02 -.871970452E+02 -.872101075E+02 -.872228619E+02 -.872352991E+02 -.872473843E+02 -.872590386E+02 -.872701115E+02 -.872803427E+02 -.872893113E+02 -.872963715E+02 -.873005741E+02 -.873005741E+02
 -.872986604E+02 -.872986604E+02 -.872941779E+02 -.872866426E+02 -.872770684E+02 -.872661424E+02 -.872543063E+02 -.872418231E+02 -.872288374E+02 -.872154226E+02 -.872016114E+02 -.871874140E+02 -.871728335E+02 -.871578621E+02 -.871424851E+02 -.871266850E+02 -.871104432E+02 -.870937467E+02 -.870765869E+02 -.870589647E+02 -.870408904E+02 -.870223788E+02 -.870034513E+02 -.869841347E+02 -.869644608E+02 -.869444680E+02 -.869242009E+02 -.869037142E+02 -.868830708E+02 -.868623430E+02 -.868416124E+02 -.868209677E+02 -.868005058E+02 -.867803295E+02 -.867605470E+02 -.867412715E+02 -.867226201E+02 -.867047122E+02 -.866876686E+02 -.866716100E+02 -.866566547E+02 -.866429172E+02 -.866305068E+02 -.866195248E+02 -.866100632E+02 -.866022029E+02 -.865960126E+02 -.865915471E+02 -.865888460E+02 -.865879339E+02 -.865888187E+02 -.865914919E+02 -.865959290E+02 -.866020900E+02 -.866099194E+02 -.866193484E+02 -.866302957E+02 -.866426689E+02 -.866563659E+02 -.866712776E+02 -.866872889E+02 -.867042807E+02 -.867221321E+02 -.867407214E+02 -.867599283E+02 -.867796351E+02 -.867997280E+02 -.868200982E+02 -.868406429E+02 -.868612661E+02 -.868818792E+02 -.869024011E+02 -.869227590E+02 -.869428880E+02 -.869627315E+02 -.869822409E+02 -.870013754E+02 -.870201017E+02 -.870383935E+02 -.870562316E+02 -.870736030E+02 -.870905006E+02 -.871069229E+02 -.871228732E+02 -.871383595E+02 -.871533936E+02 -.871679905E+02 -.871821679E+02 -.871959441E+02 -.872093359E+02 -.872223542E+02 -.872349962E+02 -.872472341E+02 -.872589962E+02 -.872701392E+02 -.872804105E+02 -.872893969E+02 -.872964608E+02 -.873006614E+02 -.873006614E+02
 -.872990609E+02 -.872990609E+02 -.872946160E+02 -.872871458E+02 -.872776423E+02 -.872667666E+02 -.872549364E+02 -.872424015E+02 -.872293041E+02 -.872157198E+02 -.872016805E+02 -.871871930E+02 -.871722459E+02 -.871568123E+02 -.871408620E+02 -.871243648E+02 -.871072970E+02 -.870896417E+02 -.870713899E+02 -.870525419E+02 -.870331015E+02 -.870130775E+02 -.869924849E+02 -.869713445E+02 -.869496852E+02 -.869275454E+02 -.869049750E+02 -.868820353E+02 -.868587992E+02 -.868353509E+02 -.868117839E+02 -.867882033E+02 -.867647227E+02 -.867414649E+02 -.867185618E+02 -.866961524E+02 -.866743825E+02 -.866534021E+02 -.866333646E+02 -.866144235E+02 -.865967309E+02 -.865804352E+02 -.865656780E+02 -.865525916E+02 -.865412969E+02 -.865319006E+02 -.865244934E+02 -.865191477E+02 -.865159166E+02 -.865148321E+02 -.865159048E+02 -.865191236E+02 -.865244561E+02 -.865318488E+02 -.865412288E+02 -.865525055E+02 -.865655716E+02 -.865803057E+02 -.865965754E+02 -.866142387E+02 -.866331472E+02 -.866531481E+02 -.866740872E+02 -.866958108E+02 -.867181679E+02 -.867410124E+02 -.867642039E+02 -.867876098E+02 -.868111063E+02 -.868345792E+02 -.868579241E+02 -.868810474E+02 -.869038661E+02 -.869263076E+02 -.869483101E+02 -.869698219E+02 -.869908007E+02 -.870112139E+02 -.870310373E+02 -.870502550E+02 -.870688583E+02 -.870868456E+02 -.871042214E+02 -.871209960E+02 -.871371842E+02 -.871528055E+02 -.871678829E+02 -.871824418E+02 -.871965086E+02 -.872101084E+02 -.872232601E+02 -.872359696E+02 -.872482182E+02 -.872599436E+02 -.872710137E+02 -.872811883E+02 -.872900697E+02 -.872970388E+02 -.873011779E+02 -.873011779E+02
 -.872999722E+02 -.872999722E+02 -.872956506E+02 -.872883726E+02 -.872790814E+02 -.872684025E+02 -.872567338E+02 -.872443199E+02 -.872313014E+02 -.872177450E+02 -.872036694E+02 -.871890628E+02 -.871738896E+02 -.871581087E+02 -.871416791E+02 -.871245658E+02 -.871067413E+02 -.870881834E+02 -.870688772E+02 -.870488108E+02 -.870279755E+02 -.870063697E+02 -.869839983E+02 -.869608771E+02 -.869370329E+02 -.869125059E+02 -.868873499E+02 -.868616316E+02 -.868354310E+02 -.868088412E+02 -.867819692E+02 -.867549354E+02 -.867278740E+02 -.867009331E+02 -.866742727E+02 -.866480652E+02 -.866224919E+02 -.865977423E+02 -.865740113E+02 -.865514961E+02 -.865303939E+02 -.865108978E+02 -.864931936E+02 -.864774558E+02 -.864638448E+02 -.864525025E+02 -.864435500E+02 -.864370847E+02 -.864331778E+02 -.864318722E+02 -.864331825E+02 -.864370940E+02 -.864435627E+02 -.864525172E+02 -.864638601E+02 -.864774701E+02 -.864932040E+02 -.865109020E+02 -.865303887E+02 -.865514782E+02 -.865739770E+02 -.865976880E+02 -.866224132E+02 -.866479574E+02 -.866741305E+02 -.867007501E+02 -.867276436E+02 -.867546495E+02 -.867816193E+02 -.868084174E+02 -.868349224E+02 -.868610270E+02 -.868866380E+02 -.869116762E+02 -.869360757E+02 -.869597834E+02 -.869827582E+02 -.870049705E+02 -.870264007E+02 -.870470390E+02 -.870668842E+02 -.870859427E+02 -.871042280E+02 -.871217595E+02 -.871385620E+02 -.871546648E+02 -.871701009E+02 -.871849057E+02 -.871991157E+02 -.872127657E+02 -.872258849E+02 -.872384897E+02 -.872505725E+02 -.872620837E+02 -.872729060E+02 -.872828180E+02 -.872914457E+02 -.872982013E+02 -.873022075E+02 -.873022075E+02
 -.873015333E+02 -.873015333E+02 -.872974170E+02 -.872904582E+02 -.872815371E+02 -.872712422E+02 -.872599539E+02 -.872479027E+02 -.872352080E+02 -.872219135E+02 -.872080147E+02 -.871934744E+02 -.871782436E+02 -.871622723E+02 -.871455141E+02 -.871279282E+02 -.871094755E+02 -.870901217E+02 -.870698341E+02 -.870485823E+02 -.870263432E+02 -.870031018E+02 -.869788551E+02 -.869536121E+02 -.869273959E+02 -.869002444E+02 -.868722089E+02 -.868433570E+02 -.868137722E+02 -.867835555E+02 -.867528264E+02 -.867217235E+02 -.866904047E+02 -.866590466E+02 -.866278445E+02 -.865970102E+02 -.865667708E+02 -.865373662E+02 -.865090450E+02 -.864820627E+02 -.864566760E+02 -.864331384E+02 -.864116959E+02 -.863925813E+02 -.863760094E+02 -.863621719E+02 -.863512332E+02 -.863433254E+02 -.863385456E+02 -.863369530E+02 -.863385677E+02 -.863433693E+02 -.863512984E+02 -.863622577E+02 -.863761147E+02 -.863927044E+02 -.864118349E+02 -.864332906E+02 -.864568383E+02 -.864822315E+02 -.865092164E+02 -.865375358E+02 -.865669345E+02 -.865971634E+02 -.866279821E+02 -.866591632E+02 -.866904941E+02 -.867217791E+02 -.867528401E+02 -.867835184E+02 -.868136741E+02 -.868431866E+02 -.868719538E+02 -.868998916E+02 -.869269329E+02 -.869530267E+02 -.869781365E+02 -.870022393E+02 -.870253245E+02 -.870473924E+02 -.870684528E+02 -.870885244E+02 -.871076329E+02 -.871258106E+02 -.871430953E+02 -.871595289E+02 -.871751572E+02 -.871900279E+02 -.872041897E+02 -.872176894E+02 -.872305684E+02 -.872428556E+02 -.872545569E+02 -.872656387E+02 -.872760031E+02 -.872854541E+02 -.872936513E+02 -.873000525E+02 -.873038413E+02 -.873038413E+02
 -.873038060E+02 -.873038060E+02 -.872999832E+02 -.872934979E+02 -.872851576E+02 -.872755048E+02 -.872648820E+02 -.872534819E+02 -.872413888E+02 -.872286172E+02 -.872151371E+02 -.872008975E+02 -.871858421E+02 -.871699134E+02 -.871530549E+02 -.871352084E+02 -.871163161E+02 -.870963212E+02 -.870751679E+02 -.870528078E+02 -.870292013E+02 -.870043202E+02 -.869781483E+02 -.869506827E+02 -.869219348E+02 -.868919308E+02 -.868607142E+02 -.868283473E+02 -.867949133E+02 -.867605191E+02 -.867252952E+02 -.866893983E+02 -.866530116E+02 -.866163448E+02 -.865796336E+02 -.865431389E+02 -.865071445E+02 -.864719535E+02 -.864378860E+02 -.864052729E+02 -.863744511E+02 -.863457569E+02 -.863195195E+02 -.862960531E+02 -.862756500E+02 -.862585727E+02 -.862450475E+02 -.862352570E+02 -.862293360E+02 -.862273672E+02 -.862293779E+02 -.862353402E+02 -.862451717E+02 -.862587373E+02 -.862758535E+02 -.862962944E+02 -.863197969E+02 -.863460684E+02 -.863747939E+02 -.864056440E+02 -.864382816E+02 -.864723693E+02 -.865075760E+02 -.865435813E+02 -.865800816E+02 -.866167931E+02 -.866534547E+02 -.866898300E+02 -.867257087E+02 -.867609068E+02 -.867952664E+02 -.868286555E+02 -.868609661E+02 -.868921134E+02 -.869220342E+02 -.869506843E+02 -.869780379E+02 -.870040845E+02 -.870288280E+02 -.870522842E+02 -.870744798E+02 -.870954501E+02 -.871152382E+02 -.871338936E+02 -.871514706E+02 -.871680275E+02 -.871836258E+02 -.871983284E+02 -.872121985E+02 -.872252973E+02 -.872376801E+02 -.872493906E+02 -.872604509E+02 -.872708466E+02 -.872805043E+02 -.872892606E+02 -.872968203E+02 -.873027026E+02 -.873061754E+02 -.873061754E+02
 -.873068473E+02 -.873068473E+02 -.873034354E+02 -.872976354E+02 -.872901557E+02 -.872814613E+02 -.872718305E+02 -.872614020E+02 -.872502210E+02 -.872382750E+02 -.872255183E+02 -.872118924E+02 -.871973298E+02 -.871817580E+02 -.871650991E+02 -.871472697E+02 -.871281870E+02 -.871077682E+02 -.870859362E+02 -.870626222E+02 -.870377665E+02 -.870113201E+02 -.869832444E+02 -.869535140E+02 -.869221178E+02 -.868890620E+02 -.868543733E+02 -.868181014E+02 -.867803233E+02 -.867411446E+02 -.867007032E+02 -.866591713E+02 -.866167567E+02 -.865737045E+02 -.865302968E+02 -.864868522E+02 -.864437233E+02 -.864012944E+02 -.863599769E+02 -.863202028E+02 -.862824176E+02 -.862470722E+02 -.862146124E+02 -.861854685E+02 -.861600440E+02 -.861387042E+02 -.861217650E+02 -.861094834E+02 -.861020497E+02 -.860995801E+02 -.861021135E+02 -.861096106E+02 -.861219547E+02 -.861389552E+02 -.861603551E+02 -.861858381E+02 -.862150389E+02 -.862475540E+02 -.862829530E+02 -.863207892E+02 -.863606117E+02 -.864019740E+02 -.864444432E+02 -.864876078E+02 -.865310829E+02 -.865745155E+02 -.866175866E+02 -.866600143E+02 -.867015531E+02 -.867419947E+02 -.867811664E+02 -.868189291E+02 -.868551756E+02 -.868898279E+02 -.869228341E+02 -.869541661E+02 -.869838166E+02 -.870117962E+02 -.870381311E+02 -.870628606E+02 -.870860347E+02 -.871077125E+02 -.871279601E+02 -.871468491E+02 -.871644553E+02 -.871808574E+02 -.871961359E+02 -.872103718E+02 -.872236457E+02 -.872360349E+02 -.872476110E+02 -.872584345E+02 -.872685461E+02 -.872779542E+02 -.872866151E+02 -.872944062E+02 -.873010893E+02 -.873062636E+02 -.873093075E+02 -.873093075E+02
 -.873108457E+02 -.873108457E+02 -.873079902E+02 -.873031213E+02 -.872968072E+02 -.872894047E+02 -.872811079E+02 -.872719971E+02 -.872620832E+02 -.872513324E+02 -.872396865E+02 -.872270711E+02 -.872133998E+02 -.871985747E+02 -.871824883E+02 -.871650320E+02 -.871460955E+02 -.871255712E+02 -.871033576E+02 -.870793588E+02 -.870534859E+02 -.870256569E+02 -.869957991E+02 -.869638521E+02 -.869297703E+02 -.868935285E+02 -.868551243E+02 -.868145836E+02 -.867719645E+02 -.867273612E+02 -.866809091E+02 -.866327880E+02 -.865832261E+02 -.865325018E+02 -.864809465E+02 -.864289441E+02 -.863769306E+02 -.863253917E+02 -.862748573E+02 -.862258945E+02 -.861790979E+02 -.861350778E+02 -.860944457E+02 -.860577984E+02 -.860257010E+02 -.859986696E+02 -.859771539E+02 -.859615224E+02 -.859520484E+02 -.859489001E+02 -.859521345E+02 -.859616946E+02 -.859774116E+02 -.859990119E+02 -.860261270E+02 -.860583065E+02 -.860950340E+02 -.861357443E+02 -.861798406E+02 -.862267112E+02 -.862757460E+02 -.863263499E+02 -.863779553E+02 -.864300316E+02 -.864820926E+02 -.865337013E+02 -.865844730E+02 -.866340762E+02 -.866822321E+02 -.867287127E+02 -.867733380E+02 -.868159721E+02 -.868565200E+02 -.868949223E+02 -.869311517E+02 -.869652083E+02 -.869971158E+02 -.870269176E+02 -.870546731E+02 -.870804549E+02 -.871043458E+02 -.871264364E+02 -.871468228E+02 -.871656053E+02 -.871828861E+02 -.871987687E+02 -.872133566E+02 -.872267519E+02 -.872390546E+02 -.872503605E+02 -.872607593E+02 -.872703300E+02 -.872791342E+02 -.872872065E+02 -.872945383E+02 -.873010560E+02 -.873065917E+02 -.873108446E+02 -.873133325E+02 -.873133325E+02
 -.873159417E+02 -.873159417E+02 -.873138006E+02 -.873101211E+02 -.873052910E+02 -.872995314E+02 -.872929430E+02 -.872855528E+02 -.872773360E+02 -.872682350E+02 -.872581711E+02 -.872470454E+02 -.872347424E+02 -.872211347E+02 -.872060897E+02 -.871894719E+02 -.871711433E+02 -.871509688E+02 -.871288149E+02 -.871045487E+02 -.870780389E+02 -.870491578E+02 -.870177850E+02 -.869838108E+02 -.869471413E+02 -.869077023E+02 -.868654456E+02 -.868203542E+02 -.867724480E+02 -.867217913E+02 -.866684989E+02 -.866127421E+02 -.865547556E+02 -.864948431E+02 -.864333820E+02 -.863708268E+02 -.863077111E+02 -.862446455E+02 -.861823126E+02 -.861214591E+02 -.860628830E+02 -.860074175E+02 -.859559105E+02 -.859092017E+02 -.858680960E+02 -.858333367E+02 -.858055780E+02 -.857853598E+02 -.857730846E+02 -.857690015E+02 -.857731948E+02 -.857855798E+02 -.858059075E+02 -.858337748E+02 -.858686420E+02 -.859098544E+02 -.859566686E+02 -.860082792E+02 -.860638462E+02 -.861225216E+02 -.861834721E+02 -.862458995E+02 -.863090573E+02 -.863722628E+02 -.864349050E+02 -.864964499E+02 -.865564416E+02 -.866145019E+02 -.866703263E+02 -.867236799E+02 -.867743910E+02 -.868223452E+02 -.868674783E+02 -.869097693E+02 -.869492346E+02 -.869859208E+02 -.870199001E+02 -.870512641E+02 -.870801200E+02 -.871065866E+02 -.871307904E+02 -.871528634E+02 -.871729399E+02 -.871911555E+02 -.872076448E+02 -.872225406E+02 -.872359727E+02 -.872480671E+02 -.872589455E+02 -.872687237E+02 -.872775104E+02 -.872854046E+02 -.872924908E+02 -.872988326E+02 -.873044613E+02 -.873093615E+02 -.873134491E+02 -.873165444E+02 -.873183360E+02 -.873183360E+02
 -.873222107E+02 -.873222107E+02 -.873209463E+02 -.873187255E+02 -.873157156E+02 -.873119840E+02 -.873075374E+02 -.873023397E+02 -.872963243E+02 -.872894037E+02 -.872814656E+02 -.872723809E+02 -.872620071E+02 -.872501920E+02 -.872367780E+02 -.872216016E+02 -.872044975E+02 -.871852960E+02 -.871638205E+02 -.871398891E+02 -.871133163E+02 -.870839161E+02 -.870515053E+02 -.870159085E+02 -.869769629E+02 -.869345235E+02 -.868884705E+02 -.868387162E+02 -.867852137E+02 -.867279656E+02 -.866670347E+02 -.866025541E+02 -.865347385E+02 -.864638960E+02 -.863904372E+02 -.863148846E+02 -.862378773E+02 -.861601730E+02 -.860826454E+02 -.860062758E+02 -.859321391E+02 -.858613821E+02 -.857951956E+02 -.857347795E+02 -.856813021E+02 -.856358568E+02 -.855994171E+02 -.855727927E+02 -.855565926E+02 -.855511949E+02 -.855567277E+02 -.855730624E+02 -.855998212E+02 -.856363948E+02 -.856819730E+02 -.857355824E+02 -.857961296E+02 -.858624457E+02 -.859333309E+02 -.860075942E+02 -.860840882E+02 -.861617380E+02 -.862395623E+02 -.863166873E+02 -.863923554E+02 -.864659277E+02 -.865368815E+02 -.866048052E+02 -.866693899E+02 -.867304194E+02 -.867877599E+02 -.868413484E+02 -.868911821E+02 -.869373085E+02 -.869798149E+02 -.870188208E+02 -.870544696E+02 -.870869223E+02 -.871163520E+02 -.871429388E+02 -.871668664E+02 -.871883187E+02 -.872074775E+02 -.872245204E+02 -.872396201E+02 -.872529426E+02 -.872646472E+02 -.872748857E+02 -.872838026E+02 -.872915342E+02 -.872982088E+02 -.873039457E+02 -.873088533E+02 -.873130261E+02 -.873165406E+02 -.873194471E+02 -.873217601E+02 -.873234424E+02 -.873243863E+02 -.873243863E+02
 -.873296553E+02 -.873296553E+02 -.873294402E+02 -.873289634E+02 -.873281400E+02 -.873268719E+02 -.873250559E+02 -.873225831E+02 -.873193350E+02 -.873151797E+02 -.873099736E+02 -.873035616E+02 -.872957773E+02 -.872864475E+02 -.872753915E+02 -.872624204E+02 -.872473348E+02 -.872299208E+02 -.872099518E+02 -.871871878E+02 -.871613782E+02 -.871322651E+02 -.870995869E+02 -.870630817E+02 -.870224923E+02 -.869775737E+02 -.869280999E+02 -.868738731E+02 -.868147349E+02 -.867505788E+02 -.866813662E+02 -.866071425E+02 -.865280560E+02 -.864443761E+02 -.863565117E+02 -.862650286E+02 -.861706628E+02 -.860743312E+02 -.859771358E+02 -.858803590E+02 -.857854501E+02 -.856939987E+02 -.856076963E+02 -.855282842E+02 -.854574916E+02 -.853969636E+02 -.853481851E+02 -.853124063E+02 -.852905757E+02 -.852832852E+02 -.852907359E+02 -.853127267E+02 -.853486651E+02 -.853976031E+02 -.854582900E+02 -.855292408E+02 -.856088103E+02 -.856952695E+02 -.857868765E+02 -.858819399E+02 -.859788700E+02 -.860762172E+02 -.861726990E+02 -.862672129E+02 -.863588422E+02 -.864468509E+02 -.865306737E+02 -.866099018E+02 -.866842654E+02 -.867536156E+02 -.868179055E+02 -.868771727E+02 -.869315228E+02 -.869811140E+02 -.870261446E+02 -.870668407E+02 -.871034475E+02 -.871362208E+02 -.871654209E+02 -.871913072E+02 -.872141347E+02 -.872341504E+02 -.872515921E+02 -.872666861E+02 -.872796473E+02 -.872906778E+02 -.872999678E+02 -.873076956E+02 -.873140279E+02 -.873191210E+02 -.873231216E+02 -.873261682E+02 -.873283927E+02 -.873299220E+02 -.873308811E+02 -.873313941E+02 -.873315868E+02 -.873315875E+02 -.873315252E+02 -.873315252E+02
 -.873382872E+02 -.873382872E+02 -.873392933E+02 -.873408552E+02 -.873426106E+02 -.873442730E+02 -.873456115E+02 -.873464262E+02 -.873465388E+02 -.873457778E+02 -.873439703E+02 -.873409396E+02 -.873365045E+02 -.873304763E+02 -.873226530E+02 -.873128172E+02 -.873007315E+02 -.872861361E+02 -.872687487E+02 -.872482651E+02 -.872243625E+02 -.871966992E+02 -.871649165E+02 -.871286431E+02 -.870874992E+02 -.870411024E+02 -.869890752E+02 -.869310570E+02 -.868667170E+02 -.867957727E+02 -.867180100E+02 -.866333080E+02 -.865416657E+02 -.864432317E+02 -.863383366E+02 -.862275244E+02 -.861115837E+02 -.859915752E+02 -.858688507E+02 -.857450614E+02 -.856221507E+02 -.855023275E+02 -.853880164E+02 -.852817839E+02 -.851862411E+02 -.851039250E+02 -.850371670E+02 -.849879595E+02 -.849578298E+02 -.849477390E+02 -.849580151E+02 -.849883303E+02 -.850377232E+02 -.851046666E+02 -.851871682E+02 -.852828962E+02 -.853893135E+02 -.855038092E+02 -.856238163E+02 -.857469100E+02 -.858708816E+02 -.859937876E+02 -.861139766E+02 -.862300969E+02 -.863410876E+02 -.864461600E+02 -.865447704E+02 -.866365887E+02 -.867214665E+02 -.867994050E+02 -.868705246E+02 -.869350385E+02 -.869932278E+02 -.870454222E+02 -.870919819E+02 -.871332842E+02 -.871697120E+02 -.872016458E+02 -.872294565E+02 -.872535009E+02 -.872741187E+02 -.872916303E+02 -.873063356E+02 -.873185140E+02 -.873284241E+02 -.873363048E+02 -.873423762E+02 -.873468407E+02 -.873498850E+02 -.873516821E+02 -.873523940E+02 -.873521759E+02 -.873511808E+02 -.873495683E+02 -.873475134E+02 -.873452207E+02 -.873429401E+02 -.873409858E+02 -.873397564E+02 -.873397564E+02
 -.873481062E+02 -.873481062E+02 -.873505036E+02 -.873544039E+02 -.873591344E+02 -.873641940E+02 -.873692020E+02 -.873738664E+02 -.873779477E+02 -.873812347E+02 -.873835357E+02 -.873846639E+02 -.873844293E+02 -.873826303E+02 -.873790483E+02 -.873734393E+02 -.873655295E+02 -.873550151E+02 -.873415604E+02 -.873247990E+02 -.873043297E+02 -.872797171E+02 -.872504920E+02 -.872161512E+02 -.871761605E+02 -.871299586E+02 -.870769654E+02 -.870165933E+02 -.869482628E+02 -.868714222E+02 -.867855748E+02 -.866903103E+02 -.865853427E+02 -.864705564E+02 -.863460578E+02 -.862122316E+02 -.860698012E+02 -.859198875E+02 -.857640600E+02 -.856043766E+02 -.854434004E+02 -.852841861E+02 -.851302276E+02 -.849853585E+02 -.848536025E+02 -.847389776E+02 -.846452629E+02 -.845757491E+02 -.845329956E+02 -.845186289E+02 -.845332074E+02 -.845761727E+02 -.846458983E+02 -.847398244E+02 -.848546609E+02 -.849866283E+02 -.851317089E+02 -.852858787E+02 -.854453042E+02 -.856064917E+02 -.857663863E+02 -.859224251E+02 -.860725502E+02 -.862151920E+02 -.863492298E+02 -.864739402E+02 -.865889382E+02 -.866941178E+02 -.867895952E+02 -.868756569E+02 -.869527136E+02 -.870212621E+02 -.870818529E+02 -.871350647E+02 -.871814840E+02 -.872216901E+02 -.872562440E+02 -.872856805E+02 -.873105033E+02 -.873311820E+02 -.873481509E+02 -.873618090E+02 -.873725207E+02 -.873806173E+02 -.873863991E+02 -.873901377E+02 -.873920781E+02 -.873924415E+02 -.873914287E+02 -.873892235E+02 -.873859975E+02 -.873819172E+02 -.873771535E+02 -.873718951E+02 -.873663684E+02 -.873608627E+02 -.873557625E+02 -.873515869E+02 -.873490345E+02 -.873490345E+02
 -.873589921E+02 -.873589921E+02 -.873629493E+02 -.873694751E+02 -.873775539E+02 -.873864451E+02 -.873956153E+02 -.874046724E+02 -.874133164E+02 -.874213142E+02 -.874284615E+02 -.874345685E+02 -.874394458E+02 -.874428890E+02 -.874446669E+02 -.874445168E+02 -.874421412E+02 -.874372028E+02 -.874293242E+02 -.874180811E+02 -.874029988E+02 -.873835483E+02 -.873591408E+02 -.873291262E+02 -.872927909E+02 -.872493587E+02 -.871979956E+02 -.871378172E+02 -.870679023E+02 -.869873135E+02 -.868951252E+02 -.867904606E+02 -.866725422E+02 -.865407558E+02 -.863947275E+02 -.862344172E+02 -.860602244E+02 -.858731012E+02 -.856746686E+02 -.854673224E+02 -.852543156E+02 -.850397972E+02 -.848287863E+02 -.846270603E+02 -.844409399E+02 -.842769667E+02 -.841414846E+02 -.840401562E+02 -.839774722E+02 -.839563245E+02 -.839777115E+02 -.840406343E+02 -.841422011E+02 -.842779207E+02 -.844421305E+02 -.846284874E+02 -.848304500E+02 -.850416978E+02 -.852564539E+02 -.854696994E+02 -.856772853E+02 -.858759586E+02 -.860633235E+02 -.862377591E+02 -.863983134E+02 -.865445875E+02 -.866766213E+02 -.867947885E+02 -.868997041E+02 -.869921460E+02 -.870729918E+02 -.871431682E+02 -.872036127E+02 -.872552456E+02 -.872989504E+02 -.873355603E+02 -.873658507E+02 -.873905350E+02 -.874102640E+02 -.874256267E+02 -.874371529E+02 -.874453172E+02 -.874505420E+02 -.874532029E+02 -.874536324E+02 -.874521245E+02 -.874489388E+02 -.874443054E+02 -.874384289E+02 -.874314945E+02 -.874236748E+02 -.874151399E+02 -.874060715E+02 -.873966837E+02 -.873872521E+02 -.873781527E+02 -.873699125E+02 -.873632712E+02 -.873592536E+02 -.873592536E+02
 -.873707580E+02 -.873707580E+02 -.873764131E+02 -.873858094E+02 -.873975564E+02 -.874106626E+02 -.874244299E+02 -.874383685E+02 -.874521365E+02 -.874654772E+02 -.874781877E+02 -.874900905E+02 -.875010054E+02 -.875107331E+02 -.875190467E+02 -.875256849E+02 -.875303433E+02 -.875326748E+02 -.875322784E+02 -.875286915E+02 -.875213826E+02 -.875097415E+02 -.874930705E+02 -.874705759E+02 -.874413583E+02 -.874044074E+02 -.873585968E+02 -.873026837E+02 -.872353135E+02 -.871550319E+02 -.870603067E+02 -.869495643E+02 -.868212447E+02 -.866738794E+02 -.865061974E+02 -.863172616E+02 -.861066379E+02 -.858745974E+02 -.856223462E+02 -.853522665E+02 -.850681482E+02 -.847753748E+02 -.844810165E+02 -.841937750E+02 -.839237251E+02 -.836818114E+02 -.834790930E+02 -.833257828E+02 -.832301975E+02 -.831977903E+02 -.832304621E+02 -.833263119E+02 -.834798865E+02 -.836828689E+02 -.839250459E+02 -.841953584E+02 -.844828618E+02 -.847774816E+02 -.850705170E+02 -.853548985E+02 -.856252433E+02 -.858777620E+02 -.861100724E+02 -.863209689E+02 -.865101802E+02 -.866781407E+02 -.868257883E+02 -.869543940E+02 -.870654262E+02 -.871604453E+02 -.872410258E+02 -.873087010E+02 -.873649265E+02 -.874110573E+02 -.874483358E+02 -.874778875E+02 -.875007220E+02 -.875177379E+02 -.875297293E+02 -.875373945E+02 -.875413443E+02 -.875421112E+02 -.875401575E+02 -.875358837E+02 -.875296356E+02 -.875217117E+02 -.875123693E+02 -.875018309E+02 -.874902908E+02 -.874779221E+02 -.874648862E+02 -.874513462E+02 -.874374860E+02 -.874235380E+02 -.874098228E+02 -.873968026E+02 -.873851510E+02 -.873758392E+02 -.873702381E+02 -.873702381E+02
 -.873831571E+02 -.873831571E+02 -.873906151E+02 -.874030603E+02 -.874187123E+02 -.874363190E+02 -.874550211E+02 -.874742430E+02 -.874935999E+02 -.875128304E+02 -.875317459E+02 -.875501890E+02 -.875680018E+02 -.875850120E+02 -.876010199E+02 -.876157874E+02 -.876290395E+02 -.876404465E+02 -.876496156E+02 -.876560820E+02 -.876592936E+02 -.876585974E+02 -.876532247E+02 -.876422719E+02 -.876246836E+02 -.875992331E+02 -.875645026E+02 -.875188666E+02 -.874604765E+02 -.873872510E+02 -.872968764E+02 -.871868237E+02 -.870543896E+02 -.868967701E+02 -.867111752E+02 -.864950001E+02 -.862460664E+02 -.859629427E+02 -.856453498E+02 -.852946449E+02 -.849143607E+02 -.845107468E+02 -.840932247E+02 -.836746312E+02 -.832710898E+02 -.829013477E+02 -.825854634E+02 -.823428587E+02 -.821899475E+02 -.821377732E+02 -.821902378E+02 -.823434389E+02 -.825863326E+02 -.829025053E+02 -.832725349E+02 -.836763628E+02 -.840952422E+02 -.845130496E+02 -.849169488E+02 -.852975190E+02 -.856485119E+02 -.859663961E+02 -.862498150E+02 -.864990486E+02 -.867155288E+02 -.869014339E+02 -.870593688E+02 -.871921243E+02 -.873025052E+02 -.873932145E+02 -.874667812E+02 -.875255201E+02 -.875715142E+02 -.876066139E+02 -.876324454E+02 -.876504259E+02 -.876617817E+02 -.876675677E+02 -.876686871E+02 -.876659094E+02 -.876598883E+02 -.876511768E+02 -.876402413E+02 -.876274744E+02 -.876132050E+02 -.875977088E+02 -.875812161E+02 -.875639203E+02 -.875459854E+02 -.875275555E+02 -.875087660E+02 -.874897600E+02 -.874707123E+02 -.874518649E+02 -.874335766E+02 -.874163924E+02 -.874011325E+02 -.873890045E+02 -.873817370E+02 -.873817370E+02
 -.873958501E+02 -.873958501E+02 -.874051616E+02 -.874207432E+02 -.874404215E+02 -.874626880E+02 -.874865296E+02 -.875112920E+02 -.875365607E+02 -.875620804E+02 -.875876887E+02 -.876132599E+02 -.876386802E+02 -.876638274E+02 -.876885540E+02 -.877126883E+02 -.877360133E+02 -.877582585E+02 -.877790902E+02 -.877980938E+02 -.878147580E+02 -.878284577E+02 -.878384272E+02 -.878437353E+02 -.878432550E+02 -.878356253E+02 -.878192144E+02 -.877920742E+02 -.877518910E+02 -.876959360E+02 -.876210200E+02 -.875234598E+02 -.873990631E+02 -.872431441E+02 -.870505947E+02 -.868160368E+02 -.865340887E+02 -.861997840E+02 -.858091871E+02 -.853602393E+02 -.848538462E+02 -.842951735E+02 -.836950328E+02 -.830711210E+02 -.824487229E+02 -.818603548E+02 -.813438026E+02 -.809382241E+02 -.806785356E+02 -.805891441E+02 -.806788504E+02 -.809388528E+02 -.813447437E+02 -.818616065E+02 -.824502836E+02 -.830729892E+02 -.836972076E+02 -.842976550E+02 -.848566349E+02 -.853633357E+02 -.858125930E+02 -.862035024E+02 -.865381246E+02 -.868203961E+02 -.870552843E+02 -.872481721E+02 -.874044375E+02 -.875291888E+02 -.876271124E+02 -.877024019E+02 -.877587404E+02 -.877993166E+02 -.878268603E+02 -.878436875E+02 -.878517490E+02 -.878526776E+02 -.878478332E+02 -.878383433E+02 -.878251386E+02 -.878089846E+02 -.877905086E+02 -.877702223E+02 -.877485414E+02 -.877258022E+02 -.877022750E+02 -.876781760E+02 -.876536774E+02 -.876289161E+02 -.876040031E+02 -.875790336E+02 -.875540999E+02 -.875293107E+02 -.875048197E+02 -.874808678E+02 -.874578438E+02 -.874363686E+02 -.874174048E+02 -.874023942E+02 -.873934243E+02 -.873934243E+02
 -.874083872E+02 -.874083872E+02 -.874195355E+02 -.874382326E+02 -.874619219E+02 -.874888492E+02 -.875178620E+02 -.875482331E+02 -.875795332E+02 -.876115255E+02 -.876440785E+02 -.876771196E+02 -.877105993E+02 -.877444688E+02 -.877786728E+02 -.878131328E+02 -.878477338E+02 -.878823182E+02 -.879166685E+02 -.879504934E+02 -.879834121E+02 -.880149253E+02 -.880443911E+02 -.880709898E+02 -.880936770E+02 -.881111374E+02 -.881217185E+02 -.881233510E+02 -.881134565E+02 -.880888407E+02 -.880455732E+02 -.879788563E+02 -.878828847E+02 -.877507167E+02 -.875741820E+02 -.873438613E+02 -.870492001E+02 -.866788479E+02 -.862213400E+02 -.856662710E+02 -.850061216E+02 -.842388745E+02 -.833714353E+02 -.824236118E+02 -.814319383E+02 -.804519572E+02 -.795569226E+02 -.788307999E+02 -.783546694E+02 -.781886068E+02 -.783550088E+02 -.788314772E+02 -.795579349E+02 -.804533011E+02 -.814336101E+02 -.824256084E+02 -.833737545E+02 -.842415157E+02 -.850090855E+02 -.856695596E+02 -.862249558E+02 -.866827942E+02 -.870534823E+02 -.873484870E+02 -.875791603E+02 -.877560577E+02 -.878885995E+02 -.879849566E+02 -.880520704E+02 -.880957471E+02 -.881207859E+02 -.881311168E+02 -.881299336E+02 -.881198158E+02 -.881028353E+02 -.880806480E+02 -.880545710E+02 -.880256470E+02 -.879946967E+02 -.879623624E+02 -.879291433E+02 -.878954233E+02 -.878614948E+02 -.878275766E+02 -.877938292E+02 -.877603671E+02 -.877272685E+02 -.876945849E+02 -.876623497E+02 -.876305887E+02 -.875993342E+02 -.875686464E+02 -.875386455E+02 -.875095609E+02 -.874818018E+02 -.874560560E+02 -.874334190E+02 -.874155575E+02 -.874049070E+02 -.874049070E+02
 -.874202559E+02 -.874202559E+02 -.874331535E+02 -.874548207E+02 -.874823444E+02 -.875137464E+02 -.875477453E+02 -.875835590E+02 -.876207525E+02 -.876591106E+02 -.876985491E+02 -.877390619E+02 -.877806822E+02 -.878234625E+02 -.878674643E+02 -.879127338E+02 -.879593043E+02 -.880071803E+02 -.880563275E+02 -.881066633E+02 -.881580340E+02 -.882101959E+02 -.882627866E+02 -.883152843E+02 -.883669650E+02 -.884168393E+02 -.884635669E+02 -.885053520E+02 -.885398087E+02 -.885637918E+02 -.885731861E+02 -.885626351E+02 -.885252102E+02 -.884520257E+02 -.883317906E+02 -.881503264E+02 -.878901217E+02 -.875300334E+02 -.870453555E+02 -.864086167E+02 -.855916433E+02 -.845695975E+02 -.833278050E+02 -.818719741E+02 -.802414802E+02 -.785231578E+02 -.768594264E+02 -.754410914E+02 -.744757786E+02 -.741319032E+02 -.744761480E+02 -.754418260E+02 -.768605184E+02 -.785245982E+02 -.802432601E+02 -.818740869E+02 -.833302465E+02 -.845723669E+02 -.855947418E+02 -.864120481E+02 -.870491253E+02 -.875341484E+02 -.878945887E+02 -.881551543E+02 -.883369912E+02 -.884576124E+02 -.885311960E+02 -.885690350E+02 -.885800155E+02 -.885710646E+02 -.885475405E+02 -.885135607E+02 -.884722690E+02 -.884260509E+02 -.883767039E+02 -.883255713E+02 -.882736468E+02 -.882216560E+02 -.881701194E+02 -.881194008E+02 -.880697449E+02 -.880213062E+02 -.879741713E+02 -.879283756E+02 -.878839167E+02 -.878407647E+02 -.877988699E+02 -.877581710E+02 -.877186019E+02 -.876801017E+02 -.876426283E+02 -.876061818E+02 -.875708386E+02 -.875368074E+02 -.875045083E+02 -.874746850E+02 -.874485526E+02 -.874279847E+02 -.874157415E+02 -.874157415E+02
 -.874309352E+02 -.874309352E+02 -.874454134E+02 -.874697679E+02 -.875007703E+02 -.875362474E+02 -.875748066E+02 -.876156255E+02 -.876582683E+02 -.877025467E+02 -.877484345E+02 -.877960007E+02 -.878453743E+02 -.878967281E+02 -.879502494E+02 -.880061416E+02 -.880646157E+02 -.881258810E+02 -.881901470E+02 -.882576099E+02 -.883284429E+02 -.884027838E+02 -.884807113E+02 -.885622182E+02 -.886471753E+02 -.887352690E+02 -.888259231E+02 -.889181900E+02 -.890106033E+02 -.891009808E+02 -.891861393E+02 -.892615072E+02 -.893206113E+02 -.893543652E+02 -.893501074E+02 -.892903345E+02 -.891510408E+02 -.888996561E+02 -.884927108E+02 -.878736829E+02 -.869721056E+02 -.857059862E+02 -.839908463E+02 -.817599732E+02 -.790007653E+02 -.758080533E+02 -.724415245E+02 -.693513264E+02 -.671215573E+02 -.662971237E+02 -.671219506E+02 -.693521070E+02 -.724426804E+02 -.758095687E+02 -.790026245E+02 -.817621645E+02 -.839933631E+02 -.857088265E+02 -.869752717E+02 -.878771808E+02 -.884965504E+02 -.889038501E+02 -.891556024E+02 -.892952767E+02 -.893554437E+02 -.893601115E+02 -.893267850E+02 -.892681238E+02 -.891932163E+02 -.891085366E+02 -.890186534E+02 -.889267527E+02 -.888350195E+02 -.887449185E+02 -.886573969E+02 -.885730334E+02 -.884921456E+02 -.884148678E+02 -.883412077E+02 -.882710865E+02 -.882043685E+02 -.881408815E+02 -.880804319E+02 -.880228148E+02 -.879678215E+02 -.879152443E+02 -.878648812E+02 -.878165386E+02 -.877700371E+02 -.877252181E+02 -.876819575E+02 -.876401878E+02 -.875999366E+02 -.875613848E+02 -.875249555E+02 -.874914364E+02 -.874621449E+02 -.874391365E+02 -.874254591E+02 -.874254591E+02
 -.874399166E+02 -.874399166E+02 -.874557245E+02 -.874823456E+02 -.875162909E+02 -.875552229E+02 -.875976672E+02 -.876427678E+02 -.876900902E+02 -.877394816E+02 -.877909705E+02 -.878447045E+02 -.879009134E+02 -.879598817E+02 -.880219337E+02 -.880874349E+02 -.881567836E+02 -.882304177E+02 -.883088163E+02 -.883924970E+02 -.884820223E+02 -.885779964E+02 -.886810618E+02 -.887918989E+02 -.889112056E+02 -.890396706E+02 -.891779291E+02 -.893264978E+02 -.894856774E+02 -.896553879E+02 -.898349178E+02 -.900225601E+02 -.902150418E+02 -.904066481E+02 -.905878827E+02 -.907433632E+02 -.908485274E+02 -.908645229E+02 -.907304959E+02 -.903526261E+02 -.895902332E+02 -.882422226E+02 -.860430616E+02 -.826850533E+02 -.778926412E+02 -.715825090E+02 -.641141927E+02 -.565209557E+02 -.505278190E+02 -.481376738E+02 -.505282148E+02 -.565217441E+02 -.641153636E+02 -.715840427E+02 -.778945136E+02 -.826872464E+02 -.860455660E+02 -.882450342E+02 -.895933558E+02 -.903560723E+02 -.907342836E+02 -.908686748E+02 -.908530664E+02 -.907483093E+02 -.905932531E+02 -.904124590E+02 -.902213107E+02 -.900293054E+02 -.898421559E+02 -.896631369E+02 -.894939563E+02 -.893353237E+02 -.891873223E+02 -.890496545E+02 -.889218019E+02 -.888031294E+02 -.886929520E+02 -.885905770E+02 -.884953291E+02 -.884065655E+02 -.883236831E+02 -.882461223E+02 -.881733667E+02 -.881049421E+02 -.880404141E+02 -.879793853E+02 -.879214933E+02 -.878664093E+02 -.878138385E+02 -.877635251E+02 -.877152634E+02 -.876689201E+02 -.876244730E+02 -.875820740E+02 -.875421428E+02 -.875055001E+02 -.874735453E+02 -.874484829E+02 -.874336001E+02 -.874336001E+02
 -.874467258E+02 -.874467258E+02 -.874635428E+02 -.874918856E+02 -.875280696E+02 -.875696382E+02 -.876150563E+02 -.876634438E+02 -.877143709E+02 -.877677160E+02 -.878235576E+02 -.878821116E+02 -.879436938E+02 -.880086845E+02 -.880775313E+02 -.881507407E+02 -.882288835E+02 -.883126082E+02 -.884026440E+02 -.884998184E+02 -.886050734E+02 -.887194795E+02 -.888442637E+02 -.889808322E+02 -.891307897E+02 -.892959647E+02 -.894784353E+02 -.896805532E+02 -.899049514E+02 -.901545186E+02 -.904323395E+02 -.907415489E+02 -.910850201E+02 -.914647736E+02 -.918808117E+02 -.923288173E+02 -.927956566E+02 -.932507731E+02 -.936304826E+02 -.938111273E+02 -.935664945E+02 -.925053639E+02 -.899899441E+02 -.850772559E+02 -.766135919E+02 -.635857251E+02 -.459132498E+02 -.253890199E+02 -.664322464E+01 0.236432741E+01 -.664361362E+01 -.253897964E+02 -.459144053E+02 -.635872363E+02 -.766154165E+02 -.850793611E+02 -.899923163E+02 -.925080133E+02 -.935694512E+02 -.938144178E+02 -.936341298E+02 -.932547994E+02 -.928000891E+02 -.923336831E+02 -.918861337E+02 -.914705701E+02 -.910913074E+02 -.907483448E+02 -.904396612E+02 -.901623815E+02 -.899133739E+02 -.896895535E+02 -.894880317E+02 -.893061802E+02 -.891416488E+02 -.889923587E+02 -.888564829E+02 -.887324211E+02 -.886187739E+02 -.885143178E+02 -.884179820E+02 -.883288275E+02 -.882460295E+02 -.881688611E+02 -.880966799E+02 -.880289167E+02 -.879650660E+02 -.879046796E+02 -.878473625E+02 -.877927753E+02 -.877406424E+02 -.876907743E+02 -.876431067E+02 -.875977648E+02 -.875551630E+02 -.875161438E+02 -.874821666E+02 -.874555468E+02 -.874397509E+02 -.874397509E+02
 -.874509769E+02 -.874509769E+02 -.874684240E+02 -.874978433E+02 -.875354274E+02 -.875786513E+02 -.876259400E+02 -.876763970E+02 -.877296003E+02 -.877854474E+02 -.878440529E+02 -.879056819E+02 -.879707025E+02 -.880395662E+02 -.881128028E+02 -.881910168E+02 -.882749026E+02 -.883652557E+02 -.884629867E+02 -.885691500E+02 -.886849665E+02 -.888118609E+02 -.889515100E+02 -.891058856E+02 -.892773198E+02 -.894685810E+02 -.896829734E+02 -.899244611E+02 -.901978049E+02 -.905087363E+02 -.908641797E+02 -.912724995E+02 -.917437884E+02 -.922901241E+02 -.929255024E+02 -.936646617E+02 -.945187481E+02 -.954836003E+02 -.965135237E+02 -.974706310E+02 -.980369870E+02 -.975724523E+02 -.948954762E+02 -.879483020E+02 -.734528082E+02 -.474468509E+02 -.653901898E+01 0.505267908E+02 0.117740223E+03 0.167931821E+03 0.117739826E+03 0.505260064E+02 -.654017436E+01 -.474483503E+02 -.734545978E+02 -.879503356E+02 -.948977678E+02 -.975750617E+02 -.980399316E+02 -.974739152E+02 -.965171550E+02 -.954875939E+02 -.945231309E+02 -.936694701E+02 -.929307726E+02 -.922958850E+02 -.917500618E+02 -.912793030E+02 -.908715319E+02 -.905166530E+02 -.902063016E+02 -.899335569E+02 -.896926859E+02 -.894789309E+02 -.892883329E+02 -.891175875E+02 -.889639266E+02 -.888250218E+02 -.886989062E+02 -.885839103E+02 -.884786108E+02 -.883817879E+02 -.882923912E+02 -.882095119E+02 -.881323598E+02 -.880602445E+02 -.879925610E+02 -.879287786E+02 -.878684339E+02 -.878111303E+02 -.877565453E+02 -.877044514E+02 -.876547554E+02 -.876075647E+02 -.875632884E+02 -.875227818E+02 -.874875404E+02 -.874599481E+02 -.874435824E+02 -.874435824E+02
 -.874524227E+02 -.874524227E+02 -.874700820E+02 -.874998650E+02 -.875379247E+02 -.875817136E+02 -.876296419E+02 -.876808065E+02 -.877347875E+02 -.877914903E+02 -.878510429E+02 -.879137284E+02 -.879799324E+02 -.880501333E+02 -.881248880E+02 -.882048377E+02 -.882907222E+02 -.883833881E+02 -.884838137E+02 -.885931362E+02 -.887126798E+02 -.888440044E+02 -.889889553E+02 -.891497214E+02 -.893289148E+02 -.895296746E+02 -.897558010E+02 -.900119189E+02 -.903036866E+02 -.906380838E+02 -.910237892E+02 -.914716932E+02 -.919956224E+02 -.926132689E+02 -.933471361E+02 -.942245919E+02 -.952743321E+02 -.965134124E+02 -.979150077E+02 -.993427397E+02 -.100429663E+03 -.100363757E+03 -.975139748E+02 -.887719219E+02 -.683883057E+02 -.274788627E+02 0.474310948E+02 0.180234775E+03 0.415862487E+03 0.845468878E+03 0.415862074E+03 0.180233964E+03 0.474299105E+02 -.274803853E+02 -.683901132E+02 -.887739549E+02 -.975162760E+02 -.100366379E+03 -.100432624E+03 -.993460429E+02 -.979186558E+02 -.965174164E+02 -.952787142E+02 -.942293888E+02 -.933523896E+02 -.926190149E+02 -.920018875E+02 -.914784960E+02 -.910311474E+02 -.906460149E+02 -.903122055E+02 -.900210432E+02 -.897655502E+02 -.895400683E+02 -.893399772E+02 -.891614800E+02 -.890014376E+02 -.888572391E+02 -.887267004E+02 -.886079834E+02 -.884995326E+02 -.884000241E+02 -.883083244E+02 -.882234583E+02 -.881445817E+02 -.880709607E+02 -.880019545E+02 -.879370027E+02 -.878756176E+02 -.878173824E+02 -.877619579E+02 -.877091032E+02 -.876587150E+02 -.876108941E+02 -.875660478E+02 -.875250352E+02 -.874893642E+02 -.874614415E+02 -.874448822E+02 -.874448822E+02
 -.874509771E+02 -.874509771E+02 -.874684193E+02 -.874978304E+02 -.875354106E+02 -.875786362E+02 -.876259278E+02 -.876763869E+02 -.877295885E+02 -.877854313E+02 -.878440340E+02 -.879056604E+02 -.879706783E+02 -.880395413E+02 -.881127756E+02 -.881909880E+02 -.882748738E+02 -.883652249E+02 -.884629542E+02 -.885691138E+02 -.886849251E+02 -.888118186E+02 -.889514682E+02 -.891058451E+02 -.892772787E+02 -.894685365E+02 -.896829283E+02 -.899244163E+02 -.901977574E+02 -.905086882E+02 -.908641305E+02 -.912724472E+02 -.917437370E+02 -.922900744E+02 -.929254538E+02 -.936646117E+02 -.945186958E+02 -.954835483E+02 -.965134731E+02 -.974705815E+02 -.980369390E+02 -.975724020E+02 -.948954192E+02 -.879482343E+02 -.734527244E+02 -.474467525E+02 -.653891521E+01 0.505268916E+02 0.117740314E+03 0.167931900E+03 0.117739893E+03 0.505260661E+02 -.654011801E+01 -.474482942E+02 -.734545419E+02 -.879502805E+02 -.948977133E+02 -.975750069E+02 -.980398769E+02 -.974738608E+02 -.965171011E+02 -.954875407E+02 -.945230782E+02 -.936694178E+02 -.929307206E+02 -.922958333E+02 -.917500105E+02 -.912792521E+02 -.908714816E+02 -.905166033E+02 -.902062527E+02 -.899335088E+02 -.896926388E+02 -.894788849E+02 -.892882881E+02 -.891175440E+02 -.889638844E+02 -.888249810E+02 -.886988669E+02 -.885838726E+02 -.884785747E+02 -.883817534E+02 -.882923584E+02 -.882094808E+02 -.881323304E+02 -.880602169E+02 -.879925352E+02 -.879287547E+02 -.878684119E+02 -.878111102E+02 -.877565271E+02 -.877044351E+02 -.876547411E+02 -.876075523E+02 -.875632778E+02 -.875227730E+02 -.874875332E+02 -.874599421E+02 -.874435771E+02 -.874435771E+02
 -.874467253E+02 -.874467253E+02 -.874635339E+02 -.874918629E+02 -.875280376E+02 -.875696083E+02 -.876150318E+02 -.876634228E+02 -.877143484E+02 -.877676855E+02 -.878235205E+02 -.878820695E+02 -.879436461E+02 -.880086339E+02 -.880774768E+02 -.881506832E+02 -.882288248E+02 -.883125461E+02 -.884025778E+02 -.884997458E+02 -.886049919E+02 -.887193937E+02 -.888441791E+02 -.889807495E+02 -.891307057E+02 -.892958762E+02 -.894783446E+02 -.896804616E+02 -.899048563E+02 -.901544211E+02 -.904322394E+02 -.907414441E+02 -.910849148E+02 -.914646711E+02 -.918807108E+02 -.923287143E+02 -.927955496E+02 -.932506651E+02 -.936303759E+02 -.938110225E+02 -.935663926E+02 -.925052603E+02 -.899898309E+02 -.850771270E+02 -.766134396E+02 -.635855467E+02 -.459130542E+02 -.253888208E+02 -.664303413E+01 0.236450193E+01 -.664345697E+01 -.253896544E+02 -.459142732E+02 -.635871102E+02 -.766152949E+02 -.850792431E+02 -.899922015E+02 -.925079010E+02 -.935693404E+02 -.938143079E+02 -.936340208E+02 -.932546912E+02 -.927999815E+02 -.923335762E+02 -.918860273E+02 -.914704644E+02 -.910912026E+02 -.907482411E+02 -.904395588E+02 -.901622808E+02 -.899132749E+02 -.896894566E+02 -.894879369E+02 -.893060877E+02 -.891415588E+02 -.889922713E+02 -.888563982E+02 -.887323393E+02 -.886186951E+02 -.885142421E+02 -.884179094E+02 -.883287582E+02 -.882459636E+02 -.881687986E+02 -.880966209E+02 -.880288613E+02 -.879650143E+02 -.879046316E+02 -.878473184E+02 -.877927349E+02 -.877406059E+02 -.876907418E+02 -.876430779E+02 -.875977400E+02 -.875551418E+02 -.875161262E+02 -.874821521E+02 -.874555348E+02 -.874397403E+02 -.874397403E+02
 -.874399167E+02 -.874399167E+02 -.874557116E+02 -.874823139E+02 -.875162451E+02 -.875551753E+02 -.875976261E+02 -.876427325E+02 -.876900541E+02 -.877394371E+02 -.877909159E+02 -.878446407E+02 -.879008429E+02 -.879598048E+02 -.880218514E+02 -.880873481E+02 -.881566932E+02 -.882303234E+02 -.883087154E+02 -.883923869E+02 -.884819021E+02 -.885778679E+02 -.886809320E+02 -.887917711E+02 -.889110768E+02 -.890395372E+02 -.891777918E+02 -.893263573E+02 -.894855333E+02 -.896552397E+02 -.898347643E+02 -.900224013E+02 -.902148802E+02 -.904064877E+02 -.905877234E+02 -.907432013E+02 -.908483604E+02 -.908643512E+02 -.907303204E+02 -.903524502E+02 -.895900586E+02 -.882420477E+02 -.860428829E+02 -.826848652E+02 -.778924350E+02 -.715822781E+02 -.641139377E+02 -.565206846E+02 -.505275431E+02 -.481374036E+02 -.505279575E+02 -.565215025E+02 -.641151376E+02 -.715838305E+02 -.778943126E+02 -.826870538E+02 -.860453793E+02 -.882448521E+02 -.895931773E+02 -.903558968E+02 -.907341105E+02 -.908685038E+02 -.908528974E+02 -.907481422E+02 -.905930879E+02 -.904122958E+02 -.902211497E+02 -.900291468E+02 -.898419998E+02 -.896629836E+02 -.894938061E+02 -.893351767E+02 -.891871787E+02 -.890495146E+02 -.889216658E+02 -.888029973E+02 -.886928242E+02 -.885904535E+02 -.884952102E+02 -.884064512E+02 -.883235737E+02 -.882460178E+02 -.881732673E+02 -.881048479E+02 -.880403252E+02 -.879793019E+02 -.879214154E+02 -.878663370E+02 -.878137720E+02 -.877634643E+02 -.877152085E+02 -.876688710E+02 -.876244298E+02 -.875820366E+02 -.875421110E+02 -.875054736E+02 -.874735234E+02 -.874484648E+02 -.874335842E+02 -.874335842E+02
 -.874309321E+02 -.874309321E+02 -.874453929E+02 -.874697239E+02 -.875007084E+02 -.875361769E+02 -.875747411E+02 -.876155683E+02 -.876582119E+02 -.877024852E+02 -.877483614E+02 -.877959146E+02 -.878452797E+02 -.878966242E+02 -.879501379E+02 -.880060248E+02 -.880644926E+02 -.881257526E+02 -.881900106E+02 -.882574619E+02 -.883282839E+02 -.884026144E+02 -.884805357E+02 -.885620423E+02 -.886469981E+02 -.887350884E+02 -.888257387E+02 -.889179990E+02 -.890104072E+02 -.891007808E+02 -.891859310E+02 -.892612915E+02 -.893203919E+02 -.893541436E+02 -.893498849E+02 -.892901091E+02 -.891508101E+02 -.888994190E+02 -.884924657E+02 -.878734314E+02 -.869718515E+02 -.857057307E+02 -.839905894E+02 -.817597134E+02 -.790004979E+02 -.758077726E+02 -.724412271E+02 -.693510130E+02 -.671212322E+02 -.662967937E+02 -.671216227E+02 -.693517868E+02 -.724423711E+02 -.758092718E+02 -.790023394E+02 -.817618899E+02 -.839930971E+02 -.857085677E+02 -.869750190E+02 -.878769332E+02 -.884963075E+02 -.889036115E+02 -.891553678E+02 -.892950459E+02 -.893552165E+02 -.893598880E+02 -.893265652E+02 -.892679078E+02 -.891930043E+02 -.891083288E+02 -.890184501E+02 -.889265539E+02 -.888348257E+02 -.887447297E+02 -.886572135E+02 -.885728556E+02 -.884919735E+02 -.884147017E+02 -.883410477E+02 -.882709329E+02 -.882042214E+02 -.881407412E+02 -.880802985E+02 -.880226884E+02 -.879677023E+02 -.879151324E+02 -.878647767E+02 -.878164417E+02 -.877699479E+02 -.877251366E+02 -.876818838E+02 -.876401220E+02 -.875998786E+02 -.875613346E+02 -.875249128E+02 -.874914007E+02 -.874621156E+02 -.874391122E+02 -.874254378E+02 -.874254378E+02
 -.874202425E+02 -.874202425E+02 -.874331235E+02 -.874547650E+02 -.874822660E+02 -.875136540E+02 -.875476514E+02 -.875834724E+02 -.876206703E+02 -.876590265E+02 -.876984555E+02 -.877389543E+02 -.877805616E+02 -.878233315E+02 -.878673229E+02 -.879125852E+02 -.879591483E+02 -.880070162E+02 -.880561547E+02 -.881064779E+02 -.881578360E+02 -.882099864E+02 -.882625671E+02 -.883150594E+02 -.883667369E+02 -.884166079E+02 -.884633324E+02 -.885051108E+02 -.885395593E+02 -.885635366E+02 -.885729230E+02 -.885623622E+02 -.885249304E+02 -.884517420E+02 -.883315031E+02 -.881500343E+02 -.878898247E+02 -.875297307E+02 -.870450443E+02 -.864082963E+02 -.855913154E+02 -.845692641E+02 -.833274676E+02 -.818716339E+02 -.802411367E+02 -.785228091E+02 -.768590704E+02 -.754407273E+02 -.744754073E+02 -.741315270E+02 -.744757703E+02 -.754414501E+02 -.768601472E+02 -.785242335E+02 -.802429030E+02 -.818737377E+02 -.833299050E+02 -.845720326E+02 -.855944143E+02 -.864117270E+02 -.870488104E+02 -.875338392E+02 -.878942853E+02 -.881548564E+02 -.883366988E+02 -.884573254E+02 -.885309145E+02 -.885687591E+02 -.885797454E+02 -.885708003E+02 -.885472823E+02 -.885133087E+02 -.884720235E+02 -.884258121E+02 -.883764720E+02 -.883253465E+02 -.882734295E+02 -.882214464E+02 -.881699176E+02 -.881192071E+02 -.880695594E+02 -.880211293E+02 -.879740031E+02 -.879282163E+02 -.878837665E+02 -.878406236E+02 -.877987383E+02 -.877580489E+02 -.877184895E+02 -.876799990E+02 -.876425355E+02 -.876060988E+02 -.875707656E+02 -.875367442E+02 -.875044546E+02 -.874746401E+02 -.874485156E+02 -.874279540E+02 -.874157146E+02 -.874157146E+02
 -.874083691E+02 -.874083691E+02 -.874195035E+02 -.874381754E+02 -.874618376E+02 -.874887445E+02 -.875177462E+02 -.875481172E+02 -.875794219E+02 -.876114153E+02 -.876439622E+02 -.876769911E+02 -.877104555E+02 -.877443105E+02 -.877785023E+02 -.878129519E+02 -.878475440E+02 -.878821183E+02 -.879164576E+02 -.879502706E+02 -.879831752E+02 -.880146750E+02 -.880441293E+02 -.880707176E+02 -.880933971E+02 -.881108524E+02 -.881214301E+02 -.881230565E+02 -.881131534E+02 -.880885293E+02 -.880452526E+02 -.879785255E+02 -.878825448E+02 -.877503696E+02 -.875738289E+02 -.873435018E+02 -.870488343E+02 -.866784765E+02 -.862209619E+02 -.856658841E+02 -.850057254E+02 -.842384702E+02 -.833710243E+02 -.824231958E+02 -.814315181E+02 -.804515331E+02 -.795564945E+02 -.788303679E+02 -.783542343E+02 -.781881699E+02 -.783545717E+02 -.788310417E+02 -.795575027E+02 -.804528735E+02 -.814331880E+02 -.824251922E+02 -.833733446E+02 -.842411120E+02 -.850086881E+02 -.856691685E+02 -.862245712E+02 -.866824161E+02 -.870531107E+02 -.873481220E+02 -.875788021E+02 -.877557062E+02 -.878882550E+02 -.879846192E+02 -.880517402E+02 -.880954243E+02 -.881204708E+02 -.881308095E+02 -.881296344E+02 -.881195250E+02 -.881025532E+02 -.880803748E+02 -.880543069E+02 -.880253923E+02 -.879944516E+02 -.879621273E+02 -.879289183E+02 -.878952087E+02 -.878612908E+02 -.878273834E+02 -.877936471E+02 -.877601962E+02 -.877271090E+02 -.876944370E+02 -.876622135E+02 -.876304643E+02 -.875992218E+02 -.875685460E+02 -.875385571E+02 -.875094843E+02 -.874817367E+02 -.874560017E+02 -.874333743E+02 -.874155205E+02 -.874048745E+02 -.874048745E+02
 -.873958402E+02 -.873958402E+02 -.874051397E+02 -.874206988E+02 -.874403469E+02 -.874625846E+02 -.874864055E+02 -.875111548E+02 -.875364204E+02 -.875619419E+02 -.875875466E+02 -.876131088E+02 -.876385150E+02 -.876636438E+02 -.876883552E+02 -.877124757E+02 -.877357887E+02 -.877580221E+02 -.877788409E+02 -.877978314E+02 -.878144818E+02 -.878281664E+02 -.878381218E+02 -.878434173E+02 -.878429246E+02 -.878352853E+02 -.878188685E+02 -.877917223E+02 -.877515310E+02 -.876955668E+02 -.876206404E+02 -.875230693E+02 -.873986622E+02 -.872427337E+02 -.870501756E+02 -.868156094E+02 -.865336534E+02 -.861993417E+02 -.858087383E+02 -.853597832E+02 -.848533819E+02 -.842947005E+02 -.836945518E+02 -.830706336E+02 -.824482305E+02 -.818598583E+02 -.813433026E+02 -.809377211E+02 -.806780302E+02 -.805886373E+02 -.806783435E+02 -.809383475E+02 -.813442415E+02 -.818611086E+02 -.824497909E+02 -.830725024E+02 -.836967272E+02 -.842971811E+02 -.848561676E+02 -.853628752E+02 -.858121393E+02 -.862030559E+02 -.865376852E+02 -.868199642E+02 -.870548601E+02 -.872477557E+02 -.874040292E+02 -.875287889E+02 -.876267212E+02 -.877020196E+02 -.877583673E+02 -.877989529E+02 -.878265063E+02 -.878433436E+02 -.878514154E+02 -.878523547E+02 -.878475212E+02 -.878380424E+02 -.878248492E+02 -.878087070E+02 -.877902431E+02 -.877699690E+02 -.877483007E+02 -.877255743E+02 -.877020602E+02 -.876779744E+02 -.876534892E+02 -.876287416E+02 -.876038425E+02 -.875788870E+02 -.875539674E+02 -.875291924E+02 -.875047156E+02 -.874807776E+02 -.874577671E+02 -.874363047E+02 -.874173521E+02 -.874023505E+02 -.873933860E+02 -.873933860E+02
 -.873831512E+02 -.873831512E+02 -.873906015E+02 -.874030297E+02 -.874186531E+02 -.874362261E+02 -.874548977E+02 -.874740936E+02 -.874934349E+02 -.875126597E+02 -.875315723E+02 -.875500094E+02 -.875678112E+02 -.875848044E+02 -.876007926E+02 -.876155428E+02 -.876287795E+02 -.876401713E+02 -.876493252E+02 -.876557775E+02 -.876589747E+02 -.876582630E+02 -.876528744E+02 -.876419065E+02 -.876243033E+02 -.875988391E+02 -.875640980E+02 -.875184534E+02 -.874600549E+02 -.873868204E+02 -.872964353E+02 -.871863709E+02 -.870539256E+02 -.868962956E+02 -.867106904E+02 -.864945049E+02 -.862455612E+02 -.859624285E+02 -.856448278E+02 -.852941158E+02 -.849138245E+02 -.845102031E+02 -.840926734E+02 -.836740729E+02 -.832705257E+02 -.829007789E+02 -.825848911E+02 -.823422841E+02 -.821893712E+02 -.821371960E+02 -.821896604E+02 -.823428623E+02 -.825857580E+02 -.829019339E+02 -.832719678E+02 -.836758011E+02 -.840946867E+02 -.845125010E+02 -.849164074E+02 -.852969852E+02 -.856479861E+02 -.859658783E+02 -.862493056E+02 -.864985477E+02 -.867150367E+02 -.869009509E+02 -.870588952E+02 -.871916604E+02 -.873020512E+02 -.873927709E+02 -.874663483E+02 -.875250982E+02 -.875711036E+02 -.876062150E+02 -.876320586E+02 -.876500515E+02 -.876614200E+02 -.876672191E+02 -.876683519E+02 -.876655879E+02 -.876595808E+02 -.876508835E+02 -.876399627E+02 -.876272106E+02 -.876129564E+02 -.875974755E+02 -.875809985E+02 -.875637185E+02 -.875457997E+02 -.875273860E+02 -.875086128E+02 -.874896231E+02 -.874705919E+02 -.874517606E+02 -.874334880E+02 -.874163184E+02 -.874010716E+02 -.873889540E+02 -.873816927E+02 -.873816927E+02
 -.873707352E+02 -.873707352E+02 -.873763859E+02 -.873857730E+02 -.873974999E+02 -.874105753E+02 -.874243074E+02 -.874382119E+02 -.874519510E+02 -.874652737E+02 -.874779759E+02 -.874898736E+02 -.875007806E+02 -.875104949E+02 -.875187906E+02 -.875254075E+02 -.875300464E+02 -.875323595E+02 -.875319446E+02 -.875283412E+02 -.875210172E+02 -.875093603E+02 -.874926729E+02 -.874701614E+02 -.874409269E+02 -.874039594E+02 -.873581341E+02 -.873022086E+02 -.872348275E+02 -.871545357E+02 -.870598000E+02 -.869490462E+02 -.868207147E+02 -.866733380E+02 -.865056452E+02 -.863166984E+02 -.861060633E+02 -.858740120E+02 -.856217509E+02 -.853516625E+02 -.850675364E+02 -.847747560E+02 -.844803910E+02 -.841931433E+02 -.839230878E+02 -.836811693E+02 -.834784470E+02 -.833251339E+02 -.832295469E+02 -.831971390E+02 -.832298111E+02 -.833256622E+02 -.834792389E+02 -.836822243E+02 -.839244051E+02 -.841947222E+02 -.844822312E+02 -.847768575E+02 -.850698999E+02 -.853542892E+02 -.856246424E+02 -.858771699E+02 -.861094897E+02 -.863203959E+02 -.865096173E+02 -.866775883E+02 -.868252466E+02 -.869538634E+02 -.870649072E+02 -.871599382E+02 -.872405310E+02 -.873082188E+02 -.873644574E+02 -.874106016E+02 -.874478940E+02 -.874774599E+02 -.875003090E+02 -.875173398E+02 -.875293465E+02 -.875370274E+02 -.875409933E+02 -.875417766E+02 -.875398396E+02 -.875355828E+02 -.875293520E+02 -.875214456E+02 -.875121211E+02 -.875016008E+02 -.874900790E+02 -.874777287E+02 -.874647115E+02 -.874511902E+02 -.874373487E+02 -.874234191E+02 -.874097217E+02 -.873967183E+02 -.873850816E+02 -.873757816E+02 -.873701876E+02 -.873701876E+02
 -.873589446E+02 -.873589446E+02 -.873628967E+02 -.873694184E+02 -.873774860E+02 -.873863562E+02 -.873954952E+02 -.874045128E+02 -.874131202E+02 -.874210870E+02 -.874282131E+02 -.874343093E+02 -.874391798E+02 -.874426132E+02 -.874443765E+02 -.874442069E+02 -.874418088E+02 -.874368481E+02 -.874289472E+02 -.874176839E+02 -.874025843E+02 -.873831171E+02 -.873586927E+02 -.873286606E+02 -.872923072E+02 -.872488567E+02 -.871974758E+02 -.871372811E+02 -.870673517E+02 -.869867501E+02 -.868945497E+02 -.867898732E+02 -.866719429E+02 -.865401444E+02 -.863941044E+02 -.862337827E+02 -.860595785E+02 -.858724439E+02 -.856740003E+02 -.854666438E+02 -.852536277E+02 -.850391010E+02 -.848280829E+02 -.846263506E+02 -.844402248E+02 -.842762474E+02 -.841407619E+02 -.840394307E+02 -.839767450E+02 -.839555964E+02 -.839769834E+02 -.840399073E+02 -.841414761E+02 -.842771988E+02 -.844414128E+02 -.846277747E+02 -.848297431E+02 -.850409975E+02 -.852557610E+02 -.854690144E+02 -.856766090E+02 -.858752915E+02 -.860626662E+02 -.862371123E+02 -.863976777E+02 -.865439633E+02 -.866760092E+02 -.867941889E+02 -.868991175E+02 -.869915729E+02 -.870724326E+02 -.871426233E+02 -.872030826E+02 -.872547308E+02 -.872984513E+02 -.873350773E+02 -.873653843E+02 -.873900856E+02 -.874098319E+02 -.874252124E+02 -.874367568E+02 -.874449395E+02 -.874501832E+02 -.874528634E+02 -.874533124E+02 -.874518244E+02 -.874486589E+02 -.874440458E+02 -.874381900E+02 -.874312765E+02 -.874234778E+02 -.874149640E+02 -.874059167E+02 -.873965497E+02 -.873871382E+02 -.873780577E+02 -.873698343E+02 -.873632063E+02 -.873591968E+02 -.873591968E+02
 -.873480454E+02 -.873480454E+02 -.873504369E+02 -.873543316E+02 -.873590553E+02 -.873641004E+02 -.873690854E+02 -.873737147E+02 -.873777530E+02 -.873809988E+02 -.873832654E+02 -.873843698E+02 -.873841207E+02 -.873823117E+02 -.873787185E+02 -.873730932E+02 -.873651622E+02 -.873546234E+02 -.873411433E+02 -.873243569E+02 -.873038654E+02 -.872792333E+02 -.872499900E+02 -.872156311E+02 -.871756219E+02 -.871294007E+02 -.870763880E+02 -.870159968E+02 -.869476481E+02 -.868707911E+02 -.867849289E+02 -.866896506E+02 -.865846699E+02 -.864698711E+02 -.863453601E+02 -.862115219E+02 -.860690798E+02 -.859191545E+02 -.857633157E+02 -.856036216E+02 -.854426353E+02 -.852834118E+02 -.851294451E+02 -.849845687E+02 -.848528065E+02 -.847381766E+02 -.846444583E+02 -.845749419E+02 -.845321870E+02 -.845178200E+02 -.845323989E+02 -.845753655E+02 -.846450933E+02 -.847390224E+02 -.848538627E+02 -.849858351E+02 -.851309216E+02 -.852850983E+02 -.854445317E+02 -.856057279E+02 -.857656319E+02 -.859216808E+02 -.860718167E+02 -.862144699E+02 -.863485197E+02 -.864732427E+02 -.865882538E+02 -.866934472E+02 -.867889390E+02 -.868750156E+02 -.869520878E+02 -.870206523E+02 -.870812597E+02 -.871344886E+02 -.871809254E+02 -.872211496E+02 -.872557220E+02 -.872851775E+02 -.873100198E+02 -.873307184E+02 -.873477077E+02 -.873613866E+02 -.873721194E+02 -.873802375E+02 -.873860413E+02 -.873898021E+02 -.873917650E+02 -.873921513E+02 -.873911616E+02 -.873889797E+02 -.873857773E+02 -.873817207E+02 -.873769804E+02 -.873717453E+02 -.873662412E+02 -.873607566E+02 -.873556751E+02 -.873515144E+02 -.873489710E+02 -.873489710E+02
 -.873382187E+02 -.873382187E+02 -.873392116E+02 -.873407580E+02 -.873425021E+02 -.873441548E+02 -.873454780E+02 -.873462678E+02 -.873463441E+02 -.873455391E+02 -.873436868E+02 -.873406185E+02 -.873361567E+02 -.873301103E+02 -.873222738E+02 -.873124245E+02 -.873003213E+02 -.872857034E+02 -.872682894E+02 -.872477782E+02 -.872238489E+02 -.871961611E+02 -.871643564E+02 -.871280629E+02 -.870868998E+02 -.870404836E+02 -.869884365E+02 -.869303978E+02 -.868660374E+02 -.867950734E+02 -.867172925E+02 -.866325738E+02 -.865409163E+02 -.864424684E+02 -.863375601E+02 -.862267352E+02 -.861107823E+02 -.859907619E+02 -.858680258E+02 -.857442255E+02 -.856213045E+02 -.855014718E+02 -.853871520E+02 -.852809119E+02 -.851853624E+02 -.851030405E+02 -.850362781E+02 -.849870673E+02 -.849569356E+02 -.849468441E+02 -.849571209E+02 -.849874377E+02 -.850368334E+02 -.851037804E+02 -.851862865E+02 -.852820199E+02 -.853884434E+02 -.855029461E+02 -.856229612E+02 -.857460639E+02 -.858700454E+02 -.859929622E+02 -.861131629E+02 -.862292956E+02 -.863402996E+02 -.864453859E+02 -.865440109E+02 -.866358444E+02 -.867207382E+02 -.867986931E+02 -.868698299E+02 -.869343614E+02 -.869925691E+02 -.870447824E+02 -.870913616E+02 -.871326839E+02 -.871691323E+02 -.872010873E+02 -.872289195E+02 -.872529860E+02 -.872736265E+02 -.872911611E+02 -.873058900E+02 -.873180923E+02 -.873280268E+02 -.873359322E+02 -.873420286E+02 -.873465184E+02 -.873495885E+02 -.873514115E+02 -.873521496E+02 -.873519577E+02 -.873509888E+02 -.873494020E+02 -.873473721E+02 -.873451029E+02 -.873428431E+02 -.873409053E+02 -.873396859E+02 -.873396859E+02
 -.873295676E+02 -.873295676E+02 -.873293363E+02 -.873288332E+02 -.873279858E+02 -.873267018E+02 -.873248753E+02 -.873223884E+02 -.873191156E+02 -.873149247E+02 -.873096750E+02 -.873032174E+02 -.872953933E+02 -.872860331E+02 -.872749558E+02 -.872619690E+02 -.872468677E+02 -.872294352E+02 -.872094429E+02 -.871866517E+02 -.871608135E+02 -.871316724E+02 -.870989677E+02 -.870624379E+02 -.870218262E+02 -.869768870E+02 -.869273933E+02 -.868731464E+02 -.868139875E+02 -.867498103E+02 -.866805767E+02 -.866063331E+02 -.865272284E+02 -.864435320E+02 -.863556528E+02 -.862641560E+02 -.861697772E+02 -.860734331E+02 -.859762257E+02 -.858794376E+02 -.857845180E+02 -.856930569E+02 -.856067455E+02 -.855273256E+02 -.854565262E+02 -.853959922E+02 -.853472089E+02 -.853114265E+02 -.852895934E+02 -.852823015E+02 -.852897524E+02 -.853117445E+02 -.853476856E+02 -.853966273E+02 -.854573193E+02 -.855282761E+02 -.856078526E+02 -.856943197E+02 -.857859355E+02 -.858810087E+02 -.859779493E+02 -.860753081E+02 -.861718022E+02 -.862663295E+02 -.863579730E+02 -.864459966E+02 -.865298353E+02 -.866090801E+02 -.866834612E+02 -.867528295E+02 -.868171383E+02 -.868764252E+02 -.869307955E+02 -.869804077E+02 -.870254597E+02 -.870661779E+02 -.871028075E+02 -.871356041E+02 -.871648281E+02 -.871907389E+02 -.872135913E+02 -.872336325E+02 -.872511001E+02 -.872662206E+02 -.872792086E+02 -.872902664E+02 -.872995842E+02 -.873073400E+02 -.873137007E+02 -.873188225E+02 -.873228519E+02 -.873259275E+02 -.873281807E+02 -.873297386E+02 -.873307252E+02 -.873312641E+02 -.873314798E+02 -.873314988E+02 -.873314474E+02 -.873314474E+02
 -.873221279E+02 -.873221279E+02 -.873208501E+02 -.873185999E+02 -.873155520E+02 -.873117868E+02 -.873073165E+02 -.873021022E+02 -.872960705E+02 -.872891246E+02 -.872811507E+02 -.872720220E+02 -.872616017E+02 -.872497441E+02 -.872362949E+02 -.872210928E+02 -.872039692E+02 -.871847494E+02 -.871632536E+02 -.871392982E+02 -.871126981E+02 -.870832687E+02 -.870508286E+02 -.870152033E+02 -.869762308E+02 -.869337667E+02 -.868876910E+02 -.868379156E+02 -.867843925E+02 -.867271238E+02 -.866661716E+02 -.866016693E+02 -.865338327E+02 -.864629704E+02 -.863894938E+02 -.863139252E+02 -.862369035E+02 -.861591859E+02 -.860816458E+02 -.860052644E+02 -.859311166E+02 -.858603493E+02 -.857941535E+02 -.857337292E+02 -.856802447E+02 -.856347936E+02 -.855983489E+02 -.855717208E+02 -.855555182E+02 -.855501190E+02 -.855556516E+02 -.855719876E+02 -.855987488E+02 -.856353261E+02 -.856809093E+02 -.857345248E+02 -.857950793E+02 -.858614039E+02 -.859322987E+02 -.860065726E+02 -.860830783E+02 -.861607408E+02 -.862385787E+02 -.863157182E+02 -.863914017E+02 -.864649903E+02 -.865359614E+02 -.866039032E+02 -.866685068E+02 -.867295561E+02 -.867869171E+02 -.868405269E+02 -.868903829E+02 -.869365321E+02 -.869790622E+02 -.870180924E+02 -.870537662E+02 -.870862446E+02 -.871157006E+02 -.871423143E+02 -.871662693E+02 -.871877496E+02 -.872069369E+02 -.872240090E+02 -.872391382E+02 -.872524907E+02 -.872642257E+02 -.872744951E+02 -.872834431E+02 -.872912062E+02 -.872979126E+02 -.873036813E+02 -.873086205E+02 -.873128246E+02 -.873163694E+02 -.873193044E+02 -.873216425E+02 -.873233449E+02 -.873243009E+02 -.873243009E+02
 -.873158818E+02 -.873158818E+02 -.873137311E+02 -.873100275E+02 -.873051569E+02 -.872993478E+02 -.872927149E+02 -.872852900E+02 -.872770476E+02 -.872679246E+02 -.872578339E+02 -.872466717E+02 -.872343238E+02 -.872206683E+02 -.872055773E+02 -.871889192E+02 -.871705588E+02 -.871503594E+02 -.871281836E+02 -.871038948E+02 -.870773600E+02 -.870484514E+02 -.870170491E+02 -.869830446E+02 -.869463448E+02 -.869068768E+02 -.868645929E+02 -.868194763E+02 -.867715471E+02 -.867208688E+02 -.866675552E+02 -.866117772E+02 -.865537693E+02 -.864938354E+02 -.864323536E+02 -.863697793E+02 -.863066464E+02 -.862435653E+02 -.861812186E+02 -.861203527E+02 -.860617652E+02 -.860062891E+02 -.859547724E+02 -.859080548E+02 -.858669416E+02 -.858321760E+02 -.858044123E+02 -.857841903E+02 -.857719126E+02 -.857678283E+02 -.857720213E+02 -.857844075E+02 -.858047377E+02 -.858326089E+02 -.858674812E+02 -.859087001E+02 -.859555220E+02 -.860071415E+02 -.860627187E+02 -.861214054E+02 -.861823682E+02 -.862448093E+02 -.863079819E+02 -.863712031E+02 -.864338621E+02 -.864954247E+02 -.865554353E+02 -.866135154E+02 -.866693605E+02 -.867227356E+02 -.867734692E+02 -.868214467E+02 -.868666039E+02 -.869089199E+02 -.869484110E+02 -.869851238E+02 -.870191303E+02 -.870505223E+02 -.870794070E+02 -.871059030E+02 -.871301369E+02 -.871522405E+02 -.871723483E+02 -.871905957E+02 -.872071174E+02 -.872220460E+02 -.872355114E+02 -.872476396E+02 -.872585521E+02 -.872683648E+02 -.872771862E+02 -.872851152E+02 -.872922362E+02 -.872986121E+02 -.873042740E+02 -.873092053E+02 -.873133205E+02 -.873164378E+02 -.873182425E+02 -.873182425E+02
 -.873107725E+02 -.873107725E+02 -.873079129E+02 -.873030323E+02 -.872966921E+02 -.872892455E+02 -.872808939E+02 -.872717302E+02 -.872617716E+02 -.872509866E+02 -.872393126E+02 -.872266684E+02 -.872129612E+02 -.871980917E+02 -.871819566E+02 -.871644509E+02 -.871454691E+02 -.871249067E+02 -.871026616E+02 -.870786359E+02 -.870527375E+02 -.870248823E+02 -.869949967E+02 -.869630198E+02 -.869289071E+02 -.868926338E+02 -.868541988E+02 -.868136288E+02 -.867709823E+02 -.867263537E+02 -.866798781E+02 -.866317348E+02 -.865821514E+02 -.865314060E+02 -.864798297E+02 -.864278068E+02 -.863757738E+02 -.863242167E+02 -.862736658E+02 -.862246884E+02 -.861778790E+02 -.861338477E+02 -.860932057E+02 -.860565496E+02 -.860244444E+02 -.859974063E+02 -.859758851E+02 -.859602495E+02 -.859507727E+02 -.859476232E+02 -.859508577E+02 -.859604191E+02 -.859761390E+02 -.859977435E+02 -.860248640E+02 -.860570503E+02 -.860937860E+02 -.861345059E+02 -.861786130E+02 -.862254958E+02 -.862745439E+02 -.863251624E+02 -.863767836E+02 -.864288769E+02 -.864809560E+02 -.865325838E+02 -.865833758E+02 -.866330004E+02 -.866811788E+02 -.867276829E+02 -.867723326E+02 -.868149922E+02 -.868555664E+02 -.868939960E+02 -.869302535E+02 -.869643391E+02 -.869962764E+02 -.870261087E+02 -.870538955E+02 -.870797093E+02 -.871036330E+02 -.871257570E+02 -.871461775E+02 -.871649947E+02 -.871823108E+02 -.871982292E+02 -.872128535E+02 -.872262856E+02 -.872386255E+02 -.872499691E+02 -.872604057E+02 -.872700143E+02 -.872788565E+02 -.872869661E+02 -.872943340E+02 -.873008856E+02 -.873064515E+02 -.873107283E+02 -.873132306E+02 -.873132306E+02
 -.873067161E+02 -.873067161E+02 -.873032982E+02 -.872974935E+02 -.872900055E+02 -.872812894E+02 -.872716182E+02 -.872611360E+02 -.872498972E+02 -.872378983E+02 -.872250993E+02 -.872114393E+02 -.871968454E+02 -.871812388E+02 -.871645378E+02 -.871466606E+02 -.871275267E+02 -.871070585E+02 -.870851824E+02 -.870618306E+02 -.870369426E+02 -.870104670E+02 -.869823635E+02 -.869526046E+02 -.869211786E+02 -.868880916E+02 -.868533709E+02 -.868170673E+02 -.867792583E+02 -.867400503E+02 -.866995816E+02 -.866580242E+02 -.866155860E+02 -.865725116E+02 -.865290827E+02 -.864856175E+02 -.864424688E+02 -.864000210E+02 -.863586855E+02 -.863188946E+02 -.862810943E+02 -.862457356E+02 -.862132644E+02 -.861841109E+02 -.861586783E+02 -.861373318E+02 -.861203872E+02 -.861081016E+02 -.861006649E+02 -.860981937E+02 -.861007272E+02 -.861082258E+02 -.861205728E+02 -.861375779E+02 -.861589838E+02 -.861844742E+02 -.862136839E+02 -.862462093E+02 -.862816198E+02 -.863194691E+02 -.863593059E+02 -.864006839E+02 -.864431701E+02 -.864863530E+02 -.865298477E+02 -.865733010E+02 -.866163942E+02 -.866588449E+02 -.867004080E+02 -.867408751E+02 -.867800731E+02 -.868178634E+02 -.868541385E+02 -.868888203E+02 -.869218570E+02 -.869532205E+02 -.869829034E+02 -.870109162E+02 -.870372852E+02 -.870620496E+02 -.870852594E+02 -.871069736E+02 -.871272582E+02 -.871461850E+02 -.871638296E+02 -.871802706E+02 -.871955887E+02 -.872098647E+02 -.872231790E+02 -.872356091E+02 -.872472264E+02 -.872580912E+02 -.872682440E+02 -.872776927E+02 -.872863929E+02 -.872942210E+02 -.873009368E+02 -.873061371E+02 -.873091966E+02 -.873091966E+02
 -.873036113E+02 -.873036113E+02 -.872997701E+02 -.872932680E+02 -.872849191E+02 -.872752594E+02 -.872646198E+02 -.872531859E+02 -.872410435E+02 -.872282131E+02 -.872146749E+02 -.872003859E+02 -.871852908E+02 -.871693286E+02 -.871524363E+02 -.871345515E+02 -.871156145E+02 -.870955690E+02 -.870743641E+02 -.870519550E+02 -.870283047E+02 -.870033856E+02 -.869771805E+02 -.869496846E+02 -.869209072E+02 -.868908732E+02 -.868596255E+02 -.868272267E+02 -.867937608E+02 -.867593349E+02 -.867240805E+02 -.866881547E+02 -.866517409E+02 -.866150489E+02 -.865783144E+02 -.865417980E+02 -.865057831E+02 -.864705730E+02 -.864364873E+02 -.864038571E+02 -.863730193E+02 -.863443104E+02 -.863180599E+02 -.862945821E+02 -.862741695E+02 -.862570846E+02 -.862435534E+02 -.862337586E+02 -.862278351E+02 -.862258649E+02 -.862278759E+02 -.862338401E+02 -.862436747E+02 -.862572450E+02 -.862743676E+02 -.862948164E+02 -.863183284E+02 -.863446109E+02 -.863733490E+02 -.864042131E+02 -.864368662E+02 -.864709709E+02 -.865061958E+02 -.865422208E+02 -.865787423E+02 -.866154762E+02 -.866521615E+02 -.866885618E+02 -.867244668E+02 -.867596923E+02 -.867940806E+02 -.868274995E+02 -.868598410E+02 -.868910203E+02 -.869209741E+02 -.869496584E+02 -.869770470E+02 -.870031297E+02 -.870279101E+02 -.870514041E+02 -.870736383E+02 -.870946481E+02 -.871144765E+02 -.871331729E+02 -.871507915E+02 -.871673908E+02 -.871830320E+02 -.871977781E+02 -.872116922E+02 -.872248353E+02 -.872372628E+02 -.872490182E+02 -.872601231E+02 -.872705628E+02 -.872802632E+02 -.872890596E+02 -.872966548E+02 -.873025653E+02 -.873060551E+02 -.873060551E+02
 -.873013481E+02 -.873013481E+02 -.872972026E+02 -.872902019E+02 -.872812431E+02 -.872709234E+02 -.872596187E+02 -.872475476E+02 -.872348210E+02 -.872214797E+02 -.872075214E+02 -.871929186E+02 -.871776310E+02 -.871616127E+02 -.871448163E+02 -.871271957E+02 -.871087074E+02 -.870893124E+02 -.870689769E+02 -.870476734E+02 -.870253821E+02 -.870020918E+02 -.869778013E+02 -.869525202E+02 -.869262705E+02 -.868990875E+02 -.868710215E+02 -.868421386E+02 -.868125223E+02 -.867822737E+02 -.867515129E+02 -.867203791E+02 -.866890305E+02 -.866576443E+02 -.866264158E+02 -.865955571E+02 -.865652953E+02 -.865358698E+02 -.865075298E+02 -.864805300E+02 -.864551271E+02 -.864315746E+02 -.864101185E+02 -.863909917E+02 -.863744093E+02 -.863605631E+02 -.863496173E+02 -.863417043E+02 -.863369212E+02 -.863353272E+02 -.863369422E+02 -.863417460E+02 -.863496789E+02 -.863606437E+02 -.863745075E+02 -.863911059E+02 -.864102465E+02 -.864317140E+02 -.864552750E+02 -.864806833E+02 -.865076848E+02 -.865360224E+02 -.865654410E+02 -.865956911E+02 -.866265326E+02 -.866577379E+02 -.866890945E+02 -.867204063E+02 -.867514957E+02 -.867822036E+02 -.868123903E+02 -.868419350E+02 -.868707356E+02 -.868987080E+02 -.869257852E+02 -.869519158E+02 -.869770635E+02 -.870012053E+02 -.870243306E+02 -.870464394E+02 -.870675417E+02 -.870876559E+02 -.871068080E+02 -.871250301E+02 -.871423599E+02 -.871588394E+02 -.871745141E+02 -.871894319E+02 -.872036412E+02 -.872171891E+02 -.872301165E+02 -.872424522E+02 -.872542019E+02 -.872653314E+02 -.872757420E+02 -.872852364E+02 -.872934722E+02 -.872999039E+02 -.873037110E+02 -.873037110E+02
 -.872998157E+02 -.872998157E+02 -.872954685E+02 -.872881408E+02 -.872787876E+02 -.872680504E+02 -.872563382E+02 -.872438947E+02 -.872308506E+02 -.872172631E+02 -.872031443E+02 -.871884800E+02 -.871732427E+02 -.871573989E+02 -.871409140E+02 -.871237548E+02 -.871058910E+02 -.870872968E+02 -.870679512E+02 -.870478395E+02 -.870269539E+02 -.870052946E+02 -.869828705E+02 -.869597000E+02 -.869358121E+02 -.869112468E+02 -.868860563E+02 -.868603058E+02 -.868340737E+02 -.868074524E+02 -.867805487E+02 -.867534832E+02 -.867263908E+02 -.866994198E+02 -.866727309E+02 -.866464963E+02 -.866208978E+02 -.865961251E+02 -.865723729E+02 -.865498387E+02 -.865287193E+02 -.865092077E+02 -.864914895E+02 -.864757394E+02 -.864621176E+02 -.864507662E+02 -.864418063E+02 -.864353354E+02 -.864314244E+02 -.864301169E+02 -.864314271E+02 -.864353403E+02 -.864418129E+02 -.864507733E+02 -.864621239E+02 -.864757431E+02 -.864914884E+02 -.865091991E+02 -.865287004E+02 -.865498060E+02 -.865723228E+02 -.865960532E+02 -.866207996E+02 -.866463666E+02 -.866725641E+02 -.866992098E+02 -.867261309E+02 -.867531661E+02 -.867801664E+02 -.868069965E+02 -.868335349E+02 -.868596742E+02 -.868853213E+02 -.869103969E+02 -.869348350E+02 -.869585825E+02 -.869815984E+02 -.870038527E+02 -.870253262E+02 -.870460087E+02 -.870658992E+02 -.870850039E+02 -.871033362E+02 -.871209157E+02 -.871377670E+02 -.871539194E+02 -.871694057E+02 -.871842614E+02 -.871985228E+02 -.872122248E+02 -.872253963E+02 -.872380537E+02 -.872501888E+02 -.872617515E+02 -.872726238E+02 -.872825827E+02 -.872912520E+02 -.872980406E+02 -.873020667E+02 -.873020667E+02
 -.872989076E+02 -.872989076E+02 -.872944460E+02 -.872869365E+02 -.872773711E+02 -.872664202E+02 -.872545157E+02 -.872419192E+02 -.872287765E+02 -.872151576E+02 -.872010862E+02 -.871865591E+02 -.871715593E+02 -.871560637E+02 -.871400479E+02 -.871234890E+02 -.871063668E+02 -.870886655E+02 -.870703737E+02 -.870514857E+02 -.870320021E+02 -.870119305E+02 -.869912859E+02 -.869700915E+02 -.869483793E+02 -.869261906E+02 -.869035764E+02 -.868805978E+02 -.868573266E+02 -.868338451E+02 -.868102463E+02 -.867866340E+02 -.867631218E+02 -.867398331E+02 -.867168999E+02 -.866944618E+02 -.866726647E+02 -.866516590E+02 -.866315980E+02 -.866126356E+02 -.865949239E+02 -.865786112E+02 -.865638388E+02 -.865507392E+02 -.865394333E+02 -.865300276E+02 -.865226129E+02 -.865172615E+02 -.865140265E+02 -.865129399E+02 -.865140125E+02 -.865172332E+02 -.865225694E+02 -.865299680E+02 -.865393560E+02 -.865506425E+02 -.865637203E+02 -.865784683E+02 -.865947537E+02 -.866124346E+02 -.866313624E+02 -.866513844E+02 -.866723464E+02 -.866940946E+02 -.867164781E+02 -.867393505E+02 -.867625716E+02 -.867860089E+02 -.868095383E+02 -.868330456E+02 -.868564266E+02 -.868795874E+02 -.869024449E+02 -.869249268E+02 -.869469710E+02 -.869685257E+02 -.869895487E+02 -.870100074E+02 -.870298774E+02 -.870491428E+02 -.870677949E+02 -.870858321E+02 -.871032588E+02 -.871200850E+02 -.871363259E+02 -.871520007E+02 -.871671324E+02 -.871817462E+02 -.871958686E+02 -.872095245E+02 -.872227326E+02 -.872354989E+02 -.872478040E+02 -.872595851E+02 -.872707091E+02 -.872809343E+02 -.872898606E+02 -.872968653E+02 -.873010258E+02 -.873010258E+02
 -.872985248E+02 -.872985248E+02 -.872940217E+02 -.872864514E+02 -.872768249E+02 -.872658288E+02 -.872539088E+02 -.872413383E+02 -.872282738E+02 -.872147948E+02 -.872009344E+02 -.871866980E+02 -.871720774E+02 -.871570576E+02 -.871416227E+02 -.871257574E+02 -.871094495E+02 -.870926904E+02 -.870754758E+02 -.870578064E+02 -.870396882E+02 -.870211333E+02 -.870021602E+02 -.869827942E+02 -.869630679E+02 -.869430215E+02 -.869227028E+02 -.869021679E+02 -.868814808E+02 -.868607139E+02 -.868399474E+02 -.868192694E+02 -.867987755E+02 -.867785680E+02 -.867587550E+02 -.867394500E+02 -.867207701E+02 -.867028352E+02 -.866857666E+02 -.866696848E+02 -.866547085E+02 -.866409523E+02 -.866285252E+02 -.866175286E+02 -.866080545E+02 -.866001840E+02 -.865939856E+02 -.865895141E+02 -.865868093E+02 -.865858954E+02 -.865867803E+02 -.865894558E+02 -.865938972E+02 -.866000643E+02 -.866079021E+02 -.866173417E+02 -.866283015E+02 -.866406891E+02 -.866544029E+02 -.866693333E+02 -.866853653E+02 -.867023798E+02 -.867202558E+02 -.867388717E+02 -.867581070E+02 -.867778440E+02 -.867979689E+02 -.868183728E+02 -.868389529E+02 -.868596133E+02 -.868802650E+02 -.869008272E+02 -.869212270E+02 -.869413994E+02 -.869612878E+02 -.869808435E+02 -.870000257E+02 -.870188009E+02 -.870371430E+02 -.870550325E+02 -.870724566E+02 -.870894080E+02 -.871058851E+02 -.871218912E+02 -.871374342E+02 -.871525258E+02 -.871671813E+02 -.871814179E+02 -.871952541E+02 -.872087064E+02 -.872217855E+02 -.872344886E+02 -.872467875E+02 -.872586096E+02 -.872698108E+02 -.872801366E+02 -.872891715E+02 -.872962738E+02 -.873004975E+02 -.873004975E+02
 -.872985767E+02 -.872985767E+02 -.872940920E+02 -.872865602E+02 -.872769963E+02 -.872660920E+02 -.872542993E+02 -.872418984E+02 -.872290523E+02 -.872158477E+02 -.872023244E+02 -.871884951E+02 -.871743579E+02 -.871599050E+02 -.871451264E+02 -.871300133E+02 -.871145592E+02 -.870987609E+02 -.870826190E+02 -.870661384E+02 -.870493287E+02 -.870322046E+02 -.870147860E+02 -.869970987E+02 -.869791743E+02 -.869610504E+02 -.869427711E+02 -.869243867E+02 -.869059536E+02 -.868875346E+02 -.868691986E+02 -.868510200E+02 -.868330788E+02 -.868154597E+02 -.867982514E+02 -.867815461E+02 -.867654383E+02 -.867500240E+02 -.867353995E+02 -.867216599E+02 -.867088984E+02 -.866972045E+02 -.866866626E+02 -.866773514E+02 -.866693415E+02 -.866626953E+02 -.866574652E+02 -.866536929E+02 -.866514089E+02 -.866506315E+02 -.866513666E+02 -.866536080E+02 -.866573369E+02 -.866625225E+02 -.866691227E+02 -.866770847E+02 -.866863460E+02 -.866968351E+02 -.867084734E+02 -.867211758E+02 -.867348524E+02 -.867494098E+02 -.867647522E+02 -.867807830E+02 -.867974057E+02 -.868145253E+02 -.868320492E+02 -.868498880E+02 -.868679565E+02 -.868861744E+02 -.869044665E+02 -.869227633E+02 -.869410016E+02 -.869591240E+02 -.869770798E+02 -.869948242E+02 -.870123189E+02 -.870295316E+02 -.870464357E+02 -.870630105E+02 -.870792405E+02 -.870951152E+02 -.871106289E+02 -.871257802E+02 -.871405718E+02 -.871550097E+02 -.871691032E+02 -.871828633E+02 -.871963020E+02 -.872094294E+02 -.872222495E+02 -.872347525E+02 -.872469032E+02 -.872586222E+02 -.872697577E+02 -.872800478E+02 -.872890685E+02 -.872961701E+02 -.873003976E+02 -.873003976E+02
 -.872989822E+02 -.872989822E+02 -.872945645E+02 -.872871513E+02 -.872777492E+02 -.872670464E+02 -.872554946E+02 -.872433762E+02 -.872308579E+02 -.872180309E+02 -.872049401E+02 -.871916032E+02 -.871780241E+02 -.871641998E+02 -.871501254E+02 -.871357968E+02 -.871212117E+02 -.871063709E+02 -.870912782E+02 -.870759414E+02 -.870603721E+02 -.870445862E+02 -.870286039E+02 -.870124503E+02 -.869961550E+02 -.869797529E+02 -.869632834E+02 -.869467911E+02 -.869303256E+02 -.869139408E+02 -.868976955E+02 -.868816525E+02 -.868658786E+02 -.868504439E+02 -.868354212E+02 -.868208857E+02 -.868069140E+02 -.867935831E+02 -.867809698E+02 -.867691500E+02 -.867581970E+02 -.867481813E+02 -.867391691E+02 -.867312216E+02 -.867243938E+02 -.867187339E+02 -.867142826E+02 -.867110720E+02 -.867091255E+02 -.867084571E+02 -.867090716E+02 -.867109638E+02 -.867141195E+02 -.867185147E+02 -.867241171E+02 -.867308855E+02 -.867387715E+02 -.867477196E+02 -.867576683E+02 -.867685509E+02 -.867802967E+02 -.867928317E+02 -.868060798E+02 -.868199637E+02 -.868344059E+02 -.868493294E+02 -.868646586E+02 -.868803202E+02 -.868962435E+02 -.869123613E+02 -.869286101E+02 -.869449308E+02 -.869612687E+02 -.869775738E+02 -.869938010E+02 -.870099100E+02 -.870258656E+02 -.870416374E+02 -.870571997E+02 -.870725315E+02 -.870876162E+02 -.871024415E+02 -.871169991E+02 -.871312844E+02 -.871452963E+02 -.871590368E+02 -.871725104E+02 -.871857237E+02 -.871986833E+02 -.872113942E+02 -.872238551E+02 -.872360509E+02 -.872479413E+02 -.872594419E+02 -.872703967E+02 -.872805403E+02 -.872894471E+02 -.872964675E+02 -.873006502E+02 -.873006502E+02
 -.872996703E+02 -.872996703E+02 -.872953580E+02 -.872881268E+02 -.872789649E+02 -.872685496E+02 -.872573272E+02 -.872455786E+02 -.872334714E+02 -.872210994E+02 -.872085108E+02 -.871957273E+02 -.871827567E+02 -.871696001E+02 -.871562565E+02 -.871427252E+02 -.871290070E+02 -.871151054E+02 -.871010265E+02 -.870867796E+02 -.870723775E+02 -.870578362E+02 -.870431756E+02 -.870284193E+02 -.870135947E+02 -.869987333E+02 -.869838703E+02 -.869690450E+02 -.869543001E+02 -.869396822E+02 -.869252412E+02 -.869110300E+02 -.868971043E+02 -.868835223E+02 -.868703439E+02 -.868576305E+02 -.868454442E+02 -.868338474E+02 -.868229017E+02 -.868126677E+02 -.868032037E+02 -.867945656E+02 -.867868056E+02 -.867799718E+02 -.867741073E+02 -.867692500E+02 -.867654313E+02 -.867626763E+02 -.867610033E+02 -.867604232E+02 -.867609395E+02 -.867625483E+02 -.867652383E+02 -.867689911E+02 -.867737811E+02 -.867795764E+02 -.867863390E+02 -.867940253E+02 -.868025868E+02 -.868119710E+02 -.868221216E+02 -.868329799E+02 -.868444849E+02 -.868565745E+02 -.868691861E+02 -.868822570E+02 -.868957255E+02 -.869095311E+02 -.869236152E+02 -.869379218E+02 -.869523972E+02 -.869669912E+02 -.869816568E+02 -.869963505E+02 -.870110328E+02 -.870256677E+02 -.870402235E+02 -.870546719E+02 -.870689889E+02 -.870831541E+02 -.870971506E+02 -.871109653E+02 -.871245882E+02 -.871380129E+02 -.871512356E+02 -.871642553E+02 -.871770731E+02 -.871896920E+02 -.872021146E+02 -.872143419E+02 -.872263684E+02 -.872381751E+02 -.872497180E+02 -.872609098E+02 -.872715928E+02 -.872815019E+02 -.872902148E+02 -.872970894E+02 -.873011884E+02 -.873011884E+02
 -.873005795E+02 -.873005795E+02 -.872964025E+02 -.872894026E+02 -.872805415E+02 -.872704798E+02 -.872596541E+02 -.872483409E+02 -.872367065E+02 -.872248454E+02 -.872128081E+02 -.872006189E+02 -.871882887E+02 -.871758216E+02 -.871632193E+02 -.871504838E+02 -.871376183E+02 -.871246277E+02 -.871115198E+02 -.870983047E+02 -.870849954E+02 -.870716078E+02 -.870581607E+02 -.870446760E+02 -.870311788E+02 -.870176971E+02 -.870042622E+02 -.869909082E+02 -.869776722E+02 -.869645942E+02 -.869517162E+02 -.869390831E+02 -.869267414E+02 -.869147392E+02 -.869031260E+02 -.868919523E+02 -.868812685E+02 -.868711253E+02 -.868615725E+02 -.868526587E+02 -.868444307E+02 -.868369330E+02 -.868302070E+02 -.868242908E+02 -.868192187E+02 -.868150202E+02 -.868117204E+02 -.868093388E+02 -.868078897E+02 -.868073817E+02 -.868078175E+02 -.868091941E+02 -.868115025E+02 -.868147281E+02 -.868188510E+02 -.868238459E+02 -.868296828E+02 -.868363271E+02 -.868437405E+02 -.868518810E+02 -.868607039E+02 -.868701620E+02 -.868802062E+02 -.868907864E+02 -.869018517E+02 -.869133510E+02 -.869252337E+02 -.869374497E+02 -.869499506E+02 -.869626892E+02 -.869756205E+02 -.869887019E+02 -.870018929E+02 -.870151562E+02 -.870284571E+02 -.870417638E+02 -.870550479E+02 -.870682838E+02 -.870814491E+02 -.870945245E+02 -.871074936E+02 -.871203430E+02 -.871330622E+02 -.871456431E+02 -.871580805E+02 -.871703712E+02 -.871825140E+02 -.871945087E+02 -.872063554E+02 -.872180518E+02 -.872295891E+02 -.872409457E+02 -.872520751E+02 -.872628887E+02 -.872732293E+02 -.872828351E+02 -.872912912E+02 -.872979692E+02 -.873019534E+02 -.873019534E+02
 -.873016577E+02 -.873016577E+02 -.872976387E+02 -.872909072E+02 -.872823924E+02 -.872727335E+02 -.872623543E+02 -.872515242E+02 -.872404064E+02 -.872290951E+02 -.872176415E+02 -.872060721E+02 -.871943995E+02 -.871826301E+02 -.871707680E+02 -.871588168E+02 -.871467812E+02 -.871346675E+02 -.871224841E+02 -.871102414E+02 -.870979523E+02 -.870856320E+02 -.870732982E+02 -.870609708E+02 -.870486725E+02 -.870364282E+02 -.870242655E+02 -.870122140E+02 -.870003057E+02 -.869885747E+02 -.869770570E+02 -.869657899E+02 -.869548127E+02 -.869441653E+02 -.869338888E+02 -.869240244E+02 -.869146136E+02 -.869056977E+02 -.868973171E+02 -.868895109E+02 -.868823170E+02 -.868757710E+02 -.868699061E+02 -.868647527E+02 -.868603380E+02 -.868566856E+02 -.868538152E+02 -.868517424E+02 -.868504785E+02 -.868500301E+02 -.868503995E+02 -.868515841E+02 -.868535770E+02 -.868563665E+02 -.868599367E+02 -.868642676E+02 -.868693353E+02 -.868751122E+02 -.868815676E+02 -.868886681E+02 -.868963774E+02 -.869046577E+02 -.869134693E+02 -.869227714E+02 -.869325225E+02 -.869426808E+02 -.869532044E+02 -.869640522E+02 -.869751836E+02 -.869865593E+02 -.869981413E+02 -.870098932E+02 -.870217808E+02 -.870337716E+02 -.870458354E+02 -.870579445E+02 -.870700734E+02 -.870821991E+02 -.870943012E+02 -.871063616E+02 -.871183648E+02 -.871302976E+02 -.871421493E+02 -.871539111E+02 -.871655767E+02 -.871771414E+02 -.871886023E+02 -.871999573E+02 -.872112040E+02 -.872223379E+02 -.872333480E+02 -.872442105E+02 -.872548779E+02 -.872652614E+02 -.872752062E+02 -.872844562E+02 -.872926074E+02 -.872990496E+02 -.873028952E+02 -.873028952E+02
 -.873028611E+02 -.873028611E+02 -.872990168E+02 -.872925810E+02 -.872844454E+02 -.872752246E+02 -.872653270E+02 -.872550129E+02 -.872444413E+02 -.872337046E+02 -.872228542E+02 -.872119174E+02 -.872009086E+02 -.871898356E+02 -.871787038E+02 -.871675183E+02 -.871562848E+02 -.871450102E+02 -.871337033E+02 -.871223746E+02 -.871110363E+02 -.870997027E+02 -.870883903E+02 -.870771172E+02 -.870659036E+02 -.870547717E+02 -.870437456E+02 -.870328510E+02 -.870221155E+02 -.870115682E+02 -.870012395E+02 -.869911613E+02 -.869813661E+02 -.869718875E+02 -.869627593E+02 -.869540158E+02 -.869456911E+02 -.869378187E+02 -.869304318E+02 -.869235621E+02 -.869172403E+02 -.869114951E+02 -.869063534E+02 -.869018394E+02 -.868979750E+02 -.868947791E+02 -.868922675E+02 -.868904524E+02 -.868893430E+02 -.868889445E+02 -.868892587E+02 -.868902835E+02 -.868920133E+02 -.868944389E+02 -.868975475E+02 -.869013230E+02 -.869057463E+02 -.869107953E+02 -.869164452E+02 -.869226691E+02 -.869294377E+02 -.869367202E+02 -.869444845E+02 -.869526971E+02 -.869613242E+02 -.869703312E+02 -.869796837E+02 -.869893474E+02 -.869992884E+02 -.870094739E+02 -.870198717E+02 -.870304510E+02 -.870411824E+02 -.870520381E+02 -.870629917E+02 -.870740191E+02 -.870850976E+02 -.870962068E+02 -.871073280E+02 -.871184446E+02 -.871295422E+02 -.871406080E+02 -.871516314E+02 -.871626034E+02 -.871735172E+02 -.871843670E+02 -.871951487E+02 -.872058587E+02 -.872164931E+02 -.872270455E+02 -.872375035E+02 -.872478421E+02 -.872580132E+02 -.872679294E+02 -.872774395E+02 -.872862949E+02 -.872941053E+02 -.873002822E+02 -.873039712E+02 -.873039712E+02
 -.873041535E+02 -.873041535E+02 -.873004956E+02 -.872943743E+02 -.872866406E+02 -.872778819E+02 -.872684892E+02 -.872587123E+02 -.872487047E+02 -.872385565E+02 -.872283183E+02 -.872180180E+02 -.872076705E+02 -.871972850E+02 -.871868678E+02 -.871764247E+02 -.871659622E+02 -.871554876E+02 -.871450095E+02 -.871345382E+02 -.871240854E+02 -.871136644E+02 -.871032901E+02 -.870929791E+02 -.870827492E+02 -.870726201E+02 -.870626128E+02 -.870527497E+02 -.870430546E+02 -.870335522E+02 -.870242686E+02 -.870152304E+02 -.870064652E+02 -.869980009E+02 -.869898659E+02 -.869820883E+02 -.869746964E+02 -.869677178E+02 -.869611796E+02 -.869551078E+02 -.869495273E+02 -.869444614E+02 -.869399319E+02 -.869359585E+02 -.869325588E+02 -.869297479E+02 -.869275385E+02 -.869259406E+02 -.869249614E+02 -.869246051E+02 -.869248731E+02 -.869257638E+02 -.869272726E+02 -.869293920E+02 -.869321119E+02 -.869354192E+02 -.869392984E+02 -.869437317E+02 -.869486991E+02 -.869541786E+02 -.869601466E+02 -.869665778E+02 -.869734460E+02 -.869807238E+02 -.869883832E+02 -.869963958E+02 -.870047330E+02 -.870133662E+02 -.870222672E+02 -.870314082E+02 -.870407621E+02 -.870503027E+02 -.870600049E+02 -.870698447E+02 -.870797993E+02 -.870898474E+02 -.870999693E+02 -.871101466E+02 -.871203626E+02 -.871306021E+02 -.871408517E+02 -.871510994E+02 -.871613349E+02 -.871715494E+02 -.871817354E+02 -.871918869E+02 -.872019989E+02 -.872120668E+02 -.872220855E+02 -.872320475E+02 -.872419392E+02 -.872517351E+02 -.872613874E+02 -.872708108E+02 -.872798588E+02 -.872882921E+02 -.872957359E+02 -.873016263E+02 -.873051456E+02 -.873051456E+02
 -.873055053E+02 -.873055053E+02 -.873020414E+02 -.872962467E+02 -.872889293E+02 -.872806475E+02 -.872717733E+02 -.872625455E+02 -.872531109E+02 -.872435564E+02 -.872339315E+02 -.872242640E+02 -.872145694E+02 -.872048572E+02 -.871951346E+02 -.871854079E+02 -.871756837E+02 -.871659695E+02 -.871562739E+02 -.871466066E+02 -.871369787E+02 -.871274023E+02 -.871178911E+02 -.871084598E+02 -.870991245E+02 -.870899024E+02 -.870808119E+02 -.870718724E+02 -.870631044E+02 -.870545291E+02 -.870461686E+02 -.870380456E+02 -.870301831E+02 -.870226048E+02 -.870153341E+02 -.870083946E+02 -.870018096E+02 -.869956021E+02 -.869897942E+02 -.869844074E+02 -.869794619E+02 -.869749769E+02 -.869709701E+02 -.869674574E+02 -.869644532E+02 -.869619698E+02 -.869600174E+02 -.869586041E+02 -.869577356E+02 -.869574155E+02 -.869576447E+02 -.869584220E+02 -.869597437E+02 -.869616036E+02 -.869639935E+02 -.869669029E+02 -.869703191E+02 -.869742277E+02 -.869786123E+02 -.869834551E+02 -.869887367E+02 -.869944363E+02 -.870005325E+02 -.870070027E+02 -.870138237E+02 -.870209719E+02 -.870284237E+02 -.870361550E+02 -.870441422E+02 -.870523618E+02 -.870607911E+02 -.870694075E+02 -.870781897E+02 -.870871169E+02 -.870961695E+02 -.871053289E+02 -.871145776E+02 -.871238993E+02 -.871332791E+02 -.871427033E+02 -.871521593E+02 -.871616362E+02 -.871711240E+02 -.871806141E+02 -.871900991E+02 -.871995728E+02 -.872090294E+02 -.872184639E+02 -.872278703E+02 -.872372402E+02 -.872465597E+02 -.872558031E+02 -.872649234E+02 -.872738381E+02 -.872824064E+02 -.872903994E+02 -.872974592E+02 -.873030485E+02 -.873063891E+02 -.873063891E+02
 -.873068927E+02 -.873068927E+02 -.873036271E+02 -.872981658E+02 -.872912724E+02 -.872834748E+02 -.872751256E+02 -.872664510E+02 -.872575911E+02 -.872486290E+02 -.872396126E+02 -.872305691E+02 -.872215142E+02 -.872124577E+02 -.872034070E+02 -.871943688E+02 -.871853498E+02 -.871763575E+02 -.871674000E+02 -.871584867E+02 -.871496276E+02 -.871408341E+02 -.871321185E+02 -.871234939E+02 -.871149746E+02 -.871065759E+02 -.870983137E+02 -.870902049E+02 -.870822671E+02 -.870745185E+02 -.870669780E+02 -.870596649E+02 -.870525985E+02 -.870457988E+02 -.870392854E+02 -.870330780E+02 -.870271961E+02 -.870216585E+02 -.870164837E+02 -.870116894E+02 -.870072922E+02 -.870033078E+02 -.869997508E+02 -.869966342E+02 -.869939696E+02 -.869917671E+02 -.869900351E+02 -.869887801E+02 -.869880068E+02 -.869877180E+02 -.869879144E+02 -.869885952E+02 -.869897571E+02 -.869913953E+02 -.869935030E+02 -.869960716E+02 -.869990908E+02 -.870025488E+02 -.870064321E+02 -.870107261E+02 -.870154149E+02 -.870204814E+02 -.870259078E+02 -.870316755E+02 -.870377653E+02 -.870441575E+02 -.870508322E+02 -.870577695E+02 -.870649494E+02 -.870723520E+02 -.870799580E+02 -.870877484E+02 -.870957046E+02 -.871038089E+02 -.871120442E+02 -.871203942E+02 -.871288437E+02 -.871373783E+02 -.871459845E+02 -.871546499E+02 -.871633632E+02 -.871721141E+02 -.871808934E+02 -.871896927E+02 -.871985048E+02 -.872073232E+02 -.872161422E+02 -.872249561E+02 -.872337586E+02 -.872425409E+02 -.872512887E+02 -.872599765E+02 -.872685591E+02 -.872769568E+02 -.872850355E+02 -.872925772E+02 -.872992423E+02 -.873045214E+02 -.873076776E+02 -.873076776E+02
 -.873082967E+02 -.873082967E+02 -.873052311E+02 -.873001058E+02 -.872936388E+02 -.872863273E+02 -.872785033E+02 -.872703806E+02 -.872620917E+02 -.872537156E+02 -.872452984E+02 -.872368662E+02 -.872284347E+02 -.872200138E+02 -.872116110E+02 -.872032330E+02 -.871948864E+02 -.871865787E+02 -.871783174E+02 -.871701114E+02 -.871619701E+02 -.871539036E+02 -.871459231E+02 -.871380404E+02 -.871302681E+02 -.871226196E+02 -.871151088E+02 -.871077506E+02 -.871005599E+02 -.870935526E+02 -.870867446E+02 -.870801524E+02 -.870737924E+02 -.870676814E+02 -.870618360E+02 -.870562725E+02 -.870510074E+02 -.870460562E+02 -.870414344E+02 -.870371565E+02 -.870332363E+02 -.870296869E+02 -.870265200E+02 -.870237465E+02 -.870213760E+02 -.870194166E+02 -.870178752E+02 -.870167572E+02 -.870160663E+02 -.870158049E+02 -.870159736E+02 -.870165716E+02 -.870175963E+02 -.870190436E+02 -.870209081E+02 -.870231826E+02 -.870258588E+02 -.870289267E+02 -.870323756E+02 -.870361932E+02 -.870403663E+02 -.870448810E+02 -.870497223E+02 -.870548749E+02 -.870603226E+02 -.870660492E+02 -.870720379E+02 -.870782718E+02 -.870847343E+02 -.870914084E+02 -.870982777E+02 -.871053260E+02 -.871125372E+02 -.871198962E+02 -.871273882E+02 -.871349988E+02 -.871427148E+02 -.871505232E+02 -.871584123E+02 -.871663708E+02 -.871743883E+02 -.871824556E+02 -.871905637E+02 -.871987051E+02 -.872068725E+02 -.872150598E+02 -.872232609E+02 -.872314700E+02 -.872396807E+02 -.872478839E+02 -.872560652E+02 -.872642001E+02 -.872722447E+02 -.872801233E+02 -.872877084E+02 -.872947939E+02 -.873010589E+02 -.873060231E+02 -.873089917E+02 -.873089917E+02
 -.873097024E+02 -.873097024E+02 -.873068367E+02 -.873020465E+02 -.872960045E+02 -.872891763E+02 -.872818736E+02 -.872742970E+02 -.872665713E+02 -.872587712E+02 -.872509405E+02 -.872431044E+02 -.872352780E+02 -.872274712E+02 -.872196915E+02 -.872119455E+02 -.872042397E+02 -.871965809E+02 -.871889768E+02 -.871814351E+02 -.871739647E+02 -.871665749E+02 -.871592755E+02 -.871520772E+02 -.871449911E+02 -.871380290E+02 -.871312031E+02 -.871245262E+02 -.871180114E+02 -.871116722E+02 -.871055223E+02 -.870995757E+02 -.870938464E+02 -.870883485E+02 -.870830961E+02 -.870781030E+02 -.870733828E+02 -.870689486E+02 -.870648133E+02 -.870609890E+02 -.870574871E+02 -.870543184E+02 -.870514928E+02 -.870490191E+02 -.870469052E+02 -.870451579E+02 -.870437828E+02 -.870427843E+02 -.870421656E+02 -.870419285E+02 -.870420736E+02 -.870426000E+02 -.870435059E+02 -.870447877E+02 -.870464409E+02 -.870484598E+02 -.870508372E+02 -.870535653E+02 -.870566347E+02 -.870600356E+02 -.870637570E+02 -.870677872E+02 -.870721138E+02 -.870767240E+02 -.870816043E+02 -.870867411E+02 -.870921202E+02 -.870977275E+02 -.871035487E+02 -.871095696E+02 -.871157761E+02 -.871221543E+02 -.871286906E+02 -.871353717E+02 -.871421847E+02 -.871491173E+02 -.871561577E+02 -.871632946E+02 -.871705173E+02 -.871778159E+02 -.871851810E+02 -.871926038E+02 -.872000765E+02 -.872075917E+02 -.872151425E+02 -.872227230E+02 -.872303272E+02 -.872379493E+02 -.872455826E+02 -.872532183E+02 -.872608421E+02 -.872684304E+02 -.872759413E+02 -.872833031E+02 -.872903955E+02 -.872970244E+02 -.873028883E+02 -.873075361E+02 -.873103162E+02 -.873103162E+02
 -.873110985E+02 -.873110985E+02 -.873084309E+02 -.873039727E+02 -.872983511E+02 -.872920003E+02 -.872852114E+02 -.872781719E+02 -.872709988E+02 -.872637621E+02 -.872565032E+02 -.872492461E+02 -.872420055E+02 -.872347908E+02 -.872276095E+02 -.872204679E+02 -.872133723E+02 -.872063292E+02 -.871993456E+02 -.871924289E+02 -.871855870E+02 -.871788284E+02 -.871721620E+02 -.871655971E+02 -.871591438E+02 -.871528124E+02 -.871466135E+02 -.871405582E+02 -.871346579E+02 -.871289241E+02 -.871233688E+02 -.871180038E+02 -.871128412E+02 -.871078927E+02 -.871031704E+02 -.870986858E+02 -.870944505E+02 -.870904754E+02 -.870867713E+02 -.870833483E+02 -.870802160E+02 -.870773833E+02 -.870748584E+02 -.870726487E+02 -.870707607E+02 -.870692000E+02 -.870679712E+02 -.870670780E+02 -.870665230E+02 -.870663077E+02 -.870664325E+02 -.870668969E+02 -.870676991E+02 -.870688363E+02 -.870703047E+02 -.870720996E+02 -.870742150E+02 -.870766444E+02 -.870793802E+02 -.870824139E+02 -.870857366E+02 -.870893385E+02 -.870932092E+02 -.870973379E+02 -.871017134E+02 -.871063241E+02 -.871111582E+02 -.871162036E+02 -.871214483E+02 -.871268802E+02 -.871324871E+02 -.871382573E+02 -.871441789E+02 -.871502405E+02 -.871564310E+02 -.871627395E+02 -.871691556E+02 -.871756694E+02 -.871822714E+02 -.871889527E+02 -.871957048E+02 -.872025198E+02 -.872093904E+02 -.872163096E+02 -.872232711E+02 -.872302691E+02 -.872372979E+02 -.872443516E+02 -.872514238E+02 -.872585055E+02 -.872655834E+02 -.872726344E+02 -.872796191E+02 -.872864700E+02 -.872930740E+02 -.872992494E+02 -.873047142E+02 -.873090470E+02 -.873116392E+02 -.873116392E+02
 -.873124765E+02 -.873124765E+02 -.873100041E+02 -.873058730E+02 -.873006649E+02 -.872947834E+02 -.872884986E+02 -.872819851E+02 -.872753517E+02 -.872686642E+02 -.872619611E+02 -.872552652E+02 -.872485903E+02 -.872419458E+02 -.872353385E+02 -.872287748E+02 -.872222605E+02 -.872158017E+02 -.872094050E+02 -.872030772E+02 -.871968254E+02 -.871906572E+02 -.871845808E+02 -.871786045E+02 -.871727369E+02 -.871669873E+02 -.871613650E+02 -.871558796E+02 -.871505409E+02 -.871453590E+02 -.871403440E+02 -.871355062E+02 -.871308557E+02 -.871264027E+02 -.871221574E+02 -.871181294E+02 -.871143286E+02 -.871107641E+02 -.871074451E+02 -.871043799E+02 -.871015766E+02 -.870990427E+02 -.870967850E+02 -.870948096E+02 -.870931220E+02 -.870917267E+02 -.870906278E+02 -.870898281E+02 -.870893299E+02 -.870891343E+02 -.870892418E+02 -.870896518E+02 -.870903629E+02 -.870913728E+02 -.870926783E+02 -.870942755E+02 -.870961594E+02 -.870983246E+02 -.871007646E+02 -.871034726E+02 -.871064409E+02 -.871096613E+02 -.871131253E+02 -.871168237E+02 -.871207470E+02 -.871248854E+02 -.871292291E+02 -.871337677E+02 -.871384910E+02 -.871433886E+02 -.871484503E+02 -.871536658E+02 -.871590250E+02 -.871645179E+02 -.871701350E+02 -.871758666E+02 -.871817038E+02 -.871876377E+02 -.871936599E+02 -.871997624E+02 -.872059376E+02 -.872121783E+02 -.872184777E+02 -.872248296E+02 -.872312280E+02 -.872376672E+02 -.872441419E+02 -.872506464E+02 -.872571744E+02 -.872637173E+02 -.872702622E+02 -.872767874E+02 -.872832557E+02 -.872896039E+02 -.872957265E+02 -.873014542E+02 -.873065245E+02 -.873105455E+02 -.873129516E+02 -.873129516E+02
 -.873138305E+02 -.873138305E+02 -.873115497E+02 -.873077393E+02 -.873029366E+02 -.872975143E+02 -.872917223E+02 -.872857222E+02 -.872796148E+02 -.872734611E+02 -.872672970E+02 -.872611440E+02 -.872550151E+02 -.872489190E+02 -.872428624E+02 -.872368513E+02 -.872308911E+02 -.872249877E+02 -.872191469E+02 -.872133751E+02 -.872076786E+02 -.872020645E+02 -.871965398E+02 -.871911121E+02 -.871857890E+02 -.871805786E+02 -.871754890E+02 -.871705286E+02 -.871657060E+02 -.871610297E+02 -.871565087E+02 -.871521515E+02 -.871479669E+02 -.871439637E+02 -.871401503E+02 -.871365351E+02 -.871331264E+02 -.871299318E+02 -.871269591E+02 -.871242153E+02 -.871217072E+02 -.871194410E+02 -.871174225E+02 -.871156568E+02 -.871141483E+02 -.871129011E+02 -.871119183E+02 -.871112023E+02 -.871107551E+02 -.871105776E+02 -.871106701E+02 -.871110323E+02 -.871116628E+02 -.871125599E+02 -.871137207E+02 -.871151420E+02 -.871168198E+02 -.871187494E+02 -.871209255E+02 -.871233422E+02 -.871259933E+02 -.871288717E+02 -.871319703E+02 -.871352814E+02 -.871387970E+02 -.871425087E+02 -.871464082E+02 -.871504868E+02 -.871547357E+02 -.871591461E+02 -.871637091E+02 -.871684159E+02 -.871732579E+02 -.871782263E+02 -.871833129E+02 -.871885093E+02 -.871938075E+02 -.871991998E+02 -.872046787E+02 -.872102371E+02 -.872158681E+02 -.872215652E+02 -.872273224E+02 -.872331337E+02 -.872389936E+02 -.872448969E+02 -.872508384E+02 -.872568128E+02 -.872628140E+02 -.872688338E+02 -.872748598E+02 -.872808718E+02 -.872868351E+02 -.872926906E+02 -.872983407E+02 -.873036282E+02 -.873083102E+02 -.873120242E+02 -.873142469E+02 -.873142469E+02
 -.873151565E+02 -.873151565E+02 -.873130632E+02 -.873095664E+02 -.873051598E+02 -.873001859E+02 -.872948745E+02 -.872893744E+02 -.872837784E+02 -.872781427E+02 -.872725008E+02 -.872668725E+02 -.872612700E+02 -.872557015E+02 -.872501733E+02 -.872446910E+02 -.872392597E+02 -.872338848E+02 -.872285717E+02 -.872233260E+02 -.872181537E+02 -.872130609E+02 -.872080540E+02 -.872031397E+02 -.871983247E+02 -.871936161E+02 -.871890211E+02 -.871845468E+02 -.871802008E+02 -.871759906E+02 -.871719235E+02 -.871680072E+02 -.871642492E+02 -.871606568E+02 -.871572373E+02 -.871539978E+02 -.871509452E+02 -.871480863E+02 -.871454273E+02 -.871429743E+02 -.871407330E+02 -.871387086E+02 -.871369059E+02 -.871353292E+02 -.871339823E+02 -.871328684E+02 -.871319903E+02 -.871313500E+02 -.871309491E+02 -.871307883E+02 -.871308679E+02 -.871311876E+02 -.871317463E+02 -.871325425E+02 -.871335739E+02 -.871348378E+02 -.871363307E+02 -.871380487E+02 -.871399874E+02 -.871421419E+02 -.871445068E+02 -.871470764E+02 -.871498445E+02 -.871528047E+02 -.871559501E+02 -.871592738E+02 -.871627686E+02 -.871664270E+02 -.871702417E+02 -.871742050E+02 -.871783094E+02 -.871825473E+02 -.871869112E+02 -.871913936E+02 -.871959872E+02 -.872006847E+02 -.872054793E+02 -.872103640E+02 -.872153322E+02 -.872203776E+02 -.872254940E+02 -.872306757E+02 -.872359170E+02 -.872412125E+02 -.872465573E+02 -.872519463E+02 -.872573748E+02 -.872628378E+02 -.872683293E+02 -.872738418E+02 -.872793637E+02 -.872848759E+02 -.872903463E+02 -.872957204E+02 -.873009078E+02 -.873057641E+02 -.873100653E+02 -.873134778E+02 -.873155204E+02 -.873155204E+02
 -.873164523E+02 -.873164523E+02 -.873145419E+02 -.873113512E+02 -.873073310E+02 -.873027941E+02 -.872979507E+02 -.872929368E+02 -.872878373E+02 -.872827041E+02 -.872775677E+02 -.872724464E+02 -.872673515E+02 -.872622908E+02 -.872572701E+02 -.872522944E+02 -.872473687E+02 -.872424977E+02 -.872376864E+02 -.872329400E+02 -.872282637E+02 -.872236631E+02 -.872191439E+02 -.872147119E+02 -.872103732E+02 -.872061337E+02 -.872020000E+02 -.871979782E+02 -.871940747E+02 -.871902962E+02 -.871866490E+02 -.871831395E+02 -.871797743E+02 -.871765595E+02 -.871735015E+02 -.871706063E+02 -.871678797E+02 -.871653273E+02 -.871629546E+02 -.871607667E+02 -.871587683E+02 -.871569638E+02 -.871553573E+02 -.871539524E+02 -.871527523E+02 -.871517596E+02 -.871509767E+02 -.871504053E+02 -.871500466E+02 -.871499014E+02 -.871499698E+02 -.871502516E+02 -.871507459E+02 -.871514513E+02 -.871523661E+02 -.871534877E+02 -.871548135E+02 -.871563401E+02 -.871580638E+02 -.871599805E+02 -.871620856E+02 -.871643743E+02 -.871668414E+02 -.871694814E+02 -.871722886E+02 -.871752570E+02 -.871783805E+02 -.871816529E+02 -.871850678E+02 -.871886186E+02 -.871922989E+02 -.871961022E+02 -.872000219E+02 -.872040516E+02 -.872081850E+02 -.872124157E+02 -.872167377E+02 -.872211448E+02 -.872256314E+02 -.872301917E+02 -.872348203E+02 -.872395119E+02 -.872442615E+02 -.872490642E+02 -.872539154E+02 -.872588106E+02 -.872637452E+02 -.872687146E+02 -.872737134E+02 -.872787342E+02 -.872837665E+02 -.872887925E+02 -.872937827E+02 -.872986870E+02 -.873034227E+02 -.873078571E+02 -.873117857E+02 -.873149030E+02 -.873167692E+02 -.873167692E+02
 -.873177167E+02 -.873177167E+02 -.873159849E+02 -.873130925E+02 -.873094487E+02 -.873053373E+02 -.873009492E+02 -.872964078E+02 -.872917905E+02 -.872871443E+02 -.872824973E+02 -.872778662E+02 -.872732613E+02 -.872686897E+02 -.872641568E+02 -.872596673E+02 -.872552256E+02 -.872508361E+02 -.872465034E+02 -.872422320E+02 -.872380267E+02 -.872338925E+02 -.872298342E+02 -.872258572E+02 -.872219666E+02 -.872181678E+02 -.872144664E+02 -.872108678E+02 -.872073775E+02 -.872040012E+02 -.872007444E+02 -.871976126E+02 -.871946114E+02 -.871917461E+02 -.871890220E+02 -.871864443E+02 -.871840179E+02 -.871817477E+02 -.871796381E+02 -.871776935E+02 -.871759179E+02 -.871743150E+02 -.871728883E+02 -.871716407E+02 -.871705749E+02 -.871696932E+02 -.871689975E+02 -.871684893E+02 -.871681696E+02 -.871680390E+02 -.871680977E+02 -.871683454E+02 -.871687814E+02 -.871694046E+02 -.871702133E+02 -.871712057E+02 -.871723794E+02 -.871737315E+02 -.871752590E+02 -.871769584E+02 -.871788258E+02 -.871808572E+02 -.871830482E+02 -.871853941E+02 -.871878901E+02 -.871905312E+02 -.871933121E+02 -.871962275E+02 -.871992720E+02 -.872024399E+02 -.872057258E+02 -.872091241E+02 -.872126290E+02 -.872162351E+02 -.872199369E+02 -.872237288E+02 -.872276055E+02 -.872315618E+02 -.872355924E+02 -.872396925E+02 -.872438572E+02 -.872480817E+02 -.872523616E+02 -.872566924E+02 -.872610700E+02 -.872654903E+02 -.872699490E+02 -.872744419E+02 -.872789638E+02 -.872835083E+02 -.872880652E+02 -.872926186E+02 -.872971413E+02 -.873015877E+02 -.873058824E+02 -.873099050E+02 -.873134693E+02 -.873162980E+02 -.873179916E+02 -.873179916E+02
 -.873189500E+02 -.873189500E+02 -.873173921E+02 -.873147904E+02 -.873115132E+02 -.873078161E+02 -.873038708E+02 -.872997887E+02 -.872956397E+02 -.872914660E+02 -.872872931E+02 -.872831361E+02 -.872790045E+02 -.872749047E+02 -.872708416E+02 -.872668195E+02 -.872628423E+02 -.872589142E+02 -.872550390E+02 -.872512210E+02 -.872474644E+02 -.872437735E+02 -.872401527E+02 -.872366065E+02 -.872331396E+02 -.872297567E+02 -.872264625E+02 -.872232617E+02 -.872201592E+02 -.872171597E+02 -.872142681E+02 -.872114890E+02 -.872088272E+02 -.872062873E+02 -.872038737E+02 -.872015909E+02 -.871994430E+02 -.871974341E+02 -.871955680E+02 -.871938484E+02 -.871922787E+02 -.871908619E+02 -.871896011E+02 -.871884986E+02 -.871875568E+02 -.871867775E+02 -.871861624E+02 -.871857126E+02 -.871854291E+02 -.871853124E+02 -.871853625E+02 -.871855794E+02 -.871859622E+02 -.871865103E+02 -.871872221E+02 -.871880960E+02 -.871891301E+02 -.871903221E+02 -.871916692E+02 -.871931686E+02 -.871948171E+02 -.871966111E+02 -.871985471E+02 -.872006211E+02 -.872028289E+02 -.872051663E+02 -.872076289E+02 -.872102122E+02 -.872129115E+02 -.872157220E+02 -.872186390E+02 -.872216577E+02 -.872247733E+02 -.872279810E+02 -.872312760E+02 -.872346535E+02 -.872381090E+02 -.872416377E+02 -.872452353E+02 -.872488973E+02 -.872526194E+02 -.872563975E+02 -.872602275E+02 -.872641055E+02 -.872680278E+02 -.872719905E+02 -.872759900E+02 -.872800222E+02 -.872840826E+02 -.872881649E+02 -.872922603E+02 -.872963540E+02 -.873004216E+02 -.873044217E+02 -.873082864E+02 -.873119070E+02 -.873151156E+02 -.873176623E+02 -.873191872E+02 -.873191872E+02
 -.873201529E+02 -.873201529E+02 -.873187646E+02 -.873164463E+02 -.873135263E+02 -.873102326E+02 -.873067184E+02 -.873030831E+02 -.872993891E+02 -.872956742E+02 -.872919611E+02 -.872882635E+02 -.872845898E+02 -.872809459E+02 -.872773361E+02 -.872737643E+02 -.872702341E+02 -.872667491E+02 -.872633128E+02 -.872599289E+02 -.872566012E+02 -.872533333E+02 -.872501293E+02 -.872469930E+02 -.872439285E+02 -.872409398E+02 -.872380310E+02 -.872352062E+02 -.872324696E+02 -.872298252E+02 -.872272771E+02 -.872248294E+02 -.872224860E+02 -.872202510E+02 -.872181280E+02 -.872161208E+02 -.872142329E+02 -.872124678E+02 -.872108287E+02 -.872093187E+02 -.872079406E+02 -.872066970E+02 -.872055903E+02 -.872046228E+02 -.872037962E+02 -.872031121E+02 -.872025720E+02 -.872021767E+02 -.872019271E+02 -.872018236E+02 -.872018662E+02 -.872020549E+02 -.872023890E+02 -.872028678E+02 -.872034902E+02 -.872042548E+02 -.872051600E+02 -.872062037E+02 -.872073838E+02 -.872086979E+02 -.872101431E+02 -.872117167E+02 -.872134155E+02 -.872152362E+02 -.872171753E+02 -.872192293E+02 -.872213943E+02 -.872236666E+02 -.872260422E+02 -.872285170E+02 -.872310871E+02 -.872337483E+02 -.872364964E+02 -.872393274E+02 -.872422372E+02 -.872452217E+02 -.872482768E+02 -.872513985E+02 -.872545830E+02 -.872578264E+02 -.872611250E+02 -.872644750E+02 -.872678730E+02 -.872713154E+02 -.872747988E+02 -.872783200E+02 -.872818755E+02 -.872854617E+02 -.872890744E+02 -.872927083E+02 -.872963550E+02 -.873000015E+02 -.873036257E+02 -.873071908E+02 -.873106359E+02 -.873138639E+02 -.873167251E+02 -.873189964E+02 -.873203564E+02 -.873203564E+02
 -.873213272E+02 -.873213272E+02 -.873201043E+02 -.873180624E+02 -.873154908E+02 -.873125904E+02 -.873094963E+02 -.873062961E+02 -.873030448E+02 -.872997760E+02 -.872965096E+02 -.872932578E+02 -.872900281E+02 -.872868256E+02 -.872836543E+02 -.872805176E+02 -.872774186E+02 -.872743606E+02 -.872713466E+02 -.872683798E+02 -.872654636E+02 -.872626011E+02 -.872597958E+02 -.872570511E+02 -.872543705E+02 -.872517574E+02 -.872492153E+02 -.872467477E+02 -.872443582E+02 -.872420502E+02 -.872398272E+02 -.872376927E+02 -.872356499E+02 -.872337023E+02 -.872318531E+02 -.872301052E+02 -.872284618E+02 -.872269258E+02 -.872254997E+02 -.872241862E+02 -.872229877E+02 -.872219064E+02 -.872209442E+02 -.872201030E+02 -.872193843E+02 -.872187894E+02 -.872183195E+02 -.872179755E+02 -.872177578E+02 -.872176670E+02 -.872177030E+02 -.872178657E+02 -.872181547E+02 -.872185693E+02 -.872191087E+02 -.872197716E+02 -.872205567E+02 -.872214623E+02 -.872224866E+02 -.872236275E+02 -.872248828E+02 -.872262501E+02 -.872277267E+02 -.872293099E+02 -.872309968E+02 -.872327844E+02 -.872346694E+02 -.872366487E+02 -.872387189E+02 -.872408766E+02 -.872431184E+02 -.872454409E+02 -.872478404E+02 -.872503135E+02 -.872528567E+02 -.872554665E+02 -.872581394E+02 -.872608721E+02 -.872636610E+02 -.872665030E+02 -.872693947E+02 -.872723329E+02 -.872753146E+02 -.872783366E+02 -.872813961E+02 -.872844900E+02 -.872876153E+02 -.872907689E+02 -.872939469E+02 -.872971446E+02 -.873003546E+02 -.873035654E+02 -.873067573E+02 -.873098979E+02 -.873129333E+02 -.873157779E+02 -.873182996E+02 -.873203015E+02 -.873215003E+02 -.873215003E+02
 -.873224750E+02 -.873224750E+02 -.873214138E+02 -.873196419E+02 -.873174105E+02 -.873148940E+02 -.873122098E+02 -.873094340E+02 -.873066144E+02 -.873037801E+02 -.873009486E+02 -.872981305E+02 -.872953322E+02 -.872925583E+02 -.872898123E+02 -.872870971E+02 -.872844155E+02 -.872817702E+02 -.872791639E+02 -.872765995E+02 -.872740796E+02 -.872716072E+02 -.872691851E+02 -.872668163E+02 -.872645036E+02 -.872622500E+02 -.872600586E+02 -.872579321E+02 -.872558738E+02 -.872538864E+02 -.872519728E+02 -.872501361E+02 -.872483789E+02 -.872467041E+02 -.872451144E+02 -.872436122E+02 -.872422002E+02 -.872408807E+02 -.872396560E+02 -.872385282E+02 -.872374993E+02 -.872365711E+02 -.872357452E+02 -.872350232E+02 -.872344063E+02 -.872338956E+02 -.872334921E+02 -.872331964E+02 -.872330092E+02 -.872329305E+02 -.872329606E+02 -.872330993E+02 -.872333462E+02 -.872337008E+02 -.872341624E+02 -.872347300E+02 -.872354024E+02 -.872361782E+02 -.872370561E+02 -.872380342E+02 -.872391107E+02 -.872402836E+02 -.872415507E+02 -.872429097E+02 -.872443582E+02 -.872458937E+02 -.872475135E+02 -.872492150E+02 -.872509953E+02 -.872528516E+02 -.872547811E+02 -.872567808E+02 -.872588477E+02 -.872609789E+02 -.872631715E+02 -.872654224E+02 -.872677288E+02 -.872700878E+02 -.872724963E+02 -.872749517E+02 -.872774511E+02 -.872799918E+02 -.872825710E+02 -.872851863E+02 -.872878348E+02 -.872905142E+02 -.872932217E+02 -.872959546E+02 -.872987095E+02 -.873014822E+02 -.873042664E+02 -.873070519E+02 -.873098217E+02 -.873125474E+02 -.873151823E+02 -.873176519E+02 -.873198413E+02 -.873215795E+02 -.873226205E+02 -.873226205E+02
 -.873235989E+02 -.873235989E+02 -.873226959E+02 -.873211882E+02 -.873192897E+02 -.873171488E+02 -.873148655E+02 -.873125045E+02 -.873101066E+02 -.873076967E+02 -.873052895E+02 -.873028942E+02 -.873005163E+02 -.872981598E+02 -.872958275E+02 -.872935220E+02 -.872912456E+02 -.872890008E+02 -.872867897E+02 -.872846148E+02 -.872824784E+02 -.872803829E+02 -.872783306E+02 -.872763242E+02 -.872743659E+02 -.872724583E+02 -.872706039E+02 -.872688051E+02 -.872670644E+02 -.872653843E+02 -.872637671E+02 -.872622152E+02 -.872607310E+02 -.872593167E+02 -.872579746E+02 -.872567067E+02 -.872555152E+02 -.872544020E+02 -.872533689E+02 -.872524177E+02 -.872515501E+02 -.872507674E+02 -.872500711E+02 -.872494623E+02 -.872489421E+02 -.872485115E+02 -.872481712E+02 -.872479216E+02 -.872477634E+02 -.872476966E+02 -.872477213E+02 -.872478375E+02 -.872480449E+02 -.872483430E+02 -.872487312E+02 -.872492087E+02 -.872497745E+02 -.872504277E+02 -.872511668E+02 -.872519906E+02 -.872528975E+02 -.872538859E+02 -.872549539E+02 -.872560998E+02 -.872573214E+02 -.872586168E+02 -.872599838E+02 -.872614202E+02 -.872629236E+02 -.872644918E+02 -.872661222E+02 -.872678126E+02 -.872695605E+02 -.872713634E+02 -.872732188E+02 -.872751244E+02 -.872770776E+02 -.872790759E+02 -.872811171E+02 -.872831987E+02 -.872853184E+02 -.872874737E+02 -.872896626E+02 -.872918827E+02 -.872941318E+02 -.872964077E+02 -.872987083E+02 -.873010310E+02 -.873033731E+02 -.873057308E+02 -.873080989E+02 -.873104685E+02 -.873128252E+02 -.873151448E+02 -.873173873E+02 -.873194894E+02 -.873213532E+02 -.873228330E+02 -.873237193E+02 -.873237193E+02
 -.873247016E+02 -.873247016E+02 -.873239538E+02 -.873227052E+02 -.873211331E+02 -.873193604E+02 -.873174700E+02 -.873155154E+02 -.873135306E+02 -.873115360E+02 -.873095440E+02 -.873075622E+02 -.873055951E+02 -.873036461E+02 -.873017176E+02 -.872998116E+02 -.872979302E+02 -.872960753E+02 -.872942488E+02 -.872924525E+02 -.872906885E+02 -.872889587E+02 -.872872651E+02 -.872856097E+02 -.872839945E+02 -.872824215E+02 -.872808928E+02 -.872794103E+02 -.872779761E+02 -.872765921E+02 -.872752603E+02 -.872739826E+02 -.872727608E+02 -.872715969E+02 -.872704926E+02 -.872694497E+02 -.872684696E+02 -.872675542E+02 -.872667047E+02 -.872659227E+02 -.872652095E+02 -.872645661E+02 -.872639938E+02 -.872634934E+02 -.872630659E+02 -.872627119E+02 -.872624320E+02 -.872622267E+02 -.872620964E+02 -.872620412E+02 -.872620611E+02 -.872621561E+02 -.872623260E+02 -.872625704E+02 -.872628887E+02 -.872632805E+02 -.872637448E+02 -.872642809E+02 -.872648878E+02 -.872655643E+02 -.872663091E+02 -.872671211E+02 -.872679988E+02 -.872689406E+02 -.872699449E+02 -.872710102E+02 -.872721346E+02 -.872733163E+02 -.872745536E+02 -.872758445E+02 -.872771871E+02 -.872785795E+02 -.872800196E+02 -.872815054E+02 -.872830351E+02 -.872846065E+02 -.872862177E+02 -.872878666E+02 -.872895514E+02 -.872912700E+02 -.872930205E+02 -.872948011E+02 -.872966098E+02 -.872984448E+02 -.873003043E+02 -.873021864E+02 -.873040893E+02 -.873060110E+02 -.873079491E+02 -.873099006E+02 -.873118610E+02 -.873138231E+02 -.873157747E+02 -.873176958E+02 -.873195533E+02 -.873212947E+02 -.873228387E+02 -.873240647E+02 -.873247989E+02 -.873247989E+02
 -.873257849E+02 -.873257849E+02 -.873251895E+02 -.873241956E+02 -.873229440E+02 -.873215329E+02 -.873200281E+02 -.873184724E+02 -.873168927E+02 -.873153054E+02 -.873137205E+02 -.873121438E+02 -.873105791E+02 -.873090291E+02 -.873074956E+02 -.873059803E+02 -.873044848E+02 -.873030106E+02 -.873015593E+02 -.873001323E+02 -.872987312E+02 -.872973576E+02 -.872960130E+02 -.872946990E+02 -.872934173E+02 -.872921692E+02 -.872909566E+02 -.872897809E+02 -.872886437E+02 -.872875465E+02 -.872864909E+02 -.872854783E+02 -.872845103E+02 -.872835883E+02 -.872827137E+02 -.872818877E+02 -.872811117E+02 -.872803870E+02 -.872797145E+02 -.872790956E+02 -.872785310E+02 -.872780219E+02 -.872775690E+02 -.872771730E+02 -.872768346E+02 -.872765544E+02 -.872763329E+02 -.872761703E+02 -.872760670E+02 -.872760231E+02 -.872760386E+02 -.872761135E+02 -.872762475E+02 -.872764405E+02 -.872766920E+02 -.872770015E+02 -.872773685E+02 -.872777923E+02 -.872782721E+02 -.872788071E+02 -.872793962E+02 -.872800385E+02 -.872807329E+02 -.872814782E+02 -.872822732E+02 -.872831165E+02 -.872840068E+02 -.872849428E+02 -.872859229E+02 -.872869458E+02 -.872880098E+02 -.872891135E+02 -.872902554E+02 -.872914338E+02 -.872926472E+02 -.872938941E+02 -.872951728E+02 -.872964818E+02 -.872978195E+02 -.872991845E+02 -.873005751E+02 -.873019899E+02 -.873034273E+02 -.873048860E+02 -.873063645E+02 -.873078612E+02 -.873093748E+02 -.873109036E+02 -.873124457E+02 -.873139987E+02 -.873155590E+02 -.873171209E+02 -.873186746E+02 -.873202042E+02 -.873216834E+02 -.873230701E+02 -.873242998E+02 -.873252761E+02 -.873258609E+02 -.873258609E+02
 -.873268428E+02 -.873268428E+02 -.873263969E+02 -.873256523E+02 -.873247145E+02 -.873236570E+02 -.873225293E+02 -.873213636E+02 -.873201799E+02 -.873189907E+02 -.873178033E+02 -.873166222E+02 -.873154502E+02 -.873142893E+02 -.873131410E+02 -.873120064E+02 -.873108868E+02 -.873097833E+02 -.873086971E+02 -.873076292E+02 -.873065810E+02 -.873055534E+02 -.873045478E+02 -.873035651E+02 -.873026067E+02 -.873016737E+02 -.873007673E+02 -.872998887E+02 -.872990389E+02 -.872982192E+02 -.872974307E+02 -.872966744E+02 -.872959515E+02 -.872952631E+02 -.872946101E+02 -.872939935E+02 -.872934143E+02 -.872928734E+02 -.872923716E+02 -.872919097E+02 -.872914885E+02 -.872911086E+02 -.872907706E+02 -.872904752E+02 -.872902227E+02 -.872900137E+02 -.872898483E+02 -.872897270E+02 -.872896498E+02 -.872896169E+02 -.872896283E+02 -.872896840E+02 -.872897838E+02 -.872899275E+02 -.872901149E+02 -.872903456E+02 -.872906191E+02 -.872909350E+02 -.872912927E+02 -.872916916E+02 -.872921310E+02 -.872926101E+02 -.872931281E+02 -.872936841E+02 -.872942773E+02 -.872949067E+02 -.872955713E+02 -.872962700E+02 -.872970018E+02 -.872977657E+02 -.872985605E+02 -.872993850E+02 -.873002382E+02 -.873011189E+02 -.873020259E+02 -.873029581E+02 -.873039142E+02 -.873048932E+02 -.873058939E+02 -.873069151E+02 -.873079557E+02 -.873090145E+02 -.873100905E+02 -.873111826E+02 -.873122897E+02 -.873134106E+02 -.873145442E+02 -.873156895E+02 -.873168448E+02 -.873180085E+02 -.873191778E+02 -.873203483E+02 -.873215128E+02 -.873226594E+02 -.873237681E+02 -.873248075E+02 -.873257291E+02 -.873264608E+02 -.873268989E+02 -.873268989E+02
 -.873278316E+02 -.873278316E+02 -.873275282E+02 -.873270208E+02 -.873263809E+02 -.873256586E+02 -.873248879E+02 -.873240907E+02 -.873232811E+02 -.873224675E+02 -.873216550E+02 -.873208468E+02 -.873200449E+02 -.873192506E+02 -.873184649E+02 -.873176887E+02 -.873169229E+02 -.873161681E+02 -.873154252E+02 -.873146950E+02 -.873139783E+02 -.873132758E+02 -.873125883E+02 -.873119167E+02 -.873112617E+02 -.873106241E+02 -.873100048E+02 -.873094045E+02 -.873088241E+02 -.873082642E+02 -.873077257E+02 -.873072092E+02 -.873067157E+02 -.873062456E+02 -.873057998E+02 -.873053790E+02 -.873049836E+02 -.873046144E+02 -.873042720E+02 -.873039568E+02 -.873036693E+02 -.873034101E+02 -.873031795E+02 -.873029779E+02 -.873028056E+02 -.873026629E+02 -.873025501E+02 -.873024673E+02 -.873024146E+02 -.873023920E+02 -.873023997E+02 -.873024376E+02 -.873025056E+02 -.873026036E+02 -.873027313E+02 -.873028886E+02 -.873030751E+02 -.873032905E+02 -.873035345E+02 -.873038065E+02 -.873041062E+02 -.873044330E+02 -.873047865E+02 -.873051659E+02 -.873055707E+02 -.873060002E+02 -.873064538E+02 -.873069308E+02 -.873074305E+02 -.873079520E+02 -.873084948E+02 -.873090580E+02 -.873096408E+02 -.873102425E+02 -.873108622E+02 -.873114992E+02 -.873121527E+02 -.873128219E+02 -.873135060E+02 -.873142042E+02 -.873149158E+02 -.873156399E+02 -.873163759E+02 -.873171230E+02 -.873178803E+02 -.873186473E+02 -.873194230E+02 -.873202067E+02 -.873209974E+02 -.873217938E+02 -.873225940E+02 -.873233950E+02 -.873241918E+02 -.873249760E+02 -.873257339E+02 -.873264440E+02 -.873270729E+02 -.873275716E+02 -.873278697E+02 -.873278697E+02
 -.873285698E+02 -.873285698E+02 -.873283833E+02 -.873280675E+02 -.873276656E+02 -.873272087E+02 -.873267187E+02 -.873262102E+02 -.873256926E+02 -.873251717E+02 -.873246511E+02 -.873241331E+02 -.873236189E+02 -.873231095E+02 -.873226056E+02 -.873221079E+02 -.873216168E+02 -.873211328E+02 -.873206566E+02 -.873201884E+02 -.873197289E+02 -.873192786E+02 -.873188380E+02 -.873184075E+02 -.873179878E+02 -.873175792E+02 -.873171824E+02 -.873167978E+02 -.873164259E+02 -.873160672E+02 -.873157223E+02 -.873153915E+02 -.873150754E+02 -.873147744E+02 -.873144889E+02 -.873142194E+02 -.873139663E+02 -.873137299E+02 -.873135106E+02 -.873133088E+02 -.873131248E+02 -.873129589E+02 -.873128112E+02 -.873126822E+02 -.873125719E+02 -.873124806E+02 -.873124083E+02 -.873123553E+02 -.873123215E+02 -.873123071E+02 -.873123119E+02 -.873123362E+02 -.873123796E+02 -.873124423E+02 -.873125240E+02 -.873126246E+02 -.873127440E+02 -.873128818E+02 -.873130379E+02 -.873132120E+02 -.873134038E+02 -.873136130E+02 -.873138393E+02 -.873140821E+02 -.873143413E+02 -.873146163E+02 -.873149068E+02 -.873152122E+02 -.873155322E+02 -.873158663E+02 -.873162139E+02 -.873165747E+02 -.873169480E+02 -.873173335E+02 -.873177306E+02 -.873181388E+02 -.873185576E+02 -.873189865E+02 -.873194250E+02 -.873198726E+02 -.873203288E+02 -.873207931E+02 -.873212650E+02 -.873217441E+02 -.873222298E+02 -.873227217E+02 -.873232192E+02 -.873237218E+02 -.873242289E+02 -.873247395E+02 -.873252523E+02 -.873257651E+02 -.873262746E+02 -.873267749E+02 -.873272568E+02 -.873277060E+02 -.873281012E+02 -.873284116E+02 -.873285949E+02 -.873285949E+02
 -.873285698E+02 -.873285698E+02 -.873283833E+02 -.873280675E+02 -.873276656E+02 -.873272087E+02 -.873267187E+02 -.873262102E+02 -.873256926E+02 -.873251717E+02 -.873246511E+02 -.873241331E+02 -.873236189E+02 -.873231095E+02 -.873226056E+02 -.873221079E+02 -.873216168E+02 -.873211328E+02 -.873206566E+02 -.873201884E+02 -.873197289E+02 -.873192786E+02 -.873188380E+02 -.873184075E+02 -.873179878E+02 -.873175792E+02 -.873171824E+02 -.873167978E+02 -.873164259E+02 -.873160672E+02 -.873157223E+02 -.873153915E+02 -.873150754E+02 -.873147744E+02 -.873144889E+02 -.873142194E+02 -.873139663E+02 -.873137299E+02 -.873135106E+02 -.873133088E+02 -.873131248E+02 -.873129589E+02 -.873128112E+02 -.873126822E+02 -.873125719E+02 -.873124806E+02 -.873124083E+02 -.873123553E+02 -.873123215E+02 -.873123071E+02 -.873123119E+02 -.873123362E+02 -.873123796E+02 -.873124423E+02 -.873125240E+02 -.873126246E+02 -.873127440E+02 -.873128818E+02 -.873130379E+02 -.873132120E+02 -.873134038E+02 -.873136130E+02 -.873138393E+02 -.873140821E+02 -.873143413E+02 -.873146163E+02 -.873149068E+02 -.873152122E+02 -.873155322E+02 -.873158663E+02 -.873162139E+02 -.873165747E+02 -.873169480E+02 -.873173335E+02 -.873177306E+02 -.873181388E+02 -.873185576E+02 -.873189865E+02 -.873194250E+02 -.873198726E+02 -.873203288E+02 -.873207931E+02 -.873212650E+02 -.873217441E+02 -.873222298E+02 -.873227217E+02 -.873232192E+02 -.873237218E+02 -.873242289E+02 -.873247395E+02 -.873252523E+02 -.873257651E+02 -.873262746E+02 -.873267749E+02 -.873272568E+02 -.873277060E+02 -.873281012E+02 -.873284116E+02 -.873285949E+02 -.873285949E+02
