# Supplementary material for: Electrical Pacing of Cardiac Tissue Including Potassium Inward Rectification
Source: PLoS One. 2015 Jun 9;10(6):e0127837. doi: 10.1371/journal.pone.0127837 (PMC4461281; doi:10.1371/journal.pone.0127837)
Supplement: S1 Data — (ZIP) [file pone.0127837.s001.zip › All-Data/Data-with-IK1/BDT31/Vm20ms.txt]

 -.873300171E+02 -.873201971E+02 -.873198289E+02 -.873191561E+02 -.873182351E+02 -.873171141E+02 -.873158350E+02 -.873144316E+02 -.873129340E+02 -.873113655E+02 -.873097444E+02 -.873080845E+02 -.873063984E+02 -.873046945E+02 -.873029814E+02 -.873012666E+02 -.872995572E+02 -.872978584E+02 -.872961761E+02 -.872945145E+02 -.872928768E+02 -.872912658E+02 -.872896848E+02 -.872881358E+02 -.872866214E+02 -.872851443E+02 -.872837071E+02 -.872823121E+02 -.872809617E+02 -.872796582E+02 -.872784033E+02 -.872771989E+02 -.872760469E+02 -.872749489E+02 -.872739068E+02 -.872729223E+02 -.872719971E+02 -.872711327E+02 -.872703306E+02 -.872695923E+02 -.872689187E+02 -.872683112E+02 -.872677708E+02 -.872672982E+02 -.872668943E+02 -.872665599E+02 -.872662956E+02 -.872661017E+02 -.872659786E+02 -.872659265E+02 -.872659455E+02 -.872660354E+02 -.872661959E+02 -.872664269E+02 -.872667277E+02 -.872670978E+02 -.872675366E+02 -.872680430E+02 -.872686163E+02 -.872692554E+02 -.872699589E+02 -.872707258E+02 -.872715546E+02 -.872724438E+02 -.872733920E+02 -.872743975E+02 -.872754586E+02 -.872765736E+02 -.872777406E+02 -.872789577E+02 -.872802231E+02 -.872815347E+02 -.872828905E+02 -.872842884E+02 -.872857261E+02 -.872872015E+02 -.872887122E+02 -.872902557E+02 -.872918296E+02 -.872934310E+02 -.872950571E+02 -.872967046E+02 -.872983700E+02 -.873000493E+02 -.873017381E+02 -.873034311E+02 -.873051223E+02 -.873068047E+02 -.873084697E+02 -.873101072E+02 -.873117049E+02 -.873132481E+02 -.873147188E+02 -.873160950E+02 -.873173501E+02 -.873184517E+02 -.873193605E+02 -.873200288E+02 -.873203984E+02 -.873203984E+02
 -.873201971E+02 -.873201971E+02 -.873198289E+02 -.873191561E+02 -.873182351E+02 -.873171141E+02 -.873158350E+02 -.873144316E+02 -.873129340E+02 -.873113655E+02 -.873097444E+02 -.873080845E+02 -.873063984E+02 -.873046945E+02 -.873029814E+02 -.873012666E+02 -.872995572E+02 -.872978584E+02 -.872961761E+02 -.872945145E+02 -.872928768E+02 -.872912658E+02 -.872896848E+02 -.872881358E+02 -.872866214E+02 -.872851443E+02 -.872837071E+02 -.872823121E+02 -.872809617E+02 -.872796582E+02 -.872784033E+02 -.872771989E+02 -.872760469E+02 -.872749489E+02 -.872739068E+02 -.872729223E+02 -.872719971E+02 -.872711327E+02 -.872703306E+02 -.872695923E+02 -.872689187E+02 -.872683112E+02 -.872677708E+02 -.872672982E+02 -.872668943E+02 -.872665599E+02 -.872662956E+02 -.872661017E+02 -.872659786E+02 -.872659265E+02 -.872659455E+02 -.872660354E+02 -.872661959E+02 -.872664269E+02 -.872667277E+02 -.872670978E+02 -.872675366E+02 -.872680430E+02 -.872686163E+02 -.872692554E+02 -.872699589E+02 -.872707258E+02 -.872715546E+02 -.872724438E+02 -.872733920E+02 -.872743975E+02 -.872754586E+02 -.872765736E+02 -.872777406E+02 -.872789577E+02 -.872802231E+02 -.872815347E+02 -.872828905E+02 -.872842884E+02 -.872857261E+02 -.872872015E+02 -.872887122E+02 -.872902557E+02 -.872918296E+02 -.872934310E+02 -.872950571E+02 -.872967046E+02 -.872983700E+02 -.873000493E+02 -.873017381E+02 -.873034311E+02 -.873051223E+02 -.873068047E+02 -.873084697E+02 -.873101072E+02 -.873117049E+02 -.873132481E+02 -.873147188E+02 -.873160950E+02 -.873173501E+02 -.873184517E+02 -.873193605E+02 -.873200288E+02 -.873203984E+02 -.873203984E+02
 -.873182033E+02 -.873182033E+02 -.873176803E+02 -.873167388E+02 -.873154677E+02 -.873139403E+02 -.873122151E+02 -.873103403E+02 -.873083549E+02 -.873062877E+02 -.873041599E+02 -.873019891E+02 -.872997889E+02 -.872975702E+02 -.872953436E+02 -.872931190E+02 -.872909044E+02 -.872887070E+02 -.872865331E+02 -.872843873E+02 -.872822731E+02 -.872801942E+02 -.872781539E+02 -.872761549E+02 -.872742010E+02 -.872722955E+02 -.872704416E+02 -.872686425E+02 -.872669012E+02 -.872652200E+02 -.872636014E+02 -.872620478E+02 -.872605615E+02 -.872591447E+02 -.872578000E+02 -.872565295E+02 -.872553355E+02 -.872542199E+02 -.872531849E+02 -.872522319E+02 -.872513625E+02 -.872505783E+02 -.872498806E+02 -.872492705E+02 -.872487492E+02 -.872483175E+02 -.872479763E+02 -.872477262E+02 -.872475676E+02 -.872475006E+02 -.872475253E+02 -.872476416E+02 -.872478492E+02 -.872481478E+02 -.872485365E+02 -.872490148E+02 -.872495816E+02 -.872502359E+02 -.872509764E+02 -.872518017E+02 -.872527103E+02 -.872537005E+02 -.872547705E+02 -.872559185E+02 -.872571424E+02 -.872584401E+02 -.872598095E+02 -.872612482E+02 -.872627539E+02 -.872643241E+02 -.872659564E+02 -.872676482E+02 -.872693969E+02 -.872711998E+02 -.872730541E+02 -.872749570E+02 -.872769055E+02 -.872788966E+02 -.872809273E+02 -.872829940E+02 -.872850932E+02 -.872872211E+02 -.872893734E+02 -.872915455E+02 -.872937321E+02 -.872959269E+02 -.872981229E+02 -.873003118E+02 -.873024835E+02 -.873046257E+02 -.873067238E+02 -.873087595E+02 -.873107101E+02 -.873125477E+02 -.873142371E+02 -.873157341E+02 -.873169830E+02 -.873179132E+02 -.873184353E+02 -.873184353E+02
 -.873149741E+02 -.873149741E+02 -.873142419E+02 -.873129360E+02 -.873111858E+02 -.873090936E+02 -.873067429E+02 -.873041994E+02 -.873015143E+02 -.872987245E+02 -.872958591E+02 -.872929400E+02 -.872899852E+02 -.872870097E+02 -.872840281E+02 -.872810522E+02 -.872780928E+02 -.872751588E+02 -.872722572E+02 -.872693936E+02 -.872665728E+02 -.872637989E+02 -.872610764E+02 -.872584095E+02 -.872558028E+02 -.872532608E+02 -.872507878E+02 -.872483878E+02 -.872460645E+02 -.872438210E+02 -.872416607E+02 -.872395867E+02 -.872376022E+02 -.872357104E+02 -.872339146E+02 -.872322178E+02 -.872306230E+02 -.872291330E+02 -.872277502E+02 -.872264769E+02 -.872253152E+02 -.872242672E+02 -.872233347E+02 -.872225194E+02 -.872218227E+02 -.872212460E+02 -.872207902E+02 -.872204561E+02 -.872202444E+02 -.872201552E+02 -.872201887E+02 -.872203447E+02 -.872206228E+02 -.872210224E+02 -.872215427E+02 -.872221827E+02 -.872229410E+02 -.872238162E+02 -.872248065E+02 -.872259101E+02 -.872271248E+02 -.872284485E+02 -.872298786E+02 -.872314126E+02 -.872330479E+02 -.872347815E+02 -.872366105E+02 -.872385317E+02 -.872405421E+02 -.872426384E+02 -.872448171E+02 -.872470749E+02 -.872494082E+02 -.872518136E+02 -.872542872E+02 -.872568254E+02 -.872594244E+02 -.872620802E+02 -.872647886E+02 -.872675454E+02 -.872703459E+02 -.872731854E+02 -.872760583E+02 -.872789589E+02 -.872818804E+02 -.872848152E+02 -.872877543E+02 -.872906871E+02 -.872936008E+02 -.872964800E+02 -.872993053E+02 -.873020529E+02 -.873046930E+02 -.873071878E+02 -.873094894E+02 -.873115368E+02 -.873132522E+02 -.873145357E+02 -.873152596E+02 -.873152596E+02
 -.873110370E+02 -.873110370E+02 -.873100722E+02 -.873083614E+02 -.873060750E+02 -.873033503E+02 -.873002953E+02 -.872969940E+02 -.872935105E+02 -.872898934E+02 -.872861792E+02 -.872823968E+02 -.872785702E+02 -.872747199E+02 -.872708636E+02 -.872670171E+02 -.872631933E+02 -.872594026E+02 -.872556536E+02 -.872519532E+02 -.872483074E+02 -.872447218E+02 -.872412023E+02 -.872377546E+02 -.872343846E+02 -.872310980E+02 -.872279002E+02 -.872247961E+02 -.872217903E+02 -.872188872E+02 -.872160910E+02 -.872134059E+02 -.872108363E+02 -.872083864E+02 -.872060604E+02 -.872038624E+02 -.872017962E+02 -.871998654E+02 -.871980733E+02 -.871964228E+02 -.871949169E+02 -.871935582E+02 -.871923492E+02 -.871912921E+02 -.871903888E+02 -.871896412E+02 -.871890504E+02 -.871886177E+02 -.871883435E+02 -.871882285E+02 -.871882725E+02 -.871884756E+02 -.871888371E+02 -.871893563E+02 -.871900320E+02 -.871908629E+02 -.871918473E+02 -.871929832E+02 -.871942682E+02 -.871957000E+02 -.871972756E+02 -.871989923E+02 -.872008466E+02 -.872028353E+02 -.872049547E+02 -.872072012E+02 -.872095707E+02 -.872120592E+02 -.872146625E+02 -.872173764E+02 -.872201964E+02 -.872231181E+02 -.872261369E+02 -.872292481E+02 -.872324470E+02 -.872357287E+02 -.872390884E+02 -.872425208E+02 -.872460209E+02 -.872495830E+02 -.872532013E+02 -.872568698E+02 -.872605815E+02 -.872643291E+02 -.872681042E+02 -.872718972E+02 -.872756967E+02 -.872794895E+02 -.872832593E+02 -.872869864E+02 -.872906464E+02 -.872942085E+02 -.872976343E+02 -.873008748E+02 -.873038677E+02 -.873065335E+02 -.873087700E+02 -.873104460E+02 -.873113928E+02 -.873113928E+02
 -.873066901E+02 -.873066901E+02 -.873054818E+02 -.873033445E+02 -.873004948E+02 -.872971031E+02 -.872933028E+02 -.872891960E+02 -.872848624E+02 -.872803612E+02 -.872757383E+02 -.872710306E+02 -.872662692E+02 -.872614793E+02 -.872566832E+02 -.872518997E+02 -.872471442E+02 -.872424287E+02 -.872377639E+02 -.872331580E+02 -.872286187E+02 -.872241535E+02 -.872197698E+02 -.872154748E+02 -.872112759E+02 -.872071802E+02 -.872031939E+02 -.871993232E+02 -.871955739E+02 -.871919516E+02 -.871884615E+02 -.871851094E+02 -.871819008E+02 -.871788410E+02 -.871759354E+02 -.871731892E+02 -.871706072E+02 -.871681937E+02 -.871659532E+02 -.871638894E+02 -.871620061E+02 -.871603068E+02 -.871587946E+02 -.871574724E+02 -.871563427E+02 -.871554077E+02 -.871546691E+02 -.871541281E+02 -.871537858E+02 -.871536427E+02 -.871536988E+02 -.871539540E+02 -.871544076E+02 -.871550585E+02 -.871559054E+02 -.871569465E+02 -.871581795E+02 -.871596019E+02 -.871612108E+02 -.871630030E+02 -.871649749E+02 -.871671227E+02 -.871694422E+02 -.871719291E+02 -.871745789E+02 -.871773867E+02 -.871803476E+02 -.871834562E+02 -.871867074E+02 -.871900956E+02 -.871936153E+02 -.871972607E+02 -.872010262E+02 -.872049058E+02 -.872088935E+02 -.872129833E+02 -.872171690E+02 -.872214442E+02 -.872258024E+02 -.872302367E+02 -.872347399E+02 -.872393044E+02 -.872439220E+02 -.872485833E+02 -.872532781E+02 -.872579947E+02 -.872627190E+02 -.872674348E+02 -.872721221E+02 -.872767565E+02 -.872813078E+02 -.872857382E+02 -.872899997E+02 -.872940318E+02 -.872977570E+02 -.873010761E+02 -.873038618E+02 -.873059504E+02 -.873071308E+02 -.873071308E+02
 -.873020876E+02 -.873020876E+02 -.873006288E+02 -.872980538E+02 -.872946233E+02 -.872905424E+02 -.872859692E+02 -.872810265E+02 -.872758079E+02 -.872703852E+02 -.872648147E+02 -.872591420E+02 -.872534042E+02 -.872476326E+02 -.872418533E+02 -.872360884E+02 -.872303552E+02 -.872246684E+02 -.872190401E+02 -.872134807E+02 -.872079999E+02 -.872026069E+02 -.871973109E+02 -.871921209E+02 -.871870455E+02 -.871820930E+02 -.871772711E+02 -.871725872E+02 -.871680485E+02 -.871636617E+02 -.871594339E+02 -.871553720E+02 -.871514827E+02 -.871477730E+02 -.871442494E+02 -.871409181E+02 -.871377851E+02 -.871348560E+02 -.871321361E+02 -.871296303E+02 -.871273433E+02 -.871252794E+02 -.871234427E+02 -.871218368E+02 -.871204647E+02 -.871193292E+02 -.871184324E+02 -.871177759E+02 -.871173609E+02 -.871171881E+02 -.871172577E+02 -.871175694E+02 -.871181223E+02 -.871189152E+02 -.871199464E+02 -.871212134E+02 -.871227136E+02 -.871244438E+02 -.871264002E+02 -.871285790E+02 -.871309755E+02 -.871335852E+02 -.871364027E+02 -.871394226E+02 -.871426393E+02 -.871460468E+02 -.871496387E+02 -.871534086E+02 -.871573501E+02 -.871614561E+02 -.871657200E+02 -.871701345E+02 -.871746927E+02 -.871793872E+02 -.871842107E+02 -.871891559E+02 -.871942150E+02 -.871993804E+02 -.872046440E+02 -.872099977E+02 -.872154327E+02 -.872209397E+02 -.872265089E+02 -.872321292E+02 -.872377882E+02 -.872434718E+02 -.872491634E+02 -.872548434E+02 -.872604879E+02 -.872660677E+02 -.872715468E+02 -.872768795E+02 -.872820088E+02 -.872868615E+02 -.872913449E+02 -.872953397E+02 -.872986928E+02 -.873012070E+02 -.873026283E+02 -.873026283E+02
 -.872973037E+02 -.872973037E+02 -.872955911E+02 -.872925687E+02 -.872885435E+02 -.872837542E+02 -.872783862E+02 -.872725812E+02 -.872664494E+02 -.872600754E+02 -.872535265E+02 -.872468561E+02 -.872401089E+02 -.872333210E+02 -.872265227E+02 -.872197387E+02 -.872129894E+02 -.872062914E+02 -.871996592E+02 -.871931052E+02 -.871866413E+02 -.871802787E+02 -.871740283E+02 -.871679006E+02 -.871619059E+02 -.871560538E+02 -.871503535E+02 -.871448137E+02 -.871394432E+02 -.871342504E+02 -.871292438E+02 -.871244318E+02 -.871198230E+02 -.871154254E+02 -.871112470E+02 -.871072955E+02 -.871035779E+02 -.871001013E+02 -.870968721E+02 -.870938965E+02 -.870911802E+02 -.870887286E+02 -.870865467E+02 -.870846388E+02 -.870830088E+02 -.870816599E+02 -.870805949E+02 -.870798156E+02 -.870793237E+02 -.870791199E+02 -.870792046E+02 -.870795772E+02 -.870802369E+02 -.870811821E+02 -.870824105E+02 -.870839193E+02 -.870857051E+02 -.870877639E+02 -.870900913E+02 -.870926824E+02 -.870955315E+02 -.870986330E+02 -.871019803E+02 -.871055670E+02 -.871093858E+02 -.871134296E+02 -.871176905E+02 -.871221609E+02 -.871268326E+02 -.871316974E+02 -.871367469E+02 -.871419726E+02 -.871473658E+02 -.871529177E+02 -.871586196E+02 -.871644626E+02 -.871704374E+02 -.871765349E+02 -.871827456E+02 -.871890596E+02 -.871954666E+02 -.872019558E+02 -.872085154E+02 -.872151325E+02 -.872217925E+02 -.872284789E+02 -.872351724E+02 -.872418499E+02 -.872484837E+02 -.872550396E+02 -.872614753E+02 -.872677378E+02 -.872737600E+02 -.872794567E+02 -.872847190E+02 -.872894073E+02 -.872933422E+02 -.872962927E+02 -.872979605E+02 -.872979605E+02
 -.872923731E+02 -.872923731E+02 -.872904023E+02 -.872869236E+02 -.872822892E+02 -.872767737E+02 -.872705886E+02 -.872638970E+02 -.872568254E+02 -.872494724E+02 -.872419155E+02 -.872342173E+02 -.872264287E+02 -.872185911E+02 -.872107384E+02 -.872028989E+02 -.871950954E+02 -.871873471E+02 -.871796708E+02 -.871720815E+02 -.871645929E+02 -.871572184E+02 -.871499706E+02 -.871428618E+02 -.871359037E+02 -.871291076E+02 -.871224841E+02 -.871160438E+02 -.871097971E+02 -.871037543E+02 -.870979255E+02 -.870923210E+02 -.870869507E+02 -.870818246E+02 -.870769520E+02 -.870723421E+02 -.870680036E+02 -.870639449E+02 -.870601740E+02 -.870566983E+02 -.870535248E+02 -.870506602E+02 -.870481103E+02 -.870458805E+02 -.870439755E+02 -.870423993E+02 -.870411550E+02 -.870402452E+02 -.870396718E+02 -.870394357E+02 -.870395372E+02 -.870399759E+02 -.870407507E+02 -.870418595E+02 -.870432996E+02 -.870450676E+02 -.870471593E+02 -.870495700E+02 -.870522942E+02 -.870553258E+02 -.870586582E+02 -.870622842E+02 -.870661962E+02 -.870703861E+02 -.870748454E+02 -.870795651E+02 -.870845361E+02 -.870897489E+02 -.870951937E+02 -.871008608E+02 -.871067399E+02 -.871128209E+02 -.871190935E+02 -.871255473E+02 -.871321718E+02 -.871389564E+02 -.871458903E+02 -.871529627E+02 -.871601624E+02 -.871674780E+02 -.871748974E+02 -.871824081E+02 -.871899963E+02 -.871976472E+02 -.872053440E+02 -.872130678E+02 -.872207963E+02 -.872285032E+02 -.872361566E+02 -.872437173E+02 -.872511370E+02 -.872583547E+02 -.872652936E+02 -.872718558E+02 -.872779164E+02 -.872833150E+02 -.872878455E+02 -.872912421E+02 -.872931619E+02 -.872931619E+02
 -.872873088E+02 -.872873088E+02 -.872850756E+02 -.872811302E+02 -.872758719E+02 -.872696108E+02 -.872625864E+02 -.872549833E+02 -.872469455E+02 -.872385850E+02 -.872299904E+02 -.872212327E+02 -.872123693E+02 -.872034465E+02 -.871945026E+02 -.871855686E+02 -.871766706E+02 -.871678304E+02 -.871590674E+02 -.871503987E+02 -.871418405E+02 -.871334080E+02 -.871251160E+02 -.871169780E+02 -.871090079E+02 -.871012184E+02 -.870936222E+02 -.870862318E+02 -.870790593E+02 -.870721171E+02 -.870654172E+02 -.870589718E+02 -.870527928E+02 -.870468917E+02 -.870412799E+02 -.870359683E+02 -.870309673E+02 -.870262871E+02 -.870219371E+02 -.870179265E+02 -.870142638E+02 -.870109568E+02 -.870080128E+02 -.870054381E+02 -.870032384E+02 -.870014186E+02 -.869999824E+02 -.869989331E+02 -.869982728E+02 -.869980028E+02 -.869981234E+02 -.869986342E+02 -.869995336E+02 -.870008193E+02 -.870024880E+02 -.870045355E+02 -.870069568E+02 -.870097462E+02 -.870128969E+02 -.870164018E+02 -.870202527E+02 -.870244412E+02 -.870289578E+02 -.870337930E+02 -.870389364E+02 -.870443775E+02 -.870501051E+02 -.870561079E+02 -.870623745E+02 -.870688928E+02 -.870756511E+02 -.870826373E+02 -.870898390E+02 -.870972441E+02 -.871048402E+02 -.871126148E+02 -.871205556E+02 -.871286497E+02 -.871368843E+02 -.871452461E+02 -.871537213E+02 -.871622955E+02 -.871709531E+02 -.871796771E+02 -.871884485E+02 -.871972459E+02 -.872060441E+02 -.872148134E+02 -.872235177E+02 -.872321130E+02 -.872405445E+02 -.872487435E+02 -.872566231E+02 -.872640728E+02 -.872709512E+02 -.872770770E+02 -.872822167E+02 -.872860694E+02 -.872882468E+02 -.872882468E+02
 -.872821171E+02 -.872821171E+02 -.872796153E+02 -.872751916E+02 -.872692931E+02 -.872622667E+02 -.872543797E+02 -.872458396E+02 -.872368076E+02 -.872274099E+02 -.872177457E+02 -.872078946E+02 -.871979202E+02 -.871878740E+02 -.871777983E+02 -.871677277E+02 -.871576911E+02 -.871477134E+02 -.871378164E+02 -.871280198E+02 -.871183418E+02 -.871087999E+02 -.870994104E+02 -.870901893E+02 -.870811519E+02 -.870723131E+02 -.870636878E+02 -.870552903E+02 -.870471351E+02 -.870392367E+02 -.870316093E+02 -.870242672E+02 -.870172244E+02 -.870104946E+02 -.870040912E+02 -.869980272E+02 -.869923151E+02 -.869869669E+02 -.869819942E+02 -.869774079E+02 -.869732182E+02 -.869694344E+02 -.869660653E+02 -.869631186E+02 -.869606010E+02 -.869585184E+02 -.869568754E+02 -.869556760E+02 -.869549226E+02 -.869546168E+02 -.869547592E+02 -.869553491E+02 -.869563846E+02 -.869578629E+02 -.869597801E+02 -.869621311E+02 -.869649099E+02 -.869681096E+02 -.869717221E+02 -.869757387E+02 -.869801497E+02 -.869849449E+02 -.869901132E+02 -.869956428E+02 -.870015216E+02 -.870077368E+02 -.870142753E+02 -.870211236E+02 -.870282681E+02 -.870356946E+02 -.870433892E+02 -.870513376E+02 -.870595253E+02 -.870679382E+02 -.870765617E+02 -.870853814E+02 -.870943829E+02 -.871035515E+02 -.871128723E+02 -.871223302E+02 -.871319096E+02 -.871415939E+02 -.871513657E+02 -.871612058E+02 -.871710930E+02 -.871810033E+02 -.871909085E+02 -.872007755E+02 -.872105642E+02 -.872202254E+02 -.872296981E+02 -.872389057E+02 -.872477512E+02 -.872561111E+02 -.872638276E+02 -.872706979E+02 -.872764610E+02 -.872807803E+02 -.872832210E+02 -.872832210E+02
 -.872768003E+02 -.872768003E+02 -.872740226E+02 -.872691081E+02 -.872625528E+02 -.872547398E+02 -.872459663E+02 -.872364625E+02 -.872264073E+02 -.872159406E+02 -.872051728E+02 -.871941914E+02 -.871830668E+02 -.871718556E+02 -.871606040E+02 -.871493504E+02 -.871381270E+02 -.871269612E+02 -.871158778E+02 -.871048987E+02 -.870940446E+02 -.870833347E+02 -.870727878E+02 -.870624217E+02 -.870522540E+02 -.870423019E+02 -.870325824E+02 -.870231123E+02 -.870139086E+02 -.870049880E+02 -.869963674E+02 -.869880633E+02 -.869800924E+02 -.869724708E+02 -.869652142E+02 -.869583382E+02 -.869518577E+02 -.869457871E+02 -.869401400E+02 -.869349296E+02 -.869301680E+02 -.869258666E+02 -.869220357E+02 -.869186846E+02 -.869158215E+02 -.869134533E+02 -.869115858E+02 -.869102235E+02 -.869093696E+02 -.869090261E+02 -.869091933E+02 -.869098707E+02 -.869110559E+02 -.869127456E+02 -.869149350E+02 -.869176181E+02 -.869207876E+02 -.869244351E+02 -.869285512E+02 -.869331251E+02 -.869381455E+02 -.869436000E+02 -.869494752E+02 -.869557573E+02 -.869624316E+02 -.869694832E+02 -.869768963E+02 -.869846550E+02 -.869927430E+02 -.870011440E+02 -.870098412E+02 -.870188180E+02 -.870280576E+02 -.870375433E+02 -.870472583E+02 -.870571861E+02 -.870673097E+02 -.870776126E+02 -.870880778E+02 -.870986880E+02 -.871094256E+02 -.871202721E+02 -.871312078E+02 -.871422115E+02 -.871532597E+02 -.871643257E+02 -.871753784E+02 -.871863813E+02 -.871972902E+02 -.872080508E+02 -.872185958E+02 -.872288406E+02 -.872386782E+02 -.872479721E+02 -.872565476E+02 -.872641804E+02 -.872705814E+02 -.872753777E+02 -.872780874E+02 -.872780874E+02
 -.872713610E+02 -.872713610E+02 -.872683000E+02 -.872628822E+02 -.872556518E+02 -.872470311E+02 -.872373467E+02 -.872268514E+02 -.872157423E+02 -.872041735E+02 -.871922657E+02 -.871801148E+02 -.871677977E+02 -.871553763E+02 -.871429010E+02 -.871304139E+02 -.871179504E+02 -.871055408E+02 -.870932124E+02 -.870809898E+02 -.870688957E+02 -.870569519E+02 -.870451792E+02 -.870335979E+02 -.870222278E+02 -.870110888E+02 -.870002002E+02 -.869895817E+02 -.869792529E+02 -.869692334E+02 -.869595428E+02 -.869502005E+02 -.869412261E+02 -.869326384E+02 -.869244563E+02 -.869166980E+02 -.869093814E+02 -.869025235E+02 -.868961407E+02 -.868902487E+02 -.868848621E+02 -.868799944E+02 -.868756579E+02 -.868718640E+02 -.868686223E+02 -.868659413E+02 -.868638280E+02 -.868622877E+02 -.868613245E+02 -.868609404E+02 -.868611363E+02 -.868619112E+02 -.868632624E+02 -.868651859E+02 -.868676759E+02 -.868707252E+02 -.868743249E+02 -.868784652E+02 -.868831345E+02 -.868883201E+02 -.868940083E+02 -.869001843E+02 -.869068321E+02 -.869139353E+02 -.869214764E+02 -.869294375E+02 -.869378000E+02 -.869465452E+02 -.869556538E+02 -.869651064E+02 -.869748836E+02 -.869849657E+02 -.869953334E+02 -.870059670E+02 -.870168474E+02 -.870279552E+02 -.870392713E+02 -.870507766E+02 -.870624518E+02 -.870742776E+02 -.870862342E+02 -.870983008E+02 -.871104557E+02 -.871226754E+02 -.871349341E+02 -.871472024E+02 -.871594464E+02 -.871716261E+02 -.871836933E+02 -.871955886E+02 -.872072385E+02 -.872185505E+02 -.872294072E+02 -.872396593E+02 -.872491151E+02 -.872575284E+02 -.872645819E+02 -.872698658E+02 -.872728504E+02 -.872728504E+02
 -.872658054E+02 -.872658054E+02 -.872624538E+02 -.872565189E+02 -.872485962E+02 -.872391466E+02 -.872285262E+02 -.872170112E+02 -.872048170E+02 -.871921111E+02 -.871790250E+02 -.871656631E+02 -.871521088E+02 -.871384288E+02 -.871246782E+02 -.871109027E+02 -.870971407E+02 -.870834257E+02 -.870697874E+02 -.870562529E+02 -.870428475E+02 -.870295952E+02 -.870165193E+02 -.870036427E+02 -.869909878E+02 -.869785772E+02 -.869664333E+02 -.869545787E+02 -.869430360E+02 -.869318281E+02 -.869209779E+02 -.869105081E+02 -.869004414E+02 -.868908004E+02 -.868816073E+02 -.868728836E+02 -.868646506E+02 -.868569287E+02 -.868497374E+02 -.868430954E+02 -.868370202E+02 -.868315280E+02 -.868266337E+02 -.868223508E+02 -.868186911E+02 -.868156647E+02 -.868132801E+02 -.868115437E+02 -.868104604E+02 -.868100328E+02 -.868102617E+02 -.868111461E+02 -.868126829E+02 -.868148669E+02 -.868176914E+02 -.868211476E+02 -.868252251E+02 -.868299116E+02 -.868351934E+02 -.868410555E+02 -.868474811E+02 -.868544526E+02 -.868619510E+02 -.868699565E+02 -.868784485E+02 -.868874055E+02 -.868968058E+02 -.869066268E+02 -.869168461E+02 -.869274407E+02 -.869383880E+02 -.869496649E+02 -.869612488E+02 -.869731171E+02 -.869852476E+02 -.869976181E+02 -.870102067E+02 -.870229917E+02 -.870359514E+02 -.870490640E+02 -.870623073E+02 -.870756585E+02 -.870890936E+02 -.871025868E+02 -.871161099E+02 -.871296309E+02 -.871431132E+02 -.871565133E+02 -.871697789E+02 -.871828458E+02 -.871956343E+02 -.872080438E+02 -.872199471E+02 -.872311816E+02 -.872415388E+02 -.872507505E+02 -.872584707E+02 -.872642524E+02 -.872675174E+02 -.872675174E+02
 -.872601438E+02 -.872601438E+02 -.872564935E+02 -.872500296E+02 -.872413979E+02 -.872310983E+02 -.872195173E+02 -.872069549E+02 -.871936437E+02 -.871797652E+02 -.871654617E+02 -.871508457E+02 -.871360068E+02 -.871210172E+02 -.871059362E+02 -.870908129E+02 -.870756891E+02 -.870606010E+02 -.870455810E+02 -.870306588E+02 -.870158619E+02 -.870012172E+02 -.869867506E+02 -.869724875E+02 -.869584536E+02 -.869446745E+02 -.869311757E+02 -.869179834E+02 -.869051238E+02 -.868926233E+02 -.868805086E+02 -.868688064E+02 -.868575434E+02 -.868467462E+02 -.868364410E+02 -.868266536E+02 -.868174090E+02 -.868087317E+02 -.868006451E+02 -.867931714E+02 -.867863317E+02 -.867801455E+02 -.867746308E+02 -.867698037E+02 -.867656784E+02 -.867622674E+02 -.867595808E+02 -.867576265E+02 -.867564101E+02 -.867559351E+02 -.867562025E+02 -.867572109E+02 -.867589565E+02 -.867614333E+02 -.867646330E+02 -.867685451E+02 -.867731569E+02 -.867784538E+02 -.867844192E+02 -.867910349E+02 -.867982810E+02 -.868061362E+02 -.868145778E+02 -.868235822E+02 -.868331247E+02 -.868431799E+02 -.868537218E+02 -.868647239E+02 -.868761596E+02 -.868880020E+02 -.869002244E+02 -.869127999E+02 -.869257023E+02 -.869389054E+02 -.869523835E+02 -.869661112E+02 -.869800635E+02 -.869942159E+02 -.870085439E+02 -.870230231E+02 -.870376289E+02 -.870523361E+02 -.870671184E+02 -.870819477E+02 -.870967935E+02 -.871116213E+02 -.871263916E+02 -.871410577E+02 -.871555635E+02 -.871698398E+02 -.871838008E+02 -.871973384E+02 -.872103153E+02 -.872225558E+02 -.872338346E+02 -.872438614E+02 -.872522615E+02 -.872585503E+02 -.872621008E+02 -.872621008E+02
 -.872543908E+02 -.872543908E+02 -.872504364E+02 -.872434323E+02 -.872340761E+02 -.872229070E+02 -.872103427E+02 -.871967055E+02 -.871822463E+02 -.871671602E+02 -.871515999E+02 -.871356855E+02 -.871195135E+02 -.871031609E+02 -.870866910E+02 -.870701566E+02 -.870536024E+02 -.870370675E+02 -.870205868E+02 -.870041926E+02 -.869879152E+02 -.869717838E+02 -.869558274E+02 -.869400746E+02 -.869245541E+02 -.869092950E+02 -.868943268E+02 -.868796792E+02 -.868653828E+02 -.868514681E+02 -.868379662E+02 -.868249086E+02 -.868123267E+02 -.868002518E+02 -.867887149E+02 -.867777468E+02 -.867673774E+02 -.867576358E+02 -.867485501E+02 -.867401470E+02 -.867324519E+02 -.867254882E+02 -.867192776E+02 -.867138398E+02 -.867091919E+02 -.867053490E+02 -.867023234E+02 -.867001246E+02 -.866987597E+02 -.866982327E+02 -.866985448E+02 -.866996945E+02 -.867016772E+02 -.867044855E+02 -.867081095E+02 -.867125363E+02 -.867177506E+02 -.867237349E+02 -.867304690E+02 -.867379310E+02 -.867460968E+02 -.867549410E+02 -.867644363E+02 -.867745543E+02 -.867852656E+02 -.867965400E+02 -.868083464E+02 -.868206535E+02 -.868334299E+02 -.868466438E+02 -.868602639E+02 -.868742590E+02 -.868885983E+02 -.869032517E+02 -.869181894E+02 -.869333824E+02 -.869488023E+02 -.869644212E+02 -.869802118E+02 -.869961468E+02 -.870121991E+02 -.870283409E+02 -.870445437E+02 -.870607770E+02 -.870770081E+02 -.870932000E+02 -.871093105E+02 -.871252899E+02 -.871410782E+02 -.871566018E+02 -.871717690E+02 -.871864642E+02 -.872005401E+02 -.872138084E+02 -.872260272E+02 -.872368840E+02 -.872459755E+02 -.872527795E+02 -.872566196E+02 -.872566196E+02
 -.872485711E+02 -.872485711E+02 -.872443075E+02 -.872367541E+02 -.872266601E+02 -.872146054E+02 -.872010368E+02 -.871863003E+02 -.871706641E+02 -.871543367E+02 -.871374805E+02 -.871202241E+02 -.871026694E+02 -.870848986E+02 -.870669788E+02 -.870489661E+02 -.870309082E+02 -.870128465E+02 -.869948188E+02 -.869768598E+02 -.869590024E+02 -.869412789E+02 -.869237211E+02 -.869063612E+02 -.868892313E+02 -.868723646E+02 -.868557946E+02 -.868395556E+02 -.868236828E+02 -.868082119E+02 -.867931791E+02 -.867786214E+02 -.867645757E+02 -.867510792E+02 -.867381687E+02 -.867258808E+02 -.867142513E+02 -.867033152E+02 -.866931061E+02 -.866836562E+02 -.866749962E+02 -.866671544E+02 -.866601571E+02 -.866540282E+02 -.866487886E+02 -.866444566E+02 -.866410470E+02 -.866385717E+02 -.866370393E+02 -.866364545E+02 -.866368191E+02 -.866381310E+02 -.866403848E+02 -.866435715E+02 -.866476789E+02 -.866526915E+02 -.866585907E+02 -.866653551E+02 -.866729604E+02 -.866813799E+02 -.866905848E+02 -.867005440E+02 -.867112250E+02 -.867225936E+02 -.867346146E+02 -.867472517E+02 -.867604681E+02 -.867742266E+02 -.867884898E+02 -.868032205E+02 -.868183817E+02 -.868339370E+02 -.868498506E+02 -.868660874E+02 -.868826134E+02 -.868993953E+02 -.869164008E+02 -.869335984E+02 -.869509575E+02 -.869684478E+02 -.869860394E+02 -.870037021E+02 -.870214049E+02 -.870391153E+02 -.870567980E+02 -.870744141E+02 -.870919187E+02 -.871092593E+02 -.871263725E+02 -.871431804E+02 -.871595858E+02 -.871754657E+02 -.871906636E+02 -.872049788E+02 -.872181528E+02 -.872298516E+02 -.872396434E+02 -.872469684E+02 -.872511013E+02 -.872511013E+02
 -.872427176E+02 -.872427176E+02 -.872381419E+02 -.872300327E+02 -.872191922E+02 -.872062385E+02 -.871916492E+02 -.871757926E+02 -.871589539E+02 -.871413541E+02 -.871231659E+02 -.871045248E+02 -.870855386E+02 -.870662938E+02 -.870468613E+02 -.870272999E+02 -.870076601E+02 -.869879858E+02 -.869683171E+02 -.869486912E+02 -.869291438E+02 -.869097101E+02 -.868904253E+02 -.868713251E+02 -.868524459E+02 -.868338249E+02 -.868155005E+02 -.867975122E+02 -.867799006E+02 -.867627072E+02 -.867459746E+02 -.867297461E+02 -.867140653E+02 -.866989764E+02 -.866845232E+02 -.866707494E+02 -.866576980E+02 -.866454109E+02 -.866339288E+02 -.866232907E+02 -.866135335E+02 -.866046919E+02 -.865967979E+02 -.865898803E+02 -.865839650E+02 -.865790741E+02 -.865752259E+02 -.865724351E+02 -.865707118E+02 -.865700624E+02 -.865704886E+02 -.865719882E+02 -.865745544E+02 -.865781763E+02 -.865828390E+02 -.865885236E+02 -.865952074E+02 -.866028641E+02 -.866114645E+02 -.866209759E+02 -.866313633E+02 -.866425894E+02 -.866546145E+02 -.866673976E+02 -.866808963E+02 -.866950672E+02 -.867098663E+02 -.867252492E+02 -.867411717E+02 -.867575897E+02 -.867744598E+02 -.867917394E+02 -.868093866E+02 -.868273609E+02 -.868456231E+02 -.868641350E+02 -.868828601E+02 -.869017629E+02 -.869208091E+02 -.869399652E+02 -.869591985E+02 -.869784762E+02 -.869977649E+02 -.870170300E+02 -.870362343E+02 -.870553366E+02 -.870742901E+02 -.870930395E+02 -.871115186E+02 -.871296454E+02 -.871473177E+02 -.871644060E+02 -.871807448E+02 -.871961214E+02 -.872102614E+02 -.872228100E+02 -.872333070E+02 -.872411561E+02 -.872455829E+02 -.872455829E+02
 -.872368761E+02 -.872368761E+02 -.872319875E+02 -.872233211E+02 -.872117292E+02 -.871978695E+02 -.871822486E+02 -.871652567E+02 -.871471950E+02 -.871282970E+02 -.871087441E+02 -.870886789E+02 -.870682140E+02 -.870474403E+02 -.870264313E+02 -.870052487E+02 -.869839450E+02 -.869625664E+02 -.869411550E+02 -.869197506E+02 -.868983915E+02 -.868771161E+02 -.868559630E+02 -.868349718E+02 -.868141833E+02 -.867936397E+02 -.867733847E+02 -.867534637E+02 -.867339237E+02 -.867148131E+02 -.866961818E+02 -.866780807E+02 -.866605615E+02 -.866436767E+02 -.866274788E+02 -.866120200E+02 -.865973520E+02 -.865835255E+02 -.865705897E+02 -.865585919E+02 -.865475772E+02 -.865375879E+02 -.865286629E+02 -.865208378E+02 -.865141441E+02 -.865086092E+02 -.865042555E+02 -.865011011E+02 -.864991586E+02 -.864984357E+02 -.864989348E+02 -.865006529E+02 -.865035820E+02 -.865077085E+02 -.865130142E+02 -.865194758E+02 -.865270655E+02 -.865357513E+02 -.865454970E+02 -.865562632E+02 -.865680069E+02 -.865806828E+02 -.865942428E+02 -.866086374E+02 -.866238152E+02 -.866397242E+02 -.866563116E+02 -.866735244E+02 -.866913101E+02 -.867096164E+02 -.867283922E+02 -.867475874E+02 -.867671534E+02 -.867870432E+02 -.868072114E+02 -.868276148E+02 -.868482116E+02 -.868689620E+02 -.868898278E+02 -.869107723E+02 -.869317595E+02 -.869527542E+02 -.869737208E+02 -.869946226E+02 -.870154208E+02 -.870360725E+02 -.870565290E+02 -.870767331E+02 -.870966159E+02 -.871160923E+02 -.871350556E+02 -.871533703E+02 -.871708627E+02 -.871873089E+02 -.872024197E+02 -.872158197E+02 -.872270220E+02 -.872353940E+02 -.872401139E+02 -.872401139E+02
 -.872311073E+02 -.872311073E+02 -.872259090E+02 -.872166877E+02 -.872043468E+02 -.871895814E+02 -.871729261E+02 -.871547914E+02 -.871354941E+02 -.871152787E+02 -.870943350E+02 -.870728112E+02 -.870508248E+02 -.870284694E+02 -.870058211E+02 -.869829435E+02 -.869598908E+02 -.869367109E+02 -.869134478E+02 -.868901434E+02 -.868668388E+02 -.868435754E+02 -.868203953E+02 -.867973425E+02 -.867744625E+02 -.867518029E+02 -.867294136E+02 -.867073468E+02 -.866856568E+02 -.866644001E+02 -.866436352E+02 -.866234223E+02 -.866038228E+02 -.865848991E+02 -.865667140E+02 -.865493306E+02 -.865328111E+02 -.865172171E+02 -.865026082E+02 -.864890423E+02 -.864765745E+02 -.864652565E+02 -.864551364E+02 -.864462578E+02 -.864386598E+02 -.864323760E+02 -.864274345E+02 -.864238573E+02 -.864216604E+02 -.864208532E+02 -.864214387E+02 -.864234134E+02 -.864267672E+02 -.864314835E+02 -.864375397E+02 -.864449070E+02 -.864535513E+02 -.864634329E+02 -.864745076E+02 -.864867268E+02 -.865000381E+02 -.865143858E+02 -.865297116E+02 -.865459551E+02 -.865630544E+02 -.865809463E+02 -.865995677E+02 -.866188549E+02 -.866387454E+02 -.866591772E+02 -.866800898E+02 -.867014246E+02 -.867231247E+02 -.867451357E+02 -.867674055E+02 -.867898844E+02 -.868125253E+02 -.868352836E+02 -.868581168E+02 -.868809847E+02 -.869038483E+02 -.869266698E+02 -.869494118E+02 -.869720359E+02 -.869945019E+02 -.870167656E+02 -.870387771E+02 -.870604780E+02 -.870817974E+02 -.871026478E+02 -.871229189E+02 -.871424701E+02 -.871611204E+02 -.871786362E+02 -.871947139E+02 -.872089595E+02 -.872208602E+02 -.872297488E+02 -.872347576E+02 -.872347576E+02
 -.872254912E+02 -.872254912E+02 -.872199884E+02 -.872102221E+02 -.871971432E+02 -.871814822E+02 -.871637995E+02 -.871445254E+02 -.871239901E+02 -.871024482E+02 -.870800963E+02 -.870570878E+02 -.870335430E+02 -.870095580E+02 -.869852104E+02 -.869605648E+02 -.869356762E+02 -.869105938E+02 -.868853630E+02 -.868600275E+02 -.868346307E+02 -.868092171E+02 -.867838325E+02 -.867585252E+02 -.867333459E+02 -.867083483E+02 -.866835892E+02 -.866591284E+02 -.866350289E+02 -.866113567E+02 -.865881805E+02 -.865655714E+02 -.865436025E+02 -.865223483E+02 -.865018845E+02 -.864822868E+02 -.864636311E+02 -.864459919E+02 -.864294424E+02 -.864140533E+02 -.863998924E+02 -.863870236E+02 -.863755062E+02 -.863653943E+02 -.863567363E+02 -.863495740E+02 -.863439424E+02 -.863398691E+02 -.863373739E+02 -.863364688E+02 -.863371574E+02 -.863394355E+02 -.863432904E+02 -.863487016E+02 -.863556409E+02 -.863640727E+02 -.863739545E+02 -.863852372E+02 -.863978662E+02 -.864117813E+02 -.864269181E+02 -.864432082E+02 -.864605803E+02 -.864789606E+02 -.864982738E+02 -.865184434E+02 -.865393932E+02 -.865610468E+02 -.865833294E+02 -.866061672E+02 -.866294889E+02 -.866532254E+02 -.866773105E+02 -.867016808E+02 -.867262766E+02 -.867510411E+02 -.867759213E+02 -.868008672E+02 -.868258319E+02 -.868507715E+02 -.868756442E+02 -.869004100E+02 -.869250296E+02 -.869494636E+02 -.869736708E+02 -.869976068E+02 -.870212211E+02 -.870444547E+02 -.870672359E+02 -.870894757E+02 -.871110614E+02 -.871318484E+02 -.871516501E+02 -.871702238E+02 -.871872539E+02 -.872023289E+02 -.872149123E+02 -.872243046E+02 -.872295943E+02 -.872295943E+02
 -.872201267E+02 -.872201267E+02 -.872143309E+02 -.872040375E+02 -.871902420E+02 -.871737076E+02 -.871550188E+02 -.871346224E+02 -.871128607E+02 -.870899964E+02 -.870662317E+02 -.870417232E+02 -.870165932E+02 -.869909385E+02 -.869648371E+02 -.869383533E+02 -.869115424E+02 -.868844536E+02 -.868571332E+02 -.868296260E+02 -.868019776E+02 -.867742349E+02 -.867464476E+02 -.867186683E+02 -.866909532E+02 -.866633627E+02 -.866359613E+02 -.866088175E+02 -.865820043E+02 -.865555988E+02 -.865296817E+02 -.865043373E+02 -.864796526E+02 -.864557171E+02 -.864326217E+02 -.864104585E+02 -.863893194E+02 -.863692959E+02 -.863504776E+02 -.863329517E+02 -.863168020E+02 -.863021076E+02 -.862889423E+02 -.862773737E+02 -.862674620E+02 -.862592598E+02 -.862528107E+02 -.862481496E+02 -.862453014E+02 -.862442810E+02 -.862450934E+02 -.862477329E+02 -.862521839E+02 -.862584208E+02 -.862664081E+02 -.862761013E+02 -.862874473E+02 -.863003849E+02 -.863148461E+02 -.863307564E+02 -.863480357E+02 -.863665998E+02 -.863863607E+02 -.864072281E+02 -.864291099E+02 -.864519134E+02 -.864755457E+02 -.864999154E+02 -.865249325E+02 -.865505092E+02 -.865765610E+02 -.866030067E+02 -.866297687E+02 -.866567740E+02 -.866839537E+02 -.867112434E+02 -.867385832E+02 -.867659176E+02 -.867931953E+02 -.868203685E+02 -.868473929E+02 -.868742266E+02 -.869008293E+02 -.869271610E+02 -.869531806E+02 -.869788440E+02 -.870041015E+02 -.870288945E+02 -.870531517E+02 -.870767840E+02 -.870996776E+02 -.871216857E+02 -.871426172E+02 -.871622229E+02 -.871801768E+02 -.871960523E+02 -.872092917E+02 -.872191661E+02 -.872247239E+02 -.872247239E+02
 -.872151389E+02 -.872151389E+02 -.872090665E+02 -.871982742E+02 -.871837973E+02 -.871664280E+02 -.871467709E+02 -.871252873E+02 -.871023288E+02 -.870781643E+02 -.870529989E+02 -.870269909E+02 -.870002625E+02 -.869729096E+02 -.869450088E+02 -.869166231E+02 -.868878065E+02 -.868586072E+02 -.868290712E+02 -.867992438E+02 -.867691716E+02 -.867389039E+02 -.867084935E+02 -.866779976E+02 -.866474781E+02 -.866170024E+02 -.865866434E+02 -.865564797E+02 -.865265958E+02 -.864970814E+02 -.864680317E+02 -.864395466E+02 -.864117298E+02 -.863846889E+02 -.863585339E+02 -.863333766E+02 -.863093294E+02 -.862865046E+02 -.862650129E+02 -.862449622E+02 -.862264565E+02 -.862095947E+02 -.861944691E+02 -.861811644E+02 -.861697566E+02 -.861603118E+02 -.861528853E+02 -.861475210E+02 -.861442505E+02 -.861430930E+02 -.861440546E+02 -.861471283E+02 -.861522945E+02 -.861595206E+02 -.861687621E+02 -.861799629E+02 -.861930560E+02 -.862079647E+02 -.862246037E+02 -.862428798E+02 -.862626934E+02 -.862839398E+02 -.863065102E+02 -.863302932E+02 -.863551759E+02 -.863810449E+02 -.864077877E+02 -.864352936E+02 -.864634544E+02 -.864921656E+02 -.865213267E+02 -.865508423E+02 -.865806220E+02 -.866105810E+02 -.866406405E+02 -.866707275E+02 -.867007750E+02 -.867307216E+02 -.867605113E+02 -.867900933E+02 -.868194210E+02 -.868484512E+02 -.868771434E+02 -.869054581E+02 -.869333556E+02 -.869607931E+02 -.869877230E+02 -.870140888E+02 -.870398211E+02 -.870648323E+02 -.870890095E+02 -.871122053E+02 -.871342268E+02 -.871548200E+02 -.871736513E+02 -.871902821E+02 -.872041370E+02 -.872144615E+02 -.872202686E+02 -.872202686E+02
 -.872106789E+02 -.872106789E+02 -.872043541E+02 -.871931037E+02 -.871779975E+02 -.871598512E+02 -.871392859E+02 -.871167730E+02 -.870926708E+02 -.870672508E+02 -.870407192E+02 -.870132328E+02 -.869849118E+02 -.869558488E+02 -.869261171E+02 -.868957765E+02 -.868648779E+02 -.868334671E+02 -.868015882E+02 -.867692858E+02 -.867366064E+02 -.867036008E+02 -.866703242E+02 -.866368380E+02 -.866032097E+02 -.865695142E+02 -.865358336E+02 -.865022575E+02 -.864688833E+02 -.864358159E+02 -.864031669E+02 -.863710547E+02 -.863396038E+02 -.863089433E+02 -.862792068E+02 -.862505304E+02 -.862230525E+02 -.861969112E+02 -.861722439E+02 -.861491852E+02 -.861278650E+02 -.861084074E+02 -.860909290E+02 -.860755366E+02 -.860623266E+02 -.860513829E+02 -.860427762E+02 -.860365623E+02 -.860327817E+02 -.860314589E+02 -.860326018E+02 -.860362016E+02 -.860422332E+02 -.860506553E+02 -.860614111E+02 -.860744293E+02 -.860896252E+02 -.861069016E+02 -.861261506E+02 -.861472552E+02 -.861700903E+02 -.861945251E+02 -.862204243E+02 -.862476498E+02 -.862760624E+02 -.863055231E+02 -.863358947E+02 -.863670431E+02 -.863988381E+02 -.864311546E+02 -.864638738E+02 -.864968830E+02 -.865300771E+02 -.865633582E+02 -.865966364E+02 -.866298293E+02 -.866628623E+02 -.866956683E+02 -.867281872E+02 -.867603652E+02 -.867921545E+02 -.868235119E+02 -.868543978E+02 -.868847747E+02 -.869146053E+02 -.869438504E+02 -.869724660E+02 -.870003997E+02 -.870275859E+02 -.870539406E+02 -.870793541E+02 -.871036809E+02 -.871267285E+02 -.871482418E+02 -.871678824E+02 -.871852036E+02 -.871996163E+02 -.872103460E+02 -.872163762E+02 -.872163762E+02
 -.872069290E+02 -.872069290E+02 -.872003844E+02 -.871887329E+02 -.871730701E+02 -.871542294E+02 -.871328425E+02 -.871093871E+02 -.870842234E+02 -.870576224E+02 -.870297875E+02 -.870008714E+02 -.869709888E+02 -.869402268E+02 -.869086529E+02 -.868763211E+02 -.868432768E+02 -.868095616E+02 -.867752157E+02 -.867402806E+02 -.867048018E+02 -.866688295E+02 -.866324207E+02 -.865956398E+02 -.865585598E+02 -.865212628E+02 -.864838407E+02 -.864463951E+02 -.864090381E+02 -.863718912E+02 -.863350859E+02 -.862987626E+02 -.862630699E+02 -.862281638E+02 -.861942066E+02 -.861613651E+02 -.861298095E+02 -.860997113E+02 -.860712416E+02 -.860445690E+02 -.860198572E+02 -.859972632E+02 -.859769347E+02 -.859590081E+02 -.859436063E+02 -.859308372E+02 -.859207912E+02 -.859135403E+02 -.859091369E+02 -.859076124E+02 -.859089771E+02 -.859132199E+02 -.859203085E+02 -.859301898E+02 -.859427909E+02 -.859580204E+02 -.859757699E+02 -.859959153E+02 -.860183195E+02 -.860428339E+02 -.860693007E+02 -.860975553E+02 -.861274282E+02 -.861587475E+02 -.861913407E+02 -.862250367E+02 -.862596678E+02 -.862950709E+02 -.863310891E+02 -.863675729E+02 -.864043810E+02 -.864413816E+02 -.864784520E+02 -.865154801E+02 -.865523635E+02 -.865890102E+02 -.866253380E+02 -.866612744E+02 -.866967559E+02 -.867317272E+02 -.867661402E+02 -.867999535E+02 -.868331300E+02 -.868656363E+02 -.868974398E+02 -.869285067E+02 -.869587992E+02 -.869882709E+02 -.870168631E+02 -.870444978E+02 -.870710710E+02 -.870964425E+02 -.871204235E+02 -.871427607E+02 -.871631156E+02 -.871810379E+02 -.871959303E+02 -.872070046E+02 -.872132229E+02 -.872132229E+02
 -.872041046E+02 -.872041046E+02 -.871973843E+02 -.871854073E+02 -.871692861E+02 -.871498633E+02 -.871277751E+02 -.871034991E+02 -.870773928E+02 -.870497220E+02 -.870206832E+02 -.869904210E+02 -.869590416E+02 -.869266230E+02 -.868932235E+02 -.868588885E+02 -.868236552E+02 -.867875577E+02 -.867506295E+02 -.867129070E+02 -.866744316E+02 -.866352513E+02 -.865954225E+02 -.865550117E+02 -.865140959E+02 -.864727642E+02 -.864311180E+02 -.863892719E+02 -.863473534E+02 -.863055037E+02 -.862638764E+02 -.862226380E+02 -.861819663E+02 -.861420496E+02 -.861030856E+02 -.860652792E+02 -.860288409E+02 -.859939843E+02 -.859609239E+02 -.859298723E+02 -.859010371E+02 -.858746181E+02 -.858508044E+02 -.858297714E+02 -.858116775E+02 -.857966621E+02 -.857848426E+02 -.857763127E+02 -.857711403E+02 -.857693667E+02 -.857710052E+02 -.857760416E+02 -.857844338E+02 -.857961130E+02 -.858109847E+02 -.858289305E+02 -.858498102E+02 -.858734644E+02 -.858997169E+02 -.859283777E+02 -.859592460E+02 -.859921134E+02 -.860267662E+02 -.860629892E+02 -.861005677E+02 -.861392902E+02 -.861789509E+02 -.862193512E+02 -.862603017E+02 -.863016236E+02 -.863431497E+02 -.863847255E+02 -.864262091E+02 -.864674722E+02 -.865083998E+02 -.865488899E+02 -.865888536E+02 -.866282139E+02 -.866669052E+02 -.867048724E+02 -.867420698E+02 -.867784594E+02 -.868140098E+02 -.868486938E+02 -.868824864E+02 -.869153623E+02 -.869472925E+02 -.869782400E+02 -.870081555E+02 -.870369707E+02 -.870645907E+02 -.870908838E+02 -.871156691E+02 -.871386996E+02 -.871596415E+02 -.871780462E+02 -.871933155E+02 -.872046553E+02 -.872110160E+02 -.872110160E+02
 -.872024585E+02 -.872024585E+02 -.871956189E+02 -.871834151E+02 -.871669638E+02 -.871471076E+02 -.871244783E+02 -.870995468E+02 -.870726616E+02 -.870440778E+02 -.870139802E+02 -.869825007E+02 -.869497327E+02 -.869157410E+02 -.868805710E+02 -.868442555E+02 -.868068197E+02 -.867682864E+02 -.867286789E+02 -.866880247E+02 -.866463577E+02 -.866037205E+02 -.865601663E+02 -.865157609E+02 -.864705834E+02 -.864247284E+02 -.863783061E+02 -.863314438E+02 -.862842859E+02 -.862369945E+02 -.861897490E+02 -.861427458E+02 -.860961973E+02 -.860503314E+02 -.860053888E+02 -.859616221E+02 -.859192925E+02 -.858786676E+02 -.858400176E+02 -.858036123E+02 -.857697169E+02 -.857385881E+02 -.857104699E+02 -.856855897E+02 -.856641539E+02 -.856463446E+02 -.856323157E+02 -.856221902E+02 -.856160576E+02 -.856139722E+02 -.856159520E+02 -.856219780E+02 -.856319952E+02 -.856459131E+02 -.856636078E+02 -.856849244E+02 -.857096800E+02 -.857376672E+02 -.857686577E+02 -.858024066E+02 -.858386561E+02 -.858771402E+02 -.859175881E+02 -.859597285E+02 -.860032930E+02 -.860480191E+02 -.860936535E+02 -.861399542E+02 -.861866924E+02 -.862336546E+02 -.862806434E+02 -.863274785E+02 -.863739969E+02 -.864200535E+02 -.864655203E+02 -.865102864E+02 -.865542572E+02 -.865973534E+02 -.866395100E+02 -.866806749E+02 -.867208077E+02 -.867598775E+02 -.867978616E+02 -.868347429E+02 -.868705076E+02 -.869051425E+02 -.869386310E+02 -.869709494E+02 -.870020616E+02 -.870319128E+02 -.870604212E+02 -.870874681E+02 -.871128849E+02 -.871364362E+02 -.871577987E+02 -.871765326E+02 -.871920467E+02 -.872035509E+02 -.872099962E+02 -.872099962E+02
 -.872022811E+02 -.872022811E+02 -.871953944E+02 -.871830891E+02 -.871664723E+02 -.871463738E+02 -.871234117E+02 -.870980415E+02 -.870705953E+02 -.870413111E+02 -.870103563E+02 -.869778449E+02 -.869438520E+02 -.869084247E+02 -.868715906E+02 -.868333649E+02 -.867937561E+02 -.867527707E+02 -.867104170E+02 -.866667087E+02 -.866216676E+02 -.865753262E+02 -.865277301E+02 -.864789404E+02 -.864290350E+02 -.863781108E+02 -.863262850E+02 -.862736963E+02 -.862205059E+02 -.861668983E+02 -.861130810E+02 -.860592849E+02 -.860057633E+02 -.859527910E+02 -.859006621E+02 -.858496880E+02 -.858001946E+02 -.857525179E+02 -.857070011E+02 -.856639886E+02 -.856238219E+02 -.855868335E+02 -.855533416E+02 -.855236439E+02 -.854980122E+02 -.854766871E+02 -.854598726E+02 -.854477324E+02 -.854403858E+02 -.854379052E+02 -.854403147E+02 -.854475893E+02 -.854596557E+02 -.854763934E+02 -.854976381E+02 -.855231847E+02 -.855527917E+02 -.855861863E+02 -.856230697E+02 -.856631230E+02 -.857060125E+02 -.857513959E+02 -.857989276E+02 -.858482636E+02 -.858990665E+02 -.859510097E+02 -.860037807E+02 -.860570840E+02 -.861106441E+02 -.861642063E+02 -.862175388E+02 -.862704329E+02 -.863227032E+02 -.863741876E+02 -.864247465E+02 -.864742622E+02 -.865226372E+02 -.865697935E+02 -.866156705E+02 -.866602236E+02 -.867034219E+02 -.867452466E+02 -.867856883E+02 -.868247449E+02 -.868624185E+02 -.868987124E+02 -.869336274E+02 -.869671574E+02 -.869992842E+02 -.870299709E+02 -.870591539E+02 -.870867323E+02 -.871125554E+02 -.871364055E+02 -.871579764E+02 -.871768457E+02 -.871924384E+02 -.872039805E+02 -.872104378E+02 -.872104378E+02
 -.872039025E+02 -.872039025E+02 -.871970579E+02 -.871848080E+02 -.871682316E+02 -.871481322E+02 -.871251017E+02 -.870995706E+02 -.870718461E+02 -.870421418E+02 -.870106005E+02 -.869773125E+02 -.869423287E+02 -.869056724E+02 -.868673476E+02 -.868273462E+02 -.867856536E+02 -.867422540E+02 -.866971341E+02 -.866502875E+02 -.866017171E+02 -.865514389E+02 -.864994848E+02 -.864459047E+02 -.863907698E+02 -.863341742E+02 -.862762379E+02 -.862171078E+02 -.861569603E+02 -.860960019E+02 -.860344702E+02 -.859726345E+02 -.859107952E+02 -.858492829E+02 -.857884566E+02 -.857287012E+02 -.856704236E+02 -.856140490E+02 -.855600145E+02 -.855087641E+02 -.854607408E+02 -.854163797E+02 -.853760996E+02 -.853402952E+02 -.853093286E+02 -.852835217E+02 -.852631488E+02 -.852484303E+02 -.852395276E+02 -.852365387E+02 -.852394965E+02 -.852483671E+02 -.852630515E+02 -.852833875E+02 -.853091535E+02 -.853400744E+02 -.853758272E+02 -.854160489E+02 -.854603439E+02 -.855082922E+02 -.855594579E+02 -.856133969E+02 -.856696642E+02 -.857278216E+02 -.857874429E+02 -.858481201E+02 -.859094672E+02 -.859711241E+02 -.860327590E+02 -.860940704E+02 -.861547879E+02 -.862146727E+02 -.862735172E+02 -.863311440E+02 -.863874050E+02 -.864421798E+02 -.864953734E+02 -.865469145E+02 -.865967531E+02 -.866448583E+02 -.866912155E+02 -.867358242E+02 -.867786949E+02 -.868198465E+02 -.868593031E+02 -.868970905E+02 -.869332324E+02 -.869677460E+02 -.870006363E+02 -.870318899E+02 -.870614666E+02 -.870892895E+02 -.871152317E+02 -.871391003E+02 -.871606145E+02 -.871793781E+02 -.871948441E+02 -.872062684E+02 -.872126491E+02 -.872126491E+02
 -.872076891E+02 -.872076891E+02 -.872009961E+02 -.871889934E+02 -.871727112E+02 -.871529092E+02 -.871301399E+02 -.871047970E+02 -.870771531E+02 -.870473890E+02 -.870156155E+02 -.869818917E+02 -.869462378E+02 -.869086464E+02 -.868690909E+02 -.868275325E+02 -.867839263E+02 -.867382261E+02 -.866903891E+02 -.866403796E+02 -.865881733E+02 -.865337606E+02 -.864771499E+02 -.864183713E+02 -.863574801E+02 -.862945595E+02 -.862297245E+02 -.861631243E+02 -.860949454E+02 -.860254136E+02 -.859547965E+02 -.858834041E+02 -.858115896E+02 -.857397489E+02 -.856683192E+02 -.855977761E+02 -.855286296E+02 -.854614190E+02 -.853967058E+02 -.853350658E+02 -.852770796E+02 -.852233223E+02 -.851743521E+02 -.851306986E+02 -.850928509E+02 -.850612460E+02 -.850362581E+02 -.850181892E+02 -.850072607E+02 -.850036076E+02 -.850072752E+02 -.850182172E+02 -.850362976E+02 -.850612938E+02 -.850929030E+02 -.851307500E+02 -.851743968E+02 -.852233531E+02 -.852770885E+02 -.853350437E+02 -.853966428E+02 -.854613039E+02 -.855284505E+02 -.855975197E+02 -.856679715E+02 -.857392947E+02 -.858110124E+02 -.858826865E+02 -.859539200E+02 -.860243584E+02 -.860936905E+02 -.861616476E+02 -.862280026E+02 -.862925679E+02 -.863551932E+02 -.864157626E+02 -.864741920E+02 -.865304257E+02 -.865844335E+02 -.866362074E+02 -.866857581E+02 -.867331123E+02 -.867783087E+02 -.868213955E+02 -.868624264E+02 -.869014570E+02 -.869385407E+02 -.869737245E+02 -.870070430E+02 -.870385124E+02 -.870681225E+02 -.870958265E+02 -.871215287E+02 -.871450686E+02 -.871661998E+02 -.871845634E+02 -.871996533E+02 -.872107714E+02 -.872169684E+02 -.872169684E+02
 -.872140391E+02 -.872140391E+02 -.872076288E+02 -.871961046E+02 -.871804234E+02 -.871612817E+02 -.871391766E+02 -.871144523E+02 -.870873361E+02 -.870579663E+02 -.870264137E+02 -.869926978E+02 -.869568006E+02 -.869186761E+02 -.868782590E+02 -.868354715E+02 -.867902288E+02 -.867424450E+02 -.866920368E+02 -.866389288E+02 -.865830569E+02 -.865243734E+02 -.864628504E+02 -.863984847E+02 -.863313021E+02 -.862613618E+02 -.861887611E+02 -.861136400E+02 -.860361854E+02 -.859566354E+02 -.858752827E+02 -.857924774E+02 -.857086294E+02 -.856242085E+02 -.855397443E+02 -.854558240E+02 -.853730875E+02 -.852922219E+02 -.852139528E+02 -.851390335E+02 -.850682326E+02 -.850023195E+02 -.849420480E+02 -.848881394E+02 -.848412647E+02 -.848020276E+02 -.847709474E+02 -.847484452E+02 -.847348306E+02 -.847302934E+02 -.847348969E+02 -.847485765E+02 -.847711418E+02 -.848022816E+02 -.848415742E+02 -.848884990E+02 -.849424513E+02 -.850027591E+02 -.850687001E+02 -.851395195E+02 -.852144470E+02 -.852927130E+02 -.853735632E+02 -.854562711E+02 -.855401485E+02 -.856245544E+02 -.857089007E+02 -.857926566E+02 -.858753512E+02 -.859565735E+02 -.860359721E+02 -.861132531E+02 -.861881773E+02 -.862605564E+02 -.863302494E+02 -.863971577E+02 -.864612211E+02 -.865224133E+02 -.865807371E+02 -.866362204E+02 -.866889117E+02 -.867388768E+02 -.867861938E+02 -.868309505E+02 -.868732397E+02 -.869131555E+02 -.869507895E+02 -.869862257E+02 -.870195358E+02 -.870507726E+02 -.870799624E+02 -.871070962E+02 -.871321170E+02 -.871549054E+02 -.871752593E+02 -.871928691E+02 -.872072847E+02 -.872178720E+02 -.872237582E+02 -.872237582E+02
 -.872233715E+02 -.872233715E+02 -.872173988E+02 -.872066270E+02 -.871919114E+02 -.871738634E+02 -.871529072E+02 -.871293231E+02 -.871032813E+02 -.870748675E+02 -.870441031E+02 -.870109601E+02 -.869753731E+02 -.869372490E+02 -.868964748E+02 -.868529233E+02 -.868064596E+02 -.867569457E+02 -.867042450E+02 -.866482275E+02 -.865887741E+02 -.865257815E+02 -.864591674E+02 -.863888757E+02 -.863148829E+02 -.862372033E+02 -.861558967E+02 -.860710741E+02 -.859829050E+02 -.858916242E+02 -.857975375E+02 -.857010283E+02 -.856025612E+02 -.855026861E+02 -.854020390E+02 -.853013415E+02 -.852013967E+02 -.851030832E+02 -.850073444E+02 -.849151753E+02 -.848276051E+02 -.847456772E+02 -.846704256E+02 -.846028495E+02 -.845438870E+02 -.844943883E+02 -.844550898E+02 -.844265911E+02 -.844093354E+02 -.844035946E+02 -.844094600E+02 -.844268391E+02 -.844554588E+02 -.844948748E+02 -.845444863E+02 -.846035556E+02 -.846712318E+02 -.847465755E+02 -.848285866E+02 -.849162302E+02 -.850084619E+02 -.851042517E+02 -.852026037E+02 -.853025735E+02 -.854032818E+02 -.855039243E+02 -.856037786E+02 -.857022075E+02 -.857986604E+02 -.858926713E+02 -.859838559E+02 -.860719070E+02 -.861565887E+02 -.862377302E+02 -.863152191E+02 -.863889947E+02 -.864590411E+02 -.865253813E+02 -.865880705E+02 -.866471909E+02 -.867028460E+02 -.867551561E+02 -.868042534E+02 -.868502778E+02 -.868933732E+02 -.869336828E+02 -.869713455E+02 -.870064916E+02 -.870392373E+02 -.870696796E+02 -.870978893E+02 -.871239021E+02 -.871477083E+02 -.871692385E+02 -.871883463E+02 -.872047844E+02 -.872181745E+02 -.872279683E+02 -.872333952E+02 -.872333952E+02
 -.872361112E+02 -.872361112E+02 -.872307556E+02 -.872210546E+02 -.872077304E+02 -.871912849E+02 -.871720499E+02 -.871502267E+02 -.871259158E+02 -.870991398E+02 -.870698609E+02 -.870379944E+02 -.870034190E+02 -.869659851E+02 -.869255215E+02 -.868818410E+02 -.868347454E+02 -.867840305E+02 -.867294903E+02 -.866709219E+02 -.866081303E+02 -.865409338E+02 -.864691702E+02 -.863927032E+02 -.863114300E+02 -.862252893E+02 -.861342709E+02 -.860384247E+02 -.859378715E+02 -.858328136E+02 -.857235450E+02 -.856104621E+02 -.854940728E+02 -.853750044E+02 -.852540089E+02 -.851319660E+02 -.850098813E+02 -.848888806E+02 -.847701991E+02 -.846551640E+02 -.845451722E+02 -.844416613E+02 -.843460759E+02 -.842598290E+02 -.841842616E+02 -.841205997E+02 -.840699137E+02 -.840330806E+02 -.840107514E+02 -.840033268E+02 -.840109419E+02 -.840334602E+02 -.840704797E+02 -.841213479E+02 -.841851866E+02 -.842609242E+02 -.843473334E+02 -.844430725E+02 -.845467273E+02 -.846568523E+02 -.847720091E+02 -.848908002E+02 -.850118976E+02 -.851340653E+02 -.852561769E+02 -.853772259E+02 -.854963319E+02 -.856127421E+02 -.857258282E+02 -.858350815E+02 -.859401045E+02 -.860406020E+02 -.861363706E+02 -.862272883E+02 -.863133038E+02 -.863944262E+02 -.864707152E+02 -.865422726E+02 -.866092338E+02 -.866717604E+02 -.867300339E+02 -.867842497E+02 -.868346122E+02 -.868813299E+02 -.869246113E+02 -.869646613E+02 -.870016770E+02 -.870358439E+02 -.870673318E+02 -.870962898E+02 -.871228403E+02 -.871470721E+02 -.871690307E+02 -.871887068E+02 -.872060204E+02 -.872208009E+02 -.872327600E+02 -.872414574E+02 -.872462543E+02 -.872462543E+02
 -.872526660E+02 -.872526660E+02 -.872481318E+02 -.872398649E+02 -.872284201E+02 -.872141629E+02 -.871973125E+02 -.871779751E+02 -.871561685E+02 -.871318414E+02 -.871048876E+02 -.870751566E+02 -.870424620E+02 -.870065882E+02 -.869672951E+02 -.869243231E+02 -.868773967E+02 -.868262287E+02 -.867705238E+02 -.867099832E+02 -.866443094E+02 -.865732119E+02 -.864964135E+02 -.864136587E+02 -.863247224E+02 -.862294207E+02 -.861276233E+02 -.860192666E+02 -.859043697E+02 -.857830499E+02 -.856555406E+02 -.855222086E+02 -.853835717E+02 -.852403143E+02 -.850933016E+02 -.849435890E+02 -.847924272E+02 -.846412601E+02 -.844917148E+02 -.843455821E+02 -.842047868E+02 -.840713481E+02 -.839473289E+02 -.838347774E+02 -.837356624E+02 -.836518038E+02 -.835848054E+02 -.835359905E+02 -.835063472E+02 -.834964859E+02 -.835066127E+02 -.835365198E+02 -.835855951E+02 -.836528486E+02 -.837369556E+02 -.838363110E+02 -.839490935E+02 -.840733334E+02 -.842069816E+02 -.843479742E+02 -.844942917E+02 -.846440086E+02 -.847953337E+02 -.849466395E+02 -.850964816E+02 -.852436090E+02 -.853869656E+02 -.855256858E+02 -.856590845E+02 -.857866433E+02 -.859079944E+02 -.860229037E+02 -.861312525E+02 -.862330209E+02 -.863282709E+02 -.864171317E+02 -.864997857E+02 -.865764566E+02 -.866473988E+02 -.867128883E+02 -.867732150E+02 -.868286763E+02 -.868795713E+02 -.869261967E+02 -.869688426E+02 -.870077889E+02 -.870433030E+02 -.870756357E+02 -.871050191E+02 -.871316619E+02 -.871557460E+02 -.871774204E+02 -.871967943E+02 -.872139275E+02 -.872288185E+02 -.872413875E+02 -.872514552E+02 -.872587137E+02 -.872626884E+02 -.872626884E+02
 -.872733979E+02 -.872733979E+02 -.872699125E+02 -.872634857E+02 -.872544675E+02 -.872430594E+02 -.872293467E+02 -.872133240E+02 -.871949139E+02 -.871739810E+02 -.871503416E+02 -.871237712E+02 -.870940099E+02 -.870607666E+02 -.870237219E+02 -.869825306E+02 -.869368243E+02 -.868862133E+02 -.868302898E+02 -.867686307E+02 -.867008018E+02 -.866263632E+02 -.865448756E+02 -.864559092E+02 -.863590542E+02 -.862539335E+02 -.861402191E+02 -.860176499E+02 -.858860539E+02 -.857453726E+02 -.855956879E+02 -.854372518E+02 -.852705171E+02 -.850961679E+02 -.849151483E+02 -.847286877E+02 -.845383193E+02 -.843458889E+02 -.841535515E+02 -.839637531E+02 -.837791942E+02 -.836027744E+02 -.834375188E+02 -.832864851E+02 -.831526585E+02 -.830388358E+02 -.829475082E+02 -.828807499E+02 -.828401196E+02 -.828265847E+02 -.828404723E+02 -.828814528E+02 -.829485565E+02 -.830402224E+02 -.831543745E+02 -.832885197E+02 -.834398599E+02 -.836054089E+02 -.837821079E+02 -.839669316E+02 -.841569800E+02 -.843495525E+02 -.845422032E+02 -.847327771E+02 -.849194285E+02 -.851006243E+02 -.852751352E+02 -.854420168E+02 -.856005848E+02 -.857503862E+02 -.858911683E+02 -.860228485E+02 -.861454845E+02 -.862592475E+02 -.863643970E+02 -.864612599E+02 -.865502118E+02 -.866316610E+02 -.867060358E+02 -.867737739E+02 -.868353141E+02 -.868910895E+02 -.869415226E+02 -.869870213E+02 -.870279763E+02 -.870647583E+02 -.870977168E+02 -.871271786E+02 -.871534458E+02 -.871767945E+02 -.871974722E+02 -.872156951E+02 -.872316430E+02 -.872454541E+02 -.872572163E+02 -.872669553E+02 -.872746200E+02 -.872800607E+02 -.872830012E+02 -.872830012E+02
 -.872985859E+02 -.872985859E+02 -.872963967E+02 -.872922527E+02 -.872862608E+02 -.872784294E+02 -.872686888E+02 -.872569066E+02 -.872428984E+02 -.872264352E+02 -.872072486E+02 -.871850330E+02 -.871594482E+02 -.871301192E+02 -.870966371E+02 -.870585584E+02 -.870154048E+02 -.869666630E+02 -.869117851E+02 -.868501889E+02 -.867812606E+02 -.867043579E+02 -.866188150E+02 -.865239510E+02 -.864190808E+02 -.863035290E+02 -.861766496E+02 -.860378495E+02 -.858866182E+02 -.857225631E+02 -.855454510E+02 -.853552561E+02 -.851522117E+02 -.849368667E+02 -.847101425E+02 -.844733877E+02 -.842284260E+02 -.839775917E+02 -.837237469E+02 -.834702742E+02 -.832210386E+02 -.829803144E+02 -.827526746E+02 -.825428446E+02 -.823555239E+02 -.821951853E+02 -.820658650E+02 -.819709574E+02 -.819130336E+02 -.818936968E+02 -.819134910E+02 -.819718685E+02 -.820672224E+02 -.821969786E+02 -.823577398E+02 -.825454675E+02 -.827556872E+02 -.829836983E+02 -.832247750E+02 -.834743441E+02 -.837281317E+02 -.839822735E+02 -.842333878E+02 -.844786133E+02 -.847156168E+02 -.849425755E+02 -.851581414E+02 -.853613939E+02 -.855517843E+02 -.857290793E+02 -.858933048E+02 -.860446937E+02 -.861836379E+02 -.863106471E+02 -.864263135E+02 -.865312817E+02 -.866262254E+02 -.867118283E+02 -.867887695E+02 -.868577126E+02 -.869192983E+02 -.869741385E+02 -.870228134E+02 -.870658696E+02 -.871038194E+02 -.871371406E+02 -.871662777E+02 -.871916422E+02 -.872136139E+02 -.872325418E+02 -.872487442E+02 -.872625094E+02 -.872740941E+02 -.872837221E+02 -.872915808E+02 -.872978156E+02 -.873025224E+02 -.873057360E+02 -.873074137E+02 -.873074137E+02
 -.873283840E+02 -.873283840E+02 -.873277523E+02 -.873263605E+02 -.873240333E+02 -.873205578E+02 -.873156888E+02 -.873091527E+02 -.873006480E+02 -.872898455E+02 -.872763861E+02 -.872598792E+02 -.872398987E+02 -.872159802E+02 -.871876166E+02 -.871542542E+02 -.871152879E+02 -.870700576E+02 -.870178436E+02 -.869578637E+02 -.868892702E+02 -.868111494E+02 -.867225229E+02 -.866223515E+02 -.865095441E+02 -.863829704E+02 -.862414816E+02 -.860839383E+02 -.859092481E+02 -.857164140E+02 -.855045963E+02 -.852731859E+02 -.850218918E+02 -.847508405E+02 -.844606835E+02 -.841527093E+02 -.838289527E+02 -.834922893E+02 -.831465067E+02 -.827963344E+02 -.824474219E+02 -.821062506E+02 -.817799713E+02 -.814761663E+02 -.812025410E+02 -.809665620E+02 -.807750649E+02 -.806338646E+02 -.805474019E+02 -.805184618E+02 -.805479916E+02 -.806350380E+02 -.807768102E+02 -.809688622E+02 -.812053749E+02 -.814795094E+02 -.817837971E+02 -.821105313E+02 -.824521298E+02 -.828014427E+02 -.831519901E+02 -.834981247E+02 -.838351192E+02 -.841591887E+02 -.844674598E+02 -.847579000E+02 -.850292227E+02 -.852807779E+02 -.855124404E+02 -.857245020E+02 -.859175721E+02 -.860924909E+02 -.862502547E+02 -.863919556E+02 -.865187321E+02 -.866317318E+02 -.867320833E+02 -.868208760E+02 -.868991468E+02 -.869678720E+02 -.870279626E+02 -.870802632E+02 -.871255534E+02 -.871645493E+02 -.871979079E+02 -.872262308E+02 -.872500685E+02 -.872699253E+02 -.872862638E+02 -.872995092E+02 -.873100535E+02 -.873182598E+02 -.873244653E+02 -.873289849E+02 -.873321141E+02 -.873341302E+02 -.873352944E+02 -.873358511E+02 -.873360270E+02 -.873360270E+02
 -.873627738E+02 -.873627738E+02 -.873639662E+02 -.873658074E+02 -.873678018E+02 -.873694883E+02 -.873704283E+02 -.873701949E+02 -.873683622E+02 -.873644964E+02 -.873581461E+02 -.873488337E+02 -.873360464E+02 -.873192269E+02 -.872977646E+02 -.872709855E+02 -.872381421E+02 -.871984033E+02 -.871508433E+02 -.870944307E+02 -.870280181E+02 -.869503324E+02 -.868599672E+02 -.867553776E+02 -.866348801E+02 -.864966587E+02 -.863387799E+02 -.861592203E+02 -.859559088E+02 -.857267883E+02 -.854699007E+02 -.851834975E+02 -.848661802E+02 -.845170704E+02 -.841360077E+02 -.837237705E+02 -.832823073E+02 -.828149620E+02 -.823266693E+02 -.818240892E+02 -.813156495E+02 -.808114623E+02 -.803230918E+02 -.798631594E+02 -.794447956E+02 -.790809645E+02 -.787837108E+02 -.785633966E+02 -.784280003E+02 -.783825517E+02 -.784287665E+02 -.785649188E+02 -.787859690E+02 -.790839305E+02 -.794484341E+02 -.798674300E+02 -.803279511E+02 -.808168661E+02 -.813215544E+02 -.818304546E+02 -.823334584E+02 -.828221427E+02 -.832898527E+02 -.837316586E+02 -.841442215E+02 -.845255972E+02 -.848750110E+02 -.851926263E+02 -.854793240E+02 -.857365042E+02 -.859659165E+02 -.861695198E+02 -.863493712E+02 -.865075414E+02 -.866460530E+02 -.867668384E+02 -.868717118E+02 -.869623548E+02 -.870403097E+02 -.871069802E+02 -.871636359E+02 -.872114202E+02 -.872513602E+02 -.872843763E+02 -.873112941E+02 -.873328539E+02 -.873497220E+02 -.873625004E+02 -.873717362E+02 -.873779312E+02 -.873815505E+02 -.873830314E+02 -.873827924E+02 -.873812427E+02 -.873787910E+02 -.873758573E+02 -.873728838E+02 -.873703487E+02 -.873687815E+02 -.873687815E+02
 -.874015180E+02 -.874015180E+02 -.874047949E+02 -.874103400E+02 -.874173026E+02 -.874249501E+02 -.874326354E+02 -.874397694E+02 -.874457982E+02 -.874501831E+02 -.874523820E+02 -.874518335E+02 -.874479407E+02 -.874400553E+02 -.874274614E+02 -.874093589E+02 -.873848448E+02 -.873528942E+02 -.873123382E+02 -.872618418E+02 -.871998789E+02 -.871247075E+02 -.870343437E+02 -.869265379E+02 -.867987546E+02 -.866481583E+02 -.864716106E+02 -.862656836E+02 -.860266955E+02 -.857507778E+02 -.854339821E+02 -.850724367E+02 -.846625617E+02 -.842013529E+02 -.836867346E+02 -.831179815E+02 -.824961932E+02 -.818247932E+02 -.811100036E+02 -.803612323E+02 -.795912941E+02 -.788163884E+02 -.780557672E+02 -.773310596E+02 -.766652616E+02 -.760814495E+02 -.756013202E+02 -.752436983E+02 -.750231620E+02 -.749489353E+02 -.750241703E+02 -.752456982E+02 -.756042789E+02 -.760853203E+02 -.766699860E+02 -.773365707E+02 -.780619934E+02 -.788232572E+02 -.795987353E+02 -.803691813E+02 -.811184039E+02 -.818335977E+02 -.825053646E+02 -.831274924E+02 -.836965666E+02 -.842114953E+02 -.846730105E+02 -.850831929E+02 -.854450509E+02 -.857621669E+02 -.860384145E+02 -.862777433E+02 -.864840221E+02 -.866609322E+02 -.868119010E+02 -.869400653E+02 -.870482588E+02 -.871390148E+02 -.872145796E+02 -.872769337E+02 -.873278150E+02 -.873687443E+02 -.874010506E+02 -.874258954E+02 -.874442951E+02 -.874571419E+02 -.874652232E+02 -.874692394E+02 -.874698198E+02 -.874675386E+02 -.874629290E+02 -.874564986E+02 -.874487445E+02 -.874401686E+02 -.874312966E+02 -.874226974E+02 -.874150075E+02 -.874089593E+02 -.874054164E+02 -.874054164E+02
 -.874441180E+02 -.874441180E+02 -.874497185E+02 -.874594019E+02 -.874719330E+02 -.874862888E+02 -.875016028E+02 -.875171199E+02 -.875321583E+02 -.875460784E+02 -.875582541E+02 -.875680480E+02 -.875747875E+02 -.875777402E+02 -.875760899E+02 -.875689100E+02 -.875551343E+02 -.875335246E+02 -.875026345E+02 -.874607671E+02 -.874059293E+02 -.873357794E+02 -.872475710E+02 -.871380931E+02 -.870036098E+02 -.868398035E+02 -.866417275E+02 -.864037779E+02 -.861196954E+02 -.857826136E+02 -.853851721E+02 -.849197180E+02 -.843786201E+02 -.837547239E+02 -.830419677E+02 -.822361725E+02 -.813359915E+02 -.803439709E+02 -.792676239E+02 -.781203689E+02 -.769221504E+02 -.756995525E+02 -.744852588E+02 -.733167946E+02 -.722345939E+02 -.712795450E+02 -.704902440E+02 -.699002338E+02 -.695355027E+02 -.694124950E+02 -.695368311E+02 -.699028659E+02 -.704941313E+02 -.712846169E+02 -.722407611E+02 -.733239526E+02 -.744932942E+02 -.757083483E+02 -.769315929E+02 -.781303536E+02 -.792780602E+02 -.803547856E+02 -.813471295E+02 -.822475969E+02 -.830536579E+02 -.837666729E+02 -.843908321E+02 -.849322054E+02 -.853979534E+02 -.857957111E+02 -.861331340E+02 -.864175838E+02 -.866559271E+02 -.868544228E+02 -.870186736E+02 -.871536244E+02 -.872635905E+02 -.873523046E+02 -.874229743E+02 -.874783414E+02 -.875207423E+02 -.875521639E+02 -.875742947E+02 -.875885721E+02 -.875962221E+02 -.875982962E+02 -.875957029E+02 -.875892357E+02 -.875795981E+02 -.875674271E+02 -.875533150E+02 -.875378308E+02 -.875215426E+02 -.875050415E+02 -.874889681E+02 -.874740438E+02 -.874611083E+02 -.874511644E+02 -.874454354E+02 -.874454354E+02
 -.874897831E+02 -.874897831E+02 -.874979074E+02 -.875120956E+02 -.875307056E+02 -.875524115E+02 -.875761226E+02 -.876009181E+02 -.876259937E+02 -.876506175E+02 -.876740910E+02 -.876957143E+02 -.877147532E+02 -.877304053E+02 -.877417663E+02 -.877477909E+02 -.877472506E+02 -.877386837E+02 -.877203376E+02 -.876901003E+02 -.876454208E+02 -.875832160E+02 -.874997633E+02 -.873905811E+02 -.872502961E+02 -.870725060E+02 -.868496424E+02 -.865728509E+02 -.862319047E+02 -.858151822E+02 -.853097436E+02 -.847015548E+02 -.839759201E+02 -.831181919E+02 -.821148335E+02 -.809548885E+02 -.796318604E+02 -.781459053E+02 -.765061078E+02 -.747324731E+02 -.728571886E+02 -.709247497E+02 -.689907076E+02 -.671190566E+02 -.653785200E+02 -.638381478E+02 -.625626718E+02 -.616080237E+02 -.610173643E+02 -.608179404E+02 -.610190589E+02 -.616113840E+02 -.625676396E+02 -.638446363E+02 -.653864141E+02 -.671282158E+02 -.690009713E+02 -.709359443E+02 -.728691380E+02 -.747450099E+02 -.765190840E+02 -.781592001E+02 -.796453850E+02 -.809685862E+02 -.821286769E+02 -.831321781E+02 -.839900649E+02 -.847158875E+02 -.853243023E+02 -.858300105E+02 -.862470491E+02 -.865883589E+02 -.868655615E+02 -.870888822E+02 -.872671739E+02 -.874080019E+02 -.875177655E+02 -.876018337E+02 -.876646838E+02 -.877100324E+02 -.877409563E+02 -.877599982E+02 -.877692603E+02 -.877704832E+02 -.877651133E+02 -.877543602E+02 -.877392449E+02 -.877206416E+02 -.876993133E+02 -.876759449E+02 -.876511727E+02 -.876256141E+02 -.875998971E+02 -.875746930E+02 -.875507522E+02 -.875289476E+02 -.875103256E+02 -.874961701E+02 -.874880823E+02 -.874880823E+02
 -.875374177E+02 -.875374177E+02 -.875482084E+02 -.875671647E+02 -.875922259E+02 -.876217586E+02 -.876544488E+02 -.876892160E+02 -.877251434E+02 -.877614202E+02 -.877972918E+02 -.878320144E+02 -.878648124E+02 -.878948350E+02 -.879211102E+02 -.879424931E+02 -.879576058E+02 -.879647668E+02 -.879619047E+02 -.879464544E+02 -.879152301E+02 -.878642727E+02 -.877886669E+02 -.876823256E+02 -.875377425E+02 -.873457162E+02 -.870950551E+02 -.867722838E+02 -.863613798E+02 -.858435868E+02 -.851973724E+02 -.843986225E+02 -.834212047E+02 -.822380744E+02 -.808231226E+02 -.791539342E+02 -.772154775E+02 -.750044607E+02 -.725337120E+02 -.698356324E+02 -.669637414E+02 -.639917289E+02 -.610100990E+02 -.581210695E+02 -.554325592E+02 -.530518526E+02 -.510792309E+02 -.496016697E+02 -.486867837E+02 -.483775764E+02 -.486888085E+02 -.496056936E+02 -.510852013E+02 -.530596876E+02 -.554421447E+02 -.581322562E+02 -.610227016E+02 -.640055295E+02 -.669784988E+02 -.698510983E+02 -.725496510E+02 -.750206701E+02 -.772318021E+02 -.791702723E+02 -.808394246E+02 -.822543348E+02 -.834374513E+02 -.844149058E+02 -.852137568E+02 -.858601443E+02 -.863781856E+02 -.867894138E+02 -.871125838E+02 -.873637158E+02 -.875562818E+02 -.877014693E+02 -.878084750E+02 -.878847997E+02 -.879365241E+02 -.879685566E+02 -.879848478E+02 -.879885735E+02 -.879822870E+02 -.879680446E+02 -.879475094E+02 -.879220355E+02 -.878927379E+02 -.878605500E+02 -.878262729E+02 -.877906183E+02 -.877542472E+02 -.877178078E+02 -.876819730E+02 -.876474820E+02 -.876151858E+02 -.875861027E+02 -.875614843E+02 -.875428984E+02 -.875323339E+02 -.875323339E+02
 -.875856345E+02 -.875856345E+02 -.875991569E+02 -.876230064E+02 -.876547037E+02 -.876923123E+02 -.877343029E+02 -.877794464E+02 -.878267278E+02 -.878752745E+02 -.879242954E+02 -.879730257E+02 -.880206741E+02 -.880663692E+02 -.881091010E+02 -.881476551E+02 -.881805332E+02 -.882058570E+02 -.882212491E+02 -.882236832E+02 -.882092976E+02 -.881731619E+02 -.881089891E+02 -.880087841E+02 -.878624243E+02 -.876571712E+02 -.873771239E+02 -.870026384E+02 -.865097576E+02 -.858697249E+02 -.850486933E+02 -.840078051E+02 -.827039115E+02 -.810913296E+02 -.791251152E+02 -.767662232E+02 -.739884710E+02 -.707863848E+02 -.671821065E+02 -.632292260E+02 -.590122964E+02 -.546425940E+02 -.502520665E+02 -.459872636E+02 -.420036318E+02 -.384590743E+02 -.355062648E+02 -.332831400E+02 -.319010336E+02 -.314326556E+02 -.319033039E+02 -.332876605E+02 -.355129935E+02 -.384679456E+02 -.420145530E+02 -.460001086E+02 -.502666668E+02 -.546587325E+02 -.590297058E+02 -.632475968E+02 -.672011097E+02 -.708057050E+02 -.740078424E+02 -.767854553E+02 -.791441016E+02 -.811100410E+02 -.827223784E+02 -.840260986E+02 -.850669079E+02 -.858879668E+02 -.865281372E+02 -.870212658E+02 -.873961070E+02 -.876766136E+02 -.878824247E+02 -.880294349E+02 -.881303758E+02 -.881953624E+02 -.882323815E+02 -.882477109E+02 -.882462706E+02 -.882319102E+02 -.882076414E+02 -.881758242E+02 -.881383145E+02 -.880965825E+02 -.880518064E+02 -.880049496E+02 -.879568230E+02 -.879081395E+02 -.878595618E+02 -.878117485E+02 -.877653998E+02 -.877213073E+02 -.876804100E+02 -.876438612E+02 -.876131099E+02 -.875900029E+02 -.875769149E+02 -.875769149E+02
 -.876327976E+02 -.876327976E+02 -.876490221E+02 -.876777192E+02 -.877160047E+02 -.877616530E+02 -.878129343E+02 -.878684868E+02 -.879272142E+02 -.879882016E+02 -.880506431E+02 -.881137774E+02 -.881768257E+02 -.882389279E+02 -.882990729E+02 -.883560172E+02 -.884081862E+02 -.884535510E+02 -.884894718E+02 -.885124970E+02 -.885181048E+02 -.885003723E+02 -.884515544E+02 -.883615546E+02 -.882172723E+02 -.880018192E+02 -.876936094E+02 -.872653544E+02 -.866830262E+02 -.859048964E+02 -.848808293E+02 -.835521255E+02 -.818524432E+02 -.797106222E+02 -.770563977E+02 -.738295657E+02 -.699917966E+02 -.655382389E+02 -.605047373E+02 -.549679470E+02 -.490398483E+02 -.428615332E+02 -.366003611E+02 -.304511206E+02 -.246380063E+02 -.194023472E+02 -.149869792E+02 -.116249254E+02 -.951613823E+01 -.879766676E+01 -.951855866E+01 -.116297528E+02 -.149941871E+02 -.194118961E+02 -.246498399E+02 -.304651466E+02 -.366164296E+02 -.428794511E+02 -.490593714E+02 -.549887647E+02 -.605264741E+02 -.655604826E+02 -.700141502E+02 -.738517054E+02 -.770781125E+02 -.797318217E+02 -.818731386E+02 -.835723985E+02 -.849008028E+02 -.859247129E+02 -.867028345E+02 -.872853034E+02 -.877138444E+02 -.880224800E+02 -.882384914E+02 -.883834557E+02 -.884742517E+02 -.885239697E+02 -.885426951E+02 -.885381614E+02 -.885162787E+02 -.884815541E+02 -.884374223E+02 -.883865025E+02 -.883307978E+02 -.882718501E+02 -.882108610E+02 -.881487870E+02 -.880864173E+02 -.880244379E+02 -.879634891E+02 -.879042189E+02 -.878473359E+02 -.877936676E+02 -.877442256E+02 -.877002839E+02 -.876634752E+02 -.876359117E+02 -.876203399E+02 -.876203399E+02
 -.876770989E+02 -.876770989E+02 -.876958875E+02 -.877291906E+02 -.877737477E+02 -.878270680E+02 -.878872424E+02 -.879527954E+02 -.880225683E+02 -.880956226E+02 -.881711583E+02 -.882484408E+02 -.883267307E+02 -.884052112E+02 -.884829083E+02 -.885585954E+02 -.886306764E+02 -.886970364E+02 -.887548474E+02 -.888003144E+02 -.888283408E+02 -.888320884E+02 -.888024042E+02 -.887270807E+02 -.885899177E+02 -.883695637E+02 -.880381334E+02 -.875596351E+02 -.868882953E+02 -.859669322E+02 -.847256316E+02 -.830811883E+02 -.809382415E+02 -.781936508E+02 -.747458139E+02 -.705092735E+02 -.654316001E+02 -.595058060E+02 -.527720615E+02 -.453100392E+02 -.372316311E+02 -.286845061E+02 -.198658998E+02 -.110141109E+02 -.242384541E+01 0.553520959E+01 0.124316010E+02 0.178079065E+02 0.212411603E+02 0.224231054E+02 0.212386112E+02 0.178028222E+02 0.124240096E+02 0.552515393E+01 -.243630671E+01 -.110289022E+02 -.198829281E+02 -.287036478E+02 -.372526638E+02 -.453326713E+02 -.527959296E+02 -.595304626E+02 -.654565498E+02 -.705340508E+02 -.747700670E+02 -.782171876E+02 -.809610231E+02 -.831032902E+02 -.847471972E+02 -.859881370E+02 -.869093261E+02 -.875806803E+02 -.880593776E+02 -.883911849E+02 -.886120847E+02 -.887499507E+02 -.888261217E+02 -.888567841E+02 -.888541314E+02 -.888273021E+02 -.887831185E+02 -.887266605E+02 -.886617034E+02 -.885910516E+02 -.885167910E+02 -.884404809E+02 -.883633003E+02 -.882861615E+02 -.882098002E+02 -.881348502E+02 -.880619070E+02 -.879915886E+02 -.879245953E+02 -.878617741E+02 -.878041929E+02 -.877532293E+02 -.877106803E+02 -.876789009E+02 -.876609823E+02 -.876609823E+02
 -.877166646E+02 -.877166646E+02 -.877377636E+02 -.877752219E+02 -.878254458E+02 -.878857127E+02 -.879539604E+02 -.880286214E+02 -.881084923E+02 -.881926277E+02 -.882802495E+02 -.883706676E+02 -.884632025E+02 -.885571067E+02 -.886514756E+02 -.887451419E+02 -.888365429E+02 -.889235489E+02 -.890032357E+02 -.890715807E+02 -.891230559E+02 -.891500807E+02 -.891422920E+02 -.890855811E+02 -.889608419E+02 -.887423861E+02 -.883960044E+02 -.878767094E+02 -.871262730E+02 -.860707594E+02 -.846183735E+02 -.826582650E+02 -.800617491E+02 -.766884958E+02 -.724001491E+02 -.670805387E+02 -.606550501E+02 -.530973865E+02 -.444195386E+02 -.346578722E+02 -.238772587E+02 -.121831000E+02 0.281282627E+00 0.132656507E+02 0.263687267E+02 0.390073964E+02 0.504063636E+02 0.596335572E+02 0.657146829E+02 0.678514114E+02 0.657120269E+02 0.596282597E+02 0.503984537E+02 0.389969186E+02 0.263557416E+02 0.132502362E+02 0.263535510E+00 -.122030622E+02 -.238992940E+02 -.346817592E+02 -.444449226E+02 -.531238328E+02 -.606820260E+02 -.671074732E+02 -.724265484E+02 -.767140423E+02 -.800863287E+02 -.826819284E+02 -.846412736E+02 -.860930984E+02 -.871482713E+02 -.878985919E+02 -.884179938E+02 -.887646983E+02 -.889836818E+02 -.891091390E+02 -.891667420E+02 -.891755794E+02 -.891497425E+02 -.890995767E+02 -.890326444E+02 -.889544541E+02 -.888690061E+02 -.887791989E+02 -.886871300E+02 -.885943215E+02 -.885018884E+02 -.884106668E+02 -.883213150E+02 -.882343945E+02 -.881504407E+02 -.880700281E+02 -.879938350E+02 -.879227145E+02 -.878577751E+02 -.878004789E+02 -.877527632E+02 -.877171949E+02 -.876971693E+02 -.876971693E+02
 -.877496852E+02 -.877496852E+02 -.877727270E+02 -.878136822E+02 -.878686813E+02 -.879348122E+02 -.880098897E+02 -.880922762E+02 -.881807395E+02 -.882743385E+02 -.883723265E+02 -.884740660E+02 -.885789475E+02 -.886863051E+02 -.887953226E+02 -.889049198E+02 -.890136086E+02 -.891193042E+02 -.892190722E+02 -.893087841E+02 -.893826490E+02 -.894325733E+02 -.894472900E+02 -.894111865E+02 -.893027498E+02 -.890925534E+02 -.887407409E+02 -.881940353E+02 -.873824128E+02 -.862156912E+02 -.845803944E+02 -.823376522E+02 -.793241675E+02 -.753599657E+02 -.702659589E+02 -.638880459E+02 -.561139572E+02 -.468670038E+02 -.360808648E+02 -.236860612E+02 -.961512961E+01 0.621207662E+01 0.237971103E+02 0.429872246E+02 0.633816259E+02 0.842084790E+02 0.104187702E+03 0.121433724E+03 0.133528586E+03 0.138006445E+03 0.133525846E+03 0.121428259E+03 0.104179542E+03 0.841976697E+02 0.633682296E+02 0.429713216E+02 0.237788003E+02 0.619148081E+01 -.963786621E+01 -.237107656E+02 -.361072686E+02 -.468946774E+02 -.561423722E+02 -.639165772E+02 -.702940012E+02 -.753870802E+02 -.793501555E+02 -.823625289E+02 -.846043132E+02 -.862388729E+02 -.874051044E+02 -.882164926E+02 -.887632206E+02 -.891153061E+02 -.893260132E+02 -.894351809E+02 -.894722157E+02 -.894586095E+02 -.894099541E+02 -.893374960E+02 -.892493083E+02 -.891511601E+02 -.890471557E+02 -.889402015E+02 -.888323477E+02 -.887250388E+02 -.886192985E+02 -.885158696E+02 -.884153210E+02 -.883181348E+02 -.882247804E+02 -.881357829E+02 -.880517922E+02 -.879736576E+02 -.879025148E+02 -.878398905E+02 -.877878346E+02 -.877490873E+02 -.877272955E+02 -.877272955E+02
 -.877745567E+02 -.877745567E+02 -.877990703E+02 -.878426767E+02 -.879012995E+02 -.879718862E+02 -.880521622E+02 -.881404410E+02 -.882354738E+02 -.883363291E+02 -.884422918E+02 -.885527742E+02 -.886672317E+02 -.887850763E+02 -.889055784E+02 -.890277492E+02 -.891501895E+02 -.892708906E+02 -.893869629E+02 -.894942649E+02 -.895868896E+02 -.896564552E+02 -.896911259E+02 -.896742734E+02 -.895826722E+02 -.893841216E+02 -.890344190E+02 -.884737000E+02 -.876223028E+02 -.863764550E+02 -.846041517E+02 -.821420072E+02 -.787955710E+02 -.743479014E+02 -.685796906E+02 -.612943822E+02 -.523275255E+02 -.415224827E+02 -.286886178E+02 -.135858928E+02 0.412621590E+01 0.248456177E+02 0.489611899E+02 0.767766958E+02 0.108361197E+03 0.143270988E+03 0.180067727E+03 0.215567646E+03 0.243913495E+03 0.256231244E+03 0.243910695E+03 0.215562061E+03 0.180059387E+03 0.143259941E+03 0.108347506E+03 0.767604434E+02 0.489424777E+02 0.248245697E+02 0.410298024E+01 -.136111408E+02 -.287156675E+02 -.415509382E+02 -.523568700E+02 -.613239747E+02 -.686088549E+02 -.743761040E+02 -.788225391E+02 -.821677212E+02 -.846287605E+02 -.864001909E+02 -.876454315E+02 -.884965011E+02 -.890571764E+02 -.894071138E+02 -.896061637E+02 -.896985079E+02 -.897163241E+02 -.896828135E+02 -.896145811E+02 -.895234398E+02 -.894177490E+02 -.893033921E+02 -.891844852E+02 -.890638879E+02 -.889435728E+02 -.888248931E+02 -.887087784E+02 -.885958804E+02 -.884866853E+02 -.883816026E+02 -.882810418E+02 -.881854832E+02 -.880955485E+02 -.880120793E+02 -.879362271E+02 -.878695643E+02 -.878142227E+02 -.877730710E+02 -.877499442E+02 -.877499442E+02
 -.877900164E+02 -.877900164E+02 -.878154484E+02 -.878607100E+02 -.879215969E+02 -.879949699E+02 -.880785005E+02 -.881704733E+02 -.882696316E+02 -.883750527E+02 -.884860446E+02 -.886020551E+02 -.887225860E+02 -.888471046E+02 -.889749449E+02 -.891051872E+02 -.892365037E+02 -.893669536E+02 -.894937024E+02 -.896126353E+02 -.897178182E+02 -.898007465E+02 -.898492999E+02 -.898462989E+02 -.897675389E+02 -.895791691E+02 -.892343173E+02 -.886689574E+02 -.877971911E+02 -.865062741E+02 -.846517513E+02 -.820534355E+02 -.784949727E+02 -.737325263E+02 -.675158812E+02 -.596124432E+02 -.498077113E+02 -.378634402E+02 -.234594524E+02 -.615169807E+01 0.147200535E+02 0.400062996E+02 0.707844679E+02 0.108403816E+03 0.154491050E+03 0.210810134E+03 0.278685047E+03 0.357215928E+03 0.438292541E+03 0.493280000E+03 0.438289704E+03 0.357210271E+03 0.278676601E+03 0.210798946E+03 0.154477184E+03 0.108387356E+03 0.707655181E+02 0.399849861E+02 0.146965280E+02 -.617725603E+01 -.234868307E+02 -.378923133E+02 -.498375611E+02 -.596426253E+02 -.675456823E+02 -.737613540E+02 -.785225045E+02 -.820796269E+02 -.846767467E+02 -.865303117E+02 -.878205476E+02 -.886919273E+02 -.892572021E+02 -.896022659E+02 -.897911292E+02 -.898706417E+02 -.898746285E+02 -.898272681E+02 -.897457146E+02 -.896420644E+02 -.895247981E+02 -.893998256E+02 -.892712351E+02 -.891418302E+02 -.890135145E+02 -.888875685E+02 -.887648506E+02 -.886459470E+02 -.885312847E+02 -.884212225E+02 -.883161281E+02 -.882164503E+02 -.881227906E+02 -.880359832E+02 -.879571881E+02 -.878880042E+02 -.878306132E+02 -.877879627E+02 -.877640041E+02 -.877640041E+02
 -.877952558E+02 -.877952558E+02 -.878209998E+02 -.878668237E+02 -.879284799E+02 -.880028004E+02 -.880874383E+02 -.881806689E+02 -.882812332E+02 -.883882120E+02 -.885009218E+02 -.886188232E+02 -.887414347E+02 -.888682440E+02 -.889986082E+02 -.891316334E+02 -.892660190E+02 -.893998512E+02 -.895303193E+02 -.896533245E+02 -.897629324E+02 -.898506084E+02 -.899041503E+02 -.899062099E+02 -.898322711E+02 -.896479454E+02 -.893054725E+02 -.887394190E+02 -.878617475E+02 -.865566012E+02 -.846751648E+02 -.820313035E+02 -.784007972E+02 -.735299521E+02 -.671568469E+02 -.590344535E+02 -.489269090E+02 -.365596409E+02 -.215523715E+02 -.335551466E+01 0.188651321E+02 0.462590621E+02 0.804557296E+02 0.123871829E+03 0.180290198E+03 0.256005134E+03 0.362190902E+03 0.519990980E+03 0.771809229E+03 0.120702497E+04 0.771806381E+03 0.519985299E+03 0.362182420E+03 0.255993899E+03 0.180276275E+03 0.123855301E+03 0.804367023E+02 0.462376625E+02 0.188415129E+02 -.338117232E+01 -.215798539E+02 -.365886459E+02 -.489569180E+02 -.590648225E+02 -.671868516E+02 -.735589805E+02 -.784285100E+02 -.820576472E+02 -.847002819E+02 -.865807318E+02 -.878851718E+02 -.887624366E+02 -.893283912E+02 -.896710686E+02 -.898558863E+02 -.899305812E+02 -.899295153E+02 -.898771779E+02 -.897908912E+02 -.896828329E+02 -.895615135E+02 -.894328426E+02 -.893008922E+02 -.891684417E+02 -.890373673E+02 -.889089219E+02 -.887839376E+02 -.886629765E+02 -.885464441E+02 -.884346810E+02 -.883280402E+02 -.882269587E+02 -.881320309E+02 -.880440881E+02 -.879642926E+02 -.878942523E+02 -.878361655E+02 -.877930063E+02 -.877687654E+02 -.877687654E+02
 -.877899968E+02 -.877899968E+02 -.878154278E+02 -.878606874E+02 -.879215718E+02 -.879949419E+02 -.880784693E+02 -.881704387E+02 -.882695936E+02 -.883750111E+02 -.884859995E+02 -.886020064E+02 -.887225336E+02 -.888470486E+02 -.889748853E+02 -.891051240E+02 -.892364369E+02 -.893668830E+02 -.894936279E+02 -.896125566E+02 -.897177348E+02 -.898006578E+02 -.898492049E+02 -.898461964E+02 -.897674272E+02 -.895790460E+02 -.892341800E+02 -.886688025E+02 -.877970144E+02 -.865060708E+02 -.846515161E+02 -.820531628E+02 -.784946571E+02 -.737321643E+02 -.675154727E+02 -.596119923E+02 -.498072248E+02 -.378629252E+02 -.234589151E+02 -.615114217E+01 0.147206259E+02 0.400068865E+02 0.707850675E+02 0.108404426E+03 0.154491670E+03 0.210810762E+03 0.278685680E+03 0.357216565E+03 0.438293180E+03 0.493280640E+03 0.438290345E+03 0.357210909E+03 0.278677235E+03 0.210799575E+03 0.154477806E+03 0.108387969E+03 0.707661206E+02 0.399855764E+02 0.146971040E+02 -.617669618E+01 -.234862892E+02 -.378917939E+02 -.498370702E+02 -.596421700E+02 -.675452696E+02 -.737609879E+02 -.785221851E+02 -.820793506E+02 -.846765082E+02 -.865301053E+02 -.878203679E+02 -.886917695E+02 -.892570620E+02 -.896021400E+02 -.897910147E+02 -.898705364E+02 -.898745306E+02 -.898271764E+02 -.897456282E+02 -.896419825E+02 -.895247204E+02 -.893997518E+02 -.892711650E+02 -.891417637E+02 -.890134515E+02 -.888875089E+02 -.887647946E+02 -.886458946E+02 -.885312359E+02 -.884211772E+02 -.883160865E+02 -.882164122E+02 -.881227560E+02 -.880359520E+02 -.879571600E+02 -.878879789E+02 -.878305904E+02 -.877879417E+02 -.877639841E+02 -.877639841E+02
 -.877745173E+02 -.877745173E+02 -.877990287E+02 -.878426313E+02 -.879012490E+02 -.879718298E+02 -.880520994E+02 -.881403714E+02 -.882353972E+02 -.883362454E+02 -.884422009E+02 -.885526760E+02 -.886671262E+02 -.887849635E+02 -.889054582E+02 -.890276215E+02 -.891500544E+02 -.892707479E+02 -.893868121E+02 -.894941055E+02 -.895867207E+02 -.896562755E+02 -.896909335E+02 -.896740660E+02 -.895824465E+02 -.893838733E+02 -.890341428E+02 -.884733893E+02 -.876219495E+02 -.863760499E+02 -.846036844E+02 -.821414666E+02 -.787949464E+02 -.743471853E+02 -.685788815E+02 -.612934866E+02 -.523265560E+02 -.415214535E+02 -.286875412E+02 -.135847790E+02 0.412736246E+01 0.248467933E+02 0.489623907E+02 0.767779184E+02 0.108362438E+03 0.143272244E+03 0.180068994E+03 0.215568922E+03 0.243914776E+03 0.256232527E+03 0.243911976E+03 0.215563339E+03 0.180060657E+03 0.143261201E+03 0.108348752E+03 0.767616711E+02 0.489436845E+02 0.248257519E+02 0.410413412E+01 -.136100193E+02 -.287145826E+02 -.415499003E+02 -.523558918E+02 -.613230703E+02 -.686080374E+02 -.743753799E+02 -.788219070E+02 -.821671735E+02 -.846282865E+02 -.863997795E+02 -.876450722E+02 -.884961845E+02 -.890568944E+02 -.894068599E+02 -.896059323E+02 -.896982948E+02 -.897161259E+02 -.896826278E+02 -.896144061E+02 -.895232741E+02 -.894175918E+02 -.893032428E+02 -.891843434E+02 -.890637534E+02 -.889434455E+02 -.888247730E+02 -.887086654E+02 -.885957747E+02 -.884865869E+02 -.883815115E+02 -.882809580E+02 -.881854066E+02 -.880954789E+02 -.880120165E+02 -.879361706E+02 -.878695136E+02 -.878141769E+02 -.877730289E+02 -.877499042E+02 -.877499042E+02
 -.877496253E+02 -.877496253E+02 -.877726638E+02 -.878136134E+02 -.878686049E+02 -.879347268E+02 -.880097946E+02 -.880921708E+02 -.881806234E+02 -.882742115E+02 -.883721885E+02 -.884739169E+02 -.885787872E+02 -.886861335E+02 -.887951397E+02 -.889047254E+02 -.890134026E+02 -.891190864E+02 -.892188419E+02 -.893085405E+02 -.893823909E+02 -.894322987E+02 -.894469962E+02 -.894108701E+02 -.893024063E+02 -.890921767E+02 -.887403236E+02 -.881935681E+02 -.873818845E+02 -.862150887E+02 -.845797027E+02 -.823368552E+02 -.793232494E+02 -.753589139E+02 -.702647684E+02 -.638867226E+02 -.561125170E+02 -.468654669E+02 -.360792507E+02 -.236843871E+02 -.961340609E+01 0.621384366E+01 0.237989153E+02 0.429890622E+02 0.633834910E+02 0.842103664E+02 0.104189607E+03 0.121435641E+03 0.133530511E+03 0.138008373E+03 0.133527772E+03 0.121430179E+03 0.104181451E+03 0.841995624E+02 0.633701012E+02 0.429731670E+02 0.237806143E+02 0.619325786E+01 -.963613174E+01 -.237090797E+02 -.361056419E+02 -.468931277E+02 -.561409189E+02 -.639152411E+02 -.702927984E+02 -.753860166E+02 -.793492262E+02 -.823617215E+02 -.846036116E+02 -.862382608E+02 -.874045668E+02 -.882160165E+02 -.887627945E+02 -.891149207E+02 -.893256610E+02 -.894348558E+02 -.894719129E+02 -.894583256E+02 -.894096865E+02 -.893372429E+02 -.892490683E+02 -.891509323E+02 -.890469395E+02 -.889399966E+02 -.888321540E+02 -.887248561E+02 -.886191269E+02 -.885157091E+02 -.884151717E+02 -.883179967E+02 -.882246534E+02 -.881356669E+02 -.880516869E+02 -.879735626E+02 -.879024293E+02 -.878398138E+02 -.877877653E+02 -.877490235E+02 -.877272349E+02 -.877272349E+02
 -.877165835E+02 -.877165835E+02 -.877376782E+02 -.877751289E+02 -.878253426E+02 -.878855976E+02 -.879538321E+02 -.880284790E+02 -.881083354E+02 -.881924559E+02 -.882800627E+02 -.883704655E+02 -.884629851E+02 -.885568738E+02 -.886512270E+02 -.887448775E+02 -.888362626E+02 -.889232521E+02 -.890029217E+02 -.890712484E+02 -.891227037E+02 -.891497061E+02 -.891418919E+02 -.890851512E+02 -.889603766E+02 -.887418782E+02 -.883954448E+02 -.878760870E+02 -.871255741E+02 -.860699681E+02 -.846174714E+02 -.826572319E+02 -.800605641E+02 -.766871408E+02 -.723986134E+02 -.670788232E+02 -.606531689E+02 -.530953630E+02 -.444173987E+02 -.346556392E+02 -.238749545E+02 -.121807375E+02 0.283695777E+00 0.132681074E+02 0.263712200E+02 0.390099196E+02 0.504089100E+02 0.596361205E+02 0.657172566E+02 0.678539892E+02 0.657146025E+02 0.596308266E+02 0.504010056E+02 0.389994489E+02 0.263582436E+02 0.132527033E+02 0.265960538E+00 -.122006865E+02 -.238969752E+02 -.346795107E+02 -.444427663E+02 -.531217926E+02 -.606801280E+02 -.671057411E+02 -.724249966E+02 -.767126720E+02 -.800851291E+02 -.826808814E+02 -.846403583E+02 -.860922944E+02 -.871475600E+02 -.878979572E+02 -.884174222E+02 -.887641785E+02 -.889832044E+02 -.891086969E+02 -.891663295E+02 -.891751922E+02 -.891493774E+02 -.890992313E+02 -.890323170E+02 -.889541436E+02 -.888687118E+02 -.887789202E+02 -.886868667E+02 -.885940735E+02 -.885016557E+02 -.884104494E+02 -.883211129E+02 -.882342076E+02 -.881502690E+02 -.880698713E+02 -.879936928E+02 -.879225862E+02 -.878576599E+02 -.878003755E+02 -.877526697E+02 -.877171089E+02 -.876970877E+02 -.876970877E+02
 -.876769957E+02 -.876769957E+02 -.876957788E+02 -.877290724E+02 -.877736168E+02 -.878269220E+02 -.878870796E+02 -.879526147E+02 -.880223690E+02 -.880954041E+02 -.881709204E+02 -.882481833E+02 -.883264533E+02 -.884049138E+02 -.884825907E+02 -.885582574E+02 -.886303176E+02 -.886966561E+02 -.887544448E+02 -.887998883E+02 -.888278892E+02 -.888316086E+02 -.888018928E+02 -.887265328E+02 -.885893271E+02 -.883689226E+02 -.880374319E+02 -.875588610E+02 -.868874337E+02 -.859659657E+02 -.847245395E+02 -.830799476E+02 -.809368278E+02 -.781920408E+02 -.747439896E+02 -.705072274E+02 -.654293385E+02 -.595033484E+02 -.527694361E+02 -.453072758E+02 -.372287567E+02 -.286815455E+02 -.198628744E+02 -.110110308E+02 -.242071941E+01 0.553837304E+01 0.124347937E+02 0.178111204E+02 0.212443874E+02 0.224263376E+02 0.212418405E+02 0.178060406E+02 0.124272090E+02 0.552832621E+01 -.243316981E+01 -.110258093E+02 -.198798879E+02 -.287006708E+02 -.372497715E+02 -.453298889E+02 -.527932844E+02 -.595279849E+02 -.654542680E+02 -.705319850E+02 -.747682237E+02 -.782155592E+02 -.809595918E+02 -.831020326E+02 -.847460887E+02 -.859871544E+02 -.869084489E+02 -.875798907E+02 -.880586607E+02 -.883905284E+02 -.886114786E+02 -.887493871E+02 -.888255942E+02 -.888562881E+02 -.888536633E+02 -.888268591E+02 -.887826988E+02 -.887262626E+02 -.886613265E+02 -.885906951E+02 -.885164546E+02 -.884401643E+02 -.883630035E+02 -.882858844E+02 -.882095429E+02 -.881346125E+02 -.880616888E+02 -.879913895E+02 -.879244148E+02 -.878616114E+02 -.878040468E+02 -.877530981E+02 -.877105617E+02 -.876787919E+02 -.876608787E+02 -.876608787E+02
 -.876326713E+02 -.876326713E+02 -.876488892E+02 -.876775747E+02 -.877158448E+02 -.877614747E+02 -.878127355E+02 -.878682661E+02 -.879269705E+02 -.879879343E+02 -.880503517E+02 -.881134616E+02 -.881764852E+02 -.882385626E+02 -.882986824E+02 -.883556013E+02 -.884077443E+02 -.884530826E+02 -.884889758E+02 -.885119719E+02 -.885175487E+02 -.884997824E+02 -.884509271E+02 -.883608848E+02 -.882165539E+02 -.880010443E+02 -.876927679E+02 -.872644342E+02 -.866820122E+02 -.859037710E+02 -.848795716E+02 -.835507117E+02 -.818508472E+02 -.797088172E+02 -.770543598E+02 -.738272779E+02 -.699892531E+02 -.655354479E+02 -.605017199E+02 -.549647328E+02 -.490364694E+02 -.428580200E+02 -.365967401E+02 -.304474167E+02 -.246342429E+02 -.193985393E+02 -.149831362E+02 -.116210562E+02 -.951225251E+01 -.879377459E+01 -.951467027E+01 -.116258783E+02 -.149903361E+02 -.194080776E+02 -.246460635E+02 -.304614275E+02 -.366127913E+02 -.428759187E+02 -.490559719E+02 -.549855287E+02 -.605234343E+02 -.655576689E+02 -.700115841E+02 -.738493954E+02 -.770760531E+02 -.797299958E+02 -.818715221E+02 -.835709648E+02 -.848995257E+02 -.859235683E+02 -.867018015E+02 -.872843642E+02 -.877129840E+02 -.880216860E+02 -.882377537E+02 -.883827663E+02 -.884736044E+02 -.885233596E+02 -.885421184E+02 -.885376154E+02 -.885157613E+02 -.884810638E+02 -.884369581E+02 -.883860638E+02 -.883303841E+02 -.882714612E+02 -.882104968E+02 -.881484474E+02 -.880861021E+02 -.880241470E+02 -.879632223E+02 -.879039756E+02 -.878471155E+02 -.877934690E+02 -.877440473E+02 -.877001239E+02 -.876633306E+02 -.876357788E+02 -.876202136E+02 -.876202136E+02
 -.875854839E+02 -.875854839E+02 -.875989986E+02 -.876228345E+02 -.876545135E+02 -.876921004E+02 -.877340666E+02 -.877791838E+02 -.878264376E+02 -.878749558E+02 -.879239478E+02 -.879726487E+02 -.880202673E+02 -.880659323E+02 -.881086338E+02 -.881471571E+02 -.881800038E+02 -.882052956E+02 -.882206546E+02 -.882230542E+02 -.882086320E+02 -.881724571E+02 -.881082415E+02 -.880079891E+02 -.878615759E+02 -.876562619E+02 -.873761445E+02 -.870015775E+02 -.865086014E+02 -.858684567E+02 -.850472938E+02 -.840062517E+02 -.827021789E+02 -.810893910E+02 -.791229440E+02 -.767637960E+02 -.739857711E+02 -.707834060E+02 -.671788551E+02 -.632257203E+02 -.590085637E+02 -.546386661E+02 -.502479757E+02 -.459830398E+02 -.419993012E+02 -.384546595E+02 -.355017860E+02 -.332786162E+02 -.318964828E+02 -.314280949E+02 -.318987501E+02 -.332831306E+02 -.355085057E+02 -.384635189E+02 -.420102079E+02 -.459958677E+02 -.502625567E+02 -.546547836E+02 -.590259505E+02 -.632440676E+02 -.671978342E+02 -.708027019E+02 -.740051182E+02 -.767830040E+02 -.791419068E+02 -.811080791E+02 -.827206229E+02 -.840245224E+02 -.850654858E+02 -.858866762E+02 -.865269585E+02 -.870201824E+02 -.873951049E+02 -.876756814E+02 -.878815530E+02 -.880286162E+02 -.881296041E+02 -.881946331E+02 -.882316910E+02 -.882470565E+02 -.882456502E+02 -.882313223E+02 -.882070851E+02 -.881752988E+02 -.881378195E+02 -.880961175E+02 -.880513713E+02 -.880045442E+02 -.879564471E+02 -.879077929E+02 -.878592440E+02 -.878114590E+02 -.877651377E+02 -.877210712E+02 -.876801982E+02 -.876436711E+02 -.876129381E+02 -.875898450E+02 -.875767649E+02 -.875767649E+02
 -.875372419E+02 -.875372419E+02 -.875480237E+02 -.875669640E+02 -.875920040E+02 -.876215113E+02 -.876541731E+02 -.876889095E+02 -.877248045E+02 -.877610479E+02 -.877968853E+02 -.878315731E+02 -.878643359E+02 -.878943229E+02 -.879205622E+02 -.879419087E+02 -.879569844E+02 -.879641077E+02 -.879612068E+02 -.879457163E+02 -.879144501E+02 -.878634483E+02 -.877877948E+02 -.876814016E+02 -.875367615E+02 -.873446715E+02 -.870939386E+02 -.867710857E+02 -.863600880E+02 -.858421872E+02 -.851958483E+02 -.843969544E+02 -.834193707E+02 -.822360505E+02 -.808208837E+02 -.791514560E+02 -.772127386E+02 -.750014453E+02 -.725304128E+02 -.698320521E+02 -.669598926E+02 -.639876336E+02 -.610057851E+02 -.581165684E+02 -.554279031E+02 -.530470726E+02 -.510743567E+02 -.495967292E+02 -.486818034E+02 -.483725818E+02 -.486838249E+02 -.496007465E+02 -.510803174E+02 -.530548950E+02 -.554374731E+02 -.581277372E+02 -.610183677E+02 -.640014123E+02 -.669746268E+02 -.698474937E+02 -.725463270E+02 -.750176295E+02 -.772290377E+02 -.791677686E+02 -.808371603E+02 -.822522854E+02 -.834355918E+02 -.844132122E+02 -.852122071E+02 -.858587190E+02 -.863768679E+02 -.867881894E+02 -.871114407E+02 -.873626440E+02 -.875552733E+02 -.877005174E+02 -.878075744E+02 -.878839463E+02 -.879357146E+02 -.879677885E+02 -.879841192E+02 -.879878831E+02 -.879816337E+02 -.879674278E+02 -.879469286E+02 -.879214904E+02 -.878922281E+02 -.878600754E+02 -.878258332E+02 -.877902131E+02 -.877538760E+02 -.877174698E+02 -.876816672E+02 -.876472067E+02 -.876149389E+02 -.875858811E+02 -.875612841E+02 -.875427144E+02 -.875321590E+02 -.875321590E+02
 -.874895811E+02 -.874895811E+02 -.874976951E+02 -.875118649E+02 -.875304504E+02 -.875521271E+02 -.875758055E+02 -.876005655E+02 -.876256037E+02 -.876501888E+02 -.876736226E+02 -.876952055E+02 -.877142034E+02 -.877298142E+02 -.877411334E+02 -.877471157E+02 -.877465325E+02 -.877379221E+02 -.877195314E+02 -.876892483E+02 -.876445215E+02 -.875822670E+02 -.874987621E+02 -.873895240E+02 -.872491788E+02 -.870713230E+02 -.868483871E+02 -.865715152E+02 -.862304791E+02 -.858136552E+02 -.853081019E+02 -.846997832E+02 -.839740012E+02 -.831161066E+02 -.821125614E+02 -.809524090E+02 -.796291537E+02 -.781429543E+02 -.765028997E+02 -.747290013E+02 -.728534540E+02 -.709207610E+02 -.689864813E+02 -.671146156E+02 -.653738924E+02 -.638333649E+02 -.625577668E+02 -.616030309E+02 -.610123180E+02 -.608128752E+02 -.610140093E+02 -.616063846E+02 -.625627250E+02 -.638398408E+02 -.653817712E+02 -.671237572E+02 -.689967252E+02 -.709319340E+02 -.728653803E+02 -.747415139E+02 -.765158508E+02 -.781562233E+02 -.796426520E+02 -.809660799E+02 -.821263776E+02 -.831300652E+02 -.839881180E+02 -.847140875E+02 -.853226319E+02 -.858284544E+02 -.862455938E+02 -.865869931E+02 -.868642755E+02 -.870876680E+02 -.872660247E+02 -.874069123E+02 -.875167311E+02 -.876008510E+02 -.876637500E+02 -.877091454E+02 -.877401144E+02 -.877592002E+02 -.877685053E+02 -.877697705E+02 -.877644424E+02 -.877537309E+02 -.877386568E+02 -.877200944E+02 -.876988067E+02 -.876754783E+02 -.876507456E+02 -.876252254E+02 -.875995455E+02 -.875743766E+02 -.875504685E+02 -.875286931E+02 -.875100957E+02 -.874959587E+02 -.874878815E+02 -.874878815E+02
 -.874438888E+02 -.874438888E+02 -.874494775E+02 -.874591400E+02 -.874716431E+02 -.874859655E+02 -.875012422E+02 -.875167189E+02 -.875317148E+02 -.875455906E+02 -.875577209E+02 -.875674686E+02 -.875741611E+02 -.875770662E+02 -.875753680E+02 -.875681396E+02 -.875543149E+02 -.875326556E+02 -.875017150E+02 -.874597961E+02 -.874049054E+02 -.873347008E+02 -.872464355E+02 -.871368978E+02 -.870023512E+02 -.868384774E+02 -.866403287E+02 -.864023003E+02 -.861181317E+02 -.857809553E+02 -.853834095E+02 -.849178397E+02 -.843766136E+02 -.837525755E+02 -.830396628E+02 -.822336960E+02 -.813333287E+02 -.803411084E+02 -.792645505E+02 -.781170772E+02 -.769186374E+02 -.756958208E+02 -.744813169E+02 -.733126570E+02 -.722302809E+02 -.712750815E+02 -.704856593E+02 -.698955599E+02 -.695307738E+02 -.694077466E+02 -.695320990E+02 -.698981857E+02 -.704895372E+02 -.712801413E+02 -.722364332E+02 -.733197979E+02 -.744893329E+02 -.757045953E+02 -.769280570E+02 -.781270376E+02 -.792749614E+02 -.803518965E+02 -.813444392E+02 -.822450921E+02 -.830513238E+02 -.837644946E+02 -.843887950E+02 -.849302957E+02 -.853961586E+02 -.857940200E+02 -.861315369E+02 -.864160720E+02 -.866544934E+02 -.868530610E+02 -.870173785E+02 -.871523918E+02 -.872624168E+02 -.873511872E+02 -.874219108E+02 -.874773301E+02 -.875197819E+02 -.875512531E+02 -.875734331E+02 -.875877588E+02 -.875954568E+02 -.875975786E+02 -.875950326E+02 -.875886123E+02 -.875790212E+02 -.875668961E+02 -.875528291E+02 -.875373889E+02 -.875211431E+02 -.875046821E+02 -.874886458E+02 -.874737548E+02 -.874608472E+02 -.874509244E+02 -.874452073E+02 -.874452073E+02
 -.874012605E+02 -.874012605E+02 -.874045241E+02 -.874100454E+02 -.874169763E+02 -.874245861E+02 -.874322292E+02 -.874393177E+02 -.874452985E+02 -.874496335E+02 -.874517810E+02 -.874511801E+02 -.874472340E+02 -.874392947E+02 -.874266463E+02 -.874084889E+02 -.873839195E+02 -.873519129E+02 -.873113003E+02 -.872607464E+02 -.871987250E+02 -.871234936E+02 -.870330680E+02 -.869251983E+02 -.867973485E+02 -.866466825E+02 -.864700614E+02 -.862640565E+02 -.860249853E+02 -.857489785E+02 -.854320870E+02 -.850704380E+02 -.846604511E+02 -.841991214E+02 -.836843726E+02 -.831154793E+02 -.824935416E+02 -.818219836E+02 -.811070290E+02 -.803580879E+02 -.795879781E+02 -.788129025E+02 -.780521171E+02 -.773272554E+02 -.766613180E+02 -.760773850E+02 -.755971572E+02 -.752394623E+02 -.750188805E+02 -.749446376E+02 -.750198858E+02 -.752414561E+02 -.756001070E+02 -.760812441E+02 -.766660280E+02 -.773327497E+02 -.780583243E+02 -.788197501E+02 -.795953962E+02 -.803660121E+02 -.811154030E+02 -.818307603E+02 -.825026839E+02 -.831249599E+02 -.836941730E+02 -.842092312E+02 -.846708663E+02 -.850811596E+02 -.854431201E+02 -.857603310E+02 -.860366667E+02 -.862760777E+02 -.864824334E+02 -.866594160E+02 -.868104535E+02 -.869386834E+02 -.870469400E+02 -.871377567E+02 -.872133807E+02 -.872757926E+02 -.873267306E+02 -.873677157E+02 -.874000773E+02 -.874249769E+02 -.874434309E+02 -.874563318E+02 -.874644668E+02 -.874685362E+02 -.874691694E+02 -.874669402E+02 -.874623816E+02 -.874560010E+02 -.874482946E+02 -.874397641E+02 -.874309340E+02 -.874223723E+02 -.874147138E+02 -.874086893E+02 -.874051598E+02 -.874051598E+02
 -.873624868E+02 -.873624868E+02 -.873636642E+02 -.873654788E+02 -.873674376E+02 -.873690818E+02 -.873699745E+02 -.873696900E+02 -.873678036E+02 -.873638819E+02 -.873574741E+02 -.873481029E+02 -.873352558E+02 -.873183757E+02 -.872968523E+02 -.872700115E+02 -.872371061E+02 -.871973049E+02 -.871496819E+02 -.870932056E+02 -.870267285E+02 -.869489773E+02 -.868585453E+02 -.867538873E+02 -.866333196E+02 -.864950256E+02 -.863370718E+02 -.861574341E+02 -.859540410E+02 -.857248351E+02 -.854678575E+02 -.851813596E+02 -.848639423E+02 -.845147271E+02 -.841335534E+02 -.837211998E+02 -.832796150E+02 -.828121438E+02 -.823237218E+02 -.818210107E+02 -.813124402E+02 -.808081248E+02 -.803196312E+02 -.798595839E+02 -.794411164E+02 -.790771954E+02 -.787798684E+02 -.785594998E+02 -.784240694E+02 -.783786084E+02 -.784248326E+02 -.785610159E+02 -.787821178E+02 -.790801497E+02 -.794447405E+02 -.798638376E+02 -.803244712E+02 -.808135070E+02 -.813183214E+02 -.818273504E+02 -.823304833E+02 -.828192951E+02 -.832871293E+02 -.837290553E+02 -.841417332E+02 -.845232184E+02 -.848727363E+02 -.851904502E+02 -.854772414E+02 -.857345103E+02 -.859640070E+02 -.861676906E+02 -.863476189E+02 -.865058630E+02 -.866444461E+02 -.867653006E+02 -.868702413E+02 -.869609501E+02 -.870389696E+02 -.871057036E+02 -.871624221E+02 -.872102686E+02 -.872502703E+02 -.872833478E+02 -.873103265E+02 -.873319470E+02 -.873488754E+02 -.873617137E+02 -.873710088E+02 -.873772622E+02 -.873809387E+02 -.873824753E+02 -.873822900E+02 -.873807909E+02 -.873783862E+02 -.873754943E+02 -.873725560E+02 -.873700472E+02 -.873684949E+02 -.873684949E+02
 -.873280660E+02 -.873280660E+02 -.873274176E+02 -.873259963E+02 -.873236295E+02 -.873201068E+02 -.873151852E+02 -.873085922E+02 -.873000277E+02 -.872891630E+02 -.872756397E+02 -.872590673E+02 -.872390203E+02 -.872150343E+02 -.871866026E+02 -.871531715E+02 -.871141363E+02 -.870688368E+02 -.870165532E+02 -.869565033E+02 -.868878391E+02 -.868096470E+02 -.867209482E+02 -.866207036E+02 -.865078216E+02 -.863811719E+02 -.862396056E+02 -.860819829E+02 -.859072111E+02 -.857142931E+02 -.855023888E+02 -.852708890E+02 -.850195028E+02 -.847483564E+02 -.844581014E+02 -.841500268E+02 -.838261675E+02 -.834894001E+02 -.831435127E+02 -.827932361E+02 -.824442212E+02 -.821029508E+02 -.817765777E+02 -.814726859E+02 -.811989829E+02 -.809629369E+02 -.807713855E+02 -.806301448E+02 -.805436567E+02 -.805147071E+02 -.805442434E+02 -.806313121E+02 -.807731217E+02 -.809652252E+02 -.812018021E+02 -.814760117E+02 -.817803835E+02 -.821072090E+02 -.824489042E+02 -.827983173E+02 -.831489668E+02 -.834952042E+02 -.838323008E+02 -.841564711E+02 -.844648408E+02 -.847553772E+02 -.850267933E+02 -.852784391E+02 -.855101894E+02 -.857223361E+02 -.859154888E+02 -.860904877E+02 -.862483297E+02 -.863901068E+02 -.865169580E+02 -.866300309E+02 -.867304544E+02 -.868193181E+02 -.868976593E+02 -.869664541E+02 -.870266138E+02 -.870789832E+02 -.871243417E+02 -.871634058E+02 -.871968323E+02 -.872252228E+02 -.872491277E+02 -.872690512E+02 -.872854558E+02 -.872987662E+02 -.873093744E+02 -.873176426E+02 -.873239077E+02 -.873284837E+02 -.873316650E+02 -.873337275E+02 -.873349307E+02 -.873355167E+02 -.873357091E+02 -.873357091E+02
 -.872982351E+02 -.872982351E+02 -.872960277E+02 -.872918510E+02 -.872858155E+02 -.872779321E+02 -.872681331E+02 -.872562879E+02 -.872422135E+02 -.872256816E+02 -.872064243E+02 -.871841364E+02 -.871584779E+02 -.871290743E+02 -.870955169E+02 -.870573624E+02 -.870141327E+02 -.869653146E+02 -.869103602E+02 -.868486873E+02 -.867796820E+02 -.867027018E+02 -.866170809E+02 -.865221383E+02 -.864171888E+02 -.863015569E+02 -.861745966E+02 -.860357146E+02 -.858844004E+02 -.857202611E+02 -.855430637E+02 -.853527821E+02 -.851496497E+02 -.849342157E+02 -.847074016E+02 -.844705563E+02 -.842255039E+02 -.839745792E+02 -.837206452E+02 -.834670852E+02 -.832177651E+02 -.829769604E+02 -.827492454E+02 -.825393466E+02 -.823519648E+02 -.821915741E+02 -.820622115E+02 -.819672727E+02 -.819093291E+02 -.818899847E+02 -.819097834E+02 -.819681775E+02 -.820635596E+02 -.821933550E+02 -.823541654E+02 -.825419513E+02 -.827522370E+02 -.829803207E+02 -.832214752E+02 -.834711262E+02 -.837249987E+02 -.839792275E+02 -.842304298E+02 -.844757439E+02 -.847128359E+02 -.849398824E+02 -.851555355E+02 -.853588740E+02 -.855493493E+02 -.857267280E+02 -.858910361E+02 -.860425063E+02 -.861815308E+02 -.863086194E+02 -.864243643E+02 -.865294103E+02 -.866244312E+02 -.867101108E+02 -.867871283E+02 -.868561474E+02 -.869178087E+02 -.869727244E+02 -.870214747E+02 -.870646061E+02 -.871026309E+02 -.871360269E+02 -.871652383E+02 -.871906767E+02 -.872127215E+02 -.872317214E+02 -.872479944E+02 -.872618282E+02 -.872734788E+02 -.872831691E+02 -.872910853E+02 -.872973713E+02 -.873021212E+02 -.873053669E+02 -.873070629E+02 -.873070629E+02
 -.872730122E+02 -.872730122E+02 -.872695069E+02 -.872630445E+02 -.872539787E+02 -.872425134E+02 -.872287365E+02 -.872126445E+02 -.871941615E+02 -.871731529E+02 -.871494356E+02 -.871227857E+02 -.870929436E+02 -.870596183E+02 -.870224908E+02 -.869812163E+02 -.869354264E+02 -.868847318E+02 -.868287246E+02 -.867669819E+02 -.866990693E+02 -.866245468E+02 -.865429751E+02 -.864539245E+02 -.863569849E+02 -.862517795E+02 -.861379801E+02 -.860153257E+02 -.858836442E+02 -.857428772E+02 -.855931065E+02 -.854345843E+02 -.852677635E+02 -.850933282E+02 -.849122229E+02 -.847256775E+02 -.845352253E+02 -.843427127E+02 -.841502953E+02 -.839604198E+02 -.837757873E+02 -.835992983E+02 -.834339787E+02 -.832828871E+02 -.831490095E+02 -.830351434E+02 -.829437810E+02 -.828769968E+02 -.828363502E+02 -.828228087E+02 -.828366996E+02 -.828776932E+02 -.829448195E+02 -.830365171E+02 -.831507093E+02 -.832849024E+02 -.834362975E+02 -.836019075E+02 -.837786729E+02 -.839635675E+02 -.841536904E+02 -.843463402E+02 -.845390706E+02 -.847297259E+02 -.849164598E+02 -.850977390E+02 -.852723337E+02 -.854392994E+02 -.855979515E+02 -.857478369E+02 -.858887028E+02 -.860204667E+02 -.861431861E+02 -.862570322E+02 -.863622648E+02 -.864592106E+02 -.865482452E+02 -.866297769E+02 -.867042343E+02 -.867720550E+02 -.868336777E+02 -.868895356E+02 -.869400513E+02 -.869856325E+02 -.870266699E+02 -.870635340E+02 -.870965744E+02 -.871261174E+02 -.871524651E+02 -.871758931E+02 -.871966485E+02 -.872149467E+02 -.872309671E+02 -.872448467E+02 -.872566721E+02 -.872664674E+02 -.872741793E+02 -.872796554E+02 -.872826159E+02 -.872826159E+02
 -.872522432E+02 -.872522432E+02 -.872476875E+02 -.872393820E+02 -.872278853E+02 -.872135657E+02 -.871966452E+02 -.871772319E+02 -.871553453E+02 -.871309352E+02 -.871038961E+02 -.870740780E+02 -.870412950E+02 -.870053315E+02 -.869659480E+02 -.869228850E+02 -.868758675E+02 -.868246082E+02 -.867688122E+02 -.867081807E+02 -.866424162E+02 -.865712281E+02 -.864943393E+02 -.864114942E+02 -.863224678E+02 -.862270762E+02 -.861251892E+02 -.860167433E+02 -.859017575E+02 -.857803494E+02 -.856527523E+02 -.855193332E+02 -.853806100E+02 -.852372674E+02 -.850901708E+02 -.849403760E+02 -.847891340E+02 -.846378891E+02 -.844882690E+02 -.843420649E+02 -.842012024E+02 -.840677009E+02 -.839436242E+02 -.838310212E+02 -.837318611E+02 -.836479644E+02 -.835809354E+02 -.835320978E+02 -.835024401E+02 -.834925729E+02 -.835027022E+02 -.835326202E+02 -.835817147E+02 -.836489954E+02 -.837331371E+02 -.838325344E+02 -.839453652E+02 -.840696594E+02 -.842033672E+02 -.843444241E+02 -.844908100E+02 -.846405989E+02 -.847919990E+02 -.849433822E+02 -.850933039E+02 -.852405126E+02 -.853839520E+02 -.855227562E+02 -.856562397E+02 -.857838841E+02 -.859053215E+02 -.860203175E+02 -.861287535E+02 -.862306095E+02 -.863259474E+02 -.864148965E+02 -.864976390E+02 -.865743988E+02 -.866454301E+02 -.867110090E+02 -.867714254E+02 -.868269765E+02 -.868779615E+02 -.869246770E+02 -.869674129E+02 -.870064491E+02 -.870420527E+02 -.870744744E+02 -.871039458E+02 -.871306755E+02 -.871548447E+02 -.871766017E+02 -.871960549E+02 -.872132631E+02 -.872282232E+02 -.872408538E+02 -.872509732E+02 -.872582703E+02 -.872622669E+02 -.872622669E+02
 -.872356490E+02 -.872356490E+02 -.872302702E+02 -.872205274E+02 -.872071471E+02 -.871906340E+02 -.871713227E+02 -.871494167E+02 -.871250184E+02 -.870981516E+02 -.870687796E+02 -.870368182E+02 -.870021464E+02 -.869646150E+02 -.869240530E+02 -.868802735E+02 -.868330788E+02 -.867822648E+02 -.867276258E+02 -.866689590E+02 -.866060693E+02 -.865387753E+02 -.864669146E+02 -.863903509E+02 -.863089816E+02 -.862227455E+02 -.861316323E+02 -.860356923E+02 -.859350463E+02 -.858298965E+02 -.857205373E+02 -.856073652E+02 -.854908882E+02 -.853717339E+02 -.852506546E+02 -.851285301E+02 -.850063666E+02 -.848852901E+02 -.847665363E+02 -.846514329E+02 -.845413772E+02 -.844378071E+02 -.843421678E+02 -.842558729E+02 -.841802637E+02 -.841165666E+02 -.840658525E+02 -.840289984E+02 -.840066559E+02 -.839992257E+02 -.840068427E+02 -.840293707E+02 -.840664074E+02 -.841173001E+02 -.841811704E+02 -.842569463E+02 -.843434001E+02 -.844391896E+02 -.845429001E+02 -.846530859E+02 -.847683079E+02 -.848871682E+02 -.850083382E+02 -.851305818E+02 -.852527720E+02 -.853739021E+02 -.854930913E+02 -.856095865E+02 -.857227594E+02 -.858321008E+02 -.859372132E+02 -.860378012E+02 -.861336614E+02 -.862246716E+02 -.863107804E+02 -.863919968E+02 -.864683806E+02 -.865400334E+02 -.866070906E+02 -.866697137E+02 -.867280842E+02 -.867823974E+02 -.868328576E+02 -.868796731E+02 -.869230526E+02 -.869632004E+02 -.870003137E+02 -.870345776E+02 -.870661616E+02 -.870952143E+02 -.871218576E+02 -.871461794E+02 -.871682246E+02 -.871879824E+02 -.872053715E+02 -.872202191E+02 -.872322345E+02 -.872409740E+02 -.872457947E+02 -.872457947E+02
 -.872228679E+02 -.872228679E+02 -.872168701E+02 -.872060532E+02 -.871912768E+02 -.871731557E+02 -.871521168E+02 -.871284428E+02 -.871023060E+02 -.870737935E+02 -.870429277E+02 -.870096814E+02 -.869739896E+02 -.869357597E+02 -.868948787E+02 -.868512201E+02 -.868046491E+02 -.867550280E+02 -.867022204E+02 -.866460967E+02 -.865865376E+02 -.865234401E+02 -.864567218E+02 -.863863269E+02 -.863122316E+02 -.862344507E+02 -.861530438E+02 -.860681222E+02 -.859798557E+02 -.858884790E+02 -.857942982E+02 -.856976968E+02 -.855991397E+02 -.854991769E+02 -.853984447E+02 -.852976649E+02 -.851976411E+02 -.850992522E+02 -.850034419E+02 -.849112056E+02 -.848235729E+02 -.847415876E+02 -.846662839E+02 -.845986616E+02 -.845396590E+02 -.844901266E+02 -.844508012E+02 -.844222825E+02 -.844050140E+02 -.843992676E+02 -.844051347E+02 -.844225227E+02 -.844511585E+02 -.844905975E+02 -.845402388E+02 -.845993445E+02 -.846670631E+02 -.847424552E+02 -.848245202E+02 -.849122227E+02 -.850045182E+02 -.851003761E+02 -.851988002E+02 -.852988457E+02 -.853996330E+02 -.855003576E+02 -.856002966E+02 -.856988127E+02 -.857953550E+02 -.858894573E+02 -.859807351E+02 -.860688811E+02 -.861536592E+02 -.862348985E+02 -.863124865E+02 -.863863622E+02 -.864565099E+02 -.865229524E+02 -.865857447E+02 -.866449690E+02 -.867007288E+02 -.867531441E+02 -.868023471E+02 -.868484776E+02 -.868916792E+02 -.869320950E+02 -.869698637E+02 -.870051151E+02 -.870379652E+02 -.870685105E+02 -.870968210E+02 -.871229318E+02 -.871468321E+02 -.871684512E+02 -.871876410E+02 -.872041519E+02 -.872176033E+02 -.872274429E+02 -.872328956E+02 -.872328956E+02
 -.872134922E+02 -.872134922E+02 -.872070548E+02 -.871954818E+02 -.871797347E+02 -.871605140E+02 -.871383195E+02 -.871134980E+02 -.870862789E+02 -.870568020E+02 -.870251394E+02 -.869913115E+02 -.869553008E+02 -.869170616E+02 -.868765291E+02 -.868336258E+02 -.867882673E+02 -.867403678E+02 -.866898444E+02 -.866366219E+02 -.865806365E+02 -.865218404E+02 -.864602058E+02 -.863957298E+02 -.863284381E+02 -.862583900E+02 -.861856832E+02 -.861104576E+02 -.860329005E+02 -.859532500E+02 -.858717990E+02 -.857888979E+02 -.857049566E+02 -.856204453E+02 -.855358940E+02 -.854518897E+02 -.853690731E+02 -.852881313E+02 -.852097902E+02 -.851348036E+02 -.850639405E+02 -.849979703E+02 -.849376474E+02 -.848836931E+02 -.848367790E+02 -.847975088E+02 -.847664023E+02 -.847438805E+02 -.847302533E+02 -.847257104E+02 -.847303154E+02 -.847440035E+02 -.847665842E+02 -.847977463E+02 -.848370678E+02 -.848840280E+02 -.849380219E+02 -.849983772E+02 -.850643714E+02 -.851352493E+02 -.852102403E+02 -.852885746E+02 -.853694974E+02 -.854522819E+02 -.855362398E+02 -.856207295E+02 -.857051629E+02 -.857890090E+02 -.858717963E+02 -.859531139E+02 -.860326101E+02 -.861099908E+02 -.861850167E+02 -.862574993E+02 -.863272974E+02 -.863943124E+02 -.864584840E+02 -.865197856E+02 -.865782200E+02 -.866338149E+02 -.866866188E+02 -.867366973E+02 -.867841285E+02 -.868289997E+02 -.868714037E+02 -.869114345E+02 -.869491832E+02 -.869847335E+02 -.870181568E+02 -.870495051E+02 -.870788043E+02 -.871060442E+02 -.871311671E+02 -.871540517E+02 -.871744945E+02 -.871921834E+02 -.872066653E+02 -.872173023E+02 -.872232165E+02 -.872232165E+02
 -.872070975E+02 -.872070975E+02 -.872003749E+02 -.871883192E+02 -.871719657E+02 -.871520782E+02 -.871292123E+02 -.871037645E+02 -.870760095E+02 -.870461297E+02 -.870142373E+02 -.869803923E+02 -.869446156E+02 -.869069003E+02 -.868672202E+02 -.868255369E+02 -.867818059E+02 -.867359813E+02 -.866880204E+02 -.866378880E+02 -.865855598E+02 -.865310264E+02 -.864742964E+02 -.864154000E+02 -.863543926E+02 -.862913576E+02 -.862264100E+02 -.861596994E+02 -.860914123E+02 -.860217749E+02 -.859510548E+02 -.858795623E+02 -.858076508E+02 -.857357165E+02 -.856641967E+02 -.855935672E+02 -.855243385E+02 -.854570500E+02 -.853922636E+02 -.853305554E+02 -.852725062E+02 -.852186913E+02 -.851696694E+02 -.851259701E+02 -.850880829E+02 -.850564450E+02 -.850314308E+02 -.850133423E+02 -.850024011E+02 -.849987423E+02 -.850024111E+02 -.850133614E+02 -.850314569E+02 -.850564751E+02 -.850881130E+02 -.851259952E+02 -.851696834E+02 -.852186873E+02 -.852724760E+02 -.853304902E+02 -.853921534E+02 -.854568838E+02 -.855241043E+02 -.855932520E+02 -.856637864E+02 -.857351960E+02 -.858070039E+02 -.858787716E+02 -.859501018E+02 -.860206399E+02 -.860900745E+02 -.861581366E+02 -.862245990E+02 -.862892740E+02 -.863520109E+02 -.864126939E+02 -.864712386E+02 -.865275892E+02 -.865817155E+02 -.866336091E+02 -.866832808E+02 -.867307569E+02 -.867760762E+02 -.868192864E+02 -.868604412E+02 -.868995958E+02 -.869368034E+02 -.869721105E+02 -.870055513E+02 -.870371413E+02 -.870668696E+02 -.870946884E+02 -.871205010E+02 -.871441451E+02 -.871653724E+02 -.871838215E+02 -.871989832E+02 -.872101549E+02 -.872163822E+02 -.872163822E+02
 -.872032644E+02 -.872032644E+02 -.871963877E+02 -.871840801E+02 -.871674263E+02 -.871472343E+02 -.871240996E+02 -.870984555E+02 -.870706112E+02 -.870407822E+02 -.870091128E+02 -.869756939E+02 -.869405776E+02 -.869037876E+02 -.868653286E+02 -.868251927E+02 -.867833659E+02 -.867398326E+02 -.866945799E+02 -.866476014E+02 -.865989004E+02 -.865484931E+02 -.864964115E+02 -.864427057E+02 -.863874470E+02 -.863307298E+02 -.862726741E+02 -.862134273E+02 -.861531656E+02 -.860920959E+02 -.860304560E+02 -.859685155E+02 -.859065748E+02 -.858449649E+02 -.857840449E+02 -.857242001E+02 -.856658376E+02 -.856093827E+02 -.855552731E+02 -.855039527E+02 -.854558650E+02 -.854114452E+02 -.853711125E+02 -.853352616E+02 -.853042550E+02 -.852784146E+02 -.852580150E+02 -.852432767E+02 -.852343610E+02 -.852313663E+02 -.852343252E+02 -.852432040E+02 -.852579036E+02 -.852782615E+02 -.853040564E+02 -.853350127E+02 -.853708075E+02 -.854110773E+02 -.854554265E+02 -.855034348E+02 -.855546662E+02 -.856086760E+02 -.856650194E+02 -.857232576E+02 -.857829643E+02 -.858437312E+02 -.859051721E+02 -.859669266E+02 -.860286628E+02 -.860900788E+02 -.861509041E+02 -.862108997E+02 -.862698577E+02 -.863276006E+02 -.863839803E+02 -.864388760E+02 -.864921925E+02 -.865438585E+02 -.865938238E+02 -.866420572E+02 -.866885441E+02 -.867332837E+02 -.867762864E+02 -.868175708E+02 -.868571607E+02 -.868950817E+02 -.869313571E+02 -.869660036E+02 -.869990258E+02 -.870304095E+02 -.870601138E+02 -.870880606E+02 -.871141219E+02 -.871381030E+02 -.871597209E+02 -.871785769E+02 -.871941204E+02 -.872056026E+02 -.872120161E+02 -.872120161E+02
 -.872015946E+02 -.872015946E+02 -.871946729E+02 -.871823050E+02 -.871656043E+02 -.871454057E+02 -.871223310E+02 -.870968390E+02 -.870692639E+02 -.870398456E+02 -.870087528E+02 -.869761006E+02 -.869419650E+02 -.869063938E+02 -.868694152E+02 -.868310449E+02 -.867912920E+02 -.867501631E+02 -.867076670E+02 -.866638176E+02 -.866186367E+02 -.865721573E+02 -.865244251E+02 -.864755013E+02 -.864254641E+02 -.863744106E+02 -.863224582E+02 -.862697458E+02 -.862164348E+02 -.861627098E+02 -.861087786E+02 -.860548723E+02 -.860012444E+02 -.859481700E+02 -.858959433E+02 -.858448762E+02 -.857952945E+02 -.857475347E+02 -.857019401E+02 -.856588554E+02 -.856186224E+02 -.855815737E+02 -.855480276E+02 -.855182823E+02 -.854926096E+02 -.854712502E+02 -.854544084E+02 -.854422478E+02 -.854348880E+02 -.854324013E+02 -.854348119E+02 -.854420947E+02 -.854541764E+02 -.854709365E+02 -.854922105E+02 -.855177932E+02 -.855474429E+02 -.855808868E+02 -.856178258E+02 -.856579407E+02 -.857008978E+02 -.857463545E+02 -.857939648E+02 -.858433846E+02 -.858942763E+02 -.859463130E+02 -.859991819E+02 -.860525875E+02 -.861062537E+02 -.861599260E+02 -.862133722E+02 -.862663833E+02 -.863187738E+02 -.863703813E+02 -.864210662E+02 -.864707104E+02 -.865192165E+02 -.865665060E+02 -.866125184E+02 -.866572087E+02 -.867005459E+02 -.867425109E+02 -.867830943E+02 -.868222935E+02 -.868601103E+02 -.868965478E+02 -.869316064E+02 -.869652795E+02 -.869975483E+02 -.870283751E+02 -.870576954E+02 -.870854075E+02 -.871113589E+02 -.871353302E+02 -.871570130E+02 -.871759818E+02 -.871916580E+02 -.872032626E+02 -.872097552E+02 -.872097552E+02
 -.872017208E+02 -.872017208E+02 -.871948434E+02 -.871825718E+02 -.871660299E+02 -.871460654E+02 -.871233146E+02 -.870982519E+02 -.870712280E+02 -.870425001E+02 -.870122542E+02 -.869806236E+02 -.869477021E+02 -.869135558E+02 -.868782305E+02 -.868417597E+02 -.868041692E+02 -.867654821E+02 -.867257220E+02 -.866849168E+02 -.866431005E+02 -.866003159E+02 -.865566165E+02 -.865120681E+02 -.864667504E+02 -.864207578E+02 -.863742012E+02 -.863272077E+02 -.862799222E+02 -.862325069E+02 -.861851413E+02 -.861380220E+02 -.860913619E+02 -.860453887E+02 -.860003438E+02 -.859564797E+02 -.859140581E+02 -.858733466E+02 -.858346157E+02 -.857981355E+02 -.857641713E+02 -.857329800E+02 -.857048059E+02 -.856798764E+02 -.856583983E+02 -.856405536E+02 -.856264965E+02 -.856163501E+02 -.856102038E+02 -.856081121E+02 -.856100928E+02 -.856161272E+02 -.856261601E+02 -.856401009E+02 -.856578256E+02 -.856791793E+02 -.857039790E+02 -.857320170E+02 -.857630649E+02 -.857968776E+02 -.858331971E+02 -.858717571E+02 -.859122868E+02 -.859545146E+02 -.859981717E+02 -.860429957E+02 -.860887327E+02 -.861351406E+02 -.861819906E+02 -.862290688E+02 -.862761776E+02 -.863231364E+02 -.863697821E+02 -.864159693E+02 -.864615699E+02 -.865064728E+02 -.865505832E+02 -.865938216E+02 -.866361227E+02 -.866774343E+02 -.867177156E+02 -.867569358E+02 -.867950716E+02 -.868321058E+02 -.868680242E+02 -.869028133E+02 -.869364560E+02 -.869689282E+02 -.870001931E+02 -.870301949E+02 -.870588511E+02 -.870860417E+02 -.871115966E+02 -.871352784E+02 -.871567613E+02 -.871756024E+02 -.871912064E+02 -.872027779E+02 -.872092611E+02 -.872092611E+02
 -.872033124E+02 -.872033124E+02 -.871965512E+02 -.871845013E+02 -.871682823E+02 -.871487429E+02 -.871265237E+02 -.871021064E+02 -.870758509E+02 -.870480253E+02 -.870188274E+02 -.869884030E+02 -.869568591E+02 -.869242745E+02 -.868907084E+02 -.868562067E+02 -.868208076E+02 -.867845452E+02 -.867474538E+02 -.867095699E+02 -.866709350E+02 -.866315973E+02 -.865916137E+02 -.865510506E+02 -.865099854E+02 -.864685075E+02 -.864267185E+02 -.863847333E+02 -.863426797E+02 -.863006988E+02 -.862589448E+02 -.862175840E+02 -.861767946E+02 -.861367653E+02 -.860976937E+02 -.860597852E+02 -.860232504E+02 -.859883033E+02 -.859551585E+02 -.859240288E+02 -.858951218E+02 -.858686378E+02 -.858447660E+02 -.858236818E+02 -.858055439E+02 -.857904918E+02 -.857786431E+02 -.857700914E+02 -.857649048E+02 -.857631245E+02 -.857647641E+02 -.857698090E+02 -.857782174E+02 -.857899202E+02 -.858048229E+02 -.858228071E+02 -.858437325E+02 -.858674394E+02 -.858937514E+02 -.859224786E+02 -.859534198E+02 -.859863663E+02 -.860211046E+02 -.860574189E+02 -.860950945E+02 -.861339196E+02 -.861736882E+02 -.862142014E+02 -.862552696E+02 -.862967139E+02 -.863383669E+02 -.863800736E+02 -.864216921E+02 -.864630939E+02 -.865041637E+02 -.865447995E+02 -.865849118E+02 -.866244236E+02 -.866632691E+02 -.867013930E+02 -.867387492E+02 -.867752997E+02 -.868110125E+02 -.868458603E+02 -.868798177E+02 -.869128590E+02 -.869449546E+02 -.869760672E+02 -.870061466E+02 -.870351236E+02 -.870629024E+02 -.870893500E+02 -.871142837E+02 -.871374545E+02 -.871585258E+02 -.871770457E+02 -.871924117E+02 -.872038238E+02 -.872102255E+02 -.872102255E+02
 -.872060777E+02 -.872060777E+02 -.871994894E+02 -.871877598E+02 -.871719922E+02 -.871530261E+02 -.871314983E+02 -.871078907E+02 -.870825667E+02 -.870557994E+02 -.870277938E+02 -.869987038E+02 -.869686449E+02 -.869377051E+02 -.869059527E+02 -.868734423E+02 -.868402203E+02 -.868063287E+02 -.867718081E+02 -.867367005E+02 -.867010513E+02 -.866649112E+02 -.866283373E+02 -.865913942E+02 -.865541551E+02 -.865167027E+02 -.864791288E+02 -.864415357E+02 -.864040353E+02 -.863667496E+02 -.863298102E+02 -.862933577E+02 -.862575409E+02 -.862225160E+02 -.861884456E+02 -.861554968E+02 -.861238398E+02 -.860936467E+02 -.860650885E+02 -.860383341E+02 -.860135473E+02 -.859908854E+02 -.859704961E+02 -.859525161E+02 -.859370685E+02 -.859242611E+02 -.859141846E+02 -.859069111E+02 -.859024928E+02 -.859009613E+02 -.859023270E+02 -.859065787E+02 -.859136840E+02 -.859235898E+02 -.859362232E+02 -.859514926E+02 -.859692896E+02 -.859894899E+02 -.860119563E+02 -.860365399E+02 -.860630829E+02 -.860914204E+02 -.861213828E+02 -.861527979E+02 -.861854931E+02 -.862192971E+02 -.862540418E+02 -.862895640E+02 -.863257065E+02 -.863623196E+02 -.863992619E+02 -.864364012E+02 -.864736148E+02 -.865107901E+02 -.865478247E+02 -.865846262E+02 -.866211124E+02 -.866572104E+02 -.866928564E+02 -.867279949E+02 -.867625777E+02 -.867965628E+02 -.868299132E+02 -.868625948E+02 -.868945747E+02 -.869258189E+02 -.869562887E+02 -.869859374E+02 -.870147053E+02 -.870425137E+02 -.870692574E+02 -.870947946E+02 -.871189350E+02 -.871414228E+02 -.871619168E+02 -.871799629E+02 -.871949591E+02 -.872061112E+02 -.872123734E+02 -.872123734E+02
 -.872097636E+02 -.872097636E+02 -.872033921E+02 -.871920585E+02 -.871768403E+02 -.871585597E+02 -.871378431E+02 -.871151667E+02 -.870908922E+02 -.870652936E+02 -.870385789E+02 -.870109062E+02 -.869823964E+02 -.869531431E+02 -.869232204E+02 -.868926888E+02 -.868615998E+02 -.868300003E+02 -.867979346E+02 -.867654477E+02 -.867325866E+02 -.866994020E+02 -.866659494E+02 -.866322904E+02 -.865984929E+02 -.865646320E+02 -.865307901E+02 -.864970573E+02 -.864635311E+02 -.864303165E+02 -.863975255E+02 -.863652767E+02 -.863336946E+02 -.863029088E+02 -.862730528E+02 -.862442634E+02 -.862166787E+02 -.861904376E+02 -.861656773E+02 -.861425326E+02 -.861211338E+02 -.861016050E+02 -.860840629E+02 -.860686147E+02 -.860553566E+02 -.860443730E+02 -.860357343E+02 -.860294966E+02 -.860257005E+02 -.860243704E+02 -.860255142E+02 -.860291232E+02 -.860351722E+02 -.860436199E+02 -.860544094E+02 -.860674694E+02 -.860827148E+02 -.861000487E+02 -.861193628E+02 -.861405400E+02 -.861634550E+02 -.861879769E+02 -.862139701E+02 -.862412965E+02 -.862698164E+02 -.862993908E+02 -.863298823E+02 -.863611564E+02 -.863930829E+02 -.864255363E+02 -.864583976E+02 -.864915540E+02 -.865249000E+02 -.865583376E+02 -.865917764E+02 -.866251341E+02 -.866583357E+02 -.866913139E+02 -.867240082E+02 -.867563648E+02 -.867883353E+02 -.868198764E+02 -.868509481E+02 -.868815125E+02 -.869115320E+02 -.869409669E+02 -.869697725E+02 -.869978957E+02 -.870252703E+02 -.870518113E+02 -.870774074E+02 -.871019121E+02 -.871251307E+02 -.871468056E+02 -.871665954E+02 -.871840495E+02 -.871985736E+02 -.872093868E+02 -.872154642E+02 -.872154642E+02
 -.872141541E+02 -.872141541E+02 -.872080324E+02 -.871971514E+02 -.871825552E+02 -.871650424E+02 -.871452234E+02 -.871235643E+02 -.871004209E+02 -.870760645E+02 -.870507028E+02 -.870244951E+02 -.869975648E+02 -.869700083E+02 -.869419032E+02 -.869133132E+02 -.868842931E+02 -.868548919E+02 -.868251562E+02 -.867951318E+02 -.867648656E+02 -.867344070E+02 -.867038091E+02 -.866731292E+02 -.866424296E+02 -.866117779E+02 -.865812475E+02 -.865509172E+02 -.865208718E+02 -.864912014E+02 -.864620013E+02 -.864333714E+02 -.864054159E+02 -.863782424E+02 -.863519613E+02 -.863266846E+02 -.863025249E+02 -.862795948E+02 -.862580051E+02 -.862378640E+02 -.862192756E+02 -.862023389E+02 -.861871465E+02 -.861737831E+02 -.861623249E+02 -.861528380E+02 -.861453779E+02 -.861399887E+02 -.861367019E+02 -.861355367E+02 -.861364992E+02 -.861395826E+02 -.861447670E+02 -.861520199E+02 -.861612967E+02 -.861725412E+02 -.861856864E+02 -.862006554E+02 -.862173628E+02 -.862357151E+02 -.862556128E+02 -.862769509E+02 -.862996204E+02 -.863235097E+02 -.863485056E+02 -.863744947E+02 -.864013642E+02 -.864290030E+02 -.864573030E+02 -.864861592E+02 -.865154710E+02 -.865451427E+02 -.865750837E+02 -.866052090E+02 -.866354394E+02 -.866657018E+02 -.866959289E+02 -.867260589E+02 -.867560358E+02 -.867858082E+02 -.868153293E+02 -.868445558E+02 -.868734465E+02 -.869019618E+02 -.869300613E+02 -.869577018E+02 -.869848351E+02 -.870114038E+02 -.870373379E+02 -.870625486E+02 -.870869217E+02 -.871103081E+02 -.871325128E+02 -.871532793E+02 -.871722706E+02 -.871890440E+02 -.872030184E+02 -.872134325E+02 -.872192902E+02 -.872192902E+02
 -.872190676E+02 -.872190676E+02 -.872132194E+02 -.872028317E+02 -.871889090E+02 -.871722216E+02 -.871533596E+02 -.871327752E+02 -.871108152E+02 -.870877452E+02 -.870637699E+02 -.870390475E+02 -.870137014E+02 -.869878291E+02 -.869615092E+02 -.869348071E+02 -.869077788E+02 -.868804743E+02 -.868529405E+02 -.868252229E+02 -.867973674E+02 -.867694211E+02 -.867414339E+02 -.867134586E+02 -.866855518E+02 -.866577742E+02 -.866301904E+02 -.866028695E+02 -.865758848E+02 -.865493136E+02 -.865232369E+02 -.864977391E+02 -.864729075E+02 -.864488317E+02 -.864256030E+02 -.864033135E+02 -.863820556E+02 -.863619208E+02 -.863429991E+02 -.863253779E+02 -.863091410E+02 -.862943677E+02 -.862811320E+02 -.862695015E+02 -.862595368E+02 -.862512903E+02 -.862448060E+02 -.862401186E+02 -.862372532E+02 -.862362247E+02 -.862370380E+02 -.862396876E+02 -.862441578E+02 -.862504228E+02 -.862584472E+02 -.862681864E+02 -.862795872E+02 -.862925883E+02 -.863071215E+02 -.863231121E+02 -.863404801E+02 -.863591408E+02 -.863790064E+02 -.863999860E+02 -.864219875E+02 -.864449179E+02 -.864686843E+02 -.864931948E+02 -.865183593E+02 -.865440899E+02 -.865703016E+02 -.865969130E+02 -.866238464E+02 -.866510285E+02 -.866783900E+02 -.867058664E+02 -.867333974E+02 -.867609273E+02 -.867884045E+02 -.868157809E+02 -.868430118E+02 -.868700550E+02 -.868968698E+02 -.869234158E+02 -.869496515E+02 -.869755320E+02 -.870010070E+02 -.870260172E+02 -.870504904E+02 -.870743363E+02 -.870974397E+02 -.871196519E+02 -.871407798E+02 -.871605712E+02 -.871786966E+02 -.871947248E+02 -.872080924E+02 -.872180629E+02 -.872236749E+02 -.872236749E+02
 -.872243532E+02 -.872243532E+02 -.872187948E+02 -.872089280E+02 -.871957133E+02 -.871798888E+02 -.871620212E+02 -.871425461E+02 -.871217984E+02 -.871000360E+02 -.870774584E+02 -.870542207E+02 -.870304446E+02 -.870062269E+02 -.869816460E+02 -.869567671E+02 -.869316464E+02 -.869063335E+02 -.868808749E+02 -.868553147E+02 -.868296968E+02 -.868040659E+02 -.867784683E+02 -.867529523E+02 -.867275689E+02 -.867023721E+02 -.866774191E+02 -.866527701E+02 -.866284883E+02 -.866046401E+02 -.865812944E+02 -.865585225E+02 -.865363978E+02 -.865149950E+02 -.864943899E+02 -.864746587E+02 -.864558772E+02 -.864381203E+02 -.864214616E+02 -.864059717E+02 -.863917188E+02 -.863787667E+02 -.863671749E+02 -.863569979E+02 -.863482839E+02 -.863410750E+02 -.863354062E+02 -.863313052E+02 -.863287918E+02 -.863278781E+02 -.863285678E+02 -.863308564E+02 -.863347315E+02 -.863401724E+02 -.863471508E+02 -.863556311E+02 -.863655707E+02 -.863769203E+02 -.863896252E+02 -.864036252E+02 -.864188556E+02 -.864352479E+02 -.864527305E+02 -.864712296E+02 -.864906694E+02 -.865109735E+02 -.865320652E+02 -.865538682E+02 -.865763071E+02 -.865993082E+02 -.866227997E+02 -.866467123E+02 -.866709795E+02 -.866955378E+02 -.867203271E+02 -.867452904E+02 -.867703743E+02 -.867955285E+02 -.868207060E+02 -.868458623E+02 -.868709554E+02 -.868959448E+02 -.869207910E+02 -.869454539E+02 -.869698920E+02 -.869940600E+02 -.870179070E+02 -.870413729E+02 -.870643852E+02 -.870868536E+02 -.871086638E+02 -.871296694E+02 -.871496813E+02 -.871684539E+02 -.871856678E+02 -.872009065E+02 -.872136273E+02 -.872231225E+02 -.872284703E+02 -.872284703E+02
 -.872298871E+02 -.872298871E+02 -.872246290E+02 -.872153001E+02 -.872028141E+02 -.871878741E+02 -.871710210E+02 -.871526714E+02 -.871331468E+02 -.871126953E+02 -.870915098E+02 -.870697407E+02 -.870475066E+02 -.870249023E+02 -.870020047E+02 -.869788781E+02 -.869555774E+02 -.869321515E+02 -.869086452E+02 -.868851009E+02 -.868615604E+02 -.868380652E+02 -.868146580E+02 -.867913828E+02 -.867682854E+02 -.867454138E+02 -.867228183E+02 -.867005512E+02 -.866786674E+02 -.866572236E+02 -.866362787E+02 -.866158930E+02 -.865961281E+02 -.865770468E+02 -.865587120E+02 -.865411870E+02 -.865245344E+02 -.865088157E+02 -.864940912E+02 -.864804187E+02 -.864678534E+02 -.864564474E+02 -.864462487E+02 -.864373013E+02 -.864296442E+02 -.864233112E+02 -.864183303E+02 -.864147239E+02 -.864125078E+02 -.864116915E+02 -.864122782E+02 -.864142640E+02 -.864176391E+02 -.864223867E+02 -.864284842E+02 -.864359028E+02 -.864446081E+02 -.864545605E+02 -.864657155E+02 -.864780244E+02 -.864914347E+02 -.865058905E+02 -.865213333E+02 -.865377026E+02 -.865549361E+02 -.865729706E+02 -.865917424E+02 -.866111882E+02 -.866312446E+02 -.866518497E+02 -.866729428E+02 -.866944647E+02 -.867163586E+02 -.867385696E+02 -.867610454E+02 -.867837359E+02 -.868065938E+02 -.868295742E+02 -.868526343E+02 -.868757333E+02 -.868988320E+02 -.869218923E+02 -.869448762E+02 -.869677448E+02 -.869904573E+02 -.870129690E+02 -.870352293E+02 -.870571786E+02 -.870787452E+02 -.870998401E+02 -.871203514E+02 -.871401365E+02 -.871590120E+02 -.871767406E+02 -.871930151E+02 -.872074360E+02 -.872194838E+02 -.872284827E+02 -.872335537E+02 -.872335537E+02
 -.872355697E+02 -.872355697E+02 -.872306173E+02 -.872218351E+02 -.872100875E+02 -.871960408E+02 -.871802085E+02 -.871629869E+02 -.871446821E+02 -.871255315E+02 -.871057198E+02 -.870853919E+02 -.870646620E+02 -.870436220E+02 -.870223466E+02 -.870008980E+02 -.869793296E+02 -.869576884E+02 -.869360174E+02 -.869143570E+02 -.868927462E+02 -.868712236E+02 -.868498282E+02 -.868286000E+02 -.868075800E+02 -.867868106E+02 -.867663361E+02 -.867462021E+02 -.867264559E+02 -.867071464E+02 -.866883237E+02 -.866700390E+02 -.866523442E+02 -.866352921E+02 -.866189353E+02 -.866033263E+02 -.865885171E+02 -.865745586E+02 -.865615002E+02 -.865493895E+02 -.865382716E+02 -.865281890E+02 -.865191810E+02 -.865112830E+02 -.865045268E+02 -.864989397E+02 -.864945445E+02 -.864913591E+02 -.864893964E+02 -.864886639E+02 -.864891642E+02 -.864908942E+02 -.864938457E+02 -.864980054E+02 -.865033548E+02 -.865098706E+02 -.865175249E+02 -.865262856E+02 -.865361163E+02 -.865469775E+02 -.865588262E+02 -.865716166E+02 -.865853007E+02 -.865998285E+02 -.866151488E+02 -.866312090E+02 -.866479562E+02 -.866653372E+02 -.866832992E+02 -.867017897E+02 -.867207573E+02 -.867401516E+02 -.867599237E+02 -.867800264E+02 -.868004140E+02 -.868210428E+02 -.868418708E+02 -.868628579E+02 -.868839656E+02 -.869051566E+02 -.869263947E+02 -.869476441E+02 -.869688689E+02 -.869900319E+02 -.870110935E+02 -.870320102E+02 -.870527324E+02 -.870732021E+02 -.870933492E+02 -.871130871E+02 -.871323074E+02 -.871508723E+02 -.871686055E+02 -.871852796E+02 -.872006010E+02 -.872141887E+02 -.872255484E+02 -.872340385E+02 -.872388250E+02 -.872388250E+02
 -.872413215E+02 -.872413215E+02 -.872366767E+02 -.872284431E+02 -.872174352E+02 -.872042810E+02 -.871894655E+02 -.871733633E+02 -.871562645E+02 -.871383947E+02 -.871199296E+02 -.871010075E+02 -.870817377E+02 -.870622082E+02 -.870424908E+02 -.870226454E+02 -.870027229E+02 -.869827684E+02 -.869628227E+02 -.869429236E+02 -.869231075E+02 -.869034101E+02 -.868838670E+02 -.868645141E+02 -.868453882E+02 -.868265268E+02 -.868079686E+02 -.867897536E+02 -.867719227E+02 -.867545177E+02 -.867375816E+02 -.867211578E+02 -.867052904E+02 -.866900237E+02 -.866754018E+02 -.866614686E+02 -.866482673E+02 -.866358402E+02 -.866242280E+02 -.866134701E+02 -.866036036E+02 -.865946632E+02 -.865866810E+02 -.865796863E+02 -.865737047E+02 -.865687586E+02 -.865648665E+02 -.865620429E+02 -.865602982E+02 -.865596386E+02 -.865600661E+02 -.865615782E+02 -.865641683E+02 -.865678254E+02 -.865725344E+02 -.865782764E+02 -.865850287E+02 -.865927648E+02 -.866014553E+02 -.866110675E+02 -.866215662E+02 -.866329137E+02 -.866450705E+02 -.866579951E+02 -.866716450E+02 -.866859765E+02 -.867009453E+02 -.867165070E+02 -.867326170E+02 -.867492309E+02 -.867663050E+02 -.867837964E+02 -.868016630E+02 -.868198639E+02 -.868383597E+02 -.868571118E+02 -.868760833E+02 -.868952384E+02 -.869145424E+02 -.869339616E+02 -.869534625E+02 -.869730121E+02 -.869925764E+02 -.870121203E+02 -.870316059E+02 -.870509913E+02 -.870702287E+02 -.870892620E+02 -.871080235E+02 -.871264298E+02 -.871443770E+02 -.871617329E+02 -.871783292E+02 -.871939497E+02 -.872083150E+02 -.872210643E+02 -.872317299E+02 -.872397053E+02 -.872442036E+02 -.872442036E+02
 -.872470807E+02 -.872470807E+02 -.872427421E+02 -.872350544E+02 -.872247808E+02 -.872125108E+02 -.871987000E+02 -.871837009E+02 -.871677868E+02 -.871511706E+02 -.871340185E+02 -.871164615E+02 -.870986036E+02 -.870805284E+02 -.870623042E+02 -.870439879E+02 -.870256281E+02 -.870072674E+02 -.869889440E+02 -.869706935E+02 -.869525495E+02 -.869345447E+02 -.869167114E+02 -.868990820E+02 -.868816892E+02 -.868645664E+02 -.868477474E+02 -.868312670E+02 -.868151607E+02 -.867994646E+02 -.867842153E+02 -.867694499E+02 -.867552058E+02 -.867415202E+02 -.867284304E+02 -.867159732E+02 -.867041845E+02 -.866930997E+02 -.866827525E+02 -.866731755E+02 -.866643994E+02 -.866564527E+02 -.866493621E+02 -.866431513E+02 -.866378414E+02 -.866334509E+02 -.866299947E+02 -.866274847E+02 -.866259296E+02 -.866253341E+02 -.866257001E+02 -.866270253E+02 -.866293044E+02 -.866325284E+02 -.866366850E+02 -.866417586E+02 -.866477304E+02 -.866545790E+02 -.866622800E+02 -.866708066E+02 -.866801295E+02 -.866902178E+02 -.867010386E+02 -.867125576E+02 -.867247392E+02 -.867375470E+02 -.867509439E+02 -.867648925E+02 -.867793551E+02 -.867942941E+02 -.868096724E+02 -.868254532E+02 -.868416004E+02 -.868580787E+02 -.868748535E+02 -.868918913E+02 -.869091594E+02 -.869266260E+02 -.869442600E+02 -.869620308E+02 -.869799080E+02 -.869978608E+02 -.870158578E+02 -.870338658E+02 -.870518489E+02 -.870697673E+02 -.870875753E+02 -.871052191E+02 -.871226342E+02 -.871397409E+02 -.871564399E+02 -.871726060E+02 -.871880794E+02 -.872026554E+02 -.872160704E+02 -.872279840E+02 -.872379561E+02 -.872454163E+02 -.872496256E+02 -.872496256E+02
 -.872527999E+02 -.872527999E+02 -.872487643E+02 -.872416156E+02 -.872320662E+02 -.872206668E+02 -.872078430E+02 -.871939248E+02 -.871791685E+02 -.871637739E+02 -.871478971E+02 -.871316616E+02 -.871151653E+02 -.870984873E+02 -.870816921E+02 -.870648334E+02 -.870479569E+02 -.870311027E+02 -.870143065E+02 -.869976013E+02 -.869810181E+02 -.869645866E+02 -.869483364E+02 -.869322962E+02 -.869164954E+02 -.869009633E+02 -.868857299E+02 -.868708252E+02 -.868562801E+02 -.868421257E+02 -.868283933E+02 -.868151148E+02 -.868023216E+02 -.867900456E+02 -.867783181E+02 -.867671699E+02 -.867566313E+02 -.867467317E+02 -.867374993E+02 -.867289612E+02 -.867211427E+02 -.867140677E+02 -.867077579E+02 -.867022332E+02 -.866975108E+02 -.866936058E+02 -.866905307E+02 -.866882952E+02 -.866869062E+02 -.866863679E+02 -.866866815E+02 -.866878454E+02 -.866898550E+02 -.866927030E+02 -.866963791E+02 -.867008707E+02 -.867061623E+02 -.867122361E+02 -.867190719E+02 -.867266475E+02 -.867349389E+02 -.867439202E+02 -.867535642E+02 -.867638420E+02 -.867747242E+02 -.867861801E+02 -.867981785E+02 -.868106879E+02 -.868236765E+02 -.868371122E+02 -.868509635E+02 -.868651987E+02 -.868797868E+02 -.868946973E+02 -.869099001E+02 -.869253659E+02 -.869410658E+02 -.869569715E+02 -.869730553E+02 -.869892896E+02 -.870056465E+02 -.870220979E+02 -.870386146E+02 -.870551657E+02 -.870717174E+02 -.870882322E+02 -.871046667E+02 -.871209700E+02 -.871370808E+02 -.871529237E+02 -.871684048E+02 -.871834058E+02 -.871977762E+02 -.872113234E+02 -.872237999E+02 -.872348865E+02 -.872441708E+02 -.872511194E+02 -.872550413E+02 -.872550413E+02
 -.872584441E+02 -.872584441E+02 -.872547064E+02 -.872480874E+02 -.872392487E+02 -.872287021E+02 -.872168436E+02 -.872039805E+02 -.871903517E+02 -.871761435E+02 -.871615021E+02 -.871465429E+02 -.871313576E+02 -.871160204E+02 -.871005917E+02 -.870851220E+02 -.870696540E+02 -.870542250E+02 -.870388683E+02 -.870236142E+02 -.870084911E+02 -.869935263E+02 -.869787462E+02 -.869641768E+02 -.869498439E+02 -.869357737E+02 -.869219923E+02 -.869085261E+02 -.868954016E+02 -.868826458E+02 -.868702857E+02 -.868583482E+02 -.868468604E+02 -.868358492E+02 -.868253411E+02 -.868153621E+02 -.868059376E+02 -.867970922E+02 -.867888497E+02 -.867812324E+02 -.867742617E+02 -.867679572E+02 -.867623370E+02 -.867574175E+02 -.867532131E+02 -.867497362E+02 -.867469971E+02 -.867450037E+02 -.867437619E+02 -.867432749E+02 -.867435439E+02 -.867445674E+02 -.867463418E+02 -.867488608E+02 -.867521160E+02 -.867560970E+02 -.867607910E+02 -.867661830E+02 -.867722566E+02 -.867789932E+02 -.867863729E+02 -.867943740E+02 -.868029737E+02 -.868121482E+02 -.868218725E+02 -.868321209E+02 -.868428672E+02 -.868540847E+02 -.868657463E+02 -.868778249E+02 -.868902934E+02 -.869031248E+02 -.869162923E+02 -.869297694E+02 -.869435301E+02 -.869575485E+02 -.869717994E+02 -.869862576E+02 -.870008983E+02 -.870156967E+02 -.870306275E+02 -.870456651E+02 -.870607825E+02 -.870759509E+02 -.870911390E+02 -.871063116E+02 -.871214278E+02 -.871364399E+02 -.871512901E+02 -.871659076E+02 -.871802041E+02 -.871940686E+02 -.872073601E+02 -.872198987E+02 -.872314530E+02 -.872417255E+02 -.872503318E+02 -.872567753E+02 -.872604132E+02 -.872604132E+02
 -.872639884E+02 -.872639884E+02 -.872605426E+02 -.872544419E+02 -.872462980E+02 -.872365841E+02 -.872256667E+02 -.872138303E+02 -.872012966E+02 -.871882383E+02 -.871747914E+02 -.871610630E+02 -.871471387E+02 -.871330874E+02 -.871189654E+02 -.871048198E+02 -.870906903E+02 -.870766113E+02 -.870626136E+02 -.870487250E+02 -.870349715E+02 -.870213778E+02 -.870079676E+02 -.869947641E+02 -.869817905E+02 -.869690696E+02 -.869566243E+02 -.869444777E+02 -.869326529E+02 -.869211730E+02 -.869100613E+02 -.868993409E+02 -.868890349E+02 -.868791660E+02 -.868697568E+02 -.868608292E+02 -.868524047E+02 -.868445040E+02 -.868371468E+02 -.868303521E+02 -.868241375E+02 -.868185195E+02 -.868135132E+02 -.868091321E+02 -.868053882E+02 -.868022918E+02 -.867998513E+02 -.867980736E+02 -.867969631E+02 -.867965229E+02 -.867967537E+02 -.867976542E+02 -.867992216E+02 -.868014506E+02 -.868043342E+02 -.868078638E+02 -.868120286E+02 -.868168165E+02 -.868222135E+02 -.868282043E+02 -.868347721E+02 -.868418989E+02 -.868495656E+02 -.868577523E+02 -.868664378E+02 -.868756007E+02 -.868852186E+02 -.868952690E+02 -.869057289E+02 -.869165753E+02 -.869277848E+02 -.869393343E+02 -.869512008E+02 -.869633612E+02 -.869757929E+02 -.869884734E+02 -.870013803E+02 -.870144915E+02 -.870277848E+02 -.870412378E+02 -.870548279E+02 -.870685317E+02 -.870823244E+02 -.870961795E+02 -.871100680E+02 -.871239570E+02 -.871378087E+02 -.871515783E+02 -.871652118E+02 -.871786431E+02 -.871917899E+02 -.872045487E+02 -.872167883E+02 -.872283414E+02 -.872389931E+02 -.872484674E+02 -.872564081E+02 -.872623551E+02 -.872657136E+02 -.872657136E+02
 -.872694161E+02 -.872694161E+02 -.872662553E+02 -.872606606E+02 -.872531941E+02 -.872442912E+02 -.872342892E+02 -.872234502E+02 -.872119782E+02 -.872000329E+02 -.871877396E+02 -.871751975E+02 -.871624855E+02 -.871496676E+02 -.871367958E+02 -.871239135E+02 -.871110573E+02 -.870982592E+02 -.870855472E+02 -.870729467E+02 -.870604813E+02 -.870481733E+02 -.870360441E+02 -.870241142E+02 -.870124042E+02 -.870009341E+02 -.869897242E+02 -.869787945E+02 -.869681649E+02 -.869578555E+02 -.869478863E+02 -.869382772E+02 -.869290477E+02 -.869202173E+02 -.869118051E+02 -.869038296E+02 -.868963090E+02 -.868892608E+02 -.868827015E+02 -.868766469E+02 -.868711120E+02 -.868661104E+02 -.868616547E+02 -.868577563E+02 -.868544251E+02 -.868516696E+02 -.868494970E+02 -.868479128E+02 -.868469208E+02 -.868465234E+02 -.868467213E+02 -.868475135E+02 -.868488974E+02 -.868508687E+02 -.868534218E+02 -.868565492E+02 -.868602422E+02 -.868644904E+02 -.868692823E+02 -.868746051E+02 -.868804448E+02 -.868867862E+02 -.868936134E+02 -.869009095E+02 -.869086569E+02 -.869168372E+02 -.869254318E+02 -.869344213E+02 -.869437864E+02 -.869535073E+02 -.869635640E+02 -.869739368E+02 -.869846056E+02 -.869955507E+02 -.870067523E+02 -.870181906E+02 -.870298462E+02 -.870416994E+02 -.870537304E+02 -.870659195E+02 -.870782460E+02 -.870906887E+02 -.871032252E+02 -.871158313E+02 -.871284800E+02 -.871411411E+02 -.871537795E+02 -.871663537E+02 -.871788137E+02 -.871910982E+02 -.872031308E+02 -.872148158E+02 -.872260319E+02 -.872366243E+02 -.872463948E+02 -.872550887E+02 -.872623779E+02 -.872678386E+02 -.872709231E+02 -.872709231E+02
 -.872747171E+02 -.872747171E+02 -.872718342E+02 -.872667324E+02 -.872599255E+02 -.872518113E+02 -.872426985E+02 -.872328270E+02 -.872223837E+02 -.872115149E+02 -.872003354E+02 -.871889364E+02 -.871773905E+02 -.871657561E+02 -.871540813E+02 -.871424057E+02 -.871307631E+02 -.871191825E+02 -.871076895E+02 -.870963072E+02 -.870850570E+02 -.870739587E+02 -.870630315E+02 -.870522937E+02 -.870417634E+02 -.870314584E+02 -.870213961E+02 -.870115941E+02 -.870020697E+02 -.869928402E+02 -.869839227E+02 -.869753342E+02 -.869670916E+02 -.869592113E+02 -.869517096E+02 -.869446022E+02 -.869379045E+02 -.869316310E+02 -.869257959E+02 -.869204124E+02 -.869154929E+02 -.869110490E+02 -.869070912E+02 -.869036290E+02 -.869006706E+02 -.868982232E+02 -.868962926E+02 -.868948835E+02 -.868939992E+02 -.868936415E+02 -.868938110E+02 -.868945069E+02 -.868957270E+02 -.868974679E+02 -.868997246E+02 -.869024910E+02 -.869057598E+02 -.869095225E+02 -.869137692E+02 -.869184894E+02 -.869236712E+02 -.869293021E+02 -.869353685E+02 -.869418562E+02 -.869487504E+02 -.869560357E+02 -.869636961E+02 -.869717153E+02 -.869800768E+02 -.869887637E+02 -.869977591E+02 -.870070457E+02 -.870166065E+02 -.870264242E+02 -.870364818E+02 -.870467621E+02 -.870572478E+02 -.870679218E+02 -.870787665E+02 -.870897641E+02 -.871008964E+02 -.871121442E+02 -.871234871E+02 -.871349031E+02 -.871463675E+02 -.871578527E+02 -.871693264E+02 -.871807504E+02 -.871920787E+02 -.872032547E+02 -.872142084E+02 -.872248516E+02 -.872350729E+02 -.872447303E+02 -.872536420E+02 -.872615746E+02 -.872682274E+02 -.872732126E+02 -.872760292E+02 -.872760292E+02
 -.872798868E+02 -.872798868E+02 -.872772745E+02 -.872726524E+02 -.872664869E+02 -.872591392E+02 -.872508897E+02 -.872419564E+02 -.872325094E+02 -.872226817E+02 -.872125779E+02 -.872022810E+02 -.871918572E+02 -.871813599E+02 -.871708326E+02 -.871603117E+02 -.871498277E+02 -.871394070E+02 -.871290728E+02 -.871188459E+02 -.871087455E+02 -.870987893E+02 -.870889944E+02 -.870793770E+02 -.870699530E+02 -.870607378E+02 -.870517469E+02 -.870429954E+02 -.870344983E+02 -.870262705E+02 -.870183267E+02 -.870106815E+02 -.870033491E+02 -.869963438E+02 -.869896791E+02 -.869833685E+02 -.869774249E+02 -.869718606E+02 -.869666876E+02 -.869619169E+02 -.869575590E+02 -.869536235E+02 -.869501193E+02 -.869470542E+02 -.869444352E+02 -.869422683E+02 -.869405583E+02 -.869393091E+02 -.869385234E+02 -.869382027E+02 -.869383476E+02 -.869389574E+02 -.869400302E+02 -.869415631E+02 -.869435521E+02 -.869459921E+02 -.869488769E+02 -.869521993E+02 -.869559513E+02 -.869601238E+02 -.869647070E+02 -.869696903E+02 -.869750624E+02 -.869808113E+02 -.869869245E+02 -.869933889E+02 -.870001911E+02 -.870073173E+02 -.870147533E+02 -.870224848E+02 -.870304972E+02 -.870387760E+02 -.870473062E+02 -.870560732E+02 -.870650620E+02 -.870742577E+02 -.870836453E+02 -.870932096E+02 -.871029352E+02 -.871128064E+02 -.871228067E+02 -.871329191E+02 -.871431252E+02 -.871534051E+02 -.871637364E+02 -.871740940E+02 -.871844484E+02 -.871947648E+02 -.872050010E+02 -.872151057E+02 -.872250146E+02 -.872346474E+02 -.872439026E+02 -.872526506E+02 -.872607261E+02 -.872679166E+02 -.872739486E+02 -.872784697E+02 -.872810245E+02 -.872810245E+02
 -.872849241E+02 -.872849241E+02 -.872825753E+02 -.872784200E+02 -.872728781E+02 -.872662752E+02 -.872588638E+02 -.872508405E+02 -.872423587E+02 -.872335384E+02 -.872244742E+02 -.872152409E+02 -.872058983E+02 -.871964947E+02 -.871870695E+02 -.871776554E+02 -.871682801E+02 -.871589672E+02 -.871497375E+02 -.871406098E+02 -.871316009E+02 -.871227269E+02 -.871140026E+02 -.871054424E+02 -.870970602E+02 -.870888695E+02 -.870808836E+02 -.870731157E+02 -.870655787E+02 -.870582853E+02 -.870512482E+02 -.870444797E+02 -.870379922E+02 -.870317976E+02 -.870259074E+02 -.870203330E+02 -.870150854E+02 -.870101748E+02 -.870056114E+02 -.870014044E+02 -.869975625E+02 -.869940940E+02 -.869910061E+02 -.869883054E+02 -.869859978E+02 -.869840883E+02 -.869825808E+02 -.869814786E+02 -.869807839E+02 -.869804982E+02 -.869806216E+02 -.869811538E+02 -.869820931E+02 -.869834372E+02 -.869851825E+02 -.869873250E+02 -.869898594E+02 -.869927797E+02 -.869960792E+02 -.869997504E+02 -.870037850E+02 -.870081740E+02 -.870129081E+02 -.870179771E+02 -.870233705E+02 -.870290773E+02 -.870350860E+02 -.870413851E+02 -.870479625E+02 -.870548060E+02 -.870619032E+02 -.870692415E+02 -.870768084E+02 -.870845910E+02 -.870925765E+02 -.871007520E+02 -.871091044E+02 -.871176204E+02 -.871262866E+02 -.871350889E+02 -.871440131E+02 -.871530437E+02 -.871621644E+02 -.871713573E+02 -.871806023E+02 -.871898767E+02 -.871991539E+02 -.872084024E+02 -.872175841E+02 -.872266524E+02 -.872355492E+02 -.872442019E+02 -.872525187E+02 -.872603825E+02 -.872676440E+02 -.872741115E+02 -.872795383E+02 -.872836065E+02 -.872859057E+02 -.872859057E+02
 -.872898306E+02 -.872898306E+02 -.872877382E+02 -.872840372E+02 -.872791020E+02 -.872732229E+02 -.872666256E+02 -.872594855E+02 -.872519395E+02 -.872440949E+02 -.872360364E+02 -.872278307E+02 -.872195315E+02 -.872111818E+02 -.872028170E+02 -.871944663E+02 -.871861542E+02 -.871779021E+02 -.871697283E+02 -.871616494E+02 -.871536805E+02 -.871458354E+02 -.871381274E+02 -.871305690E+02 -.871231722E+02 -.871159488E+02 -.871089102E+02 -.871020678E+02 -.870954327E+02 -.870890157E+02 -.870828276E+02 -.870768791E+02 -.870711804E+02 -.870657416E+02 -.870605726E+02 -.870556830E+02 -.870510818E+02 -.870467779E+02 -.870427796E+02 -.870390947E+02 -.870357306E+02 -.870326939E+02 -.870299910E+02 -.870276272E+02 -.870256074E+02 -.870239357E+02 -.870226156E+02 -.870216496E+02 -.870210397E+02 -.870207869E+02 -.870208916E+02 -.870213533E+02 -.870221708E+02 -.870233419E+02 -.870248639E+02 -.870267332E+02 -.870289456E+02 -.870314960E+02 -.870343788E+02 -.870375877E+02 -.870411159E+02 -.870449558E+02 -.870490996E+02 -.870535387E+02 -.870582643E+02 -.870632673E+02 -.870685379E+02 -.870740663E+02 -.870798423E+02 -.870858557E+02 -.870920959E+02 -.870985522E+02 -.871052138E+02 -.871120697E+02 -.871191091E+02 -.871263206E+02 -.871336930E+02 -.871412148E+02 -.871488742E+02 -.871566591E+02 -.871645567E+02 -.871725535E+02 -.871806350E+02 -.871887854E+02 -.871969867E+02 -.872052187E+02 -.872134576E+02 -.872216750E+02 -.872298371E+02 -.872379018E+02 -.872458174E+02 -.872535187E+02 -.872609235E+02 -.872679272E+02 -.872743963E+02 -.872801593E+02 -.872849959E+02 -.872886223E+02 -.872906722E+02 -.872906722E+02
 -.872946077E+02 -.872946077E+02 -.872927653E+02 -.872895066E+02 -.872851618E+02 -.872799870E+02 -.872741811E+02 -.872678988E+02 -.872612610E+02 -.872543627E+02 -.872472783E+02 -.872400670E+02 -.872327762E+02 -.872254439E+02 -.872181014E+02 -.872107744E+02 -.872034847E+02 -.871962509E+02 -.871890893E+02 -.871820144E+02 -.871750392E+02 -.871681761E+02 -.871614364E+02 -.871548309E+02 -.871483701E+02 -.871420640E+02 -.871359224E+02 -.871299551E+02 -.871241715E+02 -.871185807E+02 -.871131921E+02 -.871080144E+02 -.871030563E+02 -.870983265E+02 -.870938332E+02 -.870895843E+02 -.870855875E+02 -.870818501E+02 -.870783792E+02 -.870751812E+02 -.870722622E+02 -.870696278E+02 -.870672833E+02 -.870652330E+02 -.870634811E+02 -.870620309E+02 -.870608853E+02 -.870600465E+02 -.870595160E+02 -.870592947E+02 -.870593829E+02 -.870597801E+02 -.870604855E+02 -.870614971E+02 -.870628128E+02 -.870644296E+02 -.870663439E+02 -.870685515E+02 -.870710478E+02 -.870738276E+02 -.870768852E+02 -.870802143E+02 -.870838082E+02 -.870876601E+02 -.870917624E+02 -.870961074E+02 -.871006871E+02 -.871054932E+02 -.871105172E+02 -.871157503E+02 -.871211838E+02 -.871268085E+02 -.871326153E+02 -.871385948E+02 -.871447378E+02 -.871510347E+02 -.871574757E+02 -.871640509E+02 -.871707503E+02 -.871775631E+02 -.871844785E+02 -.871914845E+02 -.871985686E+02 -.872057166E+02 -.872129130E+02 -.872201397E+02 -.872273758E+02 -.872345963E+02 -.872417710E+02 -.872488629E+02 -.872558261E+02 -.872626031E+02 -.872691210E+02 -.872752875E+02 -.872809846E+02 -.872860608E+02 -.872903218E+02 -.872935171E+02 -.872953234E+02 -.872953234E+02
 -.872992542E+02 -.872992542E+02 -.872976554E+02 -.872948279E+02 -.872910583E+02 -.872865690E+02 -.872815329E+02 -.872760847E+02 -.872703293E+02 -.872643493E+02 -.872582097E+02 -.872519619E+02 -.872456470E+02 -.872392984E+02 -.872329432E+02 -.872266037E+02 -.872202989E+02 -.872140450E+02 -.872078560E+02 -.872017445E+02 -.871957219E+02 -.871897986E+02 -.871839844E+02 -.871782885E+02 -.871727198E+02 -.871672870E+02 -.871619982E+02 -.871568618E+02 -.871518856E+02 -.871470774E+02 -.871424449E+02 -.871379955E+02 -.871337365E+02 -.871296751E+02 -.871258181E+02 -.871221721E+02 -.871187435E+02 -.871155383E+02 -.871125624E+02 -.871098211E+02 -.871073195E+02 -.871050621E+02 -.871030532E+02 -.871012967E+02 -.870997956E+02 -.870985530E+02 -.870975710E+02 -.870968516E+02 -.870963959E+02 -.870962047E+02 -.870962783E+02 -.870966162E+02 -.870972177E+02 -.870980813E+02 -.870992052E+02 -.871005869E+02 -.871022234E+02 -.871041115E+02 -.871062471E+02 -.871086260E+02 -.871112435E+02 -.871140944E+02 -.871171734E+02 -.871204744E+02 -.871239915E+02 -.871277182E+02 -.871316478E+02 -.871357734E+02 -.871400880E+02 -.871445842E+02 -.871492547E+02 -.871540919E+02 -.871590880E+02 -.871642353E+02 -.871695258E+02 -.871749515E+02 -.871805041E+02 -.871861752E+02 -.871919562E+02 -.871978379E+02 -.872038109E+02 -.872098651E+02 -.872159895E+02 -.872221720E+02 -.872283988E+02 -.872346545E+02 -.872409208E+02 -.872471759E+02 -.872533934E+02 -.872595412E+02 -.872655793E+02 -.872714574E+02 -.872771122E+02 -.872824633E+02 -.872874079E+02 -.872918144E+02 -.872955136E+02 -.872982879E+02 -.872998563E+02 -.872998563E+02
 -.873037598E+02 -.873037598E+02 -.873023987E+02 -.872999914E+02 -.872967822E+02 -.872929604E+02 -.872886735E+02 -.872840362E+02 -.872791382E+02 -.872740499E+02 -.872688268E+02 -.872635127E+02 -.872581430E+02 -.872527459E+02 -.872473446E+02 -.872419584E+02 -.872366034E+02 -.872312932E+02 -.872260400E+02 -.872208544E+02 -.872157460E+02 -.872107237E+02 -.872057957E+02 -.872009698E+02 -.871962535E+02 -.871916540E+02 -.871871781E+02 -.871828327E+02 -.871786244E+02 -.871745596E+02 -.871706447E+02 -.871668859E+02 -.871632891E+02 -.871598602E+02 -.871566048E+02 -.871535283E+02 -.871506361E+02 -.871479330E+02 -.871454237E+02 -.871431128E+02 -.871410041E+02 -.871391017E+02 -.871374088E+02 -.871359285E+02 -.871346636E+02 -.871336163E+02 -.871327885E+02 -.871321817E+02 -.871317968E+02 -.871316345E+02 -.871316950E+02 -.871319780E+02 -.871324828E+02 -.871332083E+02 -.871341529E+02 -.871353146E+02 -.871366911E+02 -.871382795E+02 -.871400768E+02 -.871420795E+02 -.871442836E+02 -.871466850E+02 -.871492792E+02 -.871520615E+02 -.871550269E+02 -.871581700E+02 -.871614855E+02 -.871649676E+02 -.871686106E+02 -.871724085E+02 -.871763550E+02 -.871804441E+02 -.871846692E+02 -.871890239E+02 -.871935017E+02 -.871980958E+02 -.872027992E+02 -.872076051E+02 -.872125060E+02 -.872174944E+02 -.872225621E+02 -.872277008E+02 -.872329009E+02 -.872381523E+02 -.872434433E+02 -.872487605E+02 -.872540884E+02 -.872594083E+02 -.872646978E+02 -.872699293E+02 -.872750685E+02 -.872800726E+02 -.872848875E+02 -.872894445E+02 -.872936557E+02 -.872974090E+02 -.873005601E+02 -.873029232E+02 -.873042592E+02 -.873042592E+02
 -.873080948E+02 -.873080948E+02 -.873069652E+02 -.873049670E+02 -.873023028E+02 -.872991299E+02 -.872955705E+02 -.872917202E+02 -.872876535E+02 -.872834290E+02 -.872790929E+02 -.872746818E+02 -.872702250E+02 -.872657462E+02 -.872612648E+02 -.872567968E+02 -.872523555E+02 -.872479526E+02 -.872435980E+02 -.872393005E+02 -.872350682E+02 -.872309084E+02 -.872268279E+02 -.872228332E+02 -.872189303E+02 -.872151252E+02 -.872114235E+02 -.872078309E+02 -.872043526E+02 -.872009939E+02 -.871977601E+02 -.871946560E+02 -.871916865E+02 -.871888563E+02 -.871861700E+02 -.871836320E+02 -.871812465E+02 -.871790174E+02 -.871769485E+02 -.871750434E+02 -.871733054E+02 -.871717375E+02 -.871703423E+02 -.871691225E+02 -.871680800E+02 -.871672168E+02 -.871665344E+02 -.871660339E+02 -.871657161E+02 -.871655815E+02 -.871656304E+02 -.871658623E+02 -.871662768E+02 -.871668731E+02 -.871676497E+02 -.871686052E+02 -.871697377E+02 -.871710450E+02 -.871725244E+02 -.871741733E+02 -.871759885E+02 -.871779667E+02 -.871801043E+02 -.871823975E+02 -.871848422E+02 -.871874343E+02 -.871901693E+02 -.871930427E+02 -.871960498E+02 -.871991856E+02 -.872024454E+02 -.872058239E+02 -.872093160E+02 -.872129165E+02 -.872166200E+02 -.872204209E+02 -.872243137E+02 -.872282925E+02 -.872323514E+02 -.872364840E+02 -.872406837E+02 -.872449434E+02 -.872492553E+02 -.872536109E+02 -.872580004E+02 -.872624128E+02 -.872668349E+02 -.872712514E+02 -.872756433E+02 -.872799876E+02 -.872842558E+02 -.872884122E+02 -.872924117E+02 -.872961970E+02 -.872996950E+02 -.873028126E+02 -.873054297E+02 -.873073921E+02 -.873085014E+02 -.873085014E+02
 -.873121898E+02 -.873121898E+02 -.873112844E+02 -.873096820E+02 -.873075444E+02 -.873049976E+02 -.873021397E+02 -.872990471E+02 -.872957798E+02 -.872923850E+02 -.872888999E+02 -.872853540E+02 -.872817712E+02 -.872781705E+02 -.872745677E+02 -.872709757E+02 -.872674055E+02 -.872638665E+02 -.872603666E+02 -.872569133E+02 -.872535128E+02 -.872501713E+02 -.872468940E+02 -.872436864E+02 -.872405531E+02 -.872374991E+02 -.872345288E+02 -.872316466E+02 -.872288568E+02 -.872261637E+02 -.872235711E+02 -.872210832E+02 -.872187036E+02 -.872164362E+02 -.872142845E+02 -.872122519E+02 -.872103418E+02 -.872085572E+02 -.872069011E+02 -.872053764E+02 -.872039855E+02 -.872027308E+02 -.872016144E+02 -.872006384E+02 -.871998042E+02 -.871991135E+02 -.871985672E+02 -.871981665E+02 -.871979118E+02 -.871978035E+02 -.871978419E+02 -.871980266E+02 -.871983573E+02 -.871988333E+02 -.871994535E+02 -.872002168E+02 -.872011217E+02 -.872021665E+02 -.872033491E+02 -.872046674E+02 -.872061190E+02 -.872077013E+02 -.872094115E+02 -.872112466E+02 -.872132034E+02 -.872152786E+02 -.872174687E+02 -.872197703E+02 -.872221795E+02 -.872246926E+02 -.872273057E+02 -.872300147E+02 -.872328156E+02 -.872357041E+02 -.872386761E+02 -.872417270E+02 -.872448525E+02 -.872480478E+02 -.872513082E+02 -.872546286E+02 -.872580035E+02 -.872614273E+02 -.872648937E+02 -.872683956E+02 -.872719253E+02 -.872754735E+02 -.872790298E+02 -.872825815E+02 -.872861134E+02 -.872896068E+02 -.872930386E+02 -.872963798E+02 -.872995943E+02 -.873026358E+02 -.873054456E+02 -.873079489E+02 -.873100495E+02 -.873116238E+02 -.873125133E+02 -.873125133E+02
 -.873158995E+02 -.873158995E+02 -.873152076E+02 -.873139810E+02 -.873123425E+02 -.873103875E+02 -.873081909E+02 -.873058112E+02 -.873032945E+02 -.873006771E+02 -.872979880E+02 -.872952501E+02 -.872924820E+02 -.872896987E+02 -.872869127E+02 -.872841342E+02 -.872813720E+02 -.872786334E+02 -.872759249E+02 -.872732522E+02 -.872706205E+02 -.872680344E+02 -.872654983E+02 -.872630162E+02 -.872605921E+02 -.872582295E+02 -.872559321E+02 -.872537031E+02 -.872515460E+02 -.872494639E+02 -.872474599E+02 -.872455371E+02 -.872436984E+02 -.872419466E+02 -.872402845E+02 -.872387146E+02 -.872372395E+02 -.872358616E+02 -.872345830E+02 -.872334059E+02 -.872323323E+02 -.872313638E+02 -.872305022E+02 -.872297488E+02 -.872291050E+02 -.872285718E+02 -.872281501E+02 -.872278406E+02 -.872276437E+02 -.872275598E+02 -.872275889E+02 -.872277309E+02 -.872279855E+02 -.872283522E+02 -.872288301E+02 -.872294184E+02 -.872301160E+02 -.872309215E+02 -.872318336E+02 -.872328504E+02 -.872339702E+02 -.872351911E+02 -.872365108E+02 -.872379272E+02 -.872394378E+02 -.872410402E+02 -.872427316E+02 -.872445095E+02 -.872463708E+02 -.872483129E+02 -.872503325E+02 -.872524268E+02 -.872545925E+02 -.872568264E+02 -.872591253E+02 -.872614856E+02 -.872639040E+02 -.872663768E+02 -.872689002E+02 -.872714703E+02 -.872740828E+02 -.872767331E+02 -.872794163E+02 -.872821268E+02 -.872848584E+02 -.872876038E+02 -.872903545E+02 -.872931007E+02 -.872958303E+02 -.872985285E+02 -.873011773E+02 -.873037542E+02 -.873062310E+02 -.873085721E+02 -.873107325E+02 -.873126547E+02 -.873142655E+02 -.873154710E+02 -.873161509E+02 -.873161509E+02
 -.873189429E+02 -.873189429E+02 -.873184441E+02 -.873175556E+02 -.873163633E+02 -.873149346E+02 -.873133231E+02 -.873115711E+02 -.873097125E+02 -.873077743E+02 -.873057782E+02 -.873037419E+02 -.873016795E+02 -.872996030E+02 -.872975220E+02 -.872954447E+02 -.872933779E+02 -.872913275E+02 -.872892987E+02 -.872872961E+02 -.872853236E+02 -.872833849E+02 -.872814835E+02 -.872796225E+02 -.872778049E+02 -.872760334E+02 -.872743109E+02 -.872726398E+02 -.872710227E+02 -.872694620E+02 -.872679600E+02 -.872665190E+02 -.872651412E+02 -.872638287E+02 -.872625835E+02 -.872614075E+02 -.872603026E+02 -.872592706E+02 -.872583131E+02 -.872574317E+02 -.872566278E+02 -.872559027E+02 -.872552576E+02 -.872546935E+02 -.872542115E+02 -.872538122E+02 -.872534964E+02 -.872532645E+02 -.872531170E+02 -.872530539E+02 -.872530754E+02 -.872531813E+02 -.872533715E+02 -.872536456E+02 -.872540029E+02 -.872544428E+02 -.872549646E+02 -.872555672E+02 -.872562495E+02 -.872570104E+02 -.872578484E+02 -.872587622E+02 -.872597501E+02 -.872608105E+02 -.872619417E+02 -.872631417E+02 -.872644086E+02 -.872657404E+02 -.872671351E+02 -.872685903E+02 -.872701040E+02 -.872716738E+02 -.872732973E+02 -.872749721E+02 -.872766958E+02 -.872784657E+02 -.872802792E+02 -.872821334E+02 -.872840256E+02 -.872859525E+02 -.872879109E+02 -.872898972E+02 -.872919074E+02 -.872939372E+02 -.872959815E+02 -.872980346E+02 -.873000898E+02 -.873021392E+02 -.873041734E+02 -.873061808E+02 -.873081475E+02 -.873100564E+02 -.873118861E+02 -.873136102E+02 -.873151956E+02 -.873166007E+02 -.873177732E+02 -.873186467E+02 -.873191370E+02 -.873191370E+02
 -.873208229E+02 -.873208229E+02 -.873204700E+02 -.873198322E+02 -.873189649E+02 -.873179141E+02 -.873167175E+02 -.873154060E+02 -.873140054E+02 -.873125368E+02 -.873110173E+02 -.873094614E+02 -.873078808E+02 -.873062854E+02 -.873046832E+02 -.873030813E+02 -.873014854E+02 -.872999005E+02 -.872983310E+02 -.872967807E+02 -.872952530E+02 -.872937509E+02 -.872922772E+02 -.872908345E+02 -.872894253E+02 -.872880517E+02 -.872867159E+02 -.872854201E+02 -.872841661E+02 -.872829558E+02 -.872817911E+02 -.872806738E+02 -.872796055E+02 -.872785880E+02 -.872776226E+02 -.872767110E+02 -.872758546E+02 -.872750547E+02 -.872743125E+02 -.872736294E+02 -.872730064E+02 -.872724444E+02 -.872719445E+02 -.872715074E+02 -.872711338E+02 -.872708244E+02 -.872705795E+02 -.872703998E+02 -.872702853E+02 -.872702363E+02 -.872702527E+02 -.872703346E+02 -.872704818E+02 -.872706938E+02 -.872709704E+02 -.872713111E+02 -.872717151E+02 -.872721817E+02 -.872727102E+02 -.872732996E+02 -.872739488E+02 -.872746567E+02 -.872754222E+02 -.872762439E+02 -.872771205E+02 -.872780505E+02 -.872790326E+02 -.872800650E+02 -.872811462E+02 -.872822745E+02 -.872834482E+02 -.872846654E+02 -.872859244E+02 -.872872232E+02 -.872885598E+02 -.872899323E+02 -.872913385E+02 -.872927760E+02 -.872942427E+02 -.872957359E+02 -.872972529E+02 -.872987908E+02 -.873003462E+02 -.873019155E+02 -.873034943E+02 -.873050779E+02 -.873066605E+02 -.873082355E+02 -.873097949E+02 -.873113291E+02 -.873128266E+02 -.873142734E+02 -.873156526E+02 -.873169436E+02 -.873181212E+02 -.873191550E+02 -.873200081E+02 -.873206354E+02 -.873209824E+02 -.873209824E+02
 -.873208229E+02 -.873208229E+02 -.873204700E+02 -.873198322E+02 -.873189649E+02 -.873179141E+02 -.873167175E+02 -.873154060E+02 -.873140054E+02 -.873125368E+02 -.873110173E+02 -.873094614E+02 -.873078808E+02 -.873062854E+02 -.873046832E+02 -.873030813E+02 -.873014854E+02 -.872999005E+02 -.872983310E+02 -.872967807E+02 -.872952530E+02 -.872937509E+02 -.872922772E+02 -.872908345E+02 -.872894253E+02 -.872880517E+02 -.872867159E+02 -.872854201E+02 -.872841661E+02 -.872829558E+02 -.872817911E+02 -.872806738E+02 -.872796055E+02 -.872785880E+02 -.872776226E+02 -.872767110E+02 -.872758546E+02 -.872750547E+02 -.872743125E+02 -.872736294E+02 -.872730064E+02 -.872724444E+02 -.872719445E+02 -.872715074E+02 -.872711338E+02 -.872708244E+02 -.872705795E+02 -.872703998E+02 -.872702853E+02 -.872702363E+02 -.872702527E+02 -.872703346E+02 -.872704818E+02 -.872706938E+02 -.872709704E+02 -.872713111E+02 -.872717151E+02 -.872721817E+02 -.872727102E+02 -.872732996E+02 -.872739488E+02 -.872746567E+02 -.872754222E+02 -.872762439E+02 -.872771205E+02 -.872780505E+02 -.872790326E+02 -.872800650E+02 -.872811462E+02 -.872822745E+02 -.872834482E+02 -.872846654E+02 -.872859244E+02 -.872872232E+02 -.872885598E+02 -.872899323E+02 -.872913385E+02 -.872927760E+02 -.872942427E+02 -.872957359E+02 -.872972529E+02 -.872987908E+02 -.873003462E+02 -.873019155E+02 -.873034943E+02 -.873050779E+02 -.873066605E+02 -.873082355E+02 -.873097949E+02 -.873113291E+02 -.873128266E+02 -.873142734E+02 -.873156526E+02 -.873169436E+02 -.873181212E+02 -.873191550E+02 -.873200081E+02 -.873206354E+02 -.873209824E+02 -.873209824E+02
