# Supplementary material for: Electrical Pacing of Cardiac Tissue Including Potassium Inward Rectification
Source: PLoS One. 2015 Jun 9;10(6):e0127837. doi: 10.1371/journal.pone.0127837 (PMC4461281; doi:10.1371/journal.pone.0127837)
Supplement: S1 Data — (ZIP) [file pone.0127837.s001.zip › All-Data/Data-with-IK1/BDT31/Vm2ms.txt]

 -.873300171E+02 -.873262584E+02 -.873259809E+02 -.873255212E+02 -.873249334E+02 -.873242450E+02 -.873234691E+02 -.873226153E+02 -.873216964E+02 -.873207272E+02 -.873197232E+02 -.873186997E+02 -.873176712E+02 -.873166516E+02 -.873156520E+02 -.873146797E+02 -.873137366E+02 -.873128203E+02 -.873119246E+02 -.873110426E+02 -.873101692E+02 -.873093033E+02 -.873084473E+02 -.873076064E+02 -.873067860E+02 -.873059904E+02 -.873052217E+02 -.873044795E+02 -.873037621E+02 -.873030679E+02 -.873023964E+02 -.873017484E+02 -.873011266E+02 -.873005340E+02 -.872999734E+02 -.872994468E+02 -.872989547E+02 -.872984969E+02 -.872980727E+02 -.872976815E+02 -.872973234E+02 -.872969990E+02 -.872967095E+02 -.872964559E+02 -.872962393E+02 -.872960603E+02 -.872959193E+02 -.872958162E+02 -.872957511E+02 -.872957238E+02 -.872957341E+02 -.872957821E+02 -.872958677E+02 -.872959908E+02 -.872961511E+02 -.872963485E+02 -.872965825E+02 -.872968527E+02 -.872971586E+02 -.872974997E+02 -.872978752E+02 -.872982845E+02 -.872987268E+02 -.872992013E+02 -.872997073E+02 -.873002440E+02 -.873008104E+02 -.873014059E+02 -.873020294E+02 -.873026801E+02 -.873033569E+02 -.873040590E+02 -.873047852E+02 -.873055345E+02 -.873063059E+02 -.873070984E+02 -.873079110E+02 -.873087427E+02 -.873095925E+02 -.873104593E+02 -.873113423E+02 -.873122404E+02 -.873131524E+02 -.873140774E+02 -.873150141E+02 -.873159611E+02 -.873169167E+02 -.873178788E+02 -.873188446E+02 -.873198100E+02 -.873207699E+02 -.873217167E+02 -.873226402E+02 -.873235263E+02 -.873243564E+02 -.873251054E+02 -.873257410E+02 -.873262215E+02 -.873264946E+02 -.873264946E+02
 -.873262584E+02 -.873262584E+02 -.873259809E+02 -.873255212E+02 -.873249334E+02 -.873242450E+02 -.873234691E+02 -.873226153E+02 -.873216964E+02 -.873207272E+02 -.873197232E+02 -.873186997E+02 -.873176712E+02 -.873166516E+02 -.873156520E+02 -.873146797E+02 -.873137366E+02 -.873128203E+02 -.873119246E+02 -.873110426E+02 -.873101692E+02 -.873093033E+02 -.873084473E+02 -.873076064E+02 -.873067860E+02 -.873059904E+02 -.873052217E+02 -.873044795E+02 -.873037621E+02 -.873030679E+02 -.873023964E+02 -.873017484E+02 -.873011266E+02 -.873005340E+02 -.872999734E+02 -.872994468E+02 -.872989547E+02 -.872984969E+02 -.872980727E+02 -.872976815E+02 -.872973234E+02 -.872969990E+02 -.872967095E+02 -.872964559E+02 -.872962393E+02 -.872960603E+02 -.872959193E+02 -.872958162E+02 -.872957511E+02 -.872957238E+02 -.872957341E+02 -.872957821E+02 -.872958677E+02 -.872959908E+02 -.872961511E+02 -.872963485E+02 -.872965825E+02 -.872968527E+02 -.872971586E+02 -.872974997E+02 -.872978752E+02 -.872982845E+02 -.872987268E+02 -.872992013E+02 -.872997073E+02 -.873002440E+02 -.873008104E+02 -.873014059E+02 -.873020294E+02 -.873026801E+02 -.873033569E+02 -.873040590E+02 -.873047852E+02 -.873055345E+02 -.873063059E+02 -.873070984E+02 -.873079110E+02 -.873087427E+02 -.873095925E+02 -.873104593E+02 -.873113423E+02 -.873122404E+02 -.873131524E+02 -.873140774E+02 -.873150141E+02 -.873159611E+02 -.873169167E+02 -.873178788E+02 -.873188446E+02 -.873198100E+02 -.873207699E+02 -.873217167E+02 -.873226402E+02 -.873235263E+02 -.873243564E+02 -.873251054E+02 -.873257410E+02 -.873262215E+02 -.873264946E+02 -.873264946E+02
 -.873249407E+02 -.873249407E+02 -.873245486E+02 -.873238863E+02 -.873230180E+02 -.873219818E+02 -.873208067E+02 -.873195210E+02 -.873181534E+02 -.873167308E+02 -.873152780E+02 -.873138166E+02 -.873123650E+02 -.873109379E+02 -.873095452E+02 -.873081902E+02 -.873068700E+02 -.873055765E+02 -.873043000E+02 -.873030331E+02 -.873017737E+02 -.873005250E+02 -.872992946E+02 -.872980913E+02 -.872969222E+02 -.872957911E+02 -.872946981E+02 -.872936408E+02 -.872926162E+02 -.872916230E+02 -.872906617E+02 -.872897354E+02 -.872888486E+02 -.872880053E+02 -.872872087E+02 -.872864602E+02 -.872857597E+02 -.872851062E+02 -.872844993E+02 -.872839387E+02 -.872834255E+02 -.872829610E+02 -.872825471E+02 -.872821854E+02 -.872818768E+02 -.872816221E+02 -.872814214E+02 -.872812747E+02 -.872811818E+02 -.872811428E+02 -.872811576E+02 -.872812261E+02 -.872813483E+02 -.872815241E+02 -.872817532E+02 -.872820351E+02 -.872823694E+02 -.872827554E+02 -.872831924E+02 -.872836796E+02 -.872842159E+02 -.872848004E+02 -.872854320E+02 -.872861096E+02 -.872868321E+02 -.872875983E+02 -.872884070E+02 -.872892570E+02 -.872901470E+02 -.872910757E+02 -.872920415E+02 -.872930432E+02 -.872940791E+02 -.872951479E+02 -.872962480E+02 -.872973782E+02 -.872985368E+02 -.872997225E+02 -.873009339E+02 -.873021695E+02 -.873034279E+02 -.873047078E+02 -.873060075E+02 -.873073257E+02 -.873086605E+02 -.873100102E+02 -.873113726E+02 -.873127448E+02 -.873141233E+02 -.873155028E+02 -.873168766E+02 -.873182349E+02 -.873195639E+02 -.873208448E+02 -.873220515E+02 -.873231485E+02 -.873240881E+02 -.873248067E+02 -.873252207E+02 -.873252207E+02
 -.873230829E+02 -.873230829E+02 -.873225146E+02 -.873215295E+02 -.873202239E+02 -.873186745E+02 -.873169439E+02 -.873150839E+02 -.873131373E+02 -.873111392E+02 -.873091182E+02 -.873070963E+02 -.873050907E+02 -.873031141E+02 -.873011730E+02 -.872992674E+02 -.872973922E+02 -.872955398E+02 -.872937039E+02 -.872918827E+02 -.872900798E+02 -.872883030E+02 -.872865620E+02 -.872848656E+02 -.872832190E+02 -.872816233E+02 -.872800769E+02 -.872785768E+02 -.872771213E+02 -.872757105E+02 -.872743474E+02 -.872730366E+02 -.872717834E+02 -.872705919E+02 -.872694650E+02 -.872684038E+02 -.872674083E+02 -.872664784E+02 -.872656143E+02 -.872648170E+02 -.872640881E+02 -.872634296E+02 -.872628436E+02 -.872623315E+02 -.872618947E+02 -.872615337E+02 -.872612489E+02 -.872610406E+02 -.872609087E+02 -.872608533E+02 -.872608745E+02 -.872609720E+02 -.872611459E+02 -.872613957E+02 -.872617210E+02 -.872621214E+02 -.872625961E+02 -.872631442E+02 -.872637646E+02 -.872644561E+02 -.872652173E+02 -.872660468E+02 -.872669431E+02 -.872679045E+02 -.872689295E+02 -.872700165E+02 -.872711637E+02 -.872723693E+02 -.872736314E+02 -.872749480E+02 -.872763171E+02 -.872777366E+02 -.872792044E+02 -.872807186E+02 -.872822769E+02 -.872838774E+02 -.872855180E+02 -.872871967E+02 -.872889115E+02 -.872906604E+02 -.872924413E+02 -.872942521E+02 -.872960909E+02 -.872979555E+02 -.872998436E+02 -.873017527E+02 -.873036796E+02 -.873056206E+02 -.873075708E+02 -.873095232E+02 -.873114683E+02 -.873133927E+02 -.873152776E+02 -.873170963E+02 -.873188124E+02 -.873203754E+02 -.873217171E+02 -.873227460E+02 -.873233404E+02 -.873233404E+02
 -.873210076E+02 -.873210076E+02 -.873202094E+02 -.873188317E+02 -.873170301E+02 -.873149255E+02 -.873126104E+02 -.873101543E+02 -.873076078E+02 -.873050077E+02 -.873023816E+02 -.872997507E+02 -.872971308E+02 -.872945328E+02 -.872919620E+02 -.872894193E+02 -.872869035E+02 -.872844131E+02 -.872819492E+02 -.872795160E+02 -.872771206E+02 -.872747716E+02 -.872724764E+02 -.872702402E+02 -.872680650E+02 -.872659507E+02 -.872638958E+02 -.872618994E+02 -.872599621E+02 -.872580868E+02 -.872562778E+02 -.872545404E+02 -.872528793E+02 -.872512986E+02 -.872498010E+02 -.872483883E+02 -.872470617E+02 -.872458223E+02 -.872446715E+02 -.872436109E+02 -.872426425E+02 -.872417683E+02 -.872409904E+02 -.872403104E+02 -.872397297E+02 -.872392494E+02 -.872388703E+02 -.872385929E+02 -.872384175E+02 -.872383440E+02 -.872383726E+02 -.872385028E+02 -.872387346E+02 -.872390675E+02 -.872395009E+02 -.872400342E+02 -.872406662E+02 -.872413959E+02 -.872422217E+02 -.872431419E+02 -.872441547E+02 -.872452582E+02 -.872464504E+02 -.872477292E+02 -.872490925E+02 -.872505379E+02 -.872520630E+02 -.872536654E+02 -.872553425E+02 -.872570916E+02 -.872589100E+02 -.872607950E+02 -.872627437E+02 -.872647535E+02 -.872668215E+02 -.872689450E+02 -.872711214E+02 -.872733478E+02 -.872756215E+02 -.872779399E+02 -.872803002E+02 -.872826998E+02 -.872851359E+02 -.872876057E+02 -.872901062E+02 -.872926340E+02 -.872951852E+02 -.872977548E+02 -.873003362E+02 -.873029204E+02 -.873054949E+02 -.873080421E+02 -.873105371E+02 -.873129450E+02 -.873152174E+02 -.873172877E+02 -.873190656E+02 -.873204297E+02 -.873212183E+02 -.873212183E+02
 -.873187748E+02 -.873187748E+02 -.873177424E+02 -.873159751E+02 -.873136870E+02 -.873110389E+02 -.873081474E+02 -.873050924E+02 -.873019296E+02 -.872986991E+02 -.872954312E+02 -.872921482E+02 -.872888668E+02 -.872855983E+02 -.872823506E+02 -.872791295E+02 -.872759401E+02 -.872727883E+02 -.872696806E+02 -.872666237E+02 -.872636240E+02 -.872606866E+02 -.872578150E+02 -.872550110E+02 -.872522759E+02 -.872496106E+02 -.872470162E+02 -.872444954E+02 -.872420514E+02 -.872396886E+02 -.872374116E+02 -.872352251E+02 -.872331337E+02 -.872311414E+02 -.872292517E+02 -.872274676E+02 -.872257918E+02 -.872242266E+02 -.872227741E+02 -.872214363E+02 -.872202152E+02 -.872191129E+02 -.872181316E+02 -.872172733E+02 -.872165400E+02 -.872159333E+02 -.872154544E+02 -.872151041E+02 -.872148828E+02 -.872147904E+02 -.872148270E+02 -.872149922E+02 -.872152857E+02 -.872157070E+02 -.872162554E+02 -.872169298E+02 -.872177290E+02 -.872186512E+02 -.872196947E+02 -.872208572E+02 -.872221364E+02 -.872235301E+02 -.872250355E+02 -.872266500E+02 -.872283708E+02 -.872301948E+02 -.872321190E+02 -.872341401E+02 -.872362548E+02 -.872384596E+02 -.872407512E+02 -.872431261E+02 -.872455806E+02 -.872481113E+02 -.872507147E+02 -.872533873E+02 -.872561255E+02 -.872589260E+02 -.872617852E+02 -.872646997E+02 -.872676662E+02 -.872706812E+02 -.872737412E+02 -.872768429E+02 -.872799824E+02 -.872831554E+02 -.872863570E+02 -.872895810E+02 -.872928192E+02 -.872960604E+02 -.872992888E+02 -.873024826E+02 -.873056105E+02 -.873086290E+02 -.873114774E+02 -.873140726E+02 -.873163012E+02 -.873180111E+02 -.873189998E+02 -.873189998E+02
 -.873164492E+02 -.873164492E+02 -.873152009E+02 -.873130665E+02 -.873103111E+02 -.873071264E+02 -.873036466E+02 -.872999662E+02 -.872961526E+02 -.872922545E+02 -.872883071E+02 -.872843367E+02 -.872803618E+02 -.872763965E+02 -.872724525E+02 -.872685412E+02 -.872646734E+02 -.872608588E+02 -.872571055E+02 -.872534187E+02 -.872498014E+02 -.872462550E+02 -.872427807E+02 -.872393802E+02 -.872360567E+02 -.872328143E+02 -.872296581E+02 -.872265934E+02 -.872236249E+02 -.872207571E+02 -.872179943E+02 -.872153406E+02 -.872128008E+02 -.872103793E+02 -.872080811E+02 -.872059106E+02 -.872038715E+02 -.872019670E+02 -.872001995E+02 -.871985715E+02 -.871970853E+02 -.871957433E+02 -.871945483E+02 -.871935031E+02 -.871926100E+02 -.871918712E+02 -.871912882E+02 -.871908618E+02 -.871905926E+02 -.871904807E+02 -.871905259E+02 -.871907282E+02 -.871910870E+02 -.871916016E+02 -.871922711E+02 -.871930941E+02 -.871940688E+02 -.871951933E+02 -.871964651E+02 -.871978817E+02 -.871994403E+02 -.872011380E+02 -.872029714E+02 -.872049371E+02 -.872070317E+02 -.872092513E+02 -.872115920E+02 -.872140499E+02 -.872166207E+02 -.872193003E+02 -.872220843E+02 -.872249686E+02 -.872279486E+02 -.872310202E+02 -.872341788E+02 -.872374203E+02 -.872407403E+02 -.872441346E+02 -.872475988E+02 -.872511289E+02 -.872547207E+02 -.872583700E+02 -.872620727E+02 -.872658245E+02 -.872696209E+02 -.872734568E+02 -.872773262E+02 -.872812215E+02 -.872851330E+02 -.872890472E+02 -.872929452E+02 -.872968005E+02 -.873005757E+02 -.873042183E+02 -.873076552E+02 -.873107862E+02 -.873134749E+02 -.873155377E+02 -.873167305E+02 -.873167305E+02
 -.873140628E+02 -.873140628E+02 -.873126174E+02 -.873101305E+02 -.873069051E+02 -.873031630E+02 -.872990654E+02 -.872947280E+02 -.872902333E+02 -.872856404E+02 -.872809910E+02 -.872763138E+02 -.872716297E+02 -.872669563E+02 -.872623098E+02 -.872577056E+02 -.872531571E+02 -.872486746E+02 -.872442645E+02 -.872399289E+02 -.872356681E+02 -.872314825E+02 -.872273743E+02 -.872233479E+02 -.872194103E+02 -.872155693E+02 -.872118325E+02 -.872082061E+02 -.872046950E+02 -.872013034E+02 -.871980351E+02 -.871948945E+02 -.871918869E+02 -.871890180E+02 -.871862939E+02 -.871837199E+02 -.871813008E+02 -.871790403E+02 -.871769418E+02 -.871750083E+02 -.871732429E+02 -.871716489E+02 -.871702297E+02 -.871689885E+02 -.871679282E+02 -.871670512E+02 -.871663591E+02 -.871658530E+02 -.871655337E+02 -.871654015E+02 -.871654565E+02 -.871656983E+02 -.871661264E+02 -.871667399E+02 -.871675373E+02 -.871685170E+02 -.871696767E+02 -.871710141E+02 -.871725264E+02 -.871742105E+02 -.871760629E+02 -.871780799E+02 -.871802576E+02 -.871825918E+02 -.871850781E+02 -.871877119E+02 -.871904884E+02 -.871934027E+02 -.871964498E+02 -.871996247E+02 -.872029220E+02 -.872063366E+02 -.872098632E+02 -.872134966E+02 -.872172316E+02 -.872210629E+02 -.872249853E+02 -.872289938E+02 -.872330832E+02 -.872372485E+02 -.872414850E+02 -.872457876E+02 -.872501514E+02 -.872545715E+02 -.872590425E+02 -.872635584E+02 -.872681121E+02 -.872726950E+02 -.872772954E+02 -.872818976E+02 -.872864797E+02 -.872910105E+02 -.872954463E+02 -.872997254E+02 -.873037623E+02 -.873074394E+02 -.873105967E+02 -.873130190E+02 -.873144195E+02 -.873144195E+02
 -.873116594E+02 -.873116594E+02 -.873100088E+02 -.873071485E+02 -.873034250E+02 -.872990986E+02 -.872943601E+02 -.872893474E+02 -.872841579E+02 -.872788583E+02 -.872734936E+02 -.872680954E+02 -.872626889E+02 -.872572961E+02 -.872519371E+02 -.872466295E+02 -.872413869E+02 -.872362177E+02 -.872311252E+02 -.872261098E+02 -.872211722E+02 -.872163148E+02 -.872115429E+02 -.872068652E+02 -.872022918E+02 -.871978323E+02 -.871934950E+02 -.871892860E+02 -.871852100E+02 -.871812708E+02 -.871774727E+02 -.871738212E+02 -.871703226E+02 -.871669839E+02 -.871638118E+02 -.871608128E+02 -.871579926E+02 -.871553559E+02 -.871529072E+02 -.871506508E+02 -.871485906E+02 -.871467308E+02 -.871450753E+02 -.871436278E+02 -.871423913E+02 -.871413684E+02 -.871405611E+02 -.871399710E+02 -.871395990E+02 -.871394459E+02 -.871395117E+02 -.871397962E+02 -.871402983E+02 -.871410170E+02 -.871419504E+02 -.871430965E+02 -.871444527E+02 -.871460161E+02 -.871477833E+02 -.871497507E+02 -.871519140E+02 -.871542688E+02 -.871568103E+02 -.871595333E+02 -.871624326E+02 -.871655026E+02 -.871687377E+02 -.871721318E+02 -.871756791E+02 -.871793733E+02 -.871832083E+02 -.871871778E+02 -.871912756E+02 -.871954954E+02 -.871998309E+02 -.872042761E+02 -.872088247E+02 -.872134708E+02 -.872182083E+02 -.872230315E+02 -.872279346E+02 -.872329120E+02 -.872379579E+02 -.872430665E+02 -.872482316E+02 -.872534464E+02 -.872587029E+02 -.872639909E+02 -.872692973E+02 -.872746040E+02 -.872798859E+02 -.872851072E+02 -.872902177E+02 -.872951467E+02 -.872997959E+02 -.873040300E+02 -.873076651E+02 -.873104537E+02 -.873120659E+02 -.873120659E+02
 -.873092327E+02 -.873092327E+02 -.873073478E+02 -.873040850E+02 -.872998421E+02 -.872949179E+02 -.872895324E+02 -.872838411E+02 -.872779492E+02 -.872719286E+02 -.872658295E+02 -.872596894E+02 -.872535397E+02 -.872474077E+02 -.872413168E+02 -.872352849E+02 -.872293234E+02 -.872234375E+02 -.872176294E+02 -.872119006E+02 -.872062539E+02 -.872006953E+02 -.871952346E+02 -.871898830E+02 -.871846517E+02 -.871795505E+02 -.871745874E+02 -.871697681E+02 -.871650975E+02 -.871605805E+02 -.871562228E+02 -.871520313E+02 -.871480133E+02 -.871441770E+02 -.871405301E+02 -.871370801E+02 -.871338338E+02 -.871307975E+02 -.871279771E+02 -.871253779E+02 -.871230050E+02 -.871208633E+02 -.871189570E+02 -.871172901E+02 -.871158659E+02 -.871146876E+02 -.871137577E+02 -.871130782E+02 -.871126507E+02 -.871124759E+02 -.871125540E+02 -.871128844E+02 -.871134662E+02 -.871142977E+02 -.871153768E+02 -.871167011E+02 -.871182676E+02 -.871200727E+02 -.871221124E+02 -.871243822E+02 -.871268771E+02 -.871295916E+02 -.871325201E+02 -.871356565E+02 -.871389943E+02 -.871425270E+02 -.871462478E+02 -.871501496E+02 -.871542252E+02 -.871584674E+02 -.871628689E+02 -.871674223E+02 -.871721202E+02 -.871769551E+02 -.871819198E+02 -.871870071E+02 -.871922096E+02 -.871975205E+02 -.872029329E+02 -.872084400E+02 -.872140352E+02 -.872197119E+02 -.872254637E+02 -.872312839E+02 -.872371655E+02 -.872431007E+02 -.872490804E+02 -.872550934E+02 -.872611248E+02 -.872671542E+02 -.872731532E+02 -.872790816E+02 -.872848824E+02 -.872904758E+02 -.872957505E+02 -.873005534E+02 -.873046763E+02 -.873078386E+02 -.873096668E+02 -.873096668E+02
 -.873067354E+02 -.873067354E+02 -.873046045E+02 -.873009302E+02 -.872961653E+02 -.872906465E+02 -.872846139E+02 -.872782333E+02 -.872716191E+02 -.872648513E+02 -.872579886E+02 -.872510781E+02 -.872441594E+02 -.872372642E+02 -.872304169E+02 -.872236331E+02 -.872169212E+02 -.872102855E+02 -.872037287E+02 -.871972544E+02 -.871908693E+02 -.871845836E+02 -.871784091E+02 -.871723574E+02 -.871664398E+02 -.871606657E+02 -.871550425E+02 -.871495769E+02 -.871442753E+02 -.871391444E+02 -.871341917E+02 -.871294256E+02 -.871248547E+02 -.871204881E+02 -.871163349E+02 -.871124037E+02 -.871087029E+02 -.871052404E+02 -.871020233E+02 -.870990582E+02 -.870963511E+02 -.870939075E+02 -.870917320E+02 -.870898293E+02 -.870882034E+02 -.870868582E+02 -.870857968E+02 -.870850219E+02 -.870845353E+02 -.870843379E+02 -.870844298E+02 -.870848103E+02 -.870854783E+02 -.870864319E+02 -.870876686E+02 -.870891854E+02 -.870909788E+02 -.870930444E+02 -.870953775E+02 -.870979726E+02 -.871008237E+02 -.871039243E+02 -.871072677E+02 -.871108466E+02 -.871146533E+02 -.871186801E+02 -.871229188E+02 -.871273612E+02 -.871319987E+02 -.871368228E+02 -.871418249E+02 -.871469961E+02 -.871523280E+02 -.871578118E+02 -.871634390E+02 -.871692011E+02 -.871750899E+02 -.871810973E+02 -.871872153E+02 -.871934363E+02 -.871997526E+02 -.872061568E+02 -.872126416E+02 -.872191995E+02 -.872258225E+02 -.872325022E+02 -.872392282E+02 -.872459882E+02 -.872527655E+02 -.872595375E+02 -.872662726E+02 -.872729259E+02 -.872794338E+02 -.872857071E+02 -.872916216E+02 -.872970059E+02 -.873016270E+02 -.873051711E+02 -.873072196E+02 -.873072196E+02
 -.873041480E+02 -.873041480E+02 -.873017743E+02 -.872976984E+02 -.872924224E+02 -.872863089E+02 -.872796143E+02 -.872725194E+02 -.872651509E+02 -.872576019E+02 -.872499451E+02 -.872422384E+02 -.872345268E+02 -.872268445E+02 -.872192136E+02 -.872116469E+02 -.872041516E+02 -.871967322E+02 -.871893932E+02 -.871821423E+02 -.871749898E+02 -.871679474E+02 -.871610271E+02 -.871542409E+02 -.871475993E+02 -.871411114E+02 -.871347859E+02 -.871286316E+02 -.871226569E+02 -.871168708E+02 -.871112827E+02 -.871059023E+02 -.871007397E+02 -.870958052E+02 -.870911093E+02 -.870866622E+02 -.870824738E+02 -.870785536E+02 -.870749100E+02 -.870715507E+02 -.870684827E+02 -.870657122E+02 -.870632451E+02 -.870610869E+02 -.870592426E+02 -.870577170E+02 -.870565138E+02 -.870556362E+02 -.870550862E+02 -.870548649E+02 -.870549724E+02 -.870554079E+02 -.870561702E+02 -.870572571E+02 -.870586656E+02 -.870603921E+02 -.870624322E+02 -.870647809E+02 -.870674323E+02 -.870703799E+02 -.870736167E+02 -.870771348E+02 -.870809261E+02 -.870849822E+02 -.870892938E+02 -.870938519E+02 -.870986467E+02 -.871036685E+02 -.871089073E+02 -.871143531E+02 -.871199955E+02 -.871258246E+02 -.871318301E+02 -.871380020E+02 -.871443303E+02 -.871508054E+02 -.871574177E+02 -.871641578E+02 -.871710168E+02 -.871779858E+02 -.871850562E+02 -.871922197E+02 -.871994680E+02 -.872067928E+02 -.872141852E+02 -.872216359E+02 -.872291336E+02 -.872366645E+02 -.872442105E+02 -.872517467E+02 -.872592381E+02 -.872666353E+02 -.872738681E+02 -.872808378E+02 -.872874068E+02 -.872933856E+02 -.872985159E+02 -.873024498E+02 -.873047235E+02 -.873047235E+02
 -.873014693E+02 -.873014693E+02 -.872988694E+02 -.872944068E+02 -.872886192E+02 -.872818940E+02 -.872745103E+02 -.872666673E+02 -.872585118E+02 -.872501553E+02 -.872416832E+02 -.872331607E+02 -.872246363E+02 -.872161419E+02 -.872076969E+02 -.871993134E+02 -.871909986E+02 -.871827588E+02 -.871746029E+02 -.871665416E+02 -.871585863E+02 -.871507493E+02 -.871430429E+02 -.871354781E+02 -.871280656E+02 -.871208163E+02 -.871137410E+02 -.871068505E+02 -.871001558E+02 -.870936682E+02 -.870873987E+02 -.870813585E+02 -.870755593E+02 -.870700131E+02 -.870647320E+02 -.870597279E+02 -.870550125E+02 -.870505965E+02 -.870464899E+02 -.870427018E+02 -.870392404E+02 -.870361133E+02 -.870333280E+02 -.870308911E+02 -.870288089E+02 -.870270869E+02 -.870257296E+02 -.870247404E+02 -.870241218E+02 -.870238750E+02 -.870240002E+02 -.870244969E+02 -.870253633E+02 -.870265969E+02 -.870281942E+02 -.870301508E+02 -.870324615E+02 -.870351200E+02 -.870381194E+02 -.870414520E+02 -.870451092E+02 -.870490820E+02 -.870533606E+02 -.870579349E+02 -.870627942E+02 -.870679274E+02 -.870733234E+02 -.870789705E+02 -.870848569E+02 -.870909709E+02 -.870973004E+02 -.871038337E+02 -.871105589E+02 -.871174643E+02 -.871245386E+02 -.871317704E+02 -.871391488E+02 -.871466632E+02 -.871543033E+02 -.871620590E+02 -.871699208E+02 -.871778791E+02 -.871859249E+02 -.871940489E+02 -.872022415E+02 -.872104922E+02 -.872187890E+02 -.872271168E+02 -.872354558E+02 -.872437789E+02 -.872520480E+02 -.872602090E+02 -.872681850E+02 -.872758679E+02 -.872831067E+02 -.872896932E+02 -.872953436E+02 -.872996756E+02 -.873021790E+02 -.873021790E+02
 -.872987274E+02 -.872987274E+02 -.872959143E+02 -.872910630E+02 -.872847453E+02 -.872773807E+02 -.872692755E+02 -.872606565E+02 -.872516936E+02 -.872425136E+02 -.872332117E+02 -.872238573E+02 -.872144963E+02 -.872051588E+02 -.871958644E+02 -.871866249E+02 -.871774502E+02 -.871683513E+02 -.871593399E+02 -.871504276E+02 -.871416268E+02 -.871329499E+02 -.871244080E+02 -.871160131E+02 -.871077776E+02 -.870997143E+02 -.870918363E+02 -.870841571E+02 -.870766900E+02 -.870694477E+02 -.870624434E+02 -.870556903E+02 -.870492021E+02 -.870429924E+02 -.870370755E+02 -.870314652E+02 -.870261749E+02 -.870212170E+02 -.870166034E+02 -.870123447E+02 -.870084513E+02 -.870049327E+02 -.870017978E+02 -.869990551E+02 -.869967118E+02 -.869947743E+02 -.869932479E+02 -.869921365E+02 -.869914430E+02 -.869911689E+02 -.869913148E+02 -.869918798E+02 -.869928621E+02 -.869942585E+02 -.869960648E+02 -.869982759E+02 -.870008852E+02 -.870038855E+02 -.870072683E+02 -.870110244E+02 -.870151437E+02 -.870196154E+02 -.870244279E+02 -.870295692E+02 -.870350266E+02 -.870407870E+02 -.870468371E+02 -.870531633E+02 -.870597516E+02 -.870665883E+02 -.870736593E+02 -.870809508E+02 -.870884492E+02 -.870961408E+02 -.871040124E+02 -.871120512E+02 -.871202445E+02 -.871285803E+02 -.871370469E+02 -.871456329E+02 -.871543276E+02 -.871631205E+02 -.871720014E+02 -.871809602E+02 -.871899863E+02 -.871990686E+02 -.872081939E+02 -.872173461E+02 -.872265037E+02 -.872356375E+02 -.872447063E+02 -.872536512E+02 -.872623890E+02 -.872708018E+02 -.872787253E+02 -.872859324E+02 -.872921136E+02 -.872968515E+02 -.872995890E+02 -.872995890E+02
 -.872959747E+02 -.872959747E+02 -.872929354E+02 -.872876709E+02 -.872807926E+02 -.872727565E+02 -.872639049E+02 -.872544934E+02 -.872447107E+02 -.872346966E+02 -.872245509E+02 -.872143407E+02 -.872041119E+02 -.871938950E+02 -.871837097E+02 -.871735718E+02 -.871634965E+02 -.871534973E+02 -.871435867E+02 -.871337779E+02 -.871240828E+02 -.871145128E+02 -.871050803E+02 -.870957989E+02 -.870866829E+02 -.870777475E+02 -.870690083E+02 -.870604808E+02 -.870521800E+02 -.870441211E+02 -.870363196E+02 -.870287909E+02 -.870215510E+02 -.870146163E+02 -.870080032E+02 -.870017277E+02 -.869958051E+02 -.869902502E+02 -.869850771E+02 -.869802988E+02 -.869759281E+02 -.869719767E+02 -.869684556E+02 -.869653747E+02 -.869627425E+02 -.869605665E+02 -.869588529E+02 -.869576063E+02 -.869568303E+02 -.869565269E+02 -.869566966E+02 -.869573386E+02 -.869584506E+02 -.869600290E+02 -.869620686E+02 -.869645631E+02 -.869675048E+02 -.869708849E+02 -.869746934E+02 -.869789191E+02 -.869835501E+02 -.869885734E+02 -.869939752E+02 -.869997412E+02 -.870058564E+02 -.870123053E+02 -.870190720E+02 -.870261404E+02 -.870334943E+02 -.870411174E+02 -.870489933E+02 -.870571059E+02 -.870654392E+02 -.870739775E+02 -.870827058E+02 -.870916090E+02 -.871006728E+02 -.871098835E+02 -.871192278E+02 -.871286930E+02 -.871382670E+02 -.871479383E+02 -.871576956E+02 -.871675279E+02 -.871774239E+02 -.871873714E+02 -.871973564E+02 -.872073616E+02 -.872173643E+02 -.872273330E+02 -.872372234E+02 -.872469724E+02 -.872564899E+02 -.872656487E+02 -.872742709E+02 -.872821107E+02 -.872888325E+02 -.872939835E+02 -.872969592E+02 -.872969592E+02
 -.872932209E+02 -.872932209E+02 -.872899335E+02 -.872842246E+02 -.872767541E+02 -.872680247E+02 -.872584136E+02 -.872482001E+02 -.872375896E+02 -.872267280E+02 -.872157148E+02 -.872046187E+02 -.871934864E+02 -.871823492E+02 -.871712321E+02 -.871601564E+02 -.871491392E+02 -.871381956E+02 -.871273398E+02 -.871165836E+02 -.871059384E+02 -.870954170E+02 -.870850334E+02 -.870748030E+02 -.870647424E+02 -.870548692E+02 -.870452009E+02 -.870357548E+02 -.870265486E+02 -.870176002E+02 -.870089274E+02 -.870005489E+02 -.869924838E+02 -.869847512E+02 -.869773699E+02 -.869703588E+02 -.869637358E+02 -.869575187E+02 -.869517241E+02 -.869463685E+02 -.869414670E+02 -.869370340E+02 -.869330825E+02 -.869296243E+02 -.869266694E+02 -.869242270E+02 -.869223041E+02 -.869209068E+02 -.869200391E+02 -.869197036E+02 -.869199010E+02 -.869206303E+02 -.869218887E+02 -.869236720E+02 -.869259739E+02 -.869287867E+02 -.869321013E+02 -.869359069E+02 -.869401916E+02 -.869449421E+02 -.869501438E+02 -.869557815E+02 -.869618385E+02 -.869682978E+02 -.869751415E+02 -.869823512E+02 -.869899080E+02 -.869977931E+02 -.870059872E+02 -.870144711E+02 -.870232258E+02 -.870322323E+02 -.870414722E+02 -.870509273E+02 -.870605801E+02 -.870704134E+02 -.870804109E+02 -.870905569E+02 -.871008365E+02 -.871112355E+02 -.871217404E+02 -.871323384E+02 -.871430172E+02 -.871537649E+02 -.871645694E+02 -.871754176E+02 -.871862948E+02 -.871971827E+02 -.872080571E+02 -.872188848E+02 -.872296184E+02 -.872401904E+02 -.872505045E+02 -.872604239E+02 -.872697575E+02 -.872782404E+02 -.872855111E+02 -.872910813E+02 -.872942984E+02 -.872942984E+02
 -.872904381E+02 -.872904381E+02 -.872868849E+02 -.872807093E+02 -.872726331E+02 -.872632029E+02 -.872528273E+02 -.872418071E+02 -.872303576E+02 -.872186270E+02 -.872067190E+02 -.871947042E+02 -.871826311E+02 -.871705372E+02 -.871584526E+02 -.871464002E+02 -.871343993E+02 -.871224660E+02 -.871106129E+02 -.870988517E+02 -.870871954E+02 -.870756580E+02 -.870642554E+02 -.870530054E+02 -.870419271E+02 -.870310395E+02 -.870203624E+02 -.870099158E+02 -.869997201E+02 -.869897962E+02 -.869801656E+02 -.869708505E+02 -.869618733E+02 -.869532563E+02 -.869450218E+02 -.869371919E+02 -.869297880E+02 -.869228313E+02 -.869163422E+02 -.869103403E+02 -.869048440E+02 -.868998703E+02 -.868954349E+02 -.868915518E+02 -.868882334E+02 -.868854905E+02 -.868833319E+02 -.868817648E+02 -.868807943E+02 -.868804234E+02 -.868806531E+02 -.868814821E+02 -.868829072E+02 -.868849231E+02 -.868875222E+02 -.868906954E+02 -.868944314E+02 -.868987175E+02 -.869035390E+02 -.869088802E+02 -.869147235E+02 -.869210503E+02 -.869278410E+02 -.869350751E+02 -.869427311E+02 -.869507873E+02 -.869592213E+02 -.869680106E+02 -.869771325E+02 -.869865645E+02 -.869962842E+02 -.870062695E+02 -.870164989E+02 -.870269513E+02 -.870376065E+02 -.870484449E+02 -.870594478E+02 -.870705975E+02 -.870818770E+02 -.870932705E+02 -.871047631E+02 -.871163407E+02 -.871279899E+02 -.871396979E+02 -.871514518E+02 -.871632379E+02 -.871750407E+02 -.871868411E+02 -.871986136E+02 -.872103233E+02 -.872219202E+02 -.872333326E+02 -.872444578E+02 -.872551502E+02 -.872652052E+02 -.872743393E+02 -.872821650E+02 -.872881585E+02 -.872916194E+02 -.872916194E+02
 -.872876180E+02 -.872876180E+02 -.872837872E+02 -.872771415E+02 -.872684602E+02 -.872583315E+02 -.872471924E+02 -.872353591E+02 -.872230534E+02 -.872104316E+02 -.871976012E+02 -.871846358E+02 -.871715910E+02 -.871585091E+02 -.871454216E+02 -.871323534E+02 -.871193244E+02 -.871063490E+02 -.870934398E+02 -.870806103E+02 -.870678744E+02 -.870552481E+02 -.870427501E+02 -.870304002E+02 -.870182189E+02 -.870062279E+02 -.869944495E+02 -.869829067E+02 -.869716231E+02 -.869606238E+02 -.869499342E+02 -.869395803E+02 -.869295886E+02 -.869199853E+02 -.869107970E+02 -.869020496E+02 -.868937692E+02 -.868859810E+02 -.868787095E+02 -.868719784E+02 -.868658095E+02 -.868602235E+02 -.868552392E+02 -.868508736E+02 -.868471421E+02 -.868440577E+02 -.868416313E+02 -.868398716E+02 -.868387848E+02 -.868383746E+02 -.868386421E+02 -.868395859E+02 -.868412020E+02 -.868434839E+02 -.868464225E+02 -.868500067E+02 -.868542228E+02 -.868590554E+02 -.868644869E+02 -.868704979E+02 -.868770675E+02 -.868841733E+02 -.868917915E+02 -.868998975E+02 -.869084658E+02 -.869174702E+02 -.869268843E+02 -.869366811E+02 -.869468340E+02 -.869573164E+02 -.869681018E+02 -.869791645E+02 -.869904794E+02 -.870020221E+02 -.870137692E+02 -.870256982E+02 -.870377879E+02 -.870500181E+02 -.870623698E+02 -.870748253E+02 -.870873681E+02 -.870999829E+02 -.871126551E+02 -.871253712E+02 -.871381174E+02 -.871508796E+02 -.871636416E+02 -.871763836E+02 -.871890794E+02 -.872016924E+02 -.872141702E+02 -.872264373E+02 -.872383852E+02 -.872498593E+02 -.872606422E+02 -.872704321E+02 -.872788159E+02 -.872852345E+02 -.872889398E+02 -.872889398E+02
 -.872847645E+02 -.872847645E+02 -.872806629E+02 -.872735568E+02 -.872642816E+02 -.872534635E+02 -.872415621E+02 -.872289059E+02 -.872157294E+02 -.872021960E+02 -.871884179E+02 -.871744778E+02 -.871604356E+02 -.871463350E+02 -.871322091E+02 -.871180835E+02 -.871039755E+02 -.870898999E+02 -.870758708E+02 -.870619025E+02 -.870480112E+02 -.870342157E+02 -.870205362E+02 -.870069942E+02 -.869936128E+02 -.869804163E+02 -.869674297E+02 -.869546799E+02 -.869421949E+02 -.869300037E+02 -.869181365E+02 -.869066238E+02 -.868954968E+02 -.868847867E+02 -.868745249E+02 -.868647427E+02 -.868554711E+02 -.868467406E+02 -.868385807E+02 -.868310195E+02 -.868240838E+02 -.868177983E+02 -.868121863E+02 -.868072687E+02 -.868030641E+02 -.867995885E+02 -.867968554E+02 -.867948753E+02 -.867936558E+02 -.867932013E+02 -.867935134E+02 -.867945901E+02 -.867964266E+02 -.867990150E+02 -.868023443E+02 -.868064009E+02 -.868111682E+02 -.868166274E+02 -.868227570E+02 -.868295336E+02 -.868369317E+02 -.868449242E+02 -.868534825E+02 -.868625769E+02 -.868721766E+02 -.868822505E+02 -.868927667E+02 -.869036935E+02 -.869149989E+02 -.869266516E+02 -.869386206E+02 -.869508756E+02 -.869633873E+02 -.869761276E+02 -.869890692E+02 -.870021865E+02 -.870154552E+02 -.870288524E+02 -.870423570E+02 -.870559491E+02 -.870696106E+02 -.870833249E+02 -.870970764E+02 -.871108506E+02 -.871246334E+02 -.871384101E+02 -.871521643E+02 -.871658758E+02 -.871795176E+02 -.871930521E+02 -.872064247E+02 -.872195567E+02 -.872323340E+02 -.872445937E+02 -.872561061E+02 -.872665516E+02 -.872754922E+02 -.872823343E+02 -.872862830E+02 -.872862830E+02
 -.872819366E+02 -.872819366E+02 -.872775733E+02 -.872700213E+02 -.872601664E+02 -.872486666E+02 -.872360005E+02 -.872225149E+02 -.872084555E+02 -.871939931E+02 -.871792513E+02 -.871643171E+02 -.871492530E+02 -.871341038E+02 -.871189030E+02 -.871036728E+02 -.870884312E+02 -.870731940E+02 -.870579761E+02 -.870427937E+02 -.870276656E+02 -.870126119E+02 -.869976544E+02 -.869828168E+02 -.869681249E+02 -.869536056E+02 -.869392882E+02 -.869252038E+02 -.869113850E+02 -.868978660E+02 -.868846820E+02 -.868718688E+02 -.868594633E+02 -.868475027E+02 -.868360245E+02 -.868250664E+02 -.868146657E+02 -.868048591E+02 -.867956820E+02 -.867871686E+02 -.867793515E+02 -.867722612E+02 -.867659259E+02 -.867603715E+02 -.867556208E+02 -.867516934E+02 -.867486059E+02 -.867463712E+02 -.867449987E+02 -.867444938E+02 -.867448583E+02 -.867460899E+02 -.867481828E+02 -.867511271E+02 -.867549097E+02 -.867595136E+02 -.867649187E+02 -.867711018E+02 -.867780368E+02 -.867856949E+02 -.867940451E+02 -.868030545E+02 -.868126884E+02 -.868229109E+02 -.868336849E+02 -.868449728E+02 -.868567367E+02 -.868689383E+02 -.868815400E+02 -.868945044E+02 -.869077950E+02 -.869213764E+02 -.869352142E+02 -.869492758E+02 -.869635297E+02 -.869779465E+02 -.869924986E+02 -.870071601E+02 -.870219072E+02 -.870367182E+02 -.870515731E+02 -.870664539E+02 -.870813441E+02 -.870962286E+02 -.871110928E+02 -.871259220E+02 -.871406996E+02 -.871554055E+02 -.871700124E+02 -.871844818E+02 -.871987580E+02 -.872127590E+02 -.872263661E+02 -.872394087E+02 -.872516456E+02 -.872627404E+02 -.872722311E+02 -.872794908E+02 -.872836789E+02 -.872836789E+02
 -.872791903E+02 -.872791903E+02 -.872745792E+02 -.872665987E+02 -.872561777E+02 -.872440013E+02 -.872305731E+02 -.872162561E+02 -.872013069E+02 -.871859103E+02 -.871701955E+02 -.871542536E+02 -.871381473E+02 -.871219223E+02 -.871056080E+02 -.870892272E+02 -.870727978E+02 -.870563363E+02 -.870398587E+02 -.870233836E+02 -.870069304E+02 -.869905205E+02 -.869741775E+02 -.869579278E+02 -.869417995E+02 -.869258240E+02 -.869100349E+02 -.868944682E+02 -.868791617E+02 -.868641553E+02 -.868494899E+02 -.868352080E+02 -.868213534E+02 -.868079704E+02 -.867951043E+02 -.867828005E+02 -.867711039E+02 -.867600588E+02 -.867497084E+02 -.867400945E+02 -.867312569E+02 -.867232330E+02 -.867160578E+02 -.867097628E+02 -.867043761E+02 -.866999223E+02 -.866964216E+02 -.866938902E+02 -.866923394E+02 -.866917762E+02 -.866922027E+02 -.866936163E+02 -.866960097E+02 -.866993708E+02 -.867036833E+02 -.867089264E+02 -.867150753E+02 -.867221013E+02 -.867299722E+02 -.867386530E+02 -.867481055E+02 -.867582896E+02 -.867691630E+02 -.867806821E+02 -.867928020E+02 -.868054774E+02 -.868186624E+02 -.868323116E+02 -.868463797E+02 -.868608226E+02 -.868755970E+02 -.868906613E+02 -.869059754E+02 -.869215012E+02 -.869372026E+02 -.869530457E+02 -.869689991E+02 -.869850338E+02 -.870011232E+02 -.870172432E+02 -.870333722E+02 -.870494909E+02 -.870655820E+02 -.870816299E+02 -.870976199E+02 -.871135375E+02 -.871293666E+02 -.871450874E+02 -.871606728E+02 -.871760844E+02 -.871912653E+02 -.872061316E+02 -.872205606E+02 -.872343748E+02 -.872473228E+02 -.872590524E+02 -.872690794E+02 -.872767452E+02 -.872811658E+02 -.872811658E+02
 -.872765940E+02 -.872765940E+02 -.872717463E+02 -.872633511E+02 -.872523741E+02 -.872395326E+02 -.872253521E+02 -.872102104E+02 -.871943808E+02 -.871780558E+02 -.871613697E+02 -.871444139E+02 -.871272529E+02 -.871099272E+02 -.870924668E+02 -.870748928E+02 -.870572239E+02 -.870394759E+02 -.870216672E+02 -.870038156E+02 -.869859415E+02 -.869680676E+02 -.869502197E+02 -.869324264E+02 -.869147200E+02 -.868971360E+02 -.868797129E+02 -.868624922E+02 -.868455176E+02 -.868288353E+02 -.868124936E+02 -.867965429E+02 -.867810351E+02 -.867660238E+02 -.867515635E+02 -.867377087E+02 -.867245141E+02 -.867120335E+02 -.867003199E+02 -.866894242E+02 -.866793955E+02 -.866702802E+02 -.866621210E+02 -.866549571E+02 -.866488236E+02 -.866437509E+02 -.866397642E+02 -.866368835E+02 -.866351233E+02 -.866344920E+02 -.866349924E+02 -.866366214E+02 -.866393698E+02 -.866432227E+02 -.866481598E+02 -.866541552E+02 -.866611780E+02 -.866691929E+02 -.866781602E+02 -.866880363E+02 -.866987745E+02 -.867103255E+02 -.867226375E+02 -.867356573E+02 -.867493303E+02 -.867636015E+02 -.867784158E+02 -.867937183E+02 -.868094551E+02 -.868255735E+02 -.868420224E+02 -.868587528E+02 -.868757177E+02 -.868928729E+02 -.869101766E+02 -.869275903E+02 -.869450781E+02 -.869626076E+02 -.869801492E+02 -.869976765E+02 -.870151663E+02 -.870325981E+02 -.870499540E+02 -.870672183E+02 -.870843767E+02 -.871014152E+02 -.871183187E+02 -.871350684E+02 -.871516383E+02 -.871679903E+02 -.871840675E+02 -.871997850E+02 -.872150169E+02 -.872295805E+02 -.872432152E+02 -.872555552E+02 -.872660956E+02 -.872741490E+02 -.872787910E+02 -.872787910E+02
 -.872741838E+02 -.872741838E+02 -.872691143E+02 -.872603220E+02 -.872488121E+02 -.872353310E+02 -.872204231E+02 -.872044857E+02 -.871878024E+02 -.871705715E+02 -.871529285E+02 -.871349671E+02 -.871167461E+02 -.870983062E+02 -.870796744E+02 -.870608719E+02 -.870419149E+02 -.870228209E+02 -.870036062E+02 -.869842892E+02 -.869648904E+02 -.869454344E+02 -.869259484E+02 -.869064646E+02 -.868870191E+02 -.868676520E+02 -.868484073E+02 -.868293322E+02 -.868104775E+02 -.867918969E+02 -.867736476E+02 -.867557893E+02 -.867383845E+02 -.867214974E+02 -.867051935E+02 -.866895392E+02 -.866746007E+02 -.866604442E+02 -.866471343E+02 -.866347342E+02 -.866233043E+02 -.866129020E+02 -.866035805E+02 -.865953888E+02 -.865883706E+02 -.865825638E+02 -.865780003E+02 -.865747050E+02 -.865726962E+02 -.865719845E+02 -.865725735E+02 -.865744592E+02 -.865776303E+02 -.865820681E+02 -.865877470E+02 -.865946348E+02 -.866026930E+02 -.866118774E+02 -.866221385E+02 -.866334226E+02 -.866456717E+02 -.866588249E+02 -.866728184E+02 -.866875871E+02 -.867030642E+02 -.867191829E+02 -.867358764E+02 -.867530785E+02 -.867707247E+02 -.867887520E+02 -.868071000E+02 -.868257107E+02 -.868445294E+02 -.868635045E+02 -.868825881E+02 -.869017360E+02 -.869209079E+02 -.869400674E+02 -.869591820E+02 -.869782229E+02 -.869971655E+02 -.870159883E+02 -.870346734E+02 -.870532053E+02 -.870715706E+02 -.870897567E+02 -.871077501E+02 -.871255336E+02 -.871430831E+02 -.871603622E+02 -.871773148E+02 -.871938559E+02 -.872098582E+02 -.872251350E+02 -.872394186E+02 -.872523316E+02 -.872633515E+02 -.872717654E+02 -.872766127E+02 -.872766127E+02
 -.872720068E+02 -.872720068E+02 -.872667335E+02 -.872575751E+02 -.872455729E+02 -.872314966E+02 -.872159126E+02 -.871992309E+02 -.871817415E+02 -.871636451E+02 -.871450793E+02 -.871261322E+02 -.871068617E+02 -.870873048E+02 -.870674873E+02 -.870474264E+02 -.870271390E+02 -.870066391E+02 -.869859425E+02 -.869650664E+02 -.869440325E+02 -.869228654E+02 -.869015950E+02 -.868802566E+02 -.868588898E+02 -.868375399E+02 -.868162563E+02 -.867950934E+02 -.867741096E+02 -.867533684E+02 -.867329370E+02 -.867128868E+02 -.866932923E+02 -.866742309E+02 -.866557814E+02 -.866380248E+02 -.866210420E+02 -.866049141E+02 -.865897212E+02 -.865755413E+02 -.865624495E+02 -.865505173E+02 -.865398114E+02 -.865303933E+02 -.865223178E+02 -.865156328E+02 -.865103784E+02 -.865065864E+02 -.865042796E+02 -.865034718E+02 -.865041675E+02 -.865063616E+02 -.865100399E+02 -.865151789E+02 -.865217463E+02 -.865297015E+02 -.865389960E+02 -.865495745E+02 -.865613751E+02 -.865743303E+02 -.865883682E+02 -.866034130E+02 -.866193860E+02 -.866362067E+02 -.866537934E+02 -.866720643E+02 -.866909383E+02 -.867103354E+02 -.867301781E+02 -.867503912E+02 -.867709028E+02 -.867916448E+02 -.868125530E+02 -.868335677E+02 -.868546340E+02 -.868757016E+02 -.868967250E+02 -.869176640E+02 -.869384829E+02 -.869591511E+02 -.869796426E+02 -.869999356E+02 -.870200125E+02 -.870398590E+02 -.870594633E+02 -.870788149E+02 -.870979028E+02 -.871167127E+02 -.871352233E+02 -.871534009E+02 -.871711916E+02 -.871885120E+02 -.872052347E+02 -.872211712E+02 -.872360491E+02 -.872494824E+02 -.872609344E+02 -.872696712E+02 -.872747013E+02 -.872747013E+02
 -.872701470E+02 -.872701470E+02 -.872646961E+02 -.872552191E+02 -.872427835E+02 -.872281824E+02 -.872119973E+02 -.871946450E+02 -.871764184E+02 -.871575191E+02 -.871380801E+02 -.871181863E+02 -.870978919E+02 -.870772307E+02 -.870562235E+02 -.870348864E+02 -.870132315E+02 -.869912707E+02 -.869690171E+02 -.869464874E+02 -.869237016E+02 -.869006855E+02 -.868774707E+02 -.868540945E+02 -.868306010E+02 -.868070398E+02 -.867834672E+02 -.867599450E+02 -.867365415E+02 -.867133304E+02 -.866903917E+02 -.866678096E+02 -.866456736E+02 -.866240763E+02 -.866031140E+02 -.865828848E+02 -.865634886E+02 -.865450253E+02 -.865275941E+02 -.865112921E+02 -.864962134E+02 -.864824475E+02 -.864700786E+02 -.864591843E+02 -.864498340E+02 -.864420887E+02 -.864359992E+02 -.864316061E+02 -.864289387E+02 -.864280145E+02 -.864288395E+02 -.864314071E+02 -.864356993E+02 -.864416862E+02 -.864493268E+02 -.864585694E+02 -.864693528E+02 -.864816067E+02 -.864952532E+02 -.865102074E+02 -.865263792E+02 -.865436737E+02 -.865619932E+02 -.865812378E+02 -.866013071E+02 -.866221006E+02 -.866435194E+02 -.866654668E+02 -.866878491E+02 -.867105765E+02 -.867335638E+02 -.867567306E+02 -.867800021E+02 -.868033093E+02 -.868265893E+02 -.868497852E+02 -.868728464E+02 -.868957284E+02 -.869183932E+02 -.869408082E+02 -.869629469E+02 -.869847879E+02 -.870063149E+02 -.870275154E+02 -.870483805E+02 -.870689030E+02 -.870890754E+02 -.871088877E+02 -.871283226E+02 -.871473506E+02 -.871659219E+02 -.871839560E+02 -.872013278E+02 -.872178495E+02 -.872332467E+02 -.872471284E+02 -.872589486E+02 -.872679578E+02 -.872731412E+02 -.872731412E+02
 -.872687206E+02 -.872687206E+02 -.872631284E+02 -.872533936E+02 -.872406063E+02 -.872255757E+02 -.872088888E+02 -.871909648E+02 -.871720955E+02 -.871524781E+02 -.871322393E+02 -.871114602E+02 -.870901890E+02 -.870684542E+02 -.870462727E+02 -.870236552E+02 -.870006088E+02 -.869771413E+02 -.869532624E+02 -.869289853E+02 -.869043288E+02 -.868793180E+02 -.868539850E+02 -.868283696E+02 -.868025189E+02 -.867764882E+02 -.867503398E+02 -.867241451E+02 -.866979821E+02 -.866719374E+02 -.866461043E+02 -.866205835E+02 -.865954811E+02 -.865709098E+02 -.865469859E+02 -.865238302E+02 -.865015652E+02 -.864803150E+02 -.864602030E+02 -.864413509E+02 -.864238771E+02 -.864078947E+02 -.863935107E+02 -.863808236E+02 -.863699224E+02 -.863608848E+02 -.863537763E+02 -.863486491E+02 -.863455409E+02 -.863444744E+02 -.863454572E+02 -.863484811E+02 -.863535229E+02 -.863605442E+02 -.863694924E+02 -.863803014E+02 -.863928927E+02 -.864071770E+02 -.864230549E+02 -.864404191E+02 -.864591556E+02 -.864791453E+02 -.865002659E+02 -.865223930E+02 -.865454023E+02 -.865691702E+02 -.865935756E+02 -.866185011E+02 -.866438336E+02 -.866694658E+02 -.866952965E+02 -.867212313E+02 -.867471831E+02 -.867730725E+02 -.867988279E+02 -.868243855E+02 -.868496894E+02 -.868746917E+02 -.868993519E+02 -.869236367E+02 -.869475200E+02 -.869709818E+02 -.869940082E+02 -.870165902E+02 -.870387230E+02 -.870604041E+02 -.870816314E+02 -.871024002E+02 -.871226994E+02 -.871425054E+02 -.871617740E+02 -.871804302E+02 -.871983537E+02 -.872153601E+02 -.872311769E+02 -.872454127E+02 -.872575175E+02 -.872667335E+02 -.872720316E+02 -.872720316E+02
 -.872678676E+02 -.872678676E+02 -.872621770E+02 -.872522643E+02 -.872392326E+02 -.872238929E+02 -.872068317E+02 -.871884637E+02 -.871690749E+02 -.871488523E+02 -.871279175E+02 -.871063427E+02 -.870841700E+02 -.870614206E+02 -.870381052E+02 -.870142261E+02 -.869897844E+02 -.869647807E+02 -.869392191E+02 -.869131079E+02 -.868864628E+02 -.868593067E+02 -.868316716E+02 -.868035979E+02 -.867751361E+02 -.867463454E+02 -.867172961E+02 -.866880674E+02 -.866587496E+02 -.866294423E+02 -.866002555E+02 -.865713076E+02 -.865427267E+02 -.865146477E+02 -.864872133E+02 -.864605710E+02 -.864348728E+02 -.864102727E+02 -.863869255E+02 -.863649845E+02 -.863445996E+02 -.863259151E+02 -.863090677E+02 -.862941837E+02 -.862813778E+02 -.862707506E+02 -.862623868E+02 -.862563541E+02 -.862527016E+02 -.862514591E+02 -.862526362E+02 -.862562227E+02 -.862621882E+02 -.862704830E+02 -.862810390E+02 -.862937707E+02 -.863085770E+02 -.863253426E+02 -.863439404E+02 -.863642333E+02 -.863860762E+02 -.864093186E+02 -.864338063E+02 -.864593839E+02 -.864858965E+02 -.865131916E+02 -.865411206E+02 -.865695405E+02 -.865983151E+02 -.866273158E+02 -.866564228E+02 -.866855255E+02 -.867145230E+02 -.867433246E+02 -.867718495E+02 -.868000271E+02 -.868277968E+02 -.868551075E+02 -.868819178E+02 -.869081947E+02 -.869339139E+02 -.869590588E+02 -.869836196E+02 -.870075926E+02 -.870309787E+02 -.870537822E+02 -.870760082E+02 -.870976599E+02 -.871187337E+02 -.871392143E+02 -.871590656E+02 -.871782206E+02 -.871965667E+02 -.872139265E+02 -.872300340E+02 -.872445025E+02 -.872567852E+02 -.872661246E+02 -.872714885E+02 -.872714885E+02
 -.872677250E+02 -.872677250E+02 -.872619950E+02 -.872520101E+02 -.872388682E+02 -.872233721E+02 -.872060983E+02 -.871874505E+02 -.871677000E+02 -.871470252E+02 -.871255355E+02 -.871032946E+02 -.870803339E+02 -.870566666E+02 -.870322915E+02 -.870072019E+02 -.869813882E+02 -.869548422E+02 -.869275589E+02 -.868995405E+02 -.868707967E+02 -.868413466E+02 -.868112194E+02 -.867804553E+02 -.867491054E+02 -.867172334E+02 -.866849149E+02 -.866522387E+02 -.866193066E+02 -.865862337E+02 -.865531473E+02 -.865201883E+02 -.864875087E+02 -.864552723E+02 -.864236524E+02 -.863928309E+02 -.863629960E+02 -.863343405E+02 -.863070592E+02 -.862813468E+02 -.862573942E+02 -.862353869E+02 -.862155006E+02 -.861978994E+02 -.861827321E+02 -.861701300E+02 -.861602040E+02 -.861530430E+02 -.861487115E+02 -.861472485E+02 -.861486672E+02 -.861529539E+02 -.861600688E+02 -.861699469E+02 -.861824988E+02 -.861976129E+02 -.862151573E+02 -.862349826E+02 -.862569241E+02 -.862808053E+02 -.863064403E+02 -.863336371E+02 -.863622007E+02 -.863919354E+02 -.864226476E+02 -.864541483E+02 -.864862549E+02 -.865187930E+02 -.865515983E+02 -.865845174E+02 -.866174087E+02 -.866501435E+02 -.866826055E+02 -.867146922E+02 -.867463137E+02 -.867773931E+02 -.868078660E+02 -.868376801E+02 -.868667944E+02 -.868951786E+02 -.869228124E+02 -.869496847E+02 -.869757923E+02 -.870011392E+02 -.870257348E+02 -.870495925E+02 -.870727271E+02 -.870951518E+02 -.871168735E+02 -.871378873E+02 -.871581683E+02 -.871776604E+02 -.871962621E+02 -.872138077E+02 -.872300421E+02 -.872445905E+02 -.872569173E+02 -.872662760E+02 -.872716450E+02 -.872716450E+02
 -.872684445E+02 -.872684445E+02 -.872627535E+02 -.872528281E+02 -.872397435E+02 -.872242813E+02 -.872069975E+02 -.871882748E+02 -.871683681E+02 -.871474402E+02 -.871255870E+02 -.871028580E+02 -.870792733E+02 -.870548306E+02 -.870295159E+02 -.870033078E+02 -.869761840E+02 -.869481229E+02 -.869191092E+02 -.868891346E+02 -.868582002E+02 -.868263180E+02 -.867935114E+02 -.867598169E+02 -.867252844E+02 -.866899791E+02 -.866539812E+02 -.866173875E+02 -.865803116E+02 -.865428840E+02 -.865052526E+02 -.864675824E+02 -.864300548E+02 -.863928670E+02 -.863562306E+02 -.863203696E+02 -.862855182E+02 -.862519185E+02 -.862198173E+02 -.861894627E+02 -.861611005E+02 -.861349699E+02 -.861112999E+02 -.860903049E+02 -.860721804E+02 -.860570994E+02 -.860452090E+02 -.860366267E+02 -.860314384E+02 -.860296965E+02 -.860314181E+02 -.860365854E+02 -.860451456E+02 -.860570122E+02 -.860720669E+02 -.860901622E+02 -.861111244E+02 -.861347573E+02 -.861608460E+02 -.861891608E+02 -.862194617E+02 -.862515023E+02 -.862850339E+02 -.863198088E+02 -.863555843E+02 -.863921253E+02 -.864292069E+02 -.864666168E+02 -.865041569E+02 -.865416446E+02 -.865789138E+02 -.866158154E+02 -.866522175E+02 -.866880054E+02 -.867230812E+02 -.867573633E+02 -.867907857E+02 -.868232970E+02 -.868548600E+02 -.868854497E+02 -.869150535E+02 -.869436687E+02 -.869713023E+02 -.869979692E+02 -.870236905E+02 -.870484919E+02 -.870724007E+02 -.870954431E+02 -.871176397E+02 -.871389990E+02 -.871595103E+02 -.871791320E+02 -.871977780E+02 -.872152986E+02 -.872314564E+02 -.872458954E+02 -.872581015E+02 -.872673517E+02 -.872726512E+02 -.872726512E+02
 -.872702090E+02 -.872702090E+02 -.872646497E+02 -.872549417E+02 -.872421181E+02 -.872269226E+02 -.872098778E+02 -.871913380E+02 -.871715362E+02 -.871506134E+02 -.871286475E+02 -.871056708E+02 -.870816844E+02 -.870566678E+02 -.870305889E+02 -.870034089E+02 -.869750876E+02 -.869455880E+02 -.869148791E+02 -.868829385E+02 -.868497540E+02 -.868153254E+02 -.867796662E+02 -.867428043E+02 -.867047850E+02 -.866656704E+02 -.866255430E+02 -.865845048E+02 -.865426799E+02 -.865002141E+02 -.864572769E+02 -.864140602E+02 -.863707794E+02 -.863276712E+02 -.862849932E+02 -.862430216E+02 -.862020486E+02 -.861623792E+02 -.861243275E+02 -.860882121E+02 -.860543511E+02 -.860230565E+02 -.859946290E+02 -.859693516E+02 -.859474842E+02 -.859292577E+02 -.859148687E+02 -.859044756E+02 -.858981940E+02 -.858960945E+02 -.858982004E+02 -.859044878E+02 -.859148857E+02 -.859292776E+02 -.859475048E+02 -.859693700E+02 -.859946416E+02 -.860230592E+02 -.860543390E+02 -.860881798E+02 -.861242687E+02 -.861622871E+02 -.862019156E+02 -.862428396E+02 -.862847531E+02 -.863273633E+02 -.863703930E+02 -.864135839E+02 -.864566981E+02 -.864995195E+02 -.865418548E+02 -.865835336E+02 -.866244083E+02 -.866643537E+02 -.867032660E+02 -.867410620E+02 -.867776777E+02 -.868130669E+02 -.868472002E+02 -.868800630E+02 -.869116542E+02 -.869419848E+02 -.869710761E+02 -.869989581E+02 -.870256679E+02 -.870512470E+02 -.870757394E+02 -.870991878E+02 -.871216296E+02 -.871430906E+02 -.871635776E+02 -.871830677E+02 -.872014945E+02 -.872187301E+02 -.872345617E+02 -.872486610E+02 -.872605464E+02 -.872695338E+02 -.872746741E+02 -.872746741E+02
 -.872732081E+02 -.872732081E+02 -.872678929E+02 -.872585939E+02 -.872462769E+02 -.872316298E+02 -.872151283E+02 -.871970919E+02 -.871777210E+02 -.871571310E+02 -.871353745E+02 -.871124608E+02 -.870883663E+02 -.870630488E+02 -.870364530E+02 -.870085181E+02 -.869791825E+02 -.869483884E+02 -.869160839E+02 -.868822264E+02 -.868467842E+02 -.868097387E+02 -.867710863E+02 -.867308411E+02 -.866890357E+02 -.866457250E+02 -.866009868E+02 -.865549248E+02 -.865076694E+02 -.864593810E+02 -.864102491E+02 -.863604952E+02 -.863103713E+02 -.862601607E+02 -.862101756E+02 -.861607565E+02 -.861122681E+02 -.860650961E+02 -.860196419E+02 -.859763172E+02 -.859355367E+02 -.858977114E+02 -.858632398E+02 -.858325002E+02 -.858058417E+02 -.857835765E+02 -.857659718E+02 -.857532431E+02 -.857455488E+02 -.857429852E+02 -.857455847E+02 -.857533146E+02 -.857660775E+02 -.857837149E+02 -.858060105E+02 -.858326966E+02 -.858634605E+02 -.858979523E+02 -.859357932E+02 -.859765838E+02 -.860199128E+02 -.860653645E+02 -.861125266E+02 -.861609971E+02 -.862103895E+02 -.862603382E+02 -.863105022E+02 -.863605681E+02 -.864102519E+02 -.864593003E+02 -.865074912E+02 -.865546334E+02 -.866005656E+02 -.866451555E+02 -.866882981E+02 -.867299139E+02 -.867699468E+02 -.868083622E+02 -.868451450E+02 -.868802971E+02 -.869138358E+02 -.869457914E+02 -.869762056E+02 -.870051290E+02 -.870326196E+02 -.870587399E+02 -.870835547E+02 -.871071274E+02 -.871295162E+02 -.871507680E+02 -.871709112E+02 -.871899459E+02 -.872078308E+02 -.872244656E+02 -.872396698E+02 -.872531529E+02 -.872644791E+02 -.872730198E+02 -.872778944E+02 -.872778944E+02
 -.872776476E+02 -.872776476E+02 -.872727084E+02 -.872640435E+02 -.872525242E+02 -.872387618E+02 -.872231734E+02 -.872060300E+02 -.871874925E+02 -.871676412E+02 -.871464980E+02 -.871240406E+02 -.871002185E+02 -.870749609E+02 -.870481860E+02 -.870198058E+02 -.869897322E+02 -.869578795E+02 -.869241688E+02 -.868885292E+02 -.868509015E+02 -.868112399E+02 -.867695153E+02 -.867257172E+02 -.866798579E+02 -.866319745E+02 -.865821327E+02 -.865304288E+02 -.864769945E+02 -.864219974E+02 -.863656457E+02 -.863081881E+02 -.862499166E+02 -.861911654E+02 -.861323119E+02 -.860737737E+02 -.860160062E+02 -.859594977E+02 -.859047638E+02 -.858523392E+02 -.858027693E+02 -.857565999E+02 -.857143655E+02 -.856765775E+02 -.856437116E+02 -.856161957E+02 -.855943981E+02 -.855786171E+02 -.855690725E+02 -.855658987E+02 -.855691408E+02 -.855787532E+02 -.855946009E+02 -.856164636E+02 -.856440425E+02 -.856769686E+02 -.857148137E+02 -.857571013E+02 -.858033195E+02 -.858529332E+02 -.859053959E+02 -.859601617E+02 -.860166948E+02 -.860744793E+02 -.861330259E+02 -.861918787E+02 -.862506191E+02 -.863088693E+02 -.863662936E+02 -.864225994E+02 -.864775366E+02 -.865308964E+02 -.865825092E+02 -.866322426E+02 -.866799982E+02 -.867257089E+02 -.867693358E+02 -.868108653E+02 -.868503057E+02 -.868876846E+02 -.869230460E+02 -.869564479E+02 -.869879595E+02 -.870176594E+02 -.870456324E+02 -.870719677E+02 -.870967561E+02 -.871200865E+02 -.871420421E+02 -.871626952E+02 -.871821003E+02 -.872002849E+02 -.872172381E+02 -.872328942E+02 -.872471132E+02 -.872596537E+02 -.872701400E+02 -.872780186E+02 -.872825029E+02 -.872825029E+02
 -.872837495E+02 -.872837495E+02 -.872793392E+02 -.872715700E+02 -.872611877E+02 -.872487067E+02 -.872344698E+02 -.872186856E+02 -.872014651E+02 -.871828454E+02 -.871628088E+02 -.871412982E+02 -.871182299E+02 -.870935012E+02 -.870669973E+02 -.870385985E+02 -.870081826E+02 -.869756298E+02 -.869408246E+02 -.869036592E+02 -.868640356E+02 -.868218696E+02 -.867770941E+02 -.867296620E+02 -.866795513E+02 -.866267681E+02 -.865713519E+02 -.865133794E+02 -.864529701E+02 -.863902899E+02 -.863255560E+02 -.862590402E+02 -.861910720E+02 -.861220410E+02 -.860523971E+02 -.859826498E+02 -.859133658E+02 -.858451638E+02 -.857787073E+02 -.857146956E+02 -.856538511E+02 -.855969059E+02 -.855445848E+02 -.854975885E+02 -.854565741E+02 -.854221376E+02 -.853947950E+02 -.853749665E+02 -.853629628E+02 -.853589746E+02 -.853630660E+02 -.853751724E+02 -.853951026E+02 -.854225454E+02 -.854570801E+02 -.854981900E+02 -.855452789E+02 -.855976890E+02 -.856547191E+02 -.857156438E+02 -.857797305E+02 -.858462561E+02 -.859145207E+02 -.859838601E+02 -.860536548E+02 -.861233377E+02 -.861923982E+02 -.862603857E+02 -.863269098E+02 -.863916400E+02 -.864543036E+02 -.865146822E+02 -.865726086E+02 -.866279622E+02 -.866806646E+02 -.867306747E+02 -.867779847E+02 -.868226151E+02 -.868646107E+02 -.869040369E+02 -.869409760E+02 -.869755238E+02 -.870077867E+02 -.870378791E+02 -.870659205E+02 -.870920333E+02 -.871163400E+02 -.871389600E+02 -.871600063E+02 -.871795808E+02 -.871977684E+02 -.872146290E+02 -.872301875E+02 -.872444197E+02 -.872572350E+02 -.872684533E+02 -.872777750E+02 -.872847432E+02 -.872886941E+02 -.872886941E+02
 -.872917463E+02 -.872917463E+02 -.872880339E+02 -.872814560E+02 -.872725994E+02 -.872618600E+02 -.872494834E+02 -.872356038E+02 -.872202698E+02 -.872034671E+02 -.871851326E+02 -.871651704E+02 -.871434575E+02 -.871198544E+02 -.870942092E+02 -.870663637E+02 -.870361548E+02 -.870034196E+02 -.869679959E+02 -.869297269E+02 -.868884636E+02 -.868440692E+02 -.867964222E+02 -.867454219E+02 -.866909928E+02 -.866330906E+02 -.865717078E+02 -.865068814E+02 -.864386981E+02 -.863673037E+02 -.862929078E+02 -.862157922E+02 -.861363157E+02 -.860549202E+02 -.859721329E+02 -.858885683E+02 -.858049269E+02 -.857219906E+02 -.856406151E+02 -.855617182E+02 -.854862642E+02 -.854152440E+02 -.853496529E+02 -.852904635E+02 -.852385988E+02 -.851949024E+02 -.851601111E+02 -.851348284E+02 -.851195026E+02 -.851144099E+02 -.851196432E+02 -.851351090E+02 -.851605308E+02 -.851954598E+02 -.852392919E+02 -.852912901E+02 -.853506101E+02 -.854163286E+02 -.854874724E+02 -.855630458E+02 -.856420572E+02 -.857235419E+02 -.858065814E+02 -.858903197E+02 -.859739741E+02 -.860568435E+02 -.861383126E+02 -.862178534E+02 -.862950234E+02 -.863694627E+02 -.864408888E+02 -.865090906E+02 -.865739219E+02 -.866352942E+02 -.866931693E+02 -.867475531E+02 -.867984883E+02 -.868460486E+02 -.868903329E+02 -.869314604E+02 -.869695659E+02 -.870047962E+02 -.870373060E+02 -.870672556E+02 -.870948075E+02 -.871201244E+02 -.871433667E+02 -.871646896E+02 -.871842403E+02 -.872021546E+02 -.872185518E+02 -.872335286E+02 -.872471511E+02 -.872594435E+02 -.872703742E+02 -.872798365E+02 -.872876244E+02 -.872934010E+02 -.872966568E+02 -.872966568E+02
 -.873018418E+02 -.873018418E+02 -.872990186E+02 -.872939632E+02 -.872870731E+02 -.872785949E+02 -.872686587E+02 -.872573076E+02 -.872445190E+02 -.872302190E+02 -.872142955E+02 -.871966058E+02 -.871769863E+02 -.871552556E+02 -.871312207E+02 -.871046773E+02 -.870754148E+02 -.870432165E+02 -.870078635E+02 -.869691369E+02 -.869268214E+02 -.868807094E+02 -.868306055E+02 -.867763320E+02 -.867177347E+02 -.866546907E+02 -.865871169E+02 -.865149780E+02 -.864382981E+02 -.863571699E+02 -.862717669E+02 -.861823534E+02 -.860892972E+02 -.859930776E+02 -.858942951E+02 -.857936760E+02 -.856920757E+02 -.855904758E+02 -.854899778E+02 -.853917893E+02 -.852972048E+02 -.852075793E+02 -.851242949E+02 -.850487231E+02 -.849821812E+02 -.849258872E+02 -.848809144E+02 -.848481488E+02 -.848282524E+02 -.848216341E+02 -.848284324E+02 -.848485086E+02 -.848814529E+02 -.849266031E+02 -.849830728E+02 -.850497882E+02 -.851255309E+02 -.852089832E+02 -.852987733E+02 -.853935185E+02 -.854918635E+02 -.855925133E+02 -.856942597E+02 -.857960010E+02 -.858967549E+02 -.859956656E+02 -.860920060E+02 -.861851754E+02 -.862746932E+02 -.863601914E+02 -.864414043E+02 -.865181577E+02 -.865903576E+02 -.866579792E+02 -.867210563E+02 -.867796710E+02 -.868339443E+02 -.868840287E+02 -.869301002E+02 -.869723520E+02 -.870109895E+02 -.870462255E+02 -.870782764E+02 -.871073591E+02 -.871336884E+02 -.871574745E+02 -.871789215E+02 -.871982253E+02 -.872155714E+02 -.872311328E+02 -.872450666E+02 -.872575101E+02 -.872685754E+02 -.872783416E+02 -.872868448E+02 -.872940649E+02 -.872999073E+02 -.873041799E+02 -.873065615E+02 -.873065615E+02
 -.873142043E+02 -.873142043E+02 -.873124742E+02 -.873093079E+02 -.873048704E+02 -.872992286E+02 -.872923777E+02 -.872842574E+02 -.872747639E+02 -.872637564E+02 -.872510685E+02 -.872365103E+02 -.872198730E+02 -.872009318E+02 -.871794462E+02 -.871551625E+02 -.871278141E+02 -.870971226E+02 -.870628006E+02 -.870245535E+02 -.869820828E+02 -.869350893E+02 -.868832790E+02 -.868263676E+02 -.867640902E+02 -.866962079E+02 -.866225202E+02 -.865428751E+02 -.864571847E+02 -.863654397E+02 -.862677264E+02 -.861642452E+02 -.860553283E+02 -.859414582E+02 -.858232840E+02 -.857016358E+02 -.855775343E+02 -.854521958E+02 -.853270285E+02 -.852036205E+02 -.850837169E+02 -.849691852E+02 -.848619693E+02 -.847640324E+02 -.846772896E+02 -.846035360E+02 -.845443717E+02 -.845011297E+02 -.844748129E+02 -.844660441E+02 -.844750346E+02 -.845015728E+02 -.845450352E+02 -.846044187E+02 -.846783897E+02 -.847653480E+02 -.848634979E+02 -.849709240E+02 -.850856629E+02 -.852057704E+02 -.853293785E+02 -.854547420E+02 -.855802723E+02 -.857045610E+02 -.858263914E+02 -.859447423E+02 -.860587833E+02 -.861678648E+02 -.862715038E+02 -.863693675E+02 -.864612548E+02 -.865470783E+02 -.866268463E+02 -.867006460E+02 -.867686279E+02 -.868309919E+02 -.868879753E+02 -.869398421E+02 -.869868742E+02 -.870293637E+02 -.870676073E+02 -.871019013E+02 -.871325376E+02 -.871598010E+02 -.871839672E+02 -.872053009E+02 -.872240547E+02 -.872404688E+02 -.872547695E+02 -.872671691E+02 -.872778645E+02 -.872870363E+02 -.872948459E+02 -.873014327E+02 -.873069091E+02 -.873113538E+02 -.873148019E+02 -.873172313E+02 -.873185449E+02 -.873185449E+02
 -.873289255E+02 -.873289255E+02 -.873285186E+02 -.873276355E+02 -.873261708E+02 -.873239869E+02 -.873209258E+02 -.873168101E+02 -.873114427E+02 -.873046164E+02 -.872961065E+02 -.872856746E+02 -.872730666E+02 -.872580125E+02 -.872402235E+02 -.872193924E+02 -.871951921E+02 -.871672761E+02 -.871352787E+02 -.870988164E+02 -.870574887E+02 -.870108830E+02 -.869585779E+02 -.869001507E+02 -.868351833E+02 -.867632739E+02 -.866840474E+02 -.865971731E+02 -.865023806E+02 -.863994830E+02 -.862884000E+02 -.861691860E+02 -.860420586E+02 -.859074298E+02 -.857659368E+02 -.856184710E+02 -.854662033E+02 -.853106022E+02 -.851534423E+02 -.849967986E+02 -.848430252E+02 -.846947127E+02 -.845546259E+02 -.844256190E+02 -.843105318E+02 -.842120708E+02 -.841326830E+02 -.840744308E+02 -.840388793E+02 -.840270064E+02 -.840391446E+02 -.840749609E+02 -.841334770E+02 -.842131274E+02 -.843118491E+02 -.844271951E+02 -.845564584E+02 -.846967990E+02 -.848453625E+02 -.849993840E+02 -.851562725E+02 -.853136742E+02 -.854695136E+02 -.856220160E+02 -.857697128E+02 -.859114328E+02 -.860462845E+02 -.861736304E+02 -.862930581E+02 -.864043496E+02 -.865074502E+02 -.866024393E+02 -.866895033E+02 -.867689111E+02 -.868409931E+02 -.869061228E+02 -.869647015E+02 -.870171460E+02 -.870638780E+02 -.871053168E+02 -.871418729E+02 -.871739437E+02 -.872019103E+02 -.872261353E+02 -.872469624E+02 -.872647150E+02 -.872796974E+02 -.872921950E+02 -.873024753E+02 -.873107898E+02 -.873173750E+02 -.873224549E+02 -.873262420E+02 -.873289400E+02 -.873307445E+02 -.873318442E+02 -.873324212E+02 -.873326492E+02 -.873326907E+02 -.873326907E+02
 -.873460561E+02 -.873460561E+02 -.873471965E+02 -.873490017E+02 -.873510507E+02 -.873529780E+02 -.873544505E+02 -.873551606E+02 -.873548199E+02 -.873531464E+02 -.873498600E+02 -.873446757E+02 -.873372967E+02 -.873274098E+02 -.873146802E+02 -.872987483E+02 -.872792266E+02 -.872556973E+02 -.872277104E+02 -.871947817E+02 -.871563948E+02 -.871120023E+02 -.870610282E+02 -.870028726E+02 -.869369183E+02 -.868625408E+02 -.867791222E+02 -.866860678E+02 -.865828296E+02 -.864689323E+02 -.863440077E+02 -.862078318E+02 -.860603711E+02 -.859018308E+02 -.857327087E+02 -.855538495E+02 -.853664977E+02 -.851723440E+02 -.849735602E+02 -.847728153E+02 -.845732660E+02 -.843785154E+02 -.841925329E+02 -.840195326E+02 -.838638118E+02 -.837295540E+02 -.836206099E+02 -.835402728E+02 -.834910697E+02 -.834745911E+02 -.834913801E+02 -.835408931E+02 -.836215389E+02 -.837307902E+02 -.838653533E+02 -.840213771E+02 -.841946779E+02 -.843809583E+02 -.845760041E+02 -.847758459E+02 -.849768808E+02 -.851759520E+02 -.853703906E+02 -.855580250E+02 -.857371644E+02 -.859065645E+02 -.860653805E+02 -.862131148E+02 -.863495619E+02 -.864747555E+02 -.865889188E+02 -.866924202E+02 -.867857340E+02 -.868694080E+02 -.869440357E+02 -.870102344E+02 -.870686276E+02 -.871198315E+02 -.871644453E+02 -.872030440E+02 -.872361731E+02 -.872643467E+02 -.872880451E+02 -.873077155E+02 -.873237722E+02 -.873365984E+02 -.873465484E+02 -.873539503E+02 -.873591096E+02 -.873623130E+02 -.873638337E+02 -.873639363E+02 -.873628839E+02 -.873609455E+02 -.873584047E+02 -.873555700E+02 -.873527860E+02 -.873504463E+02 -.873490079E+02 -.873490079E+02
 -.873655190E+02 -.873655190E+02 -.873684397E+02 -.873733320E+02 -.873794388E+02 -.873861321E+02 -.873928925E+02 -.873992769E+02 -.874048978E+02 -.874094036E+02 -.874124628E+02 -.874137481E+02 -.874129285E+02 -.874096544E+02 -.874035535E+02 -.873942216E+02 -.873812173E+02 -.873640546E+02 -.873421988E+02 -.873150639E+02 -.872820099E+02 -.872423392E+02 -.871952968E+02 -.871400707E+02 -.870757967E+02 -.870015647E+02 -.869164317E+02 -.868194378E+02 -.867096305E+02 -.865860961E+02 -.864480009E+02 -.862946428E+02 -.861255144E+02 -.859403773E+02 -.857393484E+02 -.855229950E+02 -.852924351E+02 -.850494370E+02 -.847965098E+02 -.845369723E+02 -.842749864E+02 -.840155399E+02 -.837643620E+02 -.835277605E+02 -.833123743E+02 -.831248458E+02 -.829714309E+02 -.828575810E+02 -.827875394E+02 -.827640028E+02 -.827878963E+02 -.828582941E+02 -.829724986E+02 -.831262663E+02 -.833141452E+02 -.835298789E+02 -.837668249E+02 -.840183445E+02 -.842781298E+02 -.845404518E+02 -.848003232E+02 -.850535824E+02 -.852969110E+02 -.855278004E+02 -.857444825E+02 -.859458397E+02 -.861313051E+02 -.863007621E+02 -.864544493E+02 -.865928744E+02 -.867167396E+02 -.868268784E+02 -.869242043E+02 -.870096694E+02 -.870842331E+02 -.871488381E+02 -.872043935E+02 -.872517629E+02 -.872917574E+02 -.873251315E+02 -.873525814E+02 -.873747459E+02 -.873922082E+02 -.874054984E+02 -.874150981E+02 -.874214438E+02 -.874249326E+02 -.874259272E+02 -.874247626E+02 -.874217529E+02 -.874172000E+02 -.874114033E+02 -.874046720E+02 -.873973388E+02 -.873897775E+02 -.873824227E+02 -.873757948E+02 -.873705283E+02 -.873674074E+02 -.873674074E+02
 -.873871270E+02 -.873871270E+02 -.873920304E+02 -.874003924E+02 -.874110659E+02 -.874231518E+02 -.874359289E+02 -.874488155E+02 -.874613281E+02 -.874730500E+02 -.874836051E+02 -.874926389E+02 -.874997941E+02 -.875047032E+02 -.875069707E+02 -.875061647E+02 -.875018030E+02 -.874933459E+02 -.874801894E+02 -.874616556E+02 -.874369852E+02 -.874053290E+02 -.873657425E+02 -.873171799E+02 -.872584914E+02 -.871884250E+02 -.871056296E+02 -.870086678E+02 -.868960334E+02 -.867661840E+02 -.866175832E+02 -.864487627E+02 -.862584018E+02 -.860454317E+02 -.858091637E+02 -.855494426E+02 -.852668234E+02 -.849627640E+02 -.846398238E+02 -.843018473E+02 -.839541102E+02 -.836033924E+02 -.832579422E+02 -.829272935E+02 -.826219084E+02 -.823526354E+02 -.821300050E+02 -.819634206E+02 -.818603395E+02 -.818255617E+02 -.818607443E+02 -.819642292E+02 -.821312152E+02 -.823542442E+02 -.826239124E+02 -.829296887E+02 -.832607248E+02 -.836065586E+02 -.839576566E+02 -.843057712E+02 -.846441231E+02 -.849674375E+02 -.852718704E+02 -.855548636E+02 -.858149596E+02 -.860516044E+02 -.862649537E+02 -.864556970E+02 -.866249037E+02 -.867738948E+02 -.869041396E+02 -.870171743E+02 -.871145420E+02 -.871977481E+02 -.872682303E+02 -.873273394E+02 -.873763273E+02 -.874163430E+02 -.874484316E+02 -.874735373E+02 -.874925085E+02 -.875061035E+02 -.875149983E+02 -.875197937E+02 -.875210236E+02 -.875191625E+02 -.875146345E+02 -.875078212E+02 -.874990722E+02 -.874887153E+02 -.874770687E+02 -.874644564E+02 -.874512252E+02 -.874377664E+02 -.874245421E+02 -.874121166E+02 -.874011949E+02 -.873926701E+02 -.873876804E+02 -.873876804E+02
 -.874105054E+02 -.874105054E+02 -.874175842E+02 -.874297380E+02 -.874454283E+02 -.874634588E+02 -.874829077E+02 -.875030538E+02 -.875233225E+02 -.875432428E+02 -.875624100E+02 -.875804523E+02 -.875970131E+02 -.876117254E+02 -.876241970E+02 -.876339902E+02 -.876406120E+02 -.876435005E+02 -.876420104E+02 -.876354019E+02 -.876228222E+02 -.876032949E+02 -.875757010E+02 -.875387672E+02 -.874910503E+02 -.874309241E+02 -.873565701E+02 -.872659731E+02 -.871569263E+02 -.870270465E+02 -.868738083E+02 -.866945996E+02 -.864868083E+02 -.862479469E+02 -.859758240E+02 -.856687690E+02 -.853259152E+02 -.849475410E+02 -.845354598E+02 -.840934369E+02 -.836275924E+02 -.831467297E+02 -.826625073E+02 -.821893543E+02 -.817440333E+02 -.813447830E+02 -.810100334E+02 -.807567878E+02 -.805988708E+02 -.805453326E+02 -.805993252E+02 -.807576949E+02 -.810113897E+02 -.813465837E+02 -.817462728E+02 -.821920266E+02 -.826656068E+02 -.831502511E+02 -.836315314E+02 -.840977904E+02 -.845402258E+02 -.849527187E+02 -.853315054E+02 -.856747735E+02 -.859822460E+02 -.862547906E+02 -.864940793E+02 -.867023044E+02 -.868819542E+02 -.870356418E+02 -.871659802E+02 -.872754957E+02 -.873665719E+02 -.874414162E+02 -.875020437E+02 -.875502728E+02 -.875877298E+02 -.876158581E+02 -.876359311E+02 -.876490664E+02 -.876562410E+02 -.876583058E+02 -.876560006E+02 -.876499671E+02 -.876407624E+02 -.876288713E+02 -.876147181E+02 -.875986796E+02 -.875810977E+02 -.875622936E+02 -.875425846E+02 -.875223038E+02 -.875018236E+02 -.874815847E+02 -.874621321E+02 -.874441584E+02 -.874285581E+02 -.874164940E+02 -.874094791E+02 -.874094791E+02
 -.874351420E+02 -.874351420E+02 -.874445235E+02 -.874607190E+02 -.874817631E+02 -.875061702E+02 -.875328123E+02 -.875608358E+02 -.875895870E+02 -.876185538E+02 -.876473179E+02 -.876755187E+02 -.877028218E+02 -.877288924E+02 -.877533700E+02 -.877758529E+02 -.877958797E+02 -.878129108E+02 -.878263135E+02 -.878353371E+02 -.878390963E+02 -.878365432E+02 -.878264469E+02 -.878073604E+02 -.877775915E+02 -.877351685E+02 -.876778070E+02 -.876028760E+02 -.875073706E+02 -.873878909E+02 -.872406370E+02 -.870614286E+02 -.868457630E+02 -.865889254E+02 -.862861720E+02 -.859330097E+02 -.855255943E+02 -.850612701E+02 -.845392616E+02 -.839615113E+02 -.833336213E+02 -.826658083E+02 -.819737120E+02 -.812788217E+02 -.806082365E+02 -.799934785E+02 -.794681952E+02 -.790648283E+02 -.788106573E+02 -.787239561E+02 -.788111636E+02 -.790658377E+02 -.794697019E+02 -.799954744E+02 -.806107124E+02 -.812817680E+02 -.819771198E+02 -.826696702E+02 -.833379312E+02 -.839662655E+02 -.845444583E+02 -.850669094E+02 -.855316785E+02 -.859395428E+02 -.862931598E+02 -.865963752E+02 -.868536839E+02 -.870698311E+02 -.872495329E+02 -.873972934E+02 -.875172935E+02 -.876133344E+02 -.876888172E+02 -.877467478E+02 -.877897574E+02 -.878201308E+02 -.878398398E+02 -.878505773E+02 -.878537902E+02 -.878507105E+02 -.878423846E+02 -.878296980E+02 -.878133995E+02 -.877941210E+02 -.877723963E+02 -.877486784E+02 -.877233547E+02 -.876967634E+02 -.876692090E+02 -.876409807E+02 -.876123722E+02 -.875837066E+02 -.875553658E+02 -.875278272E+02 -.875017092E+02 -.874778274E+02 -.874572648E+02 -.874414581E+02 -.874323063E+02 -.874323063E+02
 -.874603263E+02 -.874603263E+02 -.874720859E+02 -.874924504E+02 -.875190421E+02 -.875500783E+02 -.875842385E+02 -.876205458E+02 -.876582807E+02 -.876969082E+02 -.877360194E+02 -.877752903E+02 -.878144389E+02 -.878531941E+02 -.878912722E+02 -.879283542E+02 -.879640654E+02 -.879979552E+02 -.880294718E+02 -.880579410E+02 -.880825350E+02 -.881022457E+02 -.881158420E+02 -.881218293E+02 -.881183962E+02 -.881033549E+02 -.880740729E+02 -.880273984E+02 -.879595734E+02 -.878661461E+02 -.877418833E+02 -.875806974E+02 -.873755971E+02 -.871186945E+02 -.868012981E+02 -.864141449E+02 -.859478314E+02 -.853935207E+02 -.847440040E+02 -.839951883E+02 -.831480384E+02 -.822109113E+02 -.812020521E+02 -.801517736E+02 -.791035605E+02 -.781131498E+02 -.772447425E+02 -.765640544E+02 -.761289115E+02 -.759792797E+02 -.761294728E+02 -.765651714E+02 -.772464051E+02 -.781153444E+02 -.791062715E+02 -.801549855E+02 -.812057509E+02 -.822150860E+02 -.831526810E+02 -.840002944E+02 -.847495724E+02 -.853995531E+02 -.859543324E+02 -.864211215E+02 -.868087597E+02 -.871266527E+02 -.873840655E+02 -.875896913E+02 -.877514200E+02 -.878762439E+02 -.879702524E+02 -.880386792E+02 -.880859774E+02 -.881159060E+02 -.881316187E+02 -.881357481E+02 -.881304823E+02 -.881176335E+02 -.880986975E+02 -.880749052E+02 -.880472664E+02 -.880166074E+02 -.879836020E+02 -.879487994E+02 -.879126465E+02 -.878755089E+02 -.878376897E+02 -.877994473E+02 -.877610139E+02 -.877226163E+02 -.876844991E+02 -.876469535E+02 -.876103522E+02 -.875751939E+02 -.875421579E+02 -.875121727E+02 -.874865029E+02 -.874668553E+02 -.874555151E+02 -.874555151E+02
 -.874852013E+02 -.874852013E+02 -.874993243E+02 -.875238460E+02 -.875559818E+02 -.875936725E+02 -.876354129E+02 -.876801203E+02 -.877270260E+02 -.877755904E+02 -.878254407E+02 -.878763121E+02 -.879280052E+02 -.879803523E+02 -.880331903E+02 -.880863377E+02 -.881395706E+02 -.881926005E+02 -.882450508E+02 -.882964286E+02 -.883460975E+02 -.883932355E+02 -.884367928E+02 -.884754319E+02 -.885074572E+02 -.885307315E+02 -.885425682E+02 -.885396014E+02 -.885176262E+02 -.884714111E+02 -.883944750E+02 -.882788317E+02 -.881147139E+02 -.878902958E+02 -.875914607E+02 -.872016909E+02 -.867022028E+02 -.860725042E+02 -.852916184E+02 -.843402671E+02 -.832043342E+02 -.818798557E+02 -.803795038E+02 -.787398808E+02 -.770278748E+02 -.753431678E+02 -.738135299E+02 -.725806042E+02 -.717767194E+02 -.714972971E+02 -.717773393E+02 -.725818350E+02 -.738153546E+02 -.753455634E+02 -.770308155E+02 -.787433411E+02 -.803834620E+02 -.818842956E+02 -.832092456E+02 -.843456458E+02 -.852974649E+02 -.860788232E+02 -.867090026E+02 -.872089833E+02 -.875992606E+02 -.878986210E+02 -.881235844E+02 -.882882694E+02 -.884045034E+02 -.884820552E+02 -.885289118E+02 -.885515556E+02 -.885552189E+02 -.885441071E+02 -.885215879E+02 -.884903493E+02 -.884525298E+02 -.884098249E+02 -.883635733E+02 -.883148269E+02 -.882644078E+02 -.882129539E+02 -.881609565E+02 -.881087902E+02 -.880567391E+02 -.880050179E+02 -.879537919E+02 -.879031955E+02 -.878533516E+02 -.878043936E+02 -.877564907E+02 -.877098801E+02 -.876649067E+02 -.876220736E+02 -.875821062E+02 -.875460326E+02 -.875152856E+02 -.874918302E+02 -.874783245E+02 -.874783245E+02
 -.875087803E+02 -.875087803E+02 -.875251570E+02 -.875536531E+02 -.875911047E+02 -.876351963E+02 -.876842604E+02 -.877371247E+02 -.877929883E+02 -.878513301E+02 -.879118282E+02 -.879743020E+02 -.880386613E+02 -.881048767E+02 -.881729477E+02 -.882428793E+02 -.883146609E+02 -.883882440E+02 -.884635209E+02 -.885403029E+02 -.886182872E+02 -.886970233E+02 -.887758610E+02 -.888538922E+02 -.889298713E+02 -.890021128E+02 -.890683564E+02 -.891255895E+02 -.891698187E+02 -.891957662E+02 -.891964753E+02 -.891627953E+02 -.890827220E+02 -.889405736E+02 -.887160080E+02 -.883829370E+02 -.879084973E+02 -.872524026E+02 -.863672216E+02 -.852004005E+02 -.836991250E+02 -.818193865E+02 -.795406324E+02 -.768863133E+02 -.739472803E+02 -.708997406E+02 -.680059041E+02 -.655873553E+02 -.639683868E+02 -.633972944E+02 -.639690656E+02 -.655887002E+02 -.680078896E+02 -.709023307E+02 -.739504330E+02 -.768899871E+02 -.795447929E+02 -.818240106E+02 -.837042007E+02 -.852059251E+02 -.863731993E+02 -.872588436E+02 -.879154173E+02 -.883903563E+02 -.887239513E+02 -.889490683E+02 -.890917976E+02 -.891724826E+02 -.892068053E+02 -.892067703E+02 -.891815289E+02 -.891380383E+02 -.890815766E+02 -.890161382E+02 -.889447362E+02 -.888696330E+02 -.887925161E+02 -.887146323E+02 -.886368911E+02 -.885599435E+02 -.884842429E+02 -.884100926E+02 -.883376822E+02 -.882671166E+02 -.881984393E+02 -.881316519E+02 -.880667315E+02 -.880036480E+02 -.879423820E+02 -.878829465E+02 -.878254134E+02 -.877699469E+02 -.877168471E+02 -.876666064E+02 -.876199808E+02 -.875780821E+02 -.875424929E+02 -.875154145E+02 -.874998521E+02 -.874998521E+02
 -.875300092E+02 -.875300092E+02 -.875484291E+02 -.875805314E+02 -.876228193E+02 -.876727509E+02 -.877285216E+02 -.877888883E+02 -.878530372E+02 -.879204761E+02 -.879909502E+02 -.880643744E+02 -.881407905E+02 -.882203273E+02 -.883031750E+02 -.883895619E+02 -.884797360E+02 -.885739494E+02 -.886724448E+02 -.887754372E+02 -.888830924E+02 -.889954971E+02 -.891126226E+02 -.892342711E+02 -.893600078E+02 -.894890605E+02 -.896201827E+02 -.897514640E+02 -.898800619E+02 -.900018208E+02 -.901107245E+02 -.901981104E+02 -.902515394E+02 -.902531881E+02 -.901775985E+02 -.899886366E+02 -.896356104E+02 -.890488063E+02 -.881353621E+02 -.867774328E+02 -.848356887E+02 -.821621165E+02 -.786279236E+02 -.741739809E+02 -.688827210E+02 -.630479053E+02 -.572046903E+02 -.520937811E+02 -.485446978E+02 -.472622069E+02 -.485454200E+02 -.520952123E+02 -.572068017E+02 -.630506504E+02 -.688860377E+02 -.741778018E+02 -.786321925E+02 -.821667987E+02 -.848407702E+02 -.867829136E+02 -.881412532E+02 -.890551294E+02 -.896423975E+02 -.899959259E+02 -.901854313E+02 -.902616064E+02 -.902605845E+02 -.902078222E+02 -.901211415E+02 -.900129799E+02 -.898919992E+02 -.897642153E+02 -.896337841E+02 -.895035486E+02 -.893754200E+02 -.892506463E+02 -.891300023E+02 -.890139258E+02 -.889026159E+02 -.887961037E+02 -.886943042E+02 -.885970541E+02 -.885041393E+02 -.884153160E+02 -.883303264E+02 -.882489122E+02 -.881708266E+02 -.880958472E+02 -.880237913E+02 -.879545348E+02 -.878880384E+02 -.878243816E+02 -.877638089E+02 -.877067898E+02 -.876540975E+02 -.876069092E+02 -.875669356E+02 -.875365837E+02 -.875191658E+02 -.875191658E+02
 -.875478510E+02 -.875478510E+02 -.875679969E+02 -.876031512E+02 -.876495385E+02 -.877044334E+02 -.877659204E+02 -.878327069E+02 -.879039773E+02 -.879792759E+02 -.880584163E+02 -.881414160E+02 -.882284478E+02 -.883198042E+02 -.884158703E+02 -.885171062E+02 -.886240343E+02 -.887372319E+02 -.888573277E+02 -.889849920E+02 -.891209312E+02 -.892658739E+02 -.894205534E+02 -.895856811E+02 -.897619005E+02 -.899497196E+02 -.901494076E+02 -.903608384E+02 -.905832456E+02 -.908148393E+02 -.910521964E+02 -.912892910E+02 -.915159459E+02 -.917153840E+02 -.918604104E+02 -.919075946E+02 -.917886598E+02 -.913982573E+02 -.905778917E+02 -.890984405E+02 -.866503167E+02 -.828547579E+02 -.773064517E+02 -.696775466E+02 -.599050843E+02 -.483819235E+02 -.360682812E+02 -.245558414E+02 -.160223422E+02 -.127527699E+02 -.160230759E+02 -.245572986E+02 -.360704368E+02 -.483847312E+02 -.599084728E+02 -.696814181E+02 -.773107115E+02 -.828593484E+02 -.866552177E+02 -.891036549E+02 -.905834484E+02 -.914042102E+02 -.917950717E+02 -.919145271E+02 -.918679208E+02 -.917235259E+02 -.915247695E+02 -.912988433E+02 -.910625217E+02 -.908259788E+02 -.905952383E+02 -.903737215E+02 -.901632184E+02 -.899644957E+02 -.897776806E+02 -.896025052E+02 -.894384642E+02 -.892849174E+02 -.891411573E+02 -.890064528E+02 -.888800776E+02 -.887613285E+02 -.886495362E+02 -.885440724E+02 -.884443545E+02 -.883498488E+02 -.882600754E+02 -.881746148E+02 -.880931185E+02 -.880153246E+02 -.879410823E+02 -.878703854E+02 -.878034196E+02 -.877406256E+02 -.876827828E+02 -.876311171E+02 -.875874407E+02 -.875543294E+02 -.875353494E+02 -.875353494E+02
 -.875613652E+02 -.875613652E+02 -.875828239E+02 -.876203028E+02 -.876698164E+02 -.877285024E+02 -.877943668E+02 -.878660849E+02 -.879428448E+02 -.880242256E+02 -.881101020E+02 -.882005820E+02 -.882959526E+02 -.883966482E+02 -.885032251E+02 -.886163489E+02 -.887367879E+02 -.888654172E+02 -.890032192E+02 -.891512929E+02 -.893108587E+02 -.894832694E+02 -.896700167E+02 -.898727353E+02 -.900931967E+02 -.903332931E+02 -.905949999E+02 -.908802982E+02 -.911910242E+02 -.915285824E+02 -.918934041E+02 -.922839419E+02 -.926948303E+02 -.931136188E+02 -.935151707E+02 -.938524434E+02 -.940419128E+02 -.939412822E+02 -.933160549E+02 -.917903635E+02 -.887842765E+02 -.834880153E+02 -.749234297E+02 -.621049429E+02 -.444009335E+02 -.218179541E+02 0.465666579E+01 0.323578912E+02 0.558448698E+02 0.665126268E+02 0.558441415E+02 0.323564468E+02 0.465453093E+01 -.218207381E+02 -.444043013E+02 -.621087865E+02 -.749276110E+02 -.834924397E+02 -.887889152E+02 -.917952403E+02 -.933212602E+02 -.939469042E+02 -.940480176E+02 -.938590862E+02 -.935224055E+02 -.931215018E+02 -.927034196E+02 -.922932946E+02 -.919035745E+02 -.915396203E+02 -.912029748E+02 -.908932025E+02 -.906088969E+02 -.903482213E+02 -.901091951E+02 -.898898446E+02 -.896882796E+02 -.895027324E+02 -.893315731E+02 -.891733134E+02 -.890266040E+02 -.888902264E+02 -.887630848E+02 -.886441962E+02 -.885326822E+02 -.884277624E+02 -.883287502E+02 -.882350531E+02 -.881461785E+02 -.880617456E+02 -.879815073E+02 -.879053834E+02 -.878335075E+02 -.877662925E+02 -.877045176E+02 -.876494416E+02 -.876029500E+02 -.875677436E+02 -.875475789E+02 -.875475789E+02
 -.875697980E+02 -.875697980E+02 -.875920788E+02 -.876310138E+02 -.876824872E+02 -.877435528E+02 -.878121695E+02 -.878869950E+02 -.879672224E+02 -.880524541E+02 -.881426100E+02 -.882378578E+02 -.883385645E+02 -.884452604E+02 -.885586197E+02 -.886794497E+02 -.888086923E+02 -.889474308E+02 -.890969006E+02 -.892585072E+02 -.894338459E+02 -.896247298E+02 -.898332185E+02 -.900616497E+02 -.903126740E+02 -.905892926E+02 -.908948953E+02 -.912332851E+02 -.916086663E+02 -.920255300E+02 -.924882997E+02 -.930004480E+02 -.935625404E+02 -.941682707E+02 -.947970335E+02 -.954009961E+02 -.958839412E+02 -.960679937E+02 -.956419091E+02 -.940795613E+02 -.905075046E+02 -.835404271E+02 -.713165852E+02 -.516515229E+02 -.223497951E+02 0.188806274E+02 0.740819250E+02 0.143016003E+03 0.218104216E+03 0.271056427E+03 0.218103491E+03 0.143014566E+03 0.740798047E+02 0.188778670E+02 -.223531317E+02 -.516553397E+02 -.713207302E+02 -.835447688E+02 -.905120132E+02 -.940843218E+02 -.956470484E+02 -.960735798E+02 -.958900144E+02 -.954075928E+02 -.948041979E+02 -.941760587E+02 -.935710178E+02 -.930096842E+02 -.924983625E+02 -.920364815E+02 -.916205613E+02 -.912461712E+02 -.909088151E+02 -.906042862E+02 -.903287812E+02 -.900789116E+02 -.898516782E+02 -.896444338E+02 -.894548454E+02 -.892808582E+02 -.891206632E+02 -.889726676E+02 -.888354684E+02 -.887078306E+02 -.885886675E+02 -.884770262E+02 -.883720768E+02 -.882731081E+02 -.881795288E+02 -.880908772E+02 -.880068409E+02 -.879272891E+02 -.878523197E+02 -.877823257E+02 -.877180836E+02 -.876608712E+02 -.876126185E+02 -.875761025E+02 -.875551978E+02 -.875551978E+02
 -.875726610E+02 -.875726610E+02 -.875952223E+02 -.876346536E+02 -.876867942E+02 -.877486702E+02 -.878182257E+02 -.878941122E+02 -.879755247E+02 -.880620740E+02 -.881536968E+02 -.882505824E+02 -.883531260E+02 -.884618918E+02 -.885775959E+02 -.887010962E+02 -.888333979E+02 -.889756589E+02 -.891292071E+02 -.892955587E+02 -.894764479E+02 -.896738583E+02 -.898900622E+02 -.901276627E+02 -.903896478E+02 -.906794531E+02 -.910010345E+02 -.913589457E+02 -.917583988E+02 -.922052483E+02 -.927057513E+02 -.932657794E+02 -.938888521E+02 -.945718853E+02 -.952969330E+02 -.960165314E+02 -.966293948E+02 -.969415347E+02 -.966042263E+02 -.950128977E+02 -.911342138E+02 -.832345917E+02 -.688049982E+02 -.445502081E+02 -.613956949E+01 0.533546551E+02 0.145900136E+03 0.293362978E+03 0.538727409E+03 0.971749116E+03 0.538726683E+03 0.293361540E+03 0.145898015E+03 0.533518964E+02 -.614290026E+01 -.445540224E+02 -.688091481E+02 -.832389277E+02 -.911387046E+02 -.950176608E+02 -.966093858E+02 -.969471476E+02 -.966354930E+02 -.960231447E+02 -.953041009E+02 -.945796621E+02 -.938973054E+02 -.932749834E+02 -.927157797E+02 -.922161688E+02 -.917702708E+02 -.913718204E+02 -.910149565E+02 -.906944635E+02 -.904057867E+02 -.901449714E+02 -.899085841E+02 -.896936400E+02 -.894975402E+02 -.893180178E+02 -.891530937E+02 -.890010370E+02 -.888603330E+02 -.887296548E+02 -.886078406E+02 -.884938752E+02 -.883868778E+02 -.882860944E+02 -.881908988E+02 -.881008004E+02 -.880154639E+02 -.879347403E+02 -.878587150E+02 -.877877734E+02 -.877226911E+02 -.876647517E+02 -.876158999E+02 -.875789389E+02 -.875577828E+02 -.875577828E+02
 -.875697848E+02 -.875697848E+02 -.875920673E+02 -.876310028E+02 -.876824746E+02 -.877435374E+02 -.878121517E+02 -.878869752E+02 -.879671991E+02 -.880524265E+02 -.881425780E+02 -.882378228E+02 -.883385273E+02 -.884452214E+02 -.885585781E+02 -.886794052E+02 -.888086455E+02 -.889473819E+02 -.890968499E+02 -.892584536E+02 -.894337893E+02 -.896246709E+02 -.898331581E+02 -.900615880E+02 -.903126106E+02 -.905892278E+02 -.908948295E+02 -.912332191E+02 -.916085998E+02 -.920254629E+02 -.924882321E+02 -.930003803E+02 -.935624726E+02 -.941682023E+02 -.947969640E+02 -.954009252E+02 -.958838687E+02 -.960679193E+02 -.956418317E+02 -.940794786E+02 -.905074132E+02 -.835403233E+02 -.713164674E+02 -.516513925E+02 -.223496550E+02 0.188807744E+02 0.740820765E+02 0.143016156E+03 0.218104370E+03 0.271056580E+03 0.218103641E+03 0.143014712E+03 0.740799455E+02 0.188780017E+02 -.223530036E+02 -.516552193E+02 -.713206199E+02 -.835446698E+02 -.905119244E+02 -.940842402E+02 -.956469709E+02 -.960735049E+02 -.958899413E+02 -.954075210E+02 -.948041271E+02 -.941759887E+02 -.935709482E+02 -.930096149E+02 -.924982935E+02 -.920364127E+02 -.916204929E+02 -.912461033E+02 -.909087479E+02 -.906042199E+02 -.903287160E+02 -.900788478E+02 -.898516159E+02 -.896443731E+02 -.894547866E+02 -.892808014E+02 -.891206086E+02 -.889726151E+02 -.888354183E+02 -.887077830E+02 -.885886224E+02 -.884769837E+02 -.883720370E+02 -.882730711E+02 -.881794946E+02 -.880908458E+02 -.880068124E+02 -.879272635E+02 -.878522970E+02 -.877823057E+02 -.877180662E+02 -.876608563E+02 -.876126056E+02 -.875760912E+02 -.875551874E+02 -.875551874E+02
 -.875613390E+02 -.875613390E+02 -.875828002E+02 -.876202795E+02 -.876697903E+02 -.877284712E+02 -.877943304E+02 -.878660441E+02 -.879427977E+02 -.880241700E+02 -.881100382E+02 -.882005114E+02 -.882958772E+02 -.883965690E+02 -.885031409E+02 -.886162591E+02 -.887366933E+02 -.888653185E+02 -.890031166E+02 -.891511848E+02 -.893107448E+02 -.894831508E+02 -.896698948E+02 -.898726103E+02 -.900930684E+02 -.903331617E+02 -.905948662E+02 -.908801630E+02 -.911908878E+02 -.915284445E+02 -.918932649E+02 -.922838019E+02 -.926946898E+02 -.931134772E+02 -.935150273E+02 -.938522973E+02 -.940417635E+02 -.939411285E+02 -.933158943E+02 -.917901913E+02 -.887840869E+02 -.834878041E+02 -.749231939E+02 -.621046832E+02 -.444006547E+02 -.218176617E+02 0.465696726E+01 0.323581982E+02 0.558451789E+02 0.665129347E+02 0.558444455E+02 0.323567441E+02 0.465481929E+01 -.218204605E+02 -.444040366E+02 -.621085383E+02 -.749273835E+02 -.834922335E+02 -.887887280E+02 -.917950685E+02 -.933210988E+02 -.939467494E+02 -.940478669E+02 -.938589383E+02 -.935222596E+02 -.931213572E+02 -.927032759E+02 -.922931517E+02 -.919034324E+02 -.915394790E+02 -.912028347E+02 -.908930638E+02 -.906087600E+02 -.903480866E+02 -.901090630E+02 -.898897153E+02 -.896881537E+02 -.895026100E+02 -.893314545E+02 -.891731990E+02 -.890264939E+02 -.888901209E+02 -.887629841E+02 -.886441004E+02 -.885325916E+02 -.884276771E+02 -.883286703E+02 -.882349789E+02 -.881461099E+02 -.880616827E+02 -.879814502E+02 -.879053321E+02 -.878334619E+02 -.877662524E+02 -.877044827E+02 -.876494115E+02 -.876029242E+02 -.875677209E+02 -.875475581E+02 -.875475581E+02
 -.875478118E+02 -.875478118E+02 -.875679594E+02 -.876031140E+02 -.876494973E+02 -.877043850E+02 -.877658642E+02 -.878326434E+02 -.879039049E+02 -.879791921E+02 -.880583203E+02 -.881413095E+02 -.882283331E+02 -.883196827E+02 -.884157415E+02 -.885169696E+02 -.886238900E+02 -.887370816E+02 -.888571707E+02 -.889848278E+02 -.891207588E+02 -.892656940E+02 -.894203676E+02 -.895854902E+02 -.897617043E+02 -.899495182E+02 -.901492019E+02 -.903606292E+02 -.905830333E+02 -.908146237E+02 -.910519777E+02 -.912890696E+02 -.915157221E+02 -.917151572E+02 -.918601796E+02 -.919073586E+02 -.917884170E+02 -.913980057E+02 -.905776277E+02 -.890981601E+02 -.866500150E+02 -.828544309E+02 -.773060956E+02 -.696771602E+02 -.599046708E+02 -.483814890E+02 -.360678321E+02 -.245553836E+02 -.160218803E+02 -.127523074E+02 -.160226164E+02 -.245568454E+02 -.360699939E+02 -.483843035E+02 -.599080652E+02 -.696810360E+02 -.773103576E+02 -.828590218E+02 -.866549151E+02 -.891033726E+02 -.905831824E+02 -.914039564E+02 -.917948265E+02 -.919142881E+02 -.918676863E+02 -.917232948E+02 -.915245411E+02 -.912986175E+02 -.910622983E+02 -.908257581E+02 -.905950205E+02 -.903735070E+02 -.901630076E+02 -.899642890E+02 -.897774784E+02 -.896023080E+02 -.894382723E+02 -.892847313E+02 -.891409773E+02 -.890062792E+02 -.888799108E+02 -.887611688E+02 -.886493839E+02 -.885439277E+02 -.884442176E+02 -.883497200E+02 -.882599548E+02 -.881745027E+02 -.880930150E+02 -.880152298E+02 -.879409962E+02 -.878703080E+02 -.878033508E+02 -.877405652E+02 -.876827302E+02 -.876310719E+02 -.875874018E+02 -.875542952E+02 -.875353181E+02 -.875353181E+02
 -.875299567E+02 -.875299567E+02 -.875483768E+02 -.875804778E+02 -.876227601E+02 -.876726833E+02 -.877284439E+02 -.877888000E+02 -.878529377E+02 -.879203631E+02 -.879908221E+02 -.880642321E+02 -.881406360E+02 -.882201621E+02 -.883029999E+02 -.883893766E+02 -.884795408E+02 -.885737452E+02 -.886722315E+02 -.887752144E+02 -.888828593E+02 -.889952541E+02 -.891123702E+02 -.892340107E+02 -.893597398E+02 -.894887849E+02 -.896199001E+02 -.897511750E+02 -.898797670E+02 -.900015198E+02 -.901104175E+02 -.901977974E+02 -.902512203E+02 -.902528622E+02 -.901772646E+02 -.899882934E+02 -.896352561E+02 -.890484388E+02 -.881349791E+02 -.867770315E+02 -.848352659E+02 -.821616687E+02 -.786274473E+02 -.741734739E+02 -.688821840E+02 -.630473421E+02 -.572041067E+02 -.520931834E+02 -.485440917E+02 -.472615978E+02 -.485448132E+02 -.520946131E+02 -.572062161E+02 -.630500846E+02 -.688854974E+02 -.741772909E+02 -.786317117E+02 -.821663462E+02 -.848403428E+02 -.867825079E+02 -.881408660E+02 -.890547578E+02 -.896420387E+02 -.899955777E+02 -.901850918E+02 -.902612744E+02 -.902602591E+02 -.902075027E+02 -.901208278E+02 -.900126719E+02 -.898916970E+02 -.897639191E+02 -.896334942E+02 -.895032654E+02 -.893751440E+02 -.892503778E+02 -.891297416E+02 -.890136735E+02 -.889023722E+02 -.887958691E+02 -.886940790E+02 -.885968387E+02 -.885039340E+02 -.884151211E+02 -.883301422E+02 -.882487389E+02 -.881706645E+02 -.880956966E+02 -.880236522E+02 -.879544074E+02 -.878879227E+02 -.878242777E+02 -.877637165E+02 -.877067087E+02 -.876540270E+02 -.876068485E+02 -.875668833E+02 -.875365378E+02 -.875191237E+02 -.875191237E+02
 -.875087154E+02 -.875087154E+02 -.875250906E+02 -.875535818E+02 -.875910262E+02 -.876351075E+02 -.876841599E+02 -.877370103E+02 -.877928602E+02 -.878511863E+02 -.879116682E+02 -.879741239E+02 -.880384672E+02 -.881046675E+02 -.881727249E+02 -.882426439E+02 -.883144134E+02 -.883879844E+02 -.884632494E+02 -.885400188E+02 -.886179911E+02 -.886967145E+02 -.887755398E+02 -.888535591E+02 -.889295272E+02 -.890017586E+02 -.890679923E+02 -.891252159E+02 -.891694355E+02 -.891953737E+02 -.891960734E+02 -.891623839E+02 -.890823004E+02 -.889401413E+02 -.887155639E+02 -.883824799E+02 -.879080259E+02 -.872519154E+02 -.863667170E+02 -.851998767E+02 -.836985799E+02 -.818188178E+02 -.795400380E+02 -.768856916E+02 -.739466313E+02 -.708990663E+02 -.680052084E+02 -.655866434E+02 -.639676645E+02 -.633965680E+02 -.639683415E+02 -.655879847E+02 -.680071889E+02 -.709016506E+02 -.739497775E+02 -.768893586E+02 -.795441919E+02 -.818234356E+02 -.837036497E+02 -.852053956E+02 -.863726890E+02 -.872583505E+02 -.879149395E+02 -.883898922E+02 -.887234996E+02 -.889486279E+02 -.890913676E+02 -.891720624E+02 -.892063945E+02 -.892063688E+02 -.891811366E+02 -.891376553E+02 -.890812031E+02 -.890157744E+02 -.889443825E+02 -.888692897E+02 -.887921836E+02 -.887143109E+02 -.886365813E+02 -.885596455E+02 -.884839572E+02 -.884098196E+02 -.883374222E+02 -.882668700E+02 -.881982063E+02 -.881314329E+02 -.880665268E+02 -.880034577E+02 -.879422064E+02 -.878827858E+02 -.878252675E+02 -.877698158E+02 -.877167306E+02 -.876665041E+02 -.876198920E+02 -.875780056E+02 -.875424270E+02 -.875153568E+02 -.874997991E+02 -.874997991E+02
 -.874851278E+02 -.874851278E+02 -.874992461E+02 -.875237595E+02 -.875558848E+02 -.875935627E+02 -.876352893E+02 -.876799804E+02 -.877268681E+02 -.877754147E+02 -.878252467E+02 -.878760984E+02 -.879277715E+02 -.879800992E+02 -.880329196E+02 -.880860510E+02 -.881392691E+02 -.881922844E+02 -.882447192E+02 -.882960817E+02 -.883457350E+02 -.883928581E+02 -.884364002E+02 -.884750236E+02 -.885070341E+02 -.885302948E+02 -.885421187E+02 -.885391390E+02 -.885171510E+02 -.884709232E+02 -.883939742E+02 -.882783180E+02 -.881141869E+02 -.878897548E+02 -.875909048E+02 -.872011193E+02 -.867016146E+02 -.860718985E+02 -.852909940E+02 -.843396228E+02 -.832036688E+02 -.818791682E+02 -.803787934E+02 -.787391471E+02 -.770271182E+02 -.753423901E+02 -.738127340E+02 -.725797941E+02 -.717759003E+02 -.714964743E+02 -.717765187E+02 -.725810221E+02 -.738145547E+02 -.753447808E+02 -.770300535E+02 -.787426018E+02 -.803827459E+02 -.818836025E+02 -.832085746E+02 -.843449955E+02 -.852968340E+02 -.860782103E+02 -.867084066E+02 -.872084032E+02 -.875986954E+02 -.878980700E+02 -.881230471E+02 -.882877452E+02 -.884039920E+02 -.884815564E+02 -.885284256E+02 -.885510820E+02 -.885547580E+02 -.885436591E+02 -.885211531E+02 -.884899280E+02 -.884521224E+02 -.884094317E+02 -.883631946E+02 -.883144632E+02 -.882640594E+02 -.882126213E+02 -.881606399E+02 -.881084901E+02 -.880564558E+02 -.880047518E+02 -.879535432E+02 -.879029645E+02 -.878531385E+02 -.878041985E+02 -.877563138E+02 -.877097212E+02 -.876647656E+02 -.876219497E+02 -.875819986E+02 -.875459399E+02 -.875152058E+02 -.874917603E+02 -.874782603E+02 -.874782603E+02
 -.874602445E+02 -.874602445E+02 -.874719978E+02 -.874923512E+02 -.875189282E+02 -.875499492E+02 -.875840921E+02 -.876203804E+02 -.876580940E+02 -.876966993E+02 -.877357895E+02 -.877750390E+02 -.878141648E+02 -.878528970E+02 -.878909529E+02 -.879280147E+02 -.879637081E+02 -.879975799E+02 -.880290785E+02 -.880575286E+02 -.880821045E+02 -.881017966E+02 -.881153748E+02 -.881213437E+02 -.881178921E+02 -.881028328E+02 -.880735346E+02 -.880268442E+02 -.879590033E+02 -.878655597E+02 -.877412811E+02 -.875800791E+02 -.873749627E+02 -.871180435E+02 -.868006299E+02 -.864134589E+02 -.859471271E+02 -.853927974E+02 -.847432612E+02 -.839944254E+02 -.831472549E+02 -.822101070E+02 -.812012271E+02 -.801509284E+02 -.791026962E+02 -.781122682E+02 -.772438462E+02 -.765631468E+02 -.761279967E+02 -.759783620E+02 -.761285568E+02 -.765642617E+02 -.772455058E+02 -.781144590E+02 -.791054028E+02 -.801541355E+02 -.812049208E+02 -.822142761E+02 -.831518914E+02 -.839995246E+02 -.847488220E+02 -.853988214E+02 -.859536188E+02 -.864204254E+02 -.868080807E+02 -.871259902E+02 -.873834193E+02 -.875890611E+02 -.877508055E+02 -.878756451E+02 -.879696693E+02 -.880381119E+02 -.880854260E+02 -.881153707E+02 -.881310998E+02 -.881352459E+02 -.881299971E+02 -.881171656E+02 -.880982474E+02 -.880744732E+02 -.880468530E+02 -.880162129E+02 -.879832269E+02 -.879484440E+02 -.879123111E+02 -.878751940E+02 -.878373956E+02 -.877991742E+02 -.877607621E+02 -.877223859E+02 -.876842902E+02 -.876467659E+02 -.876101856E+02 -.875750477E+02 -.875420309E+02 -.875120634E+02 -.874864087E+02 -.874667729E+02 -.874554394E+02 -.874554394E+02
 -.874350499E+02 -.874350499E+02 -.874444259E+02 -.874606069E+02 -.874816345E+02 -.875060222E+02 -.875326437E+02 -.875606449E+02 -.875893714E+02 -.876183123E+02 -.876470507E+02 -.876752271E+02 -.877025054E+02 -.877285497E+02 -.877530014E+02 -.877754594E+02 -.877954636E+02 -.878124735E+02 -.878258549E+02 -.878348570E+02 -.878385942E+02 -.878360199E+02 -.878259023E+02 -.878067943E+02 -.877770039E+02 -.877345596E+02 -.876771775E+02 -.876022270E+02 -.875067026E+02 -.873872040E+02 -.872399310E+02 -.870607038E+02 -.868450194E+02 -.865881629E+02 -.862853904E+02 -.859322086E+02 -.855247734E+02 -.850604293E+02 -.845384008E+02 -.839606304E+02 -.833327204E+02 -.826648877E+02 -.819727723E+02 -.812778640E+02 -.806072623E+02 -.799924896E+02 -.794671941E+02 -.790638180E+02 -.788096411E+02 -.787229377E+02 -.788101465E+02 -.790648256E+02 -.794686981E+02 -.799944819E+02 -.806097337E+02 -.812808052E+02 -.819761743E+02 -.826687428E+02 -.833370227E+02 -.839653761E+02 -.845435881E+02 -.850660584E+02 -.855308466E+02 -.859387299E+02 -.862923656E+02 -.865955997E+02 -.868529270E+02 -.870690926E+02 -.872488130E+02 -.873965920E+02 -.875166108E+02 -.876126705E+02 -.876881722E+02 -.877461222E+02 -.877891513E+02 -.878195446E+02 -.878392739E+02 -.878500320E+02 -.878532659E+02 -.878502077E+02 -.878419036E+02 -.878292394E+02 -.878129636E+02 -.877937081E+02 -.877720070E+02 -.877483130E+02 -.877230135E+02 -.876964467E+02 -.876689171E+02 -.876407137E+02 -.876121301E+02 -.875834894E+02 -.875551729E+02 -.875276579E+02 -.875015622E+02 -.874777009E+02 -.874571559E+02 -.874413627E+02 -.874322187E+02 -.874322187E+02
 -.874104045E+02 -.874104045E+02 -.874174732E+02 -.874296133E+02 -.874452829E+02 -.874632915E+02 -.874827160E+02 -.875028359E+02 -.875230766E+02 -.875429681E+02 -.875621049E+02 -.875801187E+02 -.875966513E+02 -.876113352E+02 -.876237773E+02 -.876335411E+02 -.876401358E+02 -.876429980E+02 -.876414833E+02 -.876348498E+02 -.876222460E+02 -.876026939E+02 -.875750757E+02 -.875381176E+02 -.874903762E+02 -.874302257E+02 -.873558476E+02 -.872652275E+02 -.871561580E+02 -.870262563E+02 -.868729964E+02 -.866937662E+02 -.864859536E+02 -.862470710E+02 -.859749271E+02 -.856678512E+02 -.853249765E+02 -.849465815E+02 -.845344800E+02 -.840924370E+02 -.836265728E+02 -.831456913E+02 -.826614510E+02 -.821882813E+02 -.817429454E+02 -.813436822E+02 -.810089220E+02 -.807556685E+02 -.805977463E+02 -.805442062E+02 -.805981999E+02 -.807565737E+02 -.810102755E+02 -.813454791E+02 -.817451801E+02 -.821909478E+02 -.826645435E+02 -.831492046E+02 -.836305027E+02 -.840967803E+02 -.845392348E+02 -.849517473E+02 -.853305538E+02 -.856738421E+02 -.859813348E+02 -.862539000E+02 -.864932093E+02 -.867014553E+02 -.868811261E+02 -.870348350E+02 -.871651948E+02 -.872747321E+02 -.873658304E+02 -.874406971E+02 -.875013473E+02 -.875495995E+02 -.875870801E+02 -.876152324E+02 -.876353298E+02 -.876484900E+02 -.876556899E+02 -.876577805E+02 -.876555015E+02 -.876494947E+02 -.876403171E+02 -.876284534E+02 -.876143281E+02 -.875983178E+02 -.875807642E+02 -.875619886E+02 -.875423082E+02 -.875220558E+02 -.875016034E+02 -.874813915E+02 -.874619644E+02 -.874440140E+02 -.874284338E+02 -.874163852E+02 -.874093792E+02 -.874093792E+02
 -.873870098E+02 -.873870098E+02 -.873919060E+02 -.874002502E+02 -.874109026E+02 -.874229631E+02 -.874357125E+02 -.874485696E+02 -.874610503E+02 -.874727397E+02 -.874832624E+02 -.874922626E+02 -.874993858E+02 -.875042627E+02 -.875064985E+02 -.875056593E+02 -.875012654E+02 -.874927773E+02 -.874795912E+02 -.874610288E+02 -.874363306E+02 -.874046470E+02 -.873650331E+02 -.873164429E+02 -.872577271E+02 -.871876334E+02 -.871048113E+02 -.870078229E+02 -.868951628E+02 -.867652881E+02 -.866166627E+02 -.864478181E+02 -.862574336E+02 -.860444403E+02 -.858081494E+02 -.855484057E+02 -.852657644E+02 -.849616835E+02 -.846387224E+02 -.843007257E+02 -.839529692E+02 -.836022331E+02 -.832567657E+02 -.829261013E+02 -.826207023E+02 -.823514173E+02 -.821287772E+02 -.819621856E+02 -.818590999E+02 -.818243202E+02 -.818595037E+02 -.819629921E+02 -.821299842E+02 -.823530218E+02 -.826227007E+02 -.829284898E+02 -.832595403E+02 -.836053900E+02 -.839565053E+02 -.843046382E+02 -.846430094E+02 -.849663437E+02 -.852707972E+02 -.855538116E+02 -.858139294E+02 -.860505964E+02 -.862639683E+02 -.864547346E+02 -.866239647E+02 -.867729796E+02 -.869032486E+02 -.870163079E+02 -.871137007E+02 -.871969322E+02 -.872674405E+02 -.873265759E+02 -.873755907E+02 -.874156338E+02 -.874477503E+02 -.874728844E+02 -.874918844E+02 -.875055088E+02 -.875144335E+02 -.875192593E+02 -.875205199E+02 -.875186901E+02 -.875141936E+02 -.875074123E+02 -.874986955E+02 -.874883708E+02 -.874767566E+02 -.874641764E+02 -.874509766E+02 -.874375484E+02 -.874243529E+02 -.874119537E+02 -.874010547E+02 -.873925473E+02 -.873875677E+02 -.873875677E+02
 -.873653937E+02 -.873653937E+02 -.873682992E+02 -.873731738E+02 -.873792555E+02 -.873859211E+02 -.873926500E+02 -.873990010E+02 -.874045864E+02 -.874090562E+02 -.874120790E+02 -.874133284E+02 -.874124724E+02 -.874091623E+02 -.874030256E+02 -.873936579E+02 -.873806175E+02 -.873634188E+02 -.873415280E+02 -.873143599E+02 -.872812738E+02 -.872415721E+02 -.871944991E+02 -.871392426E+02 -.870749381E+02 -.870006761E+02 -.869155133E+02 -.868184901E+02 -.867086541E+02 -.865850916E+02 -.864469690E+02 -.862935842E+02 -.861244298E+02 -.859392673E+02 -.857382137E+02 -.855218362E+02 -.852912528E+02 -.850482322E+02 -.847952834E+02 -.845357253E+02 -.842737200E+02 -.840142553E+02 -.837630606E+02 -.835264440E+02 -.833110445E+02 -.831235045E+02 -.829700804E+02 -.828562237E+02 -.827861777E+02 -.827626392E+02 -.827865333E+02 -.828569343E+02 -.829711444E+02 -.831249200E+02 -.833128090E+02 -.835285547E+02 -.837655147E+02 -.840170498E+02 -.842768521E+02 -.845391925E+02 -.847990834E+02 -.850523631E+02 -.852957133E+02 -.855266251E+02 -.857433303E+02 -.859447113E+02 -.861302012E+02 -.862996833E+02 -.864533963E+02 -.865918477E+02 -.867157397E+02 -.868259060E+02 -.869232598E+02 -.870087536E+02 -.870833464E+02 -.871479812E+02 -.872035668E+02 -.872509671E+02 -.872909930E+02 -.873243990E+02 -.873518815E+02 -.873740791E+02 -.873915750E+02 -.874048994E+02 -.874145336E+02 -.874209144E+02 -.874244388E+02 -.874254693E+02 -.874243408E+02 -.874213674E+02 -.874168506E+02 -.874110899E+02 -.874043939E+02 -.873970949E+02 -.873895659E+02 -.873822406E+02 -.873756380E+02 -.873703911E+02 -.873672814E+02 -.873672814E+02
 -.873459134E+02 -.873459134E+02 -.873470401E+02 -.873488221E+02 -.873508446E+02 -.873527408E+02 -.873541782E+02 -.873548516E+02 -.873544713E+02 -.873527577E+02 -.873494314E+02 -.873442076E+02 -.873367891E+02 -.873268627E+02 -.873140933E+02 -.872981218E+02 -.872785607E+02 -.872549921E+02 -.872269656E+02 -.871939985E+02 -.871555747E+02 -.871111469E+02 -.870601386E+02 -.870019493E+02 -.869359616E+02 -.868615510E+02 -.867780995E+02 -.866850131E+02 -.865817433E+02 -.864678154E+02 -.863428606E+02 -.862066555E+02 -.860591664E+02 -.859005986E+02 -.857314499E+02 -.855525650E+02 -.853651884E+02 -.851710110E+02 -.849722046E+02 -.847714384E+02 -.845718693E+02 -.843771004E+02 -.841911012E+02 -.840180859E+02 -.838623520E+02 -.837280830E+02 -.836191300E+02 -.835387862E+02 -.834895787E+02 -.834730982E+02 -.834898876E+02 -.835394035E+02 -.836200547E+02 -.837293135E+02 -.838638864E+02 -.840199220E+02 -.841932365E+02 -.843795324E+02 -.845745953E+02 -.847744558E+02 -.849755107E+02 -.851746032E+02 -.853690642E+02 -.855567222E+02 -.857358862E+02 -.859053118E+02 -.860641542E+02 -.862119158E+02 -.863483909E+02 -.864736133E+02 -.865878062E+02 -.866913379E+02 -.867846827E+02 -.868683884E+02 -.869430485E+02 -.870092803E+02 -.870677072E+02 -.871189455E+02 -.871635944E+02 -.872022287E+02 -.872353942E+02 -.872636046E+02 -.872873406E+02 -.873070491E+02 -.873231444E+02 -.873360098E+02 -.873459993E+02 -.873534412E+02 -.873586407E+02 -.873618845E+02 -.873634455E+02 -.873635881E+02 -.873625750E+02 -.873606745E+02 -.873581697E+02 -.873553678E+02 -.873526119E+02 -.873502938E+02 -.873488680E+02 -.873488680E+02
 -.873287704E+02 -.873287704E+02 -.873283454E+02 -.873274367E+02 -.873259406E+02 -.873237226E+02 -.873206235E+02 -.873164659E+02 -.873110555E+02 -.873041845E+02 -.872956299E+02 -.872851541E+02 -.872725029E+02 -.872574057E+02 -.872395736E+02 -.872186992E+02 -.871944557E+02 -.871664967E+02 -.871344566E+02 -.870979516E+02 -.870565824E+02 -.870099365E+02 -.869575929E+02 -.868991282E+02 -.868341242E+02 -.867621784E+02 -.866829164E+02 -.865960068E+02 -.865011800E+02 -.863982487E+02 -.862871332E+02 -.861678875E+02 -.860407294E+02 -.859060710E+02 -.857645495E+02 -.856170562E+02 -.854647622E+02 -.853091361E+02 -.851519525E+02 -.849952868E+02 -.848414928E+02 -.846931615E+02 -.845530577E+02 -.844240356E+02 -.843089352E+02 -.842104632E+02 -.841310665E+02 -.840728076E+02 -.840372518E+02 -.840253769E+02 -.840375155E+02 -.840733346E+02 -.841318558E+02 -.842115135E+02 -.843102449E+02 -.844256027E+02 -.845548797E+02 -.846952360E+02 -.848438170E+02 -.849978576E+02 -.851547669E+02 -.853121908E+02 -.854680537E+02 -.856205811E+02 -.857683040E+02 -.859100513E+02 -.860449314E+02 -.861723067E+02 -.862917648E+02 -.864030877E+02 -.865062206E+02 -.866012429E+02 -.866883409E+02 -.867677835E+02 -.868399013E+02 -.869050675E+02 -.869636835E+02 -.870161659E+02 -.870629367E+02 -.871044151E+02 -.871410114E+02 -.871731231E+02 -.872011312E+02 -.872253985E+02 -.872462683E+02 -.872640643E+02 -.872790905E+02 -.872916323E+02 -.873019572E+02 -.873103164E+02 -.873169462E+02 -.873220703E+02 -.873259009E+02 -.873286408E+02 -.873304850E+02 -.873316209E+02 -.873322290E+02 -.873324810E+02 -.873325363E+02 -.873325363E+02
 -.873140339E+02 -.873140339E+02 -.873122873E+02 -.873090930E+02 -.873046198E+02 -.872989386E+02 -.872920456E+02 -.872838804E+02 -.872743386E+02 -.872632817E+02 -.872505438E+02 -.872359362E+02 -.872192506E+02 -.872002617E+02 -.871787291E+02 -.871543984E+02 -.871270030E+02 -.870962647E+02 -.870618963E+02 -.870236032E+02 -.869810872E+02 -.869340493E+02 -.868821957E+02 -.868252426E+02 -.867629244E+02 -.866950026E+02 -.866212759E+02 -.865415927E+02 -.864558650E+02 -.863640835E+02 -.862663348E+02 -.861628193E+02 -.860538695E+02 -.859399676E+02 -.858217629E+02 -.857000854E+02 -.855759561E+02 -.854505911E+02 -.853253990E+02 -.852019677E+02 -.850820427E+02 -.849674914E+02 -.848602580E+02 -.847623054E+02 -.846755491E+02 -.846017842E+02 -.845426108E+02 -.844993621E+02 -.844730408E+02 -.844642701E+02 -.844732609E+02 -.844998018E+02 -.845432694E+02 -.846026604E+02 -.846766411E+02 -.847636112E+02 -.848617753E+02 -.849692174E+02 -.850839743E+02 -.852041016E+02 -.853277314E+02 -.854531181E+02 -.855786734E+02 -.857029884E+02 -.858248466E+02 -.859432267E+02 -.860572981E+02 -.861664112E+02 -.862700831E+02 -.863679808E+02 -.864599031E+02 -.865457628E+02 -.866255680E+02 -.866994058E+02 -.867674268E+02 -.868298309E+02 -.868868552E+02 -.869387638E+02 -.869858385E+02 -.870283715E+02 -.870666594E+02 -.871009984E+02 -.871316805E+02 -.871589905E+02 -.871832038E+02 -.872045852E+02 -.872233873E+02 -.872398501E+02 -.872541998E+02 -.872666485E+02 -.872773931E+02 -.872866136E+02 -.872944709E+02 -.873011038E+02 -.873066239E+02 -.873111084E+02 -.873145907E+02 -.873170464E+02 -.873183752E+02 -.873183752E+02
 -.873016680E+02 -.873016680E+02 -.872988229E+02 -.872937350E+02 -.872868055E+02 -.872782829E+02 -.872682993E+02 -.872568985E+02 -.872440578E+02 -.872297037E+02 -.872137245E+02 -.871959794E+02 -.871763053E+02 -.871545214E+02 -.871304342E+02 -.871038393E+02 -.870745258E+02 -.870422767E+02 -.870068733E+02 -.869680966E+02 -.869257319E+02 -.868795716E+02 -.868294205E+02 -.867751008E+02 -.867164585E+02 -.866533708E+02 -.865857543E+02 -.865135741E+02 -.864368538E+02 -.863556864E+02 -.862702450E+02 -.861807948E+02 -.860877029E+02 -.859914492E+02 -.858926340E+02 -.857919838E+02 -.856903539E+02 -.855887261E+02 -.854882018E+02 -.853899889E+02 -.852953819E+02 -.852057357E+02 -.851224330E+02 -.850468450E+02 -.849802891E+02 -.849239834E+02 -.848790012E+02 -.848462286E+02 -.848263276E+02 -.848197072E+02 -.848265059E+02 -.848465848E+02 -.848795344E+02 -.849246923E+02 -.849811719E+02 -.850478995E+02 -.851236567E+02 -.852071257E+02 -.852969346E+02 -.853917005E+02 -.854900681E+02 -.855907424E+02 -.856925151E+02 -.857942844E+02 -.858950678E+02 -.859940097E+02 -.860903827E+02 -.861835861E+02 -.862731394E+02 -.863586743E+02 -.864399252E+02 -.865167178E+02 -.865889581E+02 -.866566213E+02 -.867197410E+02 -.867783993E+02 -.868327174E+02 -.868828476E+02 -.869289657E+02 -.869712651E+02 -.870099511E+02 -.870452365E+02 -.870773376E+02 -.871064712E+02 -.871328521E+02 -.871566905E+02 -.871781905E+02 -.871975477E+02 -.872149476E+02 -.872305628E+02 -.872445504E+02 -.872570473E+02 -.872681649E+02 -.872779816E+02 -.872865327E+02 -.872937963E+02 -.872996762E+02 -.873039775E+02 -.873063758E+02 -.873063758E+02
 -.872915580E+02 -.872915580E+02 -.872878242E+02 -.872812096E+02 -.872723091E+02 -.872615208E+02 -.872490926E+02 -.872351590E+02 -.872197691E+02 -.872029080E+02 -.871845142E+02 -.871644911E+02 -.871427177E+02 -.871190547E+02 -.870933513E+02 -.870654486E+02 -.870351839E+02 -.870023932E+02 -.869669148E+02 -.869285917E+02 -.868872751E+02 -.868428283E+02 -.867951299E+02 -.867440795E+02 -.866896013E+02 -.866316511E+02 -.865702218E+02 -.865053500E+02 -.864371230E+02 -.863656861E+02 -.862912492E+02 -.862140939E+02 -.861345794E+02 -.860531473E+02 -.859703250E+02 -.858867272E+02 -.858030543E+02 -.857200883E+02 -.856386851E+02 -.855597625E+02 -.854842847E+02 -.854132429E+02 -.853476324E+02 -.852884260E+02 -.852365466E+02 -.851928380E+02 -.851580369E+02 -.851327469E+02 -.851174164E+02 -.851123214E+02 -.851175550E+02 -.851330236E+02 -.851584508E+02 -.851933877E+02 -.852372302E+02 -.852892411E+02 -.853485762E+02 -.854143121E+02 -.854854755E+02 -.855610707E+02 -.856401060E+02 -.857216166E+02 -.858046840E+02 -.858884520E+02 -.859721379E+02 -.860550406E+02 -.861365447E+02 -.862161220E+02 -.862933301E+02 -.863678090E+02 -.864392761E+02 -.865075204E+02 -.865723954E+02 -.866338127E+02 -.866917342E+02 -.867461655E+02 -.867971494E+02 -.868447595E+02 -.868890947E+02 -.869302741E+02 -.869684325E+02 -.870037166E+02 -.870362812E+02 -.870662864E+02 -.870938947E+02 -.871192688E+02 -.871425689E+02 -.871639501E+02 -.871835595E+02 -.872015326E+02 -.872179885E+02 -.872330236E+02 -.872467032E+02 -.872590508E+02 -.872700337E+02 -.872795435E+02 -.872873723E+02 -.872931802E+02 -.872964542E+02 -.872964542E+02
 -.872835353E+02 -.872835353E+02 -.872791049E+02 -.872712982E+02 -.872608672E+02 -.872483325E+02 -.872340387E+02 -.872181964E+02 -.872009164E+02 -.871822354E+02 -.871621359E+02 -.871405611E+02 -.871174275E+02 -.870926332E+02 -.870660647E+02 -.870376024E+02 -.870071248E+02 -.869745116E+02 -.869396471E+02 -.869024233E+02 -.868627421E+02 -.868205197E+02 -.867756886E+02 -.867282023E+02 -.866780383E+02 -.866252031E+02 -.865697361E+02 -.865117144E+02 -.864512574E+02 -.863885313E+02 -.863237531E+02 -.862571947E+02 -.861891858E+02 -.861201158E+02 -.860504346E+02 -.859806519E+02 -.859113345E+02 -.858431009E+02 -.857766150E+02 -.857125759E+02 -.856517063E+02 -.855947383E+02 -.855423969E+02 -.854953826E+02 -.854543529E+02 -.854199035E+02 -.853925505E+02 -.853727143E+02 -.853607056E+02 -.853567150E+02 -.853608067E+02 -.853729160E+02 -.853928518E+02 -.854203028E+02 -.854548482E+02 -.854959715E+02 -.855430763E+02 -.855955047E+02 -.856525555E+02 -.857135032E+02 -.857776152E+02 -.858441682E+02 -.859124624E+02 -.859818334E+02 -.860516618E+02 -.861213802E+02 -.861904781E+02 -.862585048E+02 -.863250699E+02 -.863898428E+02 -.864525505E+02 -.865129749E+02 -.865709486E+02 -.866263510E+02 -.866791036E+02 -.867291652E+02 -.867765280E+02 -.868212124E+02 -.868632633E+02 -.869027460E+02 -.869397426E+02 -.869743490E+02 -.870066715E+02 -.870368244E+02 -.870649272E+02 -.870911022E+02 -.871154717E+02 -.871381552E+02 -.871592654E+02 -.871789041E+02 -.871971556E+02 -.872140796E+02 -.872297002E+02 -.872439925E+02 -.872568645E+02 -.872681346E+02 -.872775008E+02 -.872845031E+02 -.872884738E+02 -.872884738E+02
 -.872773987E+02 -.872773987E+02 -.872724433E+02 -.872637428E+02 -.872521723E+02 -.872383502E+02 -.872226983E+02 -.872054902E+02 -.871868881E+02 -.871669722E+02 -.871457628E+02 -.871232381E+02 -.870993468E+02 -.870740193E+02 -.870471740E+02 -.870187244E+02 -.869885826E+02 -.869566637E+02 -.869228884E+02 -.868871859E+02 -.868494965E+02 -.868097744E+02 -.867679900E+02 -.867241335E+02 -.866782168E+02 -.866302773E+02 -.865803805E+02 -.865286234E+02 -.864751373E+02 -.864200906E+02 -.863636909E+02 -.863061875E+02 -.862478721E+02 -.861890791E+02 -.861301859E+02 -.860716100E+02 -.860138070E+02 -.859572651E+02 -.859024999E+02 -.858500463E+02 -.858004498E+02 -.857542563E+02 -.857120003E+02 -.856741934E+02 -.856413112E+02 -.856137817E+02 -.855919732E+02 -.855761842E+02 -.855666342E+02 -.855634579E+02 -.855667003E+02 -.855763157E+02 -.855921692E+02 -.856140405E+02 -.856416307E+02 -.856745709E+02 -.857124326E+02 -.857547395E+02 -.858009796E+02 -.858506176E+02 -.859031072E+02 -.859579021E+02 -.860144668E+02 -.860722849E+02 -.861308675E+02 -.861897583E+02 -.862485388E+02 -.863068310E+02 -.863642993E+02 -.864206509E+02 -.864756358E+02 -.865290449E+02 -.865807088E+02 -.866304948E+02 -.866783046E+02 -.867240710E+02 -.867677551E+02 -.868093431E+02 -.868488434E+02 -.868862834E+02 -.869217072E+02 -.869551726E+02 -.869867490E+02 -.870165145E+02 -.870445541E+02 -.870709569E+02 -.870958136E+02 -.871192129E+02 -.871412379E+02 -.871619606E+02 -.871814351E+02 -.871996885E+02 -.872167092E+02 -.872324305E+02 -.872467111E+02 -.872593078E+02 -.872698424E+02 -.872777580E+02 -.872822638E+02 -.872822638E+02
 -.872729312E+02 -.872729312E+02 -.872676014E+02 -.872582680E+02 -.872458985E+02 -.872311862E+02 -.872146131E+02 -.871965029E+02 -.871770590E+02 -.871563977E+02 -.871345707E+02 -.871115857E+02 -.870874188E+02 -.870620273E+02 -.870353563E+02 -.870073464E+02 -.869779367E+02 -.869470702E+02 -.869146953E+02 -.868807695E+02 -.868452607E+02 -.868081501E+02 -.867694340E+02 -.867291260E+02 -.866872592E+02 -.866438882E+02 -.865990910E+02 -.865529713E+02 -.865056603E+02 -.864573180E+02 -.864081346E+02 -.863583312E+02 -.863081602E+02 -.862579045E+02 -.862078769E+02 -.861584174E+02 -.861098911E+02 -.860626836E+02 -.860171963E+02 -.859738409E+02 -.859330323E+02 -.858951814E+02 -.858606869E+02 -.858299271E+02 -.858032513E+02 -.857809717E+02 -.857633556E+02 -.857506184E+02 -.857429184E+02 -.857403522E+02 -.857429520E+02 -.857506850E+02 -.857634541E+02 -.857811005E+02 -.858034080E+02 -.858301089E+02 -.858608905E+02 -.858954027E+02 -.859332668E+02 -.859740833E+02 -.860174408E+02 -.860629235E+02 -.861101192E+02 -.861586256E+02 -.862080564E+02 -.862580458E+02 -.863082527E+02 -.863583637E+02 -.864080946E+02 -.864571923E+02 -.865054344E+02 -.865526297E+02 -.865986168E+02 -.866432635E+02 -.866864646E+02 -.867281405E+02 -.867682352E+02 -.868067139E+02 -.868435614E+02 -.868787796E+02 -.869123858E+02 -.869444102E+02 -.869748944E+02 -.870038889E+02 -.870314516E+02 -.870576451E+02 -.870825338E+02 -.871061812E+02 -.871286451E+02 -.871499722E+02 -.871701907E+02 -.871893000E+02 -.872072579E+02 -.872239634E+02 -.872392343E+02 -.872527783E+02 -.872641568E+02 -.872727376E+02 -.872776354E+02 -.872776354E+02
 -.872699139E+02 -.872699139E+02 -.872643393E+02 -.872545967E+02 -.872417196E+02 -.872264552E+02 -.872093307E+02 -.871907075E+02 -.871708215E+02 -.871498174E+02 -.871277727E+02 -.871047190E+02 -.870806552E+02 -.870555607E+02 -.870294023E+02 -.870021420E+02 -.869737407E+02 -.869441623E+02 -.869133768E+02 -.868813617E+02 -.868481049E+02 -.868136060E+02 -.867778781E+02 -.867409493E+02 -.867028642E+02 -.866636854E+02 -.866234950E+02 -.865823952E+02 -.865405104E+02 -.864979868E+02 -.864549939E+02 -.864117241E+02 -.863683924E+02 -.863252359E+02 -.862825121E+02 -.862404972E+02 -.861994836E+02 -.861597763E+02 -.861216893E+02 -.860855413E+02 -.860516503E+02 -.860203287E+02 -.859918769E+02 -.859665782E+02 -.859446925E+02 -.859264506E+02 -.859120495E+02 -.859016473E+02 -.858953598E+02 -.858932574E+02 -.858953636E+02 -.859016544E+02 -.859120587E+02 -.859264602E+02 -.859447001E+02 -.859665810E+02 -.859918713E+02 -.860203106E+02 -.860516150E+02 -.860854833E+02 -.861216026E+02 -.861596540E+02 -.861993183E+02 -.862402806E+02 -.862822352E+02 -.863248888E+02 -.863679645E+02 -.864112037E+02 -.864543685E+02 -.864972428E+02 -.865396331E+02 -.865813690E+02 -.866223029E+02 -.866623094E+02 -.867012847E+02 -.867391455E+02 -.867758277E+02 -.868112852E+02 -.868454884E+02 -.868784226E+02 -.869100867E+02 -.869404915E+02 -.869696584E+02 -.869976173E+02 -.870244050E+02 -.870500632E+02 -.870746355E+02 -.870981647E+02 -.871206877E+02 -.871422302E+02 -.871627985E+02 -.871823692E+02 -.872008751E+02 -.872181871E+02 -.872340908E+02 -.872482559E+02 -.872601979E+02 -.872692287E+02 -.872743941E+02 -.872743941E+02
 -.872681349E+02 -.872681349E+02 -.872624251E+02 -.872524625E+02 -.872393229E+02 -.872237898E+02 -.872064216E+02 -.871876069E+02 -.871676058E+02 -.871465848E+02 -.871246419E+02 -.871018273E+02 -.870781586E+02 -.870536327E+02 -.870282338E+02 -.870019408E+02 -.869747312E+02 -.869465853E+02 -.869174881E+02 -.868874323E+02 -.868564193E+02 -.868244607E+02 -.867915799E+02 -.867578131E+02 -.867232102E+02 -.866878360E+02 -.866517710E+02 -.866151118E+02 -.865779721E+02 -.865404827E+02 -.865027917E+02 -.864650643E+02 -.864274822E+02 -.863902426E+02 -.863535570E+02 -.863176495E+02 -.862827545E+02 -.862491141E+02 -.862169751E+02 -.861865856E+02 -.861581915E+02 -.861320321E+02 -.861083364E+02 -.860873187E+02 -.860691747E+02 -.860540776E+02 -.860421742E+02 -.860335823E+02 -.860283877E+02 -.860266427E+02 -.860283646E+02 -.860335354E+02 -.860421025E+02 -.860539792E+02 -.860690474E+02 -.860871594E+02 -.861081415E+02 -.861317975E+02 -.861579124E+02 -.861862564E+02 -.862165897E+02 -.862486656E+02 -.862822353E+02 -.863170513E+02 -.863528706E+02 -.863894581E+02 -.864265889E+02 -.864640506E+02 -.865016449E+02 -.865391893E+02 -.865765176E+02 -.866134805E+02 -.866499462E+02 -.866857998E+02 -.867209433E+02 -.867552952E+02 -.867887893E+02 -.868213741E+02 -.868530124E+02 -.868836791E+02 -.869133614E+02 -.869420568E+02 -.869697720E+02 -.869965218E+02 -.870223273E+02 -.870472139E+02 -.870712090E+02 -.870943386E+02 -.871166228E+02 -.871380702E+02 -.871586693E+02 -.871783780E+02 -.871971093E+02 -.872147124E+02 -.872309481E+02 -.872454582E+02 -.872577252E+02 -.872670224E+02 -.872723490E+02 -.872723490E+02
 -.872673963E+02 -.872673963E+02 -.872616428E+02 -.872516173E+02 -.872384183E+02 -.872228500E+02 -.872054902E+02 -.871867453E+02 -.871668925E+02 -.871461140E+02 -.871245233E+02 -.871021853E+02 -.870791319E+02 -.870553737E+02 -.870309088E+02 -.870057289E+02 -.869798243E+02 -.869531871E+02 -.869258139E+02 -.868977072E+02 -.868688777E+02 -.868393445E+02 -.868091367E+02 -.867782943E+02 -.867468684E+02 -.867149224E+02 -.866825319E+02 -.866497858E+02 -.866167858E+02 -.865836469E+02 -.865504971E+02 -.865174770E+02 -.864847392E+02 -.864524473E+02 -.864207749E+02 -.863899036E+02 -.863600219E+02 -.863313227E+02 -.863040009E+02 -.862782510E+02 -.862542644E+02 -.862322262E+02 -.862123124E+02 -.861946871E+02 -.861794991E+02 -.861668797E+02 -.861569401E+02 -.861497688E+02 -.861454305E+02 -.861439643E+02 -.861453832E+02 -.861496737E+02 -.861567960E+02 -.861666848E+02 -.861792510E+02 -.861943829E+02 -.862119485E+02 -.862317984E+02 -.862537678E+02 -.862776802E+02 -.863033496E+02 -.863305842E+02 -.863591886E+02 -.863889671E+02 -.864197262E+02 -.864512767E+02 -.864834358E+02 -.865160294E+02 -.865488929E+02 -.865818728E+02 -.866148275E+02 -.866476280E+02 -.866801584E+02 -.867123156E+02 -.867440100E+02 -.867751644E+02 -.868057144E+02 -.868356076E+02 -.868648029E+02 -.868932700E+02 -.869209885E+02 -.869479470E+02 -.869741425E+02 -.869995787E+02 -.870242650E+02 -.870482147E+02 -.870714423E+02 -.870939609E+02 -.871157771E+02 -.871368858E+02 -.871572615E+02 -.871768474E+02 -.871955412E+02 -.872131756E+02 -.872294941E+02 -.872441190E+02 -.872565116E+02 -.872659209E+02 -.872713190E+02 -.872713190E+02
 -.872675178E+02 -.872675178E+02 -.872617957E+02 -.872518359E+02 -.872387430E+02 -.872233289E+02 -.872061805E+02 -.871877142E+02 -.871682179E+02 -.871478847E+02 -.871268389E+02 -.871051564E+02 -.870828800E+02 -.870600310E+02 -.870366177E+02 -.870126418E+02 -.869881031E+02 -.869630024E+02 -.869373440E+02 -.869111377E+02 -.868843996E+02 -.868571532E+02 -.868294305E+02 -.868012719E+02 -.867727275E+02 -.867438569E+02 -.867147298E+02 -.866854259E+02 -.866560353E+02 -.866266577E+02 -.865974031E+02 -.865683903E+02 -.865397472E+02 -.865116092E+02 -.864841187E+02 -.864574234E+02 -.864316752E+02 -.864070283E+02 -.863836376E+02 -.863616565E+02 -.863412351E+02 -.863225177E+02 -.863056408E+02 -.862907311E+02 -.862779031E+02 -.862672574E+02 -.862588790E+02 -.862528353E+02 -.862491757E+02 -.862479296E+02 -.862491071E+02 -.862526976E+02 -.862586709E+02 -.862669773E+02 -.862775485E+02 -.862902992E+02 -.863051280E+02 -.863219198E+02 -.863405474E+02 -.863608736E+02 -.863827533E+02 -.864060359E+02 -.864305672E+02 -.864561917E+02 -.864827545E+02 -.865101028E+02 -.865380882E+02 -.865665675E+02 -.865954043E+02 -.866244702E+02 -.866536451E+02 -.866828185E+02 -.867118893E+02 -.867407667E+02 -.867693698E+02 -.867976280E+02 -.868254806E+02 -.868528763E+02 -.868797737E+02 -.869061397E+02 -.869319500E+02 -.869571877E+02 -.869818431E+02 -.870059122E+02 -.870293959E+02 -.870522984E+02 -.870746246E+02 -.870963773E+02 -.871175530E+02 -.871381357E+02 -.871580890E+02 -.871773450E+02 -.871957902E+02 -.872132458E+02 -.872294437E+02 -.872439947E+02 -.872563483E+02 -.872657421E+02 -.872711375E+02 -.872711375E+02
 -.872683388E+02 -.872683388E+02 -.872627086E+02 -.872529180E+02 -.872400636E+02 -.872249544E+02 -.872081780E+02 -.871901542E+02 -.871711760E+02 -.871514430E+02 -.871310869E+02 -.871101912E+02 -.870888066E+02 -.870669624E+02 -.870446746E+02 -.870219523E+02 -.869988021E+02 -.869752311E+02 -.869512490E+02 -.869268700E+02 -.869021135E+02 -.868770052E+02 -.868515775E+02 -.868258701E+02 -.867999301E+02 -.867738125E+02 -.867475803E+02 -.867213042E+02 -.866950629E+02 -.866689427E+02 -.866430371E+02 -.866174467E+02 -.865922781E+02 -.865676435E+02 -.865436599E+02 -.865204475E+02 -.864981294E+02 -.864768293E+02 -.864566709E+02 -.864377761E+02 -.864202631E+02 -.864042455E+02 -.863898300E+02 -.863771154E+02 -.863661905E+02 -.863571332E+02 -.863500091E+02 -.863448701E+02 -.863417542E+02 -.863406840E+02 -.863416671E+02 -.863446954E+02 -.863497455E+02 -.863567791E+02 -.863657435E+02 -.863765727E+02 -.863891882E+02 -.864035004E+02 -.864194101E+02 -.864368099E+02 -.864555856E+02 -.864756183E+02 -.864967854E+02 -.865189628E+02 -.865420257E+02 -.865658506E+02 -.865903163E+02 -.866153054E+02 -.866407047E+02 -.866664067E+02 -.866923103E+02 -.867183208E+02 -.867443512E+02 -.867703219E+02 -.867961613E+02 -.868218054E+02 -.868471983E+02 -.868722920E+02 -.868970457E+02 -.869214263E+02 -.869454074E+02 -.869689690E+02 -.869920970E+02 -.870147825E+02 -.870370203E+02 -.870588077E+02 -.870801427E+02 -.871010203E+02 -.871214291E+02 -.871413449E+02 -.871607232E+02 -.871794881E+02 -.871975182E+02 -.872146276E+02 -.872305418E+02 -.872448663E+02 -.872570474E+02 -.872663220E+02 -.872716539E+02 -.872716539E+02
 -.872697184E+02 -.872697184E+02 -.872642280E+02 -.872546881E+02 -.872421763E+02 -.872274897E+02 -.872112099E+02 -.871937542E+02 -.871754166E+02 -.871563995E+02 -.871368385E+02 -.871168223E+02 -.870964070E+02 -.870756276E+02 -.870545058E+02 -.870330559E+02 -.870112895E+02 -.869892178E+02 -.869668543E+02 -.869442156E+02 -.869213229E+02 -.868982025E+02 -.868748859E+02 -.868514109E+02 -.868278212E+02 -.868041665E+02 -.867805030E+02 -.867568931E+02 -.867334049E+02 -.867101127E+02 -.866870961E+02 -.866644396E+02 -.866422324E+02 -.866205676E+02 -.865995412E+02 -.865792516E+02 -.865597986E+02 -.865412822E+02 -.865238016E+02 -.865074540E+02 -.864923336E+02 -.864785301E+02 -.864661277E+02 -.864552039E+02 -.864458284E+02 -.864380620E+02 -.864319557E+02 -.864275501E+02 -.864248743E+02 -.864239462E+02 -.864247714E+02 -.864273436E+02 -.864316447E+02 -.864376447E+02 -.864453027E+02 -.864545669E+02 -.864653760E+02 -.864776599E+02 -.864913403E+02 -.865063326E+02 -.865225463E+02 -.865398867E+02 -.865582560E+02 -.865775543E+02 -.865976809E+02 -.866185354E+02 -.866400188E+02 -.866620343E+02 -.866844881E+02 -.867072903E+02 -.867303556E+02 -.867536036E+02 -.867769595E+02 -.868003539E+02 -.868237240E+02 -.868470127E+02 -.868701694E+02 -.868931495E+02 -.869159147E+02 -.869384326E+02 -.869606763E+02 -.869826245E+02 -.870042607E+02 -.870255723E+02 -.870465502E+02 -.870671870E+02 -.870874752E+02 -.871074044E+02 -.871269570E+02 -.871461031E+02 -.871647923E+02 -.871829432E+02 -.872004296E+02 -.872170620E+02 -.872325639E+02 -.872465410E+02 -.872584432E+02 -.872675153E+02 -.872727351E+02 -.872727351E+02
 -.872715353E+02 -.872715353E+02 -.872662218E+02 -.872569955E+02 -.872449061E+02 -.872307319E+02 -.872150427E+02 -.871982492E+02 -.871806423E+02 -.871624241E+02 -.871437319E+02 -.871246572E+02 -.871052595E+02 -.870855776E+02 -.870656370E+02 -.870454561E+02 -.870250494E+02 -.870044313E+02 -.869836171E+02 -.869626251E+02 -.869414768E+02 -.869201982E+02 -.868988193E+02 -.868773753E+02 -.868559058E+02 -.868344558E+02 -.868130748E+02 -.867918174E+02 -.867707425E+02 -.867499138E+02 -.867293987E+02 -.867092686E+02 -.866895980E+02 -.866704640E+02 -.866519460E+02 -.866341246E+02 -.866170810E+02 -.866008963E+02 -.865856507E+02 -.865714221E+02 -.865582860E+02 -.865463137E+02 -.865355721E+02 -.865261227E+02 -.865180203E+02 -.865113129E+02 -.865060406E+02 -.865022351E+02 -.864999194E+02 -.864991073E+02 -.864998032E+02 -.865020022E+02 -.865056900E+02 -.865108430E+02 -.865174289E+02 -.865254071E+02 -.865347293E+02 -.865453397E+02 -.865571766E+02 -.865701725E+02 -.865842553E+02 -.865993492E+02 -.866153755E+02 -.866322535E+02 -.866499015E+02 -.866682378E+02 -.866871809E+02 -.867066510E+02 -.867265702E+02 -.867468634E+02 -.867674586E+02 -.867882876E+02 -.868092861E+02 -.868303944E+02 -.868515573E+02 -.868727244E+02 -.868938503E+02 -.869148944E+02 -.869358211E+02 -.869565997E+02 -.869772039E+02 -.869976120E+02 -.870178062E+02 -.870377719E+02 -.870574973E+02 -.870769717E+02 -.870961839E+02 -.871151193E+02 -.871337563E+02 -.871520607E+02 -.871699781E+02 -.871874240E+02 -.872042698E+02 -.872203253E+02 -.872353156E+02 -.872488513E+02 -.872603915E+02 -.872691958E+02 -.872742651E+02 -.872742651E+02
 -.872736860E+02 -.872736860E+02 -.872685773E+02 -.872597118E+02 -.872481044E+02 -.872345092E+02 -.872194796E+02 -.872034160E+02 -.871866034E+02 -.871692412E+02 -.871514660E+02 -.871333703E+02 -.871150156E+02 -.870964430E+02 -.870776806E+02 -.870587490E+02 -.870396652E+02 -.870204450E+02 -.870011052E+02 -.869816643E+02 -.869621439E+02 -.869425685E+02 -.869229666E+02 -.869033702E+02 -.868838153E+02 -.868643418E+02 -.868449934E+02 -.868258176E+02 -.868068652E+02 -.867881907E+02 -.867698513E+02 -.867519072E+02 -.867344206E+02 -.867174559E+02 -.867010785E+02 -.866853547E+02 -.866703511E+02 -.866561338E+02 -.866427675E+02 -.866303155E+02 -.866188382E+02 -.866083930E+02 -.865990335E+02 -.865908084E+02 -.865837615E+02 -.865779309E+02 -.865733483E+02 -.865700387E+02 -.865680204E+02 -.865673042E+02 -.865678935E+02 -.865697845E+02 -.865729656E+02 -.865774184E+02 -.865831171E+02 -.865900295E+02 -.865981171E+02 -.866073356E+02 -.866176356E+02 -.866289631E+02 -.866412602E+02 -.866544659E+02 -.866685165E+02 -.866833465E+02 -.866988893E+02 -.867150779E+02 -.867318454E+02 -.867491256E+02 -.867668538E+02 -.867849670E+02 -.868034045E+02 -.868221085E+02 -.868410239E+02 -.868600991E+02 -.868792863E+02 -.868985409E+02 -.869178227E+02 -.869370949E+02 -.869563251E+02 -.869754845E+02 -.869945480E+02 -.870134942E+02 -.870323050E+02 -.870509649E+02 -.870694601E+02 -.870877780E+02 -.871059048E+02 -.871238230E+02 -.871415082E+02 -.871589234E+02 -.871760120E+02 -.871926878E+02 -.872088222E+02 -.872242268E+02 -.872386310E+02 -.872516541E+02 -.872627686E+02 -.872712551E+02 -.872761443E+02 -.872761443E+02
 -.872760837E+02 -.872760837E+02 -.872712001E+02 -.872627297E+02 -.872516473E+02 -.872386784E+02 -.872243567E+02 -.872090694E+02 -.871930933E+02 -.871766228E+02 -.871597927E+02 -.871426947E+02 -.871253910E+02 -.871079239E+02 -.870903229E+02 -.870726103E+02 -.870548040E+02 -.870369210E+02 -.870189783E+02 -.870009946E+02 -.869829904E+02 -.869649892E+02 -.869470171E+02 -.869291032E+02 -.869112799E+02 -.868935825E+02 -.868760494E+02 -.868587217E+02 -.868416433E+02 -.868248608E+02 -.868084227E+02 -.867923798E+02 -.867767843E+02 -.867616898E+02 -.867471506E+02 -.867332215E+02 -.867199570E+02 -.867074114E+02 -.866956373E+02 -.866846861E+02 -.866746069E+02 -.866654457E+02 -.866572458E+02 -.866500463E+02 -.866438822E+02 -.866387840E+02 -.866347769E+02 -.866318811E+02 -.866301108E+02 -.866294747E+02 -.866299755E+02 -.866316101E+02 -.866343694E+02 -.866382383E+02 -.866431966E+02 -.866492183E+02 -.866562726E+02 -.866643239E+02 -.866733326E+02 -.866832552E+02 -.866940448E+02 -.867056520E+02 -.867180250E+02 -.867311104E+02 -.867448537E+02 -.867591997E+02 -.867740932E+02 -.867894793E+02 -.868053039E+02 -.868215143E+02 -.868380592E+02 -.868548894E+02 -.868719580E+02 -.868892205E+02 -.869066351E+02 -.869241631E+02 -.869417687E+02 -.869594190E+02 -.869770846E+02 -.869947388E+02 -.870123583E+02 -.870299224E+02 -.870474132E+02 -.870648146E+02 -.870821124E+02 -.870992923E+02 -.871163389E+02 -.871332331E+02 -.871499485E+02 -.871664465E+02 -.871826696E+02 -.871985316E+02 -.872139053E+02 -.872286060E+02 -.872423701E+02 -.872548282E+02 -.872654700E+02 -.872736013E+02 -.872782884E+02 -.872782884E+02
 -.872786568E+02 -.872786568E+02 -.872740125E+02 -.872659607E+02 -.872554324E+02 -.872431215E+02 -.872295392E+02 -.872150574E+02 -.871999426E+02 -.871843832E+02 -.871685103E+02 -.871524141E+02 -.871361563E+02 -.871197795E+02 -.871033139E+02 -.870867823E+02 -.870702034E+02 -.870535944E+02 -.870369722E+02 -.870203551E+02 -.870037625E+02 -.869872163E+02 -.869707404E+02 -.869543613E+02 -.869381077E+02 -.869220108E+02 -.869061043E+02 -.868904237E+02 -.868750070E+02 -.868598940E+02 -.868451258E+02 -.868307455E+02 -.868167968E+02 -.868033246E+02 -.867903741E+02 -.867779907E+02 -.867662193E+02 -.867551044E+02 -.867446894E+02 -.867350160E+02 -.867261242E+02 -.867180515E+02 -.867108327E+02 -.867044995E+02 -.866990801E+02 -.866945991E+02 -.866910767E+02 -.866885290E+02 -.866869675E+02 -.866863992E+02 -.866868262E+02 -.866882458E+02 -.866906508E+02 -.866940292E+02 -.866983644E+02 -.867036357E+02 -.867098182E+02 -.867168832E+02 -.867247985E+02 -.867335289E+02 -.867430364E+02 -.867532806E+02 -.867642193E+02 -.867758086E+02 -.867880038E+02 -.868007592E+02 -.868140290E+02 -.868277676E+02 -.868419298E+02 -.868564711E+02 -.868713483E+02 -.868865195E+02 -.869019447E+02 -.869175855E+02 -.869334057E+02 -.869493713E+02 -.869654508E+02 -.869816150E+02 -.869978372E+02 -.870140932E+02 -.870303612E+02 -.870466218E+02 -.870628574E+02 -.870790523E+02 -.870951918E+02 -.871112609E+02 -.871272434E+02 -.871431191E+02 -.871588607E+02 -.871744289E+02 -.871897661E+02 -.872047874E+02 -.872193684E+02 -.872333296E+02 -.872464164E+02 -.872582727E+02 -.872684084E+02 -.872761578E+02 -.872806267E+02 -.872806267E+02
 -.872813465E+02 -.872813465E+02 -.872769506E+02 -.872693325E+02 -.872593765E+02 -.872477426E+02 -.872349176E+02 -.872212565E+02 -.872070145E+02 -.871923725E+02 -.871774570E+02 -.871623557E+02 -.871471291E+02 -.871318193E+02 -.871164565E+02 -.871010636E+02 -.870856594E+02 -.870702609E+02 -.870548849E+02 -.870395485E+02 -.870242702E+02 -.870090702E+02 -.869939702E+02 -.869789940E+02 -.869641673E+02 -.869495174E+02 -.869350738E+02 -.869208675E+02 -.869069310E+02 -.868932983E+02 -.868800048E+02 -.868670865E+02 -.868545806E+02 -.868425245E+02 -.868309559E+02 -.868199127E+02 -.868094321E+02 -.867995508E+02 -.867903044E+02 -.867817273E+02 -.867738520E+02 -.867667093E+02 -.867603274E+02 -.867547321E+02 -.867499464E+02 -.867459899E+02 -.867428793E+02 -.867406273E+02 -.867392434E+02 -.867387330E+02 -.867390979E+02 -.867403360E+02 -.867424413E+02 -.867454040E+02 -.867492109E+02 -.867538450E+02 -.867592862E+02 -.867655111E+02 -.867724936E+02 -.867802049E+02 -.867886139E+02 -.867976877E+02 -.868073914E+02 -.868176890E+02 -.868285435E+02 -.868399171E+02 -.868517717E+02 -.868640691E+02 -.868767714E+02 -.868898412E+02 -.869032419E+02 -.869169378E+02 -.869308946E+02 -.869450792E+02 -.869594605E+02 -.869740085E+02 -.869886957E+02 -.870034959E+02 -.870183854E+02 -.870333420E+02 -.870483459E+02 -.870633786E+02 -.870784237E+02 -.870934658E+02 -.871084901E+02 -.871234817E+02 -.871384237E+02 -.871532956E+02 -.871680698E+02 -.871827071E+02 -.871971508E+02 -.872113180E+02 -.872250880E+02 -.872382882E+02 -.872506739E+02 -.872619045E+02 -.872715118E+02 -.872788610E+02 -.872831010E+02 -.872831010E+02
 -.872841056E+02 -.872841056E+02 -.872799631E+02 -.872727868E+02 -.872634124E+02 -.872524643E+02 -.872404040E+02 -.872275684E+02 -.872142001E+02 -.872004718E+02 -.871865048E+02 -.871723834E+02 -.871581663E+02 -.871438946E+02 -.871295980E+02 -.871152990E+02 -.871010162E+02 -.870867662E+02 -.870725650E+02 -.870584290E+02 -.870443754E+02 -.870304226E+02 -.870165904E+02 -.870029001E+02 -.869893743E+02 -.869760374E+02 -.869629150E+02 -.869500339E+02 -.869374223E+02 -.869251092E+02 -.869131248E+02 -.869014998E+02 -.868902654E+02 -.868794532E+02 -.868690948E+02 -.868592217E+02 -.868498649E+02 -.868410548E+02 -.868328209E+02 -.868251914E+02 -.868181933E+02 -.868118515E+02 -.868061893E+02 -.868012278E+02 -.867969857E+02 -.867934790E+02 -.867907212E+02 -.867887227E+02 -.867874911E+02 -.867870309E+02 -.867873435E+02 -.867884271E+02 -.867902768E+02 -.867928848E+02 -.867962401E+02 -.868003289E+02 -.868051349E+02 -.868106388E+02 -.868168194E+02 -.868236529E+02 -.868311140E+02 -.868391754E+02 -.868478084E+02 -.868569833E+02 -.868666692E+02 -.868768347E+02 -.868874481E+02 -.868984773E+02 -.869098905E+02 -.869216560E+02 -.869337428E+02 -.869461204E+02 -.869587595E+02 -.869716316E+02 -.869847095E+02 -.869979674E+02 -.870113807E+02 -.870249266E+02 -.870385835E+02 -.870523317E+02 -.870661528E+02 -.870800298E+02 -.870939473E+02 -.871078903E+02 -.871218446E+02 -.871357953E+02 -.871497256E+02 -.871636150E+02 -.871774360E+02 -.871911503E+02 -.872047025E+02 -.872180125E+02 -.872309645E+02 -.872433929E+02 -.872550648E+02 -.872656558E+02 -.872747214E+02 -.872816595E+02 -.872856636E+02 -.872856636E+02
 -.872868965E+02 -.872868965E+02 -.872830094E+02 -.872762774E+02 -.872674869E+02 -.872572258E+02 -.872459294E+02 -.872339155E+02 -.872214139E+02 -.872085884E+02 -.871955541E+02 -.871823918E+02 -.871691578E+02 -.871558917E+02 -.871426223E+02 -.871293715E+02 -.871161575E+02 -.871029962E+02 -.870899027E+02 -.870768925E+02 -.870639815E+02 -.870511864E+02 -.870385251E+02 -.870260167E+02 -.870136813E+02 -.870015402E+02 -.869896159E+02 -.869779317E+02 -.869665118E+02 -.869553812E+02 -.869445657E+02 -.869340914E+02 -.869239846E+02 -.869142721E+02 -.869049804E+02 -.868961359E+02 -.868877644E+02 -.868798914E+02 -.868725412E+02 -.868657372E+02 -.868595016E+02 -.868538552E+02 -.868488170E+02 -.868444043E+02 -.868406324E+02 -.868375146E+02 -.868350617E+02 -.868332824E+02 -.868321828E+02 -.868317665E+02 -.868320348E+02 -.868329860E+02 -.868346162E+02 -.868369190E+02 -.868398854E+02 -.868435040E+02 -.868477615E+02 -.868526420E+02 -.868581280E+02 -.868642000E+02 -.868708370E+02 -.868780165E+02 -.868857148E+02 -.868939070E+02 -.869025675E+02 -.869116701E+02 -.869211882E+02 -.869310948E+02 -.869413630E+02 -.869519660E+02 -.869628775E+02 -.869740716E+02 -.869855228E+02 -.869972067E+02 -.870090998E+02 -.870211793E+02 -.870334239E+02 -.870458132E+02 -.870583281E+02 -.870709507E+02 -.870836644E+02 -.870964535E+02 -.871093034E+02 -.871222002E+02 -.871351301E+02 -.871480786E+02 -.871610293E+02 -.871739619E+02 -.871868496E+02 -.871996552E+02 -.872123253E+02 -.872247831E+02 -.872369181E+02 -.872485730E+02 -.872595267E+02 -.872694724E+02 -.872779901E+02 -.872845115E+02 -.872882763E+02 -.872882763E+02
 -.872896902E+02 -.872896902E+02 -.872860577E+02 -.872797684E+02 -.872715587E+02 -.872619799E+02 -.872514401E+02 -.872402383E+02 -.872285905E+02 -.872166512E+02 -.872045292E+02 -.871923012E+02 -.871800207E+02 -.871677256E+02 -.871554436E+02 -.871431958E+02 -.871309994E+02 -.871188698E+02 -.871068212E+02 -.870948679E+02 -.870830245E+02 -.870713063E+02 -.870597295E+02 -.870483110E+02 -.870370686E+02 -.870260211E+02 -.870151882E+02 -.870045900E+02 -.869942475E+02 -.869841823E+02 -.869744163E+02 -.869649719E+02 -.869558713E+02 -.869471373E+02 -.869387922E+02 -.869308581E+02 -.869233567E+02 -.869163093E+02 -.869097361E+02 -.869036567E+02 -.868980893E+02 -.868930513E+02 -.868885584E+02 -.868846248E+02 -.868812631E+02 -.868784843E+02 -.868762973E+02 -.868747092E+02 -.868737249E+02 -.868733476E+02 -.868735781E+02 -.868744152E+02 -.868758555E+02 -.868778938E+02 -.868805226E+02 -.868837327E+02 -.868875129E+02 -.868918503E+02 -.868967302E+02 -.869021366E+02 -.869080521E+02 -.869144579E+02 -.869213343E+02 -.869286606E+02 -.869364154E+02 -.869445767E+02 -.869531221E+02 -.869620289E+02 -.869712743E+02 -.869808356E+02 -.869906902E+02 -.870008161E+02 -.870111915E+02 -.870217951E+02 -.870326066E+02 -.870436061E+02 -.870547749E+02 -.870660949E+02 -.870775492E+02 -.870891216E+02 -.871007971E+02 -.871125613E+02 -.871244008E+02 -.871363024E+02 -.871482530E+02 -.871602386E+02 -.871722434E+02 -.871842477E+02 -.871962258E+02 -.872081417E+02 -.872199445E+02 -.872315611E+02 -.872428867E+02 -.872537727E+02 -.872640106E+02 -.872733115E+02 -.872812807E+02 -.872873843E+02 -.872909088E+02 -.872909088E+02
 -.872924640E+02 -.872924640E+02 -.872890837E+02 -.872832322E+02 -.872755964E+02 -.872666905E+02 -.872568959E+02 -.872464918E+02 -.872356808E+02 -.872246074E+02 -.872133741E+02 -.872020530E+02 -.871906947E+02 -.871793352E+02 -.871680008E+02 -.871567117E+02 -.871454841E+02 -.871343326E+02 -.871232704E+02 -.871123107E+02 -.871014670E+02 -.870907531E+02 -.870801835E+02 -.870697733E+02 -.870595384E+02 -.870494952E+02 -.870396608E+02 -.870300528E+02 -.870206895E+02 -.870115894E+02 -.870027712E+02 -.869942541E+02 -.869860571E+02 -.869781993E+02 -.869706997E+02 -.869635770E+02 -.869568494E+02 -.869505346E+02 -.869446498E+02 -.869392111E+02 -.869342338E+02 -.869297323E+02 -.869257196E+02 -.869222076E+02 -.869192068E+02 -.869167260E+02 -.869147727E+02 -.869133528E+02 -.869124704E+02 -.869121280E+02 -.869123262E+02 -.869130641E+02 -.869143390E+02 -.869161463E+02 -.869184800E+02 -.869213325E+02 -.869246943E+02 -.869285549E+02 -.869329021E+02 -.869377225E+02 -.869430016E+02 -.869487238E+02 -.869548726E+02 -.869614307E+02 -.869683801E+02 -.869757023E+02 -.869833784E+02 -.869913893E+02 -.869997156E+02 -.870083380E+02 -.870172372E+02 -.870263942E+02 -.870357904E+02 -.870454074E+02 -.870552274E+02 -.870652333E+02 -.870754083E+02 -.870857368E+02 -.870962035E+02 -.871067940E+02 -.871174946E+02 -.871282925E+02 -.871391749E+02 -.871501299E+02 -.871611449E+02 -.871722067E+02 -.871833001E+02 -.871944064E+02 -.872055008E+02 -.872165492E+02 -.872275033E+02 -.872382939E+02 -.872488224E+02 -.872589491E+02 -.872684785E+02 -.872771400E+02 -.872845643E+02 -.872902523E+02 -.872935377E+02 -.872935377E+02
 -.872952014E+02 -.872952014E+02 -.872920694E+02 -.872866487E+02 -.872795768E+02 -.872713315E+02 -.872622671E+02 -.872526436E+02 -.872426492E+02 -.872324191E+02 -.872220488E+02 -.872116059E+02 -.872011379E+02 -.871906786E+02 -.871802530E+02 -.871698800E+02 -.871595749E+02 -.871493513E+02 -.871392215E+02 -.871291977E+02 -.871192921E+02 -.871095172E+02 -.870998861E+02 -.870904121E+02 -.870811093E+02 -.870719922E+02 -.870630756E+02 -.870543751E+02 -.870459063E+02 -.870376851E+02 -.870297278E+02 -.870220507E+02 -.870146700E+02 -.870076020E+02 -.870008629E+02 -.869944682E+02 -.869884335E+02 -.869827737E+02 -.869775031E+02 -.869726352E+02 -.869681830E+02 -.869641583E+02 -.869605720E+02 -.869574340E+02 -.869547530E+02 -.869525364E+02 -.869507903E+02 -.869495197E+02 -.869487280E+02 -.869484171E+02 -.869485877E+02 -.869492389E+02 -.869503685E+02 -.869519727E+02 -.869540464E+02 -.869565834E+02 -.869595758E+02 -.869630147E+02 -.869668901E+02 -.869711908E+02 -.869759046E+02 -.869810185E+02 -.869865186E+02 -.869923905E+02 -.869986189E+02 -.870051883E+02 -.870120827E+02 -.870192859E+02 -.870267814E+02 -.870345526E+02 -.870425833E+02 -.870508570E+02 -.870593576E+02 -.870680693E+02 -.870769766E+02 -.870860646E+02 -.870953185E+02 -.871047245E+02 -.871142690E+02 -.871239392E+02 -.871337228E+02 -.871436080E+02 -.871535833E+02 -.871636374E+02 -.871737587E+02 -.871839348E+02 -.871941512E+02 -.872043902E+02 -.872146283E+02 -.872248333E+02 -.872349597E+02 -.872449425E+02 -.872546896E+02 -.872640702E+02 -.872729020E+02 -.872809330E+02 -.872878191E+02 -.872930963E+02 -.872961450E+02 -.872961450E+02
 -.872978908E+02 -.872978908E+02 -.872950021E+02 -.872900035E+02 -.872834838E+02 -.872758846E+02 -.872675335E+02 -.872586710E+02 -.872494716E+02 -.872400606E+02 -.872305267E+02 -.872209329E+02 -.872113233E+02 -.872017298E+02 -.871921754E+02 -.871826780E+02 -.871732519E+02 -.871639097E+02 -.871546627E+02 -.871455221E+02 -.871364991E+02 -.871276048E+02 -.871188508E+02 -.871102492E+02 -.871018124E+02 -.870935530E+02 -.870854841E+02 -.870776191E+02 -.870699717E+02 -.870625556E+02 -.870553847E+02 -.870484731E+02 -.870418346E+02 -.870354831E+02 -.870294322E+02 -.870236954E+02 -.870182856E+02 -.870132154E+02 -.870084968E+02 -.870041414E+02 -.870001598E+02 -.869965621E+02 -.869933573E+02 -.869905537E+02 -.869881585E+02 -.869861780E+02 -.869846172E+02 -.869834803E+02 -.869827699E+02 -.869824879E+02 -.869826347E+02 -.869832096E+02 -.869842107E+02 -.869856349E+02 -.869874780E+02 -.869897346E+02 -.869923982E+02 -.869954616E+02 -.869989161E+02 -.870027524E+02 -.870069605E+02 -.870115292E+02 -.870164470E+02 -.870217016E+02 -.870272804E+02 -.870331700E+02 -.870393569E+02 -.870458273E+02 -.870525673E+02 -.870595627E+02 -.870667994E+02 -.870742635E+02 -.870819409E+02 -.870898181E+02 -.870978815E+02 -.871061180E+02 -.871145148E+02 -.871230597E+02 -.871317406E+02 -.871405461E+02 -.871494651E+02 -.871584869E+02 -.871676010E+02 -.871767971E+02 -.871860645E+02 -.871953914E+02 -.872047643E+02 -.872141666E+02 -.872235762E+02 -.872329628E+02 -.872422840E+02 -.872514793E+02 -.872604626E+02 -.872691128E+02 -.872772605E+02 -.872846721E+02 -.872910292E+02 -.872959021E+02 -.872987177E+02 -.872987177E+02
 -.873005243E+02 -.873005243E+02 -.872978735E+02 -.872932873E+02 -.872873067E+02 -.872803378E+02 -.872726817E+02 -.872645598E+02 -.872561329E+02 -.872475163E+02 -.872387921E+02 -.872300184E+02 -.872212362E+02 -.872124750E+02 -.872037562E+02 -.871950964E+02 -.871865088E+02 -.871780050E+02 -.871695955E+02 -.871612905E+02 -.871530999E+02 -.871450338E+02 -.871371027E+02 -.871293171E+02 -.871216880E+02 -.871142265E+02 -.871069442E+02 -.870998525E+02 -.870929633E+02 -.870862886E+02 -.870798403E+02 -.870736304E+02 -.870676709E+02 -.870619735E+02 -.870565498E+02 -.870514113E+02 -.870465689E+02 -.870420333E+02 -.870378146E+02 -.870339225E+02 -.870303661E+02 -.870271536E+02 -.870242928E+02 -.870217905E+02 -.870196529E+02 -.870178850E+02 -.870164912E+02 -.870154749E+02 -.870148383E+02 -.870145830E+02 -.870147092E+02 -.870152165E+02 -.870161032E+02 -.870173666E+02 -.870190034E+02 -.870210090E+02 -.870233780E+02 -.870261042E+02 -.870291805E+02 -.870325991E+02 -.870363513E+02 -.870404280E+02 -.870448194E+02 -.870495151E+02 -.870545044E+02 -.870597761E+02 -.870653186E+02 -.870711202E+02 -.870771691E+02 -.870834531E+02 -.870899601E+02 -.870966781E+02 -.871035951E+02 -.871106992E+02 -.871179788E+02 -.871254223E+02 -.871330185E+02 -.871407567E+02 -.871486262E+02 -.871566168E+02 -.871647186E+02 -.871729219E+02 -.871812173E+02 -.871895953E+02 -.871980459E+02 -.872065583E+02 -.872151200E+02 -.872237154E+02 -.872323240E+02 -.872409176E+02 -.872494568E+02 -.872578855E+02 -.872661242E+02 -.872740610E+02 -.872815397E+02 -.872883450E+02 -.872941835E+02 -.872986599E+02 -.873012469E+02 -.873012469E+02
 -.873030971E+02 -.873030971E+02 -.873006785E+02 -.872964946E+02 -.872910396E+02 -.872846844E+02 -.872777045E+02 -.872703024E+02 -.872626252E+02 -.872547785E+02 -.872468378E+02 -.872388562E+02 -.872308716E+02 -.872229109E+02 -.872149941E+02 -.872071364E+02 -.871993499E+02 -.871916453E+02 -.871840320E+02 -.871765194E+02 -.871691163E+02 -.871618318E+02 -.871546752E+02 -.871476559E+02 -.871407834E+02 -.871340676E+02 -.871275184E+02 -.871211460E+02 -.871149605E+02 -.871089724E+02 -.871031918E+02 -.870976291E+02 -.870922945E+02 -.870871981E+02 -.870823498E+02 -.870777591E+02 -.870734356E+02 -.870693881E+02 -.870656252E+02 -.870621552E+02 -.870589856E+02 -.870561234E+02 -.870535751E+02 -.870513465E+02 -.870494426E+02 -.870478678E+02 -.870466257E+02 -.870457191E+02 -.870451500E+02 -.870449195E+02 -.870450279E+02 -.870454748E+02 -.870462588E+02 -.870473778E+02 -.870488288E+02 -.870506080E+02 -.870527109E+02 -.870551322E+02 -.870578661E+02 -.870609060E+02 -.870642445E+02 -.870678740E+02 -.870717862E+02 -.870759723E+02 -.870804233E+02 -.870851296E+02 -.870900815E+02 -.870952689E+02 -.871006817E+02 -.871063096E+02 -.871121422E+02 -.871181691E+02 -.871243800E+02 -.871307646E+02 -.871373127E+02 -.871440144E+02 -.871508599E+02 -.871578395E+02 -.871649441E+02 -.871721644E+02 -.871794918E+02 -.871869174E+02 -.871944328E+02 -.872020293E+02 -.872096978E+02 -.872174284E+02 -.872252095E+02 -.872330267E+02 -.872408610E+02 -.872486865E+02 -.872564668E+02 -.872641503E+02 -.872716640E+02 -.872789053E+02 -.872857309E+02 -.872919437E+02 -.872972752E+02 -.873013636E+02 -.873037266E+02 -.873037266E+02
 -.873056077E+02 -.873056077E+02 -.873034153E+02 -.872996233E+02 -.872946800E+02 -.872889221E+02 -.872825997E+02 -.872758967E+02 -.872689469E+02 -.872618463E+02 -.872546636E+02 -.872474474E+02 -.872402320E+02 -.872330422E+02 -.872258962E+02 -.872188077E+02 -.872117880E+02 -.872048467E+02 -.871979924E+02 -.871912333E+02 -.871845776E+02 -.871780332E+02 -.871716084E+02 -.871653115E+02 -.871591508E+02 -.871531349E+02 -.871472725E+02 -.871415725E+02 -.871360436E+02 -.871306948E+02 -.871255348E+02 -.871205726E+02 -.871158168E+02 -.871112761E+02 -.871069589E+02 -.871028733E+02 -.870990274E+02 -.870954287E+02 -.870920846E+02 -.870890017E+02 -.870861867E+02 -.870836454E+02 -.870813832E+02 -.870794050E+02 -.870777150E+02 -.870763169E+02 -.870752137E+02 -.870744077E+02 -.870739007E+02 -.870736935E+02 -.870737864E+02 -.870741791E+02 -.870748703E+02 -.870758584E+02 -.870771407E+02 -.870787141E+02 -.870805749E+02 -.870827186E+02 -.870851403E+02 -.870878344E+02 -.870907947E+02 -.870940149E+02 -.870974878E+02 -.871012062E+02 -.871051622E+02 -.871093478E+02 -.871137548E+02 -.871183746E+02 -.871231986E+02 -.871282178E+02 -.871334236E+02 -.871388068E+02 -.871443586E+02 -.871500702E+02 -.871559327E+02 -.871619375E+02 -.871680759E+02 -.871743397E+02 -.871807206E+02 -.871872105E+02 -.871938018E+02 -.872004865E+02 -.872072571E+02 -.872141056E+02 -.872210240E+02 -.872280031E+02 -.872350323E+02 -.872420984E+02 -.872491840E+02 -.872562654E+02 -.872633094E+02 -.872702688E+02 -.872770772E+02 -.872836409E+02 -.872898297E+02 -.872954642E+02 -.873003004E+02 -.873040096E+02 -.873061537E+02 -.873061537E+02
 -.873080560E+02 -.873080560E+02 -.873060841E+02 -.873026737E+02 -.872982286E+02 -.872930518E+02 -.872873686E+02 -.872813448E+02 -.872751010E+02 -.872687238E+02 -.872622752E+02 -.872557990E+02 -.872493265E+02 -.872428800E+02 -.872364758E+02 -.872301266E+02 -.872238425E+02 -.872176320E+02 -.872115031E+02 -.872054629E+02 -.871995187E+02 -.871936777E+02 -.871879470E+02 -.871823339E+02 -.871768458E+02 -.871714900E+02 -.871662742E+02 -.871612060E+02 -.871562930E+02 -.871515427E+02 -.871469630E+02 -.871425611E+02 -.871383448E+02 -.871343212E+02 -.871304975E+02 -.871268807E+02 -.871234775E+02 -.871202943E+02 -.871173374E+02 -.871146124E+02 -.871121248E+02 -.871098795E+02 -.871078812E+02 -.871061338E+02 -.871046410E+02 -.871034059E+02 -.871024308E+02 -.871017179E+02 -.871012685E+02 -.871010834E+02 -.871011627E+02 -.871015063E+02 -.871021131E+02 -.871029816E+02 -.871041097E+02 -.871054948E+02 -.871071336E+02 -.871090226E+02 -.871111574E+02 -.871135335E+02 -.871161456E+02 -.871189884E+02 -.871220559E+02 -.871253419E+02 -.871288398E+02 -.871325428E+02 -.871364440E+02 -.871405359E+02 -.871448114E+02 -.871492628E+02 -.871538826E+02 -.871586630E+02 -.871635965E+02 -.871686754E+02 -.871738921E+02 -.871792391E+02 -.871847089E+02 -.871902943E+02 -.871959880E+02 -.872017830E+02 -.872076724E+02 -.872136492E+02 -.872197068E+02 -.872258379E+02 -.872320353E+02 -.872382908E+02 -.872445947E+02 -.872509351E+02 -.872572961E+02 -.872636563E+02 -.872699856E+02 -.872762412E+02 -.872823632E+02 -.872882670E+02 -.872938350E+02 -.872989054E+02 -.873032582E+02 -.873065971E+02 -.873085274E+02 -.873085274E+02
 -.873104439E+02 -.873104439E+02 -.873086869E+02 -.873056485E+02 -.873016885E+02 -.872970773E+02 -.872920160E+02 -.872866525E+02 -.872810944E+02 -.872754192E+02 -.872696823E+02 -.872639228E+02 -.872581688E+02 -.872524401E+02 -.872467516E+02 -.872411144E+02 -.872355377E+02 -.872300290E+02 -.872245954E+02 -.872192433E+02 -.872139791E+02 -.872088089E+02 -.872037392E+02 -.871987763E+02 -.871939265E+02 -.871891962E+02 -.871845921E+02 -.871801207E+02 -.871757884E+02 -.871716019E+02 -.871675676E+02 -.871636920E+02 -.871599814E+02 -.871564420E+02 -.871530799E+02 -.871499010E+02 -.871469109E+02 -.871441152E+02 -.871415189E+02 -.871391269E+02 -.871369438E+02 -.871349738E+02 -.871332206E+02 -.871316877E+02 -.871303781E+02 -.871292944E+02 -.871284385E+02 -.871278123E+02 -.871274167E+02 -.871272526E+02 -.871273201E+02 -.871276189E+02 -.871281482E+02 -.871289067E+02 -.871298927E+02 -.871311040E+02 -.871325379E+02 -.871341913E+02 -.871360607E+02 -.871381421E+02 -.871404314E+02 -.871429238E+02 -.871456145E+02 -.871484980E+02 -.871515691E+02 -.871548218E+02 -.871582503E+02 -.871618484E+02 -.871656099E+02 -.871695283E+02 -.871735972E+02 -.871778101E+02 -.871821604E+02 -.871866415E+02 -.871912470E+02 -.871959703E+02 -.872008050E+02 -.872057449E+02 -.872107835E+02 -.872159148E+02 -.872211327E+02 -.872264312E+02 -.872318041E+02 -.872372454E+02 -.872427483E+02 -.872483056E+02 -.872539086E+02 -.872595466E+02 -.872652054E+02 -.872708658E+02 -.872765006E+02 -.872820718E+02 -.872875255E+02 -.872927862E+02 -.872977489E+02 -.873022688E+02 -.873061497E+02 -.873091269E+02 -.873108483E+02 -.873108483E+02
 -.873127749E+02 -.873127749E+02 -.873112275E+02 -.873085516E+02 -.873050645E+02 -.873010046E+02 -.872965489E+02 -.872918281E+02 -.872869370E+02 -.872819441E+02 -.872768982E+02 -.872718341E+02 -.872667763E+02 -.872617426E+02 -.872567459E+02 -.872517964E+02 -.872469018E+02 -.872420691E+02 -.872373042E+02 -.872326130E+02 -.872280008E+02 -.872234732E+02 -.872190357E+02 -.872146935E+02 -.872104524E+02 -.872063178E+02 -.872022953E+02 -.871983904E+02 -.871946089E+02 -.871909561E+02 -.871874377E+02 -.871840591E+02 -.871808257E+02 -.871777426E+02 -.871748150E+02 -.871720479E+02 -.871694461E+02 -.871670140E+02 -.871647560E+02 -.871626762E+02 -.871607783E+02 -.871590660E+02 -.871575423E+02 -.871562101E+02 -.871550719E+02 -.871541299E+02 -.871533857E+02 -.871528407E+02 -.871524960E+02 -.871523520E+02 -.871524090E+02 -.871526666E+02 -.871531242E+02 -.871537808E+02 -.871546349E+02 -.871556846E+02 -.871569278E+02 -.871583618E+02 -.871599837E+02 -.871617903E+02 -.871637779E+02 -.871659428E+02 -.871682806E+02 -.871707872E+02 -.871734578E+02 -.871762876E+02 -.871792716E+02 -.871824047E+02 -.871856815E+02 -.871890967E+02 -.871926447E+02 -.871963202E+02 -.872001174E+02 -.872040309E+02 -.872080550E+02 -.872121842E+02 -.872164130E+02 -.872207359E+02 -.872251475E+02 -.872296426E+02 -.872342158E+02 -.872388619E+02 -.872435756E+02 -.872483514E+02 -.872531836E+02 -.872580656E+02 -.872629899E+02 -.872679468E+02 -.872729239E+02 -.872779040E+02 -.872828632E+02 -.872877678E+02 -.872925703E+02 -.872972038E+02 -.873015756E+02 -.873055580E+02 -.873089778E+02 -.873116016E+02 -.873131188E+02 -.873131188E+02
 -.873150529E+02 -.873150529E+02 -.873137102E+02 -.873113884E+02 -.873083631E+02 -.873048410E+02 -.873009761E+02 -.872968819E+02 -.872926408E+02 -.872883123E+02 -.872839388E+02 -.872795506E+02 -.872751692E+02 -.872708098E+02 -.872664840E+02 -.872622003E+02 -.872579657E+02 -.872537861E+02 -.872496667E+02 -.872456125E+02 -.872416282E+02 -.872377185E+02 -.872338880E+02 -.872301414E+02 -.872264834E+02 -.872229186E+02 -.872194519E+02 -.872160880E+02 -.872128315E+02 -.872096871E+02 -.872066594E+02 -.872037531E+02 -.872009725E+02 -.871983222E+02 -.871958063E+02 -.871934290E+02 -.871911943E+02 -.871891059E+02 -.871871674E+02 -.871853823E+02 -.871837536E+02 -.871822843E+02 -.871809769E+02 -.871798339E+02 -.871788573E+02 -.871780489E+02 -.871774101E+02 -.871769420E+02 -.871766455E+02 -.871765209E+02 -.871765685E+02 -.871767880E+02 -.871771788E+02 -.871777402E+02 -.871784708E+02 -.871793692E+02 -.871804335E+02 -.871816617E+02 -.871830512E+02 -.871845993E+02 -.871863032E+02 -.871881595E+02 -.871901650E+02 -.871923158E+02 -.871946082E+02 -.871970381E+02 -.871996014E+02 -.872022938E+02 -.872051109E+02 -.872080481E+02 -.872111009E+02 -.872142646E+02 -.872175345E+02 -.872209060E+02 -.872243744E+02 -.872279348E+02 -.872315828E+02 -.872353136E+02 -.872391226E+02 -.872430053E+02 -.872469573E+02 -.872509739E+02 -.872550506E+02 -.872591826E+02 -.872633651E+02 -.872675922E+02 -.872718574E+02 -.872761524E+02 -.872804662E+02 -.872847839E+02 -.872890846E+02 -.872933390E+02 -.872975057E+02 -.873015266E+02 -.873053210E+02 -.873087780E+02 -.873117468E+02 -.873140248E+02 -.873153421E+02 -.873153421E+02
 -.873172826E+02 -.873172826E+02 -.873161401E+02 -.873141647E+02 -.873115908E+02 -.873085945E+02 -.873053070E+02 -.873018248E+02 -.872982183E+02 -.872945380E+02 -.872908203E+02 -.872870908E+02 -.872833680E+02 -.872796648E+02 -.872759912E+02 -.872723543E+02 -.872687601E+02 -.872652137E+02 -.872617194E+02 -.872582816E+02 -.872549041E+02 -.872515909E+02 -.872483459E+02 -.872451731E+02 -.872420763E+02 -.872390595E+02 -.872361267E+02 -.872332817E+02 -.872305284E+02 -.872278708E+02 -.872253126E+02 -.872228577E+02 -.872205097E+02 -.872182722E+02 -.872161488E+02 -.872141429E+02 -.872122577E+02 -.872104962E+02 -.872088616E+02 -.872073565E+02 -.872059835E+02 -.872047449E+02 -.872036430E+02 -.872026796E+02 -.872018564E+02 -.872011749E+02 -.872006363E+02 -.872002414E+02 -.871999908E+02 -.871998851E+02 -.871999242E+02 -.872001081E+02 -.872004362E+02 -.872009079E+02 -.872015221E+02 -.872022777E+02 -.872031731E+02 -.872042066E+02 -.872053762E+02 -.872066798E+02 -.872081147E+02 -.872096786E+02 -.872113685E+02 -.872131814E+02 -.872151143E+02 -.872171637E+02 -.872193263E+02 -.872215986E+02 -.872239769E+02 -.872264575E+02 -.872290366E+02 -.872317103E+02 -.872344749E+02 -.872373263E+02 -.872402607E+02 -.872432742E+02 -.872463629E+02 -.872495228E+02 -.872527503E+02 -.872560414E+02 -.872593923E+02 -.872627993E+02 -.872662584E+02 -.872697657E+02 -.872733169E+02 -.872769072E+02 -.872805309E+02 -.872841810E+02 -.872878480E+02 -.872915192E+02 -.872951768E+02 -.872987959E+02 -.873023409E+02 -.873057624E+02 -.873089917E+02 -.873119341E+02 -.873144612E+02 -.873164004E+02 -.873175218E+02 -.873175218E+02
 -.873194662E+02 -.873194662E+02 -.873185200E+02 -.873168837E+02 -.873147519E+02 -.873122703E+02 -.873095477E+02 -.873066642E+02 -.873036781E+02 -.873006313E+02 -.872975541E+02 -.872944677E+02 -.872913874E+02 -.872883240E+02 -.872852857E+02 -.872822785E+02 -.872793073E+02 -.872763763E+02 -.872734892E+02 -.872706494E+02 -.872678603E+02 -.872651249E+02 -.872624467E+02 -.872598287E+02 -.872572741E+02 -.872547863E+02 -.872523683E+02 -.872500233E+02 -.872477546E+02 -.872455653E+02 -.872434584E+02 -.872414370E+02 -.872395042E+02 -.872376627E+02 -.872359155E+02 -.872342653E+02 -.872327147E+02 -.872312661E+02 -.872299220E+02 -.872286846E+02 -.872275559E+02 -.872265379E+02 -.872256321E+02 -.872248403E+02 -.872241637E+02 -.872236035E+02 -.872231606E+02 -.872228357E+02 -.872226294E+02 -.872225419E+02 -.872225735E+02 -.872227238E+02 -.872229926E+02 -.872233792E+02 -.872238830E+02 -.872245029E+02 -.872252377E+02 -.872260860E+02 -.872270462E+02 -.872281167E+02 -.872292953E+02 -.872305801E+02 -.872319687E+02 -.872334589E+02 -.872350479E+02 -.872367333E+02 -.872385122E+02 -.872403819E+02 -.872423392E+02 -.872443814E+02 -.872465053E+02 -.872487077E+02 -.872509857E+02 -.872533360E+02 -.872557553E+02 -.872582407E+02 -.872607888E+02 -.872633966E+02 -.872660609E+02 -.872687785E+02 -.872715463E+02 -.872743613E+02 -.872772202E+02 -.872801196E+02 -.872830562E+02 -.872860259E+02 -.872890239E+02 -.872920444E+02 -.872950797E+02 -.872981191E+02 -.873011478E+02 -.873041450E+02 -.873070815E+02 -.873099160E+02 -.873125914E+02 -.873150295E+02 -.873171236E+02 -.873187305E+02 -.873196597E+02 -.873196597E+02
 -.873215963E+02 -.873215963E+02 -.873208420E+02 -.873195376E+02 -.873178379E+02 -.873158594E+02 -.873136887E+02 -.873113898E+02 -.873090092E+02 -.873065806E+02 -.873041279E+02 -.873016683E+02 -.872992138E+02 -.872967733E+02 -.872943531E+02 -.872919581E+02 -.872895923E+02 -.872872589E+02 -.872849610E+02 -.872827012E+02 -.872804821E+02 -.872783064E+02 -.872761765E+02 -.872740950E+02 -.872720644E+02 -.872700873E+02 -.872681661E+02 -.872663033E+02 -.872645015E+02 -.872627631E+02 -.872610905E+02 -.872594861E+02 -.872579522E+02 -.872564912E+02 -.872551052E+02 -.872537963E+02 -.872525666E+02 -.872514180E+02 -.872503524E+02 -.872493714E+02 -.872484767E+02 -.872476698E+02 -.872469519E+02 -.872463243E+02 -.872457880E+02 -.872453439E+02 -.872449927E+02 -.872447351E+02 -.872445713E+02 -.872445017E+02 -.872445262E+02 -.872446448E+02 -.872448572E+02 -.872451631E+02 -.872455616E+02 -.872460522E+02 -.872466338E+02 -.872473054E+02 -.872480658E+02 -.872489135E+02 -.872498472E+02 -.872508651E+02 -.872519655E+02 -.872531465E+02 -.872544063E+02 -.872557426E+02 -.872571534E+02 -.872586365E+02 -.872601895E+02 -.872618102E+02 -.872634962E+02 -.872652449E+02 -.872670540E+02 -.872689210E+02 -.872708434E+02 -.872728187E+02 -.872748443E+02 -.872769179E+02 -.872790370E+02 -.872811990E+02 -.872834015E+02 -.872856420E+02 -.872879179E+02 -.872902268E+02 -.872925656E+02 -.872949313E+02 -.872973200E+02 -.872997272E+02 -.873021465E+02 -.873045694E+02 -.873069842E+02 -.873093742E+02 -.873117159E+02 -.873139766E+02 -.873161105E+02 -.873180550E+02 -.873197252E+02 -.873210067E+02 -.873217476E+02 -.873217476E+02
 -.873236306E+02 -.873236306E+02 -.873230623E+02 -.873220789E+02 -.873207968E+02 -.873193038E+02 -.873176654E+02 -.873159297E+02 -.873141321E+02 -.873122980E+02 -.873104457E+02 -.873085881E+02 -.873067344E+02 -.873048914E+02 -.873030640E+02 -.873012557E+02 -.872994698E+02 -.872977085E+02 -.872959743E+02 -.872942691E+02 -.872925949E+02 -.872909537E+02 -.872893474E+02 -.872877778E+02 -.872862469E+02 -.872847565E+02 -.872833085E+02 -.872819048E+02 -.872805473E+02 -.872792378E+02 -.872779780E+02 -.872767698E+02 -.872756149E+02 -.872745150E+02 -.872734717E+02 -.872724866E+02 -.872715612E+02 -.872706969E+02 -.872698951E+02 -.872691571E+02 -.872684840E+02 -.872678770E+02 -.872673370E+02 -.872668649E+02 -.872664615E+02 -.872661274E+02 -.872658632E+02 -.872656693E+02 -.872655459E+02 -.872654933E+02 -.872655115E+02 -.872656004E+02 -.872657599E+02 -.872659895E+02 -.872662889E+02 -.872666574E+02 -.872670945E+02 -.872675992E+02 -.872681708E+02 -.872688081E+02 -.872695101E+02 -.872702755E+02 -.872711031E+02 -.872719915E+02 -.872729392E+02 -.872739447E+02 -.872750065E+02 -.872761228E+02 -.872772920E+02 -.872785123E+02 -.872797820E+02 -.872810993E+02 -.872824622E+02 -.872838691E+02 -.872853180E+02 -.872868070E+02 -.872883344E+02 -.872898982E+02 -.872914965E+02 -.872931275E+02 -.872947895E+02 -.872964803E+02 -.872981983E+02 -.872999413E+02 -.873017073E+02 -.873034938E+02 -.873052980E+02 -.873071161E+02 -.873089437E+02 -.873107740E+02 -.873125982E+02 -.873144036E+02 -.873161724E+02 -.873178796E+02 -.873194908E+02 -.873209585E+02 -.873222187E+02 -.873231851E+02 -.873237435E+02 -.873237435E+02
 -.873254310E+02 -.873254310E+02 -.873250354E+02 -.873243488E+02 -.873234513E+02 -.873224039E+02 -.873212521E+02 -.873200302E+02 -.873187631E+02 -.873174690E+02 -.873161612E+02 -.873148490E+02 -.873135391E+02 -.873122365E+02 -.873109448E+02 -.873096666E+02 -.873084041E+02 -.873071593E+02 -.873059336E+02 -.873047285E+02 -.873035455E+02 -.873023860E+02 -.873012512E+02 -.873001425E+02 -.872990613E+02 -.872980088E+02 -.872969865E+02 -.872959955E+02 -.872950373E+02 -.872941130E+02 -.872932240E+02 -.872923715E+02 -.872915566E+02 -.872907807E+02 -.872900447E+02 -.872893499E+02 -.872886973E+02 -.872880878E+02 -.872875224E+02 -.872870020E+02 -.872865275E+02 -.872860995E+02 -.872857188E+02 -.872853860E+02 -.872851016E+02 -.872848660E+02 -.872846797E+02 -.872845429E+02 -.872844558E+02 -.872844186E+02 -.872844313E+02 -.872844939E+02 -.872846061E+02 -.872847677E+02 -.872849786E+02 -.872852382E+02 -.872855460E+02 -.872859016E+02 -.872863043E+02 -.872867534E+02 -.872872481E+02 -.872877877E+02 -.872883710E+02 -.872889974E+02 -.872896656E+02 -.872903747E+02 -.872911235E+02 -.872919109E+02 -.872927357E+02 -.872935967E+02 -.872944927E+02 -.872954224E+02 -.872963845E+02 -.872973777E+02 -.872984007E+02 -.872994523E+02 -.873005310E+02 -.873016356E+02 -.873027649E+02 -.873039174E+02 -.873050918E+02 -.873062869E+02 -.873075013E+02 -.873087335E+02 -.873099820E+02 -.873112450E+02 -.873125205E+02 -.873138058E+02 -.873150974E+02 -.873163906E+02 -.873176789E+02 -.873189530E+02 -.873202001E+02 -.873214023E+02 -.873225350E+02 -.873235650E+02 -.873244473E+02 -.873251222E+02 -.873255110E+02 -.873255110E+02
 -.873266499E+02 -.873266499E+02 -.873263890E+02 -.873259300E+02 -.873253232E+02 -.873246082E+02 -.873238162E+02 -.873229711E+02 -.873220909E+02 -.873211891E+02 -.873202756E+02 -.873193574E+02 -.873184399E+02 -.873175268E+02 -.873166209E+02 -.873157243E+02 -.873148385E+02 -.873139650E+02 -.873131050E+02 -.873122595E+02 -.873114295E+02 -.873106160E+02 -.873098199E+02 -.873090422E+02 -.873082839E+02 -.873075458E+02 -.873068289E+02 -.873061341E+02 -.873054623E+02 -.873048143E+02 -.873041911E+02 -.873035936E+02 -.873030225E+02 -.873024787E+02 -.873019630E+02 -.873014762E+02 -.873010189E+02 -.873005919E+02 -.873001958E+02 -.872998312E+02 -.872994988E+02 -.872991990E+02 -.872989323E+02 -.872986992E+02 -.872985000E+02 -.872983350E+02 -.872982044E+02 -.872981086E+02 -.872980476E+02 -.872980214E+02 -.872980302E+02 -.872980740E+02 -.872981525E+02 -.872982656E+02 -.872984131E+02 -.872985949E+02 -.872988104E+02 -.872990593E+02 -.872993413E+02 -.872996558E+02 -.873000022E+02 -.873003801E+02 -.873007887E+02 -.873012274E+02 -.873016955E+02 -.873021923E+02 -.873027169E+02 -.873032687E+02 -.873038467E+02 -.873044502E+02 -.873050782E+02 -.873057299E+02 -.873064045E+02 -.873071009E+02 -.873078183E+02 -.873085557E+02 -.873093124E+02 -.873100872E+02 -.873108794E+02 -.873116880E+02 -.873125121E+02 -.873133507E+02 -.873142029E+02 -.873150676E+02 -.873159436E+02 -.873168298E+02 -.873177244E+02 -.873186255E+02 -.873195304E+02 -.873204354E+02 -.873213354E+02 -.873222234E+02 -.873230898E+02 -.873239215E+02 -.873247006E+02 -.873254037E+02 -.873260005E+02 -.873264517E+02 -.873267082E+02 -.873267082E+02
 -.873266499E+02 -.873266499E+02 -.873263890E+02 -.873259300E+02 -.873253232E+02 -.873246082E+02 -.873238162E+02 -.873229711E+02 -.873220909E+02 -.873211891E+02 -.873202756E+02 -.873193574E+02 -.873184399E+02 -.873175268E+02 -.873166209E+02 -.873157243E+02 -.873148385E+02 -.873139650E+02 -.873131050E+02 -.873122595E+02 -.873114295E+02 -.873106160E+02 -.873098199E+02 -.873090422E+02 -.873082839E+02 -.873075458E+02 -.873068289E+02 -.873061341E+02 -.873054623E+02 -.873048143E+02 -.873041911E+02 -.873035936E+02 -.873030225E+02 -.873024787E+02 -.873019630E+02 -.873014762E+02 -.873010189E+02 -.873005919E+02 -.873001958E+02 -.872998312E+02 -.872994988E+02 -.872991990E+02 -.872989323E+02 -.872986992E+02 -.872985000E+02 -.872983350E+02 -.872982044E+02 -.872981086E+02 -.872980476E+02 -.872980214E+02 -.872980302E+02 -.872980740E+02 -.872981525E+02 -.872982656E+02 -.872984131E+02 -.872985949E+02 -.872988104E+02 -.872990593E+02 -.872993413E+02 -.872996558E+02 -.873000022E+02 -.873003801E+02 -.873007887E+02 -.873012274E+02 -.873016955E+02 -.873021923E+02 -.873027169E+02 -.873032687E+02 -.873038467E+02 -.873044502E+02 -.873050782E+02 -.873057299E+02 -.873064045E+02 -.873071009E+02 -.873078183E+02 -.873085557E+02 -.873093124E+02 -.873100872E+02 -.873108794E+02 -.873116880E+02 -.873125121E+02 -.873133507E+02 -.873142029E+02 -.873150676E+02 -.873159436E+02 -.873168298E+02 -.873177244E+02 -.873186255E+02 -.873195304E+02 -.873204354E+02 -.873213354E+02 -.873222234E+02 -.873230898E+02 -.873239215E+02 -.873247006E+02 -.873254037E+02 -.873260005E+02 -.873264517E+02 -.873267082E+02 -.873267082E+02
