# Supplementary material for: Electrical Pacing of Cardiac Tissue Including Potassium Inward Rectification
Source: PLoS One. 2015 Jun 9;10(6):e0127837. doi: 10.1371/journal.pone.0127837 (PMC4461281; doi:10.1371/journal.pone.0127837)
Supplement: S1 Data — (ZIP) [file pone.0127837.s001.zip › All-Data/Data-with-IK1/BDT31/Vm50ms.txt]

 -.873300171E+02 -.873201717E+02 -.873198023E+02 -.873191336E+02 -.873182219E+02 -.873171116E+02 -.873158398E+02 -.873144386E+02 -.873129371E+02 -.873113607E+02 -.873097310E+02 -.873080651E+02 -.873063760E+02 -.873046728E+02 -.873029622E+02 -.873012500E+02 -.872995415E+02 -.872978420E+02 -.872961570E+02 -.872944919E+02 -.872928510E+02 -.872912379E+02 -.872896557E+02 -.872881064E+02 -.872865920E+02 -.872851146E+02 -.872836765E+02 -.872822800E+02 -.872809277E+02 -.872796222E+02 -.872783656E+02 -.872771599E+02 -.872760069E+02 -.872749082E+02 -.872738654E+02 -.872728800E+02 -.872719537E+02 -.872710882E+02 -.872702850E+02 -.872695456E+02 -.872688712E+02 -.872682630E+02 -.872677220E+02 -.872672490E+02 -.872668448E+02 -.872665100E+02 -.872662454E+02 -.872660512E+02 -.872659279E+02 -.872658758E+02 -.872658948E+02 -.872659848E+02 -.872661457E+02 -.872663770E+02 -.872666783E+02 -.872670489E+02 -.872674882E+02 -.872679953E+02 -.872685693E+02 -.872692092E+02 -.872699136E+02 -.872706814E+02 -.872715112E+02 -.872724016E+02 -.872733508E+02 -.872743575E+02 -.872754197E+02 -.872765359E+02 -.872777042E+02 -.872789226E+02 -.872801893E+02 -.872815022E+02 -.872828593E+02 -.872842584E+02 -.872856975E+02 -.872871742E+02 -.872886862E+02 -.872902310E+02 -.872918062E+02 -.872934089E+02 -.872950362E+02 -.872966849E+02 -.872983514E+02 -.873000319E+02 -.873017218E+02 -.873034158E+02 -.873051081E+02 -.873067914E+02 -.873084574E+02 -.873100958E+02 -.873116944E+02 -.873132384E+02 -.873147098E+02 -.873160866E+02 -.873173423E+02 -.873184444E+02 -.873193536E+02 -.873200222E+02 -.873203919E+02 -.873203919E+02
 -.873201717E+02 -.873201717E+02 -.873198023E+02 -.873191336E+02 -.873182219E+02 -.873171116E+02 -.873158398E+02 -.873144386E+02 -.873129371E+02 -.873113607E+02 -.873097310E+02 -.873080651E+02 -.873063760E+02 -.873046728E+02 -.873029622E+02 -.873012500E+02 -.872995415E+02 -.872978420E+02 -.872961570E+02 -.872944919E+02 -.872928510E+02 -.872912379E+02 -.872896557E+02 -.872881064E+02 -.872865920E+02 -.872851146E+02 -.872836765E+02 -.872822800E+02 -.872809277E+02 -.872796222E+02 -.872783656E+02 -.872771599E+02 -.872760069E+02 -.872749082E+02 -.872738654E+02 -.872728800E+02 -.872719537E+02 -.872710882E+02 -.872702850E+02 -.872695456E+02 -.872688712E+02 -.872682630E+02 -.872677220E+02 -.872672490E+02 -.872668448E+02 -.872665100E+02 -.872662454E+02 -.872660512E+02 -.872659279E+02 -.872658758E+02 -.872658948E+02 -.872659848E+02 -.872661457E+02 -.872663770E+02 -.872666783E+02 -.872670489E+02 -.872674882E+02 -.872679953E+02 -.872685693E+02 -.872692092E+02 -.872699136E+02 -.872706814E+02 -.872715112E+02 -.872724016E+02 -.872733508E+02 -.872743575E+02 -.872754197E+02 -.872765359E+02 -.872777042E+02 -.872789226E+02 -.872801893E+02 -.872815022E+02 -.872828593E+02 -.872842584E+02 -.872856975E+02 -.872871742E+02 -.872886862E+02 -.872902310E+02 -.872918062E+02 -.872934089E+02 -.872950362E+02 -.872966849E+02 -.872983514E+02 -.873000319E+02 -.873017218E+02 -.873034158E+02 -.873051081E+02 -.873067914E+02 -.873084574E+02 -.873100958E+02 -.873116944E+02 -.873132384E+02 -.873147098E+02 -.873160866E+02 -.873173423E+02 -.873184444E+02 -.873193536E+02 -.873200222E+02 -.873203919E+02 -.873203919E+02
 -.873181616E+02 -.873181616E+02 -.873176451E+02 -.873167179E+02 -.873154647E+02 -.873139518E+02 -.873122335E+02 -.873103561E+02 -.873083599E+02 -.873062787E+02 -.873041396E+02 -.873019625E+02 -.872997617E+02 -.872975467E+02 -.872953251E+02 -.872931035E+02 -.872908889E+02 -.872886886E+02 -.872865097E+02 -.872843586E+02 -.872822407E+02 -.872801599E+02 -.872781190E+02 -.872761206E+02 -.872741669E+02 -.872722607E+02 -.872704051E+02 -.872686036E+02 -.872668593E+02 -.872651756E+02 -.872635551E+02 -.872620001E+02 -.872605128E+02 -.872590953E+02 -.872577496E+02 -.872564779E+02 -.872552824E+02 -.872541653E+02 -.872531287E+02 -.872521744E+02 -.872513041E+02 -.872505192E+02 -.872498208E+02 -.872492102E+02 -.872486884E+02 -.872482562E+02 -.872479146E+02 -.872476641E+02 -.872475052E+02 -.872474381E+02 -.872474629E+02 -.872475795E+02 -.872477875E+02 -.872480865E+02 -.872484758E+02 -.872489546E+02 -.872495222E+02 -.872501772E+02 -.872509186E+02 -.872517450E+02 -.872526547E+02 -.872536461E+02 -.872547174E+02 -.872558667E+02 -.872570919E+02 -.872583911E+02 -.872597619E+02 -.872612021E+02 -.872627094E+02 -.872642812E+02 -.872659152E+02 -.872676086E+02 -.872693589E+02 -.872711634E+02 -.872730193E+02 -.872749238E+02 -.872768740E+02 -.872788667E+02 -.872808989E+02 -.872829672E+02 -.872850679E+02 -.872871973E+02 -.872893511E+02 -.872915246E+02 -.872937125E+02 -.872959087E+02 -.872981060E+02 -.873002961E+02 -.873024689E+02 -.873046123E+02 -.873067114E+02 -.873087480E+02 -.873106996E+02 -.873125381E+02 -.873142282E+02 -.873157258E+02 -.873169752E+02 -.873179058E+02 -.873184281E+02 -.873184281E+02
 -.873149279E+02 -.873149279E+02 -.873142117E+02 -.873129285E+02 -.873111995E+02 -.873091210E+02 -.873067718E+02 -.873042180E+02 -.873015150E+02 -.872987079E+02 -.872958305E+02 -.872929072E+02 -.872899551E+02 -.872869860E+02 -.872840098E+02 -.872810360E+02 -.872780744E+02 -.872751346E+02 -.872722260E+02 -.872693564E+02 -.872665317E+02 -.872637565E+02 -.872610341E+02 -.872583678E+02 -.872557609E+02 -.872532173E+02 -.872507414E+02 -.872483377E+02 -.872460106E+02 -.872437642E+02 -.872416017E+02 -.872395262E+02 -.872375406E+02 -.872356477E+02 -.872338504E+02 -.872321517E+02 -.872305548E+02 -.872290626E+02 -.872276779E+02 -.872264030E+02 -.872252402E+02 -.872241913E+02 -.872232580E+02 -.872224419E+02 -.872217444E+02 -.872211669E+02 -.872207105E+02 -.872203759E+02 -.872201639E+02 -.872200747E+02 -.872201084E+02 -.872202647E+02 -.872205433E+02 -.872209435E+02 -.872214644E+02 -.872221052E+02 -.872228644E+02 -.872237406E+02 -.872247321E+02 -.872258371E+02 -.872270533E+02 -.872283785E+02 -.872298103E+02 -.872313461E+02 -.872329832E+02 -.872347186E+02 -.872365496E+02 -.872384728E+02 -.872404853E+02 -.872425836E+02 -.872447645E+02 -.872470244E+02 -.872493599E+02 -.872517673E+02 -.872542431E+02 -.872567834E+02 -.872593845E+02 -.872620423E+02 -.872647528E+02 -.872675116E+02 -.872703141E+02 -.872731555E+02 -.872760303E+02 -.872789327E+02 -.872818560E+02 -.872847925E+02 -.872877332E+02 -.872906676E+02 -.872935829E+02 -.872964634E+02 -.872992901E+02 -.873020390E+02 -.873046803E+02 -.873071761E+02 -.873094786E+02 -.873115269E+02 -.873132429E+02 -.873145270E+02 -.873152512E+02 -.873152512E+02
 -.873109980E+02 -.873109980E+02 -.873100558E+02 -.873083704E+02 -.873061042E+02 -.873033870E+02 -.873003252E+02 -.872970061E+02 -.872935013E+02 -.872898664E+02 -.872861428E+02 -.872823601E+02 -.872785392E+02 -.872746960E+02 -.872708442E+02 -.872669972E+02 -.872631681E+02 -.872593695E+02 -.872556125E+02 -.872519061E+02 -.872482571E+02 -.872446708E+02 -.872411517E+02 -.872377040E+02 -.872343327E+02 -.872310431E+02 -.872278410E+02 -.872247322E+02 -.872217222E+02 -.872188158E+02 -.872160172E+02 -.872133304E+02 -.872107592E+02 -.872083074E+02 -.872059792E+02 -.872037785E+02 -.872017095E+02 -.871997761E+02 -.871979816E+02 -.871963292E+02 -.871948219E+02 -.871934619E+02 -.871922518E+02 -.871911936E+02 -.871902893E+02 -.871895406E+02 -.871889490E+02 -.871885156E+02 -.871882412E+02 -.871881261E+02 -.871881704E+02 -.871883739E+02 -.871887360E+02 -.871892559E+02 -.871899325E+02 -.871907644E+02 -.871917500E+02 -.871928872E+02 -.871941739E+02 -.871956074E+02 -.871971850E+02 -.871989037E+02 -.872007602E+02 -.872027511E+02 -.872048729E+02 -.872071217E+02 -.872094938E+02 -.872119849E+02 -.872145909E+02 -.872173075E+02 -.872201302E+02 -.872230547E+02 -.872260762E+02 -.872291901E+02 -.872323918E+02 -.872356762E+02 -.872390386E+02 -.872424737E+02 -.872459764E+02 -.872495410E+02 -.872531619E+02 -.872568328E+02 -.872605469E+02 -.872642968E+02 -.872680742E+02 -.872718693E+02 -.872756709E+02 -.872794656E+02 -.872832374E+02 -.872869663E+02 -.872906280E+02 -.872941917E+02 -.872976189E+02 -.873008608E+02 -.873038550E+02 -.873065218E+02 -.873087591E+02 -.873104357E+02 -.873113828E+02 -.873113828E+02
 -.873066638E+02 -.873066638E+02 -.873054798E+02 -.873033663E+02 -.873005306E+02 -.872971381E+02 -.872933234E+02 -.872891952E+02 -.872848400E+02 -.872803240E+02 -.872756962E+02 -.872709919E+02 -.872662375E+02 -.872614539E+02 -.872566598E+02 -.872518728E+02 -.872471096E+02 -.872423852E+02 -.872377123E+02 -.872331011E+02 -.872285594E+02 -.872240938E+02 -.872197100E+02 -.872154139E+02 -.872112122E+02 -.872071119E+02 -.872031202E+02 -.871992442E+02 -.871954904E+02 -.871918644E+02 -.871883717E+02 -.871850174E+02 -.871818064E+02 -.871787438E+02 -.871758351E+02 -.871730854E+02 -.871704998E+02 -.871680832E+02 -.871658399E+02 -.871637739E+02 -.871618888E+02 -.871601878E+02 -.871586741E+02 -.871573504E+02 -.871562193E+02 -.871552830E+02 -.871545433E+02 -.871540017E+02 -.871536590E+02 -.871535158E+02 -.871535722E+02 -.871538279E+02 -.871542822E+02 -.871549340E+02 -.871557820E+02 -.871568244E+02 -.871580590E+02 -.871594832E+02 -.871610942E+02 -.871628886E+02 -.871648629E+02 -.871670133E+02 -.871693355E+02 -.871718254E+02 -.871744781E+02 -.871772890E+02 -.871802530E+02 -.871833650E+02 -.871866195E+02 -.871900111E+02 -.871935343E+02 -.871971832E+02 -.872009521E+02 -.872048351E+02 -.872088263E+02 -.872129195E+02 -.872171086E+02 -.872213871E+02 -.872257485E+02 -.872301860E+02 -.872346924E+02 -.872392599E+02 -.872438804E+02 -.872485446E+02 -.872532422E+02 -.872579613E+02 -.872626882E+02 -.872674064E+02 -.872720960E+02 -.872767327E+02 -.872812860E+02 -.872857183E+02 -.872899817E+02 -.872940154E+02 -.872977420E+02 -.873010623E+02 -.873038491E+02 -.873059385E+02 -.873071193E+02 -.873071193E+02
 -.873020736E+02 -.873020736E+02 -.873006370E+02 -.872980794E+02 -.872946549E+02 -.872905658E+02 -.872859742E+02 -.872810096E+02 -.872757729E+02 -.872703405E+02 -.872647695E+02 -.872591022E+02 -.872533712E+02 -.872476035E+02 -.872418232E+02 -.872360520E+02 -.872303098E+02 -.872246139E+02 -.872189784E+02 -.872134146E+02 -.872079319E+02 -.872025382E+02 -.871972410E+02 -.871920483E+02 -.871869684E+02 -.871820102E+02 -.871771821E+02 -.871724925E+02 -.871679488E+02 -.871635582E+02 -.871593271E+02 -.871552621E+02 -.871513696E+02 -.871476561E+02 -.871441283E+02 -.871407927E+02 -.871376556E+02 -.871347228E+02 -.871319997E+02 -.871294912E+02 -.871272018E+02 -.871251358E+02 -.871232970E+02 -.871216891E+02 -.871203152E+02 -.871191781E+02 -.871182801E+02 -.871176228E+02 -.871172074E+02 -.871170346E+02 -.871171045E+02 -.871174167E+02 -.871179705E+02 -.871187645E+02 -.871197970E+02 -.871210657E+02 -.871225679E+02 -.871243003E+02 -.871262594E+02 -.871284409E+02 -.871308405E+02 -.871334533E+02 -.871362743E+02 -.871392978E+02 -.871425182E+02 -.871459294E+02 -.871495253E+02 -.871532994E+02 -.871572449E+02 -.871613552E+02 -.871656233E+02 -.871700421E+02 -.871746045E+02 -.871793033E+02 -.871841310E+02 -.871890803E+02 -.871941436E+02 -.871993130E+02 -.872045806E+02 -.872099381E+02 -.872153769E+02 -.872208876E+02 -.872264603E+02 -.872320840E+02 -.872377463E+02 -.872434331E+02 -.872491277E+02 -.872548105E+02 -.872604578E+02 -.872660403E+02 -.872715217E+02 -.872768568E+02 -.872819881E+02 -.872868428E+02 -.872913279E+02 -.872953241E+02 -.872986784E+02 -.873011935E+02 -.873026152E+02 -.873026152E+02
 -.872972978E+02 -.872972978E+02 -.872956012E+02 -.872925886E+02 -.872885622E+02 -.872837605E+02 -.872783734E+02 -.872725500E+02 -.872664052E+02 -.872600266E+02 -.872534799E+02 -.872468154E+02 -.872400729E+02 -.872332860E+02 -.872264837E+02 -.872196920E+02 -.872129333E+02 -.872062269E+02 -.871995884E+02 -.871930308E+02 -.871865648E+02 -.871802004E+02 -.871739473E+02 -.871678153E+02 -.871618147E+02 -.871559559E+02 -.871502488E+02 -.871447029E+02 -.871393271E+02 -.871341298E+02 -.871291192E+02 -.871243031E+02 -.871196898E+02 -.871152873E+02 -.871111038E+02 -.871071472E+02 -.871034249E+02 -.870999440E+02 -.870967110E+02 -.870937320E+02 -.870910127E+02 -.870885584E+02 -.870863738E+02 -.870844634E+02 -.870828312E+02 -.870814804E+02 -.870804140E+02 -.870796338E+02 -.870791414E+02 -.870789376E+02 -.870790226E+02 -.870793959E+02 -.870800566E+02 -.870810031E+02 -.870822332E+02 -.870837440E+02 -.870855323E+02 -.870875940E+02 -.870899245E+02 -.870925190E+02 -.870953719E+02 -.870984773E+02 -.871018288E+02 -.871054198E+02 -.871092432E+02 -.871132916E+02 -.871175574E+02 -.871220328E+02 -.871267095E+02 -.871315795E+02 -.871366341E+02 -.871418649E+02 -.871472632E+02 -.871528203E+02 -.871585273E+02 -.871643752E+02 -.871703549E+02 -.871764573E+02 -.871826726E+02 -.871889912E+02 -.871954028E+02 -.872018963E+02 -.872084601E+02 -.872150811E+02 -.872217450E+02 -.872284351E+02 -.872351321E+02 -.872418130E+02 -.872484499E+02 -.872550088E+02 -.872614473E+02 -.872677123E+02 -.872737369E+02 -.872794358E+02 -.872847000E+02 -.872893900E+02 -.872933262E+02 -.872962777E+02 -.872979460E+02 -.872979460E+02
 -.872923685E+02 -.872923685E+02 -.872904071E+02 -.872869313E+02 -.872822912E+02 -.872767624E+02 -.872705611E+02 -.872638560E+02 -.872567768E+02 -.872494225E+02 -.872418689E+02 -.872341750E+02 -.872263884E+02 -.872185488E+02 -.872106903E+02 -.872028424E+02 -.871950300E+02 -.871872743E+02 -.871795925E+02 -.871719994E+02 -.871645080E+02 -.871571302E+02 -.871498780E+02 -.871427633E+02 -.871357982E+02 -.871289946E+02 -.871223638E+02 -.871159170E+02 -.871096644E+02 -.871036162E+02 -.870977822E+02 -.870921723E+02 -.870867963E+02 -.870816641E+02 -.870767854E+02 -.870721696E+02 -.870678257E+02 -.870637620E+02 -.870599866E+02 -.870565067E+02 -.870533295E+02 -.870504613E+02 -.870479081E+02 -.870456753E+02 -.870437677E+02 -.870421892E+02 -.870409433E+02 -.870400324E+02 -.870394584E+02 -.870392222E+02 -.870393241E+02 -.870397636E+02 -.870405396E+02 -.870416500E+02 -.870430922E+02 -.870448627E+02 -.870469575E+02 -.870493716E+02 -.870520996E+02 -.870551354E+02 -.870584723E+02 -.870621031E+02 -.870660201E+02 -.870702153E+02 -.870746801E+02 -.870794055E+02 -.870843823E+02 -.870896011E+02 -.870950520E+02 -.871007251E+02 -.871066104E+02 -.871126976E+02 -.871189763E+02 -.871254362E+02 -.871320667E+02 -.871388572E+02 -.871457970E+02 -.871528751E+02 -.871600803E+02 -.871674013E+02 -.871748259E+02 -.871823415E+02 -.871899346E+02 -.871975901E+02 -.872052914E+02 -.872130194E+02 -.872207519E+02 -.872284626E+02 -.872361195E+02 -.872436836E+02 -.872511064E+02 -.872583270E+02 -.872652686E+02 -.872718332E+02 -.872778959E+02 -.872832963E+02 -.872878282E+02 -.872912258E+02 -.872931462E+02 -.872931462E+02
 -.872873008E+02 -.872873008E+02 -.872850710E+02 -.872811239E+02 -.872758587E+02 -.872695864E+02 -.872625502E+02 -.872549386E+02 -.872468967E+02 -.872385363E+02 -.872299440E+02 -.872211881E+02 -.872123238E+02 -.872033970E+02 -.871944462E+02 -.871855041E+02 -.871765980E+02 -.871677510E+02 -.871589826E+02 -.871503096E+02 -.871417472E+02 -.871333098E+02 -.871250115E+02 -.871168664E+02 -.871088883E+02 -.871010907E+02 -.870934867E+02 -.870860890E+02 -.870789097E+02 -.870719609E+02 -.870652544E+02 -.870588022E+02 -.870526161E+02 -.870467079E+02 -.870410890E+02 -.870357705E+02 -.870307631E+02 -.870260770E+02 -.870217216E+02 -.870177059E+02 -.870140385E+02 -.870107271E+02 -.870077790E+02 -.870052007E+02 -.870029979E+02 -.870011755E+02 -.869997374E+02 -.869986868E+02 -.869980257E+02 -.869977556E+02 -.869978766E+02 -.869983883E+02 -.869992892E+02 -.870005769E+02 -.870022481E+02 -.870042987E+02 -.870067237E+02 -.870095172E+02 -.870126725E+02 -.870161824E+02 -.870200388E+02 -.870242329E+02 -.870287557E+02 -.870335972E+02 -.870387472E+02 -.870441951E+02 -.870499297E+02 -.870559397E+02 -.870622134E+02 -.870687391E+02 -.870755047E+02 -.870824981E+02 -.870897071E+02 -.870971193E+02 -.871047225E+02 -.871125041E+02 -.871204516E+02 -.871285524E+02 -.871367934E+02 -.871451614E+02 -.871536427E+02 -.871622226E+02 -.871708857E+02 -.871796149E+02 -.871883914E+02 -.871971936E+02 -.872059963E+02 -.872147697E+02 -.872234780E+02 -.872320770E+02 -.872405119E+02 -.872487141E+02 -.872565966E+02 -.872640488E+02 -.872709295E+02 -.872770572E+02 -.872821984E+02 -.872860523E+02 -.872882303E+02 -.872882303E+02
 -.872821029E+02 -.872821029E+02 -.872796008E+02 -.872751742E+02 -.872692700E+02 -.872622357E+02 -.872543413E+02 -.872457961E+02 -.872367616E+02 -.872273634E+02 -.872176995E+02 -.872078474E+02 -.871978699E+02 -.871878185E+02 -.871777358E+02 -.871676576E+02 -.871576136E+02 -.871476293E+02 -.871377263E+02 -.871279241E+02 -.871182403E+02 -.871086917E+02 -.870992947E+02 -.870900653E+02 -.870810191E+02 -.870721715E+02 -.870635374E+02 -.870551316E+02 -.870469682E+02 -.870390617E+02 -.870314262E+02 -.870240758E+02 -.870170245E+02 -.870102863E+02 -.870038746E+02 -.869978026E+02 -.869920830E+02 -.869867278E+02 -.869817485E+02 -.869771560E+02 -.869729604E+02 -.869691713E+02 -.869657974E+02 -.869628463E+02 -.869603250E+02 -.869582393E+02 -.869565941E+02 -.869553930E+02 -.869546387E+02 -.869543328E+02 -.869544756E+02 -.869550665E+02 -.869561039E+02 -.869575846E+02 -.869595049E+02 -.869618597E+02 -.869646429E+02 -.869678475E+02 -.869714655E+02 -.869754881E+02 -.869799057E+02 -.869847078E+02 -.869898833E+02 -.869954205E+02 -.870013072E+02 -.870075305E+02 -.870140773E+02 -.870209341E+02 -.870280872E+02 -.870355223E+02 -.870432255E+02 -.870511825E+02 -.870593787E+02 -.870678000E+02 -.870764318E+02 -.870852596E+02 -.870942689E+02 -.871034451E+02 -.871127734E+02 -.871222384E+02 -.871318246E+02 -.871415155E+02 -.871512935E+02 -.871611395E+02 -.871710324E+02 -.871809479E+02 -.871908581E+02 -.872007297E+02 -.872105227E+02 -.872201879E+02 -.872296643E+02 -.872388753E+02 -.872477238E+02 -.872560865E+02 -.872638054E+02 -.872706777E+02 -.872764424E+02 -.872807628E+02 -.872832040E+02 -.872832040E+02
 -.872767804E+02 -.872767804E+02 -.872740016E+02 -.872690851E+02 -.872625263E+02 -.872547090E+02 -.872459310E+02 -.872364234E+02 -.872263654E+02 -.872158966E+02 -.872051265E+02 -.871941422E+02 -.871830133E+02 -.871717964E+02 -.871605382E+02 -.871492774E+02 -.871380466E+02 -.871268737E+02 -.871157832E+02 -.871047970E+02 -.870939353E+02 -.870832174E+02 -.870726617E+02 -.870622863E+02 -.870521089E+02 -.870421470E+02 -.870324176E+02 -.870229377E+02 -.870137241E+02 -.870047938E+02 -.869961633E+02 -.869878493E+02 -.869798684E+02 -.869722369E+02 -.869649707E+02 -.869580853E+02 -.869515959E+02 -.869455167E+02 -.869398616E+02 -.869346437E+02 -.869298751E+02 -.869255673E+02 -.869217306E+02 -.869183743E+02 -.869155068E+02 -.869131349E+02 -.869112646E+02 -.869099004E+02 -.869090454E+02 -.869087015E+02 -.869088693E+02 -.869095479E+02 -.869107353E+02 -.869124280E+02 -.869146212E+02 -.869173088E+02 -.869204836E+02 -.869241371E+02 -.869282597E+02 -.869328409E+02 -.869378691E+02 -.869433317E+02 -.869492157E+02 -.869555068E+02 -.869621906E+02 -.869692518E+02 -.869766747E+02 -.869844435E+02 -.869925417E+02 -.870009528E+02 -.870096601E+02 -.870186470E+02 -.870278965E+02 -.870373920E+02 -.870471167E+02 -.870570537E+02 -.870671865E+02 -.870774982E+02 -.870879718E+02 -.870985901E+02 -.871093354E+02 -.871201893E+02 -.871311320E+02 -.871421423E+02 -.871531967E+02 -.871642685E+02 -.871753266E+02 -.871863345E+02 -.871972480E+02 -.872080129E+02 -.872185618E+02 -.872288101E+02 -.872386509E+02 -.872479475E+02 -.872565255E+02 -.872641603E+02 -.872705629E+02 -.872753603E+02 -.872780707E+02 -.872780707E+02
 -.872713385E+02 -.872713385E+02 -.872682774E+02 -.872628594E+02 -.872556282E+02 -.872470053E+02 -.872373174E+02 -.872268180E+02 -.872157047E+02 -.872041316E+02 -.871922197E+02 -.871800647E+02 -.871677430E+02 -.871553160E+02 -.871428344E+02 -.871303401E+02 -.871178687E+02 -.871054510E+02 -.870931142E+02 -.870808829E+02 -.870687798E+02 -.870568267E+02 -.870450441E+02 -.870334524E+02 -.870220715E+02 -.870109212E+02 -.870000212E+02 -.869893911E+02 -.869790507E+02 -.869690195E+02 -.869593171E+02 -.869499632E+02 -.869409770E+02 -.869323777E+02 -.869241842E+02 -.869164148E+02 -.869090875E+02 -.869022194E+02 -.868958270E+02 -.868899259E+02 -.868845308E+02 -.868796554E+02 -.868753120E+02 -.868715118E+02 -.868682648E+02 -.868655795E+02 -.868634628E+02 -.868619201E+02 -.868609554E+02 -.868605710E+02 -.868607675E+02 -.868615440E+02 -.868628979E+02 -.868648249E+02 -.868673194E+02 -.868703741E+02 -.868739803E+02 -.868781277E+02 -.868828049E+02 -.868879992E+02 -.868936967E+02 -.868998825E+02 -.869065408E+02 -.869136547E+02 -.869212070E+02 -.869291796E+02 -.869375539E+02 -.869463109E+02 -.869554314E+02 -.869648960E+02 -.869746850E+02 -.869847790E+02 -.869951582E+02 -.870058033E+02 -.870166947E+02 -.870278133E+02 -.870391398E+02 -.870506551E+02 -.870623400E+02 -.870741750E+02 -.870861403E+02 -.870982151E+02 -.871103778E+02 -.871226048E+02 -.871348703E+02 -.871471448E+02 -.871593947E+02 -.871715798E+02 -.871836518E+02 -.871955516E+02 -.872072055E+02 -.872185211E+02 -.872293810E+02 -.872396358E+02 -.872490940E+02 -.872575093E+02 -.872645644E+02 -.872698494E+02 -.872728345E+02 -.872728345E+02
 -.872657838E+02 -.872657838E+02 -.872624339E+02 -.872565012E+02 -.872485793E+02 -.872391279E+02 -.872285036E+02 -.872169833E+02 -.872047830E+02 -.871920714E+02 -.871789805E+02 -.871656142E+02 -.871520552E+02 -.871383701E+02 -.871246132E+02 -.871108300E+02 -.870970593E+02 -.870833349E+02 -.870696868E+02 -.870561423E+02 -.870427266E+02 -.870294638E+02 -.870163769E+02 -.870034886E+02 -.869908214E+02 -.869783979E+02 -.869662406E+02 -.869543723E+02 -.869428159E+02 -.869315943E+02 -.869207302E+02 -.869102466E+02 -.869001662E+02 -.868905115E+02 -.868813048E+02 -.868725679E+02 -.868643221E+02 -.868565879E+02 -.868493851E+02 -.868427321E+02 -.868366468E+02 -.868311453E+02 -.868262427E+02 -.868219523E+02 -.868182862E+02 -.868152545E+02 -.868128657E+02 -.868111265E+02 -.868100414E+02 -.868096133E+02 -.868098430E+02 -.868107294E+02 -.868122692E+02 -.868144576E+02 -.868172876E+02 -.868207504E+02 -.868248354E+02 -.868295306E+02 -.868348220E+02 -.868406944E+02 -.868471311E+02 -.868541144E+02 -.868616253E+02 -.868696437E+02 -.868781490E+02 -.868871197E+02 -.868965338E+02 -.869063689E+02 -.869166022E+02 -.869272109E+02 -.869381721E+02 -.869494628E+02 -.869610602E+02 -.869729417E+02 -.869850850E+02 -.869974679E+02 -.870100685E+02 -.870228649E+02 -.870358355E+02 -.870489585E+02 -.870622116E+02 -.870755720E+02 -.870890156E+02 -.871025168E+02 -.871160472E+02 -.871295750E+02 -.871430634E+02 -.871564692E+02 -.871697398E+02 -.871828113E+02 -.871956038E+02 -.872080169E+02 -.872199234E+02 -.872311605E+02 -.872415200E+02 -.872507335E+02 -.872584551E+02 -.872642377E+02 -.872675032E+02 -.872675032E+02
 -.872601261E+02 -.872601261E+02 -.872564800E+02 -.872500195E+02 -.872413888E+02 -.872310870E+02 -.872195009E+02 -.872069315E+02 -.871936132E+02 -.871797286E+02 -.871654203E+02 -.871508002E+02 -.871359572E+02 -.871209626E+02 -.871058749E+02 -.870907432E+02 -.870756096E+02 -.870605108E+02 -.870454798E+02 -.870305464E+02 -.870157383E+02 -.870010819E+02 -.869866028E+02 -.869723266E+02 -.869582785E+02 -.869444843E+02 -.869309700E+02 -.869177618E+02 -.869048860E+02 -.868923694E+02 -.868802385E+02 -.868685201E+02 -.868572409E+02 -.868464274E+02 -.868361061E+02 -.868263028E+02 -.868170429E+02 -.868083509E+02 -.868002503E+02 -.867927636E+02 -.867859117E+02 -.867797143E+02 -.867741894E+02 -.867693533E+02 -.867652204E+02 -.867618029E+02 -.867591113E+02 -.867571534E+02 -.867559349E+02 -.867554593E+02 -.867557276E+02 -.867567383E+02 -.867584878E+02 -.867609698E+02 -.867641761E+02 -.867680962E+02 -.867727172E+02 -.867780244E+02 -.867840013E+02 -.867906295E+02 -.867978890E+02 -.868057584E+02 -.868142148E+02 -.868232347E+02 -.868327930E+02 -.868428645E+02 -.868534228E+02 -.868644416E+02 -.868758939E+02 -.868877528E+02 -.868999915E+02 -.869125832E+02 -.869255013E+02 -.869387197E+02 -.869522126E+02 -.869659545E+02 -.869799205E+02 -.869940859E+02 -.870084262E+02 -.870229170E+02 -.870375337E+02 -.870522510E+02 -.870670427E+02 -.870818807E+02 -.870967344E+02 -.871115694E+02 -.871263462E+02 -.871410181E+02 -.871555290E+02 -.871698099E+02 -.871837749E+02 -.871973159E+02 -.872102956E+02 -.872225385E+02 -.872338193E+02 -.872438477E+02 -.872522490E+02 -.872585385E+02 -.872620894E+02 -.872620894E+02
 -.872543801E+02 -.872543801E+02 -.872504308E+02 -.872434303E+02 -.872340745E+02 -.872229023E+02 -.872103314E+02 -.871966867E+02 -.871822204E+02 -.871671286E+02 -.871515641E+02 -.871356465E+02 -.871194707E+02 -.871031128E+02 -.870866357E+02 -.870700920E+02 -.870535270E+02 -.870369805E+02 -.870204878E+02 -.870040814E+02 -.869877916E+02 -.869716472E+02 -.869556768E+02 -.869399088E+02 -.869243720E+02 -.869090955E+02 -.868941092E+02 -.868794431E+02 -.868651279E+02 -.868511943E+02 -.868376735E+02 -.868245967E+02 -.868119955E+02 -.867999012E+02 -.867883451E+02 -.867773581E+02 -.867669703E+02 -.867572110E+02 -.867481085E+02 -.867396897E+02 -.867319798E+02 -.867250025E+02 -.867187797E+02 -.867133310E+02 -.867086737E+02 -.867048230E+02 -.867017912E+02 -.866995881E+02 -.866982207E+02 -.866976929E+02 -.866980061E+02 -.866991587E+02 -.867011460E+02 -.867039606E+02 -.867075926E+02 -.867120290E+02 -.867172545E+02 -.867232513E+02 -.867299993E+02 -.867374764E+02 -.867456584E+02 -.867545196E+02 -.867640327E+02 -.867741692E+02 -.867848995E+02 -.867961932E+02 -.868080192E+02 -.868203460E+02 -.868331420E+02 -.868463754E+02 -.868600147E+02 -.868740286E+02 -.868883862E+02 -.869030573E+02 -.869180121E+02 -.869332214E+02 -.869486569E+02 -.869642906E+02 -.869800951E+02 -.869960431E+02 -.870121075E+02 -.870282604E+02 -.870444734E+02 -.870607161E+02 -.870769555E+02 -.870931550E+02 -.871092722E+02 -.871252575E+02 -.871410509E+02 -.871565789E+02 -.871717498E+02 -.871864481E+02 -.872005265E+02 -.872137969E+02 -.872260172E+02 -.872368752E+02 -.872459675E+02 -.872527720E+02 -.872566124E+02 -.872566124E+02
 -.872485682E+02 -.872485682E+02 -.872443100E+02 -.872367596E+02 -.872266653E+02 -.872146062E+02 -.872010307E+02 -.871862870E+02 -.871706447E+02 -.871543127E+02 -.871374537E+02 -.871201947E+02 -.871026365E+02 -.870848601E+02 -.870669325E+02 -.870489097E+02 -.870308401E+02 -.870127661E+02 -.869947257E+02 -.869767535E+02 -.869588825E+02 -.869411444E+02 -.869235707E+02 -.869061933E+02 -.868890446E+02 -.868721578E+02 -.868555669E+02 -.868393065E+02 -.868234118E+02 -.868079188E+02 -.867928636E+02 -.867782831E+02 -.867642145E+02 -.867506948E+02 -.867377613E+02 -.867254508E+02 -.867137992E+02 -.867028418E+02 -.866926125E+02 -.866831435E+02 -.866744656E+02 -.866666074E+02 -.866595952E+02 -.866534530E+02 -.866482019E+02 -.866438603E+02 -.866404433E+02 -.866379627E+02 -.866364271E+02 -.866358414E+02 -.866362073E+02 -.866375227E+02 -.866397821E+02 -.866429765E+02 -.866470937E+02 -.866521180E+02 -.866580308E+02 -.866648104E+02 -.866724325E+02 -.866808703E+02 -.866900947E+02 -.867000745E+02 -.867107770E+02 -.867221678E+02 -.867342115E+02 -.867468717E+02 -.867601114E+02 -.867738933E+02 -.867881797E+02 -.868029334E+02 -.868181172E+02 -.868336945E+02 -.868496294E+02 -.868658868E+02 -.868824325E+02 -.868992332E+02 -.869162564E+02 -.869334707E+02 -.869508454E+02 -.869683502E+02 -.869859552E+02 -.870036301E+02 -.870213439E+02 -.870390642E+02 -.870567558E+02 -.870743796E+02 -.870918911E+02 -.871092375E+02 -.871263556E+02 -.871431676E+02 -.871595762E+02 -.871754587E+02 -.871906586E+02 -.872049752E+02 -.872181502E+02 -.872298496E+02 -.872396417E+02 -.872469668E+02 -.872510997E+02 -.872510997E+02
 -.872427233E+02 -.872427233E+02 -.872381524E+02 -.872300456E+02 -.872192038E+02 -.872062456E+02 -.871916501E+02 -.871757875E+02 -.871589443E+02 -.871413418E+02 -.871231520E+02 -.871045090E+02 -.870855193E+02 -.870662687E+02 -.870468278E+02 -.870272558E+02 -.870076039E+02 -.869879168E+02 -.869682346E+02 -.869485946E+02 -.869290321E+02 -.869095820E+02 -.868902790E+02 -.868711588E+02 -.868522578E+02 -.868336138E+02 -.868152653E+02 -.867972521E+02 -.867796151E+02 -.867623957E+02 -.867456366E+02 -.867293810E+02 -.867136727E+02 -.866985561E+02 -.866840753E+02 -.866702743E+02 -.866571963E+02 -.866448835E+02 -.866333769E+02 -.866227156E+02 -.866129366E+02 -.866040749E+02 -.865961626E+02 -.865892288E+02 -.865832994E+02 -.865783968E+02 -.865745395E+02 -.865717421E+02 -.865700150E+02 -.865693644E+02 -.865697922E+02 -.865712960E+02 -.865738690E+02 -.865775004E+02 -.865821751E+02 -.865878740E+02 -.865945743E+02 -.866022497E+02 -.866108706E+02 -.866204042E+02 -.866308153E+02 -.866420663E+02 -.866541173E+02 -.866669272E+02 -.866804533E+02 -.866946519E+02 -.867094789E+02 -.867248897E+02 -.867408397E+02 -.867572849E+02 -.867741816E+02 -.867914869E+02 -.868091590E+02 -.868271572E+02 -.868454421E+02 -.868639756E+02 -.868827209E+02 -.869016426E+02 -.869207063E+02 -.869398785E+02 -.869591265E+02 -.869784174E+02 -.869977180E+02 -.870169936E+02 -.870362070E+02 -.870553172E+02 -.870742774E+02 -.870930324E+02 -.871115159E+02 -.871296462E+02 -.871473212E+02 -.871644113E+02 -.871807512E+02 -.871961284E+02 -.872102686E+02 -.872228169E+02 -.872333136E+02 -.872411623E+02 -.872455889E+02 -.872455889E+02
 -.872368915E+02 -.872368915E+02 -.872320068E+02 -.872233416E+02 -.872117485E+02 -.871978852E+02 -.871822597E+02 -.871652639E+02 -.871472000E+02 -.871283010E+02 -.871087477E+02 -.870886812E+02 -.870682131E+02 -.870474334E+02 -.870264159E+02 -.870052226E+02 -.869839066E+02 -.869625147E+02 -.869410892E+02 -.869196695E+02 -.868982937E+02 -.868769997E+02 -.868558259E+02 -.868348118E+02 -.868139985E+02 -.867934284E+02 -.867731456E+02 -.867531957E+02 -.867336259E+02 -.867144846E+02 -.866958217E+02 -.866776883E+02 -.866601362E+02 -.866432182E+02 -.866269871E+02 -.866114954E+02 -.865967953E+02 -.865829376E+02 -.865699719E+02 -.865579458E+02 -.865469044E+02 -.865368903E+02 -.865279429E+02 -.865200978E+02 -.865133868E+02 -.865078374E+02 -.865034725E+02 -.865003099E+02 -.864983627E+02 -.864976383E+02 -.864981393E+02 -.864998627E+02 -.865028002E+02 -.865069384E+02 -.865122587E+02 -.865187380E+02 -.865263480E+02 -.865350566E+02 -.865448275E+02 -.865556208E+02 -.865673934E+02 -.865800996E+02 -.865936912E+02 -.866081182E+02 -.866233291E+02 -.866392714E+02 -.866558923E+02 -.866731384E+02 -.866909569E+02 -.867092954E+02 -.867281025E+02 -.867473279E+02 -.867669230E+02 -.867868405E+02 -.868070350E+02 -.868274630E+02 -.868480828E+02 -.868688546E+02 -.868897400E+02 -.869107023E+02 -.869317055E+02 -.869527145E+02 -.869736937E+02 -.869946065E+02 -.870154140E+02 -.870360735E+02 -.870565364E+02 -.870767455E+02 -.870966321E+02 -.871161112E+02 -.871350761E+02 -.871533915E+02 -.871708839E+02 -.871873297E+02 -.872024395E+02 -.872158383E+02 -.872270394E+02 -.872354104E+02 -.872401295E+02 -.872401295E+02
 -.872311344E+02 -.872311344E+02 -.872259384E+02 -.872167184E+02 -.872043771E+02 -.871896098E+02 -.871729521E+02 -.871548162E+02 -.871355190E+02 -.871153045E+02 -.870943616E+02 -.870728374E+02 -.870508480E+02 -.870284869E+02 -.870058304E+02 -.869829424E+02 -.869598775E+02 -.869366840E+02 -.869134060E+02 -.868900851E+02 -.868667619E+02 -.868434775E+02 -.868202739E+02 -.867971951E+02 -.867742867E+02 -.867515967E+02 -.867291753E+02 -.867070748E+02 -.866853497E+02 -.866640566E+02 -.866432541E+02 -.866230025E+02 -.866033635E+02 -.865843998E+02 -.865661746E+02 -.865487514E+02 -.865321928E+02 -.865165607E+02 -.865019152E+02 -.864883143E+02 -.864758136E+02 -.864644651E+02 -.864543172E+02 -.864454139E+02 -.864377944E+02 -.864314928E+02 -.864265372E+02 -.864229499E+02 -.864207470E+02 -.864199379E+02 -.864205258E+02 -.864225069E+02 -.864258712E+02 -.864306019E+02 -.864366763E+02 -.864440655E+02 -.864527349E+02 -.864626447E+02 -.864737504E+02 -.864860030E+02 -.864993497E+02 -.865137345E+02 -.865290988E+02 -.865453818E+02 -.865625211E+02 -.865804535E+02 -.865991151E+02 -.866184423E+02 -.866383719E+02 -.866588420E+02 -.866797917E+02 -.867011621E+02 -.867228962E+02 -.867449394E+02 -.867672395E+02 -.867897467E+02 -.868124138E+02 -.868351961E+02 -.868580511E+02 -.868809386E+02 -.869038197E+02 -.869266566E+02 -.869494118E+02 -.869720471E+02 -.869945224E+02 -.870167935E+02 -.870388109E+02 -.870605159E+02 -.870818380E+02 -.871026899E+02 -.871229613E+02 -.871425118E+02 -.871611607E+02 -.871786744E+02 -.871947498E+02 -.872089929E+02 -.872208912E+02 -.872297780E+02 -.872347855E+02 -.872347855E+02
 -.872255322E+02 -.872255322E+02 -.872200316E+02 -.872102670E+02 -.871971891E+02 -.871815284E+02 -.871638463E+02 -.871445738E+02 -.871240410E+02 -.871025019E+02 -.870801523E+02 -.870571443E+02 -.870335976E+02 -.870096077E+02 -.869852527E+02 -.869605971E+02 -.869356967E+02 -.869106006E+02 -.868853541E+02 -.868600007E+02 -.868345834E+02 -.868091463E+02 -.867837351E+02 -.867583982E+02 -.867331866E+02 -.867081541E+02 -.866833577E+02 -.866588574E+02 -.866347165E+02 -.866110010E+02 -.865877798E+02 -.865651242E+02 -.865431076E+02 -.865218050E+02 -.865012925E+02 -.864816463E+02 -.864629426E+02 -.864452567E+02 -.864286619E+02 -.864132297E+02 -.863990280E+02 -.863861212E+02 -.863745691E+02 -.863644263E+02 -.863557415E+02 -.863485569E+02 -.863429077E+02 -.863388218E+02 -.863363190E+02 -.863354115E+02 -.863361030E+02 -.863383891E+02 -.863422571E+02 -.863476864E+02 -.863546485E+02 -.863631075E+02 -.863730206E+02 -.863843384E+02 -.863970057E+02 -.864109622E+02 -.864261427E+02 -.864424786E+02 -.864598980E+02 -.864783266E+02 -.864976886E+02 -.865179073E+02 -.865389058E+02 -.865606076E+02 -.865829371E+02 -.866058207E+02 -.866291863E+02 -.866529649E+02 -.866770897E+02 -.867014976E+02 -.867261284E+02 -.867509254E+02 -.867758353E+02 -.868008082E+02 -.868257972E+02 -.868507584E+02 -.868756499E+02 -.869004319E+02 -.869250652E+02 -.869495105E+02 -.869737267E+02 -.869976694E+02 -.870212885E+02 -.870445250E+02 -.870673075E+02 -.870895471E+02 -.871111313E+02 -.871319158E+02 -.871517140E+02 -.871702838E+02 -.871873098E+02 -.872023806E+02 -.872149603E+02 -.872243496E+02 -.872296376E+02 -.872296376E+02
 -.872201859E+02 -.872201859E+02 -.872143922E+02 -.872041016E+02 -.871903093E+02 -.871737781E+02 -.871550928E+02 -.871347008E+02 -.871129443E+02 -.870900850E+02 -.870663244E+02 -.870418180E+02 -.870166876E+02 -.869910296E+02 -.869649219E+02 -.869384292E+02 -.869116070E+02 -.868845045E+02 -.868571678E+02 -.868296413E+02 -.868019703E+02 -.867742016E+02 -.867463844E+02 -.867185715E+02 -.866908195E+02 -.866631887E+02 -.866357438E+02 -.866085537E+02 -.865816914E+02 -.865552342E+02 -.865292630E+02 -.865038625E+02 -.864791200E+02 -.864551256E+02 -.864319706E+02 -.864097478E+02 -.863885497E+02 -.863684682E+02 -.863495937E+02 -.863320139E+02 -.863158131E+02 -.863010711E+02 -.862878624E+02 -.862762548E+02 -.862663094E+02 -.862580789E+02 -.862516077E+02 -.862469305E+02 -.862440727E+02 -.862430493E+02 -.862438652E+02 -.862465148E+02 -.862509824E+02 -.862572420E+02 -.862652579E+02 -.862749854E+02 -.862863707E+02 -.862993524E+02 -.863138617E+02 -.863298235E+02 -.863471573E+02 -.863657782E+02 -.863855976E+02 -.864065245E+02 -.864284664E+02 -.864513298E+02 -.864750215E+02 -.864994494E+02 -.865245232E+02 -.865501546E+02 -.865762588E+02 -.866027542E+02 -.866295631E+02 -.866566122E+02 -.866838324E+02 -.867111593E+02 -.867385329E+02 -.867658976E+02 -.867932021E+02 -.868203989E+02 -.868474435E+02 -.868742941E+02 -.869009107E+02 -.869272534E+02 -.869532813E+02 -.869789505E+02 -.870042112E+02 -.870290053E+02 -.870532618E+02 -.870768917E+02 -.870997815E+02 -.871217846E+02 -.871427103E+02 -.871623097E+02 -.871802571E+02 -.871961264E+02 -.872093603E+02 -.872192305E+02 -.872247858E+02 -.872247858E+02
 -.872152206E+02 -.872152206E+02 -.872091510E+02 -.871983633E+02 -.871838921E+02 -.871665290E+02 -.871468788E+02 -.871254028E+02 -.871024524E+02 -.870782955E+02 -.870531367E+02 -.870271332E+02 -.870004066E+02 -.869730525E+02 -.869451473E+02 -.869167543E+02 -.868879272E+02 -.868587145E+02 -.868291616E+02 -.867993137E+02 -.867692169E+02 -.867389203E+02 -.867084765E+02 -.866779427E+02 -.866473808E+02 -.866168584E+02 -.865864486E+02 -.865562302E+02 -.865262877E+02 -.864967113E+02 -.864675964E+02 -.864390430E+02 -.864111557E+02 -.863840425E+02 -.863578141E+02 -.863325829E+02 -.863084622E+02 -.862855650E+02 -.862640027E+02 -.862438840E+02 -.862253139E+02 -.862083918E+02 -.861932110E+02 -.861798569E+02 -.861684061E+02 -.861589252E+02 -.861514702E+02 -.861460853E+02 -.861428026E+02 -.861416411E+02 -.861426072E+02 -.861456938E+02 -.861508811E+02 -.861581362E+02 -.861674143E+02 -.861786586E+02 -.861918016E+02 -.862067662E+02 -.862234659E+02 -.862418070E+02 -.862616891E+02 -.862830067E+02 -.863056501E+02 -.863295072E+02 -.863544642E+02 -.863804072E+02 -.864072228E+02 -.864347997E+02 -.864630292E+02 -.864918064E+02 -.865210303E+02 -.865506051E+02 -.865804400E+02 -.866104503E+02 -.866405569E+02 -.866706866E+02 -.867007724E+02 -.867307530E+02 -.867605725E+02 -.867901799E+02 -.868195290E+02 -.868485767E+02 -.868772827E+02 -.869056078E+02 -.869335123E+02 -.869609539E+02 -.869878850E+02 -.870142495E+02 -.870399785E+02 -.870649844E+02 -.870891548E+02 -.871123426E+02 -.871343552E+02 -.871549391E+02 -.871737612E+02 -.871903833E+02 -.872042306E+02 -.872145492E+02 -.872203529E+02 -.872203529E+02
 -.872107880E+02 -.872107880E+02 -.872044672E+02 -.871932238E+02 -.871781261E+02 -.871599893E+02 -.871394344E+02 -.871169328E+02 -.870928421E+02 -.870674333E+02 -.870409116E+02 -.870134329E+02 -.869851167E+02 -.869560554E+02 -.869263220E+02 -.868959760E+02 -.868650683E+02 -.868336447E+02 -.868017488E+02 -.867694248E+02 -.867367189E+02 -.867036813E+02 -.866703673E+02 -.866368379E+02 -.866031609E+02 -.865694110E+02 -.865356706E+02 -.865020294E+02 -.864685851E+02 -.864354426E+02 -.864027141E+02 -.863705185E+02 -.863389806E+02 -.863082305E+02 -.862784024E+02 -.862496335E+02 -.862220629E+02 -.861958300E+02 -.861710731E+02 -.861479278E+02 -.861265251E+02 -.861069903E+02 -.860894408E+02 -.860739846E+02 -.860607190E+02 -.860497287E+02 -.860410850E+02 -.860348444E+02 -.860310478E+02 -.860297198E+02 -.860308684E+02 -.860344849E+02 -.860405438E+02 -.860490034E+02 -.860598064E+02 -.860728808E+02 -.860881411E+02 -.861054891E+02 -.861248160E+02 -.861460036E+02 -.861689259E+02 -.861934510E+02 -.862194425E+02 -.862467611E+02 -.862752668E+02 -.863048196E+02 -.863352814E+02 -.863665173E+02 -.863983964E+02 -.864307932E+02 -.864635881E+02 -.864966683E+02 -.865299281E+02 -.865632696E+02 -.865966025E+02 -.866298447E+02 -.866629213E+02 -.866957654E+02 -.867283170E+02 -.867605226E+02 -.867923344E+02 -.868237096E+02 -.868546087E+02 -.868849947E+02 -.869148305E+02 -.869440774E+02 -.869726915E+02 -.870006207E+02 -.870278001E+02 -.870541460E+02 -.870795489E+02 -.871038639E+02 -.871268990E+02 -.871483994E+02 -.871680274E+02 -.871853368E+02 -.871997394E+02 -.872104612E+02 -.872164870E+02 -.872164870E+02
 -.872070703E+02 -.872070703E+02 -.872005315E+02 -.871888894E+02 -.871732384E+02 -.871544110E+02 -.871330387E+02 -.871095987E+02 -.870844509E+02 -.870578654E+02 -.870300447E+02 -.870011405E+02 -.869712668E+02 -.869405102E+02 -.869089378E+02 -.868766032E+02 -.868435520E+02 -.868098250E+02 -.867754621E+02 -.867405046E+02 -.867049971E+02 -.866689896E+02 -.866325386E+02 -.865957084E+02 -.865585718E+02 -.865212109E+02 -.864837177E+02 -.864461940E+02 -.864087518E+02 -.863715132E+02 -.863346099E+02 -.862981829E+02 -.862623816E+02 -.862273629E+02 -.861932898E+02 -.861603306E+02 -.861286566E+02 -.860984407E+02 -.860698553E+02 -.860430704E+02 -.860182514E+02 -.859955565E+02 -.859751350E+02 -.859571246E+02 -.859416497E+02 -.859288191E+02 -.859187242E+02 -.859114381E+02 -.859070133E+02 -.859054819E+02 -.859068542E+02 -.859111190E+02 -.859182436E+02 -.859281743E+02 -.859408375E+02 -.859561408E+02 -.859739746E+02 -.859942136E+02 -.860167193E+02 -.860413416E+02 -.860679214E+02 -.860962923E+02 -.861262836E+02 -.861577219E+02 -.861904334E+02 -.862242458E+02 -.862589902E+02 -.862945026E+02 -.863306251E+02 -.863672076E+02 -.864041083E+02 -.864411947E+02 -.864783441E+02 -.865154439E+02 -.865523917E+02 -.865890955E+02 -.866254733E+02 -.866614527E+02 -.866969703E+02 -.867319712E+02 -.867664078E+02 -.868002387E+02 -.868334276E+02 -.868659411E+02 -.868977473E+02 -.869288129E+02 -.869591003E+02 -.869885637E+02 -.870171448E+02 -.870447661E+02 -.870713242E+02 -.870966793E+02 -.871206432E+02 -.871429632E+02 -.871633016E+02 -.871812084E+02 -.871960877E+02 -.872071519E+02 -.872133646E+02 -.872133646E+02
 -.872042831E+02 -.872042831E+02 -.871975703E+02 -.871856056E+02 -.871694998E+02 -.871500946E+02 -.871280257E+02 -.871037703E+02 -.870776851E+02 -.870500351E+02 -.870210158E+02 -.869907708E+02 -.869594053E+02 -.869269966E+02 -.868936027E+02 -.868592683E+02 -.868240305E+02 -.867879227E+02 -.867509780E+02 -.867132321E+02 -.866747256E+02 -.866355060E+02 -.865956292E+02 -.865551611E+02 -.865141786E+02 -.864727707E+02 -.864310386E+02 -.863890970E+02 -.863470736E+02 -.863051096E+02 -.862633595E+02 -.862219899E+02 -.861811799E+02 -.861411187E+02 -.861020052E+02 -.860640460E+02 -.860274531E+02 -.859924420E+02 -.859592290E+02 -.859280287E+02 -.858990508E+02 -.858724971E+02 -.858485589E+02 -.858274134E+02 -.858092210E+02 -.857941226E+02 -.857822372E+02 -.857736594E+02 -.857684581E+02 -.857666750E+02 -.857683237E+02 -.857733898E+02 -.857818306E+02 -.857935764E+02 -.858085317E+02 -.858265767E+02 -.858475695E+02 -.858713489E+02 -.858977367E+02 -.859265409E+02 -.859575586E+02 -.859905793E+02 -.860253873E+02 -.860617656E+02 -.860994975E+02 -.861383701E+02 -.861781759E+02 -.862187152E+02 -.862597975E+02 -.863012432E+02 -.863428844E+02 -.863845659E+02 -.864261457E+02 -.864674954E+02 -.865084999E+02 -.865490574E+02 -.865890790E+02 -.866284882E+02 -.866672198E+02 -.867052193E+02 -.867424412E+02 -.867788483E+02 -.868144096E+02 -.868490985E+02 -.868828906E+02 -.869157613E+02 -.869476819E+02 -.869786162E+02 -.870085155E+02 -.870373120E+02 -.870649113E+02 -.870911826E+02 -.871159455E+02 -.871389538E+02 -.871598742E+02 -.871782594E+02 -.871935121E+02 -.872048392E+02 -.872111928E+02 -.872111928E+02
 -.872026782E+02 -.872026782E+02 -.871958482E+02 -.871836598E+02 -.871672281E+02 -.871473944E+02 -.871247899E+02 -.870998850E+02 -.870730271E+02 -.870444704E+02 -.870143985E+02 -.869829424E+02 -.869501941E+02 -.869162177E+02 -.868810581E+02 -.868447471E+02 -.868073097E+02 -.867687677E+02 -.867291439E+02 -.866884647E+02 -.866467631E+02 -.866040809E+02 -.865604705E+02 -.865159969E+02 -.864707389E+02 -.864247905E+02 -.863782619E+02 -.863312799E+02 -.862839892E+02 -.862365520E+02 -.861891481E+02 -.861419746E+02 -.860952452E+02 -.860491888E+02 -.860040481E+02 -.859600774E+02 -.859175402E+02 -.858767066E+02 -.858378495E+02 -.858012415E+02 -.857671507E+02 -.857358368E+02 -.857075469E+02 -.856825111E+02 -.856609386E+02 -.856430139E+02 -.856288930E+02 -.856187007E+02 -.856125277E+02 -.856104290E+02 -.856124228E+02 -.856184901E+02 -.856285749E+02 -.856425855E+02 -.856603963E+02 -.856818503E+02 -.857067623E+02 -.857349220E+02 -.857660983E+02 -.858000433E+02 -.858364963E+02 -.858751882E+02 -.859158455E+02 -.859581941E+02 -.860019632E+02 -.860468882E+02 -.860927137E+02 -.861391960E+02 -.861861052E+02 -.862332266E+02 -.862803621E+02 -.863273309E+02 -.863739698E+02 -.864201335E+02 -.864656943E+02 -.865105417E+02 -.865545814E+02 -.865977349E+02 -.866399376E+02 -.866811384E+02 -.867212973E+02 -.867603846E+02 -.867983780E+02 -.868352615E+02 -.868710220E+02 -.869056470E+02 -.869391207E+02 -.869714203E+02 -.870025102E+02 -.870323364E+02 -.870608178E+02 -.870878366E+02 -.871132248E+02 -.871367481E+02 -.871580838E+02 -.871767935E+02 -.871922869E+02 -.872037756E+02 -.872102120E+02 -.872102120E+02
 -.872025456E+02 -.872025456E+02 -.871956704E+02 -.871833840E+02 -.871667913E+02 -.871467209E+02 -.871237898E+02 -.870984528E+02 -.870710409E+02 -.870417910E+02 -.870108690E+02 -.869783877E+02 -.869444210E+02 -.869090149E+02 -.868721961E+02 -.868339789E+02 -.867943711E+02 -.867533781E+02 -.867110071E+02 -.866672705E+02 -.866221888E+02 -.865757932E+02 -.865281284E+02 -.864792540E+02 -.864292473E+02 -.863782043E+02 -.863262415E+02 -.862734973E+02 -.862201326E+02 -.861663318E+02 -.861123030E+02 -.860582777E+02 -.860045107E+02 -.859512783E+02 -.858988769E+02 -.858476206E+02 -.857978380E+02 -.857498692E+02 -.857040607E+02 -.856607614E+02 -.856203170E+02 -.855830645E+02 -.855493266E+02 -.855194053E+02 -.854935767E+02 -.854720849E+02 -.854551374E+02 -.854429003E+02 -.854354949E+02 -.854329949E+02 -.854354248E+02 -.854427591E+02 -.854549232E+02 -.854717949E+02 -.854932071E+02 -.855189514E+02 -.855487827E+02 -.855824240E+02 -.856195724E+02 -.856599041E+02 -.857030812E+02 -.857487570E+02 -.857965816E+02 -.858462073E+02 -.858972933E+02 -.859495096E+02 -.860025413E+02 -.860560908E+02 -.861098807E+02 -.861636553E+02 -.862171818E+02 -.862702511E+02 -.863226778E+02 -.863742999E+02 -.864249784E+02 -.864745962E+02 -.865230567E+02 -.865702829E+02 -.866162152E+02 -.866608102E+02 -.867040381E+02 -.867458813E+02 -.867863317E+02 -.868253880E+02 -.868630535E+02 -.868993327E+02 -.869342272E+02 -.869677320E+02 -.869998298E+02 -.870304846E+02 -.870596335E+02 -.870871768E+02 -.871129646E+02 -.871367801E+02 -.871583184E+02 -.871771582E+02 -.871927259E+02 -.872042492E+02 -.872106959E+02 -.872106959E+02
 -.872042137E+02 -.872042137E+02 -.871973826E+02 -.871851550E+02 -.871686077E+02 -.871485423E+02 -.871255495E+02 -.871000588E+02 -.870723760E+02 -.870427133E+02 -.870112122E+02 -.869779612E+02 -.869430100E+02 -.869063804E+02 -.868680753E+02 -.868280853E+02 -.867863947E+02 -.867429861E+02 -.866978448E+02 -.866509623E+02 -.866023399E+02 -.865519918E+02 -.864999477E+02 -.864462560E+02 -.863909863E+02 -.863342312E+02 -.862761095E+02 -.862167670E+02 -.861563795E+02 -.860951530E+02 -.860333255E+02 -.859711671E+02 -.859089795E+02 -.858470957E+02 -.857858775E+02 -.857257135E+02 -.856670151E+02 -.856102125E+02 -.855557487E+02 -.855040738E+02 -.854556378E+02 -.854108825E+02 -.853702339E+02 -.853340936E+02 -.853028301E+02 -.852767713E+02 -.852561969E+02 -.852413314E+02 -.852323394E+02 -.852293210E+02 -.852323094E+02 -.852412704E+02 -.852561028E+02 -.852766413E+02 -.853026602E+02 -.853338789E+02 -.853699687E+02 -.854105597E+02 -.854552497E+02 -.855036116E+02 -.855552025E+02 -.856095715E+02 -.856662676E+02 -.857248464E+02 -.857848770E+02 -.858459467E+02 -.859076659E+02 -.859696717E+02 -.860316301E+02 -.860932380E+02 -.861542244E+02 -.862143501E+02 -.862734077E+02 -.863312207E+02 -.863876421E+02 -.864425525E+02 -.864958586E+02 -.865474907E+02 -.865974007E+02 -.866455592E+02 -.866919537E+02 -.867365852E+02 -.867794659E+02 -.868206164E+02 -.868600622E+02 -.868978307E+02 -.869339468E+02 -.869684290E+02 -.870012834E+02 -.870324978E+02 -.870620332E+02 -.870898136E+02 -.871157134E+02 -.871395406E+02 -.871610158E+02 -.871797443E+02 -.871951808E+02 -.872065828E+02 -.872129510E+02 -.872129510E+02
 -.872080465E+02 -.872080465E+02 -.872013687E+02 -.871893920E+02 -.871731438E+02 -.871533818E+02 -.871306568E+02 -.871053612E+02 -.870777661E+02 -.870480506E+02 -.870163239E+02 -.869826431E+02 -.869470268E+02 -.869094657E+02 -.868699318E+02 -.868283845E+02 -.867847770E+02 -.867390610E+02 -.866911914E+02 -.866411299E+02 -.865888493E+02 -.865343372E+02 -.864775991E+02 -.864186624E+02 -.863575793E+02 -.862944309E+02 -.862293293E+02 -.861624220E+02 -.860938936E+02 -.860239693E+02 -.859529160E+02 -.858810446E+02 -.858087099E+02 -.857363106E+02 -.856642880E+02 -.855931230E+02 -.855233321E+02 -.854554625E+02 -.853900848E+02 -.853277845E+02 -.852691533E+02 -.852147774E+02 -.851652267E+02 -.851210421E+02 -.850827237E+02 -.850507185E+02 -.850254098E+02 -.850071064E+02 -.849960352E+02 -.849923347E+02 -.849960511E+02 -.850071372E+02 -.850254533E+02 -.850507718E+02 -.850827825E+02 -.851211014E+02 -.851652803E+02 -.852148182E+02 -.852691731E+02 -.853277743E+02 -.853900343E+02 -.854553608E+02 -.855231670E+02 -.855928812E+02 -.856639555E+02 -.857358721E+02 -.858081489E+02 -.858803438E+02 -.859520568E+02 -.860229320E+02 -.860926574E+02 -.861609646E+02 -.862276275E+02 -.862924601E+02 -.863553140E+02 -.864160759E+02 -.864746644E+02 -.865310266E+02 -.865851351E+02 -.866369847E+02 -.866865889E+02 -.867339770E+02 -.867791904E+02 -.868222796E+02 -.868633002E+02 -.869023101E+02 -.869393646E+02 -.869745121E+02 -.870077889E+02 -.870392127E+02 -.870687745E+02 -.870964289E+02 -.871220818E+02 -.871455737E+02 -.871666597E+02 -.871849827E+02 -.872000384E+02 -.872111308E+02 -.872173134E+02 -.872173134E+02
 -.872144382E+02 -.872144382E+02 -.872080447E+02 -.871965499E+02 -.871809071E+02 -.871618106E+02 -.871397556E+02 -.871150844E+02 -.870880227E+02 -.870587067E+02 -.870272051E+02 -.869935353E+02 -.869576770E+02 -.869195819E+02 -.868791825E+02 -.868363984E+02 -.867911423E+02 -.867433248E+02 -.866928591E+02 -.866396659E+02 -.865836769E+02 -.865248396E+02 -.864631216E+02 -.863985150E+02 -.863310407E+02 -.862607533E+02 -.861877457E+02 -.861121539E+02 -.860341614E+02 -.859540038E+02 -.858719724E+02 -.857884176E+02 -.857037506E+02 -.856184451E+02 -.855330365E+02 -.854481196E+02 -.853643447E+02 -.852824114E+02 -.852030597E+02 -.851270596E+02 -.850551978E+02 -.849882630E+02 -.849270290E+02 -.848722367E+02 -.848245765E+02 -.847846697E+02 -.847530513E+02 -.847301553E+02 -.847163009E+02 -.847116837E+02 -.847163691E+02 -.847302906E+02 -.847532516E+02 -.847849315E+02 -.848248954E+02 -.848726073E+02 -.849274446E+02 -.849887163E+02 -.850556801E+02 -.851275613E+02 -.852035705E+02 -.852829198E+02 -.853648384E+02 -.854485851E+02 -.855334595E+02 -.856188101E+02 -.857040412E+02 -.857886163E+02 -.858720608E+02 -.859539621E+02 -.860339688E+02 -.861117882E+02 -.861871836E+02 -.862599702E+02 -.863300108E+02 -.863972114E+02 -.864615166E+02 -.865229047E+02 -.865813834E+02 -.866369852E+02 -.866897632E+02 -.867397870E+02 -.867871391E+02 -.868319104E+02 -.868741971E+02 -.869140962E+02 -.869517019E+02 -.869871007E+02 -.870203662E+02 -.870515531E+02 -.870806897E+02 -.871077684E+02 -.871327341E+02 -.871554687E+02 -.871757721E+02 -.871933364E+02 -.872077135E+02 -.872182721E+02 -.872241421E+02 -.872241421E+02
 -.872238024E+02 -.872238024E+02 -.872178478E+02 -.872071077E+02 -.871924338E+02 -.871744347E+02 -.871535321E+02 -.871300044E+02 -.871040195E+02 -.870756607E+02 -.870449467E+02 -.870118468E+02 -.869762925E+02 -.869381879E+02 -.868974163E+02 -.868538471E+02 -.868073408E+02 -.867577546E+02 -.867049464E+02 -.866487799E+02 -.865891290E+02 -.865258832E+02 -.864589524E+02 -.863882722E+02 -.863138107E+02 -.862355741E+02 -.861536136E+02 -.860680327E+02 -.859789940E+02 -.858867265E+02 -.857915326E+02 -.856937938E+02 -.855939761E+02 -.854926337E+02 -.853904107E+02 -.852880407E+02 -.851863432E+02 -.850862173E+02 -.849886310E+02 -.848946080E+02 -.848052094E+02 -.847215127E+02 -.846445878E+02 -.845754701E+02 -.845151329E+02 -.844644590E+02 -.844242139E+02 -.843950213E+02 -.843773425E+02 -.843714604E+02 -.843774702E+02 -.843952755E+02 -.844245921E+02 -.844649574E+02 -.845157467E+02 -.845761932E+02 -.846454129E+02 -.847224317E+02 -.848062130E+02 -.848956862E+02 -.849897727E+02 -.850874106E+02 -.851875754E+02 -.852892981E+02 -.853916788E+02 -.854938971E+02 -.855952184E+02 -.856949978E+02 -.857926801E+02 -.858877981E+02 -.859799692E+02 -.860688899E+02 -.861543300E+02 -.862361255E+02 -.863141717E+02 -.863884162E+02 -.864588516E+02 -.865255092E+02 -.865884526E+02 -.866477716E+02 -.867035771E+02 -.867559960E+02 -.868051668E+02 -.868512350E+02 -.868943492E+02 -.869346572E+02 -.869723018E+02 -.870074164E+02 -.870401206E+02 -.870705138E+02 -.870986692E+02 -.871246248E+02 -.871483727E+02 -.871698458E+02 -.871888994E+02 -.872052883E+02 -.872186370E+02 -.872283995E+02 -.872338088E+02 -.872338088E+02
 -.872365567E+02 -.872365567E+02 -.872312198E+02 -.872215515E+02 -.872082700E+02 -.871918739E+02 -.871726924E+02 -.871509240E+02 -.871266666E+02 -.870999395E+02 -.870707017E+02 -.870388646E+02 -.870043029E+02 -.869668625E+02 -.869263669E+02 -.868826233E+02 -.868354268E+02 -.867845653E+02 -.867298237E+02 -.866709892E+02 -.866078552E+02 -.865402279E+02 -.864679316E+02 -.863908157E+02 -.863087623E+02 -.862216949E+02 -.861295877E+02 -.860324757E+02 -.859304657E+02 -.858237480E+02 -.857126073E+02 -.855974343E+02 -.854787359E+02 -.853571439E+02 -.852334217E+02 -.851084671E+02 -.849833125E+02 -.848591185E+02 -.847371632E+02 -.846188248E+02 -.845055580E+02 -.843988638E+02 -.843002537E+02 -.842112092E+02 -.841331381E+02 -.840673298E+02 -.840149108E+02 -.839768049E+02 -.839536986E+02 -.839460144E+02 -.839538945E+02 -.839771952E+02 -.840154924E+02 -.840680982E+02 -.841340876E+02 -.842123325E+02 -.843015426E+02 -.844003089E+02 -.845071490E+02 -.846205505E+02 -.847390116E+02 -.848610769E+02 -.849853676E+02 -.851106049E+02 -.852356274E+02 -.853594023E+02 -.854810307E+02 -.855997488E+02 -.857149239E+02 -.858260482E+02 -.859327299E+02 -.860346833E+02 -.861317169E+02 -.862237228E+02 -.863106645E+02 -.863925666E+02 -.864695044E+02 -.865415948E+02 -.866089872E+02 -.866718569E+02 -.867303976E+02 -.867848159E+02 -.868353262E+02 -.868821458E+02 -.869254913E+02 -.869655743E+02 -.870025977E+02 -.870367524E+02 -.870682125E+02 -.870971308E+02 -.871236333E+02 -.871478115E+02 -.871697137E+02 -.871893331E+02 -.872065921E+02 -.872213225E+02 -.872332389E+02 -.872419039E+02 -.872466825E+02 -.872466825E+02
 -.872531002E+02 -.872531002E+02 -.872485841E+02 -.872403484E+02 -.872289437E+02 -.872147318E+02 -.871979285E+02 -.871786367E+02 -.871568707E+02 -.871325750E+02 -.871056387E+02 -.870759062E+02 -.870431850E+02 -.870072527E+02 -.869678614E+02 -.869247421E+02 -.868776086E+02 -.868261608E+02 -.867700888E+02 -.867090771E+02 -.866428089E+02 -.865709727E+02 -.864932679E+02 -.864094134E+02 -.863191572E+02 -.862222867E+02 -.861186422E+02 -.860081310E+02 -.858907438E+02 -.857665726E+02 -.856358290E+02 -.854988642E+02 -.853561882E+02 -.852084875E+02 -.850566412E+02 -.849017327E+02 -.847450557E+02 -.845881140E+02 -.844326109E+02 -.842804302E+02 -.841336044E+02 -.839942726E+02 -.838646267E+02 -.837468481E+02 -.836430374E+02 -.835551399E+02 -.834848718E+02 -.834336509E+02 -.834025363E+02 -.833921829E+02 -.834028115E+02 -.834341992E+02 -.834856893E+02 -.835562208E+02 -.836443741E+02 -.837484316E+02 -.838664465E+02 -.839963173E+02 -.841358616E+02 -.842828867E+02 -.844352531E+02 -.845909277E+02 -.847480267E+02 -.849048460E+02 -.850598820E+02 -.852118404E+02 -.853596375E+02 -.855023939E+02 -.856394225E+02 -.857702126E+02 -.858944125E+02 -.860118094E+02 -.861223105E+02 -.862259239E+02 -.863227409E+02 -.864129201E+02 -.864966725E+02 -.865742490E+02 -.866459296E+02 -.867120135E+02 -.867728118E+02 -.868286408E+02 -.868798163E+02 -.869266496E+02 -.869694435E+02 -.870084890E+02 -.870440626E+02 -.870764233E+02 -.871058097E+02 -.871324366E+02 -.871564904E+02 -.871781245E+02 -.871974516E+02 -.872145350E+02 -.872293760E+02 -.872418981E+02 -.872519249E+02 -.872591519E+02 -.872631086E+02 -.872631086E+02
 -.872737847E+02 -.872737847E+02 -.872703152E+02 -.872639147E+02 -.872549290E+02 -.872435549E+02 -.872298739E+02 -.872138764E+02 -.871954801E+02 -.871745438E+02 -.871508773E+02 -.871242484E+02 -.870943884E+02 -.870609955E+02 -.870237378E+02 -.869822553E+02 -.869361618E+02 -.868850470E+02 -.868284785E+02 -.867660050E+02 -.866971601E+02 -.866214671E+02 -.865384457E+02 -.864476206E+02 -.863485323E+02 -.862407507E+02 -.861238919E+02 -.859976376E+02 -.858617591E+02 -.857161439E+02 -.855608258E+02 -.853960179E+02 -.852221468E+02 -.850398881E+02 -.848501991E+02 -.846543484E+02 -.844539382E+02 -.842509160E+02 -.840475736E+02 -.838465277E+02 -.836506821E+02 -.834631677E+02 -.832872616E+02 -.831262857E+02 -.829834901E+02 -.828619252E+02 -.827643119E+02 -.826929180E+02 -.826494488E+02 -.826349632E+02 -.826498192E+02 -.826936559E+02 -.827654116E+02 -.828633781E+02 -.829852857E+02 -.831284112E+02 -.832897027E+02 -.834659091E+02 -.836537076E+02 -.838498206E+02 -.840511172E+02 -.842546937E+02 -.844579335E+02 -.846585455E+02 -.848545822E+02 -.850444419E+02 -.852268562E+02 -.854008679E+02 -.855658016E+02 -.857212302E+02 -.858669404E+02 -.860028976E+02 -.861292137E+02 -.862461165E+02 -.863539228E+02 -.864530154E+02 -.865438229E+02 -.866268035E+02 -.867024308E+02 -.867711837E+02 -.868335375E+02 -.868899575E+02 -.869408945E+02 -.869867805E+02 -.870280270E+02 -.870650226E+02 -.870981316E+02 -.871276933E+02 -.871540204E+02 -.871773977E+02 -.871980802E+02 -.872162900E+02 -.872322123E+02 -.872459897E+02 -.872577141E+02 -.872674152E+02 -.872750452E+02 -.872804583E+02 -.872833826E+02 -.872833826E+02
 -.872988792E+02 -.872988792E+02 -.872967012E+02 -.872925741E+02 -.872865999E+02 -.872787820E+02 -.872690456E+02 -.872572526E+02 -.872432121E+02 -.872266871E+02 -.872073995E+02 -.871850323E+02 -.871592316E+02 -.871296060E+02 -.870957269E+02 -.870571267E+02 -.870132988E+02 -.869636957E+02 -.869077289E+02 -.868447693E+02 -.867741480E+02 -.866951593E+02 -.866070657E+02 -.865091051E+02 -.864005024E+02 -.862804839E+02 -.861482980E+02 -.860032408E+02 -.858446884E+02 -.856721369E+02 -.854852487E+02 -.852839064E+02 -.850682732E+02 -.848388576E+02 -.845965795E+02 -.843428348E+02 -.840795524E+02 -.838092374E+02 -.835349937E+02 -.832605183E+02 -.829900608E+02 -.827283425E+02 -.824804327E+02 -.822515837E+02 -.820470295E+02 -.818717594E+02 -.817302802E+02 -.816263853E+02 -.815629490E+02 -.815417643E+02 -.815634393E+02 -.816273613E+02 -.817317327E+02 -.818736752E+02 -.820493920E+02 -.822543735E+02 -.824836283E+02 -.827319212E+02 -.829939995E+02 -.832647940E+02 -.835395841E+02 -.838141214E+02 -.840847101E+02 -.843482480E+02 -.846022313E+02 -.848447326E+02 -.850743572E+02 -.852901862E+02 -.854917117E+02 -.856787711E+02 -.858514817E+02 -.860101811E+02 -.861553727E+02 -.862876796E+02 -.864078046E+02 -.865164982E+02 -.866145323E+02 -.867026808E+02 -.867817036E+02 -.868523364E+02 -.869152829E+02 -.869712099E+02 -.870207449E+02 -.870644746E+02 -.871029452E+02 -.871366634E+02 -.871660974E+02 -.871916786E+02 -.872138032E+02 -.872328336E+02 -.872490995E+02 -.872628982E+02 -.872744940E+02 -.872841171E+02 -.872919603E+02 -.872981738E+02 -.873028580E+02 -.873060518E+02 -.873077172E+02 -.873077172E+02
 -.873285285E+02 -.873285285E+02 -.873279004E+02 -.873265103E+02 -.873241774E+02 -.873206828E+02 -.873157751E+02 -.873091729E+02 -.873005655E+02 -.872896120E+02 -.872759397E+02 -.872591406E+02 -.872387680E+02 -.872143320E+02 -.871852945E+02 -.871510640E+02 -.871109899E+02 -.870643569E+02 -.870103796E+02 -.869481973E+02 -.868768705E+02 -.867953779E+02 -.867026167E+02 -.865974055E+02 -.864784922E+02 -.863445675E+02 -.861942863E+02 -.860262983E+02 -.858392899E+02 -.856320397E+02 -.854034884E+02 -.851528247E+02 -.848795875E+02 -.845837816E+02 -.842660063E+02 -.839275874E+02 -.835707079E+02 -.831985215E+02 -.828152376E+02 -.824261596E+02 -.820376601E+02 -.816570796E+02 -.812925382E+02 -.809526595E+02 -.806462150E+02 -.803817067E+02 -.801669180E+02 -.800084686E+02 -.799114124E+02 -.798789179E+02 -.799120624E+02 -.800097607E+02 -.801688368E+02 -.803842302E+02 -.806493156E+02 -.809563054E+02 -.812966947E+02 -.816617110E+02 -.820427306E+02 -.824316347E+02 -.828210853E+02 -.832047127E+02 -.835772169E+02 -.839343921E+02 -.842730878E+02 -.845911246E+02 -.848871790E+02 -.851606544E+02 -.854115474E+02 -.856403208E+02 -.858477866E+02 -.860350043E+02 -.862031954E+02 -.863536727E+02 -.864877859E+02 -.866068787E+02 -.867122588E+02 -.868051766E+02 -.868868111E+02 -.869582627E+02 -.870205501E+02 -.870746097E+02 -.871212991E+02 -.871614002E+02 -.871956249E+02 -.872246204E+02 -.872489751E+02 -.872692243E+02 -.872858558E+02 -.872993156E+02 -.873100127E+02 -.873183235E+02 -.873245966E+02 -.873291561E+02 -.873323045E+02 -.873343259E+02 -.873354867E+02 -.873360364E+02 -.873362063E+02 -.873362063E+02
 -.873627082E+02 -.873627082E+02 -.873638934E+02 -.873657142E+02 -.873676692E+02 -.873692903E+02 -.873701308E+02 -.873697530E+02 -.873677182E+02 -.873635762E+02 -.873568554E+02 -.873470530E+02 -.873336252E+02 -.873159761E+02 -.872934478E+02 -.872653078E+02 -.872307376E+02 -.871888191E+02 -.871385214E+02 -.870786869E+02 -.870080174E+02 -.869250614E+02 -.868282028E+02 -.867156529E+02 -.865854483E+02 -.864354550E+02 -.862633848E+02 -.860668246E+02 -.858432851E+02 -.855902727E+02 -.853053885E+02 -.849864609E+02 -.846317123E+02 -.842399635E+02 -.838108718E+02 -.833451965E+02 -.828450764E+02 -.823142994E+02 -.817585320E+02 -.811854748E+02 -.806049032E+02 -.800285572E+02 -.794698540E+02 -.789434143E+02 -.784644134E+02 -.780477947E+02 -.777074059E+02 -.774551304E+02 -.773000991E+02 -.772480598E+02 -.773009711E+02 -.774568610E+02 -.777099691E+02 -.780511531E+02 -.784685201E+02 -.789482160E+02 -.794752928E+02 -.800345740E+02 -.806114401E+02 -.811924773E+02 -.817659508E+02 -.823220919E+02 -.828532071E+02 -.833536368E+02 -.838196002E+02 -.842489644E+02 -.846409757E+02 -.849959810E+02 -.853151629E+02 -.856003014E+02 -.858535699E+02 -.860773680E+02 -.862741898E+02 -.864465242E+02 -.865967833E+02 -.867272542E+02 -.868400690E+02 -.869371891E+02 -.870204003E+02 -.870913157E+02 -.871513833E+02 -.872018972E+02 -.872440102E+02 -.872787480E+02 -.873070224E+02 -.873296452E+02 -.873473410E+02 -.873607591E+02 -.873704851E+02 -.873770518E+02 -.873809492E+02 -.873826348E+02 -.873825432E+02 -.873810963E+02 -.873787134E+02 -.873758227E+02 -.873728733E+02 -.873703493E+02 -.873687853E+02 -.873687853E+02
 -.874011797E+02 -.874011797E+02 -.874044346E+02 -.874099302E+02 -.874168091E+02 -.874243304E+02 -.874318359E+02 -.874387227E+02 -.874444190E+02 -.874483630E+02 -.874499841E+02 -.874486847E+02 -.874438226E+02 -.874346930E+02 -.874205099E+02 -.874003857E+02 -.873733098E+02 -.873381244E+02 -.872934986E+02 -.872378997E+02 -.871695628E+02 -.870864589E+02 -.869862625E+02 -.868663208E+02 -.867236274E+02 -.865548031E+02 -.863560917E+02 -.861233739E+02 -.858522106E+02 -.855379244E+02 -.851757295E+02 -.847609250E+02 -.842891597E+02 -.837567805E+02 -.831612675E+02 -.825017483E+02 -.817795737E+02 -.809989106E+02 -.801672930E+02 -.792960468E+02 -.784004969E+02 -.774998699E+02 -.766168274E+02 -.757766096E+02 -.750058191E+02 -.743309277E+02 -.737766356E+02 -.733642319E+02 -.731101171E+02 -.730246303E+02 -.731112973E+02 -.733665710E+02 -.737800916E+02 -.743354404E+02 -.750113125E+02 -.757829961E+02 -.766240119E+02 -.775077548E+02 -.784089870E+02 -.793050533E+02 -.801767374E+02 -.810087267E+02 -.817897091E+02 -.825121643E+02 -.831719380E+02 -.837676909E+02 -.843003044E+02 -.847723063E+02 -.851873552E+02 -.855498061E+02 -.858643627E+02 -.861358121E+02 -.863688324E+02 -.865678621E+02 -.867370195E+02 -.868800593E+02 -.870003584E+02 -.871009206E+02 -.871843953E+02 -.872531042E+02 -.873090718E+02 -.873540573E+02 -.873895872E+02 -.874169847E+02 -.874373988E+02 -.874518293E+02 -.874611508E+02 -.874661339E+02 -.874674645E+02 -.874657617E+02 -.874615950E+02 -.874555006E+02 -.874479982E+02 -.874396079E+02 -.874308694E+02 -.874223627E+02 -.874147332E+02 -.874087203E+02 -.874051928E+02 -.874051928E+02
 -.874434492E+02 -.874434492E+02 -.874490095E+02 -.874586074E+02 -.874710004E+02 -.874851550E+02 -.875001910E+02 -.875153347E+02 -.875298802E+02 -.875431567E+02 -.875544988E+02 -.875632188E+02 -.875685805E+02 -.875697717E+02 -.875658758E+02 -.875558404E+02 -.875384426E+02 -.875122491E+02 -.874755722E+02 -.874264180E+02 -.873624296E+02 -.872808227E+02 -.871783165E+02 -.870510601E+02 -.868945594E+02 -.867036085E+02 -.864722349E+02 -.861936687E+02 -.858603521E+02 -.854640072E+02 -.849957879E+02 -.844465426E+02 -.838072214E+02 -.830694582E+02 -.822263527E+02 -.812734566E+02 -.802099353E+02 -.790398212E+02 -.777732184E+02 -.764272632E+02 -.750266247E+02 -.736033530E+02 -.721959631E+02 -.708477557E+02 -.696044996E+02 -.685116884E+02 -.676116359E+02 -.669406734E+02 -.665266920E+02 -.663872308E+02 -.665282646E+02 -.669437895E+02 -.676162380E+02 -.685176918E+02 -.696117951E+02 -.708562137E+02 -.722054387E+02 -.736136935E+02 -.750376776E+02 -.764388844E+02 -.777852798E+02 -.790522157E+02 -.802225803E+02 -.812862942E+02 -.822393485E+02 -.830825980E+02 -.838205072E+02 -.844599890E+02 -.850094186E+02 -.854778518E+02 -.858744437E+02 -.862080422E+02 -.864869254E+02 -.867186503E+02 -.869099853E+02 -.870669005E+02 -.871945988E+02 -.872975709E+02 -.873796632E+02 -.874441516E+02 -.874938144E+02 -.875310018E+02 -.875576991E+02 -.875755843E+02 -.875860781E+02 -.875903888E+02 -.875895503E+02 -.875844564E+02 -.875758904E+02 -.875645529E+02 -.875510863E+02 -.875360991E+02 -.875201907E+02 -.875039764E+02 -.874881158E+02 -.874733448E+02 -.874605141E+02 -.874506349E+02 -.874449363E+02 -.874449363E+02
 -.874887374E+02 -.874887374E+02 -.874968006E+02 -.875108619E+02 -.875292711E+02 -.875506899E+02 -.875740100E+02 -.875982869E+02 -.876226850E+02 -.876464316E+02 -.876687759E+02 -.876889507E+02 -.877061364E+02 -.877194222E+02 -.877277661E+02 -.877299495E+02 -.877245251E+02 -.877097571E+02 -.876835494E+02 -.876433628E+02 -.875861168E+02 -.875080761E+02 -.874047210E+02 -.872706027E+02 -.870991871E+02 -.868826947E+02 -.866119465E+02 -.862762352E+02 -.858632473E+02 -.853590703E+02 -.847483338E+02 -.840145464E+02 -.831407062E+02 -.821102711E+02 -.809085705E+02 -.795246923E+02 -.779537896E+02 -.761996049E+02 -.742768487E+02 -.722129557E+02 -.700487435E+02 -.678376656E+02 -.656436295E+02 -.635376402E+02 -.615936963E+02 -.598843832E+02 -.584765072E+02 -.574270213E+02 -.567794677E+02 -.565611753E+02 -.567814528E+02 -.574309612E+02 -.584823405E+02 -.598920166E+02 -.616030036E+02 -.635484628E+02 -.656557794E+02 -.678509318E+02 -.700629025E+02 -.722277847E+02 -.742921406E+02 -.762151816E+02 -.779695116E+02 -.795404625E+02 -.809243332E+02 -.821260072E+02 -.831564257E+02 -.840302809E+02 -.847641292E+02 -.853749817E+02 -.858793343E+02 -.862925590E+02 -.866285681E+02 -.868996733E+02 -.871165790E+02 -.872884605E+02 -.874230933E+02 -.875270062E+02 -.876056424E+02 -.876635152E+02 -.877043523E+02 -.877312256E+02 -.877466635E+02 -.877527494E+02 -.877512037E+02 -.877434540E+02 -.877306948E+02 -.877139374E+02 -.876940533E+02 -.876718128E+02 -.876479194E+02 -.876230430E+02 -.875978527E+02 -.875730515E+02 -.875494144E+02 -.875278327E+02 -.875093666E+02 -.874953096E+02 -.874872694E+02 -.874872694E+02
 -.875359668E+02 -.875359668E+02 -.875466737E+02 -.875654584E+02 -.875902513E+02 -.876194043E+02 -.876515820E+02 -.876856745E+02 -.877207258E+02 -.877558737E+02 -.877902967E+02 -.878231653E+02 -.878535935E+02 -.878805898E+02 -.879030022E+02 -.879194569E+02 -.879282853E+02 -.879274373E+02 -.879143759E+02 -.878859503E+02 -.878382408E+02 -.877663746E+02 -.876643057E+02 -.875245609E+02 -.873379515E+02 -.870932600E+02 -.867769158E+02 -.863726877E+02 -.858614325E+02 -.852209632E+02 -.844261236E+02 -.834491988E+02 -.822608383E+02 -.808317064E+02 -.791350643E+02 -.771503650E+02 -.748676664E+02 -.722922686E+02 -.694486116E+02 -.663823710E+02 -.631600583E+02 -.598661773E+02 -.565986860E+02 -.534637347E+02 -.505703320E+02 -.480251028E+02 -.459269145E+02 -.443611672E+02 -.433940747E+02 -.430676796E+02 -.433964026E+02 -.443657982E+02 -.459337978E+02 -.480341580E+02 -.505814456E+02 -.534767551E+02 -.566134197E+02 -.598823872E+02 -.631774681E+02 -.664006783E+02 -.694675094E+02 -.723114712E+02 -.748869345E+02 -.771695224E+02 -.791540037E+02 -.808503848E+02 -.822792655E+02 -.834674229E+02 -.844442177E+02 -.852390147E+02 -.858795352E+02 -.863909372E+02 -.867954062E+02 -.871120818E+02 -.873571908E+02 -.875442981E+02 -.876846149E+02 -.877873231E+02 -.878598881E+02 -.879083474E+02 -.879375646E+02 -.879514479E+02 -.879531355E+02 -.879451484E+02 -.879295175E+02 -.879078874E+02 -.878816013E+02 -.878517724E+02 -.878193426E+02 -.877851336E+02 -.877498925E+02 -.877143343E+02 -.876791841E+02 -.876452207E+02 -.876133259E+02 -.875845405E+02 -.875601328E+02 -.875416819E+02 -.875311835E+02 -.875311835E+02
 -.875837722E+02 -.875837722E+02 -.875971878E+02 -.876208206E+02 -.876521816E+02 -.876893172E+02 -.877306731E+02 -.877749851E+02 -.878211909E+02 -.878683556E+02 -.879156070E+02 -.879620748E+02 -.880068319E+02 -.880488319E+02 -.880868404E+02 -.881193548E+02 -.881445078E+02 -.881599496E+02 -.881627015E+02 -.881489731E+02 -.881139361E+02 -.880514434E+02 -.879536879E+02 -.878107917E+02 -.876103275E+02 -.873367743E+02 -.869709314E+02 -.864893232E+02 -.858636619E+02 -.850604636E+02 -.840409789E+02 -.827616862E+02 -.811757264E+02 -.792357542E+02 -.768986224E+02 -.741319253E+02 -.709216418E+02 -.672791744E+02 -.632456151E+02 -.588917957E+02 -.543145212E+02 -.496310394E+02 -.449739044E+02 -.404869877E+02 -.363217114E+02 -.326327035E+02 -.295711077E+02 -.272733489E+02 -.258481850E+02 -.253658757E+02 -.258507590E+02 -.272784812E+02 -.295787627E+02 -.326428191E+02 -.363341946E+02 -.405017136E+02 -.449907095E+02 -.496497095E+02 -.543347826E+02 -.589133145E+02 -.632680093E+02 -.673020445E+02 -.709446141E+02 -.741546945E+02 -.769209799E+02 -.792575947E+02 -.811970356E+02 -.827825183E+02 -.840614325E+02 -.850806619E+02 -.858837388E+02 -.865094147E+02 -.869911709E+02 -.873572899E+02 -.876312401E+02 -.878322146E+02 -.879757253E+02 -.880741901E+02 -.881374766E+02 -.881733811E+02 -.881880386E+02 -.881862639E+02 -.881718315E+02 -.881477012E+02 -.881161999E+02 -.880791658E+02 -.880380650E+02 -.879940849E+02 -.879482110E+02 -.879012921E+02 -.878540964E+02 -.878073640E+02 -.877618582E+02 -.877184186E+02 -.876780207E+02 -.876418450E+02 -.876113596E+02 -.875884245E+02 -.875754215E+02 -.875754215E+02
 -.876305410E+02 -.876305410E+02 -.876466370E+02 -.876750746E+02 -.877129596E+02 -.877580473E+02 -.878085794E+02 -.878631537E+02 -.879206194E+02 -.879799890E+02 -.880403618E+02 -.881008527E+02 -.881605226E+02 -.882183042E+02 -.882729181E+02 -.883227747E+02 -.883658529E+02 -.883995484E+02 -.884204818E+02 -.884242532E+02 -.884051295E+02 -.883556488E+02 -.882661250E+02 -.881240367E+02 -.879132933E+02 -.876133789E+02 -.871983966E+02 -.866360654E+02 -.858867577E+02 -.849027286E+02 -.836277979E+02 -.819979404E+02 -.799435226E+02 -.773941043E+02 -.742864398E+02 -.705751937E+02 -.662440060E+02 -.613130222E+02 -.558398061E+02 -.499143047E+02 -.436523940E+02 -.371928367E+02 -.306995135E+02 -.243664355E+02 -.184099413E+02 -.130585090E+02 -.855139207E+01 -.512263265E+01 -.297343907E+01 -.224153695E+01 -.297616993E+01 -.512808027E+01 -.855952814E+01 -.130692911E+02 -.184233132E+02 -.243823233E+02 -.307177978E+02 -.372133215E+02 -.436748316E+02 -.499383840E+02 -.558651364E+02 -.613391415E+02 -.662704213E+02 -.706014473E+02 -.743121749E+02 -.774191040E+02 -.799677108E+02 -.820213547E+02 -.836505525E+02 -.849249802E+02 -.859086813E+02 -.866578406E+02 -.872201995E+02 -.876353788E+02 -.879356503E+02 -.881469001E+02 -.882896324E+02 -.883799252E+02 -.884302867E+02 -.884503889E+02 -.884476790E+02 -.884278736E+02 -.883953539E+02 -.883534772E+02 -.883048209E+02 -.882513724E+02 -.881946788E+02 -.881359641E+02 -.880762247E+02 -.880163070E+02 -.879569749E+02 -.878989717E+02 -.878430794E+02 -.877901812E+02 -.877413308E+02 -.876978331E+02 -.876613426E+02 -.876339859E+02 -.876185169E+02 -.876185169E+02
 -.876744862E+02 -.876744862E+02 -.876931269E+02 -.877261331E+02 -.877702332E+02 -.878229164E+02 -.878822417E+02 -.879466894E+02 -.880150396E+02 -.880862729E+02 -.881594827E+02 -.882337950E+02 -.883082888E+02 -.883819116E+02 -.884533827E+02 -.885210776E+02 -.885828834E+02 -.886360147E+02 -.886767750E+02 -.887002466E+02 -.886998860E+02 -.886670008E+02 -.885900786E+02 -.884539410E+02 -.882387007E+02 -.879185163E+02 -.874601691E+02 -.868215262E+02 -.859500130E+02 -.847813009E+02 -.832385974E+02 -.812333003E+02 -.786683078E+02 -.754455111E+02 -.714780979E+02 -.667056504E+02 -.611065377E+02 -.547012963E+02 -.475460885E+02 -.397236583E+02 -.313423436E+02 -.225480627E+02 -.135237800E+02 -.449231607E+01 0.425181212E+01 0.123380142E+02 0.193341832E+02 0.247822590E+02 0.282587402E+02 0.294550260E+02 0.282558691E+02 0.247765311E+02 0.193256271E+02 0.123266736E+02 0.423774636E+01 -.450903075E+01 -.135430488E+02 -.225697697E+02 -.313663176E+02 -.397496007E+02 -.475736310E+02 -.547299792E+02 -.611358111E+02 -.667349324E+02 -.715068718E+02 -.754734123E+02 -.786951602E+02 -.812590972E+02 -.832634525E+02 -.848053965E+02 -.859735619E+02 -.868447499E+02 -.874832865E+02 -.879417389E+02 -.882622287E+02 -.884779616E+02 -.886147638E+02 -.886925068E+02 -.887263523E+02 -.887277952E+02 -.887055101E+02 -.886660210E+02 -.886142241E+02 -.885537905E+02 -.884874750E+02 -.884173525E+02 -.883449991E+02 -.882716331E+02 -.881982259E+02 -.881255923E+02 -.880544676E+02 -.879855770E+02 -.879197024E+02 -.878577532E+02 -.878008441E+02 -.877503868E+02 -.877082022E+02 -.876766605E+02 -.876588606E+02 -.876588606E+02
 -.877137500E+02 -.877137500E+02 -.877346855E+02 -.877718160E+02 -.878215369E+02 -.878811046E+02 -.879484229E+02 -.880218767E+02 -.881001969E+02 -.881823504E+02 -.882674437E+02 -.883546351E+02 -.884430470E+02 -.885316737E+02 -.886192732E+02 -.887042385E+02 -.887844327E+02 -.888569767E+02 -.889179686E+02 -.889621133E+02 -.889822298E+02 -.889686014E+02 -.889081248E+02 -.887832147E+02 -.885704235E+02 -.882387578E+02 -.877477138E+02 -.870451115E+02 -.860648807E+02 -.847250541E+02 -.829264783E+02 -.805533740E+02 -.774777645E+02 -.735699802E+02 -.687153481E+02 -.628321156E+02 -.558807521E+02 -.478577903E+02 -.387807026E+02 -.286818632E+02 -.176226032E+02 -.568196978E+01 0.700311849E+01 0.201814363E+02 0.334505901E+02 0.462264953E+02 0.577330473E+02 0.670375246E+02 0.731651513E+02 0.753173024E+02 0.731621625E+02 0.670315615E+02 0.577241395E+02 0.462146878E+02 0.334359444E+02 0.201640311E+02 0.698305182E+01 -.570457911E+01 -.176476129E+02 -.287090926E+02 -.388098122E+02 -.478883366E+02 -.559121849E+02 -.628637880E+02 -.687466126E+02 -.736003202E+02 -.775068830E+02 -.805811984E+02 -.829531061E+02 -.847506833E+02 -.860897552E+02 -.870694896E+02 -.877718536E+02 -.882629105E+02 -.885948282E+02 -.888080951E+02 -.889336863E+02 -.889950299E+02 -.890096909E+02 -.889907517E+02 -.889479080E+02 -.888883186E+02 -.888172541E+02 -.887385881E+02 -.886551660E+02 -.885690827E+02 -.884818919E+02 -.883947663E+02 -.883086219E+02 -.882242182E+02 -.881422424E+02 -.880633851E+02 -.879884132E+02 -.879182468E+02 -.878540447E+02 -.877973056E+02 -.877499921E+02 -.877146870E+02 -.876947933E+02 -.876947933E+02
 -.877465331E+02 -.877465331E+02 -.877693993E+02 -.878100035E+02 -.878644652E+02 -.879298504E+02 -.880039393E+02 -.880850439E+02 -.881718634E+02 -.882633646E+02 -.883586791E+02 -.884570095E+02 -.885575368E+02 -.886593209E+02 -.887611867E+02 -.888615840E+02 -.889584084E+02 -.890487672E+02 -.891286657E+02 -.891925870E+02 -.892329247E+02 -.892392220E+02 -.891971580E+02 -.890872180E+02 -.888829859E+02 -.885490221E+02 -.880383398E+02 -.872895751E+02 -.862240289E+02 -.847428652E+02 -.827250552E+02 -.800275565E+02 -.764905449E+02 -.719505360E+02 -.662603799E+02 -.593070217E+02 -.510126217E+02 -.413148435E+02 -.301445246E+02 -.174285641E+02 -.306972848E+01 0.130194700E+02 0.308393134E+02 0.502357418E+02 0.708067841E+02 0.917795809E+02 0.111873193E+03 0.129201368E+03 0.141345654E+03 0.145839907E+03 0.141342572E+03 0.129195219E+03 0.111864008E+03 0.917674055E+02 0.707916819E+02 0.502177940E+02 0.308186210E+02 0.129961559E+02 -.309551750E+01 -.174566541E+02 -.301746949E+02 -.413466685E+02 -.510455664E+02 -.593404225E+02 -.662935060E+02 -.719827440E+02 -.765214201E+02 -.800569538E+02 -.827530477E+02 -.847696581E+02 -.862498889E+02 -.873147901E+02 -.880632008E+02 -.885738148E+02 -.889079841E+02 -.891126778E+02 -.892233144E+02 -.892662868E+02 -.892610858E+02 -.892220084E+02 -.891594876E+02 -.890811049E+02 -.889923503E+02 -.888971880E+02 -.887984742E+02 -.886982679E+02 -.885980620E+02 -.884989570E+02 -.884017956E+02 -.883072694E+02 -.882160077E+02 -.881286581E+02 -.880459635E+02 -.879688437E+02 -.878984868E+02 -.878364577E+02 -.877848326E+02 -.877463680E+02 -.877247181E+02 -.877247181E+02
 -.877712354E+02 -.877712354E+02 -.877955652E+02 -.878388047E+02 -.878968668E+02 -.879666768E+02 -.880459246E+02 -.881328723E+02 -.882262006E+02 -.883248832E+02 -.884280798E+02 -.885350376E+02 -.886449956E+02 -.887570819E+02 -.888701944E+02 -.889828553E+02 -.890930222E+02 -.891978398E+02 -.892933038E+02 -.893738053E+02 -.894315089E+02 -.894555086E+02 -.894306869E+02 -.893361972E+02 -.891434844E+02 -.888137862E+02 -.882951166E+02 -.875188327E+02 -.863959891E+02 -.848137680E+02 -.826325870E+02 -.796856346E+02 -.757843564E+02 -.707332107E+02 -.643511931E+02 -.564864621E+02 -.470057600E+02 -.357590399E+02 -.225504018E+02 -.712096589E+01 0.108920532E+02 0.318854980E+02 0.562467054E+02 0.842780427E+02 0.116047331E+03 0.151109792E+03 0.188026186E+03 0.223612038E+03 0.252009583E+03 0.264344483E+03 0.252006434E+03 0.223605756E+03 0.188016801E+03 0.151097352E+03 0.116031901E+03 0.842597057E+02 0.562255652E+02 0.318616809E+02 0.108657102E+02 -.714965538E+01 -.225812260E+02 -.357916804E+02 -.470396786E+02 -.565209981E+02 -.643855721E+02 -.707667000E+02 -.758164474E+02 -.797161198E+02 -.826615153E+02 -.848413469E+02 -.864225005E+02 -.875445855E+02 -.883204268E+02 -.888389667E+02 -.891688362E+02 -.893620023E+02 -.894572032E+02 -.894829678E+02 -.894601159E+02 -.894037386E+02 -.893247158E+02 -.892308559E+02 -.891277394E+02 -.890193380E+02 -.889084688E+02 -.887971262E+02 -.886867277E+02 -.885782966E+02 -.884726023E+02 -.883702707E+02 -.882718766E+02 -.881780261E+02 -.880894369E+02 -.880070227E+02 -.879319891E+02 -.878659474E+02 -.878110562E+02 -.877702005E+02 -.877472226E+02 -.877472226E+02
 -.877865944E+02 -.877865944E+02 -.878118380E+02 -.878567235E+02 -.879170364E+02 -.879896153E+02 -.880720955E+02 -.881627100E+02 -.882601304E+02 -.883633382E+02 -.884715141E+02 -.885839386E+02 -.886998933E+02 -.888185568E+02 -.889388836E+02 -.890594548E+02 -.891782854E+02 -.892925669E+02 -.893983201E+02 -.894899185E+02 -.895594351E+02 -.895957472E+02 -.895833175E+02 -.895005563E+02 -.893176653E+02 -.889938864E+02 -.884741451E+02 -.876851942E+02 -.865314769E+02 -.848909943E+02 -.826117492E+02 -.795106434E+02 -.753788167E+02 -.699970281E+02 -.631572684E+02 -.546732384E+02 -.443585421E+02 -.319767499E+02 -.172026752E+02 0.441136611E+00 0.216226767E+02 0.471909079E+02 0.782217460E+02 0.116063057E+03 0.162340298E+03 0.218816347E+03 0.286814273E+03 0.365433492E+03 0.446563248E+03 0.501568340E+03 0.446560059E+03 0.365427129E+03 0.286804768E+03 0.218803748E+03 0.162324671E+03 0.116044485E+03 0.782003361E+02 0.471667875E+02 0.215959990E+02 0.412083500E+00 -.172338897E+02 -.320098564E+02 -.443930100E+02 -.547084141E+02 -.631923603E+02 -.700312537E+02 -.754116089E+02 -.795417540E+02 -.826412106E+02 -.849190145E+02 -.865583464E+02 -.877112345E+02 -.884996878E+02 -.890192618E+02 -.893431922E+02 -.895265330E+02 -.896100166E+02 -.896234129E+02 -.895882826E+02 -.895201352E+02 -.894300658E+02 -.893259733E+02 -.892134544E+02 -.890964551E+02 -.889777438E+02 -.888592567E+02 -.887423501E+02 -.886279886E+02 -.885168874E+02 -.884096252E+02 -.883067376E+02 -.882088009E+02 -.881165140E+02 -.880307843E+02 -.879528261E+02 -.878842781E+02 -.878273486E+02 -.877850019E+02 -.877611962E+02 -.877611962E+02
 -.877918004E+02 -.877918004E+02 -.878173544E+02 -.878627993E+02 -.879238774E+02 -.879973980E+02 -.880809785E+02 -.881728420E+02 -.882716579E+02 -.883764106E+02 -.884862889E+02 -.886005853E+02 -.887185971E+02 -.888395217E+02 -.889623346E+02 -.890856399E+02 -.892074749E+02 -.893250520E+02 -.894344063E+02 -.895299132E+02 -.896036247E+02 -.896443574E+02 -.896364477E+02 -.895580732E+02 -.893790354E+02 -.890579200E+02 -.885386201E+02 -.877463277E+02 -.865832192E+02 -.849241179E+02 -.826126865E+02 -.794600581E+02 -.752500529E+02 -.697546656E+02 -.627554752E+02 -.540521458E+02 -.434356904E+02 -.306317859E+02 -.152548772E+02 0.328105305E+01 0.258143759E+02 0.534929430E+02 0.879446609E+02 0.131584812E+03 0.188194973E+03 0.264068345E+03 0.370378276E+03 0.528267518E+03 0.780139407E+03 0.121537295E+04 0.780136205E+03 0.528261129E+03 0.370368731E+03 0.264055694E+03 0.188179280E+03 0.131566163E+03 0.879231617E+02 0.534687219E+02 0.257875869E+02 0.325187845E+01 -.152862229E+02 -.306650409E+02 -.434703335E+02 -.540875257E+02 -.627907958E+02 -.697891282E+02 -.752830711E+02 -.794913696E+02 -.826423181E+02 -.849522776E+02 -.866102001E+02 -.877724555E+02 -.885642318E+02 -.890833519E+02 -.894046124E+02 -.895840995E+02 -.896632007E+02 -.896720853E+02 -.896325464E+02 -.895602191E+02 -.894662585E+02 -.893585844E+02 -.892427911E+02 -.891228097E+02 -.890013878E+02 -.888804384E+02 -.887612944E+02 -.886448984E+02 -.885319458E+02 -.884229980E+02 -.883185764E+02 -.882192465E+02 -.881257002E+02 -.880388423E+02 -.879598898E+02 -.878904901E+02 -.878328684E+02 -.877900155E+02 -.877659289E+02 -.877659289E+02
 -.877865745E+02 -.877865745E+02 -.878118170E+02 -.878567007E+02 -.879170111E+02 -.879895870E+02 -.880720640E+02 -.881626750E+02 -.882600918E+02 -.883632960E+02 -.884714682E+02 -.885838889E+02 -.886998398E+02 -.888184994E+02 -.889388223E+02 -.890593895E+02 -.891782158E+02 -.892924929E+02 -.893982412E+02 -.894898342E+02 -.895593447E+02 -.895956497E+02 -.895832114E+02 -.895004398E+02 -.893175360E+02 -.889937413E+02 -.884739805E+02 -.876850056E+02 -.865312591E+02 -.848907414E+02 -.826114550E+02 -.795103017E+02 -.753784227E+02 -.699965803E+02 -.631567697E+02 -.546726957E+02 -.443579635E+02 -.319761431E+02 -.172020466E+02 0.441784219E+00 0.216233413E+02 0.471915874E+02 0.782224384E+02 0.116063760E+03 0.162341011E+03 0.218817068E+03 0.286814999E+03 0.365434223E+03 0.446563982E+03 0.501569074E+03 0.446560793E+03 0.365427861E+03 0.286805496E+03 0.218804471E+03 0.162325386E+03 0.116045192E+03 0.782010319E+02 0.471674706E+02 0.215966677E+02 0.412735497E+00 -.172332565E+02 -.320092447E+02 -.443924264E+02 -.547078664E+02 -.631918567E+02 -.700308012E+02 -.754112105E+02 -.795414082E+02 -.826409126E+02 -.849187581E+02 -.865581252E+02 -.877110427E+02 -.884995201E+02 -.890191137E+02 -.893430599E+02 -.895264135E+02 -.896099075E+02 -.896233123E+02 -.895881892E+02 -.895200478E+02 -.894299837E+02 -.893258960E+02 -.892133815E+02 -.890963863E+02 -.889776790E+02 -.888591957E+02 -.887422930E+02 -.886279353E+02 -.885168378E+02 -.884095794E+02 -.883066954E+02 -.882087624E+02 -.881164791E+02 -.880307528E+02 -.879527978E+02 -.878842526E+02 -.878273257E+02 -.877849808E+02 -.877611761E+02 -.877611761E+02
 -.877711954E+02 -.877711954E+02 -.877955231E+02 -.878387588E+02 -.878968159E+02 -.879666200E+02 -.880458613E+02 -.881328020E+02 -.882261231E+02 -.883247983E+02 -.884279873E+02 -.885349375E+02 -.886448879E+02 -.887569663E+02 -.888700708E+02 -.889827234E+02 -.890928818E+02 -.891976903E+02 -.892931445E+02 -.893736351E+02 -.894313263E+02 -.894553116E+02 -.894304728E+02 -.893359624E+02 -.891432243E+02 -.888134949E+02 -.882947870E+02 -.875184560E+02 -.863955554E+02 -.848132657E+02 -.826320037E+02 -.796849580E+02 -.757835767E+02 -.707323238E+02 -.643502034E+02 -.564853819E+02 -.470046052E+02 -.357578260E+02 -.225491424E+02 -.711966830E+01 0.108933846E+02 0.318868592E+02 0.562480926E+02 0.842794521E+02 0.116048759E+03 0.151111235E+03 0.188027641E+03 0.223613502E+03 0.252011052E+03 0.264345954E+03 0.252007904E+03 0.223607222E+03 0.188018259E+03 0.151098799E+03 0.116033334E+03 0.842611210E+02 0.562269591E+02 0.318630495E+02 0.108670498E+02 -.714834901E+01 -.225799572E+02 -.357904568E+02 -.470385139E+02 -.565199079E+02 -.643845726E+02 -.707658039E+02 -.758156590E+02 -.797154351E+02 -.826609244E+02 -.848408375E+02 -.864220600E+02 -.875442024E+02 -.883200909E+02 -.888386693E+02 -.891685700E+02 -.893617615E+02 -.894569831E+02 -.894827647E+02 -.894599271E+02 -.894035621E+02 -.893245500E+02 -.892306998E+02 -.891275922E+02 -.890191992E+02 -.889083380E+02 -.887970033E+02 -.886866125E+02 -.885781891E+02 -.884725024E+02 -.883701784E+02 -.882717918E+02 -.881779487E+02 -.880893667E+02 -.880069594E+02 -.879319322E+02 -.878658963E+02 -.878110100E+02 -.877701580E+02 -.877471822E+02 -.877471822E+02
 -.877464724E+02 -.877464724E+02 -.877693354E+02 -.878099340E+02 -.878643882E+02 -.879297646E+02 -.880038435E+02 -.880849375E+02 -.881717460E+02 -.882632359E+02 -.883585389E+02 -.884568577E+02 -.885573732E+02 -.886591453E+02 -.887609988E+02 -.888613835E+02 -.889581947E+02 -.890485396E+02 -.891284231E+02 -.891923278E+02 -.892326468E+02 -.892389224E+02 -.891968328E+02 -.890868621E+02 -.888825929E+02 -.885485835E+02 -.880378456E+02 -.872890130E+02 -.862233844E+02 -.847421219E+02 -.827241949E+02 -.800265611E+02 -.764893989E+02 -.719492310E+02 -.662589186E+02 -.593054188E+02 -.510108995E+02 -.413130250E+02 -.301426303E+02 -.174266118E+02 -.306772560E+01 0.130215175E+02 0.308413997E+02 0.502378616E+02 0.708089320E+02 0.917817516E+02 0.111875382E+03 0.129203570E+03 0.141347864E+03 0.145842120E+03 0.141344783E+03 0.129197424E+03 0.111866201E+03 0.917695822E+02 0.707938370E+02 0.502199224E+02 0.308207173E+02 0.129982144E+02 -.309350246E+01 -.174546887E+02 -.301727866E+02 -.413448355E+02 -.510438294E+02 -.593388049E+02 -.662920304E+02 -.719814253E+02 -.765202612E+02 -.800559463E+02 -.827521760E+02 -.847689040E+02 -.862492342E+02 -.873142181E+02 -.880626970E+02 -.885733668E+02 -.889075817E+02 -.891123127E+02 -.892229799E+02 -.892659777E+02 -.892607983E+02 -.892217395E+02 -.891592350E+02 -.890808671E+02 -.889921263E+02 -.888969768E+02 -.887982754E+02 -.886980813E+02 -.885978872E+02 -.884987939E+02 -.884016442E+02 -.883071295E+02 -.882158793E+02 -.881285409E+02 -.880458573E+02 -.879687479E+02 -.878984007E+02 -.878363805E+02 -.877847628E+02 -.877463038E+02 -.877246571E+02 -.877246571E+02
 -.877136679E+02 -.877136679E+02 -.877345991E+02 -.877717221E+02 -.878214330E+02 -.878809887E+02 -.879482938E+02 -.880217332E+02 -.881000385E+02 -.881821766E+02 -.882672542E+02 -.883544296E+02 -.884428254E+02 -.885314356E+02 -.886190184E+02 -.887039664E+02 -.887841426E+02 -.888566675E+02 -.889176390E+02 -.889617613E+02 -.889818527E+02 -.889681954E+02 -.889076852E+02 -.887827352E+02 -.885698960E+02 -.882381722E+02 -.877470577E+02 -.870443699E+02 -.860640358E+02 -.847240853E+02 -.829253629E+02 -.805520882E+02 -.774762868E+02 -.735682959E+02 -.687134547E+02 -.628300250E+02 -.558784886E+02 -.478553837E+02 -.387781810E+02 -.286792519E+02 -.176199232E+02 -.567923040E+01 0.700590974E+01 0.201842722E+02 0.334534636E+02 0.462293994E+02 0.577359754E+02 0.670404700E+02 0.731681075E+02 0.753202629E+02 0.731651206E+02 0.670345108E+02 0.577270735E+02 0.462175998E+02 0.334388275E+02 0.201668784E+02 0.698585622E+01 -.570182502E+01 -.176449169E+02 -.287064640E+02 -.388072723E+02 -.478859109E+02 -.559099022E+02 -.628616783E+02 -.687447006E+02 -.735986184E+02 -.775053886E+02 -.805798969E+02 -.829519757E+02 -.847497003E+02 -.860888966E+02 -.870687347E+02 -.877711846E+02 -.882623121E+02 -.885942880E+02 -.888076028E+02 -.889332339E+02 -.889946110E+02 -.890093006E+02 -.889903863E+02 -.889475649E+02 -.888879955E+02 -.888169498E+02 -.887383015E+02 -.886548964E+02 -.885688297E+02 -.884816551E+02 -.883945456E+02 -.883084171E+02 -.882240292E+02 -.881420690E+02 -.880632269E+02 -.879882698E+02 -.879181176E+02 -.878539287E+02 -.877972015E+02 -.877498980E+02 -.877146005E+02 -.876947111E+02 -.876947111E+02
 -.876743818E+02 -.876743818E+02 -.876930173E+02 -.877260139E+02 -.877701015E+02 -.878227695E+02 -.878820780E+02 -.879465074E+02 -.880148385E+02 -.880860521E+02 -.881592417E+02 -.882335335E+02 -.883080066E+02 -.883816083E+02 -.884530579E+02 -.885207306E+02 -.885825133E+02 -.886356202E+02 -.886763545E+02 -.886997978E+02 -.886994058E+02 -.886664850E+02 -.885895218E+02 -.884533362E+02 -.882380390E+02 -.879177864E+02 -.874593573E+02 -.868206157E+02 -.859489841E+02 -.847801303E+02 -.832372590E+02 -.812317662E+02 -.786665507E+02 -.754435091E+02 -.714758394E+02 -.667031390E+02 -.611037928E+02 -.546983487E+02 -.475429728E+02 -.397204070E+02 -.313389857E+02 -.225446253E+02 -.135202774E+02 -.448875734E+01 0.425541807E+01 0.123416588E+02 0.193378580E+02 0.247859557E+02 0.282624506E+02 0.294587418E+02 0.282595820E+02 0.247802328E+02 0.193293094E+02 0.123303279E+02 0.424136435E+01 -.450545778E+01 -.135395298E+02 -.225663141E+02 -.313629398E+02 -.397463281E+02 -.475704930E+02 -.547270086E+02 -.611330431E+02 -.667323983E+02 -.715045912E+02 -.754713891E+02 -.786933830E+02 -.812575440E+02 -.832620957E+02 -.848042082E+02 -.859725159E+02 -.868438227E+02 -.874824582E+02 -.879409926E+02 -.882615507E+02 -.884773404E+02 -.886141906E+02 -.886919744E+02 -.887258551E+02 -.887273292E+02 -.887050721E+02 -.886656086E+02 -.886138357E+02 -.885534248E+02 -.884871312E+02 -.884170301E+02 -.883446976E+02 -.882713523E+02 -.881979655E+02 -.881253522E+02 -.880542474E+02 -.879853763E+02 -.879195206E+02 -.878575894E+02 -.878006971E+02 -.877502549E+02 -.877080829E+02 -.876765509E+02 -.876587565E+02 -.876587565E+02
 -.876304134E+02 -.876304134E+02 -.876465029E+02 -.876749291E+02 -.877127987E+02 -.877578681E+02 -.878083796E+02 -.878629316E+02 -.879203739E+02 -.879797192E+02 -.880400670E+02 -.881005327E+02 -.881601770E+02 -.882179325E+02 -.882725198E+02 -.883223491E+02 -.883653988E+02 -.883990646E+02 -.884199665E+02 -.884237038E+02 -.884045427E+02 -.883550204E+02 -.882654492E+02 -.881233063E+02 -.879124992E+02 -.876125095E+02 -.871974379E+02 -.866350003E+02 -.858855657E+02 -.849013857E+02 -.836262767E+02 -.819962106E+02 -.799415533E+02 -.773918668E+02 -.742839128E+02 -.705723683E+02 -.662408889E+02 -.613096360E+02 -.558361839E+02 -.499104842E+02 -.436484110E+02 -.371887232E+02 -.306952989E+02 -.243621471E+02 -.184055958E+02 -.130541165E+02 -.854696228E+01 -.511817574E+01 -.296896537E+01 -.223705669E+01 -.297169328E+01 -.512361748E+01 -.855508959E+01 -.130648871E+02 -.184189535E+02 -.243780180E+02 -.307135639E+02 -.372091867E+02 -.436708254E+02 -.499345388E+02 -.558614886E+02 -.613357292E+02 -.662672783E+02 -.705985963E+02 -.743096231E+02 -.774168426E+02 -.799657184E+02 -.820196027E+02 -.836490098E+02 -.849236163E+02 -.859074688E+02 -.866567553E+02 -.872192207E+02 -.876344894E+02 -.879348361E+02 -.881461495E+02 -.882889362E+02 -.883792761E+02 -.884296789E+02 -.884498182E+02 -.884471419E+02 -.884273676E+02 -.883948772E+02 -.883530286E+02 -.883043993E+02 -.882509772E+02 -.881943095E+02 -.881356204E+02 -.880759063E+02 -.880160135E+02 -.879567059E+02 -.878987267E+02 -.878428575E+02 -.877899814E+02 -.877411515E+02 -.876976722E+02 -.876611973E+02 -.876338523E+02 -.876183900E+02 -.876183900E+02
 -.875836204E+02 -.875836204E+02 -.875970283E+02 -.876206475E+02 -.876519903E+02 -.876891042E+02 -.877304356E+02 -.877747211E+02 -.878208988E+02 -.878680345E+02 -.879152561E+02 -.879616935E+02 -.880064198E+02 -.880483885E+02 -.880863652E+02 -.881188469E+02 -.881439661E+02 -.881593727E+02 -.881620874E+02 -.881483194E+02 -.881132396E+02 -.880506999E+02 -.879528917E+02 -.878099361E+02 -.876094035E+02 -.873357711E+02 -.869698355E+02 -.864881184E+02 -.858623287E+02 -.850589791E+02 -.840393166E+02 -.827598163E+02 -.811736171E+02 -.792333736E+02 -.768959420E+02 -.741289243E+02 -.709183112E+02 -.672755202E+02 -.632416576E+02 -.588875664E+02 -.543100575E+02 -.496263793E+02 -.449690830E+02 -.404820357E+02 -.363166553E+02 -.326275680E+02 -.295659161E+02 -.272681213E+02 -.258429370E+02 -.253606202E+02 -.258455077E+02 -.272732468E+02 -.295735610E+02 -.326376704E+02 -.363291223E+02 -.404967426E+02 -.449858666E+02 -.496450256E+02 -.543302934E+02 -.589090583E+02 -.632640241E+02 -.672983624E+02 -.709412557E+02 -.741516661E+02 -.769182727E+02 -.792551880E+02 -.811949008E+02 -.827806235E+02 -.840597457E+02 -.850791533E+02 -.858823817E+02 -.865081861E+02 -.869900512E+02 -.873562628E+02 -.876302921E+02 -.878313347E+02 -.879749046E+02 -.880734216E+02 -.881367548E+02 -.881727017E+02 -.881873983E+02 -.881856602E+02 -.881712625E+02 -.881471656E+02 -.881156967E+02 -.880786943E+02 -.880376246E+02 -.879936752E+02 -.879478317E+02 -.879009427E+02 -.878537764E+02 -.878070727E+02 -.877615945E+02 -.877181812E+02 -.876778078E+02 -.876416540E+02 -.876111871E+02 -.875882659E+02 -.875752708E+02 -.875752708E+02
 -.875357898E+02 -.875357898E+02 -.875464877E+02 -.875652566E+02 -.875900283E+02 -.876191559E+02 -.876513051E+02 -.876853666E+02 -.877203851E+02 -.877554989E+02 -.877898869E+02 -.878227198E+02 -.878531118E+02 -.878800713E+02 -.879024464E+02 -.879188628E+02 -.879276519E+02 -.879267632E+02 -.879136593E+02 -.878851887E+02 -.878374314E+02 -.877655134E+02 -.876633877E+02 -.875235798E+02 -.873368995E+02 -.870921273E+02 -.867756906E+02 -.863713555E+02 -.858599762E+02 -.852193625E+02 -.844243550E+02 -.834472357E+02 -.822586515E+02 -.808292651E+02 -.791323382E+02 -.771473273E+02 -.748642966E+02 -.722885565E+02 -.694445591E+02 -.663779927E+02 -.631553799E+02 -.598612321E+02 -.565935112E+02 -.534583680E+02 -.505648095E+02 -.480194577E+02 -.459211773E+02 -.443553658E+02 -.433882350E+02 -.430618260E+02 -.433905592E+02 -.443599896E+02 -.459280498E+02 -.480284987E+02 -.505759057E+02 -.534713682E+02 -.566082222E+02 -.598774172E+02 -.631727632E+02 -.663962724E+02 -.694634285E+02 -.723077304E+02 -.748835359E+02 -.771664560E+02 -.791512493E+02 -.808479155E+02 -.822770510E+02 -.834654323E+02 -.844424218E+02 -.852373867E+02 -.858780516E+02 -.863895776E+02 -.867941533E+02 -.871109213E+02 -.873561106E+02 -.875432885E+02 -.876836680E+02 -.877864325E+02 -.878590488E+02 -.879075555E+02 -.879368169E+02 -.879507422E+02 -.879524700E+02 -.879445218E+02 -.879289289E+02 -.879073359E+02 -.878810865E+02 -.878512937E+02 -.878188996E+02 -.877847257E+02 -.877495191E+02 -.877139946E+02 -.876788768E+02 -.876449442E+02 -.876130779E+02 -.875843180E+02 -.875599318E+02 -.875414972E+02 -.875310080E+02 -.875310080E+02
 -.874885342E+02 -.874885342E+02 -.874965870E+02 -.875106299E+02 -.875290147E+02 -.875504044E+02 -.875736917E+02 -.875979330E+02 -.876222933E+02 -.876460006E+02 -.876683044E+02 -.876884381E+02 -.877055819E+02 -.877188252E+02 -.877271260E+02 -.877292654E+02 -.877237961E+02 -.877089818E+02 -.876827261E+02 -.876424895E+02 -.875851909E+02 -.875070942E+02 -.874036788E+02 -.872694948E+02 -.870980069E+02 -.868814341E+02 -.866105955E+02 -.862747820E+02 -.858616779E+02 -.853573681E+02 -.847464796E+02 -.840125186E+02 -.831384806E+02 -.821078219E+02 -.809058708E+02 -.795217161E+02 -.779505138E+02 -.761960114E+02 -.742729272E+02 -.722087049E+02 -.700441723E+02 -.678327923E+02 -.656384809E+02 -.635322487E+02 -.615880982E+02 -.598786164E+02 -.584706098E+02 -.574210311E+02 -.567734213E+02 -.565551091E+02 -.567754027E+02 -.574249635E+02 -.584764322E+02 -.598862355E+02 -.615973881E+02 -.635430511E+02 -.656506082E+02 -.678460340E+02 -.700583051E+02 -.722235065E+02 -.742881908E+02 -.762115593E+02 -.779662065E+02 -.795374568E+02 -.809216039E+02 -.821235282E+02 -.831541703E+02 -.840282231E+02 -.847622449E+02 -.853732491E+02 -.858777341E+02 -.862910747E+02 -.866271856E+02 -.868983807E+02 -.871153663E+02 -.872873196E+02 -.874220175E+02 -.875259901E+02 -.876046818E+02 -.876626066E+02 -.877034931E+02 -.877304136E+02 -.877458973E+02 -.877520277E+02 -.877505255E+02 -.877428188E+02 -.877301019E+02 -.877133863E+02 -.876935435E+02 -.876713437E+02 -.876474902E+02 -.876226526E+02 -.875974997E+02 -.875727339E+02 -.875491297E+02 -.875275773E+02 -.875091359E+02 -.874950975E+02 -.874870679E+02 -.874870679E+02
 -.874432187E+02 -.874432187E+02 -.874487671E+02 -.874583442E+02 -.874707093E+02 -.874848308E+02 -.874998294E+02 -.875149325E+02 -.875294351E+02 -.875426668E+02 -.875539628E+02 -.875626358E+02 -.875679498E+02 -.875690926E+02 -.875651476E+02 -.875550623E+02 -.875376136E+02 -.875113682E+02 -.874746380E+02 -.874254287E+02 -.873613829E+02 -.872797159E+02 -.871771461E+02 -.870498219E+02 -.868932480E+02 -.867022176E+02 -.864707567E+02 -.861920940E+02 -.858586701E+02 -.854622054E+02 -.849938519E+02 -.844444562E+02 -.838049665E+02 -.830670154E+02 -.822237014E+02 -.812705765E+02 -.802068069E+02 -.790364277E+02 -.777695469E+02 -.764233064E+02 -.750223821E+02 -.735988316E+02 -.721911773E+02 -.708427274E+02 -.695992567E+02 -.685062639E+02 -.676060666E+02 -.669349985E+02 -.665209525E+02 -.663814684E+02 -.665225215E+02 -.669381075E+02 -.676106581E+02 -.685122537E+02 -.696065357E+02 -.708511661E+02 -.722006313E+02 -.736091484E+02 -.750334096E+02 -.764349009E+02 -.777815803E+02 -.790487933E+02 -.802194221E+02 -.812833837E+02 -.822366662E+02 -.830801235E+02 -.838182201E+02 -.844578699E+02 -.850074494E+02 -.854760162E+02 -.858727273E+02 -.862064324E+02 -.864854114E+02 -.867172230E+02 -.869086369E+02 -.870656246E+02 -.871933901E+02 -.872964250E+02 -.873785767E+02 -.874431217E+02 -.874928389E+02 -.875300790E+02 -.875568276E+02 -.875747631E+02 -.875853065E+02 -.875896660E+02 -.875888758E+02 -.875838295E+02 -.875753107E+02 -.875640197E+02 -.875505985E+02 -.875356557E+02 -.875197899E+02 -.875036159E+02 -.874877926E+02 -.874730550E+02 -.874602524E+02 -.874503943E+02 -.874447076E+02 -.874447076E+02
 -.874009208E+02 -.874009208E+02 -.874041623E+02 -.874096343E+02 -.874164818E+02 -.874239656E+02 -.874314290E+02 -.874382701E+02 -.874439179E+02 -.874478114E+02 -.874493806E+02 -.874480281E+02 -.874431121E+02 -.874339279E+02 -.874196895E+02 -.873995093E+02 -.873723765E+02 -.873371334E+02 -.872924486E+02 -.872367892E+02 -.871683902E+02 -.870852220E+02 -.869849587E+02 -.868649468E+02 -.867221791E+02 -.865532759E+02 -.863544798E+02 -.861216706E+02 -.858504082E+02 -.855360139E+02 -.851737010E+02 -.847587671E+02 -.842868600E+02 -.837543258E+02 -.831586439E+02 -.824989421E+02 -.817765714E+02 -.809957005E+02 -.801638655E+02 -.792923957E+02 -.783966203E+02 -.774957707E+02 -.766125143E+02 -.757720969E+02 -.750011265E+02 -.743260803E+02 -.737716626E+02 -.733591661E+02 -.731049938E+02 -.730194866E+02 -.731061707E+02 -.733614984E+02 -.737751087E+02 -.743305800E+02 -.750066042E+02 -.757784650E+02 -.766196780E+02 -.775036327E+02 -.784050855E+02 -.793013756E+02 -.801732818E+02 -.810054871E+02 -.817866762E+02 -.825093262E+02 -.831692816E+02 -.837652023E+02 -.842979700E+02 -.847701127E+02 -.851852901E+02 -.855478582E+02 -.858625220E+02 -.861340697E+02 -.863671804E+02 -.865662939E+02 -.867355294E+02 -.868786427E+02 -.869990112E+02 -.870996394E+02 -.871831776E+02 -.872519479E+02 -.873079750E+02 -.873530187E+02 -.873886057E+02 -.874160595E+02 -.874365292E+02 -.874510147E+02 -.874603908E+02 -.874654278E+02 -.874668116E+02 -.874651613E+02 -.874610460E+02 -.874550016E+02 -.874475472E+02 -.874392024E+02 -.874305060E+02 -.874220369E+02 -.874144389E+02 -.874084496E+02 -.874049356E+02 -.874049356E+02
 -.873624196E+02 -.873624196E+02 -.873635898E+02 -.873653842E+02 -.873673040E+02 -.873688832E+02 -.873696764E+02 -.873692475E+02 -.873671585E+02 -.873629600E+02 -.873561811E+02 -.873463194E+02 -.873328312E+02 -.873151212E+02 -.872925310E+02 -.872643287E+02 -.872296953E+02 -.871877128E+02 -.871373503E+02 -.870774499E+02 -.870067132E+02 -.869236884E+02 -.868267590E+02 -.867141361E+02 -.865838555E+02 -.864337830E+02 -.862616295E+02 -.860649815E+02 -.858413489E+02 -.855882374E+02 -.853032477E+02 -.849842072E+02 -.846293379E+02 -.842374601E+02 -.838082311E+02 -.833424101E+02 -.828421366E+02 -.823111993E+02 -.817552665E+02 -.811820410E+02 -.806013007E+02 -.800247888E+02 -.794659265E+02 -.789393381E+02 -.784602028E+02 -.780434681E+02 -.777029847E+02 -.774506390E+02 -.772955640E+02 -.772435090E+02 -.772964328E+02 -.774523632E+02 -.777055384E+02 -.780468139E+02 -.784642943E+02 -.789441218E+02 -.794713449E+02 -.800307829E+02 -.806078126E+02 -.811890165E+02 -.817626566E+02 -.823189614E+02 -.828502351E+02 -.833508167E+02 -.838169244E+02 -.842464246E+02 -.846385636E+02 -.849936884E+02 -.853129819E+02 -.855982249E+02 -.858515913E+02 -.860754814E+02 -.862723899E+02 -.864448064E+02 -.865951438E+02 -.867256896E+02 -.868385765E+02 -.869357663E+02 -.870190454E+02 -.870900271E+02 -.871501597E+02 -.872007375E+02 -.872429138E+02 -.872777140E+02 -.873060504E+02 -.873287347E+02 -.873464914E+02 -.873599699E+02 -.873697556E+02 -.873763811E+02 -.873803360E+02 -.873820776E+02 -.873820398E+02 -.873806437E+02 -.873783078E+02 -.873754590E+02 -.873725449E+02 -.873700473E+02 -.873684983E+02 -.873684983E+02
 -.873282087E+02 -.873282087E+02 -.873275641E+02 -.873261447E+02 -.873237727E+02 -.873202315E+02 -.873152713E+02 -.873086121E+02 -.872999444E+02 -.872889282E+02 -.872751913E+02 -.872583263E+02 -.872378867E+02 -.872133830E+02 -.871842770E+02 -.871499774E+02 -.871098335E+02 -.870631302E+02 -.870090818E+02 -.869468278E+02 -.868754283E+02 -.867938620E+02 -.867010258E+02 -.865957379E+02 -.864767461E+02 -.863427407E+02 -.861923762E+02 -.860243019E+02 -.858372040E+02 -.856298606E+02 -.854012122E+02 -.851504471E+02 -.848771039E+02 -.845811875E+02 -.842632970E+02 -.839247588E+02 -.835677561E+02 -.831954436E+02 -.828120319E+02 -.824228258E+02 -.820341997E+02 -.816534962E+02 -.812888377E+02 -.809488505E+02 -.806423085E+02 -.803777162E+02 -.801628592E+02 -.800043591E+02 -.799072712E+02 -.798747650E+02 -.799079180E+02 -.800056448E+02 -.801647686E+02 -.803802273E+02 -.806453938E+02 -.809524783E+02 -.812929735E+02 -.816581043E+02 -.820392444E+02 -.824282730E+02 -.828178496E+02 -.832016027E+02 -.835742311E+02 -.839315276E+02 -.842703410E+02 -.845884911E+02 -.848846545E+02 -.851582343E+02 -.854092273E+02 -.856380965E+02 -.858456540E+02 -.860329598E+02 -.862012358E+02 -.863517952E+02 -.864859878E+02 -.866051579E+02 -.867106135E+02 -.868036052E+02 -.868853123E+02 -.869568356E+02 -.870191937E+02 -.870733235E+02 -.871200823E+02 -.871602525E+02 -.871945458E+02 -.872236095E+02 -.872480319E+02 -.872683481E+02 -.872850460E+02 -.872985712E+02 -.873093323E+02 -.873177053E+02 -.873240382E+02 -.873286541E+02 -.873318548E+02 -.873339226E+02 -.873351225E+02 -.873357014E+02 -.873358879E+02 -.873358879E+02
 -.872985264E+02 -.872985264E+02 -.872963304E+02 -.872921712E+02 -.872861539E+02 -.872782845E+02 -.872684900E+02 -.872566341E+02 -.872425269E+02 -.872259325E+02 -.872065735E+02 -.871841335E+02 -.871582589E+02 -.871285586E+02 -.870946040E+02 -.870559277E+02 -.870120231E+02 -.869623429E+02 -.869062986E+02 -.868432610E+02 -.867725611E+02 -.866934933E+02 -.866053197E+02 -.865072783E+02 -.863985936E+02 -.862784918E+02 -.861462211E+02 -.860010774E+02 -.858424368E+02 -.856697951E+02 -.854828145E+02 -.852813777E+02 -.850656479E+02 -.848361334E+02 -.845937546E+02 -.843399076E+02 -.840765218E+02 -.838061030E+02 -.835317560E+02 -.832571788E+02 -.829866222E+02 -.827248091E+02 -.824768102E+02 -.822478793E+02 -.820432522E+02 -.818679197E+02 -.817263900E+02 -.816224576E+02 -.815589978E+02 -.815378041E+02 -.815594849E+02 -.816234272E+02 -.817278329E+02 -.818698229E+02 -.820455990E+02 -.822506504E+02 -.824799842E+02 -.827283636E+02 -.829905341E+02 -.832614251E+02 -.835363146E+02 -.838109529E+02 -.840816432E+02 -.843452823E+02 -.845993659E+02 -.848419660E+02 -.850716875E+02 -.852876113E+02 -.854892296E+02 -.856763796E+02 -.858491789E+02 -.860079648E+02 -.861532413E+02 -.862856315E+02 -.864058383E+02 -.865146125E+02 -.866127263E+02 -.867009534E+02 -.867800541E+02 -.868507643E+02 -.869137877E+02 -.869697912E+02 -.870194023E+02 -.870632078E+02 -.871017540E+02 -.871355474E+02 -.871650561E+02 -.871907114E+02 -.872129093E+02 -.872320120E+02 -.872483487E+02 -.872622161E+02 -.872738779E+02 -.872835634E+02 -.872914642E+02 -.872977291E+02 -.873024563E+02 -.873056824E+02 -.873073660E+02 -.873073660E+02
 -.872733969E+02 -.872733969E+02 -.872699078E+02 -.872634723E+02 -.872544395E+02 -.872430090E+02 -.872292642E+02 -.872131974E+02 -.871947276E+02 -.871737150E+02 -.871499700E+02 -.871232611E+02 -.870933200E+02 -.870598451E+02 -.870225046E+02 -.869809387E+02 -.869347613E+02 -.868835623E+02 -.868269093E+02 -.867643512E+02 -.866954215E+02 -.866196435E+02 -.865365367E+02 -.864456258E+02 -.863464512E+02 -.862385828E+02 -.861216364E+02 -.859952940E+02 -.858593266E+02 -.857136217E+02 -.855582132E+02 -.853933142E+02 -.852193516E+02 -.850370008E+02 -.848472196E+02 -.846512768E+02 -.844507751E+02 -.842476627E+02 -.840442319E+02 -.838431004E+02 -.836471726E+02 -.834595806E+02 -.832836024E+02 -.831225611E+02 -.829797076E+02 -.828580936E+02 -.827604407E+02 -.826890174E+02 -.826455296E+02 -.826310367E+02 -.826458967E+02 -.826897486E+02 -.827615303E+02 -.828595333E+02 -.829814868E+02 -.831246670E+02 -.832860210E+02 -.834622965E+02 -.836501697E+02 -.838463621E+02 -.840477417E+02 -.842514040E+02 -.844547315E+02 -.846554325E+02 -.848515590E+02 -.850415087E+02 -.852240129E+02 -.853981142E+02 -.855631369E+02 -.857186539E+02 -.858644518E+02 -.860004961E+02 -.861268986E+02 -.862438871E+02 -.863517786E+02 -.864509559E+02 -.865418478E+02 -.866249123E+02 -.867006234E+02 -.867694597E+02 -.868318969E+02 -.868884002E+02 -.869394202E+02 -.869853892E+02 -.870267185E+02 -.870637965E+02 -.870969876E+02 -.871266308E+02 -.871530385E+02 -.871764953E+02 -.871972556E+02 -.872155409E+02 -.872315357E+02 -.872453817E+02 -.872571694E+02 -.872669268E+02 -.872746041E+02 -.872800526E+02 -.872829969E+02 -.872829969E+02
 -.872526753E+02 -.872526753E+02 -.872481380E+02 -.872398643E+02 -.872284084E+02 -.872141349E+02 -.871972620E+02 -.871778944E+02 -.871560479E+02 -.871316684E+02 -.871046462E+02 -.870748260E+02 -.870420161E+02 -.870059942E+02 -.869665126E+02 -.869233024E+02 -.868760775E+02 -.868245381E+02 -.867683744E+02 -.867072710E+02 -.866409113E+02 -.865689837E+02 -.864911876E+02 -.864072419E+02 -.863168944E+02 -.862199327E+02 -.861161969E+02 -.860055945E+02 -.858881163E+02 -.857638542E+02 -.856330200E+02 -.854959651E+02 -.853531994E+02 -.852054099E+02 -.850534757E+02 -.848984807E+02 -.847417190E+02 -.845846947E+02 -.844291119E+02 -.842768548E+02 -.841299568E+02 -.839905575E+02 -.838608495E+02 -.837430150E+02 -.836391553E+02 -.835512163E+02 -.834809150E+02 -.834296694E+02 -.833985392E+02 -.833881794E+02 -.833988109E+02 -.834302107E+02 -.834817220E+02 -.835522833E+02 -.836404746E+02 -.837445778E+02 -.838626454E+02 -.839925751E+02 -.841321837E+02 -.842792781E+02 -.844317179E+02 -.845874695E+02 -.847446481E+02 -.849015495E+02 -.850566694E+02 -.852087132E+02 -.853565968E+02 -.854994405E+02 -.856365569E+02 -.857674355E+02 -.858917241E+02 -.860092099E+02 -.861198001E+02 -.862235027E+02 -.863204091E+02 -.864106778E+02 -.864945198E+02 -.865721861E+02 -.866439566E+02 -.867101305E+02 -.867710190E+02 -.868269383E+02 -.868782042E+02 -.869251279E+02 -.869680120E+02 -.870071477E+02 -.870428110E+02 -.870752609E+02 -.871047355E+02 -.871314493E+02 -.871555883E+02 -.871773051E+02 -.871967116E+02 -.872138700E+02 -.872287803E+02 -.872413639E+02 -.872514424E+02 -.872587082E+02 -.872626868E+02 -.872626868E+02
 -.872360926E+02 -.872360926E+02 -.872307327E+02 -.872210231E+02 -.872076861E+02 -.871912233E+02 -.871719660E+02 -.871501151E+02 -.871257698E+02 -.870989514E+02 -.870696196E+02 -.870376870E+02 -.870030286E+02 -.869654906E+02 -.869248968E+02 -.868810545E+02 -.868337588E+02 -.867827979E+02 -.867279571E+02 -.866690235E+02 -.866057909E+02 -.865380655E+02 -.864656714E+02 -.863884583E+02 -.863063081E+02 -.862191444E+02 -.861269415E+02 -.860297344E+02 -.859276301E+02 -.858208190E+02 -.857095859E+02 -.855943218E+02 -.854755337E+02 -.853538536E+02 -.852300450E+02 -.851050064E+02 -.849797702E+02 -.848554976E+02 -.847334671E+02 -.846150575E+02 -.845017238E+02 -.843949677E+02 -.842963011E+02 -.842072061E+02 -.841290910E+02 -.840632456E+02 -.840107969E+02 -.839726691E+02 -.839495487E+02 -.839418585E+02 -.839497409E+02 -.839730519E+02 -.840113674E+02 -.840639993E+02 -.841300221E+02 -.842083075E+02 -.842975646E+02 -.843963840E+02 -.845032827E+02 -.846167477E+02 -.847352769E+02 -.848574143E+02 -.849817805E+02 -.851070964E+02 -.852322001E+02 -.853560584E+02 -.854777724E+02 -.855965776E+02 -.857118413E+02 -.858230554E+02 -.859298281E+02 -.860318734E+02 -.861289999E+02 -.862210993E+02 -.863081352E+02 -.863901321E+02 -.864671654E+02 -.865393518E+02 -.866068408E+02 -.866698074E+02 -.867284455E+02 -.867829615E+02 -.868335697E+02 -.868804875E+02 -.869239312E+02 -.869641121E+02 -.870012333E+02 -.870354851E+02 -.870670414E+02 -.870960545E+02 -.871226498E+02 -.871469183E+02 -.871689071E+02 -.871886082E+02 -.872059427E+02 -.872207403E+02 -.872327130E+02 -.872414202E+02 -.872462226E+02 -.872462226E+02
 -.872232969E+02 -.872232969E+02 -.872173173E+02 -.872065325E+02 -.871917985E+02 -.871737271E+02 -.871527426E+02 -.871291253E+02 -.871030450E+02 -.870745869E+02 -.870437708E+02 -.870105668E+02 -.869749075E+02 -.869366970E+02 -.868958189E+02 -.868521427E+02 -.868055292E+02 -.867558356E+02 -.867029202E+02 -.866466469E+02 -.865868899E+02 -.865235388E+02 -.864565033E+02 -.863857195E+02 -.863111552E+02 -.862328166E+02 -.861507553E+02 -.860650746E+02 -.859759375E+02 -.858835731E+02 -.857882840E+02 -.856904517E+02 -.855905427E+02 -.854891112E+02 -.853868017E+02 -.852843479E+02 -.851825698E+02 -.850823668E+02 -.849847073E+02 -.848906154E+02 -.848011525E+02 -.847173967E+02 -.846404183E+02 -.845712529E+02 -.845108743E+02 -.844601657E+02 -.844198928E+02 -.843906796E+02 -.843729875E+02 -.843670998E+02 -.843731114E+02 -.843909260E+02 -.844202592E+02 -.844606485E+02 -.845114686E+02 -.845719526E+02 -.846412163E+02 -.847182850E+02 -.848021218E+02 -.848916557E+02 -.849858077E+02 -.850835153E+02 -.851837539E+02 -.852855539E+02 -.853880153E+02 -.854903171E+02 -.855917246E+02 -.856915925E+02 -.857893653E+02 -.858845758E+02 -.859768411E+02 -.860658576E+02 -.861513949E+02 -.862332889E+02 -.863114347E+02 -.863857799E+02 -.864563171E+02 -.865230773E+02 -.865861242E+02 -.866455474E+02 -.867014578E+02 -.867539822E+02 -.868032589E+02 -.868494334E+02 -.868926540E+02 -.869330683E+02 -.869708190E+02 -.870060391E+02 -.870388477E+02 -.870693440E+02 -.870976003E+02 -.871236539E+02 -.871474960E+02 -.871690580E+02 -.871881935E+02 -.872046555E+02 -.872180653E+02 -.872278737E+02 -.872333088E+02 -.872333088E+02
 -.872138894E+02 -.872138894E+02 -.872074686E+02 -.871959251E+02 -.871802173E+02 -.871610428E+02 -.871388992E+02 -.871141312E+02 -.870869664E+02 -.870575427E+02 -.870259303E+02 -.869921478E+02 -.869561755E+02 -.869179658E+02 -.868774512E+02 -.868345516E+02 -.867891797E+02 -.867412464E+02 -.866906654E+02 -.866373573E+02 -.865812542E+02 -.865223040E+02 -.864604742E+02 -.863957570E+02 -.863281733E+02 -.862577779E+02 -.861846637E+02 -.861089669E+02 -.860308712E+02 -.859506124E+02 -.858684820E+02 -.857848304E+02 -.857000695E+02 -.856146728E+02 -.855291760E+02 -.854441743E+02 -.853603183E+02 -.852783076E+02 -.851988830E+02 -.851228145E+02 -.850508894E+02 -.849838966E+02 -.849226101E+02 -.848677714E+02 -.848200711E+02 -.847801306E+02 -.847484853E+02 -.847255693E+02 -.847117020E+02 -.847070791E+02 -.847117661E+02 -.847256963E+02 -.847486730E+02 -.847803757E+02 -.848203692E+02 -.848681172E+02 -.849229970E+02 -.849843171E+02 -.850513351E+02 -.851232759E+02 -.851993496E+02 -.852787682E+02 -.853607604E+02 -.854445848E+02 -.855295405E+02 -.856149760E+02 -.857002951E+02 -.857849611E+02 -.858684992E+02 -.859504965E+02 -.860306013E+02 -.861085211E+02 -.861840187E+02 -.862569092E+02 -.863270554E+02 -.863943630E+02 -.864587767E+02 -.865202745E+02 -.865788640E+02 -.866345777E+02 -.866874685E+02 -.867376060E+02 -.867850723E+02 -.868299583E+02 -.868723600E+02 -.869123741E+02 -.869500946E+02 -.869856076E+02 -.870189863E+02 -.870502848E+02 -.870795308E+02 -.871067158E+02 -.871317835E+02 -.871546145E+02 -.871750068E+02 -.871926502E+02 -.872070937E+02 -.872177019E+02 -.872236000E+02 -.872236000E+02
 -.872074526E+02 -.872074526E+02 -.872007449E+02 -.871887153E+02 -.871723966E+02 -.871525502E+02 -.871297297E+02 -.871043297E+02 -.870766234E+02 -.870467916E+02 -.870149452E+02 -.869811424E+02 -.869454029E+02 -.869077179E+02 -.868680596E+02 -.868263877E+02 -.867826556E+02 -.867368152E+02 -.866888214E+02 -.866386366E+02 -.865862338E+02 -.865316006E+02 -.864747430E+02 -.864156883E+02 -.863544889E+02 -.862912258E+02 -.862260115E+02 -.861589933E+02 -.860903564E+02 -.860203258E+02 -.859491691E+02 -.858771970E+02 -.858047648E+02 -.857322713E+02 -.856601580E+02 -.855889060E+02 -.855190323E+02 -.854510842E+02 -.853856325E+02 -.853232634E+02 -.852645684E+02 -.852101344E+02 -.851605314E+02 -.851163005E+02 -.850779422E+02 -.850459036E+02 -.850205682E+02 -.850022450E+02 -.849911610E+02 -.849874547E+02 -.849911724E+02 -.850022668E+02 -.850205984E+02 -.850459392E+02 -.850779789E+02 -.851163334E+02 -.851605543E+02 -.852101403E+02 -.852645492E+02 -.853232099E+02 -.853855349E+02 -.854509313E+02 -.855188121E+02 -.855886054E+02 -.856597629E+02 -.857317665E+02 -.858041341E+02 -.858764231E+02 -.859482334E+02 -.860192088E+02 -.860890370E+02 -.861574497E+02 -.862242203E+02 -.862891628E+02 -.863521287E+02 -.864130045E+02 -.864717086E+02 -.865281879E+02 -.865824150E+02 -.866343845E+02 -.866841099E+02 -.867316201E+02 -.867769565E+02 -.868201692E+02 -.868613138E+02 -.869004479E+02 -.869376263E+02 -.869728971E+02 -.870062963E+02 -.870378407E+02 -.870675208E+02 -.870952902E+02 -.871210534E+02 -.871446495E+02 -.871658318E+02 -.871842403E+02 -.871993678E+02 -.872105139E+02 -.872167268E+02 -.872167268E+02
 -.872035730E+02 -.872035730E+02 -.871967090E+02 -.871844239E+02 -.871678001E+02 -.871476434E+02 -.871245476E+02 -.870989444E+02 -.870711418E+02 -.870413539E+02 -.870097238E+02 -.869763412E+02 -.869412570E+02 -.869044938E+02 -.868660547E+02 -.868259306E+02 -.867841060E+02 -.867405637E+02 -.866952893E+02 -.866482746E+02 -.865995212E+02 -.865490436E+02 -.864968718E+02 -.864430543E+02 -.863876607E+02 -.863307840E+02 -.862725427E+02 -.862130832E+02 -.861525811E+02 -.860912430E+02 -.860293069E+02 -.859670432E+02 -.859047539E+02 -.858427721E+02 -.857814599E+02 -.857212060E+02 -.856624223E+02 -.856055390E+02 -.855509995E+02 -.854992543E+02 -.854507534E+02 -.854059390E+02 -.853652374E+02 -.853290503E+02 -.852977464E+02 -.852716540E+02 -.852510526E+02 -.852361672E+02 -.852271622E+02 -.852241378E+02 -.852271274E+02 -.852360966E+02 -.852509444E+02 -.852715051E+02 -.852975530E+02 -.853288075E+02 -.853649395E+02 -.854055791E+02 -.854503236E+02 -.854987460E+02 -.855504030E+02 -.856048434E+02 -.856616159E+02 -.857202760E+02 -.857803924E+02 -.858415522E+02 -.859033656E+02 -.859654694E+02 -.860275294E+02 -.860892423E+02 -.861503368E+02 -.862105736E+02 -.862697450E+02 -.863276745E+02 -.863842146E+02 -.864392461E+02 -.864926753E+02 -.865444325E+02 -.865944693E+02 -.866427563E+02 -.866892806E+02 -.867340431E+02 -.867770559E+02 -.868183393E+02 -.868579186E+02 -.868958207E+02 -.869320704E+02 -.869666856E+02 -.869996720E+02 -.870310166E+02 -.870606795E+02 -.870885840E+02 -.871146029E+02 -.871385427E+02 -.871601217E+02 -.871789426E+02 -.871944566E+02 -.872059166E+02 -.872123175E+02 -.872123175E+02
 -.872018561E+02 -.872018561E+02 -.871949450E+02 -.871825961E+02 -.871659204E+02 -.871457512E+02 -.871227089E+02 -.870972507E+02 -.870697100E+02 -.870403254E+02 -.870092646E+02 -.869766418E+02 -.869425320E+02 -.869069819E+02 -.868700189E+02 -.868316575E+02 -.867919058E+02 -.867507694E+02 -.867082557E+02 -.866643776E+02 -.866191558E+02 -.865726219E+02 -.865248207E+02 -.864758122E+02 -.864256737E+02 -.863745013E+02 -.863224118E+02 -.862695437E+02 -.862160580E+02 -.861621395E+02 -.861079965E+02 -.860538608E+02 -.859999872E+02 -.859466524E+02 -.858941530E+02 -.858428033E+02 -.857929322E+02 -.857448799E+02 -.856989933E+02 -.856556214E+02 -.856151103E+02 -.855777973E+02 -.855440050E+02 -.855140359E+02 -.854881660E+02 -.854666398E+02 -.854496648E+02 -.854374073E+02 -.854299886E+02 -.854274825E+02 -.854299134E+02 -.854372560E+02 -.854494355E+02 -.854663297E+02 -.854877714E+02 -.855135520E+02 -.855434263E+02 -.855771172E+02 -.856143214E+02 -.856547151E+02 -.856979601E+02 -.857437094E+02 -.857916129E+02 -.858413228E+02 -.858924978E+02 -.859448080E+02 -.859979379E+02 -.860515899E+02 -.861054863E+02 -.861593712E+02 -.862130116E+02 -.862661982E+02 -.863187452E+02 -.863704908E+02 -.864212954E+02 -.864710419E+02 -.865196336E+02 -.865669932E+02 -.866130611E+02 -.866577934E+02 -.867011603E+02 -.867431440E+02 -.867837361E+02 -.868229351E+02 -.868607440E+02 -.868971669E+02 -.869322051E+02 -.869658530E+02 -.869980929E+02 -.870288878E+02 -.870581742E+02 -.870858512E+02 -.871117673E+02 -.871357042E+02 -.871573544E+02 -.871762937E+02 -.871919450E+02 -.872035308E+02 -.872100128E+02 -.872100128E+02
 -.872019372E+02 -.872019372E+02 -.871950686E+02 -.871828124E+02 -.871662909E+02 -.871463504E+02 -.871236257E+02 -.870985902E+02 -.870715937E+02 -.870428924E+02 -.870126715E+02 -.869810633E+02 -.869481613E+02 -.869140302E+02 -.868787155E+02 -.868422497E+02 -.868046578E+02 -.867659621E+02 -.867261856E+02 -.866853550E+02 -.866435037E+02 -.866006737E+02 -.865569179E+02 -.865123014E+02 -.864669031E+02 -.864208172E+02 -.863741540E+02 -.863270408E+02 -.862796222E+02 -.862320607E+02 -.861845364E+02 -.861372466E+02 -.860904053E+02 -.860442415E+02 -.859989983E+02 -.859549300E+02 -.859123006E+02 -.858713801E+02 -.858324419E+02 -.857957587E+02 -.857615988E+02 -.857302222E+02 -.857018762E+02 -.856767910E+02 -.856551760E+02 -.856372158E+02 -.856230667E+02 -.856128533E+02 -.856066665E+02 -.856045615E+02 -.856065563E+02 -.856126320E+02 -.856227326E+02 -.856367662E+02 -.856546072E+02 -.856760985E+02 -.857010546E+02 -.857292653E+02 -.857604992E+02 -.857945082E+02 -.858310314E+02 -.858697995E+02 -.859105389E+02 -.859529751E+02 -.859968371E+02 -.860418601E+02 -.860877884E+02 -.861343783E+02 -.861813995E+02 -.862286371E+02 -.862758928E+02 -.863229854E+02 -.863697518E+02 -.864160464E+02 -.864617412E+02 -.865067256E+02 -.865509050E+02 -.865942008E+02 -.866365482E+02 -.866778957E+02 -.867182034E+02 -.867574410E+02 -.867955863E+02 -.868326228E+02 -.868685372E+02 -.869033165E+02 -.869369445E+02 -.869693979E+02 -.870006405E+02 -.870306175E+02 -.870592468E+02 -.870864093E+02 -.871119357E+02 -.871355896E+02 -.871570457E+02 -.871758627E+02 -.871914460E+02 -.872030020E+02 -.872094765E+02 -.872094765E+02
 -.872034874E+02 -.872034874E+02 -.871967332E+02 -.871846957E+02 -.871684930E+02 -.871489725E+02 -.871267739E+02 -.871023778E+02 -.870761434E+02 -.870483380E+02 -.870191587E+02 -.869887507E+02 -.869572202E+02 -.869246456E+02 -.868910853E+02 -.868565848E+02 -.868211814E+02 -.867849088E+02 -.867478007E+02 -.867098929E+02 -.866712265E+02 -.866318493E+02 -.865918174E+02 -.865511970E+02 -.865100652E+02 -.864685110E+02 -.864266361E+02 -.863845552E+02 -.863423964E+02 -.863003011E+02 -.862584238E+02 -.862169317E+02 -.861760038E+02 -.861358297E+02 -.860966086E+02 -.860585472E+02 -.860218576E+02 -.859867557E+02 -.859534581E+02 -.859221794E+02 -.858931296E+02 -.858665108E+02 -.858425143E+02 -.858213175E+02 -.858030810E+02 -.857879459E+02 -.857760311E+02 -.857674314E+02 -.857622159E+02 -.857604261E+02 -.857620758E+02 -.857671505E+02 -.857756075E+02 -.857873770E+02 -.858023635E+02 -.858204470E+02 -.858414856E+02 -.858653178E+02 -.858917654E+02 -.859206361E+02 -.859517268E+02 -.859848269E+02 -.860197206E+02 -.860561903E+02 -.860940196E+02 -.861329949E+02 -.861729088E+02 -.862135613E+02 -.862547615E+02 -.862963298E+02 -.863380980E+02 -.863799106E+02 -.864216256E+02 -.864631141E+02 -.865042609E+02 -.865449641E+02 -.865851346E+02 -.866246955E+02 -.866635815E+02 -.867017377E+02 -.867391186E+02 -.867756866E+02 -.868114105E+02 -.868462632E+02 -.868802203E+02 -.869132564E+02 -.869453426E+02 -.869764421E+02 -.870065053E+02 -.870354637E+02 -.870632220E+02 -.870896478E+02 -.871145592E+02 -.871377078E+02 -.871587578E+02 -.871772583E+02 -.871926076E+02 -.872040072E+02 -.872104017E+02 -.872104017E+02
 -.872062157E+02 -.872062157E+02 -.871996329E+02 -.871879130E+02 -.871721580E+02 -.871532065E+02 -.871316945E+02 -.871081029E+02 -.870827946E+02 -.870560420E+02 -.870280496E+02 -.869989706E+02 -.869689203E+02 -.869379859E+02 -.869062352E+02 -.868737226E+02 -.868404938E+02 -.868065905E+02 -.867720527E+02 -.867369222E+02 -.867012440E+02 -.866650684E+02 -.866284521E+02 -.865914596E+02 -.865541640E+02 -.865166477E+02 -.864790027E+02 -.864413312E+02 -.864037455E+02 -.863663678E+02 -.863293301E+02 -.862927737E+02 -.862568481E+02 -.862217105E+02 -.861875241E+02 -.861544574E+02 -.861226820E+02 -.860923708E+02 -.860636967E+02 -.860368299E+02 -.860119357E+02 -.859891728E+02 -.859686904E+02 -.859506266E+02 -.859351057E+02 -.859222367E+02 -.859121113E+02 -.859048024E+02 -.859003628E+02 -.858988244E+02 -.859001976E+02 -.859044713E+02 -.859116126E+02 -.859215679E+02 -.859342635E+02 -.859496069E+02 -.859674882E+02 -.859877823E+02 -.860103503E+02 -.860350421E+02 -.860616981E+02 -.860901521E+02 -.861202331E+02 -.861517674E+02 -.861845811E+02 -.862185016E+02 -.862533598E+02 -.862889914E+02 -.863252384E+02 -.863619505E+02 -.863989855E+02 -.864362109E+02 -.864735035E+02 -.865107507E+02 -.865478498E+02 -.865847087E+02 -.866212449E+02 -.866573860E+02 -.866930683E+02 -.867282366E+02 -.867628430E+02 -.867968460E+02 -.868302087E+02 -.868628977E+02 -.868948805E+02 -.869261234E+02 -.869565883E+02 -.869862288E+02 -.870149857E+02 -.870427809E+02 -.870695095E+02 -.870950304E+02 -.871191538E+02 -.871416245E+02 -.871621020E+02 -.871801327E+02 -.871951158E+02 -.872062579E+02 -.872125145E+02 -.872125145E+02
 -.872098694E+02 -.872098694E+02 -.872035021E+02 -.871921759E+02 -.871769672E+02 -.871586976E+02 -.871379925E+02 -.871153278E+02 -.870910644E+02 -.870654760E+02 -.870387699E+02 -.870111040E+02 -.869825986E+02 -.869533470E+02 -.869234229E+02 -.868928863E+02 -.868617887E+02 -.868301762E+02 -.867980933E+02 -.867655844E+02 -.867326962E+02 -.866994794E+02 -.866659892E+02 -.866322871E+02 -.865984408E+02 -.865645256E+02 -.865306239E+02 -.864968258E+02 -.864632291E+02 -.864299392E+02 -.863970685E+02 -.863647359E+02 -.863330668E+02 -.863021912E+02 -.862722436E+02 -.862433615E+02 -.862156841E+02 -.861893511E+02 -.861645010E+02 -.861412696E+02 -.861197881E+02 -.861001820E+02 -.860825687E+02 -.860670566E+02 -.860537429E+02 -.860427125E+02 -.860340368E+02 -.860277724E+02 -.860239601E+02 -.860226248E+02 -.860237744E+02 -.860274001E+02 -.860334765E+02 -.860419617E+02 -.860527985E+02 -.860659148E+02 -.860812247E+02 -.860986303E+02 -.861180224E+02 -.861392827E+02 -.861622852E+02 -.861868975E+02 -.862129831E+02 -.862404027E+02 -.862690159E+02 -.862986826E+02 -.863292644E+02 -.863606263E+02 -.863926370E+02 -.864251709E+02 -.864581080E+02 -.864913355E+02 -.865247474E+02 -.865582454E+02 -.865917393E+02 -.866251463E+02 -.866583918E+02 -.866914082E+02 -.867241354E+02 -.867565196E+02 -.867885128E+02 -.868200718E+02 -.868511569E+02 -.868817305E+02 -.869117554E+02 -.869411920E+02 -.869699963E+02 -.869981152E+02 -.870254831E+02 -.870520153E+02 -.870776011E+02 -.871020940E+02 -.871253001E+02 -.871469622E+02 -.871667395E+02 -.871841819E+02 -.871986960E+02 -.872095014E+02 -.872155744E+02 -.872155744E+02
 -.872142326E+02 -.872142326E+02 -.872081139E+02 -.871972383E+02 -.871826490E+02 -.871651440E+02 -.871453332E+02 -.871236822E+02 -.871005461E+02 -.870761962E+02 -.870508395E+02 -.870246351E+02 -.869977059E+02 -.869701483E+02 -.869420393E+02 -.869134425E+02 -.868844123E+02 -.868549977E+02 -.868252448E+02 -.867951993E+02 -.867649079E+02 -.867344201E+02 -.867037885E+02 -.866730707E+02 -.866423288E+02 -.866116305E+02 -.865810492E+02 -.865506641E+02 -.865205599E+02 -.864908271E+02 -.864615614E+02 -.864328631E+02 -.864048370E+02 -.863775911E+02 -.863512365E+02 -.863258858E+02 -.863016525E+02 -.862786498E+02 -.862569893E+02 -.862367801E+02 -.862181271E+02 -.862011300E+02 -.861858823E+02 -.861724694E+02 -.861609681E+02 -.861514451E+02 -.861439565E+02 -.861385467E+02 -.861352475E+02 -.861340783E+02 -.861350454E+02 -.861381416E+02 -.861433472E+02 -.861506292E+02 -.861599426E+02 -.861712307E+02 -.861844260E+02 -.861994509E+02 -.862162191E+02 -.862346366E+02 -.862546029E+02 -.862760123E+02 -.862987549E+02 -.863227184E+02 -.863477889E+02 -.863738520E+02 -.864007944E+02 -.864285045E+02 -.864568734E+02 -.864857957E+02 -.865151705E+02 -.865449015E+02 -.865748980E+02 -.866050747E+02 -.866353523E+02 -.866656576E+02 -.866959231E+02 -.867260873E+02 -.867560940E+02 -.867858921E+02 -.868154348E+02 -.868446788E+02 -.868735836E+02 -.869021093E+02 -.869302159E+02 -.869578606E+02 -.869849952E+02 -.870115629E+02 -.870374937E+02 -.870626993E+02 -.870870656E+02 -.871104441E+02 -.871326401E+02 -.871533974E+02 -.871723796E+02 -.871891444E+02 -.872031112E+02 -.872135195E+02 -.872193738E+02 -.872193738E+02
 -.872191231E+02 -.872191231E+02 -.872132770E+02 -.872028931E+02 -.871889752E+02 -.871722930E+02 -.871534364E+02 -.871328572E+02 -.871109015E+02 -.870878349E+02 -.870638618E+02 -.870391400E+02 -.870137926E+02 -.869879169E+02 -.869615915E+02 -.869348812E+02 -.869078420E+02 -.868805238E+02 -.868529732E+02 -.868252357E+02 -.867973569E+02 -.867693840E+02 -.867413668E+02 -.867133581E+02 -.866854144E+02 -.866575966E+02 -.866299693E+02 -.866026019E+02 -.865755678E+02 -.865489446E+02 -.865228135E+02 -.864972594E+02 -.864723699E+02 -.864482350E+02 -.864249467E+02 -.864025975E+02 -.863812804E+02 -.863610875E+02 -.863421094E+02 -.863244341E+02 -.863081460E+02 -.862933250E+02 -.862800458E+02 -.862683764E+02 -.862583778E+02 -.862501031E+02 -.862435965E+02 -.862388930E+02 -.862360179E+02 -.862349864E+02 -.862358032E+02 -.862384630E+02 -.862429497E+02 -.862492376E+02 -.862572907E+02 -.862670642E+02 -.862785044E+02 -.862915496E+02 -.863061310E+02 -.863221733E+02 -.863395958E+02 -.863583135E+02 -.863782376E+02 -.863992770E+02 -.864213386E+02 -.864443291E+02 -.864681551E+02 -.864927240E+02 -.865179453E+02 -.865437307E+02 -.865699950E+02 -.865966563E+02 -.866236368E+02 -.866508628E+02 -.866782650E+02 -.867057787E+02 -.867333437E+02 -.867609041E+02 -.867884082E+02 -.868158083E+02 -.868430596E+02 -.868701199E+02 -.868969488E+02 -.869235059E+02 -.869497500E+02 -.869756363E+02 -.870011147E+02 -.870261262E+02 -.870505988E+02 -.870744424E+02 -.870975421E+02 -.871197495E+02 -.871408717E+02 -.871606569E+02 -.871787759E+02 -.871947981E+02 -.872081602E+02 -.872181265E+02 -.872237361E+02 -.872237361E+02
 -.872243897E+02 -.872243897E+02 -.872188328E+02 -.872089684E+02 -.871957568E+02 -.871799355E+02 -.871620711E+02 -.871425987E+02 -.871218529E+02 -.871000916E+02 -.870775140E+02 -.870542748E+02 -.870304956E+02 -.870062730E+02 -.869816852E+02 -.869567974E+02 -.869316654E+02 -.869063390E+02 -.868808642E+02 -.868552853E+02 -.868296461E+02 -.868039912E+02 -.867783667E+02 -.867528212E+02 -.867274056E+02 -.867021741E+02 -.866771838E+02 -.866524951E+02 -.866281716E+02 -.866042797E+02 -.865808887E+02 -.865580701E+02 -.865358976E+02 -.865144463E+02 -.864937925E+02 -.864740126E+02 -.864551831E+02 -.864373794E+02 -.864206752E+02 -.864051419E+02 -.863908480E+02 -.863778578E+02 -.863662314E+02 -.863560234E+02 -.863472826E+02 -.863400513E+02 -.863343648E+02 -.863302511E+02 -.863277302E+02 -.863268141E+02 -.863275066E+02 -.863298033E+02 -.863336915E+02 -.863391505E+02 -.863461518E+02 -.863546594E+02 -.863646303E+02 -.863760151E+02 -.863887585E+02 -.864027999E+02 -.864180742E+02 -.864345124E+02 -.864520424E+02 -.864705898E+02 -.864900787E+02 -.865104320E+02 -.865315726E+02 -.865534238E+02 -.865759099E+02 -.865989568E+02 -.866224924E+02 -.866464472E+02 -.866707545E+02 -.866953505E+02 -.867201749E+02 -.867451708E+02 -.867702846E+02 -.867954660E+02 -.868206679E+02 -.868458460E+02 -.868709581E+02 -.868959639E+02 -.869208239E+02 -.869454982E+02 -.869699454E+02 -.869941204E+02 -.870179723E+02 -.870414413E+02 -.870644550E+02 -.870869233E+02 -.871087321E+02 -.871297353E+02 -.871497440E+02 -.871685128E+02 -.871857226E+02 -.872009572E+02 -.872136743E+02 -.872231666E+02 -.872285127E+02 -.872285127E+02
 -.872299083E+02 -.872299083E+02 -.872246510E+02 -.872153235E+02 -.872028392E+02 -.871879007E+02 -.871710490E+02 -.871527003E+02 -.871331759E+02 -.871127237E+02 -.870915364E+02 -.870697643E+02 -.870475258E+02 -.870249155E+02 -.870020104E+02 -.869788744E+02 -.869555625E+02 -.869321233E+02 -.869086017E+02 -.868850401E+02 -.868614800E+02 -.868379631E+02 -.868145320E+02 -.867912307E+02 -.867681053E+02 -.867452035E+02 -.867225759E+02 -.867002751E+02 -.866783558E+02 -.866568753E+02 -.866358923E+02 -.866154676E+02 -.865956631E+02 -.865765417E+02 -.865581668E+02 -.865406020E+02 -.865239101E+02 -.865081533E+02 -.864933919E+02 -.864796842E+02 -.864670859E+02 -.864556493E+02 -.864454228E+02 -.864364505E+02 -.864287720E+02 -.864224210E+02 -.864174261E+02 -.864138095E+02 -.864115874E+02 -.864107692E+02 -.864113582E+02 -.864133505E+02 -.864167361E+02 -.864214982E+02 -.864276140E+02 -.864350545E+02 -.864437850E+02 -.864537656E+02 -.864649517E+02 -.864772941E+02 -.864907399E+02 -.865052330E+02 -.865207145E+02 -.865371233E+02 -.865543970E+02 -.865724720E+02 -.865912843E+02 -.866107701E+02 -.866308659E+02 -.866515094E+02 -.866726397E+02 -.866941975E+02 -.867161255E+02 -.867383689E+02 -.867608751E+02 -.867835941E+02 -.868064784E+02 -.868294829E+02 -.868525650E+02 -.868756838E+02 -.868988002E+02 -.869218760E+02 -.869448732E+02 -.869677533E+02 -.869904752E+02 -.870129946E+02 -.870352608E+02 -.870572144E+02 -.870787839E+02 -.870998804E+02 -.871203921E+02 -.871401767E+02 -.871590508E+02 -.871767776E+02 -.871930498E+02 -.872074683E+02 -.872195138E+02 -.872285109E+02 -.872335808E+02 -.872335808E+02
 -.872355786E+02 -.872355786E+02 -.872306267E+02 -.872218449E+02 -.872100979E+02 -.871960516E+02 -.871802193E+02 -.871629971E+02 -.871446911E+02 -.871255384E+02 -.871057238E+02 -.870853917E+02 -.870646566E+02 -.870436101E+02 -.870223266E+02 -.870008685E+02 -.869792891E+02 -.869576353E+02 -.869359499E+02 -.869142734E+02 -.868926448E+02 -.868711026E+02 -.868496860E+02 -.868284349E+02 -.868073903E+02 -.867865948E+02 -.867660927E+02 -.867459297E+02 -.867261534E+02 -.867068128E+02 -.866879580E+02 -.866696406E+02 -.866519128E+02 -.866348274E+02 -.866184374E+02 -.866027956E+02 -.865879542E+02 -.865739644E+02 -.865608759E+02 -.865487366E+02 -.865375919E+02 -.865274845E+02 -.865184538E+02 -.865105358E+02 -.865037623E+02 -.864981608E+02 -.864937543E+02 -.864905608E+02 -.864885932E+02 -.864878592E+02 -.864883613E+02 -.864900965E+02 -.864930566E+02 -.864972280E+02 -.865025922E+02 -.865091257E+02 -.865168004E+02 -.865255840E+02 -.865354399E+02 -.865463284E+02 -.865582060E+02 -.865710269E+02 -.865847426E+02 -.865993030E+02 -.866146564E+02 -.866307502E+02 -.866475310E+02 -.866649455E+02 -.866829405E+02 -.867014633E+02 -.867204624E+02 -.867398871E+02 -.867596885E+02 -.867798190E+02 -.868002330E+02 -.868208867E+02 -.868417379E+02 -.868627465E+02 -.868838739E+02 -.869050829E+02 -.869263372E+02 -.869476012E+02 -.869688388E+02 -.869900129E+02 -.870110840E+02 -.870320086E+02 -.870527374E+02 -.870732123E+02 -.870933633E+02 -.871131040E+02 -.871323261E+02 -.871508919E+02 -.871686253E+02 -.871852990E+02 -.872006195E+02 -.872142061E+02 -.872255648E+02 -.872340538E+02 -.872388397E+02 -.872388397E+02
 -.872413209E+02 -.872413209E+02 -.872366761E+02 -.872284424E+02 -.872174342E+02 -.872042794E+02 -.871894628E+02 -.871733590E+02 -.871562581E+02 -.871383852E+02 -.871199163E+02 -.871009893E+02 -.870817137E+02 -.870621773E+02 -.870424518E+02 -.870225969E+02 -.870026638E+02 -.869826974E+02 -.869627382E+02 -.869428244E+02 -.869229922E+02 -.869032773E+02 -.868837153E+02 -.868643422E+02 -.868451947E+02 -.868263106E+02 -.868077287E+02 -.867894888E+02 -.867716322E+02 -.867542008E+02 -.867372376E+02 -.867207864E+02 -.867048913E+02 -.866895968E+02 -.866749473E+02 -.866609869E+02 -.866477591E+02 -.866353062E+02 -.866236693E+02 -.866128879E+02 -.866029994E+02 -.865940388E+02 -.865860383E+02 -.865790272E+02 -.865730316E+02 -.865680738E+02 -.865641725E+02 -.865613423E+02 -.865595937E+02 -.865589330E+02 -.865593620E+02 -.865608784E+02 -.865634753E+02 -.865671419E+02 -.865718630E+02 -.865776194E+02 -.865843883E+02 -.865921431E+02 -.866008542E+02 -.866104887E+02 -.866210112E+02 -.866323837E+02 -.866445666E+02 -.866575181E+02 -.866711955E+02 -.866855549E+02 -.867005518E+02 -.867161415E+02 -.867322792E+02 -.867489204E+02 -.867660212E+02 -.867835386E+02 -.868014302E+02 -.868196553E+02 -.868381739E+02 -.868569477E+02 -.868759397E+02 -.868951138E+02 -.869144355E+02 -.869338709E+02 -.869533868E+02 -.869729498E+02 -.869925262E+02 -.870120807E+02 -.870315756E+02 -.870509691E+02 -.870702134E+02 -.870892524E+02 -.871080185E+02 -.871264286E+02 -.871443785E+02 -.871617364E+02 -.871783341E+02 -.871939552E+02 -.872083208E+02 -.872210701E+02 -.872317354E+02 -.872397105E+02 -.872442085E+02 -.872442085E+02
 -.872470728E+02 -.872470728E+02 -.872427340E+02 -.872350457E+02 -.872247712E+02 -.872124999E+02 -.871986873E+02 -.871836857E+02 -.871677687E+02 -.871511487E+02 -.871339922E+02 -.871164300E+02 -.870985659E+02 -.870804837E+02 -.870622514E+02 -.870439260E+02 -.870255561E+02 -.870071842E+02 -.869888485E+02 -.869705845E+02 -.869524259E+02 -.869344053E+02 -.869165553E+02 -.868989081E+02 -.868814965E+02 -.868643539E+02 -.868475144E+02 -.868310127E+02 -.868148845E+02 -.867991658E+02 -.867838936E+02 -.867691051E+02 -.867548377E+02 -.867411289E+02 -.867280161E+02 -.867155362E+02 -.867037255E+02 -.866926193E+02 -.866822517E+02 -.866726554E+02 -.866638612E+02 -.866558979E+02 -.866487922E+02 -.866425681E+02 -.866372468E+02 -.866328467E+02 -.866293830E+02 -.866268677E+02 -.866253094E+02 -.866247130E+02 -.866250802E+02 -.866264089E+02 -.866286937E+02 -.866319255E+02 -.866360919E+02 -.866411772E+02 -.866471627E+02 -.866540267E+02 -.866617446E+02 -.866702895E+02 -.866796320E+02 -.866897410E+02 -.867005834E+02 -.867121247E+02 -.867243292E+02 -.867371603E+02 -.867505807E+02 -.867645528E+02 -.867790388E+02 -.867940010E+02 -.868094021E+02 -.868252051E+02 -.868413738E+02 -.868578728E+02 -.868746675E+02 -.868917242E+02 -.869090103E+02 -.869264938E+02 -.869441436E+02 -.869619291E+02 -.869798198E+02 -.869977851E+02 -.870157933E+02 -.870338114E+02 -.870518036E+02 -.870697299E+02 -.870875449E+02 -.871051947E+02 -.871226149E+02 -.871397258E+02 -.871564283E+02 -.871725972E+02 -.871880727E+02 -.872026502E+02 -.872160663E+02 -.872279807E+02 -.872379531E+02 -.872454136E+02 -.872496229E+02 -.872496229E+02
 -.872527867E+02 -.872527867E+02 -.872487506E+02 -.872416010E+02 -.872320502E+02 -.872206489E+02 -.872078228E+02 -.871939017E+02 -.871791420E+02 -.871637432E+02 -.871478616E+02 -.871316206E+02 -.871151182E+02 -.870984331E+02 -.870816301E+02 -.870647627E+02 -.870478767E+02 -.870310120E+02 -.870142044E+02 -.869974870E+02 -.869808906E+02 -.869644451E+02 -.869481800E+02 -.869321242E+02 -.869163069E+02 -.869007577E+02 -.868855064E+02 -.868705834E+02 -.868560195E+02 -.868418459E+02 -.868280941E+02 -.868147959E+02 -.868019832E+02 -.867896877E+02 -.867779408E+02 -.867667737E+02 -.867562168E+02 -.867462994E+02 -.867370501E+02 -.867284960E+02 -.867206626E+02 -.867135739E+02 -.867072518E+02 -.867017160E+02 -.866969842E+02 -.866930715E+02 -.866899902E+02 -.866877503E+02 -.866863587E+02 -.866858197E+02 -.866861343E+02 -.866873010E+02 -.866893153E+02 -.866921697E+02 -.866958540E+02 -.867003552E+02 -.867056580E+02 -.867117444E+02 -.867185942E+02 -.867261850E+02 -.867344927E+02 -.867434912E+02 -.867531531E+02 -.867634496E+02 -.867743509E+02 -.867858263E+02 -.867978445E+02 -.868103737E+02 -.868233820E+02 -.868368375E+02 -.868507081E+02 -.868649623E+02 -.868795689E+02 -.868944973E+02 -.869097174E+02 -.869251998E+02 -.869409154E+02 -.869568362E+02 -.869729340E+02 -.869891815E+02 -.870055507E+02 -.870220134E+02 -.870385406E+02 -.870551012E+02 -.870716616E+02 -.870881840E+02 -.871046254E+02 -.871209348E+02 -.871370509E+02 -.871528984E+02 -.871683835E+02 -.871833878E+02 -.871977609E+02 -.872113102E+02 -.872237884E+02 -.872348763E+02 -.872441615E+02 -.872511107E+02 -.872550329E+02 -.872550329E+02
 -.872584271E+02 -.872584271E+02 -.872546888E+02 -.872480686E+02 -.872392283E+02 -.872286794E+02 -.872168182E+02 -.872039519E+02 -.871903193E+02 -.871761068E+02 -.871614605E+02 -.871464957E+02 -.871313042E+02 -.871159602E+02 -.871005240E+02 -.870850461E+02 -.870695691E+02 -.870541305E+02 -.870387634E+02 -.870234981E+02 -.870083633E+02 -.869933860E+02 -.869785927E+02 -.869640095E+02 -.869496623E+02 -.869355771E+02 -.869217803E+02 -.869082983E+02 -.868951577E+02 -.868823855E+02 -.868700088E+02 -.868580547E+02 -.868465504E+02 -.868355227E+02 -.868249984E+02 -.868150035E+02 -.868055636E+02 -.867967035E+02 -.867884468E+02 -.867808163E+02 -.867738332E+02 -.867675173E+02 -.867618869E+02 -.867569584E+02 -.867527463E+02 -.867492629E+02 -.867465187E+02 -.867445218E+02 -.867432778E+02 -.867427903E+02 -.867430601E+02 -.867440860E+02 -.867458641E+02 -.867483884E+02 -.867516504E+02 -.867556394E+02 -.867603426E+02 -.867657451E+02 -.867718303E+02 -.867785795E+02 -.867859727E+02 -.867939881E+02 -.868026028E+02 -.868117928E+02 -.868215332E+02 -.868317980E+02 -.868425610E+02 -.868537952E+02 -.868654736E+02 -.868775690E+02 -.868900540E+02 -.869029017E+02 -.869160851E+02 -.869295778E+02 -.869433534E+02 -.869573863E+02 -.869716510E+02 -.869861225E+02 -.870007757E+02 -.870155859E+02 -.870305279E+02 -.870455758E+02 -.870607028E+02 -.870758801E+02 -.870910764E+02 -.871062563E+02 -.871213793E+02 -.871363974E+02 -.871512530E+02 -.871658752E+02 -.871801758E+02 -.871940439E+02 -.872073385E+02 -.872198797E+02 -.872314362E+02 -.872417103E+02 -.872503179E+02 -.872567623E+02 -.872604006E+02 -.872604006E+02
 -.872639690E+02 -.872639690E+02 -.872605224E+02 -.872544204E+02 -.872462746E+02 -.872365582E+02 -.872256379E+02 -.872137982E+02 -.872012605E+02 -.871881978E+02 -.871747459E+02 -.871610121E+02 -.871470818E+02 -.871330239E+02 -.871188949E+02 -.871047416E+02 -.870906037E+02 -.870765159E+02 -.870625087E+02 -.870486101E+02 -.870348461E+02 -.870212412E+02 -.870078194E+02 -.869946038E+02 -.869816176E+02 -.869688837E+02 -.869564251E+02 -.869442648E+02 -.869324262E+02 -.869209323E+02 -.869098064E+02 -.868990719E+02 -.868887519E+02 -.868788691E+02 -.868694462E+02 -.868605054E+02 -.868520680E+02 -.868441548E+02 -.868367859E+02 -.868299801E+02 -.868237552E+02 -.868181278E+02 -.868131130E+02 -.868087244E+02 -.868049740E+02 -.868018723E+02 -.867994277E+02 -.867976470E+02 -.867965348E+02 -.867960940E+02 -.867963255E+02 -.867972281E+02 -.867987986E+02 -.868010320E+02 -.868039212E+02 -.868074574E+02 -.868116299E+02 -.868164265E+02 -.868218331E+02 -.868278344E+02 -.868344134E+02 -.868415522E+02 -.868492315E+02 -.868574312E+02 -.868661303E+02 -.868753069E+02 -.868849389E+02 -.868950035E+02 -.869054777E+02 -.869163383E+02 -.869275620E+02 -.869391255E+02 -.869510057E+02 -.869631795E+02 -.869756243E+02 -.869883174E+02 -.870012365E+02 -.870143593E+02 -.870276637E+02 -.870411274E+02 -.870547275E+02 -.870684406E+02 -.870822421E+02 -.870961055E+02 -.871100016E+02 -.871238976E+02 -.871377557E+02 -.871515311E+02 -.871651699E+02 -.871786060E+02 -.871917570E+02 -.872045196E+02 -.872167626E+02 -.872283184E+02 -.872389725E+02 -.872484488E+02 -.872563910E+02 -.872623391E+02 -.872656981E+02 -.872656981E+02
 -.872693952E+02 -.872693952E+02 -.872662336E+02 -.872606375E+02 -.872531691E+02 -.872442636E+02 -.872342586E+02 -.872234161E+02 -.872119402E+02 -.871999905E+02 -.871876924E+02 -.871751450E+02 -.871624273E+02 -.871496032E+02 -.871367247E+02 -.871238352E+02 -.871109715E+02 -.870981653E+02 -.870854447E+02 -.870728352E+02 -.870603604E+02 -.870480425E+02 -.870359030E+02 -.870239624E+02 -.870122414E+02 -.870007601E+02 -.869895386E+02 -.869785971E+02 -.869679557E+02 -.869576343E+02 -.869476531E+02 -.869380319E+02 -.869287905E+02 -.869199483E+02 -.869115245E+02 -.869035379E+02 -.868960065E+02 -.868889478E+02 -.868823787E+02 -.868763149E+02 -.868707713E+02 -.868657619E+02 -.868612991E+02 -.868573945E+02 -.868540579E+02 -.868512981E+02 -.868491220E+02 -.868475353E+02 -.868465419E+02 -.868461441E+02 -.868463426E+02 -.868471364E+02 -.868485229E+02 -.868504979E+02 -.868530556E+02 -.868561886E+02 -.868598879E+02 -.868641434E+02 -.868689434E+02 -.868742749E+02 -.868801240E+02 -.868864755E+02 -.868933132E+02 -.869006203E+02 -.869083790E+02 -.869165710E+02 -.869251774E+02 -.869341791E+02 -.869435563E+02 -.869532893E+02 -.869633582E+02 -.869737429E+02 -.869844236E+02 -.869953803E+02 -.870065932E+02 -.870180426E+02 -.870297088E+02 -.870415723E+02 -.870536132E+02 -.870658116E+02 -.870781471E+02 -.870905984E+02 -.871031429E+02 -.871157564E+02 -.871284122E+02 -.871410798E+02 -.871537243E+02 -.871663041E+02 -.871787693E+02 -.871910584E+02 -.872030953E+02 -.872147841E+02 -.872260035E+02 -.872365989E+02 -.872463719E+02 -.872550680E+02 -.872623588E+02 -.872678207E+02 -.872709058E+02 -.872709058E+02
 -.872746957E+02 -.872746957E+02 -.872718120E+02 -.872667088E+02 -.872598998E+02 -.872517831E+02 -.872426673E+02 -.872327923E+02 -.872223452E+02 -.872114721E+02 -.872002880E+02 -.871888840E+02 -.871773326E+02 -.871656925E+02 -.871540114E+02 -.871423293E+02 -.871306798E+02 -.871190918E+02 -.871075911E+02 -.870962008E+02 -.870849421E+02 -.870738351E+02 -.870628988E+02 -.870521518E+02 -.870416119E+02 -.870312970E+02 -.870212248E+02 -.870114126E+02 -.870018780E+02 -.869926382E+02 -.869837104E+02 -.869751117E+02 -.869668589E+02 -.869589687E+02 -.869514572E+02 -.869443404E+02 -.869376335E+02 -.869313513E+02 -.869255080E+02 -.869201167E+02 -.869151901E+02 -.869107396E+02 -.869067759E+02 -.869033084E+02 -.869003456E+02 -.868978945E+02 -.868959611E+02 -.868945500E+02 -.868936645E+02 -.868933064E+02 -.868934764E+02 -.868941737E+02 -.868953960E+02 -.868971399E+02 -.868994004E+02 -.869021715E+02 -.869054457E+02 -.869092144E+02 -.869134679E+02 -.869181954E+02 -.869233851E+02 -.869290243E+02 -.869350996E+02 -.869415966E+02 -.869485004E+02 -.869557955E+02 -.869634660E+02 -.869714954E+02 -.869798673E+02 -.869885645E+02 -.869975702E+02 -.870068672E+02 -.870164381E+02 -.870262659E+02 -.870363334E+02 -.870466232E+02 -.870571183E+02 -.870678013E+02 -.870786547E+02 -.870896607E+02 -.871008010E+02 -.871120564E+02 -.871234066E+02 -.871348294E+02 -.871463003E+02 -.871577915E+02 -.871692709E+02 -.871807002E+02 -.871920333E+02 -.872032139E+02 -.872141717E+02 -.872248187E+02 -.872350433E+02 -.872447037E+02 -.872536180E+02 -.872615527E+02 -.872682073E+02 -.872731937E+02 -.872760110E+02 -.872760110E+02
 -.872798655E+02 -.872798655E+02 -.872772524E+02 -.872726289E+02 -.872664614E+02 -.872591112E+02 -.872508588E+02 -.872419222E+02 -.872324715E+02 -.872226397E+02 -.872125315E+02 -.872022300E+02 -.871918011E+02 -.871812984E+02 -.871707655E+02 -.871602386E+02 -.871497483E+02 -.871393210E+02 -.871289799E+02 -.871187459E+02 -.871086380E+02 -.870986741E+02 -.870888712E+02 -.870792457E+02 -.870698133E+02 -.870605897E+02 -.870515901E+02 -.870428299E+02 -.870343240E+02 -.870260874E+02 -.870181348E+02 -.870104809E+02 -.870031399E+02 -.869961261E+02 -.869894532E+02 -.869831346E+02 -.869771833E+02 -.869716118E+02 -.869664318E+02 -.869616546E+02 -.869572907E+02 -.869533497E+02 -.869498406E+02 -.869467711E+02 -.869441484E+02 -.869419785E+02 -.869402661E+02 -.869390152E+02 -.869382284E+02 -.869379075E+02 -.869380528E+02 -.869386638E+02 -.869397384E+02 -.869412739E+02 -.869432661E+02 -.869457099E+02 -.869485991E+02 -.869519266E+02 -.869556842E+02 -.869598629E+02 -.869644527E+02 -.869694431E+02 -.869748226E+02 -.869805793E+02 -.869867006E+02 -.869931733E+02 -.869999841E+02 -.870071189E+02 -.870145637E+02 -.870223041E+02 -.870303254E+02 -.870386129E+02 -.870471519E+02 -.870559276E+02 -.870649249E+02 -.870741289E+02 -.870835247E+02 -.870930969E+02 -.871028302E+02 -.871127087E+02 -.871227162E+02 -.871328354E+02 -.871430481E+02 -.871533341E+02 -.871636714E+02 -.871740345E+02 -.871843941E+02 -.871947154E+02 -.872049562E+02 -.872150651E+02 -.872249779E+02 -.872346144E+02 -.872438728E+02 -.872526238E+02 -.872607019E+02 -.872678945E+02 -.872739283E+02 -.872784506E+02 -.872810060E+02 -.872810060E+02
 -.872849035E+02 -.872849035E+02 -.872825539E+02 -.872783972E+02 -.872728534E+02 -.872662481E+02 -.872588340E+02 -.872508075E+02 -.872423222E+02 -.872334982E+02 -.872244298E+02 -.872151922E+02 -.872058450E+02 -.871964365E+02 -.871870062E+02 -.871775867E+02 -.871682057E+02 -.871588869E+02 -.871496511E+02 -.871405170E+02 -.871315016E+02 -.871226208E+02 -.871138896E+02 -.871053223E+02 -.870969329E+02 -.870887348E+02 -.870807415E+02 -.870729661E+02 -.870654215E+02 -.870581206E+02 -.870510760E+02 -.870443002E+02 -.870378054E+02 -.870316036E+02 -.870257065E+02 -.870201254E+02 -.870148713E+02 -.870099546E+02 -.870053853E+02 -.870011728E+02 -.869973260E+02 -.869938528E+02 -.869907608E+02 -.869880566E+02 -.869857459E+02 -.869838337E+02 -.869823243E+02 -.869812207E+02 -.869805252E+02 -.869802392E+02 -.869803630E+02 -.869808961E+02 -.869818370E+02 -.869831831E+02 -.869849312E+02 -.869870768E+02 -.869896150E+02 -.869925395E+02 -.869958438E+02 -.869995201E+02 -.870035602E+02 -.870079552E+02 -.870126955E+02 -.870177711E+02 -.870231713E+02 -.870288851E+02 -.870349010E+02 -.870412075E+02 -.870477923E+02 -.870546433E+02 -.870617481E+02 -.870690940E+02 -.870766683E+02 -.870844584E+02 -.870924513E+02 -.871006340E+02 -.871089935E+02 -.871175164E+02 -.871261893E+02 -.871349982E+02 -.871439286E+02 -.871529652E+02 -.871620917E+02 -.871712902E+02 -.871805405E+02 -.871898200E+02 -.871991020E+02 -.872083550E+02 -.872175409E+02 -.872266131E+02 -.872355136E+02 -.872441698E+02 -.872524896E+02 -.872603563E+02 -.872676202E+02 -.872740898E+02 -.872795183E+02 -.872835877E+02 -.872858876E+02 -.872858876E+02
 -.872898111E+02 -.872898111E+02 -.872877180E+02 -.872840156E+02 -.872790786E+02 -.872731974E+02 -.872665975E+02 -.872594544E+02 -.872519052E+02 -.872440572E+02 -.872359949E+02 -.872277853E+02 -.872194818E+02 -.872111277E+02 -.872027583E+02 -.871944027E+02 -.871860857E+02 -.871778283E+02 -.871696491E+02 -.871615646E+02 -.871535900E+02 -.871457390E+02 -.871380250E+02 -.871304604E+02 -.871230574E+02 -.871158277E+02 -.871087827E+02 -.871019339E+02 -.870952924E+02 -.870888690E+02 -.870826746E+02 -.870767198E+02 -.870710149E+02 -.870655701E+02 -.870603953E+02 -.870555000E+02 -.870508934E+02 -.870465843E+02 -.870425811E+02 -.870388917E+02 -.870355234E+02 -.870324829E+02 -.870297765E+02 -.870274097E+02 -.870253873E+02 -.870237135E+02 -.870223917E+02 -.870214246E+02 -.870208140E+02 -.870205611E+02 -.870206661E+02 -.870211286E+02 -.870219473E+02 -.870231202E+02 -.870246444E+02 -.870265164E+02 -.870287319E+02 -.870312858E+02 -.870341725E+02 -.870373858E+02 -.870409185E+02 -.870447634E+02 -.870489124E+02 -.870533571E+02 -.870580884E+02 -.870630973E+02 -.870683739E+02 -.870739085E+02 -.870796909E+02 -.870857107E+02 -.870919573E+02 -.870984200E+02 -.871050880E+02 -.871119504E+02 -.871189960E+02 -.871262138E+02 -.871335923E+02 -.871411201E+02 -.871487854E+02 -.871565759E+02 -.871644790E+02 -.871724812E+02 -.871805678E+02 -.871887231E+02 -.871969292E+02 -.872051657E+02 -.872134089E+02 -.872216304E+02 -.872297963E+02 -.872378647E+02 -.872457837E+02 -.872534881E+02 -.872608958E+02 -.872679022E+02 -.872743736E+02 -.872801385E+02 -.872849768E+02 -.872886044E+02 -.872906549E+02 -.872906549E+02
 -.872945896E+02 -.872945896E+02 -.872927465E+02 -.872894867E+02 -.872851402E+02 -.872799634E+02 -.872741550E+02 -.872678701E+02 -.872612295E+02 -.872543279E+02 -.872472402E+02 -.872400253E+02 -.872327308E+02 -.872253946E+02 -.872180480E+02 -.872107167E+02 -.872034226E+02 -.871961842E+02 -.871890179E+02 -.871819381E+02 -.871749580E+02 -.871680898E+02 -.871613449E+02 -.871547341E+02 -.871482679E+02 -.871419564E+02 -.871358095E+02 -.871298367E+02 -.871240476E+02 -.871184515E+02 -.871130575E+02 -.871078745E+02 -.871029113E+02 -.870981764E+02 -.870936782E+02 -.870894246E+02 -.870854232E+02 -.870816816E+02 -.870782066E+02 -.870750048E+02 -.870720823E+02 -.870694448E+02 -.870670973E+02 -.870650446E+02 -.870632905E+02 -.870618386E+02 -.870606916E+02 -.870598518E+02 -.870593207E+02 -.870590993E+02 -.870591877E+02 -.870595857E+02 -.870602921E+02 -.870613052E+02 -.870626227E+02 -.870642417E+02 -.870661586E+02 -.870683691E+02 -.870708687E+02 -.870736521E+02 -.870767135E+02 -.870800467E+02 -.870836451E+02 -.870875015E+02 -.870916086E+02 -.870959585E+02 -.871005433E+02 -.871053547E+02 -.871103840E+02 -.871156225E+02 -.871210614E+02 -.871266915E+02 -.871325038E+02 -.871384888E+02 -.871446371E+02 -.871509393E+02 -.871573855E+02 -.871639660E+02 -.871706703E+02 -.871774881E+02 -.871844083E+02 -.871914190E+02 -.871985075E+02 -.872056599E+02 -.872128605E+02 -.872200912E+02 -.872273311E+02 -.872345552E+02 -.872417334E+02 -.872488286E+02 -.872557949E+02 -.872625747E+02 -.872690953E+02 -.872752642E+02 -.872809634E+02 -.872860415E+02 -.872903040E+02 -.872935003E+02 -.872953072E+02 -.872953072E+02
 -.872992378E+02 -.872992378E+02 -.872976384E+02 -.872948098E+02 -.872910387E+02 -.872865476E+02 -.872815094E+02 -.872760588E+02 -.872703008E+02 -.872643180E+02 -.872581754E+02 -.872519244E+02 -.872456063E+02 -.872392543E+02 -.872328954E+02 -.872265523E+02 -.872202436E+02 -.872139858E+02 -.872077927E+02 -.872016771E+02 -.871956502E+02 -.871897225E+02 -.871839039E+02 -.871782035E+02 -.871726303E+02 -.871671929E+02 -.871618996E+02 -.871567586E+02 -.871517778E+02 -.871469651E+02 -.871423281E+02 -.871378743E+02 -.871336111E+02 -.871295454E+02 -.871256843E+02 -.871220344E+02 -.871186020E+02 -.871153933E+02 -.871124141E+02 -.871096696E+02 -.871071651E+02 -.871049051E+02 -.871028939E+02 -.871011352E+02 -.870996325E+02 -.870983884E+02 -.870974053E+02 -.870966850E+02 -.870962289E+02 -.870960376E+02 -.870961113E+02 -.870964498E+02 -.870970522E+02 -.870979170E+02 -.870990424E+02 -.871004259E+02 -.871020646E+02 -.871039550E+02 -.871060934E+02 -.871084752E+02 -.871110959E+02 -.871139503E+02 -.871170328E+02 -.871203377E+02 -.871238587E+02 -.871275895E+02 -.871315234E+02 -.871356534E+02 -.871399724E+02 -.871444731E+02 -.871491481E+02 -.871539899E+02 -.871589906E+02 -.871641424E+02 -.871694375E+02 -.871748677E+02 -.871804247E+02 -.871861002E+02 -.871918855E+02 -.871977714E+02 -.872037486E+02 -.872098068E+02 -.872159350E+02 -.872221212E+02 -.872283517E+02 -.872346109E+02 -.872408805E+02 -.872471388E+02 -.872533594E+02 -.872595102E+02 -.872655509E+02 -.872714316E+02 -.872770888E+02 -.872824421E+02 -.872873886E+02 -.872917967E+02 -.872954973E+02 -.872982726E+02 -.872998415E+02 -.872998415E+02
 -.873037452E+02 -.873037452E+02 -.873023836E+02 -.872999754E+02 -.872967648E+02 -.872929415E+02 -.872886527E+02 -.872840133E+02 -.872791131E+02 -.872740223E+02 -.872687966E+02 -.872634798E+02 -.872581072E+02 -.872527072E+02 -.872473029E+02 -.872419135E+02 -.872365552E+02 -.872312417E+02 -.872259850E+02 -.872207959E+02 -.872156839E+02 -.872106580E+02 -.872057263E+02 -.872008967E+02 -.871961766E+02 -.871915732E+02 -.871870935E+02 -.871827443E+02 -.871785322E+02 -.871744637E+02 -.871705451E+02 -.871667826E+02 -.871631823E+02 -.871597499E+02 -.871564912E+02 -.871534115E+02 -.871505162E+02 -.871478102E+02 -.871452982E+02 -.871429846E+02 -.871408737E+02 -.871389691E+02 -.871372743E+02 -.871357923E+02 -.871345260E+02 -.871334775E+02 -.871326488E+02 -.871320413E+02 -.871316560E+02 -.871314937E+02 -.871315543E+02 -.871318378E+02 -.871323433E+02 -.871330697E+02 -.871340156E+02 -.871351788E+02 -.871365570E+02 -.871381474E+02 -.871399469E+02 -.871419519E+02 -.871441586E+02 -.871465628E+02 -.871491600E+02 -.871519455E+02 -.871549141E+02 -.871580606E+02 -.871613796E+02 -.871648653E+02 -.871685120E+02 -.871723135E+02 -.871762638E+02 -.871803566E+02 -.871845856E+02 -.871889441E+02 -.871934257E+02 -.871980235E+02 -.872027307E+02 -.872075402E+02 -.872124447E+02 -.872174366E+02 -.872225079E+02 -.872276499E+02 -.872328533E+02 -.872381079E+02 -.872434020E+02 -.872487222E+02 -.872540529E+02 -.872593756E+02 -.872646678E+02 -.872699018E+02 -.872750434E+02 -.872800498E+02 -.872848667E+02 -.872894256E+02 -.872936385E+02 -.872973932E+02 -.873005455E+02 -.873029095E+02 -.873042460E+02 -.873042460E+02
 -.873080821E+02 -.873080821E+02 -.873069521E+02 -.873049531E+02 -.873022878E+02 -.872991134E+02 -.872955525E+02 -.872917004E+02 -.872876318E+02 -.872834053E+02 -.872790670E+02 -.872746536E+02 -.872701944E+02 -.872657132E+02 -.872612292E+02 -.872567585E+02 -.872523145E+02 -.872479088E+02 -.872435513E+02 -.872392509E+02 -.872350157E+02 -.872308529E+02 -.872267693E+02 -.872227715E+02 -.872188655E+02 -.872150573E+02 -.872113525E+02 -.872077568E+02 -.872042754E+02 -.872009137E+02 -.871976769E+02 -.871945698E+02 -.871915974E+02 -.871887645E+02 -.871860755E+02 -.871835349E+02 -.871811469E+02 -.871789154E+02 -.871768444E+02 -.871749372E+02 -.871731973E+02 -.871716276E+02 -.871702309E+02 -.871690097E+02 -.871679661E+02 -.871671020E+02 -.871664188E+02 -.871659178E+02 -.871655997E+02 -.871654651E+02 -.871655140E+02 -.871657463E+02 -.871661614E+02 -.871667584E+02 -.871675361E+02 -.871684928E+02 -.871696267E+02 -.871709355E+02 -.871724167E+02 -.871740675E+02 -.871758848E+02 -.871778653E+02 -.871800053E+02 -.871823010E+02 -.871847483E+02 -.871873432E+02 -.871900810E+02 -.871929573E+02 -.871959673E+02 -.871991062E+02 -.872023689E+02 -.872057505E+02 -.872092458E+02 -.872128494E+02 -.872165560E+02 -.872203600E+02 -.872242558E+02 -.872282377E+02 -.872322995E+02 -.872364350E+02 -.872406376E+02 -.872449001E+02 -.872492148E+02 -.872535730E+02 -.872579651E+02 -.872623800E+02 -.872668045E+02 -.872712233E+02 -.872756174E+02 -.872799639E+02 -.872842341E+02 -.872883924E+02 -.872923936E+02 -.872961805E+02 -.872996801E+02 -.873027988E+02 -.873054169E+02 -.873073801E+02 -.873084898E+02 -.873084898E+02
 -.873121790E+02 -.873121790E+02 -.873112732E+02 -.873096701E+02 -.873075317E+02 -.873049837E+02 -.873021245E+02 -.872990304E+02 -.872957616E+02 -.872923651E+02 -.872888782E+02 -.872853305E+02 -.872817457E+02 -.872781430E+02 -.872745381E+02 -.872709440E+02 -.872673716E+02 -.872638302E+02 -.872603281E+02 -.872568724E+02 -.872534696E+02 -.872501256E+02 -.872468459E+02 -.872436358E+02 -.872405001E+02 -.872374435E+02 -.872344707E+02 -.872315861E+02 -.872287939E+02 -.872260983E+02 -.872235033E+02 -.872210130E+02 -.872186312E+02 -.872163616E+02 -.872142077E+02 -.872121731E+02 -.872102610E+02 -.872084746E+02 -.872068168E+02 -.872052904E+02 -.872038980E+02 -.872026419E+02 -.872015244E+02 -.872005473E+02 -.871997122E+02 -.871990207E+02 -.871984739E+02 -.871980727E+02 -.871978178E+02 -.871977095E+02 -.871977479E+02 -.871979330E+02 -.871982641E+02 -.871987407E+02 -.871993617E+02 -.872001260E+02 -.872010319E+02 -.872020779E+02 -.872032619E+02 -.872045818E+02 -.872060351E+02 -.872076191E+02 -.872093312E+02 -.872111682E+02 -.872131271E+02 -.872152045E+02 -.872173969E+02 -.872197007E+02 -.872221123E+02 -.872246278E+02 -.872272433E+02 -.872299548E+02 -.872327581E+02 -.872356491E+02 -.872386235E+02 -.872416770E+02 -.872448049E+02 -.872480026E+02 -.872512654E+02 -.872545881E+02 -.872579654E+02 -.872613915E+02 -.872648600E+02 -.872683641E+02 -.872718959E+02 -.872754462E+02 -.872790044E+02 -.872825581E+02 -.872860918E+02 -.872895869E+02 -.872930203E+02 -.872963631E+02 -.872995790E+02 -.873026218E+02 -.873054329E+02 -.873079372E+02 -.873100386E+02 -.873116136E+02 -.873125034E+02 -.873125034E+02
 -.873158904E+02 -.873158904E+02 -.873151982E+02 -.873139711E+02 -.873123318E+02 -.873103759E+02 -.873081783E+02 -.873057975E+02 -.873032796E+02 -.873006609E+02 -.872979703E+02 -.872952309E+02 -.872924613E+02 -.872896764E+02 -.872868888E+02 -.872841086E+02 -.872813446E+02 -.872786042E+02 -.872758939E+02 -.872732194E+02 -.872705858E+02 -.872679978E+02 -.872654598E+02 -.872629758E+02 -.872605498E+02 -.872581852E+02 -.872558858E+02 -.872536550E+02 -.872514959E+02 -.872494120E+02 -.872474062E+02 -.872454816E+02 -.872436411E+02 -.872418876E+02 -.872402238E+02 -.872386524E+02 -.872371758E+02 -.872357964E+02 -.872345165E+02 -.872333381E+02 -.872322633E+02 -.872312938E+02 -.872304313E+02 -.872296771E+02 -.872290326E+02 -.872284988E+02 -.872280767E+02 -.872277669E+02 -.872275698E+02 -.872274858E+02 -.872275150E+02 -.872276573E+02 -.872279122E+02 -.872282793E+02 -.872287578E+02 -.872293469E+02 -.872300453E+02 -.872308518E+02 -.872317649E+02 -.872327829E+02 -.872339040E+02 -.872351262E+02 -.872364474E+02 -.872378653E+02 -.872393775E+02 -.872409815E+02 -.872426747E+02 -.872444543E+02 -.872463175E+02 -.872482614E+02 -.872502829E+02 -.872523791E+02 -.872545467E+02 -.872567826E+02 -.872590833E+02 -.872614456E+02 -.872638659E+02 -.872663406E+02 -.872688659E+02 -.872714378E+02 -.872740521E+02 -.872767042E+02 -.872793892E+02 -.872821014E+02 -.872848346E+02 -.872875816E+02 -.872903339E+02 -.872930816E+02 -.872958126E+02 -.872985122E+02 -.873011624E+02 -.873037405E+02 -.873062184E+02 -.873085606E+02 -.873107219E+02 -.873126449E+02 -.873142563E+02 -.873154623E+02 -.873161425E+02 -.873161425E+02
 -.873189352E+02 -.873189352E+02 -.873184362E+02 -.873175473E+02 -.873163544E+02 -.873149251E+02 -.873133128E+02 -.873115599E+02 -.873097004E+02 -.873077611E+02 -.873057640E+02 -.873037265E+02 -.873016630E+02 -.872995852E+02 -.872975029E+02 -.872954243E+02 -.872933561E+02 -.872913044E+02 -.872892742E+02 -.872872701E+02 -.872852962E+02 -.872833561E+02 -.872814532E+02 -.872795907E+02 -.872777716E+02 -.872759987E+02 -.872742746E+02 -.872726021E+02 -.872709835E+02 -.872694214E+02 -.872679180E+02 -.872664756E+02 -.872650965E+02 -.872637826E+02 -.872625362E+02 -.872613590E+02 -.872602530E+02 -.872592199E+02 -.872582614E+02 -.872573790E+02 -.872565742E+02 -.872558483E+02 -.872552025E+02 -.872546379E+02 -.872541553E+02 -.872537556E+02 -.872534394E+02 -.872532073E+02 -.872530596E+02 -.872529965E+02 -.872530181E+02 -.872531242E+02 -.872533146E+02 -.872535890E+02 -.872539468E+02 -.872543873E+02 -.872549097E+02 -.872555130E+02 -.872561961E+02 -.872569579E+02 -.872577969E+02 -.872587117E+02 -.872597007E+02 -.872607623E+02 -.872618946E+02 -.872630959E+02 -.872643642E+02 -.872656973E+02 -.872670934E+02 -.872685500E+02 -.872700651E+02 -.872716364E+02 -.872732613E+02 -.872749376E+02 -.872766628E+02 -.872784342E+02 -.872802491E+02 -.872821048E+02 -.872839984E+02 -.872859268E+02 -.872878866E+02 -.872898743E+02 -.872918858E+02 -.872939169E+02 -.872959625E+02 -.872980169E+02 -.873000733E+02 -.873021239E+02 -.873041591E+02 -.873061676E+02 -.873081354E+02 -.873100452E+02 -.873118757E+02 -.873136007E+02 -.873151868E+02 -.873165926E+02 -.873177655E+02 -.873186394E+02 -.873191299E+02 -.873191299E+02
 -.873208161E+02 -.873208161E+02 -.873204630E+02 -.873198249E+02 -.873189572E+02 -.873179059E+02 -.873167086E+02 -.873153965E+02 -.873139951E+02 -.873125256E+02 -.873110053E+02 -.873094485E+02 -.873078669E+02 -.873062705E+02 -.873046673E+02 -.873030643E+02 -.873014674E+02 -.872998814E+02 -.872983107E+02 -.872967593E+02 -.872952304E+02 -.872937271E+02 -.872922522E+02 -.872908084E+02 -.872893979E+02 -.872880231E+02 -.872866862E+02 -.872853891E+02 -.872841340E+02 -.872829226E+02 -.872817568E+02 -.872806383E+02 -.872795690E+02 -.872785504E+02 -.872775840E+02 -.872766714E+02 -.872758141E+02 -.872750133E+02 -.872742704E+02 -.872735865E+02 -.872729628E+02 -.872724002E+02 -.872718997E+02 -.872714621E+02 -.872710881E+02 -.872707783E+02 -.872705332E+02 -.872703533E+02 -.872702387E+02 -.872701896E+02 -.872702061E+02 -.872702881E+02 -.872704355E+02 -.872706478E+02 -.872709248E+02 -.872712659E+02 -.872716704E+02 -.872721376E+02 -.872726667E+02 -.872732568E+02 -.872739068E+02 -.872746155E+02 -.872753819E+02 -.872762045E+02 -.872770821E+02 -.872780132E+02 -.872789962E+02 -.872800297E+02 -.872811121E+02 -.872822415E+02 -.872834163E+02 -.872846347E+02 -.872858949E+02 -.872871949E+02 -.872885327E+02 -.872899064E+02 -.872913137E+02 -.872927525E+02 -.872942203E+02 -.872957146E+02 -.872972328E+02 -.872987718E+02 -.873003283E+02 -.873018986E+02 -.873034785E+02 -.873050631E+02 -.873066467E+02 -.873082226E+02 -.873097829E+02 -.873113180E+02 -.873128163E+02 -.873142639E+02 -.873156438E+02 -.873169353E+02 -.873181135E+02 -.873191479E+02 -.873200013E+02 -.873206289E+02 -.873209760E+02 -.873209760E+02
 -.873208161E+02 -.873208161E+02 -.873204630E+02 -.873198249E+02 -.873189572E+02 -.873179059E+02 -.873167086E+02 -.873153965E+02 -.873139951E+02 -.873125256E+02 -.873110053E+02 -.873094485E+02 -.873078669E+02 -.873062705E+02 -.873046673E+02 -.873030643E+02 -.873014674E+02 -.872998814E+02 -.872983107E+02 -.872967593E+02 -.872952304E+02 -.872937271E+02 -.872922522E+02 -.872908084E+02 -.872893979E+02 -.872880231E+02 -.872866862E+02 -.872853891E+02 -.872841340E+02 -.872829226E+02 -.872817568E+02 -.872806383E+02 -.872795690E+02 -.872785504E+02 -.872775840E+02 -.872766714E+02 -.872758141E+02 -.872750133E+02 -.872742704E+02 -.872735865E+02 -.872729628E+02 -.872724002E+02 -.872718997E+02 -.872714621E+02 -.872710881E+02 -.872707783E+02 -.872705332E+02 -.872703533E+02 -.872702387E+02 -.872701896E+02 -.872702061E+02 -.872702881E+02 -.872704355E+02 -.872706478E+02 -.872709248E+02 -.872712659E+02 -.872716704E+02 -.872721376E+02 -.872726667E+02 -.872732568E+02 -.872739068E+02 -.872746155E+02 -.872753819E+02 -.872762045E+02 -.872770821E+02 -.872780132E+02 -.872789962E+02 -.872800297E+02 -.872811121E+02 -.872822415E+02 -.872834163E+02 -.872846347E+02 -.872858949E+02 -.872871949E+02 -.872885327E+02 -.872899064E+02 -.872913137E+02 -.872927525E+02 -.872942203E+02 -.872957146E+02 -.872972328E+02 -.872987718E+02 -.873003283E+02 -.873018986E+02 -.873034785E+02 -.873050631E+02 -.873066467E+02 -.873082226E+02 -.873097829E+02 -.873113180E+02 -.873128163E+02 -.873142639E+02 -.873156438E+02 -.873169353E+02 -.873181135E+02 -.873191479E+02 -.873200013E+02 -.873206289E+02 -.873209760E+02 -.873209760E+02
