# Supplementary material for: Electrical Pacing of Cardiac Tissue Including Potassium Inward Rectification
Source: PLoS One. 2015 Jun 9;10(6):e0127837. doi: 10.1371/journal.pone.0127837 (PMC4461281; doi:10.1371/journal.pone.0127837)
Supplement: S1 Data — (ZIP) [file pone.0127837.s001.zip › All-Data/Data-with-IK1/BDT31/Vm5ms.txt]

 -.873300171E+02 -.873220675E+02 -.873217271E+02 -.873211372E+02 -.873203402E+02 -.873193571E+02 -.873182005E+02 -.873168910E+02 -.873154642E+02 -.873139598E+02 -.873124152E+02 -.873108614E+02 -.873093171E+02 -.873077869E+02 -.873062684E+02 -.873047569E+02 -.873032475E+02 -.873017397E+02 -.873002389E+02 -.872987528E+02 -.872972886E+02 -.872958531E+02 -.872944508E+02 -.872930827E+02 -.872917487E+02 -.872904486E+02 -.872891825E+02 -.872879515E+02 -.872867583E+02 -.872856054E+02 -.872844958E+02 -.872834318E+02 -.872824156E+02 -.872814483E+02 -.872805312E+02 -.872796653E+02 -.872788517E+02 -.872780917E+02 -.872773866E+02 -.872767377E+02 -.872761459E+02 -.872756124E+02 -.872751379E+02 -.872747230E+02 -.872743684E+02 -.872740747E+02 -.872738424E+02 -.872736720E+02 -.872735638E+02 -.872735179E+02 -.872735344E+02 -.872736133E+02 -.872737543E+02 -.872739571E+02 -.872742213E+02 -.872745466E+02 -.872749321E+02 -.872753773E+02 -.872758814E+02 -.872764432E+02 -.872770619E+02 -.872777363E+02 -.872784652E+02 -.872792475E+02 -.872800817E+02 -.872809666E+02 -.872819006E+02 -.872828824E+02 -.872839103E+02 -.872849828E+02 -.872860983E+02 -.872872550E+02 -.872884514E+02 -.872896857E+02 -.872909561E+02 -.872922609E+02 -.872935983E+02 -.872949663E+02 -.872963630E+02 -.872977862E+02 -.872992338E+02 -.873007032E+02 -.873021918E+02 -.873036964E+02 -.873052135E+02 -.873067389E+02 -.873082676E+02 -.873097936E+02 -.873113095E+02 -.873128063E+02 -.873142729E+02 -.873156956E+02 -.873170574E+02 -.873183376E+02 -.873195105E+02 -.873205447E+02 -.873214016E+02 -.873220343E+02 -.873223857E+02 -.873223857E+02
 -.873220675E+02 -.873220675E+02 -.873217271E+02 -.873211372E+02 -.873203402E+02 -.873193571E+02 -.873182005E+02 -.873168910E+02 -.873154642E+02 -.873139598E+02 -.873124152E+02 -.873108614E+02 -.873093171E+02 -.873077869E+02 -.873062684E+02 -.873047569E+02 -.873032475E+02 -.873017397E+02 -.873002389E+02 -.872987528E+02 -.872972886E+02 -.872958531E+02 -.872944508E+02 -.872930827E+02 -.872917487E+02 -.872904486E+02 -.872891825E+02 -.872879515E+02 -.872867583E+02 -.872856054E+02 -.872844958E+02 -.872834318E+02 -.872824156E+02 -.872814483E+02 -.872805312E+02 -.872796653E+02 -.872788517E+02 -.872780917E+02 -.872773866E+02 -.872767377E+02 -.872761459E+02 -.872756124E+02 -.872751379E+02 -.872747230E+02 -.872743684E+02 -.872740747E+02 -.872738424E+02 -.872736720E+02 -.872735638E+02 -.872735179E+02 -.872735344E+02 -.872736133E+02 -.872737543E+02 -.872739571E+02 -.872742213E+02 -.872745466E+02 -.872749321E+02 -.872753773E+02 -.872758814E+02 -.872764432E+02 -.872770619E+02 -.872777363E+02 -.872784652E+02 -.872792475E+02 -.872800817E+02 -.872809666E+02 -.872819006E+02 -.872828824E+02 -.872839103E+02 -.872849828E+02 -.872860983E+02 -.872872550E+02 -.872884514E+02 -.872896857E+02 -.872909561E+02 -.872922609E+02 -.872935983E+02 -.872949663E+02 -.872963630E+02 -.872977862E+02 -.872992338E+02 -.873007032E+02 -.873021918E+02 -.873036964E+02 -.873052135E+02 -.873067389E+02 -.873082676E+02 -.873097936E+02 -.873113095E+02 -.873128063E+02 -.873142729E+02 -.873156956E+02 -.873170574E+02 -.873183376E+02 -.873195105E+02 -.873205447E+02 -.873214016E+02 -.873220343E+02 -.873223857E+02 -.873223857E+02
 -.873201569E+02 -.873201569E+02 -.873196962E+02 -.873188918E+02 -.873177922E+02 -.873164212E+02 -.873148067E+02 -.873129961E+02 -.873110499E+02 -.873090278E+02 -.873069807E+02 -.873049427E+02 -.873029253E+02 -.873009240E+02 -.872989292E+02 -.872969316E+02 -.872949279E+02 -.872929238E+02 -.872909312E+02 -.872889631E+02 -.872870309E+02 -.872851422E+02 -.872832994E+02 -.872815012E+02 -.872797464E+02 -.872780338E+02 -.872763640E+02 -.872747401E+02 -.872731662E+02 -.872716466E+02 -.872701853E+02 -.872687851E+02 -.872674479E+02 -.872661749E+02 -.872649674E+02 -.872638268E+02 -.872627547E+02 -.872617529E+02 -.872608234E+02 -.872599679E+02 -.872591878E+02 -.872584843E+02 -.872578585E+02 -.872573112E+02 -.872568435E+02 -.872564560E+02 -.872561496E+02 -.872559250E+02 -.872557824E+02 -.872557221E+02 -.872557442E+02 -.872558484E+02 -.872560346E+02 -.872563023E+02 -.872566510E+02 -.872570801E+02 -.872575888E+02 -.872581760E+02 -.872588408E+02 -.872595817E+02 -.872603975E+02 -.872612866E+02 -.872622476E+02 -.872632787E+02 -.872643782E+02 -.872655443E+02 -.872667751E+02 -.872680686E+02 -.872694227E+02 -.872708354E+02 -.872723044E+02 -.872738276E+02 -.872754027E+02 -.872770276E+02 -.872786999E+02 -.872804173E+02 -.872821774E+02 -.872839778E+02 -.872858159E+02 -.872876890E+02 -.872895944E+02 -.872915289E+02 -.872934892E+02 -.872954716E+02 -.872974718E+02 -.872994847E+02 -.873015043E+02 -.873035234E+02 -.873055332E+02 -.873075227E+02 -.873094783E+02 -.873113831E+02 -.873132156E+02 -.873149489E+02 -.873165490E+02 -.873179727E+02 -.873191653E+02 -.873200572E+02 -.873205597E+02 -.873205597E+02
 -.873172047E+02 -.873172047E+02 -.873165759E+02 -.873154462E+02 -.873138813E+02 -.873119339E+02 -.873096692E+02 -.873071683E+02 -.873045180E+02 -.873017950E+02 -.872990542E+02 -.872963228E+02 -.872936043E+02 -.872908896E+02 -.872881673E+02 -.872854326E+02 -.872826915E+02 -.872799584E+02 -.872772519E+02 -.872745886E+02 -.872719801E+02 -.872694312E+02 -.872669415E+02 -.872645084E+02 -.872621299E+02 -.872598061E+02 -.872575404E+02 -.872553384E+02 -.872532063E+02 -.872511496E+02 -.872491726E+02 -.872472783E+02 -.872454682E+02 -.872437440E+02 -.872421074E+02 -.872405605E+02 -.872391061E+02 -.872377469E+02 -.872364857E+02 -.872353248E+02 -.872342662E+02 -.872333115E+02 -.872324620E+02 -.872317192E+02 -.872310842E+02 -.872305584E+02 -.872301428E+02 -.872298382E+02 -.872296450E+02 -.872295637E+02 -.872295941E+02 -.872297360E+02 -.872299891E+02 -.872303530E+02 -.872308267E+02 -.872314096E+02 -.872321003E+02 -.872328977E+02 -.872338001E+02 -.872348059E+02 -.872359130E+02 -.872371196E+02 -.872384234E+02 -.872398222E+02 -.872413135E+02 -.872428949E+02 -.872445637E+02 -.872463172E+02 -.872481526E+02 -.872500669E+02 -.872520573E+02 -.872541207E+02 -.872562540E+02 -.872584544E+02 -.872607185E+02 -.872630433E+02 -.872654255E+02 -.872678619E+02 -.872703490E+02 -.872728834E+02 -.872754613E+02 -.872780787E+02 -.872807313E+02 -.872834142E+02 -.872861219E+02 -.872888480E+02 -.872915848E+02 -.872943229E+02 -.872970511E+02 -.872997552E+02 -.873024173E+02 -.873050151E+02 -.873075200E+02 -.873098955E+02 -.873120951E+02 -.873140589E+02 -.873157103E+02 -.873169503E+02 -.873176520E+02 -.873176520E+02
 -.873137214E+02 -.873137214E+02 -.873128872E+02 -.873113600E+02 -.873092425E+02 -.873066351E+02 -.873036469E+02 -.873003919E+02 -.872969760E+02 -.872934807E+02 -.872899551E+02 -.872864196E+02 -.872828748E+02 -.872793132E+02 -.872757314E+02 -.872721365E+02 -.872685455E+02 -.872649803E+02 -.872614627E+02 -.872580086E+02 -.872546256E+02 -.872513152E+02 -.872480749E+02 -.872449020E+02 -.872417966E+02 -.872387623E+02 -.872358060E+02 -.872329354E+02 -.872301581E+02 -.872274802E+02 -.872249056E+02 -.872224369E+02 -.872200761E+02 -.872178254E+02 -.872156878E+02 -.872136668E+02 -.872117663E+02 -.872099904E+02 -.872083426E+02 -.872068258E+02 -.872054425E+02 -.872041948E+02 -.872030845E+02 -.872021136E+02 -.872012839E+02 -.872005969E+02 -.872000540E+02 -.871996564E+02 -.871994045E+02 -.871992988E+02 -.871993392E+02 -.871995254E+02 -.871998570E+02 -.872003334E+02 -.872009535E+02 -.872017161E+02 -.872026198E+02 -.872036627E+02 -.872048428E+02 -.872061578E+02 -.872076051E+02 -.872091822E+02 -.872108860E+02 -.872127136E+02 -.872146617E+02 -.872167271E+02 -.872189061E+02 -.872211952E+02 -.872235906E+02 -.872260885E+02 -.872286850E+02 -.872313761E+02 -.872341579E+02 -.872370263E+02 -.872399771E+02 -.872430063E+02 -.872461097E+02 -.872492828E+02 -.872525214E+02 -.872558209E+02 -.872591764E+02 -.872625828E+02 -.872660347E+02 -.872695257E+02 -.872730489E+02 -.872765961E+02 -.872801574E+02 -.872837212E+02 -.872872728E+02 -.872907941E+02 -.872942623E+02 -.872976485E+02 -.873009157E+02 -.873040164E+02 -.873068900E+02 -.873094581E+02 -.873116199E+02 -.873132452E+02 -.873141661E+02 -.873141661E+02
 -.873099632E+02 -.873099632E+02 -.873088869E+02 -.873069089E+02 -.873041909E+02 -.873008899E+02 -.872971563E+02 -.872931285E+02 -.872889206E+02 -.872846103E+02 -.872802405E+02 -.872758292E+02 -.872713806E+02 -.872668976E+02 -.872623911E+02 -.872578810E+02 -.872533925E+02 -.872489510E+02 -.872445768E+02 -.872402812E+02 -.872360678E+02 -.872319355E+02 -.872278822E+02 -.872239078E+02 -.872200169E+02 -.872162169E+02 -.872125173E+02 -.872089278E+02 -.872054562E+02 -.872021078E+02 -.871988863E+02 -.871957946E+02 -.871928354E+02 -.871900125E+02 -.871873305E+02 -.871847946E+02 -.871824102E+02 -.871801823E+02 -.871781151E+02 -.871762121E+02 -.871744762E+02 -.871729102E+02 -.871715166E+02 -.871702979E+02 -.871692565E+02 -.871683944E+02 -.871677134E+02 -.871672148E+02 -.871668994E+02 -.871667674E+02 -.871668190E+02 -.871670539E+02 -.871674714E+02 -.871680707E+02 -.871688505E+02 -.871698094E+02 -.871709452E+02 -.871722558E+02 -.871737385E+02 -.871753902E+02 -.871772079E+02 -.871791880E+02 -.871813268E+02 -.871836204E+02 -.871860647E+02 -.871886554E+02 -.871913880E+02 -.871942578E+02 -.871972601E+02 -.872003900E+02 -.872036424E+02 -.872070125E+02 -.872104950E+02 -.872140848E+02 -.872177768E+02 -.872215656E+02 -.872254459E+02 -.872294124E+02 -.872334595E+02 -.872375815E+02 -.872417724E+02 -.872460258E+02 -.872503348E+02 -.872546918E+02 -.872590879E+02 -.872635132E+02 -.872679554E+02 -.872724001E+02 -.872768293E+02 -.872812204E+02 -.872855452E+02 -.872897678E+02 -.872938422E+02 -.872977096E+02 -.873012943E+02 -.873044985E+02 -.873071965E+02 -.873092256E+02 -.873103758E+02 -.873103758E+02
 -.873060184E+02 -.873060184E+02 -.873046642E+02 -.873022037E+02 -.872988679E+02 -.872948663E+02 -.872903846E+02 -.872855765E+02 -.872805546E+02 -.872753915E+02 -.872701292E+02 -.872647905E+02 -.872593906E+02 -.872539476E+02 -.872484870E+02 -.872430379E+02 -.872376294E+02 -.872322858E+02 -.872270222E+02 -.872218456E+02 -.872167570E+02 -.872117559E+02 -.872068433E+02 -.872020243E+02 -.871973076E+02 -.871927041E+02 -.871882252E+02 -.871838806E+02 -.871796772E+02 -.871756203E+02 -.871717135E+02 -.871679608E+02 -.871643667E+02 -.871609369E+02 -.871576781E+02 -.871545971E+02 -.871517004E+02 -.871489938E+02 -.871464820E+02 -.871441692E+02 -.871420590E+02 -.871401548E+02 -.871384599E+02 -.871369778E+02 -.871357113E+02 -.871346631E+02 -.871338354E+02 -.871332296E+02 -.871328468E+02 -.871326874E+02 -.871327514E+02 -.871330385E+02 -.871335481E+02 -.871342789E+02 -.871352295E+02 -.871363979E+02 -.871377816E+02 -.871393776E+02 -.871411828E+02 -.871431933E+02 -.871454052E+02 -.871478141E+02 -.871504154E+02 -.871532042E+02 -.871561753E+02 -.871593233E+02 -.871626428E+02 -.871661278E+02 -.871697724E+02 -.871735707E+02 -.871775163E+02 -.871816031E+02 -.871858248E+02 -.871901750E+02 -.871946472E+02 -.871992351E+02 -.872039321E+02 -.872087317E+02 -.872136269E+02 -.872186109E+02 -.872236764E+02 -.872288157E+02 -.872340205E+02 -.872392814E+02 -.872445880E+02 -.872499282E+02 -.872552873E+02 -.872606481E+02 -.872659888E+02 -.872712825E+02 -.872764953E+02 -.872815841E+02 -.872864937E+02 -.872911534E+02 -.872954721E+02 -.872993324E+02 -.873025828E+02 -.873050275E+02 -.873064135E+02 -.873064135E+02
 -.873018979E+02 -.873018979E+02 -.873002485E+02 -.872972958E+02 -.872933429E+02 -.872886485E+02 -.872834220E+02 -.872778209E+02 -.872719566E+02 -.872659032E+02 -.872597076E+02 -.872534036E+02 -.872470230E+02 -.872405994E+02 -.872341683E+02 -.872277635E+02 -.872214137E+02 -.872151384E+02 -.872089487E+02 -.872028492E+02 -.871968416E+02 -.871909291E+02 -.871851180E+02 -.871794181E+02 -.871738419E+02 -.871684023E+02 -.871631105E+02 -.871579756E+02 -.871530042E+02 -.871482016E+02 -.871435727E+02 -.871391233E+02 -.871348604E+02 -.871307919E+02 -.871269263E+02 -.871232717E+02 -.871198355E+02 -.871166241E+02 -.871136429E+02 -.871108968E+02 -.871083903E+02 -.871061280E+02 -.871041142E+02 -.871023530E+02 -.871008483E+02 -.870996032E+02 -.870986203E+02 -.870979013E+02 -.870974475E+02 -.870972595E+02 -.870973373E+02 -.870976806E+02 -.870982885E+02 -.870991596E+02 -.871002921E+02 -.871016834E+02 -.871033306E+02 -.871052299E+02 -.871073774E+02 -.871097686E+02 -.871123983E+02 -.871152614E+02 -.871183522E+02 -.871216646E+02 -.871251924E+02 -.871289289E+02 -.871328674E+02 -.871370007E+02 -.871413216E+02 -.871458227E+02 -.871504966E+02 -.871553356E+02 -.871603321E+02 -.871654785E+02 -.871707670E+02 -.871761897E+02 -.871817390E+02 -.871874069E+02 -.871931853E+02 -.871990658E+02 -.872050400E+02 -.872110986E+02 -.872172318E+02 -.872234288E+02 -.872296771E+02 -.872359625E+02 -.872422681E+02 -.872485734E+02 -.872548531E+02 -.872610758E+02 -.872672017E+02 -.872731805E+02 -.872789475E+02 -.872844199E+02 -.872894910E+02 -.872940234E+02 -.872978394E+02 -.873007093E+02 -.873023364E+02 -.873023364E+02
 -.872976069E+02 -.872976069E+02 -.872956611E+02 -.872922256E+02 -.872876725E+02 -.872822955E+02 -.872763167E+02 -.872698991E+02 -.872631584E+02 -.872561748E+02 -.872490080E+02 -.872417096E+02 -.872343273E+02 -.872269053E+02 -.872194851E+02 -.872121014E+02 -.872047788E+02 -.871975331E+02 -.871903737E+02 -.871833062E+02 -.871763363E+02 -.871694723E+02 -.871627259E+02 -.871561107E+02 -.871496410E+02 -.871433297E+02 -.871371878E+02 -.871312235E+02 -.871254439E+02 -.871198554E+02 -.871144652E+02 -.871092819E+02 -.871043147E+02 -.870995737E+02 -.870950688E+02 -.870908092E+02 -.870868028E+02 -.870830570E+02 -.870795781E+02 -.870763721E+02 -.870734449E+02 -.870708023E+02 -.870684497E+02 -.870663924E+02 -.870646348E+02 -.870631808E+02 -.870620333E+02 -.870611944E+02 -.870606657E+02 -.870604479E+02 -.870605411E+02 -.870609449E+02 -.870616583E+02 -.870626797E+02 -.870640066E+02 -.870656361E+02 -.870675643E+02 -.870697869E+02 -.870722990E+02 -.870750951E+02 -.870781692E+02 -.870815149E+02 -.870851251E+02 -.870889928E+02 -.870931102E+02 -.870974695E+02 -.871020622E+02 -.871068800E+02 -.871119140E+02 -.871171556E+02 -.871225955E+02 -.871282249E+02 -.871340346E+02 -.871400154E+02 -.871461582E+02 -.871524536E+02 -.871588926E+02 -.871654656E+02 -.871721634E+02 -.871789761E+02 -.871858936E+02 -.871929055E+02 -.872000001E+02 -.872071651E+02 -.872143862E+02 -.872216469E+02 -.872289278E+02 -.872362054E+02 -.872434508E+02 -.872506279E+02 -.872576911E+02 -.872645825E+02 -.872712281E+02 -.872775327E+02 -.872833739E+02 -.872885936E+02 -.872929876E+02 -.872962919E+02 -.872981651E+02 -.872981651E+02
 -.872931669E+02 -.872931669E+02 -.872909398E+02 -.872870441E+02 -.872819055E+02 -.872758421E+02 -.872690893E+02 -.872618199E+02 -.872541597E+02 -.872462049E+02 -.872380343E+02 -.872297162E+02 -.872213099E+02 -.872128676E+02 -.872044321E+02 -.871960349E+02 -.871876979E+02 -.871794361E+02 -.871712600E+02 -.871631790E+02 -.871552046E+02 -.871473503E+02 -.871396313E+02 -.871320633E+02 -.871246608E+02 -.871174362E+02 -.871103999E+02 -.871035607E+02 -.870969270E+02 -.870905078E+02 -.870843133E+02 -.870783543E+02 -.870726428E+02 -.870671903E+02 -.870620079E+02 -.870571056E+02 -.870524925E+02 -.870481771E+02 -.870441671E+02 -.870404701E+02 -.870370937E+02 -.870340451E+02 -.870313310E+02 -.870289576E+02 -.870269303E+02 -.870252534E+02 -.870239303E+02 -.870229638E+02 -.870223555E+02 -.870221064E+02 -.870222170E+02 -.870226866E+02 -.870235140E+02 -.870246973E+02 -.870262334E+02 -.870281187E+02 -.870303486E+02 -.870329180E+02 -.870358208E+02 -.870390505E+02 -.870425998E+02 -.870464609E+02 -.870506257E+02 -.870550854E+02 -.870598308E+02 -.870648524E+02 -.870701402E+02 -.870756842E+02 -.870814740E+02 -.870874989E+02 -.870937484E+02 -.871002117E+02 -.871068780E+02 -.871137366E+02 -.871207766E+02 -.871279873E+02 -.871353578E+02 -.871428771E+02 -.871505345E+02 -.871583185E+02 -.871662178E+02 -.871742199E+02 -.871823121E+02 -.871904798E+02 -.871987070E+02 -.872069752E+02 -.872152623E+02 -.872235417E+02 -.872317809E+02 -.872399390E+02 -.872479646E+02 -.872557923E+02 -.872633384E+02 -.872704953E+02 -.872771246E+02 -.872830473E+02 -.872880322E+02 -.872917804E+02 -.872939050E+02 -.872939050E+02
 -.872886187E+02 -.872886187E+02 -.872861333E+02 -.872817948E+02 -.872760679E+02 -.872692951E+02 -.872617301E+02 -.872535622E+02 -.872449379E+02 -.872359752E+02 -.872267714E+02 -.872174085E+02 -.872079544E+02 -.871984633E+02 -.871889759E+02 -.871795222E+02 -.871701239E+02 -.871607972E+02 -.871515568E+02 -.871424180E+02 -.871333972E+02 -.871245114E+02 -.871157780E+02 -.871072129E+02 -.870988301E+02 -.870906417E+02 -.870826589E+02 -.870748921E+02 -.870673524E+02 -.870600519E+02 -.870530036E+02 -.870462211E+02 -.870397180E+02 -.870335073E+02 -.870276012E+02 -.870220111E+02 -.870167476E+02 -.870118208E+02 -.870072405E+02 -.870030164E+02 -.869991576E+02 -.869956730E+02 -.869925706E+02 -.869898577E+02 -.869875404E+02 -.869856238E+02 -.869841121E+02 -.869830085E+02 -.869823151E+02 -.869820333E+02 -.869821635E+02 -.869827051E+02 -.869836567E+02 -.869850157E+02 -.869867785E+02 -.869889408E+02 -.869914971E+02 -.869944410E+02 -.869977655E+02 -.870014626E+02 -.870055237E+02 -.870099396E+02 -.870147002E+02 -.870197953E+02 -.870252138E+02 -.870309444E+02 -.870369753E+02 -.870432944E+02 -.870498895E+02 -.870567480E+02 -.870638575E+02 -.870712053E+02 -.870787787E+02 -.870865651E+02 -.870945519E+02 -.871027264E+02 -.871110763E+02 -.871195888E+02 -.871282515E+02 -.871370513E+02 -.871459752E+02 -.871550093E+02 -.871641390E+02 -.871733480E+02 -.871826184E+02 -.871919293E+02 -.872012562E+02 -.872105695E+02 -.872198328E+02 -.872290005E+02 -.872380155E+02 -.872468046E+02 -.872552744E+02 -.872633050E+02 -.872707412E+02 -.872773833E+02 -.872829726E+02 -.872871746E+02 -.872895559E+02 -.872895559E+02
 -.872840040E+02 -.872840040E+02 -.872812712E+02 -.872764852E+02 -.872701459E+02 -.872626241E+02 -.872541990E+02 -.872450871E+02 -.872354615E+02 -.872254616E+02 -.872152003E+02 -.872047689E+02 -.871942383E+02 -.871836619E+02 -.871730797E+02 -.871625218E+02 -.871520119E+02 -.871415710E+02 -.871312195E+02 -.871209775E+02 -.871108648E+02 -.871009008E+02 -.870911029E+02 -.870814866E+02 -.870720661E+02 -.870628545E+02 -.870538648E+02 -.870451103E+02 -.870366055E+02 -.870283658E+02 -.870204066E+02 -.870127439E+02 -.870053929E+02 -.869983680E+02 -.869916833E+02 -.869853517E+02 -.869793861E+02 -.869737991E+02 -.869686028E+02 -.869638089E+02 -.869594287E+02 -.869554726E+02 -.869519500E+02 -.869488694E+02 -.869462378E+02 -.869440614E+02 -.869423453E+02 -.869410933E+02 -.869403082E+02 -.869399917E+02 -.869401444E+02 -.869407656E+02 -.869418534E+02 -.869434047E+02 -.869454153E+02 -.869478798E+02 -.869507916E+02 -.869541433E+02 -.869579264E+02 -.869621313E+02 -.869667477E+02 -.869717647E+02 -.869771703E+02 -.869829521E+02 -.869890971E+02 -.869955917E+02 -.870024220E+02 -.870095737E+02 -.870170324E+02 -.870247834E+02 -.870328118E+02 -.870411029E+02 -.870496419E+02 -.870584141E+02 -.870674047E+02 -.870765994E+02 -.870859835E+02 -.870955427E+02 -.871052626E+02 -.871151286E+02 -.871251257E+02 -.871352385E+02 -.871454505E+02 -.871557437E+02 -.871660980E+02 -.871764906E+02 -.871868941E+02 -.871972761E+02 -.872075962E+02 -.872178044E+02 -.872278373E+02 -.872376145E+02 -.872470326E+02 -.872559588E+02 -.872642219E+02 -.872716004E+02 -.872778079E+02 -.872824737E+02 -.872851175E+02 -.872851175E+02
 -.872793298E+02 -.872793298E+02 -.872763442E+02 -.872710882E+02 -.872640985E+02 -.872557826E+02 -.872464557E+02 -.872363669E+02 -.872257148E+02 -.872146568E+02 -.872033167E+02 -.871917898E+02 -.871801473E+02 -.871684426E+02 -.871567169E+02 -.871450032E+02 -.871333306E+02 -.871217257E+02 -.871102138E+02 -.870988186E+02 -.870875619E+02 -.870764634E+02 -.870655401E+02 -.870548082E+02 -.870442830E+02 -.870339796E+02 -.870239143E+02 -.870141041E+02 -.870045668E+02 -.869953206E+02 -.869863837E+02 -.869777737E+02 -.869695078E+02 -.869616024E+02 -.869540738E+02 -.869469377E+02 -.869402097E+02 -.869339053E+02 -.869280391E+02 -.869226253E+02 -.869176772E+02 -.869132071E+02 -.869092259E+02 -.869057434E+02 -.869027683E+02 -.869003080E+02 -.868983685E+02 -.868969548E+02 -.868960702E+02 -.868957169E+02 -.868958955E+02 -.868966051E+02 -.868978435E+02 -.868996070E+02 -.869018903E+02 -.869046871E+02 -.869079896E+02 -.869117887E+02 -.869160742E+02 -.869208349E+02 -.869260585E+02 -.869317317E+02 -.869378403E+02 -.869443696E+02 -.869513041E+02 -.869586277E+02 -.869663239E+02 -.869743758E+02 -.869827665E+02 -.869914785E+02 -.870004947E+02 -.870097977E+02 -.870193702E+02 -.870291952E+02 -.870392556E+02 -.870495347E+02 -.870600160E+02 -.870706829E+02 -.870815191E+02 -.870925081E+02 -.871036331E+02 -.871148769E+02 -.871262210E+02 -.871376458E+02 -.871491291E+02 -.871606456E+02 -.871721658E+02 -.871836538E+02 -.871950658E+02 -.872063470E+02 -.872174282E+02 -.872282212E+02 -.872386129E+02 -.872484577E+02 -.872575677E+02 -.872656999E+02 -.872725396E+02 -.872776794E+02 -.872805913E+02 -.872805913E+02
 -.872745801E+02 -.872745801E+02 -.872713217E+02 -.872655623E+02 -.872578846E+02 -.872487411E+02 -.872384871E+02 -.872274032E+02 -.872157095E+02 -.872035763E+02 -.871911328E+02 -.871784758E+02 -.871656779E+02 -.871527952E+02 -.871398728E+02 -.871269499E+02 -.871140617E+02 -.871012400E+02 -.870885136E+02 -.870759081E+02 -.870634455E+02 -.870511452E+02 -.870390253E+02 -.870271032E+02 -.870153964E+02 -.870039239E+02 -.869927057E+02 -.869817624E+02 -.869711149E+02 -.869607842E+02 -.869507906E+02 -.869411540E+02 -.869318940E+02 -.869230300E+02 -.869145811E+02 -.869065666E+02 -.868990054E+02 -.868919161E+02 -.868853163E+02 -.868792228E+02 -.868736511E+02 -.868686157E+02 -.868641296E+02 -.868602045E+02 -.868568508E+02 -.868540776E+02 -.868518923E+02 -.868503008E+02 -.868493075E+02 -.868489147E+02 -.868491233E+02 -.868499321E+02 -.868513384E+02 -.868533376E+02 -.868559236E+02 -.868590887E+02 -.868628235E+02 -.868671173E+02 -.868719578E+02 -.868773315E+02 -.868832237E+02 -.868896186E+02 -.868964992E+02 -.869038480E+02 -.869116465E+02 -.869198757E+02 -.869285160E+02 -.869375476E+02 -.869469503E+02 -.869567039E+02 -.869667881E+02 -.869771826E+02 -.869878673E+02 -.869988225E+02 -.870100285E+02 -.870214660E+02 -.870331161E+02 -.870449601E+02 -.870569794E+02 -.870691554E+02 -.870814696E+02 -.870939025E+02 -.871064340E+02 -.871190424E+02 -.871317036E+02 -.871443901E+02 -.871570697E+02 -.871697037E+02 -.871822446E+02 -.871946328E+02 -.872067935E+02 -.872186307E+02 -.872300217E+02 -.872408080E+02 -.872507850E+02 -.872596878E+02 -.872671734E+02 -.872727971E+02 -.872759826E+02 -.872759826E+02
 -.872697257E+02 -.872697257E+02 -.872661736E+02 -.872598839E+02 -.872514944E+02 -.872415071E+02 -.872303165E+02 -.872182291E+02 -.872054806E+02 -.871922494E+02 -.871786686E+02 -.871648378E+02 -.871508340E+02 -.871367190E+02 -.871225451E+02 -.871083584E+02 -.870941996E+02 -.870801040E+02 -.870661021E+02 -.870522195E+02 -.870384785E+02 -.870248990E+02 -.870115007E+02 -.869983038E+02 -.869853298E+02 -.869726016E+02 -.869601429E+02 -.869479776E+02 -.869361298E+02 -.869246227E+02 -.869134795E+02 -.869027229E+02 -.868923758E+02 -.868824613E+02 -.868730025E+02 -.868640228E+02 -.868555447E+02 -.868475903E+02 -.868401807E+02 -.868333356E+02 -.868270734E+02 -.868214112E+02 -.868163646E+02 -.868119479E+02 -.868081738E+02 -.868050531E+02 -.868025952E+02 -.868008070E+02 -.867996938E+02 -.867992584E+02 -.867995017E+02 -.868004224E+02 -.868020171E+02 -.868042804E+02 -.868072050E+02 -.868107815E+02 -.868149987E+02 -.868198436E+02 -.868253017E+02 -.868313567E+02 -.868379908E+02 -.868451852E+02 -.868529198E+02 -.868611733E+02 -.868699241E+02 -.868791493E+02 -.868888260E+02 -.868989305E+02 -.869094393E+02 -.869203284E+02 -.869315740E+02 -.869431526E+02 -.869550407E+02 -.869672154E+02 -.869796541E+02 -.869923346E+02 -.870052353E+02 -.870183350E+02 -.870316127E+02 -.870450476E+02 -.870586190E+02 -.870723055E+02 -.870860850E+02 -.870999339E+02 -.871138259E+02 -.871277316E+02 -.871416162E+02 -.871554380E+02 -.871691460E+02 -.871826762E+02 -.871959479E+02 -.872088578E+02 -.872212734E+02 -.872330234E+02 -.872438865E+02 -.872535761E+02 -.872617203E+02 -.872678371E+02 -.872713010E+02 -.872713010E+02
 -.872647601E+02 -.872647601E+02 -.872608999E+02 -.872540657E+02 -.872449572E+02 -.872341245E+02 -.872219940E+02 -.872088930E+02 -.871950692E+02 -.871807075E+02 -.871659461E+02 -.871508914E+02 -.871356283E+02 -.871202268E+02 -.871047472E+02 -.870892415E+02 -.870737538E+02 -.870583212E+02 -.870429740E+02 -.870277380E+02 -.870126358E+02 -.869976894E+02 -.869829214E+02 -.869683560E+02 -.869540189E+02 -.869399369E+02 -.869261374E+02 -.869126473E+02 -.868994934E+02 -.868867021E+02 -.868742998E+02 -.868623134E+02 -.868507698E+02 -.868396970E+02 -.868291228E+02 -.868190749E+02 -.868095804E+02 -.868006654E+02 -.867923547E+02 -.867846718E+02 -.867776386E+02 -.867712758E+02 -.867656023E+02 -.867606354E+02 -.867563907E+02 -.867528813E+02 -.867501184E+02 -.867481106E+02 -.867468639E+02 -.867463819E+02 -.867466656E+02 -.867477134E+02 -.867495212E+02 -.867520826E+02 -.867553888E+02 -.867594284E+02 -.867641880E+02 -.867696520E+02 -.867758026E+02 -.867826203E+02 -.867900840E+02 -.867981708E+02 -.868068566E+02 -.868161164E+02 -.868259239E+02 -.868362523E+02 -.868470741E+02 -.868583615E+02 -.868700864E+02 -.868822209E+02 -.868947370E+02 -.869076072E+02 -.869208042E+02 -.869343014E+02 -.869480728E+02 -.869620930E+02 -.869763373E+02 -.869907817E+02 -.870054024E+02 -.870201765E+02 -.870350807E+02 -.870500918E+02 -.870651855E+02 -.870803363E+02 -.870955160E+02 -.871106930E+02 -.871258302E+02 -.871408831E+02 -.871557972E+02 -.871705044E+02 -.871849183E+02 -.871989283E+02 -.872123924E+02 -.872251267E+02 -.872368935E+02 -.872473841E+02 -.872561981E+02 -.872628157E+02 -.872665623E+02 -.872665623E+02
 -.872597057E+02 -.872597057E+02 -.872555319E+02 -.872481524E+02 -.872383282E+02 -.872266506E+02 -.872135735E+02 -.871994412E+02 -.871845118E+02 -.871689788E+02 -.871529901E+02 -.871366621E+02 -.871200891E+02 -.871033503E+02 -.870865125E+02 -.870696313E+02 -.870527520E+02 -.870359118E+02 -.870191408E+02 -.870024652E+02 -.869859096E+02 -.869694992E+02 -.869532607E+02 -.869372224E+02 -.869214142E+02 -.869058666E+02 -.868906101E+02 -.868756748E+02 -.868610909E+02 -.868468886E+02 -.868330989E+02 -.868197535E+02 -.868068852E+02 -.867945270E+02 -.867827123E+02 -.867714741E+02 -.867608445E+02 -.867508542E+02 -.867415329E+02 -.867329087E+02 -.867250082E+02 -.867178562E+02 -.867114760E+02 -.867058887E+02 -.867011129E+02 -.866971649E+02 -.866940580E+02 -.866918026E+02 -.866904059E+02 -.866898723E+02 -.866902029E+02 -.866913961E+02 -.866934469E+02 -.866963475E+02 -.867000872E+02 -.867046523E+02 -.867100266E+02 -.867161910E+02 -.867231242E+02 -.867308026E+02 -.867392006E+02 -.867482907E+02 -.867580442E+02 -.867684309E+02 -.867794194E+02 -.867909778E+02 -.868030733E+02 -.868156729E+02 -.868287436E+02 -.868422522E+02 -.868561661E+02 -.868704529E+02 -.868850810E+02 -.869000195E+02 -.869152385E+02 -.869307088E+02 -.869464022E+02 -.869622916E+02 -.869783505E+02 -.869945530E+02 -.870108738E+02 -.870272871E+02 -.870437670E+02 -.870602858E+02 -.870768135E+02 -.870933164E+02 -.871097552E+02 -.871260831E+02 -.871422422E+02 -.871581604E+02 -.871737459E+02 -.871888814E+02 -.872034155E+02 -.872171521E+02 -.872298370E+02 -.872411402E+02 -.872506325E+02 -.872577568E+02 -.872617890E+02 -.872617890E+02
 -.872546043E+02 -.872546043E+02 -.872501206E+02 -.872422028E+02 -.872316669E+02 -.872191409E+02 -.872051032E+02 -.871899141E+02 -.871738444E+02 -.871571003E+02 -.871398422E+02 -.871221976E+02 -.871042711E+02 -.870861487E+02 -.870679010E+02 -.870495846E+02 -.870312452E+02 -.870129191E+02 -.869946370E+02 -.869764270E+02 -.869583169E+02 -.869403359E+02 -.869225149E+02 -.869048866E+02 -.868874843E+02 -.868703419E+02 -.868534932E+02 -.868369721E+02 -.868208130E+02 -.868050513E+02 -.867897237E+02 -.867748681E+02 -.867605236E+02 -.867467299E+02 -.867335263E+02 -.867209520E+02 -.867090450E+02 -.866978421E+02 -.866873787E+02 -.866776889E+02 -.866688049E+02 -.866607573E+02 -.866535742E+02 -.866472813E+02 -.866419014E+02 -.866374541E+02 -.866339555E+02 -.866314182E+02 -.866298512E+02 -.866292598E+02 -.866296455E+02 -.866310062E+02 -.866333361E+02 -.866366257E+02 -.866408619E+02 -.866460280E+02 -.866521043E+02 -.866590675E+02 -.866668918E+02 -.866755485E+02 -.866850067E+02 -.866952334E+02 -.867061938E+02 -.867178515E+02 -.867301690E+02 -.867431081E+02 -.867566296E+02 -.867706945E+02 -.867852633E+02 -.868002972E+02 -.868157575E+02 -.868316065E+02 -.868478074E+02 -.868643243E+02 -.868811226E+02 -.868981690E+02 -.869154314E+02 -.869328791E+02 -.869504825E+02 -.869682128E+02 -.869860421E+02 -.870039425E+02 -.870218860E+02 -.870398431E+02 -.870577820E+02 -.870756672E+02 -.870934575E+02 -.871111037E+02 -.871285453E+02 -.871457062E+02 -.871624901E+02 -.871787729E+02 -.871943945E+02 -.872091470E+02 -.872227605E+02 -.872348836E+02 -.872450593E+02 -.872526933E+02 -.872570125E+02 -.872570125E+02
 -.872495147E+02 -.872495147E+02 -.872447282E+02 -.872362779E+02 -.872250302E+02 -.872116477E+02 -.871966316E+02 -.871803600E+02 -.871631206E+02 -.871451344E+02 -.871265748E+02 -.871075804E+02 -.870882633E+02 -.870687133E+02 -.870490023E+02 -.870291869E+02 -.870093121E+02 -.869894145E+02 -.869695266E+02 -.869496796E+02 -.869299051E+02 -.869102363E+02 -.868907082E+02 -.868713570E+02 -.868522195E+02 -.868333327E+02 -.868147346E+02 -.867964637E+02 -.867785601E+02 -.867610656E+02 -.867440239E+02 -.867274802E+02 -.867114810E+02 -.866960732E+02 -.866813037E+02 -.866672187E+02 -.866538636E+02 -.866412826E+02 -.866295188E+02 -.866186133E+02 -.866086058E+02 -.865995335E+02 -.865914307E+02 -.865843287E+02 -.865782555E+02 -.865732347E+02 -.865692861E+02 -.865664253E+02 -.865646631E+02 -.865640063E+02 -.865644568E+02 -.865660121E+02 -.865686652E+02 -.865724043E+02 -.865772134E+02 -.865830722E+02 -.865899563E+02 -.865978376E+02 -.866066843E+02 -.866164617E+02 -.866271322E+02 -.866386557E+02 -.866509901E+02 -.866640916E+02 -.866779151E+02 -.866924146E+02 -.867075432E+02 -.867232544E+02 -.867395014E+02 -.867562380E+02 -.867734190E+02 -.867910000E+02 -.868089380E+02 -.868271914E+02 -.868457204E+02 -.868644867E+02 -.868834540E+02 -.869025874E+02 -.869218540E+02 -.869412220E+02 -.869606607E+02 -.869801401E+02 -.869996301E+02 -.870190996E+02 -.870385152E+02 -.870578399E+02 -.870770309E+02 -.870960372E+02 -.871147957E+02 -.871332275E+02 -.871512316E+02 -.871686783E+02 -.871853992E+02 -.872011754E+02 -.872157218E+02 -.872286667E+02 -.872395259E+02 -.872476687E+02 -.872522741E+02 -.872522741E+02
 -.872444993E+02 -.872444993E+02 -.872394152E+02 -.872304365E+02 -.872184765E+02 -.872042294E+02 -.871882211E+02 -.871708514E+02 -.871524254E+02 -.871331793E+02 -.871132984E+02 -.870929296E+02 -.870721890E+02 -.870511680E+02 -.870299382E+02 -.870085558E+02 -.869870655E+02 -.869655058E+02 -.869439117E+02 -.869223178E+02 -.869007594E+02 -.868792736E+02 -.868578984E+02 -.868366731E+02 -.868156380E+02 -.867948344E+02 -.867743048E+02 -.867540939E+02 -.867342488E+02 -.867148191E+02 -.866958565E+02 -.866774147E+02 -.866595487E+02 -.866423140E+02 -.866257662E+02 -.866099606E+02 -.865949517E+02 -.865807932E+02 -.865675372E+02 -.865552345E+02 -.865439332E+02 -.865336789E+02 -.865245139E+02 -.865164764E+02 -.865096003E+02 -.865039151E+02 -.864994450E+02 -.864962092E+02 -.864942213E+02 -.864934897E+02 -.864940170E+02 -.864958000E+02 -.864988300E+02 -.865030927E+02 -.865085682E+02 -.865152316E+02 -.865230527E+02 -.865319972E+02 -.865420261E+02 -.865530970E+02 -.865651639E+02 -.865781781E+02 -.865920884E+02 -.866068417E+02 -.866223834E+02 -.866386580E+02 -.866556096E+02 -.866731821E+02 -.866913202E+02 -.867099689E+02 -.867290748E+02 -.867485859E+02 -.867684519E+02 -.867886246E+02 -.868090580E+02 -.868297084E+02 -.868505343E+02 -.868714967E+02 -.868925588E+02 -.869136855E+02 -.869348437E+02 -.869560010E+02 -.869771254E+02 -.869981843E+02 -.870191433E+02 -.870399642E+02 -.870606031E+02 -.870810076E+02 -.871011129E+02 -.871208376E+02 -.871400773E+02 -.871586970E+02 -.871765211E+02 -.871933206E+02 -.872087963E+02 -.872225574E+02 -.872340937E+02 -.872427395E+02 -.872476273E+02 -.872476273E+02
 -.872396217E+02 -.872396217E+02 -.872342462E+02 -.872247456E+02 -.872120761E+02 -.871969651E+02 -.871799652E+02 -.871614972E+02 -.871418837E+02 -.871213743E+02 -.871001633E+02 -.870784020E+02 -.870562083E+02 -.870336737E+02 -.870108689E+02 -.869878499E+02 -.869646627E+02 -.869413475E+02 -.869179423E+02 -.868944845E+02 -.868710126E+02 -.868475662E+02 -.868241863E+02 -.868009152E+02 -.867777970E+02 -.867548780E+02 -.867322070E+02 -.867098360E+02 -.866878202E+02 -.866662182E+02 -.866450909E+02 -.866245019E+02 -.866045161E+02 -.865851993E+02 -.865666181E+02 -.865488387E+02 -.865319273E+02 -.865159493E+02 -.865009685E+02 -.864870469E+02 -.864742439E+02 -.864626153E+02 -.864522129E+02 -.864430841E+02 -.864352706E+02 -.864288088E+02 -.864237289E+02 -.864200547E+02 -.864178034E+02 -.864169854E+02 -.864176039E+02 -.864196551E+02 -.864231283E+02 -.864280055E+02 -.864342622E+02 -.864418675E+02 -.864507841E+02 -.864609696E+02 -.864723762E+02 -.864849515E+02 -.864986392E+02 -.865133796E+02 -.865291102E+02 -.865457664E+02 -.865632818E+02 -.865815895E+02 -.866006220E+02 -.866203122E+02 -.866405938E+02 -.866614018E+02 -.866826727E+02 -.867043456E+02 -.867263616E+02 -.867486648E+02 -.867712020E+02 -.867939234E+02 -.868167820E+02 -.868397339E+02 -.868627383E+02 -.868857568E+02 -.869087536E+02 -.869316942E+02 -.869545450E+02 -.869772725E+02 -.869998413E+02 -.870222128E+02 -.870443425E+02 -.870661776E+02 -.870876523E+02 -.871086837E+02 -.871291647E+02 -.871489564E+02 -.871678771E+02 -.871856889E+02 -.872020800E+02 -.872166421E+02 -.872288406E+02 -.872379771E+02 -.872431398E+02 -.872431398E+02
 -.872349607E+02 -.872349607E+02 -.872293028E+02 -.872192922E+02 -.872059274E+02 -.871899691E+02 -.871719952E+02 -.871524468E+02 -.871316615E+02 -.871098989E+02 -.870873584E+02 -.870641937E+02 -.870405229E+02 -.870164362E+02 -.869920039E+02 -.869672822E+02 -.869423183E+02 -.869171538E+02 -.868918289E+02 -.868663830E+02 -.868408564E+02 -.868152906E+02 -.867897292E+02 -.867642179E+02 -.867388054E+02 -.867135440E+02 -.866884899E+02 -.866637035E+02 -.866392493E+02 -.866151960E+02 -.865916155E+02 -.865685824E+02 -.865461738E+02 -.865244683E+02 -.865035456E+02 -.864834862E+02 -.864643705E+02 -.864462785E+02 -.864292885E+02 -.864134769E+02 -.863989165E+02 -.863856764E+02 -.863738208E+02 -.863634080E+02 -.863544902E+02 -.863471128E+02 -.863413134E+02 -.863371221E+02 -.863345603E+02 -.863336412E+02 -.863343688E+02 -.863367384E+02 -.863407365E+02 -.863463408E+02 -.863535206E+02 -.863622375E+02 -.863724452E+02 -.863840909E+02 -.863971154E+02 -.864114539E+02 -.864270370E+02 -.864437911E+02 -.864616395E+02 -.864805032E+02 -.865003014E+02 -.865209528E+02 -.865423758E+02 -.865644898E+02 -.865872153E+02 -.866104749E+02 -.866341936E+02 -.866582994E+02 -.866827236E+02 -.867074013E+02 -.867322713E+02 -.867572766E+02 -.867823642E+02 -.868074850E+02 -.868325939E+02 -.868576493E+02 -.868826127E+02 -.869074478E+02 -.869321201E+02 -.869565952E+02 -.869808379E+02 -.870048096E+02 -.870284666E+02 -.870517560E+02 -.870746126E+02 -.870969527E+02 -.871186682E+02 -.871396175E+02 -.871596143E+02 -.871784137E+02 -.871956931E+02 -.872110285E+02 -.872238639E+02 -.872334706E+02 -.872388960E+02 -.872388960E+02
 -.872306159E+02 -.872306159E+02 -.872246880E+02 -.872141901E+02 -.872001607E+02 -.871833904E+02 -.871644804E+02 -.871438887E+02 -.871219643E+02 -.870989727E+02 -.870751163E+02 -.870505489E+02 -.870253870E+02 -.869997198E+02 -.869736168E+02 -.869471338E+02 -.869203181E+02 -.868932122E+02 -.868658563E+02 -.868382906E+02 -.868105562E+02 -.867826960E+02 -.867547561E+02 -.867267860E+02 -.866988400E+02 -.866709769E+02 -.866432612E+02 -.866157627E+02 -.865885567E+02 -.865617231E+02 -.865353463E+02 -.865095147E+02 -.864843197E+02 -.864598557E+02 -.864362191E+02 -.864135076E+02 -.863918197E+02 -.863712534E+02 -.863519052E+02 -.863338691E+02 -.863172355E+02 -.863020902E+02 -.862885128E+02 -.862765764E+02 -.862663464E+02 -.862578798E+02 -.862512240E+02 -.862464169E+02 -.862434858E+02 -.862424469E+02 -.862433056E+02 -.862460559E+02 -.862506808E+02 -.862571524E+02 -.862654321E+02 -.862754716E+02 -.862872133E+02 -.863005908E+02 -.863155305E+02 -.863319516E+02 -.863497679E+02 -.863688884E+02 -.863892185E+02 -.864106610E+02 -.864331172E+02 -.864564878E+02 -.864806741E+02 -.865055786E+02 -.865311061E+02 -.865571641E+02 -.865836637E+02 -.866105201E+02 -.866376531E+02 -.866649873E+02 -.866924524E+02 -.867199835E+02 -.867475209E+02 -.867750102E+02 -.868024018E+02 -.868296510E+02 -.868567170E+02 -.868835622E+02 -.869101517E+02 -.869364514E+02 -.869624268E+02 -.869880407E+02 -.870132509E+02 -.870380063E+02 -.870622430E+02 -.870858786E+02 -.871088052E+02 -.871308804E+02 -.871519153E+02 -.871716599E+02 -.871897835E+02 -.872058495E+02 -.872192830E+02 -.872293294E+02 -.872349994E+02 -.872349994E+02
 -.872267094E+02 -.872267094E+02 -.872205334E+02 -.872095864E+02 -.871949415E+02 -.871774157E+02 -.871576292E+02 -.871360524E+02 -.871130410E+02 -.870888639E+02 -.870637234E+02 -.870377713E+02 -.870111221E+02 -.869838627E+02 -.869560603E+02 -.869277690E+02 -.868990347E+02 -.868698983E+02 -.868403988E+02 -.868105754E+02 -.867804690E+02 -.867501237E+02 -.867195878E+02 -.866889150E+02 -.866581650E+02 -.866274043E+02 -.865967062E+02 -.865661508E+02 -.865358249E+02 -.865058220E+02 -.864762409E+02 -.864471865E+02 -.864187679E+02 -.863910987E+02 -.863642960E+02 -.863384789E+02 -.863137680E+02 -.862902841E+02 -.862681464E+02 -.862474715E+02 -.862283721E+02 -.862109550E+02 -.861953204E+02 -.861815603E+02 -.861697573E+02 -.861599832E+02 -.861522986E+02 -.861467514E+02 -.861433761E+02 -.861421936E+02 -.861432107E+02 -.861464200E+02 -.861517997E+02 -.861593145E+02 -.861689158E+02 -.861805425E+02 -.861941217E+02 -.862095701E+02 -.862267949E+02 -.862456950E+02 -.862661628E+02 -.862880848E+02 -.863113438E+02 -.863358197E+02 -.863613912E+02 -.863879369E+02 -.864153366E+02 -.864434724E+02 -.864722297E+02 -.865014979E+02 -.865311717E+02 -.865611512E+02 -.865913426E+02 -.866216586E+02 -.866520188E+02 -.866823495E+02 -.867125841E+02 -.867426624E+02 -.867725308E+02 -.868021416E+02 -.868314525E+02 -.868604255E+02 -.868890260E+02 -.869172214E+02 -.869449793E+02 -.869722654E+02 -.869990402E+02 -.870252561E+02 -.870508525E+02 -.870757499E+02 -.870998428E+02 -.871229901E+02 -.871450028E+02 -.871656287E+02 -.871845317E+02 -.872012662E+02 -.872152430E+02 -.872256861E+02 -.872315757E+02 -.872315757E+02
 -.872233963E+02 -.872233963E+02 -.872170031E+02 -.872056606E+02 -.871904706E+02 -.871722700E+02 -.871516917E+02 -.871292131E+02 -.871051931E+02 -.870798999E+02 -.870535329E+02 -.870262403E+02 -.869981324E+02 -.869692916E+02 -.869397810E+02 -.869096507E+02 -.868789424E+02 -.868476933E+02 -.868159392E+02 -.867837168E+02 -.867510657E+02 -.867180300E+02 -.866846603E+02 -.866510140E+02 -.866171563E+02 -.865831611E+02 -.865491111E+02 -.865150975E+02 -.864812203E+02 -.864475880E+02 -.864143172E+02 -.863815317E+02 -.863493627E+02 -.863179471E+02 -.862874271E+02 -.862579486E+02 -.862296599E+02 -.862027100E+02 -.861772471E+02 -.861534168E+02 -.861313599E+02 -.861112113E+02 -.860930974E+02 -.860771350E+02 -.860634289E+02 -.860520711E+02 -.860431388E+02 -.860366931E+02 -.860327786E+02 -.860314219E+02 -.860326319E+02 -.860363989E+02 -.860426954E+02 -.860514762E+02 -.860626793E+02 -.860762268E+02 -.860920260E+02 -.861099712E+02 -.861299447E+02 -.861518193E+02 -.861754592E+02 -.862007226E+02 -.862274631E+02 -.862555317E+02 -.862847786E+02 -.863150547E+02 -.863462133E+02 -.863781112E+02 -.864106103E+02 -.864435786E+02 -.864768909E+02 -.865104297E+02 -.865440856E+02 -.865777581E+02 -.866113552E+02 -.866447942E+02 -.866780010E+02 -.867109101E+02 -.867434642E+02 -.867756135E+02 -.868073150E+02 -.868385316E+02 -.868692307E+02 -.868993825E+02 -.869289586E+02 -.869579291E+02 -.869862597E+02 -.870139080E+02 -.870408189E+02 -.870669183E+02 -.870921055E+02 -.871162434E+02 -.871391460E+02 -.871605620E+02 -.871801542E+02 -.871974721E+02 -.872119176E+02 -.872226994E+02 -.872287749E+02 -.872287749E+02
 -.872208608E+02 -.872208608E+02 -.872142921E+02 -.872026277E+02 -.871869879E+02 -.871682209E+02 -.871469657E+02 -.871237015E+02 -.870987846E+02 -.870724787E+02 -.870449773E+02 -.870164221E+02 -.869869160E+02 -.869565343E+02 -.869253330E+02 -.868933548E+02 -.868606346E+02 -.868272032E+02 -.867930907E+02 -.867583295E+02 -.867229563E+02 -.866870142E+02 -.866505543E+02 -.866136368E+02 -.865763319E+02 -.865387205E+02 -.865008946E+02 -.864629574E+02 -.864250234E+02 -.863872186E+02 -.863496797E+02 -.863125539E+02 -.862759982E+02 -.862401782E+02 -.862052668E+02 -.861714430E+02 -.861388896E+02 -.861077918E+02 -.860783343E+02 -.860507000E+02 -.860250668E+02 -.860016053E+02 -.859804769E+02 -.859618307E+02 -.859458012E+02 -.859325065E+02 -.859220462E+02 -.859144993E+02 -.859099232E+02 -.859083527E+02 -.859097990E+02 -.859142500E+02 -.859216702E+02 -.859320013E+02 -.859451634E+02 -.859610563E+02 -.859795611E+02 -.860005423E+02 -.860238500E+02 -.860493220E+02 -.860767867E+02 -.861060651E+02 -.861369736E+02 -.861693264E+02 -.862029374E+02 -.862376229E+02 -.862732031E+02 -.863095040E+02 -.863463591E+02 -.863836102E+02 -.864211090E+02 -.864587175E+02 -.864963088E+02 -.865337672E+02 -.865709889E+02 -.866078815E+02 -.866443636E+02 -.866803652E+02 -.867158260E+02 -.867506958E+02 -.867849325E+02 -.868185016E+02 -.868513744E+02 -.868835265E+02 -.869149353E+02 -.869455780E+02 -.869754278E+02 -.870044504E+02 -.870325988E+02 -.870598071E+02 -.870859824E+02 -.871109951E+02 -.871346656E+02 -.871567479E+02 -.871769080E+02 -.871946963E+02 -.872095120E+02 -.872205566E+02 -.872267743E+02 -.872267743E+02
 -.872193195E+02 -.872193195E+02 -.872126307E+02 -.872007398E+02 -.871847739E+02 -.871655830E+02 -.871438040E+02 -.871199101E+02 -.870942499E+02 -.870670781E+02 -.870385780E+02 -.870088805E+02 -.869780775E+02 -.869462336E+02 -.869133935E+02 -.868795893E+02 -.868448455E+02 -.868091833E+02 -.867726243E+02 -.867351939E+02 -.866969235E+02 -.866578525E+02 -.866180308E+02 -.865775192E+02 -.865363914E+02 -.864947341E+02 -.864526485E+02 -.864102500E+02 -.863676692E+02 -.863250512E+02 -.862825563E+02 -.862403588E+02 -.861986466E+02 -.861576198E+02 -.861174893E+02 -.860784747E+02 -.860408026E+02 -.860047037E+02 -.859704102E+02 -.859381529E+02 -.859081580E+02 -.858806436E+02 -.858558166E+02 -.858338692E+02 -.858149756E+02 -.857992889E+02 -.857869386E+02 -.857780278E+02 -.857726316E+02 -.857707954E+02 -.857725341E+02 -.857778319E+02 -.857866426E+02 -.857988902E+02 -.858144707E+02 -.858332540E+02 -.858550861E+02 -.858797918E+02 -.859071781E+02 -.859370372E+02 -.859691501E+02 -.860032895E+02 -.860392238E+02 -.860767195E+02 -.861155450E+02 -.861554729E+02 -.861962823E+02 -.862377615E+02 -.862797091E+02 -.863219364E+02 -.863642677E+02 -.864065416E+02 -.864486116E+02 -.864903459E+02 -.865316282E+02 -.865723566E+02 -.866124437E+02 -.866518159E+02 -.866904123E+02 -.867281838E+02 -.867650920E+02 -.868011075E+02 -.868362086E+02 -.868703787E+02 -.869036047E+02 -.869358737E+02 -.869671696E+02 -.869974693E+02 -.870267374E+02 -.870549194E+02 -.870819344E+02 -.871076639E+02 -.871319391E+02 -.871545242E+02 -.871750940E+02 -.871932064E+02 -.872082658E+02 -.872194762E+02 -.872257801E+02 -.872257801E+02
 -.872190246E+02 -.872190246E+02 -.872122857E+02 -.872002897E+02 -.871841559E+02 -.871647242E+02 -.871426191E+02 -.871183004E+02 -.870921023E+02 -.870642642E+02 -.870349539E+02 -.870042869E+02 -.869723398E+02 -.869391613E+02 -.869047806E+02 -.868692149E+02 -.868324741E+02 -.867945660E+02 -.867554999E+02 -.867152902E+02 -.866739592E+02 -.866315392E+02 -.865880751E+02 -.865436256E+02 -.864982648E+02 -.864520837E+02 -.864051910E+02 -.863577143E+02 -.863098004E+02 -.862616159E+02 -.862133472E+02 -.861652000E+02 -.861173985E+02 -.860701844E+02 -.860238147E+02 -.859785601E+02 -.859347020E+02 -.858925293E+02 -.858523353E+02 -.858144134E+02 -.857790531E+02 -.857465352E+02 -.857171276E+02 -.856910802E+02 -.856686205E+02 -.856499493E+02 -.856352368E+02 -.856246189E+02 -.856181948E+02 -.856160246E+02 -.856181282E+02 -.856244850E+02 -.856350337E+02 -.856496746E+02 -.856682705E+02 -.856906507E+02 -.857166134E+02 -.857459301E+02 -.857783502E+02 -.858136048E+02 -.858514122E+02 -.858914818E+02 -.859335193E+02 -.859772304E+02 -.860223249E+02 -.860685204E+02 -.861155451E+02 -.861631410E+02 -.862110651E+02 -.862590923E+02 -.863070154E+02 -.863546470E+02 -.864018190E+02 -.864483832E+02 -.864942110E+02 -.865391926E+02 -.865832362E+02 -.866262673E+02 -.866682271E+02 -.867090713E+02 -.867487686E+02 -.867872985E+02 -.868246501E+02 -.868608188E+02 -.868958045E+02 -.869296084E+02 -.869622291E+02 -.869936587E+02 -.870238772E+02 -.870528462E+02 -.870805005E+02 -.871067376E+02 -.871314049E+02 -.871542820E+02 -.871750596E+02 -.871933108E+02 -.872084546E+02 -.872197089E+02 -.872260293E+02 -.872260293E+02
 -.872202645E+02 -.872202645E+02 -.872135615E+02 -.872016105E+02 -.871855066E+02 -.871660646E+02 -.871438851E+02 -.871194046E+02 -.870929351E+02 -.870646938E+02 -.870348272E+02 -.870034293E+02 -.869705553E+02 -.869362331E+02 -.869004716E+02 -.868632674E+02 -.868246111E+02 -.867844916E+02 -.867429008E+02 -.866998369E+02 -.866553077E+02 -.866093333E+02 -.865619485E+02 -.865132049E+02 -.864631732E+02 -.864119448E+02 -.863596335E+02 -.863063769E+02 -.862523378E+02 -.861977048E+02 -.861426927E+02 -.860875426E+02 -.860325212E+02 -.859779194E+02 -.859240509E+02 -.858712492E+02 -.858198649E+02 -.857702616E+02 -.857228116E+02 -.856778904E+02 -.856358711E+02 -.855971185E+02 -.855619824E+02 -.855307909E+02 -.855038445E+02 -.854814092E+02 -.854637115E+02 -.854509327E+02 -.854432054E+02 -.854406104E+02 -.854431744E+02 -.854508698E+02 -.854636150E+02 -.854812765E+02 -.855036721E+02 -.855305744E+02 -.855617164E+02 -.855967969E+02 -.856354868E+02 -.856774352E+02 -.857222767E+02 -.857696370E+02 -.858191396E+02 -.858704112E+02 -.859230870E+02 -.859768155E+02 -.860312616E+02 -.860861108E+02 -.861410707E+02 -.861958737E+02 -.862502773E+02 -.863040654E+02 -.863570480E+02 -.864090610E+02 -.864599653E+02 -.865096459E+02 -.865580103E+02 -.866049873E+02 -.866505248E+02 -.866945884E+02 -.867371587E+02 -.867782297E+02 -.868178061E+02 -.868559008E+02 -.868925318E+02 -.869277191E+02 -.869614811E+02 -.869938299E+02 -.870247658E+02 -.870542711E+02 -.870823015E+02 -.871087761E+02 -.871335639E+02 -.871564671E+02 -.871771996E+02 -.871953590E+02 -.872103900E+02 -.872215383E+02 -.872277892E+02 -.872277892E+02
 -.872233565E+02 -.872233565E+02 -.872167951E+02 -.872050756E+02 -.871892454E+02 -.871700782E+02 -.871481381E+02 -.871238274E+02 -.870974259E+02 -.870691209E+02 -.870390300E+02 -.870072193E+02 -.869737167E+02 -.869385231E+02 -.869016203E+02 -.868629787E+02 -.868225630E+02 -.867803369E+02 -.867362679E+02 -.866903310E+02 -.866425124E+02 -.865928124E+02 -.865412487E+02 -.864878588E+02 -.864327034E+02 -.863758681E+02 -.863174668E+02 -.862576431E+02 -.861965730E+02 -.861344659E+02 -.860715663E+02 -.860081538E+02 -.859445431E+02 -.858810835E+02 -.858181565E+02 -.857561737E+02 -.856955728E+02 -.856368131E+02 -.855803692E+02 -.855267249E+02 -.854763651E+02 -.854297675E+02 -.853873933E+02 -.853496785E+02 -.853170240E+02 -.852897869E+02 -.852682722E+02 -.852527253E+02 -.852433259E+02 -.852401836E+02 -.852433350E+02 -.852527427E+02 -.852682962E+02 -.852898149E+02 -.853170524E+02 -.853497029E+02 -.853874084E+02 -.854297669E+02 -.854763417E+02 -.855266706E+02 -.855802749E+02 -.856366688E+02 -.856953676E+02 -.857558954E+02 -.858177920E+02 -.858806184E+02 -.859439620E+02 -.860074398E+02 -.860707016E+02 -.861334312E+02 -.861953477E+02 -.862562054E+02 -.863157933E+02 -.863739342E+02 -.864304826E+02 -.864853236E+02 -.865383701E+02 -.865895606E+02 -.866388570E+02 -.866862414E+02 -.867317141E+02 -.867752904E+02 -.868169977E+02 -.868568727E+02 -.868949581E+02 -.869312993E+02 -.869659399E+02 -.869989177E+02 -.870302593E+02 -.870599730E+02 -.870880414E+02 -.871144110E+02 -.871389792E+02 -.871615784E+02 -.871819545E+02 -.871997398E+02 -.872144180E+02 -.872252783E+02 -.872313561E+02 -.872313561E+02
 -.872286528E+02 -.872286528E+02 -.872223606E+02 -.872110948E+02 -.871958329E+02 -.871772891E+02 -.871559739E+02 -.871322424E+02 -.871063325E+02 -.870783927E+02 -.870485037E+02 -.870166959E+02 -.869829630E+02 -.869472714E+02 -.869095695E+02 -.868697938E+02 -.868278753E+02 -.867837443E+02 -.867373354E+02 -.866885914E+02 -.866374671E+02 -.865839332E+02 -.865279801E+02 -.864696213E+02 -.864088970E+02 -.863458780E+02 -.862806690E+02 -.862134122E+02 -.861442903E+02 -.860735297E+02 -.860014025E+02 -.859282281E+02 -.858543743E+02 -.857802569E+02 -.857063387E+02 -.856331265E+02 -.855611672E+02 -.854910424E+02 -.854233605E+02 -.853587487E+02 -.852978420E+02 -.852412716E+02 -.851896526E+02 -.851435704E+02 -.851035672E+02 -.850701287E+02 -.850436717E+02 -.850245327E+02 -.850129594E+02 -.850091028E+02 -.850130135E+02 -.850246401E+02 -.850438305E+02 -.850703364E+02 -.851038202E+02 -.851438643E+02 -.851899819E+02 -.852416300E+02 -.852982224E+02 -.853591430E+02 -.854237596E+02 -.854914363E+02 -.855615450E+02 -.856334762E+02 -.857066473E+02 -.857805102E+02 -.858545569E+02 -.859283234E+02 -.860013928E+02 -.860733959E+02 -.861440119E+02 -.862129674E+02 -.862800346E+02 -.863450292E+02 -.864078074E+02 -.864682630E+02 -.865263238E+02 -.865819485E+02 -.866351225E+02 -.866858553E+02 -.867341762E+02 -.867801313E+02 -.868237798E+02 -.868651909E+02 -.869044400E+02 -.869416048E+02 -.869767616E+02 -.870099806E+02 -.870413207E+02 -.870708228E+02 -.870985027E+02 -.871243409E+02 -.871482708E+02 -.871701629E+02 -.871898052E+02 -.872068766E+02 -.872209142E+02 -.872312692E+02 -.872370504E+02 -.872370504E+02
 -.872365262E+02 -.872365262E+02 -.872306529E+02 -.872201066E+02 -.872057664E+02 -.871882632E+02 -.871680372E+02 -.871453835E+02 -.871204860E+02 -.870934437E+02 -.870642921E+02 -.870330185E+02 -.869995740E+02 -.869638833E+02 -.869258529E+02 -.868853771E+02 -.868423442E+02 -.867966416E+02 -.867481598E+02 -.866967979E+02 -.866424670E+02 -.865850950E+02 -.865246310E+02 -.864610499E+02 -.863943570E+02 -.863245932E+02 -.862518402E+02 -.861762252E+02 -.860979263E+02 -.860171770E+02 -.859342708E+02 -.858495640E+02 -.857634791E+02 -.856765057E+02 -.855892005E+02 -.855021853E+02 -.854161429E+02 -.853318107E+02 -.852499721E+02 -.851714446E+02 -.850970667E+02 -.850276808E+02 -.849641163E+02 -.849071692E+02 -.848575830E+02 -.848160280E+02 -.847830827E+02 -.847592168E+02 -.847447765E+02 -.847399740E+02 -.847448804E+02 -.847594237E+02 -.847833909E+02 -.848164347E+02 -.848580846E+02 -.849077612E+02 -.849647933E+02 -.850284365E+02 -.850978938E+02 -.851723352E+02 -.852509170E+02 -.853328003E+02 -.854171662E+02 -.855032306E+02 -.855902551E+02 -.856775557E+02 -.857645095E+02 -.858505587E+02 -.859352124E+02 -.860180471E+02 -.860987048E+02 -.861768909E+02 -.862523704E+02 -.863249637E+02 -.863945417E+02 -.864610214E+02 -.865243601E+02 -.865845512E+02 -.866416187E+02 -.866956127E+02 -.867466052E+02 -.867946852E+02 -.868399556E+02 -.868825281E+02 -.869225205E+02 -.869600520E+02 -.869952394E+02 -.870281929E+02 -.870590105E+02 -.870877729E+02 -.871145354E+02 -.871393202E+02 -.871621041E+02 -.871828050E+02 -.872012633E+02 -.872172179E+02 -.872302754E+02 -.872398697E+02 -.872452094E+02 -.872452094E+02
 -.872473618E+02 -.872473618E+02 -.872420831E+02 -.872325666E+02 -.872195611E+02 -.872035904E+02 -.871850056E+02 -.871640256E+02 -.871407677E+02 -.871152725E+02 -.870875208E+02 -.870574476E+02 -.870249538E+02 -.869899142E+02 -.869521849E+02 -.869116085E+02 -.868680205E+02 -.868212533E+02 -.867711412E+02 -.867175249E+02 -.866602562E+02 -.865992027E+02 -.865342537E+02 -.864653254E+02 -.863923671E+02 -.863153682E+02 -.862343654E+02 -.861494496E+02 -.860607740E+02 -.859685614E+02 -.858731114E+02 -.857748073E+02 -.856741213E+02 -.855716193E+02 -.854679625E+02 -.853639076E+02 -.852603040E+02 -.851580867E+02 -.850582666E+02 -.849619159E+02 -.848701498E+02 -.847841043E+02 -.847049107E+02 -.846336667E+02 -.845714069E+02 -.845190717E+02 -.844774786E+02 -.844472945E+02 -.844290132E+02 -.844229384E+02 -.844291719E+02 -.844476108E+02 -.844779507E+02 -.845196968E+02 -.845721812E+02 -.846345857E+02 -.847059687E+02 -.847852951E+02 -.848714660E+02 -.849633495E+02 -.850598088E+02 -.851597277E+02 -.852620332E+02 -.853657137E+02 -.854698330E+02 -.855735411E+02 -.856760800E+02 -.857767875E+02 -.858750967E+02 -.859705340E+02 -.860627151E+02 -.861513389E+02 -.862361813E+02 -.863170875E+02 -.863939648E+02 -.864667752E+02 -.865355274E+02 -.866002704E+02 -.866610867E+02 -.867180861E+02 -.867714001E+02 -.868211769E+02 -.868675765E+02 -.869107666E+02 -.869509182E+02 -.869882023E+02 -.870227850E+02 -.870548244E+02 -.870844656E+02 -.871118353E+02 -.871370362E+02 -.871601386E+02 -.871811712E+02 -.872001085E+02 -.872168546E+02 -.872312223E+02 -.872429056E+02 -.872514439E+02 -.872561754E+02 -.872561754E+02
 -.872615386E+02 -.872615386E+02 -.872570559E+02 -.872489257E+02 -.872377314E+02 -.872238629E+02 -.872075619E+02 -.871889552E+02 -.871680817E+02 -.871449119E+02 -.871193629E+02 -.870913101E+02 -.870605961E+02 -.870270375E+02 -.869904309E+02 -.869505579E+02 -.869071898E+02 -.868600911E+02 -.868090250E+02 -.867537569E+02 -.866940596E+02 -.866297189E+02 -.865605397E+02 -.864863524E+02 -.864070213E+02 -.863224534E+02 -.862326076E+02 -.861375052E+02 -.860372415E+02 -.859319972E+02 -.858220497E+02 -.857077853E+02 -.855897093E+02 -.854684556E+02 -.853447933E+02 -.852196310E+02 -.850940163E+02 -.849691310E+02 -.848462807E+02 -.847268774E+02 -.846124157E+02 -.845044427E+02 -.844045210E+02 -.843141866E+02 -.842349032E+02 -.841680145E+02 -.841146978E+02 -.840759200E+02 -.840524009E+02 -.840445841E+02 -.840526192E+02 -.840763556E+02 -.841153486E+02 -.841688775E+02 -.842359744E+02 -.843154612E+02 -.844059931E+02 -.845061058E+02 -.846142623E+02 -.847288993E+02 -.848484692E+02 -.849714764E+02 -.850965083E+02 -.852222588E+02 -.853475452E+02 -.854713189E+02 -.855926707E+02 -.857108304E+02 -.858251634E+02 -.859351631E+02 -.860404422E+02 -.861407220E+02 -.862358206E+02 -.863256413E+02 -.864101611E+02 -.864894192E+02 -.865635073E+02 -.866325592E+02 -.866967426E+02 -.867562515E+02 -.868112989E+02 -.868621112E+02 -.869089229E+02 -.869519720E+02 -.869914959E+02 -.870277275E+02 -.870608923E+02 -.870912043E+02 -.871188626E+02 -.871440473E+02 -.871669144E+02 -.871875899E+02 -.872061619E+02 -.872226706E+02 -.872370954E+02 -.872493374E+02 -.872591970E+02 -.872663440E+02 -.872702783E+02 -.872702783E+02
 -.872794091E+02 -.872794091E+02 -.872759473E+02 -.872696027E+02 -.872607565E+02 -.872496371E+02 -.872363544E+02 -.872209274E+02 -.872033038E+02 -.871833746E+02 -.871609849E+02 -.871359431E+02 -.871080262E+02 -.870769855E+02 -.870425503E+02 -.870044314E+02 -.869623242E+02 -.869159125E+02 -.868648717E+02 -.868088726E+02 -.867475863E+02 -.866806900E+02 -.866078733E+02 -.865288463E+02 -.864433491E+02 -.863511626E+02 -.862521213E+02 -.861461272E+02 -.860331662E+02 -.859133244E+02 -.857868073E+02 -.856539580E+02 -.855152760E+02 -.853714350E+02 -.852232984E+02 -.850719312E+02 -.849186065E+02 -.847648060E+02 -.846122115E+02 -.844626864E+02 -.843182467E+02 -.841810200E+02 -.840531929E+02 -.839369485E+02 -.838343956E+02 -.837474932E+02 -.836779741E+02 -.836272735E+02 -.835964657E+02 -.835862159E+02 -.835967488E+02 -.836278384E+02 -.836788186E+02 -.837486138E+02 -.838357879E+02 -.839386071E+02 -.840551114E+02 -.841831913E+02 -.843206630E+02 -.844653392E+02 -.846150919E+02 -.847679045E+02 -.849219130E+02 -.850754353E+02 -.852269892E+02 -.853753008E+02 -.855193047E+02 -.856581368E+02 -.857911226E+02 -.859177618E+02 -.860377103E+02 -.861507618E+02 -.862568286E+02 -.863559240E+02 -.864481441E+02 -.865336531E+02 -.866126682E+02 -.866854476E+02 -.867522792E+02 -.868134717E+02 -.868693465E+02 -.869202309E+02 -.869664531E+02 -.870083375E+02 -.870462010E+02 -.870803500E+02 -.871110779E+02 -.871386623E+02 -.871633627E+02 -.871854183E+02 -.872050441E+02 -.872224275E+02 -.872377230E+02 -.872510451E+02 -.872624595E+02 -.872719704E+02 -.872795040E+02 -.872848862E+02 -.872878137E+02 -.872878137E+02
 -.873012605E+02 -.873012605E+02 -.872990653E+02 -.872949460E+02 -.872890415E+02 -.872813886E+02 -.872719456E+02 -.872606079E+02 -.872472202E+02 -.872315853E+02 -.872134703E+02 -.871926106E+02 -.871687130E+02 -.871414581E+02 -.871105012E+02 -.870754745E+02 -.870359881E+02 -.869916315E+02 -.869419761E+02 -.868865777E+02 -.868249805E+02 -.867567222E+02 -.866813404E+02 -.865983815E+02 -.865074105E+02 -.864080247E+02 -.862998688E+02 -.861826536E+02 -.860561775E+02 -.859203504E+02 -.857752217E+02 -.856210090E+02 -.854581295E+02 -.852872313E+02 -.851092236E+02 -.849253034E+02 -.847369768E+02 -.845460714E+02 -.843547364E+02 -.841654279E+02 -.839808768E+02 -.838040355E+02 -.836380044E+02 -.834859390E+02 -.833509383E+02 -.832359230E+02 -.831435084E+02 -.830758809E+02 -.830346899E+02 -.830209614E+02 -.830350431E+02 -.830765858E+02 -.831445620E+02 -.832373214E+02 -.833526760E+02 -.834880096E+02 -.836404007E+02 -.838067493E+02 -.839838996E+02 -.841687505E+02 -.843583494E+02 -.845499653E+02 -.847411417E+02 -.849297292E+02 -.851139003E+02 -.852921486E+02 -.854632768E+02 -.856263753E+02 -.857807956E+02 -.859261200E+02 -.860621301E+02 -.861887760E+02 -.863061466E+02 -.864144426E+02 -.865139517E+02 -.866050279E+02 -.866880723E+02 -.867635178E+02 -.868318163E+02 -.868934280E+02 -.869488132E+02 -.869984256E+02 -.870427073E+02 -.870820855E+02 -.871169692E+02 -.871477480E+02 -.871747905E+02 -.871984436E+02 -.872190318E+02 -.872368568E+02 -.872521965E+02 -.872653036E+02 -.872764043E+02 -.872856946E+02 -.872933364E+02 -.872994508E+02 -.873041092E+02 -.873073206E+02 -.873090139E+02 -.873090139E+02
 -.873272816E+02 -.873272816E+02 -.873266153E+02 -.873251906E+02 -.873228647E+02 -.873194553E+02 -.873147477E+02 -.873084993E+02 -.873004425E+02 -.872902863E+02 -.872777154E+02 -.872623899E+02 -.872439448E+02 -.872219877E+02 -.871960976E+02 -.871658237E+02 -.871306834E+02 -.870901623E+02 -.870437137E+02 -.869907591E+02 -.869306904E+02 -.868628731E+02 -.867866518E+02 -.867013576E+02 -.866063188E+02 -.865008747E+02 -.863843935E+02 -.862562944E+02 -.861160753E+02 -.859633456E+02 -.857978642E+02 -.856195841E+02 -.854287006E+02 -.852257043E+02 -.850114357E+02 -.847871382E+02 -.845545070E+02 -.843157277E+02 -.840734996E+02 -.838310370E+02 -.835920415E+02 -.833606409E+02 -.831412894E+02 -.829386291E+02 -.827573155E+02 -.826018148E+02 -.824761862E+02 -.823838646E+02 -.823274644E+02 -.823086218E+02 -.823278934E+02 -.823847208E+02 -.824774657E+02 -.826035121E+02 -.827594237E+02 -.829411401E+02 -.831441941E+02 -.833639295E+02 -.835957040E+02 -.838350630E+02 -.840778790E+02 -.843204503E+02 -.845595631E+02 -.847925184E+02 -.850171308E+02 -.852317054E+02 -.854349990E+02 -.856261713E+02 -.858047315E+02 -.859704843E+02 -.861234763E+02 -.862639482E+02 -.863922900E+02 -.865090030E+02 -.866146669E+02 -.867099122E+02 -.867953981E+02 -.868717947E+02 -.869397686E+02 -.869999730E+02 -.870530399E+02 -.870995746E+02 -.871401525E+02 -.871753173E+02 -.872055801E+02 -.872314200E+02 -.872532849E+02 -.872715931E+02 -.872867350E+02 -.872990752E+02 -.873089549E+02 -.873166936E+02 -.873225916E+02 -.873269313E+02 -.873299789E+02 -.873319849E+02 -.873331844E+02 -.873337949E+02 -.873340142E+02 -.873340142E+02
 -.873575169E+02 -.873575169E+02 -.873586495E+02 -.873604057E+02 -.873623225E+02 -.873639707E+02 -.873649444E+02 -.873648518E+02 -.873633068E+02 -.873599210E+02 -.873542972E+02 -.873460228E+02 -.873346634E+02 -.873197573E+02 -.873008098E+02 -.872772883E+02 -.872486173E+02 -.872141745E+02 -.871732864E+02 -.871252266E+02 -.870692131E+02 -.870044089E+02 -.869299239E+02 -.868448191E+02 -.867481150E+02 -.866388037E+02 -.865158667E+02 -.863782988E+02 -.862251404E+02 -.860555175E+02 -.858686933E+02 -.856641295E+02 -.854415592E+02 -.852010704E+02 -.849431986E+02 -.846690251E+02 -.843802762E+02 -.840794145E+02 -.837697144E+02 -.834553074E+02 -.831411846E+02 -.828331424E+02 -.825376582E+02 -.822616910E+02 -.820124051E+02 -.817968291E+02 -.816214706E+02 -.814919194E+02 -.814124779E+02 -.813858591E+02 -.814129895E+02 -.814929398E+02 -.816229944E+02 -.817988486E+02 -.820149106E+02 -.822646714E+02 -.825411014E+02 -.828370358E+02 -.831455156E+02 -.834600637E+02 -.837748844E+02 -.840849873E+02 -.843862420E+02 -.846753749E+02 -.849499244E+02 -.852081652E+02 -.854490168E+02 -.856719442E+02 -.858768600E+02 -.860640315E+02 -.862339970E+02 -.863874935E+02 -.865253944E+02 -.866486591E+02 -.867582920E+02 -.868553106E+02 -.869407214E+02 -.870155023E+02 -.870805902E+02 -.871368727E+02 -.871851840E+02 -.872263022E+02 -.872609501E+02 -.872897960E+02 -.873134568E+02 -.873325017E+02 -.873474559E+02 -.873588056E+02 -.873670028E+02 -.873724708E+02 -.873756101E+02 -.873768043E+02 -.873764268E+02 -.873748481E+02 -.873724440E+02 -.873696045E+02 -.873667441E+02 -.873643136E+02 -.873628144E+02 -.873628144E+02
 -.873918211E+02 -.873918211E+02 -.873950196E+02 -.874004400E+02 -.874072629E+02 -.874147883E+02 -.874224043E+02 -.874295617E+02 -.874357534E+02 -.874404961E+02 -.874433159E+02 -.874437348E+02 -.874412587E+02 -.874353670E+02 -.874255021E+02 -.874110599E+02 -.873913805E+02 -.873657398E+02 -.873333405E+02 -.872933046E+02 -.872446658E+02 -.871863637E+02 -.871172390E+02 -.870360317E+02 -.869413820E+02 -.868318366E+02 -.867058607E+02 -.865618582E+02 -.863982035E+02 -.862132850E+02 -.860055661E+02 -.857736639E+02 -.855164511E+02 -.852331793E+02 -.849236281E+02 -.845882742E+02 -.842284784E+02 -.838466783E+02 -.834465726E+02 -.830332733E+02 -.826134000E+02 -.821950822E+02 -.817878384E+02 -.814023061E+02 -.810498097E+02 -.807417765E+02 -.804890357E+02 -.803010629E+02 -.801852529E+02 -.801463122E+02 -.801858554E+02 -.803022637E+02 -.804908266E+02 -.807441458E+02 -.810527432E+02 -.814057877E+02 -.817918509E+02 -.821996083E+02 -.826184232E+02 -.830387781E+02 -.834525452E+02 -.838531067E+02 -.842353524E+02 -.845955858E+02 -.849313709E+02 -.852413487E+02 -.855250438E+02 -.857826784E+02 -.860150015E+02 -.862231418E+02 -.864084824E+02 -.865725606E+02 -.867169880E+02 -.868433904E+02 -.869533631E+02 -.870484405E+02 -.871300747E+02 -.871996239E+02 -.872583462E+02 -.873073982E+02 -.873478370E+02 -.873806245E+02 -.874066336E+02 -.874266550E+02 -.874414051E+02 -.874515337E+02 -.874576329E+02 -.874602455E+02 -.874598738E+02 -.874569892E+02 -.874520420E+02 -.874454720E+02 -.874377204E+02 -.874292437E+02 -.874205287E+02 -.874121112E+02 -.874045983E+02 -.873986954E+02 -.873952392E+02 -.873952392E+02
 -.874298144E+02 -.874298144E+02 -.874353286E+02 -.874448668E+02 -.874572228E+02 -.874714067E+02 -.874865902E+02 -.875020639E+02 -.875172020E+02 -.875314339E+02 -.875442201E+02 -.875550316E+02 -.875633318E+02 -.875685600E+02 -.875701163E+02 -.875673468E+02 -.875595295E+02 -.875458594E+02 -.875254342E+02 -.874972396E+02 -.874601335E+02 -.874128309E+02 -.873538888E+02 -.872816921E+02 -.871944412E+02 -.870901439E+02 -.869666119E+02 -.868214671E+02 -.866521593E+02 -.864560015E+02 -.862302278E+02 -.859720812E+02 -.856789381E+02 -.853484770E+02 -.849788990E+02 -.845692022E+02 -.841195112E+02 -.836314522E+02 -.831085549E+02 -.825566442E+02 -.819841705E+02 -.814024076E+02 -.808254378E+02 -.802698452E+02 -.797540628E+02 -.792973622E+02 -.789185383E+02 -.786344116E+02 -.784583296E+02 -.783988827E+02 -.784590343E+02 -.786358142E+02 -.789206260E+02 -.793001168E+02 -.797574622E+02 -.802738651E+02 -.808300530E+02 -.814075933E+02 -.819899038E+02 -.825629051E+02 -.831153264E+02 -.836387208E+02 -.841272667E+02 -.845774380E+02 -.849876111E+02 -.853576643E+02 -.856886017E+02 -.859822246E+02 -.862408558E+02 -.864671208E+02 -.866637776E+02 -.868335930E+02 -.869792547E+02 -.871033131E+02 -.872081463E+02 -.872959422E+02 -.873686920E+02 -.874281941E+02 -.874760615E+02 -.875137344E+02 -.875424942E+02 -.875634778E+02 -.875776934E+02 -.875860349E+02 -.875892967E+02 -.875881876E+02 -.875833442E+02 -.875753446E+02 -.875647218E+02 -.875519770E+02 -.875375945E+02 -.875220568E+02 -.875058628E+02 -.874895476E+02 -.874737064E+02 -.874590233E+02 -.874463067E+02 -.874365326E+02 -.874309001E+02 -.874309001E+02
 -.874708449E+02 -.874708449E+02 -.874788887E+02 -.874929362E+02 -.875113715E+02 -.875329021E+02 -.875564789E+02 -.875812346E+02 -.876064332E+02 -.876314293E+02 -.876556353E+02 -.876784922E+02 -.876994458E+02 -.877179239E+02 -.877333162E+02 -.877449541E+02 -.877520906E+02 -.877538804E+02 -.877493572E+02 -.877374108E+02 -.877167611E+02 -.876859301E+02 -.876432116E+02 -.875866374E+02 -.875139437E+02 -.874225350E+02 -.873094506E+02 -.871713363E+02 -.870044250E+02 -.868045357E+02 -.865670985E+02 -.862872198E+02 -.859598036E+02 -.855797467E+02 -.851422302E+02 -.846431273E+02 -.840795444E+02 -.834505044E+02 -.827577592E+02 -.820066876E+02 -.812071903E+02 -.803744355E+02 -.795292605E+02 -.786980126E+02 -.779116404E+02 -.772039393E+02 -.766090125E+02 -.761581881E+02 -.758768043E+02 -.757813729E+02 -.758776268E+02 -.761598225E+02 -.766114382E+02 -.772071276E+02 -.779155566E+02 -.787026189E+02 -.795345184E+02 -.803803088E+02 -.812136465E+02 -.820136997E+02 -.827653064E+02 -.834585718E+02 -.840881227E+02 -.846522122E+02 -.851518221E+02 -.855898494E+02 -.859704245E+02 -.862983689E+02 -.865787883E+02 -.868167809E+02 -.870172419E+02 -.871847424E+02 -.873234646E+02 -.874371759E+02 -.875292310E+02 -.876025902E+02 -.876598482E+02 -.877032679E+02 -.877348151E+02 -.877561932E+02 -.877688762E+02 -.877741385E+02 -.877730828E+02 -.877666651E+02 -.877557180E+02 -.877409710E+02 -.877230702E+02 -.877025969E+02 -.876800853E+02 -.876560410E+02 -.876309594E+02 -.876053472E+02 -.875797451E+02 -.875547555E+02 -.875310744E+02 -.875095319E+02 -.874911408E+02 -.874771586E+02 -.874691659E+02 -.874691659E+02
 -.875139646E+02 -.875139646E+02 -.875246957E+02 -.875435448E+02 -.875684736E+02 -.875978819E+02 -.876305027E+02 -.876653188E+02 -.877014968E+02 -.877383348E+02 -.877752190E+02 -.878115878E+02 -.878469009E+02 -.878806117E+02 -.879121413E+02 -.879408545E+02 -.879660338E+02 -.879868531E+02 -.880023482E+02 -.880113842E+02 -.880126179E+02 -.880044537E+02 -.879849934E+02 -.879519767E+02 -.879027130E+02 -.878340033E+02 -.877420536E+02 -.876223802E+02 -.874697134E+02 -.872779077E+02 -.870398705E+02 -.867475333E+02 -.863918910E+02 -.859631523E+02 -.854510472E+02 -.848453533E+02 -.841367032E+02 -.833177385E+02 -.823846509E+02 -.813390984E+02 -.801903759E+02 -.789575614E+02 -.776711772E+02 -.763737828E+02 -.751189255E+02 -.739680884E+02 -.729856599E+02 -.722324255E+02 -.717585139E+02 -.715970098E+02 -.717594744E+02 -.722343301E+02 -.729884772E+02 -.739717738E+02 -.751234252E+02 -.763790379E+02 -.776771286E+02 -.789641544E+02 -.801975637E+02 -.813468442E+02 -.823929290E+02 -.833265331E+02 -.841460076E+02 -.848551683E+02 -.854613795E+02 -.859740137E+02 -.864032976E+02 -.867595045E+02 -.870524289E+02 -.872910783E+02 -.874835233E+02 -.876368580E+02 -.877572292E+02 -.878499071E+02 -.879193755E+02 -.879694284E+02 -.880032641E+02 -.880235716E+02 -.880326093E+02 -.880322723E+02 -.880241515E+02 -.880095840E+02 -.879896961E+02 -.879654402E+02 -.879376264E+02 -.879069513E+02 -.878740224E+02 -.878393815E+02 -.878035271E+02 -.877669363E+02 -.877300886E+02 -.876934905E+02 -.876577053E+02 -.876233866E+02 -.875913202E+02 -.875624742E+02 -.875380635E+02 -.875196302E+02 -.875091462E+02 -.875091462E+02
 -.875579292E+02 -.875579292E+02 -.875714284E+02 -.875952338E+02 -.876268838E+02 -.876644761E+02 -.877065345E+02 -.877519049E+02 -.877996741E+02 -.878491044E+02 -.878995817E+02 -.879505716E+02 -.880015837E+02 -.880521384E+02 -.881017377E+02 -.881498367E+02 -.881958135E+02 -.882389379E+02 -.882783357E+02 -.883129473E+02 -.883414782E+02 -.883623386E+02 -.883735700E+02 -.883727539E+02 -.883568994E+02 -.883223047E+02 -.882643892E+02 -.881774912E+02 -.880546325E+02 -.878872534E+02 -.876649306E+02 -.873751076E+02 -.870028805E+02 -.865309131E+02 -.859395782E+02 -.852074599E+02 -.843123846E+02 -.832331857E+02 -.819524304E+02 -.804602788E+02 -.787594220E+02 -.768705997E+02 -.748375992E+02 -.727301628E+02 -.706432065E+02 -.686913507E+02 -.669987987E+02 -.656856798E+02 -.648528453E+02 -.645676988E+02 -.648539590E+02 -.656878855E+02 -.670020532E+02 -.686955918E+02 -.706483560E+02 -.727361327E+02 -.748442993E+02 -.768779464E+02 -.787673454E+02 -.804687272E+02 -.819613713E+02 -.832426035E+02 -.843222780E+02 -.852178381E+02 -.859504581E+02 -.865423181E+02 -.870148392E+02 -.873876525E+02 -.876780982E+02 -.879010825E+02 -.880691643E+02 -.881927677E+02 -.882804536E+02 -.883392003E+02 -.883746692E+02 -.883914405E+02 -.883932149E+02 -.883829816E+02 -.883631568E+02 -.883356957E+02 -.883021830E+02 -.882639066E+02 -.882219161E+02 -.881770726E+02 -.881300877E+02 -.880815585E+02 -.880319970E+02 -.879818567E+02 -.879315583E+02 -.878815150E+02 -.878321591E+02 -.877839714E+02 -.877375155E+02 -.876934784E+02 -.876527199E+02 -.876163350E+02 -.875857317E+02 -.875627314E+02 -.875496965E+02 -.875496965E+02
 -.876012303E+02 -.876012303E+02 -.876174814E+02 -.876462233E+02 -.876845851E+02 -.877303767E+02 -.877819282E+02 -.878379662E+02 -.878975166E+02 -.879598280E+02 -.880243109E+02 -.880904881E+02 -.881579534E+02 -.882263356E+02 -.882952662E+02 -.883643488E+02 -.884331262E+02 -.885010469E+02 -.885674248E+02 -.886313919E+02 -.886918392E+02 -.887473424E+02 -.887960653E+02 -.888356358E+02 -.888629829E+02 -.888741244E+02 -.888638903E+02 -.888255663E+02 -.887504412E+02 -.886272443E+02 -.884414713E+02 -.881746176E+02 -.878033755E+02 -.872989086E+02 -.866263876E+02 -.857450515E+02 -.846091539E+02 -.831702990E+02 -.813818828E+02 -.792064742E+02 -.766265586E+02 -.736577437E+02 -.703615654E+02 -.668535884E+02 -.633029760E+02 -.599221058E+02 -.569472720E+02 -.546125794E+02 -.531195062E+02 -.526058262E+02 -.531207591E+02 -.546150626E+02 -.569509396E+02 -.599268868E+02 -.633087744E+02 -.668602865E+02 -.703690334E+02 -.736658544E+02 -.766352036E+02 -.792155750E+02 -.813913941E+02 -.831802053E+02 -.846194616E+02 -.857557820E+02 -.866375726E+02 -.873105877E+02 -.878155951E+02 -.881874293E+02 -.884549304E+02 -.886414086E+02 -.887653694E+02 -.888413172E+02 -.888805222E+02 -.888916945E+02 -.888815473E+02 -.888552490E+02 -.888167804E+02 -.887692102E+02 -.887149080E+02 -.886557059E+02 -.885930233E+02 -.885279614E+02 -.884613778E+02 -.883939437E+02 -.883261900E+02 -.882585455E+02 -.881913685E+02 -.881249758E+02 -.880596697E+02 -.879957649E+02 -.879336175E+02 -.878736577E+02 -.878164281E+02 -.877626298E+02 -.877131801E+02 -.876692851E+02 -.876325318E+02 -.876050068E+02 -.875894491E+02 -.875894491E+02
 -.876421617E+02 -.876421617E+02 -.876610358E+02 -.876944911E+02 -.877392760E+02 -.877929366E+02 -.878536307E+02 -.879199854E+02 -.879909846E+02 -.880658829E+02 -.881441368E+02 -.882253498E+02 -.883092277E+02 -.883955403E+02 -.884840884E+02 -.885746717E+02 -.886670568E+02 -.887609430E+02 -.888559212E+02 -.889514243E+02 -.890466637E+02 -.891405446E+02 -.892315539E+02 -.893176058E+02 -.893958315E+02 -.894622892E+02 -.895115645E+02 -.895362236E+02 -.895260695E+02 -.894671462E+02 -.893404383E+02 -.891202319E+02 -.887721654E+02 -.882511135E+02 -.874992272E+02 -.864446474E+02 -.850015856E+02 -.830727449E+02 -.805558531E+02 -.773571054E+02 -.734135942E+02 -.687224652E+02 -.633681697E+02 -.575369197E+02 -.515140543E+02 -.456687346E+02 -.404292062E+02 -.362448727E+02 -.335303420E+02 -.325882394E+02 -.335316837E+02 -.362475368E+02 -.404331528E+02 -.456739010E+02 -.515203490E+02 -.575442163E+02 -.633763086E+02 -.687312685E+02 -.734228939E+02 -.773667733E+02 -.805658161E+02 -.830829808E+02 -.850121083E+02 -.864554925E+02 -.875104448E+02 -.882627653E+02 -.887843228E+02 -.891329735E+02 -.893538456E+02 -.894813012E+02 -.895410522E+02 -.895521114E+02 -.895284314E+02 -.894802064E+02 -.894148673E+02 -.893378258E+02 -.892530213E+02 -.891633200E+02 -.890708043E+02 -.889769836E+02 -.888829467E+02 -.887894745E+02 -.886971226E+02 -.886062839E+02 -.885172368E+02 -.884301831E+02 -.883452802E+02 -.882626693E+02 -.881825020E+02 -.881049679E+02 -.880303243E+02 -.879589311E+02 -.878912918E+02 -.878281048E+02 -.877703283E+02 -.877192616E+02 -.876766511E+02 -.876448259E+02 -.876268743E+02 -.876268743E+02
 -.876789214E+02 -.876789214E+02 -.877001684E+02 -.877378940E+02 -.877885088E+02 -.878493287E+02 -.879183657E+02 -.879941672E+02 -.880756924E+02 -.881622162E+02 -.882532543E+02 -.883485046E+02 -.884477994E+02 -.885510671E+02 -.886582985E+02 -.887695160E+02 -.888847443E+02 -.890039774E+02 -.891271406E+02 -.892540428E+02 -.893843131E+02 -.895173143E+02 -.896520209E+02 -.897868472E+02 -.899193987E+02 -.900461153E+02 -.901617546E+02 -.902586453E+02 -.903256160E+02 -.903464681E+02 -.902978370E+02 -.901462710E+02 -.898444094E+02 -.893263249E+02 -.885025048E+02 -.872555326E+02 -.854378759E+02 -.828732447E+02 -.793648824E+02 -.747184968E+02 -.687857800E+02 -.615193755E+02 -.530134808E+02 -.435150221E+02 -.334254151E+02 -.233199229E+02 -.139555982E+02 -.621957372E+01 -.104820487E+01 0.783146609E+00 -.104958091E+01 -.622231022E+01 -.139596640E+02 -.233252709E+02 -.334319707E+02 -.435226650E+02 -.530220556E+02 -.615286794E+02 -.687955844E+02 -.747285996E+02 -.793751563E+02 -.828836456E+02 -.854484191E+02 -.872662663E+02 -.885134991E+02 -.893376703E+02 -.898562127E+02 -.901586460E+02 -.903108974E+02 -.903603226E+02 -.903403663E+02 -.902743864E+02 -.901785750E+02 -.900640984E+02 -.899386231E+02 -.898073879E+02 -.896739496E+02 -.895406992E+02 -.894092193E+02 -.892805307E+02 -.891552648E+02 -.890337841E+02 -.889162678E+02 -.888027734E+02 -.886932826E+02 -.885877368E+02 -.884860667E+02 -.883882173E+02 -.882941737E+02 -.882039872E+02 -.881178047E+02 -.880359046E+02 -.879587405E+02 -.878869957E+02 -.878216542E+02 -.877640901E+02 -.877161851E+02 -.876804797E+02 -.876603709E+02 -.876603709E+02
 -.877097434E+02 -.877097434E+02 -.877329922E+02 -.877743239E+02 -.878298695E+02 -.878967563E+02 -.879728796E+02 -.880567276E+02 -.881472472E+02 -.882437408E+02 -.883457868E+02 -.884531770E+02 -.885658688E+02 -.886839455E+02 -.888075843E+02 -.889370282E+02 -.890725588E+02 -.892144683E+02 -.893630259E+02 -.895184351E+02 -.896807757E+02 -.898499209E+02 -.900254159E+02 -.902062984E+02 -.903908294E+02 -.905760884E+02 -.907573625E+02 -.909272243E+02 -.910741458E+02 -.911804249E+02 -.912191211E+02 -.911496022E+02 -.909112630E+02 -.904151120E+02 -.895335735E+02 -.880903654E+02 -.858537390E+02 -.825350379E+02 -.777966119E+02 -.712865998E+02 -.627116549E+02 -.519129415E+02 -.388905723E+02 -.238073236E+02 -.705718791E+01 0.106619051E+02 0.281421450E+02 0.435578453E+02 0.545361155E+02 0.586390684E+02 0.545347201E+02 0.435550712E+02 0.281380260E+02 0.106564932E+02 -.706382146E+01 -.238150869E+02 -.388993314E+02 -.519224991E+02 -.627217583E+02 -.712969764E+02 -.778070582E+02 -.825454684E+02 -.858641604E+02 -.881008332E+02 -.895441793E+02 -.904259841E+02 -.909225512E+02 -.911614586E+02 -.912316886E+02 -.911938342E+02 -.910885155E+02 -.909426630E+02 -.907739703E+02 -.905939586E+02 -.904100495E+02 -.902269512E+02 -.900475802E+02 -.898736716E+02 -.897061839E+02 -.895455671E+02 -.893919419E+02 -.892452196E+02 -.891051843E+02 -.889715486E+02 -.888439949E+02 -.887222054E+02 -.886058870E+02 -.884947935E+02 -.883887481E+02 -.882876675E+02 -.881915911E+02 -.881007165E+02 -.880154446E+02 -.879364374E+02 -.878646928E+02 -.878016416E+02 -.877492735E+02 -.877103020E+02 -.876883793E+02 -.876883793E+02
 -.877330431E+02 -.877330431E+02 -.877578123E+02 -.878018850E+02 -.878611827E+02 -.879326927E+02 -.880142254E+02 -.881042286E+02 -.882016450E+02 -.883058040E+02 -.884163384E+02 -.885331204E+02 -.886562122E+02 -.887858276E+02 -.889223007E+02 -.890660610E+02 -.892176091E+02 -.893774933E+02 -.895462820E+02 -.897245273E+02 -.899127149E+02 -.901111887E+02 -.903200365E+02 -.905389135E+02 -.907667672E+02 -.910014074E+02 -.912388316E+02 -.914721707E+02 -.916900423E+02 -.918740003E+02 -.919946195E+02 -.920055715E+02 -.918348355E+02 -.913720966E+02 -.904519081E+02 -.888346992E+02 -.861922502E+02 -.821015063E+02 -.760474093E+02 -.674660292E+02 -.558392388E+02 -.407492130E+02 -.218331963E+02 0.121203464E+01 0.285521308E+02 0.598398493E+02 0.937224571E+02 0.127087238E+03 0.154130227E+03 0.166010425E+03 0.154128822E+03 0.127084446E+03 0.937183142E+02 0.598344097E+02 0.285454692E+02 0.120424776E+01 -.218419874E+02 -.407588448E+02 -.558494629E+02 -.674765379E+02 -.760579267E+02 -.821118945E+02 -.862024999E+02 -.888448690E+02 -.904621137E+02 -.913825091E+02 -.918456450E+02 -.920169574E+02 -.920067419E+02 -.918870013E+02 -.917040505E+02 -.914873034E+02 -.912551978E+02 -.910191086E+02 -.907858989E+02 -.905595656E+02 -.903422943E+02 -.901351329E+02 -.899384217E+02 -.897520678E+02 -.895757206E+02 -.894088854E+02 -.892509969E+02 -.891014680E+02 -.889597239E+02 -.888252259E+02 -.886974924E+02 -.885761164E+02 -.884607857E+02 -.883513047E+02 -.882476225E+02 -.881498682E+02 -.880583970E+02 -.879738494E+02 -.878972298E+02 -.878300079E+02 -.877742522E+02 -.877328043E+02 -.877095075E+02 -.877095075E+02
 -.877475620E+02 -.877475620E+02 -.877732815E+02 -.878190687E+02 -.878807147E+02 -.879551210E+02 -.880400467E+02 -.881339160E+02 -.882356711E+02 -.883446609E+02 -.884605554E+02 -.885832805E+02 -.887129682E+02 -.888499193E+02 -.889945726E+02 -.891474823E+02 -.893092964E+02 -.894807366E+02 -.896625756E+02 -.898556066E+02 -.900605994E+02 -.902782338E+02 -.905089931E+02 -.907529957E+02 -.910097225E+02 -.912775794E+02 -.915531902E+02 -.918302604E+02 -.920977595E+02 -.923370364E+02 -.925172938E+02 -.925885845E+02 -.924711447E+02 -.920395117E+02 -.910999633E+02 -.893624865E+02 -.864166878E+02 -.817195921E+02 -.745887281E+02 -.642425074E+02 -.498883050E+02 -.306926212E+02 -.561398121E+01 0.267665186E+02 0.681898630E+02 0.120527031E+03 0.185197110E+03 0.261379215E+03 0.341022338E+03 0.395528299E+03 0.341020930E+03 0.261376417E+03 0.185192959E+03 0.120521583E+03 0.681831949E+02 0.267587289E+02 -.562277037E+01 -.307022622E+02 -.498985578E+02 -.642530625E+02 -.745992656E+02 -.817299311E+02 -.864268042E+02 -.893724405E+02 -.911098929E+02 -.920496231E+02 -.924816521E+02 -.925996788E+02 -.925291401E+02 -.923497802E+02 -.921115333E+02 -.918451870E+02 -.915693844E+02 -.912951492E+02 -.910287694E+02 -.907736154E+02 -.905312760E+02 -.903022649E+02 -.900864588E+02 -.898833686E+02 -.896923077E+02 -.895124967E+02 -.893431289E+02 -.891834126E+02 -.890325984E+02 -.888899997E+02 -.887550084E+02 -.886271108E+02 -.885059043E+02 -.883911189E+02 -.882826438E+02 -.881805624E+02 -.880851985E+02 -.879971773E+02 -.879175053E+02 -.878476749E+02 -.877898025E+02 -.877468084E+02 -.877226540E+02 -.877226540E+02
 -.877524893E+02 -.877524893E+02 -.877785321E+02 -.878249022E+02 -.878873469E+02 -.879627388E+02 -.880488200E+02 -.881440067E+02 -.882472417E+02 -.883578810E+02 -.884756075E+02 -.886003660E+02 -.887323134E+02 -.888717805E+02 -.890192433E+02 -.891752997E+02 -.893406496E+02 -.895160763E+02 -.897024252E+02 -.899005758E+02 -.901114007E+02 -.903357019E+02 -.905741092E+02 -.908269143E+02 -.910938024E+02 -.913734130E+02 -.916626238E+02 -.919553887E+02 -.922408596E+02 -.925003823E+02 -.927027481E+02 -.927967923E+02 -.927000330E+02 -.922815531E+02 -.913371860E+02 -.895575542E+02 -.864991304E+02 -.815685283E+02 -.740089220E+02 -.629327393E+02 -.473896351E+02 -.262592710E+02 0.205193333E+01 0.400585013E+02 0.916608719E+02 0.163263733E+03 0.266139648E+03 0.421513816E+03 0.671851421E+03 0.110656980E+04 0.671850012E+03 0.421511016E+03 0.266135494E+03 0.163258283E+03 0.916542023E+02 0.400507117E+02 0.204314697E+01 -.262689037E+02 -.473998882E+02 -.629433034E+02 -.740194626E+02 -.815788476E+02 -.865091982E+02 -.895674315E+02 -.913470207E+02 -.922915644E+02 -.927104425E+02 -.928077929E+02 -.927145051E+02 -.925130418E+02 -.922545550E+02 -.919702446E+02 -.916787572E+02 -.913909343E+02 -.911128158E+02 -.908475175E+02 -.905963945E+02 -.903597562E+02 -.901373054E+02 -.899284066E+02 -.897322506E+02 -.895479550E+02 -.893746270E+02 -.892114016E+02 -.890574680E+02 -.889120871E+02 -.887746063E+02 -.886444745E+02 -.885212575E+02 -.884046592E+02 -.882945478E+02 -.881909905E+02 -.880943001E+02 -.880050963E+02 -.879243857E+02 -.878536684E+02 -.877950766E+02 -.877515572E+02 -.877271115E+02 -.877271115E+02
 -.877475450E+02 -.877475450E+02 -.877732639E+02 -.878190492E+02 -.878806925E+02 -.879550957E+02 -.880400181E+02 -.881338838E+02 -.882356354E+02 -.883446218E+02 -.884605129E+02 -.885832346E+02 -.887129192E+02 -.888498671E+02 -.889945175E+02 -.891474244E+02 -.893092358E+02 -.894806734E+02 -.896625101E+02 -.898555389E+02 -.900605298E+02 -.902781625E+02 -.905089203E+02 -.907529215E+02 -.910096472E+02 -.912775030E+02 -.915531127E+02 -.918301818E+02 -.920976794E+02 -.923369544E+02 -.925172091E+02 -.925884959E+02 -.924710506E+02 -.920394097E+02 -.910998501E+02 -.893623584E+02 -.864165408E+02 -.817194230E+02 -.745885343E+02 -.642422892E+02 -.498880659E+02 -.306923654E+02 -.561371253E+01 0.267667982E+02 0.681901517E+02 0.120527327E+03 0.185197412E+03 0.261379520E+03 0.341022646E+03 0.395528608E+03 0.341021238E+03 0.261376722E+03 0.185193261E+03 0.120521879E+03 0.681834840E+02 0.267590091E+02 -.562250102E+01 -.307020057E+02 -.498983178E+02 -.642528433E+02 -.745990708E+02 -.817297608E+02 -.864266560E+02 -.893723111E+02 -.911097784E+02 -.920495198E+02 -.924815566E+02 -.925995887E+02 -.925290537E+02 -.923496964E+02 -.921114513E+02 -.918451063E+02 -.915693048E+02 -.912950706E+02 -.910286918E+02 -.907735388E+02 -.905312006E+02 -.903021908E+02 -.900863863E+02 -.898832980E+02 -.896922391E+02 -.895124303E+02 -.893430649E+02 -.891833513E+02 -.890325399E+02 -.888899442E+02 -.887549561E+02 -.886270616E+02 -.885058584E+02 -.883910765E+02 -.882826048E+02 -.881805269E+02 -.880851664E+02 -.879971485E+02 -.879174795E+02 -.878476520E+02 -.877897819E+02 -.877467896E+02 -.877226362E+02 -.877226362E+02
 -.877330084E+02 -.877330084E+02 -.877577759E+02 -.878018451E+02 -.878611377E+02 -.879326417E+02 -.880141680E+02 -.881041642E+02 -.882015736E+02 -.883057257E+02 -.884162532E+02 -.885330284E+02 -.886561136E+02 -.887857225E+02 -.889221895E+02 -.890659439E+02 -.892174864E+02 -.893773654E+02 -.895461491E+02 -.897243898E+02 -.899125732E+02 -.901110432E+02 -.903198876E+02 -.905387615E+02 -.907666124E+02 -.910012500E+02 -.912386716E+02 -.914720078E+02 -.916898759E+02 -.918738295E+02 -.919944428E+02 -.920053865E+02 -.918346389E+02 -.913718840E+02 -.904516735E+02 -.888344358E+02 -.861919512E+02 -.821011653E+02 -.760470209E+02 -.674655925E+02 -.558387591E+02 -.407486987E+02 -.218326552E+02 0.121259741E+01 0.285527114E+02 0.598404442E+02 0.937230630E+02 0.127087852E+03 0.154130845E+03 0.166011045E+03 0.154129441E+03 0.127085060E+03 0.937189207E+02 0.598350055E+02 0.285460510E+02 0.120481201E+01 -.218414446E+02 -.407583284E+02 -.558489809E+02 -.674760988E+02 -.760575358E+02 -.821115508E+02 -.862021982E+02 -.888446029E+02 -.904618763E+02 -.913822936E+02 -.918454454E+02 -.920167691E+02 -.920065616E+02 -.918868268E+02 -.917038802E+02 -.914871364E+02 -.912550334E+02 -.910189466E+02 -.907857394E+02 -.905594087E+02 -.903421402E+02 -.901349820E+02 -.899382744E+02 -.897519244E+02 -.895755815E+02 -.894087510E+02 -.892508676E+02 -.891013442E+02 -.889596058E+02 -.888251139E+02 -.886973868E+02 -.885760174E+02 -.884606935E+02 -.883512194E+02 -.882475441E+02 -.881497968E+02 -.880583324E+02 -.879737915E+02 -.878971780E+02 -.878299618E+02 -.877742109E+02 -.877327666E+02 -.877094718E+02 -.877094718E+02
 -.877096895E+02 -.877096895E+02 -.877329357E+02 -.877742622E+02 -.878298006E+02 -.878966789E+02 -.879727926E+02 -.880566305E+02 -.881471397E+02 -.882436227E+02 -.883456581E+02 -.884530378E+02 -.885657193E+02 -.886837859E+02 -.888074150E+02 -.889368496E+02 -.890723714E+02 -.892142725E+02 -.893628221E+02 -.895182237E+02 -.896805573E+02 -.898496960E+02 -.900251849E+02 -.902060618E+02 -.903905875E+02 -.905758413E+02 -.907571100E+02 -.909269661E+02 -.910738810E+02 -.911801521E+02 -.912188380E+02 -.911493054E+02 -.909109481E+02 -.904147730E+02 -.895332029E+02 -.880899550E+02 -.858532799E+02 -.825345211E+02 -.777960293E+02 -.712859475E+02 -.627109363E+02 -.519121669E+02 -.388897536E+02 -.238064714E+02 -.705630968E+01 0.106628042E+02 0.281430600E+02 0.435587717E+02 0.545370487E+02 0.586400041E+02 0.545356538E+02 0.435559986E+02 0.281389426E+02 0.106573943E+02 -.706294077E+01 -.238142318E+02 -.388985094E+02 -.519217208E+02 -.627210357E+02 -.712963198E+02 -.778064711E+02 -.825449470E+02 -.858636966E+02 -.881004180E+02 -.895438039E+02 -.904256402E+02 -.909222313E+02 -.911611565E+02 -.912313999E+02 -.911935555E+02 -.910882445E+02 -.909423984E+02 -.907737111E+02 -.905937044E+02 -.904098002E+02 -.902267070E+02 -.900473413E+02 -.898734384E+02 -.897059568E+02 -.895453467E+02 -.893917286E+02 -.892450141E+02 -.891049869E+02 -.889713598E+02 -.888438152E+02 -.887220352E+02 -.886057266E+02 -.884946433E+02 -.883886083E+02 -.882875383E+02 -.881914725E+02 -.881006085E+02 -.880153469E+02 -.879363497E+02 -.878646146E+02 -.878015718E+02 -.877492110E+02 -.877102450E+02 -.876883255E+02 -.876883255E+02
 -.876788474E+02 -.876788474E+02 -.877000908E+02 -.877378094E+02 -.877884149E+02 -.878492237E+02 -.879182482E+02 -.879940363E+02 -.880755476E+02 -.881620570E+02 -.882530806E+02 -.883483165E+02 -.884475970E+02 -.885508508E+02 -.886580685E+02 -.887692729E+02 -.888844886E+02 -.890037096E+02 -.891268612E+02 -.892537523E+02 -.893840121E+02 -.895170031E+02 -.896517001E+02 -.897865171E+02 -.899190595E+02 -.900457671E+02 -.901613970E+02 -.902582777E+02 -.903252371E+02 -.903460761E+02 -.902974291E+02 -.901458434E+02 -.898439571E+02 -.893258414E+02 -.885019825E+02 -.872549628E+02 -.854372489E+02 -.828725501E+02 -.793641099E+02 -.747176391E+02 -.687848359E+02 -.615183521E+02 -.530123909E+02 -.435138798E+02 -.334242329E+02 -.233187128E+02 -.139543680E+02 -.621832889E+01 -.104695099E+01 0.784403801E+00 -.104832619E+01 -.622106370E+01 -.139584313E+02 -.233240576E+02 -.334307846E+02 -.435215180E+02 -.530209603E+02 -.615276502E+02 -.687946341E+02 -.747277355E+02 -.793743772E+02 -.828829442E+02 -.854477852E+02 -.872656895E+02 -.885129697E+02 -.893371796E+02 -.898557529E+02 -.901582108E+02 -.903104816E+02 -.903599223E+02 -.903399788E+02 -.902740097E+02 -.901782080E+02 -.900637404E+02 -.899382737E+02 -.898070472E+02 -.896736177E+02 -.895403766E+02 -.894089063E+02 -.892802278E+02 -.891549726E+02 -.890335032E+02 -.889159986E+02 -.888025165E+02 -.886930384E+02 -.885875060E+02 -.884858495E+02 -.883880141E+02 -.882939848E+02 -.882038127E+02 -.881176446E+02 -.880357590E+02 -.879586089E+02 -.878868777E+02 -.878215489E+02 -.877639963E+02 -.877161011E+02 -.876804031E+02 -.876602985E+02 -.876602985E+02
 -.876420674E+02 -.876420674E+02 -.876609364E+02 -.876943831E+02 -.877391563E+02 -.877928028E+02 -.878534813E+02 -.879198191E+02 -.879908005E+02 -.880656806E+02 -.881439160E+02 -.882251105E+02 -.883089699E+02 -.883952644E+02 -.884837947E+02 -.885743606E+02 -.886667288E+02 -.887605986E+02 -.888555610E+02 -.889510487E+02 -.890462732E+02 -.891401398E+02 -.892311349E+02 -.893171729E+02 -.893953847E+02 -.894618282E+02 -.895110889E+02 -.895357325E+02 -.895255614E+02 -.894666190E+02 -.893398892E+02 -.891196570E+02 -.887715598E+02 -.882504713E+02 -.874985412E+02 -.864439094E+02 -.850007864E+02 -.830718739E+02 -.805548996E+02 -.773560600E+02 -.734124515E+02 -.687212259E+02 -.633668418E+02 -.575355162E+02 -.515125901E+02 -.456672239E+02 -.404276610E+02 -.362433035E+02 -.335287583E+02 -.325866506E+02 -.335300988E+02 -.362459652E+02 -.404316041E+02 -.456723857E+02 -.515188792E+02 -.575428064E+02 -.633749736E+02 -.687300215E+02 -.734217430E+02 -.773657194E+02 -.805648537E+02 -.830821007E+02 -.850112998E+02 -.864547451E+02 -.875097491E+02 -.882621131E+02 -.887837070E+02 -.891323880E+02 -.893532856E+02 -.894807628E+02 -.895405325E+02 -.895516082E+02 -.895279434E+02 -.894797325E+02 -.894144070E+02 -.893373789E+02 -.892525879E+02 -.891629002E+02 -.890703985E+02 -.889765921E+02 -.888825701E+02 -.887891133E+02 -.886967773E+02 -.886059551E+02 -.885169249E+02 -.884298886E+02 -.883450036E+02 -.882624108E+02 -.881822619E+02 -.881047464E+02 -.880301214E+02 -.879587466E+02 -.878911252E+02 -.878279554E+02 -.877701950E+02 -.877191430E+02 -.876765449E+02 -.876447290E+02 -.876267828E+02 -.876267828E+02
 -.876011160E+02 -.876011160E+02 -.876173607E+02 -.876460918E+02 -.876844392E+02 -.877302135E+02 -.877817457E+02 -.878377628E+02 -.878972913E+02 -.879595802E+02 -.880240404E+02 -.880901948E+02 -.881576373E+02 -.882259970E+02 -.882949054E+02 -.883639659E+02 -.884327217E+02 -.885006212E+02 -.885669785E+02 -.886309254E+02 -.886913529E+02 -.887468366E+02 -.887955402E+02 -.888350914E+02 -.888624191E+02 -.888735408E+02 -.888632861E+02 -.888249405E+02 -.887497922E+02 -.886265701E+02 -.884407693E+02 -.881738842E+02 -.878026065E+02 -.872980988E+02 -.866255310E+02 -.857441410E+02 -.846081813E+02 -.831692553E+02 -.813807584E+02 -.792052601E+02 -.766252478E+02 -.736563330E+02 -.703600569E+02 -.668519892E+02 -.633012977E+02 -.599203626E+02 -.569454789E+02 -.546107511E+02 -.531176569E+02 -.526039695E+02 -.531189083E+02 -.546132314E+02 -.569491422E+02 -.599251380E+02 -.633070894E+02 -.668586795E+02 -.703675162E+02 -.736644344E+02 -.766338828E+02 -.792143504E+02 -.813902588E+02 -.831791503E+02 -.846184774E+02 -.857548594E+02 -.866367036E+02 -.873097652E+02 -.878148129E+02 -.881866824E+02 -.884542144E+02 -.886407201E+02 -.887647056E+02 -.888406761E+02 -.888799021E+02 -.888910944E+02 -.888809664E+02 -.888546870E+02 -.888162371E+02 -.887686857E+02 -.887144025E+02 -.886552198E+02 -.885925568E+02 -.885275150E+02 -.884609520E+02 -.883935389E+02 -.883258068E+02 -.882581842E+02 -.881910296E+02 -.881246596E+02 -.880593763E+02 -.879954944E+02 -.879333699E+02 -.878734328E+02 -.878162252E+02 -.877624480E+02 -.877130180E+02 -.876691408E+02 -.876324026E+02 -.876048890E+02 -.875893378E+02 -.875893378E+02
 -.875577948E+02 -.875577948E+02 -.875712865E+02 -.875950790E+02 -.876267117E+02 -.876642832E+02 -.877063181E+02 -.877516633E+02 -.877994059E+02 -.878488092E+02 -.878992591E+02 -.879502217E+02 -.880012064E+02 -.880517340E+02 -.881013063E+02 -.881493783E+02 -.881953284E+02 -.882384264E+02 -.882777982E+02 -.883123843E+02 -.883408900E+02 -.883617254E+02 -.883729320E+02 -.883720910E+02 -.883562111E+02 -.883215907E+02 -.882636485E+02 -.881767228E+02 -.880538350E+02 -.878864248E+02 -.876640687E+02 -.873742094E+02 -.870019426E+02 -.865299312E+02 -.859385474E+02 -.852063747E+02 -.843112386E+02 -.832319719E+02 -.819511416E+02 -.804589080E+02 -.787579634E+02 -.768690497E+02 -.748359575E+02 -.727284328E+02 -.706413954E+02 -.686894694E+02 -.669968605E+02 -.656836999E+02 -.648508397E+02 -.645656841E+02 -.648519518E+02 -.656859023E+02 -.670001103E+02 -.686937043E+02 -.706465374E+02 -.727343939E+02 -.748426478E+02 -.768763857E+02 -.787658753E+02 -.804673442E+02 -.819600696E+02 -.832413764E+02 -.843211181E+02 -.852167383E+02 -.859494122E+02 -.865413206E+02 -.870138851E+02 -.873867377E+02 -.876772191E+02 -.879002362E+02 -.880683484E+02 -.881919803E+02 -.882796932E+02 -.883384659E+02 -.883739600E+02 -.883907560E+02 -.883925548E+02 -.883823458E+02 -.883625455E+02 -.883351090E+02 -.883016213E+02 -.882633701E+02 -.882214053E+02 -.881765878E+02 -.881296294E+02 -.880811271E+02 -.880315928E+02 -.879814800E+02 -.879312092E+02 -.878811935E+02 -.878318650E+02 -.877837043E+02 -.877372748E+02 -.876932629E+02 -.876525279E+02 -.876161641E+02 -.875855787E+02 -.875625919E+02 -.875495647E+02 -.875495647E+02
 -.875138095E+02 -.875138095E+02 -.875245321E+02 -.875433664E+02 -.875682749E+02 -.875976588E+02 -.876302520E+02 -.876650380E+02 -.877011846E+02 -.877379905E+02 -.877748424E+02 -.878111789E+02 -.878464597E+02 -.878801382E+02 -.879116357E+02 -.879403167E+02 -.879654639E+02 -.879862513E+02 -.880017148E+02 -.880107197E+02 -.880119225E+02 -.880037276E+02 -.879842367E+02 -.879511892E+02 -.879018943E+02 -.878331530E+02 -.877411707E+02 -.876214637E+02 -.874687622E+02 -.872769200E+02 -.870388446E+02 -.867464667E+02 -.863907811E+02 -.859619958E+02 -.854498406E+02 -.848440923E+02 -.841353834E+02 -.833163551E+02 -.823831991E+02 -.813375736E+02 -.801887747E+02 -.789558816E+02 -.776694188E+02 -.763719484E+02 -.751170205E+02 -.739661210E+02 -.729836410E+02 -.722303680E+02 -.717564322E+02 -.715949194E+02 -.717573910E+02 -.722322692E+02 -.729864531E+02 -.739697997E+02 -.751215120E+02 -.763771940E+02 -.776753595E+02 -.789624627E+02 -.801959496E+02 -.813453057E+02 -.823914624E+02 -.833251342E+02 -.841446715E+02 -.848538902E+02 -.854601550E+02 -.859728387E+02 -.864021684E+02 -.867584180E+02 -.870513824E+02 -.872900693E+02 -.874825500E+02 -.876359188E+02 -.877563227E+02 -.878490324E+02 -.879185318E+02 -.879686153E+02 -.880024812E+02 -.880228188E+02 -.880318866E+02 -.880315798E+02 -.880234895E+02 -.880089528E+02 -.879890959E+02 -.879648714E+02 -.879370894E+02 -.879064463E+02 -.878735498E+02 -.878389414E+02 -.878031196E+02 -.877665615E+02 -.877297460E+02 -.876931796E+02 -.876574252E+02 -.876231360E+02 -.875910969E+02 -.875622756E+02 -.875378858E+02 -.875194682E+02 -.875089932E+02 -.875089932E+02
 -.874706680E+02 -.874706680E+02 -.874787022E+02 -.874927327E+02 -.875111450E+02 -.875326475E+02 -.875561925E+02 -.875809135E+02 -.876060757E+02 -.876310346E+02 -.876552028E+02 -.876780220E+02 -.876989379E+02 -.877173783E+02 -.877327329E+02 -.877443331E+02 -.877514321E+02 -.877531843E+02 -.877486238E+02 -.877366404E+02 -.877159539E+02 -.876850864E+02 -.876423313E+02 -.875857205E+02 -.875129898E+02 -.874215436E+02 -.873084210E+02 -.871702677E+02 -.870033163E+02 -.868033857E+02 -.865659057E+02 -.862859826E+02 -.859585199E+02 -.855784142E+02 -.851408464E+02 -.846416894E+02 -.840780495E+02 -.834489497E+02 -.827561419E+02 -.820050055E+02 -.812054419E+02 -.803726204E+02 -.795273796E+02 -.786960689E+02 -.779096386E+02 -.772018864E+02 -.766069173E+02 -.761560611E+02 -.758746573E+02 -.757792185E+02 -.758754779E+02 -.761576918E+02 -.766093375E+02 -.772050675E+02 -.779135461E+02 -.787006649E+02 -.795326259E+02 -.803784806E+02 -.812118838E+02 -.820120022E+02 -.827636726E+02 -.834569994E+02 -.840866091E+02 -.846507546E+02 -.851504176E+02 -.855884953E+02 -.859691183E+02 -.862971084E+02 -.865775715E+02 -.868156060E+02 -.870161073E+02 -.871836470E+02 -.873224073E+02 -.874361560E+02 -.875282479E+02 -.876016434E+02 -.876589374E+02 -.877023930E+02 -.877339761E+02 -.877553902E+02 -.877681094E+02 -.877734080E+02 -.877723890E+02 -.877660083E+02 -.877550985E+02 -.877403890E+02 -.877225260E+02 -.877020906E+02 -.876796170E+02 -.876556103E+02 -.876305661E+02 -.876049906E+02 -.875794240E+02 -.875544682E+02 -.875308187E+02 -.875093045E+02 -.874909374E+02 -.874769732E+02 -.874689907E+02 -.874689907E+02
 -.874296141E+02 -.874296141E+02 -.874351174E+02 -.874446363E+02 -.874569663E+02 -.874711186E+02 -.874862662E+02 -.875017007E+02 -.875167975E+02 -.875309868E+02 -.875437298E+02 -.875544978E+02 -.875627544E+02 -.875679391E+02 -.875694519E+02 -.875666391E+02 -.875587783E+02 -.875450648E+02 -.875245966E+02 -.874963591E+02 -.874592102E+02 -.874118651E+02 -.873528805E+02 -.872806413E+02 -.871933477E+02 -.870890072E+02 -.869654317E+02 -.868202427E+02 -.866508899E+02 -.864546863E+02 -.862288657E+02 -.859706711E+02 -.856774787E+02 -.853469668E+02 -.849773365E+02 -.845675858E+02 -.841178393E+02 -.836297235E+02 -.831067682E+02 -.825547988E+02 -.819822665E+02 -.814004459E+02 -.808234204E+02 -.802677754E+02 -.797519452E+02 -.792952029E+02 -.789163448E+02 -.786321923E+02 -.784560941E+02 -.783966410E+02 -.784567968E+02 -.786335909E+02 -.789184266E+02 -.792979498E+02 -.797553352E+02 -.802717842E+02 -.808280228E+02 -.814056173E+02 -.819879841E+02 -.825610425E+02 -.831135211E+02 -.836369721E+02 -.841255737E+02 -.845757992E+02 -.849860251E+02 -.853561295E+02 -.856871167E+02 -.859807878E+02 -.862394661E+02 -.864657769E+02 -.866624785E+02 -.868323379E+02 -.869780428E+02 -.871021438E+02 -.872070193E+02 -.872948570E+02 -.873676487E+02 -.874271924E+02 -.874751015E+02 -.875128162E+02 -.875416180E+02 -.875626438E+02 -.875769019E+02 -.875852862E+02 -.875885911E+02 -.875875252E+02 -.875827252E+02 -.875747692E+02 -.875641898E+02 -.875514882E+02 -.875371483E+02 -.875216524E+02 -.875054989E+02 -.874892222E+02 -.874734168E+02 -.874587659E+02 -.874460763E+02 -.874363227E+02 -.874307018E+02 -.874307018E+02
 -.873915963E+02 -.873915963E+02 -.873947822E+02 -.874001805E+02 -.874069738E+02 -.874144639E+02 -.874220398E+02 -.874291536E+02 -.874352991E+02 -.874399940E+02 -.874427649E+02 -.874431345E+02 -.874406089E+02 -.874346677E+02 -.874247532E+02 -.874102615E+02 -.873905328E+02 -.873648428E+02 -.873323945E+02 -.872923097E+02 -.872436222E+02 -.871852716E+02 -.871160985E+02 -.870348428E+02 -.869401448E+02 -.868305508E+02 -.867045260E+02 -.865604744E+02 -.863967701E+02 -.862118016E+02 -.860040319E+02 -.857720785E+02 -.855148137E+02 -.852314893E+02 -.849218847E+02 -.845864768E+02 -.842266264E+02 -.838447716E+02 -.834446112E+02 -.830312576E+02 -.826113312E+02 -.821929621E+02 -.817856698E+02 -.814000924E+02 -.810475555E+02 -.807394872E+02 -.804867178E+02 -.802987237E+02 -.801829002E+02 -.801439542E+02 -.801835006E+02 -.802999203E+02 -.804885025E+02 -.807418483E+02 -.810504788E+02 -.814035619E+02 -.817896683E+02 -.821974726E+02 -.826163371E+02 -.830367435E+02 -.834505632E+02 -.838511779E+02 -.842334769E+02 -.845937633E+02 -.849296011E+02 -.852396309E+02 -.855233776E+02 -.857810628E+02 -.860134361E+02 -.862216258E+02 -.864070154E+02 -.865711420E+02 -.867156175E+02 -.868420676E+02 -.869520879E+02 -.870472126E+02 -.871288942E+02 -.871984909E+02 -.872572607E+02 -.873063604E+02 -.873468470E+02 -.873796827E+02 -.874057403E+02 -.874258105E+02 -.874406095E+02 -.874507873E+02 -.874569359E+02 -.874595978E+02 -.874592753E+02 -.874564396E+02 -.874515406E+02 -.874450177E+02 -.874373118E+02 -.874288784E+02 -.874202037E+02 -.874118223E+02 -.874043399E+02 -.873984600E+02 -.873950168E+02 -.873950168E+02
 -.873572670E+02 -.873572670E+02 -.873583850E+02 -.873601159E+02 -.873619993E+02 -.873636078E+02 -.873645369E+02 -.873643959E+02 -.873627997E+02 -.873593607E+02 -.873536824E+02 -.873453528E+02 -.873339377E+02 -.873189758E+02 -.872999726E+02 -.872763954E+02 -.872476690E+02 -.872131708E+02 -.871722276E+02 -.871241128E+02 -.870680446E+02 -.870031860E+02 -.869286467E+02 -.868434878E+02 -.867467297E+02 -.866373645E+02 -.865143735E+02 -.863767518E+02 -.862235393E+02 -.860538622E+02 -.858669838E+02 -.856623655E+02 -.854397407E+02 -.851991972E+02 -.849412708E+02 -.846670430E+02 -.843782400E+02 -.840773248E+02 -.837675722E+02 -.834531140E+02 -.831389418E+02 -.828308526E+02 -.825353245E+02 -.822593172E+02 -.820099956E+02 -.817943890E+02 -.816190058E+02 -.814894362E+02 -.814099829E+02 -.813833595E+02 -.814104923E+02 -.814904521E+02 -.816205229E+02 -.817963997E+02 -.820124901E+02 -.822622845E+02 -.825387526E+02 -.828347289E+02 -.831432538E+02 -.834578493E+02 -.837727195E+02 -.840828732E+02 -.843841797E+02 -.846733651E+02 -.849479674E+02 -.852062613E+02 -.854471660E+02 -.856701466E+02 -.858751154E+02 -.860623398E+02 -.862323582E+02 -.863859074E+02 -.865238610E+02 -.866471784E+02 -.867568640E+02 -.868539354E+02 -.869393992E+02 -.870142332E+02 -.870793744E+02 -.871357106E+02 -.871840758E+02 -.872252483E+02 -.872599507E+02 -.872888514E+02 -.873125674E+02 -.873316677E+02 -.873466773E+02 -.873580824E+02 -.873663348E+02 -.873718576E+02 -.873750509E+02 -.873762979E+02 -.873759713E+02 -.873744411E+02 -.873720820E+02 -.873692828E+02 -.873664563E+02 -.873640515E+02 -.873625668E+02 -.873625668E+02
 -.873270058E+02 -.873270058E+02 -.873263231E+02 -.873248700E+02 -.873225065E+02 -.873190527E+02 -.873142952E+02 -.873079930E+02 -.872998797E+02 -.872896646E+02 -.872770333E+02 -.872616466E+02 -.872431397E+02 -.872211205E+02 -.871951683E+02 -.871648322E+02 -.871296301E+02 -.870890474E+02 -.870425374E+02 -.869895218E+02 -.869293923E+02 -.868615145E+02 -.867852330E+02 -.866998790E+02 -.866047807E+02 -.864992774E+02 -.863827372E+02 -.862545795E+02 -.861143020E+02 -.859615142E+02 -.857959749E+02 -.856176373E+02 -.854266966E+02 -.852236437E+02 -.850093191E+02 -.847849664E+02 -.845522810E+02 -.843134488E+02 -.840711695E+02 -.838286575E+02 -.835896150E+02 -.833581702E+02 -.831387779E+02 -.829360807E+02 -.827547345E+02 -.825992061E+02 -.824735552E+02 -.823812170E+02 -.823248062E+02 -.823059593E+02 -.823252328E+02 -.823820683E+02 -.824748274E+02 -.826008938E+02 -.827568307E+02 -.829385774E+02 -.831416661E+02 -.833614402E+02 -.835932567E+02 -.838326607E+02 -.840755240E+02 -.843181447E+02 -.845573086E+02 -.847903162E+02 -.850149820E+02 -.852296109E+02 -.854329594E+02 -.856241872E+02 -.858028034E+02 -.859686124E+02 -.861216611E+02 -.862621900E+02 -.863905890E+02 -.865073596E+02 -.866130813E+02 -.867083848E+02 -.867939292E+02 -.868703846E+02 -.869384178E+02 -.869986818E+02 -.870518088E+02 -.870984039E+02 -.871390427E+02 -.871742686E+02 -.872045929E+02 -.872304944E+02 -.872524211E+02 -.872707911E+02 -.872859944E+02 -.872983955E+02 -.873083352E+02 -.873161326E+02 -.873220871E+02 -.873264806E+02 -.873295781E+02 -.873316289E+02 -.873328659E+02 -.873335048E+02 -.873337402E+02 -.873337402E+02
 -.873009573E+02 -.873009573E+02 -.872987445E+02 -.872945939E+02 -.872886476E+02 -.872809453E+02 -.872714470E+02 -.872600496E+02 -.872465991E+02 -.872308993E+02 -.872127178E+02 -.871917905E+02 -.871678247E+02 -.871405011E+02 -.871094755E+02 -.870743802E+02 -.870348253E+02 -.869904006E+02 -.869406775E+02 -.868852117E+02 -.868235475E+02 -.867552227E+02 -.866797748E+02 -.865967503E+02 -.865057142E+02 -.864062639E+02 -.862980440E+02 -.861807655E+02 -.860542266E+02 -.859183375E+02 -.857731473E+02 -.856188740E+02 -.854559346E+02 -.852849776E+02 -.851069121E+02 -.849229355E+02 -.847345542E+02 -.845435959E+02 -.843522100E+02 -.841628532E+02 -.839782564E+02 -.838013725E+02 -.836353026E+02 -.834832021E+02 -.833481707E+02 -.832331296E+02 -.831406942E+02 -.830730513E+02 -.830318504E+02 -.830181177E+02 -.830322009E+02 -.830737509E+02 -.831417401E+02 -.832345177E+02 -.833498956E+02 -.834852573E+02 -.836376810E+02 -.838040661E+02 -.839812566E+02 -.841661510E+02 -.843557961E+02 -.845474607E+02 -.847386880E+02 -.849273283E+02 -.851115537E+02 -.852898577E+02 -.854610428E+02 -.856241993E+02 -.857786785E+02 -.859240626E+02 -.860601332E+02 -.861868402E+02 -.863042726E+02 -.864126309E+02 -.865122031E+02 -.866033428E+02 -.866864513E+02 -.867619615E+02 -.868303252E+02 -.868920026E+02 -.869474541E+02 -.869971332E+02 -.870414822E+02 -.870809280E+02 -.871158798E+02 -.871467268E+02 -.871738377E+02 -.871975590E+02 -.872182152E+02 -.872361076E+02 -.872515135E+02 -.872646854E+02 -.872758486E+02 -.872851982E+02 -.872928950E+02 -.872990587E+02 -.873037586E+02 -.873070012E+02 -.873087122E+02 -.873087122E+02
 -.872790761E+02 -.872790761E+02 -.872755954E+02 -.872692175E+02 -.872603262E+02 -.872491523E+02 -.872358084E+02 -.872203155E+02 -.872026227E+02 -.871826218E+02 -.871601591E+02 -.871350430E+02 -.871070511E+02 -.870759350E+02 -.870414242E+02 -.870032296E+02 -.869610471E+02 -.869145606E+02 -.868634454E+02 -.868073724E+02 -.867460129E+02 -.866790439E+02 -.866061551E+02 -.865270566E+02 -.864414887E+02 -.863492323E+02 -.862501219E+02 -.861440597E+02 -.860310315E+02 -.859111236E+02 -.857845414E+02 -.856516281E+02 -.855128834E+02 -.853689811E+02 -.852207849E+02 -.850693598E+02 -.849159792E+02 -.847621252E+02 -.846094796E+02 -.844599063E+02 -.843154215E+02 -.841781531E+02 -.840502880E+02 -.839340097E+02 -.838314272E+02 -.837444999E+02 -.836749609E+02 -.836242455E+02 -.835934282E+02 -.835831742E+02 -.835937084E+02 -.836248048E+02 -.836757970E+02 -.837456094E+02 -.838328057E+02 -.839356517E+02 -.840521873E+02 -.841803026E+02 -.843178135E+02 -.844625324E+02 -.846123309E+02 -.847651921E+02 -.849192519E+02 -.850728278E+02 -.852244373E+02 -.853728064E+02 -.855168694E+02 -.856557622E+02 -.857888100E+02 -.859155124E+02 -.860355253E+02 -.861486421E+02 -.862547753E+02 -.863539380E+02 -.864462263E+02 -.865318043E+02 -.866108892E+02 -.866837391E+02 -.867506420E+02 -.868119066E+02 -.868678540E+02 -.869188117E+02 -.869651077E+02 -.870070665E+02 -.870450047E+02 -.870792288E+02 -.871100319E+02 -.871376913E+02 -.871624665E+02 -.871845961E+02 -.872042948E+02 -.872217494E+02 -.872371135E+02 -.872505008E+02 -.872619756E+02 -.872715405E+02 -.872791196E+02 -.872845361E+02 -.872874829E+02 -.872874829E+02
 -.872611736E+02 -.872611736E+02 -.872566712E+02 -.872485052E+02 -.872372621E+02 -.872233346E+02 -.872069666E+02 -.871882876E+02 -.871673380E+02 -.871440896E+02 -.871184605E+02 -.870903266E+02 -.870595305E+02 -.870258894E+02 -.869892000E+02 -.869492442E+02 -.869057935E+02 -.868586129E+02 -.868074654E+02 -.867521167E+02 -.866923397E+02 -.866279200E+02 -.865586625E+02 -.864843977E+02 -.864049902E+02 -.863203468E+02 -.862304266E+02 -.861352512E+02 -.860349158E+02 -.859296010E+02 -.858195846E+02 -.857052528E+02 -.855871111E+02 -.854657935E+02 -.853420692E+02 -.852168471E+02 -.850911750E+02 -.849662351E+02 -.848433330E+02 -.847238810E+02 -.846093740E+02 -.845013594E+02 -.844014000E+02 -.843110321E+02 -.842317195E+02 -.841648064E+02 -.841114702E+02 -.840726779E+02 -.840491494E+02 -.840413284E+02 -.840493647E+02 -.840731074E+02 -.841121120E+02 -.841656575E+02 -.842327759E+02 -.843122888E+02 -.844028515E+02 -.845029990E+02 -.846111944E+02 -.847258740E+02 -.848454899E+02 -.849685463E+02 -.850936304E+02 -.852194357E+02 -.853447793E+02 -.854686126E+02 -.855900260E+02 -.857082493E+02 -.858226475E+02 -.859327141E+02 -.860380617E+02 -.861384113E+02 -.862335810E+02 -.863234740E+02 -.864080672E+02 -.864873999E+02 -.865615636E+02 -.866306921E+02 -.866949531E+02 -.867545404E+02 -.868096670E+02 -.868605594E+02 -.869074518E+02 -.869505822E+02 -.869901878E+02 -.870265016E+02 -.870597487E+02 -.870901428E+02 -.871178830E+02 -.871431487E+02 -.871660955E+02 -.871868489E+02 -.872054959E+02 -.872220759E+02 -.872365668E+02 -.872488678E+02 -.872587771E+02 -.872659615E+02 -.872699170E+02 -.872699170E+02
 -.872469619E+02 -.872469619E+02 -.872416623E+02 -.872321079E+02 -.872190502E+02 -.872030157E+02 -.871843581E+02 -.871632990E+02 -.871399582E+02 -.871143773E+02 -.870865380E+02 -.870563763E+02 -.870237933E+02 -.869886638E+02 -.869508442E+02 -.869101775E+02 -.868664995E+02 -.868196429E+02 -.867694423E+02 -.867157384E+02 -.866583831E+02 -.865972440E+02 -.865322105E+02 -.864631985E+02 -.863901578E+02 -.863130777E+02 -.862319951E+02 -.861470011E+02 -.860582489E+02 -.859659615E+02 -.858704385E+02 -.857720632E+02 -.856713082E+02 -.855687393E+02 -.854650179E+02 -.853609010E+02 -.852572381E+02 -.851549646E+02 -.850550914E+02 -.849586911E+02 -.848668790E+02 -.847807915E+02 -.847015598E+02 -.846302822E+02 -.845679932E+02 -.845156337E+02 -.844740211E+02 -.844438225E+02 -.844255319E+02 -.844194528E+02 -.844256873E+02 -.844441324E+02 -.844744836E+02 -.845162460E+02 -.845687516E+02 -.846311821E+02 -.847025957E+02 -.847819570E+02 -.848681670E+02 -.849600936E+02 -.850565996E+02 -.851565687E+02 -.852589277E+02 -.853626646E+02 -.854668433E+02 -.855706133E+02 -.856732166E+02 -.857739908E+02 -.858723687E+02 -.859678768E+02 -.860601306E+02 -.861488288E+02 -.862337471E+02 -.863147308E+02 -.863916872E+02 -.864645778E+02 -.865334117E+02 -.865982376E+02 -.866591379E+02 -.867162223E+02 -.867696224E+02 -.868194862E+02 -.868659736E+02 -.869092522E+02 -.869494929E+02 -.869868664E+02 -.870215388E+02 -.870536679E+02 -.870833982E+02 -.871108563E+02 -.871361441E+02 -.871593313E+02 -.871804458E+02 -.871994608E+02 -.872162789E+02 -.872307109E+02 -.872424483E+02 -.872510274E+02 -.872557819E+02 -.872557819E+02
 -.872360915E+02 -.872360915E+02 -.872301950E+02 -.872196077E+02 -.872052111E+02 -.871876388E+02 -.871673341E+02 -.871445945E+02 -.871196063E+02 -.870924707E+02 -.870632242E+02 -.870318545E+02 -.869983131E+02 -.869625250E+02 -.869243967E+02 -.868838229E+02 -.868406924E+02 -.867948927E+02 -.867463149E+02 -.866948581E+02 -.866404334E+02 -.865829690E+02 -.865224138E+02 -.864587427E+02 -.863919612E+02 -.863221103E+02 -.862492719E+02 -.861735732E+02 -.860951927E+02 -.860143639E+02 -.859313803E+02 -.858465983E+02 -.857604407E+02 -.856733971E+02 -.855860243E+02 -.854989444E+02 -.854128405E+02 -.853284501E+02 -.852465567E+02 -.851679783E+02 -.850935532E+02 -.850241244E+02 -.849605212E+02 -.849035399E+02 -.848539241E+02 -.848123444E+02 -.847793793E+02 -.847554987E+02 -.847410490E+02 -.847362421E+02 -.847411495E+02 -.847556989E+02 -.847796772E+02 -.848127374E+02 -.848544086E+02 -.849041114E+02 -.849611743E+02 -.850248530E+02 -.850943500E+02 -.851688353E+02 -.852474650E+02 -.853293999E+02 -.854138210E+02 -.854999440E+02 -.855870302E+02 -.856743954E+02 -.857614167E+02 -.858475360E+02 -.859322624E+02 -.860151720E+02 -.860959068E+02 -.861741721E+02 -.862497328E+02 -.863224090E+02 -.863920717E+02 -.864586377E+02 -.865220643E+02 -.865823448E+02 -.866395029E+02 -.866935890E+02 -.867446746E+02 -.867928489E+02 -.868382144E+02 -.868808830E+02 -.869209720E+02 -.869586007E+02 -.869938855E+02 -.870269363E+02 -.870578509E+02 -.870867092E+02 -.871135663E+02 -.871384433E+02 -.871613161E+02 -.871821015E+02 -.872006380E+02 -.872166624E+02 -.872297788E+02 -.872394173E+02 -.872447821E+02 -.872447821E+02
 -.872281826E+02 -.872281826E+02 -.872218646E+02 -.872105540E+02 -.871952315E+02 -.871766130E+02 -.871552121E+02 -.871313875E+02 -.871053793E+02 -.870773380E+02 -.870473457E+02 -.870154338E+02 -.869815959E+02 -.869457990E+02 -.869079912E+02 -.868681096E+02 -.868260854E+02 -.867818496E+02 -.867353369E+02 -.866864903E+02 -.866352649E+02 -.865816315E+02 -.865255803E+02 -.864671248E+02 -.864063055E+02 -.863431932E+02 -.862778928E+02 -.862105467E+02 -.861413379E+02 -.860704927E+02 -.859982834E+02 -.859250295E+02 -.858510989E+02 -.857769076E+02 -.857029185E+02 -.856296386E+02 -.855576151E+02 -.854874296E+02 -.854196910E+02 -.853550265E+02 -.852940711E+02 -.852374565E+02 -.851857978E+02 -.851396805E+02 -.850996470E+02 -.850661832E+02 -.850397059E+02 -.850205520E+02 -.850089689E+02 -.850051078E+02 -.850090193E+02 -.850206520E+02 -.850398538E+02 -.850663763E+02 -.850998817E+02 -.851399524E+02 -.851861015E+02 -.852377859E+02 -.852944190E+02 -.853553848E+02 -.854200508E+02 -.854877810E+02 -.855579470E+02 -.856299391E+02 -.857031747E+02 -.857771053E+02 -.858512229E+02 -.859250634E+02 -.859982094E+02 -.860702919E+02 -.861409898E+02 -.862100295E+02 -.862771833E+02 -.863422666E+02 -.864051355E+02 -.864656837E+02 -.865238389E+02 -.865795597E+02 -.866328314E+02 -.866836634E+02 -.867320849E+02 -.867781417E+02 -.868218932E+02 -.868634082E+02 -.869027619E+02 -.869400319E+02 -.869752943E+02 -.870086188E+02 -.870400639E+02 -.870696701E+02 -.870974524E+02 -.871233906E+02 -.871474169E+02 -.871694005E+02 -.871891275E+02 -.872062747E+02 -.872203761E+02 -.872307790E+02 -.872365873E+02 -.872365873E+02
 -.872228493E+02 -.872228493E+02 -.872162603E+02 -.872044918E+02 -.871885953E+02 -.871693476E+02 -.871473151E+02 -.871229033E+02 -.870963949E+02 -.870679797E+02 -.870377768E+02 -.870058533E+02 -.869722374E+02 -.869369299E+02 -.868999129E+02 -.868611572E+02 -.868206275E+02 -.867782882E+02 -.867341073E+02 -.866880599E+02 -.866401325E+02 -.865903255E+02 -.865386564E+02 -.864851630E+02 -.864299058E+02 -.863729707E+02 -.863144718E+02 -.862545528E+02 -.861933901E+02 -.861311931E+02 -.860682064E+02 -.860047097E+02 -.859410179E+02 -.858774803E+02 -.858144787E+02 -.857524248E+02 -.856917567E+02 -.856329335E+02 -.855764304E+02 -.855227312E+02 -.854723210E+02 -.854256775E+02 -.853832622E+02 -.853455112E+02 -.853128254E+02 -.852855622E+02 -.852640266E+02 -.852484641E+02 -.852390546E+02 -.852359077E+02 -.852390599E+02 -.852484738E+02 -.852640389E+02 -.852855745E+02 -.853128342E+02 -.853455121E+02 -.853832499E+02 -.854256458E+02 -.854722628E+02 -.855226384E+02 -.855762941E+02 -.856327436E+02 -.856915022E+02 -.857520937E+02 -.858140578E+02 -.858769555E+02 -.859403737E+02 -.860039295E+02 -.860672724E+02 -.861300862E+02 -.861920896E+02 -.862530370E+02 -.863127172E+02 -.863709528E+02 -.864275983E+02 -.864825385E+02 -.865356862E+02 -.865869800E+02 -.866363814E+02 -.866838725E+02 -.867294536E+02 -.867731396E+02 -.868149579E+02 -.868549450E+02 -.868931435E+02 -.869295983E+02 -.869643529E+02 -.869974448E+02 -.870288999E+02 -.870587262E+02 -.870869054E+02 -.871133831E+02 -.871380556E+02 -.871607538E+02 -.871812215E+02 -.871990888E+02 -.872138359E+02 -.872247480E+02 -.872308552E+02 -.872308552E+02
 -.872197174E+02 -.872197174E+02 -.872129845E+02 -.872009814E+02 -.871848061E+02 -.871652769E+02 -.871429975E+02 -.871184079E+02 -.870918227E+02 -.870634620E+02 -.870334741E+02 -.870019540E+02 -.869689575E+02 -.869345126E+02 -.868986281E+02 -.868613009E+02 -.868225218E+02 -.867822804E+02 -.867405690E+02 -.866973862E+02 -.866527401E+02 -.866066508E+02 -.865591531E+02 -.865102987E+02 -.864601582E+02 -.864088232E+02 -.863564076E+02 -.863030494E+02 -.862489116E+02 -.861941829E+02 -.861390784E+02 -.860838391E+02 -.860287319E+02 -.859740478E+02 -.859201006E+02 -.858672241E+02 -.858157690E+02 -.857660993E+02 -.857185872E+02 -.856736085E+02 -.856315366E+02 -.855927362E+02 -.855575573E+02 -.855263282E+02 -.854993493E+02 -.854768869E+02 -.854591675E+02 -.854463725E+02 -.854386348E+02 -.854360348E+02 -.854385996E+02 -.854463013E+02 -.854590584E+02 -.854767374E+02 -.854991559E+02 -.855260865E+02 -.855572621E+02 -.855923814E+02 -.856311151E+02 -.856731123E+02 -.857180073E+02 -.857654258E+02 -.858149910E+02 -.858663294E+02 -.859190763E+02 -.859728797E+02 -.860274047E+02 -.860823362E+02 -.861373821E+02 -.861922743E+02 -.862467704E+02 -.863006539E+02 -.863537349E+02 -.864058490E+02 -.864568570E+02 -.865066437E+02 -.865551166E+02 -.866022043E+02 -.866478546E+02 -.866920328E+02 -.867347196E+02 -.867759088E+02 -.868156048E+02 -.868538202E+02 -.868905730E+02 -.869258829E+02 -.869597679E+02 -.869922397E+02 -.870232981E+02 -.870529249E+02 -.870810749E+02 -.871076662E+02 -.871325666E+02 -.871555767E+02 -.871764082E+02 -.871946560E+02 -.872097615E+02 -.872209657E+02 -.872272484E+02 -.872272484E+02
 -.872184358E+02 -.872184358E+02 -.872116646E+02 -.871996117E+02 -.871834010E+02 -.871638755E+02 -.871416630E+02 -.871172265E+02 -.870909037E+02 -.870629365E+02 -.870334952E+02 -.870026964E+02 -.869706173E+02 -.869373066E+02 -.869027938E+02 -.868670959E+02 -.868302231E+02 -.867921838E+02 -.867529879E+02 -.867126502E+02 -.866711933E+02 -.866286500E+02 -.865850649E+02 -.865404968E+02 -.864950198E+02 -.864487250E+02 -.864017212E+02 -.863541361E+02 -.863061170E+02 -.862578306E+02 -.862094636E+02 -.861612217E+02 -.861133294E+02 -.860660283E+02 -.860195757E+02 -.859742423E+02 -.859303096E+02 -.858880669E+02 -.858478076E+02 -.858098254E+02 -.857744098E+02 -.857418419E+02 -.857123895E+02 -.856863028E+02 -.856638093E+02 -.856451099E+02 -.856303747E+02 -.856197400E+02 -.856133048E+02 -.856111295E+02 -.856132338E+02 -.856195970E+02 -.856301582E+02 -.856448171E+02 -.856634370E+02 -.856858466E+02 -.857118443E+02 -.857412015E+02 -.857736673E+02 -.858089730E+02 -.858468364E+02 -.858869671E+02 -.859290703E+02 -.859728518E+02 -.860180211E+02 -.860642957E+02 -.861114038E+02 -.861590869E+02 -.862071021E+02 -.862552240E+02 -.863032454E+02 -.863509786E+02 -.863982554E+02 -.864449275E+02 -.864908661E+02 -.865359612E+02 -.865801209E+02 -.866232706E+02 -.866653513E+02 -.867063186E+02 -.867461409E+02 -.867847978E+02 -.868222779E+02 -.868585765E+02 -.868936933E+02 -.869276291E+02 -.869603823E+02 -.869919444E+02 -.870222949E+02 -.870513948E+02 -.870791780E+02 -.871055410E+02 -.871303296E+02 -.871533219E+02 -.871742063E+02 -.871925528E+02 -.872077769E+02 -.872190916E+02 -.872254461E+02 -.872254461E+02
 -.872186839E+02 -.872186839E+02 -.872119606E+02 -.872000086E+02 -.871839599E+02 -.871646682E+02 -.871427739E+02 -.871187535E+02 -.870929593E+02 -.870656486E+02 -.870370073E+02 -.870071676E+02 -.869762225E+02 -.869442366E+02 -.869112548E+02 -.868773089E+02 -.868424237E+02 -.868066207E+02 -.867699222E+02 -.867323542E+02 -.866939484E+02 -.866547448E+02 -.866147933E+02 -.865741548E+02 -.865329029E+02 -.864911244E+02 -.864489204E+02 -.864064065E+02 -.863637135E+02 -.863209870E+02 -.862783874E+02 -.862360893E+02 -.861942807E+02 -.861531618E+02 -.861129436E+02 -.860738458E+02 -.860360952E+02 -.859999225E+02 -.859655603E+02 -.859332395E+02 -.859031863E+02 -.858756193E+02 -.858507453E+02 -.858287566E+02 -.858098275E+02 -.857941113E+02 -.857817374E+02 -.857728090E+02 -.857674012E+02 -.857655595E+02 -.857672989E+02 -.857726034E+02 -.857814269E+02 -.857936935E+02 -.858092990E+02 -.858281131E+02 -.858499818E+02 -.858747299E+02 -.859021642E+02 -.859320769E+02 -.859642487E+02 -.859984523E+02 -.860344558E+02 -.860720258E+02 -.861109304E+02 -.861509419E+02 -.861918395E+02 -.862334111E+02 -.862754554E+02 -.863177834E+02 -.863602192E+02 -.864026012E+02 -.864447829E+02 -.864866323E+02 -.865280329E+02 -.865688826E+02 -.866090940E+02 -.866485931E+02 -.866873190E+02 -.867252225E+02 -.867622648E+02 -.867984166E+02 -.868336556E+02 -.868679653E+02 -.869013322E+02 -.869337430E+02 -.869651814E+02 -.869956236E+02 -.870250337E+02 -.870533567E+02 -.870805103E+02 -.871063753E+02 -.871307812E+02 -.871534903E+02 -.871741750E+02 -.871923901E+02 -.872075359E+02 -.872188113E+02 -.872251520E+02 -.872251520E+02
 -.872201756E+02 -.872201756E+02 -.872135696E+02 -.872018389E+02 -.871861094E+02 -.871672338E+02 -.871458551E+02 -.871224556E+02 -.870973952E+02 -.870709403E+02 -.870432872E+02 -.870145789E+02 -.869849197E+02 -.869543854E+02 -.869230321E+02 -.868909024E+02 -.868580312E+02 -.868244495E+02 -.867901878E+02 -.867552789E+02 -.867197604E+02 -.866836757E+02 -.866470764E+02 -.866100229E+02 -.865725853E+02 -.865348445E+02 -.864968925E+02 -.864588325E+02 -.864207792E+02 -.863828588E+02 -.863452084E+02 -.863079754E+02 -.862713172E+02 -.862353994E+02 -.862003951E+02 -.861664834E+02 -.861338472E+02 -.861026715E+02 -.860731416E+02 -.860454403E+02 -.860197456E+02 -.859962287E+02 -.859750507E+02 -.859563609E+02 -.859402942E+02 -.859269685E+02 -.859164834E+02 -.859089180E+02 -.859043298E+02 -.859027534E+02 -.859042004E+02 -.859086584E+02 -.859160921E+02 -.859264430E+02 -.859396312E+02 -.859555564E+02 -.859740998E+02 -.859951256E+02 -.860184838E+02 -.860440122E+02 -.860715389E+02 -.861008850E+02 -.861318667E+02 -.861642979E+02 -.861979925E+02 -.862327666E+02 -.862684402E+02 -.863048393E+02 -.863417970E+02 -.863791552E+02 -.864167651E+02 -.864544888E+02 -.864921991E+02 -.865297803E+02 -.865671283E+02 -.866041505E+02 -.866407655E+02 -.866769028E+02 -.867125024E+02 -.867475135E+02 -.867818940E+02 -.868156091E+02 -.868486300E+02 -.868809318E+02 -.869124918E+02 -.869432869E+02 -.869732897E+02 -.870024654E+02 -.870307665E+02 -.870581261E+02 -.870844506E+02 -.871096089E+02 -.871334200E+02 -.871556356E+02 -.871759193E+02 -.871938181E+02 -.872087267E+02 -.872198413E+02 -.872260986E+02 -.872260986E+02
 -.872226598E+02 -.872226598E+02 -.872162256E+02 -.872048108E+02 -.871895234E+02 -.871712052E+02 -.871504940E+02 -.871278711E+02 -.871036983E+02 -.870782462E+02 -.870517166E+02 -.870242595E+02 -.869959864E+02 -.869669809E+02 -.869373068E+02 -.869070141E+02 -.868761446E+02 -.868447354E+02 -.868128223E+02 -.867804425E+02 -.867476359E+02 -.867144474E+02 -.866809281E+02 -.866471357E+02 -.866131358E+02 -.865790024E+02 -.865448180E+02 -.865106737E+02 -.864766698E+02 -.864429146E+02 -.864095250E+02 -.863766254E+02 -.863443471E+02 -.863128274E+02 -.862822088E+02 -.862526371E+02 -.862242607E+02 -.861972287E+02 -.861716894E+02 -.861477883E+02 -.861256667E+02 -.861054594E+02 -.860872931E+02 -.860712847E+02 -.860575393E+02 -.860461487E+02 -.860371902E+02 -.860307252E+02 -.860267979E+02 -.860254351E+02 -.860266457E+02 -.860304200E+02 -.860367306E+02 -.860455322E+02 -.860567628E+02 -.860703444E+02 -.860861842E+02 -.861041764E+02 -.861242033E+02 -.861461373E+02 -.861698428E+02 -.861951777E+02 -.862219956E+02 -.862501472E+02 -.862794827E+02 -.863098527E+02 -.863411104E+02 -.863731126E+02 -.864057208E+02 -.864388029E+02 -.864722335E+02 -.865058950E+02 -.865396778E+02 -.865734812E+02 -.866072131E+02 -.866407906E+02 -.866741393E+02 -.867071937E+02 -.867398961E+02 -.867721967E+02 -.868040522E+02 -.868354253E+02 -.868662830E+02 -.868965955E+02 -.869263338E+02 -.869554677E+02 -.869839624E+02 -.870117752E+02 -.870388500E+02 -.870651120E+02 -.870904593E+02 -.871147537E+02 -.871378073E+02 -.871593666E+02 -.871790915E+02 -.871965282E+02 -.872110736E+02 -.872219305E+02 -.872280487E+02 -.872280487E+02
 -.872259199E+02 -.872259199E+02 -.872196996E+02 -.872086733E+02 -.871939215E+02 -.871762676E+02 -.871563378E+02 -.871346066E+02 -.871114330E+02 -.870870877E+02 -.870617743E+02 -.870356462E+02 -.870088193E+02 -.869813819E+02 -.869534025E+02 -.869249360E+02 -.868960286E+02 -.868667213E+02 -.868370528E+02 -.868070621E+02 -.867767904E+02 -.867462819E+02 -.867155858E+02 -.866847563E+02 -.866538538E+02 -.866229450E+02 -.865921033E+02 -.865614088E+02 -.865309483E+02 -.865008148E+02 -.864711077E+02 -.864419319E+02 -.864133969E+02 -.863856169E+02 -.863587090E+02 -.863327928E+02 -.863079889E+02 -.862844181E+02 -.862621996E+02 -.862414501E+02 -.862222822E+02 -.862048031E+02 -.861891131E+02 -.861753044E+02 -.861634596E+02 -.861536509E+02 -.861459387E+02 -.861403709E+02 -.861369822E+02 -.861357933E+02 -.861368111E+02 -.861400281E+02 -.861454227E+02 -.861529594E+02 -.861625897E+02 -.861742523E+02 -.861878743E+02 -.862033724E+02 -.862206535E+02 -.862396167E+02 -.862601538E+02 -.862821516E+02 -.863054925E+02 -.863300564E+02 -.863557218E+02 -.863823672E+02 -.864098722E+02 -.864381188E+02 -.864669920E+02 -.864963814E+02 -.865261812E+02 -.865562914E+02 -.865866180E+02 -.866170737E+02 -.866475778E+02 -.866780564E+02 -.867084426E+02 -.867386761E+02 -.867687032E+02 -.867984759E+02 -.868279516E+02 -.868570921E+02 -.868858626E+02 -.869142301E+02 -.869421619E+02 -.869696231E+02 -.869965740E+02 -.870229663E+02 -.870487385E+02 -.870738103E+02 -.870980751E+02 -.871213903E+02 -.871435651E+02 -.871643448E+02 -.871833904E+02 -.872002524E+02 -.872143366E+02 -.872248603E+02 -.872307957E+02 -.872307957E+02
 -.872297720E+02 -.872297720E+02 -.872237970E+02 -.872132133E+02 -.871990664E+02 -.871821552E+02 -.871630888E+02 -.871423309E+02 -.871202338E+02 -.870970646E+02 -.870730261E+02 -.870482722E+02 -.870229205E+02 -.869970616E+02 -.869707667E+02 -.869440936E+02 -.869170907E+02 -.868898009E+02 -.868622646E+02 -.868345212E+02 -.868066114E+02 -.867785780E+02 -.867504673E+02 -.867223297E+02 -.866942200E+02 -.866661980E+02 -.866383286E+02 -.866106816E+02 -.865833323E+02 -.865563602E+02 -.865298498E+02 -.865038894E+02 -.864785708E+02 -.864539888E+02 -.864302401E+02 -.864074230E+02 -.863856361E+02 -.863649774E+02 -.863455436E+02 -.863274285E+02 -.863107227E+02 -.862955118E+02 -.862818758E+02 -.862698879E+02 -.862596137E+02 -.862511102E+02 -.862444252E+02 -.862395963E+02 -.862366509E+02 -.862356053E+02 -.862364648E+02 -.862392234E+02 -.862438640E+02 -.862503586E+02 -.862586690E+02 -.862687465E+02 -.862805334E+02 -.862939636E+02 -.863089629E+02 -.863254507E+02 -.863433406E+02 -.863625414E+02 -.863829584E+02 -.864044943E+02 -.864270502E+02 -.864505267E+02 -.864748249E+02 -.864998472E+02 -.865254981E+02 -.865516850E+02 -.865783188E+02 -.866053146E+02 -.866325919E+02 -.866600750E+02 -.866876937E+02 -.867153826E+02 -.867430820E+02 -.867707372E+02 -.867982985E+02 -.868257208E+02 -.868529631E+02 -.868799876E+02 -.869067591E+02 -.869332430E+02 -.869594046E+02 -.869852063E+02 -.870106051E+02 -.870355495E+02 -.870599747E+02 -.870837974E+02 -.871069084E+02 -.871291636E+02 -.871503724E+02 -.871702821E+02 -.871885587E+02 -.872047614E+02 -.872183101E+02 -.872284431E+02 -.872341622E+02 -.872341622E+02
 -.872340614E+02 -.872340614E+02 -.872283546E+02 -.872182522E+02 -.872047594E+02 -.871886455E+02 -.871704990E+02 -.871507690E+02 -.871297979E+02 -.871078469E+02 -.870851152E+02 -.870617552E+02 -.870378840E+02 -.870135928E+02 -.869889538E+02 -.869640258E+02 -.869388582E+02 -.869134946E+02 -.868879754E+02 -.868623397E+02 -.868366268E+02 -.868108775E+02 -.867851349E+02 -.867594451E+02 -.867338577E+02 -.867084258E+02 -.866832066E+02 -.866582610E+02 -.866336538E+02 -.866094533E+02 -.865857311E+02 -.865625617E+02 -.865400222E+02 -.865181913E+02 -.864971494E+02 -.864769773E+02 -.864577560E+02 -.864395656E+02 -.864224846E+02 -.864065892E+02 -.863919523E+02 -.863786430E+02 -.863667253E+02 -.863562579E+02 -.863472932E+02 -.863398767E+02 -.863340462E+02 -.863298317E+02 -.863272549E+02 -.863263287E+02 -.863270572E+02 -.863294356E+02 -.863334503E+02 -.863390791E+02 -.863462913E+02 -.863550484E+02 -.863653041E+02 -.863770055E+02 -.863900932E+02 -.864045025E+02 -.864201637E+02 -.864370031E+02 -.864549438E+02 -.864739067E+02 -.864938109E+02 -.865145748E+02 -.865361169E+02 -.865583562E+02 -.865812131E+02 -.866046100E+02 -.866284716E+02 -.866527260E+02 -.866773040E+02 -.867021407E+02 -.867271745E+02 -.867523484E+02 -.867776089E+02 -.868029070E+02 -.868281973E+02 -.868534378E+02 -.868785897E+02 -.869036166E+02 -.869284836E+02 -.869531560E+02 -.869775980E+02 -.870017708E+02 -.870256298E+02 -.870491217E+02 -.870721802E+02 -.870947209E+02 -.871166340E+02 -.871377763E+02 -.871579595E+02 -.871769358E+02 -.871943792E+02 -.872098614E+02 -.872228203E+02 -.872325199E+02 -.872379979E+02 -.872379979E+02
 -.872386603E+02 -.872386603E+02 -.872332373E+02 -.872236425E+02 -.872108365E+02 -.871955558E+02 -.871783647E+02 -.871596952E+02 -.871398778E+02 -.871191654E+02 -.870977517E+02 -.870757858E+02 -.870533829E+02 -.870306332E+02 -.870076086E+02 -.869843676E+02 -.869609595E+02 -.869374276E+02 -.869138117E+02 -.868901496E+02 -.868664788E+02 -.868428377E+02 -.868192659E+02 -.867958056E+02 -.867725011E+02 -.867493996E+02 -.867265514E+02 -.867040094E+02 -.866818295E+02 -.866600702E+02 -.866387923E+02 -.866180588E+02 -.865979344E+02 -.865784849E+02 -.865597771E+02 -.865418778E+02 -.865248539E+02 -.865087708E+02 -.864936929E+02 -.864796822E+02 -.864667980E+02 -.864550960E+02 -.864446281E+02 -.864354415E+02 -.864275783E+02 -.864210749E+02 -.864159618E+02 -.864122630E+02 -.864099956E+02 -.864091700E+02 -.864097895E+02 -.864118502E+02 -.864153411E+02 -.864202443E+02 -.864265354E+02 -.864341833E+02 -.864431509E+02 -.864533954E+02 -.864648691E+02 -.864775196E+02 -.864912902E+02 -.865061213E+02 -.865219500E+02 -.865387116E+02 -.865563398E+02 -.865747673E+02 -.865939265E+02 -.866137501E+02 -.866341716E+02 -.866551258E+02 -.866765492E+02 -.866983804E+02 -.867205605E+02 -.867430333E+02 -.867657454E+02 -.867886467E+02 -.868116900E+02 -.868348314E+02 -.868580295E+02 -.868812459E+02 -.869044443E+02 -.869275900E+02 -.869506491E+02 -.869735876E+02 -.869963697E+02 -.870189564E+02 -.870413025E+02 -.870633543E+02 -.870850454E+02 -.871062915E+02 -.871269842E+02 -.871469827E+02 -.871661031E+02 -.871841046E+02 -.872006715E+02 -.872153908E+02 -.872277217E+02 -.872369578E+02 -.872421769E+02 -.872421769E+02
 -.872434644E+02 -.872434644E+02 -.872383349E+02 -.872292639E+02 -.872171642E+02 -.872027370E+02 -.871865204E+02 -.871689271E+02 -.871502738E+02 -.871308036E+02 -.871107033E+02 -.870901172E+02 -.870691576E+02 -.870479124E+02 -.870264520E+02 -.870048339E+02 -.869831066E+02 -.869613122E+02 -.869394892E+02 -.869176738E+02 -.868959014E+02 -.868742077E+02 -.868526291E+02 -.868312037E+02 -.868099711E+02 -.867889733E+02 -.867682541E+02 -.867478597E+02 -.867278382E+02 -.867082397E+02 -.866891160E+02 -.866705205E+02 -.866525075E+02 -.866351323E+02 -.866184505E+02 -.866025176E+02 -.865873889E+02 -.865731183E+02 -.865597587E+02 -.865473609E+02 -.865359731E+02 -.865256409E+02 -.865164063E+02 -.865083077E+02 -.865013790E+02 -.864956498E+02 -.864911444E+02 -.864878823E+02 -.864858773E+02 -.864851376E+02 -.864856658E+02 -.864874588E+02 -.864905078E+02 -.864947982E+02 -.865003104E+02 -.865070190E+02 -.865148943E+02 -.865239014E+02 -.865340017E+02 -.865451524E+02 -.865573075E+02 -.865704181E+02 -.865844328E+02 -.865992983E+02 -.866149600E+02 -.866313621E+02 -.866484486E+02 -.866661633E+02 -.866844504E+02 -.867032550E+02 -.867225234E+02 -.867422034E+02 -.867622444E+02 -.867825981E+02 -.868032182E+02 -.868240606E+02 -.868450838E+02 -.868662486E+02 -.868875176E+02 -.869088558E+02 -.869302295E+02 -.869516061E+02 -.869729532E+02 -.869942379E+02 -.870154251E+02 -.870364762E+02 -.870573467E+02 -.870779832E+02 -.870983201E+02 -.871182747E+02 -.871377410E+02 -.871565822E+02 -.871746202E+02 -.871916229E+02 -.872072870E+02 -.872212165E+02 -.872328947E+02 -.872416472E+02 -.872465954E+02 -.872465954E+02
 -.872483893E+02 -.872483893E+02 -.872435586E+02 -.872350193E+02 -.872236351E+02 -.872100698E+02 -.871948336E+02 -.871783189E+02 -.871608270E+02 -.871425899E+02 -.871237866E+02 -.871045556E+02 -.870850050E+02 -.870652199E+02 -.870452684E+02 -.870252063E+02 -.870050803E+02 -.869849314E+02 -.869647961E+02 -.869447087E+02 -.869247025E+02 -.869048103E+02 -.868850654E+02 -.868655021E+02 -.868461558E+02 -.868270636E+02 -.868082638E+02 -.867897967E+02 -.867717036E+02 -.867540277E+02 -.867368131E+02 -.867201049E+02 -.867039492E+02 -.866883923E+02 -.866734808E+02 -.866592609E+02 -.866457784E+02 -.866330782E+02 -.866212037E+02 -.866101967E+02 -.866000969E+02 -.865909415E+02 -.865827649E+02 -.865755982E+02 -.865694692E+02 -.865644018E+02 -.865604158E+02 -.865575270E+02 -.865557465E+02 -.865550809E+02 -.865555324E+02 -.865570983E+02 -.865597716E+02 -.865635403E+02 -.865683885E+02 -.865742956E+02 -.865812372E+02 -.865891852E+02 -.865981077E+02 -.866079700E+02 -.866187343E+02 -.866303603E+02 -.866428059E+02 -.866560270E+02 -.866699783E+02 -.866846136E+02 -.866998860E+02 -.867157485E+02 -.867321544E+02 -.867490573E+02 -.867664116E+02 -.867841727E+02 -.868022974E+02 -.868207439E+02 -.868394722E+02 -.868584436E+02 -.868776216E+02 -.868969711E+02 -.869164588E+02 -.869360527E+02 -.869557218E+02 -.869754356E+02 -.869951637E+02 -.870148746E+02 -.870345343E+02 -.870541052E+02 -.870735440E+02 -.870927985E+02 -.871118049E+02 -.871304827E+02 -.871487295E+02 -.871664133E+02 -.871833632E+02 -.871993570E+02 -.872141050E+02 -.872272303E+02 -.872382415E+02 -.872464986E+02 -.872511688E+02 -.872511688E+02
 -.872533683E+02 -.872533683E+02 -.872488377E+02 -.872408322E+02 -.872301643E+02 -.872174599E+02 -.872032003E+02 -.871877562E+02 -.871714129E+02 -.871543906E+02 -.871368593E+02 -.871189511E+02 -.871007693E+02 -.870823954E+02 -.870638947E+02 -.870453207E+02 -.870267182E+02 -.870081262E+02 -.869895794E+02 -.869711101E+02 -.869527490E+02 -.869345263E+02 -.869164724E+02 -.868986181E+02 -.868809949E+02 -.868636354E+02 -.868465735E+02 -.868298438E+02 -.868134824E+02 -.867975261E+02 -.867820127E+02 -.867669806E+02 -.867524687E+02 -.867385160E+02 -.867251616E+02 -.867124442E+02 -.867004021E+02 -.866890723E+02 -.866784911E+02 -.866686928E+02 -.866597102E+02 -.866515739E+02 -.866443121E+02 -.866379504E+02 -.866325115E+02 -.866280148E+02 -.866244767E+02 -.866219097E+02 -.866203232E+02 -.866197224E+02 -.866201090E+02 -.866214809E+02 -.866238323E+02 -.866271534E+02 -.866314312E+02 -.866366488E+02 -.866427864E+02 -.866498207E+02 -.866577257E+02 -.866664728E+02 -.866760309E+02 -.866863668E+02 -.866974455E+02 -.867092306E+02 -.867216843E+02 -.867347681E+02 -.867484429E+02 -.867626692E+02 -.867774075E+02 -.867926186E+02 -.868082638E+02 -.868243050E+02 -.868407051E+02 -.868574281E+02 -.868744391E+02 -.868917045E+02 -.869091920E+02 -.869268704E+02 -.869447100E+02 -.869626817E+02 -.869807571E+02 -.869989081E+02 -.870171061E+02 -.870353212E+02 -.870535212E+02 -.870716697E+02 -.870897250E+02 -.871076368E+02 -.871253435E+02 -.871427677E+02 -.871598112E+02 -.871763478E+02 -.871922145E+02 -.872071999E+02 -.872210293E+02 -.872333455E+02 -.872436839E+02 -.872514403E+02 -.872558289E+02 -.872558289E+02
 -.872583492E+02 -.872583492E+02 -.872541176E+02 -.872466426E+02 -.872366860E+02 -.872248344E+02 -.872115399E+02 -.871971511E+02 -.871819365E+02 -.871661037E+02 -.871498135E+02 -.871331909E+02 -.871163338E+02 -.870993197E+02 -.870822107E+02 -.870650578E+02 -.870479035E+02 -.870307846E+02 -.870137337E+02 -.869967809E+02 -.869799547E+02 -.869632827E+02 -.869467923E+02 -.869305113E+02 -.869144676E+02 -.868986902E+02 -.868832084E+02 -.868680527E+02 -.868532540E+02 -.868388442E+02 -.868248555E+02 -.868113206E+02 -.867982726E+02 -.867857443E+02 -.867737689E+02 -.867623786E+02 -.867516055E+02 -.867414806E+02 -.867320339E+02 -.867232941E+02 -.867152881E+02 -.867080414E+02 -.867015772E+02 -.866959165E+02 -.866910780E+02 -.866870777E+02 -.866839289E+02 -.866816421E+02 -.866802247E+02 -.866796811E+02 -.866800127E+02 -.866812177E+02 -.866832913E+02 -.866862255E+02 -.866900095E+02 -.866946295E+02 -.867000692E+02 -.867063094E+02 -.867133287E+02 -.867211034E+02 -.867296077E+02 -.867388142E+02 -.867486939E+02 -.867592163E+02 -.867703500E+02 -.867820627E+02 -.867943216E+02 -.868070934E+02 -.868203449E+02 -.868340426E+02 -.868481536E+02 -.868626455E+02 -.868774863E+02 -.868926448E+02 -.869080909E+02 -.869237950E+02 -.869397288E+02 -.869558647E+02 -.869721759E+02 -.869886363E+02 -.870052200E+02 -.870219012E+02 -.870386531E+02 -.870554477E+02 -.870722544E+02 -.870890389E+02 -.871057610E+02 -.871223729E+02 -.871388156E+02 -.871550154E+02 -.871708787E+02 -.871862857E+02 -.872010820E+02 -.872150678E+02 -.872279839E+02 -.872394937E+02 -.872491602E+02 -.872564155E+02 -.872605220E+02 -.872605220E+02
 -.872632925E+02 -.872632925E+02 -.872593564E+02 -.872524054E+02 -.872431500E+02 -.872321380E+02 -.872197919E+02 -.872064374E+02 -.871923264E+02 -.871776534E+02 -.871625694E+02 -.871471921E+02 -.871316137E+02 -.871159074E+02 -.871001317E+02 -.870843348E+02 -.870685567E+02 -.870528319E+02 -.870371910E+02 -.870216617E+02 -.870062704E+02 -.869910421E+02 -.869760017E+02 -.869611739E+02 -.869465838E+02 -.869322566E+02 -.869182182E+02 -.869044951E+02 -.868911141E+02 -.868781025E+02 -.868654881E+02 -.868532988E+02 -.868415626E+02 -.868303075E+02 -.868195613E+02 -.868093513E+02 -.867997043E+02 -.867906463E+02 -.867822024E+02 -.867743964E+02 -.867672509E+02 -.867607868E+02 -.867550234E+02 -.867499781E+02 -.867456664E+02 -.867421014E+02 -.867392942E+02 -.867372532E+02 -.867359847E+02 -.867354923E+02 -.867357770E+02 -.867368374E+02 -.867386694E+02 -.867412666E+02 -.867446199E+02 -.867487180E+02 -.867535474E+02 -.867590922E+02 -.867653347E+02 -.867722551E+02 -.867798322E+02 -.867880430E+02 -.867968634E+02 -.868062680E+02 -.868162303E+02 -.868267234E+02 -.868377195E+02 -.868491906E+02 -.868611084E+02 -.868734447E+02 -.868861713E+02 -.868992603E+02 -.869126843E+02 -.869264164E+02 -.869404303E+02 -.869547002E+02 -.869692012E+02 -.869839088E+02 -.869987991E+02 -.870138486E+02 -.870290338E+02 -.870443310E+02 -.870597155E+02 -.870751611E+02 -.870906391E+02 -.871061171E+02 -.871215571E+02 -.871369137E+02 -.871521311E+02 -.871671394E+02 -.871818503E+02 -.871961508E+02 -.872098954E+02 -.872228963E+02 -.872349103E+02 -.872456221E+02 -.872546224E+02 -.872613802E+02 -.872652063E+02 -.872652063E+02
 -.872681688E+02 -.872681688E+02 -.872645232E+02 -.872580870E+02 -.872495198E+02 -.872393305E+02 -.872279120E+02 -.872155675E+02 -.872025315E+02 -.871889856E+02 -.871750708E+02 -.871608970E+02 -.871465508E+02 -.871321005E+02 -.871176013E+02 -.871030979E+02 -.870886281E+02 -.870742239E+02 -.870599136E+02 -.870457230E+02 -.870316760E+02 -.870177956E+02 -.870041039E+02 -.869906233E+02 -.869773758E+02 -.869643838E+02 -.869516699E+02 -.869392572E+02 -.869271689E+02 -.869154286E+02 -.869040601E+02 -.868930873E+02 -.868825341E+02 -.868724242E+02 -.868627811E+02 -.868536280E+02 -.868449873E+02 -.868368810E+02 -.868293299E+02 -.868223541E+02 -.868159724E+02 -.868102022E+02 -.868050596E+02 -.868005590E+02 -.867967132E+02 -.867935332E+02 -.867910280E+02 -.867892047E+02 -.867880684E+02 -.867876222E+02 -.867878667E+02 -.867888010E+02 -.867904215E+02 -.867927229E+02 -.867956977E+02 -.867993366E+02 -.868036282E+02 -.868085594E+02 -.868141155E+02 -.868202801E+02 -.868270353E+02 -.868343620E+02 -.868422401E+02 -.868506481E+02 -.868595641E+02 -.868689651E+02 -.868788278E+02 -.868891284E+02 -.868998430E+02 -.869109475E+02 -.869224178E+02 -.869342301E+02 -.869463606E+02 -.869587861E+02 -.869714836E+02 -.869844308E+02 -.869976057E+02 -.870109866E+02 -.870245522E+02 -.870382814E+02 -.870521530E+02 -.870661452E+02 -.870802354E+02 -.870943993E+02 -.871086101E+02 -.871228375E+02 -.871370458E+02 -.871511923E+02 -.871652245E+02 -.871790767E+02 -.871926660E+02 -.872058865E+02 -.872186021E+02 -.872306372E+02 -.872417648E+02 -.872516910E+02 -.872600345E+02 -.872663013E+02 -.872698502E+02 -.872698502E+02
 -.872729575E+02 -.872729575E+02 -.872695965E+02 -.872636640E+02 -.872557695E+02 -.872463836E+02 -.872358696E+02 -.872245083E+02 -.872125169E+02 -.872000640E+02 -.871872803E+02 -.871742682E+02 -.871611080E+02 -.871478635E+02 -.871345859E+02 -.871213170E+02 -.871080918E+02 -.870949400E+02 -.870818877E+02 -.870689586E+02 -.870561743E+02 -.870435557E+02 -.870311229E+02 -.870188955E+02 -.870068932E+02 -.869951358E+02 -.869836430E+02 -.869724348E+02 -.869615315E+02 -.869509534E+02 -.869407210E+02 -.869308547E+02 -.869213748E+02 -.869123017E+02 -.869036552E+02 -.868954549E+02 -.868877199E+02 -.868804684E+02 -.868737182E+02 -.868674860E+02 -.868617875E+02 -.868566373E+02 -.868520488E+02 -.868480340E+02 -.868446037E+02 -.868417669E+02 -.868395311E+02 -.868379022E+02 -.868368844E+02 -.868364802E+02 -.868366904E+02 -.868375138E+02 -.868389477E+02 -.868409876E+02 -.868436273E+02 -.868468590E+02 -.868506732E+02 -.868550591E+02 -.868600042E+02 -.868654949E+02 -.868715164E+02 -.868780526E+02 -.868850864E+02 -.868926001E+02 -.869005750E+02 -.869089917E+02 -.869178307E+02 -.869270716E+02 -.869366942E+02 -.869466778E+02 -.869570018E+02 -.869676459E+02 -.869785895E+02 -.869898124E+02 -.870012949E+02 -.870130173E+02 -.870249602E+02 -.870371046E+02 -.870494314E+02 -.870619219E+02 -.870745567E+02 -.870873163E+02 -.871001797E+02 -.871131248E+02 -.871261266E+02 -.871391569E+02 -.871521826E+02 -.871651636E+02 -.871780509E+02 -.871907834E+02 -.872032836E+02 -.872154529E+02 -.872271647E+02 -.872382558E+02 -.872485157E+02 -.872576715E+02 -.872653703E+02 -.872711544E+02 -.872744308E+02 -.872744308E+02
 -.872776447E+02 -.872776447E+02 -.872745616E+02 -.872691208E+02 -.872618825E+02 -.872532792E+02 -.872436452E+02 -.872332392E+02 -.872222612E+02 -.872108665E+02 -.871991761E+02 -.871872843E+02 -.871752654E+02 -.871631784E+02 -.871510706E+02 -.871389808E+02 -.871269411E+02 -.871149789E+02 -.871031182E+02 -.870913805E+02 -.870797855E+02 -.870683521E+02 -.870570980E+02 -.870460410E+02 -.870351984E+02 -.870245875E+02 -.870142257E+02 -.870041304E+02 -.869943191E+02 -.869848093E+02 -.869756187E+02 -.869667648E+02 -.869582650E+02 -.869501365E+02 -.869423963E+02 -.869350610E+02 -.869281466E+02 -.869216686E+02 -.869156419E+02 -.869100805E+02 -.869049978E+02 -.869004058E+02 -.868963158E+02 -.868927379E+02 -.868896810E+02 -.868871525E+02 -.868851589E+02 -.868837051E+02 -.868827944E+02 -.868824290E+02 -.868826095E+02 -.868833349E+02 -.868846030E+02 -.868864100E+02 -.868887508E+02 -.868916187E+02 -.868950059E+02 -.868989034E+02 -.869033007E+02 -.869081864E+02 -.869135480E+02 -.869193722E+02 -.869256445E+02 -.869323499E+02 -.869394727E+02 -.869469967E+02 -.869549050E+02 -.869631805E+02 -.869718059E+02 -.869807637E+02 -.869900361E+02 -.869996056E+02 -.870094546E+02 -.870195656E+02 -.870299214E+02 -.870405047E+02 -.870512988E+02 -.870622866E+02 -.870734513E+02 -.870847762E+02 -.870962439E+02 -.871078366E+02 -.871195354E+02 -.871313199E+02 -.871431672E+02 -.871550511E+02 -.871669410E+02 -.871787999E+02 -.871905822E+02 -.872022313E+02 -.872136754E+02 -.872248234E+02 -.872355580E+02 -.872457287E+02 -.872551411E+02 -.872635438E+02 -.872706114E+02 -.872759228E+02 -.872789320E+02 -.872789320E+02
 -.872822227E+02 -.872822227E+02 -.872794105E+02 -.872744487E+02 -.872678491E+02 -.872600070E+02 -.872512282E+02 -.872417493E+02 -.872317535E+02 -.872213830E+02 -.872107488E+02 -.871999374E+02 -.871890169E+02 -.871780417E+02 -.871670552E+02 -.871560927E+02 -.871451840E+02 -.871343540E+02 -.871236244E+02 -.871130150E+02 -.871025435E+02 -.870922266E+02 -.870820805E+02 -.870721207E+02 -.870623626E+02 -.870528213E+02 -.870435121E+02 -.870344500E+02 -.870256503E+02 -.870171281E+02 -.870088985E+02 -.870009765E+02 -.869933770E+02 -.869861148E+02 -.869792042E+02 -.869726593E+02 -.869664937E+02 -.869607204E+02 -.869553521E+02 -.869504005E+02 -.869458768E+02 -.869417912E+02 -.869381532E+02 -.869349711E+02 -.869322523E+02 -.869300033E+02 -.869282293E+02 -.869269343E+02 -.869261212E+02 -.869257919E+02 -.869259466E+02 -.869265848E+02 -.869277045E+02 -.869293025E+02 -.869313745E+02 -.869339151E+02 -.869369176E+02 -.869403744E+02 -.869442768E+02 -.869486153E+02 -.869533794E+02 -.869585577E+02 -.869641382E+02 -.869701082E+02 -.869764545E+02 -.869831632E+02 -.869902201E+02 -.869976107E+02 -.870053202E+02 -.870133336E+02 -.870216358E+02 -.870302116E+02 -.870390460E+02 -.870481238E+02 -.870574299E+02 -.870669496E+02 -.870766678E+02 -.870865699E+02 -.870966408E+02 -.871068656E+02 -.871172288E+02 -.871277144E+02 -.871383053E+02 -.871489827E+02 -.871597260E+02 -.871705111E+02 -.871813097E+02 -.871920879E+02 -.872028037E+02 -.872134050E+02 -.872238258E+02 -.872339823E+02 -.872437669E+02 -.872530414E+02 -.872616277E+02 -.872692954E+02 -.872757466E+02 -.872805957E+02 -.872833436E+02 -.872833436E+02
 -.872866879E+02 -.872866879E+02 -.872841397E+02 -.872796442E+02 -.872736658E+02 -.872665637E+02 -.872586154E+02 -.872500359E+02 -.872409918E+02 -.872316125E+02 -.872219989E+02 -.872122298E+02 -.872023674E+02 -.871924611E+02 -.871825505E+02 -.871726679E+02 -.871628402E+02 -.871530900E+02 -.871434371E+02 -.871338991E+02 -.871244921E+02 -.871152310E+02 -.871061301E+02 -.870972031E+02 -.870884635E+02 -.870799247E+02 -.870715998E+02 -.870635020E+02 -.870556444E+02 -.870480400E+02 -.870407019E+02 -.870336429E+02 -.870268758E+02 -.870204129E+02 -.870142667E+02 -.870084490E+02 -.870029713E+02 -.869978447E+02 -.869930797E+02 -.869886864E+02 -.869846740E+02 -.869810513E+02 -.869778260E+02 -.869750053E+02 -.869725953E+02 -.869706014E+02 -.869690279E+02 -.869678782E+02 -.869671549E+02 -.869668593E+02 -.869669917E+02 -.869675517E+02 -.869685375E+02 -.869699466E+02 -.869717753E+02 -.869740190E+02 -.869766722E+02 -.869797285E+02 -.869831806E+02 -.869870206E+02 -.869912395E+02 -.869958279E+02 -.870007756E+02 -.870060719E+02 -.870117055E+02 -.870176649E+02 -.870239380E+02 -.870305124E+02 -.870373755E+02 -.870445145E+02 -.870519165E+02 -.870595686E+02 -.870674576E+02 -.870755705E+02 -.870838944E+02 -.870924163E+02 -.871011231E+02 -.871100019E+02 -.871190395E+02 -.871282227E+02 -.871375377E+02 -.871469700E+02 -.871565044E+02 -.871661240E+02 -.871758098E+02 -.871855400E+02 -.871952890E+02 -.872050256E+02 -.872147116E+02 -.872242993E+02 -.872337286E+02 -.872429230E+02 -.872517845E+02 -.872601872E+02 -.872679688E+02 -.872749199E+02 -.872807696E+02 -.872851675E+02 -.872876601E+02 -.872876601E+02
 -.872910409E+02 -.872910409E+02 -.872887495E+02 -.872847078E+02 -.872793337E+02 -.872729508E+02 -.872658091E+02 -.872581023E+02 -.872499807E+02 -.872415611E+02 -.872329345E+02 -.872241721E+02 -.872153301E+02 -.872064531E+02 -.871975768E+02 -.871887304E+02 -.871799382E+02 -.871712205E+02 -.871625952E+02 -.871540779E+02 -.871456829E+02 -.871374236E+02 -.871293124E+02 -.871213616E+02 -.871135829E+02 -.871059878E+02 -.870985880E+02 -.870913946E+02 -.870844192E+02 -.870776727E+02 -.870711665E+02 -.870649114E+02 -.870589183E+02 -.870531979E+02 -.870477605E+02 -.870426162E+02 -.870377748E+02 -.870332456E+02 -.870290376E+02 -.870251590E+02 -.870216178E+02 -.870184212E+02 -.870155758E+02 -.870130875E+02 -.870109615E+02 -.870092022E+02 -.870078134E+02 -.870067979E+02 -.870061576E+02 -.870058938E+02 -.870060068E+02 -.870064961E+02 -.870073603E+02 -.870085972E+02 -.870102039E+02 -.870121764E+02 -.870145101E+02 -.870171997E+02 -.870202391E+02 -.870236215E+02 -.870273396E+02 -.870313853E+02 -.870357501E+02 -.870404250E+02 -.870454004E+02 -.870506667E+02 -.870562134E+02 -.870620303E+02 -.870681065E+02 -.870744312E+02 -.870809933E+02 -.870877818E+02 -.870947854E+02 -.871019929E+02 -.871093931E+02 -.871169748E+02 -.871247266E+02 -.871326372E+02 -.871406952E+02 -.871488887E+02 -.871572057E+02 -.871656332E+02 -.871741576E+02 -.871827638E+02 -.871914347E+02 -.872001507E+02 -.872088886E+02 -.872176201E+02 -.872263107E+02 -.872349173E+02 -.872433854E+02 -.872516460E+02 -.872596103E+02 -.872671648E+02 -.872741630E+02 -.872804157E+02 -.872856789E+02 -.872896365E+02 -.872918798E+02 -.872918798E+02
 -.872952846E+02 -.872952846E+02 -.872932434E+02 -.872896433E+02 -.872848573E+02 -.872791737E+02 -.872728158E+02 -.872659565E+02 -.872587300E+02 -.872512406E+02 -.872435696E+02 -.872357808E+02 -.872279244E+02 -.872200401E+02 -.872121601E+02 -.872043104E+02 -.871965126E+02 -.871887849E+02 -.871811432E+02 -.871736013E+02 -.871661719E+02 -.871588666E+02 -.871516966E+02 -.871446722E+02 -.871378039E+02 -.871311017E+02 -.871245754E+02 -.871182349E+02 -.871120897E+02 -.871061496E+02 -.871004239E+02 -.870949222E+02 -.870896535E+02 -.870846268E+02 -.870798510E+02 -.870753346E+02 -.870710857E+02 -.870671123E+02 -.870634218E+02 -.870600213E+02 -.870569173E+02 -.870541159E+02 -.870516226E+02 -.870494424E+02 -.870475796E+02 -.870460379E+02 -.870448204E+02 -.870439294E+02 -.870433667E+02 -.870431331E+02 -.870432290E+02 -.870436540E+02 -.870444069E+02 -.870454859E+02 -.870468884E+02 -.870486112E+02 -.870506506E+02 -.870530019E+02 -.870556602E+02 -.870586197E+02 -.870618743E+02 -.870654173E+02 -.870692414E+02 -.870733392E+02 -.870777026E+02 -.870823234E+02 -.870871930E+02 -.870923024E+02 -.870976426E+02 -.871032045E+02 -.871089785E+02 -.871149553E+02 -.871211253E+02 -.871274789E+02 -.871340064E+02 -.871406981E+02 -.871475444E+02 -.871545353E+02 -.871616608E+02 -.871689107E+02 -.871762742E+02 -.871837402E+02 -.871912964E+02 -.871989294E+02 -.872066241E+02 -.872143628E+02 -.872221248E+02 -.872298849E+02 -.872376122E+02 -.872452680E+02 -.872528035E+02 -.872601569E+02 -.872672489E+02 -.872739779E+02 -.872802128E+02 -.872857849E+02 -.872904759E+02 -.872940039E+02 -.872960039E+02 -.872960039E+02
 -.872994233E+02 -.872994233E+02 -.872976259E+02 -.872944562E+02 -.872902428E+02 -.872852400E+02 -.872796446E+02 -.872736091E+02 -.872672521E+02 -.872606655E+02 -.872539212E+02 -.872470755E+02 -.872401727E+02 -.872332481E+02 -.872263298E+02 -.872194411E+02 -.872126008E+02 -.872058251E+02 -.871991278E+02 -.871925211E+02 -.871860161E+02 -.871796229E+02 -.871733512E+02 -.871672100E+02 -.871612082E+02 -.871553544E+02 -.871496570E+02 -.871441245E+02 -.871387651E+02 -.871335869E+02 -.871285980E+02 -.871238062E+02 -.871192193E+02 -.871148450E+02 -.871106906E+02 -.871067632E+02 -.871030697E+02 -.870996168E+02 -.870964106E+02 -.870934571E+02 -.870907617E+02 -.870883294E+02 -.870861649E+02 -.870842723E+02 -.870826552E+02 -.870813166E+02 -.870802592E+02 -.870794848E+02 -.870789948E+02 -.870787902E+02 -.870788710E+02 -.870792371E+02 -.870798873E+02 -.870808201E+02 -.870820336E+02 -.870835250E+02 -.870852910E+02 -.870873281E+02 -.870896319E+02 -.870921977E+02 -.870950204E+02 -.870980944E+02 -.871014137E+02 -.871049720E+02 -.871087626E+02 -.871127786E+02 -.871170126E+02 -.871214574E+02 -.871261053E+02 -.871309484E+02 -.871359789E+02 -.871411887E+02 -.871465698E+02 -.871521140E+02 -.871578130E+02 -.871636586E+02 -.871696424E+02 -.871757559E+02 -.871819906E+02 -.871883374E+02 -.871947872E+02 -.872013301E+02 -.872079554E+02 -.872146513E+02 -.872214045E+02 -.872281996E+02 -.872350180E+02 -.872418376E+02 -.872486310E+02 -.872553640E+02 -.872619935E+02 -.872684647E+02 -.872747076E+02 -.872806324E+02 -.872861234E+02 -.872910315E+02 -.872951642E+02 -.872982726E+02 -.873000349E+02 -.873000349E+02
 -.873034606E+02 -.873034606E+02 -.873019011E+02 -.872991511E+02 -.872954959E+02 -.872911564E+02 -.872863036E+02 -.872810700E+02 -.872755586E+02 -.872698495E+02 -.872640052E+02 -.872580746E+02 -.872520963E+02 -.872461010E+02 -.872401132E+02 -.872341531E+02 -.872282371E+02 -.872223792E+02 -.872165913E+02 -.872108841E+02 -.872052671E+02 -.871997489E+02 -.871943378E+02 -.871890416E+02 -.871838678E+02 -.871788238E+02 -.871739166E+02 -.871691534E+02 -.871645411E+02 -.871600865E+02 -.871557964E+02 -.871516774E+02 -.871477360E+02 -.871439785E+02 -.871404111E+02 -.871370397E+02 -.871338700E+02 -.871309075E+02 -.871281574E+02 -.871256245E+02 -.871233133E+02 -.871212281E+02 -.871193727E+02 -.871177503E+02 -.871163641E+02 -.871152165E+02 -.871143096E+02 -.871136451E+02 -.871132240E+02 -.871130472E+02 -.871131146E+02 -.871134262E+02 -.871139810E+02 -.871147778E+02 -.871158149E+02 -.871170900E+02 -.871186007E+02 -.871203437E+02 -.871223156E+02 -.871245124E+02 -.871269300E+02 -.871295637E+02 -.871324086E+02 -.871354594E+02 -.871387105E+02 -.871421563E+02 -.871457906E+02 -.871496074E+02 -.871536002E+02 -.871577626E+02 -.871620878E+02 -.871665694E+02 -.871712003E+02 -.871759737E+02 -.871808828E+02 -.871859204E+02 -.871910796E+02 -.871963531E+02 -.872017336E+02 -.872072134E+02 -.872127845E+02 -.872184386E+02 -.872241665E+02 -.872299578E+02 -.872358011E+02 -.872416829E+02 -.872475871E+02 -.872534945E+02 -.872593811E+02 -.872652173E+02 -.872709653E+02 -.872765776E+02 -.872819932E+02 -.872871338E+02 -.872918990E+02 -.872961590E+02 -.872997463E+02 -.873024448E+02 -.873039749E+02 -.873039749E+02
 -.873073944E+02 -.873073944E+02 -.873060672E+02 -.873037268E+02 -.873006161E+02 -.872969234E+02 -.872927942E+02 -.872883416E+02 -.872836534E+02 -.872787978E+02 -.872738282E+02 -.872687864E+02 -.872637053E+02 -.872586111E+02 -.872535247E+02 -.872484633E+02 -.872434409E+02 -.872384695E+02 -.872335591E+02 -.872287188E+02 -.872239566E+02 -.872192799E+02 -.872146956E+02 -.872102103E+02 -.872058302E+02 -.872015614E+02 -.871974100E+02 -.871933818E+02 -.871894826E+02 -.871857179E+02 -.871820935E+02 -.871786148E+02 -.871752870E+02 -.871721154E+02 -.871691052E+02 -.871662610E+02 -.871635877E+02 -.871610897E+02 -.871587712E+02 -.871566363E+02 -.871546885E+02 -.871529314E+02 -.871513679E+02 -.871500010E+02 -.871488329E+02 -.871478658E+02 -.871471014E+02 -.871465409E+02 -.871461853E+02 -.871460352E+02 -.871460907E+02 -.871463516E+02 -.871468172E+02 -.871474865E+02 -.871483581E+02 -.871494302E+02 -.871507006E+02 -.871521669E+02 -.871538262E+02 -.871556754E+02 -.871577109E+02 -.871599289E+02 -.871623256E+02 -.871648964E+02 -.871676370E+02 -.871705426E+02 -.871736083E+02 -.871768289E+02 -.871801993E+02 -.871837141E+02 -.871873679E+02 -.871911550E+02 -.871950699E+02 -.871991069E+02 -.872032602E+02 -.872075240E+02 -.872118924E+02 -.872163594E+02 -.872209187E+02 -.872255640E+02 -.872302886E+02 -.872350853E+02 -.872399464E+02 -.872448631E+02 -.872498256E+02 -.872548225E+02 -.872598400E+02 -.872648617E+02 -.872698672E+02 -.872748310E+02 -.872797211E+02 -.872844966E+02 -.872891057E+02 -.872934815E+02 -.872975381E+02 -.873011651E+02 -.873042196E+02 -.873065174E+02 -.873078203E+02 -.873078203E+02
 -.873112075E+02 -.873112075E+02 -.873101068E+02 -.873081658E+02 -.873055858E+02 -.873025229E+02 -.872990981E+02 -.872954051E+02 -.872915170E+02 -.872874905E+02 -.872833700E+02 -.872791902E+02 -.872749786E+02 -.872707569E+02 -.872665426E+02 -.872623500E+02 -.872581907E+02 -.872540746E+02 -.872500101E+02 -.872460048E+02 -.872420652E+02 -.872381975E+02 -.872344073E+02 -.872307000E+02 -.872270808E+02 -.872235547E+02 -.872201265E+02 -.872168009E+02 -.872135828E+02 -.872104767E+02 -.872074871E+02 -.872046183E+02 -.872018748E+02 -.871992608E+02 -.871967802E+02 -.871944370E+02 -.871922351E+02 -.871901779E+02 -.871882689E+02 -.871865112E+02 -.871849079E+02 -.871834616E+02 -.871821748E+02 -.871810497E+02 -.871800883E+02 -.871792923E+02 -.871786629E+02 -.871782012E+02 -.871779080E+02 -.871777837E+02 -.871778284E+02 -.871780420E+02 -.871784239E+02 -.871789733E+02 -.871796890E+02 -.871805697E+02 -.871816136E+02 -.871828188E+02 -.871841829E+02 -.871857035E+02 -.871873776E+02 -.871892024E+02 -.871911745E+02 -.871932906E+02 -.871955470E+02 -.871979399E+02 -.872004653E+02 -.872031192E+02 -.872058973E+02 -.872087953E+02 -.872118088E+02 -.872149333E+02 -.872181643E+02 -.872214972E+02 -.872249272E+02 -.872284496E+02 -.872320595E+02 -.872357522E+02 -.872395224E+02 -.872433650E+02 -.872472744E+02 -.872512447E+02 -.872552694E+02 -.872593414E+02 -.872634525E+02 -.872675931E+02 -.872717518E+02 -.872759149E+02 -.872800654E+02 -.872841822E+02 -.872882384E+02 -.872922002E+02 -.872960243E+02 -.872996551E+02 -.873030213E+02 -.873060309E+02 -.873085655E+02 -.873104721E+02 -.873115530E+02 -.873115530E+02
 -.873148475E+02 -.873148475E+02 -.873139669E+02 -.873124131E+02 -.873103472E+02 -.873078939E+02 -.873051500E+02 -.873021908E+02 -.872990748E+02 -.872958476E+02 -.872925448E+02 -.872891945E+02 -.872858188E+02 -.872824352E+02 -.872790578E+02 -.872756982E+02 -.872723657E+02 -.872690684E+02 -.872658130E+02 -.872626056E+02 -.872594516E+02 -.872563557E+02 -.872533226E+02 -.872503565E+02 -.872474616E+02 -.872446418E+02 -.872419009E+02 -.872392428E+02 -.872366711E+02 -.872341895E+02 -.872318016E+02 -.872295106E+02 -.872273202E+02 -.872252335E+02 -.872232538E+02 -.872213841E+02 -.872196273E+02 -.872179863E+02 -.872164636E+02 -.872150619E+02 -.872137834E+02 -.872126302E+02 -.872116042E+02 -.872107072E+02 -.872099407E+02 -.872093059E+02 -.872088039E+02 -.872084356E+02 -.872082014E+02 -.872081018E+02 -.872081368E+02 -.872083063E+02 -.872086099E+02 -.872090469E+02 -.872096165E+02 -.872103176E+02 -.872111488E+02 -.872121086E+02 -.872131952E+02 -.872144066E+02 -.872157406E+02 -.872171950E+02 -.872187671E+02 -.872204544E+02 -.872222539E+02 -.872241627E+02 -.872261777E+02 -.872282957E+02 -.872305134E+02 -.872328274E+02 -.872352342E+02 -.872377304E+02 -.872403123E+02 -.872429763E+02 -.872457187E+02 -.872485358E+02 -.872514236E+02 -.872543783E+02 -.872573960E+02 -.872604722E+02 -.872636028E+02 -.872667828E+02 -.872700071E+02 -.872732699E+02 -.872765646E+02 -.872798834E+02 -.872832173E+02 -.872865550E+02 -.872898828E+02 -.872931836E+02 -.872964360E+02 -.872996124E+02 -.873026782E+02 -.873055887E+02 -.873082866E+02 -.873106981E+02 -.873127285E+02 -.873142552E+02 -.873151204E+02 -.873151204E+02
 -.873181901E+02 -.873181901E+02 -.873175194E+02 -.873163346E+02 -.873147573E+02 -.873128822E+02 -.873107829E+02 -.873085170E+02 -.873061291E+02 -.873036543E+02 -.873011203E+02 -.872985486E+02 -.872959564E+02 -.872933575E+02 -.872907629E+02 -.872881816E+02 -.872856211E+02 -.872830875E+02 -.872805863E+02 -.872781221E+02 -.872756991E+02 -.872733212E+02 -.872709918E+02 -.872687142E+02 -.872664916E+02 -.872643271E+02 -.872622236E+02 -.872601840E+02 -.872582110E+02 -.872563076E+02 -.872544762E+02 -.872527196E+02 -.872510403E+02 -.872494409E+02 -.872479236E+02 -.872464909E+02 -.872451449E+02 -.872438877E+02 -.872427214E+02 -.872416478E+02 -.872406686E+02 -.872397855E+02 -.872389998E+02 -.872383129E+02 -.872377259E+02 -.872372398E+02 -.872368553E+02 -.872365730E+02 -.872363935E+02 -.872363169E+02 -.872363433E+02 -.872364726E+02 -.872367045E+02 -.872370385E+02 -.872374740E+02 -.872380102E+02 -.872386460E+02 -.872393802E+02 -.872402116E+02 -.872411387E+02 -.872421598E+02 -.872432732E+02 -.872444769E+02 -.872457690E+02 -.872471473E+02 -.872486096E+02 -.872501535E+02 -.872517767E+02 -.872534766E+02 -.872552507E+02 -.872570964E+02 -.872590110E+02 -.872609918E+02 -.872630359E+02 -.872651407E+02 -.872673032E+02 -.872695205E+02 -.872717896E+02 -.872741074E+02 -.872764707E+02 -.872788760E+02 -.872813196E+02 -.872837974E+02 -.872863050E+02 -.872888371E+02 -.872913877E+02 -.872939495E+02 -.872965138E+02 -.872990698E+02 -.873016043E+02 -.873041004E+02 -.873065369E+02 -.873088870E+02 -.873111163E+02 -.873131810E+02 -.873150248E+02 -.873165754E+02 -.873177400E+02 -.873183991E+02 -.873183991E+02
 -.873209753E+02 -.873209753E+02 -.873204953E+02 -.873196435E+02 -.873185049E+02 -.873171461E+02 -.873156197E+02 -.873139670E+02 -.873122208E+02 -.873104070E+02 -.873085462E+02 -.873066548E+02 -.873047458E+02 -.873028300E+02 -.873009158E+02 -.872990103E+02 -.872971192E+02 -.872952475E+02 -.872933993E+02 -.872915782E+02 -.872897874E+02 -.872880300E+02 -.872863084E+02 -.872846253E+02 -.872829830E+02 -.872813837E+02 -.872798298E+02 -.872783232E+02 -.872768661E+02 -.872754604E+02 -.872741083E+02 -.872728115E+02 -.872715719E+02 -.872703914E+02 -.872692718E+02 -.872682146E+02 -.872672215E+02 -.872662941E+02 -.872654338E+02 -.872646419E+02 -.872639197E+02 -.872632684E+02 -.872626890E+02 -.872621824E+02 -.872617495E+02 -.872613910E+02 -.872611074E+02 -.872608991E+02 -.872607665E+02 -.872607098E+02 -.872607291E+02 -.872608241E+02 -.872609948E+02 -.872612408E+02 -.872615615E+02 -.872619565E+02 -.872624249E+02 -.872629659E+02 -.872635787E+02 -.872642620E+02 -.872650147E+02 -.872658355E+02 -.872667231E+02 -.872676760E+02 -.872686926E+02 -.872697713E+02 -.872709105E+02 -.872721083E+02 -.872733629E+02 -.872746725E+02 -.872760352E+02 -.872774490E+02 -.872789118E+02 -.872804218E+02 -.872819768E+02 -.872835746E+02 -.872852131E+02 -.872868901E+02 -.872886033E+02 -.872903501E+02 -.872921280E+02 -.872939342E+02 -.872957655E+02 -.872976184E+02 -.872994888E+02 -.873013720E+02 -.873032624E+02 -.873051532E+02 -.873070360E+02 -.873089005E+02 -.873107339E+02 -.873125202E+02 -.873142392E+02 -.873158656E+02 -.873173673E+02 -.873187038E+02 -.873198235E+02 -.873206609E+02 -.873211327E+02 -.873211327E+02
 -.873227233E+02 -.873227233E+02 -.873223878E+02 -.873217838E+02 -.873209660E+02 -.873199795E+02 -.873188611E+02 -.873176409E+02 -.873163437E+02 -.873149895E+02 -.873135945E+02 -.873121720E+02 -.873107326E+02 -.873092851E+02 -.873078365E+02 -.873063928E+02 -.873049587E+02 -.873035383E+02 -.873021350E+02 -.873007519E+02 -.872993915E+02 -.872980562E+02 -.872967480E+02 -.872954691E+02 -.872942211E+02 -.872930060E+02 -.872918253E+02 -.872906807E+02 -.872895737E+02 -.872885060E+02 -.872874790E+02 -.872864941E+02 -.872855529E+02 -.872846565E+02 -.872838064E+02 -.872830038E+02 -.872822500E+02 -.872815460E+02 -.872808930E+02 -.872802920E+02 -.872797439E+02 -.872792496E+02 -.872788099E+02 -.872784255E+02 -.872780969E+02 -.872778248E+02 -.872776095E+02 -.872774514E+02 -.872773507E+02 -.872773076E+02 -.872773220E+02 -.872773940E+02 -.872775233E+02 -.872777097E+02 -.872779529E+02 -.872782524E+02 -.872786076E+02 -.872790179E+02 -.872794827E+02 -.872800010E+02 -.872805720E+02 -.872811948E+02 -.872818683E+02 -.872825914E+02 -.872833630E+02 -.872841818E+02 -.872850465E+02 -.872859559E+02 -.872869086E+02 -.872879031E+02 -.872889380E+02 -.872900119E+02 -.872911232E+02 -.872922704E+02 -.872934518E+02 -.872946660E+02 -.872959111E+02 -.872971855E+02 -.872984874E+02 -.872998147E+02 -.873011656E+02 -.873025375E+02 -.873039281E+02 -.873053344E+02 -.873067530E+02 -.873081802E+02 -.873096110E+02 -.873110399E+02 -.873124598E+02 -.873138624E+02 -.873152372E+02 -.873165712E+02 -.873178485E+02 -.873190496E+02 -.873201502E+02 -.873211208E+02 -.873219251E+02 -.873225191E+02 -.873228491E+02 -.873228491E+02
 -.873227233E+02 -.873227233E+02 -.873223878E+02 -.873217838E+02 -.873209660E+02 -.873199795E+02 -.873188611E+02 -.873176409E+02 -.873163437E+02 -.873149895E+02 -.873135945E+02 -.873121720E+02 -.873107326E+02 -.873092851E+02 -.873078365E+02 -.873063928E+02 -.873049587E+02 -.873035383E+02 -.873021350E+02 -.873007519E+02 -.872993915E+02 -.872980562E+02 -.872967480E+02 -.872954691E+02 -.872942211E+02 -.872930060E+02 -.872918253E+02 -.872906807E+02 -.872895737E+02 -.872885060E+02 -.872874790E+02 -.872864941E+02 -.872855529E+02 -.872846565E+02 -.872838064E+02 -.872830038E+02 -.872822500E+02 -.872815460E+02 -.872808930E+02 -.872802920E+02 -.872797439E+02 -.872792496E+02 -.872788099E+02 -.872784255E+02 -.872780969E+02 -.872778248E+02 -.872776095E+02 -.872774514E+02 -.872773507E+02 -.872773076E+02 -.872773220E+02 -.872773940E+02 -.872775233E+02 -.872777097E+02 -.872779529E+02 -.872782524E+02 -.872786076E+02 -.872790179E+02 -.872794827E+02 -.872800010E+02 -.872805720E+02 -.872811948E+02 -.872818683E+02 -.872825914E+02 -.872833630E+02 -.872841818E+02 -.872850465E+02 -.872859559E+02 -.872869086E+02 -.872879031E+02 -.872889380E+02 -.872900119E+02 -.872911232E+02 -.872922704E+02 -.872934518E+02 -.872946660E+02 -.872959111E+02 -.872971855E+02 -.872984874E+02 -.872998147E+02 -.873011656E+02 -.873025375E+02 -.873039281E+02 -.873053344E+02 -.873067530E+02 -.873081802E+02 -.873096110E+02 -.873110399E+02 -.873124598E+02 -.873138624E+02 -.873152372E+02 -.873165712E+02 -.873178485E+02 -.873190496E+02 -.873201502E+02 -.873211208E+02 -.873219251E+02 -.873225191E+02 -.873228491E+02 -.873228491E+02
