# Supplementary material for: Electrical Pacing of Cardiac Tissue Including Potassium Inward Rectification
Source: PLoS One. 2015 Jun 9;10(6):e0127837. doi: 10.1371/journal.pone.0127837 (PMC4461281; doi:10.1371/journal.pone.0127837)
Supplement: S1 Data — (ZIP) [file pone.0127837.s001.zip › All-Data/Data-with-IK1/BDT31/Vmpoint5ms.txt]

 -.873300171E+02 -.873294116E+02 -.873292941E+02 -.873291128E+02 -.873288679E+02 -.873285658E+02 -.873282463E+02 -.873279425E+02 -.873276469E+02 -.873273403E+02 -.873270308E+02 -.873267443E+02 -.873264862E+02 -.873262373E+02 -.873259828E+02 -.873257270E+02 -.873254766E+02 -.873252252E+02 -.873249634E+02 -.873246946E+02 -.873244320E+02 -.873241813E+02 -.873239377E+02 -.873236966E+02 -.873234621E+02 -.873232401E+02 -.873230295E+02 -.873228245E+02 -.873226232E+02 -.873224292E+02 -.873222447E+02 -.873220674E+02 -.873218944E+02 -.873217271E+02 -.873215692E+02 -.873214219E+02 -.873212832E+02 -.873211517E+02 -.873210289E+02 -.873209170E+02 -.873208165E+02 -.873207258E+02 -.873206441E+02 -.873205722E+02 -.873205114E+02 -.873204616E+02 -.873204220E+02 -.873203922E+02 -.873203728E+02 -.873203647E+02 -.873203680E+02 -.873203822E+02 -.873204067E+02 -.873204414E+02 -.873204866E+02 -.873205424E+02 -.873206084E+02 -.873206845E+02 -.873207704E+02 -.873208661E+02 -.873209717E+02 -.873210869E+02 -.873212115E+02 -.873213451E+02 -.873214874E+02 -.873216384E+02 -.873217978E+02 -.873219655E+02 -.873221411E+02 -.873223243E+02 -.873225148E+02 -.873227124E+02 -.873229169E+02 -.873231278E+02 -.873233450E+02 -.873235681E+02 -.873237967E+02 -.873240307E+02 -.873242699E+02 -.873245139E+02 -.873247625E+02 -.873250154E+02 -.873252722E+02 -.873255327E+02 -.873257967E+02 -.873260640E+02 -.873263343E+02 -.873266073E+02 -.873268828E+02 -.873271606E+02 -.873274403E+02 -.873277216E+02 -.873280038E+02 -.873282857E+02 -.873285641E+02 -.873288333E+02 -.873290814E+02 -.873292875E+02 -.873294169E+02 -.873294169E+02
 -.873294116E+02 -.873294116E+02 -.873292941E+02 -.873291128E+02 -.873288679E+02 -.873285658E+02 -.873282463E+02 -.873279425E+02 -.873276469E+02 -.873273403E+02 -.873270308E+02 -.873267443E+02 -.873264862E+02 -.873262373E+02 -.873259828E+02 -.873257270E+02 -.873254766E+02 -.873252252E+02 -.873249634E+02 -.873246946E+02 -.873244320E+02 -.873241813E+02 -.873239377E+02 -.873236966E+02 -.873234621E+02 -.873232401E+02 -.873230295E+02 -.873228245E+02 -.873226232E+02 -.873224292E+02 -.873222447E+02 -.873220674E+02 -.873218944E+02 -.873217271E+02 -.873215692E+02 -.873214219E+02 -.873212832E+02 -.873211517E+02 -.873210289E+02 -.873209170E+02 -.873208165E+02 -.873207258E+02 -.873206441E+02 -.873205722E+02 -.873205114E+02 -.873204616E+02 -.873204220E+02 -.873203922E+02 -.873203728E+02 -.873203647E+02 -.873203680E+02 -.873203822E+02 -.873204067E+02 -.873204414E+02 -.873204866E+02 -.873205424E+02 -.873206084E+02 -.873206845E+02 -.873207704E+02 -.873208661E+02 -.873209717E+02 -.873210869E+02 -.873212115E+02 -.873213451E+02 -.873214874E+02 -.873216384E+02 -.873217978E+02 -.873219655E+02 -.873221411E+02 -.873223243E+02 -.873225148E+02 -.873227124E+02 -.873229169E+02 -.873231278E+02 -.873233450E+02 -.873235681E+02 -.873237967E+02 -.873240307E+02 -.873242699E+02 -.873245139E+02 -.873247625E+02 -.873250154E+02 -.873252722E+02 -.873255327E+02 -.873257967E+02 -.873260640E+02 -.873263343E+02 -.873266073E+02 -.873268828E+02 -.873271606E+02 -.873274403E+02 -.873277216E+02 -.873280038E+02 -.873282857E+02 -.873285641E+02 -.873288333E+02 -.873290814E+02 -.873292875E+02 -.873294169E+02 -.873294169E+02
 -.873290167E+02 -.873290167E+02 -.873288065E+02 -.873284588E+02 -.873280048E+02 -.873274894E+02 -.873269610E+02 -.873264416E+02 -.873259321E+02 -.873254380E+02 -.873249707E+02 -.873245285E+02 -.873240936E+02 -.873236505E+02 -.873231993E+02 -.873227472E+02 -.873222957E+02 -.873218417E+02 -.873213867E+02 -.873209376E+02 -.873204999E+02 -.873200740E+02 -.873196589E+02 -.873192564E+02 -.873188681E+02 -.873184928E+02 -.873181280E+02 -.873177731E+02 -.873174293E+02 -.873170975E+02 -.873167772E+02 -.873164681E+02 -.873161715E+02 -.873158886E+02 -.873156200E+02 -.873153656E+02 -.873151263E+02 -.873149030E+02 -.873146965E+02 -.873145069E+02 -.873143340E+02 -.873141779E+02 -.873140390E+02 -.873139178E+02 -.873138142E+02 -.873137284E+02 -.873136605E+02 -.873136108E+02 -.873135795E+02 -.873135664E+02 -.873135716E+02 -.873135949E+02 -.873136365E+02 -.873136960E+02 -.873137734E+02 -.873138683E+02 -.873139808E+02 -.873141105E+02 -.873142573E+02 -.873144209E+02 -.873146012E+02 -.873147978E+02 -.873150103E+02 -.873152383E+02 -.873154815E+02 -.873157395E+02 -.873160117E+02 -.873162979E+02 -.873165974E+02 -.873169099E+02 -.873172350E+02 -.873175721E+02 -.873179209E+02 -.873182806E+02 -.873186509E+02 -.873190312E+02 -.873194212E+02 -.873198203E+02 -.873202280E+02 -.873206439E+02 -.873210675E+02 -.873214983E+02 -.873219359E+02 -.873223798E+02 -.873228297E+02 -.873232851E+02 -.873237456E+02 -.873242106E+02 -.873246799E+02 -.873251530E+02 -.873256296E+02 -.873261088E+02 -.873265897E+02 -.873270702E+02 -.873275455E+02 -.873280060E+02 -.873284321E+02 -.873287884E+02 -.873290140E+02 -.873290140E+02
 -.873285407E+02 -.873285407E+02 -.873281738E+02 -.873275941E+02 -.873269098E+02 -.873261811E+02 -.873254372E+02 -.873247028E+02 -.873239968E+02 -.873233164E+02 -.873226420E+02 -.873219600E+02 -.873212722E+02 -.873205827E+02 -.873198890E+02 -.873191892E+02 -.873184915E+02 -.873178083E+02 -.873171434E+02 -.873164915E+02 -.873158496E+02 -.873152219E+02 -.873146125E+02 -.873140188E+02 -.873134365E+02 -.873128675E+02 -.873123171E+02 -.873117863E+02 -.873112718E+02 -.873107717E+02 -.873102891E+02 -.873098275E+02 -.873093870E+02 -.873089657E+02 -.873085642E+02 -.873081850E+02 -.873078299E+02 -.873074985E+02 -.873071901E+02 -.873069056E+02 -.873066469E+02 -.873064149E+02 -.873062091E+02 -.873060289E+02 -.873058744E+02 -.873057464E+02 -.873056457E+02 -.873055720E+02 -.873055252E+02 -.873055053E+02 -.873055129E+02 -.873055478E+02 -.873056100E+02 -.873056988E+02 -.873058140E+02 -.873059555E+02 -.873061233E+02 -.873063172E+02 -.873065368E+02 -.873067816E+02 -.873070511E+02 -.873073449E+02 -.873076624E+02 -.873080031E+02 -.873083664E+02 -.873087515E+02 -.873091578E+02 -.873095849E+02 -.873100320E+02 -.873104986E+02 -.873109838E+02 -.873114868E+02 -.873120068E+02 -.873125432E+02 -.873130953E+02 -.873136624E+02 -.873142438E+02 -.873148386E+02 -.873154461E+02 -.873160658E+02 -.873166969E+02 -.873173388E+02 -.873179907E+02 -.873186520E+02 -.873193219E+02 -.873199999E+02 -.873206854E+02 -.873213777E+02 -.873220763E+02 -.873227805E+02 -.873234897E+02 -.873242028E+02 -.873249184E+02 -.873256334E+02 -.873263407E+02 -.873270260E+02 -.873276604E+02 -.873281909E+02 -.873285272E+02 -.873285272E+02
 -.873279724E+02 -.873279724E+02 -.873274649E+02 -.873267114E+02 -.873258459E+02 -.873249214E+02 -.873239732E+02 -.873230337E+02 -.873221107E+02 -.873211854E+02 -.873202417E+02 -.873192851E+02 -.873183293E+02 -.873173765E+02 -.873164235E+02 -.873154770E+02 -.873145514E+02 -.873136528E+02 -.873127742E+02 -.873119082E+02 -.873110561E+02 -.873102221E+02 -.873094054E+02 -.873086035E+02 -.873078186E+02 -.873070553E+02 -.873063156E+02 -.873055979E+02 -.873049022E+02 -.873042311E+02 -.873035865E+02 -.873029681E+02 -.873023754E+02 -.873018092E+02 -.873012713E+02 -.873007631E+02 -.873002853E+02 -.872998390E+02 -.872994255E+02 -.872990459E+02 -.872987005E+02 -.872983893E+02 -.872981123E+02 -.872978699E+02 -.872976625E+02 -.872974907E+02 -.872973548E+02 -.872972554E+02 -.872971925E+02 -.872971662E+02 -.872971763E+02 -.872972229E+02 -.872973059E+02 -.872974250E+02 -.872975800E+02 -.872977708E+02 -.872979970E+02 -.872982583E+02 -.872985540E+02 -.872988835E+02 -.872992461E+02 -.872996412E+02 -.873000682E+02 -.873005263E+02 -.873010145E+02 -.873015322E+02 -.873020784E+02 -.873026524E+02 -.873032532E+02 -.873038797E+02 -.873045310E+02 -.873052060E+02 -.873059039E+02 -.873066238E+02 -.873073646E+02 -.873081253E+02 -.873089049E+02 -.873097025E+02 -.873105171E+02 -.873113479E+02 -.873121937E+02 -.873130537E+02 -.873139269E+02 -.873148125E+02 -.873157096E+02 -.873166174E+02 -.873175350E+02 -.873184617E+02 -.873193966E+02 -.873203388E+02 -.873212876E+02 -.873222417E+02 -.873231989E+02 -.873241552E+02 -.873251012E+02 -.873260176E+02 -.873268659E+02 -.873275752E+02 -.873280250E+02 -.873280250E+02
 -.873274303E+02 -.873274303E+02 -.873268467E+02 -.873259413E+02 -.873248684E+02 -.873237190E+02 -.873225444E+02 -.873213616E+02 -.873201661E+02 -.873189521E+02 -.873177248E+02 -.873164948E+02 -.873152704E+02 -.873140585E+02 -.873128671E+02 -.873117005E+02 -.873105568E+02 -.873094322E+02 -.873083276E+02 -.873072445E+02 -.873061802E+02 -.873051305E+02 -.873040968E+02 -.873030848E+02 -.873020975E+02 -.873011340E+02 -.873001956E+02 -.872992872E+02 -.872984119E+02 -.872975680E+02 -.872967533E+02 -.872959693E+02 -.872952193E+02 -.872945053E+02 -.872938275E+02 -.872931865E+02 -.872925844E+02 -.872920231E+02 -.872915032E+02 -.872910246E+02 -.872905874E+02 -.872901928E+02 -.872898418E+02 -.872895350E+02 -.872892726E+02 -.872890550E+02 -.872888827E+02 -.872887564E+02 -.872886765E+02 -.872886431E+02 -.872886559E+02 -.872887150E+02 -.872888203E+02 -.872889715E+02 -.872891684E+02 -.872894104E+02 -.872896970E+02 -.872900277E+02 -.872904018E+02 -.872908189E+02 -.872912781E+02 -.872917782E+02 -.872923184E+02 -.872928975E+02 -.872935148E+02 -.872941693E+02 -.872948597E+02 -.872955847E+02 -.872963433E+02 -.872971342E+02 -.872979564E+02 -.872988086E+02 -.872996895E+02 -.873005978E+02 -.873015320E+02 -.873024912E+02 -.873034740E+02 -.873044793E+02 -.873055057E+02 -.873065520E+02 -.873076170E+02 -.873086996E+02 -.873097986E+02 -.873109130E+02 -.873120417E+02 -.873131835E+02 -.873143374E+02 -.873155024E+02 -.873166775E+02 -.873178618E+02 -.873190540E+02 -.873202527E+02 -.873214552E+02 -.873226562E+02 -.873238443E+02 -.873249951E+02 -.873260603E+02 -.873269511E+02 -.873275158E+02 -.873275158E+02
 -.873269719E+02 -.873269719E+02 -.873262848E+02 -.873251934E+02 -.873238924E+02 -.873224931E+02 -.873210410E+02 -.873195547E+02 -.873180549E+02 -.873165618E+02 -.873150800E+02 -.873136036E+02 -.873121359E+02 -.873106903E+02 -.873092737E+02 -.873078801E+02 -.873065038E+02 -.873051484E+02 -.873038180E+02 -.873025077E+02 -.873012114E+02 -.872999318E+02 -.872986776E+02 -.872974528E+02 -.872962560E+02 -.872950875E+02 -.872939515E+02 -.872928511E+02 -.872917861E+02 -.872907568E+02 -.872897655E+02 -.872888149E+02 -.872879064E+02 -.872870405E+02 -.872862180E+02 -.872854406E+02 -.872847099E+02 -.872840274E+02 -.872833940E+02 -.872828107E+02 -.872822783E+02 -.872817974E+02 -.872813690E+02 -.872809941E+02 -.872806734E+02 -.872804077E+02 -.872801978E+02 -.872800443E+02 -.872799477E+02 -.872799076E+02 -.872799239E+02 -.872799963E+02 -.872801250E+02 -.872803096E+02 -.872805499E+02 -.872808451E+02 -.872811947E+02 -.872815981E+02 -.872820546E+02 -.872825631E+02 -.872831223E+02 -.872837311E+02 -.872843885E+02 -.872850935E+02 -.872858448E+02 -.872866410E+02 -.872874805E+02 -.872883621E+02 -.872892843E+02 -.872902459E+02 -.872912450E+02 -.872922800E+02 -.872933494E+02 -.872944516E+02 -.872955852E+02 -.872967487E+02 -.872979404E+02 -.872991588E+02 -.873004024E+02 -.873016697E+02 -.873029594E+02 -.873042700E+02 -.873056001E+02 -.873069483E+02 -.873083132E+02 -.873096937E+02 -.873110885E+02 -.873124964E+02 -.873139162E+02 -.873153467E+02 -.873167864E+02 -.873182337E+02 -.873196854E+02 -.873211351E+02 -.873225690E+02 -.873239578E+02 -.873252432E+02 -.873263179E+02 -.873269993E+02 -.873269993E+02
 -.873265057E+02 -.873265057E+02 -.873256842E+02 -.873243773E+02 -.873228136E+02 -.873211227E+02 -.873193718E+02 -.873176057E+02 -.873158546E+02 -.873141232E+02 -.873124008E+02 -.873106843E+02 -.873089833E+02 -.873073052E+02 -.873056480E+02 -.873040084E+02 -.873023884E+02 -.873007899E+02 -.872992115E+02 -.872976534E+02 -.872961207E+02 -.872946172E+02 -.872931423E+02 -.872916953E+02 -.872902800E+02 -.872889005E+02 -.872875584E+02 -.872862548E+02 -.872849931E+02 -.872837767E+02 -.872826069E+02 -.872814833E+02 -.872804071E+02 -.872793805E+02 -.872784059E+02 -.872774851E+02 -.872766191E+02 -.872758091E+02 -.872750565E+02 -.872743628E+02 -.872737291E+02 -.872731568E+02 -.872726470E+02 -.872722012E+02 -.872718208E+02 -.872715064E+02 -.872712584E+02 -.872710771E+02 -.872709625E+02 -.872709149E+02 -.872709346E+02 -.872710214E+02 -.872711752E+02 -.872713953E+02 -.872716814E+02 -.872720328E+02 -.872724490E+02 -.872729287E+02 -.872734709E+02 -.872740743E+02 -.872747380E+02 -.872754609E+02 -.872762417E+02 -.872770786E+02 -.872779700E+02 -.872789142E+02 -.872799098E+02 -.872809551E+02 -.872820480E+02 -.872831867E+02 -.872843693E+02 -.872855940E+02 -.872868590E+02 -.872881626E+02 -.872895027E+02 -.872908774E+02 -.872922848E+02 -.872937232E+02 -.872951908E+02 -.872966859E+02 -.872982068E+02 -.872997516E+02 -.873013187E+02 -.873029066E+02 -.873045138E+02 -.873061388E+02 -.873077800E+02 -.873094361E+02 -.873111057E+02 -.873127874E+02 -.873144796E+02 -.873161803E+02 -.873178857E+02 -.873195886E+02 -.873212726E+02 -.873229034E+02 -.873244127E+02 -.873256745E+02 -.873264744E+02 -.873264744E+02
 -.873259410E+02 -.873259410E+02 -.873249683E+02 -.873234437E+02 -.873216308E+02 -.873196823E+02 -.873176840E+02 -.873156780E+02 -.873136770E+02 -.873116852E+02 -.873097095E+02 -.873077534E+02 -.873058111E+02 -.873038769E+02 -.873019548E+02 -.873000541E+02 -.872981776E+02 -.872963231E+02 -.872944931E+02 -.872926930E+02 -.872909232E+02 -.872891796E+02 -.872874632E+02 -.872857813E+02 -.872841403E+02 -.872825420E+02 -.872809866E+02 -.872794764E+02 -.872780142E+02 -.872766020E+02 -.872752414E+02 -.872739339E+02 -.872726818E+02 -.872714875E+02 -.872703530E+02 -.872692797E+02 -.872682688E+02 -.872673223E+02 -.872664429E+02 -.872656327E+02 -.872648936E+02 -.872642266E+02 -.872636331E+02 -.872631144E+02 -.872626716E+02 -.872623053E+02 -.872620162E+02 -.872618049E+02 -.872616718E+02 -.872616173E+02 -.872616416E+02 -.872617440E+02 -.872619241E+02 -.872621815E+02 -.872625159E+02 -.872629265E+02 -.872634123E+02 -.872639721E+02 -.872646050E+02 -.872653097E+02 -.872660849E+02 -.872669289E+02 -.872678397E+02 -.872688153E+02 -.872698542E+02 -.872709546E+02 -.872721142E+02 -.872733308E+02 -.872746022E+02 -.872759264E+02 -.872773013E+02 -.872787247E+02 -.872801942E+02 -.872817074E+02 -.872832623E+02 -.872848565E+02 -.872864880E+02 -.872881547E+02 -.872898544E+02 -.872915850E+02 -.872933445E+02 -.872951310E+02 -.872969426E+02 -.872987774E+02 -.873006336E+02 -.873025096E+02 -.873044036E+02 -.873063141E+02 -.873082395E+02 -.873101782E+02 -.873121284E+02 -.873140878E+02 -.873160524E+02 -.873180134E+02 -.873199524E+02 -.873218298E+02 -.873235671E+02 -.873250194E+02 -.873259401E+02 -.873259401E+02
 -.873253133E+02 -.873253133E+02 -.873242233E+02 -.873225065E+02 -.873204576E+02 -.873182614E+02 -.873160166E+02 -.873137593E+02 -.873115017E+02 -.873092545E+02 -.873070211E+02 -.873047950E+02 -.873025716E+02 -.873003590E+02 -.872981700E+02 -.872960076E+02 -.872938673E+02 -.872917491E+02 -.872896577E+02 -.872875958E+02 -.872855641E+02 -.872835666E+02 -.872816086E+02 -.872796930E+02 -.872778207E+02 -.872759938E+02 -.872742155E+02 -.872724882E+02 -.872708142E+02 -.872691958E+02 -.872676349E+02 -.872661337E+02 -.872646945E+02 -.872633200E+02 -.872620126E+02 -.872607755E+02 -.872596116E+02 -.872585235E+02 -.872575130E+02 -.872565815E+02 -.872557311E+02 -.872549637E+02 -.872542809E+02 -.872536840E+02 -.872531745E+02 -.872527534E+02 -.872524215E+02 -.872521791E+02 -.872520269E+02 -.872519647E+02 -.872519926E+02 -.872521103E+02 -.872523180E+02 -.872526154E+02 -.872530017E+02 -.872534758E+02 -.872540365E+02 -.872546829E+02 -.872554136E+02 -.872562267E+02 -.872571203E+02 -.872580922E+02 -.872591407E+02 -.872602640E+02 -.872614597E+02 -.872627253E+02 -.872640581E+02 -.872654558E+02 -.872669161E+02 -.872684363E+02 -.872700138E+02 -.872716457E+02 -.872733293E+02 -.872750623E+02 -.872768420E+02 -.872786659E+02 -.872805313E+02 -.872824358E+02 -.872843768E+02 -.872863521E+02 -.872883594E+02 -.872903963E+02 -.872924607E+02 -.872945504E+02 -.872966635E+02 -.872987980E+02 -.873009521E+02 -.873031240E+02 -.873053119E+02 -.873075140E+02 -.873097286E+02 -.873119528E+02 -.873141821E+02 -.873164069E+02 -.873186061E+02 -.873207351E+02 -.873227051E+02 -.873243517E+02 -.873253955E+02 -.873253955E+02
 -.873246920E+02 -.873246920E+02 -.873234760E+02 -.873215637E+02 -.873192985E+02 -.873168786E+02 -.873143914E+02 -.873118699E+02 -.873093324E+02 -.873067918E+02 -.873042569E+02 -.873017331E+02 -.872992281E+02 -.872967459E+02 -.872942832E+02 -.872918374E+02 -.872894140E+02 -.872870200E+02 -.872846573E+02 -.872823278E+02 -.872800363E+02 -.872777868E+02 -.872755796E+02 -.872734155E+02 -.872712984E+02 -.872692327E+02 -.872672213E+02 -.872652655E+02 -.872633662E+02 -.872615257E+02 -.872597480E+02 -.872580378E+02 -.872563987E+02 -.872548335E+02 -.872533457E+02 -.872519385E+02 -.872506144E+02 -.872493752E+02 -.872482231E+02 -.872471609E+02 -.872461915E+02 -.872453172E+02 -.872445396E+02 -.872438602E+02 -.872432798E+02 -.872427995E+02 -.872424204E+02 -.872421433E+02 -.872419688E+02 -.872418973E+02 -.872419292E+02 -.872420649E+02 -.872423041E+02 -.872426456E+02 -.872430883E+02 -.872436311E+02 -.872442730E+02 -.872450126E+02 -.872458476E+02 -.872467761E+02 -.872477962E+02 -.872489058E+02 -.872501028E+02 -.872513842E+02 -.872527471E+02 -.872541886E+02 -.872557063E+02 -.872572971E+02 -.872589580E+02 -.872606857E+02 -.872624772E+02 -.872643296E+02 -.872662398E+02 -.872682046E+02 -.872702211E+02 -.872722860E+02 -.872743966E+02 -.872765501E+02 -.872787435E+02 -.872809741E+02 -.872832392E+02 -.872855363E+02 -.872878630E+02 -.872902169E+02 -.872925957E+02 -.872949973E+02 -.872974195E+02 -.872998605E+02 -.873023184E+02 -.873047911E+02 -.873072767E+02 -.873097722E+02 -.873122725E+02 -.873147671E+02 -.873172324E+02 -.873196185E+02 -.873218259E+02 -.873236708E+02 -.873248401E+02 -.873248401E+02
 -.873240906E+02 -.873240906E+02 -.873227658E+02 -.873206924E+02 -.873182154E+02 -.873155238E+02 -.873127263E+02 -.873098887E+02 -.873070450E+02 -.873042089E+02 -.873013844E+02 -.872985771E+02 -.872957883E+02 -.872930126E+02 -.872902520E+02 -.872875173E+02 -.872848155E+02 -.872821457E+02 -.872795072E+02 -.872769044E+02 -.872743429E+02 -.872718257E+02 -.872693552E+02 -.872669334E+02 -.872645617E+02 -.872622422E+02 -.872599774E+02 -.872577700E+02 -.872556244E+02 -.872535465E+02 -.872515416E+02 -.872496133E+02 -.872477644E+02 -.872459984E+02 -.872443184E+02 -.872427275E+02 -.872412291E+02 -.872398270E+02 -.872385244E+02 -.872373240E+02 -.872362280E+02 -.872352386E+02 -.872343574E+02 -.872335859E+02 -.872329262E+02 -.872323802E+02 -.872319496E+02 -.872316352E+02 -.872314380E+02 -.872313586E+02 -.872313974E+02 -.872315536E+02 -.872318264E+02 -.872322148E+02 -.872327183E+02 -.872333359E+02 -.872340658E+02 -.872349057E+02 -.872358537E+02 -.872369079E+02 -.872380660E+02 -.872393248E+02 -.872406813E+02 -.872421322E+02 -.872436748E+02 -.872453058E+02 -.872470219E+02 -.872488192E+02 -.872506943E+02 -.872526437E+02 -.872546638E+02 -.872567511E+02 -.872589017E+02 -.872611120E+02 -.872633787E+02 -.872656982E+02 -.872680673E+02 -.872704824E+02 -.872729405E+02 -.872754383E+02 -.872779730E+02 -.872805417E+02 -.872831414E+02 -.872857697E+02 -.872884240E+02 -.872911020E+02 -.872938014E+02 -.872965200E+02 -.872992559E+02 -.873020068E+02 -.873047707E+02 -.873075445E+02 -.873103225E+02 -.873130932E+02 -.873158304E+02 -.873184791E+02 -.873209289E+02 -.873229762E+02 -.873242737E+02 -.873242737E+02
 -.873235321E+02 -.873235321E+02 -.873220888E+02 -.873197990E+02 -.873170363E+02 -.873140377E+02 -.873109435E+02 -.873078209E+02 -.873046907E+02 -.873015571E+02 -.872984315E+02 -.872953220E+02 -.872922285E+02 -.872891538E+02 -.872861040E+02 -.872830816E+02 -.872800872E+02 -.872771244E+02 -.872741997E+02 -.872713171E+02 -.872684776E+02 -.872656821E+02 -.872629318E+02 -.872602282E+02 -.872575745E+02 -.872549756E+02 -.872524370E+02 -.872499648E+02 -.872475647E+02 -.872452401E+02 -.872429942E+02 -.872408310E+02 -.872387556E+02 -.872367724E+02 -.872348852E+02 -.872330981E+02 -.872314148E+02 -.872298385E+02 -.872283721E+02 -.872270186E+02 -.872257811E+02 -.872246623E+02 -.872236654E+02 -.872227935E+02 -.872220494E+02 -.872214343E+02 -.872209493E+02 -.872205959E+02 -.872203751E+02 -.872202872E+02 -.872203321E+02 -.872205091E+02 -.872208183E+02 -.872212592E+02 -.872218306E+02 -.872225303E+02 -.872233561E+02 -.872243061E+02 -.872253783E+02 -.872265699E+02 -.872278774E+02 -.872292975E+02 -.872308270E+02 -.872324627E+02 -.872342007E+02 -.872360368E+02 -.872379668E+02 -.872399868E+02 -.872420928E+02 -.872442805E+02 -.872465456E+02 -.872488837E+02 -.872512908E+02 -.872537629E+02 -.872562957E+02 -.872588852E+02 -.872615275E+02 -.872642190E+02 -.872669559E+02 -.872697347E+02 -.872725520E+02 -.872754046E+02 -.872782894E+02 -.872812036E+02 -.872841444E+02 -.872871091E+02 -.872900953E+02 -.872931007E+02 -.872961231E+02 -.872991605E+02 -.873022104E+02 -.873052696E+02 -.873083321E+02 -.873113851E+02 -.873144003E+02 -.873173172E+02 -.873200146E+02 -.873222683E+02 -.873236965E+02 -.873236965E+02
 -.873229368E+02 -.873229368E+02 -.873213456E+02 -.873188250E+02 -.873158041E+02 -.873125346E+02 -.873091504E+02 -.873057164E+02 -.873022639E+02 -.872988189E+02 -.872953898E+02 -.872919751E+02 -.872885772E+02 -.872852003E+02 -.872818465E+02 -.872785193E+02 -.872752247E+02 -.872719691E+02 -.872687528E+02 -.872655728E+02 -.872624287E+02 -.872593238E+02 -.872562640E+02 -.872532562E+02 -.872503055E+02 -.872474162E+02 -.872445938E+02 -.872418434E+02 -.872391688E+02 -.872365750E+02 -.872340678E+02 -.872316534E+02 -.872293364E+02 -.872271210E+02 -.872250108E+02 -.872230091E+02 -.872211197E+02 -.872193473E+02 -.872176970E+02 -.872161735E+02 -.872147809E+02 -.872135231E+02 -.872124037E+02 -.872114252E+02 -.872105891E+02 -.872098972E+02 -.872093519E+02 -.872089550E+02 -.872087073E+02 -.872086092E+02 -.872086612E+02 -.872088631E+02 -.872092145E+02 -.872097139E+02 -.872103592E+02 -.872111485E+02 -.872120802E+02 -.872131519E+02 -.872143606E+02 -.872157024E+02 -.872171739E+02 -.872187717E+02 -.872204918E+02 -.872223295E+02 -.872242801E+02 -.872263391E+02 -.872285020E+02 -.872307640E+02 -.872331199E+02 -.872355647E+02 -.872380937E+02 -.872407020E+02 -.872433847E+02 -.872461368E+02 -.872489537E+02 -.872518309E+02 -.872547639E+02 -.872577485E+02 -.872607803E+02 -.872638553E+02 -.872669700E+02 -.872701207E+02 -.872733039E+02 -.872765165E+02 -.872797554E+02 -.872830178E+02 -.872863011E+02 -.872896030E+02 -.872929212E+02 -.872962534E+02 -.872995971E+02 -.873029490E+02 -.873063027E+02 -.873096446E+02 -.873129438E+02 -.873161343E+02 -.873190838E+02 -.873215477E+02 -.873231089E+02 -.873231089E+02
 -.873223106E+02 -.873223106E+02 -.873205842E+02 -.873178453E+02 -.873145524E+02 -.873109795E+02 -.873072776E+02 -.873035255E+02 -.872997706E+02 -.872960218E+02 -.872922781E+02 -.872885450E+02 -.872848321E+02 -.872811456E+02 -.872774879E+02 -.872738578E+02 -.872702572E+02 -.872666843E+02 -.872631394E+02 -.872596265E+02 -.872561515E+02 -.872527217E+02 -.872493433E+02 -.872460200E+02 -.872427549E+02 -.872395543E+02 -.872364240E+02 -.872333707E+02 -.872304016E+02 -.872275230E+02 -.872247397E+02 -.872220550E+02 -.872194728E+02 -.872169978E+02 -.872146352E+02 -.872123915E+02 -.872102737E+02 -.872082880E+02 -.872064398E+02 -.872047335E+02 -.872031737E+02 -.872017642E+02 -.872005079E+02 -.871994080E+02 -.871984679E+02 -.871976910E+02 -.871970796E+02 -.871966352E+02 -.871963585E+02 -.871962503E+02 -.871963111E+02 -.871965407E+02 -.871969378E+02 -.871975007E+02 -.871982281E+02 -.871991184E+02 -.872001689E+02 -.872013758E+02 -.872027354E+02 -.872042440E+02 -.872058979E+02 -.872076922E+02 -.872096215E+02 -.872116809E+02 -.872138652E+02 -.872161692E+02 -.872185870E+02 -.872211127E+02 -.872237407E+02 -.872264654E+02 -.872292809E+02 -.872321814E+02 -.872351613E+02 -.872382150E+02 -.872413372E+02 -.872445226E+02 -.872477659E+02 -.872510621E+02 -.872544068E+02 -.872577955E+02 -.872612240E+02 -.872646882E+02 -.872681842E+02 -.872717088E+02 -.872752586E+02 -.872788307E+02 -.872824223E+02 -.872860308E+02 -.872896540E+02 -.872932894E+02 -.872969349E+02 -.873005867E+02 -.873042383E+02 -.873078749E+02 -.873114634E+02 -.873149324E+02 -.873181384E+02 -.873208161E+02 -.873225125E+02 -.873225125E+02
 -.873216906E+02 -.873216906E+02 -.873198062E+02 -.873168231E+02 -.873132488E+02 -.873093777E+02 -.873053686E+02 -.873013112E+02 -.872972363E+02 -.872931607E+02 -.872890969E+02 -.872850552E+02 -.872810381E+02 -.872770418E+02 -.872730602E+02 -.872690952E+02 -.872651464E+02 -.872612208E+02 -.872573266E+02 -.872534704E+02 -.872496570E+02 -.872458886E+02 -.872421682E+02 -.872385017E+02 -.872348989E+02 -.872313670E+02 -.872279133E+02 -.872245431E+02 -.872212609E+02 -.872180704E+02 -.872149761E+02 -.872119839E+02 -.872091017E+02 -.872063375E+02 -.872036998E+02 -.872011959E+02 -.871988320E+02 -.871966135E+02 -.871945455E+02 -.871926343E+02 -.871908854E+02 -.871893037E+02 -.871878936E+02 -.871866599E+02 -.871856064E+02 -.871847360E+02 -.871840506E+02 -.871835522E+02 -.871832422E+02 -.871831224E+02 -.871831931E+02 -.871834533E+02 -.871839018E+02 -.871845376E+02 -.871853592E+02 -.871863632E+02 -.871875457E+02 -.871889032E+02 -.871904320E+02 -.871921275E+02 -.871939839E+02 -.871959957E+02 -.871981574E+02 -.872004631E+02 -.872029063E+02 -.872054803E+02 -.872081786E+02 -.872109946E+02 -.872139216E+02 -.872169525E+02 -.872200806E+02 -.872232991E+02 -.872266017E+02 -.872299819E+02 -.872334332E+02 -.872369495E+02 -.872405252E+02 -.872441548E+02 -.872478329E+02 -.872515545E+02 -.872553148E+02 -.872591094E+02 -.872629343E+02 -.872667858E+02 -.872706602E+02 -.872745545E+02 -.872784656E+02 -.872823910E+02 -.872863286E+02 -.872902759E+02 -.872942306E+02 -.872981891E+02 -.873021445E+02 -.873060813E+02 -.873099640E+02 -.873137156E+02 -.873171818E+02 -.873200760E+02 -.873219093E+02 -.873219093E+02
 -.873210401E+02 -.873210401E+02 -.873190024E+02 -.873157893E+02 -.873119362E+02 -.873077565E+02 -.873034327E+02 -.872990484E+02 -.872946541E+02 -.872902714E+02 -.872859075E+02 -.872815550E+02 -.872772041E+02 -.872728519E+02 -.872685089E+02 -.872641794E+02 -.872598730E+02 -.872555937E+02 -.872513440E+02 -.872471278E+02 -.872429483E+02 -.872388126E+02 -.872347293E+02 -.872307093E+02 -.872267569E+02 -.872228766E+02 -.872190705E+02 -.872153434E+02 -.872117022E+02 -.872081556E+02 -.872047137E+02 -.872013860E+02 -.871981806E+02 -.871951052E+02 -.871921670E+02 -.871893730E+02 -.871867309E+02 -.871842481E+02 -.871819332E+02 -.871797933E+02 -.871778341E+02 -.871760613E+02 -.871744806E+02 -.871730966E+02 -.871719137E+02 -.871709356E+02 -.871701655E+02 -.871696065E+02 -.871692610E+02 -.871691296E+02 -.871692119E+02 -.871695073E+02 -.871700156E+02 -.871707349E+02 -.871716618E+02 -.871727928E+02 -.871741244E+02 -.871756527E+02 -.871773720E+02 -.871792763E+02 -.871813597E+02 -.871836161E+02 -.871860383E+02 -.871886189E+02 -.871913503E+02 -.871942251E+02 -.871972353E+02 -.872003727E+02 -.872036292E+02 -.872069969E+02 -.872104680E+02 -.872140346E+02 -.872176891E+02 -.872214238E+02 -.872252316E+02 -.872291057E+02 -.872330395E+02 -.872370265E+02 -.872410607E+02 -.872451364E+02 -.872492486E+02 -.872533925E+02 -.872575635E+02 -.872617574E+02 -.872659707E+02 -.872702000E+02 -.872744424E+02 -.872786955E+02 -.872829567E+02 -.872872239E+02 -.872914949E+02 -.872957661E+02 -.873000306E+02 -.873042719E+02 -.873084523E+02 -.873124897E+02 -.873162184E+02 -.873193310E+02 -.873213021E+02 -.873213021E+02
 -.873203952E+02 -.873203952E+02 -.873182128E+02 -.873147517E+02 -.873105959E+02 -.873061068E+02 -.873014727E+02 -.872967946E+02 -.872921051E+02 -.872874141E+02 -.872827134E+02 -.872779993E+02 -.872732770E+02 -.872685623E+02 -.872638574E+02 -.872591686E+02 -.872544922E+02 -.872498316E+02 -.872451950E+02 -.872405922E+02 -.872360336E+02 -.872315247E+02 -.872270705E+02 -.872226689E+02 -.872183248E+02 -.872140424E+02 -.872098328E+02 -.872057069E+02 -.872016755E+02 -.871977484E+02 -.871939341E+02 -.871902400E+02 -.871866750E+02 -.871832483E+02 -.871799699E+02 -.871768499E+02 -.871738974E+02 -.871711225E+02 -.871685326E+02 -.871661346E+02 -.871639364E+02 -.871619457E+02 -.871601694E+02 -.871586139E+02 -.871572845E+02 -.871561856E+02 -.871553216E+02 -.871546962E+02 -.871543103E+02 -.871541646E+02 -.871542600E+02 -.871545968E+02 -.871551731E+02 -.871559858E+02 -.871570319E+02 -.871583084E+02 -.871598103E+02 -.871615318E+02 -.871634666E+02 -.871656083E+02 -.871679498E+02 -.871704825E+02 -.871731982E+02 -.871760881E+02 -.871791434E+02 -.871823547E+02 -.871857125E+02 -.871892072E+02 -.871928297E+02 -.871965706E+02 -.872004204E+02 -.872043698E+02 -.872084099E+02 -.872125322E+02 -.872167284E+02 -.872209905E+02 -.872253108E+02 -.872296820E+02 -.872340976E+02 -.872385514E+02 -.872430377E+02 -.872475510E+02 -.872520864E+02 -.872566398E+02 -.872612071E+02 -.872657851E+02 -.872703707E+02 -.872749614E+02 -.872795549E+02 -.872841494E+02 -.872887428E+02 -.872933316E+02 -.872979090E+02 -.873024577E+02 -.873069381E+02 -.873112626E+02 -.873152545E+02 -.873185858E+02 -.873206950E+02 -.873206950E+02
 -.873197455E+02 -.873197455E+02 -.873173887E+02 -.873136740E+02 -.873092572E+02 -.873045035E+02 -.872996013E+02 -.872946199E+02 -.872895949E+02 -.872845382E+02 -.872794652E+02 -.872743865E+02 -.872693104E+02 -.872642276E+02 -.872591419E+02 -.872540524E+02 -.872489748E+02 -.872439223E+02 -.872389027E+02 -.872339193E+02 -.872289685E+02 -.872240522E+02 -.872191691E+02 -.872143313E+02 -.872095469E+02 -.872048317E+02 -.872001948E+02 -.871956450E+02 -.871911911E+02 -.871868414E+02 -.871826068E+02 -.871784996E+02 -.871745314E+02 -.871707140E+02 -.871670577E+02 -.871635729E+02 -.871602711E+02 -.871571615E+02 -.871542545E+02 -.871515609E+02 -.871490904E+02 -.871468522E+02 -.871448548E+02 -.871431047E+02 -.871416084E+02 -.871403722E+02 -.871394011E+02 -.871386974E+02 -.871382634E+02 -.871381016E+02 -.871382131E+02 -.871385962E+02 -.871392489E+02 -.871401692E+02 -.871413540E+02 -.871427979E+02 -.871444949E+02 -.871464384E+02 -.871486211E+02 -.871510345E+02 -.871536692E+02 -.871565158E+02 -.871595645E+02 -.871628048E+02 -.871662257E+02 -.871698160E+02 -.871735647E+02 -.871774605E+02 -.871814923E+02 -.871856485E+02 -.871899182E+02 -.871942908E+02 -.871987559E+02 -.872033037E+02 -.872079242E+02 -.872126084E+02 -.872173476E+02 -.872221339E+02 -.872269598E+02 -.872318182E+02 -.872367026E+02 -.872416072E+02 -.872465271E+02 -.872514575E+02 -.872563945E+02 -.872613345E+02 -.872662747E+02 -.872712127E+02 -.872761464E+02 -.872810744E+02 -.872859947E+02 -.872909045E+02 -.872957966E+02 -.873006537E+02 -.873054337E+02 -.873100444E+02 -.873142984E+02 -.873178470E+02 -.873200934E+02 -.873200934E+02
 -.873190733E+02 -.873190733E+02 -.873165848E+02 -.873126957E+02 -.873080515E+02 -.873030147E+02 -.872977692E+02 -.872924261E+02 -.872870365E+02 -.872816291E+02 -.872762053E+02 -.872707644E+02 -.872652961E+02 -.872598148E+02 -.872543288E+02 -.872488597E+02 -.872434106E+02 -.872379783E+02 -.872325564E+02 -.872271400E+02 -.872217384E+02 -.872163568E+02 -.872110133E+02 -.872057127E+02 -.872004692E+02 -.871952873E+02 -.871901775E+02 -.871851514E+02 -.871802208E+02 -.871753992E+02 -.871706999E+02 -.871661344E+02 -.871617156E+02 -.871574551E+02 -.871533660E+02 -.871494635E+02 -.871457592E+02 -.871422671E+02 -.871390005E+02 -.871359708E+02 -.871331900E+02 -.871306687E+02 -.871284159E+02 -.871264408E+02 -.871247523E+02 -.871233570E+02 -.871222592E+02 -.871214636E+02 -.871209749E+02 -.871207951E+02 -.871209240E+02 -.871213613E+02 -.871221053E+02 -.871231529E+02 -.871244986E+02 -.871261363E+02 -.871280591E+02 -.871302590E+02 -.871327264E+02 -.871354512E+02 -.871384229E+02 -.871416298E+02 -.871450596E+02 -.871486995E+02 -.871525363E+02 -.871565569E+02 -.871607477E+02 -.871650953E+02 -.871695863E+02 -.871742073E+02 -.871789457E+02 -.871837890E+02 -.871887250E+02 -.871937418E+02 -.871988283E+02 -.872039742E+02 -.872091697E+02 -.872144056E+02 -.872196732E+02 -.872249649E+02 -.872302737E+02 -.872355935E+02 -.872409187E+02 -.872462444E+02 -.872515666E+02 -.872568818E+02 -.872621874E+02 -.872674812E+02 -.872727616E+02 -.872780274E+02 -.872832774E+02 -.872885090E+02 -.872937153E+02 -.872988786E+02 -.873039555E+02 -.873088488E+02 -.873133609E+02 -.873171232E+02 -.873195041E+02 -.873195041E+02
 -.873184586E+02 -.873184586E+02 -.873158785E+02 -.873117802E+02 -.873068399E+02 -.873014647E+02 -.872958946E+02 -.872902346E+02 -.872845231E+02 -.872787593E+02 -.872729542E+02 -.872671165E+02 -.872612737E+02 -.872554306E+02 -.872495943E+02 -.872437499E+02 -.872378903E+02 -.872320129E+02 -.872261223E+02 -.872202348E+02 -.872143541E+02 -.872084957E+02 -.872026579E+02 -.871968571E+02 -.871910972E+02 -.871853948E+02 -.871797622E+02 -.871742122E+02 -.871687581E+02 -.871634125E+02 -.871581882E+02 -.871531009E+02 -.871481655E+02 -.871433989E+02 -.871388193E+02 -.871344398E+02 -.871302787E+02 -.871263506E+02 -.871226704E+02 -.871192539E+02 -.871161140E+02 -.871132627E+02 -.871107127E+02 -.871084758E+02 -.871065615E+02 -.871049775E+02 -.871037321E+02 -.871028322E+02 -.871022813E+02 -.871020814E+02 -.871022331E+02 -.871027357E+02 -.871035867E+02 -.871047814E+02 -.871063139E+02 -.871081773E+02 -.871103631E+02 -.871128609E+02 -.871156594E+02 -.871187462E+02 -.871221080E+02 -.871257303E+02 -.871295982E+02 -.871336964E+02 -.871380091E+02 -.871425206E+02 -.871472146E+02 -.871520748E+02 -.871570853E+02 -.871622307E+02 -.871674956E+02 -.871728651E+02 -.871783247E+02 -.871838610E+02 -.871894615E+02 -.871951140E+02 -.872008071E+02 -.872065306E+02 -.872122750E+02 -.872180319E+02 -.872237937E+02 -.872295536E+02 -.872353058E+02 -.872410454E+02 -.872467684E+02 -.872524714E+02 -.872581521E+02 -.872638087E+02 -.872694402E+02 -.872750460E+02 -.872806254E+02 -.872861765E+02 -.872916931E+02 -.872971575E+02 -.873025246E+02 -.873076932E+02 -.873124557E+02 -.873164248E+02 -.873189357E+02 -.873189357E+02
 -.873179124E+02 -.873179124E+02 -.873151755E+02 -.873108416E+02 -.873056441E+02 -.873000108E+02 -.872941467E+02 -.872881455E+02 -.872820515E+02 -.872759118E+02 -.872697504E+02 -.872635870E+02 -.872574078E+02 -.872512040E+02 -.872449581E+02 -.872386731E+02 -.872323532E+02 -.872260072E+02 -.872196463E+02 -.872132676E+02 -.872068848E+02 -.872004961E+02 -.871941239E+02 -.871877714E+02 -.871814581E+02 -.871751912E+02 -.871689841E+02 -.871628499E+02 -.871568034E+02 -.871508612E+02 -.871450418E+02 -.871393622E+02 -.871338422E+02 -.871285026E+02 -.871233592E+02 -.871184350E+02 -.871137464E+02 -.871093128E+02 -.871051528E+02 -.871012824E+02 -.870977188E+02 -.870944793E+02 -.870915800E+02 -.870890350E+02 -.870868559E+02 -.870850545E+02 -.870836400E+02 -.870826183E+02 -.870819939E+02 -.870817699E+02 -.870819477E+02 -.870825264E+02 -.870835026E+02 -.870848709E+02 -.870866246E+02 -.870887544E+02 -.870912488E+02 -.870940954E+02 -.870972806E+02 -.871007890E+02 -.871046042E+02 -.871087089E+02 -.871130851E+02 -.871177139E+02 -.871225765E+02 -.871276529E+02 -.871329237E+02 -.871383694E+02 -.871439712E+02 -.871497104E+02 -.871555686E+02 -.871615283E+02 -.871675732E+02 -.871736876E+02 -.871798565E+02 -.871860661E+02 -.871923037E+02 -.871985578E+02 -.872048180E+02 -.872110748E+02 -.872173200E+02 -.872235465E+02 -.872297483E+02 -.872359204E+02 -.872420590E+02 -.872481610E+02 -.872542246E+02 -.872602487E+02 -.872662328E+02 -.872721771E+02 -.872780820E+02 -.872839466E+02 -.872897655E+02 -.872955209E+02 -.873011669E+02 -.873065984E+02 -.873115995E+02 -.873157650E+02 -.873183992E+02 -.873183992E+02
 -.873174118E+02 -.873174118E+02 -.873145460E+02 -.873100243E+02 -.873045779E+02 -.872986229E+02 -.872923965E+02 -.872860387E+02 -.872796347E+02 -.872732073E+02 -.872667554E+02 -.872602548E+02 -.872536980E+02 -.872470800E+02 -.872404088E+02 -.872336848E+02 -.872269101E+02 -.872200891E+02 -.872132202E+02 -.872063204E+02 -.871993896E+02 -.871924499E+02 -.871854995E+02 -.871785578E+02 -.871716289E+02 -.871647300E+02 -.871578748E+02 -.871510807E+02 -.871443659E+02 -.871377507E+02 -.871312549E+02 -.871249017E+02 -.871187151E+02 -.871127135E+02 -.871069238E+02 -.871013635E+02 -.870960579E+02 -.870910294E+02 -.870863004E+02 -.870818948E+02 -.870778351E+02 -.870741425E+02 -.870708355E+02 -.870679292E+02 -.870654402E+02 -.870633813E+02 -.870617631E+02 -.870605948E+02 -.870598825E+02 -.870596311E+02 -.870598414E+02 -.870605113E+02 -.870616367E+02 -.870632113E+02 -.870652258E+02 -.870676686E+02 -.870705269E+02 -.870737854E+02 -.870774267E+02 -.870814321E+02 -.870857810E+02 -.870904520E+02 -.870954227E+02 -.871006702E+02 -.871061705E+02 -.871119000E+02 -.871178353E+02 -.871239533E+02 -.871302309E+02 -.871366455E+02 -.871431759E+02 -.871498018E+02 -.871565037E+02 -.871632631E+02 -.871700629E+02 -.871768876E+02 -.871837228E+02 -.871905555E+02 -.871973740E+02 -.872041682E+02 -.872109293E+02 -.872176499E+02 -.872243238E+02 -.872309462E+02 -.872375136E+02 -.872440238E+02 -.872504753E+02 -.872568677E+02 -.872632019E+02 -.872694792E+02 -.872757012E+02 -.872818682E+02 -.872879756E+02 -.872940064E+02 -.872999142E+02 -.873055911E+02 -.873108133E+02 -.873151602E+02 -.873179079E+02 -.873179079E+02
 -.873169062E+02 -.873169062E+02 -.873139341E+02 -.873091876E+02 -.873034499E+02 -.872972053E+02 -.872907306E+02 -.872841553E+02 -.872775133E+02 -.872708045E+02 -.872640191E+02 -.872571582E+02 -.872502216E+02 -.872432084E+02 -.872361127E+02 -.872289342E+02 -.872216782E+02 -.872143481E+02 -.872069576E+02 -.871995042E+02 -.871920043E+02 -.871844550E+02 -.871768760E+02 -.871692713E+02 -.871616603E+02 -.871540544E+02 -.871464735E+02 -.871389370E+02 -.871314684E+02 -.871240909E+02 -.871168295E+02 -.871097088E+02 -.871027489E+02 -.870959806E+02 -.870894252E+02 -.870831174E+02 -.870770850E+02 -.870713580E+02 -.870659658E+02 -.870609352E+02 -.870562929E+02 -.870520631E+02 -.870482672E+02 -.870449291E+02 -.870420679E+02 -.870397002E+02 -.870378402E+02 -.870364979E+02 -.870356824E+02 -.870353972E+02 -.870356435E+02 -.870364201E+02 -.870377225E+02 -.870395425E+02 -.870418689E+02 -.870446880E+02 -.870479828E+02 -.870517334E+02 -.870559184E+02 -.870605136E+02 -.870654937E+02 -.870708324E+02 -.870765018E+02 -.870824733E+02 -.870887182E+02 -.870952080E+02 -.871019141E+02 -.871088079E+02 -.871158619E+02 -.871230499E+02 -.871303464E+02 -.871377271E+02 -.871451691E+02 -.871526512E+02 -.871601540E+02 -.871676595E+02 -.871751513E+02 -.871826150E+02 -.871900382E+02 -.871974097E+02 -.872047203E+02 -.872119624E+02 -.872191301E+02 -.872262192E+02 -.872332266E+02 -.872401506E+02 -.872469910E+02 -.872537487E+02 -.872604258E+02 -.872670251E+02 -.872735496E+02 -.872800010E+02 -.872863765E+02 -.872926602E+02 -.872988058E+02 -.873047032E+02 -.873101226E+02 -.873146300E+02 -.873174776E+02 -.873174776E+02
 -.873164462E+02 -.873164462E+02 -.873133349E+02 -.873084050E+02 -.873024995E+02 -.872961039E+02 -.872894538E+02 -.872826507E+02 -.872757340E+02 -.872687212E+02 -.872616137E+02 -.872544068E+02 -.872470913E+02 -.872396659E+02 -.872321318E+02 -.872244947E+02 -.872167537E+02 -.872089123E+02 -.872009683E+02 -.871929338E+02 -.871848093E+02 -.871766096E+02 -.871683370E+02 -.871600088E+02 -.871516369E+02 -.871432458E+02 -.871348566E+02 -.871264940E+02 -.871181791E+02 -.871099351E+02 -.871017881E+02 -.870937636E+02 -.870858994E+02 -.870782246E+02 -.870707818E+02 -.870636019E+02 -.870567216E+02 -.870501743E+02 -.870439941E+02 -.870382166E+02 -.870328744E+02 -.870279979E+02 -.870236196E+02 -.870197647E+02 -.870164573E+02 -.870137174E+02 -.870115619E+02 -.870100068E+02 -.870090612E+02 -.870087324E+02 -.870090228E+02 -.870099310E+02 -.870114501E+02 -.870135696E+02 -.870162752E+02 -.870195485E+02 -.870233677E+02 -.870277086E+02 -.870325432E+02 -.870378422E+02 -.870435740E+02 -.870497054E+02 -.870562016E+02 -.870630277E+02 -.870701489E+02 -.870775295E+02 -.870851343E+02 -.870929293E+02 -.871008814E+02 -.871089590E+02 -.871171315E+02 -.871253703E+02 -.871336489E+02 -.871419429E+02 -.871502297E+02 -.871584891E+02 -.871667029E+02 -.871748555E+02 -.871829330E+02 -.871909238E+02 -.871988185E+02 -.872066098E+02 -.872142920E+02 -.872218614E+02 -.872293159E+02 -.872366551E+02 -.872438803E+02 -.872509941E+02 -.872580000E+02 -.872649027E+02 -.872717071E+02 -.872784173E+02 -.872850324E+02 -.872915379E+02 -.872978883E+02 -.873039727E+02 -.873095570E+02 -.873141976E+02 -.873171277E+02 -.873171277E+02
 -.873161228E+02 -.873161228E+02 -.873129245E+02 -.873078981E+02 -.873018741E+02 -.872953147E+02 -.872884660E+02 -.872814399E+02 -.872742826E+02 -.872669974E+02 -.872595850E+02 -.872520412E+02 -.872443692E+02 -.872365632E+02 -.872286202E+02 -.872205331E+02 -.872123024E+02 -.872039296E+02 -.871954182E+02 -.871867672E+02 -.871779802E+02 -.871690628E+02 -.871600327E+02 -.871509074E+02 -.871417110E+02 -.871324593E+02 -.871231716E+02 -.871138658E+02 -.871045679E+02 -.870953110E+02 -.870861287E+02 -.870770640E+02 -.870681507E+02 -.870594337E+02 -.870509476E+02 -.870427378E+02 -.870348451E+02 -.870273154E+02 -.870201940E+02 -.870135224E+02 -.870073402E+02 -.870016884E+02 -.869966010E+02 -.869921136E+02 -.869882564E+02 -.869850574E+02 -.869825421E+02 -.869807271E+02 -.869796277E+02 -.869792506E+02 -.869795990E+02 -.869806691E+02 -.869824526E+02 -.869849361E+02 -.869881011E+02 -.869919242E+02 -.869963787E+02 -.870014323E+02 -.870070515E+02 -.870131983E+02 -.870198328E+02 -.870269130E+02 -.870343964E+02 -.870422394E+02 -.870503977E+02 -.870588278E+02 -.870674869E+02 -.870763335E+02 -.870853279E+02 -.870944317E+02 -.871036090E+02 -.871128266E+02 -.871220536E+02 -.871312614E+02 -.871404247E+02 -.871495207E+02 -.871585293E+02 -.871674333E+02 -.871762180E+02 -.871848716E+02 -.871933848E+02 -.872017505E+02 -.872099640E+02 -.872180226E+02 -.872259259E+02 -.872336754E+02 -.872412741E+02 -.872487264E+02 -.872560383E+02 -.872632170E+02 -.872702699E+02 -.872772035E+02 -.872840192E+02 -.872907049E+02 -.872972169E+02 -.873034448E+02 -.873091528E+02 -.873138911E+02 -.873168808E+02 -.873168808E+02
 -.873158645E+02 -.873158645E+02 -.873126552E+02 -.873075813E+02 -.873014755E+02 -.872948142E+02 -.872878334E+02 -.872806402E+02 -.872732729E+02 -.872657555E+02 -.872580898E+02 -.872502713E+02 -.872422831E+02 -.872341187E+02 -.872257734E+02 -.872172468E+02 -.872085336E+02 -.871996212E+02 -.871905059E+02 -.871811877E+02 -.871716840E+02 -.871620101E+02 -.871521814E+02 -.871422076E+02 -.871320965E+02 -.871218649E+02 -.871115355E+02 -.871011418E+02 -.870907217E+02 -.870803103E+02 -.870699493E+02 -.870596753E+02 -.870495367E+02 -.870395785E+02 -.870298559E+02 -.870204189E+02 -.870113234E+02 -.870026218E+02 -.869943655E+02 -.869866061E+02 -.869793974E+02 -.869727887E+02 -.869668310E+02 -.869615680E+02 -.869570411E+02 -.869532872E+02 -.869503333E+02 -.869482047E+02 -.869469161E+02 -.869464792E+02 -.869468957E+02 -.869481627E+02 -.869502693E+02 -.869531987E+02 -.869569267E+02 -.869614246E+02 -.869666557E+02 -.869725818E+02 -.869791570E+02 -.869863340E+02 -.869940614E+02 -.870022865E+02 -.870109555E+02 -.870200132E+02 -.870294054E+02 -.870390782E+02 -.870489795E+02 -.870590590E+02 -.870692683E+02 -.870795618E+02 -.870898973E+02 -.871002354E+02 -.871105398E+02 -.871207784E+02 -.871309222E+02 -.871409458E+02 -.871508275E+02 -.871605489E+02 -.871700949E+02 -.871794540E+02 -.871886173E+02 -.871975788E+02 -.872063351E+02 -.872148857E+02 -.872232323E+02 -.872313785E+02 -.872393296E+02 -.872470930E+02 -.872546778E+02 -.872620940E+02 -.872693520E+02 -.872764613E+02 -.872834265E+02 -.872902386E+02 -.872968567E+02 -.873031726E+02 -.873089514E+02 -.873137426E+02 -.873167633E+02 -.873167633E+02
 -.873158496E+02 -.873158496E+02 -.873126627E+02 -.873076006E+02 -.873014768E+02 -.872947500E+02 -.872876660E+02 -.872803477E+02 -.872728489E+02 -.872651736E+02 -.872573097E+02 -.872492450E+02 -.872409782E+02 -.872325030E+02 -.872238023E+02 -.872148533E+02 -.872056363E+02 -.871961553E+02 -.871864162E+02 -.871764370E+02 -.871662158E+02 -.871557542E+02 -.871450483E+02 -.871341093E+02 -.871229580E+02 -.871116224E+02 -.871001342E+02 -.870885263E+02 -.870768307E+02 -.870650895E+02 -.870533473E+02 -.870416585E+02 -.870300782E+02 -.870186655E+02 -.870074771E+02 -.869965762E+02 -.869860251E+02 -.869758915E+02 -.869662431E+02 -.869571517E+02 -.869486853E+02 -.869409111E+02 -.869338891E+02 -.869276775E+02 -.869223281E+02 -.869178840E+02 -.869143856E+02 -.869118608E+02 -.869103345E+02 -.869098182E+02 -.869103181E+02 -.869118290E+02 -.869143381E+02 -.869178222E+02 -.869222512E+02 -.869275843E+02 -.869337778E+02 -.869407771E+02 -.869485263E+02 -.869569621E+02 -.869660207E+02 -.869756349E+02 -.869857361E+02 -.869962560E+02 -.870071264E+02 -.870182811E+02 -.870296556E+02 -.870411879E+02 -.870528199E+02 -.870644973E+02 -.870761697E+02 -.870877909E+02 -.870993200E+02 -.871107201E+02 -.871219590E+02 -.871330092E+02 -.871438474E+02 -.871544547E+02 -.871648164E+02 -.871749214E+02 -.871847621E+02 -.871943344E+02 -.872036376E+02 -.872126737E+02 -.872214470E+02 -.872299642E+02 -.872382345E+02 -.872462688E+02 -.872540796E+02 -.872616805E+02 -.872690858E+02 -.872763088E+02 -.872833579E+02 -.872902282E+02 -.872968824E+02 -.873032166E+02 -.873090006E+02 -.873137893E+02 -.873168053E+02 -.873168053E+02
 -.873161374E+02 -.873161374E+02 -.873129737E+02 -.873079233E+02 -.873017948E+02 -.872950651E+02 -.872879853E+02 -.872806552E+02 -.872731025E+02 -.872653316E+02 -.872573470E+02 -.872491411E+02 -.872406881E+02 -.872319484E+02 -.872228955E+02 -.872135212E+02 -.872038361E+02 -.871938401E+02 -.871835288E+02 -.871728803E+02 -.871618873E+02 -.871505475E+02 -.871388780E+02 -.871268958E+02 -.871146218E+02 -.871020762E+02 -.870892871E+02 -.870762890E+02 -.870631276E+02 -.870498535E+02 -.870365203E+02 -.870231855E+02 -.870099073E+02 -.869967515E+02 -.869837913E+02 -.869711058E+02 -.869587809E+02 -.869469024E+02 -.869355609E+02 -.869248436E+02 -.869148368E+02 -.869056222E+02 -.868972793E+02 -.868898820E+02 -.868834965E+02 -.868781845E+02 -.868739950E+02 -.868709725E+02 -.868691442E+02 -.868685312E+02 -.868691379E+02 -.868709591E+02 -.868739749E+02 -.868781564E+02 -.868834598E+02 -.868898369E+02 -.868972243E+02 -.869055567E+02 -.869147571E+02 -.869247476E+02 -.869354436E+02 -.869467590E+02 -.869586066E+02 -.869708991E+02 -.869835515E+02 -.869964807E+02 -.870096071E+02 -.870228559E+02 -.870361571E+02 -.870494458E+02 -.870626630E+02 -.870757558E+02 -.870886770E+02 -.871013854E+02 -.871138458E+02 -.871260288E+02 -.871379103E+02 -.871494720E+02 -.871606999E+02 -.871715846E+02 -.871821213E+02 -.871923093E+02 -.872021510E+02 -.872116520E+02 -.872208208E+02 -.872296687E+02 -.872382091E+02 -.872464573E+02 -.872544303E+02 -.872621463E+02 -.872696242E+02 -.872768818E+02 -.872839322E+02 -.872907751E+02 -.872973788E+02 -.873036458E+02 -.873093548E+02 -.873140730E+02 -.873170411E+02 -.873170411E+02
 -.873165005E+02 -.873165005E+02 -.873134016E+02 -.873084727E+02 -.873025019E+02 -.872959289E+02 -.872889645E+02 -.872817135E+02 -.872742234E+02 -.872665076E+02 -.872585366E+02 -.872502646E+02 -.872416498E+02 -.872326799E+02 -.872233549E+02 -.872136707E+02 -.872036051E+02 -.871931273E+02 -.871822127E+02 -.871708531E+02 -.871590492E+02 -.871468078E+02 -.871341307E+02 -.871210268E+02 -.871075097E+02 -.870936088E+02 -.870793596E+02 -.870648032E+02 -.870499845E+02 -.870349488E+02 -.870197528E+02 -.870044575E+02 -.869891404E+02 -.869738856E+02 -.869587895E+02 -.869439526E+02 -.869294786E+02 -.869154770E+02 -.869020566E+02 -.868893269E+02 -.868773974E+02 -.868663751E+02 -.868563655E+02 -.868474666E+02 -.868397706E+02 -.868333575E+02 -.868282981E+02 -.868246445E+02 -.868224386E+02 -.868217021E+02 -.868224438E+02 -.868246540E+02 -.868283097E+02 -.868333688E+02 -.868397802E+02 -.868474723E+02 -.868563684E+02 -.868663745E+02 -.868773947E+02 -.868893219E+02 -.869020473E+02 -.869154593E+02 -.869294457E+02 -.869438971E+02 -.869587056E+02 -.869737681E+02 -.869889874E+02 -.870042719E+02 -.870195375E+02 -.870347071E+02 -.870497123E+02 -.870644917E+02 -.870789926E+02 -.870931698E+02 -.871069859E+02 -.871204106E+02 -.871334210E+02 -.871459995E+02 -.871581351E+02 -.871698224E+02 -.871810606E+02 -.871918531E+02 -.872022075E+02 -.872121348E+02 -.872216492E+02 -.872307673E+02 -.872395082E+02 -.872478929E+02 -.872559439E+02 -.872636849E+02 -.872711404E+02 -.872783335E+02 -.872852825E+02 -.872919932E+02 -.872984408E+02 -.873045369E+02 -.873100740E+02 -.873146401E+02 -.873175085E+02 -.873175085E+02
 -.873172022E+02 -.873172022E+02 -.873142665E+02 -.873095794E+02 -.873038608E+02 -.872975245E+02 -.872908035E+02 -.872838029E+02 -.872765407E+02 -.872689769E+02 -.872610678E+02 -.872527875E+02 -.872441311E+02 -.872350866E+02 -.872256227E+02 -.872156972E+02 -.872052690E+02 -.871943186E+02 -.871828296E+02 -.871707926E+02 -.871581916E+02 -.871450168E+02 -.871312687E+02 -.871169592E+02 -.871021111E+02 -.870867479E+02 -.870708951E+02 -.870545844E+02 -.870378530E+02 -.870207560E+02 -.870033586E+02 -.869857449E+02 -.869680075E+02 -.869502540E+02 -.869325962E+02 -.869151540E+02 -.868980541E+02 -.868814288E+02 -.868654163E+02 -.868501597E+02 -.868358041E+02 -.868224957E+02 -.868103740E+02 -.867995713E+02 -.867902080E+02 -.867823916E+02 -.867762121E+02 -.867717443E+02 -.867690417E+02 -.867681398E+02 -.867690491E+02 -.867717611E+02 -.867762403E+02 -.867824348E+02 -.867902662E+02 -.867996446E+02 -.868104574E+02 -.868225867E+02 -.868358982E+02 -.868502547E+02 -.868655125E+02 -.868815266E+02 -.868981539E+02 -.869152526E+02 -.869326873E+02 -.869503294E+02 -.869680580E+02 -.869857624E+02 -.870033415E+02 -.870207057E+02 -.870377750E+02 -.870544815E+02 -.870707668E+02 -.870865835E+02 -.871018931E+02 -.871166670E+02 -.871308837E+02 -.871445303E+02 -.871576008E+02 -.871700952E+02 -.871820189E+02 -.871933822E+02 -.872041999E+02 -.872144902E+02 -.872242745E+02 -.872335767E+02 -.872424231E+02 -.872508414E+02 -.872588612E+02 -.872665129E+02 -.872738270E+02 -.872808328E+02 -.872875554E+02 -.872940072E+02 -.873001719E+02 -.873059736E+02 -.873112236E+02 -.873155413E+02 -.873182485E+02 -.873182485E+02
 -.873183272E+02 -.873183272E+02 -.873155834E+02 -.873111824E+02 -.873058222E+02 -.872999054E+02 -.872936216E+02 -.872870165E+02 -.872800712E+02 -.872727598E+02 -.872650710E+02 -.872569912E+02 -.872484873E+02 -.872395048E+02 -.872299917E+02 -.872199050E+02 -.872092192E+02 -.871979011E+02 -.871859216E+02 -.871732469E+02 -.871598611E+02 -.871457562E+02 -.871309344E+02 -.871153978E+02 -.870991487E+02 -.870821915E+02 -.870645417E+02 -.870462275E+02 -.870272973E+02 -.870078157E+02 -.869878652E+02 -.869675409E+02 -.869469509E+02 -.869262115E+02 -.869054522E+02 -.868848150E+02 -.868644594E+02 -.868445573E+02 -.868252925E+02 -.868068539E+02 -.867894342E+02 -.867732213E+02 -.867583986E+02 -.867451415E+02 -.867336131E+02 -.867239624E+02 -.867163176E+02 -.867107836E+02 -.867074377E+02 -.867063257E+02 -.867074638E+02 -.867108335E+02 -.867163895E+02 -.867240530E+02 -.867337233E+02 -.867452706E+02 -.867585502E+02 -.867733952E+02 -.867896302E+02 -.868070683E+02 -.868255195E+02 -.868447936E+02 -.868647026E+02 -.868850659E+02 -.869057116E+02 -.869264788E+02 -.869472204E+02 -.869678017E+02 -.869881044E+02 -.870080234E+02 -.870274698E+02 -.870463677E+02 -.870646566E+02 -.870822874E+02 -.870992248E+02 -.871154427E+02 -.871309268E+02 -.871456709E+02 -.871596770E+02 -.871729540E+02 -.871855166E+02 -.871973851E+02 -.872085837E+02 -.872191405E+02 -.872290863E+02 -.872384541E+02 -.872472791E+02 -.872555979E+02 -.872634478E+02 -.872708668E+02 -.872778930E+02 -.872845629E+02 -.872909085E+02 -.872969502E+02 -.873026823E+02 -.873080443E+02 -.873128729E+02 -.873168295E+02 -.873193044E+02 -.873193044E+02
 -.873195804E+02 -.873195804E+02 -.873171430E+02 -.873132514E+02 -.873085099E+02 -.873032373E+02 -.872975530E+02 -.872914872E+02 -.872850431E+02 -.872782215E+02 -.872709971E+02 -.872633170E+02 -.872551122E+02 -.872463262E+02 -.872369140E+02 -.872268333E+02 -.872160329E+02 -.872044630E+02 -.871920820E+02 -.871788645E+02 -.871647880E+02 -.871498327E+02 -.871339712E+02 -.871171798E+02 -.870994371E+02 -.870807384E+02 -.870610974E+02 -.870405492E+02 -.870191501E+02 -.869969685E+02 -.869740865E+02 -.869505969E+02 -.869266107E+02 -.869022608E+02 -.868777060E+02 -.868531323E+02 -.868287429E+02 -.868047585E+02 -.867814092E+02 -.867589360E+02 -.867375866E+02 -.867176138E+02 -.866992701E+02 -.866828005E+02 -.866684360E+02 -.866563820E+02 -.866468179E+02 -.866398858E+02 -.866356912E+02 -.866342984E+02 -.866357285E+02 -.866399606E+02 -.866469291E+02 -.866565284E+02 -.866686135E+02 -.866830075E+02 -.866995035E+02 -.867178748E+02 -.867378773E+02 -.867592600E+02 -.867817679E+02 -.868051492E+02 -.868291595E+02 -.868535664E+02 -.868781523E+02 -.869027176E+02 -.869270812E+02 -.869510839E+02 -.869745857E+02 -.869974692E+02 -.870196351E+02 -.870410053E+02 -.870615178E+02 -.870811293E+02 -.870998087E+02 -.871175408E+02 -.871343207E+02 -.871501547E+02 -.871650571E+02 -.871790500E+02 -.871921618E+02 -.872044258E+02 -.872158794E+02 -.872265632E+02 -.872365201E+02 -.872457948E+02 -.872544334E+02 -.872624823E+02 -.872699884E+02 -.872769988E+02 -.872835596E+02 -.872897152E+02 -.872955056E+02 -.873009604E+02 -.873060857E+02 -.873108400E+02 -.873150923E+02 -.873185590E+02 -.873207200E+02 -.873207200E+02
 -.873213819E+02 -.873213819E+02 -.873193723E+02 -.873161579E+02 -.873121953E+02 -.873076997E+02 -.873027710E+02 -.872974587E+02 -.872917781E+02 -.872856931E+02 -.872791345E+02 -.872720289E+02 -.872643190E+02 -.872559512E+02 -.872468604E+02 -.872369788E+02 -.872262424E+02 -.872146052E+02 -.872020244E+02 -.871884570E+02 -.871738512E+02 -.871581487E+02 -.871412928E+02 -.871232332E+02 -.871039405E+02 -.870834094E+02 -.870616543E+02 -.870387054E+02 -.870145960E+02 -.869893735E+02 -.869631020E+02 -.869358805E+02 -.869078399E+02 -.868791466E+02 -.868499945E+02 -.868206007E+02 -.867912070E+02 -.867620812E+02 -.867335200E+02 -.867058457E+02 -.866793975E+02 -.866545249E+02 -.866315743E+02 -.866108819E+02 -.865927624E+02 -.865775047E+02 -.865653590E+02 -.865565337E+02 -.865511828E+02 -.865494031E+02 -.865512270E+02 -.865566236E+02 -.865654969E+02 -.865776931E+02 -.865930033E+02 -.866111747E+02 -.866319159E+02 -.866549089E+02 -.866798178E+02 -.867062981E+02 -.867340058E+02 -.867626049E+02 -.867917749E+02 -.868212158E+02 -.868506523E+02 -.868798368E+02 -.869085519E+02 -.869366087E+02 -.869638498E+02 -.869901447E+02 -.870153921E+02 -.870395134E+02 -.870624557E+02 -.870841832E+02 -.871046817E+02 -.871239497E+02 -.871420013E+02 -.871588601E+02 -.871745599E+02 -.871891417E+02 -.872026523E+02 -.872151430E+02 -.872266681E+02 -.872372845E+02 -.872470501E+02 -.872560239E+02 -.872642644E+02 -.872718302E+02 -.872787792E+02 -.872851678E+02 -.872910513E+02 -.872964829E+02 -.873015108E+02 -.873061744E+02 -.873104936E+02 -.873144496E+02 -.873179508E+02 -.873207824E+02 -.873225378E+02 -.873225378E+02
 -.873237010E+02 -.873237010E+02 -.873222319E+02 -.873198285E+02 -.873167841E+02 -.873132682E+02 -.873093752E+02 -.873051271E+02 -.873004806E+02 -.872953617E+02 -.872897027E+02 -.872834415E+02 -.872765082E+02 -.872688196E+02 -.872602987E+02 -.872508758E+02 -.872404944E+02 -.872290902E+02 -.872165955E+02 -.872029252E+02 -.871879866E+02 -.871716844E+02 -.871539393E+02 -.871346974E+02 -.871139281E+02 -.870916082E+02 -.870677142E+02 -.870422232E+02 -.870151328E+02 -.869864747E+02 -.869563232E+02 -.869247867E+02 -.868920040E+02 -.868581422E+02 -.868234065E+02 -.867880467E+02 -.867523648E+02 -.867167122E+02 -.866814831E+02 -.866471024E+02 -.866140206E+02 -.865827034E+02 -.865536248E+02 -.865272555E+02 -.865040494E+02 -.864844265E+02 -.864687578E+02 -.864573473E+02 -.864504222E+02 -.864481203E+02 -.864504892E+02 -.864574788E+02 -.864689506E+02 -.864846761E+02 -.865043547E+02 -.865276167E+02 -.865540454E+02 -.865831865E+02 -.866145673E+02 -.866477096E+02 -.866821428E+02 -.867174166E+02 -.867531092E+02 -.867888343E+02 -.868242463E+02 -.868590429E+02 -.868929653E+02 -.869257992E+02 -.869573710E+02 -.869875477E+02 -.870162303E+02 -.870433550E+02 -.870688828E+02 -.870928032E+02 -.871151235E+02 -.871358711E+02 -.871550855E+02 -.871728190E+02 -.871891320E+02 -.872040917E+02 -.872177699E+02 -.872302409E+02 -.872415812E+02 -.872518673E+02 -.872611760E+02 -.872695821E+02 -.872771595E+02 -.872839803E+02 -.872901136E+02 -.872956271E+02 -.873005854E+02 -.873050500E+02 -.873090782E+02 -.873127196E+02 -.873160093E+02 -.873189544E+02 -.873215108E+02 -.873235471E+02 -.873247963E+02 -.873247963E+02
 -.873265963E+02 -.873265963E+02 -.873257447E+02 -.873242845E+02 -.873223911E+02 -.873201577E+02 -.873176004E+02 -.873146746E+02 -.873113095E+02 -.873074390E+02 -.873029903E+02 -.872978806E+02 -.872920216E+02 -.872853306E+02 -.872777324E+02 -.872691529E+02 -.872595139E+02 -.872487220E+02 -.872366585E+02 -.872231900E+02 -.872081870E+02 -.871915495E+02 -.871731988E+02 -.871530637E+02 -.871310572E+02 -.871070818E+02 -.870810513E+02 -.870529110E+02 -.870226482E+02 -.869902796E+02 -.869558454E+02 -.869194106E+02 -.868810833E+02 -.868410330E+02 -.867994967E+02 -.867567825E+02 -.867132605E+02 -.866693614E+02 -.866255743E+02 -.865824475E+02 -.865405839E+02 -.865006314E+02 -.864632646E+02 -.864291622E+02 -.863989847E+02 -.863733459E+02 -.863527918E+02 -.863377758E+02 -.863286386E+02 -.863255936E+02 -.863287123E+02 -.863379246E+02 -.863530174E+02 -.863736502E+02 -.863993658E+02 -.864296180E+02 -.864637898E+02 -.865012244E+02 -.865412453E+02 -.865831809E+02 -.866263845E+02 -.866702489E+02 -.867142197E+02 -.867578025E+02 -.868005684E+02 -.868421552E+02 -.868822663E+02 -.869206675E+02 -.869571833E+02 -.869916900E+02 -.870241115E+02 -.870544105E+02 -.870825857E+02 -.871086623E+02 -.871326906E+02 -.871547367E+02 -.871748823E+02 -.871932180E+02 -.872098419E+02 -.872248562E+02 -.872383645E+02 -.872504713E+02 -.872612793E+02 -.872708897E+02 -.872793998E+02 -.872869041E+02 -.872934929E+02 -.872992522E+02 -.873042643E+02 -.873086072E+02 -.873123548E+02 -.873155773E+02 -.873183401E+02 -.873207033E+02 -.873227180E+02 -.873244208E+02 -.873258228E+02 -.873268913E+02 -.873275259E+02 -.873275259E+02
 -.873299649E+02 -.873299649E+02 -.873298220E+02 -.873295390E+02 -.873290862E+02 -.873284265E+02 -.873274804E+02 -.873261630E+02 -.873243969E+02 -.873221040E+02 -.873191970E+02 -.873155876E+02 -.873111847E+02 -.873059101E+02 -.872996824E+02 -.872924172E+02 -.872839903E+02 -.872742481E+02 -.872630224E+02 -.872501695E+02 -.872355726E+02 -.872191199E+02 -.872006772E+02 -.871800817E+02 -.871571644E+02 -.871317807E+02 -.871038159E+02 -.870731787E+02 -.870397821E+02 -.870035526E+02 -.869644491E+02 -.869224932E+02 -.868777797E+02 -.868304772E+02 -.867808268E+02 -.867291466E+02 -.866758457E+02 -.866214368E+02 -.865665419E+02 -.865118906E+02 -.864583062E+02 -.864066886E+02 -.863579900E+02 -.863131897E+02 -.862732570E+02 -.862391173E+02 -.862116051E+02 -.861914252E+02 -.861791117E+02 -.861749984E+02 -.861791984E+02 -.861915984E+02 -.862118652E+02 -.862394655E+02 -.862736962E+02 -.863137217E+02 -.863586169E+02 -.864074079E+02 -.864591138E+02 -.865127808E+02 -.865675118E+02 -.866224885E+02 -.866769855E+02 -.867303792E+02 -.867821504E+02 -.868318813E+02 -.868792512E+02 -.869240269E+02 -.869660546E+02 -.870052488E+02 -.870415816E+02 -.870750733E+02 -.871057829E+02 -.871337997E+02 -.871592349E+02 -.871822169E+02 -.872028838E+02 -.872213808E+02 -.872378551E+02 -.872524537E+02 -.872653211E+02 -.872765972E+02 -.872864169E+02 -.872949083E+02 -.873021932E+02 -.873083861E+02 -.873135948E+02 -.873179201E+02 -.873214564E+02 -.873242917E+02 -.873265085E+02 -.873281839E+02 -.873293910E+02 -.873301992E+02 -.873306765E+02 -.873308918E+02 -.873309183E+02 -.873308380E+02 -.873307450E+02 -.873307450E+02
 -.873337140E+02 -.873337140E+02 -.873344754E+02 -.873356199E+02 -.873369020E+02 -.873380942E+02 -.873390476E+02 -.873396517E+02 -.873398188E+02 -.873394536E+02 -.873384666E+02 -.873367641E+02 -.873342763E+02 -.873309235E+02 -.873266110E+02 -.873211855E+02 -.873144704E+02 -.873062854E+02 -.872964851E+02 -.872849309E+02 -.872714694E+02 -.872559016E+02 -.872380015E+02 -.872175430E+02 -.871943225E+02 -.871681458E+02 -.871388079E+02 -.871060883E+02 -.870697768E+02 -.870297054E+02 -.869857664E+02 -.869379110E+02 -.868861491E+02 -.868305599E+02 -.867713210E+02 -.867087354E+02 -.866432540E+02 -.865754845E+02 -.865061982E+02 -.864363288E+02 -.863669708E+02 -.862993660E+02 -.862348788E+02 -.861749553E+02 -.861210675E+02 -.860746445E+02 -.860370001E+02 -.860092542E+02 -.859922667E+02 -.859865768E+02 -.859923698E+02 -.860094601E+02 -.860373086E+02 -.860750548E+02 -.861215790E+02 -.861755683E+02 -.862355951E+02 -.863001889E+02 -.863679035E+02 -.864373722E+02 -.865073488E+02 -.865767357E+02 -.866445994E+02 -.867101748E+02 -.867728601E+02 -.868322080E+02 -.868879080E+02 -.869397722E+02 -.869877142E+02 -.870317336E+02 -.870718965E+02 -.871083233E+02 -.871411720E+02 -.871706289E+02 -.871968973E+02 -.872201909E+02 -.872407265E+02 -.872587194E+02 -.872743798E+02 -.872879098E+02 -.872995019E+02 -.873093378E+02 -.873175871E+02 -.873244084E+02 -.873299479E+02 -.873343409E+02 -.873377119E+02 -.873401751E+02 -.873418354E+02 -.873427892E+02 -.873431251E+02 -.873429257E+02 -.873422688E+02 -.873412322E+02 -.873399003E+02 -.873383759E+02 -.873368020E+02 -.873353897E+02 -.873344546E+02 -.873344546E+02
 -.873381556E+02 -.873381556E+02 -.873399220E+02 -.873427058E+02 -.873459141E+02 -.873492024E+02 -.873523395E+02 -.873551841E+02 -.873576158E+02 -.873595435E+02 -.873608758E+02 -.873615585E+02 -.873615123E+02 -.873606397E+02 -.873587719E+02 -.873557306E+02 -.873513370E+02 -.873454474E+02 -.873379049E+02 -.873285252E+02 -.873170616E+02 -.873032459E+02 -.872868081E+02 -.872674870E+02 -.872449998E+02 -.872190180E+02 -.871891854E+02 -.871551517E+02 -.871166003E+02 -.870732417E+02 -.870248074E+02 -.869710595E+02 -.869118233E+02 -.868470301E+02 -.867767466E+02 -.867012030E+02 -.866208157E+02 -.865362185E+02 -.864482950E+02 -.863582040E+02 -.862673915E+02 -.861775819E+02 -.860907477E+02 -.860090497E+02 -.859347551E+02 -.858701261E+02 -.858172903E+02 -.857781008E+02 -.857539986E+02 -.857459004E+02 -.857541194E+02 -.857783418E+02 -.858176498E+02 -.858706030E+02 -.859353476E+02 -.860097571E+02 -.860915688E+02 -.861785172E+02 -.862684426E+02 -.863593753E+02 -.864495920E+02 -.865376450E+02 -.866223708E+02 -.867028805E+02 -.867785382E+02 -.868489321E+02 -.869138420E+02 -.869732053E+02 -.870270862E+02 -.870756440E+02 -.871191108E+02 -.871577659E+02 -.871919213E+02 -.872219030E+02 -.872480438E+02 -.872706711E+02 -.872901028E+02 -.873066419E+02 -.873205734E+02 -.873321636E+02 -.873416583E+02 -.873492836E+02 -.873552456E+02 -.873597320E+02 -.873629127E+02 -.873649412E+02 -.873659556E+02 -.873660806E+02 -.873654281E+02 -.873640991E+02 -.873621851E+02 -.873597700E+02 -.873569342E+02 -.873537609E+02 -.873503489E+02 -.873468371E+02 -.873434432E+02 -.873405211E+02 -.873386341E+02 -.873386341E+02
 -.873431194E+02 -.873431194E+02 -.873460531E+02 -.873505975E+02 -.873559500E+02 -.873615746E+02 -.873671780E+02 -.873725593E+02 -.873776017E+02 -.873822031E+02 -.873863280E+02 -.873898979E+02 -.873928332E+02 -.873949559E+02 -.873961078E+02 -.873961155E+02 -.873948558E+02 -.873921658E+02 -.873878523E+02 -.873816416E+02 -.873732516E+02 -.873623904E+02 -.873487554E+02 -.873319858E+02 -.873116506E+02 -.872872819E+02 -.872584062E+02 -.872245479E+02 -.871852037E+02 -.871398402E+02 -.870879180E+02 -.870289348E+02 -.869624579E+02 -.868881526E+02 -.868058158E+02 -.867154250E+02 -.866172022E+02 -.865116840E+02 -.863997869E+02 -.862828667E+02 -.861627609E+02 -.860418107E+02 -.859228444E+02 -.858091174E+02 -.857041895E+02 -.856117465E+02 -.855353631E+02 -.854782322E+02 -.854428877E+02 -.854309624E+02 -.854430203E+02 -.854784979E+02 -.855357623E+02 -.856122791E+02 -.857048550E+02 -.858099144E+02 -.859237721E+02 -.860428680E+02 -.861639482E+02 -.862841847E+02 -.864012383E+02 -.865132732E+02 -.866189355E+02 -.867173072E+02 -.868078478E+02 -.868903283E+02 -.869647681E+02 -.870313761E+02 -.870904973E+02 -.871425703E+02 -.871880903E+02 -.872275809E+02 -.872615720E+02 -.872905846E+02 -.873151182E+02 -.873356450E+02 -.873526035E+02 -.873663979E+02 -.873773964E+02 -.873859325E+02 -.873923060E+02 -.873967850E+02 -.873996089E+02 -.874009896E+02 -.874011150E+02 -.874001510E+02 -.873982437E+02 -.873955218E+02 -.873920988E+02 -.873880746E+02 -.873835383E+02 -.873785707E+02 -.873732495E+02 -.873676598E+02 -.873619131E+02 -.873561834E+02 -.873507677E+02 -.873461740E+02 -.873432349E+02 -.873432349E+02
 -.873484122E+02 -.873484122E+02 -.873525481E+02 -.873590553E+02 -.873667486E+02 -.873749660E+02 -.873832878E+02 -.873915053E+02 -.873994740E+02 -.874071707E+02 -.874145158E+02 -.874214613E+02 -.874278248E+02 -.874334929E+02 -.874383011E+02 -.874421705E+02 -.874449404E+02 -.874464397E+02 -.874463938E+02 -.874445481E+02 -.874406109E+02 -.874342701E+02 -.874251220E+02 -.874126855E+02 -.873964323E+02 -.873758034E+02 -.873501875E+02 -.873188885E+02 -.872811275E+02 -.872360692E+02 -.871828504E+02 -.871205922E+02 -.870484220E+02 -.869655099E+02 -.868711349E+02 -.867647646E+02 -.866461553E+02 -.865154630E+02 -.863733715E+02 -.862212268E+02 -.860611657E+02 -.858962200E+02 -.857303666E+02 -.855684992E+02 -.854162867E+02 -.852798940E+02 -.851655631E+02 -.850790693E+02 -.850251275E+02 -.850068334E+02 -.850252689E+02 -.850793533E+02 -.851659924E+02 -.852804718E+02 -.854170159E+02 -.855693816E+02 -.857314011E+02 -.858974039E+02 -.860624950E+02 -.862226986E+02 -.863749859E+02 -.865172232E+02 -.866480669E+02 -.867668351E+02 -.868733716E+02 -.869679185E+02 -.870510021E+02 -.871233382E+02 -.871857539E+02 -.872391305E+02 -.872843567E+02 -.873222995E+02 -.873537815E+02 -.873795693E+02 -.874003656E+02 -.874168069E+02 -.874294645E+02 -.874388463E+02 -.874454012E+02 -.874495238E+02 -.874515591E+02 -.874518077E+02 -.874505303E+02 -.874479527E+02 -.874442697E+02 -.874396492E+02 -.874342353E+02 -.874281519E+02 -.874215052E+02 -.874143866E+02 -.874068754E+02 -.873990429E+02 -.873909589E+02 -.873827051E+02 -.873744021E+02 -.873662580E+02 -.873586510E+02 -.873522511E+02 -.873481779E+02 -.873481779E+02
 -.873539990E+02 -.873539990E+02 -.873594340E+02 -.873679708E+02 -.873781682E+02 -.873891202E+02 -.874003681E+02 -.874116360E+02 -.874228673E+02 -.874339696E+02 -.874449282E+02 -.874555700E+02 -.874658356E+02 -.874755741E+02 -.874847684E+02 -.874932748E+02 -.875009803E+02 -.875076355E+02 -.875130493E+02 -.875169528E+02 -.875190775E+02 -.875190320E+02 -.875163557E+02 -.875105236E+02 -.875009572E+02 -.874869880E+02 -.874678161E+02 -.874425094E+02 -.874100148E+02 -.873691649E+02 -.873186624E+02 -.872570836E+02 -.871828997E+02 -.870945223E+02 -.869903736E+02 -.868689842E+02 -.867291296E+02 -.865700080E+02 -.863914668E+02 -.861942676E+02 -.859803869E+02 -.857533172E+02 -.855183293E+02 -.852826144E+02 -.850552269E+02 -.848467245E+02 -.846684451E+02 -.845314138E+02 -.844449882E+02 -.844154884E+02 -.844451513E+02 -.845317382E+02 -.846689276E+02 -.848473627E+02 -.850560200E+02 -.852835650E+02 -.855194417E+02 -.857545967E+02 -.859818355E+02 -.861958837E+02 -.863932453E+02 -.865719450E+02 -.867312249E+02 -.868712443E+02 -.869928089E+02 -.870971442E+02 -.871857171E+02 -.872600995E+02 -.873218735E+02 -.873725639E+02 -.874135989E+02 -.874462851E+02 -.874717996E+02 -.874911873E+02 -.875053669E+02 -.875151383E+02 -.875211936E+02 -.875241280E+02 -.875244505E+02 -.875225946E+02 -.875189282E+02 -.875137622E+02 -.875073588E+02 -.874999382E+02 -.874916848E+02 -.874827526E+02 -.874732698E+02 -.874633426E+02 -.874530592E+02 -.874424922E+02 -.874317029E+02 -.874207451E+02 -.874096739E+02 -.873985625E+02 -.873875358E+02 -.873768330E+02 -.873669136E+02 -.873586136E+02 -.873533493E+02 -.873533493E+02
 -.873597651E+02 -.873597651E+02 -.873664936E+02 -.873771329E+02 -.873898669E+02 -.874036636E+02 -.874179312E+02 -.874324643E+02 -.874471233E+02 -.874618973E+02 -.874766364E+02 -.874913193E+02 -.875058283E+02 -.875202075E+02 -.875343565E+02 -.875482353E+02 -.875616479E+02 -.875744886E+02 -.875865487E+02 -.875976550E+02 -.876074831E+02 -.876156625E+02 -.876217474E+02 -.876252356E+02 -.876255204E+02 -.876218308E+02 -.876132356E+02 -.875986300E+02 -.875767257E+02 -.875459913E+02 -.875046341E+02 -.874505731E+02 -.873814359E+02 -.872945791E+02 -.871871272E+02 -.870560607E+02 -.868983636E+02 -.867112498E+02 -.864925013E+02 -.862409373E+02 -.859570217E+02 -.856435868E+02 -.853066102E+02 -.849559175E+02 -.846056047E+02 -.842738982E+02 -.839821299E+02 -.837526037E+02 -.836053992E+02 -.835546762E+02 -.836055682E+02 -.837529428E+02 -.839826406E+02 -.842745811E+02 -.846064591E+02 -.849569413E+02 -.853078034E+02 -.856449522E+02 -.859585657E+02 -.862426671E+02 -.864944208E+02 -.867133568E+02 -.869006515E+02 -.870585238E+02 -.871897671E+02 -.872974068E+02 -.873844672E+02 -.874538221E+02 -.875081100E+02 -.875496927E+02 -.875806455E+02 -.876027651E+02 -.876175895E+02 -.876264232E+02 -.876303640E+02 -.876303304E+02 -.876270867E+02 -.876212655E+02 -.876133889E+02 -.876038852E+02 -.875931055E+02 -.875813351E+02 -.875688058E+02 -.875557045E+02 -.875421812E+02 -.875283551E+02 -.875143205E+02 -.875001507E+02 -.874859023E+02 -.874716182E+02 -.874573316E+02 -.874430708E+02 -.874288692E+02 -.874147852E+02 -.874009430E+02 -.873876092E+02 -.873753215E+02 -.873650809E+02 -.873586028E+02 -.873586028E+02
 -.873654234E+02 -.873654234E+02 -.873734469E+02 -.873861548E+02 -.874014324E+02 -.874180482E+02 -.874354126E+02 -.874532360E+02 -.874714330E+02 -.874898796E+02 -.875085579E+02 -.875274073E+02 -.875465067E+02 -.875658311E+02 -.875854058E+02 -.876051253E+02 -.876249651E+02 -.876448203E+02 -.876646308E+02 -.876841958E+02 -.877032913E+02 -.877216222E+02 -.877388552E+02 -.877545611E+02 -.877681502E+02 -.877788804E+02 -.877858223E+02 -.877878384E+02 -.877834846E+02 -.877709817E+02 -.877481131E+02 -.877121755E+02 -.876599080E+02 -.875874171E+02 -.874901338E+02 -.873627967E+02 -.871995063E+02 -.869939158E+02 -.867396074E+02 -.864307417E+02 -.860630567E+02 -.856352916E+02 -.851510497E+02 -.846209979E+02 -.840650494E+02 -.835138323E+02 -.830083361E+02 -.825964086E+02 -.823252141E+02 -.822303849E+02 -.823253860E+02 -.825967547E+02 -.830088615E+02 -.835145429E+02 -.840659506E+02 -.846220921E+02 -.851523346E+02 -.856367624E+02 -.860647101E+02 -.864325797E+02 -.867416384E+02 -.869961491E+02 -.872019465E+02 -.873654406E+02 -.874929750E+02 -.875904529E+02 -.876631471E+02 -.877156369E+02 -.877518144E+02 -.877749374E+02 -.877876979E+02 -.877923001E+02 -.877905335E+02 -.877838418E+02 -.877733828E+02 -.877600801E+02 -.877446673E+02 -.877277232E+02 -.877097024E+02 -.876909599E+02 -.876717702E+02 -.876523438E+02 -.876328402E+02 -.876133779E+02 -.875940431E+02 -.875748961E+02 -.875559769E+02 -.875373092E+02 -.875189042E+02 -.875007635E+02 -.874828827E+02 -.874652567E+02 -.874478905E+02 -.874308220E+02 -.874141697E+02 -.873982224E+02 -.873835911E+02 -.873714355E+02 -.873637617E+02 -.873637617E+02
 -.873707184E+02 -.873707184E+02 -.873799954E+02 -.873946809E+02 -.874123826E+02 -.874317410E+02 -.874520921E+02 -.874731320E+02 -.874947140E+02 -.875167713E+02 -.875393032E+02 -.875623888E+02 -.875861029E+02 -.876105151E+02 -.876356346E+02 -.876614968E+02 -.876881317E+02 -.877155818E+02 -.877438205E+02 -.877727819E+02 -.878023713E+02 -.878324785E+02 -.878629400E+02 -.878934722E+02 -.879236757E+02 -.879530058E+02 -.879807483E+02 -.880059176E+02 -.880272182E+02 -.880428890E+02 -.880506413E+02 -.880474949E+02 -.880295984E+02 -.879920241E+02 -.879285080E+02 -.878311842E+02 -.876903627E+02 -.874943777E+02 -.872296558E+02 -.868811455E+02 -.864333884E+02 -.858726003E+02 -.851901932E+02 -.843881014E+02 -.834859148E+02 -.825288534E+02 -.815938160E+02 -.807881504E+02 -.802341321E+02 -.800353914E+02 -.802343428E+02 -.807885641E+02 -.815944204E+02 -.825296381E+02 -.834868759E+02 -.843892447E+02 -.851915290E+02 -.858741378E+02 -.864351289E+02 -.868830852E+02 -.872317927E+02 -.874967175E+02 -.876929170E+02 -.878339633E+02 -.879315114E+02 -.879952479E+02 -.880330373E+02 -.880511552E+02 -.880545442E+02 -.880470556E+02 -.880316657E+02 -.880106560E+02 -.879857641E+02 -.879583036E+02 -.879292598E+02 -.878993655E+02 -.878691594E+02 -.878390316E+02 -.878092592E+02 -.877800335E+02 -.877514802E+02 -.877236764E+02 -.876966619E+02 -.876704493E+02 -.876450307E+02 -.876203832E+02 -.875964732E+02 -.875732594E+02 -.875506953E+02 -.875287314E+02 -.875073179E+02 -.874864102E+02 -.874659794E+02 -.874460387E+02 -.874266964E+02 -.874082585E+02 -.873914014E+02 -.873774317E+02 -.873686268E+02 -.873686268E+02
 -.873754551E+02 -.873754551E+02 -.873858497E+02 -.874023380E+02 -.874222492E+02 -.874441309E+02 -.874672198E+02 -.874911921E+02 -.875158692E+02 -.875412607E+02 -.875674247E+02 -.875945178E+02 -.876226423E+02 -.876519154E+02 -.876824216E+02 -.877143137E+02 -.877477224E+02 -.877827981E+02 -.878196177E+02 -.878582994E+02 -.878989550E+02 -.879417151E+02 -.879866432E+02 -.880337515E+02 -.880829940E+02 -.881342467E+02 -.881872407E+02 -.882415179E+02 -.882962982E+02 -.883504370E+02 -.884022339E+02 -.884492403E+02 -.884879769E+02 -.885135218E+02 -.885189974E+02 -.884949144E+02 -.884283262E+02 -.883018607E+02 -.880926055E+02 -.877710967E+02 -.873008225E+02 -.866390732E+02 -.857405930E+02 -.845663096E+02 -.831001611E+02 -.813766607E+02 -.795174255E+02 -.777623733E+02 -.764599509E+02 -.759682923E+02 -.764601609E+02 -.777627966E+02 -.795180632E+02 -.813775057E+02 -.831011987E+02 -.845675247E+02 -.857419822E+02 -.866406465E+02 -.873026002E+02 -.877730923E+02 -.880948201E+02 -.883042909E+02 -.884309737E+02 -.884977895E+02 -.885221160E+02 -.885168847E+02 -.884915822E+02 -.884530842E+02 -.884063214E+02 -.883547907E+02 -.883009426E+02 -.882464685E+02 -.881925128E+02 -.881398282E+02 -.880888881E+02 -.880399687E+02 -.879932078E+02 -.879486472E+02 -.879062635E+02 -.878659895E+02 -.878277301E+02 -.877913728E+02 -.877567959E+02 -.877238734E+02 -.876924787E+02 -.876624872E+02 -.876337776E+02 -.876062330E+02 -.875797414E+02 -.875541963E+02 -.875294985E+02 -.875055604E+02 -.874823172E+02 -.874597551E+02 -.874379693E+02 -.874172777E+02 -.873984127E+02 -.873828100E+02 -.873729884E+02 -.873729884E+02
 -.873794567E+02 -.873794567E+02 -.873907857E+02 -.874087780E+02 -.874305823E+02 -.874545968E+02 -.874800211E+02 -.875064531E+02 -.875337864E+02 -.875620437E+02 -.875913945E+02 -.876219852E+02 -.876539948E+02 -.876875631E+02 -.877229078E+02 -.877602472E+02 -.877998500E+02 -.878419282E+02 -.878867570E+02 -.879346296E+02 -.879859207E+02 -.880409982E+02 -.881002502E+02 -.881640915E+02 -.882329732E+02 -.883073653E+02 -.883877226E+02 -.884744376E+02 -.885678208E+02 -.886680052E+02 -.887748444E+02 -.888877167E+02 -.890052084E+02 -.891246672E+02 -.892415243E+02 -.893482727E+02 -.894329967E+02 -.894771007E+02 -.894520878E+02 -.893149615E+02 -.890020257E+02 -.884212574E+02 -.874450384E+02 -.859089786E+02 -.836304458E+02 -.804717220E+02 -.764801261E+02 -.721102084E+02 -.684099271E+02 -.668506359E+02 -.684100939E+02 -.721105578E+02 -.764806844E+02 -.804725136E+02 -.836314799E+02 -.859102420E+02 -.874465023E+02 -.884229018E+02 -.890038480E+02 -.893169854E+02 -.894543374E+02 -.894795858E+02 -.894357161E+02 -.893512290E+02 -.892447224E+02 -.891281265E+02 -.890089310E+02 -.888916998E+02 -.887790869E+02 -.886725147E+02 -.885726216E+02 -.884795580E+02 -.883931780E+02 -.883131654E+02 -.882391133E+02 -.881705749E+02 -.881070957E+02 -.880482317E+02 -.879935605E+02 -.879426871E+02 -.878952457E+02 -.878509002E+02 -.878093431E+02 -.877702940E+02 -.877334969E+02 -.876987187E+02 -.876657466E+02 -.876343861E+02 -.876044591E+02 -.875758028E+02 -.875482695E+02 -.875217300E+02 -.874960851E+02 -.874712945E+02 -.874474396E+02 -.874248460E+02 -.874042906E+02 -.873873157E+02 -.873766409E+02 -.873766409E+02
 -.873825159E+02 -.873825159E+02 -.873945473E+02 -.874136839E+02 -.874369303E+02 -.874625776E+02 -.874897582E+02 -.875180666E+02 -.875474251E+02 -.875779239E+02 -.876097473E+02 -.876430810E+02 -.876781218E+02 -.877150944E+02 -.877542872E+02 -.877960106E+02 -.878405940E+02 -.878883762E+02 -.879397795E+02 -.879953074E+02 -.880555341E+02 -.881210895E+02 -.881926932E+02 -.882711940E+02 -.883575850E+02 -.884530022E+02 -.885587534E+02 -.886763299E+02 -.888074677E+02 -.889541558E+02 -.891186508E+02 -.893034440E+02 -.895111692E+02 -.897444161E+02 -.900053451E+02 -.902949788E+02 -.906117768E+02 -.909491153E+02 -.912905541E+02 -.916010968E+02 -.918107577E+02 -.917842912E+02 -.912689820E+02 -.898172043E+02 -.867084914E+02 -.809721115E+02 -.717183038E+02 -.591276107E+02 -.460581517E+02 -.391161618E+02 -.460583323E+02 -.591279691E+02 -.717188427E+02 -.809728485E+02 -.867094576E+02 -.898184162E+02 -.912704334E+02 -.917859522E+02 -.918126084E+02 -.916031317E+02 -.912927999E+02 -.909516006E+02 -.906145156E+02 -.902979704E+02 -.900085962E+02 -.897479305E+02 -.895149628E+02 -.893075191E+02 -.891230042E+02 -.889587878E+02 -.888123919E+02 -.886815719E+02 -.885643386E+02 -.884589515E+02 -.883638995E+02 -.882778748E+02 -.881997478E+02 -.881285425E+02 -.880634145E+02 -.880036320E+02 -.879485593E+02 -.878976422E+02 -.878503963E+02 -.878063962E+02 -.877652676E+02 -.877266791E+02 -.876903366E+02 -.876559774E+02 -.876233661E+02 -.875922916E+02 -.875625651E+02 -.875340223E+02 -.875065354E+02 -.874800417E+02 -.874546105E+02 -.874305714E+02 -.874087341E+02 -.873907199E+02 -.873793996E+02 -.873793996E+02
 -.873844313E+02 -.873844313E+02 -.873968913E+02 -.874167596E+02 -.874409106E+02 -.874675856E+02 -.874958471E+02 -.875253303E+02 -.875559642E+02 -.875878943E+02 -.876212902E+02 -.876563686E+02 -.876933430E+02 -.877325105E+02 -.877741917E+02 -.878187630E+02 -.878665803E+02 -.879181024E+02 -.879738521E+02 -.880344804E+02 -.881006983E+02 -.881733368E+02 -.882533824E+02 -.883420199E+02 -.884406648E+02 -.885510068E+02 -.886750662E+02 -.888153232E+02 -.889748142E+02 -.891573110E+02 -.893675131E+02 -.896112880E+02 -.898960193E+02 -.902310383E+02 -.906281801E+02 -.911023917E+02 -.916723260E+02 -.923605077E+02 -.931919128E+02 -.941869550E+02 -.953378625E+02 -.965431657E+02 -.974562329E+02 -.971888893E+02 -.938199272E+02 -.837228551E+02 -.613970877E+02 -.220412183E+02 0.321360126E+02 0.775092352E+02 0.321357595E+02 -.220416839E+02 -.613977123E+02 -.837236028E+02 -.938208177E+02 -.971899981E+02 -.974575975E+02 -.965447859E+02 -.953397036E+02 -.941889957E+02 -.931941543E+02 -.923629819E+02 -.916750586E+02 -.911053943E+02 -.906314500E+02 -.902345816E+02 -.898998460E+02 -.896154088E+02 -.893719282E+02 -.891620186E+02 -.889798173E+02 -.888206425E+02 -.886807314E+02 -.885570381E+02 -.884470798E+02 -.883488182E+02 -.882605682E+02 -.881809279E+02 -.881087232E+02 -.880429647E+02 -.879828135E+02 -.879275545E+02 -.878765741E+02 -.878293435E+02 -.877854038E+02 -.877443549E+02 -.877058460E+02 -.876695675E+02 -.876352450E+02 -.876026345E+02 -.875715193E+02 -.875417123E+02 -.875130659E+02 -.874855029E+02 -.874590841E+02 -.874341410E+02 -.874115030E+02 -.873928405E+02 -.873811177E+02 -.873811177E+02
 -.873850781E+02 -.873850781E+02 -.873976839E+02 -.874178091E+02 -.874422822E+02 -.874692981E+02 -.874979180E+02 -.875277845E+02 -.875588638E+02 -.875912869E+02 -.876252304E+02 -.876608999E+02 -.876985416E+02 -.877384691E+02 -.877810246E+02 -.878265744E+02 -.878755119E+02 -.879283268E+02 -.879856066E+02 -.880480273E+02 -.881163590E+02 -.881915040E+02 -.882745566E+02 -.883668327E+02 -.884699046E+02 -.885856717E+02 -.887164492E+02 -.888651131E+02 -.890352575E+02 -.892314270E+02 -.894594106E+02 -.897266712E+02 -.900429700E+02 -.904212742E+02 -.908791180E+02 -.914406003E+02 -.921395036E+02 -.930239982E+02 -.941628171E+02 -.956484086E+02 -.975779086E+02 -.999625120E+02 -.102468979E+03 -.103815443E+03 -.100511710E+03 -.844573633E+02 -.387223597E+02 0.657518395E+02 0.280395786E+03 0.702221611E+03 0.280395511E+03 0.657513280E+02 -.387230452E+02 -.844581608E+02 -.100512631E+03 -.103816544E+03 -.102470315E+03 -.999641066E+02 -.975797441E+02 -.956504560E+02 -.941650666E+02 -.930264687E+02 -.921422297E+02 -.914435997E+02 -.908823934E+02 -.904248273E+02 -.900468053E+02 -.897308029E+02 -.894638441E+02 -.892361616E+02 -.890402940E+02 -.888704630E+02 -.887221378E+02 -.885917252E+02 -.884763454E+02 -.883736678E+02 -.882817897E+02 -.881991442E+02 -.881244314E+02 -.880565646E+02 -.879946293E+02 -.879378506E+02 -.878855678E+02 -.878372138E+02 -.877922994E+02 -.877503996E+02 -.877111433E+02 -.876742041E+02 -.876392938E+02 -.876061566E+02 -.875745663E+02 -.875443273E+02 -.875152853E+02 -.874873580E+02 -.874606031E+02 -.874353526E+02 -.874124426E+02 -.873935599E+02 -.873817005E+02 -.873817005E+02
 -.873844189E+02 -.873844189E+02 -.873968831E+02 -.874167736E+02 -.874409595E+02 -.874676171E+02 -.874958460E+02 -.875252875E+02 -.875559304E+02 -.875878727E+02 -.876212833E+02 -.876563475E+02 -.876933232E+02 -.877325002E+02 -.877742099E+02 -.878187666E+02 -.878665669E+02 -.879180660E+02 -.879738270E+02 -.880344606E+02 -.881006754E+02 -.881733058E+02 -.882533512E+02 -.883419996E+02 -.884406569E+02 -.885509937E+02 -.886750453E+02 -.888152857E+02 -.889747686E+02 -.891572732E+02 -.893674855E+02 -.896112673E+02 -.898959946E+02 -.902310081E+02 -.906281485E+02 -.911023674E+02 -.916722993E+02 -.923604679E+02 -.931918585E+02 -.941869107E+02 -.953378448E+02 -.965431783E+02 -.974562406E+02 -.971888601E+02 -.938198446E+02 -.837227465E+02 -.613969900E+02 -.220411632E+02 0.321360280E+02 0.775092349E+02 0.321357631E+02 -.220416694E+02 -.613976869E+02 -.837235711E+02 -.938207838E+02 -.971899632E+02 -.974575620E+02 -.965447500E+02 -.953396676E+02 -.941889597E+02 -.931941189E+02 -.923629473E+02 -.916750249E+02 -.911053616E+02 -.906314182E+02 -.902345506E+02 -.898998155E+02 -.896153788E+02 -.893718984E+02 -.891619893E+02 -.889797884E+02 -.888206141E+02 -.886807036E+02 -.885570110E+02 -.884470535E+02 -.883487927E+02 -.882605436E+02 -.881809043E+02 -.881087005E+02 -.880429430E+02 -.879827927E+02 -.879275347E+02 -.878765553E+02 -.878293257E+02 -.877853870E+02 -.877443392E+02 -.877058313E+02 -.876695538E+02 -.876352324E+02 -.876026230E+02 -.875715089E+02 -.875417030E+02 -.875130578E+02 -.874854959E+02 -.874590782E+02 -.874341362E+02 -.874114992E+02 -.873928376E+02 -.873811153E+02 -.873811153E+02
 -.873825000E+02 -.873825000E+02 -.873945307E+02 -.874137166E+02 -.874370150E+02 -.874626537E+02 -.874897635E+02 -.875180080E+02 -.875473562E+02 -.875778837E+02 -.876097243E+02 -.876430454E+02 -.876780798E+02 -.877150768E+02 -.877543051E+02 -.877960233E+02 -.878405650E+02 -.878883165E+02 -.879397231E+02 -.879952663E+02 -.880554873E+02 -.881210275E+02 -.881926313E+02 -.882711503E+02 -.883575611E+02 -.884529788E+02 -.885587099E+02 -.886762609E+02 -.888073827E+02 -.889540769E+02 -.891185902E+02 -.893033981E+02 -.895111197E+02 -.897443560E+02 -.900052845E+02 -.902949238E+02 -.906117258E+02 -.909490428E+02 -.912904535E+02 -.916009924E+02 -.918106909E+02 -.917842776E+02 -.912689967E+02 -.898171874E+02 -.867083996E+02 -.809719456E+02 -.717181096E+02 -.591274461E+02 -.460580487E+02 -.391161127E+02 -.460583075E+02 -.591279413E+02 -.717187980E+02 -.809727870E+02 -.867093856E+02 -.898183407E+02 -.912703590E+02 -.917858805E+02 -.918125395E+02 -.916030646E+02 -.912927339E+02 -.909515349E+02 -.906144500E+02 -.902979048E+02 -.900085309E+02 -.897478658E+02 -.895148990E+02 -.893074565E+02 -.891229430E+02 -.889587279E+02 -.888123336E+02 -.886815151E+02 -.885642833E+02 -.884588978E+02 -.883638474E+02 -.882778243E+02 -.881996989E+02 -.881284953E+02 -.880633690E+02 -.880035884E+02 -.879485176E+02 -.878976024E+02 -.878503584E+02 -.878063603E+02 -.877652338E+02 -.877266474E+02 -.876903070E+02 -.876559499E+02 -.876233409E+02 -.875922686E+02 -.875625443E+02 -.875340038E+02 -.875065191E+02 -.874800276E+02 -.874545987E+02 -.874305618E+02 -.874087265E+02 -.873907141E+02 -.873793949E+02 -.873793949E+02
 -.873794412E+02 -.873794412E+02 -.873907648E+02 -.874088139E+02 -.874306827E+02 -.874547061E+02 -.874800476E+02 -.875063974E+02 -.875336905E+02 -.875619763E+02 -.875913447E+02 -.876219369E+02 -.876539338E+02 -.876875331E+02 -.877229101E+02 -.877602610E+02 -.877998156E+02 -.878418566E+02 -.878866691E+02 -.879345578E+02 -.879858479E+02 -.880409117E+02 -.881001589E+02 -.881640166E+02 -.882329226E+02 -.883073250E+02 -.883876642E+02 -.884743468E+02 -.885677024E+02 -.886678845E+02 -.887747430E+02 -.888876369E+02 -.890051320E+02 -.891245816E+02 -.892414278E+02 -.893481863E+02 -.894329173E+02 -.894770073E+02 -.894519610E+02 -.893148073E+02 -.890018801E+02 -.884211638E+02 -.874449984E+02 -.859089577E+02 -.836303905E+02 -.804716002E+02 -.764799431E+02 -.721099992E+02 -.684097312E+02 -.668504750E+02 -.684099692E+02 -.721104579E+02 -.764805951E+02 -.804724250E+02 -.836313869E+02 -.859101437E+02 -.874463998E+02 -.884227967E+02 -.890037416E+02 -.893168791E+02 -.894542319E+02 -.894794816E+02 -.894356135E+02 -.893511281E+02 -.892446234E+02 -.891280293E+02 -.890088357E+02 -.888916064E+02 -.887789954E+02 -.886724251E+02 -.885725340E+02 -.884794724E+02 -.883930946E+02 -.883130843E+02 -.882390345E+02 -.881704986E+02 -.881070219E+02 -.880481604E+02 -.879934919E+02 -.879426213E+02 -.878951827E+02 -.878508401E+02 -.878092861E+02 -.877702400E+02 -.877334460E+02 -.876986709E+02 -.876657020E+02 -.876343448E+02 -.876044211E+02 -.875757682E+02 -.875482382E+02 -.875217021E+02 -.874960606E+02 -.874712734E+02 -.874474219E+02 -.874248316E+02 -.874042793E+02 -.873873069E+02 -.873766337E+02 -.873766337E+02
 -.873754114E+02 -.873754114E+02 -.873857995E+02 -.874023389E+02 -.874223286E+02 -.874442341E+02 -.874672740E+02 -.874911506E+02 -.875157724E+02 -.875411534E+02 -.875673416E+02 -.875944414E+02 -.876225717E+02 -.876518640E+02 -.876824023E+02 -.877143041E+02 -.877476929E+02 -.877827213E+02 -.878195157E+02 -.878581895E+02 -.878988518E+02 -.879416048E+02 -.879865259E+02 -.880336445E+02 -.880829072E+02 -.881341767E+02 -.881871683E+02 -.882414096E+02 -.882961609E+02 -.883502835E+02 -.884020861E+02 -.884491156E+02 -.884878647E+02 -.885134071E+02 -.885188751E+02 -.884947884E+02 -.884282076E+02 -.883017403E+02 -.880924670E+02 -.877709300E+02 -.873006352E+02 -.866388933E+02 -.857404473E+02 -.845662016E+02 -.831000715E+02 -.813765596E+02 -.795172914E+02 -.777622028E+02 -.764597569E+02 -.759680925E+02 -.764599694E+02 -.777626190E+02 -.795178993E+02 -.813773518E+02 -.831010510E+02 -.845673802E+02 -.857418394E+02 -.866405050E+02 -.873024599E+02 -.877729534E+02 -.880946828E+02 -.883041551E+02 -.884308396E+02 -.884976569E+02 -.885219848E+02 -.885167552E+02 -.884914544E+02 -.884529584E+02 -.884061978E+02 -.883546695E+02 -.883008241E+02 -.882463528E+02 -.881924002E+02 -.881397188E+02 -.880887820E+02 -.880398660E+02 -.879931086E+02 -.879485516E+02 -.879061716E+02 -.878659014E+02 -.878276458E+02 -.877912924E+02 -.877567195E+02 -.877238011E+02 -.876924105E+02 -.876624232E+02 -.876337179E+02 -.876061777E+02 -.875796904E+02 -.875541498E+02 -.875294565E+02 -.875055229E+02 -.874822844E+02 -.874597268E+02 -.874379456E+02 -.874172584E+02 -.873983975E+02 -.873827982E+02 -.873729788E+02 -.873729788E+02
 -.873706172E+02 -.873706172E+02 -.873798947E+02 -.873946343E+02 -.874124034E+02 -.874318104E+02 -.874521496E+02 -.874731272E+02 -.874946341E+02 -.875166458E+02 -.875391729E+02 -.875622751E+02 -.875860150E+02 -.876104478E+02 -.876355842E+02 -.876614540E+02 -.876880891E+02 -.877155136E+02 -.877437177E+02 -.877726480E+02 -.878022273E+02 -.878323401E+02 -.878628004E+02 -.878933374E+02 -.879235484E+02 -.879528967E+02 -.879806420E+02 -.880058003E+02 -.880270693E+02 -.880427160E+02 -.880504584E+02 -.880473187E+02 -.880294371E+02 -.879918721E+02 -.879283552E+02 -.878310296E+02 -.876902056E+02 -.874942161E+02 -.872294855E+02 -.868809623E+02 -.864331913E+02 -.858723947E+02 -.851899878E+02 -.843879055E+02 -.834857318E+02 -.825286813E+02 -.815936474E+02 -.807879780E+02 -.802339507E+02 -.800352001E+02 -.802341434E+02 -.807883605E+02 -.815942163E+02 -.825294364E+02 -.834866783E+02 -.843890514E+02 -.851913396E+02 -.858739518E+02 -.864349455E+02 -.868829040E+02 -.872316138E+02 -.874965408E+02 -.876927430E+02 -.878337920E+02 -.879313432E+02 -.879950830E+02 -.880328756E+02 -.880509970E+02 -.880543893E+02 -.880469043E+02 -.880315178E+02 -.880105117E+02 -.879856235E+02 -.879581667E+02 -.879291269E+02 -.878992367E+02 -.878690348E+02 -.878389114E+02 -.878091436E+02 -.877799225E+02 -.877513740E+02 -.877235751E+02 -.876965657E+02 -.876703582E+02 -.876449448E+02 -.876203027E+02 -.875963981E+02 -.875731897E+02 -.875506311E+02 -.875286728E+02 -.875072651E+02 -.874863630E+02 -.874659380E+02 -.874460031E+02 -.874266665E+02 -.874082342E+02 -.873913822E+02 -.873774168E+02 -.873686147E+02 -.873686147E+02
 -.873652900E+02 -.873652900E+02 -.873733347E+02 -.873860793E+02 -.874013994E+02 -.874180616E+02 -.874354436E+02 -.874532606E+02 -.874713901E+02 -.874897744E+02 -.875083919E+02 -.875272552E+02 -.875463810E+02 -.875657529E+02 -.875853257E+02 -.876050512E+02 -.876248861E+02 -.876447523E+02 -.876645346E+02 -.876840609E+02 -.877031186E+02 -.877214454E+02 -.877386893E+02 -.877544005E+02 -.877679903E+02 -.877787262E+02 -.877856782E+02 -.877876889E+02 -.877833244E+02 -.877708000E+02 -.877479113E+02 -.877119641E+02 -.876596954E+02 -.875872109E+02 -.874899369E+02 -.873626068E+02 -.871993190E+02 -.869937225E+02 -.867394012E+02 -.864305217E+02 -.860628274E+02 -.856350592E+02 -.851508187E+02 -.846207683E+02 -.840648191E+02 -.835135997E+02 -.830081013E+02 -.825961736E+02 -.823249811E+02 -.822301553E+02 -.823251591E+02 -.825965297E+02 -.830086365E+02 -.835143171E+02 -.840657236E+02 -.846218645E+02 -.851521076E+02 -.856365368E+02 -.860644869E+02 -.864323595E+02 -.867414213E+02 -.869959353E+02 -.872017359E+02 -.873652332E+02 -.874927710E+02 -.875902521E+02 -.876629500E+02 -.877154433E+02 -.877516248E+02 -.877747518E+02 -.877875167E+02 -.877921234E+02 -.877903615E+02 -.877836747E+02 -.877732207E+02 -.877599233E+02 -.877445157E+02 -.877275771E+02 -.877095620E+02 -.876908252E+02 -.876716414E+02 -.876522210E+02 -.876327236E+02 -.876132675E+02 -.875939391E+02 -.875747986E+02 -.875558859E+02 -.875372248E+02 -.875188265E+02 -.875006926E+02 -.874828187E+02 -.874651997E+02 -.874478404E+02 -.874307789E+02 -.874141335E+02 -.873981930E+02 -.873835679E+02 -.873714176E+02 -.873637470E+02 -.873637470E+02
 -.873596655E+02 -.873596655E+02 -.873664086E+02 -.873770574E+02 -.873898121E+02 -.874036134E+02 -.874179231E+02 -.874324747E+02 -.874471374E+02 -.874618273E+02 -.874764979E+02 -.874911203E+02 -.875056733E+02 -.875200860E+02 -.875342701E+02 -.875481218E+02 -.875615410E+02 -.875743821E+02 -.875864593E+02 -.875975315E+02 -.876073098E+02 -.876154546E+02 -.876215403E+02 -.876250468E+02 -.876253354E+02 -.876216416E+02 -.876130426E+02 -.875984389E+02 -.875765331E+02 -.875457931E+02 -.875044224E+02 -.874503440E+02 -.873811919E+02 -.872943254E+02 -.871868728E+02 -.870558154E+02 -.868981309E+02 -.867110237E+02 -.864922698E+02 -.862406906E+02 -.859567580E+02 -.856433123E+02 -.853063342E+02 -.849556462E+02 -.846053390E+02 -.842736339E+02 -.839818627E+02 -.837523306E+02 -.836051207E+02 -.835543943E+02 -.836052867E+02 -.837526642E+02 -.839823666E+02 -.842743116E+02 -.846061937E+02 -.849566789E+02 -.853075431E+02 -.856446934E+02 -.859583082E+02 -.862424113E+02 -.864941669E+02 -.867131055E+02 -.869004031E+02 -.870582790E+02 -.871895262E+02 -.872971702E+02 -.873842350E+02 -.874535946E+02 -.875078873E+02 -.875494750E+02 -.875804329E+02 -.876025579E+02 -.876173878E+02 -.876262271E+02 -.876301737E+02 -.876301462E+02 -.876269086E+02 -.876210938E+02 -.876132237E+02 -.876037268E+02 -.875929539E+02 -.875811905E+02 -.875686684E+02 -.875555745E+02 -.875420586E+02 -.875282402E+02 -.875142133E+02 -.875000513E+02 -.874858108E+02 -.874715348E+02 -.874572563E+02 -.874430036E+02 -.874288103E+02 -.874147345E+02 -.874009005E+02 -.873875746E+02 -.873752942E+02 -.873650598E+02 -.873585856E+02 -.873585856E+02
 -.873539666E+02 -.873539666E+02 -.873593913E+02 -.873679285E+02 -.873781054E+02 -.873890456E+02 -.874002956E+02 -.874116154E+02 -.874228725E+02 -.874339645E+02 -.874448255E+02 -.874553973E+02 -.874656287E+02 -.874754145E+02 -.874846349E+02 -.874931536E+02 -.875008339E+02 -.875074962E+02 -.875129183E+02 -.875168307E+02 -.875189188E+02 -.875188237E+02 -.875161160E+02 -.875102864E+02 -.875007357E+02 -.874867711E+02 -.874675901E+02 -.874422716E+02 -.874097744E+02 -.873689273E+02 -.873184250E+02 -.872568386E+02 -.871826397E+02 -.870942443E+02 -.869900802E+02 -.868686840E+02 -.867288335E+02 -.865697230E+02 -.863911912E+02 -.861939927E+02 -.859801022E+02 -.857530175E+02 -.855180161E+02 -.852822948E+02 -.850549079E+02 -.848464102E+02 -.846681356E+02 -.845311062E+02 -.844446793E+02 -.844151759E+02 -.844448350E+02 -.845314189E+02 -.846686076E+02 -.848470438E+02 -.850557040E+02 -.852832526E+02 -.855191335E+02 -.857542928E+02 -.859815357E+02 -.861955879E+02 -.863929532E+02 -.865716565E+02 -.867309401E+02 -.868709634E+02 -.869925319E+02 -.870968715E+02 -.871854488E+02 -.872598362E+02 -.873216154E+02 -.873723115E+02 -.874133521E+02 -.874460446E+02 -.874715655E+02 -.874909599E+02 -.875051463E+02 -.875149248E+02 -.875209874E+02 -.875239293E+02 -.875242594E+02 -.875224113E+02 -.875187529E+02 -.875135951E+02 -.875072001E+02 -.874997879E+02 -.874915432E+02 -.874826197E+02 -.874731458E+02 -.874632277E+02 -.874529534E+02 -.874423958E+02 -.874316158E+02 -.874206674E+02 -.874096057E+02 -.873985039E+02 -.873874865E+02 -.873767930E+02 -.873668821E+02 -.873585891E+02 -.873533294E+02 -.873533294E+02
 -.873483883E+02 -.873483883E+02 -.873525247E+02 -.873590066E+02 -.873666823E+02 -.873748589E+02 -.873831679E+02 -.873914020E+02 -.873994333E+02 -.874071507E+02 -.874144725E+02 -.874213231E+02 -.874276304E+02 -.874332732E+02 -.874381133E+02 -.874419993E+02 -.874447774E+02 -.874462590E+02 -.874462157E+02 -.874443795E+02 -.874404464E+02 -.874340771E+02 -.874248825E+02 -.874124133E+02 -.873961578E+02 -.873755438E+02 -.873499333E+02 -.873186214E+02 -.872808429E+02 -.872357788E+02 -.871825652E+02 -.871203130E+02 -.870481392E+02 -.869652137E+02 -.868708200E+02 -.867644332E+02 -.866458141E+02 -.865151202E+02 -.863730331E+02 -.862208945E+02 -.860608370E+02 -.858958893E+02 -.857300289E+02 -.855681520E+02 -.854159307E+02 -.852795330E+02 -.851652006E+02 -.850787088E+02 -.850247697E+02 -.850064783E+02 -.850249148E+02 -.850789994E+02 -.851656376E+02 -.852801166E+02 -.854166607E+02 -.855690274E+02 -.857310490E+02 -.858970546E+02 -.860621493E+02 -.862223569E+02 -.863746487E+02 -.865168907E+02 -.866477395E+02 -.867665129E+02 -.868730548E+02 -.869676073E+02 -.870506967E+02 -.871230386E+02 -.871854607E+02 -.872388435E+02 -.872840764E+02 -.873220259E+02 -.873535151E+02 -.873793103E+02 -.874001143E+02 -.874165637E+02 -.874292294E+02 -.874386196E+02 -.874451832E+02 -.874493147E+02 -.874513592E+02 -.874516170E+02 -.874503492E+02 -.874477813E+02 -.874441082E+02 -.874394977E+02 -.874340940E+02 -.874280209E+02 -.874213846E+02 -.874142766E+02 -.874067761E+02 -.873989544E+02 -.873908811E+02 -.873826383E+02 -.873743460E+02 -.873662124E+02 -.873586150E+02 -.873522232E+02 -.873481551E+02 -.873481551E+02
 -.873430867E+02 -.873430867E+02 -.873460030E+02 -.873505446E+02 -.873558668E+02 -.873614543E+02 -.873670230E+02 -.873724020E+02 -.873774731E+02 -.873821252E+02 -.873862669E+02 -.873898132E+02 -.873926806E+02 -.873947451E+02 -.873958628E+02 -.873958804E+02 -.873946426E+02 -.873919685E+02 -.873876439E+02 -.873814233E+02 -.873730343E+02 -.873621806E+02 -.873485334E+02 -.873317252E+02 -.873113492E+02 -.872869646E+02 -.872580990E+02 -.872242508E+02 -.871848990E+02 -.871395154E+02 -.870875794E+02 -.870285969E+02 -.869621285E+02 -.868878267E+02 -.868054813E+02 -.867150731E+02 -.866168323E+02 -.865113016E+02 -.863993993E+02 -.862824788E+02 -.861623748E+02 -.860414257E+02 -.859224594E+02 -.858087304E+02 -.857037992E+02 -.856113520E+02 -.855349642E+02 -.854778296E+02 -.854424827E+02 -.854305566E+02 -.854426154E+02 -.854780947E+02 -.855353614E+02 -.856118807E+02 -.857044588E+02 -.858095203E+02 -.859233802E+02 -.860424786E+02 -.861635617E+02 -.862838017E+02 -.864008593E+02 -.865128986E+02 -.866185657E+02 -.867169429E+02 -.868074891E+02 -.868899757E+02 -.869644221E+02 -.870310368E+02 -.870901652E+02 -.871422457E+02 -.871877735E+02 -.872272720E+02 -.872612715E+02 -.872902925E+02 -.873148350E+02 -.873353708E+02 -.873523386E+02 -.873661426E+02 -.873771509E+02 -.873856970E+02 -.873920808E+02 -.873965704E+02 -.873994049E+02 -.874007966E+02 -.874009331E+02 -.873999803E+02 -.873980845E+02 -.873953742E+02 -.873919630E+02 -.873879507E+02 -.873834264E+02 -.873784709E+02 -.873731620E+02 -.873675845E+02 -.873618499E+02 -.873561320E+02 -.873507272E+02 -.873461426E+02 -.873432093E+02 -.873432093E+02
 -.873381800E+02 -.873381800E+02 -.873399724E+02 -.873427315E+02 -.873458995E+02 -.873491271E+02 -.873522124E+02 -.873550232E+02 -.873574546E+02 -.873594016E+02 -.873607693E+02 -.873614702E+02 -.873614170E+02 -.873604920E+02 -.873585554E+02 -.873554608E+02 -.873510623E+02 -.873451976E+02 -.873376780E+02 -.873282909E+02 -.873168063E+02 -.873029798E+02 -.872865493E+02 -.872672309E+02 -.872447194E+02 -.872186952E+02 -.871888296E+02 -.871547899E+02 -.871162481E+02 -.870728936E+02 -.870244478E+02 -.869706813E+02 -.869114340E+02 -.868466412E+02 -.867763636E+02 -.867008206E+02 -.866204243E+02 -.865358118E+02 -.864478727E+02 -.863577711E+02 -.862669537E+02 -.861771433E+02 -.860903089E+02 -.860086106E+02 -.859343147E+02 -.858696841E+02 -.858168470E+02 -.857776561E+02 -.857535529E+02 -.857454533E+02 -.857536714E+02 -.857778927E+02 -.858172011E+02 -.858701550E+02 -.859349019E+02 -.860093142E+02 -.860911296E+02 -.861780821E+02 -.862680118E+02 -.863589490E+02 -.864491704E+02 -.865372284E+02 -.866219595E+02 -.867024749E+02 -.867781387E+02 -.868485391E+02 -.869134559E+02 -.869728267E+02 -.870267150E+02 -.870752812E+02 -.871187563E+02 -.871574205E+02 -.871915848E+02 -.872215762E+02 -.872477268E+02 -.872703643E+02 -.872898064E+02 -.873063562E+02 -.873202988E+02 -.873319002E+02 -.873414065E+02 -.873490435E+02 -.873550175E+02 -.873595162E+02 -.873627093E+02 -.873647504E+02 -.873657777E+02 -.873659156E+02 -.873652763E+02 -.873639606E+02 -.873620600E+02 -.873596586E+02 -.873568364E+02 -.873536767E+02 -.873502783E+02 -.873467796E+02 -.873433979E+02 -.873404860E+02 -.873386054E+02 -.873386054E+02
 -.873337530E+02 -.873337530E+02 -.873345351E+02 -.873356962E+02 -.873369410E+02 -.873380712E+02 -.873389624E+02 -.873395216E+02 -.873396611E+02 -.873392848E+02 -.873382997E+02 -.873366197E+02 -.873341607E+02 -.873308164E+02 -.873264587E+02 -.873209532E+02 -.873141686E+02 -.873059668E+02 -.872961903E+02 -.872846635E+02 -.872711996E+02 -.872556064E+02 -.872376850E+02 -.872172272E+02 -.871940162E+02 -.871678327E+02 -.871384624E+02 -.871057012E+02 -.870693626E+02 -.870292877E+02 -.869853573E+02 -.869375054E+02 -.868857340E+02 -.868301287E+02 -.867708770E+02 -.867082875E+02 -.866428075E+02 -.865750388E+02 -.865057473E+02 -.864358674E+02 -.863664968E+02 -.862988814E+02 -.862343878E+02 -.861744617E+02 -.861205731E+02 -.860741501E+02 -.860365051E+02 -.860087588E+02 -.859917705E+02 -.859860808E+02 -.859918740E+02 -.860089656E+02 -.860368147E+02 -.860745622E+02 -.861210875E+02 -.861750787E+02 -.862351078E+02 -.862997048E+02 -.863674236E+02 -.864368972E+02 -.865068793E+02 -.865762724E+02 -.866441426E+02 -.867097247E+02 -.867724172E+02 -.868317724E+02 -.868874803E+02 -.869393526E+02 -.869873032E+02 -.870313313E+02 -.870715039E+02 -.871079403E+02 -.871407992E+02 -.871702665E+02 -.871965458E+02 -.872198506E+02 -.872403977E+02 -.872584025E+02 -.872740750E+02 -.872876175E+02 -.872992224E+02 -.873090713E+02 -.873173340E+02 -.873241688E+02 -.873297221E+02 -.873341292E+02 -.873375144E+02 -.873399920E+02 -.873416670E+02 -.873426355E+02 -.873429864E+02 -.873428019E+02 -.873421603E+02 -.873411389E+02 -.873398219E+02 -.873383121E+02 -.873367517E+02 -.873353507E+02 -.873344229E+02 -.873344229E+02
 -.873298551E+02 -.873298551E+02 -.873297500E+02 -.873295112E+02 -.873290793E+02 -.873283902E+02 -.873273901E+02 -.873260231E+02 -.873242215E+02 -.873219014E+02 -.873189749E+02 -.873153597E+02 -.873109781E+02 -.873057388E+02 -.872995302E+02 -.872922332E+02 -.872837326E+02 -.872739143E+02 -.872626536E+02 -.872498121E+02 -.872352434E+02 -.872188012E+02 -.872003409E+02 -.871797176E+02 -.871567863E+02 -.871314063E+02 -.871034478E+02 -.870727984E+02 -.870393692E+02 -.870031009E+02 -.869639728E+02 -.869220129E+02 -.868773072E+02 -.868300101E+02 -.867803543E+02 -.867286601E+02 -.866753441E+02 -.866209256E+02 -.865660282E+02 -.865113775E+02 -.864577923E+02 -.864061697E+02 -.863574630E+02 -.863126529E+02 -.862727128E+02 -.862385680E+02 -.862110542E+02 -.861908744E+02 -.861785619E+02 -.861744495E+02 -.861786505E+02 -.861910515E+02 -.862113198E+02 -.862389220E+02 -.862731552E+02 -.863131838E+02 -.863580822E+02 -.864068770E+02 -.864585869E+02 -.865122584E+02 -.865669946E+02 -.866219770E+02 -.866764806E+02 -.867298815E+02 -.867816605E+02 -.868313998E+02 -.868787784E+02 -.869235634E+02 -.869656008E+02 -.870048050E+02 -.870411482E+02 -.870746507E+02 -.871053716E+02 -.871333999E+02 -.871588472E+02 -.871818414E+02 -.872025212E+02 -.872210312E+02 -.872375190E+02 -.872521314E+02 -.872650128E+02 -.872763034E+02 -.872861377E+02 -.872946441E+02 -.873019442E+02 -.873081526E+02 -.873133770E+02 -.873177182E+02 -.873212706E+02 -.873241222E+02 -.873263554E+02 -.873280475E+02 -.873292713E+02 -.873300962E+02 -.873305901E+02 -.873308214E+02 -.873308628E+02 -.873307950E+02 -.873307099E+02 -.873307099E+02
 -.873265010E+02 -.873265010E+02 -.873256359E+02 -.873242000E+02 -.873223400E+02 -.873201108E+02 -.873175204E+02 -.873145467E+02 -.873111423E+02 -.873072377E+02 -.873027535E+02 -.872976130E+02 -.872917456E+02 -.872850748E+02 -.872775087E+02 -.872689458E+02 -.872592872E+02 -.872484396E+02 -.872363077E+02 -.872227877E+02 -.872077703E+02 -.871911471E+02 -.871728165E+02 -.871526830E+02 -.871306568E+02 -.871066558E+02 -.870806105E+02 -.870524705E+02 -.870222092E+02 -.869898291E+02 -.869553663E+02 -.869188976E+02 -.868805459E+02 -.868404873E+02 -.867989559E+02 -.867562480E+02 -.867127253E+02 -.866688161E+02 -.866250143E+02 -.865818744E+02 -.865400038E+02 -.865000496E+02 -.864626834E+02 -.864285809E+02 -.863983999E+02 -.863727553E+02 -.863521945E+02 -.863371729E+02 -.863280328E+02 -.863249868E+02 -.863281071E+02 -.863373214E+02 -.863524174E+02 -.863730527E+02 -.863987715E+02 -.864290265E+02 -.864632024E+02 -.865006413E+02 -.865406670E+02 -.865826083E+02 -.866258180E+02 -.866696891E+02 -.867136669E+02 -.867572573E+02 -.868000313E+02 -.868416268E+02 -.868817471E+02 -.869201582E+02 -.869566844E+02 -.869912022E+02 -.870236349E+02 -.870539461E+02 -.870821335E+02 -.871082232E+02 -.871322644E+02 -.871543243E+02 -.871744838E+02 -.871928340E+02 -.872094728E+02 -.872245021E+02 -.872380259E+02 -.872501485E+02 -.872609727E+02 -.872705995E+02 -.872791264E+02 -.872866477E+02 -.872932536E+02 -.872990305E+02 -.873040602E+02 -.873084210E+02 -.873121868E+02 -.873154275E+02 -.873182087E+02 -.873205901E+02 -.873226231E+02 -.873243436E+02 -.873257619E+02 -.873268441E+02 -.873274874E+02 -.873274874E+02
 -.873236816E+02 -.873236816E+02 -.873221815E+02 -.873197473E+02 -.873167009E+02 -.873131998E+02 -.873093064E+02 -.873050282E+02 -.873003365E+02 -.872951767E+02 -.872894804E+02 -.872831784E+02 -.872762074E+02 -.872685036E+02 -.872599943E+02 -.872505970E+02 -.872402294E+02 -.872288154E+02 -.872162833E+02 -.872025590E+02 -.871875648E+02 -.871712245E+02 -.871534687E+02 -.871342381E+02 -.871134826E+02 -.870911621E+02 -.870672489E+02 -.870417323E+02 -.870146238E+02 -.869859600E+02 -.869558066E+02 -.869242614E+02 -.868914578E+02 -.868575685E+02 -.868228082E+02 -.867874354E+02 -.867517523E+02 -.867161042E+02 -.866808770E+02 -.866464920E+02 -.866133997E+02 -.865820700E+02 -.865529813E+02 -.865266066E+02 -.865033992E+02 -.864837774E+02 -.864681091E+02 -.864566977E+02 -.864497695E+02 -.864474646E+02 -.864498302E+02 -.864568190E+02 -.864682911E+02 -.864840199E+02 -.865037018E+02 -.865269687E+02 -.865534021E+02 -.865825486E+02 -.866139349E+02 -.866470830E+02 -.866815229E+02 -.867168039E+02 -.867525043E+02 -.867882380E+02 -.868236592E+02 -.868584655E+02 -.868923983E+02 -.869252428E+02 -.869568260E+02 -.869870143E+02 -.870157097E+02 -.870428467E+02 -.870683883E+02 -.870923224E+02 -.871146574E+02 -.871354196E+02 -.871546495E+02 -.871723987E+02 -.871887280E+02 -.872037043E+02 -.872173993E+02 -.872298877E+02 -.872412456E+02 -.872515499E+02 -.872608767E+02 -.872693015E+02 -.872768978E+02 -.872837376E+02 -.872898904E+02 -.872954235E+02 -.873004015E+02 -.873048861E+02 -.873089344E+02 -.873125959E+02 -.873159054E+02 -.873188699E+02 -.873214442E+02 -.873234955E+02 -.873247542E+02 -.873247542E+02
 -.873213746E+02 -.873213746E+02 -.873193564E+02 -.873161106E+02 -.873121044E+02 -.873075815E+02 -.873026504E+02 -.872973440E+02 -.872916507E+02 -.872855301E+02 -.872789255E+02 -.872717763E+02 -.872640266E+02 -.872556236E+02 -.872465109E+02 -.872366245E+02 -.872258984E+02 -.872142716E+02 -.872016901E+02 -.871881025E+02 -.871734573E+02 -.871577045E+02 -.871407995E+02 -.871227079E+02 -.871034067E+02 -.870828838E+02 -.870611392E+02 -.870381872E+02 -.870140604E+02 -.869888123E+02 -.869625202E+02 -.869352867E+02 -.869072412E+02 -.868785417E+02 -.868493759E+02 -.868199616E+02 -.867905460E+02 -.867614040E+02 -.867328353E+02 -.867051601E+02 -.866787141E+02 -.866538414E+02 -.866308865E+02 -.866101858E+02 -.865920574E+02 -.865767920E+02 -.865646425E+02 -.865558162E+02 -.865504669E+02 -.865486890E+02 -.865505145E+02 -.865559114E+02 -.865647850E+02 -.865769814E+02 -.865922932E+02 -.866104672E+02 -.866312126E+02 -.866542112E+02 -.866791267E+02 -.867056142E+02 -.867333296E+02 -.867619370E+02 -.867911157E+02 -.868205657E+02 -.868500120E+02 -.868792071E+02 -.869079331E+02 -.869360019E+02 -.869632552E+02 -.869895635E+02 -.870148242E+02 -.870389600E+02 -.870619164E+02 -.870836596E+02 -.871041735E+02 -.871234579E+02 -.871415259E+02 -.871584019E+02 -.871741193E+02 -.871887192E+02 -.872022483E+02 -.872147578E+02 -.872263022E+02 -.872369382E+02 -.872467239E+02 -.872557179E+02 -.872639790E+02 -.872715657E+02 -.872785357E+02 -.872849457E+02 -.872908509E+02 -.872963041E+02 -.873013539E+02 -.873060395E+02 -.873103804E+02 -.873143575E+02 -.873178782E+02 -.873207261E+02 -.873224919E+02 -.873224919E+02
 -.873195452E+02 -.873195452E+02 -.873171164E+02 -.873132295E+02 -.873084695E+02 -.873031513E+02 -.872974215E+02 -.872913338E+02 -.872848911E+02 -.872780662E+02 -.872708143E+02 -.872630837E+02 -.872548257E+02 -.872459967E+02 -.872365532E+02 -.872264477E+02 -.872156299E+02 -.872040520E+02 -.871916731E+02 -.871784584E+02 -.871643763E+02 -.871493970E+02 -.871334954E+02 -.871166546E+02 -.870988684E+02 -.870801421E+02 -.870604927E+02 -.870399492E+02 -.870185549E+02 -.869963697E+02 -.869734719E+02 -.869499596E+02 -.869259513E+02 -.869015858E+02 -.868770230E+02 -.868524428E+02 -.868280451E+02 -.868040471E+02 -.867806813E+02 -.867581920E+02 -.867368308E+02 -.867168521E+02 -.866985072E+02 -.866820387E+02 -.866676736E+02 -.866556176E+02 -.866460485E+02 -.866391109E+02 -.866349117E+02 -.866335164E+02 -.866349469E+02 -.866391810E+02 -.866461531E+02 -.866557562E+02 -.866678455E+02 -.866822431E+02 -.866987433E+02 -.867171187E+02 -.867371268E+02 -.867585159E+02 -.867810315E+02 -.868044215E+02 -.868284415E+02 -.868528588E+02 -.868774559E+02 -.869020327E+02 -.869264087E+02 -.869504240E+02 -.869739395E+02 -.869968367E+02 -.870190175E+02 -.870404028E+02 -.870609316E+02 -.870805592E+02 -.870992560E+02 -.871170058E+02 -.871338040E+02 -.871496566E+02 -.871645781E+02 -.871785907E+02 -.871917225E+02 -.872040070E+02 -.872154816E+02 -.872261867E+02 -.872361653E+02 -.872454621E+02 -.872541229E+02 -.872621945E+02 -.872697237E+02 -.872767573E+02 -.872833415E+02 -.872895208E+02 -.872953351E+02 -.873008137E+02 -.873059626E+02 -.873107398E+02 -.873150134E+02 -.873184978E+02 -.873206700E+02 -.873206700E+02
 -.873181469E+02 -.873181469E+02 -.873154053E+02 -.873110307E+02 -.873057010E+02 -.872997882E+02 -.872934704E+02 -.872868176E+02 -.872798440E+02 -.872725339E+02 -.872648538E+02 -.872567619E+02 -.872482163E+02 -.872391803E+02 -.872296204E+02 -.872195027E+02 -.872087907E+02 -.871974489E+02 -.871854468E+02 -.871727608E+02 -.871593727E+02 -.871452682E+02 -.871304368E+02 -.871148739E+02 -.870985840E+02 -.870815821E+02 -.870638938E+02 -.870455557E+02 -.870266154E+02 -.870071332E+02 -.869871832E+02 -.869668544E+02 -.869462510E+02 -.869254924E+02 -.869047123E+02 -.868840582E+02 -.868636905E+02 -.868437806E+02 -.868245090E+02 -.868060627E+02 -.867886319E+02 -.867724065E+02 -.867575722E+02 -.867443061E+02 -.867327731E+02 -.867231210E+02 -.867154771E+02 -.867099442E+02 -.867065983E+02 -.867054855E+02 -.867066214E+02 -.867099903E+02 -.867155457E+02 -.867232116E+02 -.867328849E+02 -.867444383E+02 -.867577236E+02 -.867725761E+02 -.867888182E+02 -.868062640E+02 -.868247235E+02 -.868440061E+02 -.868639246E+02 -.868842983E+02 -.869049554E+02 -.869257351E+02 -.869464898E+02 -.869670854E+02 -.869874027E+02 -.870073373E+02 -.870267996E+02 -.870457144E+02 -.870640204E+02 -.870816693E+02 -.870986249E+02 -.871148621E+02 -.871303659E+02 -.871451303E+02 -.871591572E+02 -.871724554E+02 -.871850399E+02 -.871969307E+02 -.872081521E+02 -.872187320E+02 -.872287013E+02 -.872380931E+02 -.872469424E+02 -.872552858E+02 -.872631606E+02 -.872706048E+02 -.872776564E+02 -.872843520E+02 -.872907234E+02 -.872967910E+02 -.873025488E+02 -.873079356E+02 -.873127872E+02 -.873167631E+02 -.873192502E+02 -.873192502E+02
 -.873171266E+02 -.873171266E+02 -.873141596E+02 -.873094346E+02 -.873036976E+02 -.872973650E+02 -.872906407E+02 -.872836082E+02 -.872762900E+02 -.872686792E+02 -.872607524E+02 -.872524776E+02 -.872438202E+02 -.872347494E+02 -.872252385E+02 -.872152637E+02 -.872048002E+02 -.871938235E+02 -.871823119E+02 -.871702495E+02 -.871576268E+02 -.871444396E+02 -.871306878E+02 -.871163759E+02 -.871015152E+02 -.870861254E+02 -.870702356E+02 -.870538843E+02 -.870371194E+02 -.870199986E+02 -.870025893E+02 -.869849701E+02 -.869672305E+02 -.869494711E+02 -.869318028E+02 -.869143458E+02 -.868972286E+02 -.868805866E+02 -.868645603E+02 -.868492938E+02 -.868349317E+02 -.868216173E+02 -.868094893E+02 -.867986789E+02 -.867893074E+02 -.867814827E+02 -.867752975E+02 -.867708262E+02 -.867681236E+02 -.867672229E+02 -.867681355E+02 -.867708498E+02 -.867753324E+02 -.867815284E+02 -.867893631E+02 -.867987437E+02 -.868095620E+02 -.868216966E+02 -.868350160E+02 -.868493812E+02 -.868646489E+02 -.868806741E+02 -.868973125E+02 -.869144232E+02 -.869318704E+02 -.869495255E+02 -.869672680E+02 -.869849871E+02 -.870025819E+02 -.870199623E+02 -.870370490E+02 -.870537735E+02 -.870700777E+02 -.870859139E+02 -.871012438E+02 -.871160382E+02 -.871302763E+02 -.871439450E+02 -.871570380E+02 -.871695554E+02 -.871815026E+02 -.871928901E+02 -.872037324E+02 -.872140478E+02 -.872238575E+02 -.872331857E+02 -.872420583E+02 -.872505034E+02 -.872585502E+02 -.872662292E+02 -.872735708E+02 -.872806045E+02 -.872873550E+02 -.872938348E+02 -.873000272E+02 -.873058558E+02 -.873111309E+02 -.873154694E+02 -.873181899E+02 -.873181899E+02
 -.873164329E+02 -.873164329E+02 -.873133163E+02 -.873083599E+02 -.873023567E+02 -.872957545E+02 -.872887778E+02 -.872815214E+02 -.872740145E+02 -.872662562E+02 -.872582310E+02 -.872499159E+02 -.872412842E+02 -.872323105E+02 -.872229733E+02 -.872132551E+02 -.872031401E+02 -.871926131E+02 -.871816603E+02 -.871702718E+02 -.871584433E+02 -.871461765E+02 -.871334778E+02 -.871203579E+02 -.871068325E+02 -.870929236E+02 -.870786605E+02 -.870640805E+02 -.870492289E+02 -.870341586E+02 -.870189300E+02 -.870036113E+02 -.869882786E+02 -.869730156E+02 -.869579135E+02 -.869430700E+02 -.869285880E+02 -.869145747E+02 -.869011403E+02 -.868883961E+02 -.868764533E+02 -.868654207E+02 -.868554031E+02 -.868464989E+02 -.868387985E+02 -.868323819E+02 -.868273175E+02 -.868236601E+02 -.868214496E+02 -.868207106E+02 -.868214512E+02 -.868236630E+02 -.868273215E+02 -.868323863E+02 -.868388025E+02 -.868465016E+02 -.868554032E+02 -.868654168E+02 -.868764437E+02 -.868883790E+02 -.869011135E+02 -.869145358E+02 -.869285343E+02 -.869429985E+02 -.869578210E+02 -.869728986E+02 -.869881335E+02 -.870034345E+02 -.870187172E+02 -.870339047E+02 -.870489283E+02 -.870637270E+02 -.870782479E+02 -.870924459E+02 -.871062837E+02 -.871197309E+02 -.871327641E+02 -.871453664E+02 -.871575265E+02 -.871692388E+02 -.871805025E+02 -.871913211E+02 -.872017021E+02 -.872116566E+02 -.872211985E+02 -.872303446E+02 -.872391140E+02 -.872475274E+02 -.872556076E+02 -.872633782E+02 -.872708635E+02 -.872780866E+02 -.872850659E+02 -.872918068E+02 -.872982844E+02 -.873044097E+02 -.873099737E+02 -.873145624E+02 -.873174451E+02 -.873174451E+02
 -.873160193E+02 -.873160193E+02 -.873128165E+02 -.873077295E+02 -.873015796E+02 -.872948351E+02 -.872877348E+02 -.872803832E+02 -.872728153E+02 -.872650343E+02 -.872570307E+02 -.872487883E+02 -.872402878E+02 -.872315097E+02 -.872224368E+02 -.872130561E+02 -.872033573E+02 -.871933322E+02 -.871829737E+02 -.871722772E+02 -.871612421E+02 -.871498729E+02 -.871381795E+02 -.871261758E+02 -.871138803E+02 -.871013157E+02 -.870885104E+02 -.870754988E+02 -.870623219E+02 -.870490270E+02 -.870356671E+02 -.870223009E+02 -.870089928E+02 -.869958121E+02 -.869828336E+02 -.869701363E+02 -.869578028E+02 -.869459183E+02 -.869345694E+02 -.869238431E+02 -.869138252E+02 -.869045994E+02 -.868962453E+02 -.868888378E+02 -.868824450E+02 -.868771269E+02 -.868729347E+02 -.868699093E+02 -.868680804E+02 -.868674662E+02 -.868680726E+02 -.868698935E+02 -.868729105E+02 -.868770937E+02 -.868824019E+02 -.868887839E+02 -.868961793E+02 -.869045198E+02 -.869137304E+02 -.869237311E+02 -.869344380E+02 -.869457649E+02 -.869576247E+02 -.869699305E+02 -.869825970E+02 -.869955413E+02 -.870086842E+02 -.870219507E+02 -.870352704E+02 -.870485787E+02 -.870618164E+02 -.870749303E+02 -.870878734E+02 -.871006045E+02 -.871130883E+02 -.871252954E+02 -.871372018E+02 -.871487889E+02 -.871600428E+02 -.871709545E+02 -.871815189E+02 -.871917350E+02 -.872016053E+02 -.872111355E+02 -.872203342E+02 -.872292124E+02 -.872377835E+02 -.872460628E+02 -.872540672E+02 -.872618151E+02 -.872693253E+02 -.872766153E+02 -.872836984E+02 -.872905739E+02 -.872972100E+02 -.873035084E+02 -.873092465E+02 -.873139890E+02 -.873169727E+02 -.873169727E+02
 -.873158428E+02 -.873158428E+02 -.873126068E+02 -.873074723E+02 -.873012749E+02 -.872944937E+02 -.872873763E+02 -.872800344E+02 -.872725078E+02 -.872648039E+02 -.872569166E+02 -.872488350E+02 -.872405459E+02 -.872320354E+02 -.872232906E+02 -.872143015E+02 -.872050617E+02 -.871955673E+02 -.871858162E+02 -.871758082E+02 -.871655457E+02 -.871550351E+02 -.871442872E+02 -.871333171E+02 -.871221441E+02 -.871107909E+02 -.870992843E+02 -.870876556E+02 -.870759411E+02 -.870641818E+02 -.870524236E+02 -.870407167E+02 -.870291152E+02 -.870176769E+02 -.870064629E+02 -.869955370E+02 -.869849658E+02 -.869748169E+02 -.869651590E+02 -.869560604E+02 -.869475879E+02 -.869398063E+02 -.869327771E+02 -.869265573E+02 -.869211990E+02 -.869167479E+02 -.869132425E+02 -.869107139E+02 -.869091844E+02 -.869086677E+02 -.869091682E+02 -.869106812E+02 -.869131930E+02 -.869166808E+02 -.869211136E+02 -.869264525E+02 -.869326517E+02 -.869396589E+02 -.869474167E+02 -.869558633E+02 -.869649339E+02 -.869745612E+02 -.869846768E+02 -.869952119E+02 -.870060986E+02 -.870172701E+02 -.870286621E+02 -.870402130E+02 -.870518646E+02 -.870635625E+02 -.870752563E+02 -.870869003E+02 -.870984529E+02 -.871098775E+02 -.871211417E+02 -.871322181E+02 -.871430833E+02 -.871537183E+02 -.871641083E+02 -.871742422E+02 -.871841126E+02 -.871937154E+02 -.872030496E+02 -.872121171E+02 -.872209223E+02 -.872294722E+02 -.872377757E+02 -.872458435E+02 -.872536882E+02 -.872613234E+02 -.872687634E+02 -.872760214E+02 -.872831058E+02 -.872900112E+02 -.872967004E+02 -.873030684E+02 -.873088839E+02 -.873136988E+02 -.873167315E+02 -.873167315E+02
 -.873158632E+02 -.873158632E+02 -.873126378E+02 -.873075239E+02 -.873013598E+02 -.872946279E+02 -.872875800E+02 -.872803320E+02 -.872729281E+02 -.872653787E+02 -.872576811E+02 -.872498277E+02 -.872418097E+02 -.872336179E+02 -.872252436E+02 -.872166800E+02 -.872079228E+02 -.871989708E+02 -.871898249E+02 -.871804883E+02 -.871709658E+02 -.871612651E+02 -.871513973E+02 -.871413771E+02 -.871312230E+02 -.871209570E+02 -.871106039E+02 -.871001920E+02 -.870897530E+02 -.870793224E+02 -.870689393E+02 -.870586460E+02 -.870484880E+02 -.870385133E+02 -.870287721E+02 -.870193164E+02 -.870101994E+02 -.870014756E+02 -.869931992E+02 -.869854242E+02 -.869782033E+02 -.869715869E+02 -.869656227E+02 -.869603551E+02 -.869558240E+02 -.869520644E+02 -.869491059E+02 -.869469722E+02 -.869456804E+02 -.869452407E+02 -.869456566E+02 -.869469245E+02 -.869490339E+02 -.869519673E+02 -.869557011E+02 -.869602054E+02 -.869654449E+02 -.869713794E+02 -.869779645E+02 -.869851521E+02 -.869928916E+02 -.870011300E+02 -.870098133E+02 -.870188869E+02 -.870282963E+02 -.870379877E+02 -.870479087E+02 -.870580087E+02 -.870682396E+02 -.870785558E+02 -.870889146E+02 -.870992769E+02 -.871096066E+02 -.871198713E+02 -.871300420E+02 -.871400936E+02 -.871500041E+02 -.871597552E+02 -.871693319E+02 -.871787223E+02 -.871879176E+02 -.871969118E+02 -.872057016E+02 -.872142863E+02 -.872226674E+02 -.872308486E+02 -.872388353E+02 -.872466350E+02 -.872542564E+02 -.872617095E+02 -.872690048E+02 -.872761518E+02 -.872831549E+02 -.872900050E+02 -.872966607E+02 -.873030130E+02 -.873088256E+02 -.873136452E+02 -.873166838E+02 -.873166838E+02
 -.873160438E+02 -.873160438E+02 -.873128643E+02 -.873078265E+02 -.873017609E+02 -.872951474E+02 -.872882379E+02 -.872811505E+02 -.872739324E+02 -.872665970E+02 -.872591439E+02 -.872515683E+02 -.872438645E+02 -.872360267E+02 -.872280499E+02 -.872199299E+02 -.872116645E+02 -.872032540E+02 -.871947011E+02 -.871860106E+02 -.871771893E+02 -.871682457E+02 -.871591910E+02 -.871500391E+02 -.871408070E+02 -.871315149E+02 -.871221854E+02 -.871128439E+02 -.871035183E+02 -.870942388E+02 -.870850388E+02 -.870759537E+02 -.870670216E+02 -.870582822E+02 -.870497769E+02 -.870415481E+02 -.870336390E+02 -.870260932E+02 -.870189539E+02 -.870122642E+02 -.870060654E+02 -.870003973E+02 -.869952976E+02 -.869908005E+02 -.869869372E+02 -.869837349E+02 -.869812165E+02 -.869794001E+02 -.869782988E+02 -.869779208E+02 -.869782685E+02 -.869793392E+02 -.869811247E+02 -.869836116E+02 -.869867816E+02 -.869906115E+02 -.869950739E+02 -.870001376E+02 -.870057678E+02 -.870119269E+02 -.870185748E+02 -.870256699E+02 -.870331692E+02 -.870410289E+02 -.870492051E+02 -.870576545E+02 -.870663341E+02 -.870752026E+02 -.870842199E+02 -.870933479E+02 -.871025507E+02 -.871117948E+02 -.871210492E+02 -.871302855E+02 -.871394781E+02 -.871486043E+02 -.871576439E+02 -.871665797E+02 -.871753973E+02 -.871840845E+02 -.871926320E+02 -.872010328E+02 -.872092821E+02 -.872173773E+02 -.872253179E+02 -.872331052E+02 -.872407422E+02 -.872482334E+02 -.872555848E+02 -.872628033E+02 -.872698965E+02 -.872768706E+02 -.872837270E+02 -.872904536E+02 -.872970060E+02 -.873032732E+02 -.873090175E+02 -.873137863E+02 -.873167953E+02 -.873167953E+02
 -.873163522E+02 -.873163522E+02 -.873132468E+02 -.873083292E+02 -.873024138E+02 -.872959728E+02 -.872892557E+02 -.872823807E+02 -.872753968E+02 -.872683196E+02 -.872611512E+02 -.872538887E+02 -.872465286E+02 -.872390676E+02 -.872315033E+02 -.872238339E+02 -.872160590E+02 -.872081802E+02 -.872002009E+02 -.871921267E+02 -.871839652E+02 -.871757256E+02 -.871674188E+02 -.871590580E+02 -.871506586E+02 -.871422386E+02 -.871338180E+02 -.871254195E+02 -.871170672E+02 -.871087876E+02 -.871006085E+02 -.870925600E+02 -.870846736E+02 -.870769821E+02 -.870695198E+02 -.870623214E+02 -.870554219E+02 -.870488567E+02 -.870426604E+02 -.870368672E+02 -.870315102E+02 -.870266209E+02 -.870222288E+02 -.870183612E+02 -.870150423E+02 -.870122934E+02 -.870101325E+02 -.870085736E+02 -.870076269E+02 -.870072987E+02 -.870075910E+02 -.870085015E+02 -.870100238E+02 -.870121477E+02 -.870148586E+02 -.870181386E+02 -.870219661E+02 -.870263165E+02 -.870311626E+02 -.870364745E+02 -.870422207E+02 -.870483677E+02 -.870548813E+02 -.870617263E+02 -.870688672E+02 -.870762687E+02 -.870838958E+02 -.870917143E+02 -.870996910E+02 -.871077942E+02 -.871159935E+02 -.871242605E+02 -.871325685E+02 -.871408929E+02 -.871492112E+02 -.871575032E+02 -.871657506E+02 -.871739376E+02 -.871820504E+02 -.871900775E+02 -.871980094E+02 -.872058384E+02 -.872135592E+02 -.872211678E+02 -.872286622E+02 -.872360421E+02 -.872433086E+02 -.872504641E+02 -.872575122E+02 -.872644577E+02 -.872713055E+02 -.872780593E+02 -.872847182E+02 -.872912676E+02 -.872976615E+02 -.873037881E+02 -.873094116E+02 -.873140849E+02 -.873170357E+02 -.873170357E+02
 -.873167605E+02 -.873167605E+02 -.873137511E+02 -.873089879E+02 -.873032629E+02 -.872970364E+02 -.872905528E+02 -.872839294E+02 -.872772156E+02 -.872704290E+02 -.872635733E+02 -.872566475E+02 -.872496497E+02 -.872425784E+02 -.872354329E+02 -.872282133E+02 -.872209207E+02 -.872135576E+02 -.872061281E+02 -.871986378E+02 -.871910946E+02 -.871835075E+02 -.871758873E+02 -.871682462E+02 -.871605983E+02 -.871529594E+02 -.871453472E+02 -.871377812E+02 -.871302827E+02 -.871228741E+02 -.871155795E+02 -.871084240E+02 -.871014338E+02 -.870946362E+02 -.870880594E+02 -.870817317E+02 -.870756819E+02 -.870699387E+02 -.870645300E+02 -.870594834E+02 -.870548253E+02 -.870505807E+02 -.870467732E+02 -.870434243E+02 -.870405532E+02 -.870381768E+02 -.870363090E+02 -.870349611E+02 -.870341410E+02 -.870338536E+02 -.870341004E+02 -.870348796E+02 -.870361863E+02 -.870380122E+02 -.870403460E+02 -.870431735E+02 -.870464777E+02 -.870502391E+02 -.870544360E+02 -.870590448E+02 -.870640402E+02 -.870693954E+02 -.870750829E+02 -.870810741E+02 -.870873404E+02 -.870938528E+02 -.871005828E+02 -.871075019E+02 -.871145828E+02 -.871217988E+02 -.871291243E+02 -.871365352E+02 -.871440087E+02 -.871515235E+02 -.871590600E+02 -.871666002E+02 -.871741279E+02 -.871816286E+02 -.871890896E+02 -.871965000E+02 -.872038504E+02 -.872111333E+02 -.872183427E+02 -.872254740E+02 -.872325243E+02 -.872394920E+02 -.872463768E+02 -.872531794E+02 -.872599020E+02 -.872665472E+02 -.872731181E+02 -.872796163E+02 -.872860390E+02 -.872923699E+02 -.872985622E+02 -.873045049E+02 -.873099662E+02 -.873145088E+02 -.873173788E+02 -.873173788E+02
 -.873172450E+02 -.873172450E+02 -.873143481E+02 -.873097654E+02 -.873042612E+02 -.872982807E+02 -.872920612E+02 -.872857178E+02 -.872793000E+02 -.872728263E+02 -.872663020E+02 -.872597275E+02 -.872531021E+02 -.872464258E+02 -.872396988E+02 -.872329227E+02 -.872260995E+02 -.872192326E+02 -.872123265E+02 -.872053868E+02 -.871984211E+02 -.871914380E+02 -.871844476E+02 -.871774615E+02 -.871704922E+02 -.871635538E+02 -.871566619E+02 -.871498332E+02 -.871430860E+02 -.871364397E+02 -.871299146E+02 -.871235320E+02 -.871173139E+02 -.871112830E+02 -.871054624E+02 -.870998755E+02 -.870945457E+02 -.870894965E+02 -.870847507E+02 -.870803305E+02 -.870762572E+02 -.870725508E+02 -.870692302E+02 -.870663125E+02 -.870638132E+02 -.870617454E+02 -.870601204E+02 -.870589470E+02 -.870582316E+02 -.870579779E+02 -.870581871E+02 -.870588578E+02 -.870599861E+02 -.870615654E+02 -.870635868E+02 -.870660389E+02 -.870689081E+02 -.870721791E+02 -.870758343E+02 -.870798550E+02 -.870842206E+02 -.870889097E+02 -.870938999E+02 -.870991682E+02 -.871046910E+02 -.871104447E+02 -.871164058E+02 -.871225507E+02 -.871288566E+02 -.871353013E+02 -.871418632E+02 -.871485217E+02 -.871552574E+02 -.871620520E+02 -.871688882E+02 -.871757505E+02 -.871826242E+02 -.871894966E+02 -.871963558E+02 -.872031917E+02 -.872099954E+02 -.872167596E+02 -.872234780E+02 -.872301458E+02 -.872367594E+02 -.872433164E+02 -.872498154E+02 -.872562562E+02 -.872626393E+02 -.872689661E+02 -.872752380E+02 -.872814551E+02 -.872876131E+02 -.872936946E+02 -.872996526E+02 -.873053782E+02 -.873106456E+02 -.873150302E+02 -.873178017E+02 -.873178017E+02
 -.873177861E+02 -.873177861E+02 -.873150138E+02 -.873106306E+02 -.873053693E+02 -.872996576E+02 -.872937241E+02 -.872876805E+02 -.872815760E+02 -.872754298E+02 -.872692480E+02 -.872630323E+02 -.872567831E+02 -.872505010E+02 -.872441875E+02 -.872378446E+02 -.872314752E+02 -.872250831E+02 -.872186731E+02 -.872122510E+02 -.872058236E+02 -.871993991E+02 -.871929869E+02 -.871865974E+02 -.871802421E+02 -.871739334E+02 -.871676849E+02 -.871615112E+02 -.871554278E+02 -.871494514E+02 -.871435992E+02 -.871378893E+02 -.871323401E+02 -.871269705E+02 -.871217997E+02 -.871168469E+02 -.871121316E+02 -.871076727E+02 -.871034889E+02 -.870995983E+02 -.870960182E+02 -.870927648E+02 -.870898531E+02 -.870872971E+02 -.870851089E+02 -.870832993E+02 -.870818771E+02 -.870808494E+02 -.870802213E+02 -.870799958E+02 -.870801738E+02 -.870807541E+02 -.870817337E+02 -.870831072E+02 -.870848675E+02 -.870870055E+02 -.870895104E+02 -.870923697E+02 -.870955694E+02 -.870990942E+02 -.871029277E+02 -.871070524E+02 -.871114502E+02 -.871161021E+02 -.871209890E+02 -.871260913E+02 -.871313896E+02 -.871368645E+02 -.871424968E+02 -.871482678E+02 -.871541595E+02 -.871601543E+02 -.871662356E+02 -.871723875E+02 -.871785954E+02 -.871848452E+02 -.871911244E+02 -.871974212E+02 -.872037251E+02 -.872100268E+02 -.872163178E+02 -.872225912E+02 -.872288408E+02 -.872350616E+02 -.872412497E+02 -.872474020E+02 -.872535167E+02 -.872595924E+02 -.872656289E+02 -.872716262E+02 -.872775847E+02 -.872835034E+02 -.872893765E+02 -.872951862E+02 -.873008861E+02 -.873063699E+02 -.873114194E+02 -.873156255E+02 -.873182854E+02 -.873182854E+02
 -.873183674E+02 -.873183674E+02 -.873157284E+02 -.873115577E+02 -.873065547E+02 -.873011274E+02 -.872954946E+02 -.872897638E+02 -.872839833E+02 -.872781726E+02 -.872723387E+02 -.872664840E+02 -.872606097E+02 -.872547171E+02 -.872488082E+02 -.872428856E+02 -.872369525E+02 -.872310132E+02 -.872250724E+02 -.872191357E+02 -.872132098E+02 -.872073020E+02 -.872014210E+02 -.871955761E+02 -.871897775E+02 -.871840365E+02 -.871783648E+02 -.871727750E+02 -.871672807E+02 -.871618958E+02 -.871566351E+02 -.871515137E+02 -.871465473E+02 -.871417517E+02 -.871371428E+02 -.871327367E+02 -.871285492E+02 -.871245960E+02 -.871208924E+02 -.871174531E+02 -.871142922E+02 -.871114230E+02 -.871088576E+02 -.871066073E+02 -.871046819E+02 -.871030900E+02 -.871018388E+02 -.871009339E+02 -.871003794E+02 -.871001777E+02 -.871003296E+02 -.871008341E+02 -.871016886E+02 -.871028890E+02 -.871044295E+02 -.871063027E+02 -.871084998E+02 -.871110109E+02 -.871138245E+02 -.871169283E+02 -.871203088E+02 -.871239519E+02 -.871278427E+02 -.871319656E+02 -.871363050E+02 -.871408446E+02 -.871455683E+02 -.871504600E+02 -.871555037E+02 -.871606835E+02 -.871659843E+02 -.871713911E+02 -.871768897E+02 -.871824666E+02 -.871881088E+02 -.871938043E+02 -.871995419E+02 -.872053111E+02 -.872111025E+02 -.872169075E+02 -.872227185E+02 -.872285287E+02 -.872343322E+02 -.872401241E+02 -.872459002E+02 -.872516572E+02 -.872573927E+02 -.872631049E+02 -.872687926E+02 -.872744552E+02 -.872800920E+02 -.872857010E+02 -.872912760E+02 -.872967986E+02 -.873022234E+02 -.873074480E+02 -.873122625E+02 -.873162751E+02 -.873188136E+02 -.873188136E+02
 -.873189758E+02 -.873189758E+02 -.873164757E+02 -.873125261E+02 -.873077909E+02 -.873026576E+02 -.872973344E+02 -.872919240E+02 -.872864730E+02 -.872810010E+02 -.872755157E+02 -.872700200E+02 -.872645158E+02 -.872590048E+02 -.872534894E+02 -.872479724E+02 -.872424575E+02 -.872369487E+02 -.872314508E+02 -.872259694E+02 -.872205105E+02 -.872150811E+02 -.872096888E+02 -.872043421E+02 -.871990500E+02 -.871938224E+02 -.871886696E+02 -.871836028E+02 -.871786333E+02 -.871737733E+02 -.871690351E+02 -.871644318E+02 -.871599763E+02 -.871556820E+02 -.871515622E+02 -.871476303E+02 -.871438995E+02 -.871403826E+02 -.871370922E+02 -.871340405E+02 -.871312388E+02 -.871286982E+02 -.871264285E+02 -.871244388E+02 -.871227371E+02 -.871213305E+02 -.871202247E+02 -.871194242E+02 -.871189323E+02 -.871187510E+02 -.871188810E+02 -.871193213E+02 -.871200700E+02 -.871211236E+02 -.871224774E+02 -.871241254E+02 -.871260607E+02 -.871282749E+02 -.871307588E+02 -.871335023E+02 -.871364945E+02 -.871397237E+02 -.871431776E+02 -.871468435E+02 -.871507084E+02 -.871547589E+02 -.871589815E+02 -.871633627E+02 -.871678890E+02 -.871725474E+02 -.871773247E+02 -.871822083E+02 -.871871861E+02 -.871922463E+02 -.871973778E+02 -.872025701E+02 -.872078132E+02 -.872130980E+02 -.872184159E+02 -.872237592E+02 -.872291208E+02 -.872344945E+02 -.872398746E+02 -.872452563E+02 -.872506355E+02 -.872560087E+02 -.872613731E+02 -.872667265E+02 -.872720672E+02 -.872773940E+02 -.872827055E+02 -.872879991E+02 -.872932679E+02 -.872984938E+02 -.873036326E+02 -.873085860E+02 -.873131538E+02 -.873169627E+02 -.873193731E+02 -.873193731E+02
 -.873196004E+02 -.873196004E+02 -.873172427E+02 -.873135191E+02 -.873090568E+02 -.873042224E+02 -.872992129E+02 -.872941259E+02 -.872890060E+02 -.872838722E+02 -.872787327E+02 -.872735911E+02 -.872684495E+02 -.872633102E+02 -.872581756E+02 -.872530487E+02 -.872479332E+02 -.872428332E+02 -.872377533E+02 -.872326987E+02 -.872276753E+02 -.872226893E+02 -.872177475E+02 -.872128577E+02 -.872080277E+02 -.872032662E+02 -.871985824E+02 -.871939858E+02 -.871894864E+02 -.871850944E+02 -.871808205E+02 -.871766757E+02 -.871726708E+02 -.871688172E+02 -.871651261E+02 -.871616085E+02 -.871582755E+02 -.871551377E+02 -.871522056E+02 -.871494891E+02 -.871469978E+02 -.871447404E+02 -.871427251E+02 -.871409594E+02 -.871394499E+02 -.871382022E+02 -.871372210E+02 -.871365101E+02 -.871360721E+02 -.871359085E+02 -.871360199E+02 -.871364056E+02 -.871370639E+02 -.871379920E+02 -.871391862E+02 -.871406415E+02 -.871423521E+02 -.871443113E+02 -.871465115E+02 -.871489445E+02 -.871516013E+02 -.871544721E+02 -.871575470E+02 -.871608154E+02 -.871642664E+02 -.871678890E+02 -.871716717E+02 -.871756034E+02 -.871796728E+02 -.871838686E+02 -.871881798E+02 -.871925958E+02 -.871971059E+02 -.872017001E+02 -.872063688E+02 -.872111028E+02 -.872158934E+02 -.872207324E+02 -.872256122E+02 -.872305258E+02 -.872354668E+02 -.872404293E+02 -.872454081E+02 -.872503986E+02 -.872553966E+02 -.872603987E+02 -.872654019E+02 -.872704037E+02 -.872754021E+02 -.872803954E+02 -.872853817E+02 -.872903580E+02 -.872953171E+02 -.873002411E+02 -.873050875E+02 -.873097627E+02 -.873140764E+02 -.873176750E+02 -.873199530E+02 -.873199530E+02
 -.873202325E+02 -.873202325E+02 -.873180189E+02 -.873145234E+02 -.873103358E+02 -.873058015E+02 -.873011062E+02 -.872963420E+02 -.872915513E+02 -.872867525E+02 -.872819538E+02 -.872771590E+02 -.872723709E+02 -.872675919E+02 -.872628245E+02 -.872580718E+02 -.872533372E+02 -.872486250E+02 -.872439394E+02 -.872392855E+02 -.872346685E+02 -.872300942E+02 -.872255689E+02 -.872210992E+02 -.872166922E+02 -.872123557E+02 -.872080974E+02 -.872039258E+02 -.871998493E+02 -.871958770E+02 -.871920179E+02 -.871882812E+02 -.871846762E+02 -.871812125E+02 -.871778995E+02 -.871747464E+02 -.871717624E+02 -.871689565E+02 -.871663373E+02 -.871639132E+02 -.871616918E+02 -.871596805E+02 -.871578860E+02 -.871563145E+02 -.871549713E+02 -.871538611E+02 -.871529878E+02 -.871523544E+02 -.871519630E+02 -.871518150E+02 -.871519106E+02 -.871522495E+02 -.871528301E+02 -.871536502E+02 -.871547067E+02 -.871559956E+02 -.871575121E+02 -.871592506E+02 -.871612050E+02 -.871633683E+02 -.871657333E+02 -.871682918E+02 -.871710355E+02 -.871739557E+02 -.871770433E+02 -.871802890E+02 -.871836834E+02 -.871872170E+02 -.871908802E+02 -.871946635E+02 -.871985576E+02 -.872025533E+02 -.872066416E+02 -.872108138E+02 -.872150615E+02 -.872193768E+02 -.872237519E+02 -.872281797E+02 -.872326533E+02 -.872371665E+02 -.872417134E+02 -.872462887E+02 -.872508874E+02 -.872555051E+02 -.872601380E+02 -.872647825E+02 -.872694355E+02 -.872740946E+02 -.872787574E+02 -.872834220E+02 -.872880860E+02 -.872927462E+02 -.872973953E+02 -.873020158E+02 -.873065672E+02 -.873109607E+02 -.873150166E+02 -.873184014E+02 -.873205446E+02 -.873205446E+02
 -.873208653E+02 -.873208653E+02 -.873187957E+02 -.873155282E+02 -.873116149E+02 -.873073793E+02 -.873029958E+02 -.872985511E+02 -.872940854E+02 -.872896161E+02 -.872851512E+02 -.872806948E+02 -.872762499E+02 -.872718189E+02 -.872674047E+02 -.872630101E+02 -.872586388E+02 -.872542943E+02 -.872499810E+02 -.872457034E+02 -.872414664E+02 -.872372753E+02 -.872331358E+02 -.872290538E+02 -.872250355E+02 -.872210877E+02 -.872172173E+02 -.872134316E+02 -.872097378E+02 -.872061438E+02 -.872026573E+02 -.871992861E+02 -.871960383E+02 -.871929217E+02 -.871899444E+02 -.871871142E+02 -.871844387E+02 -.871819254E+02 -.871795816E+02 -.871774141E+02 -.871754295E+02 -.871736337E+02 -.871720323E+02 -.871706305E+02 -.871694325E+02 -.871684424E+02 -.871676632E+02 -.871670974E+02 -.871667468E+02 -.871666125E+02 -.871666948E+02 -.871669932E+02 -.871675065E+02 -.871682330E+02 -.871691699E+02 -.871703141E+02 -.871716615E+02 -.871732076E+02 -.871749472E+02 -.871768748E+02 -.871789840E+02 -.871812682E+02 -.871837206E+02 -.871863338E+02 -.871891002E+02 -.871920119E+02 -.871950612E+02 -.871982400E+02 -.872015401E+02 -.872049535E+02 -.872084723E+02 -.872120886E+02 -.872157946E+02 -.872195828E+02 -.872234461E+02 -.872273773E+02 -.872313697E+02 -.872354171E+02 -.872395133E+02 -.872436526E+02 -.872478299E+02 -.872520401E+02 -.872562788E+02 -.872605418E+02 -.872648253E+02 -.872691259E+02 -.872734408E+02 -.872777670E+02 -.872821024E+02 -.872864447E+02 -.872907914E+02 -.872951391E+02 -.872994803E+02 -.873037985E+02 -.873080552E+02 -.873121665E+02 -.873159636E+02 -.873191335E+02 -.873211410E+02 -.873211410E+02
 -.873214937E+02 -.873214937E+02 -.873195670E+02 -.873165255E+02 -.873128839E+02 -.873089436E+02 -.873048677E+02 -.873007375E+02 -.872965906E+02 -.872924437E+02 -.872883045E+02 -.872841770E+02 -.872800642E+02 -.872759689E+02 -.872718938E+02 -.872678419E+02 -.872638163E+02 -.872598208E+02 -.872558592E+02 -.872519356E+02 -.872480547E+02 -.872442212E+02 -.872404402E+02 -.872367171E+02 -.872330573E+02 -.872294667E+02 -.872259514E+02 -.872225177E+02 -.872191720E+02 -.872159209E+02 -.872127711E+02 -.872097293E+02 -.872068023E+02 -.872039968E+02 -.872013196E+02 -.871987773E+02 -.871963764E+02 -.871941230E+02 -.871920233E+02 -.871900830E+02 -.871883076E+02 -.871867020E+02 -.871852709E+02 -.871840184E+02 -.871829483E+02 -.871820638E+02 -.871813674E+02 -.871808612E+02 -.871805466E+02 -.871804246E+02 -.871804954E+02 -.871807587E+02 -.871812134E+02 -.871818580E+02 -.871826903E+02 -.871837077E+02 -.871849068E+02 -.871862838E+02 -.871878346E+02 -.871895542E+02 -.871914377E+02 -.871934795E+02 -.871956738E+02 -.871980143E+02 -.872004948E+02 -.872031088E+02 -.872058494E+02 -.872087100E+02 -.872116836E+02 -.872147635E+02 -.872179427E+02 -.872212146E+02 -.872245725E+02 -.872280099E+02 -.872315205E+02 -.872350981E+02 -.872387369E+02 -.872424313E+02 -.872461759E+02 -.872499655E+02 -.872537955E+02 -.872576613E+02 -.872615588E+02 -.872654840E+02 -.872694336E+02 -.872734041E+02 -.872773928E+02 -.872813968E+02 -.872854138E+02 -.872894415E+02 -.872934773E+02 -.872975176E+02 -.873015553E+02 -.873055744E+02 -.873095387E+02 -.873133695E+02 -.873169090E+02 -.873198646E+02 -.873217368E+02 -.873217368E+02
 -.873221141E+02 -.873221141E+02 -.873203281E+02 -.873175094E+02 -.873141352E+02 -.873104856E+02 -.873067118E+02 -.873028895E+02 -.872990542E+02 -.872952216E+02 -.872913989E+02 -.872875903E+02 -.872837986E+02 -.872800265E+02 -.872762767E+02 -.872725523E+02 -.872688563E+02 -.872651920E+02 -.872615630E+02 -.872579732E+02 -.872544267E+02 -.872509278E+02 -.872474810E+02 -.872440912E+02 -.872407633E+02 -.872375024E+02 -.872343137E+02 -.872312028E+02 -.872281753E+02 -.872252367E+02 -.872223929E+02 -.872196496E+02 -.872170127E+02 -.872144879E+02 -.872120808E+02 -.872097970E+02 -.872076421E+02 -.872056212E+02 -.872037396E+02 -.872020019E+02 -.872004127E+02 -.871989762E+02 -.871976964E+02 -.871965766E+02 -.871956199E+02 -.871948290E+02 -.871942061E+02 -.871937528E+02 -.871934704E+02 -.871933596E+02 -.871934205E+02 -.871936530E+02 -.871940562E+02 -.871946287E+02 -.871953688E+02 -.871962742E+02 -.871973422E+02 -.871985697E+02 -.871999530E+02 -.872014882E+02 -.872031710E+02 -.872049969E+02 -.872069608E+02 -.872090577E+02 -.872112821E+02 -.872136286E+02 -.872160915E+02 -.872186651E+02 -.872213434E+02 -.872241207E+02 -.872269911E+02 -.872299488E+02 -.872329880E+02 -.872361033E+02 -.872392890E+02 -.872425399E+02 -.872458507E+02 -.872492165E+02 -.872526325E+02 -.872560942E+02 -.872595972E+02 -.872631376E+02 -.872667114E+02 -.872703152E+02 -.872739455E+02 -.872775993E+02 -.872812738E+02 -.872849664E+02 -.872886747E+02 -.872923962E+02 -.872961285E+02 -.872998679E+02 -.873036075E+02 -.873073323E+02 -.873110081E+02 -.873145618E+02 -.873178464E+02 -.873205898E+02 -.873223279E+02 -.873223279E+02
 -.873227239E+02 -.873227239E+02 -.873210760E+02 -.873184757E+02 -.873153638E+02 -.873119987E+02 -.873085205E+02 -.873049991E+02 -.873014674E+02 -.872979403E+02 -.872944248E+02 -.872909246E+02 -.872874428E+02 -.872839817E+02 -.872805442E+02 -.872771330E+02 -.872737511E+02 -.872704016E+02 -.872670878E+02 -.872638131E+02 -.872605814E+02 -.872573964E+02 -.872542623E+02 -.872511834E+02 -.872481639E+02 -.872452085E+02 -.872423217E+02 -.872395082E+02 -.872367730E+02 -.872341209E+02 -.872315569E+02 -.872290859E+02 -.872267128E+02 -.872244427E+02 -.872222803E+02 -.872202303E+02 -.872182974E+02 -.872164860E+02 -.872148005E+02 -.872132448E+02 -.872118227E+02 -.872105379E+02 -.872093934E+02 -.872083923E+02 -.872075371E+02 -.872068300E+02 -.872062729E+02 -.872058670E+02 -.872056135E+02 -.872055129E+02 -.872055654E+02 -.872057707E+02 -.872061282E+02 -.872066368E+02 -.872072950E+02 -.872081009E+02 -.872090522E+02 -.872101462E+02 -.872113801E+02 -.872127504E+02 -.872142535E+02 -.872158857E+02 -.872176427E+02 -.872195202E+02 -.872215137E+02 -.872236186E+02 -.872258299E+02 -.872281429E+02 -.872305525E+02 -.872330537E+02 -.872356416E+02 -.872383111E+02 -.872410574E+02 -.872438755E+02 -.872467606E+02 -.872497082E+02 -.872527136E+02 -.872557725E+02 -.872588806E+02 -.872620340E+02 -.872652286E+02 -.872684609E+02 -.872717273E+02 -.872750247E+02 -.872783498E+02 -.872816998E+02 -.872850720E+02 -.872884639E+02 -.872918731E+02 -.872952974E+02 -.872987341E+02 -.873021797E+02 -.873056277E+02 -.873090639E+02 -.873124565E+02 -.873157376E+02 -.873187712E+02 -.873213055E+02 -.873229113E+02 -.873229113E+02
 -.873233212E+02 -.873233212E+02 -.873218085E+02 -.873194218E+02 -.873165662E+02 -.873134791E+02 -.873102891E+02 -.873070609E+02 -.873038246E+02 -.873005942E+02 -.872973761E+02 -.872941742E+02 -.872909912E+02 -.872878295E+02 -.872846916E+02 -.872815802E+02 -.872784981E+02 -.872754482E+02 -.872724335E+02 -.872694571E+02 -.872665225E+02 -.872636330E+02 -.872607924E+02 -.872580044E+02 -.872552729E+02 -.872526018E+02 -.872499952E+02 -.872474573E+02 -.872449921E+02 -.872426040E+02 -.872402972E+02 -.872380760E+02 -.872359446E+02 -.872339071E+02 -.872319678E+02 -.872301306E+02 -.872283995E+02 -.872267782E+02 -.872252704E+02 -.872238794E+02 -.872226084E+02 -.872214605E+02 -.872204382E+02 -.872195442E+02 -.872187805E+02 -.872181489E+02 -.872176510E+02 -.872172880E+02 -.872170606E+02 -.872169695E+02 -.872170147E+02 -.872171960E+02 -.872175128E+02 -.872179643E+02 -.872185492E+02 -.872192659E+02 -.872201124E+02 -.872210867E+02 -.872221861E+02 -.872234079E+02 -.872247490E+02 -.872262062E+02 -.872277760E+02 -.872294547E+02 -.872312386E+02 -.872331236E+02 -.872351057E+02 -.872371806E+02 -.872393442E+02 -.872415922E+02 -.872439203E+02 -.872463241E+02 -.872487995E+02 -.872513421E+02 -.872539479E+02 -.872566128E+02 -.872593328E+02 -.872621040E+02 -.872649227E+02 -.872677852E+02 -.872706882E+02 -.872736283E+02 -.872766023E+02 -.872796072E+02 -.872826403E+02 -.872856987E+02 -.872887800E+02 -.872918817E+02 -.872950017E+02 -.872981376E+02 -.873012870E+02 -.873044465E+02 -.873076098E+02 -.873107638E+02 -.873138791E+02 -.873168930E+02 -.873196802E+02 -.873220091E+02 -.873234850E+02 -.873234850E+02
 -.873239050E+02 -.873239050E+02 -.873225243E+02 -.873203463E+02 -.873177406E+02 -.873149244E+02 -.873120152E+02 -.873090721E+02 -.873061229E+02 -.873031802E+02 -.873002502E+02 -.872973365E+02 -.872944417E+02 -.872915681E+02 -.872887181E+02 -.872858940E+02 -.872830986E+02 -.872803343E+02 -.872776041E+02 -.872749108E+02 -.872722574E+02 -.872696470E+02 -.872670828E+02 -.872645682E+02 -.872621066E+02 -.872597014E+02 -.872573562E+02 -.872550746E+02 -.872528603E+02 -.872507168E+02 -.872486479E+02 -.872466572E+02 -.872447484E+02 -.872429249E+02 -.872411904E+02 -.872395482E+02 -.872380018E+02 -.872365542E+02 -.872352085E+02 -.872339676E+02 -.872328342E+02 -.872318109E+02 -.872308998E+02 -.872301030E+02 -.872294224E+02 -.872288595E+02 -.872284155E+02 -.872280915E+02 -.872278881E+02 -.872278058E+02 -.872278446E+02 -.872280044E+02 -.872282848E+02 -.872286849E+02 -.872292037E+02 -.872298398E+02 -.872305917E+02 -.872314575E+02 -.872324351E+02 -.872335222E+02 -.872347161E+02 -.872360142E+02 -.872374135E+02 -.872389108E+02 -.872405031E+02 -.872421868E+02 -.872439585E+02 -.872458147E+02 -.872477518E+02 -.872497660E+02 -.872518537E+02 -.872540113E+02 -.872562349E+02 -.872585211E+02 -.872608660E+02 -.872632663E+02 -.872657184E+02 -.872682190E+02 -.872707646E+02 -.872733522E+02 -.872759786E+02 -.872786408E+02 -.872813361E+02 -.872840616E+02 -.872868147E+02 -.872895931E+02 -.872923942E+02 -.872952160E+02 -.872980562E+02 -.873009126E+02 -.873037830E+02 -.873066640E+02 -.873095500E+02 -.873124285E+02 -.873152728E+02 -.873180252E+02 -.873205712E+02 -.873226990E+02 -.873240475E+02 -.873240475E+02
 -.873244747E+02 -.873244747E+02 -.873232229E+02 -.873212483E+02 -.873188863E+02 -.873163339E+02 -.873136979E+02 -.873110320E+02 -.873083614E+02 -.873056978E+02 -.873030469E+02 -.873004118E+02 -.872977952E+02 -.872951991E+02 -.872926258E+02 -.872900775E+02 -.872875566E+02 -.872850654E+02 -.872826066E+02 -.872801826E+02 -.872777962E+02 -.872754502E+02 -.872731474E+02 -.872708907E+02 -.872686831E+02 -.872665277E+02 -.872644276E+02 -.872623859E+02 -.872604057E+02 -.872584902E+02 -.872566425E+02 -.872548659E+02 -.872531633E+02 -.872515378E+02 -.872499926E+02 -.872485303E+02 -.872471540E+02 -.872458662E+02 -.872446696E+02 -.872435666E+02 -.872425594E+02 -.872416503E+02 -.872408410E+02 -.872401334E+02 -.872395289E+02 -.872390288E+02 -.872386343E+02 -.872383460E+02 -.872381647E+02 -.872380907E+02 -.872381240E+02 -.872382645E+02 -.872385118E+02 -.872388653E+02 -.872393240E+02 -.872398869E+02 -.872405527E+02 -.872413196E+02 -.872421860E+02 -.872431500E+02 -.872442093E+02 -.872453616E+02 -.872466044E+02 -.872479351E+02 -.872493510E+02 -.872508493E+02 -.872524268E+02 -.872540807E+02 -.872558079E+02 -.872576051E+02 -.872594693E+02 -.872613973E+02 -.872633859E+02 -.872654319E+02 -.872675322E+02 -.872696837E+02 -.872718835E+02 -.872741284E+02 -.872764155E+02 -.872787422E+02 -.872811055E+02 -.872835030E+02 -.872859318E+02 -.872883898E+02 -.872908743E+02 -.872933833E+02 -.872959145E+02 -.872984658E+02 -.873010353E+02 -.873036208E+02 -.873062203E+02 -.873088306E+02 -.873114463E+02 -.873140564E+02 -.873166361E+02 -.873191331E+02 -.873214434E+02 -.873233743E+02 -.873245983E+02 -.873245983E+02
 -.873250303E+02 -.873250303E+02 -.873239042E+02 -.873221278E+02 -.873200033E+02 -.873177078E+02 -.873153376E+02 -.873129412E+02 -.873105412E+02 -.873081484E+02 -.873057678E+02 -.873034024E+02 -.873010545E+02 -.872987262E+02 -.872964194E+02 -.872941363E+02 -.872918789E+02 -.872896493E+02 -.872874500E+02 -.872852831E+02 -.872831511E+02 -.872810565E+02 -.872790017E+02 -.872769893E+02 -.872750220E+02 -.872731024E+02 -.872712331E+02 -.872694169E+02 -.872676565E+02 -.872659546E+02 -.872643139E+02 -.872627372E+02 -.872612270E+02 -.872597860E+02 -.872584166E+02 -.872571215E+02 -.872559030E+02 -.872547633E+02 -.872537047E+02 -.872527292E+02 -.872518387E+02 -.872510350E+02 -.872503197E+02 -.872496943E+02 -.872491601E+02 -.872487181E+02 -.872483691E+02 -.872481140E+02 -.872479532E+02 -.872478870E+02 -.872479155E+02 -.872480385E+02 -.872482557E+02 -.872485666E+02 -.872489704E+02 -.872494662E+02 -.872500528E+02 -.872507290E+02 -.872514932E+02 -.872523439E+02 -.872532790E+02 -.872542968E+02 -.872553952E+02 -.872565718E+02 -.872578243E+02 -.872591505E+02 -.872605477E+02 -.872620133E+02 -.872635448E+02 -.872651394E+02 -.872667945E+02 -.872685074E+02 -.872702752E+02 -.872720954E+02 -.872739651E+02 -.872758817E+02 -.872778426E+02 -.872798451E+02 -.872818867E+02 -.872839649E+02 -.872860773E+02 -.872882215E+02 -.872903953E+02 -.872925964E+02 -.872948227E+02 -.872970721E+02 -.872993427E+02 -.873016326E+02 -.873039399E+02 -.873062628E+02 -.873085991E+02 -.873109460E+02 -.873132987E+02 -.873156470E+02 -.873179686E+02 -.873202163E+02 -.873222962E+02 -.873240348E+02 -.873251369E+02 -.873251369E+02
 -.873255723E+02 -.873255723E+02 -.873245686E+02 -.873229856E+02 -.873210925E+02 -.873190473E+02 -.873169360E+02 -.873148016E+02 -.873126648E+02 -.873105348E+02 -.873084164E+02 -.873063123E+02 -.873042246E+02 -.873021550E+02 -.873001055E+02 -.872980778E+02 -.872960739E+02 -.872940957E+02 -.872921453E+02 -.872902246E+02 -.872883359E+02 -.872864812E+02 -.872846628E+02 -.872828829E+02 -.872811437E+02 -.872794476E+02 -.872777969E+02 -.872761938E+02 -.872746409E+02 -.872731403E+02 -.872716944E+02 -.872703055E+02 -.872689758E+02 -.872677076E+02 -.872665030E+02 -.872653641E+02 -.872642929E+02 -.872632915E+02 -.872623615E+02 -.872615047E+02 -.872607229E+02 -.872600173E+02 -.872593895E+02 -.872588405E+02 -.872583716E+02 -.872579835E+02 -.872576770E+02 -.872574528E+02 -.872573112E+02 -.872572525E+02 -.872572767E+02 -.872573837E+02 -.872575733E+02 -.872578450E+02 -.872581981E+02 -.872586320E+02 -.872591455E+02 -.872597377E+02 -.872604073E+02 -.872611528E+02 -.872619728E+02 -.872628656E+02 -.872638295E+02 -.872648626E+02 -.872659628E+02 -.872671283E+02 -.872683568E+02 -.872696461E+02 -.872709941E+02 -.872723985E+02 -.872738569E+02 -.872753670E+02 -.872769265E+02 -.872785331E+02 -.872801844E+02 -.872818781E+02 -.872836119E+02 -.872853836E+02 -.872871910E+02 -.872890318E+02 -.872909040E+02 -.872928054E+02 -.872947341E+02 -.872966881E+02 -.872986655E+02 -.873006644E+02 -.873026831E+02 -.873047198E+02 -.873067729E+02 -.873088406E+02 -.873109211E+02 -.873130118E+02 -.873151082E+02 -.873172012E+02 -.873192710E+02 -.873212752E+02 -.873231300E+02 -.873246807E+02 -.873256637E+02 -.873256637E+02
 -.873261013E+02 -.873261013E+02 -.873252173E+02 -.873238229E+02 -.873221555E+02 -.873203544E+02 -.873184953E+02 -.873166163E+02 -.873147354E+02 -.873128611E+02 -.873109975E+02 -.873091470E+02 -.873073114E+02 -.873054925E+02 -.873036918E+02 -.873019110E+02 -.873001517E+02 -.872984158E+02 -.872967049E+02 -.872950209E+02 -.872933655E+02 -.872917408E+02 -.872901485E+02 -.872885907E+02 -.872870693E+02 -.872855861E+02 -.872841434E+02 -.872827429E+02 -.872813868E+02 -.872800770E+02 -.872788154E+02 -.872776040E+02 -.872764448E+02 -.872753396E+02 -.872742902E+02 -.872732984E+02 -.872723658E+02 -.872714941E+02 -.872706849E+02 -.872699396E+02 -.872692595E+02 -.872686460E+02 -.872681000E+02 -.872676227E+02 -.872672149E+02 -.872668774E+02 -.872666108E+02 -.872664155E+02 -.872662921E+02 -.872662405E+02 -.872662610E+02 -.872663533E+02 -.872665173E+02 -.872667526E+02 -.872670586E+02 -.872674348E+02 -.872678803E+02 -.872683942E+02 -.872689754E+02 -.872696228E+02 -.872703351E+02 -.872711110E+02 -.872719489E+02 -.872728474E+02 -.872738046E+02 -.872748190E+02 -.872758888E+02 -.872770120E+02 -.872781868E+02 -.872794114E+02 -.872806836E+02 -.872820017E+02 -.872833635E+02 -.872847671E+02 -.872862105E+02 -.872876917E+02 -.872892088E+02 -.872907598E+02 -.872923428E+02 -.872939559E+02 -.872955973E+02 -.872972652E+02 -.872989577E+02 -.873006732E+02 -.873024100E+02 -.873041665E+02 -.873059411E+02 -.873077322E+02 -.873095384E+02 -.873113580E+02 -.873131895E+02 -.873150304E+02 -.873168769E+02 -.873187208E+02 -.873205445E+02 -.873223108E+02 -.873239457E+02 -.873253125E+02 -.873261791E+02 -.873261791E+02
 -.873266185E+02 -.873266185E+02 -.873258512E+02 -.873246412E+02 -.873231943E+02 -.873216315E+02 -.873200186E+02 -.873183887E+02 -.873167574E+02 -.873151322E+02 -.873135166E+02 -.873119128E+02 -.873103224E+02 -.873087468E+02 -.873071874E+02 -.873056458E+02 -.873041234E+02 -.873026216E+02 -.873011421E+02 -.872996863E+02 -.872982559E+02 -.872968524E+02 -.872954775E+02 -.872941329E+02 -.872928202E+02 -.872915410E+02 -.872902971E+02 -.872890902E+02 -.872879219E+02 -.872867939E+02 -.872857078E+02 -.872846653E+02 -.872836680E+02 -.872827175E+02 -.872818152E+02 -.872809627E+02 -.872801614E+02 -.872794126E+02 -.872787175E+02 -.872780775E+02 -.872774935E+02 -.872769668E+02 -.872764981E+02 -.872760884E+02 -.872757383E+02 -.872754485E+02 -.872752195E+02 -.872750517E+02 -.872749455E+02 -.872749008E+02 -.872749179E+02 -.872749966E+02 -.872751368E+02 -.872753380E+02 -.872756000E+02 -.872759221E+02 -.872763037E+02 -.872767440E+02 -.872772422E+02 -.872777973E+02 -.872784082E+02 -.872790739E+02 -.872797930E+02 -.872805643E+02 -.872813864E+02 -.872822578E+02 -.872831772E+02 -.872841428E+02 -.872851533E+02 -.872862069E+02 -.872873020E+02 -.872884370E+02 -.872896102E+02 -.872908199E+02 -.872920644E+02 -.872933421E+02 -.872946513E+02 -.872959903E+02 -.872973575E+02 -.872987513E+02 -.873001701E+02 -.873016124E+02 -.873030766E+02 -.873045613E+02 -.873060649E+02 -.873075862E+02 -.873091236E+02 -.873106759E+02 -.873122417E+02 -.873138196E+02 -.873154082E+02 -.873170054E+02 -.873186078E+02 -.873202082E+02 -.873217914E+02 -.873233249E+02 -.873247444E+02 -.873259313E+02 -.873266839E+02 -.873266839E+02
 -.873271249E+02 -.873271249E+02 -.873264720E+02 -.873254424E+02 -.873242113E+02 -.873228817E+02 -.873215095E+02 -.873201231E+02 -.873187358E+02 -.873173538E+02 -.873159802E+02 -.873146170E+02 -.873132655E+02 -.873119268E+02 -.873106024E+02 -.873092933E+02 -.873080009E+02 -.873067264E+02 -.873054711E+02 -.873042363E+02 -.873030235E+02 -.873018338E+02 -.873006688E+02 -.872995298E+02 -.872984181E+02 -.872973353E+02 -.872962826E+02 -.872952615E+02 -.872942734E+02 -.872933197E+02 -.872924017E+02 -.872915208E+02 -.872906784E+02 -.872898756E+02 -.872891138E+02 -.872883942E+02 -.872877179E+02 -.872870860E+02 -.872864997E+02 -.872859598E+02 -.872854673E+02 -.872850231E+02 -.872846279E+02 -.872842824E+02 -.872839872E+02 -.872837428E+02 -.872835496E+02 -.872834080E+02 -.872833182E+02 -.872832803E+02 -.872832943E+02 -.872833603E+02 -.872834780E+02 -.872836472E+02 -.872838675E+02 -.872841385E+02 -.872844597E+02 -.872848304E+02 -.872852499E+02 -.872857175E+02 -.872862323E+02 -.872867933E+02 -.872873995E+02 -.872880499E+02 -.872887433E+02 -.872894786E+02 -.872902545E+02 -.872910698E+02 -.872919232E+02 -.872928133E+02 -.872937389E+02 -.872946984E+02 -.872956906E+02 -.872967140E+02 -.872977673E+02 -.872988490E+02 -.872999578E+02 -.873010922E+02 -.873022510E+02 -.873034327E+02 -.873046360E+02 -.873058597E+02 -.873071024E+02 -.873083628E+02 -.873096398E+02 -.873109320E+02 -.873122385E+02 -.873135578E+02 -.873148890E+02 -.873162309E+02 -.873175821E+02 -.873189409E+02 -.873203043E+02 -.873216664E+02 -.873230139E+02 -.873243193E+02 -.873255277E+02 -.873265383E+02 -.873271790E+02 -.873271790E+02
 -.873276218E+02 -.873276218E+02 -.873270811E+02 -.873262285E+02 -.873252090E+02 -.873241081E+02 -.873229720E+02 -.873218242E+02 -.873206758E+02 -.873195320E+02 -.873183954E+02 -.873172675E+02 -.873161495E+02 -.873150424E+02 -.873139472E+02 -.873128649E+02 -.873117967E+02 -.873107435E+02 -.873097065E+02 -.873086867E+02 -.873076852E+02 -.873067031E+02 -.873057417E+02 -.873048019E+02 -.873038849E+02 -.873029920E+02 -.873021241E+02 -.873012825E+02 -.873004683E+02 -.872996827E+02 -.872989266E+02 -.872982013E+02 -.872975078E+02 -.872968471E+02 -.872962202E+02 -.872956282E+02 -.872950719E+02 -.872945522E+02 -.872940701E+02 -.872936262E+02 -.872932213E+02 -.872928561E+02 -.872925313E+02 -.872922472E+02 -.872920046E+02 -.872918036E+02 -.872916448E+02 -.872915283E+02 -.872914543E+02 -.872914230E+02 -.872914343E+02 -.872914882E+02 -.872915847E+02 -.872917234E+02 -.872919041E+02 -.872921264E+02 -.872923900E+02 -.872926944E+02 -.872930388E+02 -.872934228E+02 -.872938457E+02 -.872943066E+02 -.872948048E+02 -.872953394E+02 -.872959095E+02 -.872965142E+02 -.872971525E+02 -.872978233E+02 -.872985257E+02 -.872992585E+02 -.873000207E+02 -.873008111E+02 -.873016286E+02 -.873024721E+02 -.873033405E+02 -.873042326E+02 -.873051473E+02 -.873060834E+02 -.873070399E+02 -.873080156E+02 -.873090094E+02 -.873100203E+02 -.873110472E+02 -.873120890E+02 -.873131448E+02 -.873142135E+02 -.873152941E+02 -.873163857E+02 -.873174873E+02 -.873185980E+02 -.873197166E+02 -.873208417E+02 -.873219708E+02 -.873230988E+02 -.873242150E+02 -.873252964E+02 -.873262975E+02 -.873271347E+02 -.873276656E+02 -.873276656E+02
 -.873281107E+02 -.873281107E+02 -.873276804E+02 -.873270017E+02 -.873261904E+02 -.873253143E+02 -.873244102E+02 -.873234970E+02 -.873225833E+02 -.873216734E+02 -.873207693E+02 -.873198723E+02 -.873189832E+02 -.873181030E+02 -.873172323E+02 -.873163722E+02 -.873155233E+02 -.873146866E+02 -.873138628E+02 -.873130528E+02 -.873122576E+02 -.873114780E+02 -.873107148E+02 -.873099691E+02 -.873092416E+02 -.873085333E+02 -.873078451E+02 -.873071778E+02 -.873065324E+02 -.873059097E+02 -.873053106E+02 -.873047359E+02 -.873041866E+02 -.873036633E+02 -.873031669E+02 -.873026982E+02 -.873022578E+02 -.873018465E+02 -.873014649E+02 -.873011136E+02 -.873007933E+02 -.873005043E+02 -.873002473E+02 -.873000226E+02 -.872998306E+02 -.872996716E+02 -.872995458E+02 -.872994536E+02 -.872993950E+02 -.872993701E+02 -.872993789E+02 -.872994214E+02 -.872994974E+02 -.872996070E+02 -.872997497E+02 -.872999254E+02 -.873001336E+02 -.873003741E+02 -.873006464E+02 -.873009500E+02 -.873012844E+02 -.873016489E+02 -.873020430E+02 -.873024659E+02 -.873029171E+02 -.873033957E+02 -.873039010E+02 -.873044322E+02 -.873049884E+02 -.873055689E+02 -.873061728E+02 -.873067992E+02 -.873074473E+02 -.873081161E+02 -.873088048E+02 -.873095124E+02 -.873102382E+02 -.873109811E+02 -.873117404E+02 -.873125151E+02 -.873133044E+02 -.873141074E+02 -.873149232E+02 -.873157512E+02 -.873165904E+02 -.873174400E+02 -.873182993E+02 -.873191674E+02 -.873200437E+02 -.873209273E+02 -.873218173E+02 -.873227126E+02 -.873236113E+02 -.873245091E+02 -.873253977E+02 -.873262585E+02 -.873270556E+02 -.873277222E+02 -.873281448E+02 -.873281448E+02
 -.873285920E+02 -.873285920E+02 -.873282704E+02 -.873277631E+02 -.873271567E+02 -.873265018E+02 -.873258262E+02 -.873251437E+02 -.873244609E+02 -.873237810E+02 -.873231055E+02 -.873224354E+02 -.873217712E+02 -.873211138E+02 -.873204636E+02 -.873198214E+02 -.873191876E+02 -.873185630E+02 -.873179481E+02 -.873173437E+02 -.873167503E+02 -.873161687E+02 -.873155995E+02 -.873150433E+02 -.873145008E+02 -.873139727E+02 -.873134597E+02 -.873129623E+02 -.873124813E+02 -.873120174E+02 -.873115711E+02 -.873111430E+02 -.873107339E+02 -.873103442E+02 -.873099746E+02 -.873096256E+02 -.873092978E+02 -.873089917E+02 -.873087076E+02 -.873084462E+02 -.873082078E+02 -.873079928E+02 -.873078015E+02 -.873076343E+02 -.873074914E+02 -.873073731E+02 -.873072795E+02 -.873072108E+02 -.873071672E+02 -.873071485E+02 -.873071550E+02 -.873071865E+02 -.873072430E+02 -.873073244E+02 -.873074304E+02 -.873075610E+02 -.873077158E+02 -.873078946E+02 -.873080971E+02 -.873083229E+02 -.873085716E+02 -.873088427E+02 -.873091359E+02 -.873094506E+02 -.873097864E+02 -.873101426E+02 -.873105188E+02 -.873109143E+02 -.873113285E+02 -.873117609E+02 -.873122107E+02 -.873126774E+02 -.873131603E+02 -.873136588E+02 -.873141722E+02 -.873146998E+02 -.873152410E+02 -.873157952E+02 -.873163616E+02 -.873169396E+02 -.873175286E+02 -.873181279E+02 -.873187370E+02 -.873193552E+02 -.873199818E+02 -.873206164E+02 -.873212582E+02 -.873219068E+02 -.873225615E+02 -.873232217E+02 -.873238869E+02 -.873245561E+02 -.873252278E+02 -.873258990E+02 -.873265632E+02 -.873272068E+02 -.873278028E+02 -.873283011E+02 -.873286171E+02 -.873286171E+02
 -.873290580E+02 -.873290580E+02 -.873288422E+02 -.873285018E+02 -.873280945E+02 -.873276547E+02 -.873272008E+02 -.873267422E+02 -.873262835E+02 -.873258268E+02 -.873253730E+02 -.873249229E+02 -.873244768E+02 -.873240353E+02 -.873235987E+02 -.873231674E+02 -.873227419E+02 -.873223225E+02 -.873219098E+02 -.873215041E+02 -.873211059E+02 -.873207155E+02 -.873203336E+02 -.873199604E+02 -.873195965E+02 -.873192423E+02 -.873188982E+02 -.873185647E+02 -.873182422E+02 -.873179311E+02 -.873176319E+02 -.873173450E+02 -.873170708E+02 -.873168096E+02 -.873165619E+02 -.873163281E+02 -.873161085E+02 -.873159033E+02 -.873157131E+02 -.873155379E+02 -.873153782E+02 -.873152342E+02 -.873151061E+02 -.873149941E+02 -.873148984E+02 -.873148191E+02 -.873147564E+02 -.873147104E+02 -.873146811E+02 -.873146686E+02 -.873146729E+02 -.873146939E+02 -.873147317E+02 -.873147861E+02 -.873148571E+02 -.873149445E+02 -.873150481E+02 -.873151678E+02 -.873153034E+02 -.873154545E+02 -.873156211E+02 -.873158027E+02 -.873159990E+02 -.873162098E+02 -.873164347E+02 -.873166734E+02 -.873169254E+02 -.873171904E+02 -.873174681E+02 -.873177579E+02 -.873180594E+02 -.873183723E+02 -.873186961E+02 -.873190304E+02 -.873193747E+02 -.873197286E+02 -.873200917E+02 -.873204635E+02 -.873208436E+02 -.873212315E+02 -.873216269E+02 -.873220292E+02 -.873224381E+02 -.873228532E+02 -.873232740E+02 -.873237001E+02 -.873241312E+02 -.873245668E+02 -.873250067E+02 -.873254502E+02 -.873258971E+02 -.873263467E+02 -.873267981E+02 -.873272491E+02 -.873276954E+02 -.873281278E+02 -.873285281E+02 -.873288627E+02 -.873290747E+02 -.873290747E+02
 -.873294433E+02 -.873294433E+02 -.873293197E+02 -.873291227E+02 -.873288856E+02 -.873286286E+02 -.873283627E+02 -.873280938E+02 -.873278247E+02 -.873275566E+02 -.873272903E+02 -.873270261E+02 -.873267642E+02 -.873265051E+02 -.873262488E+02 -.873259957E+02 -.873257459E+02 -.873254999E+02 -.873252577E+02 -.873250196E+02 -.873247860E+02 -.873245570E+02 -.873243329E+02 -.873241140E+02 -.873239006E+02 -.873236928E+02 -.873234910E+02 -.873232955E+02 -.873231064E+02 -.873229240E+02 -.873227485E+02 -.873225803E+02 -.873224196E+02 -.873222665E+02 -.873221213E+02 -.873219843E+02 -.873218555E+02 -.873217353E+02 -.873216238E+02 -.873215212E+02 -.873214276E+02 -.873213432E+02 -.873212681E+02 -.873212025E+02 -.873211464E+02 -.873210999E+02 -.873210632E+02 -.873210362E+02 -.873210190E+02 -.873210117E+02 -.873210142E+02 -.873210265E+02 -.873210486E+02 -.873210805E+02 -.873211221E+02 -.873211732E+02 -.873212339E+02 -.873213041E+02 -.873213835E+02 -.873214720E+02 -.873215696E+02 -.873216760E+02 -.873217910E+02 -.873219145E+02 -.873220464E+02 -.873221862E+02 -.873223339E+02 -.873224893E+02 -.873226520E+02 -.873228219E+02 -.873229987E+02 -.873231821E+02 -.873233720E+02 -.873235680E+02 -.873237700E+02 -.873239776E+02 -.873241905E+02 -.873244086E+02 -.873246316E+02 -.873248592E+02 -.873250912E+02 -.873253272E+02 -.873255672E+02 -.873258108E+02 -.873260578E+02 -.873263079E+02 -.873265610E+02 -.873268167E+02 -.873270749E+02 -.873273353E+02 -.873275976E+02 -.873278615E+02 -.873281264E+02 -.873283909E+02 -.873286523E+02 -.873289051E+02 -.873291381E+02 -.873293317E+02 -.873294532E+02 -.873294532E+02
 -.873294433E+02 -.873294433E+02 -.873293197E+02 -.873291227E+02 -.873288856E+02 -.873286286E+02 -.873283627E+02 -.873280938E+02 -.873278247E+02 -.873275566E+02 -.873272903E+02 -.873270261E+02 -.873267642E+02 -.873265051E+02 -.873262488E+02 -.873259957E+02 -.873257459E+02 -.873254999E+02 -.873252577E+02 -.873250196E+02 -.873247860E+02 -.873245570E+02 -.873243329E+02 -.873241140E+02 -.873239006E+02 -.873236928E+02 -.873234910E+02 -.873232955E+02 -.873231064E+02 -.873229240E+02 -.873227485E+02 -.873225803E+02 -.873224196E+02 -.873222665E+02 -.873221213E+02 -.873219843E+02 -.873218555E+02 -.873217353E+02 -.873216238E+02 -.873215212E+02 -.873214276E+02 -.873213432E+02 -.873212681E+02 -.873212025E+02 -.873211464E+02 -.873210999E+02 -.873210632E+02 -.873210362E+02 -.873210190E+02 -.873210117E+02 -.873210142E+02 -.873210265E+02 -.873210486E+02 -.873210805E+02 -.873211221E+02 -.873211732E+02 -.873212339E+02 -.873213041E+02 -.873213835E+02 -.873214720E+02 -.873215696E+02 -.873216760E+02 -.873217910E+02 -.873219145E+02 -.873220464E+02 -.873221862E+02 -.873223339E+02 -.873224893E+02 -.873226520E+02 -.873228219E+02 -.873229987E+02 -.873231821E+02 -.873233720E+02 -.873235680E+02 -.873237700E+02 -.873239776E+02 -.873241905E+02 -.873244086E+02 -.873246316E+02 -.873248592E+02 -.873250912E+02 -.873253272E+02 -.873255672E+02 -.873258108E+02 -.873260578E+02 -.873263079E+02 -.873265610E+02 -.873268167E+02 -.873270749E+02 -.873273353E+02 -.873275976E+02 -.873278615E+02 -.873281264E+02 -.873283909E+02 -.873286523E+02 -.873289051E+02 -.873291381E+02 -.873293317E+02 -.873294532E+02 -.873294532E+02
