# Supplementary material for: Electrical Pacing of Cardiac Tissue Including Potassium Inward Rectification
Source: PLoS One. 2015 Jun 9;10(6):e0127837. doi: 10.1371/journal.pone.0127837 (PMC4461281; doi:10.1371/journal.pone.0127837)
Supplement: S1 Data — (ZIP) [file pone.0127837.s001.zip › All-Data/Data-with-IK1/BDT32/Vm10ms.txt]

 -.873300171E+02 -.873252380E+02 -.873250482E+02 -.873247061E+02 -.873242437E+02 -.873236869E+02 -.873230552E+02 -.873223636E+02 -.873216243E+02 -.873208477E+02 -.873200427E+02 -.873192170E+02 -.873183776E+02 -.873175307E+02 -.873166813E+02 -.873158334E+02 -.873149902E+02 -.873141536E+02 -.873133251E+02 -.873125062E+02 -.873116980E+02 -.873109023E+02 -.873101207E+02 -.873093552E+02 -.873086076E+02 -.873078793E+02 -.873071717E+02 -.873064857E+02 -.873058219E+02 -.873051809E+02 -.873045636E+02 -.873039708E+02 -.873034035E+02 -.873028628E+02 -.873023499E+02 -.873018657E+02 -.873014110E+02 -.873009866E+02 -.873005929E+02 -.873002304E+02 -.872998996E+02 -.872996011E+02 -.872993354E+02 -.872991030E+02 -.872989045E+02 -.872987401E+02 -.872986103E+02 -.872985152E+02 -.872984549E+02 -.872984294E+02 -.872984387E+02 -.872984828E+02 -.872985615E+02 -.872986747E+02 -.872988223E+02 -.872990040E+02 -.872992194E+02 -.872994681E+02 -.872997497E+02 -.873000636E+02 -.873004092E+02 -.873007859E+02 -.873011931E+02 -.873016300E+02 -.873020960E+02 -.873025903E+02 -.873031120E+02 -.873036603E+02 -.873042343E+02 -.873048331E+02 -.873054558E+02 -.873061014E+02 -.873067689E+02 -.873074574E+02 -.873081656E+02 -.873088927E+02 -.873096374E+02 -.873103986E+02 -.873111750E+02 -.873119653E+02 -.873127680E+02 -.873135817E+02 -.873144045E+02 -.873152346E+02 -.873160697E+02 -.873169073E+02 -.873177444E+02 -.873185775E+02 -.873194023E+02 -.873202139E+02 -.873210062E+02 -.873217718E+02 -.873225018E+02 -.873231851E+02 -.873238086E+02 -.873243561E+02 -.873248079E+02 -.873251402E+02 -.873253241E+02 -.873253241E+02
 -.873252380E+02 -.873252380E+02 -.873250482E+02 -.873247061E+02 -.873242437E+02 -.873236869E+02 -.873230552E+02 -.873223636E+02 -.873216243E+02 -.873208477E+02 -.873200427E+02 -.873192170E+02 -.873183776E+02 -.873175307E+02 -.873166813E+02 -.873158334E+02 -.873149902E+02 -.873141536E+02 -.873133251E+02 -.873125062E+02 -.873116980E+02 -.873109023E+02 -.873101207E+02 -.873093552E+02 -.873086076E+02 -.873078793E+02 -.873071717E+02 -.873064857E+02 -.873058219E+02 -.873051809E+02 -.873045636E+02 -.873039708E+02 -.873034035E+02 -.873028628E+02 -.873023499E+02 -.873018657E+02 -.873014110E+02 -.873009866E+02 -.873005929E+02 -.873002304E+02 -.872998996E+02 -.872996011E+02 -.872993354E+02 -.872991030E+02 -.872989045E+02 -.872987401E+02 -.872986103E+02 -.872985152E+02 -.872984549E+02 -.872984294E+02 -.872984387E+02 -.872984828E+02 -.872985615E+02 -.872986747E+02 -.872988223E+02 -.872990040E+02 -.872992194E+02 -.872994681E+02 -.872997497E+02 -.873000636E+02 -.873004092E+02 -.873007859E+02 -.873011931E+02 -.873016300E+02 -.873020960E+02 -.873025903E+02 -.873031120E+02 -.873036603E+02 -.873042343E+02 -.873048331E+02 -.873054558E+02 -.873061014E+02 -.873067689E+02 -.873074574E+02 -.873081656E+02 -.873088927E+02 -.873096374E+02 -.873103986E+02 -.873111750E+02 -.873119653E+02 -.873127680E+02 -.873135817E+02 -.873144045E+02 -.873152346E+02 -.873160697E+02 -.873169073E+02 -.873177444E+02 -.873185775E+02 -.873194023E+02 -.873202139E+02 -.873210062E+02 -.873217718E+02 -.873225018E+02 -.873231851E+02 -.873238086E+02 -.873243561E+02 -.873248079E+02 -.873251402E+02 -.873253241E+02 -.873253241E+02
 -.873242423E+02 -.873242423E+02 -.873239771E+02 -.873235030E+02 -.873228690E+02 -.873221127E+02 -.873212612E+02 -.873203354E+02 -.873193518E+02 -.873183240E+02 -.873172636E+02 -.873161809E+02 -.873150845E+02 -.873139817E+02 -.873128784E+02 -.873117789E+02 -.873106863E+02 -.873096028E+02 -.873085300E+02 -.873074697E+02 -.873064238E+02 -.873053944E+02 -.873043840E+02 -.873033950E+02 -.873024296E+02 -.873014894E+02 -.873005759E+02 -.872996900E+02 -.872988325E+02 -.872980042E+02 -.872972063E+02 -.872964400E+02 -.872957068E+02 -.872950081E+02 -.872943454E+02 -.872937198E+02 -.872931324E+02 -.872925839E+02 -.872920750E+02 -.872916063E+02 -.872911785E+02 -.872907924E+02 -.872904488E+02 -.872901483E+02 -.872898916E+02 -.872896793E+02 -.872895116E+02 -.872893887E+02 -.872893108E+02 -.872892780E+02 -.872892900E+02 -.872893471E+02 -.872894490E+02 -.872895956E+02 -.872897867E+02 -.872900218E+02 -.872903006E+02 -.872906224E+02 -.872909867E+02 -.872913927E+02 -.872918397E+02 -.872923269E+02 -.872928534E+02 -.872934183E+02 -.872940208E+02 -.872946597E+02 -.872953340E+02 -.872960426E+02 -.872967844E+02 -.872975582E+02 -.872983627E+02 -.872991967E+02 -.873000589E+02 -.873009482E+02 -.873018630E+02 -.873028022E+02 -.873037641E+02 -.873047474E+02 -.873057506E+02 -.873067719E+02 -.873078097E+02 -.873088620E+02 -.873099269E+02 -.873110019E+02 -.873120845E+02 -.873131717E+02 -.873142599E+02 -.873153451E+02 -.873164222E+02 -.873174851E+02 -.873185266E+02 -.873195376E+02 -.873205067E+02 -.873214200E+02 -.873222600E+02 -.873230047E+02 -.873236261E+02 -.873240892E+02 -.873243491E+02 -.873243491E+02
 -.873226346E+02 -.873226346E+02 -.873222690E+02 -.873216171E+02 -.873207478E+02 -.873197128E+02 -.873185506E+02 -.873172906E+02 -.873159558E+02 -.873145654E+02 -.873131354E+02 -.873116792E+02 -.873102077E+02 -.873087302E+02 -.873072534E+02 -.873057824E+02 -.873043208E+02 -.873028715E+02 -.873014368E+02 -.873000192E+02 -.872986215E+02 -.872972467E+02 -.872958981E+02 -.872945784E+02 -.872932904E+02 -.872920359E+02 -.872908164E+02 -.872896333E+02 -.872884877E+02 -.872873810E+02 -.872863147E+02 -.872852908E+02 -.872843112E+02 -.872833779E+02 -.872824926E+02 -.872816568E+02 -.872808717E+02 -.872801384E+02 -.872794577E+02 -.872788308E+02 -.872782586E+02 -.872777421E+02 -.872772826E+02 -.872768808E+02 -.872765378E+02 -.872762539E+02 -.872760298E+02 -.872758656E+02 -.872757615E+02 -.872757176E+02 -.872757339E+02 -.872758104E+02 -.872759470E+02 -.872761435E+02 -.872763994E+02 -.872767143E+02 -.872770875E+02 -.872775183E+02 -.872780058E+02 -.872785491E+02 -.872791471E+02 -.872797988E+02 -.872805030E+02 -.872812586E+02 -.872820641E+02 -.872829183E+02 -.872838197E+02 -.872847668E+02 -.872857580E+02 -.872867917E+02 -.872878663E+02 -.872889803E+02 -.872901318E+02 -.872913191E+02 -.872925406E+02 -.872937943E+02 -.872950784E+02 -.872963910E+02 -.872977301E+02 -.872990935E+02 -.873004791E+02 -.873018844E+02 -.873033069E+02 -.873047436E+02 -.873061912E+02 -.873076460E+02 -.873091035E+02 -.873105585E+02 -.873120047E+02 -.873134342E+02 -.873148376E+02 -.873162030E+02 -.873175155E+02 -.873187562E+02 -.873199012E+02 -.873209202E+02 -.873217742E+02 -.873224135E+02 -.873227741E+02 -.873227741E+02
 -.873206736E+02 -.873206736E+02 -.873201977E+02 -.873193497E+02 -.873182182E+02 -.873168702E+02 -.873153565E+02 -.873137166E+02 -.873119818E+02 -.873101775E+02 -.873083246E+02 -.873064399E+02 -.873045371E+02 -.873026270E+02 -.873007177E+02 -.872988154E+02 -.872969247E+02 -.872950497E+02 -.872931937E+02 -.872913605E+02 -.872895538E+02 -.872877774E+02 -.872860352E+02 -.872843303E+02 -.872826658E+02 -.872810439E+02 -.872794666E+02 -.872779355E+02 -.872764526E+02 -.872750199E+02 -.872736397E+02 -.872723144E+02 -.872710465E+02 -.872698385E+02 -.872686923E+02 -.872676099E+02 -.872665927E+02 -.872656423E+02 -.872647600E+02 -.872639472E+02 -.872632054E+02 -.872625360E+02 -.872619405E+02 -.872614199E+02 -.872609754E+02 -.872606076E+02 -.872603171E+02 -.872601043E+02 -.872599695E+02 -.872599127E+02 -.872599341E+02 -.872600338E+02 -.872602114E+02 -.872604666E+02 -.872607990E+02 -.872612078E+02 -.872616922E+02 -.872622512E+02 -.872628836E+02 -.872635883E+02 -.872643638E+02 -.872652089E+02 -.872661219E+02 -.872671013E+02 -.872681453E+02 -.872692521E+02 -.872704198E+02 -.872716464E+02 -.872729299E+02 -.872742682E+02 -.872756592E+02 -.872771007E+02 -.872785905E+02 -.872801264E+02 -.872817061E+02 -.872833272E+02 -.872849873E+02 -.872866840E+02 -.872884146E+02 -.872901766E+02 -.872919671E+02 -.872937830E+02 -.872956211E+02 -.872974777E+02 -.872993486E+02 -.873012292E+02 -.873031138E+02 -.873049958E+02 -.873068672E+02 -.873087182E+02 -.873105366E+02 -.873123071E+02 -.873140105E+02 -.873156224E+02 -.873171117E+02 -.873184387E+02 -.873195524E+02 -.873203873E+02 -.873208590E+02 -.873208590E+02
 -.873185091E+02 -.873185091E+02 -.873179171E+02 -.873168634E+02 -.873154557E+02 -.873137766E+02 -.873118902E+02 -.873098471E+02 -.873076873E+02 -.873054429E+02 -.873031395E+02 -.873007976E+02 -.872984333E+02 -.872960591E+02 -.872936847E+02 -.872913178E+02 -.872889646E+02 -.872866304E+02 -.872843202E+02 -.872820388E+02 -.872797909E+02 -.872775810E+02 -.872754133E+02 -.872732914E+02 -.872712187E+02 -.872691980E+02 -.872672317E+02 -.872653226E+02 -.872634731E+02 -.872616860E+02 -.872599645E+02 -.872583115E+02 -.872567299E+02 -.872552225E+02 -.872537919E+02 -.872524402E+02 -.872511696E+02 -.872499820E+02 -.872488794E+02 -.872478637E+02 -.872469367E+02 -.872461004E+02 -.872453563E+02 -.872447060E+02 -.872441505E+02 -.872436909E+02 -.872433279E+02 -.872430619E+02 -.872428935E+02 -.872428229E+02 -.872428502E+02 -.872429754E+02 -.872431981E+02 -.872435180E+02 -.872439343E+02 -.872444461E+02 -.872450524E+02 -.872457518E+02 -.872465430E+02 -.872474244E+02 -.872483943E+02 -.872494509E+02 -.872505923E+02 -.872518163E+02 -.872531207E+02 -.872545033E+02 -.872559615E+02 -.872574928E+02 -.872590948E+02 -.872607648E+02 -.872625000E+02 -.872642977E+02 -.872661552E+02 -.872680696E+02 -.872700380E+02 -.872720575E+02 -.872741251E+02 -.872762376E+02 -.872783919E+02 -.872805847E+02 -.872828125E+02 -.872850714E+02 -.872873576E+02 -.872896664E+02 -.872919928E+02 -.872943309E+02 -.872966740E+02 -.872990138E+02 -.873013404E+02 -.873036419E+02 -.873059030E+02 -.873081050E+02 -.873102239E+02 -.873122296E+02 -.873140833E+02 -.873157355E+02 -.873171227E+02 -.873181632E+02 -.873187514E+02 -.873187514E+02
 -.873162204E+02 -.873162204E+02 -.873155081E+02 -.873142414E+02 -.873125474E+02 -.873105250E+02 -.873082525E+02 -.873057917E+02 -.873031916E+02 -.873004909E+02 -.872977200E+02 -.872949024E+02 -.872920567E+02 -.872891975E+02 -.872863363E+02 -.872834826E+02 -.872806445E+02 -.872778291E+02 -.872750426E+02 -.872722911E+02 -.872695798E+02 -.872669140E+02 -.872642980E+02 -.872617362E+02 -.872592323E+02 -.872567897E+02 -.872544121E+02 -.872521028E+02 -.872498653E+02 -.872477031E+02 -.872456199E+02 -.872436192E+02 -.872417045E+02 -.872398790E+02 -.872381456E+02 -.872365073E+02 -.872349667E+02 -.872335265E+02 -.872321892E+02 -.872309572E+02 -.872298330E+02 -.872288186E+02 -.872279161E+02 -.872271272E+02 -.872264533E+02 -.872258957E+02 -.872254552E+02 -.872251327E+02 -.872249287E+02 -.872248436E+02 -.872248775E+02 -.872250303E+02 -.872253016E+02 -.872256909E+02 -.872261971E+02 -.872268193E+02 -.872275561E+02 -.872284058E+02 -.872293669E+02 -.872304372E+02 -.872316149E+02 -.872328974E+02 -.872342824E+02 -.872357673E+02 -.872373493E+02 -.872390255E+02 -.872407928E+02 -.872426483E+02 -.872445887E+02 -.872466107E+02 -.872487111E+02 -.872508865E+02 -.872531333E+02 -.872554482E+02 -.872578275E+02 -.872602677E+02 -.872627651E+02 -.872653160E+02 -.872679165E+02 -.872705625E+02 -.872732498E+02 -.872759740E+02 -.872787301E+02 -.872815128E+02 -.872843159E+02 -.872871324E+02 -.872899543E+02 -.872927717E+02 -.872955728E+02 -.872983431E+02 -.873010646E+02 -.873037147E+02 -.873062647E+02 -.873086783E+02 -.873109090E+02 -.873128975E+02 -.873145671E+02 -.873158195E+02 -.873165276E+02 -.873165276E+02
 -.873138492E+02 -.873138492E+02 -.873130124E+02 -.873115252E+02 -.873095356E+02 -.873071597E+02 -.873044903E+02 -.873016007E+02 -.872985486E+02 -.872953789E+02 -.872921263E+02 -.872888177E+02 -.872854742E+02 -.872821126E+02 -.872787466E+02 -.872753881E+02 -.872720469E+02 -.872687318E+02 -.872654507E+02 -.872622102E+02 -.872590163E+02 -.872558747E+02 -.872527904E+02 -.872497681E+02 -.872468124E+02 -.872439278E+02 -.872411187E+02 -.872383895E+02 -.872357445E+02 -.872331881E+02 -.872307243E+02 -.872283574E+02 -.872260913E+02 -.872239297E+02 -.872218764E+02 -.872199350E+02 -.872181088E+02 -.872164013E+02 -.872148155E+02 -.872133546E+02 -.872120213E+02 -.872108182E+02 -.872097477E+02 -.872088117E+02 -.872080121E+02 -.872073504E+02 -.872068279E+02 -.872064456E+02 -.872062041E+02 -.872061039E+02 -.872061452E+02 -.872063277E+02 -.872066511E+02 -.872071144E+02 -.872077167E+02 -.872084565E+02 -.872093323E+02 -.872103421E+02 -.872114839E+02 -.872127552E+02 -.872141534E+02 -.872156758E+02 -.872173193E+02 -.872190807E+02 -.872209565E+02 -.872229434E+02 -.872250376E+02 -.872272354E+02 -.872295328E+02 -.872319260E+02 -.872344109E+02 -.872369834E+02 -.872396393E+02 -.872423745E+02 -.872451847E+02 -.872480655E+02 -.872510126E+02 -.872540215E+02 -.872570876E+02 -.872602061E+02 -.872633720E+02 -.872665801E+02 -.872698245E+02 -.872730989E+02 -.872763962E+02 -.872797082E+02 -.872830254E+02 -.872863363E+02 -.872896272E+02 -.872928810E+02 -.872960768E+02 -.872991881E+02 -.873021814E+02 -.873050142E+02 -.873076321E+02 -.873099654E+02 -.873119245E+02 -.873133941E+02 -.873142250E+02 -.873142250E+02
 -.873114159E+02 -.873114159E+02 -.873104499E+02 -.873087347E+02 -.873064403E+02 -.873037012E+02 -.873006250E+02 -.872972962E+02 -.872937807E+02 -.872901294E+02 -.872863811E+02 -.872825663E+02 -.872787086E+02 -.872748277E+02 -.872709397E+02 -.872670588E+02 -.872631969E+02 -.872593644E+02 -.872555702E+02 -.872518217E+02 -.872481256E+02 -.872444880E+02 -.872409146E+02 -.872374110E+02 -.872339827E+02 -.872306353E+02 -.872273741E+02 -.872242045E+02 -.872211317E+02 -.872181607E+02 -.872152962E+02 -.872125431E+02 -.872099059E+02 -.872073892E+02 -.872049976E+02 -.872027354E+02 -.872006069E+02 -.871986163E+02 -.871967672E+02 -.871950634E+02 -.871935082E+02 -.871921046E+02 -.871908554E+02 -.871897631E+02 -.871888299E+02 -.871880577E+02 -.871874482E+02 -.871870024E+02 -.871867214E+02 -.871866056E+02 -.871866551E+02 -.871868698E+02 -.871872489E+02 -.871877916E+02 -.871884966E+02 -.871893621E+02 -.871903864E+02 -.871915670E+02 -.871929014E+02 -.871943867E+02 -.871960198E+02 -.871977972E+02 -.871997152E+02 -.872017700E+02 -.872039575E+02 -.872062734E+02 -.872087134E+02 -.872112730E+02 -.872139474E+02 -.872167319E+02 -.872196218E+02 -.872226120E+02 -.872256978E+02 -.872288740E+02 -.872321355E+02 -.872354774E+02 -.872388945E+02 -.872423814E+02 -.872459328E+02 -.872495431E+02 -.872532066E+02 -.872569170E+02 -.872606676E+02 -.872644513E+02 -.872682597E+02 -.872720835E+02 -.872759118E+02 -.872797313E+02 -.872835265E+02 -.872872777E+02 -.872909608E+02 -.872945456E+02 -.872979936E+02 -.873012560E+02 -.873042705E+02 -.873069568E+02 -.873092122E+02 -.873109037E+02 -.873118601E+02 -.873118601E+02
 -.873089292E+02 -.873089292E+02 -.873078298E+02 -.873058789E+02 -.873032706E+02 -.873001588E+02 -.872966656E+02 -.872928864E+02 -.872888950E+02 -.872847480E+02 -.872804888E+02 -.872761511E+02 -.872717622E+02 -.872673443E+02 -.872629165E+02 -.872584951E+02 -.872540939E+02 -.872497248E+02 -.872453974E+02 -.872411202E+02 -.872369004E+02 -.872327447E+02 -.872286597E+02 -.872246521E+02 -.872207284E+02 -.872168953E+02 -.872131592E+02 -.872095264E+02 -.872060029E+02 -.872025943E+02 -.871993062E+02 -.871961442E+02 -.871931138E+02 -.871902204E+02 -.871874696E+02 -.871848666E+02 -.871824167E+02 -.871801247E+02 -.871779952E+02 -.871760325E+02 -.871742404E+02 -.871726227E+02 -.871711827E+02 -.871699234E+02 -.871688476E+02 -.871679575E+02 -.871672551E+02 -.871667419E+02 -.871664189E+02 -.871662868E+02 -.871663456E+02 -.871665950E+02 -.871670344E+02 -.871676626E+02 -.871684780E+02 -.871694787E+02 -.871706624E+02 -.871720262E+02 -.871735671E+02 -.871752816E+02 -.871771658E+02 -.871792157E+02 -.871814267E+02 -.871837944E+02 -.871863138E+02 -.871889799E+02 -.871917873E+02 -.871947307E+02 -.871978047E+02 -.872010034E+02 -.872043213E+02 -.872077524E+02 -.872112910E+02 -.872149313E+02 -.872186672E+02 -.872224927E+02 -.872264020E+02 -.872303889E+02 -.872344471E+02 -.872385702E+02 -.872427515E+02 -.872469840E+02 -.872512602E+02 -.872555716E+02 -.872599090E+02 -.872642618E+02 -.872686175E+02 -.872729615E+02 -.872772758E+02 -.872815385E+02 -.872857224E+02 -.872897932E+02 -.872937076E+02 -.872974103E+02 -.873008307E+02 -.873038784E+02 -.873064365E+02 -.873083550E+02 -.873094396E+02 -.873094396E+02
 -.873063916E+02 -.873063916E+02 -.873051544E+02 -.873029605E+02 -.873000296E+02 -.872965352E+02 -.872926140E+02 -.872883718E+02 -.872838904E+02 -.872792320E+02 -.872744449E+02 -.872695667E+02 -.872646282E+02 -.872596548E+02 -.872546681E+02 -.872496866E+02 -.872447259E+02 -.872397989E+02 -.872349162E+02 -.872300870E+02 -.872253193E+02 -.872206209E+02 -.872159993E+02 -.872114623E+02 -.872070176E+02 -.872026729E+02 -.871984358E+02 -.871943135E+02 -.871903126E+02 -.871864399E+02 -.871827017E+02 -.871791047E+02 -.871756554E+02 -.871723603E+02 -.871692260E+02 -.871662590E+02 -.871634652E+02 -.871608506E+02 -.871584204E+02 -.871561798E+02 -.871541334E+02 -.871522856E+02 -.871506404E+02 -.871492016E+02 -.871479724E+02 -.871469556E+02 -.871461536E+02 -.871455681E+02 -.871452003E+02 -.871450510E+02 -.871451202E+02 -.871454077E+02 -.871459126E+02 -.871466336E+02 -.871475687E+02 -.871487157E+02 -.871500717E+02 -.871516334E+02 -.871533971E+02 -.871553585E+02 -.871575131E+02 -.871598560E+02 -.871623819E+02 -.871650852E+02 -.871679603E+02 -.871710010E+02 -.871742011E+02 -.871775542E+02 -.871810537E+02 -.871846931E+02 -.871884655E+02 -.871923642E+02 -.871963823E+02 -.872005129E+02 -.872047491E+02 -.872090841E+02 -.872135109E+02 -.872180223E+02 -.872226114E+02 -.872272707E+02 -.872319927E+02 -.872367693E+02 -.872415920E+02 -.872464515E+02 -.872513374E+02 -.872562377E+02 -.872611387E+02 -.872660239E+02 -.872708733E+02 -.872756626E+02 -.872803614E+02 -.872849314E+02 -.872893242E+02 -.872934782E+02 -.872973145E+02 -.873007319E+02 -.873035999E+02 -.873057504E+02 -.873069660E+02 -.873069660E+02
 -.873038001E+02 -.873038001E+02 -.873024213E+02 -.872999778E+02 -.872967158E+02 -.872928288E+02 -.872884675E+02 -.872837486E+02 -.872787616E+02 -.872735751E+02 -.872682422E+02 -.872628050E+02 -.872572978E+02 -.872517492E+02 -.872461833E+02 -.872406204E+02 -.872350776E+02 -.872295689E+02 -.872241059E+02 -.872186987E+02 -.872133563E+02 -.872080874E+02 -.872029010E+02 -.871978058E+02 -.871928109E+02 -.871879250E+02 -.871831567E+02 -.871785142E+02 -.871740052E+02 -.871696374E+02 -.871654184E+02 -.871613560E+02 -.871574579E+02 -.871537319E+02 -.871501858E+02 -.871468271E+02 -.871436631E+02 -.871407005E+02 -.871379458E+02 -.871354048E+02 -.871330833E+02 -.871309864E+02 -.871291192E+02 -.871274860E+02 -.871260907E+02 -.871249368E+02 -.871240270E+02 -.871233633E+02 -.871229474E+02 -.871227799E+02 -.871228610E+02 -.871231905E+02 -.871237672E+02 -.871245896E+02 -.871256554E+02 -.871269619E+02 -.871285057E+02 -.871302827E+02 -.871322884E+02 -.871345179E+02 -.871369657E+02 -.871396259E+02 -.871424923E+02 -.871455582E+02 -.871488168E+02 -.871522610E+02 -.871558834E+02 -.871596763E+02 -.871636320E+02 -.871677428E+02 -.871720007E+02 -.871763977E+02 -.871809259E+02 -.871855773E+02 -.871903439E+02 -.871952177E+02 -.872001908E+02 -.872052549E+02 -.872104021E+02 -.872156240E+02 -.872209121E+02 -.872262573E+02 -.872316501E+02 -.872370801E+02 -.872425358E+02 -.872480041E+02 -.872534696E+02 -.872589142E+02 -.872643159E+02 -.872696478E+02 -.872748763E+02 -.872799593E+02 -.872848433E+02 -.872894601E+02 -.872937225E+02 -.872975184E+02 -.873007034E+02 -.873030910E+02 -.873044405E+02 -.873044405E+02
 -.873011499E+02 -.873011499E+02 -.872996260E+02 -.872969271E+02 -.872933260E+02 -.872890360E+02 -.872842224E+02 -.872790123E+02 -.872735037E+02 -.872677717E+02 -.872618749E+02 -.872558597E+02 -.872497640E+02 -.872436194E+02 -.872374522E+02 -.872312846E+02 -.872251348E+02 -.872190179E+02 -.872129468E+02 -.872069324E+02 -.872009850E+02 -.871951147E+02 -.871893315E+02 -.871836454E+02 -.871780668E+02 -.871726055E+02 -.871672712E+02 -.871620730E+02 -.871570201E+02 -.871521214E+02 -.871473858E+02 -.871428225E+02 -.871384406E+02 -.871342494E+02 -.871302581E+02 -.871264754E+02 -.871229098E+02 -.871195693E+02 -.871164615E+02 -.871135936E+02 -.871109723E+02 -.871086040E+02 -.871064945E+02 -.871046492E+02 -.871030727E+02 -.871017692E+02 -.871007418E+02 -.870999931E+02 -.870995247E+02 -.870993379E+02 -.870994327E+02 -.870998087E+02 -.871004648E+02 -.871013990E+02 -.871026087E+02 -.871040905E+02 -.871058403E+02 -.871078533E+02 -.871101241E+02 -.871126468E+02 -.871154148E+02 -.871184211E+02 -.871216584E+02 -.871251187E+02 -.871287940E+02 -.871326756E+02 -.871367550E+02 -.871410230E+02 -.871454707E+02 -.871500889E+02 -.871548683E+02 -.871597995E+02 -.871648734E+02 -.871700807E+02 -.871754121E+02 -.871808585E+02 -.871864107E+02 -.871920595E+02 -.871977957E+02 -.872036099E+02 -.872094926E+02 -.872154337E+02 -.872214227E+02 -.872274481E+02 -.872334971E+02 -.872395554E+02 -.872456062E+02 -.872516297E+02 -.872576020E+02 -.872634934E+02 -.872692674E+02 -.872748778E+02 -.872802660E+02 -.872853574E+02 -.872900563E+02 -.872942396E+02 -.872977486E+02 -.873003786E+02 -.873018648E+02 -.873018648E+02
 -.872984369E+02 -.872984369E+02 -.872967651E+02 -.872938056E+02 -.872898580E+02 -.872851552E+02 -.872798769E+02 -.872741616E+02 -.872681157E+02 -.872618212E+02 -.872553422E+02 -.872487295E+02 -.872420246E+02 -.872352618E+02 -.872284694E+02 -.872216712E+02 -.872148868E+02 -.872081326E+02 -.872014223E+02 -.871947684E+02 -.871881824E+02 -.871816757E+02 -.871752596E+02 -.871689455E+02 -.871627449E+02 -.871566687E+02 -.871507280E+02 -.871449332E+02 -.871392950E+02 -.871338236E+02 -.871285297E+02 -.871234240E+02 -.871185174E+02 -.871138208E+02 -.871093447E+02 -.871050995E+02 -.871010952E+02 -.870973412E+02 -.870938467E+02 -.870906202E+02 -.870876699E+02 -.870850033E+02 -.870826276E+02 -.870805491E+02 -.870787733E+02 -.870773051E+02 -.870761484E+02 -.870753062E+02 -.870747807E+02 -.870745730E+02 -.870746835E+02 -.870751118E+02 -.870758563E+02 -.870769147E+02 -.870782839E+02 -.870799598E+02 -.870819375E+02 -.870842112E+02 -.870867744E+02 -.870896201E+02 -.870927405E+02 -.870961273E+02 -.870997715E+02 -.871036639E+02 -.871077947E+02 -.871121539E+02 -.871167311E+02 -.871215159E+02 -.871264974E+02 -.871316650E+02 -.871370078E+02 -.871425149E+02 -.871481757E+02 -.871539793E+02 -.871599152E+02 -.871659728E+02 -.871721416E+02 -.871784113E+02 -.871847715E+02 -.871912115E+02 -.871977208E+02 -.872042883E+02 -.872109023E+02 -.872175501E+02 -.872242180E+02 -.872308903E+02 -.872375488E+02 -.872441720E+02 -.872507339E+02 -.872572026E+02 -.872635382E+02 -.872696907E+02 -.872755965E+02 -.872811743E+02 -.872863199E+02 -.872908992E+02 -.872947393E+02 -.872976168E+02 -.872992425E+02 -.872992425E+02
 -.872956616E+02 -.872956616E+02 -.872938398E+02 -.872906153E+02 -.872863144E+02 -.872811894E+02 -.872754351E+02 -.872692011E+02 -.872626028E+02 -.872557291E+02 -.872486495E+02 -.872414194E+02 -.872340836E+02 -.872266787E+02 -.872192352E+02 -.872117784E+02 -.872043293E+02 -.871969054E+02 -.871895220E+02 -.871821927E+02 -.871749306E+02 -.871677483E+02 -.871606585E+02 -.871536739E+02 -.871468072E+02 -.871400709E+02 -.871334774E+02 -.871270386E+02 -.871207669E+02 -.871146744E+02 -.871087737E+02 -.871030772E+02 -.870975977E+02 -.870923480E+02 -.870873405E+02 -.870825873E+02 -.870781003E+02 -.870738907E+02 -.870699694E+02 -.870663468E+02 -.870630325E+02 -.870600358E+02 -.870573650E+02 -.870550279E+02 -.870530311E+02 -.870513803E+02 -.870500802E+02 -.870491345E+02 -.870485458E+02 -.870483156E+02 -.870484443E+02 -.870489314E+02 -.870497751E+02 -.870509727E+02 -.870525201E+02 -.870544127E+02 -.870566443E+02 -.870592082E+02 -.870620966E+02 -.870653010E+02 -.870688121E+02 -.870726199E+02 -.870767139E+02 -.870810829E+02 -.870857154E+02 -.870905994E+02 -.870957228E+02 -.871010730E+02 -.871066375E+02 -.871124036E+02 -.871183586E+02 -.871244901E+02 -.871307853E+02 -.871372320E+02 -.871438178E+02 -.871505309E+02 -.871573591E+02 -.871642908E+02 -.871713142E+02 -.871784176E+02 -.871855892E+02 -.871928166E+02 -.872000872E+02 -.872073872E+02 -.872147016E+02 -.872220136E+02 -.872293034E+02 -.872365481E+02 -.872437196E+02 -.872507836E+02 -.872576972E+02 -.872644066E+02 -.872708429E+02 -.872769185E+02 -.872825207E+02 -.872875044E+02 -.872916821E+02 -.872948116E+02 -.872965793E+02 -.872965793E+02
 -.872928303E+02 -.872928303E+02 -.872908569E+02 -.872873639E+02 -.872827039E+02 -.872771487E+02 -.872709078E+02 -.872641427E+02 -.872569775E+02 -.872495082E+02 -.872418098E+02 -.872339418E+02 -.872259521E+02 -.872178799E+02 -.872097576E+02 -.872016120E+02 -.871934655E+02 -.871853370E+02 -.871772431E+02 -.871691989E+02 -.871612189E+02 -.871533170E+02 -.871455073E+02 -.871378039E+02 -.871302210E+02 -.871227726E+02 -.871154727E+02 -.871083352E+02 -.871013743E+02 -.870946043E+02 -.870880399E+02 -.870816957E+02 -.870755867E+02 -.870697278E+02 -.870641336E+02 -.870588185E+02 -.870537965E+02 -.870490812E+02 -.870446854E+02 -.870406217E+02 -.870369017E+02 -.870335366E+02 -.870305363E+02 -.870279101E+02 -.870256660E+02 -.870238109E+02 -.870223505E+02 -.870212892E+02 -.870206303E+02 -.870203755E+02 -.870205254E+02 -.870210794E+02 -.870220352E+02 -.870233896E+02 -.870251379E+02 -.870272740E+02 -.870297910E+02 -.870326804E+02 -.870359332E+02 -.870395389E+02 -.870434864E+02 -.870477638E+02 -.870523584E+02 -.870572570E+02 -.870624458E+02 -.870679105E+02 -.870736368E+02 -.870796099E+02 -.870858148E+02 -.870922369E+02 -.870988612E+02 -.871056731E+02 -.871126580E+02 -.871198016E+02 -.871270897E+02 -.871345087E+02 -.871420449E+02 -.871496851E+02 -.871574160E+02 -.871652247E+02 -.871730980E+02 -.871810225E+02 -.871889843E+02 -.871969685E+02 -.872049591E+02 -.872129378E+02 -.872208839E+02 -.872287725E+02 -.872365739E+02 -.872442514E+02 -.872517592E+02 -.872590396E+02 -.872660189E+02 -.872726030E+02 -.872786708E+02 -.872840660E+02 -.872885870E+02 -.872919725E+02 -.872938843E+02 -.872938843E+02
 -.872899571E+02 -.872899571E+02 -.872878310E+02 -.872840672E+02 -.872790432E+02 -.872730506E+02 -.872663140E+02 -.872590063E+02 -.872512607E+02 -.872431799E+02 -.872348444E+02 -.872263176E+02 -.872176505E+02 -.872088848E+02 -.872000545E+02 -.871911881E+02 -.871823092E+02 -.871734383E+02 -.871645933E+02 -.871557907E+02 -.871470462E+02 -.871383753E+02 -.871297936E+02 -.871213166E+02 -.871129601E+02 -.871047399E+02 -.870966720E+02 -.870887724E+02 -.870810576E+02 -.870735444E+02 -.870662498E+02 -.870591911E+02 -.870523857E+02 -.870458512E+02 -.870396049E+02 -.870336639E+02 -.870280447E+02 -.870227637E+02 -.870178365E+02 -.870132779E+02 -.870091022E+02 -.870053226E+02 -.870019513E+02 -.869989993E+02 -.869964763E+02 -.869943908E+02 -.869927495E+02 -.869915581E+02 -.869908202E+02 -.869905383E+02 -.869907130E+02 -.869913434E+02 -.869924271E+02 -.869939598E+02 -.869959359E+02 -.869983482E+02 -.870011881E+02 -.870044457E+02 -.870081097E+02 -.870121677E+02 -.870166064E+02 -.870214113E+02 -.870265673E+02 -.870320585E+02 -.870378684E+02 -.870439801E+02 -.870503765E+02 -.870570399E+02 -.870639531E+02 -.870710984E+02 -.870784585E+02 -.870860161E+02 -.870937545E+02 -.871016570E+02 -.871097075E+02 -.871178901E+02 -.871261894E+02 -.871345906E+02 -.871430787E+02 -.871516394E+02 -.871602581E+02 -.871689203E+02 -.871776108E+02 -.871863138E+02 -.871950119E+02 -.872036860E+02 -.872123138E+02 -.872208693E+02 -.872293208E+02 -.872376295E+02 -.872457468E+02 -.872536113E+02 -.872611447E+02 -.872682465E+02 -.872747873E+02 -.872806001E+02 -.872854687E+02 -.872891131E+02 -.872911706E+02 -.872911706E+02
 -.872870634E+02 -.872870634E+02 -.872847843E+02 -.872807475E+02 -.872753559E+02 -.872689203E+02 -.872616802E+02 -.872538199E+02 -.872454815E+02 -.872367745E+02 -.872277842E+02 -.872185782E+02 -.872092102E+02 -.871997242E+02 -.871901559E+02 -.871805352E+02 -.871708871E+02 -.871612332E+02 -.871515929E+02 -.871419839E+02 -.871324234E+02 -.871229283E+02 -.871135158E+02 -.871042030E+02 -.870950075E+02 -.870859472E+02 -.870770402E+02 -.870683053E+02 -.870597614E+02 -.870514281E+02 -.870433252E+02 -.870354732E+02 -.870278926E+02 -.870206039E+02 -.870136277E+02 -.870069844E+02 -.870006939E+02 -.869947756E+02 -.869892485E+02 -.869841304E+02 -.869794386E+02 -.869751890E+02 -.869713964E+02 -.869680742E+02 -.869652341E+02 -.869628864E+02 -.869610395E+02 -.869597001E+02 -.869588728E+02 -.869585606E+02 -.869587644E+02 -.869594829E+02 -.869607131E+02 -.869624500E+02 -.869646868E+02 -.869674145E+02 -.869706230E+02 -.869742999E+02 -.869784318E+02 -.869830036E+02 -.869879991E+02 -.869934010E+02 -.869991910E+02 -.870053500E+02 -.870118583E+02 -.870186957E+02 -.870258416E+02 -.870332754E+02 -.870409763E+02 -.870489237E+02 -.870570972E+02 -.870654767E+02 -.870740426E+02 -.870827757E+02 -.870916573E+02 -.871006694E+02 -.871097945E+02 -.871190157E+02 -.871283166E+02 -.871376812E+02 -.871470934E+02 -.871565376E+02 -.871659974E+02 -.871754558E+02 -.871848946E+02 -.871942934E+02 -.872036290E+02 -.872128739E+02 -.872219950E+02 -.872309515E+02 -.872396922E+02 -.872481522E+02 -.872562487E+02 -.872638753E+02 -.872708944E+02 -.872771286E+02 -.872823474E+02 -.872862523E+02 -.872884561E+02 -.872884561E+02
 -.872841768E+02 -.872841768E+02 -.872817445E+02 -.872774340E+02 -.872716726E+02 -.872647902E+02 -.872570410E+02 -.872486204E+02 -.872396790E+02 -.872303328E+02 -.872206720E+02 -.872107677E+02 -.872006763E+02 -.871904437E+02 -.871801072E+02 -.871696977E+02 -.871592415E+02 -.871487615E+02 -.871382780E+02 -.871278102E+02 -.871173766E+02 -.871069958E+02 -.870966863E+02 -.870864672E+02 -.870763582E+02 -.870663795E+02 -.870565518E+02 -.870468965E+02 -.870374358E+02 -.870281924E+02 -.870191897E+02 -.870104515E+02 -.870020020E+02 -.869938657E+02 -.869860671E+02 -.869786303E+02 -.869715795E+02 -.869649380E+02 -.869587285E+02 -.869529729E+02 -.869476920E+02 -.869429052E+02 -.869386303E+02 -.869348838E+02 -.869316801E+02 -.869290316E+02 -.869269487E+02 -.869254396E+02 -.869245102E+02 -.869241638E+02 -.869244016E+02 -.869252223E+02 -.869266220E+02 -.869285947E+02 -.869311319E+02 -.869342229E+02 -.869378550E+02 -.869420134E+02 -.869466816E+02 -.869518414E+02 -.869574730E+02 -.869635555E+02 -.869700667E+02 -.869769836E+02 -.869842825E+02 -.869919393E+02 -.869999292E+02 -.870082278E+02 -.870168104E+02 -.870256527E+02 -.870347306E+02 -.870440206E+02 -.870534998E+02 -.870631460E+02 -.870729378E+02 -.870828545E+02 -.870928764E+02 -.871029844E+02 -.871131601E+02 -.871233860E+02 -.871336445E+02 -.871439186E+02 -.871541910E+02 -.871644436E+02 -.871746572E+02 -.871848107E+02 -.871948797E+02 -.872048359E+02 -.872146447E+02 -.872242636E+02 -.872336391E+02 -.872427033E+02 -.872513692E+02 -.872595245E+02 -.872670244E+02 -.872736807E+02 -.872792498E+02 -.872834148E+02 -.872857645E+02 -.872857645E+02
 -.872813305E+02 -.872813305E+02 -.872787457E+02 -.872741621E+02 -.872680312E+02 -.872607013E+02 -.872524407E+02 -.872434556E+02 -.872339046E+02 -.872239096E+02 -.872135654E+02 -.872029463E+02 -.871921110E+02 -.871811068E+02 -.871699721E+02 -.871587390E+02 -.871474345E+02 -.871360825E+02 -.871247046E+02 -.871133210E+02 -.871019516E+02 -.870906164E+02 -.870793359E+02 -.870681310E+02 -.870570236E+02 -.870460366E+02 -.870351937E+02 -.870245196E+02 -.870140398E+02 -.870037809E+02 -.869937703E+02 -.869840360E+02 -.869746067E+02 -.869655115E+02 -.869567796E+02 -.869484401E+02 -.869405219E+02 -.869330533E+02 -.869260618E+02 -.869195742E+02 -.869136154E+02 -.869082094E+02 -.869033780E+02 -.868991413E+02 -.868955170E+02 -.868925204E+02 -.868901644E+02 -.868884591E+02 -.868874115E+02 -.868870262E+02 -.868873043E+02 -.868882443E+02 -.868898415E+02 -.868920884E+02 -.868949746E+02 -.868984871E+02 -.869026101E+02 -.869073257E+02 -.869126135E+02 -.869184512E+02 -.869248149E+02 -.869316789E+02 -.869390164E+02 -.869467995E+02 -.869549997E+02 -.869635878E+02 -.869725344E+02 -.869818099E+02 -.869913853E+02 -.870012316E+02 -.870113205E+02 -.870216244E+02 -.870321166E+02 -.870427714E+02 -.870535642E+02 -.870644713E+02 -.870754703E+02 -.870865399E+02 -.870976596E+02 -.871088101E+02 -.871199724E+02 -.871311282E+02 -.871422591E+02 -.871533462E+02 -.871643696E+02 -.871753073E+02 -.871861346E+02 -.871968220E+02 -.872073341E+02 -.872176271E+02 -.872276454E+02 -.872373186E+02 -.872465559E+02 -.872552400E+02 -.872632187E+02 -.872702946E+02 -.872762106E+02 -.872806327E+02 -.872831262E+02 -.872831262E+02
 -.872785640E+02 -.872785640E+02 -.872758287E+02 -.872709752E+02 -.872644785E+02 -.872567048E+02 -.872479354E+02 -.872383867E+02 -.872282245E+02 -.872175762E+02 -.872065405E+02 -.871951940E+02 -.871835973E+02 -.871717987E+02 -.871598374E+02 -.871477459E+02 -.871355521E+02 -.871232805E+02 -.871109535E+02 -.870985925E+02 -.870862186E+02 -.870738533E+02 -.870615188E+02 -.870492382E+02 -.870370359E+02 -.870249378E+02 -.870129707E+02 -.870011631E+02 -.869895447E+02 -.869781464E+02 -.869670004E+02 -.869561397E+02 -.869455985E+02 -.869354113E+02 -.869256132E+02 -.869162393E+02 -.869073244E+02 -.868989029E+02 -.868910085E+02 -.868836734E+02 -.868769285E+02 -.868708031E+02 -.868653242E+02 -.868605163E+02 -.868564014E+02 -.868529986E+02 -.868503236E+02 -.868483891E+02 -.868472039E+02 -.868467734E+02 -.868470994E+02 -.868481798E+02 -.868500088E+02 -.868525772E+02 -.868558722E+02 -.868598776E+02 -.868645740E+02 -.868699392E+02 -.868759482E+02 -.868825736E+02 -.868897860E+02 -.868975541E+02 -.869058452E+02 -.869146254E+02 -.869238599E+02 -.869335137E+02 -.869435513E+02 -.869539375E+02 -.869646373E+02 -.869756165E+02 -.869868416E+02 -.869982803E+02 -.870099014E+02 -.870216751E+02 -.870335729E+02 -.870455681E+02 -.870576352E+02 -.870697502E+02 -.870818907E+02 -.870940353E+02 -.871061638E+02 -.871182564E+02 -.871302940E+02 -.871422570E+02 -.871541250E+02 -.871658756E+02 -.871774836E+02 -.871889194E+02 -.872001468E+02 -.872111210E+02 -.872217855E+02 -.872320673E+02 -.872418728E+02 -.872510801E+02 -.872595307E+02 -.872670182E+02 -.872732736E+02 -.872779465E+02 -.872805801E+02 -.872805801E+02
 -.872759244E+02 -.872759244E+02 -.872730426E+02 -.872679263E+02 -.872610728E+02 -.872528649E+02 -.872435961E+02 -.872334916E+02 -.872227237E+02 -.872114243E+02 -.871996949E+02 -.871876141E+02 -.871752432E+02 -.871626311E+02 -.871498172E+02 -.871368342E+02 -.871237102E+02 -.871104700E+02 -.870971366E+02 -.870837323E+02 -.870702792E+02 -.870568002E+02 -.870433192E+02 -.870298617E+02 -.870164548E+02 -.870031275E+02 -.869899104E+02 -.869768362E+02 -.869639393E+02 -.869512558E+02 -.869388235E+02 -.869266816E+02 -.869148705E+02 -.869034318E+02 -.868924074E+02 -.868818398E+02 -.868717714E+02 -.868622440E+02 -.868532986E+02 -.868449750E+02 -.868373112E+02 -.868303432E+02 -.868241044E+02 -.868186253E+02 -.868139334E+02 -.868100521E+02 -.868070014E+02 -.868047968E+02 -.868034495E+02 -.868029663E+02 -.868033493E+02 -.868045961E+02 -.868066994E+02 -.868096478E+02 -.868134253E+02 -.868180117E+02 -.868233830E+02 -.868295117E+02 -.868363667E+02 -.868439144E+02 -.868521183E+02 -.868609399E+02 -.868703393E+02 -.868802750E+02 -.868907048E+02 -.869015859E+02 -.869128758E+02 -.869245320E+02 -.869365128E+02 -.869487773E+02 -.869612861E+02 -.869740010E+02 -.869868858E+02 -.869999057E+02 -.870130282E+02 -.870262226E+02 -.870394604E+02 -.870527147E+02 -.870659607E+02 -.870791754E+02 -.870923369E+02 -.871054247E+02 -.871184188E+02 -.871312992E+02 -.871440453E+02 -.871566350E+02 -.871690429E+02 -.871812396E+02 -.871931891E+02 -.872048461E+02 -.872161533E+02 -.872270367E+02 -.872374000E+02 -.872471179E+02 -.872560265E+02 -.872639116E+02 -.872704935E+02 -.872754067E+02 -.872781742E+02 -.872781742E+02
 -.872734685E+02 -.872734685E+02 -.872704473E+02 -.872650806E+02 -.872578863E+02 -.872492619E+02 -.872395118E+02 -.872288686E+02 -.872175095E+02 -.872055699E+02 -.871931530E+02 -.871803382E+02 -.871671869E+02 -.871537476E+02 -.871400594E+02 -.871261546E+02 -.871120609E+02 -.870978030E+02 -.870834042E+02 -.870688868E+02 -.870542740E+02 -.870395897E+02 -.870248596E+02 -.870101115E+02 -.869953753E+02 -.869806836E+02 -.869660712E+02 -.869515754E+02 -.869372362E+02 -.869230957E+02 -.869091983E+02 -.868955905E+02 -.868823205E+02 -.868694381E+02 -.868569939E+02 -.868450395E+02 -.868336264E+02 -.868228058E+02 -.868126281E+02 -.868031423E+02 -.867943955E+02 -.867864324E+02 -.867792945E+02 -.867730201E+02 -.867676432E+02 -.867631936E+02 -.867596961E+02 -.867571703E+02 -.867556303E+02 -.867550847E+02 -.867555362E+02 -.867569816E+02 -.867594121E+02 -.867628132E+02 -.867671648E+02 -.867724418E+02 -.867786140E+02 -.867856471E+02 -.867935025E+02 -.868021380E+02 -.868115088E+02 -.868215673E+02 -.868322640E+02 -.868435482E+02 -.868553682E+02 -.868676722E+02 -.868804083E+02 -.868935254E+02 -.869069736E+02 -.869207042E+02 -.869346703E+02 -.869488271E+02 -.869631322E+02 -.869775456E+02 -.869920297E+02 -.870065498E+02 -.870210735E+02 -.870355714E+02 -.870500162E+02 -.870643830E+02 -.870786489E+02 -.870927924E+02 -.871067933E+02 -.871206315E+02 -.871342869E+02 -.871477377E+02 -.871609596E+02 -.871739237E+02 -.871865946E+02 -.871989279E+02 -.872108662E+02 -.872223349E+02 -.872332368E+02 -.872434437E+02 -.872527879E+02 -.872610488E+02 -.872679375E+02 -.872730754E+02 -.872759676E+02 -.872759676E+02
 -.872712661E+02 -.872712661E+02 -.872681167E+02 -.872625188E+02 -.872550084E+02 -.872459955E+02 -.872357931E+02 -.872246395E+02 -.872127153E+02 -.872001576E+02 -.871870699E+02 -.871735312E+02 -.871596021E+02 -.871453298E+02 -.871307522E+02 -.871159004E+02 -.871008010E+02 -.870854779E+02 -.870699536E+02 -.870542505E+02 -.870383920E+02 -.870224029E+02 -.870063104E+02 -.869901444E+02 -.869739380E+02 -.869577274E+02 -.869415520E+02 -.869254545E+02 -.869094810E+02 -.868936807E+02 -.868781059E+02 -.868628116E+02 -.868478555E+02 -.868332974E+02 -.868191986E+02 -.868056217E+02 -.867926298E+02 -.867802859E+02 -.867686521E+02 -.867577892E+02 -.867477558E+02 -.867386077E+02 -.867303971E+02 -.867231719E+02 -.867169751E+02 -.867118442E+02 -.867078106E+02 -.867048992E+02 -.867031279E+02 -.867025075E+02 -.867030416E+02 -.867047262E+02 -.867075501E+02 -.867114950E+02 -.867165356E+02 -.867226400E+02 -.867297705E+02 -.867378836E+02 -.867469309E+02 -.867568600E+02 -.867676145E+02 -.867791354E+02 -.867913616E+02 -.868042304E+02 -.868176783E+02 -.868316419E+02 -.868460583E+02 -.868608657E+02 -.868760039E+02 -.868914149E+02 -.869070432E+02 -.869228361E+02 -.869387439E+02 -.869547205E+02 -.869707228E+02 -.869867115E+02 -.870026506E+02 -.870185074E+02 -.870342526E+02 -.870498595E+02 -.870653043E+02 -.870805653E+02 -.870956222E+02 -.871104559E+02 -.871250469E+02 -.871393750E+02 -.871534172E+02 -.871671463E+02 -.871805287E+02 -.871935212E+02 -.872060678E+02 -.872180946E+02 -.872295042E+02 -.872401676E+02 -.872499142E+02 -.872585193E+02 -.872656868E+02 -.872710276E+02 -.872740317E+02 -.872740317E+02
 -.872694022E+02 -.872694022E+02 -.872661407E+02 -.872603392E+02 -.872525482E+02 -.872431872E+02 -.872325752E+02 -.872209536E+02 -.872085046E+02 -.871953647E+02 -.871816366E+02 -.871673971E+02 -.871527048E+02 -.871376046E+02 -.871221320E+02 -.871063158E+02 -.870901805E+02 -.870737481E+02 -.870570398E+02 -.870400769E+02 -.870228824E+02 -.870054814E+02 -.869879023E+02 -.869701772E+02 -.869523418E+02 -.869344363E+02 -.869165050E+02 -.868985965E+02 -.868807638E+02 -.868630644E+02 -.868455595E+02 -.868283147E+02 -.868113988E+02 -.867948839E+02 -.867788444E+02 -.867633567E+02 -.867484981E+02 -.867343465E+02 -.867209790E+02 -.867084714E+02 -.866968971E+02 -.866863262E+02 -.866768246E+02 -.866684528E+02 -.866612656E+02 -.866553106E+02 -.866506277E+02 -.866472489E+02 -.866451971E+02 -.866444862E+02 -.866451206E+02 -.866470955E+02 -.866503966E+02 -.866550003E+02 -.866608747E+02 -.866679791E+02 -.866762655E+02 -.866856789E+02 -.866961582E+02 -.867076371E+02 -.867200451E+02 -.867333082E+02 -.867473503E+02 -.867620937E+02 -.867774601E+02 -.867933717E+02 -.868097517E+02 -.868265252E+02 -.868436199E+02 -.868609663E+02 -.868784985E+02 -.868961547E+02 -.869138771E+02 -.869316123E+02 -.869493113E+02 -.869669299E+02 -.869844282E+02 -.870017704E+02 -.870189253E+02 -.870358651E+02 -.870525654E+02 -.870690048E+02 -.870851640E+02 -.871010252E+02 -.871165711E+02 -.871317835E+02 -.871466421E+02 -.871611223E+02 -.871751933E+02 -.871888147E+02 -.872019328E+02 -.872144761E+02 -.872263485E+02 -.872374218E+02 -.872475248E+02 -.872564307E+02 -.872638388E+02 -.872693530E+02 -.872724519E+02 -.872724519E+02
 -.872679796E+02 -.872679796E+02 -.872646278E+02 -.872586603E+02 -.872506371E+02 -.872409835E+02 -.872300208E+02 -.872179911E+02 -.872050749E+02 -.871914064E+02 -.871770853E+02 -.871621848E+02 -.871467599E+02 -.871308516E+02 -.871144916E+02 -.870977050E+02 -.870805130E+02 -.870629342E+02 -.870449872E+02 -.870266912E+02 -.870080679E+02 -.869891419E+02 -.869699422E+02 -.869505021E+02 -.869308602E+02 -.869110604E+02 -.868911518E+02 -.868711896E+02 -.868512346E+02 -.868313534E+02 -.868116180E+02 -.867921061E+02 -.867729001E+02 -.867540868E+02 -.867357569E+02 -.867180037E+02 -.867009227E+02 -.866846103E+02 -.866691628E+02 -.866546753E+02 -.866412402E+02 -.866289463E+02 -.866178773E+02 -.866081106E+02 -.865997160E+02 -.865927547E+02 -.865872781E+02 -.865833273E+02 -.865809319E+02 -.865801100E+02 -.865808673E+02 -.865831976E+02 -.865870824E+02 -.865924917E+02 -.865993841E+02 -.866077075E+02 -.866174004E+02 -.866283926E+02 -.866406061E+02 -.866539569E+02 -.866683558E+02 -.866837097E+02 -.866999231E+02 -.867168992E+02 -.867345411E+02 -.867527528E+02 -.867714405E+02 -.867905131E+02 -.868098833E+02 -.868294682E+02 -.868491897E+02 -.868689751E+02 -.868887575E+02 -.869084754E+02 -.869280735E+02 -.869475025E+02 -.869667184E+02 -.869856832E+02 -.870043637E+02 -.870227319E+02 -.870407638E+02 -.870584391E+02 -.870757406E+02 -.870926530E+02 -.871091621E+02 -.871252533E+02 -.871409100E+02 -.871561119E+02 -.871708322E+02 -.871850348E+02 -.871986703E+02 -.872116708E+02 -.872239437E+02 -.872353635E+02 -.872457611E+02 -.872549100E+02 -.872625087E+02 -.872681575E+02 -.872713290E+02 -.872713290E+02
 -.872671206E+02 -.872671206E+02 -.872637070E+02 -.872576227E+02 -.872494311E+02 -.872395580E+02 -.872283234E+02 -.872159657E+02 -.872026614E+02 -.871885397E+02 -.871736948E+02 -.871581946E+02 -.871420882E+02 -.871254112E+02 -.871081896E+02 -.870904430E+02 -.870721871E+02 -.870534360E+02 -.870342036E+02 -.870145058E+02 -.869943616E+02 -.869737939E+02 -.869528309E+02 -.869315068E+02 -.869098618E+02 -.868879430E+02 -.868658048E+02 -.868435087E+02 -.868211241E+02 -.867987278E+02 -.867764043E+02 -.867542454E+02 -.867323497E+02 -.867108220E+02 -.866897726E+02 -.866693163E+02 -.866495710E+02 -.866306569E+02 -.866126948E+02 -.865958046E+02 -.865801037E+02 -.865657052E+02 -.865527164E+02 -.865412367E+02 -.865313563E+02 -.865231545E+02 -.865166979E+02 -.865120401E+02 -.865092196E+02 -.865082600E+02 -.865091689E+02 -.865119383E+02 -.865165442E+02 -.865229474E+02 -.865310943E+02 -.865409173E+02 -.865523370E+02 -.865652626E+02 -.865795943E+02 -.865952244E+02 -.866120392E+02 -.866299209E+02 -.866487490E+02 -.866684022E+02 -.866887598E+02 -.867097033E+02 -.867311174E+02 -.867528913E+02 -.867749197E+02 -.867971036E+02 -.868193505E+02 -.868415755E+02 -.868637010E+02 -.868856574E+02 -.869073824E+02 -.869288216E+02 -.869499279E+02 -.869706610E+02 -.869909874E+02 -.870108794E+02 -.870303148E+02 -.870492760E+02 -.870677492E+02 -.870857231E+02 -.871031883E+02 -.871201352E+02 -.871365529E+02 -.871524269E+02 -.871677364E+02 -.871824512E+02 -.871965279E+02 -.872099046E+02 -.872224945E+02 -.872341772E+02 -.872447884E+02 -.872541057E+02 -.872618304E+02 -.872675645E+02 -.872707800E+02 -.872707800E+02
 -.872669685E+02 -.872669685E+02 -.872635290E+02 -.872573903E+02 -.872491117E+02 -.872391133E+02 -.872277083E+02 -.872151279E+02 -.872015407E+02 -.871870679E+02 -.871717956E+02 -.871557840E+02 -.871390740E+02 -.871216934E+02 -.871036601E+02 -.870849859E+02 -.870656790E+02 -.870457465E+02 -.870251960E+02 -.870040378E+02 -.869822861E+02 -.869599605E+02 -.869370869E+02 -.869136981E+02 -.868898352E+02 -.868655477E+02 -.868408940E+02 -.868159424E+02 -.867907709E+02 -.867654677E+02 -.867401310E+02 -.867148692E+02 -.866898000E+02 -.866650498E+02 -.866407531E+02 -.866170510E+02 -.865940901E+02 -.865720207E+02 -.865509951E+02 -.865311655E+02 -.865126820E+02 -.864956899E+02 -.864803277E+02 -.864667245E+02 -.864549979E+02 -.864452512E+02 -.864375723E+02 -.864320313E+02 -.864286791E+02 -.864275468E+02 -.864286447E+02 -.864319620E+02 -.864374673E+02 -.864451091E+02 -.864548168E+02 -.864665023E+02 -.864800615E+02 -.864953766E+02 -.865123178E+02 -.865307464E+02 -.865505163E+02 -.865714771E+02 -.865934761E+02 -.866163603E+02 -.866399790E+02 -.866641849E+02 -.866888363E+02 -.867137984E+02 -.867389440E+02 -.867641549E+02 -.867893224E+02 -.868143474E+02 -.868391413E+02 -.868636253E+02 -.868877307E+02 -.869113987E+02 -.869345796E+02 -.869572325E+02 -.869793248E+02 -.870008311E+02 -.870217326E+02 -.870420164E+02 -.870616741E+02 -.870807005E+02 -.870990930E+02 -.871168494E+02 -.871339662E+02 -.871504368E+02 -.871662486E+02 -.871813796E+02 -.871957948E+02 -.872094406E+02 -.872222383E+02 -.872340761E+02 -.872447976E+02 -.872541886E+02 -.872619581E+02 -.872677154E+02 -.872709395E+02 -.872709395E+02
 -.872676869E+02 -.872676869E+02 -.872642660E+02 -.872581506E+02 -.872498866E+02 -.872398812E+02 -.872284349E+02 -.872157665E+02 -.872020328E+02 -.871873436E+02 -.871717740E+02 -.871553730E+02 -.871381711E+02 -.871201848E+02 -.871014215E+02 -.870818824E+02 -.870615654E+02 -.870404679E+02 -.870185884E+02 -.869959288E+02 -.869724961E+02 -.869483037E+02 -.869233724E+02 -.868977318E+02 -.868714214E+02 -.868444911E+02 -.868170024E+02 -.867890291E+02 -.867606579E+02 -.867319887E+02 -.867031349E+02 -.866742236E+02 -.866453947E+02 -.866168005E+02 -.865886050E+02 -.865609821E+02 -.865341142E+02 -.865081903E+02 -.864834035E+02 -.864599481E+02 -.864380174E+02 -.864177996E+02 -.863994752E+02 -.863832134E+02 -.863691688E+02 -.863574783E+02 -.863482582E+02 -.863416018E+02 -.863375772E+02 -.863362258E+02 -.863375613E+02 -.863415696E+02 -.863482087E+02 -.863574102E+02 -.863690803E+02 -.863831022E+02 -.863993385E+02 -.864176342E+02 -.864378196E+02 -.864597137E+02 -.864831276E+02 -.865078680E+02 -.865337396E+02 -.865605490E+02 -.865881065E+02 -.866162292E+02 -.866447425E+02 -.866734819E+02 -.867022945E+02 -.867310398E+02 -.867595902E+02 -.867878317E+02 -.868156637E+02 -.868429988E+02 -.868697626E+02 -.868958932E+02 -.869213403E+02 -.869460643E+02 -.869700359E+02 -.869932345E+02 -.870156477E+02 -.870372696E+02 -.870580999E+02 -.870781426E+02 -.870974042E+02 -.871158925E+02 -.871336143E+02 -.871505733E+02 -.871667675E+02 -.871821859E+02 -.871968042E+02 -.872105801E+02 -.872234464E+02 -.872353029E+02 -.872460054E+02 -.872553522E+02 -.872630658E+02 -.872687699E+02 -.872719590E+02 -.872719590E+02
 -.872694593E+02 -.872694593E+02 -.872661111E+02 -.872601138E+02 -.872519893E+02 -.872421230E+02 -.872307960E+02 -.872182091E+02 -.872045026E+02 -.871897711E+02 -.871740747E+02 -.871574483E+02 -.871399079E+02 -.871214560E+02 -.871020859E+02 -.870817847E+02 -.870605370E+02 -.870383267E+02 -.870151400E+02 -.869909667E+02 -.869658030E+02 -.869396519E+02 -.869125259E+02 -.868844476E+02 -.868554513E+02 -.868255846E+02 -.867949094E+02 -.867635030E+02 -.867314594E+02 -.866988902E+02 -.866659245E+02 -.866327098E+02 -.865994115E+02 -.865662125E+02 -.865333124E+02 -.865009256E+02 -.864692797E+02 -.864386132E+02 -.864091720E+02 -.863812061E+02 -.863549660E+02 -.863306978E+02 -.863086390E+02 -.862890135E+02 -.862720271E+02 -.862578631E+02 -.862466776E+02 -.862385962E+02 -.862337111E+02 -.862320781E+02 -.862337160E+02 -.862386057E+02 -.862466907E+02 -.862578784E+02 -.862720429E+02 -.862890274E+02 -.863086483E+02 -.863306993E+02 -.863549559E+02 -.863811803E+02 -.864091256E+02 -.864385412E+02 -.864691764E+02 -.865007846E+02 -.865331270E+02 -.865659753E+02 -.865991143E+02 -.866323439E+02 -.866654808E+02 -.866983588E+02 -.867308299E+02 -.867627641E+02 -.867940495E+02 -.868245914E+02 -.868543116E+02 -.868831476E+02 -.869110514E+02 -.869379885E+02 -.869639362E+02 -.869888825E+02 -.870128248E+02 -.870357682E+02 -.870577241E+02 -.870787089E+02 -.870987420E+02 -.871178442E+02 -.871360356E+02 -.871533336E+02 -.871697495E+02 -.871852863E+02 -.871999336E+02 -.872136636E+02 -.872264237E+02 -.872381295E+02 -.872486534E+02 -.872578117E+02 -.872653469E+02 -.872709051E+02 -.872740062E+02 -.872740062E+02
 -.872724863E+02 -.872724863E+02 -.872692756E+02 -.872635104E+02 -.872556760E+02 -.872461266E+02 -.872351156E+02 -.872228199E+02 -.872093582E+02 -.871948049E+02 -.871792013E+02 -.871625638E+02 -.871448903E+02 -.871261655E+02 -.871063645E+02 -.870854569E+02 -.870634095E+02 -.870401889E+02 -.870157641E+02 -.869901085E+02 -.869632018E+02 -.869350324E+02 -.869055985E+02 -.868749105E+02 -.868429929E+02 -.868098856E+02 -.867756466E+02 -.867403532E+02 -.867041038E+02 -.866670192E+02 -.866292439E+02 -.865909469E+02 -.865523217E+02 -.865135865E+02 -.864749832E+02 -.864367761E+02 -.863992497E+02 -.863627054E+02 -.863274583E+02 -.862938320E+02 -.862621537E+02 -.862327481E+02 -.862059308E+02 -.861820018E+02 -.861612384E+02 -.861438888E+02 -.861301657E+02 -.861202408E+02 -.861142401E+02 -.861122407E+02 -.861142683E+02 -.861202966E+02 -.861302484E+02 -.861439970E+02 -.861613702E+02 -.861821550E+02 -.862061027E+02 -.862329355E+02 -.862623528E+02 -.862940387E+02 -.863276679E+02 -.863629129E+02 -.863994494E+02 -.864369620E+02 -.864751484E+02 -.865137237E+02 -.865524230E+02 -.865910038E+02 -.866292472E+02 -.866669591E+02 -.867039699E+02 -.867401345E+02 -.867753313E+02 -.868094614E+02 -.868424465E+02 -.868742283E+02 -.869047659E+02 -.869340346E+02 -.869620238E+02 -.869887353E+02 -.870141812E+02 -.870383828E+02 -.870613679E+02 -.870831697E+02 -.871038245E+02 -.871233704E+02 -.871418444E+02 -.871592808E+02 -.871757082E+02 -.871911465E+02 -.872056029E+02 -.872190671E+02 -.872315056E+02 -.872428536E+02 -.872530054E+02 -.872618012E+02 -.872690110E+02 -.872743124E+02 -.872772628E+02 -.872772628E+02
 -.872769805E+02 -.872769805E+02 -.872739838E+02 -.872685858E+02 -.872612211E+02 -.872522014E+02 -.872417443E+02 -.872299956E+02 -.872170463E+02 -.872029457E+02 -.871877116E+02 -.871713376E+02 -.871537992E+02 -.871350590E+02 -.871150701E+02 -.870937797E+02 -.870711323E+02 -.870470718E+02 -.870215446E+02 -.869945013E+02 -.869658992E+02 -.869357043E+02 -.869038938E+02 -.868704584E+02 -.868354050E+02 -.867987588E+02 -.867605665E+02 -.867208988E+02 -.866798527E+02 -.866375539E+02 -.865941593E+02 -.865498581E+02 -.865048735E+02 -.864594628E+02 -.864139178E+02 -.863685629E+02 -.863237532E+02 -.862798712E+02 -.862373219E+02 -.861965269E+02 -.861579171E+02 -.861219249E+02 -.860889745E+02 -.860594725E+02 -.860337979E+02 -.860122916E+02 -.859952477E+02 -.859829046E+02 -.859754377E+02 -.859729546E+02 -.859754914E+02 -.859830115E+02 -.859954071E+02 -.860125020E+02 -.860340575E+02 -.860597792E+02 -.860893254E+02 -.861223169E+02 -.861583467E+02 -.861969898E+02 -.862378138E+02 -.862803869E+02 -.863242873E+02 -.863691094E+02 -.864144703E+02 -.864600142E+02 -.865054160E+02 -.865503836E+02 -.865946588E+02 -.866380180E+02 -.866802711E+02 -.867212608E+02 -.867608607E+02 -.867989729E+02 -.868355262E+02 -.868704731E+02 -.869037875E+02 -.869354622E+02 -.869655059E+02 -.869939415E+02 -.870208029E+02 -.870461336E+02 -.870699841E+02 -.870924099E+02 -.871134696E+02 -.871332227E+02 -.871517279E+02 -.871690404E+02 -.871852096E+02 -.872002760E+02 -.872142680E+02 -.872271969E+02 -.872390520E+02 -.872497932E+02 -.872593416E+02 -.872675685E+02 -.872742791E+02 -.872791935E+02 -.872819195E+02 -.872819195E+02
 -.872831602E+02 -.872831602E+02 -.872804666E+02 -.872755934E+02 -.872689089E+02 -.872606704E+02 -.872510500E+02 -.872401547E+02 -.872280417E+02 -.872147297E+02 -.872002078E+02 -.871844424E+02 -.871673823E+02 -.871489635E+02 -.871291124E+02 -.871077490E+02 -.870847899E+02 -.870601504E+02 -.870337473E+02 -.870055008E+02 -.869753371E+02 -.869431914E+02 -.869090097E+02 -.868727527E+02 -.868343989E+02 -.867939478E+02 -.867514237E+02 -.867068799E+02 -.866604018E+02 -.866121115E+02 -.865621709E+02 -.865107851E+02 -.864582049E+02 -.864047292E+02 -.863507055E+02 -.862965297E+02 -.862426440E+02 -.861895336E+02 -.861377210E+02 -.860877585E+02 -.860402185E+02 -.859956824E+02 -.859547272E+02 -.859179117E+02 -.858857608E+02 -.858587511E+02 -.858372957E+02 -.858217313E+02 -.858123069E+02 -.858091755E+02 -.858123885E+02 -.858218940E+02 -.858375386E+02 -.858590730E+02 -.858861598E+02 -.859183855E+02 -.859552732E+02 -.859962974E+02 -.860408990E+02 -.860885006E+02 -.861385202E+02 -.861903851E+02 -.862435425E+02 -.862974695E+02 -.863516805E+02 -.864057326E+02 -.864592294E+02 -.865118230E+02 -.865632138E+02 -.866131503E+02 -.866614269E+02 -.867078810E+02 -.867523899E+02 -.867948674E+02 -.868352596E+02 -.868735413E+02 -.869097123E+02 -.869437934E+02 -.869758234E+02 -.870058556E+02 -.870339550E+02 -.870601958E+02 -.870846582E+02 -.871074270E+02 -.871285890E+02 -.871482309E+02 -.871664375E+02 -.871832894E+02 -.871988608E+02 -.872132168E+02 -.872264104E+02 -.872384787E+02 -.872494378E+02 -.872592769E+02 -.872679503E+02 -.872753669E+02 -.872813768E+02 -.872857532E+02 -.872881698E+02 -.872881698E+02
 -.872912393E+02 -.872912393E+02 -.872889505E+02 -.872847831E+02 -.872790219E+02 -.872718565E+02 -.872634034E+02 -.872537228E+02 -.872428312E+02 -.872307112E+02 -.872173185E+02 -.872025875E+02 -.871864364E+02 -.871687699E+02 -.871494831E+02 -.871284634E+02 -.871055936E+02 -.870807532E+02 -.870538214E+02 -.870246790E+02 -.869932108E+02 -.869593091E+02 -.869228764E+02 -.868838292E+02 -.868421024E+02 -.867976537E+02 -.867504685E+02 -.867005656E+02 -.866480026E+02 -.865928820E+02 -.865353570E+02 -.864756372E+02 -.864139940E+02 -.863507646E+02 -.862863557E+02 -.862212446E+02 -.861559784E+02 -.860911717E+02 -.860274996E+02 -.859656893E+02 -.859065071E+02 -.858507432E+02 -.857991924E+02 -.857526335E+02 -.857118063E+02 -.856773881E+02 -.856499706E+02 -.856300392E+02 -.856179545E+02 -.856139385E+02 -.856180662E+02 -.856302622E+02 -.856503040E+02 -.856778304E+02 -.857123558E+02 -.857532879E+02 -.857999489E+02 -.858515988E+02 -.859074583E+02 -.859667322E+02 -.860286300E+02 -.860923849E+02 -.861572694E+02 -.862226079E+02 -.862877857E+02 -.863522550E+02 -.864155380E+02 -.864772278E+02 -.865369865E+02 -.865945421E+02 -.866496845E+02 -.867022597E+02 -.867521648E+02 -.867993413E+02 -.868437699E+02 -.868854642E+02 -.869244659E+02 -.869608392E+02 -.869946669E+02 -.870260458E+02 -.870550833E+02 -.870818944E+02 -.871065986E+02 -.871293176E+02 -.871501732E+02 -.871692854E+02 -.871867701E+02 -.872027379E+02 -.872172918E+02 -.872305252E+02 -.872425195E+02 -.872533408E+02 -.872630366E+02 -.872716302E+02 -.872791145E+02 -.872854439E+02 -.872905225E+02 -.872941895E+02 -.872962003E+02 -.872962003E+02
 -.873014138E+02 -.873014138E+02 -.872996442E+02 -.872963866E+02 -.872918240E+02 -.872860643E+02 -.872791577E+02 -.872711093E+02 -.872618886E+02 -.872514363E+02 -.872396704E+02 -.872264897E+02 -.872117773E+02 -.871954032E+02 -.871772263E+02 -.871570964E+02 -.871348558E+02 -.871103410E+02 -.870833844E+02 -.870538167E+02 -.870214692E+02 -.869861768E+02 -.869477821E+02 -.869061389E+02 -.868611179E+02 -.868126123E+02 -.867605443E+02 -.867048726E+02 -.866456005E+02 -.865827849E+02 -.865165454E+02 -.864470740E+02 -.863746442E+02 -.862996196E+02 -.862224613E+02 -.861437332E+02 -.860641043E+02 -.859843482E+02 -.859053370E+02 -.858280316E+02 -.857534660E+02 -.856827252E+02 -.856169194E+02 -.855571517E+02 -.855044834E+02 -.854598968E+02 -.854242582E+02 -.853982832E+02 -.853825063E+02 -.853772581E+02 -.853826504E+02 -.853985710E+02 -.854246887E+02 -.854604684E+02 -.855051942E+02 -.855579994E+02 -.856179012E+02 -.856838379E+02 -.857547061E+02 -.858293954E+02 -.859068202E+02 -.859859464E+02 -.860658129E+02 -.861455470E+02 -.862243751E+02 -.863016277E+02 -.863767407E+02 -.864492527E+02 -.865187994E+02 -.865851070E+02 -.866479829E+02 -.867073070E+02 -.867630218E+02 -.868151233E+02 -.868636521E+02 -.869086853E+02 -.869503289E+02 -.869887114E+02 -.870239780E+02 -.870562853E+02 -.870857977E+02 -.871126832E+02 -.871371111E+02 -.871592489E+02 -.871792609E+02 -.871973062E+02 -.872135373E+02 -.872280988E+02 -.872411262E+02 -.872527444E+02 -.872630663E+02 -.872721906E+02 -.872801994E+02 -.872871548E+02 -.872930942E+02 -.872980245E+02 -.873019137E+02 -.873046802E+02 -.873061782E+02 -.873061782E+02
 -.873138451E+02 -.873138451E+02 -.873127202E+02 -.873105973E+02 -.873075382E+02 -.873035549E+02 -.872986205E+02 -.872926768E+02 -.872856400E+02 -.872774050E+02 -.872678481E+02 -.872568294E+02 -.872441942E+02 -.872297746E+02 -.872133896E+02 -.871948466E+02 -.871739416E+02 -.871504604E+02 -.871241793E+02 -.870948673E+02 -.870622878E+02 -.870262018E+02 -.869863712E+02 -.869425637E+02 -.868945586E+02 -.868421534E+02 -.867851724E+02 -.867234765E+02 -.866569742E+02 -.865856347E+02 -.865095016E+02 -.864287085E+02 -.863434941E+02 -.862542181E+02 -.861613755E+02 -.860656094E+02 -.859677203E+02 -.858686700E+02 -.857695802E+02 -.856717231E+02 -.855765023E+02 -.854854252E+02 -.854000644E+02 -.853220110E+02 -.852528194E+02 -.851939472E+02 -.851466945E+02 -.851121446E+02 -.850911124E+02 -.850841041E+02 -.850912912E+02 -.851125016E+02 -.851472287E+02 -.851946568E+02 -.852537022E+02 -.853230645E+02 -.854012854E+02 -.854868104E+02 -.855780482E+02 -.856734257E+02 -.857714354E+02 -.858706735E+02 -.859698677E+02 -.860678962E+02 -.861637968E+02 -.862567691E+02 -.863461697E+02 -.864315034E+02 -.865124103E+02 -.865886512E+02 -.866600922E+02 -.867266893E+02 -.867884726E+02 -.868455330E+02 -.868980091E+02 -.869460758E+02 -.869899349E+02 -.870298061E+02 -.870659208E+02 -.870985160E+02 -.871278297E+02 -.871540975E+02 -.871775494E+02 -.871984085E+02 -.872168887E+02 -.872331941E+02 -.872475181E+02 -.872600429E+02 -.872709391E+02 -.872803656E+02 -.872884688E+02 -.872953823E+02 -.873012259E+02 -.873061039E+02 -.873101034E+02 -.873132910E+02 -.873157083E+02 -.873173658E+02 -.873182348E+02 -.873182348E+02
 -.873286387E+02 -.873286387E+02 -.873282925E+02 -.873275459E+02 -.873263196E+02 -.873245153E+02 -.873220185E+02 -.873187006E+02 -.873144198E+02 -.873090214E+02 -.873023383E+02 -.872941903E+02 -.872843837E+02 -.872727109E+02 -.872589490E+02 -.872428596E+02 -.872241877E+02 -.872026619E+02 -.871779935E+02 -.871498782E+02 -.871179963E+02 -.870820155E+02 -.870415935E+02 -.869963826E+02 -.869460355E+02 -.868902129E+02 -.868285932E+02 -.867608850E+02 -.866868415E+02 -.866062783E+02 -.865190935E+02 -.864252911E+02 -.863250059E+02 -.862185304E+02 -.861063416E+02 -.859891267E+02 -.858678060E+02 -.857435487E+02 -.856177818E+02 -.854921856E+02 -.853686761E+02 -.852493699E+02 -.851365313E+02 -.850325014E+02 -.849396111E+02 -.848600824E+02 -.847959239E+02 -.847488279E+02 -.847200779E+02 -.847104758E+02 -.847202938E+02 -.847492589E+02 -.847965687E+02 -.848609389E+02 -.849406765E+02 -.850337728E+02 -.851380050E+02 -.852510421E+02 -.853705428E+02 -.854942426E+02 -.856200250E+02 -.857459738E+02 -.858704088E+02 -.859919032E+02 -.861092876E+02 -.862216419E+02 -.863282789E+02 -.864287215E+02 -.865226772E+02 -.866100111E+02 -.866907189E+02 -.867649021E+02 -.868327448E+02 -.868944931E+02 -.869504381E+02 -.870009004E+02 -.870462188E+02 -.870867396E+02 -.871228095E+02 -.871547695E+02 -.871829507E+02 -.872076711E+02 -.872292337E+02 -.872479254E+02 -.872640163E+02 -.872777598E+02 -.872893933E+02 -.872991384E+02 -.873072021E+02 -.873137778E+02 -.873190461E+02 -.873231765E+02 -.873263278E+02 -.873286493E+02 -.873302820E+02 -.873313581E+02 -.873320021E+02 -.873323297E+02 -.873324467E+02 -.873324467E+02
 -.873458199E+02 -.873458199E+02 -.873463914E+02 -.873472720E+02 -.873482225E+02 -.873490206E+02 -.873494550E+02 -.873493208E+02 -.873484147E+02 -.873465315E+02 -.873434602E+02 -.873389811E+02 -.873328627E+02 -.873248582E+02 -.873147034E+02 -.873021132E+02 -.872867797E+02 -.872683697E+02 -.872465230E+02 -.872208513E+02 -.871909373E+02 -.871563351E+02 -.871165717E+02 -.870711497E+02 -.870195519E+02 -.869612490E+02 -.868957091E+02 -.868224121E+02 -.867408669E+02 -.866506350E+02 -.865513574E+02 -.864427892E+02 -.863248374E+02 -.861976052E+02 -.860614394E+02 -.859169791E+02 -.857652035E+02 -.856074734E+02 -.854455628E+02 -.852816734E+02 -.851184263E+02 -.849588255E+02 -.848061879E+02 -.846640380E+02 -.845359689E+02 -.844254761E+02 -.843357725E+02 -.842696020E+02 -.842290673E+02 -.842154907E+02 -.842293231E+02 -.842701125E+02 -.843365359E+02 -.844264895E+02 -.845372288E+02 -.846655402E+02 -.848079280E+02 -.849607987E+02 -.851206278E+02 -.852840984E+02 -.854482069E+02 -.856103321E+02 -.857682729E+02 -.859202555E+02 -.860649194E+02 -.862012858E+02 -.863287159E+02 -.864468631E+02 -.865556245E+02 -.866550928E+02 -.867455133E+02 -.868272446E+02 -.869007252E+02 -.869664454E+02 -.870249251E+02 -.870766954E+02 -.871222850E+02 -.871622101E+02 -.871969670E+02 -.872270275E+02 -.872528358E+02 -.872748071E+02 -.872933278E+02 -.873087553E+02 -.873214200E+02 -.873316268E+02 -.873396571E+02 -.873457715E+02 -.873502118E+02 -.873532044E+02 -.873549627E+02 -.873556908E+02 -.873555863E+02 -.873548447E+02 -.873536630E+02 -.873522444E+02 -.873508041E+02 -.873495748E+02 -.873488144E+02 -.873488144E+02
 -.873653077E+02 -.873653077E+02 -.873669346E+02 -.873696928E+02 -.873731652E+02 -.873769934E+02 -.873808623E+02 -.873844866E+02 -.873876007E+02 -.873899495E+02 -.873912809E+02 -.873913393E+02 -.873898589E+02 -.873865586E+02 -.873811362E+02 -.873732635E+02 -.873625812E+02 -.873486944E+02 -.873311683E+02 -.873095236E+02 -.872832333E+02 -.872517190E+02 -.872143493E+02 -.871704390E+02 -.871192503E+02 -.870599972E+02 -.869918533E+02 -.869139649E+02 -.868254699E+02 -.867255240E+02 -.866133367E+02 -.864882163E+02 -.863496270E+02 -.861972576E+02 -.860311001E+02 -.858515387E+02 -.856594424E+02 -.854562575E+02 -.852440897E+02 -.850257656E+02 -.848048600E+02 -.845856752E+02 -.843731609E+02 -.841727627E+02 -.839902006E+02 -.838311801E+02 -.837010574E+02 -.836044837E+02 -.835450689E+02 -.835251025E+02 -.835453685E+02 -.836050812E+02 -.837019500E+02 -.838323637E+02 -.839916699E+02 -.841745119E+02 -.843751836E+02 -.845879652E+02 -.848074108E+02 -.850285714E+02 -.852471452E+02 -.854595579E+02 -.856629839E+02 -.858553181E+02 -.860351149E+02 -.862015059E+02 -.863541077E+02 -.864929288E+02 -.866182809E+02 -.867307002E+02 -.868308785E+02 -.869196064E+02 -.869977282E+02 -.870661057E+02 -.871255922E+02 -.871770134E+02 -.872211548E+02 -.872587530E+02 -.872904923E+02 -.873170026E+02 -.873388603E+02 -.873565902E+02 -.873706685E+02 -.873815266E+02 -.873895551E+02 -.873951082E+02 -.873985082E+02 -.874000499E+02 -.874000055E+02 -.873986298E+02 -.873961645E+02 -.873928448E+02 -.873889047E+02 -.873845843E+02 -.873801376E+02 -.873758419E+02 -.873720091E+02 -.873689997E+02 -.873672391E+02 -.873672391E+02
 -.873868888E+02 -.873868888E+02 -.873897003E+02 -.873945720E+02 -.874008938E+02 -.874081620E+02 -.874159526E+02 -.874238990E+02 -.874316745E+02 -.874389782E+02 -.874455223E+02 -.874510217E+02 -.874551845E+02 -.874577032E+02 -.874582463E+02 -.874564507E+02 -.874519132E+02 -.874441832E+02 -.874327540E+02 -.874170546E+02 -.873964411E+02 -.873701881E+02 -.873374804E+02 -.872974054E+02 -.872489475E+02 -.871909844E+02 -.871222883E+02 -.870415315E+02 -.869473018E+02 -.868381267E+02 -.867125130E+02 -.865690027E+02 -.864062501E+02 -.862231226E+02 -.860188267E+02 -.857930595E+02 -.855461827E+02 -.852794099E+02 -.849949962E+02 -.846964085E+02 -.843884515E+02 -.840773181E+02 -.837705318E+02 -.834767512E+02 -.832054185E+02 -.829662539E+02 -.827686222E+02 -.826208267E+02 -.825294134E+02 -.824985772E+02 -.825297628E+02 -.826215232E+02 -.827696609E+02 -.829676282E+02 -.832071202E+02 -.834787712E+02 -.837728607E+02 -.840799464E+02 -.843913704E+02 -.846996102E+02 -.849984739E+02 -.852831582E+02 -.855501975E+02 -.857973383E+02 -.860233679E+02 -.862279262E+02 -.864113169E+02 -.865743344E+02 -.867181124E+02 -.868439971E+02 -.869534470E+02 -.870479557E+02 -.871289956E+02 -.871979790E+02 -.872562331E+02 -.873049854E+02 -.873453573E+02 -.873783636E+02 -.874049155E+02 -.874258267E+02 -.874418203E+02 -.874535376E+02 -.874615460E+02 -.874663474E+02 -.874683870E+02 -.874680608E+02 -.874657231E+02 -.874616944E+02 -.874562685E+02 -.874497200E+02 -.874423116E+02 -.874343031E+02 -.874259594E+02 -.874175619E+02 -.874094200E+02 -.874018860E+02 -.873953728E+02 -.873903761E+02 -.873875019E+02 -.873875019E+02
 -.874101955E+02 -.874101955E+02 -.874143029E+02 -.874214929E+02 -.874309512E+02 -.874420231E+02 -.874541738E+02 -.874669569E+02 -.874799895E+02 -.874929311E+02 -.875054668E+02 -.875172924E+02 -.875281014E+02 -.875375726E+02 -.875453592E+02 -.875510773E+02 -.875542942E+02 -.875545166E+02 -.875511774E+02 -.875436211E+02 -.875310890E+02 -.875127013E+02 -.874874395E+02 -.874541271E+02 -.874114101E+02 -.873577387E+02 -.872913510E+02 -.872102628E+02 -.871122645E+02 -.869949327E+02 -.868556595E+02 -.866917098E+02 -.865003117E+02 -.862787923E+02 -.860247651E+02 -.857363757E+02 -.854126100E+02 -.850536568E+02 -.846613114E+02 -.842393878E+02 -.837940927E+02 -.833342934E+02 -.828716013E+02 -.824201850E+02 -.819962460E+02 -.816171237E+02 -.813000617E+02 -.810607399E+02 -.809117559E+02 -.808612866E+02 -.809121661E+02 -.810615561E+02 -.813012758E+02 -.816187243E+02 -.819982195E+02 -.824225165E+02 -.828742755E+02 -.833372958E+02 -.837974100E+02 -.842430089E+02 -.846652272E+02 -.850578608E+02 -.854170980E+02 -.857411457E+02 -.860298172E+02 -.862841286E+02 -.865059358E+02 -.866976267E+02 -.868618756E+02 -.870014551E+02 -.871191013E+02 -.872174223E+02 -.872988421E+02 -.873655700E+02 -.874195903E+02 -.874626641E+02 -.874963407E+02 -.875219729E+02 -.875407359E+02 -.875536464E+02 -.875615817E+02 -.875652974E+02 -.875654445E+02 -.875625848E+02 -.875572043E+02 -.875497265E+02 -.875405236E+02 -.875299277E+02 -.875182409E+02 -.875057454E+02 -.874927141E+02 -.874794217E+02 -.874661566E+02 -.874532351E+02 -.874410182E+02 -.874299315E+02 -.874204899E+02 -.874133295E+02 -.874092461E+02 -.874092461E+02
 -.874346925E+02 -.874346925E+02 -.874401786E+02 -.874498414E+02 -.874626564E+02 -.874778161E+02 -.874946768E+02 -.875127171E+02 -.875315045E+02 -.875506686E+02 -.875698784E+02 -.875888240E+02 -.876071992E+02 -.876246867E+02 -.876409429E+02 -.876555834E+02 -.876681674E+02 -.876781803E+02 -.876850153E+02 -.876879506E+02 -.876861254E+02 -.876785100E+02 -.876638736E+02 -.876407460E+02 -.876073764E+02 -.875616870E+02 -.875012259E+02 -.874231197E+02 -.873240308E+02 -.872001276E+02 -.870470757E+02 -.868600643E+02 -.866338848E+02 -.863630837E+02 -.860422103E+02 -.856661878E+02 -.852308240E+02 -.847334774E+02 -.841738692E+02 -.835550077E+02 -.828841448E+02 -.821736337E+02 -.814414988E+02 -.807114929E+02 -.800124215E+02 -.793765811E+02 -.788373028E+02 -.784257922E+02 -.781676756E+02 -.780798347E+02 -.781681651E+02 -.784267640E+02 -.788387427E+02 -.793784694E+02 -.800147349E+02 -.807142060E+02 -.814445863E+02 -.821770720E+02 -.828879134E+02 -.835590897E+02 -.841782523E+02 -.847381533E+02 -.852357885E+02 -.856714402E+02 -.860477532E+02 -.863689223E+02 -.866400268E+02 -.868665190E+02 -.870538543E+02 -.872072423E+02 -.873314947E+02 -.874309467E+02 -.875094302E+02 -.875702828E+02 -.876163776E+02 -.876501662E+02 -.876737252E+02 -.876888046E+02 -.876968728E+02 -.876991587E+02 -.876966891E+02 -.876903212E+02 -.876807718E+02 -.876686412E+02 -.876544353E+02 -.876385837E+02 -.876214561E+02 -.876033771E+02 -.875846397E+02 -.875655186E+02 -.875462827E+02 -.875272099E+02 -.875086017E+02 -.874908012E+02 -.874742146E+02 -.874593366E+02 -.874467825E+02 -.874373296E+02 -.874319681E+02 -.874319681E+02
 -.874596758E+02 -.874596758E+02 -.874665842E+02 -.874788038E+02 -.874951005E+02 -.875145168E+02 -.875363056E+02 -.875598778E+02 -.875847605E+02 -.876105643E+02 -.876369557E+02 -.876636339E+02 -.876903110E+02 -.877166932E+02 -.877424631E+02 -.877672607E+02 -.877906643E+02 -.878121674E+02 -.878311529E+02 -.878468619E+02 -.878583571E+02 -.878644775E+02 -.878637849E+02 -.878544993E+02 -.878344224E+02 -.878008480E+02 -.877504591E+02 -.876792135E+02 -.875822217E+02 -.874536255E+02 -.872864906E+02 -.870727347E+02 -.868031221E+02 -.864673655E+02 -.860543891E+02 -.855528155E+02 -.849517450E+02 -.842418942E+02 -.834171408E+02 -.824764735E+02 -.814262492E+02 -.802825136E+02 -.790729602E+02 -.778379467E+02 -.766299360E+02 -.755108527E+02 -.745471770E+02 -.738030872E+02 -.733325323E+02 -.731716372E+02 -.733331287E+02 -.738042678E+02 -.745489185E+02 -.755131225E+02 -.766326949E+02 -.778411520E+02 -.790765695E+02 -.802864881E+02 -.814305558E+02 -.824810865E+02 -.834220423E+02 -.842470740E+02 -.849571992E+02 -.855585460E+02 -.860604023E+02 -.864736717E+02 -.868097345E+02 -.870796690E+02 -.872937642E+02 -.874612574E+02 -.875902317E+02 -.876876220E+02 -.877592868E+02 -.878101153E+02 -.878441495E+02 -.878647056E+02 -.878744889E+02 -.878756963E+02 -.878701058E+02 -.878591535E+02 -.878439969E+02 -.878255695E+02 -.878046244E+02 -.877817711E+02 -.877575061E+02 -.877322378E+02 -.877063085E+02 -.876800128E+02 -.876536146E+02 -.876273628E+02 -.876015073E+02 -.875763155E+02 -.875520904E+02 -.875291924E+02 -.875080643E+02 -.874892635E+02 -.874735009E+02 -.874616917E+02 -.874550196E+02 -.874550196E+02
 -.874842903E+02 -.874842903E+02 -.874926147E+02 -.875073856E+02 -.875271663E+02 -.875508577E+02 -.875776176E+02 -.876067986E+02 -.876378981E+02 -.876705193E+02 -.877043396E+02 -.877390831E+02 -.877744979E+02 -.878103347E+02 -.878463256E+02 -.878821624E+02 -.879174727E+02 -.879517918E+02 -.879845289E+02 -.880149261E+02 -.880420069E+02 -.880645119E+02 -.880808185E+02 -.880888394E+02 -.880858975E+02 -.880685701E+02 -.880325004E+02 -.879721716E+02 -.878806441E+02 -.877492612E+02 -.875673378E+02 -.873218595E+02 -.869972407E+02 -.865752128E+02 -.860349452E+02 -.853535351E+02 -.845070377E+02 -.834722474E+02 -.822294525E+02 -.807663323E+02 -.790829581E+02 -.771974588E+02 -.751513656E+02 -.730131813E+02 -.708785836E+02 -.688660344E+02 -.671073174E+02 -.657334472E+02 -.648574049E+02 -.645564414E+02 -.648581319E+02 -.657348848E+02 -.671094335E+02 -.688687823E+02 -.708819048E+02 -.730170094E+02 -.751556325E+02 -.772021006E+02 -.790879205E+02 -.807715740E+02 -.822349467E+02 -.834779802E+02 -.845130065E+02 -.853597458E+02 -.860414105E+02 -.865819501E+02 -.870042714E+02 -.873292077E+02 -.875750297E+02 -.877573243E+02 -.878891065E+02 -.879810618E+02 -.880418467E+02 -.880784002E+02 -.880962383E+02 -.880997170E+02 -.880922573E+02 -.880765349E+02 -.880546348E+02 -.880281769E+02 -.879984170E+02 -.879663269E+02 -.879326581E+02 -.878979929E+02 -.878627847E+02 -.878273906E+02 -.877920984E+02 -.877571492E+02 -.877227572E+02 -.876891280E+02 -.876564767E+02 -.876250470E+02 -.875951318E+02 -.875670980E+02 -.875414165E+02 -.875186985E+02 -.874997427E+02 -.874855948E+02 -.874776245E+02 -.874776245E+02
 -.875075666E+02 -.875075666E+02 -.875172430E+02 -.875344542E+02 -.875575762E+02 -.875853806E+02 -.876169420E+02 -.876515650E+02 -.876887279E+02 -.877280378E+02 -.877691943E+02 -.878119603E+02 -.878561352E+02 -.879015321E+02 -.879479538E+02 -.879951686E+02 -.880428825E+02 -.880907056E+02 -.881381117E+02 -.881843856E+02 -.882285570E+02 -.882693139E+02 -.883048897E+02 -.883329176E+02 -.883502413E+02 -.883526711E+02 -.883346738E+02 -.882889808E+02 -.882061062E+02 -.880737653E+02 -.878762023E+02 -.875934533E+02 -.872006059E+02 -.866671654E+02 -.859566963E+02 -.850269934E+02 -.838311476E+02 -.823200405E+02 -.804469711E+02 -.781750980E+02 -.754878598E+02 -.724013545E+02 -.689761694E+02 -.653252945E+02 -.616153555E+02 -.580600228E+02 -.549054221E+02 -.524069054E+02 -.507959191E+02 -.502386816E+02 -.507967668E+02 -.524085853E+02 -.549079021E+02 -.580632533E+02 -.616192682E+02 -.653298043E+02 -.689811793E+02 -.724067659E+02 -.754935836E+02 -.781810645E+02 -.804531346E+02 -.823263790E+02 -.838376582E+02 -.850336874E+02 -.859635947E+02 -.866742956E+02 -.872079998E+02 -.876011460E+02 -.878842309E+02 -.880821680E+02 -.882149213E+02 -.882982462E+02 -.883444265E+02 -.883629469E+02 -.883610744E+02 -.883443407E+02 -.883169336E+02 -.882820072E+02 -.882419259E+02 -.881984529E+02 -.881528963E+02 -.881062213E+02 -.880591358E+02 -.880121567E+02 -.879656611E+02 -.879199262E+02 -.878751607E+02 -.878315315E+02 -.877891854E+02 -.877482696E+02 -.877089518E+02 -.876714404E+02 -.876360083E+02 -.876030195E+02 -.875729633E+02 -.875464955E+02 -.875244921E+02 -.875081176E+02 -.874989136E+02 -.874989136E+02
 -.875284792E+02 -.875284792E+02 -.875393803E+02 -.875588062E+02 -.875849672E+02 -.876165231E+02 -.876524786E+02 -.876921013E+02 -.877348598E+02 -.877803730E+02 -.878283720E+02 -.878786663E+02 -.879311170E+02 -.879856111E+02 -.880420364E+02 -.881002548E+02 -.881600719E+02 -.882211991E+02 -.882832063E+02 -.883454600E+02 -.884070413E+02 -.884666365E+02 -.885223909E+02 -.885717126E+02 -.886110100E+02 -.886353419E+02 -.886379545E+02 -.886096738E+02 -.885381216E+02 -.884067225E+02 -.881934836E+02 -.878695581E+02 -.873976531E+02 -.867304232E+02 -.858090976E+02 -.845627427E+02 -.829088443E+02 -.807564044E+02 -.780133362E+02 -.745998899E+02 -.704681476E+02 -.656241999E+02 -.601467160E+02 -.541972347E+02 -.480236997E+02 -.419618391E+02 -.364324311E+02 -.319245245E+02 -.289415941E+02 -.278915414E+02 -.289425226E+02 -.319263694E+02 -.364351662E+02 -.419654230E+02 -.480280734E+02 -.542023161E+02 -.601523974E+02 -.656303538E+02 -.704746424E+02 -.746066104E+02 -.780202009E+02 -.807633703E+02 -.829159024E+02 -.845699080E+02 -.858163999E+02 -.867379012E+02 -.874053511E+02 -.878775239E+02 -.882017670E+02 -.884153740E+02 -.885471911E+02 -.886192096E+02 -.886480029E+02 -.886459472E+02 -.886222137E+02 -.885835540E+02 -.885349067E+02 -.884798607E+02 -.884210048E+02 -.883601903E+02 -.882987263E+02 -.882375259E+02 -.881772151E+02 -.881182137E+02 -.880607964E+02 -.880051390E+02 -.879513546E+02 -.878995218E+02 -.878497093E+02 -.878019967E+02 -.877564964E+02 -.877133746E+02 -.876728771E+02 -.876353579E+02 -.876013164E+02 -.875714434E+02 -.875466796E+02 -.875282924E+02 -.875179750E+02 -.875179750E+02
 -.875460206E+02 -.875460206E+02 -.875579561E+02 -.875792552E+02 -.876079915E+02 -.876427340E+02 -.876824319E+02 -.877263267E+02 -.877738836E+02 -.878247387E+02 -.878786566E+02 -.879354961E+02 -.879951815E+02 -.880576754E+02 -.881229536E+02 -.881909767E+02 -.882616574E+02 -.883348203E+02 -.884101490E+02 -.884871163E+02 -.885648888E+02 -.886421972E+02 -.887171583E+02 -.887870301E+02 -.888478755E+02 -.888941020E+02 -.889178331E+02 -.889080585E+02 -.888494960E+02 -.887210960E+02 -.884941232E+02 -.881297847E+02 -.875764435E+02 -.867665692E+02 -.856137276E+02 -.840101511E+02 -.818259987E+02 -.789126147E+02 -.751133604E+02 -.702847659E+02 -.643255218E+02 -.572031356E+02 -.489682411E+02 -.397628810E+02 -.298459443E+02 -.196529662E+02 -.984298966E+01 -.135267756E+01 0.461375365E+01 0.682560072E+01 0.461278337E+01 -.135460842E+01 -.984586176E+01 -.196567508E+02 -.298506004E+02 -.397683346E+02 -.489743940E+02 -.572098588E+02 -.643326582E+02 -.702921541E+02 -.751208689E+02 -.789201638E+02 -.818335621E+02 -.840177417E+02 -.856213822E+02 -.867743370E+02 -.875843809E+02 -.881379524E+02 -.885025842E+02 -.887299133E+02 -.888587312E+02 -.889177706E+02 -.889280777E+02 -.889049310E+02 -.888593375E+02 -.887991702E+02 -.887300183E+02 -.886558157E+02 -.885793010E+02 -.885023533E+02 -.884262370E+02 -.883517793E+02 -.882794994E+02 -.882097026E+02 -.881425496E+02 -.880781077E+02 -.880163894E+02 -.879573831E+02 -.879010777E+02 -.878474850E+02 -.877966612E+02 -.877487294E+02 -.877039059E+02 -.876625311E+02 -.876251082E+02 -.875923531E+02 -.875652580E+02 -.875451740E+02 -.875339190E+02 -.875339190E+02
 -.875592850E+02 -.875592850E+02 -.875720069E+02 -.875947318E+02 -.876254312E+02 -.876626068E+02 -.877051684E+02 -.877523401E+02 -.878035881E+02 -.878585651E+02 -.879170663E+02 -.879789937E+02 -.880443263E+02 -.881130933E+02 -.881853476E+02 -.882611374E+02 -.883404725E+02 -.884232821E+02 -.885093591E+02 -.885982838E+02 -.886893195E+02 -.887812671E+02 -.888722613E+02 -.889594865E+02 -.890387777E+02 -.891040639E+02 -.891465912E+02 -.891538467E+02 -.891080818E+02 -.889843139E+02 -.887476869E+02 -.883500934E+02 -.877260507E+02 -.867879576E+02 -.854210280E+02 -.834784848E+02 -.807785194E+02 -.771066560E+02 -.722289301E+02 -.659178842E+02 -.579813688E+02 -.482731681E+02 -.366811692E+02 -.231332878E+02 -.765664363E+01 0.952781870E+01 0.277080076E+02 0.452978863E+02 0.593731204E+02 0.654992784E+02 0.593721198E+02 0.452958946E+02 0.277050444E+02 0.952391346E+01 -.766145042E+01 -.231389440E+02 -.366875980E+02 -.482802465E+02 -.579889398E+02 -.659257610E+02 -.722369363E+02 -.771146694E+02 -.807864875E+02 -.834864128E+02 -.854289554E+02 -.867959418E+02 -.877341579E+02 -.883583953E+02 -.887562579E+02 -.889932284E+02 -.891174116E+02 -.891636599E+02 -.891569511E+02 -.891150292E+02 -.890504025E+02 -.889718205E+02 -.888853504E+02 -.887951532E+02 -.887040410E+02 -.886138745E+02 -.885258478E+02 -.884406910E+02 -.883588151E+02 -.882804160E+02 -.882055488E+02 -.881341828E+02 -.880662417E+02 -.880016344E+02 -.879402811E+02 -.878821348E+02 -.878272033E+02 -.877755724E+02 -.877274319E+02 -.876831084E+02 -.876431056E+02 -.876081559E+02 -.875792885E+02 -.875579162E+02 -.875459501E+02 -.875459501E+02
 -.875675520E+02 -.875675520E+02 -.875807659E+02 -.876043834E+02 -.876363131E+02 -.876750155E+02 -.877193766E+02 -.877686107E+02 -.878221862E+02 -.878797680E+02 -.879411724E+02 -.880063311E+02 -.880752606E+02 -.881480356E+02 -.882247619E+02 -.883055485E+02 -.883904731E+02 -.884795396E+02 -.885726200E+02 -.886693757E+02 -.887691470E+02 -.888707983E+02 -.889724986E+02 -.890714117E+02 -.891632569E+02 -.892416867E+02 -.892974087E+02 -.893169502E+02 -.892809358E+02 -.891617173E+02 -.889201810E+02 -.885015778E+02 -.878303085E+02 -.868037438E+02 -.852853087E+02 -.830973236E+02 -.800152731E+02 -.757680531E+02 -.700503374E+02 -.625457716E+02 -.529395016E+02 -.408873127E+02 -.259472004E+02 -.753413541E+01 0.151557309E+02 0.430131466E+02 0.767075924E+02 0.115795126E+03 0.156224997E+03 0.183682417E+03 0.156223978E+03 0.115793098E+03 0.767045753E+02 0.430091699E+02 0.151508350E+02 -.753989838E+01 -.259537657E+02 -.408945747E+02 -.529473086E+02 -.625539313E+02 -.700586477E+02 -.757763592E+02 -.800234997E+02 -.831054662E+02 -.852934073E+02 -.868118601E+02 -.878385151E+02 -.885099538E+02 -.889288087E+02 -.891706787E+02 -.892903099E+02 -.893268113E+02 -.893078254E+02 -.892527220E+02 -.891749685E+02 -.890838523E+02 -.889857165E+02 -.888848378E+02 -.887840482E+02 -.886851741E+02 -.885893459E+02 -.884972165E+02 -.884091157E+02 -.883251597E+02 -.882453287E+02 -.881695234E+02 -.880976057E+02 -.880294305E+02 -.879648708E+02 -.879038398E+02 -.878463127E+02 -.877923494E+02 -.877421219E+02 -.876959464E+02 -.876543257E+02 -.876180017E+02 -.875880256E+02 -.875658481E+02 -.875534379E+02 -.875534379E+02
 -.875703575E+02 -.875703575E+02 -.875837386E+02 -.876076599E+02 -.876400084E+02 -.876792310E+02 -.877242056E+02 -.877741435E+02 -.878285139E+02 -.878869862E+02 -.879493845E+02 -.880156510E+02 -.880858155E+02 -.881599688E+02 -.882382358E+02 -.883207471E+02 -.884076050E+02 -.884988402E+02 -.885943541E+02 -.886938380E+02 -.887966620E+02 -.889017157E+02 -.890071850E+02 -.891102324E+02 -.892065440E+02 -.892896852E+02 -.893501861E+02 -.893742495E+02 -.893419394E+02 -.892246745E+02 -.889818290E+02 -.885562615E+02 -.878686781E+02 -.868108815E+02 -.852380905E+02 -.829607387E+02 -.797374029E+02 -.752735823E+02 -.692322356E+02 -.612520030E+02 -.509439147E+02 -.378238068E+02 -.211790295E+02 0.116857778E+00 0.279589150E+02 0.655032129E+02 0.118344436E+03 0.197060358E+03 0.322857307E+03 0.540427620E+03 0.322856282E+03 0.197058319E+03 0.118341402E+03 0.654992134E+02 0.279539913E+02 0.111062538E+00 -.211856307E+02 -.378311225E+02 -.509517934E+02 -.612602524E+02 -.692406458E+02 -.752819868E+02 -.797457171E+02 -.829689541E+02 -.852462467E+02 -.868190416E+02 -.878769168E+02 -.885646604E+02 -.889904732E+02 -.892336489E+02 -.893513255E+02 -.893841237E+02 -.893606190E+02 -.893007413E+02 -.892182820E+02 -.891227062E+02 -.890204439E+02 -.889158046E+02 -.888116215E+02 -.887097043E+02 -.886111579E+02 -.885166056E+02 -.884263469E+02 -.883404688E+02 -.882589244E+02 -.881815895E+02 -.881083041E+02 -.880389038E+02 -.879732448E+02 -.879112263E+02 -.878528116E+02 -.877980519E+02 -.877471123E+02 -.877003057E+02 -.876581340E+02 -.876213424E+02 -.875909894E+02 -.875685381E+02 -.875559771E+02 -.875559771E+02
 -.875675411E+02 -.875675411E+02 -.875807543E+02 -.876043710E+02 -.876362996E+02 -.876750009E+02 -.877193606E+02 -.877685931E+02 -.878221668E+02 -.878797466E+02 -.879411489E+02 -.880063055E+02 -.880752331E+02 -.881480062E+02 -.882247308E+02 -.883055156E+02 -.883904386E+02 -.884795034E+02 -.885725821E+02 -.886693361E+02 -.887691057E+02 -.888707553E+02 -.889724540E+02 -.890713655E+02 -.891632090E+02 -.892416369E+02 -.892973569E+02 -.893168960E+02 -.892808787E+02 -.891616566E+02 -.889201160E+02 -.885015074E+02 -.878302315E+02 -.868036586E+02 -.852852136E+02 -.830972165E+02 -.800151522E+02 -.757679166E+02 -.700501846E+02 -.625456033E+02 -.529393201E+02 -.408871207E+02 -.259470003E+02 -.753392904E+01 0.151559425E+02 0.430133625E+02 0.767078116E+02 0.115795347E+03 0.156225220E+03 0.183682641E+03 0.156224201E+03 0.115793320E+03 0.767047950E+02 0.430093864E+02 0.151510474E+02 -.753969112E+01 -.259535645E+02 -.408943815E+02 -.529471259E+02 -.625537618E+02 -.700584936E+02 -.757762214E+02 -.800233775E+02 -.831053580E+02 -.852933110E+02 -.868117737E+02 -.878384370E+02 -.885098822E+02 -.889287424E+02 -.891706168E+02 -.892902515E+02 -.893267557E+02 -.893077722E+02 -.892526709E+02 -.891749192E+02 -.890838047E+02 -.889856705E+02 -.888847934E+02 -.887840053E+02 -.886851328E+02 -.885893062E+02 -.884971784E+02 -.884090793E+02 -.883251250E+02 -.882452958E+02 -.881694923E+02 -.880975765E+02 -.880294032E+02 -.879648454E+02 -.879038164E+02 -.878462912E+02 -.877923298E+02 -.877421041E+02 -.876959304E+02 -.876543113E+02 -.876179888E+02 -.875880139E+02 -.875658373E+02 -.875534277E+02 -.875534277E+02
 -.875592635E+02 -.875592635E+02 -.875719841E+02 -.875947070E+02 -.876254042E+02 -.876625774E+02 -.877051363E+02 -.877523047E+02 -.878035491E+02 -.878585221E+02 -.879170192E+02 -.879789424E+02 -.880442711E+02 -.881130343E+02 -.881852850E+02 -.882610713E+02 -.883404030E+02 -.884232092E+02 -.885092827E+02 -.885982039E+02 -.886892362E+02 -.887811804E+02 -.888721713E+02 -.889593931E+02 -.890386808E+02 -.891039632E+02 -.891464863E+02 -.891537371E+02 -.891079664E+02 -.889841917E+02 -.887475563E+02 -.883499526E+02 -.877258974E+02 -.867877889E+02 -.854208407E+02 -.834782753E+02 -.807782836E+02 -.771063906E+02 -.722286330E+02 -.659175559E+02 -.579810126E+02 -.482727890E+02 -.366807722E+02 -.231328773E+02 -.765622250E+01 0.952824845E+01 0.277084441E+02 0.452983275E+02 0.593735647E+02 0.654997238E+02 0.593725644E+02 0.452963365E+02 0.277054818E+02 0.952434445E+01 -.766102778E+01 -.231385317E+02 -.366871989E+02 -.482798652E+02 -.579885813E+02 -.659254304E+02 -.722366368E+02 -.771144016E+02 -.807862494E+02 -.834862009E+02 -.854287658E+02 -.867957708E+02 -.877340023E+02 -.883582521E+02 -.887561249E+02 -.889931036E+02 -.891172936E+02 -.891635476E+02 -.891568435E+02 -.891149258E+02 -.890503027E+02 -.889717242E+02 -.888852574E+02 -.887950635E+02 -.887039544E+02 -.886137911E+02 -.885257677E+02 -.884406143E+02 -.883587418E+02 -.882803462E+02 -.882054827E+02 -.881341204E+02 -.880661830E+02 -.880015795E+02 -.879402301E+02 -.878820876E+02 -.878271600E+02 -.877755329E+02 -.877273961E+02 -.876830762E+02 -.876430766E+02 -.876081300E+02 -.875792651E+02 -.875578946E+02 -.875459296E+02 -.875459296E+02
 -.875459889E+02 -.875459889E+02 -.875579224E+02 -.875792184E+02 -.876079511E+02 -.876426896E+02 -.876823831E+02 -.877262729E+02 -.877738245E+02 -.878246737E+02 -.878785855E+02 -.879354189E+02 -.879950981E+02 -.880575862E+02 -.881228588E+02 -.881908764E+02 -.882615518E+02 -.883347094E+02 -.884100329E+02 -.884869949E+02 -.885647621E+02 -.886420653E+02 -.887170212E+02 -.887868877E+02 -.888477277E+02 -.888939484E+02 -.889176731E+02 -.889078913E+02 -.888493205E+02 -.887209108E+02 -.884939262E+02 -.881295735E+02 -.875762152E+02 -.867663202E+02 -.856134536E+02 -.840098473E+02 -.818256598E+02 -.789122355E+02 -.751129369E+02 -.702842967E+02 -.643250089E+02 -.572025844E+02 -.489676584E+02 -.397622736E+02 -.298453183E+02 -.196523270E+02 -.984234021E+01 -.135202058E+01 0.461441531E+01 0.682626410E+01 0.461344551E+01 -.135395048E+01 -.984521090E+01 -.196561098E+02 -.298499721E+02 -.397677246E+02 -.489738084E+02 -.572093044E+02 -.643321419E+02 -.702916814E+02 -.751204418E+02 -.789197811E+02 -.818332197E+02 -.840174344E+02 -.856211047E+02 -.867740845E+02 -.875841491E+02 -.881377376E+02 -.885023835E+02 -.887297242E+02 -.888585518E+02 -.889175993E+02 -.889279135E+02 -.889047731E+02 -.888591853E+02 -.887990233E+02 -.887298766E+02 -.886556790E+02 -.885791692E+02 -.885022265E+02 -.884261153E+02 -.883516629E+02 -.882793882E+02 -.882095968E+02 -.881424494E+02 -.880780131E+02 -.880163006E+02 -.879573001E+02 -.879010006E+02 -.878474138E+02 -.877965958E+02 -.877486698E+02 -.877038519E+02 -.876624824E+02 -.876250645E+02 -.875923139E+02 -.875652226E+02 -.875451414E+02 -.875338881E+02 -.875338881E+02
 -.875284379E+02 -.875284379E+02 -.875393363E+02 -.875587578E+02 -.875849134E+02 -.876164635E+02 -.876524126E+02 -.876920286E+02 -.877347798E+02 -.877802854E+02 -.878282763E+02 -.878785624E+02 -.879310050E+02 -.879854910E+02 -.880419085E+02 -.881001193E+02 -.881599289E+02 -.882210488E+02 -.882830487E+02 -.883452952E+02 -.884068693E+02 -.884664573E+02 -.885222044E+02 -.885715188E+02 -.886108086E+02 -.886351326E+02 -.886377366E+02 -.886094465E+02 -.885378837E+02 -.884064722E+02 -.881932190E+02 -.878692765E+02 -.873973514E+02 -.867300975E+02 -.858087434E+02 -.845623548E+02 -.829084168E+02 -.807559311E+02 -.780128117E+02 -.745993101E+02 -.704675115E+02 -.656235101E+02 -.601459784E+02 -.541964570E+02 -.480228899E+02 -.419610046E+02 -.364315780E+02 -.319236585E+02 -.289407208E+02 -.278906655E+02 -.289416486E+02 -.319255021E+02 -.364343112E+02 -.419645861E+02 -.480272608E+02 -.542015350E+02 -.601516561E+02 -.656296600E+02 -.704740020E+02 -.746060262E+02 -.780196718E+02 -.807628925E+02 -.829154703E+02 -.845695154E+02 -.858160411E+02 -.867375708E+02 -.874050446E+02 -.878772374E+02 -.882014973E+02 -.884151185E+02 -.885469477E+02 -.886189767E+02 -.886477793E+02 -.886457320E+02 -.886220064E+02 -.885833540E+02 -.885347138E+02 -.884796747E+02 -.884208259E+02 -.883600183E+02 -.882985614E+02 -.882373682E+02 -.881770647E+02 -.881180707E+02 -.880606610E+02 -.880050113E+02 -.879512347E+02 -.878994099E+02 -.878496053E+02 -.878019007E+02 -.877564083E+02 -.877132943E+02 -.876728043E+02 -.876352924E+02 -.876012577E+02 -.875713907E+02 -.875466320E+02 -.875282487E+02 -.875179334E+02 -.875179334E+02
 -.875075157E+02 -.875075157E+02 -.875171888E+02 -.875343944E+02 -.875575092E+02 -.875853056E+02 -.876168585E+02 -.876514727E+02 -.876886264E+02 -.877279266E+02 -.877690732E+02 -.878118289E+02 -.878559935E+02 -.879013801E+02 -.879477916E+02 -.879949964E+02 -.880427006E+02 -.880905141E+02 -.881379107E+02 -.881841753E+02 -.882283374E+02 -.882690849E+02 -.883046512E+02 -.883326696E+02 -.883499834E+02 -.883524031E+02 -.883343950E+02 -.882886904E+02 -.882058030E+02 -.880734478E+02 -.878758685E+02 -.875931007E+02 -.872002317E+02 -.866667659E+02 -.859562674E+02 -.850265303E+02 -.838306448E+02 -.823194921E+02 -.804463714E+02 -.781744417E+02 -.754871435E+02 -.724005772E+02 -.689753332E+02 -.653244047E+02 -.616144194E+02 -.580590490E+02 -.549044195E+02 -.524058826E+02 -.507948842E+02 -.502376425E+02 -.507957312E+02 -.524075610E+02 -.549068974E+02 -.580622767E+02 -.616183287E+02 -.653289106E+02 -.689803389E+02 -.724059840E+02 -.754928624E+02 -.781804030E+02 -.804525295E+02 -.823258251E+02 -.838371498E+02 -.850332186E+02 -.859631599E+02 -.866738901E+02 -.872076194E+02 -.876007871E+02 -.878838906E+02 -.880818437E+02 -.882146112E+02 -.882979487E+02 -.883441404E+02 -.883626714E+02 -.883608088E+02 -.883440847E+02 -.883166868E+02 -.882817696E+02 -.882416973E+02 -.881982335E+02 -.881526861E+02 -.881060205E+02 -.880589444E+02 -.880119750E+02 -.879654892E+02 -.879197642E+02 -.878750088E+02 -.878313897E+02 -.877890537E+02 -.877481481E+02 -.877088404E+02 -.876713389E+02 -.876359163E+02 -.876029367E+02 -.875728890E+02 -.875464289E+02 -.875244320E+02 -.875080624E+02 -.874988611E+02 -.874988611E+02
 -.874842295E+02 -.874842295E+02 -.874925502E+02 -.875073143E+02 -.875270861E+02 -.875507673E+02 -.875775164E+02 -.876066861E+02 -.876377741E+02 -.876703837E+02 -.877041920E+02 -.877389232E+02 -.877743255E+02 -.878101496E+02 -.878461278E+02 -.878819521E+02 -.879172501E+02 -.879515572E+02 -.879842825E+02 -.880146681E+02 -.880417372E+02 -.880642306E+02 -.880805254E+02 -.880885344E+02 -.880855802E+02 -.880682403E+02 -.880321576E+02 -.879718150E+02 -.878802727E+02 -.877488738E+02 -.875669326E+02 -.873214345E+02 -.869967934E+02 -.865747403E+02 -.860344442E+02 -.853530016E+02 -.845064673E+02 -.834716355E+02 -.822287944E+02 -.807656234E+02 -.790821949E+02 -.771966388E+02 -.751504886E+02 -.730122493E+02 -.708776012E+02 -.688650083E+02 -.671062559E+02 -.657323596E+02 -.648563014E+02 -.645553323E+02 -.648570276E+02 -.657337957E+02 -.671083697E+02 -.688677532E+02 -.708809187E+02 -.730160733E+02 -.751547508E+02 -.772012754E+02 -.790871517E+02 -.807708594E+02 -.822342826E+02 -.834773621E+02 -.845124296E+02 -.853592055E+02 -.860409023E+02 -.865814703E+02 -.870038165E+02 -.873287749E+02 -.875746164E+02 -.877569285E+02 -.878887266E+02 -.879806965E+02 -.880414948E+02 -.880780610E+02 -.880959114E+02 -.880994019E+02 -.880919538E+02 -.880762429E+02 -.880543542E+02 -.880279078E+02 -.879981594E+02 -.879660810E+02 -.879324240E+02 -.878977708E+02 -.878625748E+02 -.878271929E+02 -.877919131E+02 -.877569764E+02 -.877225968E+02 -.876889801E+02 -.876563412E+02 -.876249235E+02 -.875950200E+02 -.875669974E+02 -.875413263E+02 -.875186175E+02 -.874996696E+02 -.874855277E+02 -.874775607E+02 -.874775607E+02
 -.874596041E+02 -.874596041E+02 -.874665084E+02 -.874787204E+02 -.874950067E+02 -.875144107E+02 -.875361863E+02 -.875597447E+02 -.875846135E+02 -.876104033E+02 -.876367804E+02 -.876634441E+02 -.876901064E+02 -.877164736E+02 -.877422282E+02 -.877670107E+02 -.877903993E+02 -.878118878E+02 -.878308588E+02 -.878465538E+02 -.878580349E+02 -.878641412E+02 -.878634343E+02 -.878541343E+02 -.878340428E+02 -.878004534E+02 -.877500492E+02 -.876787877E+02 -.875817792E+02 -.874531653E+02 -.872860114E+02 -.870722349E+02 -.868025999E+02 -.864668186E+02 -.860538150E+02 -.855522115E+02 -.849511081E+02 -.842412211E+02 -.834164284E+02 -.824757188E+02 -.814254497E+02 -.802816675E+02 -.790720671E+02 -.778370079E+02 -.766289543E+02 -.755098328E+02 -.745461254E+02 -.738020118E+02 -.733314420E+02 -.731705417E+02 -.733320376E+02 -.738031908E+02 -.745478646E+02 -.755120995E+02 -.766317093E+02 -.778402087E+02 -.790756714E+02 -.802856364E+02 -.814297502E+02 -.824803253E+02 -.834213231E+02 -.842463937E+02 -.849565547E+02 -.855579340E+02 -.860598199E+02 -.864731161E+02 -.868092032E+02 -.870791598E+02 -.872932753E+02 -.874607872E+02 -.875897790E+02 -.876871857E+02 -.877588660E+02 -.878097095E+02 -.878437581E+02 -.878643284E+02 -.878741258E+02 -.878753470E+02 -.878697705E+02 -.878588321E+02 -.878436897E+02 -.878252764E+02 -.878043456E+02 -.877815068E+02 -.877572564E+02 -.877320029E+02 -.877060884E+02 -.876798076E+02 -.876534244E+02 -.876271875E+02 -.876013467E+02 -.875761692E+02 -.875519581E+02 -.875290733E+02 -.875079576E+02 -.874891677E+02 -.874734145E+02 -.874616123E+02 -.874549441E+02 -.874549441E+02
 -.874346082E+02 -.874346082E+02 -.874400901E+02 -.874497447E+02 -.874625482E+02 -.874776938E+02 -.874945390E+02 -.875125629E+02 -.875313337E+02 -.875504810E+02 -.875696742E+02 -.875886029E+02 -.876069610E+02 -.876244309E+02 -.876406694E+02 -.876552920E+02 -.876678583E+02 -.876778538E+02 -.876846715E+02 -.876875900E+02 -.876857480E+02 -.876781160E+02 -.876634628E+02 -.876403183E+02 -.876069315E+02 -.875612247E+02 -.875007460E+02 -.874226216E+02 -.873235141E+02 -.871995916E+02 -.870465195E+02 -.868594866E+02 -.866332845E+02 -.863624591E+02 -.860415599E+02 -.856655097E+02 -.852301164E+02 -.847327383E+02 -.841730970E+02 -.835542007E+02 -.828833018E+02 -.821727542E+02 -.814405828E+02 -.807105418E+02 -.800114377E+02 -.793755682E+02 -.788362657E+02 -.784247369E+02 -.781666087E+02 -.780787636E+02 -.781670974E+02 -.784257069E+02 -.788377030E+02 -.793774532E+02 -.800137470E+02 -.807132501E+02 -.814436649E+02 -.821761864E+02 -.828870637E+02 -.835582756E+02 -.841774724E+02 -.847374061E+02 -.852350722E+02 -.856707530E+02 -.860470932E+02 -.863682877E+02 -.866394159E+02 -.868659304E+02 -.870532868E+02 -.872066947E+02 -.873309661E+02 -.874304364E+02 -.875089375E+02 -.875698072E+02 -.876159189E+02 -.876497242E+02 -.876732998E+02 -.876883956E+02 -.876964803E+02 -.876987828E+02 -.876963298E+02 -.876899788E+02 -.876804463E+02 -.876683328E+02 -.876541442E+02 -.876383099E+02 -.876211998E+02 -.876031383E+02 -.875844185E+02 -.875653147E+02 -.875460960E+02 -.875270400E+02 -.875084480E+02 -.874906630E+02 -.874740907E+02 -.874592255E+02 -.874466822E+02 -.874372374E+02 -.874318805E+02 -.874318805E+02
 -.874100969E+02 -.874100969E+02 -.874141999E+02 -.874213812E+02 -.874308272E+02 -.874418836E+02 -.874540167E+02 -.874667810E+02 -.874797941E+02 -.874927162E+02 -.875052324E+02 -.875170384E+02 -.875278276E+02 -.875372788E+02 -.875450451E+02 -.875507427E+02 -.875539391E+02 -.875541411E+02 -.875507818E+02 -.875432058E+02 -.875306541E+02 -.875122470E+02 -.874869659E+02 -.874536340E+02 -.874108973E+02 -.873572060E+02 -.872907983E+02 -.872096897E+02 -.871116708E+02 -.869943179E+02 -.868550231E+02 -.866910510E+02 -.864996297E+02 -.862780863E+02 -.860240339E+02 -.857356185E+02 -.854118257E+02 -.850528445E+02 -.846604703E+02 -.842385174E+02 -.837931927E+02 -.833333641E+02 -.828706434E+02 -.824192000E+02 -.819952361E+02 -.816160920E+02 -.812990120E+02 -.810596766E+02 -.809106840E+02 -.808602115E+02 -.809110933E+02 -.810604910E+02 -.813002233E+02 -.816176890E+02 -.819972052E+02 -.824215263E+02 -.828733116E+02 -.833363597E+02 -.837965027E+02 -.842421305E+02 -.846643775E+02 -.850570393E+02 -.854163038E+02 -.857403781E+02 -.860290751E+02 -.862834111E+02 -.865052418E+02 -.866969555E+02 -.868612263E+02 -.870008270E+02 -.871184938E+02 -.872168350E+02 -.872982745E+02 -.873650219E+02 -.874190615E+02 -.874621545E+02 -.874958502E+02 -.875215015E+02 -.875402837E+02 -.875532135E+02 -.875611682E+02 -.875649034E+02 -.875650703E+02 -.875622304E+02 -.875568699E+02 -.875494123E+02 -.875402296E+02 -.875296539E+02 -.875179873E+02 -.875055118E+02 -.874925003E+02 -.874792271E+02 -.874659806E+02 -.874530769E+02 -.874408764E+02 -.874298044E+02 -.874203752E+02 -.874132240E+02 -.874091459E+02 -.874091459E+02
 -.873867744E+02 -.873867744E+02 -.873895811E+02 -.873944436E+02 -.874007522E+02 -.874080038E+02 -.874157751E+02 -.874237003E+02 -.874314537E+02 -.874387348E+02 -.874452564E+02 -.874507333E+02 -.874548736E+02 -.874573695E+02 -.874578896E+02 -.874560708E+02 -.874515100E+02 -.874437567E+02 -.874323045E+02 -.874165823E+02 -.873959464E+02 -.873696711E+02 -.873369412E+02 -.872968441E+02 -.872483640E+02 -.871903787E+02 -.871216601E+02 -.870408808E+02 -.869466283E+02 -.868374303E+02 -.867117934E+02 -.865682596E+02 -.864054831E+02 -.862223312E+02 -.860180104E+02 -.857922180E+02 -.855453154E+02 -.852785168E+02 -.849940771E+02 -.846954636E+02 -.843874811E+02 -.840763230E+02 -.837695132E+02 -.834757107E+02 -.832043582E+02 -.829651764E+02 -.827675306E+02 -.826197246E+02 -.825283046E+02 -.824974659E+02 -.825286531E+02 -.826204192E+02 -.827685665E+02 -.829665469E+02 -.832060551E+02 -.834777251E+02 -.837718356E+02 -.840789440E+02 -.843903920E+02 -.846986565E+02 -.849975453E+02 -.852822548E+02 -.855493193E+02 -.857964850E+02 -.860225393E+02 -.862271218E+02 -.864105363E+02 -.865735772E+02 -.867173782E+02 -.868432856E+02 -.869527578E+02 -.870472886E+02 -.871283504E+02 -.871973556E+02 -.872556315E+02 -.873044055E+02 -.873447991E+02 -.873778273E+02 -.874044011E+02 -.874253344E+02 -.874413503E+02 -.874530900E+02 -.874611209E+02 -.874659451E+02 -.874680076E+02 -.874677043E+02 -.874653896E+02 -.874613840E+02 -.874559811E+02 -.874494554E+02 -.874420695E+02 -.874340828E+02 -.874257603E+02 -.874173829E+02 -.874092596E+02 -.874017422E+02 -.873952430E+02 -.873902568E+02 -.873873886E+02 -.873873886E+02
 -.873651770E+02 -.873651770E+02 -.873667983E+02 -.873695464E+02 -.873730045E+02 -.873768148E+02 -.873806628E+02 -.873842639E+02 -.873873533E+02 -.873896766E+02 -.873909824E+02 -.873910150E+02 -.873895091E+02 -.873861831E+02 -.873807349E+02 -.873728361E+02 -.873621276E+02 -.873482147E+02 -.873306625E+02 -.873089921E+02 -.872826762E+02 -.872511368E+02 -.872137422E+02 -.871698071E+02 -.871185936E+02 -.870593156E+02 -.869911469E+02 -.869132337E+02 -.868247139E+02 -.867247432E+02 -.866125310E+02 -.864873857E+02 -.863487716E+02 -.861963771E+02 -.860301946E+02 -.858506080E+02 -.856584867E+02 -.854552771E+02 -.852430849E+02 -.850247371E+02 -.848038084E+02 -.845846018E+02 -.843720669E+02 -.841716500E+02 -.839890711E+02 -.838300362E+02 -.836999018E+02 -.836033193E+02 -.835438991E+02 -.835239304E+02 -.835441976E+02 -.836039148E+02 -.837007913E+02 -.838312157E+02 -.839905352E+02 -.841733930E+02 -.843740826E+02 -.845868838E+02 -.848063504E+02 -.850275332E+02 -.852461299E+02 -.854585662E+02 -.856620161E+02 -.858543744E+02 -.860341955E+02 -.862006109E+02 -.863532371E+02 -.864920825E+02 -.866174588E+02 -.867299023E+02 -.868301047E+02 -.869188568E+02 -.869970027E+02 -.870654043E+02 -.871249150E+02 -.871763606E+02 -.872205263E+02 -.872581492E+02 -.872899132E+02 -.873164485E+02 -.873383313E+02 -.873560865E+02 -.873701903E+02 -.873810741E+02 -.873891285E+02 -.873947076E+02 -.873981336E+02 -.873997013E+02 -.873996829E+02 -.873983328E+02 -.873958928E+02 -.873925978E+02 -.873886814E+02 -.873843836E+02 -.873799577E+02 -.873756807E+02 -.873718636E+02 -.873688660E+02 -.873671121E+02 -.873671121E+02
 -.873456732E+02 -.873456732E+02 -.873462380E+02 -.873471069E+02 -.873480415E+02 -.873488202E+02 -.873492320E+02 -.873490727E+02 -.873481395E+02 -.873462279E+02 -.873431277E+02 -.873386196E+02 -.873324722E+02 -.873244389E+02 -.873142552E+02 -.873016361E+02 -.872862736E+02 -.872678345E+02 -.872459587E+02 -.872202582E+02 -.871903156E+02 -.871556852E+02 -.871158939E+02 -.870704442E+02 -.870188190E+02 -.869604888E+02 -.868949217E+02 -.868215976E+02 -.867400255E+02 -.866497667E+02 -.865504627E+02 -.864418680E+02 -.863238901E+02 -.861966320E+02 -.860604405E+02 -.859159550E+02 -.857641545E+02 -.856064001E+02 -.854444659E+02 -.852805538E+02 -.851172851E+02 -.849576640E+02 -.848050076E+02 -.846628406E+02 -.845347566E+02 -.844242510E+02 -.843345370E+02 -.842683588E+02 -.842278193E+02 -.842142407E+02 -.842280739E+02 -.842688671E+02 -.843352970E+02 -.844252599E+02 -.845360109E+02 -.846643362E+02 -.848067400E+02 -.849596285E+02 -.851194769E+02 -.852829682E+02 -.854470983E+02 -.856092463E+02 -.857672104E+02 -.859192170E+02 -.860639054E+02 -.862002966E+02 -.863277518E+02 -.864459245E+02 -.865547114E+02 -.866542055E+02 -.867446521E+02 -.868264095E+02 -.868999164E+02 -.869656631E+02 -.870241696E+02 -.870759668E+02 -.871215835E+02 -.871615360E+02 -.871963206E+02 -.872264090E+02 -.872522454E+02 -.872742451E+02 -.872927943E+02 -.873082506E+02 -.873209443E+02 -.873311802E+02 -.873392396E+02 -.873453831E+02 -.873498523E+02 -.873528736E+02 -.873546601E+02 -.873554157E+02 -.873553378E+02 -.873546213E+02 -.873534628E+02 -.873520650E+02 -.873506422E+02 -.873494260E+02 -.873486731E+02 -.873486731E+02
 -.873284771E+02 -.873284771E+02 -.873281229E+02 -.873273624E+02 -.873261180E+02 -.873242920E+02 -.873217706E+02 -.873184254E+02 -.873141151E+02 -.873086857E+02 -.873019705E+02 -.872937901E+02 -.872839511E+02 -.872722459E+02 -.872584518E+02 -.872423304E+02 -.872236265E+02 -.872020685E+02 -.871773682E+02 -.871492209E+02 -.871173074E+02 -.870812952E+02 -.870408423E+02 -.869956009E+02 -.869452236E+02 -.868893711E+02 -.868277218E+02 -.867599842E+02 -.866859116E+02 -.866053196E+02 -.865181064E+02 -.864242760E+02 -.863239634E+02 -.862174609E+02 -.861052456E+02 -.859880049E+02 -.858666589E+02 -.857423774E+02 -.856165870E+02 -.854909686E+02 -.853674381E+02 -.852481124E+02 -.851352560E+02 -.850312100E+02 -.849383056E+02 -.848587651E+02 -.847945970E+02 -.847474939E+02 -.847187394E+02 -.847091353E+02 -.847189541E+02 -.847479225E+02 -.847952382E+02 -.848596167E+02 -.849393651E+02 -.850324742E+02 -.851367213E+02 -.852497752E+02 -.853692942E+02 -.854930140E+02 -.856188175E+02 -.857447887E+02 -.858692470E+02 -.859907656E+02 -.861081748E+02 -.862205547E+02 -.863272178E+02 -.864276871E+02 -.865216699E+02 -.866090313E+02 -.866897670E+02 -.867639785E+02 -.868318498E+02 -.868936270E+02 -.869496012E+02 -.870000932E+02 -.870454415E+02 -.870859926E+02 -.871220931E+02 -.871540840E+02 -.871822964E+02 -.872070483E+02 -.872286426E+02 -.872473662E+02 -.872634893E+02 -.872772651E+02 -.872889310E+02 -.872987084E+02 -.873068042E+02 -.873134116E+02 -.873187112E+02 -.873228721E+02 -.873260527E+02 -.873284022E+02 -.873300605E+02 -.873311597E+02 -.873318230E+02 -.873321651E+02 -.873322904E+02 -.873322904E+02
 -.873136699E+02 -.873136699E+02 -.873125355E+02 -.873103963E+02 -.873073161E+02 -.873033083E+02 -.872983466E+02 -.872923730E+02 -.872853043E+02 -.872770355E+02 -.872674435E+02 -.872563891E+02 -.872437179E+02 -.872292623E+02 -.872128416E+02 -.871942631E+02 -.871733228E+02 -.871498063E+02 -.871234901E+02 -.870941431E+02 -.870615289E+02 -.870254084E+02 -.869855438E+02 -.869417028E+02 -.868936646E+02 -.868412268E+02 -.867842137E+02 -.867224861E+02 -.866559525E+02 -.865845821E+02 -.865084188E+02 -.864275960E+02 -.863423526E+02 -.862530482E+02 -.861601781E+02 -.860643854E+02 -.859664705E+02 -.858673955E+02 -.857682822E+02 -.856704029E+02 -.855751613E+02 -.854840649E+02 -.853986867E+02 -.853206177E+02 -.852514125E+02 -.851925289E+02 -.851452670E+02 -.851107102E+02 -.850896737E+02 -.850826635E+02 -.850898511E+02 -.851110647E+02 -.851457972E+02 -.851932332E+02 -.852522888E+02 -.853216633E+02 -.853998987E+02 -.854854399E+02 -.855766956E+02 -.856720927E+02 -.857701235E+02 -.858693840E+02 -.859686018E+02 -.860666549E+02 -.861625811E+02 -.862555799E+02 -.863450079E+02 -.864303696E+02 -.865113052E+02 -.865875754E+02 -.866590463E+02 -.867256737E+02 -.867874880E+02 -.868445798E+02 -.868970878E+02 -.869451869E+02 -.869890786E+02 -.870289831E+02 -.870651314E+02 -.870977606E+02 -.871271087E+02 -.871534111E+02 -.871768981E+02 -.871977924E+02 -.872163081E+02 -.872326491E+02 -.872470088E+02 -.872595692E+02 -.872705008E+02 -.872799624E+02 -.872881001E+02 -.872950472E+02 -.873009231E+02 -.873058318E+02 -.873098597E+02 -.873130726E+02 -.873155112E+02 -.873171847E+02 -.873180627E+02 -.873180627E+02
 -.873012256E+02 -.873012256E+02 -.872994453E+02 -.872961688E+02 -.872915819E+02 -.872857943E+02 -.872788570E+02 -.872707757E+02 -.872615201E+02 -.872510312E+02 -.872392273E+02 -.872260076E+02 -.872112556E+02 -.871948418E+02 -.871766254E+02 -.871564563E+02 -.871341768E+02 -.871096234E+02 -.870826284E+02 -.870530226E+02 -.870206371E+02 -.869853072E+02 -.869468753E+02 -.869051955E+02 -.868601385E+02 -.868115975E+02 -.867594947E+02 -.867037888E+02 -.866444832E+02 -.865816346E+02 -.865153629E+02 -.864458600E+02 -.863733995E+02 -.862983451E+02 -.862211580E+02 -.861424022E+02 -.860627468E+02 -.859829653E+02 -.859039302E+02 -.858266023E+02 -.857520156E+02 -.856812556E+02 -.856154323E+02 -.855556491E+02 -.855029674E+02 -.854583696E+02 -.854227219E+02 -.853967402E+02 -.853809590E+02 -.853757089E+02 -.853811017E+02 -.853970251E+02 -.854231481E+02 -.854589355E+02 -.855036712E+02 -.855564884E+02 -.856164043E+02 -.856823572E+02 -.857532433E+02 -.858279522E+02 -.859053983E+02 -.859845472E+02 -.860644378E+02 -.861441973E+02 -.862230519E+02 -.863003322E+02 -.863754739E+02 -.864480153E+02 -.865175924E+02 -.865839312E+02 -.866468391E+02 -.867061958E+02 -.867619439E+02 -.868140794E+02 -.868626427E+02 -.869077110E+02 -.869493904E+02 -.869878091E+02 -.870231124E+02 -.870554569E+02 -.870850069E+02 -.871119304E+02 -.871363966E+02 -.871585732E+02 -.871786241E+02 -.871967085E+02 -.872129787E+02 -.872275793E+02 -.872406456E+02 -.872523023E+02 -.872626621E+02 -.872718233E+02 -.872798676E+02 -.872868566E+02 -.872928271E+02 -.872977852E+02 -.873016977E+02 -.873044817E+02 -.873059896E+02 -.873059896E+02
 -.872910376E+02 -.872910376E+02 -.872887370E+02 -.872845486E+02 -.872787601E+02 -.872715630E+02 -.872630754E+02 -.872533582E+02 -.872424284E+02 -.872302686E+02 -.872168347E+02 -.872020615E+02 -.871858673E+02 -.871681574E+02 -.871488272E+02 -.871277644E+02 -.871048519E+02 -.870799693E+02 -.870529956E+02 -.870238116E+02 -.869923023E+02 -.869583598E+02 -.869218868E+02 -.868827998E+02 -.868410340E+02 -.867965469E+02 -.867493242E+02 -.866993845E+02 -.866467855E+02 -.865916297E+02 -.865340703E+02 -.864743171E+02 -.864126414E+02 -.863493807E+02 -.862849417E+02 -.862198015E+02 -.861545078E+02 -.860896749E+02 -.860259781E+02 -.859641447E+02 -.859049411E+02 -.858491576E+02 -.857975892E+02 -.857510146E+02 -.857101739E+02 -.856757443E+02 -.856483178E+02 -.856283796E+02 -.856162906E+02 -.856122726E+02 -.856164008E+02 -.856285996E+02 -.856486465E+02 -.856761805E+02 -.857107157E+02 -.857516598E+02 -.857983350E+02 -.858500011E+02 -.859058788E+02 -.859651726E+02 -.860270921E+02 -.860908703E+02 -.861557798E+02 -.862211446E+02 -.862863500E+02 -.863508482E+02 -.864141613E+02 -.864758823E+02 -.865356732E+02 -.865932620E+02 -.866484385E+02 -.867010487E+02 -.867509896E+02 -.867982027E+02 -.868426686E+02 -.868844009E+02 -.869234413E+02 -.869598540E+02 -.869937216E+02 -.870251409E+02 -.870542195E+02 -.870810720E+02 -.871058181E+02 -.871285794E+02 -.871494775E+02 -.871686324E+02 -.871861599E+02 -.872021705E+02 -.872167669E+02 -.872300424E+02 -.872420780E+02 -.872529396E+02 -.872626742E+02 -.872713045E+02 -.872788229E+02 -.872851826E+02 -.872902866E+02 -.872939728E+02 -.872959944E+02 -.872959944E+02
 -.872829432E+02 -.872829432E+02 -.872802369E+02 -.872753411E+02 -.872686266E+02 -.872603530E+02 -.872506941E+02 -.872397581E+02 -.872276029E+02 -.872142474E+02 -.871996809E+02 -.871838698E+02 -.871667633E+02 -.871482974E+02 -.871283990E+02 -.871069885E+02 -.870839826E+02 -.870592970E+02 -.870328482E+02 -.870045566E+02 -.869743484E+02 -.869421585E+02 -.869079332E+02 -.868716333E+02 -.868332373E+02 -.867927447E+02 -.867501802E+02 -.867055968E+02 -.866590802E+02 -.866107523E+02 -.865607752E+02 -.865093539E+02 -.864567394E+02 -.864032306E+02 -.863491751E+02 -.862949689E+02 -.862410543E+02 -.861879166E+02 -.861360785E+02 -.860860921E+02 -.860385301E+02 -.859939738E+02 -.859530006E+02 -.859161690E+02 -.858840044E+02 -.858569831E+02 -.858355185E+02 -.858199472E+02 -.858105184E+02 -.858073850E+02 -.858105983E+02 -.858201066E+02 -.858357565E+02 -.858572984E+02 -.858843951E+02 -.859166330E+02 -.859535351E+02 -.859945758E+02 -.860391960E+02 -.860868180E+02 -.861368600E+02 -.861887490E+02 -.862419322E+02 -.862958867E+02 -.863501266E+02 -.864042090E+02 -.864577376E+02 -.865103641E+02 -.865617891E+02 -.866117610E+02 -.866600740E+02 -.867065654E+02 -.867511128E+02 -.867936296E+02 -.868340620E+02 -.868723848E+02 -.869085976E+02 -.869427212E+02 -.869747945E+02 -.870048706E+02 -.870330146E+02 -.870593004E+02 -.870838084E+02 -.871066232E+02 -.871278315E+02 -.871475199E+02 -.871657731E+02 -.871826715E+02 -.871982892E+02 -.872126910E+02 -.872259297E+02 -.872380419E+02 -.872490433E+02 -.872589224E+02 -.872676328E+02 -.872750824E+02 -.872811199E+02 -.872855172E+02 -.872879455E+02 -.872879455E+02
 -.872767448E+02 -.872767448E+02 -.872737351E+02 -.872683134E+02 -.872609167E+02 -.872518589E+02 -.872413595E+02 -.872295657E+02 -.872165698E+02 -.872024216E+02 -.871871390E+02 -.871707157E+02 -.871531273E+02 -.871343363E+02 -.871142962E+02 -.870929546E+02 -.870702562E+02 -.870461454E+02 -.870205686E+02 -.869934764E+02 -.869648260E+02 -.869345835E+02 -.869027261E+02 -.868692445E+02 -.868341455E+02 -.867974547E+02 -.867592189E+02 -.867195087E+02 -.866784213E+02 -.866360825E+02 -.865926489E+02 -.865483101E+02 -.865032891E+02 -.864578434E+02 -.864122649E+02 -.863668780E+02 -.863220380E+02 -.862781275E+02 -.862355515E+02 -.861947316E+02 -.861560990E+02 -.861200860E+02 -.860871169E+02 -.860575984E+02 -.860319095E+02 -.860103914E+02 -.859933380E+02 -.859809878E+02 -.859735163E+02 -.859710311E+02 -.859735682E+02 -.859810912E+02 -.859934921E+02 -.860105947E+02 -.860321603E+02 -.860578944E+02 -.860874554E+02 -.861204639E+02 -.861565128E+02 -.861951772E+02 -.862360243E+02 -.862786226E+02 -.863225499E+02 -.863674007E+02 -.864127919E+02 -.864583678E+02 -.865038031E+02 -.865488056E+02 -.865931171E+02 -.866365139E+02 -.866788059E+02 -.867198356E+02 -.867594766E+02 -.867976310E+02 -.868342275E+02 -.868692186E+02 -.869025782E+02 -.869342988E+02 -.869643893E+02 -.869928723E+02 -.870197820E+02 -.870451616E+02 -.870690614E+02 -.870915371E+02 -.871126470E+02 -.871324506E+02 -.871510064E+02 -.871683694E+02 -.871845888E+02 -.871997051E+02 -.872137459E+02 -.872267226E+02 -.872386236E+02 -.872494082E+02 -.872589968E+02 -.872672595E+02 -.872740003E+02 -.872789372E+02 -.872816760E+02 -.872816760E+02
 -.872722278E+02 -.872722278E+02 -.872690040E+02 -.872632146E+02 -.872553470E+02 -.872457570E+02 -.872347002E+02 -.872223553E+02 -.872088423E+02 -.871942367E+02 -.871785803E+02 -.871618894E+02 -.871441620E+02 -.871253826E+02 -.871055265E+02 -.870845636E+02 -.870624610E+02 -.870391857E+02 -.870147070E+02 -.869889984E+02 -.869620397E+02 -.869338190E+02 -.869043346E+02 -.868735970E+02 -.868416304E+02 -.868084753E+02 -.867741895E+02 -.867388506E+02 -.867025569E+02 -.866654295E+02 -.866276128E+02 -.865892757E+02 -.865506120E+02 -.865118397E+02 -.864732010E+02 -.864349602E+02 -.863974019E+02 -.863608276E+02 -.863255524E+02 -.862919002E+02 -.862601981E+02 -.862307708E+02 -.862039341E+02 -.861799879E+02 -.861592098E+02 -.861418478E+02 -.861281149E+02 -.861181826E+02 -.861121772E+02 -.861101755E+02 -.861122035E+02 -.861182347E+02 -.861281919E+02 -.861419484E+02 -.861593321E+02 -.861801298E+02 -.862040927E+02 -.862309431E+02 -.862603803E+02 -.862920883E+02 -.863257417E+02 -.863610130E+02 -.863975777E+02 -.864351204E+02 -.864733388E+02 -.865119479E+02 -.865506826E+02 -.865893004E+02 -.866275824E+02 -.866653342E+02 -.867023865E+02 -.867385938E+02 -.867738347E+02 -.868080100E+02 -.868410416E+02 -.868728708E+02 -.869034570E+02 -.869327752E+02 -.869608148E+02 -.869875775E+02 -.870130756E+02 -.870373299E+02 -.870603684E+02 -.870822241E+02 -.871029334E+02 -.871225339E+02 -.871410627E+02 -.871585538E+02 -.871750357E+02 -.871905279E+02 -.872050372E+02 -.872185531E+02 -.872310413E+02 -.872424364E+02 -.872526318E+02 -.872614664E+02 -.872687088E+02 -.872740347E+02 -.872769990E+02 -.872769990E+02
 -.872691742E+02 -.872691742E+02 -.872658128E+02 -.872597910E+02 -.872516323E+02 -.872417237E+02 -.872303479E+02 -.872177077E+02 -.872039453E+02 -.871891565E+02 -.871734024E+02 -.871567181E+02 -.871391195E+02 -.871206090E+02 -.871011797E+02 -.870808191E+02 -.870595119E+02 -.870372425E+02 -.870139974E+02 -.869897668E+02 -.869645468E+02 -.869383406E+02 -.869111603E+02 -.868830287E+02 -.868539801E+02 -.868240621E+02 -.867933367E+02 -.867618815E+02 -.867297907E+02 -.866971756E+02 -.866641658E+02 -.866309085E+02 -.865975693E+02 -.865643311E+02 -.865313935E+02 -.864989710E+02 -.864672915E+02 -.864365934E+02 -.864071227E+02 -.863791296E+02 -.863528645E+02 -.863285736E+02 -.863064944E+02 -.862868511E+02 -.862698493E+02 -.862556724E+02 -.862444766E+02 -.862363876E+02 -.862314974E+02 -.862298621E+02 -.862315004E+02 -.862363930E+02 -.862444836E+02 -.862556796E+02 -.862698549E+02 -.862868528E+02 -.863064896E+02 -.863285589E+02 -.863528363E+02 -.863790837E+02 -.864070545E+02 -.864364976E+02 -.864671625E+02 -.864988025E+02 -.865311787E+02 -.865640626E+02 -.865972391E+02 -.866305081E+02 -.866636859E+02 -.866966065E+02 -.867291218E+02 -.867611018E+02 -.867924343E+02 -.868230246E+02 -.868527945E+02 -.868816815E+02 -.869096375E+02 -.869366279E+02 -.869626298E+02 -.869876314E+02 -.870116298E+02 -.870346301E+02 -.870566436E+02 -.870776866E+02 -.870977785E+02 -.871169397E+02 -.871351903E+02 -.871525474E+02 -.871690223E+02 -.871846173E+02 -.871993220E+02 -.872131078E+02 -.872259217E+02 -.872376784E+02 -.872482494E+02 -.872574497E+02 -.872650202E+02 -.872706048E+02 -.872737209E+02 -.872737209E+02
 -.872673721E+02 -.872673721E+02 -.872639377E+02 -.872577973E+02 -.872494982E+02 -.872394489E+02 -.872279512E+02 -.872152260E+02 -.872014317E+02 -.871866802E+02 -.871710476E+02 -.871545837E+02 -.871373188E+02 -.871192695E+02 -.871004428E+02 -.870808400E+02 -.870604592E+02 -.870392980E+02 -.870173555E+02 -.869946340E+02 -.869711406E+02 -.869468887E+02 -.869218992E+02 -.868962016E+02 -.868698351E+02 -.868428499E+02 -.868153076E+02 -.867872821E+02 -.867588603E+02 -.867301422E+02 -.867012413E+02 -.866722847E+02 -.866434123E+02 -.866147765E+02 -.865865413E+02 -.865588806E+02 -.865319772E+02 -.865060199E+02 -.864812019E+02 -.864577179E+02 -.864357608E+02 -.864155192E+02 -.863971735E+02 -.863808929E+02 -.863668322E+02 -.863551282E+02 -.863458974E+02 -.863392329E+02 -.863352031E+02 -.863338492E+02 -.863351850E+02 -.863391964E+02 -.863458413E+02 -.863550514E+02 -.863667328E+02 -.863807687E+02 -.863970217E+02 -.864153365E+02 -.864355437E+02 -.864574620E+02 -.864809027E+02 -.865056721E+02 -.865315751E+02 -.865584180E+02 -.865860113E+02 -.866141717E+02 -.866427248E+02 -.866715060E+02 -.867003622E+02 -.867291529E+02 -.867577504E+02 -.867860407E+02 -.868139231E+02 -.868413100E+02 -.868681272E+02 -.868943125E+02 -.869198155E+02 -.869445967E+02 -.869686266E+02 -.869918847E+02 -.870143583E+02 -.870360414E+02 -.870569338E+02 -.870770393E+02 -.870963642E+02 -.871149162E+02 -.871327018E+02 -.871497246E+02 -.871659824E+02 -.871814637E+02 -.871961439E+02 -.872099801E+02 -.872229044E+02 -.872348159E+02 -.872455692E+02 -.872549613E+02 -.872627130E+02 -.872684457E+02 -.872716509E+02 -.872716509E+02
 -.872666226E+02 -.872666226E+02 -.872631689E+02 -.872570041E+02 -.872486889E+02 -.872386446E+02 -.872271857E+02 -.872145449E+02 -.872008929E+02 -.871863528E+02 -.871710122E+02 -.871549321E+02 -.871381541E+02 -.871207055E+02 -.871026042E+02 -.870838617E+02 -.870644865E+02 -.870444857E+02 -.870238676E+02 -.870026427E+02 -.869808256E+02 -.869584360E+02 -.869354998E+02 -.869120499E+02 -.868881271E+02 -.868637809E+02 -.868390699E+02 -.868140626E+02 -.867888369E+02 -.867634815E+02 -.867380945E+02 -.867127844E+02 -.866876689E+02 -.866628745E+02 -.866385357E+02 -.866147937E+02 -.865917951E+02 -.865696903E+02 -.865486319E+02 -.865287720E+02 -.865102607E+02 -.864932434E+02 -.864778588E+02 -.864642359E+02 -.864524922E+02 -.864427314E+02 -.864350412E+02 -.864294917E+02 -.864261340E+02 -.864249991E+02 -.864260973E+02 -.864294178E+02 -.864349292E+02 -.864425800E+02 -.864522996E+02 -.864639998E+02 -.864775764E+02 -.864929117E+02 -.865098759E+02 -.865283300E+02 -.865481281E+02 -.865691196E+02 -.865911517E+02 -.866140714E+02 -.866377279E+02 -.866619739E+02 -.866866677E+02 -.867116741E+02 -.867368661E+02 -.867621255E+02 -.867873432E+02 -.868124203E+02 -.868372680E+02 -.868618075E+02 -.868859700E+02 -.869096966E+02 -.869329375E+02 -.869556518E+02 -.869778067E+02 -.869993768E+02 -.870203433E+02 -.870406930E+02 -.870604174E+02 -.870795114E+02 -.870979721E+02 -.871157970E+02 -.871329826E+02 -.871495220E+02 -.871654022E+02 -.871806010E+02 -.871950829E+02 -.872087936E+02 -.872216539E+02 -.872335509E+02 -.872443273E+02 -.872537671E+02 -.872615777E+02 -.872673658E+02 -.872706073E+02 -.872706073E+02
 -.872667443E+02 -.872667443E+02 -.872633152E+02 -.872572026E+02 -.872489719E+02 -.872390502E+02 -.872277585E+02 -.872153369E+02 -.872019636E+02 -.871877697E+02 -.871728510E+02 -.871572768E+02 -.871410968E+02 -.871243465E+02 -.871070518E+02 -.870892321E+02 -.870709030E+02 -.870520788E+02 -.870327739E+02 -.870130045E+02 -.869927898E+02 -.869721534E+02 -.869511233E+02 -.869297335E+02 -.869080244E+02 -.868860429E+02 -.868638435E+02 -.868414879E+02 -.868190456E+02 -.867965935E+02 -.867742163E+02 -.867520059E+02 -.867300610E+02 -.867084863E+02 -.866873922E+02 -.866668935E+02 -.866471082E+02 -.866281567E+02 -.866101598E+02 -.865932374E+02 -.865775071E+02 -.865630821E+02 -.865500695E+02 -.865385690E+02 -.865286708E+02 -.865204539E+02 -.865139855E+02 -.865093187E+02 -.865064923E+02 -.865055299E+02 -.865064392E+02 -.865092120E+02 -.865138243E+02 -.865202370E+02 -.865283963E+02 -.865382348E+02 -.865496729E+02 -.865626198E+02 -.865769757E+02 -.865926328E+02 -.866094774E+02 -.866273916E+02 -.866462547E+02 -.866659456E+02 -.866863434E+02 -.867073295E+02 -.867287885E+02 -.867506097E+02 -.867726876E+02 -.867949230E+02 -.868172235E+02 -.868395041E+02 -.868616872E+02 -.868837028E+02 -.869054890E+02 -.869269909E+02 -.869481615E+02 -.869689604E+02 -.869893540E+02 -.870093145E+02 -.870288197E+02 -.870478517E+02 -.870663966E+02 -.870844431E+02 -.871019815E+02 -.871190022E+02 -.871354939E+02 -.871514419E+02 -.871668250E+02 -.871816128E+02 -.871957613E+02 -.872092080E+02 -.872218652E+02 -.872336117E+02 -.872442819E+02 -.872536518E+02 -.872614207E+02 -.872671880E+02 -.872704223E+02 -.872704223E+02
 -.872675747E+02 -.872675747E+02 -.872642054E+02 -.872582065E+02 -.872501405E+02 -.872404343E+02 -.872294108E+02 -.872173131E+02 -.872043234E+02 -.871905779E+02 -.871761775E+02 -.871611974E+02 -.871456929E+02 -.871297056E+02 -.871132670E+02 -.870964020E+02 -.870791316E+02 -.870614747E+02 -.870434500E+02 -.870250772E+02 -.870063784E+02 -.869873785E+02 -.869681067E+02 -.869485963E+02 -.869288858E+02 -.869090189E+02 -.868890451E+02 -.868690193E+02 -.868490027E+02 -.868290618E+02 -.868092692E+02 -.867897024E+02 -.867704439E+02 -.867515806E+02 -.867332031E+02 -.867154049E+02 -.866982815E+02 -.866819294E+02 -.866664449E+02 -.866519233E+02 -.866384570E+02 -.866261350E+02 -.866150409E+02 -.866052522E+02 -.865968387E+02 -.865898615E+02 -.865843724E+02 -.865804121E+02 -.865780106E+02 -.865771857E+02 -.865779433E+02 -.865802771E+02 -.865841687E+02 -.865895880E+02 -.865964935E+02 -.866048333E+02 -.866145457E+02 -.866255604E+02 -.866377995E+02 -.866511789E+02 -.866656093E+02 -.866809977E+02 -.866972483E+02 -.867142644E+02 -.867319490E+02 -.867502060E+02 -.867689415E+02 -.867880644E+02 -.868074873E+02 -.868271271E+02 -.868469059E+02 -.868667507E+02 -.868865945E+02 -.869063758E+02 -.869260393E+02 -.869455354E+02 -.869648202E+02 -.869838555E+02 -.870026081E+02 -.870210497E+02 -.870391564E+02 -.870569077E+02 -.870742863E+02 -.870912766E+02 -.871078644E+02 -.871240348E+02 -.871397710E+02 -.871550524E+02 -.871698519E+02 -.871841330E+02 -.871978457E+02 -.872109214E+02 -.872232667E+02 -.872347552E+02 -.872452162E+02 -.872544217E+02 -.872620679E+02 -.872677525E+02 -.872709441E+02 -.872709441E+02
 -.872689714E+02 -.872689714E+02 -.872656898E+02 -.872598526E+02 -.872520139E+02 -.872425955E+02 -.872319177E+02 -.872202234E+02 -.872076961E+02 -.871944739E+02 -.871806611E+02 -.871663360E+02 -.871515581E+02 -.871363728E+02 -.871208156E+02 -.871049151E+02 -.870886959E+02 -.870721798E+02 -.870553884E+02 -.870383433E+02 -.870210679E+02 -.870035877E+02 -.869859313E+02 -.869681308E+02 -.869502220E+02 -.869322448E+02 -.869142437E+02 -.868962673E+02 -.868783688E+02 -.868606058E+02 -.868430398E+02 -.868257364E+02 -.868087646E+02 -.867921964E+02 -.867761063E+02 -.867605707E+02 -.867456670E+02 -.867314732E+02 -.867180665E+02 -.867055227E+02 -.866939153E+02 -.866833145E+02 -.866737863E+02 -.866653912E+02 -.866581839E+02 -.866522122E+02 -.866475160E+02 -.866441272E+02 -.866420688E+02 -.866413547E+02 -.866419894E+02 -.866439681E+02 -.866472763E+02 -.866518907E+02 -.866577789E+02 -.866649007E+02 -.866732077E+02 -.866826449E+02 -.866931514E+02 -.867046606E+02 -.867171020E+02 -.867304017E+02 -.867444834E+02 -.867592692E+02 -.867746810E+02 -.867906408E+02 -.868070718E+02 -.868238989E+02 -.868410497E+02 -.868584547E+02 -.868760481E+02 -.868937677E+02 -.869115557E+02 -.869293587E+02 -.869471276E+02 -.869648181E+02 -.869823900E+02 -.869998078E+02 -.870170399E+02 -.870340583E+02 -.870508388E+02 -.870673597E+02 -.870836016E+02 -.870995465E+02 -.871151768E+02 -.871304742E+02 -.871454182E+02 -.871599838E+02 -.871741398E+02 -.871878455E+02 -.872010465E+02 -.872136706E+02 -.872256209E+02 -.872367679E+02 -.872469392E+02 -.872559059E+02 -.872633651E+02 -.872689176E+02 -.872720383E+02 -.872720383E+02
 -.872708115E+02 -.872708115E+02 -.872676390E+02 -.872620005E+02 -.872544368E+02 -.872453606E+02 -.872350866E+02 -.872238544E+02 -.872118463E+02 -.871992006E+02 -.871860225E+02 -.871723922E+02 -.871583712E+02 -.871440074E+02 -.871293388E+02 -.871143964E+02 -.870992068E+02 -.870837940E+02 -.870681808E+02 -.870523898E+02 -.870364447E+02 -.870203708E+02 -.870041954E+02 -.869879487E+02 -.869716637E+02 -.869553764E+02 -.869391264E+02 -.869229564E+02 -.869069127E+02 -.868910445E+02 -.868754045E+02 -.868600477E+02 -.868450319E+02 -.868304169E+02 -.868162642E+02 -.868026364E+02 -.867895965E+02 -.867772077E+02 -.867655322E+02 -.867546308E+02 -.867445623E+02 -.867353825E+02 -.867271436E+02 -.867198936E+02 -.867136756E+02 -.867085270E+02 -.867044792E+02 -.867015571E+02 -.866997788E+02 -.866991551E+02 -.866996895E+02 -.867013781E+02 -.867042096E+02 -.867081657E+02 -.867132210E+02 -.867193438E+02 -.867264962E+02 -.867346346E+02 -.867437108E+02 -.867536720E+02 -.867644621E+02 -.867760219E+02 -.867882901E+02 -.868012041E+02 -.868147003E+02 -.868287152E+02 -.868431859E+02 -.868580504E+02 -.868732485E+02 -.868887221E+02 -.869044155E+02 -.869202761E+02 -.869362541E+02 -.869523032E+02 -.869683802E+02 -.869844458E+02 -.870004637E+02 -.870164014E+02 -.870322292E+02 -.870479205E+02 -.870634512E+02 -.870787995E+02 -.870939450E+02 -.871088683E+02 -.871235499E+02 -.871379692E+02 -.871521030E+02 -.871659238E+02 -.871793975E+02 -.871924804E+02 -.872051160E+02 -.872172296E+02 -.872287228E+02 -.872394653E+02 -.872492852E+02 -.872579556E+02 -.872651780E+02 -.872705600E+02 -.872735874E+02 -.872735874E+02
 -.872729904E+02 -.872729904E+02 -.872699428E+02 -.872645307E+02 -.872572772E+02 -.872485831E+02 -.872387548E+02 -.872280264E+02 -.872165769E+02 -.872045429E+02 -.871920293E+02 -.871791164E+02 -.871658668E+02 -.871523293E+02 -.871385433E+02 -.871245411E+02 -.871103505E+02 -.870959965E+02 -.870815023E+02 -.870668908E+02 -.870521854E+02 -.870374104E+02 -.870225916E+02 -.870077571E+02 -.869929367E+02 -.869781629E+02 -.869634707E+02 -.869488975E+02 -.869344833E+02 -.869202703E+02 -.869063033E+02 -.868926288E+02 -.868792951E+02 -.868663521E+02 -.868538505E+02 -.868418418E+02 -.868303776E+02 -.868195092E+02 -.868092872E+02 -.867997605E+02 -.867909763E+02 -.867829794E+02 -.867758115E+02 -.867695107E+02 -.867641113E+02 -.867596428E+02 -.867561303E+02 -.867535932E+02 -.867520458E+02 -.867514967E+02 -.867519485E+02 -.867533981E+02 -.867558367E+02 -.867592496E+02 -.867636169E+02 -.867689134E+02 -.867751089E+02 -.867821689E+02 -.867900549E+02 -.867987247E+02 -.868081333E+02 -.868182330E+02 -.868289745E+02 -.868403068E+02 -.868521783E+02 -.868645370E+02 -.868773309E+02 -.868905090E+02 -.869040210E+02 -.869178183E+02 -.869318540E+02 -.869460832E+02 -.869604633E+02 -.869749541E+02 -.869895181E+02 -.870041203E+02 -.870187285E+02 -.870333128E+02 -.870478461E+02 -.870623032E+02 -.870766611E+02 -.870908981E+02 -.871049939E+02 -.871189282E+02 -.871326807E+02 -.871462293E+02 -.871595494E+02 -.871726118E+02 -.871853807E+02 -.871978109E+02 -.872098447E+02 -.872214065E+02 -.872323980E+02 -.872426900E+02 -.872521127E+02 -.872604438E+02 -.872673914E+02 -.872725735E+02 -.872754907E+02 -.872754907E+02
 -.872754200E+02 -.872754200E+02 -.872725091E+02 -.872673430E+02 -.872604248E+02 -.872521407E+02 -.872427868E+02 -.872325899E+02 -.872217241E+02 -.872103232E+02 -.871984901E+02 -.871863044E+02 -.871738283E+02 -.871611110E+02 -.871481921E+02 -.871351046E+02 -.871218765E+02 -.871085330E+02 -.870950974E+02 -.870815923E+02 -.870680402E+02 -.870544641E+02 -.870408883E+02 -.870273383E+02 -.870138413E+02 -.870004261E+02 -.869871237E+02 -.869739668E+02 -.869609897E+02 -.869482289E+02 -.869357223E+02 -.869235092E+02 -.869116302E+02 -.869001268E+02 -.868890412E+02 -.868784157E+02 -.868682929E+02 -.868587146E+02 -.868497220E+02 -.868413548E+02 -.868336513E+02 -.868266473E+02 -.868203765E+02 -.868148695E+02 -.868101534E+02 -.868062522E+02 -.868031854E+02 -.868009689E+02 -.867996138E+02 -.867991268E+02 -.867995102E+02 -.868007614E+02 -.868028733E+02 -.868058343E+02 -.868096284E+02 -.868142356E+02 -.868196317E+02 -.868257890E+02 -.868326766E+02 -.868402607E+02 -.868485048E+02 -.868573705E+02 -.868668175E+02 -.868768045E+02 -.868872891E+02 -.868982285E+02 -.869095801E+02 -.869213013E+02 -.869333502E+02 -.869456860E+02 -.869582691E+02 -.869710612E+02 -.869840260E+02 -.869971287E+02 -.870103366E+02 -.870236190E+02 -.870369469E+02 -.870502938E+02 -.870636345E+02 -.870769458E+02 -.870902058E+02 -.871033937E+02 -.871164895E+02 -.871294728E+02 -.871423230E+02 -.871550174E+02 -.871675306E+02 -.871798327E+02 -.871918871E+02 -.872036481E+02 -.872150577E+02 -.872260409E+02 -.872365004E+02 -.872463094E+02 -.872553023E+02 -.872632626E+02 -.872699077E+02 -.872748683E+02 -.872776627E+02 -.872776627E+02
 -.872780276E+02 -.872780276E+02 -.872752613E+02 -.872703546E+02 -.872637884E+02 -.872559325E+02 -.872470709E+02 -.872374222E+02 -.872271542E+02 -.872163965E+02 -.872052493E+02 -.871937905E+02 -.871820812E+02 -.871701700E+02 -.871580963E+02 -.871458927E+02 -.871335873E+02 -.871212049E+02 -.871087682E+02 -.870962992E+02 -.870838193E+02 -.870713501E+02 -.870589142E+02 -.870465346E+02 -.870342360E+02 -.870220440E+02 -.870099857E+02 -.869980896E+02 -.869863856E+02 -.869749047E+02 -.869636793E+02 -.869527427E+02 -.869421290E+02 -.869318728E+02 -.869220093E+02 -.869125737E+02 -.869036008E+02 -.868951251E+02 -.868871803E+02 -.868797988E+02 -.868730117E+02 -.868668480E+02 -.868613350E+02 -.868564973E+02 -.868523568E+02 -.868489327E+02 -.868462407E+02 -.868442935E+02 -.868430999E+02 -.868426655E+02 -.868429918E+02 -.868440769E+02 -.868459151E+02 -.868484969E+02 -.868518097E+02 -.868558371E+02 -.868605598E+02 -.868659555E+02 -.868719992E+02 -.868786635E+02 -.868859188E+02 -.868937337E+02 -.869020756E+02 -.869109105E+02 -.869202035E+02 -.869299194E+02 -.869400228E+02 -.869504783E+02 -.869612509E+02 -.869723062E+02 -.869836106E+02 -.869951318E+02 -.870068385E+02 -.870187006E+02 -.870306897E+02 -.870427789E+02 -.870549424E+02 -.870671565E+02 -.870793982E+02 -.870916462E+02 -.871038801E+02 -.871160800E+02 -.871282264E+02 -.871402996E+02 -.871522790E+02 -.871641418E+02 -.871758626E+02 -.871874112E+02 -.871987510E+02 -.872098368E+02 -.872206109E+02 -.872309997E+02 -.872409083E+02 -.872502132E+02 -.872587542E+02 -.872663224E+02 -.872726455E+02 -.872773692E+02 -.872800316E+02 -.872800316E+02
 -.872807536E+02 -.872807536E+02 -.872781369E+02 -.872734977E+02 -.872672935E+02 -.872598761E+02 -.872515167E+02 -.872424239E+02 -.872327589E+02 -.872226461E+02 -.872121822E+02 -.872014425E+02 -.871904867E+02 -.871793620E+02 -.871681071E+02 -.871567539E+02 -.871453298E+02 -.871338590E+02 -.871223635E+02 -.871108642E+02 -.870993813E+02 -.870879351E+02 -.870765461E+02 -.870652354E+02 -.870540250E+02 -.870429376E+02 -.870319971E+02 -.870212283E+02 -.870106571E+02 -.870003100E+02 -.869902147E+02 -.869803993E+02 -.869708927E+02 -.869617239E+02 -.869529222E+02 -.869445168E+02 -.869365367E+02 -.869290103E+02 -.869219652E+02 -.869154281E+02 -.869094243E+02 -.869039775E+02 -.868991099E+02 -.868948414E+02 -.868911898E+02 -.868881705E+02 -.868857964E+02 -.868840776E+02 -.868830212E+02 -.868826316E+02 -.868829101E+02 -.868838552E+02 -.868854621E+02 -.868877233E+02 -.868906285E+02 -.868941644E+02 -.868983155E+02 -.869030636E+02 -.869083884E+02 -.869142675E+02 -.869206768E+02 -.869275908E+02 -.869349825E+02 -.869428240E+02 -.869510865E+02 -.869597409E+02 -.869687577E+02 -.869781073E+02 -.869877603E+02 -.869976879E+02 -.870078615E+02 -.870182535E+02 -.870288371E+02 -.870395865E+02 -.870504768E+02 -.870614843E+02 -.870725865E+02 -.870837619E+02 -.870949900E+02 -.871062511E+02 -.871175262E+02 -.871287967E+02 -.871400441E+02 -.871512492E+02 -.871623918E+02 -.871734498E+02 -.871843977E+02 -.871952060E+02 -.872058386E+02 -.872162509E+02 -.872263867E+02 -.872361745E+02 -.872455223E+02 -.872543110E+02 -.872623866E+02 -.872695489E+02 -.872755375E+02 -.872800141E+02 -.872825384E+02 -.872825384E+02
 -.872835499E+02 -.872835499E+02 -.872810855E+02 -.872767180E+02 -.872708803E+02 -.872639058E+02 -.872560514E+02 -.872475157E+02 -.872384521E+02 -.872289793E+02 -.872191899E+02 -.872091564E+02 -.871989360E+02 -.871885746E+02 -.871781095E+02 -.871675715E+02 -.871569873E+02 -.871463799E+02 -.871357705E+02 -.871251788E+02 -.871146239E+02 -.871041243E+02 -.870936989E+02 -.870833668E+02 -.870731475E+02 -.870630614E+02 -.870531294E+02 -.870433729E+02 -.870338145E+02 -.870244769E+02 -.870153838E+02 -.870065591E+02 -.869980270E+02 -.869898122E+02 -.869819390E+02 -.869744320E+02 -.869673151E+02 -.869606119E+02 -.869543452E+02 -.869485370E+02 -.869432080E+02 -.869383778E+02 -.869340643E+02 -.869302839E+02 -.869270511E+02 -.869243784E+02 -.869222763E+02 -.869207528E+02 -.869198139E+02 -.869194631E+02 -.869197014E+02 -.869205274E+02 -.869219375E+02 -.869239255E+02 -.869264828E+02 -.869295989E+02 -.869332609E+02 -.869374540E+02 -.869421617E+02 -.869473656E+02 -.869530460E+02 -.869591818E+02 -.869657508E+02 -.869727299E+02 -.869800954E+02 -.869878229E+02 -.869958878E+02 -.870042654E+02 -.870129310E+02 -.870218600E+02 -.870310284E+02 -.870404125E+02 -.870499894E+02 -.870597366E+02 -.870696327E+02 -.870796568E+02 -.870897891E+02 -.871000102E+02 -.871103018E+02 -.871206460E+02 -.871310251E+02 -.871414220E+02 -.871518190E+02 -.871621979E+02 -.871725391E+02 -.871828212E+02 -.871930195E+02 -.872031050E+02 -.872130428E+02 -.872227895E+02 -.872322908E+02 -.872414778E+02 -.872502619E+02 -.872585294E+02 -.872661330E+02 -.872728819E+02 -.872785287E+02 -.872827521E+02 -.872851348E+02 -.872851348E+02
 -.872863784E+02 -.872863784E+02 -.872840669E+02 -.872799722E+02 -.872745015E+02 -.872679692E+02 -.872606179E+02 -.872526352E+02 -.872441661E+02 -.872353237E+02 -.872261958E+02 -.872168515E+02 -.872073456E+02 -.871977219E+02 -.871880161E+02 -.871782579E+02 -.871684727E+02 -.871586826E+02 -.871489075E+02 -.871391659E+02 -.871294756E+02 -.871198537E+02 -.871103174E+02 -.871008838E+02 -.870915705E+02 -.870823954E+02 -.870733769E+02 -.870645337E+02 -.870558853E+02 -.870474514E+02 -.870392521E+02 -.870313077E+02 -.870236390E+02 -.870162664E+02 -.870092108E+02 -.870024924E+02 -.869961314E+02 -.869901473E+02 -.869845591E+02 -.869793849E+02 -.869746418E+02 -.869703460E+02 -.869665122E+02 -.869631539E+02 -.869602828E+02 -.869579093E+02 -.869560418E+02 -.869546871E+02 -.869538498E+02 -.869535329E+02 -.869537371E+02 -.869544614E+02 -.869557027E+02 -.869574560E+02 -.869597142E+02 -.869624688E+02 -.869657091E+02 -.869694230E+02 -.869735970E+02 -.869782159E+02 -.869832635E+02 -.869887223E+02 -.869945740E+02 -.870007995E+02 -.870073788E+02 -.870142917E+02 -.870215177E+02 -.870290358E+02 -.870368253E+02 -.870448655E+02 -.870531357E+02 -.870616158E+02 -.870702860E+02 -.870791270E+02 -.870881201E+02 -.870972470E+02 -.871064901E+02 -.871158323E+02 -.871252571E+02 -.871347482E+02 -.871442895E+02 -.871538649E+02 -.871634580E+02 -.871730516E+02 -.871826269E+02 -.871921633E+02 -.872016372E+02 -.872110206E+02 -.872202798E+02 -.872293731E+02 -.872382484E+02 -.872468398E+02 -.872550630E+02 -.872628096E+02 -.872699399E+02 -.872762731E+02 -.872815752E+02 -.872855426E+02 -.872877818E+02 -.872877818E+02
 -.872892093E+02 -.872892093E+02 -.872870501E+02 -.872832265E+02 -.872781202E+02 -.872720261E+02 -.872651719E+02 -.872577341E+02 -.872498493E+02 -.872416241E+02 -.872331416E+02 -.872244671E+02 -.872156526E+02 -.872067398E+02 -.871977626E+02 -.871887492E+02 -.871797237E+02 -.871707069E+02 -.871617177E+02 -.871527732E+02 -.871438899E+02 -.871350836E+02 -.871263697E+02 -.871177638E+02 -.871092815E+02 -.871009387E+02 -.870927514E+02 -.870847361E+02 -.870769096E+02 -.870692889E+02 -.870618912E+02 -.870547339E+02 -.870478346E+02 -.870412106E+02 -.870348795E+02 -.870288583E+02 -.870231639E+02 -.870178125E+02 -.870128201E+02 -.870082016E+02 -.870039712E+02 -.870001424E+02 -.869967272E+02 -.869937367E+02 -.869911807E+02 -.869890676E+02 -.869874044E+02 -.869861966E+02 -.869854481E+02 -.869851611E+02 -.869853364E+02 -.869859731E+02 -.869870685E+02 -.869886187E+02 -.869906178E+02 -.869930586E+02 -.869959326E+02 -.869992297E+02 -.870029387E+02 -.870070470E+02 -.870115413E+02 -.870164070E+02 -.870216289E+02 -.870271910E+02 -.870330768E+02 -.870392692E+02 -.870457510E+02 -.870525046E+02 -.870595124E+02 -.870667568E+02 -.870742202E+02 -.870818854E+02 -.870897353E+02 -.870977532E+02 -.871059228E+02 -.871142281E+02 -.871226536E+02 -.871311840E+02 -.871398046E+02 -.871485006E+02 -.871572574E+02 -.871660600E+02 -.871748931E+02 -.871837406E+02 -.871925848E+02 -.872014061E+02 -.872101819E+02 -.872188855E+02 -.872274847E+02 -.872359398E+02 -.872442013E+02 -.872522065E+02 -.872598754E+02 -.872671056E+02 -.872737654E+02 -.872796842E+02 -.872846420E+02 -.872883534E+02 -.872904488E+02 -.872904488E+02
 -.872920198E+02 -.872920198E+02 -.872900112E+02 -.872864554E+02 -.872817085E+02 -.872760457E+02 -.872696800E+02 -.872627763E+02 -.872554629E+02 -.872478394E+02 -.872399841E+02 -.872319585E+02 -.872238115E+02 -.872155824E+02 -.872073032E+02 -.871990007E+02 -.871906973E+02 -.871824127E+02 -.871741644E+02 -.871659685E+02 -.871578400E+02 -.871497934E+02 -.871418426E+02 -.871340017E+02 -.871262845E+02 -.871187051E+02 -.871112776E+02 -.871040164E+02 -.870969360E+02 -.870900510E+02 -.870833765E+02 -.870769271E+02 -.870707178E+02 -.870647634E+02 -.870590787E+02 -.870536780E+02 -.870485756E+02 -.870437851E+02 -.870393197E+02 -.870351919E+02 -.870314137E+02 -.870279960E+02 -.870249490E+02 -.870222817E+02 -.870200024E+02 -.870181180E+02 -.870166342E+02 -.870155554E+02 -.870148850E+02 -.870146249E+02 -.870147755E+02 -.870153362E+02 -.870163047E+02 -.870176778E+02 -.870194506E+02 -.870216173E+02 -.870241706E+02 -.870271023E+02 -.870304030E+02 -.870340624E+02 -.870380693E+02 -.870424117E+02 -.870470767E+02 -.870520511E+02 -.870573209E+02 -.870628720E+02 -.870686896E+02 -.870747589E+02 -.870810650E+02 -.870875929E+02 -.870943277E+02 -.871012545E+02 -.871083586E+02 -.871156255E+02 -.871230410E+02 -.871305911E+02 -.871382621E+02 -.871460406E+02 -.871539132E+02 -.871618666E+02 -.871698874E+02 -.871779621E+02 -.871860764E+02 -.871942152E+02 -.872023620E+02 -.872104982E+02 -.872186026E+02 -.872266497E+02 -.872346091E+02 -.872424432E+02 -.872501053E+02 -.872575361E+02 -.872646605E+02 -.872713820E+02 -.872775771E+02 -.872830859E+02 -.872877023E+02 -.872911594E+02 -.872931118E+02 -.872931118E+02
 -.872947931E+02 -.872947931E+02 -.872929327E+02 -.872896400E+02 -.872852457E+02 -.872800056E+02 -.872741177E+02 -.872677356E+02 -.872609787E+02 -.872539401E+02 -.872466928E+02 -.872392944E+02 -.872317906E+02 -.872242183E+02 -.872166076E+02 -.872089833E+02 -.872013665E+02 -.871937757E+02 -.871862270E+02 -.871787353E+02 -.871713143E+02 -.871639772E+02 -.871567367E+02 -.871496053E+02 -.871425953E+02 -.871357192E+02 -.871289893E+02 -.871224183E+02 -.871160188E+02 -.871098033E+02 -.871037848E+02 -.870979759E+02 -.870923894E+02 -.870870378E+02 -.870819336E+02 -.870770891E+02 -.870725162E+02 -.870682263E+02 -.870642306E+02 -.870605395E+02 -.870571629E+02 -.870541101E+02 -.870513895E+02 -.870490087E+02 -.870469743E+02 -.870452922E+02 -.870439671E+02 -.870430028E+02 -.870424019E+02 -.870421660E+02 -.870422955E+02 -.870427898E+02 -.870436471E+02 -.870448646E+02 -.870464384E+02 -.870483636E+02 -.870506341E+02 -.870532431E+02 -.870561828E+02 -.870594446E+02 -.870630192E+02 -.870668964E+02 -.870710656E+02 -.870755156E+02 -.870802348E+02 -.870852110E+02 -.870904319E+02 -.870958851E+02 -.871015576E+02 -.871074369E+02 -.871135100E+02 -.871197642E+02 -.871261869E+02 -.871327654E+02 -.871394874E+02 -.871463407E+02 -.871533131E+02 -.871603926E+02 -.871675674E+02 -.871748256E+02 -.871821549E+02 -.871895429E+02 -.871969766E+02 -.872044419E+02 -.872119234E+02 -.872194037E+02 -.872268628E+02 -.872342770E+02 -.872416175E+02 -.872488491E+02 -.872559277E+02 -.872627980E+02 -.872693895E+02 -.872756122E+02 -.872813506E+02 -.872864557E+02 -.872907355E+02 -.872939416E+02 -.872957527E+02 -.872957527E+02
 -.872975174E+02 -.872975174E+02 -.872958021E+02 -.872927669E+02 -.872887174E+02 -.872838900E+02 -.872784681E+02 -.872725938E+02 -.872663777E+02 -.872599063E+02 -.872532473E+02 -.872464543E+02 -.872395698E+02 -.872326281E+02 -.872256573E+02 -.872186804E+02 -.872117172E+02 -.872047846E+02 -.871978975E+02 -.871910696E+02 -.871843135E+02 -.871776411E+02 -.871710638E+02 -.871645928E+02 -.871582391E+02 -.871520137E+02 -.871459275E+02 -.871399914E+02 -.871342164E+02 -.871286134E+02 -.871231935E+02 -.871179676E+02 -.871129466E+02 -.871081412E+02 -.871035619E+02 -.870992193E+02 -.870951232E+02 -.870912835E+02 -.870877094E+02 -.870844097E+02 -.870813928E+02 -.870786663E+02 -.870762373E+02 -.870741121E+02 -.870722964E+02 -.870707948E+02 -.870696115E+02 -.870687494E+02 -.870682108E+02 -.870679970E+02 -.870681084E+02 -.870685443E+02 -.870693034E+02 -.870703833E+02 -.870717807E+02 -.870734915E+02 -.870755107E+02 -.870778327E+02 -.870804508E+02 -.870833579E+02 -.870865461E+02 -.870900070E+02 -.870937317E+02 -.870977107E+02 -.871019342E+02 -.871063919E+02 -.871110735E+02 -.871159683E+02 -.871210654E+02 -.871263539E+02 -.871318229E+02 -.871374614E+02 -.871432583E+02 -.871492029E+02 -.871552843E+02 -.871614918E+02 -.871678148E+02 -.871742426E+02 -.871807646E+02 -.871873701E+02 -.871940481E+02 -.872007872E+02 -.872075756E+02 -.872144001E+02 -.872212467E+02 -.872280991E+02 -.872349386E+02 -.872417430E+02 -.872484856E+02 -.872551335E+02 -.872616455E+02 -.872679702E+02 -.872740419E+02 -.872797770E+02 -.872850682E+02 -.872897775E+02 -.872937269E+02 -.872966863E+02 -.872983584E+02 -.872983584E+02
 -.873001846E+02 -.873001846E+02 -.872986111E+02 -.872958272E+02 -.872921139E+02 -.872876887E+02 -.872827202E+02 -.872773393E+02 -.872716480E+02 -.872657258E+02 -.872596355E+02 -.872534265E+02 -.872471380E+02 -.872408019E+02 -.872344439E+02 -.872280856E+02 -.872217450E+02 -.872154378E+02 -.872091777E+02 -.872029771E+02 -.871968475E+02 -.871907997E+02 -.871848438E+02 -.871789899E+02 -.871732478E+02 -.871676271E+02 -.871621374E+02 -.871567883E+02 -.871515892E+02 -.871465497E+02 -.871416792E+02 -.871369872E+02 -.871324829E+02 -.871281755E+02 -.871240740E+02 -.871201872E+02 -.871165237E+02 -.871130915E+02 -.871098986E+02 -.871069524E+02 -.871042599E+02 -.871018275E+02 -.870996611E+02 -.870977660E+02 -.870961469E+02 -.870948078E+02 -.870937520E+02 -.870929820E+02 -.870924998E+02 -.870923064E+02 -.870924021E+02 -.870927864E+02 -.870934581E+02 -.870944153E+02 -.870956552E+02 -.870971744E+02 -.870989687E+02 -.871010333E+02 -.871033628E+02 -.871059511E+02 -.871087916E+02 -.871118773E+02 -.871152007E+02 -.871187536E+02 -.871225280E+02 -.871265150E+02 -.871307060E+02 -.871350917E+02 -.871396630E+02 -.871444104E+02 -.871493247E+02 -.871543964E+02 -.871596159E+02 -.871649739E+02 -.871704609E+02 -.871760676E+02 -.871817845E+02 -.871876023E+02 -.871935116E+02 -.871995027E+02 -.872055657E+02 -.872116904E+02 -.872178658E+02 -.872240801E+02 -.872303201E+02 -.872365709E+02 -.872428152E+02 -.872490325E+02 -.872551980E+02 -.872612810E+02 -.872672436E+02 -.872730380E+02 -.872786037E+02 -.872838633E+02 -.872887179E+02 -.872930401E+02 -.872966660E+02 -.872993837E+02 -.873009195E+02 -.873009195E+02
 -.873027901E+02 -.873027901E+02 -.873013547E+02 -.872988158E+02 -.872954299E+02 -.872913960E+02 -.872868681E+02 -.872819661E+02 -.872767833E+02 -.872713929E+02 -.872658520E+02 -.872602062E+02 -.872544915E+02 -.872487371E+02 -.872429667E+02 -.872372001E+02 -.872314537E+02 -.872257419E+02 -.872200772E+02 -.872144710E+02 -.872089335E+02 -.872034744E+02 -.871981029E+02 -.871928280E+02 -.871876581E+02 -.871826019E+02 -.871776678E+02 -.871728640E+02 -.871681988E+02 -.871636805E+02 -.871593171E+02 -.871551169E+02 -.871510876E+02 -.871472373E+02 -.871435735E+02 -.871401037E+02 -.871368350E+02 -.871337746E+02 -.871309289E+02 -.871283042E+02 -.871259065E+02 -.871237410E+02 -.871218129E+02 -.871201264E+02 -.871186856E+02 -.871174938E+02 -.871165537E+02 -.871158675E+02 -.871154367E+02 -.871152622E+02 -.871153443E+02 -.871156827E+02 -.871162761E+02 -.871171231E+02 -.871182213E+02 -.871195679E+02 -.871211593E+02 -.871229916E+02 -.871250601E+02 -.871273598E+02 -.871298852E+02 -.871326303E+02 -.871355888E+02 -.871387538E+02 -.871421184E+02 -.871456754E+02 -.871494171E+02 -.871533358E+02 -.871574237E+02 -.871616728E+02 -.871660750E+02 -.871706221E+02 -.871753060E+02 -.871801186E+02 -.871850515E+02 -.871900967E+02 -.871952459E+02 -.872004908E+02 -.872058230E+02 -.872112339E+02 -.872167147E+02 -.872222561E+02 -.872278482E+02 -.872334801E+02 -.872391400E+02 -.872448140E+02 -.872504863E+02 -.872561380E+02 -.872617463E+02 -.872672829E+02 -.872727131E+02 -.872779928E+02 -.872830664E+02 -.872878631E+02 -.872922919E+02 -.872962364E+02 -.872995462E+02 -.873020276E+02 -.873034301E+02 -.873034301E+02
 -.873053317E+02 -.873053317E+02 -.873040309E+02 -.873017304E+02 -.872986630E+02 -.872950094E+02 -.872909094E+02 -.872864721E+02 -.872817822E+02 -.872769063E+02 -.872718966E+02 -.872667943E+02 -.872616323E+02 -.872564374E+02 -.872512310E+02 -.872460312E+02 -.872408529E+02 -.872357092E+02 -.872306115E+02 -.872255699E+02 -.872205937E+02 -.872156916E+02 -.872108717E+02 -.872061419E+02 -.872015099E+02 -.871969831E+02 -.871925688E+02 -.871882742E+02 -.871841066E+02 -.871800731E+02 -.871761805E+02 -.871724360E+02 -.871688463E+02 -.871654180E+02 -.871621577E+02 -.871590718E+02 -.871561663E+02 -.871534472E+02 -.871509199E+02 -.871485899E+02 -.871464620E+02 -.871445408E+02 -.871428304E+02 -.871413346E+02 -.871400567E+02 -.871389994E+02 -.871381651E+02 -.871375555E+02 -.871371720E+02 -.871370154E+02 -.871370857E+02 -.871373827E+02 -.871379056E+02 -.871386528E+02 -.871396226E+02 -.871408126E+02 -.871422197E+02 -.871438406E+02 -.871456715E+02 -.871477081E+02 -.871499457E+02 -.871523795E+02 -.871550038E+02 -.871578132E+02 -.871608017E+02 -.871639630E+02 -.871672908E+02 -.871707785E+02 -.871744193E+02 -.871782066E+02 -.871821333E+02 -.871861925E+02 -.871903770E+02 -.871946799E+02 -.871990941E+02 -.872036123E+02 -.872082273E+02 -.872129319E+02 -.872177187E+02 -.872225801E+02 -.872275080E+02 -.872324943E+02 -.872375300E+02 -.872426053E+02 -.872477092E+02 -.872528295E+02 -.872579515E+02 -.872630579E+02 -.872681281E+02 -.872731361E+02 -.872780503E+02 -.872828305E+02 -.872874259E+02 -.872917721E+02 -.872957863E+02 -.872993624E+02 -.873023639E+02 -.873046145E+02 -.873058869E+02 -.873058869E+02
 -.873078091E+02 -.873078091E+02 -.873066394E+02 -.873045709E+02 -.873018134E+02 -.872985293E+02 -.872948450E+02 -.872908586E+02 -.872866466E+02 -.872822690E+02 -.872777728E+02 -.872731955E+02 -.872685667E+02 -.872639105E+02 -.872592464E+02 -.872545907E+02 -.872499568E+02 -.872453565E+02 -.872408001E+02 -.872362965E+02 -.872318542E+02 -.872274808E+02 -.872231835E+02 -.872189693E+02 -.872148448E+02 -.872108167E+02 -.872068912E+02 -.872030746E+02 -.871993732E+02 -.871957930E+02 -.871923401E+02 -.871890203E+02 -.871858396E+02 -.871828036E+02 -.871799179E+02 -.871771877E+02 -.871746184E+02 -.871722148E+02 -.871699817E+02 -.871679235E+02 -.871660444E+02 -.871643482E+02 -.871628384E+02 -.871615181E+02 -.871603901E+02 -.871594567E+02 -.871587199E+02 -.871581811E+02 -.871578415E+02 -.871577016E+02 -.871577616E+02 -.871580213E+02 -.871584799E+02 -.871591363E+02 -.871599889E+02 -.871610355E+02 -.871622739E+02 -.871637012E+02 -.871653141E+02 -.871671091E+02 -.871690822E+02 -.871712292E+02 -.871735457E+02 -.871760268E+02 -.871786675E+02 -.871814625E+02 -.871844066E+02 -.871874940E+02 -.871907190E+02 -.871940759E+02 -.871975587E+02 -.872011614E+02 -.872048780E+02 -.872087024E+02 -.872126284E+02 -.872166497E+02 -.872207602E+02 -.872249534E+02 -.872292229E+02 -.872335618E+02 -.872379633E+02 -.872424197E+02 -.872469233E+02 -.872514652E+02 -.872560355E+02 -.872606231E+02 -.872652149E+02 -.872697952E+02 -.872743451E+02 -.872788415E+02 -.872832554E+02 -.872875507E+02 -.872916814E+02 -.872955893E+02 -.872991997E+02 -.873024169E+02 -.873051176E+02 -.873071431E+02 -.873082883E+02 -.873082883E+02
 -.873102233E+02 -.873102233E+02 -.873091812E+02 -.873073386E+02 -.873048825E+02 -.873019579E+02 -.872986775E+02 -.872951290E+02 -.872913805E+02 -.872874858E+02 -.872834870E+02 -.872794174E+02 -.872753036E+02 -.872711671E+02 -.872670254E+02 -.872628930E+02 -.872587820E+02 -.872547029E+02 -.872506647E+02 -.872466755E+02 -.872427426E+02 -.872388729E+02 -.872350726E+02 -.872313479E+02 -.872277046E+02 -.872241484E+02 -.872206847E+02 -.872173190E+02 -.872140565E+02 -.872109027E+02 -.872078625E+02 -.872049410E+02 -.872021433E+02 -.871994740E+02 -.871969380E+02 -.871945397E+02 -.871922835E+02 -.871901737E+02 -.871882141E+02 -.871864085E+02 -.871847605E+02 -.871832731E+02 -.871819493E+02 -.871807918E+02 -.871798029E+02 -.871789844E+02 -.871783381E+02 -.871778651E+02 -.871775664E+02 -.871774425E+02 -.871774935E+02 -.871777192E+02 -.871781189E+02 -.871786918E+02 -.871794365E+02 -.871803513E+02 -.871814341E+02 -.871826826E+02 -.871840941E+02 -.871856656E+02 -.871873938E+02 -.871892751E+02 -.871913058E+02 -.871934819E+02 -.871957990E+02 -.871982529E+02 -.872008388E+02 -.872035522E+02 -.872063881E+02 -.872093416E+02 -.872124077E+02 -.872155813E+02 -.872188571E+02 -.872222299E+02 -.872256945E+02 -.872292454E+02 -.872328772E+02 -.872365845E+02 -.872403614E+02 -.872442021E+02 -.872481004E+02 -.872520497E+02 -.872560431E+02 -.872600726E+02 -.872641296E+02 -.872682040E+02 -.872722840E+02 -.872763557E+02 -.872804022E+02 -.872844026E+02 -.872883312E+02 -.872921554E+02 -.872958343E+02 -.872993156E+02 -.873025328E+02 -.873054000E+02 -.873078075E+02 -.873096132E+02 -.873106343E+02 -.873106343E+02
 -.873125753E+02 -.873125753E+02 -.873116576E+02 -.873100350E+02 -.873078724E+02 -.873052977E+02 -.873024101E+02 -.872992871E+02 -.872959889E+02 -.872925628E+02 -.872890461E+02 -.872854682E+02 -.872818527E+02 -.872782185E+02 -.872745811E+02 -.872709532E+02 -.872673457E+02 -.872637676E+02 -.872602269E+02 -.872567309E+02 -.872532858E+02 -.872498976E+02 -.872465718E+02 -.872433137E+02 -.872401284E+02 -.872370207E+02 -.872339953E+02 -.872310568E+02 -.872282099E+02 -.872254590E+02 -.872228084E+02 -.872202624E+02 -.872178252E+02 -.872155009E+02 -.872132934E+02 -.872112066E+02 -.872092441E+02 -.872074094E+02 -.872057058E+02 -.872041366E+02 -.872027044E+02 -.872014122E+02 -.872002622E+02 -.871992567E+02 -.871983976E+02 -.871976865E+02 -.871971247E+02 -.871967134E+02 -.871964531E+02 -.871963445E+02 -.871963875E+02 -.871965820E+02 -.871969275E+02 -.871974231E+02 -.871980679E+02 -.871988603E+02 -.871997987E+02 -.872008810E+02 -.872021051E+02 -.872034685E+02 -.872049683E+02 -.872066017E+02 -.872083655E+02 -.872102563E+02 -.872122705E+02 -.872144045E+02 -.872166545E+02 -.872190163E+02 -.872214861E+02 -.872240595E+02 -.872267323E+02 -.872295002E+02 -.872323588E+02 -.872353036E+02 -.872383301E+02 -.872414336E+02 -.872446096E+02 -.872478532E+02 -.872511595E+02 -.872545234E+02 -.872579395E+02 -.872614020E+02 -.872649049E+02 -.872684411E+02 -.872720031E+02 -.872755819E+02 -.872791671E+02 -.872827465E+02 -.872863050E+02 -.872898242E+02 -.872932813E+02 -.872966476E+02 -.872998868E+02 -.873029527E+02 -.873057865E+02 -.873083126E+02 -.873104338E+02 -.873120251E+02 -.873129249E+02 -.873129249E+02
 -.873148648E+02 -.873148648E+02 -.873140683E+02 -.873126602E+02 -.873107836E+02 -.873085496E+02 -.873060445E+02 -.873033354E+02 -.873004750E+02 -.872975041E+02 -.872944554E+02 -.872913544E+02 -.872882216E+02 -.872850736E+02 -.872819237E+02 -.872787832E+02 -.872756613E+02 -.872725661E+02 -.872695043E+02 -.872664823E+02 -.872635055E+02 -.872605791E+02 -.872577078E+02 -.872548960E+02 -.872521481E+02 -.872494683E+02 -.872468605E+02 -.872443288E+02 -.872418768E+02 -.872395084E+02 -.872372273E+02 -.872350370E+02 -.872329410E+02 -.872309428E+02 -.872290457E+02 -.872272528E+02 -.872255671E+02 -.872239917E+02 -.872225292E+02 -.872211822E+02 -.872199532E+02 -.872188444E+02 -.872178577E+02 -.872169950E+02 -.872162579E+02 -.872156477E+02 -.872151655E+02 -.872148122E+02 -.872145883E+02 -.872144943E+02 -.872145302E+02 -.872146959E+02 -.872149910E+02 -.872154147E+02 -.872159663E+02 -.872166444E+02 -.872174478E+02 -.872183747E+02 -.872194234E+02 -.872205917E+02 -.872218774E+02 -.872232781E+02 -.872247910E+02 -.872264135E+02 -.872281426E+02 -.872299751E+02 -.872319080E+02 -.872339378E+02 -.872360612E+02 -.872382746E+02 -.872405746E+02 -.872429574E+02 -.872454194E+02 -.872479567E+02 -.872505656E+02 -.872532422E+02 -.872559825E+02 -.872587823E+02 -.872616376E+02 -.872645439E+02 -.872674966E+02 -.872704907E+02 -.872735208E+02 -.872765812E+02 -.872796649E+02 -.872827644E+02 -.872858706E+02 -.872889727E+02 -.872920577E+02 -.872951095E+02 -.872981082E+02 -.873010288E+02 -.873038398E+02 -.873065009E+02 -.873089608E+02 -.873111540E+02 -.873129958E+02 -.873143775E+02 -.873151590E+02 -.873151590E+02
 -.873170870E+02 -.873170870E+02 -.873164089E+02 -.873152099E+02 -.873136121E+02 -.873117100E+02 -.873095772E+02 -.873072710E+02 -.873048361E+02 -.873023076E+02 -.872997133E+02 -.872970749E+02 -.872944101E+02 -.872917329E+02 -.872890548E+02 -.872863853E+02 -.872837324E+02 -.872811029E+02 -.872785027E+02 -.872759370E+02 -.872734106E+02 -.872709276E+02 -.872684923E+02 -.872661083E+02 -.872637792E+02 -.872615086E+02 -.872592999E+02 -.872571561E+02 -.872550807E+02 -.872530767E+02 -.872511471E+02 -.872492949E+02 -.872475230E+02 -.872458343E+02 -.872442313E+02 -.872427169E+02 -.872412933E+02 -.872399632E+02 -.872387286E+02 -.872375918E+02 -.872365546E+02 -.872356190E+02 -.872347865E+02 -.872340586E+02 -.872334367E+02 -.872329218E+02 -.872325147E+02 -.872322163E+02 -.872320271E+02 -.872319472E+02 -.872319767E+02 -.872321157E+02 -.872323636E+02 -.872327200E+02 -.872331842E+02 -.872337551E+02 -.872344316E+02 -.872352124E+02 -.872360960E+02 -.872370807E+02 -.872381646E+02 -.872393458E+02 -.872406221E+02 -.872419911E+02 -.872434505E+02 -.872449978E+02 -.872466303E+02 -.872483453E+02 -.872501399E+02 -.872520114E+02 -.872539567E+02 -.872559728E+02 -.872580566E+02 -.872602051E+02 -.872624150E+02 -.872646831E+02 -.872670060E+02 -.872693804E+02 -.872718026E+02 -.872742690E+02 -.872767757E+02 -.872793184E+02 -.872818927E+02 -.872844934E+02 -.872871149E+02 -.872897505E+02 -.872923926E+02 -.872950319E+02 -.872976573E+02 -.873002550E+02 -.873028080E+02 -.873052949E+02 -.873076888E+02 -.873099554E+02 -.873120509E+02 -.873139191E+02 -.873154882E+02 -.873166653E+02 -.873173310E+02 -.873173310E+02
 -.873192275E+02 -.873192275E+02 -.873186647E+02 -.873176695E+02 -.873163429E+02 -.873147636E+02 -.873129926E+02 -.873110775E+02 -.873090556E+02 -.873069560E+02 -.873048019E+02 -.873026113E+02 -.873003991E+02 -.872981768E+02 -.872959541E+02 -.872937390E+02 -.872915380E+02 -.872893569E+02 -.872872006E+02 -.872850734E+02 -.872829792E+02 -.872809217E+02 -.872789041E+02 -.872769296E+02 -.872750011E+02 -.872731215E+02 -.872712936E+02 -.872695201E+02 -.872678035E+02 -.872661463E+02 -.872645512E+02 -.872630205E+02 -.872615564E+02 -.872601614E+02 -.872588376E+02 -.872575871E+02 -.872564119E+02 -.872553140E+02 -.872542951E+02 -.872533571E+02 -.872525014E+02 -.872517295E+02 -.872510427E+02 -.872504423E+02 -.872499293E+02 -.872495044E+02 -.872491685E+02 -.872489222E+02 -.872487657E+02 -.872486994E+02 -.872487233E+02 -.872488373E+02 -.872490411E+02 -.872493343E+02 -.872497163E+02 -.872501864E+02 -.872507436E+02 -.872513868E+02 -.872521148E+02 -.872529264E+02 -.872538199E+02 -.872547939E+02 -.872558464E+02 -.872569758E+02 -.872581801E+02 -.872594572E+02 -.872608050E+02 -.872622213E+02 -.872637039E+02 -.872652503E+02 -.872668582E+02 -.872685252E+02 -.872702488E+02 -.872720263E+02 -.872738552E+02 -.872757329E+02 -.872776565E+02 -.872796233E+02 -.872816304E+02 -.872836747E+02 -.872857530E+02 -.872878617E+02 -.872899971E+02 -.872921550E+02 -.872943306E+02 -.872965184E+02 -.872987119E+02 -.873009035E+02 -.873030839E+02 -.873052415E+02 -.873073622E+02 -.873094282E+02 -.873114169E+02 -.873132999E+02 -.873150406E+02 -.873165926E+02 -.873178958E+02 -.873188734E+02 -.873194261E+02 -.873194261E+02
 -.873212522E+02 -.873212522E+02 -.873208012E+02 -.873200031E+02 -.873189388E+02 -.873176712E+02 -.873162491E+02 -.873147109E+02 -.873130864E+02 -.873113992E+02 -.873096677E+02 -.873079068E+02 -.873061282E+02 -.873043415E+02 -.873025543E+02 -.873007733E+02 -.872990038E+02 -.872972503E+02 -.872955169E+02 -.872938072E+02 -.872921243E+02 -.872904710E+02 -.872888502E+02 -.872872642E+02 -.872857155E+02 -.872842064E+02 -.872827391E+02 -.872813158E+02 -.872799384E+02 -.872786090E+02 -.872773297E+02 -.872761022E+02 -.872749284E+02 -.872738102E+02 -.872727492E+02 -.872717472E+02 -.872708057E+02 -.872699262E+02 -.872691102E+02 -.872683589E+02 -.872676737E+02 -.872670556E+02 -.872665058E+02 -.872660250E+02 -.872656142E+02 -.872652740E+02 -.872650050E+02 -.872648076E+02 -.872646821E+02 -.872646287E+02 -.872646475E+02 -.872647384E+02 -.872649011E+02 -.872651353E+02 -.872654406E+02 -.872658164E+02 -.872662618E+02 -.872667763E+02 -.872673586E+02 -.872680079E+02 -.872687229E+02 -.872695024E+02 -.872703450E+02 -.872712493E+02 -.872722137E+02 -.872732367E+02 -.872743166E+02 -.872754516E+02 -.872766400E+02 -.872778799E+02 -.872791694E+02 -.872805066E+02 -.872818895E+02 -.872833161E+02 -.872847843E+02 -.872862920E+02 -.872878369E+02 -.872894169E+02 -.872910296E+02 -.872926725E+02 -.872943429E+02 -.872960382E+02 -.872977552E+02 -.872994904E+02 -.873012400E+02 -.873029996E+02 -.873047638E+02 -.873065264E+02 -.873082799E+02 -.873100150E+02 -.873117202E+02 -.873133810E+02 -.873149794E+02 -.873164924E+02 -.873178906E+02 -.873191367E+02 -.873201827E+02 -.873209670E+02 -.873214101E+02 -.873214101E+02
 -.873230891E+02 -.873230891E+02 -.873227445E+02 -.873221337E+02 -.873213180E+02 -.873203452E+02 -.873192524E+02 -.873180691E+02 -.873168180E+02 -.873155175E+02 -.873141818E+02 -.873128224E+02 -.873114485E+02 -.873100677E+02 -.873086860E+02 -.873073086E+02 -.873059398E+02 -.873045832E+02 -.873032420E+02 -.873019190E+02 -.873006168E+02 -.872993375E+02 -.872980834E+02 -.872968564E+02 -.872956583E+02 -.872944910E+02 -.872933562E+02 -.872922556E+02 -.872911906E+02 -.872901629E+02 -.872891741E+02 -.872882254E+02 -.872873185E+02 -.872864546E+02 -.872856350E+02 -.872848611E+02 -.872841340E+02 -.872834549E+02 -.872828248E+02 -.872822448E+02 -.872817158E+02 -.872812387E+02 -.872808143E+02 -.872804432E+02 -.872801261E+02 -.872798635E+02 -.872796557E+02 -.872795033E+02 -.872794063E+02 -.872793649E+02 -.872793791E+02 -.872794490E+02 -.872795743E+02 -.872797547E+02 -.872799900E+02 -.872802796E+02 -.872806231E+02 -.872810198E+02 -.872814689E+02 -.872819698E+02 -.872825214E+02 -.872831228E+02 -.872837731E+02 -.872844711E+02 -.872852157E+02 -.872860056E+02 -.872868396E+02 -.872877163E+02 -.872886344E+02 -.872895925E+02 -.872905892E+02 -.872916229E+02 -.872926921E+02 -.872937952E+02 -.872949308E+02 -.872960970E+02 -.872972923E+02 -.872985148E+02 -.872997628E+02 -.873010342E+02 -.873023270E+02 -.873036391E+02 -.873049679E+02 -.873063107E+02 -.873076644E+02 -.873090255E+02 -.873103898E+02 -.873117524E+02 -.873131073E+02 -.873144471E+02 -.873157629E+02 -.873170435E+02 -.873182748E+02 -.873194392E+02 -.873205140E+02 -.873214706E+02 -.873222726E+02 -.873228729E+02 -.873232116E+02 -.873232116E+02
 -.873245983E+02 -.873245983E+02 -.873243500E+02 -.873239078E+02 -.873233145E+02 -.873226039E+02 -.873218027E+02 -.873209320E+02 -.873200087E+02 -.873190462E+02 -.873180553E+02 -.873170449E+02 -.873160221E+02 -.873149926E+02 -.873139613E+02 -.873129323E+02 -.873119089E+02 -.873108940E+02 -.873098902E+02 -.873088996E+02 -.873079244E+02 -.873069661E+02 -.873060267E+02 -.873051074E+02 -.873042099E+02 -.873033354E+02 -.873024852E+02 -.873016607E+02 -.873008631E+02 -.873000934E+02 -.872993528E+02 -.872986425E+02 -.872979635E+02 -.872973167E+02 -.872967032E+02 -.872961239E+02 -.872955798E+02 -.872950715E+02 -.872946001E+02 -.872941661E+02 -.872937703E+02 -.872934134E+02 -.872930959E+02 -.872928182E+02 -.872925810E+02 -.872923845E+02 -.872922290E+02 -.872921149E+02 -.872920422E+02 -.872920112E+02 -.872920217E+02 -.872920738E+02 -.872921673E+02 -.872923021E+02 -.872924778E+02 -.872926943E+02 -.872929510E+02 -.872932475E+02 -.872935832E+02 -.872939577E+02 -.872943702E+02 -.872948200E+02 -.872953064E+02 -.872958286E+02 -.872963856E+02 -.872969767E+02 -.872976009E+02 -.872982571E+02 -.872989445E+02 -.872996618E+02 -.873004081E+02 -.873011823E+02 -.873019831E+02 -.873028095E+02 -.873036602E+02 -.873045340E+02 -.873054295E+02 -.873063455E+02 -.873072805E+02 -.873082330E+02 -.873092013E+02 -.873101838E+02 -.873111786E+02 -.873121833E+02 -.873131957E+02 -.873142128E+02 -.873152314E+02 -.873162475E+02 -.873172565E+02 -.873182526E+02 -.873192290E+02 -.873201770E+02 -.873210861E+02 -.873219430E+02 -.873227313E+02 -.873234303E+02 -.873240137E+02 -.873244485E+02 -.873246926E+02 -.873246926E+02
 -.873255318E+02 -.873255318E+02 -.873253563E+02 -.873250391E+02 -.873246080E+02 -.873240858E+02 -.873234914E+02 -.873228403E+02 -.873221451E+02 -.873214165E+02 -.873206631E+02 -.873198919E+02 -.873191089E+02 -.873183188E+02 -.873175258E+02 -.873167332E+02 -.873159439E+02 -.873151605E+02 -.873143849E+02 -.873136192E+02 -.873128648E+02 -.873121234E+02 -.873113963E+02 -.873106847E+02 -.873099899E+02 -.873093128E+02 -.873086545E+02 -.873080161E+02 -.873073985E+02 -.873068026E+02 -.873062292E+02 -.873056793E+02 -.873051536E+02 -.873046530E+02 -.873041781E+02 -.873037298E+02 -.873033086E+02 -.873029153E+02 -.873025505E+02 -.873022147E+02 -.873019085E+02 -.873016323E+02 -.873013866E+02 -.873011718E+02 -.873009882E+02 -.873008362E+02 -.873007159E+02 -.873006275E+02 -.873005712E+02 -.873005471E+02 -.873005552E+02 -.873005953E+02 -.873006676E+02 -.873007717E+02 -.873009076E+02 -.873010749E+02 -.873012733E+02 -.873015026E+02 -.873017622E+02 -.873020518E+02 -.873023709E+02 -.873027188E+02 -.873030951E+02 -.873034991E+02 -.873039301E+02 -.873043875E+02 -.873048705E+02 -.873053784E+02 -.873059105E+02 -.873064658E+02 -.873070436E+02 -.873076429E+02 -.873082630E+02 -.873089029E+02 -.873095616E+02 -.873102381E+02 -.873109315E+02 -.873116406E+02 -.873123643E+02 -.873131014E+02 -.873138504E+02 -.873146101E+02 -.873153788E+02 -.873161546E+02 -.873169354E+02 -.873177190E+02 -.873185024E+02 -.873192824E+02 -.873200550E+02 -.873208155E+02 -.873215582E+02 -.873222760E+02 -.873229605E+02 -.873236016E+02 -.873241866E+02 -.873247004E+02 -.873251245E+02 -.873254364E+02 -.873256091E+02 -.873256091E+02
 -.873255318E+02 -.873255318E+02 -.873253563E+02 -.873250391E+02 -.873246080E+02 -.873240858E+02 -.873234914E+02 -.873228403E+02 -.873221451E+02 -.873214165E+02 -.873206631E+02 -.873198919E+02 -.873191089E+02 -.873183188E+02 -.873175258E+02 -.873167332E+02 -.873159439E+02 -.873151605E+02 -.873143849E+02 -.873136192E+02 -.873128648E+02 -.873121234E+02 -.873113963E+02 -.873106847E+02 -.873099899E+02 -.873093128E+02 -.873086545E+02 -.873080161E+02 -.873073985E+02 -.873068026E+02 -.873062292E+02 -.873056793E+02 -.873051536E+02 -.873046530E+02 -.873041781E+02 -.873037298E+02 -.873033086E+02 -.873029153E+02 -.873025505E+02 -.873022147E+02 -.873019085E+02 -.873016323E+02 -.873013866E+02 -.873011718E+02 -.873009882E+02 -.873008362E+02 -.873007159E+02 -.873006275E+02 -.873005712E+02 -.873005471E+02 -.873005552E+02 -.873005953E+02 -.873006676E+02 -.873007717E+02 -.873009076E+02 -.873010749E+02 -.873012733E+02 -.873015026E+02 -.873017622E+02 -.873020518E+02 -.873023709E+02 -.873027188E+02 -.873030951E+02 -.873034991E+02 -.873039301E+02 -.873043875E+02 -.873048705E+02 -.873053784E+02 -.873059105E+02 -.873064658E+02 -.873070436E+02 -.873076429E+02 -.873082630E+02 -.873089029E+02 -.873095616E+02 -.873102381E+02 -.873109315E+02 -.873116406E+02 -.873123643E+02 -.873131014E+02 -.873138504E+02 -.873146101E+02 -.873153788E+02 -.873161546E+02 -.873169354E+02 -.873177190E+02 -.873185024E+02 -.873192824E+02 -.873200550E+02 -.873208155E+02 -.873215582E+02 -.873222760E+02 -.873229605E+02 -.873236016E+02 -.873241866E+02 -.873247004E+02 -.873251245E+02 -.873254364E+02 -.873256091E+02 -.873256091E+02
