# Supplementary material for: Electrical Pacing of Cardiac Tissue Including Potassium Inward Rectification
Source: PLoS One. 2015 Jun 9;10(6):e0127837. doi: 10.1371/journal.pone.0127837 (PMC4461281; doi:10.1371/journal.pone.0127837)
Supplement: S1 Data — (ZIP) [file pone.0127837.s001.zip › All-Data/Data-with-IK1/BDT32/Vm1ms.txt]

 -.873300171E+02 -.873291995E+02 -.873291448E+02 -.873290510E+02 -.873289214E+02 -.873287438E+02 -.873285093E+02 -.873282245E+02 -.873279062E+02 -.873275699E+02 -.873272290E+02 -.873268979E+02 -.873265869E+02 -.873262960E+02 -.873260195E+02 -.873257542E+02 -.873254989E+02 -.873252491E+02 -.873249990E+02 -.873247480E+02 -.873245005E+02 -.873242606E+02 -.873240281E+02 -.873238017E+02 -.873235809E+02 -.873233656E+02 -.873231546E+02 -.873229469E+02 -.873227441E+02 -.873225491E+02 -.873223638E+02 -.873221878E+02 -.873220199E+02 -.873218593E+02 -.873217060E+02 -.873215604E+02 -.873214230E+02 -.873212945E+02 -.873211758E+02 -.873210670E+02 -.873209678E+02 -.873208779E+02 -.873207977E+02 -.873207277E+02 -.873206686E+02 -.873206203E+02 -.873205825E+02 -.873205548E+02 -.873205370E+02 -.873205292E+02 -.873205318E+02 -.873205449E+02 -.873205684E+02 -.873206021E+02 -.873206459E+02 -.873206998E+02 -.873207639E+02 -.873208383E+02 -.873209230E+02 -.873210179E+02 -.873211224E+02 -.873212361E+02 -.873213587E+02 -.873214901E+02 -.873216300E+02 -.873217785E+02 -.873219353E+02 -.873221002E+02 -.873222729E+02 -.873224530E+02 -.873226402E+02 -.873228344E+02 -.873230352E+02 -.873232425E+02 -.873234559E+02 -.873236753E+02 -.873239002E+02 -.873241305E+02 -.873243657E+02 -.873246055E+02 -.873248498E+02 -.873250983E+02 -.873253508E+02 -.873256070E+02 -.873258666E+02 -.873261294E+02 -.873263951E+02 -.873266634E+02 -.873269339E+02 -.873272062E+02 -.873274796E+02 -.873277530E+02 -.873280245E+02 -.873282911E+02 -.873285478E+02 -.873287870E+02 -.873289973E+02 -.873291626E+02 -.873292601E+02 -.873292601E+02
 -.873291995E+02 -.873291995E+02 -.873291448E+02 -.873290510E+02 -.873289214E+02 -.873287438E+02 -.873285093E+02 -.873282245E+02 -.873279062E+02 -.873275699E+02 -.873272290E+02 -.873268979E+02 -.873265869E+02 -.873262960E+02 -.873260195E+02 -.873257542E+02 -.873254989E+02 -.873252491E+02 -.873249990E+02 -.873247480E+02 -.873245005E+02 -.873242606E+02 -.873240281E+02 -.873238017E+02 -.873235809E+02 -.873233656E+02 -.873231546E+02 -.873229469E+02 -.873227441E+02 -.873225491E+02 -.873223638E+02 -.873221878E+02 -.873220199E+02 -.873218593E+02 -.873217060E+02 -.873215604E+02 -.873214230E+02 -.873212945E+02 -.873211758E+02 -.873210670E+02 -.873209678E+02 -.873208779E+02 -.873207977E+02 -.873207277E+02 -.873206686E+02 -.873206203E+02 -.873205825E+02 -.873205548E+02 -.873205370E+02 -.873205292E+02 -.873205318E+02 -.873205449E+02 -.873205684E+02 -.873206021E+02 -.873206459E+02 -.873206998E+02 -.873207639E+02 -.873208383E+02 -.873209230E+02 -.873210179E+02 -.873211224E+02 -.873212361E+02 -.873213587E+02 -.873214901E+02 -.873216300E+02 -.873217785E+02 -.873219353E+02 -.873221002E+02 -.873222729E+02 -.873224530E+02 -.873226402E+02 -.873228344E+02 -.873230352E+02 -.873232425E+02 -.873234559E+02 -.873236753E+02 -.873239002E+02 -.873241305E+02 -.873243657E+02 -.873246055E+02 -.873248498E+02 -.873250983E+02 -.873253508E+02 -.873256070E+02 -.873258666E+02 -.873261294E+02 -.873263951E+02 -.873266634E+02 -.873269339E+02 -.873272062E+02 -.873274796E+02 -.873277530E+02 -.873280245E+02 -.873282911E+02 -.873285478E+02 -.873287870E+02 -.873289973E+02 -.873291626E+02 -.873292601E+02 -.873292601E+02
 -.873288596E+02 -.873288596E+02 -.873287642E+02 -.873285812E+02 -.873283092E+02 -.873279490E+02 -.873275164E+02 -.873270378E+02 -.873265376E+02 -.873260360E+02 -.873255485E+02 -.873250825E+02 -.873246357E+02 -.873242030E+02 -.873237826E+02 -.873233737E+02 -.873229734E+02 -.873225781E+02 -.873221880E+02 -.873218053E+02 -.873214311E+02 -.873210647E+02 -.873207052E+02 -.873203519E+02 -.873200035E+02 -.873196596E+02 -.873193215E+02 -.873189928E+02 -.873186769E+02 -.873183755E+02 -.873180884E+02 -.873178142E+02 -.873175515E+02 -.873172991E+02 -.873170572E+02 -.873168273E+02 -.873166113E+02 -.873164109E+02 -.873162262E+02 -.873160569E+02 -.873159026E+02 -.873157634E+02 -.873156395E+02 -.873155313E+02 -.873154390E+02 -.873153624E+02 -.873153017E+02 -.873152567E+02 -.873152278E+02 -.873152153E+02 -.873152194E+02 -.873152400E+02 -.873152770E+02 -.873153299E+02 -.873153988E+02 -.873154836E+02 -.873155846E+02 -.873157017E+02 -.873158345E+02 -.873159826E+02 -.873161455E+02 -.873163226E+02 -.873165138E+02 -.873167188E+02 -.873169375E+02 -.873171695E+02 -.873174145E+02 -.873176720E+02 -.873179416E+02 -.873182228E+02 -.873185152E+02 -.873188184E+02 -.873191320E+02 -.873194556E+02 -.873197888E+02 -.873201311E+02 -.873204820E+02 -.873208411E+02 -.873212079E+02 -.873215821E+02 -.873219632E+02 -.873223509E+02 -.873227447E+02 -.873231442E+02 -.873235491E+02 -.873239588E+02 -.873243730E+02 -.873247913E+02 -.873252132E+02 -.873256379E+02 -.873260646E+02 -.873264915E+02 -.873269160E+02 -.873273337E+02 -.873277373E+02 -.873281153E+02 -.873284501E+02 -.873287156E+02 -.873288742E+02 -.873288742E+02
 -.873283655E+02 -.873283655E+02 -.873281788E+02 -.873278242E+02 -.873273343E+02 -.873267506E+02 -.873261105E+02 -.873254433E+02 -.873247727E+02 -.873241134E+02 -.873234661E+02 -.873228241E+02 -.873221866E+02 -.873215586E+02 -.873209427E+02 -.873203381E+02 -.873197460E+02 -.873191693E+02 -.873186071E+02 -.873180548E+02 -.873175090E+02 -.873169693E+02 -.873164361E+02 -.873159082E+02 -.873153865E+02 -.873148749E+02 -.873143788E+02 -.873139017E+02 -.873134444E+02 -.873130065E+02 -.873125866E+02 -.873121831E+02 -.873117946E+02 -.873114214E+02 -.873110653E+02 -.873107291E+02 -.873104148E+02 -.873101230E+02 -.873098537E+02 -.873096065E+02 -.873093812E+02 -.873091776E+02 -.873089957E+02 -.873088357E+02 -.873086981E+02 -.873085837E+02 -.873084930E+02 -.873084268E+02 -.873083851E+02 -.873083680E+02 -.873083751E+02 -.873084061E+02 -.873084605E+02 -.873085385E+02 -.873086401E+02 -.873087653E+02 -.873089139E+02 -.873090856E+02 -.873092799E+02 -.873094963E+02 -.873097344E+02 -.873099938E+02 -.873102741E+02 -.873105749E+02 -.873108956E+02 -.873112357E+02 -.873115948E+02 -.873119720E+02 -.873123669E+02 -.873127788E+02 -.873132070E+02 -.873136510E+02 -.873141103E+02 -.873145840E+02 -.873150716E+02 -.873155724E+02 -.873160858E+02 -.873166111E+02 -.873171478E+02 -.873176952E+02 -.873182526E+02 -.873188196E+02 -.873193953E+02 -.873199793E+02 -.873205710E+02 -.873211697E+02 -.873217751E+02 -.873223863E+02 -.873230027E+02 -.873236232E+02 -.873242465E+02 -.873248702E+02 -.873254905E+02 -.873261010E+02 -.873266914E+02 -.873272447E+02 -.873277353E+02 -.873281247E+02 -.873283579E+02 -.873283579E+02
 -.873277282E+02 -.873277282E+02 -.873274304E+02 -.873269047E+02 -.873262324E+02 -.873254741E+02 -.873246679E+02 -.873238412E+02 -.873230089E+02 -.873221708E+02 -.873213228E+02 -.873204696E+02 -.873196207E+02 -.873187814E+02 -.873179545E+02 -.873171446E+02 -.873163551E+02 -.873155844E+02 -.873148272E+02 -.873140799E+02 -.873133412E+02 -.873126101E+02 -.873118863E+02 -.873111721E+02 -.873104721E+02 -.873097911E+02 -.873091324E+02 -.873084977E+02 -.873078874E+02 -.873073005E+02 -.873067356E+02 -.873061918E+02 -.873056697E+02 -.873051710E+02 -.873046976E+02 -.873042508E+02 -.873038316E+02 -.873034411E+02 -.873030795E+02 -.873027469E+02 -.873024432E+02 -.873021682E+02 -.873019223E+02 -.873017061E+02 -.873015207E+02 -.873013674E+02 -.873012471E+02 -.873011601E+02 -.873011061E+02 -.873010841E+02 -.873010938E+02 -.873011351E+02 -.873012080E+02 -.873013128E+02 -.873014493E+02 -.873016175E+02 -.873018167E+02 -.873020467E+02 -.873023070E+02 -.873025971E+02 -.873029165E+02 -.873032646E+02 -.873036406E+02 -.873040440E+02 -.873044740E+02 -.873049298E+02 -.873054108E+02 -.873059161E+02 -.873064450E+02 -.873069967E+02 -.873075703E+02 -.873081649E+02 -.873087796E+02 -.873094136E+02 -.873100659E+02 -.873107359E+02 -.873114226E+02 -.873121252E+02 -.873128428E+02 -.873135746E+02 -.873143195E+02 -.873150769E+02 -.873158459E+02 -.873166259E+02 -.873174159E+02 -.873182154E+02 -.873190235E+02 -.873198393E+02 -.873206619E+02 -.873214898E+02 -.873223214E+02 -.873231534E+02 -.873239809E+02 -.873247954E+02 -.873255829E+02 -.873263210E+02 -.873269754E+02 -.873274949E+02 -.873278061E+02 -.873278061E+02
 -.873270632E+02 -.873270632E+02 -.873266757E+02 -.873260235E+02 -.873252037E+02 -.873242823E+02 -.873233036E+02 -.873222908E+02 -.873212509E+02 -.873201916E+02 -.873191255E+02 -.873180615E+02 -.873170019E+02 -.873159503E+02 -.873149132E+02 -.873138945E+02 -.873128933E+02 -.873119087E+02 -.873109415E+02 -.873099906E+02 -.873090527E+02 -.873081255E+02 -.873072110E+02 -.873063129E+02 -.873054349E+02 -.873045802E+02 -.873037521E+02 -.873029527E+02 -.873021826E+02 -.873014411E+02 -.873007275E+02 -.873000422E+02 -.872993861E+02 -.872987597E+02 -.872981636E+02 -.872975991E+02 -.872970681E+02 -.872965723E+02 -.872961128E+02 -.872956900E+02 -.872953041E+02 -.872949554E+02 -.872946443E+02 -.872943719E+02 -.872941395E+02 -.872939481E+02 -.872937982E+02 -.872936893E+02 -.872936207E+02 -.872935920E+02 -.872936034E+02 -.872936551E+02 -.872937473E+02 -.872938800E+02 -.872940530E+02 -.872942660E+02 -.872945184E+02 -.872948096E+02 -.872951391E+02 -.872955062E+02 -.872959103E+02 -.872963505E+02 -.872968259E+02 -.872973356E+02 -.872978789E+02 -.872984548E+02 -.872990624E+02 -.872997008E+02 -.873003689E+02 -.873010656E+02 -.873017897E+02 -.873025400E+02 -.873033155E+02 -.873041151E+02 -.873049377E+02 -.873057823E+02 -.873066477E+02 -.873075328E+02 -.873084365E+02 -.873093577E+02 -.873102953E+02 -.873112484E+02 -.873122161E+02 -.873131972E+02 -.873141909E+02 -.873151961E+02 -.873162119E+02 -.873172372E+02 -.873182707E+02 -.873193110E+02 -.873203555E+02 -.873214006E+02 -.873224399E+02 -.873234625E+02 -.873244512E+02 -.873253777E+02 -.873261992E+02 -.873268514E+02 -.873272419E+02 -.873272419E+02
 -.873264809E+02 -.873264809E+02 -.873260133E+02 -.873252258E+02 -.873242329E+02 -.873231187E+02 -.873219306E+02 -.873206931E+02 -.873194280E+02 -.873181553E+02 -.873168821E+02 -.873156073E+02 -.873143328E+02 -.873130649E+02 -.873118082E+02 -.873105659E+02 -.873093427E+02 -.873081433E+02 -.873069675E+02 -.873058109E+02 -.873046699E+02 -.873035442E+02 -.873024357E+02 -.873013480E+02 -.873002853E+02 -.872992523E+02 -.872982519E+02 -.872972854E+02 -.872963530E+02 -.872954543E+02 -.872945891E+02 -.872937574E+02 -.872929591E+02 -.872921950E+02 -.872914670E+02 -.872907778E+02 -.872901300E+02 -.872895256E+02 -.872889660E+02 -.872884516E+02 -.872879825E+02 -.872875590E+02 -.872871818E+02 -.872868523E+02 -.872865714E+02 -.872863395E+02 -.872861566E+02 -.872860226E+02 -.872859376E+02 -.872859019E+02 -.872859156E+02 -.872859789E+02 -.872860918E+02 -.872862542E+02 -.872864656E+02 -.872867255E+02 -.872870334E+02 -.872873885E+02 -.872877901E+02 -.872882374E+02 -.872887295E+02 -.872892654E+02 -.872898441E+02 -.872904646E+02 -.872911259E+02 -.872918269E+02 -.872925663E+02 -.872933429E+02 -.872941553E+02 -.872950019E+02 -.872958816E+02 -.872967927E+02 -.872977342E+02 -.872987047E+02 -.872997027E+02 -.873007270E+02 -.873017762E+02 -.873028488E+02 -.873039437E+02 -.873050594E+02 -.873061949E+02 -.873073487E+02 -.873085198E+02 -.873097068E+02 -.873109086E+02 -.873121240E+02 -.873133518E+02 -.873145908E+02 -.873158395E+02 -.873170961E+02 -.873183576E+02 -.873196195E+02 -.873208740E+02 -.873221083E+02 -.873233014E+02 -.873244195E+02 -.873254108E+02 -.873261977E+02 -.873266689E+02 -.873266689E+02
 -.873259364E+02 -.873259364E+02 -.873253635E+02 -.873244136E+02 -.873232319E+02 -.873219096E+02 -.873205020E+02 -.873190498E+02 -.873175780E+02 -.873160938E+02 -.873145983E+02 -.873130961E+02 -.873115939E+02 -.873100973E+02 -.873086128E+02 -.873071489E+02 -.873057114E+02 -.873042994E+02 -.873029089E+02 -.873015374E+02 -.873001845E+02 -.872988517E+02 -.872975422E+02 -.872962612E+02 -.872950135E+02 -.872938019E+02 -.872926270E+02 -.872914888E+02 -.872903870E+02 -.872893221E+02 -.872882940E+02 -.872873033E+02 -.872863516E+02 -.872854420E+02 -.872845776E+02 -.872837615E+02 -.872829958E+02 -.872822817E+02 -.872816200E+02 -.872810107E+02 -.872804544E+02 -.872799521E+02 -.872795052E+02 -.872791146E+02 -.872787809E+02 -.872785044E+02 -.872782859E+02 -.872781260E+02 -.872780249E+02 -.872779829E+02 -.872780001E+02 -.872780762E+02 -.872782111E+02 -.872784045E+02 -.872786560E+02 -.872789651E+02 -.872793312E+02 -.872797534E+02 -.872802307E+02 -.872807622E+02 -.872813467E+02 -.872819833E+02 -.872826706E+02 -.872834075E+02 -.872841925E+02 -.872850243E+02 -.872859012E+02 -.872868215E+02 -.872877837E+02 -.872887861E+02 -.872898273E+02 -.872909055E+02 -.872920193E+02 -.872931669E+02 -.872943467E+02 -.872955569E+02 -.872967960E+02 -.872980624E+02 -.872993546E+02 -.873006710E+02 -.873020101E+02 -.873033703E+02 -.873047502E+02 -.873061483E+02 -.873075633E+02 -.873089939E+02 -.873104386E+02 -.873118961E+02 -.873133646E+02 -.873148419E+02 -.873163246E+02 -.873178073E+02 -.873192811E+02 -.873207310E+02 -.873221323E+02 -.873234454E+02 -.873246093E+02 -.873255333E+02 -.873260865E+02 -.873260865E+02
 -.873253410E+02 -.873253410E+02 -.873246714E+02 -.873235768E+02 -.873222159E+02 -.873206935E+02 -.873190809E+02 -.873174165E+02 -.873157157E+02 -.873139884E+02 -.873122475E+02 -.873105044E+02 -.873087664E+02 -.873070406E+02 -.873053350E+02 -.873036539E+02 -.873019959E+02 -.873003585E+02 -.872987417E+02 -.872971472E+02 -.872955775E+02 -.872940361E+02 -.872925271E+02 -.872910535E+02 -.872896173E+02 -.872882183E+02 -.872868564E+02 -.872855322E+02 -.872842472E+02 -.872830025E+02 -.872818000E+02 -.872806424E+02 -.872795337E+02 -.872784770E+02 -.872774750E+02 -.872765294E+02 -.872756414E+02 -.872748114E+02 -.872740400E+02 -.872733284E+02 -.872726786E+02 -.872720924E+02 -.872715708E+02 -.872711145E+02 -.872707245E+02 -.872704017E+02 -.872701469E+02 -.872699608E+02 -.872698435E+02 -.872697952E+02 -.872698158E+02 -.872699051E+02 -.872700629E+02 -.872702891E+02 -.872705833E+02 -.872709449E+02 -.872713731E+02 -.872718666E+02 -.872724244E+02 -.872730452E+02 -.872737278E+02 -.872744707E+02 -.872752727E+02 -.872761320E+02 -.872770470E+02 -.872780158E+02 -.872790365E+02 -.872801074E+02 -.872812267E+02 -.872823926E+02 -.872836030E+02 -.872848562E+02 -.872861499E+02 -.872874823E+02 -.872888513E+02 -.872902550E+02 -.872916915E+02 -.872931591E+02 -.872946557E+02 -.872961796E+02 -.872977289E+02 -.872993018E+02 -.873008968E+02 -.873025122E+02 -.873041465E+02 -.873057982E+02 -.873074655E+02 -.873091469E+02 -.873108404E+02 -.873125434E+02 -.873142522E+02 -.873159605E+02 -.873176583E+02 -.873193281E+02 -.873209417E+02 -.873224534E+02 -.873237933E+02 -.873248568E+02 -.873254937E+02 -.873254937E+02
 -.873247265E+02 -.873247265E+02 -.873239874E+02 -.873227598E+02 -.873212224E+02 -.873194973E+02 -.873176569E+02 -.873157423E+02 -.873137815E+02 -.873117985E+02 -.873098106E+02 -.873078275E+02 -.873058566E+02 -.873039042E+02 -.873019727E+02 -.873000609E+02 -.872981689E+02 -.872962996E+02 -.872944560E+02 -.872926408E+02 -.872908571E+02 -.872891072E+02 -.872873923E+02 -.872857130E+02 -.872840696E+02 -.872824635E+02 -.872808973E+02 -.872793738E+02 -.872778950E+02 -.872764638E+02 -.872750836E+02 -.872737581E+02 -.872724900E+02 -.872712814E+02 -.872701341E+02 -.872690493E+02 -.872680275E+02 -.872670704E+02 -.872661803E+02 -.872653600E+02 -.872646117E+02 -.872639366E+02 -.872633358E+02 -.872628105E+02 -.872623615E+02 -.872619900E+02 -.872616967E+02 -.872614823E+02 -.872613474E+02 -.872612919E+02 -.872613161E+02 -.872614198E+02 -.872616030E+02 -.872618653E+02 -.872622059E+02 -.872626241E+02 -.872631186E+02 -.872636881E+02 -.872643314E+02 -.872650471E+02 -.872658336E+02 -.872666895E+02 -.872676128E+02 -.872686018E+02 -.872696542E+02 -.872707681E+02 -.872719414E+02 -.872731720E+02 -.872744577E+02 -.872757963E+02 -.872771852E+02 -.872786221E+02 -.872801048E+02 -.872816307E+02 -.872831978E+02 -.872848037E+02 -.872864463E+02 -.872881232E+02 -.872898324E+02 -.872915716E+02 -.872933388E+02 -.872951322E+02 -.872969498E+02 -.872987898E+02 -.873006504E+02 -.873025297E+02 -.873044261E+02 -.873063375E+02 -.873082619E+02 -.873101964E+02 -.873121367E+02 -.873140761E+02 -.873160028E+02 -.873178974E+02 -.873197276E+02 -.873214421E+02 -.873229615E+02 -.873241674E+02 -.873248894E+02 -.873248894E+02
 -.873241366E+02 -.873241366E+02 -.873233154E+02 -.873219407E+02 -.873202083E+02 -.873182503E+02 -.873161545E+02 -.873139788E+02 -.873117646E+02 -.873095359E+02 -.873073046E+02 -.873050804E+02 -.873028716E+02 -.873006812E+02 -.872985098E+02 -.872963598E+02 -.872942352E+02 -.872921379E+02 -.872900693E+02 -.872880305E+02 -.872860224E+02 -.872840461E+02 -.872821029E+02 -.872801946E+02 -.872783252E+02 -.872764995E+02 -.872747212E+02 -.872729926E+02 -.872713164E+02 -.872696957E+02 -.872681333E+02 -.872666314E+02 -.872651926E+02 -.872638190E+02 -.872625123E+02 -.872612740E+02 -.872601070E+02 -.872590146E+02 -.872580001E+02 -.872570654E+02 -.872562124E+02 -.872554425E+02 -.872547571E+02 -.872541574E+02 -.872536447E+02 -.872532204E+02 -.872528856E+02 -.872526411E+02 -.872524877E+02 -.872524255E+02 -.872524548E+02 -.872525754E+02 -.872527866E+02 -.872530878E+02 -.872534781E+02 -.872539563E+02 -.872545213E+02 -.872551719E+02 -.872559066E+02 -.872567240E+02 -.872576222E+02 -.872585992E+02 -.872596528E+02 -.872607807E+02 -.872619805E+02 -.872632498E+02 -.872645862E+02 -.872659871E+02 -.872674496E+02 -.872689711E+02 -.872705487E+02 -.872721798E+02 -.872738616E+02 -.872755916E+02 -.872773671E+02 -.872791854E+02 -.872810438E+02 -.872829399E+02 -.872848710E+02 -.872868349E+02 -.872888294E+02 -.872908520E+02 -.872929008E+02 -.872949735E+02 -.872970680E+02 -.872991825E+02 -.873013149E+02 -.873034633E+02 -.873056252E+02 -.873077975E+02 -.873099755E+02 -.873121515E+02 -.873143125E+02 -.873164369E+02 -.873184887E+02 -.873204103E+02 -.873221130E+02 -.873234642E+02 -.873242732E+02 -.873242732E+02
 -.873235316E+02 -.873235316E+02 -.873226121E+02 -.873210710E+02 -.873191254E+02 -.873169292E+02 -.873145849E+02 -.873121634E+02 -.873097025E+02 -.873072219E+02 -.873047379E+02 -.873022644E+02 -.872998081E+02 -.872973725E+02 -.872949617E+02 -.872925771E+02 -.872902177E+02 -.872878830E+02 -.872855725E+02 -.872832872E+02 -.872810300E+02 -.872788045E+02 -.872766150E+02 -.872744678E+02 -.872723684E+02 -.872703199E+02 -.872683241E+02 -.872663835E+02 -.872645006E+02 -.872626776E+02 -.872609173E+02 -.872592231E+02 -.872575980E+02 -.872560444E+02 -.872545649E+02 -.872531631E+02 -.872518431E+02 -.872506080E+02 -.872494602E+02 -.872484018E+02 -.872474351E+02 -.872465619E+02 -.872457843E+02 -.872451041E+02 -.872445232E+02 -.872440429E+02 -.872436644E+02 -.872433886E+02 -.872432163E+02 -.872431476E+02 -.872431824E+02 -.872433204E+02 -.872435609E+02 -.872439030E+02 -.872443461E+02 -.872448889E+02 -.872455305E+02 -.872462695E+02 -.872471042E+02 -.872480326E+02 -.872490522E+02 -.872501606E+02 -.872513550E+02 -.872526328E+02 -.872539913E+02 -.872554277E+02 -.872569388E+02 -.872585215E+02 -.872601726E+02 -.872618890E+02 -.872636676E+02 -.872655052E+02 -.872673987E+02 -.872693450E+02 -.872713409E+02 -.872733833E+02 -.872754691E+02 -.872775956E+02 -.872797599E+02 -.872819594E+02 -.872841913E+02 -.872864532E+02 -.872887424E+02 -.872910568E+02 -.872933940E+02 -.872957518E+02 -.872981283E+02 -.873005211E+02 -.873029277E+02 -.873053445E+02 -.873077664E+02 -.873101851E+02 -.873125863E+02 -.873149459E+02 -.873172242E+02 -.873193575E+02 -.873212474E+02 -.873227469E+02 -.873236446E+02 -.873236446E+02
 -.873228907E+02 -.873228907E+02 -.873218677E+02 -.873201590E+02 -.873180064E+02 -.873155780E+02 -.873129930E+02 -.873103176E+02 -.873075933E+02 -.873048511E+02 -.873021127E+02 -.872993893E+02 -.872966868E+02 -.872940086E+02 -.872913530E+02 -.872887165E+02 -.872860977E+02 -.872834968E+02 -.872809168E+02 -.872783639E+02 -.872758439E+02 -.872733624E+02 -.872709262E+02 -.872685400E+02 -.872662048E+02 -.872639219E+02 -.872616940E+02 -.872595239E+02 -.872574146E+02 -.872553704E+02 -.872533959E+02 -.872514944E+02 -.872496688E+02 -.872479222E+02 -.872462588E+02 -.872446828E+02 -.872431975E+02 -.872418062E+02 -.872405121E+02 -.872393184E+02 -.872382279E+02 -.872372433E+02 -.872363671E+02 -.872356013E+02 -.872349474E+02 -.872344068E+02 -.872339807E+02 -.872336702E+02 -.872334760E+02 -.872333986E+02 -.872334380E+02 -.872335939E+02 -.872338659E+02 -.872342532E+02 -.872347550E+02 -.872353701E+02 -.872360970E+02 -.872369340E+02 -.872378785E+02 -.872389281E+02 -.872400797E+02 -.872413306E+02 -.872426777E+02 -.872441179E+02 -.872456481E+02 -.872472646E+02 -.872489640E+02 -.872507425E+02 -.872525965E+02 -.872545226E+02 -.872565169E+02 -.872585757E+02 -.872606954E+02 -.872628721E+02 -.872651022E+02 -.872673823E+02 -.872697090E+02 -.872720790E+02 -.872744890E+02 -.872769360E+02 -.872794169E+02 -.872819288E+02 -.872844691E+02 -.872870351E+02 -.872896245E+02 -.872922349E+02 -.872948640E+02 -.872975093E+02 -.873001680E+02 -.873028365E+02 -.873055091E+02 -.873081768E+02 -.873108240E+02 -.873134244E+02 -.873159343E+02 -.873182839E+02 -.873203648E+02 -.873220158E+02 -.873230040E+02 -.873230040E+02
 -.873222153E+02 -.873222153E+02 -.873210976E+02 -.873192243E+02 -.873168598E+02 -.873141980E+02 -.873113556E+02 -.873084148E+02 -.873054311E+02 -.873024386E+02 -.872994533E+02 -.872964818E+02 -.872935262E+02 -.872905834E+02 -.872876512E+02 -.872847301E+02 -.872818230E+02 -.872789368E+02 -.872760796E+02 -.872732575E+02 -.872704758E+02 -.872677399E+02 -.872650519E+02 -.872624113E+02 -.872598199E+02 -.872572810E+02 -.872547987E+02 -.872523781E+02 -.872500250E+02 -.872477447E+02 -.872455407E+02 -.872434158E+02 -.872413735E+02 -.872394183E+02 -.872375549E+02 -.872357875E+02 -.872341206E+02 -.872325589E+02 -.872311064E+02 -.872297667E+02 -.872285432E+02 -.872274386E+02 -.872264550E+02 -.872255942E+02 -.872248583E+02 -.872242492E+02 -.872237687E+02 -.872234183E+02 -.872231992E+02 -.872231122E+02 -.872231575E+02 -.872233347E+02 -.872236433E+02 -.872240823E+02 -.872246505E+02 -.872253463E+02 -.872261676E+02 -.872271119E+02 -.872281764E+02 -.872293581E+02 -.872306539E+02 -.872320607E+02 -.872335748E+02 -.872351925E+02 -.872369098E+02 -.872387226E+02 -.872406268E+02 -.872426182E+02 -.872446926E+02 -.872468455E+02 -.872490726E+02 -.872513694E+02 -.872537316E+02 -.872561549E+02 -.872586354E+02 -.872611689E+02 -.872637516E+02 -.872663797E+02 -.872690495E+02 -.872717574E+02 -.872745000E+02 -.872772744E+02 -.872800774E+02 -.872829063E+02 -.872857583E+02 -.872886310E+02 -.872915218E+02 -.872944281E+02 -.872973470E+02 -.873002746E+02 -.873032048E+02 -.873061280E+02 -.873090272E+02 -.873118738E+02 -.873146203E+02 -.873171905E+02 -.873194664E+02 -.873212716E+02 -.873223520E+02 -.873223520E+02
 -.873215293E+02 -.873215293E+02 -.873203030E+02 -.873182516E+02 -.873156752E+02 -.873127684E+02 -.873096765E+02 -.873064899E+02 -.873032644E+02 -.873000250E+02 -.872967813E+02 -.872935370E+02 -.872902917E+02 -.872870484E+02 -.872838125E+02 -.872805907E+02 -.872773925E+02 -.872742257E+02 -.872710941E+02 -.872680014E+02 -.872649512E+02 -.872619431E+02 -.872589770E+02 -.872560560E+02 -.872531844E+02 -.872503678E+02 -.872476128E+02 -.872449260E+02 -.872423130E+02 -.872397773E+02 -.872373223E+02 -.872349522E+02 -.872326726E+02 -.872304889E+02 -.872284066E+02 -.872264312E+02 -.872245684E+02 -.872228225E+02 -.872211979E+02 -.872196983E+02 -.872183270E+02 -.872170867E+02 -.872159805E+02 -.872150114E+02 -.872141825E+02 -.872134967E+02 -.872129566E+02 -.872125638E+02 -.872123196E+02 -.872122245E+02 -.872122783E+02 -.872124807E+02 -.872128308E+02 -.872133274E+02 -.872139689E+02 -.872147534E+02 -.872156781E+02 -.872167405E+02 -.872179373E+02 -.872192654E+02 -.872207211E+02 -.872223005E+02 -.872239991E+02 -.872258124E+02 -.872277356E+02 -.872297641E+02 -.872318929E+02 -.872341171E+02 -.872364316E+02 -.872388310E+02 -.872413103E+02 -.872438644E+02 -.872464882E+02 -.872491771E+02 -.872519264E+02 -.872547312E+02 -.872575872E+02 -.872604898E+02 -.872634351E+02 -.872664191E+02 -.872694381E+02 -.872724885E+02 -.872755672E+02 -.872786709E+02 -.872817968E+02 -.872849422E+02 -.872881044E+02 -.872912807E+02 -.872944680E+02 -.872976622E+02 -.873008571E+02 -.873040420E+02 -.873071989E+02 -.873102970E+02 -.873132848E+02 -.873160798E+02 -.873185539E+02 -.873205160E+02 -.873216901E+02 -.873216901E+02
 -.873207906E+02 -.873207906E+02 -.873194547E+02 -.873172394E+02 -.873144543E+02 -.873113318E+02 -.873080132E+02 -.873045914E+02 -.873011106E+02 -.872975934E+02 -.872940535E+02 -.872904982E+02 -.872869385E+02 -.872833844E+02 -.872798461E+02 -.872763331E+02 -.872728505E+02 -.872693992E+02 -.872659814E+02 -.872625993E+02 -.872592524E+02 -.872559424E+02 -.872526737E+02 -.872494511E+02 -.872462808E+02 -.872431695E+02 -.872401237E+02 -.872371493E+02 -.872342509E+02 -.872314333E+02 -.872287024E+02 -.872260653E+02 -.872235283E+02 -.872210970E+02 -.872187779E+02 -.872165764E+02 -.872144974E+02 -.872125460E+02 -.872107272E+02 -.872090454E+02 -.872075049E+02 -.872061106E+02 -.872048671E+02 -.872037785E+02 -.872028488E+02 -.872020810E+02 -.872014775E+02 -.872010397E+02 -.872007685E+02 -.872006643E+02 -.872007271E+02 -.872009565E+02 -.872013519E+02 -.872019119E+02 -.872026346E+02 -.872035177E+02 -.872045583E+02 -.872057532E+02 -.872070989E+02 -.872085913E+02 -.872102259E+02 -.872119976E+02 -.872139012E+02 -.872159314E+02 -.872180827E+02 -.872203494E+02 -.872227257E+02 -.872252055E+02 -.872277829E+02 -.872304517E+02 -.872332060E+02 -.872360400E+02 -.872389479E+02 -.872419242E+02 -.872449633E+02 -.872480597E+02 -.872512084E+02 -.872544045E+02 -.872576433E+02 -.872609204E+02 -.872642317E+02 -.872675734E+02 -.872709416E+02 -.872743332E+02 -.872777450E+02 -.872811742E+02 -.872846179E+02 -.872880734E+02 -.872915375E+02 -.872950059E+02 -.872984720E+02 -.873019246E+02 -.873053446E+02 -.873086987E+02 -.873119319E+02 -.873149551E+02 -.873176304E+02 -.873197515E+02 -.873210205E+02 -.873210205E+02
 -.873200059E+02 -.873200059E+02 -.873185935E+02 -.873162333E+02 -.873132777E+02 -.873099452E+02 -.873063915E+02 -.873026974E+02 -.872989171E+02 -.872950857E+02 -.872912245E+02 -.872873541E+02 -.872834876E+02 -.872796357E+02 -.872758057E+02 -.872719994E+02 -.872682165E+02 -.872644587E+02 -.872607291E+02 -.872570282E+02 -.872533597E+02 -.872497281E+02 -.872461377E+02 -.872425944E+02 -.872391040E+02 -.872356733E+02 -.872323093E+02 -.872290187E+02 -.872258077E+02 -.872226846E+02 -.872196574E+02 -.872167320E+02 -.872139144E+02 -.872112109E+02 -.872086271E+02 -.872061691E+02 -.872038438E+02 -.872016581E+02 -.871996184E+02 -.871977313E+02 -.871960033E+02 -.871944400E+02 -.871930467E+02 -.871918280E+02 -.871907876E+02 -.871899283E+02 -.871892525E+02 -.871887620E+02 -.871884580E+02 -.871883416E+02 -.871884132E+02 -.871886729E+02 -.871891196E+02 -.871897518E+02 -.871905671E+02 -.871915627E+02 -.871927352E+02 -.871940807E+02 -.871955946E+02 -.871972719E+02 -.871991070E+02 -.872010940E+02 -.872032267E+02 -.872054990E+02 -.872079043E+02 -.872104356E+02 -.872130861E+02 -.872158485E+02 -.872187158E+02 -.872216811E+02 -.872247373E+02 -.872278778E+02 -.872310957E+02 -.872343843E+02 -.872377374E+02 -.872411487E+02 -.872446126E+02 -.872481234E+02 -.872516758E+02 -.872552651E+02 -.872588864E+02 -.872625356E+02 -.872662087E+02 -.872699021E+02 -.872736126E+02 -.872773370E+02 -.872810726E+02 -.872848164E+02 -.872885654E+02 -.872923151E+02 -.872960587E+02 -.872997844E+02 -.873034719E+02 -.873070860E+02 -.873105677E+02 -.873138218E+02 -.873167003E+02 -.873189818E+02 -.873203465E+02 -.873203465E+02
 -.873192707E+02 -.873192707E+02 -.873177812E+02 -.873152935E+02 -.873121401E+02 -.873085711E+02 -.873047306E+02 -.873007279E+02 -.872966320E+02 -.872924863E+02 -.872883229E+02 -.872841566E+02 -.872799971E+02 -.872758489E+02 -.872717125E+02 -.872675886E+02 -.872634806E+02 -.872593935E+02 -.872553291E+02 -.872512912E+02 -.872472832E+02 -.872433083E+02 -.872393721E+02 -.872354802E+02 -.872316409E+02 -.872278631E+02 -.872241545E+02 -.872205229E+02 -.872169773E+02 -.872135253E+02 -.872101722E+02 -.872069248E+02 -.872037901E+02 -.872007750E+02 -.871978880E+02 -.871951388E+02 -.871925362E+02 -.871900889E+02 -.871878052E+02 -.871856925E+02 -.871837574E+02 -.871820061E+02 -.871804443E+02 -.871790767E+02 -.871779078E+02 -.871769412E+02 -.871761804E+02 -.871756281E+02 -.871752864E+02 -.871751568E+02 -.871752402E+02 -.871755359E+02 -.871760426E+02 -.871767582E+02 -.871776799E+02 -.871788043E+02 -.871801271E+02 -.871816434E+02 -.871833478E+02 -.871852339E+02 -.871872954E+02 -.871895252E+02 -.871919162E+02 -.871944607E+02 -.871971508E+02 -.871999782E+02 -.872029346E+02 -.872060117E+02 -.872092011E+02 -.872124948E+02 -.872158845E+02 -.872193621E+02 -.872229197E+02 -.872265496E+02 -.872302445E+02 -.872339975E+02 -.872378019E+02 -.872416513E+02 -.872455399E+02 -.872494622E+02 -.872534130E+02 -.872573876E+02 -.872613818E+02 -.872653918E+02 -.872694141E+02 -.872734456E+02 -.872774834E+02 -.872815248E+02 -.872855664E+02 -.872896039E+02 -.872936303E+02 -.872976335E+02 -.873015921E+02 -.873054687E+02 -.873092008E+02 -.873126870E+02 -.873157695E+02 -.873182119E+02 -.873196725E+02 -.873196725E+02
 -.873185958E+02 -.873185958E+02 -.873170191E+02 -.873143523E+02 -.873109722E+02 -.873071199E+02 -.873029852E+02 -.872986854E+02 -.872942972E+02 -.872898686E+02 -.872854190E+02 -.872809602E+02 -.872764962E+02 -.872720292E+02 -.872675624E+02 -.872631019E+02 -.872586544E+02 -.872542210E+02 -.872498051E+02 -.872454082E+02 -.872410333E+02 -.872366867E+02 -.872323748E+02 -.872281085E+02 -.872238969E+02 -.872197479E+02 -.872156691E+02 -.872116686E+02 -.872077532E+02 -.872039289E+02 -.872002045E+02 -.871965890E+02 -.871930923E+02 -.871897261E+02 -.871865019E+02 -.871834304E+02 -.871805214E+02 -.871777843E+02 -.871752273E+02 -.871728585E+02 -.871706859E+02 -.871687168E+02 -.871669583E+02 -.871654170E+02 -.871640987E+02 -.871630086E+02 -.871621512E+02 -.871615299E+02 -.871611473E+02 -.871610051E+02 -.871611033E+02 -.871614412E+02 -.871620171E+02 -.871628286E+02 -.871638723E+02 -.871651440E+02 -.871666385E+02 -.871683499E+02 -.871702714E+02 -.871723957E+02 -.871747151E+02 -.871772213E+02 -.871799055E+02 -.871827584E+02 -.871857702E+02 -.871889312E+02 -.871922316E+02 -.871956616E+02 -.871992113E+02 -.872028708E+02 -.872066305E+02 -.872104809E+02 -.872144127E+02 -.872184172E+02 -.872224859E+02 -.872266109E+02 -.872307844E+02 -.872349993E+02 -.872392491E+02 -.872435274E+02 -.872478289E+02 -.872521483E+02 -.872564811E+02 -.872608233E+02 -.872651712E+02 -.872695217E+02 -.872738720E+02 -.872782193E+02 -.872825605E+02 -.872868913E+02 -.872912047E+02 -.872954883E+02 -.872997197E+02 -.873038599E+02 -.873078425E+02 -.873115604E+02 -.873148461E+02 -.873174486E+02 -.873190045E+02 -.873190045E+02
 -.873179446E+02 -.873179446E+02 -.873162372E+02 -.873133739E+02 -.873097374E+02 -.873056251E+02 -.873012237E+02 -.872966594E+02 -.872920050E+02 -.872872949E+02 -.872825500E+02 -.872777792E+02 -.872729898E+02 -.872681876E+02 -.872633802E+02 -.872585742E+02 -.872537696E+02 -.872489692E+02 -.872441743E+02 -.872393892E+02 -.872346217E+02 -.872298792E+02 -.872251735E+02 -.872205118E+02 -.872159007E+02 -.872113462E+02 -.872068557E+02 -.872024367E+02 -.871980974E+02 -.871938501E+02 -.871897067E+02 -.871856800E+02 -.871817841E+02 -.871780313E+02 -.871744330E+02 -.871710003E+02 -.871677434E+02 -.871646724E+02 -.871617980E+02 -.871591308E+02 -.871566812E+02 -.871544591E+02 -.871524737E+02 -.871507332E+02 -.871492448E+02 -.871480148E+02 -.871470482E+02 -.871463490E+02 -.871459203E+02 -.871457631E+02 -.871458779E+02 -.871462641E+02 -.871469196E+02 -.871478417E+02 -.871490262E+02 -.871504679E+02 -.871521605E+02 -.871540968E+02 -.871562686E+02 -.871586672E+02 -.871612833E+02 -.871641065E+02 -.871671260E+02 -.871703305E+02 -.871737084E+02 -.871772482E+02 -.871809380E+02 -.871847661E+02 -.871887205E+02 -.871927896E+02 -.871969621E+02 -.872012267E+02 -.872055729E+02 -.872099904E+02 -.872144695E+02 -.872190009E+02 -.872235759E+02 -.872281865E+02 -.872328253E+02 -.872374854E+02 -.872421607E+02 -.872468458E+02 -.872515357E+02 -.872562261E+02 -.872609136E+02 -.872655948E+02 -.872702671E+02 -.872749280E+02 -.872795745E+02 -.872842026E+02 -.872888055E+02 -.872933704E+02 -.872978743E+02 -.873022765E+02 -.873065076E+02 -.873104544E+02 -.873139405E+02 -.873167004E+02 -.873183499E+02 -.873183499E+02
 -.873172531E+02 -.873172531E+02 -.873154285E+02 -.873123714E+02 -.873085254E+02 -.873041829E+02 -.872995430E+02 -.872947222E+02 -.872897880E+02 -.872847809E+02 -.872797224E+02 -.872746281E+02 -.872695060E+02 -.872643638E+02 -.872592069E+02 -.872540345E+02 -.872488506E+02 -.872436580E+02 -.872384633E+02 -.872332748E+02 -.872280992E+02 -.872229460E+02 -.872178191E+02 -.872127234E+02 -.872076638E+02 -.872026491E+02 -.871976897E+02 -.871927967E+02 -.871879861E+02 -.871832714E+02 -.871786674E+02 -.871741887E+02 -.871698476E+02 -.871656571E+02 -.871616295E+02 -.871577774E+02 -.871541140E+02 -.871506539E+02 -.871474108E+02 -.871443986E+02 -.871416306E+02 -.871391185E+02 -.871368730E+02 -.871349039E+02 -.871332195E+02 -.871318272E+02 -.871307333E+02 -.871299426E+02 -.871294584E+02 -.871292826E+02 -.871294162E+02 -.871298583E+02 -.871306067E+02 -.871316580E+02 -.871330069E+02 -.871346470E+02 -.871365705E+02 -.871387687E+02 -.871412319E+02 -.871439492E+02 -.871469087E+02 -.871500978E+02 -.871535033E+02 -.871571117E+02 -.871609090E+02 -.871648813E+02 -.871690142E+02 -.871732936E+02 -.871777053E+02 -.871822355E+02 -.871868709E+02 -.871915984E+02 -.871964057E+02 -.872012806E+02 -.872062121E+02 -.872111893E+02 -.872162026E+02 -.872212428E+02 -.872263016E+02 -.872313715E+02 -.872364458E+02 -.872415187E+02 -.872465849E+02 -.872516401E+02 -.872566808E+02 -.872617038E+02 -.872667067E+02 -.872716873E+02 -.872766431E+02 -.872815705E+02 -.872864627E+02 -.872913072E+02 -.872960805E+02 -.873007404E+02 -.873052146E+02 -.873093848E+02 -.873130656E+02 -.873159783E+02 -.873177185E+02 -.873177185E+02
 -.873165536E+02 -.873165536E+02 -.873146343E+02 -.873114342E+02 -.873074037E+02 -.873028492E+02 -.872979640E+02 -.872928722E+02 -.872876483E+02 -.872823377E+02 -.872769674E+02 -.872715490E+02 -.872660912E+02 -.872605991E+02 -.872550729E+02 -.872495192E+02 -.872439425E+02 -.872383507E+02 -.872327499E+02 -.872271436E+02 -.872215371E+02 -.872159313E+02 -.872103311E+02 -.872047424E+02 -.871991775E+02 -.871936500E+02 -.871881733E+02 -.871827651E+02 -.871774385E+02 -.871722086E+02 -.871670898E+02 -.871620954E+02 -.871572409E+02 -.871525412E+02 -.871480128E+02 -.871436732E+02 -.871395404E+02 -.871356319E+02 -.871319651E+02 -.871285563E+02 -.871254204E+02 -.871225713E+02 -.871200221E+02 -.871177842E+02 -.871158683E+02 -.871142840E+02 -.871130388E+02 -.871121387E+02 -.871115884E+02 -.871113906E+02 -.871115463E+02 -.871120548E+02 -.871129134E+02 -.871141174E+02 -.871156603E+02 -.871175342E+02 -.871197296E+02 -.871222356E+02 -.871250401E+02 -.871281293E+02 -.871314886E+02 -.871351027E+02 -.871389556E+02 -.871430308E+02 -.871473115E+02 -.871517806E+02 -.871564208E+02 -.871612152E+02 -.871661468E+02 -.871711995E+02 -.871763571E+02 -.871816046E+02 -.871869271E+02 -.871923108E+02 -.871977427E+02 -.872032108E+02 -.872087037E+02 -.872142112E+02 -.872197242E+02 -.872252345E+02 -.872307347E+02 -.872362186E+02 -.872416810E+02 -.872471174E+02 -.872525243E+02 -.872578990E+02 -.872632395E+02 -.872685439E+02 -.872738105E+02 -.872790360E+02 -.872842145E+02 -.872893335E+02 -.872943693E+02 -.872992788E+02 -.873039870E+02 -.873083711E+02 -.873122379E+02 -.873152959E+02 -.873171223E+02 -.873171223E+02
 -.873159110E+02 -.873159110E+02 -.873139192E+02 -.873105930E+02 -.873063866E+02 -.873016137E+02 -.872964821E+02 -.872911227E+02 -.872856181E+02 -.872800141E+02 -.872743326E+02 -.872685873E+02 -.872627866E+02 -.872569346E+02 -.872510399E+02 -.872451072E+02 -.872391418E+02 -.872331449E+02 -.872271155E+02 -.872210555E+02 -.872149651E+02 -.872088516E+02 -.872027233E+02 -.871965964E+02 -.871904852E+02 -.871844035E+02 -.871783678E+02 -.871723895E+02 -.871664839E+02 -.871606656E+02 -.871549509E+02 -.871493587E+02 -.871439079E+02 -.871386196E+02 -.871335147E+02 -.871286151E+02 -.871239416E+02 -.871195151E+02 -.871153557E+02 -.871114820E+02 -.871079127E+02 -.871046649E+02 -.871017544E+02 -.870991968E+02 -.870970055E+02 -.870951922E+02 -.870937667E+02 -.870927370E+02 -.870921089E+02 -.870918860E+02 -.870920695E+02 -.870926583E+02 -.870936486E+02 -.870950345E+02 -.870968080E+02 -.870989592E+02 -.871014762E+02 -.871043455E+02 -.871075516E+02 -.871110776E+02 -.871149059E+02 -.871190175E+02 -.871233928E+02 -.871280117E+02 -.871328535E+02 -.871378972E+02 -.871431223E+02 -.871485080E+02 -.871540344E+02 -.871596819E+02 -.871654316E+02 -.871712654E+02 -.871771662E+02 -.871831179E+02 -.871891054E+02 -.871951150E+02 -.872011340E+02 -.872071510E+02 -.872131557E+02 -.872191393E+02 -.872250940E+02 -.872310132E+02 -.872368916E+02 -.872427249E+02 -.872485099E+02 -.872542445E+02 -.872599270E+02 -.872655565E+02 -.872711318E+02 -.872766509E+02 -.872821082E+02 -.872874921E+02 -.872927790E+02 -.872979250E+02 -.873028536E+02 -.873074377E+02 -.873114773E+02 -.873146700E+02 -.873165758E+02 -.873165758E+02
 -.873153651E+02 -.873153651E+02 -.873133070E+02 -.873098496E+02 -.873054695E+02 -.873004901E+02 -.872951274E+02 -.872895202E+02 -.872837472E+02 -.872778531E+02 -.872718641E+02 -.872657983E+02 -.872596654E+02 -.872534737E+02 -.872472256E+02 -.872409195E+02 -.872345512E+02 -.872281157E+02 -.872216139E+02 -.872150488E+02 -.872084304E+02 -.872017696E+02 -.871950831E+02 -.871883836E+02 -.871816825E+02 -.871749935E+02 -.871683270E+02 -.871616988E+02 -.871551258E+02 -.871486282E+02 -.871422285E+02 -.871359495E+02 -.871298163E+02 -.871238527E+02 -.871180840E+02 -.871125348E+02 -.871072299E+02 -.871021941E+02 -.870974511E+02 -.870930252E+02 -.870889393E+02 -.870852151E+02 -.870818738E+02 -.870789346E+02 -.870764144E+02 -.870743282E+02 -.870726885E+02 -.870715053E+02 -.870707858E+02 -.870705342E+02 -.870707519E+02 -.870714369E+02 -.870725847E+02 -.870741879E+02 -.870762366E+02 -.870787184E+02 -.870816185E+02 -.870849196E+02 -.870886025E+02 -.870926467E+02 -.870970298E+02 -.871017286E+02 -.871067186E+02 -.871119750E+02 -.871174723E+02 -.871231851E+02 -.871290883E+02 -.871351570E+02 -.871413671E+02 -.871476952E+02 -.871541189E+02 -.871606168E+02 -.871671691E+02 -.871737569E+02 -.871803630E+02 -.871869718E+02 -.871935689E+02 -.872001417E+02 -.872066790E+02 -.872131712E+02 -.872196101E+02 -.872259891E+02 -.872323030E+02 -.872385477E+02 -.872447206E+02 -.872508203E+02 -.872568459E+02 -.872627977E+02 -.872686756E+02 -.872744784E+02 -.872802020E+02 -.872858356E+02 -.872913563E+02 -.872967201E+02 -.873018493E+02 -.873066139E+02 -.873108082E+02 -.873141207E+02 -.873160969E+02 -.873160969E+02
 -.873149301E+02 -.873149301E+02 -.873127968E+02 -.873092216E+02 -.873046855E+02 -.872995238E+02 -.872939551E+02 -.872881146E+02 -.872820865E+02 -.872759212E+02 -.872696531E+02 -.872632991E+02 -.872568657E+02 -.872503510E+02 -.872437458E+02 -.872370419E+02 -.872302326E+02 -.872233205E+02 -.872163122E+02 -.872092189E+02 -.872020515E+02 -.871948232E+02 -.871875428E+02 -.871802178E+02 -.871728596E+02 -.871654787E+02 -.871580930E+02 -.871507218E+02 -.871433891E+02 -.871361199E+02 -.871289401E+02 -.871218772E+02 -.871149577E+02 -.871082109E+02 -.871016651E+02 -.870953503E+02 -.870892970E+02 -.870835354E+02 -.870780966E+02 -.870730105E+02 -.870683064E+02 -.870640127E+02 -.870601556E+02 -.870567593E+02 -.870538452E+02 -.870514320E+02 -.870495353E+02 -.870481676E+02 -.870473376E+02 -.870470507E+02 -.870473085E+02 -.870481086E+02 -.870494458E+02 -.870513107E+02 -.870536911E+02 -.870565712E+02 -.870599319E+02 -.870637516E+02 -.870680063E+02 -.870726699E+02 -.870777146E+02 -.870831112E+02 -.870888292E+02 -.870948377E+02 -.871011057E+02 -.871076020E+02 -.871142959E+02 -.871211575E+02 -.871281575E+02 -.871352679E+02 -.871424623E+02 -.871497155E+02 -.871570041E+02 -.871643065E+02 -.871716030E+02 -.871788758E+02 -.871861089E+02 -.871932884E+02 -.872004021E+02 -.872074401E+02 -.872143938E+02 -.872212567E+02 -.872280239E+02 -.872346921E+02 -.872412595E+02 -.872477256E+02 -.872540909E+02 -.872603569E+02 -.872665250E+02 -.872725958E+02 -.872785664E+02 -.872844277E+02 -.872901577E+02 -.872957133E+02 -.873010162E+02 -.873059348E+02 -.873102597E+02 -.873136722E+02 -.873157069E+02 -.873157069E+02
 -.873146171E+02 -.873146171E+02 -.873124282E+02 -.873087516E+02 -.873040846E+02 -.872987617E+02 -.872930059E+02 -.872869606E+02 -.872807164E+02 -.872743315E+02 -.872678321E+02 -.872612250E+02 -.872545042E+02 -.872476562E+02 -.872406716E+02 -.872335447E+02 -.872262801E+02 -.872188859E+02 -.872113709E+02 -.872037424E+02 -.871960067E+02 -.871881683E+02 -.871802312E+02 -.871722056E+02 -.871641037E+02 -.871559445E+02 -.871477497E+02 -.871395445E+02 -.871313552E+02 -.871232090E+02 -.871151353E+02 -.871071632E+02 -.870993260E+02 -.870916564E+02 -.870841908E+02 -.870769661E+02 -.870700201E+02 -.870633922E+02 -.870571205E+02 -.870512434E+02 -.870457981E+02 -.870408198E+02 -.870363412E+02 -.870323925E+02 -.870290006E+02 -.870261893E+02 -.870239785E+02 -.870223841E+02 -.870214176E+02 -.870210861E+02 -.870213917E+02 -.870223322E+02 -.870239005E+02 -.870260850E+02 -.870288697E+02 -.870322340E+02 -.870361537E+02 -.870406014E+02 -.870455465E+02 -.870509562E+02 -.870567950E+02 -.870630263E+02 -.870696122E+02 -.870765143E+02 -.870836941E+02 -.870911134E+02 -.870987346E+02 -.871065212E+02 -.871144381E+02 -.871224519E+02 -.871305309E+02 -.871386456E+02 -.871467689E+02 -.871548759E+02 -.871629441E+02 -.871709534E+02 -.871788862E+02 -.871867274E+02 -.871944642E+02 -.872020860E+02 -.872095847E+02 -.872169540E+02 -.872241898E+02 -.872312897E+02 -.872382533E+02 -.872450816E+02 -.872517768E+02 -.872583420E+02 -.872647809E+02 -.872710957E+02 -.872772859E+02 -.872833441E+02 -.872892504E+02 -.872949628E+02 -.873004040E+02 -.873054422E+02 -.873098662E+02 -.873133531E+02 -.873154307E+02 -.873154307E+02
 -.873144320E+02 -.873144320E+02 -.873122027E+02 -.873084523E+02 -.873036814E+02 -.872982362E+02 -.872923463E+02 -.872861621E+02 -.872797749E+02 -.872732278E+02 -.872665324E+02 -.872596841E+02 -.872526700E+02 -.872454832E+02 -.872381205E+02 -.872305870E+02 -.872228883E+02 -.872150269E+02 -.872070030E+02 -.871988152E+02 -.871904643E+02 -.871819519E+02 -.871732879E+02 -.871644857E+02 -.871555633E+02 -.871465431E+02 -.871374486E+02 -.871283056E+02 -.871191416E+02 -.871099866E+02 -.871008729E+02 -.870918370E+02 -.870829171E+02 -.870741559E+02 -.870655978E+02 -.870572891E+02 -.870492781E+02 -.870416126E+02 -.870343411E+02 -.870275111E+02 -.870211687E+02 -.870153579E+02 -.870101199E+02 -.870054936E+02 -.870015138E+02 -.869982114E+02 -.869956125E+02 -.869937381E+02 -.869926032E+02 -.869922169E+02 -.869925824E+02 -.869936964E+02 -.869955500E+02 -.869981278E+02 -.870014087E+02 -.870053665E+02 -.870099700E+02 -.870151840E+02 -.870209696E+02 -.870272843E+02 -.870340836E+02 -.870413211E+02 -.870489491E+02 -.870569198E+02 -.870651852E+02 -.870736980E+02 -.870824123E+02 -.870912836E+02 -.871002695E+02 -.871093301E+02 -.871184278E+02 -.871275281E+02 -.871365996E+02 -.871456136E+02 -.871545447E+02 -.871633707E+02 -.871720725E+02 -.871806338E+02 -.871890416E+02 -.871972853E+02 -.872053572E+02 -.872132520E+02 -.872209670E+02 -.872285013E+02 -.872358562E+02 -.872430349E+02 -.872500418E+02 -.872568825E+02 -.872635630E+02 -.872700882E+02 -.872764603E+02 -.872826744E+02 -.872887132E+02 -.872945372E+02 -.873000711E+02 -.873051848E+02 -.873096677E+02 -.873131968E+02 -.873152977E+02 -.873152977E+02
 -.873143952E+02 -.873143952E+02 -.873121443E+02 -.873083578E+02 -.873035431E+02 -.872980508E+02 -.872921138E+02 -.872858725E+02 -.872794006E+02 -.872727249E+02 -.872658499E+02 -.872587713E+02 -.872514870E+02 -.872439970E+02 -.872363035E+02 -.872284058E+02 -.872202972E+02 -.872119692E+02 -.872034132E+02 -.871946272E+02 -.871856108E+02 -.871763728E+02 -.871669254E+02 -.871572834E+02 -.871474664E+02 -.871374939E+02 -.871273897E+02 -.871171798E+02 -.871068943E+02 -.870965677E+02 -.870862393E+02 -.870759529E+02 -.870657571E+02 -.870557037E+02 -.870458476E+02 -.870362461E+02 -.870269575E+02 -.870180413E+02 -.870095573E+02 -.870015649E+02 -.869941224E+02 -.869872861E+02 -.869811103E+02 -.869756451E+02 -.869709366E+02 -.869670252E+02 -.869639450E+02 -.869617231E+02 -.869603793E+02 -.869599255E+02 -.869603655E+02 -.869616957E+02 -.869639035E+02 -.869669688E+02 -.869708645E+02 -.869755562E+02 -.869810038E+02 -.869871614E+02 -.869939783E+02 -.870014005E+02 -.870093708E+02 -.870178300E+02 -.870267182E+02 -.870359749E+02 -.870455404E+02 -.870553559E+02 -.870653651E+02 -.870755138E+02 -.870857508E+02 -.870960282E+02 -.871063019E+02 -.871165317E+02 -.871266810E+02 -.871367175E+02 -.871466131E+02 -.871563434E+02 -.871658878E+02 -.871752299E+02 -.871843564E+02 -.871932576E+02 -.872019270E+02 -.872103610E+02 -.872185587E+02 -.872265216E+02 -.872342538E+02 -.872417610E+02 -.872490506E+02 -.872561315E+02 -.872630127E+02 -.872697026E+02 -.872762065E+02 -.872825229E+02 -.872886381E+02 -.872945159E+02 -.873000849E+02 -.873052186E+02 -.873097104E+02 -.873132414E+02 -.873153413E+02 -.873153413E+02
 -.873145479E+02 -.873145479E+02 -.873123129E+02 -.873085549E+02 -.873037825E+02 -.872983375E+02 -.872924345E+02 -.872861963E+02 -.872796794E+02 -.872729100E+02 -.872658985E+02 -.872586504E+02 -.872511687E+02 -.872434494E+02 -.872354835E+02 -.872272539E+02 -.872187435E+02 -.872099384E+02 -.872008331E+02 -.871914250E+02 -.871817189E+02 -.871717226E+02 -.871614446E+02 -.871508984E+02 -.871400979E+02 -.871290625E+02 -.871178150E+02 -.871063845E+02 -.870948058E+02 -.870831202E+02 -.870713757E+02 -.870596248E+02 -.870479261E+02 -.870363413E+02 -.870249363E+02 -.870137802E+02 -.870029443E+02 -.869925031E+02 -.869825321E+02 -.869731073E+02 -.869643041E+02 -.869561964E+02 -.869488545E+02 -.869423445E+02 -.869367264E+02 -.869320532E+02 -.869283695E+02 -.869257112E+02 -.869241045E+02 -.869235651E+02 -.869240986E+02 -.869256994E+02 -.869283512E+02 -.869320277E+02 -.869366928E+02 -.869423015E+02 -.869488008E+02 -.869561305E+02 -.869642249E+02 -.869730136E+02 -.869824227E+02 -.869923768E+02 -.870027992E+02 -.870136135E+02 -.870247446E+02 -.870361201E+02 -.870476700E+02 -.870593285E+02 -.870710338E+02 -.870827291E+02 -.870943625E+02 -.871058872E+02 -.871172618E+02 -.871284501E+02 -.871394212E+02 -.871501491E+02 -.871606127E+02 -.871707957E+02 -.871806858E+02 -.871902749E+02 -.871995588E+02 -.872085364E+02 -.872172099E+02 -.872255841E+02 -.872336667E+02 -.872414671E+02 -.872489967E+02 -.872562681E+02 -.872632945E+02 -.872700883E+02 -.872766589E+02 -.872830091E+02 -.872891296E+02 -.872949893E+02 -.873005218E+02 -.873056072E+02 -.873100465E+02 -.873135302E+02 -.873155994E+02 -.873155994E+02
 -.873149597E+02 -.873149597E+02 -.873127915E+02 -.873091475E+02 -.873045081E+02 -.872991907E+02 -.872933881E+02 -.872872071E+02 -.872807084E+02 -.872739254E+02 -.872668752E+02 -.872595629E+02 -.872519778E+02 -.872441014E+02 -.872359078E+02 -.872273727E+02 -.872184779E+02 -.872092131E+02 -.871995716E+02 -.871895504E+02 -.871791494E+02 -.871683683E+02 -.871572109E+02 -.871456837E+02 -.871337990E+02 -.871215746E+02 -.871090362E+02 -.870962168E+02 -.870831569E+02 -.870699049E+02 -.870565150E+02 -.870430488E+02 -.870295728E+02 -.870161603E+02 -.870028905E+02 -.869898476E+02 -.869771219E+02 -.869648074E+02 -.869530010E+02 -.869418008E+02 -.869313047E+02 -.869216088E+02 -.869128052E+02 -.869049804E+02 -.868982138E+02 -.868925757E+02 -.868881257E+02 -.868849121E+02 -.868829699E+02 -.868823210E+02 -.868829722E+02 -.868849162E+02 -.868881315E+02 -.868925826E+02 -.868982214E+02 -.869049877E+02 -.869128107E+02 -.869216111E+02 -.869313019E+02 -.869417911E+02 -.869529827E+02 -.869647789E+02 -.869770816E+02 -.869897937E+02 -.870028209E+02 -.870160726E+02 -.870294629E+02 -.870429115E+02 -.870563444E+02 -.870696942E+02 -.870829001E+02 -.870959088E+02 -.871086738E+02 -.871211553E+02 -.871333204E+02 -.871451425E+02 -.871566010E+02 -.871676809E+02 -.871783722E+02 -.871886700E+02 -.871985734E+02 -.872080855E+02 -.872172128E+02 -.872259651E+02 -.872343544E+02 -.872423953E+02 -.872501041E+02 -.872574985E+02 -.872645965E+02 -.872714155E+02 -.872779700E+02 -.872842681E+02 -.872903059E+02 -.872960585E+02 -.873014674E+02 -.873064216E+02 -.873107342E+02 -.873141112E+02 -.873161140E+02 -.873161140E+02
 -.873157135E+02 -.873157135E+02 -.873136648E+02 -.873102059E+02 -.873057757E+02 -.873006587E+02 -.872950323E+02 -.872890051E+02 -.872826437E+02 -.872759815E+02 -.872690263E+02 -.872617629E+02 -.872541645E+02 -.872461987E+02 -.872378360E+02 -.872290539E+02 -.872198355E+02 -.872101675E+02 -.872000354E+02 -.871894286E+02 -.871783345E+02 -.871667450E+02 -.871546568E+02 -.871420719E+02 -.871290012E+02 -.871154633E+02 -.871014852E+02 -.870871022E+02 -.870723582E+02 -.870573038E+02 -.870419994E+02 -.870265128E+02 -.870109219E+02 -.869953143E+02 -.869797862E+02 -.869644436E+02 -.869493995E+02 -.869347732E+02 -.869206884E+02 -.869072719E+02 -.868946508E+02 -.868829508E+02 -.868722937E+02 -.868627949E+02 -.868545605E+02 -.868476853E+02 -.868422507E+02 -.868383219E+02 -.868359474E+02 -.868351563E+02 -.868359585E+02 -.868383438E+02 -.868422830E+02 -.868477279E+02 -.868546128E+02 -.868628563E+02 -.868723633E+02 -.868830269E+02 -.868947318E+02 -.869073559E+02 -.869207734E+02 -.869348569E+02 -.869494797E+02 -.869645182E+02 -.869798531E+02 -.869953713E+02 -.870109670E+02 -.870265430E+02 -.870420106E+02 -.870572906E+02 -.870723132E+02 -.870870183E+02 -.871013547E+02 -.871152804E+02 -.871287618E+02 -.871417730E+02 -.871542957E+02 -.871663183E+02 -.871778351E+02 -.871888461E+02 -.871993560E+02 -.872093738E+02 -.872189122E+02 -.872279873E+02 -.872366176E+02 -.872448240E+02 -.872526290E+02 -.872600566E+02 -.872671308E+02 -.872738750E+02 -.872803097E+02 -.872864493E+02 -.872922967E+02 -.872978349E+02 -.873030151E+02 -.873077390E+02 -.873118366E+02 -.873150365E+02 -.873169306E+02 -.873169306E+02
 -.873168604E+02 -.873168604E+02 -.873149729E+02 -.873117645E+02 -.873076230E+02 -.873028079E+02 -.872974875E+02 -.872917701E+02 -.872857111E+02 -.872793251E+02 -.872725967E+02 -.872654938E+02 -.872579814E+02 -.872500260E+02 -.872416002E+02 -.872326792E+02 -.872232396E+02 -.872132543E+02 -.872026985E+02 -.871915458E+02 -.871797736E+02 -.871673658E+02 -.871543123E+02 -.871406128E+02 -.871262739E+02 -.871113117E+02 -.870957494E+02 -.870796196E+02 -.870629637E+02 -.870458340E+02 -.870282950E+02 -.870104240E+02 -.869923125E+02 -.869740649E+02 -.869557990E+02 -.869376451E+02 -.869197443E+02 -.869022471E+02 -.868853121E+02 -.868691032E+02 -.868537874E+02 -.868395314E+02 -.868264979E+02 -.868148428E+02 -.868047103E+02 -.867962305E+02 -.867895150E+02 -.867846544E+02 -.867817152E+02 -.867807380E+02 -.867817364E+02 -.867846965E+02 -.867895776E+02 -.867963130E+02 -.868048121E+02 -.868149632E+02 -.868266361E+02 -.868396862E+02 -.868539576E+02 -.868692873E+02 -.868855084E+02 -.869024535E+02 -.869199584E+02 -.869378645E+02 -.869560207E+02 -.869742860E+02 -.869925307E+02 -.870106371E+02 -.870285003E+02 -.870460285E+02 -.870631431E+02 -.870797779E+02 -.870958787E+02 -.871114032E+02 -.871263193E+02 -.871406049E+02 -.871542464E+02 -.871672386E+02 -.871795828E+02 -.871912869E+02 -.872023636E+02 -.872128304E+02 -.872227087E+02 -.872320227E+02 -.872407994E+02 -.872490678E+02 -.872568584E+02 -.872642025E+02 -.872711314E+02 -.872776757E+02 -.872838628E+02 -.872897145E+02 -.872952418E+02 -.873004374E+02 -.873052645E+02 -.873096415E+02 -.873134204E+02 -.873163611E+02 -.873180973E+02 -.873180973E+02
 -.873184527E+02 -.873184527E+02 -.873167634E+02 -.873138782E+02 -.873101369E+02 -.873057724E+02 -.873009371E+02 -.872957131E+02 -.872901272E+02 -.872841682E+02 -.872778042E+02 -.872710002E+02 -.872637204E+02 -.872559316E+02 -.872475999E+02 -.872386902E+02 -.872291620E+02 -.872189737E+02 -.872080844E+02 -.871964551E+02 -.871840547E+02 -.871708580E+02 -.871568484E+02 -.871420156E+02 -.871263572E+02 -.871098774E+02 -.870925899E+02 -.870745190E+02 -.870557014E+02 -.870361903E+02 -.870160540E+02 -.869953794E+02 -.869742707E+02 -.869528504E+02 -.869312594E+02 -.869096560E+02 -.868882154E+02 -.868671281E+02 -.868465981E+02 -.868268393E+02 -.868080729E+02 -.867905220E+02 -.867744074E+02 -.867599416E+02 -.867473241E+02 -.867367352E+02 -.867283309E+02 -.867222382E+02 -.867185505E+02 -.867173254E+02 -.867185821E+02 -.867223012E+02 -.867284252E+02 -.867368602E+02 -.867474791E+02 -.867601259E+02 -.867746199E+02 -.867907620E+02 -.868083392E+02 -.868271307E+02 -.868469130E+02 -.868674652E+02 -.868885727E+02 -.869100313E+02 -.869316499E+02 -.869532530E+02 -.869746821E+02 -.869957966E+02 -.870164741E+02 -.870366108E+02 -.870561200E+02 -.870749322E+02 -.870929935E+02 -.871102643E+02 -.871267184E+02 -.871423413E+02 -.871571287E+02 -.871710856E+02 -.871842245E+02 -.871965646E+02 -.872081305E+02 -.872189514E+02 -.872290598E+02 -.872384912E+02 -.872472833E+02 -.872554752E+02 -.872631067E+02 -.872702183E+02 -.872768499E+02 -.872830402E+02 -.872888247E+02 -.872942336E+02 -.872992872E+02 -.873039895E+02 -.873083186E+02 -.873122133E+02 -.873155542E+02 -.873181411E+02 -.873196629E+02 -.873196629E+02
 -.873204840E+02 -.873204840E+02 -.873190521E+02 -.873166021E+02 -.873134226E+02 -.873097022E+02 -.873055494E+02 -.873010043E+02 -.872960634E+02 -.872907000E+02 -.872848812E+02 -.872785702E+02 -.872717276E+02 -.872643110E+02 -.872562726E+02 -.872475585E+02 -.872381100E+02 -.872278712E+02 -.872167864E+02 -.872048075E+02 -.871918911E+02 -.871779994E+02 -.871630999E+02 -.871471645E+02 -.871301713E+02 -.871121067E+02 -.870929691E+02 -.870727704E+02 -.870515407E+02 -.870293275E+02 -.870062001E+02 -.869822491E+02 -.869575885E+02 -.869323579E+02 -.869067220E+02 -.868808717E+02 -.868550238E+02 -.868294193E+02 -.868043212E+02 -.867800108E+02 -.867567826E+02 -.867349385E+02 -.867147806E+02 -.866966037E+02 -.866806865E+02 -.866672836E+02 -.866566171E+02 -.866488682E+02 -.866441720E+02 -.866426113E+02 -.866442143E+02 -.866489529E+02 -.866567440E+02 -.866674528E+02 -.866808974E+02 -.866968557E+02 -.867150730E+02 -.867352702E+02 -.867571525E+02 -.867804175E+02 -.868047634E+02 -.868298956E+02 -.868555329E+02 -.868814120E+02 -.869072916E+02 -.869329543E+02 -.869582087E+02 -.869828894E+02 -.870068574E+02 -.870299983E+02 -.870522220E+02 -.870734601E+02 -.870936643E+02 -.871128045E+02 -.871308660E+02 -.871478483E+02 -.871637626E+02 -.871786297E+02 -.871924787E+02 -.872053454E+02 -.872172704E+02 -.872282986E+02 -.872384776E+02 -.872478571E+02 -.872564879E+02 -.872644213E+02 -.872717088E+02 -.872784012E+02 -.872845484E+02 -.872901980E+02 -.872953948E+02 -.873001781E+02 -.873045787E+02 -.873086137E+02 -.873122788E+02 -.873155371E+02 -.873183047E+02 -.873204310E+02 -.873216750E+02 -.873216750E+02
 -.873229918E+02 -.873229918E+02 -.873219046E+02 -.873200434E+02 -.873176147E+02 -.873147386E+02 -.873114611E+02 -.873077840E+02 -.873036865E+02 -.872991372E+02 -.872940988E+02 -.872885270E+02 -.872823716E+02 -.872755733E+02 -.872680646E+02 -.872597725E+02 -.872506260E+02 -.872405542E+02 -.872294903E+02 -.872173703E+02 -.872041325E+02 -.871897171E+02 -.871740649E+02 -.871571211E+02 -.871388375E+02 -.871191769E+02 -.870981156E+02 -.870756466E+02 -.870517818E+02 -.870265548E+02 -.870000241E+02 -.869722763E+02 -.869434291E+02 -.869136343E+02 -.868830805E+02 -.868519943E+02 -.868206411E+02 -.867893244E+02 -.867583830E+02 -.867281868E+02 -.866991306E+02 -.866716262E+02 -.866460921E+02 -.866229427E+02 -.866025749E+02 -.865853553E+02 -.865716060E+02 -.865615928E+02 -.865555139E+02 -.865534919E+02 -.865555682E+02 -.865617013E+02 -.865717686E+02 -.865855717E+02 -.866028447E+02 -.866232654E+02 -.866464673E+02 -.866720533E+02 -.866996089E+02 -.867287150E+02 -.867589600E+02 -.867899487E+02 -.868213113E+02 -.868527091E+02 -.868838385E+02 -.869144340E+02 -.869442682E+02 -.869731523E+02 -.870009338E+02 -.870274948E+02 -.870527486E+02 -.870766370E+02 -.870991269E+02 -.871202067E+02 -.871398833E+02 -.871581791E+02 -.871751289E+02 -.871907777E+02 -.872051782E+02 -.872183889E+02 -.872304723E+02 -.872414937E+02 -.872515198E+02 -.872606178E+02 -.872688547E+02 -.872762965E+02 -.872830077E+02 -.872890512E+02 -.872944876E+02 -.872993745E+02 -.873037663E+02 -.873077122E+02 -.873112545E+02 -.873144249E+02 -.873172389E+02 -.873196889E+02 -.873217327E+02 -.873232804E+02 -.873241763E+02 -.873241763E+02
 -.873260820E+02 -.873260820E+02 -.873254388E+02 -.873243224E+02 -.873228269E+02 -.873209807E+02 -.873187753E+02 -.873161857E+02 -.873131761E+02 -.873097062E+02 -.873057273E+02 -.873011821E+02 -.872960008E+02 -.872901048E+02 -.872834103E+02 -.872758336E+02 -.872672899E+02 -.872576938E+02 -.872469618E+02 -.872350071E+02 -.872217398E+02 -.872070667E+02 -.871908958E+02 -.871731385E+02 -.871537142E+02 -.871325518E+02 -.871095933E+02 -.870847976E+02 -.870581428E+02 -.870296325E+02 -.869992994E+02 -.869672115E+02 -.869334778E+02 -.868982533E+02 -.868617440E+02 -.868242108E+02 -.867859722E+02 -.867474048E+02 -.867089419E+02 -.866710697E+02 -.866343199E+02 -.865992588E+02 -.865664745E+02 -.865365582E+02 -.865100858E+02 -.864875954E+02 -.864695655E+02 -.864563944E+02 -.864483810E+02 -.864457112E+02 -.864484478E+02 -.864565277E+02 -.864697654E+02 -.864878614E+02 -.865104176E+02 -.865369552E+02 -.865669363E+02 -.865997851E+02 -.866349100E+02 -.866717234E+02 -.867096583E+02 -.867481828E+02 -.867868108E+02 -.868251086E+02 -.868626996E+02 -.868992655E+02 -.869345452E+02 -.869683325E+02 -.870004719E+02 -.870308542E+02 -.870594107E+02 -.870861082E+02 -.871109435E+02 -.871339385E+02 -.871551352E+02 -.871745916E+02 -.871923782E+02 -.872085739E+02 -.872232642E+02 -.872365381E+02 -.872484865E+02 -.872592006E+02 -.872687707E+02 -.872772851E+02 -.872848295E+02 -.872914868E+02 -.872973362E+02 -.873024534E+02 -.873069103E+02 -.873107752E+02 -.873141119E+02 -.873169801E+02 -.873194337E+02 -.873215201E+02 -.873232775E+02 -.873247310E+02 -.873258876E+02 -.873267290E+02 -.873272011E+02 -.873272011E+02
 -.873298117E+02 -.873298117E+02 -.873297054E+02 -.873294770E+02 -.873290808E+02 -.873284594E+02 -.873275556E+02 -.873263118E+02 -.873246741E+02 -.873225861E+02 -.873199807E+02 -.873167794E+02 -.873128957E+02 -.873082396E+02 -.873027174E+02 -.872962333E+02 -.872886878E+02 -.872799802E+02 -.872700007E+02 -.872586304E+02 -.872457432E+02 -.872312095E+02 -.872148985E+02 -.871966803E+02 -.871764283E+02 -.871540223E+02 -.871293524E+02 -.871023216E+02 -.870728538E+02 -.870408983E+02 -.870064387E+02 -.869695011E+02 -.869301625E+02 -.868885601E+02 -.868449001E+02 -.867994658E+02 -.867526248E+02 -.867048335E+02 -.866566391E+02 -.866086774E+02 -.865616653E+02 -.865163880E+02 -.864736798E+02 -.864343983E+02 -.863993941E+02 -.863694753E+02 -.863453710E+02 -.863276943E+02 -.863169104E+02 -.863133093E+02 -.863169896E+02 -.863278528E+02 -.863456085E+02 -.863697918E+02 -.863997893E+02 -.864348719E+02 -.864742314E+02 -.865170170E+02 -.865623713E+02 -.866094601E+02 -.866574982E+02 -.867057685E+02 -.867536354E+02 -.868005513E+02 -.868460596E+02 -.868897925E+02 -.869314668E+02 -.869708761E+02 -.870078833E+02 -.870424111E+02 -.870744331E+02 -.871039653E+02 -.871310575E+02 -.871557862E+02 -.871782479E+02 -.871985535E+02 -.872168237E+02 -.872331847E+02 -.872477651E+02 -.872606935E+02 -.872720963E+02 -.872820962E+02 -.872908114E+02 -.872983544E+02 -.873048324E+02 -.873103459E+02 -.873149899E+02 -.873188533E+02 -.873220193E+02 -.873245658E+02 -.873265663E+02 -.873280899E+02 -.873292024E+02 -.873299674E+02 -.873304473E+02 -.873307041E+02 -.873308008E+02 -.873308014E+02 -.873307705E+02 -.873307705E+02
 -.873341770E+02 -.873341770E+02 -.873346865E+02 -.873354744E+02 -.873363560E+02 -.873371829E+02 -.873378373E+02 -.873382276E+02 -.873382734E+02 -.873378906E+02 -.873369909E+02 -.873354823E+02 -.873332716E+02 -.873302593E+02 -.873263435E+02 -.873214185E+02 -.873153708E+02 -.873080733E+02 -.872993837E+02 -.872891499E+02 -.872772096E+02 -.872633923E+02 -.872475194E+02 -.872294077E+02 -.872088698E+02 -.871857171E+02 -.871597637E+02 -.871308323E+02 -.870987617E+02 -.870634151E+02 -.870246905E+02 -.869825327E+02 -.869369460E+02 -.868880094E+02 -.868358920E+02 -.867808687E+02 -.867233355E+02 -.866638223E+02 -.866030022E+02 -.865416946E+02 -.864808614E+02 -.864215935E+02 -.863650856E+02 -.863126006E+02 -.862654204E+02 -.862247894E+02 -.861918500E+02 -.861675771E+02 -.861527177E+02 -.861477418E+02 -.861528096E+02 -.861677608E+02 -.861921255E+02 -.862251566E+02 -.862658792E+02 -.863131510E+02 -.863657275E+02 -.864223265E+02 -.864816855E+02 -.865426093E+02 -.866040074E+02 -.866649179E+02 -.867245214E+02 -.867821449E+02 -.868372584E+02 -.868894659E+02 -.869384921E+02 -.869841678E+02 -.870264142E+02 -.870652265E+02 -.871006602E+02 -.871328171E+02 -.871618336E+02 -.871878705E+02 -.872111045E+02 -.872317214E+02 -.872499103E+02 -.872658592E+02 -.872797520E+02 -.872917657E+02 -.873020691E+02 -.873108216E+02 -.873181725E+02 -.873242609E+02 -.873292158E+02 -.873331563E+02 -.873361924E+02 -.873384252E+02 -.873399479E+02 -.873408469E+02 -.873412033E+02 -.873410945E+02 -.873405973E+02 -.873397913E+02 -.873387641E+02 -.873376179E+02 -.873364778E+02 -.873355009E+02 -.873348863E+02 -.873348863E+02
 -.873391204E+02 -.873391204E+02 -.873403192E+02 -.873422678E+02 -.873446216E+02 -.873471317E+02 -.873496172E+02 -.873519390E+02 -.873539783E+02 -.873556273E+02 -.873567853E+02 -.873573564E+02 -.873572398E+02 -.873563344E+02 -.873545361E+02 -.873517259E+02 -.873477688E+02 -.873425112E+02 -.873357854E+02 -.873274072E+02 -.873171752E+02 -.873048732E+02 -.872902687E+02 -.872731122E+02 -.872531383E+02 -.872300694E+02 -.872036186E+02 -.871734973E+02 -.871394208E+02 -.871011198E+02 -.870583532E+02 -.870109233E+02 -.869586956E+02 -.869016204E+02 -.868397595E+02 -.867733130E+02 -.867026492E+02 -.866283323E+02 -.865511472E+02 -.864721174E+02 -.863925132E+02 -.863138436E+02 -.862378296E+02 -.861663552E+02 -.861013933E+02 -.860449109E+02 -.859987548E+02 -.859645311E+02 -.859434878E+02 -.859364175E+02 -.859435921E+02 -.859647398E+02 -.859990679E+02 -.860453285E+02 -.861019155E+02 -.861669821E+02 -.862385615E+02 -.863146805E+02 -.863934551E+02 -.864731644E+02 -.865522993E+02 -.866295896E+02 -.867040118E+02 -.867747811E+02 -.868413337E+02 -.869033015E+02 -.869604841E+02 -.870128198E+02 -.870603579E+02 -.871032329E+02 -.871416424E+02 -.871758278E+02 -.872060582E+02 -.872326176E+02 -.872557950E+02 -.872758765E+02 -.872931398E+02 -.873078501E+02 -.873202574E+02 -.873305952E+02 -.873390797E+02 -.873459097E+02 -.873512669E+02 -.873553167E+02 -.873582090E+02 -.873600793E+02 -.873610502E+02 -.873612324E+02 -.873607261E+02 -.873596234E+02 -.873580101E+02 -.873559696E+02 -.873535872E+02 -.873509575E+02 -.873481938E+02 -.873454406E+02 -.873428902E+02 -.873408023E+02 -.873395261E+02 -.873395261E+02
 -.873445610E+02 -.873445610E+02 -.873465347E+02 -.873497844E+02 -.873538053E+02 -.873582340E+02 -.873628104E+02 -.873673406E+02 -.873716715E+02 -.873756804E+02 -.873792631E+02 -.873823194E+02 -.873847544E+02 -.873864718E+02 -.873873578E+02 -.873872821E+02 -.873860944E+02 -.873836258E+02 -.873796859E+02 -.873740610E+02 -.873665160E+02 -.873567873E+02 -.873445816E+02 -.873295747E+02 -.873114122E+02 -.872897090E+02 -.872640522E+02 -.872340049E+02 -.871991133E+02 -.871589170E+02 -.871129624E+02 -.870608225E+02 -.870021215E+02 -.869365670E+02 -.868639885E+02 -.867843828E+02 -.866979654E+02 -.866052250E+02 -.865069803E+02 -.864044296E+02 -.862991901E+02 -.861933143E+02 -.860892754E+02 -.859899102E+02 -.858983136E+02 -.858176804E+02 -.857511022E+02 -.857013337E+02 -.856705568E+02 -.856601753E+02 -.856706737E+02 -.857015675E+02 -.857514530E+02 -.858181484E+02 -.858988988E+02 -.859906129E+02 -.860900960E+02 -.861942532E+02 -.863002476E+02 -.864056063E+02 -.865082767E+02 -.866066417E+02 -.866995027E+02 -.867860416E+02 -.868657694E+02 -.869384711E+02 -.870041504E+02 -.870629777E+02 -.871152456E+02 -.871613295E+02 -.872016563E+02 -.872366797E+02 -.872668603E+02 -.872926519E+02 -.873144912E+02 -.873327908E+02 -.873479356E+02 -.873602803E+02 -.873701486E+02 -.873778341E+02 -.873836012E+02 -.873876865E+02 -.873903013E+02 -.873916332E+02 -.873918484E+02 -.873910941E+02 -.873895003E+02 -.873871820E+02 -.873842417E+02 -.873807722E+02 -.873768600E+02 -.873725901E+02 -.873680535E+02 -.873633575E+02 -.873586399E+02 -.873540887E+02 -.873499676E+02 -.873466462E+02 -.873446371E+02 -.873446371E+02
 -.873504222E+02 -.873504222E+02 -.873532428E+02 -.873579288E+02 -.873637894E+02 -.873703377E+02 -.873772265E+02 -.873842074E+02 -.873911040E+02 -.873977868E+02 -.874041484E+02 -.874101012E+02 -.874155597E+02 -.874204268E+02 -.874245892E+02 -.874279145E+02 -.874302500E+02 -.874314193E+02 -.874312207E+02 -.874294250E+02 -.874257657E+02 -.874199378E+02 -.874115929E+02 -.874003347E+02 -.873857154E+02 -.873672319E+02 -.873443252E+02 -.873163789E+02 -.872827231E+02 -.872426394E+02 -.871953732E+02 -.871401533E+02 -.870762194E+02 -.870028613E+02 -.869194716E+02 -.868256124E+02 -.867210994E+02 -.866061000E+02 -.864812443E+02 -.863477418E+02 -.862074910E+02 -.860631658E+02 -.859182556E+02 -.857770341E+02 -.856444279E+02 -.855257698E+02 -.854264316E+02 -.853513617E+02 -.853045819E+02 -.852887261E+02 -.853047115E+02 -.853516207E+02 -.854268201E+02 -.855262878E+02 -.856450753E+02 -.857778112E+02 -.859191629E+02 -.860642038E+02 -.862086606E+02 -.863490439E+02 -.864826799E+02 -.866076702E+02 -.867228055E+02 -.868274555E+02 -.869214529E+02 -.870049825E+02 -.870784823E+02 -.871425605E+02 -.871979272E+02 -.872453431E+02 -.872855793E+02 -.873193902E+02 -.873474941E+02 -.873705616E+02 -.873892089E+02 -.874039952E+02 -.874154232E+02 -.874239406E+02 -.874299439E+02 -.874337817E+02 -.874357595E+02 -.874361436E+02 -.874351655E+02 -.874330256E+02 -.874298972E+02 -.874259299E+02 -.874212526E+02 -.874159769E+02 -.874102001E+02 -.874040090E+02 -.873974846E+02 -.873907085E+02 -.873837728E+02 -.873767939E+02 -.873699321E+02 -.873634186E+02 -.873575904E+02 -.873529328E+02 -.873501315E+02 -.873501315E+02
 -.873565547E+02 -.873565547E+02 -.873602826E+02 -.873665053E+02 -.873743390E+02 -.873831574E+02 -.873925288E+02 -.874021604E+02 -.874118585E+02 -.874214870E+02 -.874309548E+02 -.874401859E+02 -.874491057E+02 -.874576274E+02 -.874656492E+02 -.874730522E+02 -.874796948E+02 -.874854117E+02 -.874900075E+02 -.874932484E+02 -.874948582E+02 -.874945098E+02 -.874918173E+02 -.874863294E+02 -.874775183E+02 -.874647718E+02 -.874473830E+02 -.874245429E+02 -.873953322E+02 -.873587179E+02 -.873135564E+02 -.872586021E+02 -.871925295E+02 -.871139704E+02 -.870215730E+02 -.869140872E+02 -.867904850E+02 -.866501176E+02 -.864929142E+02 -.863196160E+02 -.861320349E+02 -.859333093E+02 -.857281150E+02 -.855227695E+02 -.853251542E+02 -.851443822E+02 -.849901585E+02 -.848718453E+02 -.847973324E+02 -.847719185E+02 -.847974741E+02 -.848721287E+02 -.849905834E+02 -.851449485E+02 -.853258619E+02 -.855236187E+02 -.857291059E+02 -.859344423E+02 -.861333110E+02 -.863210365E+02 -.864944807E+02 -.866518319E+02 -.867923491E+02 -.869161033E+02 -.870237432E+02 -.871162970E+02 -.871950149E+02 -.872612493E+02 -.873163690E+02 -.873616998E+02 -.873984874E+02 -.874278760E+02 -.874508981E+02 -.874684731E+02 -.874814109E+02 -.874904182E+02 -.874961074E+02 -.874990062E+02 -.874995664E+02 -.874981737E+02 -.874951555E+02 -.874907891E+02 -.874853086E+02 -.874789108E+02 -.874717608E+02 -.874639969E+02 -.874557348E+02 -.874470715E+02 -.874380892E+02 -.874288602E+02 -.874194524E+02 -.874099376E+02 -.874004033E+02 -.873909705E+02 -.873818188E+02 -.873732206E+02 -.873655862E+02 -.873595192E+02 -.873558840E+02 -.873558840E+02
 -.873628418E+02 -.873628418E+02 -.873675061E+02 -.873753149E+02 -.873851803E+02 -.873963449E+02 -.874082968E+02 -.874207065E+02 -.874333635E+02 -.874461437E+02 -.874589676E+02 -.874717784E+02 -.874845191E+02 -.874971260E+02 -.875095270E+02 -.875216310E+02 -.875333300E+02 -.875444890E+02 -.875549399E+02 -.875644756E+02 -.875728387E+02 -.875797144E+02 -.875847195E+02 -.875873862E+02 -.875871486E+02 -.875833258E+02 -.875751004E+02 -.875614966E+02 -.875413583E+02 -.875133257E+02 -.874758139E+02 -.874269990E+02 -.873648119E+02 -.872869501E+02 -.871909176E+02 -.870741041E+02 -.869339209E+02 -.867680113E+02 -.865745559E+02 -.863526865E+02 -.861030135E+02 -.858282454E+02 -.855338401E+02 -.852285713E+02 -.849248228E+02 -.846383726E+02 -.843874207E+02 -.841907203E+02 -.840649262E+02 -.840216515E+02 -.840650792E+02 -.841910262E+02 -.843878793E+02 -.846389836E+02 -.849255860E+02 -.852294867E+02 -.855349080E+02 -.858294663E+02 -.861043884E+02 -.863542167E+02 -.865762432E+02 -.867698581E+02 -.869359301E+02 -.870762787E+02 -.871932609E+02 -.872894654E+02 -.873675026E+02 -.874298689E+02 -.874788670E+02 -.875165668E+02 -.875447931E+02 -.875651306E+02 -.875789395E+02 -.875873764E+02 -.875914169E+02 -.875918789E+02 -.875894443E+02 -.875846788E+02 -.875780498E+02 -.875699419E+02 -.875606701E+02 -.875504916E+02 -.875396154E+02 -.875282103E+02 -.875164121E+02 -.875043295E+02 -.874920489E+02 -.874796390E+02 -.874671555E+02 -.874546460E+02 -.874421569E+02 -.874297426E+02 -.874174798E+02 -.874054891E+02 -.873939650E+02 -.873832178E+02 -.873737288E+02 -.873662188E+02 -.873617315E+02 -.873617315E+02
 -.873691210E+02 -.873691210E+02 -.873747098E+02 -.873840856E+02 -.873959639E+02 -.874094631E+02 -.874240027E+02 -.874392178E+02 -.874548950E+02 -.874709193E+02 -.874872310E+02 -.875037945E+02 -.875205836E+02 -.875375750E+02 -.875547373E+02 -.875720312E+02 -.875894003E+02 -.876067653E+02 -.876240183E+02 -.876410118E+02 -.876575548E+02 -.876733967E+02 -.876882137E+02 -.877015935E+02 -.877130119E+02 -.877218062E+02 -.877271433E+02 -.877279824E+02 -.877230282E+02 -.877106787E+02 -.876889691E+02 -.876555051E+02 -.876073990E+02 -.875412135E+02 -.874529226E+02 -.873379127E+02 -.871910520E+02 -.870068738E+02 -.867799260E+02 -.865053606E+02 -.861798360E+02 -.858027862E+02 -.853780505E+02 -.849157222E+02 -.844338616E+02 -.839594277E+02 -.835275242E+02 -.831780373E+02 -.829492795E+02 -.828695655E+02 -.829494430E+02 -.831783641E+02 -.835280139E+02 -.839600800E+02 -.844346760E+02 -.849166985E+02 -.853791888E+02 -.858040869E+02 -.861813000E+02 -.865069895E+02 -.867817218E+02 -.870088392E+02 -.871931901E+02 -.873402276E+02 -.874554191E+02 -.875438960E+02 -.876102721E+02 -.876585736E+02 -.876922384E+02 -.877141541E+02 -.877267156E+02 -.877318896E+02 -.877312775E+02 -.877261749E+02 -.877176235E+02 -.877064567E+02 -.876933374E+02 -.876787907E+02 -.876632297E+02 -.876469779E+02 -.876302863E+02 -.876133481E+02 -.875963100E+02 -.875792821E+02 -.875623447E+02 -.875455551E+02 -.875289524E+02 -.875125623E+02 -.874964012E+02 -.874804820E+02 -.874648205E+02 -.874494467E+02 -.874344205E+02 -.874198565E+02 -.874059592E+02 -.873930724E+02 -.873817437E+02 -.873728061E+02 -.873674775E+02 -.873674775E+02
 -.873751082E+02 -.873751082E+02 -.873815729E+02 -.873924327E+02 -.874062269E+02 -.874219609E+02 -.874389921E+02 -.874569295E+02 -.874755604E+02 -.874947811E+02 -.875145528E+02 -.875348720E+02 -.875557551E+02 -.875772281E+02 -.875993195E+02 -.876220558E+02 -.876454542E+02 -.876695185E+02 -.876942326E+02 -.877195559E+02 -.877454120E+02 -.877716793E+02 -.877981766E+02 -.878246426E+02 -.878507134E+02 -.878758881E+02 -.878994902E+02 -.879206118E+02 -.879380484E+02 -.879502148E+02 -.879550341E+02 -.879498083E+02 -.879310587E+02 -.878943373E+02 -.878340172E+02 -.877430755E+02 -.876129022E+02 -.874331921E+02 -.871920322E+02 -.868763575E+02 -.864730237E+02 -.859708341E+02 -.853638633E+02 -.846562773E+02 -.838683671E+02 -.830425532E+02 -.822466788E+02 -.815704895E+02 -.811112116E+02 -.809477430E+02 -.811113871E+02 -.815708396E+02 -.822472018E+02 -.830432473E+02 -.838692307E+02 -.846573093E+02 -.853650633E+02 -.859722026E+02 -.864745622E+02 -.868780678E+02 -.871939172E+02 -.874352550E+02 -.876151475E+02 -.877455075E+02 -.878366412E+02 -.878971596E+02 -.879340856E+02 -.879530456E+02 -.879584879E+02 -.879538919E+02 -.879419560E+02 -.879247569E+02 -.879038821E+02 -.878805363E+02 -.878556272E+02 -.878298324E+02 -.878036532E+02 -.877774547E+02 -.877514983E+02 -.877259665E+02 -.877009814E+02 -.876766197E+02 -.876529239E+02 -.876299109E+02 -.876075784E+02 -.875859104E+02 -.875648814E+02 -.875444597E+02 -.875246116E+02 -.875053057E+02 -.874865205E+02 -.874682555E+02 -.874505484E+02 -.874335031E+02 -.874173295E+02 -.874023990E+02 -.873893190E+02 -.873790259E+02 -.873728998E+02 -.873728998E+02
 -.873804969E+02 -.873804969E+02 -.873877494E+02 -.873999498E+02 -.874154788E+02 -.874332470E+02 -.874525581E+02 -.874730039E+02 -.874943704E+02 -.875165681E+02 -.875395838E+02 -.875634521E+02 -.875882389E+02 -.876140280E+02 -.876409173E+02 -.876690111E+02 -.876984174E+02 -.877292452E+02 -.877616016E+02 -.877955889E+02 -.878312988E+02 -.878688047E+02 -.879081517E+02 -.879493438E+02 -.879923191E+02 -.880369254E+02 -.880828769E+02 -.881297023E+02 -.881766681E+02 -.882226726E+02 -.882661055E+02 -.883046518E+02 -.883350265E+02 -.883526199E+02 -.883510241E+02 -.883214162E+02 -.882517726E+02 -.881259339E+02 -.879225959E+02 -.876144615E+02 -.871680765E+02 -.865453085E+02 -.857079959E+02 -.846277370E+02 -.833025467E+02 -.817801659E+02 -.801828466E+02 -.787197330E+02 -.776638990E+02 -.772731641E+02 -.776640851E+02 -.787201032E+02 -.801833977E+02 -.817808942E+02 -.833034488E+02 -.846288108E+02 -.857092405E+02 -.865467242E+02 -.871696652E+02 -.876162267E+02 -.879245419E+02 -.881280655E+02 -.882540948E+02 -.883239351E+02 -.883537460E+02 -.883555508E+02 -.883381741E+02 -.883080236E+02 -.882697088E+02 -.882265145E+02 -.881807564E+02 -.881340458E+02 -.880874846E+02 -.880418077E+02 -.879974875E+02 -.879548097E+02 -.879139279E+02 -.878749040E+02 -.878377362E+02 -.878023798E+02 -.877687621E+02 -.877367925E+02 -.877063701E+02 -.876773891E+02 -.876497420E+02 -.876233222E+02 -.875980263E+02 -.875737557E+02 -.875504188E+02 -.875279349E+02 -.875062406E+02 -.874853013E+02 -.874651298E+02 -.874458159E+02 -.874275705E+02 -.874107871E+02 -.873961239E+02 -.873846082E+02 -.873777638E+02 -.873777638E+02
 -.873850203E+02 -.873850203E+02 -.873929340E+02 -.874062631E+02 -.874232591E+02 -.874427534E+02 -.874640101E+02 -.874866053E+02 -.875103258E+02 -.875350964E+02 -.875609321E+02 -.875879075E+02 -.876161373E+02 -.876457662E+02 -.876769613E+02 -.877099092E+02 -.877448150E+02 -.877819032E+02 -.878214207E+02 -.878636354E+02 -.879088388E+02 -.879573474E+02 -.880094997E+02 -.880656542E+02 -.881261823E+02 -.881914563E+02 -.882618296E+02 -.883376044E+02 -.884189791E+02 -.885059682E+02 -.885982749E+02 -.886950982E+02 -.887948328E+02 -.888946071E+02 -.889895686E+02 -.890717801E+02 -.891285424E+02 -.891398775E+02 -.890749077E+02 -.888869691E+02 -.885077812E+02 -.878421827E+02 -.867673131E+02 -.851436874E+02 -.828491959E+02 -.798478229E+02 -.762972235E+02 -.726676914E+02 -.697816237E+02 -.686241901E+02 -.697818126E+02 -.726680675E+02 -.762977831E+02 -.798485617E+02 -.828501103E+02 -.851447747E+02 -.867685723E+02 -.878436145E+02 -.885093881E+02 -.888887556E+02 -.890768801E+02 -.891420430E+02 -.891309080E+02 -.890743525E+02 -.889923543E+02 -.888976139E+02 -.887980676E+02 -.886985691E+02 -.886019902E+02 -.885099360E+02 -.884232079E+02 -.883421028E+02 -.882666076E+02 -.881965247E+02 -.881315533E+02 -.880713408E+02 -.880155157E+02 -.879637076E+02 -.879155592E+02 -.878707331E+02 -.878289145E+02 -.877898127E+02 -.877531606E+02 -.877187137E+02 -.876862488E+02 -.876555622E+02 -.876264684E+02 -.875987997E+02 -.875724057E+02 -.875471562E+02 -.875229463E+02 -.874997079E+02 -.874774285E+02 -.874561830E+02 -.874361805E+02 -.874178305E+02 -.874018322E+02 -.873892873E+02 -.873818390E+02 -.873818390E+02
 -.873884471E+02 -.873884471E+02 -.873968623E+02 -.874110469E+02 -.874291587E+02 -.874499710E+02 -.874727193E+02 -.874969669E+02 -.875225020E+02 -.875492637E+02 -.875772922E+02 -.876066966E+02 -.876376354E+02 -.876703049E+02 -.877049335E+02 -.877417810E+02 -.877811410E+02 -.878233458E+02 -.878687723E+02 -.879178490E+02 -.879710653E+02 -.880289817E+02 -.880922427E+02 -.881615884E+02 -.882378723E+02 -.883220770E+02 -.884153343E+02 -.885189416E+02 -.886343746E+02 -.887632915E+02 -.889075111E+02 -.890689427E+02 -.892494202E+02 -.894503499E+02 -.896720000E+02 -.899121465E+02 -.901635527E+02 -.904094570E+02 -.906157765E+02 -.907182366E+02 -.906023758E+02 -.900753423E+02 -.888330337E+02 -.864392314E+02 -.823556654E+02 -.760801632E+02 -.674785238E+02 -.573469216E+02 -.480059694E+02 -.435020441E+02 -.480061598E+02 -.573473008E+02 -.674790865E+02 -.760809003E+02 -.823565695E+02 -.864402997E+02 -.888342659E+02 -.900767424E+02 -.906039514E+02 -.907199973E+02 -.906177317E+02 -.904116156E+02 -.901659231E+02 -.899147362E+02 -.896748159E+02 -.894533982E+02 -.892527083E+02 -.890724776E+02 -.889113014E+02 -.887673458E+02 -.886387014E+02 -.885235501E+02 -.884202347E+02 -.883272802E+02 -.882433907E+02 -.881674360E+02 -.880984341E+02 -.880355330E+02 -.879779933E+02 -.879251724E+02 -.878765112E+02 -.878315216E+02 -.877897764E+02 -.877509005E+02 -.877145633E+02 -.876804728E+02 -.876483702E+02 -.876180263E+02 -.875892399E+02 -.875618377E+02 -.875356795E+02 -.875106684E+02 -.874867704E+02 -.874640469E+02 -.874427038E+02 -.874231617E+02 -.874061494E+02 -.873928240E+02 -.873849183E+02 -.873849183E+02
 -.873905909E+02 -.873905909E+02 -.873993184E+02 -.874140366E+02 -.874328456E+02 -.874544854E+02 -.874781724E+02 -.875034617E+02 -.875301425E+02 -.875581645E+02 -.875875856E+02 -.876185391E+02 -.876512131E+02 -.876858391E+02 -.877226878E+02 -.877620699E+02 -.878043415E+02 -.878499121E+02 -.878992524E+02 -.879529086E+02 -.880115179E+02 -.880758267E+02 -.881467151E+02 -.882252269E+02 -.883126067E+02 -.884103495E+02 -.885202602E+02 -.886445312E+02 -.887858395E+02 -.889474658E+02 -.891334367E+02 -.893486755E+02 -.895991232E+02 -.898917286E+02 -.902340910E+02 -.906333111E+02 -.910931941E+02 -.916082288E+02 -.921515185E+02 -.926517552E+02 -.929513721E+02 -.927350169E+02 -.914165294E+02 -.879833642E+02 -.808781618E+02 -.680823977E+02 -.476675247E+02 -.190537760E+02 0.145986735E+02 0.397094083E+02 0.145984771E+02 -.190541652E+02 -.476680988E+02 -.680831398E+02 -.808790509E+02 -.879843928E+02 -.914177004E+02 -.927363485E+02 -.929528826E+02 -.926534591E+02 -.921534279E+02 -.916103543E+02 -.910955446E+02 -.906358938E+02 -.902369116E+02 -.898947926E+02 -.896024365E+02 -.893522444E+02 -.891372686E+02 -.889515692E+02 -.887902234E+02 -.886492049E+02 -.885252336E+02 -.884156339E+02 -.883182146E+02 -.882311722E+02 -.881530134E+02 -.880824943E+02 -.880185725E+02 -.879603696E+02 -.879071406E+02 -.878582502E+02 -.878131539E+02 -.877713818E+02 -.877325270E+02 -.876962349E+02 -.876621955E+02 -.876301372E+02 -.875998238E+02 -.875710528E+02 -.875436599E+02 -.875175290E+02 -.874926113E+02 -.874689590E+02 -.874467753E+02 -.874264869E+02 -.874088407E+02 -.873950278E+02 -.873868365E+02 -.873868365E+02
 -.873913231E+02 -.873913231E+02 -.874001542E+02 -.874150517E+02 -.874340967E+02 -.874560194E+02 -.874800284E+02 -.875056744E+02 -.875327473E+02 -.875612002E+02 -.875910979E+02 -.876225831E+02 -.876558544E+02 -.876911558E+02 -.877287727E+02 -.877690344E+02 -.878123197E+02 -.878590653E+02 -.879097771E+02 -.879650449E+02 -.880255603E+02 -.880921402E+02 -.881657540E+02 -.882475622E+02 -.883389627E+02 -.884416542E+02 -.885577152E+02 -.886897102E+02 -.888408300E+02 -.890150731E+02 -.892174802E+02 -.894544187E+02 -.897338928E+02 -.900657872E+02 -.904618282E+02 -.909347650E+02 -.914957832E+02 -.921481774E+02 -.928734108E+02 -.936020128E+02 -.941556543E+02 -.941385558E+02 -.927440880E+02 -.884173014E+02 -.783654930E+02 -.580511908E+02 -.205174252E+02 0.459467993E+02 0.163799598E+03 0.378616079E+03 0.163799393E+03 0.459463955E+02 -.205180146E+02 -.580519472E+02 -.783663862E+02 -.884183183E+02 -.927452361E+02 -.941398633E+02 -.941571411E+02 -.936036933E+02 -.928752988E+02 -.921502852E+02 -.914981210E+02 -.909373403E+02 -.904646468E+02 -.900688541E+02 -.897372126E+02 -.894579977E+02 -.892213250E+02 -.890191921E+02 -.888452321E+02 -.886944049E+02 -.885627126E+02 -.884469657E+02 -.883446006E+02 -.882535403E+02 -.881720880E+02 -.880988467E+02 -.880326575E+02 -.879725519E+02 -.879177153E+02 -.878674576E+02 -.878211908E+02 -.877784106E+02 -.877386820E+02 -.877016278E+02 -.876669196E+02 -.876342709E+02 -.876034325E+02 -.875741920E+02 -.875463764E+02 -.875198626E+02 -.874945969E+02 -.874706279E+02 -.874481580E+02 -.874276158E+02 -.874097540E+02 -.873957755E+02 -.873874873E+02 -.873874873E+02
 -.873905964E+02 -.873905964E+02 -.873993177E+02 -.874140286E+02 -.874328332E+02 -.874544746E+02 -.874781661E+02 -.875034588E+02 -.875301404E+02 -.875581604E+02 -.875875782E+02 -.876185289E+02 -.876512011E+02 -.876858261E+02 -.877226739E+02 -.877620552E+02 -.878043265E+02 -.878498959E+02 -.878992348E+02 -.879528901E+02 -.880114985E+02 -.880758064E+02 -.881466941E+02 -.882252048E+02 -.883125839E+02 -.884103262E+02 -.885202368E+02 -.886445078E+02 -.887858158E+02 -.889474413E+02 -.891334110E+02 -.893486490E+02 -.895990962E+02 -.898917012E+02 -.902340635E+02 -.906332836E+02 -.910931664E+02 -.916082013E+02 -.921514921E+02 -.926517299E+02 -.929513475E+02 -.927349916E+02 -.914165010E+02 -.879833301E+02 -.808781202E+02 -.680823487E+02 -.476674719E+02 -.190537244E+02 0.145987199E+02 0.397094476E+02 0.145985099E+02 -.190541365E+02 -.476680719E+02 -.680831132E+02 -.808790241E+02 -.879843655E+02 -.914176728E+02 -.927363205E+02 -.929528544E+02 -.926534307E+02 -.921533995E+02 -.916103259E+02 -.910955163E+02 -.906358658E+02 -.902368838E+02 -.898947651E+02 -.896024093E+02 -.893522176E+02 -.891372423E+02 -.889515435E+02 -.887901982E+02 -.886491803E+02 -.885252096E+02 -.884156104E+02 -.883181918E+02 -.882311501E+02 -.881529920E+02 -.880824736E+02 -.880185527E+02 -.879603505E+02 -.879071223E+02 -.878582328E+02 -.878131373E+02 -.877713661E+02 -.877325122E+02 -.876962210E+02 -.876621825E+02 -.876301252E+02 -.875998127E+02 -.875710427E+02 -.875436508E+02 -.875175208E+02 -.874926041E+02 -.874689527E+02 -.874467700E+02 -.874264825E+02 -.874088370E+02 -.873950248E+02 -.873868339E+02 -.873868339E+02
 -.873884593E+02 -.873884593E+02 -.873968637E+02 -.874110332E+02 -.874291348E+02 -.874499477E+02 -.874727031E+02 -.874969574E+02 -.875224945E+02 -.875492529E+02 -.875772756E+02 -.876066747E+02 -.876376099E+02 -.876702773E+02 -.877049047E+02 -.877417509E+02 -.877811098E+02 -.878233130E+02 -.878687374E+02 -.879178119E+02 -.879710264E+02 -.880289413E+02 -.880922004E+02 -.881615441E+02 -.882378263E+02 -.883220302E+02 -.884152871E+02 -.885188940E+02 -.886343265E+02 -.887632423E+02 -.889074597E+02 -.890688893E+02 -.892493657E+02 -.894502945E+02 -.896719443E+02 -.899120902E+02 -.901634958E+02 -.904093998E+02 -.906157200E+02 -.907181816E+02 -.906023223E+02 -.900752892E+02 -.888329776E+02 -.864391685E+02 -.823555918E+02 -.760800775E+02 -.674784284E+02 -.573468222E+02 -.480058733E+02 -.435019562E+02 -.480060817E+02 -.573472313E+02 -.674790231E+02 -.760808404E+02 -.823565110E+02 -.864402415E+02 -.888342076E+02 -.900766839E+02 -.906038930E+02 -.907199390E+02 -.906176736E+02 -.904115578E+02 -.901658658E+02 -.899146794E+02 -.896747597E+02 -.894533427E+02 -.892526536E+02 -.890724237E+02 -.889112485E+02 -.887672939E+02 -.886386506E+02 -.885235004E+02 -.884201863E+02 -.883272331E+02 -.882433449E+02 -.881673916E+02 -.880983912E+02 -.880354916E+02 -.879779534E+02 -.879251341E+02 -.878764746E+02 -.878314867E+02 -.877897432E+02 -.877508690E+02 -.877145337E+02 -.876804450E+02 -.876483442E+02 -.876180023E+02 -.875892177E+02 -.875618175E+02 -.875356612E+02 -.875106520E+02 -.874867560E+02 -.874640344E+02 -.874426932E+02 -.874231529E+02 -.874061422E+02 -.873928180E+02 -.873849130E+02 -.873849130E+02
 -.873850410E+02 -.873850410E+02 -.873929390E+02 -.874062445E+02 -.874232233E+02 -.874427136E+02 -.874639776E+02 -.874865825E+02 -.875103076E+02 -.875350758E+02 -.875609048E+02 -.875878728E+02 -.876160973E+02 -.876457230E+02 -.876769162E+02 -.877098626E+02 -.877447667E+02 -.877818530E+02 -.878213678E+02 -.878635796E+02 -.879087805E+02 -.879572864E+02 -.880094362E+02 -.880655879E+02 -.881261134E+02 -.881913856E+02 -.882617579E+02 -.883375321E+02 -.884189061E+02 -.885058935E+02 -.885981977E+02 -.886950182E+02 -.887947504E+02 -.888945233E+02 -.889894833E+02 -.890716940E+02 -.891284551E+02 -.891397888E+02 -.890748178E+02 -.888868794E+02 -.885076927E+02 -.878420955E+02 -.867672255E+02 -.851435967E+02 -.828490982E+02 -.798477149E+02 -.762971044E+02 -.726675637E+02 -.697814922E+02 -.686240606E+02 -.697816892E+02 -.726679522E+02 -.762976757E+02 -.798484608E+02 -.828500137E+02 -.851446808E+02 -.867684799E+02 -.878435231E+02 -.885092974E+02 -.888886656E+02 -.890767907E+02 -.891419545E+02 -.891308203E+02 -.890742658E+02 -.889922688E+02 -.888975295E+02 -.887979846E+02 -.886984875E+02 -.886019101E+02 -.885098576E+02 -.884231312E+02 -.883420278E+02 -.882665345E+02 -.881964537E+02 -.881314843E+02 -.880712739E+02 -.880154510E+02 -.879636452E+02 -.879154992E+02 -.878706755E+02 -.878288593E+02 -.877897601E+02 -.877531106E+02 -.877186664E+02 -.876862042E+02 -.876555203E+02 -.876264293E+02 -.875987634E+02 -.875723723E+02 -.875471257E+02 -.875229188E+02 -.874996833E+02 -.874774068E+02 -.874561643E+02 -.874361645E+02 -.874178172E+02 -.874018212E+02 -.873892782E+02 -.873818310E+02 -.873818310E+02
 -.873805310E+02 -.873805310E+02 -.873877625E+02 -.873999322E+02 -.874154361E+02 -.874331926E+02 -.874525074E+02 -.874729640E+02 -.874943386E+02 -.875165368E+02 -.875395466E+02 -.875634069E+02 -.875881861E+02 -.876139704E+02 -.876408565E+02 -.876689482E+02 -.876983523E+02 -.877291773E+02 -.877615308E+02 -.877955150E+02 -.878312213E+02 -.878687236E+02 -.879080675E+02 -.879492558E+02 -.879922278E+02 -.880368312E+02 -.880827808E+02 -.881296050E+02 -.881765692E+02 -.882225718E+02 -.882660022E+02 -.883045450E+02 -.883349161E+02 -.883525068E+02 -.883509092E+02 -.883212993E+02 -.882516537E+02 -.881258133E+02 -.879224731E+02 -.876143367E+02 -.871679506E+02 -.865451827E+02 -.857078706E+02 -.846276113E+02 -.833024187E+02 -.817800333E+02 -.801827075E+02 -.787195871E+02 -.776637478E+02 -.772730102E+02 -.776639316E+02 -.787199526E+02 -.801832513E+02 -.817807525E+02 -.833033114E+02 -.846286771E+02 -.857091098E+02 -.865465960E+02 -.871695391E+02 -.876161025E+02 -.879244194E+02 -.881279447E+02 -.882539757E+02 -.883238177E+02 -.883536303E+02 -.883554370E+02 -.883380622E+02 -.883079138E+02 -.882696011E+02 -.882264090E+02 -.881806532E+02 -.881339452E+02 -.880873865E+02 -.880417123E+02 -.879973949E+02 -.879547199E+02 -.879138411E+02 -.878748203E+02 -.878376556E+02 -.878023025E+02 -.877686881E+02 -.877367219E+02 -.877063030E+02 -.876773256E+02 -.876496820E+02 -.876232660E+02 -.875979739E+02 -.875737071E+02 -.875503741E+02 -.875278940E+02 -.875062037E+02 -.874852683E+02 -.874651007E+02 -.874457908E+02 -.874275491E+02 -.874107693E+02 -.873961092E+02 -.873845960E+02 -.873777531E+02 -.873777531E+02
 -.873751679E+02 -.873751679E+02 -.873816094E+02 -.873924343E+02 -.874061950E+02 -.874219079E+02 -.874389332E+02 -.874568776E+02 -.874755175E+02 -.874947421E+02 -.875145105E+02 -.875348216E+02 -.875556953E+02 -.875771604E+02 -.875992464E+02 -.876219788E+02 -.876453737E+02 -.876694343E+02 -.876941449E+02 -.877194640E+02 -.877453158E+02 -.877715789E+02 -.877980714E+02 -.878245331E+02 -.878505995E+02 -.878757708E+02 -.878993694E+02 -.879204883E+02 -.879379233E+02 -.879500869E+02 -.879549032E+02 -.879496740E+02 -.879309204E+02 -.878941950E+02 -.878338714E+02 -.877429273E+02 -.876127515E+02 -.874330388E+02 -.871918764E+02 -.868761990E+02 -.864728627E+02 -.859706711E+02 -.853636992E+02 -.846561126E+02 -.838682015E+02 -.830423860E+02 -.822465092E+02 -.815703170E+02 -.811110361E+02 -.809475654E+02 -.811112086E+02 -.815706614E+02 -.822470251E+02 -.830430727E+02 -.838690586E+02 -.846571398E+02 -.853648964E+02 -.859720383E+02 -.864744002E+02 -.868779083E+02 -.871937600E+02 -.874351002E+02 -.876149950E+02 -.877453576E+02 -.878364937E+02 -.878970148E+02 -.879339434E+02 -.879529063E+02 -.879583514E+02 -.879537583E+02 -.879418255E+02 -.879246297E+02 -.879037582E+02 -.878804158E+02 -.878555102E+02 -.878297191E+02 -.878035437E+02 -.877773491E+02 -.877513967E+02 -.877258690E+02 -.877008881E+02 -.876765308E+02 -.876528394E+02 -.876298308E+02 -.876075029E+02 -.875858396E+02 -.875648154E+02 -.875443985E+02 -.875245552E+02 -.875052542E+02 -.874864740E+02 -.874682139E+02 -.874505118E+02 -.874334715E+02 -.874173026E+02 -.874023766E+02 -.873893005E+02 -.873790106E+02 -.873728863E+02 -.873728863E+02
 -.873692174E+02 -.873692174E+02 -.873747853E+02 -.873841246E+02 -.873959642E+02 -.874094323E+02 -.874239533E+02 -.874391641E+02 -.874548457E+02 -.874708752E+02 -.874871861E+02 -.875037425E+02 -.875205213E+02 -.875375013E+02 -.875546546E+02 -.875719415E+02 -.875893049E+02 -.876066649E+02 -.876239126E+02 -.876409016E+02 -.876574394E+02 -.876732756E+02 -.876880871E+02 -.877014615E+02 -.877128745E+02 -.877216641E+02 -.877269971E+02 -.877278323E+02 -.877228744E+02 -.877105221E+02 -.876888094E+02 -.876553416E+02 -.876072314E+02 -.875410416E+02 -.874527465E+02 -.873377325E+02 -.871908684E+02 -.870066873E+02 -.867797366E+02 -.865051683E+02 -.861796406E+02 -.858025882E+02 -.853778502E+02 -.849155203E+02 -.844336583E+02 -.839592232E+02 -.835273183E+02 -.831778300E+02 -.829490709E+02 -.828693559E+02 -.829492332E+02 -.831781546E+02 -.835278056E+02 -.839598731E+02 -.844344711E+02 -.849164958E+02 -.853789884E+02 -.858038889E+02 -.861811044E+02 -.865067964E+02 -.867815313E+02 -.870086512E+02 -.871930050E+02 -.873400453E+02 -.874552398E+02 -.875437198E+02 -.876100992E+02 -.876584041E+02 -.876920724E+02 -.877139918E+02 -.877265571E+02 -.877317350E+02 -.877311270E+02 -.877260286E+02 -.877174816E+02 -.877063193E+02 -.876932046E+02 -.876786626E+02 -.876631066E+02 -.876468598E+02 -.876301733E+02 -.876132403E+02 -.875962076E+02 -.875791851E+02 -.875622533E+02 -.875454693E+02 -.875288724E+02 -.875124881E+02 -.874963330E+02 -.874804196E+02 -.874647642E+02 -.874493964E+02 -.874343763E+02 -.874198182E+02 -.874059267E+02 -.873930452E+02 -.873817213E+02 -.873727876E+02 -.873674612E+02 -.873674612E+02
 -.873629438E+02 -.873629438E+02 -.873675939E+02 -.873753756E+02 -.873852061E+02 -.873963354E+02 -.874082599E+02 -.874206519E+02 -.874333039E+02 -.874460856E+02 -.874589116E+02 -.874717186E+02 -.874844497E+02 -.874970448E+02 -.875094328E+02 -.875215266E+02 -.875332173E+02 -.875443693E+02 -.875548146E+02 -.875643442E+02 -.875727013E+02 -.875795714E+02 -.875845697E+02 -.875872298E+02 -.875869863E+02 -.875831580E+02 -.875749272E+02 -.875613186E+02 -.875411758E+02 -.875131388E+02 -.874756233E+02 -.874268047E+02 -.873646135E+02 -.872867473E+02 -.871907102E+02 -.870738921E+02 -.869337045E+02 -.867677910E+02 -.865743321E+02 -.863524595E+02 -.861027835E+02 -.858280124E+02 -.855336045E+02 -.852283335E+02 -.849245832E+02 -.846381317E+02 -.843871786E+02 -.841904771E+02 -.840646821E+02 -.840214068E+02 -.840648342E+02 -.841907814E+02 -.843876353E+02 -.846387411E+02 -.849253454E+02 -.852292484E+02 -.855346722E+02 -.858292331E+02 -.861041580E+02 -.863539892E+02 -.865760187E+02 -.867696367E+02 -.869357118E+02 -.870760638E+02 -.871930495E+02 -.872892576E+02 -.873672986E+02 -.874296689E+02 -.874786711E+02 -.875163752E+02 -.875446060E+02 -.875649482E+02 -.875787620E+02 -.875872038E+02 -.875912495E+02 -.875917168E+02 -.875892877E+02 -.875845278E+02 -.875779046E+02 -.875698026E+02 -.875605369E+02 -.875503646E+02 -.875394947E+02 -.875280960E+02 -.875163044E+02 -.875042285E+02 -.874919546E+02 -.874795515E+02 -.874670750E+02 -.874545726E+02 -.874420906E+02 -.874296833E+02 -.874174277E+02 -.874054440E+02 -.873939266E+02 -.873831858E+02 -.873737024E+02 -.873661970E+02 -.873617124E+02 -.873617124E+02
 -.873565919E+02 -.873565919E+02 -.873603173E+02 -.873665325E+02 -.873743488E+02 -.873831424E+02 -.873924873E+02 -.874020961E+02 -.874117782E+02 -.874214027E+02 -.874308721E+02 -.874401047E+02 -.874490202E+02 -.874575322E+02 -.874655414E+02 -.874729312E+02 -.874795629E+02 -.874852712E+02 -.874898598E+02 -.874930944E+02 -.874946978E+02 -.874943426E+02 -.874916433E+02 -.874861482E+02 -.874773302E+02 -.874645771E+02 -.874471824E+02 -.874243365E+02 -.873951200E+02 -.873585005E+02 -.873133341E+02 -.872583753E+02 -.871922984E+02 -.871137350E+02 -.870213330E+02 -.869138425E+02 -.867902354E+02 -.866498635E+02 -.864926559E+02 -.863193538E+02 -.861317692E+02 -.859330405E+02 -.857278434E+02 -.855224954E+02 -.853248781E+02 -.851441045E+02 -.849898797E+02 -.848715657E+02 -.847970521E+02 -.847716378E+02 -.847971933E+02 -.848718481E+02 -.849903034E+02 -.851446696E+02 -.853255846E+02 -.855233433E+02 -.857288329E+02 -.859341721E+02 -.861330438E+02 -.863207726E+02 -.864942202E+02 -.866515750E+02 -.867920960E+02 -.869158542E+02 -.870234982E+02 -.871160563E+02 -.871947786E+02 -.872610177E+02 -.873161422E+02 -.873614780E+02 -.873982708E+02 -.874276648E+02 -.874506925E+02 -.874682734E+02 -.874812172E+02 -.874902306E+02 -.874959262E+02 -.874988315E+02 -.874993984E+02 -.874980126E+02 -.874950014E+02 -.874906422E+02 -.874851690E+02 -.874787786E+02 -.874716362E+02 -.874638801E+02 -.874556258E+02 -.874469704E+02 -.874379961E+02 -.874287753E+02 -.874193757E+02 -.874098691E+02 -.874003430E+02 -.873909183E+02 -.873817744E+02 -.873731836E+02 -.873655557E+02 -.873594939E+02 -.873558618E+02 -.873558618E+02
 -.873503774E+02 -.873503774E+02 -.873532029E+02 -.873578969E+02 -.873637634E+02 -.873703058E+02 -.873771776E+02 -.873841361E+02 -.873910117E+02 -.873976791E+02 -.874040363E+02 -.874099914E+02 -.874154509E+02 -.874203140E+02 -.874244668E+02 -.874277791E+02 -.874301009E+02 -.874312583E+02 -.874310512E+02 -.874292478E+02 -.874255813E+02 -.874197464E+02 -.874113940E+02 -.874001281E+02 -.873855008E+02 -.873670100E+02 -.873440963E+02 -.873161435E+02 -.872824812E+02 -.872423910E+02 -.871951188E+02 -.871398933E+02 -.870759542E+02 -.870025914E+02 -.869191970E+02 -.868253332E+02 -.867208154E+02 -.866058111E+02 -.864809508E+02 -.863474440E+02 -.862071892E+02 -.860628603E+02 -.859179470E+02 -.857767227E+02 -.856441142E+02 -.855254544E+02 -.854261149E+02 -.853510440E+02 -.853042638E+02 -.852884077E+02 -.853043933E+02 -.853513030E+02 -.854265031E+02 -.855259720E+02 -.856447611E+02 -.857774989E+02 -.859188529E+02 -.860638965E+02 -.862083563E+02 -.863487429E+02 -.864823825E+02 -.866073768E+02 -.867225163E+02 -.868271708E+02 -.869211729E+02 -.870047074E+02 -.870782124E+02 -.871422959E+02 -.871976682E+02 -.872450898E+02 -.872853321E+02 -.873191492E+02 -.873472595E+02 -.873703337E+02 -.873889878E+02 -.874037812E+02 -.874152164E+02 -.874237413E+02 -.874297522E+02 -.874335979E+02 -.874355838E+02 -.874359761E+02 -.874350063E+02 -.874328749E+02 -.874297552E+02 -.874257967E+02 -.874211283E+02 -.874158617E+02 -.874100941E+02 -.874039122E+02 -.873973971E+02 -.873906304E+02 -.873837041E+02 -.873767344E+02 -.873698815E+02 -.873633765E+02 -.873575557E+02 -.873529040E+02 -.873501063E+02 -.873501063E+02
 -.873444785E+02 -.873444785E+02 -.873464543E+02 -.873497151E+02 -.873537507E+02 -.873581886E+02 -.873627614E+02 -.873672735E+02 -.873715798E+02 -.873755654E+02 -.873791307E+02 -.873821805E+02 -.873846170E+02 -.873863348E+02 -.873872166E+02 -.873871309E+02 -.873859300E+02 -.873834471E+02 -.873794941E+02 -.873738597E+02 -.873663066E+02 -.873565699E+02 -.873443560E+02 -.873293410E+02 -.873111701E+02 -.872894587E+02 -.872637940E+02 -.872337392E+02 -.871988405E+02 -.871586371E+02 -.871126756E+02 -.870605288E+02 -.870018215E+02 -.869362612E+02 -.868636774E+02 -.867840669E+02 -.866976447E+02 -.866048996E+02 -.865066502E+02 -.864040950E+02 -.862988512E+02 -.861929715E+02 -.860889290E+02 -.859895606E+02 -.858979613E+02 -.858173260E+02 -.857507462E+02 -.857009766E+02 -.856701992E+02 -.856598176E+02 -.856703163E+02 -.857012107E+02 -.857510972E+02 -.858177938E+02 -.858985460E+02 -.859902622E+02 -.860897477E+02 -.861939078E+02 -.862999055E+02 -.864052678E+02 -.865079421E+02 -.866063113E+02 -.866991769E+02 -.867857206E+02 -.868654536E+02 -.869381608E+02 -.870038457E+02 -.870626791E+02 -.871149533E+02 -.871610436E+02 -.872013773E+02 -.872364077E+02 -.872665956E+02 -.872923947E+02 -.873142417E+02 -.873325493E+02 -.873477024E+02 -.873600555E+02 -.873699325E+02 -.873776269E+02 -.873834030E+02 -.873874976E+02 -.873901218E+02 -.873914632E+02 -.873916883E+02 -.873909439E+02 -.873893602E+02 -.873870521E+02 -.873841222E+02 -.873806631E+02 -.873767614E+02 -.873725021E+02 -.873679761E+02 -.873632905E+02 -.873585829E+02 -.873540412E+02 -.873499284E+02 -.873466137E+02 -.873446086E+02 -.873446086E+02
 -.873390288E+02 -.873390288E+02 -.873402237E+02 -.873421705E+02 -.873445329E+02 -.873470567E+02 -.873495508E+02 -.873518669E+02 -.873538868E+02 -.873555099E+02 -.873566434E+02 -.873571954E+02 -.873570703E+02 -.873561653E+02 -.873543676E+02 -.873515534E+02 -.873475861E+02 -.873423151E+02 -.873355746E+02 -.873271824E+02 -.873169390E+02 -.873046277E+02 -.872900147E+02 -.872728496E+02 -.872528670E+02 -.872297892E+02 -.872033300E+02 -.871732002E+02 -.871391156E+02 -.871008070E+02 -.870580329E+02 -.870105956E+02 -.869583606E+02 -.869012785E+02 -.868394111E+02 -.867729589E+02 -.867022899E+02 -.866279681E+02 -.865507783E+02 -.864717440E+02 -.863921355E+02 -.863134618E+02 -.862374441E+02 -.861659662E+02 -.861010015E+02 -.860445166E+02 -.859983586E+02 -.859641334E+02 -.859430892E+02 -.859360186E+02 -.859431935E+02 -.859643419E+02 -.859986712E+02 -.860449333E+02 -.861015223E+02 -.861665911E+02 -.862381732E+02 -.863142953E+02 -.863930735E+02 -.864727866E+02 -.865519258E+02 -.866292208E+02 -.867036480E+02 -.867744227E+02 -.868409810E+02 -.869029548E+02 -.869601438E+02 -.870124861E+02 -.870600311E+02 -.871029134E+02 -.871413305E+02 -.871755237E+02 -.872057622E+02 -.872323300E+02 -.872555161E+02 -.872756066E+02 -.872928791E+02 -.873075987E+02 -.873200157E+02 -.873303634E+02 -.873388581E+02 -.873456985E+02 -.873510663E+02 -.873551268E+02 -.873580300E+02 -.873599114E+02 -.873608936E+02 -.873610872E+02 -.873605925E+02 -.873595015E+02 -.873579000E+02 -.873558713E+02 -.873535007E+02 -.873508826E+02 -.873481301E+02 -.873453875E+02 -.873428465E+02 -.873407661E+02 -.873394943E+02 -.873394943E+02
 -.873341172E+02 -.873341172E+02 -.873346123E+02 -.873353843E+02 -.873362560E+02 -.873370827E+02 -.873377449E+02 -.873381403E+02 -.873381785E+02 -.873377755E+02 -.873368490E+02 -.873353145E+02 -.873330830E+02 -.873300595E+02 -.873261411E+02 -.873212165E+02 -.873151654E+02 -.873078581E+02 -.872991549E+02 -.872889056E+02 -.872769503E+02 -.872631196E+02 -.872472357E+02 -.872291146E+02 -.872085678E+02 -.871854060E+02 -.871594433E+02 -.871305027E+02 -.870984231E+02 -.870630679E+02 -.870243352E+02 -.869821694E+02 -.869365750E+02 -.868876308E+02 -.868355060E+02 -.867804759E+02 -.867229364E+02 -.866634176E+02 -.866025923E+02 -.865412800E+02 -.864804425E+02 -.864211705E+02 -.863646589E+02 -.863121703E+02 -.862649871E+02 -.862243535E+02 -.861914120E+02 -.861671375E+02 -.861522771E+02 -.861473006E+02 -.861523684E+02 -.861673202E+02 -.861916860E+02 -.862247187E+02 -.862654435E+02 -.863127178E+02 -.863652974E+02 -.864218998E+02 -.864812625E+02 -.865421906E+02 -.866035934E+02 -.866645089E+02 -.867241178E+02 -.867817472E+02 -.868368670E+02 -.868890811E+02 -.869381143E+02 -.869837975E+02 -.870260515E+02 -.870648719E+02 -.871003140E+02 -.871324796E+02 -.871615051E+02 -.871875513E+02 -.872107950E+02 -.872314218E+02 -.872496209E+02 -.872655803E+02 -.872794838E+02 -.872915085E+02 -.873018232E+02 -.873105872E+02 -.873179497E+02 -.873240501E+02 -.873290171E+02 -.873329700E+02 -.873360187E+02 -.873382641E+02 -.873397996E+02 -.873407116E+02 -.873410811E+02 -.873409854E+02 -.873405013E+02 -.873397081E+02 -.873386934E+02 -.873375590E+02 -.873364293E+02 -.873354606E+02 -.873348511E+02 -.873348511E+02
 -.873297931E+02 -.873297931E+02 -.873296760E+02 -.873294228E+02 -.873289983E+02 -.873283564E+02 -.873274435E+02 -.873262003E+02 -.873245641E+02 -.873224685E+02 -.873198437E+02 -.873166152E+02 -.873127037E+02 -.873080247E+02 -.873024879E+02 -.872959971E+02 -.872884502E+02 -.872797394E+02 -.872697515E+02 -.872583676E+02 -.872454640E+02 -.872309137E+02 -.872145875E+02 -.871963562E+02 -.871760933E+02 -.871536777E+02 -.871289983E+02 -.871019582E+02 -.870724806E+02 -.870405155E+02 -.870060466E+02 -.869691002E+02 -.869297532E+02 -.868881429E+02 -.868444752E+02 -.867990335E+02 -.867521853E+02 -.867043873E+02 -.866561868E+02 -.866082197E+02 -.865612028E+02 -.865159214E+02 -.864732093E+02 -.864339244E+02 -.863989171E+02 -.863689956E+02 -.863448890E+02 -.863272108E+02 -.863164257E+02 -.863128239E+02 -.863165042E+02 -.863273679E+02 -.863451246E+02 -.863693096E+02 -.863993093E+02 -.864343946E+02 -.864737572E+02 -.865165466E+02 -.865619051E+02 -.866089985E+02 -.866570417E+02 -.867053176E+02 -.867531905E+02 -.868001128E+02 -.868456279E+02 -.868893681E+02 -.869310500E+02 -.869704674E+02 -.870074831E+02 -.870420197E+02 -.870740510E+02 -.871035928E+02 -.871306949E+02 -.871554339E+02 -.871779062E+02 -.871982228E+02 -.872165042E+02 -.872328768E+02 -.872474691E+02 -.872604097E+02 -.872718249E+02 -.872818375E+02 -.872905656E+02 -.872981218E+02 -.873046131E+02 -.873101403E+02 -.873147982E+02 -.873186755E+02 -.873218557E+02 -.873244166E+02 -.873264315E+02 -.873279695E+02 -.873290964E+02 -.873298757E+02 -.873303693E+02 -.873306391E+02 -.873307473E+02 -.873307571E+02 -.873307315E+02 -.873307315E+02
 -.873260744E+02 -.873260744E+02 -.873254342E+02 -.873243072E+02 -.873227822E+02 -.873208997E+02 -.873186651E+02 -.873160587E+02 -.873130436E+02 -.873095713E+02 -.873055853E+02 -.873010226E+02 -.872958147E+02 -.872898888E+02 -.872831684E+02 -.872755727E+02 -.872670179E+02 -.872574171E+02 -.872466813E+02 -.872347195E+02 -.872214397E+02 -.872067503E+02 -.871905613E+02 -.871727869E+02 -.871533475E+02 -.871321725E+02 -.871092033E+02 -.870843975E+02 -.870577331E+02 -.870292128E+02 -.869988696E+02 -.869667718E+02 -.869330286E+02 -.868977951E+02 -.868612775E+02 -.868237365E+02 -.867854906E+02 -.867469161E+02 -.867084464E+02 -.866705680E+02 -.866338124E+02 -.865987464E+02 -.865659577E+02 -.865360378E+02 -.865095623E+02 -.864870693E+02 -.864690372E+02 -.864558643E+02 -.864478498E+02 -.864451794E+02 -.864479159E+02 -.864559964E+02 -.864692351E+02 -.864873329E+02 -.865098913E+02 -.865364319E+02 -.865664163E+02 -.865992690E+02 -.866343985E+02 -.866712168E+02 -.867091572E+02 -.867476878E+02 -.867863223E+02 -.868246271E+02 -.868622256E+02 -.868987994E+02 -.869340875E+02 -.869678837E+02 -.870000325E+02 -.870304244E+02 -.870589910E+02 -.870856990E+02 -.871105452E+02 -.871335514E+02 -.871547598E+02 -.871742283E+02 -.871920272E+02 -.872082357E+02 -.872229390E+02 -.872362262E+02 -.872481883E+02 -.872589164E+02 -.872685007E+02 -.872770295E+02 -.872845887E+02 -.872912610E+02 -.872971256E+02 -.873022581E+02 -.873067307E+02 -.873106112E+02 -.873139638E+02 -.873168479E+02 -.873193173E+02 -.873214194E+02 -.873231919E+02 -.873246596E+02 -.873258289E+02 -.873266803E+02 -.873271584E+02 -.873271584E+02
 -.873229532E+02 -.873229532E+02 -.873218766E+02 -.873200228E+02 -.873175863E+02 -.873146817E+02 -.873113661E+02 -.873076550E+02 -.873035353E+02 -.872989756E+02 -.872939324E+02 -.872883543E+02 -.872821843E+02 -.872753614E+02 -.872678222E+02 -.872595010E+02 -.872503306E+02 -.872402430E+02 -.872291701E+02 -.872170446E+02 -.872038004E+02 -.871893742E+02 -.871737067E+02 -.871567446E+02 -.871384423E+02 -.871187646E+02 -.870976888E+02 -.870752075E+02 -.870513318E+02 -.870260947E+02 -.869995541E+02 -.869717961E+02 -.869429386E+02 -.869131337E+02 -.868825703E+02 -.868514752E+02 -.868201140E+02 -.867887899E+02 -.867578417E+02 -.867276390E+02 -.866985767E+02 -.866710666E+02 -.866455275E+02 -.866223737E+02 -.866020024E+02 -.865847798E+02 -.865710283E+02 -.865610134E+02 -.865549335E+02 -.865529110E+02 -.865549874E+02 -.865611210E+02 -.865711895E+02 -.865849943E+02 -.866022698E+02 -.866226936E+02 -.866458992E+02 -.866714894E+02 -.866990498E+02 -.867281614E+02 -.867584123E+02 -.867894076E+02 -.868207773E+02 -.868521826E+02 -.868833202E+02 -.869139242E+02 -.869437676E+02 -.869726613E+02 -.870004530E+02 -.870270245E+02 -.870522894E+02 -.870761893E+02 -.870986912E+02 -.871197833E+02 -.871394727E+02 -.871577816E+02 -.871747450E+02 -.871904077E+02 -.872048224E+02 -.872180477E+02 -.872301460E+02 -.872411827E+02 -.872512243E+02 -.872603382E+02 -.872685913E+02 -.872760494E+02 -.872827773E+02 -.872888376E+02 -.872942910E+02 -.872991951E+02 -.873036042E+02 -.873075676E+02 -.873111272E+02 -.873143147E+02 -.873171453E+02 -.873196108E+02 -.873216684E+02 -.873232271E+02 -.873241295E+02 -.873241295E+02
 -.873204008E+02 -.873204008E+02 -.873189697E+02 -.873165275E+02 -.873133561E+02 -.873096327E+02 -.873054580E+02 -.873008779E+02 -.872959010E+02 -.872905113E+02 -.872846776E+02 -.872783598E+02 -.872715116E+02 -.872640835E+02 -.872560240E+02 -.872472809E+02 -.872378018E+02 -.872275348E+02 -.872164294E+02 -.872044371E+02 -.871915125E+02 -.871776141E+02 -.871627055E+02 -.871467569E+02 -.871297468E+02 -.871116636E+02 -.870925075E+02 -.870722925E+02 -.870510486E+02 -.870288235E+02 -.870056854E+02 -.869817241E+02 -.869570535E+02 -.869318127E+02 -.869061665E+02 -.868803063E+02 -.868544491E+02 -.868288362E+02 -.868037305E+02 -.867794133E+02 -.867561789E+02 -.867343291E+02 -.867141660E+02 -.866959843E+02 -.866800631E+02 -.866666568E+02 -.866559874E+02 -.866482366E+02 -.866435392E+02 -.866419781E+02 -.866435813E+02 -.866483207E+02 -.866561132E+02 -.866668240E+02 -.866802712E+02 -.866962328E+02 -.867144540E+02 -.867346558E+02 -.867565433E+02 -.867798142E+02 -.868041666E+02 -.868293059E+02 -.868549508E+02 -.868808382E+02 -.869067266E+02 -.869323987E+02 -.869576629E+02 -.869823542E+02 -.870063331E+02 -.870294856E+02 -.870517213E+02 -.870729719E+02 -.870931891E+02 -.871123427E+02 -.871304181E+02 -.871474148E+02 -.871633438E+02 -.871782261E+02 -.871920907E+02 -.872049733E+02 -.872169146E+02 -.872279595E+02 -.872381555E+02 -.872475522E+02 -.872562006E+02 -.872641518E+02 -.872714575E+02 -.872781683E+02 -.872843340E+02 -.872900025E+02 -.872952181E+02 -.873000204E+02 -.873044399E+02 -.873084936E+02 -.873121767E+02 -.873154520E+02 -.873182346E+02 -.873203729E+02 -.873216240E+02 -.873216240E+02
 -.873183744E+02 -.873183744E+02 -.873166642E+02 -.873137602E+02 -.873100149E+02 -.873056568E+02 -.873008225E+02 -.872955837E+02 -.872899674E+02 -.872839716E+02 -.872775764E+02 -.872707517E+02 -.872634613E+02 -.872556659E+02 -.872473249E+02 -.872383974E+02 -.872288436E+02 -.872186249E+02 -.872077050E+02 -.871960503E+02 -.871836312E+02 -.871704224E+02 -.871564039E+02 -.871415627E+02 -.871258931E+02 -.871093989E+02 -.870920941E+02 -.870740046E+02 -.870551696E+02 -.870356425E+02 -.870154926E+02 -.869948060E+02 -.869736865E+02 -.869522560E+02 -.869306550E+02 -.869090416E+02 -.868875913E+02 -.868664947E+02 -.868459561E+02 -.868261896E+02 -.868074162E+02 -.867898591E+02 -.867737390E+02 -.867592685E+02 -.867466469E+02 -.867360545E+02 -.867276473E+02 -.867215523E+02 -.867178630E+02 -.867166371E+02 -.867178939E+02 -.867216139E+02 -.867277395E+02 -.867361767E+02 -.867467986E+02 -.867594490E+02 -.867739474E+02 -.867900944E+02 -.868076772E+02 -.868264750E+02 -.868462643E+02 -.868668242E+02 -.868879400E+02 -.869094075E+02 -.869310356E+02 -.869526489E+02 -.869740888E+02 -.869952146E+02 -.870159042E+02 -.870360533E+02 -.870555756E+02 -.870744014E+02 -.870924767E+02 -.871097621E+02 -.871262313E+02 -.871418698E+02 -.871566733E+02 -.871706466E+02 -.871838025E+02 -.871961599E+02 -.872077435E+02 -.872185825E+02 -.872287094E+02 -.872381596E+02 -.872469709E+02 -.872551821E+02 -.872628334E+02 -.872699649E+02 -.872766168E+02 -.872828275E+02 -.872886325E+02 -.872940621E+02 -.872991362E+02 -.873038588E+02 -.873082076E+02 -.873121207E+02 -.873154780E+02 -.873180778E+02 -.873196075E+02 -.873196075E+02
 -.873168227E+02 -.873168227E+02 -.873149011E+02 -.873116486E+02 -.873074732E+02 -.873026436E+02 -.872973254E+02 -.872916112E+02 -.872855437E+02 -.872791328E+02 -.872723689E+02 -.872652305E+02 -.872576902E+02 -.872497178E+02 -.872412819E+02 -.872323514E+02 -.872228967E+02 -.872128899E+02 -.872023058E+02 -.871911224E+02 -.871793216E+02 -.871668897E+02 -.871538187E+02 -.871401064E+02 -.871257576E+02 -.871107851E+02 -.870952107E+02 -.870790660E+02 -.870623931E+02 -.870452456E+02 -.870276895E+02 -.870098030E+02 -.869916777E+02 -.869734180E+02 -.869551414E+02 -.869369775E+02 -.869190669E+02 -.869015605E+02 -.868846166E+02 -.868683994E+02 -.868530759E+02 -.868388128E+02 -.868257731E+02 -.868141125E+02 -.868039756E+02 -.867954921E+02 -.867887738E+02 -.867839111E+02 -.867809703E+02 -.867799923E+02 -.867809906E+02 -.867839515E+02 -.867888341E+02 -.867955718E+02 -.868040740E+02 -.868142289E+02 -.868259065E+02 -.868389621E+02 -.868532397E+02 -.868685763E+02 -.868848049E+02 -.869017583E+02 -.869192723E+02 -.869371879E+02 -.869553545E+02 -.869736308E+02 -.869918871E+02 -.870100058E+02 -.870278819E+02 -.870454237E+02 -.870625525E+02 -.870792019E+02 -.870953181E+02 -.871108584E+02 -.871257909E+02 -.871400933E+02 -.871537523E+02 -.871667623E+02 -.871791249E+02 -.871908478E+02 -.872019437E+02 -.872124302E+02 -.872223284E+02 -.872316629E+02 -.872404603E+02 -.872487499E+02 -.872565618E+02 -.872639276E+02 -.872708784E+02 -.872774448E+02 -.872836543E+02 -.872895284E+02 -.872950781E+02 -.873002956E+02 -.873051441E+02 -.873095410E+02 -.873133377E+02 -.873162925E+02 -.873180371E+02 -.873180371E+02
 -.873156909E+02 -.873156909E+02 -.873136174E+02 -.873101160E+02 -.873056360E+02 -.873004767E+02 -.872948263E+02 -.872887939E+02 -.872824347E+02 -.872757691E+02 -.872687957E+02 -.872615009E+02 -.872538648E+02 -.872458648E+02 -.872374772E+02 -.872286790E+02 -.872194488E+02 -.872097672E+02 -.871996175E+02 -.871889861E+02 -.871778636E+02 -.871662445E+02 -.871541284E+02 -.871415204E+02 -.871284315E+02 -.871148797E+02 -.871008902E+02 -.870864962E+02 -.870717394E+02 -.870566706E+02 -.870413496E+02 -.870258459E+02 -.870102384E+02 -.869946152E+02 -.869790736E+02 -.869637190E+02 -.869486642E+02 -.869340283E+02 -.869199347E+02 -.869065098E+02 -.868938810E+02 -.868821737E+02 -.868715100E+02 -.868620051E+02 -.868537655E+02 -.868468861E+02 -.868414481E+02 -.868375171E+02 -.868351411E+02 -.868343492E+02 -.868351515E+02 -.868375378E+02 -.868414788E+02 -.868469261E+02 -.868538143E+02 -.868620619E+02 -.868715736E+02 -.868822430E+02 -.868939545E+02 -.869065861E+02 -.869200118E+02 -.869341042E+02 -.869487368E+02 -.869637858E+02 -.869791318E+02 -.869946619E+02 -.870102703E+02 -.870258596E+02 -.870413411E+02 -.870566357E+02 -.870716737E+02 -.870863947E+02 -.871007476E+02 -.871146905E+02 -.871281895E+02 -.871412191E+02 -.871537606E+02 -.871658025E+02 -.871773392E+02 -.871883705E+02 -.871989013E+02 -.872089403E+02 -.872185005E+02 -.872275977E+02 -.872362504E+02 -.872444797E+02 -.872523079E+02 -.872597589E+02 -.872668569E+02 -.872736251E+02 -.872800840E+02 -.872862478E+02 -.872921193E+02 -.872976814E+02 -.873028846E+02 -.873076302E+02 -.873117470E+02 -.873149622E+02 -.873168655E+02 -.873168655E+02
 -.873149242E+02 -.873149242E+02 -.873127501E+02 -.873090856E+02 -.873044088E+02 -.872990410E+02 -.872931870E+02 -.872869687E+02 -.872804511E+02 -.872736627E+02 -.872666094E+02 -.872592842E+02 -.872516735E+02 -.872437607E+02 -.872355289E+02 -.872269613E+02 -.872180431E+02 -.872087614E+02 -.871991059E+02 -.871890693E+02 -.871786481E+02 -.871678424E+02 -.871566569E+02 -.871451009E+02 -.871331890E+02 -.871209413E+02 -.871083840E+02 -.870955495E+02 -.870824773E+02 -.870692134E+02 -.870558111E+02 -.870423306E+02 -.870288391E+02 -.870154103E+02 -.870021242E+02 -.869890664E+02 -.869763274E+02 -.869640012E+02 -.869521846E+02 -.869409755E+02 -.869304716E+02 -.869207686E+02 -.869119584E+02 -.869041276E+02 -.868973555E+02 -.868917126E+02 -.868872589E+02 -.868840425E+02 -.868820986E+02 -.868814487E+02 -.868820999E+02 -.868840450E+02 -.868872622E+02 -.868917162E+02 -.868973587E+02 -.869041294E+02 -.869119578E+02 -.869207643E+02 -.869304622E+02 -.869409593E+02 -.869521597E+02 -.869639655E+02 -.869762786E+02 -.869890020E+02 -.870020413E+02 -.870153058E+02 -.870287097E+02 -.870421728E+02 -.870556208E+02 -.870689863E+02 -.870822088E+02 -.870952347E+02 -.871080175E+02 -.871205176E+02 -.871327019E+02 -.871445437E+02 -.871560226E+02 -.871671233E+02 -.871778361E+02 -.871881559E+02 -.871980818E+02 -.872076169E+02 -.872167677E+02 -.872255438E+02 -.872339574E+02 -.872420230E+02 -.872497569E+02 -.872571767E+02 -.872643004E+02 -.872711453E+02 -.872777259E+02 -.872840502E+02 -.872901141E+02 -.872958926E+02 -.873013263E+02 -.873063040E+02 -.873106374E+02 -.873140309E+02 -.873160436E+02 -.873160436E+02
 -.873144694E+02 -.873144694E+02 -.873122384E+02 -.873084834E+02 -.873037009E+02 -.872982264E+02 -.872922764E+02 -.872859816E+02 -.872794148E+02 -.872726108E+02 -.872655813E+02 -.872583249E+02 -.872508330E+02 -.872430942E+02 -.872350967E+02 -.872268289E+02 -.872182809E+02 -.872094449E+02 -.872003152E+02 -.871908892E+02 -.871811672E+02 -.871711531E+02 -.871608546E+02 -.871502834E+02 -.871394556E+02 -.871283918E+02 -.871171175E+02 -.871056632E+02 -.870940648E+02 -.870823633E+02 -.870706053E+02 -.870588423E+02 -.870471310E+02 -.870355327E+02 -.870241132E+02 -.870129418E+02 -.870020911E+02 -.869916357E+02 -.869816519E+02 -.869722160E+02 -.869634034E+02 -.869552877E+02 -.869479391E+02 -.869414233E+02 -.869357999E+02 -.869311221E+02 -.869274346E+02 -.869247733E+02 -.869231646E+02 -.869226243E+02 -.869231576E+02 -.869247592E+02 -.869274130E+02 -.869310924E+02 -.869357615E+02 -.869413751E+02 -.869478802E+02 -.869552167E+02 -.869633187E+02 -.869721160E+02 -.869815347E+02 -.869914991E+02 -.870019327E+02 -.870127591E+02 -.870239032E+02 -.870352924E+02 -.870468570E+02 -.870585309E+02 -.870702526E+02 -.870819650E+02 -.870936162E+02 -.871051595E+02 -.871165534E+02 -.871277617E+02 -.871387534E+02 -.871495027E+02 -.871599883E+02 -.871701938E+02 -.871801071E+02 -.871897200E+02 -.871990282E+02 -.872080306E+02 -.872167293E+02 -.872251294E+02 -.872332382E+02 -.872410652E+02 -.872486219E+02 -.872559207E+02 -.872629748E+02 -.872697966E+02 -.872763954E+02 -.872827740E+02 -.872889227E+02 -.872948101E+02 -.873003696E+02 -.873054803E+02 -.873099420E+02 -.873134435E+02 -.873155234E+02 -.873155234E+02
 -.873142771E+02 -.873142771E+02 -.873120256E+02 -.873082407E+02 -.873034280E+02 -.872979311E+02 -.872919733E+02 -.872856914E+02 -.872791636E+02 -.872724295E+02 -.872655056E+02 -.872583944E+02 -.872510920E+02 -.872435909E+02 -.872358833E+02 -.872279617E+02 -.872198200E+02 -.872114541E+02 -.872028619E+02 -.871940436E+02 -.871850025E+02 -.871757446E+02 -.871662792E+02 -.871566192E+02 -.871467808E+02 -.871367841E+02 -.871266530E+02 -.871164154E+02 -.871061034E+02 -.870957529E+02 -.870854041E+02 -.870751008E+02 -.870648907E+02 -.870548245E+02 -.870449561E+02 -.870353419E+02 -.870260402E+02 -.870171105E+02 -.870086131E+02 -.870006078E+02 -.869931535E+02 -.869863071E+02 -.869801228E+02 -.869746507E+02 -.869699365E+02 -.869660205E+02 -.869629366E+02 -.869607119E+02 -.869593662E+02 -.869589116E+02 -.869593518E+02 -.869606829E+02 -.869628925E+02 -.869659609E+02 -.869698607E+02 -.869745577E+02 -.869800114E+02 -.869861762E+02 -.869930014E+02 -.870004328E+02 -.870084133E+02 -.870168838E+02 -.870257842E+02 -.870350540E+02 -.870446334E+02 -.870544639E+02 -.870644889E+02 -.870746542E+02 -.870849086E+02 -.870952044E+02 -.871054974E+02 -.871157471E+02 -.871259172E+02 -.871359753E+02 -.871458931E+02 -.871556464E+02 -.871652146E+02 -.871745810E+02 -.871837325E+02 -.871926593E+02 -.872013549E+02 -.872098156E+02 -.872180406E+02 -.872260314E+02 -.872337918E+02 -.872413277E+02 -.872486465E+02 -.872557570E+02 -.872626681E+02 -.872693881E+02 -.872759224E+02 -.872822694E+02 -.872884149E+02 -.872943227E+02 -.872999207E+02 -.873050817E+02 -.873095977E+02 -.873131479E+02 -.873152593E+02 -.873152593E+02
 -.873143022E+02 -.873143022E+02 -.873120601E+02 -.873082947E+02 -.873035136E+02 -.872980629E+02 -.872921687E+02 -.872859714E+02 -.872795527E+02 -.872729556E+02 -.872662001E+02 -.872592922E+02 -.872522312E+02 -.872450130E+02 -.872376330E+02 -.872300868E+02 -.872223711E+02 -.872144845E+02 -.872064273E+02 -.871982019E+02 -.871898132E+02 -.871812686E+02 -.871725781E+02 -.871637545E+02 -.871548138E+02 -.871457748E+02 -.871366594E+02 -.871274926E+02 -.871183027E+02 -.871091210E+02 -.870999817E+02 -.870909220E+02 -.870819816E+02 -.870732028E+02 -.870646296E+02 -.870563079E+02 -.870482848E+02 -.870406079E+02 -.870333249E+02 -.870264833E+02 -.870201293E+02 -.870143073E+02 -.870090592E+02 -.870044241E+02 -.870004370E+02 -.869971288E+02 -.869945257E+02 -.869926481E+02 -.869915114E+02 -.869911244E+02 -.869914903E+02 -.869926058E+02 -.869944618E+02 -.869970428E+02 -.870003281E+02 -.870042914E+02 -.870089016E+02 -.870141234E+02 -.870199177E+02 -.870262423E+02 -.870330525E+02 -.870403020E+02 -.870479431E+02 -.870559279E+02 -.870642084E+02 -.870727373E+02 -.870814686E+02 -.870903579E+02 -.870993627E+02 -.871084430E+02 -.871175614E+02 -.871266833E+02 -.871357771E+02 -.871448142E+02 -.871537693E+02 -.871626201E+02 -.871713473E+02 -.871799349E+02 -.871883696E+02 -.871966408E+02 -.872047409E+02 -.872126646E+02 -.872204090E+02 -.872279732E+02 -.872353587E+02 -.872425683E+02 -.872496066E+02 -.872564791E+02 -.872631918E+02 -.872697495E+02 -.872761543E+02 -.872824013E+02 -.872884729E+02 -.872943292E+02 -.872998943E+02 -.873050374E+02 -.873095463E+02 -.873130961E+02 -.873152094E+02 -.873152094E+02
 -.873145041E+02 -.873145041E+02 -.873122955E+02 -.873085897E+02 -.873038899E+02 -.872985401E+02 -.872927664E+02 -.872867103E+02 -.872804551E+02 -.872740465E+02 -.872675068E+02 -.872608448E+02 -.872540623E+02 -.872471580E+02 -.872401294E+02 -.872329746E+02 -.872256925E+02 -.872182834E+02 -.872107495E+02 -.872030945E+02 -.871953243E+02 -.871874468E+02 -.871794722E+02 -.871714129E+02 -.871632840E+02 -.871551026E+02 -.871468885E+02 -.871386641E+02 -.871304539E+02 -.871222848E+02 -.871141861E+02 -.871061892E+02 -.870983271E+02 -.870906350E+02 -.870831489E+02 -.870759063E+02 -.870689453E+02 -.870623041E+02 -.870560210E+02 -.870501336E+02 -.870446784E+02 -.870396903E+02 -.870352022E+02 -.870312446E+02 -.870278448E+02 -.870250266E+02 -.870228102E+02 -.870212117E+02 -.870202425E+02 -.870199098E+02 -.870202157E+02 -.870211578E+02 -.870227290E+02 -.870249174E+02 -.870277070E+02 -.870310773E+02 -.870350043E+02 -.870394604E+02 -.870444151E+02 -.870498353E+02 -.870556858E+02 -.870619299E+02 -.870685297E+02 -.870754470E+02 -.870826430E+02 -.870900796E+02 -.870977191E+02 -.871055251E+02 -.871134623E+02 -.871214973E+02 -.871295985E+02 -.871377365E+02 -.871458839E+02 -.871540158E+02 -.871621098E+02 -.871701457E+02 -.871781060E+02 -.871859754E+02 -.871937411E+02 -.872013926E+02 -.872089216E+02 -.872163219E+02 -.872235893E+02 -.872307215E+02 -.872377179E+02 -.872445795E+02 -.872513084E+02 -.872579079E+02 -.872643814E+02 -.872707312E+02 -.872769566E+02 -.872830502E+02 -.872889917E+02 -.872947389E+02 -.873002138E+02 -.873052836E+02 -.873097356E+02 -.873132448E+02 -.873153358E+02 -.873153358E+02
 -.873148471E+02 -.873148471E+02 -.873126914E+02 -.873090768E+02 -.873044973E+02 -.872992915E+02 -.872936826E+02 -.872878112E+02 -.872817612E+02 -.872755797E+02 -.872692906E+02 -.872629048E+02 -.872564261E+02 -.872498551E+02 -.872431912E+02 -.872364342E+02 -.872295845E+02 -.872226440E+02 -.872156157E+02 -.872085042E+02 -.872013159E+02 -.871940589E+02 -.871867430E+02 -.871793801E+02 -.871719840E+02 -.871645702E+02 -.871571564E+02 -.871497621E+02 -.871424087E+02 -.871351194E+02 -.871279189E+02 -.871208337E+02 -.871138915E+02 -.871071212E+02 -.871005527E+02 -.870942165E+02 -.870881436E+02 -.870823648E+02 -.870769109E+02 -.870718120E+02 -.870670970E+02 -.870627938E+02 -.870589281E+02 -.870555240E+02 -.870526029E+02 -.870501836E+02 -.870482816E+02 -.870469095E+02 -.870460762E+02 -.870457873E+02 -.870460444E+02 -.870468457E+02 -.870481855E+02 -.870500546E+02 -.870524405E+02 -.870553271E+02 -.870586957E+02 -.870625246E+02 -.870667897E+02 -.870714649E+02 -.870765223E+02 -.870819326E+02 -.870876656E+02 -.870936903E+02 -.870999757E+02 -.871064906E+02 -.871132042E+02 -.871200865E+02 -.871271083E+02 -.871342416E+02 -.871414598E+02 -.871487379E+02 -.871560524E+02 -.871633817E+02 -.871707060E+02 -.871780074E+02 -.871852700E+02 -.871924798E+02 -.871996247E+02 -.872066946E+02 -.872136809E+02 -.872205772E+02 -.872273784E+02 -.872340812E+02 -.872406839E+02 -.872471857E+02 -.872535874E+02 -.872598902E+02 -.872660956E+02 -.872722039E+02 -.872782124E+02 -.872841117E+02 -.872898796E+02 -.872954725E+02 -.873008116E+02 -.873057643E+02 -.873101193E+02 -.873135557E+02 -.873156048E+02 -.873156048E+02
 -.873153006E+02 -.873153006E+02 -.873132127E+02 -.873097139E+02 -.873052850E+02 -.873002561E+02 -.872948456E+02 -.872891917E+02 -.872833778E+02 -.872774513E+02 -.872714374E+02 -.872653483E+02 -.872591893E+02 -.872529623E+02 -.872466684E+02 -.872403085E+02 -.872338842E+02 -.872273981E+02 -.872208541E+02 -.872142571E+02 -.872076137E+02 -.872009318E+02 -.871942209E+02 -.871874918E+02 -.871807571E+02 -.871740308E+02 -.871673284E+02 -.871606670E+02 -.871540651E+02 -.871475425E+02 -.871411204E+02 -.871348208E+02 -.871286670E+02 -.871226830E+02 -.871168935E+02 -.871113234E+02 -.871059980E+02 -.871009424E+02 -.870961813E+02 -.870917390E+02 -.870876387E+02 -.870839025E+02 -.870805510E+02 -.870776032E+02 -.870750760E+02 -.870729843E+02 -.870713402E+02 -.870701537E+02 -.870694317E+02 -.870691787E+02 -.870693958E+02 -.870700816E+02 -.870712316E+02 -.870728387E+02 -.870748929E+02 -.870773816E+02 -.870802899E+02 -.870836006E+02 -.870872948E+02 -.870913515E+02 -.870957484E+02 -.871004622E+02 -.871054685E+02 -.871107423E+02 -.871162582E+02 -.871219910E+02 -.871279153E+02 -.871340063E+02 -.871402399E+02 -.871465925E+02 -.871530418E+02 -.871595665E+02 -.871661466E+02 -.871727632E+02 -.871793992E+02 -.871860387E+02 -.871926675E+02 -.871992729E+02 -.872058437E+02 -.872123701E+02 -.872188441E+02 -.872252590E+02 -.872316094E+02 -.872378913E+02 -.872441021E+02 -.872502402E+02 -.872563049E+02 -.872622963E+02 -.872682141E+02 -.872740574E+02 -.872798217E+02 -.872854961E+02 -.872910575E+02 -.872964615E+02 -.873016295E+02 -.873064306E+02 -.873106574E+02 -.873139955E+02 -.873159872E+02 -.873159872E+02
 -.873158388E+02 -.873158388E+02 -.873138299E+02 -.873104654E+02 -.873062097E+02 -.873013823E+02 -.872961950E+02 -.872907826E+02 -.872852268E+02 -.872795747E+02 -.872738522E+02 -.872680724E+02 -.872622416E+02 -.872563630E+02 -.872504385E+02 -.872444699E+02 -.872384597E+02 -.872324110E+02 -.872263280E+02 -.872202159E+02 -.872140813E+02 -.872079315E+02 -.872017756E+02 -.871956233E+02 -.871894861E+02 -.871833764E+02 -.871773079E+02 -.871712954E+02 -.871653548E+02 -.871595032E+02 -.871537584E+02 -.871481390E+02 -.871426646E+02 -.871373551E+02 -.871322309E+02 -.871273125E+02 -.871226206E+02 -.871181756E+02 -.871139978E+02 -.871101066E+02 -.871065207E+02 -.871032580E+02 -.871003348E+02 -.870977664E+02 -.870955662E+02 -.870937460E+02 -.870923155E+02 -.870912825E+02 -.870906527E+02 -.870904292E+02 -.870906133E+02 -.870912037E+02 -.870921968E+02 -.870935870E+02 -.870953662E+02 -.870975247E+02 -.871000504E+02 -.871029296E+02 -.871061472E+02 -.871096865E+02 -.871135294E+02 -.871176572E+02 -.871220501E+02 -.871266878E+02 -.871315496E+02 -.871366148E+02 -.871418626E+02 -.871472724E+02 -.871528241E+02 -.871584980E+02 -.871642752E+02 -.871701377E+02 -.871760683E+02 -.871820509E+02 -.871880705E+02 -.871941131E+02 -.872001661E+02 -.872062181E+02 -.872122588E+02 -.872182791E+02 -.872242715E+02 -.872302291E+02 -.872361468E+02 -.872420201E+02 -.872478458E+02 -.872536216E+02 -.872593460E+02 -.872650180E+02 -.872706364E+02 -.872761988E+02 -.872816998E+02 -.872871276E+02 -.872924582E+02 -.872976473E+02 -.873026176E+02 -.873072410E+02 -.873113153E+02 -.873145356E+02 -.873164580E+02 -.873164580E+02
 -.873164399E+02 -.873164399E+02 -.873145184E+02 -.873113016E+02 -.873072354E+02 -.873026270E+02 -.872976805E+02 -.872925260E+02 -.872872431E+02 -.872818780E+02 -.872764566E+02 -.872709926E+02 -.872654931E+02 -.872599620E+02 -.872544020E+02 -.872488155E+02 -.872432055E+02 -.872375754E+02 -.872319296E+02 -.872262733E+02 -.872206128E+02 -.872149551E+02 -.872093084E+02 -.872036817E+02 -.871980852E+02 -.871925299E+02 -.871870277E+02 -.871815916E+02 -.871762353E+02 -.871709733E+02 -.871658208E+02 -.871607935E+02 -.871559077E+02 -.871511802E+02 -.871466277E+02 -.871422674E+02 -.871381160E+02 -.871341905E+02 -.871305073E+02 -.871270821E+02 -.871239302E+02 -.871210660E+02 -.871185026E+02 -.871162524E+02 -.871143260E+02 -.871127328E+02 -.871114808E+02 -.871105761E+02 -.871100230E+02 -.871098244E+02 -.871099810E+02 -.871104919E+02 -.871113541E+02 -.871125632E+02 -.871141128E+02 -.871159949E+02 -.871182000E+02 -.871207171E+02 -.871235339E+02 -.871266369E+02 -.871300117E+02 -.871336428E+02 -.871375144E+02 -.871416097E+02 -.871459120E+02 -.871504040E+02 -.871550686E+02 -.871598887E+02 -.871648475E+02 -.871699286E+02 -.871751159E+02 -.871803942E+02 -.871857488E+02 -.871911657E+02 -.871966320E+02 -.872021355E+02 -.872076649E+02 -.872132100E+02 -.872187616E+02 -.872243114E+02 -.872298520E+02 -.872353772E+02 -.872408817E+02 -.872463610E+02 -.872518115E+02 -.872572306E+02 -.872626160E+02 -.872679661E+02 -.872732787E+02 -.872785509E+02 -.872837762E+02 -.872889423E+02 -.872940250E+02 -.872989807E+02 -.873037338E+02 -.873081600E+02 -.873120640E+02 -.873151517E+02 -.873169959E+02 -.873169959E+02
 -.873170859E+02 -.873170859E+02 -.873152574E+02 -.873121977E+02 -.873083324E+02 -.873039549E+02 -.872992607E+02 -.872943747E+02 -.872893736E+02 -.872843024E+02 -.872791867E+02 -.872740404E+02 -.872688710E+02 -.872636830E+02 -.872584797E+02 -.872532637E+02 -.872480384E+02 -.872428074E+02 -.872375751E+02 -.872323465E+02 -.872271276E+02 -.872219249E+02 -.872167459E+02 -.872115989E+02 -.872064928E+02 -.872014373E+02 -.871964429E+02 -.871915209E+02 -.871866830E+02 -.871819416E+02 -.871773096E+02 -.871728004E+02 -.871684277E+02 -.871642053E+02 -.871601474E+02 -.871562681E+02 -.871525812E+02 -.871491007E+02 -.871458400E+02 -.871428120E+02 -.871400291E+02 -.871375030E+02 -.871352444E+02 -.871332631E+02 -.871315680E+02 -.871301664E+02 -.871290648E+02 -.871282681E+02 -.871277799E+02 -.871276023E+02 -.871277359E+02 -.871281800E+02 -.871289323E+02 -.871299890E+02 -.871313452E+02 -.871329942E+02 -.871349285E+02 -.871371391E+02 -.871396162E+02 -.871423487E+02 -.871453249E+02 -.871485322E+02 -.871519576E+02 -.871555875E+02 -.871594079E+02 -.871634047E+02 -.871675636E+02 -.871718705E+02 -.871763112E+02 -.871808719E+02 -.871855391E+02 -.871902999E+02 -.871951415E+02 -.872000521E+02 -.872050204E+02 -.872100358E+02 -.872150883E+02 -.872201688E+02 -.872252690E+02 -.872303813E+02 -.872354990E+02 -.872406161E+02 -.872457275E+02 -.872508288E+02 -.872559162E+02 -.872609868E+02 -.872660379E+02 -.872710675E+02 -.872760727E+02 -.872810501E+02 -.872859926E+02 -.872908876E+02 -.872957113E+02 -.873004208E+02 -.873049430E+02 -.873091583E+02 -.873128791E+02 -.873158236E+02 -.873175829E+02 -.873175829E+02
 -.873177617E+02 -.873177617E+02 -.873160302E+02 -.873131337E+02 -.873094762E+02 -.873053369E+02 -.873009018E+02 -.872962901E+02 -.872915753E+02 -.872868008E+02 -.872819914E+02 -.872771611E+02 -.872723176E+02 -.872674657E+02 -.872626090E+02 -.872577505E+02 -.872528936E+02 -.872480421E+02 -.872432001E+02 -.872383726E+02 -.872335651E+02 -.872287837E+02 -.872240351E+02 -.872193267E+02 -.872146666E+02 -.872100632E+02 -.872055259E+02 -.872010642E+02 -.871966883E+02 -.871924089E+02 -.871882369E+02 -.871841837E+02 -.871802607E+02 -.871764796E+02 -.871728523E+02 -.871693903E+02 -.871661054E+02 -.871630089E+02 -.871601118E+02 -.871574249E+02 -.871549582E+02 -.871527212E+02 -.871507229E+02 -.871489710E+02 -.871474727E+02 -.871462342E+02 -.871452605E+02 -.871445557E+02 -.871441226E+02 -.871439630E+02 -.871440773E+02 -.871444649E+02 -.871451240E+02 -.871460516E+02 -.871472435E+02 -.871486944E+02 -.871503982E+02 -.871523476E+02 -.871545345E+02 -.871569499E+02 -.871595843E+02 -.871624274E+02 -.871654683E+02 -.871686960E+02 -.871720988E+02 -.871756650E+02 -.871793829E+02 -.871832404E+02 -.871872258E+02 -.871913275E+02 -.871955339E+02 -.871998341E+02 -.872042172E+02 -.872086729E+02 -.872131916E+02 -.872177638E+02 -.872223809E+02 -.872270347E+02 -.872317179E+02 -.872364235E+02 -.872411454E+02 -.872458780E+02 -.872506163E+02 -.872553561E+02 -.872600938E+02 -.872648260E+02 -.872695501E+02 -.872742634E+02 -.872789629E+02 -.872836447E+02 -.872883015E+02 -.872929205E+02 -.872974784E+02 -.873019338E+02 -.873062164E+02 -.873102116E+02 -.873137405E+02 -.873165346E+02 -.873182045E+02 -.873182045E+02
 -.873184555E+02 -.873184555E+02 -.873168230E+02 -.873140930E+02 -.873106473E+02 -.873067499E+02 -.873025771E+02 -.872982418E+02 -.872938142E+02 -.872893356E+02 -.872848301E+02 -.872803114E+02 -.872757872E+02 -.872712626E+02 -.872667412E+02 -.872622264E+02 -.872577215E+02 -.872532302E+02 -.872487565E+02 -.872443052E+02 -.872398812E+02 -.872354902E+02 -.872311384E+02 -.872268323E+02 -.872225791E+02 -.872183863E+02 -.872142619E+02 -.872102143E+02 -.872062522E+02 -.872023849E+02 -.871986216E+02 -.871949719E+02 -.871914456E+02 -.871880525E+02 -.871848024E+02 -.871817052E+02 -.871787705E+02 -.871760077E+02 -.871734259E+02 -.871710341E+02 -.871688405E+02 -.871668529E+02 -.871650785E+02 -.871635238E+02 -.871621947E+02 -.871610960E+02 -.871602321E+02 -.871596061E+02 -.871592204E+02 -.871590763E+02 -.871591743E+02 -.871595139E+02 -.871600934E+02 -.871609106E+02 -.871619619E+02 -.871632432E+02 -.871647493E+02 -.871664742E+02 -.871684114E+02 -.871705536E+02 -.871728927E+02 -.871754204E+02 -.871781277E+02 -.871810055E+02 -.871840440E+02 -.871872335E+02 -.871905642E+02 -.871940261E+02 -.871976092E+02 -.872013037E+02 -.872050998E+02 -.872089882E+02 -.872129595E+02 -.872170050E+02 -.872211162E+02 -.872252849E+02 -.872295034E+02 -.872337647E+02 -.872380620E+02 -.872423892E+02 -.872467405E+02 -.872511109E+02 -.872554957E+02 -.872598907E+02 -.872642925E+02 -.872686977E+02 -.872731034E+02 -.872775069E+02 -.872819050E+02 -.872862933E+02 -.872906645E+02 -.872950061E+02 -.872992954E+02 -.873034925E+02 -.873075304E+02 -.873113001E+02 -.873146318E+02 -.873172708E+02 -.873188486E+02 -.873188486E+02
 -.873191575E+02 -.873191575E+02 -.873176250E+02 -.873150628E+02 -.873118302E+02 -.873081757E+02 -.873042652E+02 -.873002056E+02 -.872960632E+02 -.872918774E+02 -.872876712E+02 -.872834578E+02 -.872792449E+02 -.872750375E+02 -.872708396E+02 -.872666543E+02 -.872624850E+02 -.872583353E+02 -.872542091E+02 -.872501107E+02 -.872460447E+02 -.872420165E+02 -.872380313E+02 -.872340953E+02 -.872302145E+02 -.872263959E+02 -.872226462E+02 -.872189728E+02 -.872153832E+02 -.872118854E+02 -.872084872E+02 -.872051968E+02 -.872020226E+02 -.871989727E+02 -.871960555E+02 -.871932791E+02 -.871906517E+02 -.871881810E+02 -.871858748E+02 -.871837403E+02 -.871817843E+02 -.871800133E+02 -.871784332E+02 -.871770495E+02 -.871758668E+02 -.871748893E+02 -.871741203E+02 -.871735625E+02 -.871732178E+02 -.871730874E+02 -.871731716E+02 -.871734699E+02 -.871739811E+02 -.871747032E+02 -.871756334E+02 -.871767682E+02 -.871781033E+02 -.871796341E+02 -.871813548E+02 -.871832596E+02 -.871853419E+02 -.871875946E+02 -.871900105E+02 -.871925817E+02 -.871953003E+02 -.871981581E+02 -.872011469E+02 -.872042583E+02 -.872074838E+02 -.872108151E+02 -.872142440E+02 -.872177624E+02 -.872213624E+02 -.872250363E+02 -.872287767E+02 -.872325766E+02 -.872364293E+02 -.872403285E+02 -.872442680E+02 -.872482425E+02 -.872522467E+02 -.872562759E+02 -.872603258E+02 -.872643926E+02 -.872684726E+02 -.872725627E+02 -.872766600E+02 -.872807615E+02 -.872848641E+02 -.872889631E+02 -.872930515E+02 -.872971168E+02 -.873011374E+02 -.873050751E+02 -.873088664E+02 -.873124082E+02 -.873155399E+02 -.873180215E+02 -.873195056E+02 -.873195056E+02
 -.873198604E+02 -.873198604E+02 -.873184278E+02 -.873160331E+02 -.873130128E+02 -.873095997E+02 -.873059496E+02 -.873021629E+02 -.872983018E+02 -.872944038E+02 -.872904906E+02 -.872865748E+02 -.872826641E+02 -.872787635E+02 -.872748765E+02 -.872710067E+02 -.872671572E+02 -.872633314E+02 -.872595331E+02 -.872557663E+02 -.872520351E+02 -.872483444E+02 -.872446991E+02 -.872411044E+02 -.872375660E+02 -.872340896E+02 -.872306815E+02 -.872273478E+02 -.872240953E+02 -.872209306E+02 -.872178605E+02 -.872148920E+02 -.872120321E+02 -.872092878E+02 -.872066662E+02 -.872041741E+02 -.872018182E+02 -.871996052E+02 -.871975414E+02 -.871956329E+02 -.871938853E+02 -.871923040E+02 -.871908940E+02 -.871896596E+02 -.871886048E+02 -.871877329E+02 -.871870467E+02 -.871865485E+02 -.871862398E+02 -.871861215E+02 -.871861939E+02 -.871864566E+02 -.871869086E+02 -.871875482E+02 -.871883731E+02 -.871893805E+02 -.871905669E+02 -.871919282E+02 -.871934600E+02 -.871951571E+02 -.871970143E+02 -.871990256E+02 -.872011849E+02 -.872034858E+02 -.872059216E+02 -.872084855E+02 -.872111705E+02 -.872139694E+02 -.872168753E+02 -.872198809E+02 -.872229794E+02 -.872261637E+02 -.872294270E+02 -.872327628E+02 -.872361647E+02 -.872396264E+02 -.872431422E+02 -.872467063E+02 -.872503134E+02 -.872539586E+02 -.872576372E+02 -.872613449E+02 -.872650776E+02 -.872688318E+02 -.872726040E+02 -.872763912E+02 -.872801905E+02 -.872839989E+02 -.872878132E+02 -.872916287E+02 -.872954387E+02 -.872992310E+02 -.873029849E+02 -.873066645E+02 -.873102095E+02 -.873135231E+02 -.873164544E+02 -.873187778E+02 -.873201677E+02 -.873201677E+02
 -.873205586E+02 -.873205586E+02 -.873192249E+02 -.873169962E+02 -.873141859E+02 -.873110114E+02 -.873076180E+02 -.873040995E+02 -.873005145E+02 -.872968979E+02 -.872932703E+02 -.872896439E+02 -.872860257E+02 -.872824207E+02 -.872788325E+02 -.872752644E+02 -.872717195E+02 -.872682010E+02 -.872647125E+02 -.872612575E+02 -.872578400E+02 -.872544643E+02 -.872511348E+02 -.872478561E+02 -.872446334E+02 -.872414716E+02 -.872383761E+02 -.872353525E+02 -.872324064E+02 -.872295436E+02 -.872267700E+02 -.872240916E+02 -.872215142E+02 -.872190438E+02 -.872166864E+02 -.872144478E+02 -.872123337E+02 -.872103495E+02 -.872085006E+02 -.872067921E+02 -.872052288E+02 -.872038149E+02 -.872025548E+02 -.872014519E+02 -.872005097E+02 -.871997307E+02 -.871991175E+02 -.871986717E+02 -.871983948E+02 -.871982873E+02 -.871983496E+02 -.871985814E+02 -.871989817E+02 -.871995492E+02 -.872002821E+02 -.872011779E+02 -.872022337E+02 -.872034462E+02 -.872048116E+02 -.872063258E+02 -.872079842E+02 -.872097820E+02 -.872117141E+02 -.872137750E+02 -.872159592E+02 -.872182608E+02 -.872206740E+02 -.872231928E+02 -.872258112E+02 -.872285232E+02 -.872313226E+02 -.872342037E+02 -.872371605E+02 -.872401873E+02 -.872432786E+02 -.872464290E+02 -.872496333E+02 -.872528865E+02 -.872561840E+02 -.872595212E+02 -.872628939E+02 -.872662982E+02 -.872697304E+02 -.872731871E+02 -.872766651E+02 -.872801615E+02 -.872836734E+02 -.872871980E+02 -.872907320E+02 -.872942709E+02 -.872978081E+02 -.873013321E+02 -.873048231E+02 -.873082473E+02 -.873115484E+02 -.873146353E+02 -.873173671E+02 -.873195331E+02 -.873208291E+02 -.873208291E+02
 -.873212476E+02 -.873212476E+02 -.873200115E+02 -.873179463E+02 -.873153427E+02 -.873124026E+02 -.873092611E+02 -.873060054E+02 -.873026900E+02 -.872993477E+02 -.872959978E+02 -.872926516E+02 -.872893160E+02 -.872859958E+02 -.872826943E+02 -.872794147E+02 -.872761600E+02 -.872729332E+02 -.872697376E+02 -.872665765E+02 -.872634536E+02 -.872603725E+02 -.872573374E+02 -.872543524E+02 -.872514219E+02 -.872485504E+02 -.872457426E+02 -.872430033E+02 -.872403373E+02 -.872377498E+02 -.872352457E+02 -.872328301E+02 -.872305081E+02 -.872282848E+02 -.872261652E+02 -.872241543E+02 -.872222568E+02 -.872204773E+02 -.872188204E+02 -.872172903E+02 -.872158909E+02 -.872146261E+02 -.872134991E+02 -.872125130E+02 -.872116706E+02 -.872109742E+02 -.872104257E+02 -.872100265E+02 -.872097778E+02 -.872096802E+02 -.872097338E+02 -.872099385E+02 -.872102935E+02 -.872107975E+02 -.872114492E+02 -.872122464E+02 -.872131868E+02 -.872142676E+02 -.872154856E+02 -.872168374E+02 -.872183192E+02 -.872199268E+02 -.872216561E+02 -.872235025E+02 -.872254611E+02 -.872275273E+02 -.872296960E+02 -.872319620E+02 -.872343204E+02 -.872367659E+02 -.872392934E+02 -.872418978E+02 -.872445741E+02 -.872473172E+02 -.872501225E+02 -.872529851E+02 -.872559005E+02 -.872588643E+02 -.872618724E+02 -.872649207E+02 -.872680055E+02 -.872711231E+02 -.872742703E+02 -.872774437E+02 -.872806405E+02 -.872838579E+02 -.872870932E+02 -.872903435E+02 -.872936057E+02 -.872968755E+02 -.873001465E+02 -.873034077E+02 -.873066407E+02 -.873098138E+02 -.873128743E+02 -.873157374E+02 -.873182721E+02 -.873202823E+02 -.873214852E+02 -.873214852E+02
 -.873219247E+02 -.873219247E+02 -.873207844E+02 -.873188794E+02 -.873164784E+02 -.873137678E+02 -.873108725E+02 -.873078734E+02 -.873048207E+02 -.873017450E+02 -.872986644E+02 -.872955894E+02 -.872925265E+02 -.872894802E+02 -.872864538E+02 -.872834502E+02 -.872804721E+02 -.872775226E+02 -.872746045E+02 -.872717209E+02 -.872688752E+02 -.872660707E+02 -.872633110E+02 -.872605998E+02 -.872579409E+02 -.872553385E+02 -.872527964E+02 -.872503190E+02 -.872479105E+02 -.872455752E+02 -.872433175E+02 -.872411416E+02 -.872390521E+02 -.872370531E+02 -.872351490E+02 -.872333439E+02 -.872316419E+02 -.872300469E+02 -.872285627E+02 -.872271928E+02 -.872259406E+02 -.872248092E+02 -.872238015E+02 -.872229199E+02 -.872221669E+02 -.872215442E+02 -.872210536E+02 -.872206962E+02 -.872204729E+02 -.872203843E+02 -.872204305E+02 -.872206113E+02 -.872209261E+02 -.872213739E+02 -.872219534E+02 -.872226630E+02 -.872235006E+02 -.872244639E+02 -.872255503E+02 -.872267569E+02 -.872280805E+02 -.872295176E+02 -.872310647E+02 -.872327179E+02 -.872344732E+02 -.872363266E+02 -.872382738E+02 -.872403104E+02 -.872424321E+02 -.872446346E+02 -.872469133E+02 -.872492640E+02 -.872516822E+02 -.872541636E+02 -.872567042E+02 -.872592997E+02 -.872619461E+02 -.872646397E+02 -.872673766E+02 -.872701533E+02 -.872729665E+02 -.872758128E+02 -.872786891E+02 -.872815927E+02 -.872845207E+02 -.872874704E+02 -.872904394E+02 -.872934250E+02 -.872964240E+02 -.872994325E+02 -.873024443E+02 -.873054492E+02 -.873084298E+02 -.873113567E+02 -.873141810E+02 -.873168242E+02 -.873191648E+02 -.873210215E+02 -.873221327E+02 -.873221327E+02
 -.873225876E+02 -.873225876E+02 -.873215411E+02 -.873197929E+02 -.873175898E+02 -.873151033E+02 -.873124482E+02 -.873096989E+02 -.873069017E+02 -.873040849E+02 -.873012651E+02 -.872984522E+02 -.872956523E+02 -.872928696E+02 -.872901071E+02 -.872873675E+02 -.872846536E+02 -.872819679E+02 -.872793133E+02 -.872766924E+02 -.872741083E+02 -.872715640E+02 -.872690627E+02 -.872666078E+02 -.872642026E+02 -.872618505E+02 -.872595553E+02 -.872573205E+02 -.872551498E+02 -.872530470E+02 -.872510158E+02 -.872490599E+02 -.872471831E+02 -.872453890E+02 -.872436814E+02 -.872420637E+02 -.872405393E+02 -.872391117E+02 -.872377840E+02 -.872365591E+02 -.872354400E+02 -.872344292E+02 -.872335291E+02 -.872327418E+02 -.872320693E+02 -.872315132E+02 -.872310747E+02 -.872307550E+02 -.872305548E+02 -.872304746E+02 -.872305143E+02 -.872306739E+02 -.872309529E+02 -.872313504E+02 -.872318654E+02 -.872324965E+02 -.872332419E+02 -.872340997E+02 -.872350677E+02 -.872361435E+02 -.872373244E+02 -.872386075E+02 -.872399897E+02 -.872414679E+02 -.872430386E+02 -.872446984E+02 -.872464437E+02 -.872482707E+02 -.872501758E+02 -.872521552E+02 -.872542052E+02 -.872563218E+02 -.872585015E+02 -.872607404E+02 -.872630349E+02 -.872653815E+02 -.872677766E+02 -.872702167E+02 -.872726988E+02 -.872752194E+02 -.872777757E+02 -.872803646E+02 -.872829834E+02 -.872856294E+02 -.872883001E+02 -.872909930E+02 -.872937058E+02 -.872964359E+02 -.872991804E+02 -.873019355E+02 -.873046953E+02 -.873074505E+02 -.873101848E+02 -.873128711E+02 -.873154643E+02 -.873178919E+02 -.873200421E+02 -.873217481E+02 -.873227693E+02 -.873227693E+02
 -.873232353E+02 -.873232353E+02 -.873222803E+02 -.873206851E+02 -.873186752E+02 -.873164072E+02 -.873139859E+02 -.873114795E+02 -.873089305E+02 -.873063648E+02 -.873037975E+02 -.873012379E+02 -.872986917E+02 -.872961625E+02 -.872936535E+02 -.872911670E+02 -.872887055E+02 -.872862715E+02 -.872838674E+02 -.872814958E+02 -.872791594E+02 -.872768608E+02 -.872746030E+02 -.872723889E+02 -.872702213E+02 -.872681035E+02 -.872660385E+02 -.872640295E+02 -.872620796E+02 -.872601923E+02 -.872583705E+02 -.872566176E+02 -.872549368E+02 -.872533312E+02 -.872518039E+02 -.872503579E+02 -.872489962E+02 -.872477215E+02 -.872465366E+02 -.872454440E+02 -.872444460E+02 -.872435449E+02 -.872427427E+02 -.872420411E+02 -.872414418E+02 -.872409461E+02 -.872405551E+02 -.872402698E+02 -.872400907E+02 -.872400182E+02 -.872400523E+02 -.872401930E+02 -.872404399E+02 -.872407921E+02 -.872412489E+02 -.872418090E+02 -.872424711E+02 -.872432334E+02 -.872440942E+02 -.872450514E+02 -.872461026E+02 -.872472456E+02 -.872484777E+02 -.872497962E+02 -.872511981E+02 -.872526807E+02 -.872542407E+02 -.872558751E+02 -.872575808E+02 -.872593543E+02 -.872611926E+02 -.872630924E+02 -.872650504E+02 -.872670634E+02 -.872691282E+02 -.872712418E+02 -.872734009E+02 -.872756027E+02 -.872778443E+02 -.872801228E+02 -.872824354E+02 -.872847796E+02 -.872871529E+02 -.872895528E+02 -.872919770E+02 -.872944233E+02 -.872968894E+02 -.872993729E+02 -.873018712E+02 -.873043807E+02 -.873068959E+02 -.873094081E+02 -.873119025E+02 -.873143541E+02 -.873167214E+02 -.873189382E+02 -.873209022E+02 -.873224606E+02 -.873233936E+02 -.873233936E+02
 -.873238674E+02 -.873238674E+02 -.873230015E+02 -.873215556E+02 -.873197339E+02 -.873176786E+02 -.873154849E+02 -.873132147E+02 -.873109066E+02 -.873085842E+02 -.873062615E+02 -.873039467E+02 -.873016452E+02 -.872993604E+02 -.872970950E+02 -.872948514E+02 -.872926317E+02 -.872904382E+02 -.872882731E+02 -.872861387E+02 -.872840375E+02 -.872819717E+02 -.872799441E+02 -.872779570E+02 -.872760133E+02 -.872741154E+02 -.872722662E+02 -.872704684E+02 -.872687248E+02 -.872670382E+02 -.872654113E+02 -.872638469E+02 -.872623477E+02 -.872609165E+02 -.872595559E+02 -.872582683E+02 -.872570564E+02 -.872559225E+02 -.872548689E+02 -.872538976E+02 -.872530108E+02 -.872522103E+02 -.872514977E+02 -.872508746E+02 -.872503423E+02 -.872499020E+02 -.872495546E+02 -.872493008E+02 -.872491411E+02 -.872490759E+02 -.872491052E+02 -.872492289E+02 -.872494466E+02 -.872497579E+02 -.872501618E+02 -.872506574E+02 -.872512436E+02 -.872519189E+02 -.872526818E+02 -.872535305E+02 -.872544632E+02 -.872554778E+02 -.872565721E+02 -.872577438E+02 -.872589905E+02 -.872603097E+02 -.872616988E+02 -.872631551E+02 -.872646758E+02 -.872662583E+02 -.872678998E+02 -.872695974E+02 -.872713483E+02 -.872731499E+02 -.872749993E+02 -.872768937E+02 -.872788306E+02 -.872808073E+02 -.872828212E+02 -.872848699E+02 -.872869509E+02 -.872890618E+02 -.872912005E+02 -.872933648E+02 -.872955525E+02 -.872977615E+02 -.872999899E+02 -.873022353E+02 -.873044954E+02 -.873067668E+02 -.873090446E+02 -.873113206E+02 -.873135814E+02 -.873158041E+02 -.873179510E+02 -.873199619E+02 -.873217439E+02 -.873231581E+02 -.873240048E+02 -.873240048E+02
 -.873244838E+02 -.873244838E+02 -.873237050E+02 -.873224044E+02 -.873207660E+02 -.873189177E+02 -.873169454E+02 -.873149048E+02 -.873128307E+02 -.873107444E+02 -.873086586E+02 -.873065807E+02 -.873045157E+02 -.873024666E+02 -.873004359E+02 -.872984257E+02 -.872964381E+02 -.872944750E+02 -.872925385E+02 -.872906305E+02 -.872887533E+02 -.872869090E+02 -.872850997E+02 -.872833279E+02 -.872815956E+02 -.872799054E+02 -.872782595E+02 -.872766603E+02 -.872751103E+02 -.872736118E+02 -.872721672E+02 -.872707788E+02 -.872694491E+02 -.872681802E+02 -.872669746E+02 -.872658342E+02 -.872647613E+02 -.872637578E+02 -.872628256E+02 -.872619667E+02 -.872611826E+02 -.872604750E+02 -.872598452E+02 -.872592945E+02 -.872588241E+02 -.872584348E+02 -.872581276E+02 -.872579030E+02 -.872577614E+02 -.872577031E+02 -.872577281E+02 -.872578364E+02 -.872580276E+02 -.872583014E+02 -.872586569E+02 -.872590934E+02 -.872596099E+02 -.872602053E+02 -.872608782E+02 -.872616272E+02 -.872624506E+02 -.872633467E+02 -.872643138E+02 -.872653498E+02 -.872664527E+02 -.872676203E+02 -.872688505E+02 -.872701410E+02 -.872714895E+02 -.872728935E+02 -.872743509E+02 -.872758590E+02 -.872774156E+02 -.872790182E+02 -.872806645E+02 -.872823521E+02 -.872840786E+02 -.872858419E+02 -.872876395E+02 -.872894694E+02 -.872913294E+02 -.872932174E+02 -.872951314E+02 -.872970694E+02 -.872990297E+02 -.873010102E+02 -.873030091E+02 -.873050244E+02 -.873070539E+02 -.873090944E+02 -.873111415E+02 -.873131878E+02 -.873152211E+02 -.873172208E+02 -.873191528E+02 -.873209628E+02 -.873225669E+02 -.873238401E+02 -.873246025E+02 -.873246025E+02
 -.873250852E+02 -.873250852E+02 -.873243911E+02 -.873232321E+02 -.873217723E+02 -.873201257E+02 -.873183689E+02 -.873165516E+02 -.873147049E+02 -.873128479E+02 -.873109919E+02 -.873091436E+02 -.873073073E+02 -.873054860E+02 -.873036818E+02 -.873018966E+02 -.873001323E+02 -.872983906E+02 -.872966732E+02 -.872949821E+02 -.872933191E+02 -.872916861E+02 -.872900850E+02 -.872885178E+02 -.872869865E+02 -.872854931E+02 -.872840397E+02 -.872826282E+02 -.872812609E+02 -.872799396E+02 -.872786665E+02 -.872774436E+02 -.872762729E+02 -.872751562E+02 -.872740956E+02 -.872730928E+02 -.872721497E+02 -.872712679E+02 -.872704490E+02 -.872696947E+02 -.872690062E+02 -.872683850E+02 -.872678322E+02 -.872673488E+02 -.872669359E+02 -.872665942E+02 -.872663244E+02 -.872661269E+02 -.872660023E+02 -.872659505E+02 -.872659718E+02 -.872660661E+02 -.872662330E+02 -.872664722E+02 -.872667831E+02 -.872671650E+02 -.872676172E+02 -.872681386E+02 -.872687281E+02 -.872693846E+02 -.872701065E+02 -.872708927E+02 -.872717413E+02 -.872726509E+02 -.872736196E+02 -.872746458E+02 -.872757274E+02 -.872768627E+02 -.872780496E+02 -.872792861E+02 -.872805702E+02 -.872818998E+02 -.872832729E+02 -.872846875E+02 -.872861414E+02 -.872876327E+02 -.872891593E+02 -.872907193E+02 -.872923106E+02 -.872939315E+02 -.872955799E+02 -.872972541E+02 -.872989523E+02 -.873006727E+02 -.873024137E+02 -.873041736E+02 -.873059507E+02 -.873077432E+02 -.873095490E+02 -.873113654E+02 -.873131883E+02 -.873150111E+02 -.873168228E+02 -.873186050E+02 -.873203273E+02 -.873219411E+02 -.873233716E+02 -.873245071E+02 -.873251870E+02 -.873251870E+02
 -.873256723E+02 -.873256723E+02 -.873250609E+02 -.873240400E+02 -.873227544E+02 -.873213044E+02 -.873197575E+02 -.873181577E+02 -.873165324E+02 -.873148983E+02 -.873132655E+02 -.873116400E+02 -.873100256E+02 -.873084248E+02 -.873068397E+02 -.873052719E+02 -.873037231E+02 -.873021946E+02 -.873006883E+02 -.872992056E+02 -.872977481E+02 -.872963176E+02 -.872949156E+02 -.872935440E+02 -.872922044E+02 -.872908986E+02 -.872896283E+02 -.872883952E+02 -.872872012E+02 -.872860480E+02 -.872849372E+02 -.872838707E+02 -.872828500E+02 -.872818769E+02 -.872809529E+02 -.872800796E+02 -.872792585E+02 -.872784911E+02 -.872777786E+02 -.872771223E+02 -.872765236E+02 -.872759833E+02 -.872755026E+02 -.872750823E+02 -.872747233E+02 -.872744261E+02 -.872741914E+02 -.872740195E+02 -.872739107E+02 -.872738653E+02 -.872738833E+02 -.872739646E+02 -.872741090E+02 -.872743161E+02 -.872745856E+02 -.872749168E+02 -.872753090E+02 -.872757615E+02 -.872762732E+02 -.872768432E+02 -.872774704E+02 -.872781535E+02 -.872788913E+02 -.872796823E+02 -.872805251E+02 -.872814182E+02 -.872823601E+02 -.872833490E+02 -.872843834E+02 -.872854616E+02 -.872865818E+02 -.872877423E+02 -.872889413E+02 -.872901771E+02 -.872914480E+02 -.872927522E+02 -.872940879E+02 -.872954535E+02 -.872968473E+02 -.872982676E+02 -.872997128E+02 -.873011813E+02 -.873026715E+02 -.873041819E+02 -.873057111E+02 -.873072575E+02 -.873088197E+02 -.873103960E+02 -.873119845E+02 -.873135830E+02 -.873151876E+02 -.873167926E+02 -.873183883E+02 -.873199583E+02 -.873214758E+02 -.873228980E+02 -.873241587E+02 -.873251595E+02 -.873257589E+02 -.873257589E+02
 -.873262461E+02 -.873262461E+02 -.873257155E+02 -.873248296E+02 -.873237140E+02 -.873224560E+02 -.873211141E+02 -.873197264E+02 -.873183169E+02 -.873169000E+02 -.873154845E+02 -.873140757E+02 -.873126769E+02 -.873112904E+02 -.873099177E+02 -.873085606E+02 -.873072202E+02 -.873058980E+02 -.873045954E+02 -.873033137E+02 -.873020543E+02 -.873008186E+02 -.872996080E+02 -.872984241E+02 -.872972684E+02 -.872961421E+02 -.872950470E+02 -.872939843E+02 -.872929557E+02 -.872919625E+02 -.872910063E+02 -.872900885E+02 -.872892104E+02 -.872883735E+02 -.872875791E+02 -.872868286E+02 -.872861230E+02 -.872854637E+02 -.872848517E+02 -.872842882E+02 -.872837741E+02 -.872833103E+02 -.872828977E+02 -.872825369E+02 -.872822287E+02 -.872819735E+02 -.872817719E+02 -.872816242E+02 -.872815306E+02 -.872814913E+02 -.872815063E+02 -.872815756E+02 -.872816990E+02 -.872818762E+02 -.872821068E+02 -.872823904E+02 -.872827264E+02 -.872831140E+02 -.872835527E+02 -.872840414E+02 -.872845793E+02 -.872851653E+02 -.872857985E+02 -.872864775E+02 -.872872013E+02 -.872879686E+02 -.872887780E+02 -.872896282E+02 -.872905178E+02 -.872914455E+02 -.872924097E+02 -.872934090E+02 -.872944419E+02 -.872955069E+02 -.872966027E+02 -.872977276E+02 -.872988803E+02 -.873000592E+02 -.873012629E+02 -.873024901E+02 -.873037393E+02 -.873050092E+02 -.873062984E+02 -.873076055E+02 -.873089294E+02 -.873102686E+02 -.873116220E+02 -.873129881E+02 -.873143652E+02 -.873157513E+02 -.873171431E+02 -.873185356E+02 -.873199203E+02 -.873212829E+02 -.873226002E+02 -.873238348E+02 -.873249294E+02 -.873257985E+02 -.873263190E+02 -.873263190E+02
 -.873268080E+02 -.873268080E+02 -.873263565E+02 -.873256027E+02 -.873246535E+02 -.873235833E+02 -.873224418E+02 -.873212614E+02 -.873200627E+02 -.873188579E+02 -.873176545E+02 -.873164571E+02 -.873152684E+02 -.873140904E+02 -.873129245E+02 -.873117721E+02 -.873106342E+02 -.873095121E+02 -.873084070E+02 -.873073199E+02 -.873062520E+02 -.873052046E+02 -.873041789E+02 -.873031761E+02 -.873021973E+02 -.873012440E+02 -.873003172E+02 -.872994182E+02 -.872985482E+02 -.872977085E+02 -.872969003E+02 -.872961248E+02 -.872953831E+02 -.872946763E+02 -.872940056E+02 -.872933720E+02 -.872927766E+02 -.872922203E+02 -.872917040E+02 -.872912287E+02 -.872907951E+02 -.872904040E+02 -.872900561E+02 -.872897519E+02 -.872894919E+02 -.872892768E+02 -.872891067E+02 -.872889820E+02 -.872889029E+02 -.872888695E+02 -.872888819E+02 -.872889400E+02 -.872890436E+02 -.872891925E+02 -.872893865E+02 -.872896251E+02 -.872899079E+02 -.872902343E+02 -.872906036E+02 -.872910153E+02 -.872914685E+02 -.872919624E+02 -.872924961E+02 -.872930687E+02 -.872936792E+02 -.872943266E+02 -.872950097E+02 -.872957275E+02 -.872964788E+02 -.872972625E+02 -.872980774E+02 -.872989222E+02 -.872997957E+02 -.873006967E+02 -.873016241E+02 -.873025764E+02 -.873035526E+02 -.873045515E+02 -.873055717E+02 -.873066121E+02 -.873076715E+02 -.873087489E+02 -.873098430E+02 -.873109527E+02 -.873120769E+02 -.873132146E+02 -.873143646E+02 -.873155257E+02 -.873166965E+02 -.873178752E+02 -.873190590E+02 -.873202436E+02 -.873214218E+02 -.873225814E+02 -.873237026E+02 -.873247535E+02 -.873256853E+02 -.873264252E+02 -.873268683E+02 -.873268683E+02
 -.873273593E+02 -.873273593E+02 -.873269854E+02 -.873263612E+02 -.873255752E+02 -.873246890E+02 -.873237438E+02 -.873227667E+02 -.873217744E+02 -.873207773E+02 -.873197814E+02 -.873187907E+02 -.873178073E+02 -.873168330E+02 -.873158689E+02 -.873149161E+02 -.873139756E+02 -.873130484E+02 -.873121354E+02 -.873112375E+02 -.873103558E+02 -.873094911E+02 -.873086446E+02 -.873078172E+02 -.873070099E+02 -.873062236E+02 -.873054596E+02 -.873047186E+02 -.873040018E+02 -.873033100E+02 -.873026444E+02 -.873020058E+02 -.873013952E+02 -.873008135E+02 -.873002616E+02 -.872997403E+02 -.872992506E+02 -.872987930E+02 -.872983685E+02 -.872979777E+02 -.872976213E+02 -.872972997E+02 -.872970137E+02 -.872967637E+02 -.872965500E+02 -.872963731E+02 -.872962332E+02 -.872961306E+02 -.872960655E+02 -.872960379E+02 -.872960479E+02 -.872960953E+02 -.872961802E+02 -.872963024E+02 -.872964615E+02 -.872966572E+02 -.872968893E+02 -.872971572E+02 -.872974605E+02 -.872977986E+02 -.872981708E+02 -.872985766E+02 -.872990152E+02 -.872994859E+02 -.872999879E+02 -.873005203E+02 -.873010822E+02 -.873016728E+02 -.873022912E+02 -.873029364E+02 -.873036074E+02 -.873043033E+02 -.873050231E+02 -.873057658E+02 -.873065303E+02 -.873073157E+02 -.873081211E+02 -.873089453E+02 -.873097874E+02 -.873106464E+02 -.873115215E+02 -.873124115E+02 -.873133156E+02 -.873142329E+02 -.873151624E+02 -.873161033E+02 -.873170545E+02 -.873180152E+02 -.873189841E+02 -.873199597E+02 -.873209398E+02 -.873219206E+02 -.873228963E+02 -.873238568E+02 -.873247855E+02 -.873256561E+02 -.873264280E+02 -.873270410E+02 -.873274081E+02 -.873274081E+02
 -.873279010E+02 -.873279010E+02 -.873276033E+02 -.873271064E+02 -.873264806E+02 -.873257751E+02 -.873250228E+02 -.873242450E+02 -.873234553E+02 -.873226617E+02 -.873218694E+02 -.873210811E+02 -.873202989E+02 -.873195240E+02 -.873187573E+02 -.873179998E+02 -.873172522E+02 -.873165153E+02 -.873157898E+02 -.873150765E+02 -.873143761E+02 -.873136894E+02 -.873130173E+02 -.873123605E+02 -.873117198E+02 -.873110960E+02 -.873104898E+02 -.873099021E+02 -.873093337E+02 -.873087853E+02 -.873082577E+02 -.873077516E+02 -.873072677E+02 -.873068069E+02 -.873063697E+02 -.873059569E+02 -.873055691E+02 -.873052068E+02 -.873048707E+02 -.873045614E+02 -.873042792E+02 -.873040247E+02 -.873037983E+02 -.873036004E+02 -.873034313E+02 -.873032913E+02 -.873031806E+02 -.873030993E+02 -.873030477E+02 -.873030257E+02 -.873030335E+02 -.873030709E+02 -.873031379E+02 -.873032343E+02 -.873033600E+02 -.873035147E+02 -.873036982E+02 -.873039100E+02 -.873041498E+02 -.873044172E+02 -.873047116E+02 -.873050327E+02 -.873053797E+02 -.873057522E+02 -.873061496E+02 -.873065711E+02 -.873070161E+02 -.873074839E+02 -.873079738E+02 -.873084850E+02 -.873090169E+02 -.873095686E+02 -.873101393E+02 -.873107284E+02 -.873113349E+02 -.873119581E+02 -.873125973E+02 -.873132517E+02 -.873139204E+02 -.873146027E+02 -.873152978E+02 -.873160051E+02 -.873167236E+02 -.873174528E+02 -.873181919E+02 -.873189401E+02 -.873196968E+02 -.873204611E+02 -.873212320E+02 -.873220084E+02 -.873227885E+02 -.873235694E+02 -.873243462E+02 -.873251109E+02 -.873258504E+02 -.873265437E+02 -.873271585E+02 -.873276467E+02 -.873279390E+02 -.873279390E+02
 -.873284300E+02 -.873284300E+02 -.873282071E+02 -.873278347E+02 -.873273659E+02 -.873268372E+02 -.873262734E+02 -.873256905E+02 -.873250987E+02 -.873245042E+02 -.873239105E+02 -.873233200E+02 -.873227341E+02 -.873221537E+02 -.873215796E+02 -.873210124E+02 -.873204527E+02 -.873199010E+02 -.873193580E+02 -.873188242E+02 -.873183001E+02 -.873177865E+02 -.873172837E+02 -.873167925E+02 -.873163134E+02 -.873158470E+02 -.873153939E+02 -.873149547E+02 -.873145299E+02 -.873141202E+02 -.873137260E+02 -.873133480E+02 -.873129866E+02 -.873126425E+02 -.873123161E+02 -.873120079E+02 -.873117184E+02 -.873114480E+02 -.873111972E+02 -.873109663E+02 -.873107558E+02 -.873105659E+02 -.873103970E+02 -.873102493E+02 -.873101231E+02 -.873100186E+02 -.873099359E+02 -.873098753E+02 -.873098367E+02 -.873098203E+02 -.873098260E+02 -.873098538E+02 -.873099037E+02 -.873099755E+02 -.873100692E+02 -.873101845E+02 -.873103212E+02 -.873104791E+02 -.873106579E+02 -.873108573E+02 -.873110769E+02 -.873113164E+02 -.873115753E+02 -.873118533E+02 -.873121498E+02 -.873124644E+02 -.873127966E+02 -.873131458E+02 -.873135117E+02 -.873138935E+02 -.873142908E+02 -.873147030E+02 -.873151295E+02 -.873155697E+02 -.873160231E+02 -.873164891E+02 -.873169671E+02 -.873174564E+02 -.873179567E+02 -.873184672E+02 -.873189874E+02 -.873195167E+02 -.873200546E+02 -.873206006E+02 -.873211540E+02 -.873217144E+02 -.873222812E+02 -.873228537E+02 -.873234313E+02 -.873240131E+02 -.873245977E+02 -.873251829E+02 -.873257651E+02 -.873263384E+02 -.873268927E+02 -.873274124E+02 -.873278732E+02 -.873282390E+02 -.873284581E+02 -.873284581E+02
 -.873289244E+02 -.873289244E+02 -.873287727E+02 -.873285190E+02 -.873281991E+02 -.873278379E+02 -.873274526E+02 -.873270540E+02 -.873266492E+02 -.873262424E+02 -.873258362E+02 -.873254321E+02 -.873250312E+02 -.873246341E+02 -.873242413E+02 -.873238533E+02 -.873234704E+02 -.873230930E+02 -.873227216E+02 -.873223566E+02 -.873219983E+02 -.873216471E+02 -.873213034E+02 -.873209676E+02 -.873206402E+02 -.873203214E+02 -.873200118E+02 -.873197117E+02 -.873194216E+02 -.873191417E+02 -.873188724E+02 -.873186143E+02 -.873183675E+02 -.873181326E+02 -.873179097E+02 -.873176993E+02 -.873175017E+02 -.873173172E+02 -.873171460E+02 -.873169884E+02 -.873168447E+02 -.873167151E+02 -.873165998E+02 -.873164991E+02 -.873164129E+02 -.873163416E+02 -.873162852E+02 -.873162438E+02 -.873162175E+02 -.873162062E+02 -.873162101E+02 -.873162290E+02 -.873162630E+02 -.873163119E+02 -.873163758E+02 -.873164544E+02 -.873165476E+02 -.873166553E+02 -.873167773E+02 -.873169133E+02 -.873170631E+02 -.873172265E+02 -.873174031E+02 -.873175928E+02 -.873177952E+02 -.873180099E+02 -.873182367E+02 -.873184751E+02 -.873187249E+02 -.873189856E+02 -.873192570E+02 -.873195385E+02 -.873198298E+02 -.873201306E+02 -.873204404E+02 -.873207589E+02 -.873210856E+02 -.873214201E+02 -.873217621E+02 -.873221112E+02 -.873224669E+02 -.873228290E+02 -.873231969E+02 -.873235704E+02 -.873239491E+02 -.873243325E+02 -.873247203E+02 -.873251121E+02 -.873255075E+02 -.873259056E+02 -.873263057E+02 -.873267062E+02 -.873271045E+02 -.873274966E+02 -.873278756E+02 -.873282306E+02 -.873285450E+02 -.873287944E+02 -.873289434E+02 -.873289434E+02
 -.873292935E+02 -.873292935E+02 -.873292002E+02 -.873290423E+02 -.873288414E+02 -.873286129E+02 -.873283679E+02 -.873281136E+02 -.873278548E+02 -.873275944E+02 -.873273342E+02 -.873270752E+02 -.873268181E+02 -.873265634E+02 -.873263115E+02 -.873260627E+02 -.873258171E+02 -.873255752E+02 -.873253370E+02 -.873251030E+02 -.873248733E+02 -.873246482E+02 -.873244279E+02 -.873242127E+02 -.873240028E+02 -.873237986E+02 -.873236002E+02 -.873234079E+02 -.873232220E+02 -.873230427E+02 -.873228702E+02 -.873227048E+02 -.873225468E+02 -.873223963E+02 -.873222536E+02 -.873221189E+02 -.873219923E+02 -.873218742E+02 -.873217645E+02 -.873216637E+02 -.873215717E+02 -.873214887E+02 -.873214149E+02 -.873213504E+02 -.873212952E+02 -.873212496E+02 -.873212135E+02 -.873211869E+02 -.873211701E+02 -.873211628E+02 -.873211653E+02 -.873211774E+02 -.873211991E+02 -.873212305E+02 -.873212713E+02 -.873213216E+02 -.873213813E+02 -.873214502E+02 -.873215282E+02 -.873216153E+02 -.873217112E+02 -.873218157E+02 -.873219288E+02 -.873220502E+02 -.873221798E+02 -.873223173E+02 -.873224625E+02 -.873226152E+02 -.873227752E+02 -.873229422E+02 -.873231160E+02 -.873232963E+02 -.873234830E+02 -.873236757E+02 -.873238742E+02 -.873240783E+02 -.873242877E+02 -.873245021E+02 -.873247214E+02 -.873249451E+02 -.873251732E+02 -.873254053E+02 -.873256413E+02 -.873258808E+02 -.873261236E+02 -.873263695E+02 -.873266183E+02 -.873268696E+02 -.873271231E+02 -.873273784E+02 -.873276347E+02 -.873278912E+02 -.873281459E+02 -.873283960E+02 -.873286370E+02 -.873288616E+02 -.873290592E+02 -.873292143E+02 -.873293060E+02 -.873293060E+02
 -.873292935E+02 -.873292935E+02 -.873292002E+02 -.873290423E+02 -.873288414E+02 -.873286129E+02 -.873283679E+02 -.873281136E+02 -.873278548E+02 -.873275944E+02 -.873273342E+02 -.873270752E+02 -.873268181E+02 -.873265634E+02 -.873263115E+02 -.873260627E+02 -.873258171E+02 -.873255752E+02 -.873253370E+02 -.873251030E+02 -.873248733E+02 -.873246482E+02 -.873244279E+02 -.873242127E+02 -.873240028E+02 -.873237986E+02 -.873236002E+02 -.873234079E+02 -.873232220E+02 -.873230427E+02 -.873228702E+02 -.873227048E+02 -.873225468E+02 -.873223963E+02 -.873222536E+02 -.873221189E+02 -.873219923E+02 -.873218742E+02 -.873217645E+02 -.873216637E+02 -.873215717E+02 -.873214887E+02 -.873214149E+02 -.873213504E+02 -.873212952E+02 -.873212496E+02 -.873212135E+02 -.873211869E+02 -.873211701E+02 -.873211628E+02 -.873211653E+02 -.873211774E+02 -.873211991E+02 -.873212305E+02 -.873212713E+02 -.873213216E+02 -.873213813E+02 -.873214502E+02 -.873215282E+02 -.873216153E+02 -.873217112E+02 -.873218157E+02 -.873219288E+02 -.873220502E+02 -.873221798E+02 -.873223173E+02 -.873224625E+02 -.873226152E+02 -.873227752E+02 -.873229422E+02 -.873231160E+02 -.873232963E+02 -.873234830E+02 -.873236757E+02 -.873238742E+02 -.873240783E+02 -.873242877E+02 -.873245021E+02 -.873247214E+02 -.873249451E+02 -.873251732E+02 -.873254053E+02 -.873256413E+02 -.873258808E+02 -.873261236E+02 -.873263695E+02 -.873266183E+02 -.873268696E+02 -.873271231E+02 -.873273784E+02 -.873276347E+02 -.873278912E+02 -.873281459E+02 -.873283960E+02 -.873286370E+02 -.873288616E+02 -.873290592E+02 -.873292143E+02 -.873293060E+02 -.873293060E+02
