# Supplementary material for: Electrical Pacing of Cardiac Tissue Including Potassium Inward Rectification
Source: PLoS One. 2015 Jun 9;10(6):e0127837. doi: 10.1371/journal.pone.0127837 (PMC4461281; doi:10.1371/journal.pone.0127837)
Supplement: S1 Data — (ZIP) [file pone.0127837.s001.zip › All-Data/Data-with-IK1/BDT32/Vm20ms.txt]

 -.873300171E+02 -.873251298E+02 -.873249361E+02 -.873245937E+02 -.873241310E+02 -.873235718E+02 -.873229359E+02 -.873222392E+02 -.873214947E+02 -.873207130E+02 -.873199032E+02 -.873190734E+02 -.873182299E+02 -.873173784E+02 -.873165236E+02 -.873156692E+02 -.873148180E+02 -.873139726E+02 -.873131351E+02 -.873123073E+02 -.873114912E+02 -.873106884E+02 -.873099005E+02 -.873091288E+02 -.873083750E+02 -.873076400E+02 -.873069250E+02 -.873062312E+02 -.873055595E+02 -.873049111E+02 -.873042868E+02 -.873036877E+02 -.873031148E+02 -.873025688E+02 -.873020508E+02 -.873015614E+02 -.873011016E+02 -.873006721E+02 -.873002736E+02 -.872999066E+02 -.872995720E+02 -.872992701E+02 -.872990016E+02 -.872987668E+02 -.872985662E+02 -.872984001E+02 -.872982687E+02 -.872981724E+02 -.872981113E+02 -.872980854E+02 -.872980948E+02 -.872981394E+02 -.872982191E+02 -.872983338E+02 -.872984832E+02 -.872986670E+02 -.872988849E+02 -.872991365E+02 -.872994213E+02 -.872997388E+02 -.873000883E+02 -.873004693E+02 -.873008812E+02 -.873013231E+02 -.873017944E+02 -.873022942E+02 -.873028217E+02 -.873033760E+02 -.873039563E+02 -.873045616E+02 -.873051910E+02 -.873058434E+02 -.873065180E+02 -.873072135E+02 -.873079290E+02 -.873086634E+02 -.873094154E+02 -.873101840E+02 -.873109677E+02 -.873117653E+02 -.873125753E+02 -.873133961E+02 -.873142260E+02 -.873150629E+02 -.873159047E+02 -.873167487E+02 -.873175920E+02 -.873184310E+02 -.873192614E+02 -.873200783E+02 -.873208754E+02 -.873216455E+02 -.873223794E+02 -.873230663E+02 -.873236928E+02 -.873242427E+02 -.873246964E+02 -.873250301E+02 -.873252147E+02 -.873252147E+02
 -.873251298E+02 -.873251298E+02 -.873249361E+02 -.873245937E+02 -.873241310E+02 -.873235718E+02 -.873229359E+02 -.873222392E+02 -.873214947E+02 -.873207130E+02 -.873199032E+02 -.873190734E+02 -.873182299E+02 -.873173784E+02 -.873165236E+02 -.873156692E+02 -.873148180E+02 -.873139726E+02 -.873131351E+02 -.873123073E+02 -.873114912E+02 -.873106884E+02 -.873099005E+02 -.873091288E+02 -.873083750E+02 -.873076400E+02 -.873069250E+02 -.873062312E+02 -.873055595E+02 -.873049111E+02 -.873042868E+02 -.873036877E+02 -.873031148E+02 -.873025688E+02 -.873020508E+02 -.873015614E+02 -.873011016E+02 -.873006721E+02 -.873002736E+02 -.872999066E+02 -.872995720E+02 -.872992701E+02 -.872990016E+02 -.872987668E+02 -.872985662E+02 -.872984001E+02 -.872982687E+02 -.872981724E+02 -.872981113E+02 -.872980854E+02 -.872980948E+02 -.872981394E+02 -.872982191E+02 -.872983338E+02 -.872984832E+02 -.872986670E+02 -.872988849E+02 -.872991365E+02 -.872994213E+02 -.872997388E+02 -.873000883E+02 -.873004693E+02 -.873008812E+02 -.873013231E+02 -.873017944E+02 -.873022942E+02 -.873028217E+02 -.873033760E+02 -.873039563E+02 -.873045616E+02 -.873051910E+02 -.873058434E+02 -.873065180E+02 -.873072135E+02 -.873079290E+02 -.873086634E+02 -.873094154E+02 -.873101840E+02 -.873109677E+02 -.873117653E+02 -.873125753E+02 -.873133961E+02 -.873142260E+02 -.873150629E+02 -.873159047E+02 -.873167487E+02 -.873175920E+02 -.873184310E+02 -.873192614E+02 -.873200783E+02 -.873208754E+02 -.873216455E+02 -.873223794E+02 -.873230663E+02 -.873236928E+02 -.873242427E+02 -.873246964E+02 -.873250301E+02 -.873252147E+02 -.873252147E+02
 -.873241261E+02 -.873241261E+02 -.873238523E+02 -.873233774E+02 -.873227440E+02 -.873219862E+02 -.873211311E+02 -.873202007E+02 -.873192122E+02 -.873181796E+02 -.873171150E+02 -.873160285E+02 -.873149280E+02 -.873138204E+02 -.873127108E+02 -.873116034E+02 -.873105014E+02 -.873094078E+02 -.873083250E+02 -.873072556E+02 -.873062017E+02 -.873051656E+02 -.873041490E+02 -.873031538E+02 -.873021816E+02 -.873012338E+02 -.873003118E+02 -.872994170E+02 -.872985508E+02 -.872977144E+02 -.872969093E+02 -.872961366E+02 -.872953975E+02 -.872946933E+02 -.872940250E+02 -.872933937E+02 -.872928004E+02 -.872922462E+02 -.872917319E+02 -.872912584E+02 -.872908265E+02 -.872904369E+02 -.872900903E+02 -.872897873E+02 -.872895284E+02 -.872893140E+02 -.872891446E+02 -.872890203E+02 -.872889415E+02 -.872889082E+02 -.872889204E+02 -.872889782E+02 -.872890813E+02 -.872892295E+02 -.872894225E+02 -.872896600E+02 -.872899415E+02 -.872902664E+02 -.872906342E+02 -.872910441E+02 -.872914955E+02 -.872919874E+02 -.872925190E+02 -.872930894E+02 -.872936976E+02 -.872943425E+02 -.872950232E+02 -.872957384E+02 -.872964870E+02 -.872972678E+02 -.872980795E+02 -.872989210E+02 -.872997909E+02 -.873006879E+02 -.873016106E+02 -.873025576E+02 -.873035275E+02 -.873045188E+02 -.873055299E+02 -.873065592E+02 -.873076048E+02 -.873086649E+02 -.873097373E+02 -.873108198E+02 -.873119096E+02 -.873130037E+02 -.873140987E+02 -.873151902E+02 -.873162734E+02 -.873173420E+02 -.873183887E+02 -.873194045E+02 -.873203780E+02 -.873212952E+02 -.873221385E+02 -.873228858E+02 -.873235094E+02 -.873239739E+02 -.873242346E+02 -.873242346E+02
 -.873225010E+02 -.873225010E+02 -.873221263E+02 -.873214745E+02 -.873206067E+02 -.873195709E+02 -.873184053E+02 -.873171407E+02 -.873158009E+02 -.873144057E+02 -.873129712E+02 -.873115108E+02 -.873100347E+02 -.873085512E+02 -.873070667E+02 -.873055861E+02 -.873041136E+02 -.873026530E+02 -.873012076E+02 -.872997805E+02 -.872983747E+02 -.872969929E+02 -.872956374E+02 -.872943106E+02 -.872930143E+02 -.872917505E+02 -.872905210E+02 -.872893277E+02 -.872881723E+02 -.872870568E+02 -.872859827E+02 -.872849518E+02 -.872839657E+02 -.872830259E+02 -.872821340E+02 -.872812913E+02 -.872804993E+02 -.872797594E+02 -.872790727E+02 -.872784404E+02 -.872778636E+02 -.872773433E+02 -.872768805E+02 -.872764758E+02 -.872761300E+02 -.872758438E+02 -.872756175E+02 -.872754517E+02 -.872753466E+02 -.872753023E+02 -.872753189E+02 -.872753962E+02 -.872755342E+02 -.872757325E+02 -.872759907E+02 -.872763083E+02 -.872766846E+02 -.872771189E+02 -.872776105E+02 -.872781583E+02 -.872787613E+02 -.872794185E+02 -.872801286E+02 -.872808904E+02 -.872817026E+02 -.872825637E+02 -.872834722E+02 -.872844268E+02 -.872854258E+02 -.872864676E+02 -.872875506E+02 -.872886730E+02 -.872898332E+02 -.872910294E+02 -.872922597E+02 -.872935224E+02 -.872948156E+02 -.872961372E+02 -.872974853E+02 -.872988577E+02 -.873002522E+02 -.873016663E+02 -.873030974E+02 -.873045425E+02 -.873059983E+02 -.873074609E+02 -.873089260E+02 -.873103882E+02 -.873118412E+02 -.873132772E+02 -.873146866E+02 -.873160574E+02 -.873173748E+02 -.873186198E+02 -.873197686E+02 -.873207907E+02 -.873216471E+02 -.873222881E+02 -.873226495E+02 -.873226495E+02
 -.873205240E+02 -.873205240E+02 -.873200405E+02 -.873191928E+02 -.873180620E+02 -.873167125E+02 -.873151948E+02 -.873135496E+02 -.873118089E+02 -.873099990E+02 -.873081407E+02 -.873062507E+02 -.873043419E+02 -.873024242E+02 -.873005056E+02 -.872985921E+02 -.872966892E+02 -.872948019E+02 -.872929344E+02 -.872910910E+02 -.872892753E+02 -.872874907E+02 -.872857400E+02 -.872840261E+02 -.872823513E+02 -.872807181E+02 -.872791290E+02 -.872775864E+02 -.872760926E+02 -.872746501E+02 -.872732610E+02 -.872719275E+02 -.872706518E+02 -.872694358E+02 -.872682815E+02 -.872671908E+02 -.872661656E+02 -.872652075E+02 -.872643183E+02 -.872634994E+02 -.872627524E+02 -.872620786E+02 -.872614790E+02 -.872609548E+02 -.872605070E+02 -.872601363E+02 -.872598433E+02 -.872596287E+02 -.872594927E+02 -.872594356E+02 -.872594574E+02 -.872595580E+02 -.872597372E+02 -.872599946E+02 -.872603296E+02 -.872607415E+02 -.872612295E+02 -.872617927E+02 -.872624300E+02 -.872631400E+02 -.872639216E+02 -.872647731E+02 -.872656930E+02 -.872666797E+02 -.872677314E+02 -.872688463E+02 -.872700225E+02 -.872712579E+02 -.872725505E+02 -.872738982E+02 -.872752989E+02 -.872767503E+02 -.872782503E+02 -.872797964E+02 -.872813865E+02 -.872830180E+02 -.872846886E+02 -.872863958E+02 -.872881369E+02 -.872899093E+02 -.872917101E+02 -.872935361E+02 -.872953841E+02 -.872972504E+02 -.872991308E+02 -.873010204E+02 -.873029138E+02 -.873048042E+02 -.873066835E+02 -.873085419E+02 -.873103671E+02 -.873121439E+02 -.873138530E+02 -.873154699E+02 -.873169636E+02 -.873182942E+02 -.873194106E+02 -.873202474E+02 -.873207201E+02 -.873207201E+02
 -.873183487E+02 -.873183487E+02 -.873177519E+02 -.873166968E+02 -.873152873E+02 -.873136042E+02 -.873117120E+02 -.873096619E+02 -.873074949E+02 -.873052434E+02 -.873029332E+02 -.873005844E+02 -.872982122E+02 -.872958286E+02 -.872934431E+02 -.872910635E+02 -.872886967E+02 -.872863491E+02 -.872840263E+02 -.872817334E+02 -.872794748E+02 -.872772545E+02 -.872750760E+02 -.872729425E+02 -.872708572E+02 -.872688231E+02 -.872668434E+02 -.872649212E+02 -.872630594E+02 -.872612612E+02 -.872595292E+02 -.872578662E+02 -.872562749E+02 -.872547576E+02 -.872533171E+02 -.872519556E+02 -.872506756E+02 -.872494792E+02 -.872483687E+02 -.872473460E+02 -.872464129E+02 -.872455710E+02 -.872448220E+02 -.872441671E+02 -.872436076E+02 -.872431444E+02 -.872427786E+02 -.872425106E+02 -.872423410E+02 -.872422700E+02 -.872422978E+02 -.872424241E+02 -.872426486E+02 -.872429710E+02 -.872433903E+02 -.872439058E+02 -.872445165E+02 -.872452210E+02 -.872460179E+02 -.872469057E+02 -.872478827E+02 -.872489469E+02 -.872500964E+02 -.872513291E+02 -.872526426E+02 -.872540347E+02 -.872555029E+02 -.872570447E+02 -.872586574E+02 -.872603385E+02 -.872620851E+02 -.872638945E+02 -.872657639E+02 -.872676903E+02 -.872696709E+02 -.872717026E+02 -.872737825E+02 -.872759073E+02 -.872780738E+02 -.872802787E+02 -.872825185E+02 -.872847893E+02 -.872870870E+02 -.872894071E+02 -.872917444E+02 -.872940931E+02 -.872964463E+02 -.872987957E+02 -.873011316E+02 -.873034416E+02 -.873057107E+02 -.873079199E+02 -.873100454E+02 -.873120569E+02 -.873139156E+02 -.873155720E+02 -.873169624E+02 -.873180050E+02 -.873185944E+02 -.873185944E+02
 -.873160545E+02 -.873160545E+02 -.873153394E+02 -.873140684E+02 -.873123683E+02 -.873103384E+02 -.873080573E+02 -.873055875E+02 -.873029784E+02 -.873002688E+02 -.872974890E+02 -.872946623E+02 -.872918065E+02 -.872889357E+02 -.872860615E+02 -.872831936E+02 -.872803406E+02 -.872775103E+02 -.872747096E+02 -.872719445E+02 -.872692202E+02 -.872665412E+02 -.872639116E+02 -.872613354E+02 -.872588165E+02 -.872563586E+02 -.872539657E+02 -.872516417E+02 -.872493901E+02 -.872472148E+02 -.872451190E+02 -.872431061E+02 -.872411793E+02 -.872393417E+02 -.872375966E+02 -.872359468E+02 -.872343953E+02 -.872329450E+02 -.872315986E+02 -.872303583E+02 -.872292266E+02 -.872282055E+02 -.872272969E+02 -.872265024E+02 -.872258236E+02 -.872252619E+02 -.872248182E+02 -.872244934E+02 -.872242881E+02 -.872242025E+02 -.872242369E+02 -.872243910E+02 -.872246644E+02 -.872250565E+02 -.872255664E+02 -.872261930E+02 -.872269350E+02 -.872277908E+02 -.872287587E+02 -.872298367E+02 -.872310227E+02 -.872323142E+02 -.872337088E+02 -.872352039E+02 -.872367967E+02 -.872384841E+02 -.872402633E+02 -.872421311E+02 -.872440842E+02 -.872461193E+02 -.872482331E+02 -.872504222E+02 -.872526829E+02 -.872550119E+02 -.872574055E+02 -.872598600E+02 -.872623718E+02 -.872649370E+02 -.872675517E+02 -.872702119E+02 -.872729132E+02 -.872756511E+02 -.872784206E+02 -.872812164E+02 -.872840322E+02 -.872868610E+02 -.872896946E+02 -.872925232E+02 -.872953349E+02 -.872981151E+02 -.873008457E+02 -.873035042E+02 -.873060617E+02 -.873084820E+02 -.873107185E+02 -.873127117E+02 -.873143850E+02 -.873156399E+02 -.873163494E+02 -.873163494E+02
 -.873136781E+02 -.873136781E+02 -.873128393E+02 -.873113442E+02 -.873093438E+02 -.873069568E+02 -.873042761E+02 -.873013753E+02 -.872983120E+02 -.872951311E+02 -.872918672E+02 -.872885469E+02 -.872851907E+02 -.872818154E+02 -.872784345E+02 -.872750600E+02 -.872717025E+02 -.872683710E+02 -.872650735E+02 -.872618169E+02 -.872586071E+02 -.872554494E+02 -.872523484E+02 -.872493091E+02 -.872463361E+02 -.872434340E+02 -.872406077E+02 -.872378617E+02 -.872352006E+02 -.872326285E+02 -.872301495E+02 -.872277677E+02 -.872254870E+02 -.872233111E+02 -.872212440E+02 -.872192893E+02 -.872174506E+02 -.872157315E+02 -.872141350E+02 -.872126642E+02 -.872113219E+02 -.872101106E+02 -.872090326E+02 -.872080900E+02 -.872072847E+02 -.872066183E+02 -.872060921E+02 -.872057072E+02 -.872054641E+02 -.872053634E+02 -.872054052E+02 -.872055891E+02 -.872059149E+02 -.872063816E+02 -.872069882E+02 -.872077333E+02 -.872086153E+02 -.872096324E+02 -.872107823E+02 -.872120626E+02 -.872134706E+02 -.872150036E+02 -.872166583E+02 -.872184317E+02 -.872203203E+02 -.872223205E+02 -.872244286E+02 -.872266408E+02 -.872289532E+02 -.872313617E+02 -.872338623E+02 -.872364508E+02 -.872391230E+02 -.872418747E+02 -.872447014E+02 -.872475989E+02 -.872505628E+02 -.872535883E+02 -.872566710E+02 -.872598059E+02 -.872629880E+02 -.872662119E+02 -.872694719E+02 -.872727614E+02 -.872760734E+02 -.872793995E+02 -.872827302E+02 -.872860539E+02 -.872893569E+02 -.872926222E+02 -.872958285E+02 -.872989493E+02 -.873019512E+02 -.873047916E+02 -.873074161E+02 -.873097548E+02 -.873117181E+02 -.873131905E+02 -.873140230E+02 -.873140230E+02
 -.873112334E+02 -.873112334E+02 -.873102648E+02 -.873085382E+02 -.873062296E+02 -.873034767E+02 -.873003870E+02 -.872970450E+02 -.872935162E+02 -.872898512E+02 -.872860889E+02 -.872822596E+02 -.872783868E+02 -.872744900E+02 -.872705854E+02 -.872666872E+02 -.872628074E+02 -.872589566E+02 -.872551437E+02 -.872513763E+02 -.872476612E+02 -.872440043E+02 -.872404115E+02 -.872368882E+02 -.872334401E+02 -.872300730E+02 -.872267924E+02 -.872236036E+02 -.872205120E+02 -.872175224E+02 -.872146398E+02 -.872118690E+02 -.872092145E+02 -.872066812E+02 -.872042736E+02 -.872019961E+02 -.871998533E+02 -.871978491E+02 -.871959874E+02 -.871942719E+02 -.871927059E+02 -.871912925E+02 -.871900344E+02 -.871889344E+02 -.871879946E+02 -.871872170E+02 -.871866032E+02 -.871861544E+02 -.871858715E+02 -.871857550E+02 -.871858050E+02 -.871860213E+02 -.871864032E+02 -.871869499E+02 -.871876600E+02 -.871885319E+02 -.871895635E+02 -.871907527E+02 -.871920966E+02 -.871935925E+02 -.871952371E+02 -.871970268E+02 -.871989581E+02 -.872010270E+02 -.872032294E+02 -.872055610E+02 -.872080172E+02 -.872105936E+02 -.872132855E+02 -.872160879E+02 -.872189960E+02 -.872220049E+02 -.872251096E+02 -.872283049E+02 -.872315857E+02 -.872349469E+02 -.872383833E+02 -.872418895E+02 -.872454600E+02 -.872490893E+02 -.872527713E+02 -.872565000E+02 -.872602685E+02 -.872640695E+02 -.872678947E+02 -.872717346E+02 -.872755783E+02 -.872794125E+02 -.872832215E+02 -.872869856E+02 -.872906807E+02 -.872942763E+02 -.872977341E+02 -.873010052E+02 -.873040270E+02 -.873067194E+02 -.873089794E+02 -.873106742E+02 -.873116323E+02 -.873116323E+02
 -.873087228E+02 -.873087228E+02 -.873076192E+02 -.873056549E+02 -.873030311E+02 -.872999046E+02 -.872963970E+02 -.872926033E+02 -.872885967E+02 -.872844337E+02 -.872801579E+02 -.872758033E+02 -.872713971E+02 -.872669616E+02 -.872625158E+02 -.872580757E+02 -.872536550E+02 -.872492655E+02 -.872449169E+02 -.872406179E+02 -.872363758E+02 -.872321978E+02 -.872280905E+02 -.872240605E+02 -.872201146E+02 -.872162593E+02 -.872125011E+02 -.872088463E+02 -.872053008E+02 -.872018705E+02 -.871985612E+02 -.871953785E+02 -.871923280E+02 -.871894154E+02 -.871866462E+02 -.871840257E+02 -.871815592E+02 -.871792514E+02 -.871771071E+02 -.871751306E+02 -.871733258E+02 -.871716965E+02 -.871702462E+02 -.871689779E+02 -.871678944E+02 -.871669981E+02 -.871662908E+02 -.871657740E+02 -.871654488E+02 -.871653158E+02 -.871653751E+02 -.871656265E+02 -.871660692E+02 -.871667020E+02 -.871675235E+02 -.871685317E+02 -.871697241E+02 -.871710979E+02 -.871726499E+02 -.871743767E+02 -.871762744E+02 -.871783387E+02 -.871805653E+02 -.871829495E+02 -.871854862E+02 -.871881705E+02 -.871909969E+02 -.871939599E+02 -.871970540E+02 -.872002735E+02 -.872036125E+02 -.872070652E+02 -.872106257E+02 -.872142880E+02 -.872180461E+02 -.872218939E+02 -.872258254E+02 -.872298344E+02 -.872339145E+02 -.872380593E+02 -.872422619E+02 -.872465153E+02 -.872508117E+02 -.872551429E+02 -.872594994E+02 -.872638705E+02 -.872682437E+02 -.872726042E+02 -.872769341E+02 -.872812114E+02 -.872854087E+02 -.872894917E+02 -.872934171E+02 -.872971294E+02 -.873005582E+02 -.873036126E+02 -.873061760E+02 -.873080980E+02 -.873091845E+02 -.873091845E+02
 -.873061458E+02 -.873061458E+02 -.873049030E+02 -.873026961E+02 -.872997510E+02 -.872962429E+02 -.872923077E+02 -.872880506E+02 -.872835527E+02 -.872788765E+02 -.872740707E+02 -.872691738E+02 -.872642164E+02 -.872592241E+02 -.872542182E+02 -.872492166E+02 -.872442345E+02 -.872392847E+02 -.872343780E+02 -.872295238E+02 -.872247307E+02 -.872200068E+02 -.872153599E+02 -.872107978E+02 -.872063281E+02 -.872019584E+02 -.871976961E+02 -.871935483E+02 -.871895221E+02 -.871856242E+02 -.871818615E+02 -.871782406E+02 -.871747683E+02 -.871714512E+02 -.871682959E+02 -.871653086E+02 -.871624956E+02 -.871598626E+02 -.871574151E+02 -.871551583E+02 -.871530970E+02 -.871512358E+02 -.871495787E+02 -.871481295E+02 -.871468915E+02 -.871458675E+02 -.871450597E+02 -.871444700E+02 -.871440996E+02 -.871439492E+02 -.871440191E+02 -.871443088E+02 -.871448176E+02 -.871455441E+02 -.871464864E+02 -.871476421E+02 -.871490083E+02 -.871505816E+02 -.871523583E+02 -.871543341E+02 -.871565043E+02 -.871588641E+02 -.871614080E+02 -.871641306E+02 -.871670258E+02 -.871700876E+02 -.871733096E+02 -.871766854E+02 -.871802083E+02 -.871838716E+02 -.871876684E+02 -.871915919E+02 -.871956350E+02 -.871997910E+02 -.872040527E+02 -.872084132E+02 -.872128653E+02 -.872174020E+02 -.872220161E+02 -.872267000E+02 -.872314461E+02 -.872362464E+02 -.872410921E+02 -.872459739E+02 -.872508813E+02 -.872558023E+02 -.872607229E+02 -.872656267E+02 -.872704936E+02 -.872752992E+02 -.872800129E+02 -.872845965E+02 -.872890015E+02 -.872931663E+02 -.872970118E+02 -.873004367E+02 -.873033104E+02 -.873054648E+02 -.873066825E+02 -.873066825E+02
 -.873035019E+02 -.873035019E+02 -.873021174E+02 -.872996638E+02 -.872963911E+02 -.872924931E+02 -.872881195E+02 -.872833860E+02 -.872783818E+02 -.872731760E+02 -.872678230E+02 -.872623655E+02 -.872568381E+02 -.872512694E+02 -.872456830E+02 -.872400983E+02 -.872345319E+02 -.872289976E+02 -.872235075E+02 -.872180719E+02 -.872127007E+02 -.872074032E+02 -.872021883E+02 -.871970650E+02 -.871920419E+02 -.871871276E+02 -.871823305E+02 -.871776589E+02 -.871731208E+02 -.871687242E+02 -.871644770E+02 -.871603872E+02 -.871564628E+02 -.871527116E+02 -.871491413E+02 -.871457594E+02 -.871425730E+02 -.871395890E+02 -.871368141E+02 -.871342544E+02 -.871319157E+02 -.871298033E+02 -.871279223E+02 -.871262771E+02 -.871248716E+02 -.871237093E+02 -.871227927E+02 -.871221241E+02 -.871217051E+02 -.871215364E+02 -.871216183E+02 -.871219504E+02 -.871225318E+02 -.871233607E+02 -.871244349E+02 -.871257515E+02 -.871273071E+02 -.871290976E+02 -.871311185E+02 -.871333647E+02 -.871358307E+02 -.871385105E+02 -.871413978E+02 -.871444860E+02 -.871477679E+02 -.871512365E+02 -.871548841E+02 -.871587032E+02 -.871626858E+02 -.871668241E+02 -.871711100E+02 -.871755355E+02 -.871800924E+02 -.871847728E+02 -.871895684E+02 -.871944712E+02 -.871994731E+02 -.872045660E+02 -.872097414E+02 -.872149912E+02 -.872203065E+02 -.872256784E+02 -.872310971E+02 -.872365522E+02 -.872420320E+02 -.872475233E+02 -.872530108E+02 -.872584761E+02 -.872638972E+02 -.872692472E+02 -.872744923E+02 -.872795903E+02 -.872844878E+02 -.872891164E+02 -.872933888E+02 -.872971929E+02 -.873003842E+02 -.873027761E+02 -.873041279E+02 -.873041279E+02
 -.873007938E+02 -.873007938E+02 -.872992656E+02 -.872965611E+02 -.872929542E+02 -.872886569E+02 -.872838328E+02 -.872786087E+02 -.872730823E+02 -.872673300E+02 -.872614115E+02 -.872553747E+02 -.872492575E+02 -.872430914E+02 -.872369019E+02 -.872307101E+02 -.872245339E+02 -.872183883E+02 -.872122865E+02 -.872062402E+02 -.872002607E+02 -.871943583E+02 -.871885432E+02 -.871828255E+02 -.871772150E+02 -.871717214E+02 -.871663542E+02 -.871611228E+02 -.871560367E+02 -.871511050E+02 -.871463373E+02 -.871417428E+02 -.871373309E+02 -.871331108E+02 -.871290915E+02 -.871252818E+02 -.871216903E+02 -.871183251E+02 -.871151940E+02 -.871123044E+02 -.871096633E+02 -.871072771E+02 -.871051517E+02 -.871032925E+02 -.871017041E+02 -.871003907E+02 -.870993555E+02 -.870986010E+02 -.870981291E+02 -.870979408E+02 -.870980366E+02 -.870984158E+02 -.870990774E+02 -.871000192E+02 -.871012386E+02 -.871027322E+02 -.871044957E+02 -.871065244E+02 -.871088128E+02 -.871113549E+02 -.871141440E+02 -.871171731E+02 -.871204347E+02 -.871239207E+02 -.871276229E+02 -.871315326E+02 -.871356411E+02 -.871399392E+02 -.871444178E+02 -.871490675E+02 -.871538789E+02 -.871588427E+02 -.871639494E+02 -.871691896E+02 -.871745540E+02 -.871800333E+02 -.871856182E+02 -.871912993E+02 -.871970675E+02 -.872029131E+02 -.872088264E+02 -.872147974E+02 -.872208154E+02 -.872268687E+02 -.872329446E+02 -.872390286E+02 -.872451037E+02 -.872511502E+02 -.872571439E+02 -.872630552E+02 -.872688475E+02 -.872744743E+02 -.872798773E+02 -.872849816E+02 -.872896913E+02 -.872938835E+02 -.872973993E+02 -.873000340E+02 -.873015226E+02 -.873015226E+02
 -.872980264E+02 -.872980264E+02 -.872963531E+02 -.872933931E+02 -.872894443E+02 -.872847371E+02 -.872794497E+02 -.872737202E+02 -.872676556E+02 -.872613393E+02 -.872548372E+02 -.872482013E+02 -.872414733E+02 -.872346870E+02 -.872278700E+02 -.872210448E+02 -.872142306E+02 -.872074440E+02 -.872006994E+02 -.871940099E+02 -.871873881E+02 -.871808456E+02 -.871743939E+02 -.871680441E+02 -.871618073E+02 -.871556943E+02 -.871497161E+02 -.871438835E+02 -.871382074E+02 -.871326986E+02 -.871273682E+02 -.871222270E+02 -.871172860E+02 -.871125561E+02 -.871080477E+02 -.871037713E+02 -.870997370E+02 -.870959545E+02 -.870924331E+02 -.870891816E+02 -.870862084E+02 -.870835212E+02 -.870811270E+02 -.870790323E+02 -.870772427E+02 -.870757629E+02 -.870745971E+02 -.870737482E+02 -.870732185E+02 -.870730093E+02 -.870731210E+02 -.870735530E+02 -.870743039E+02 -.870753712E+02 -.870767517E+02 -.870784413E+02 -.870804350E+02 -.870827269E+02 -.870853106E+02 -.870881789E+02 -.870913238E+02 -.870947369E+02 -.870984092E+02 -.871023312E+02 -.871064931E+02 -.871108846E+02 -.871154954E+02 -.871203146E+02 -.871253315E+02 -.871305352E+02 -.871359146E+02 -.871414588E+02 -.871471569E+02 -.871529979E+02 -.871589712E+02 -.871650660E+02 -.871712717E+02 -.871775779E+02 -.871839739E+02 -.871904491E+02 -.871969928E+02 -.872035936E+02 -.872102398E+02 -.872169188E+02 -.872236165E+02 -.872303171E+02 -.872370025E+02 -.872436509E+02 -.872502364E+02 -.872567268E+02 -.872630823E+02 -.872692528E+02 -.872751745E+02 -.872807662E+02 -.872859236E+02 -.872905125E+02 -.872943599E+02 -.872972422E+02 -.872988705E+02 -.872988705E+02
 -.872952073E+02 -.872952073E+02 -.872933870E+02 -.872901662E+02 -.872858671E+02 -.872807391E+02 -.872749755E+02 -.872687262E+02 -.872621073E+02 -.872552100E+02 -.872481056E+02 -.872408505E+02 -.872334896E+02 -.872260589E+02 -.872185877E+02 -.872111006E+02 -.872036179E+02 -.871961578E+02 -.871887361E+02 -.871813675E+02 -.871740656E+02 -.871668434E+02 -.871597136E+02 -.871526887E+02 -.871457810E+02 -.871390028E+02 -.871323666E+02 -.871258848E+02 -.871195701E+02 -.871134352E+02 -.871074928E+02 -.871017558E+02 -.870962369E+02 -.870909488E+02 -.870859040E+02 -.870811148E+02 -.870765931E+02 -.870723506E+02 -.870683983E+02 -.870647468E+02 -.870614060E+02 -.870583853E+02 -.870556932E+02 -.870533372E+02 -.870513241E+02 -.870496599E+02 -.870483491E+02 -.870473957E+02 -.870468023E+02 -.870465704E+02 -.870467005E+02 -.870471920E+02 -.870480431E+02 -.870492510E+02 -.870508116E+02 -.870527201E+02 -.870549704E+02 -.870575556E+02 -.870604678E+02 -.870636983E+02 -.870672379E+02 -.870710762E+02 -.870752026E+02 -.870796059E+02 -.870842742E+02 -.870891955E+02 -.870943573E+02 -.870997471E+02 -.871053521E+02 -.871111594E+02 -.871171563E+02 -.871233299E+02 -.871296675E+02 -.871361566E+02 -.871427848E+02 -.871495398E+02 -.871564096E+02 -.871633822E+02 -.871704458E+02 -.871775886E+02 -.871847984E+02 -.871920629E+02 -.871993693E+02 -.872067037E+02 -.872140510E+02 -.872213941E+02 -.872287135E+02 -.872359857E+02 -.872431829E+02 -.872502706E+02 -.872572059E+02 -.872639346E+02 -.872703881E+02 -.872764786E+02 -.872820934E+02 -.872870872E+02 -.872912726E+02 -.872944072E+02 -.872961776E+02 -.872961776E+02
 -.872923460E+02 -.872923460E+02 -.872903767E+02 -.872868891E+02 -.872822312E+02 -.872766721E+02 -.872704201E+02 -.872636373E+02 -.872564493E+02 -.872489544E+02 -.872412293E+02 -.872333343E+02 -.872253172E+02 -.872172164E+02 -.872090631E+02 -.872008834E+02 -.871926995E+02 -.871845307E+02 -.871763944E+02 -.871683068E+02 -.871602826E+02 -.871523363E+02 -.871444817E+02 -.871367328E+02 -.871291033E+02 -.871216072E+02 -.871142589E+02 -.871070726E+02 -.871000629E+02 -.870932448E+02 -.870866329E+02 -.870802424E+02 -.870740881E+02 -.870681849E+02 -.870625477E+02 -.870571909E+02 -.870521289E+02 -.870473755E+02 -.870429439E+02 -.870388468E+02 -.870350961E+02 -.870317031E+02 -.870286778E+02 -.870260296E+02 -.870237666E+02 -.870218958E+02 -.870204229E+02 -.870193527E+02 -.870186882E+02 -.870184315E+02 -.870185832E+02 -.870191423E+02 -.870201068E+02 -.870214733E+02 -.870232369E+02 -.870253916E+02 -.870279304E+02 -.870308446E+02 -.870341251E+02 -.870377612E+02 -.870417418E+02 -.870460546E+02 -.870506868E+02 -.870556249E+02 -.870608550E+02 -.870663627E+02 -.870721332E+02 -.870781517E+02 -.870844031E+02 -.870908723E+02 -.870975443E+02 -.871044042E+02 -.871114371E+02 -.871186287E+02 -.871259647E+02 -.871334309E+02 -.871410139E+02 -.871486999E+02 -.871564758E+02 -.871643283E+02 -.871722442E+02 -.871802098E+02 -.871882112E+02 -.871962333E+02 -.872042600E+02 -.872122729E+02 -.872202511E+02 -.872281698E+02 -.872359991E+02 -.872437022E+02 -.872512333E+02 -.872585344E+02 -.872655321E+02 -.872721320E+02 -.872782130E+02 -.872836190E+02 -.872881480E+02 -.872915389E+02 -.872934534E+02 -.872934534E+02
 -.872894549E+02 -.872894549E+02 -.872873337E+02 -.872835741E+02 -.872785500E+02 -.872725505E+02 -.872657997E+02 -.872584716E+02 -.872507010E+02 -.872425928E+02 -.872342288E+02 -.872256731E+02 -.872169762E+02 -.872081788E+02 -.871993139E+02 -.871904094E+02 -.871814890E+02 -.871725737E+02 -.871636821E+02 -.871548316E+02 -.871460383E+02 -.871373179E+02 -.871286857E+02 -.871201572E+02 -.871117479E+02 -.871034737E+02 -.870953509E+02 -.870873961E+02 -.870796261E+02 -.870720581E+02 -.870647094E+02 -.870575975E+02 -.870507399E+02 -.870441544E+02 -.870378584E+02 -.870318692E+02 -.870262038E+02 -.870208787E+02 -.870159099E+02 -.870113127E+02 -.870071012E+02 -.870032891E+02 -.869998885E+02 -.869969108E+02 -.869943657E+02 -.869922617E+02 -.869906060E+02 -.869894041E+02 -.869886599E+02 -.869883758E+02 -.869885524E+02 -.869891889E+02 -.869902827E+02 -.869918295E+02 -.869938236E+02 -.869962578E+02 -.869991232E+02 -.870024097E+02 -.870061061E+02 -.870101996E+02 -.870146767E+02 -.870195228E+02 -.870247224E+02 -.870302593E+02 -.870361170E+02 -.870422783E+02 -.870487256E+02 -.870554413E+02 -.870624076E+02 -.870696068E+02 -.870770213E+02 -.870846335E+02 -.870924265E+02 -.871003834E+02 -.871084878E+02 -.871167236E+02 -.871250754E+02 -.871335279E+02 -.871420662E+02 -.871506756E+02 -.871593416E+02 -.871680492E+02 -.871767834E+02 -.871855280E+02 -.871942656E+02 -.872029770E+02 -.872116398E+02 -.872202278E+02 -.872287094E+02 -.872370456E+02 -.872451877E+02 -.872530744E+02 -.872606272E+02 -.872677456E+02 -.872743003E+02 -.872801242E+02 -.872850012E+02 -.872886512E+02 -.872907114E+02 -.872907114E+02
 -.872865497E+02 -.872865497E+02 -.872842744E+02 -.872802386E+02 -.872748427E+02 -.872683963E+02 -.872611388E+02 -.872532558E+02 -.872448907E+02 -.872361549E+02 -.872271349E+02 -.872178981E+02 -.872084978E+02 -.871989769E+02 -.871893703E+02 -.871797075E+02 -.871700137E+02 -.871603112E+02 -.871506198E+02 -.871409582E+02 -.871313437E+02 -.871217934E+02 -.871123242E+02 -.871029533E+02 -.870936981E+02 -.870845768E+02 -.870756078E+02 -.870668103E+02 -.870582038E+02 -.870498080E+02 -.870416434E+02 -.870337303E+02 -.870260895E+02 -.870187419E+02 -.870117082E+02 -.870050091E+02 -.869986650E+02 -.869926956E+02 -.869871202E+02 -.869819571E+02 -.869772235E+02 -.869729358E+02 -.869691090E+02 -.869657565E+02 -.869628904E+02 -.869605211E+02 -.869586573E+02 -.869573056E+02 -.869564710E+02 -.869561563E+02 -.869563623E+02 -.869570880E+02 -.869583301E+02 -.869600837E+02 -.869623416E+02 -.869650950E+02 -.869683334E+02 -.869720443E+02 -.869762141E+02 -.869808274E+02 -.869858678E+02 -.869913176E+02 -.869971583E+02 -.870033705E+02 -.870099341E+02 -.870168287E+02 -.870240335E+02 -.870315273E+02 -.870392893E+02 -.870472984E+02 -.870555340E+02 -.870639757E+02 -.870726036E+02 -.870813982E+02 -.870903407E+02 -.870994127E+02 -.871085966E+02 -.871178753E+02 -.871272321E+02 -.871366508E+02 -.871461153E+02 -.871556096E+02 -.871651173E+02 -.871746213E+02 -.871841032E+02 -.871935425E+02 -.872029159E+02 -.872121959E+02 -.872213493E+02 -.872303351E+02 -.872391021E+02 -.872475856E+02 -.872557025E+02 -.872633464E+02 -.872703800E+02 -.872766255E+02 -.872818528E+02 -.872857634E+02 -.872879699E+02 -.872879699E+02
 -.872836519E+02 -.872836519E+02 -.872812211E+02 -.872769072E+02 -.872711371E+02 -.872642404E+02 -.872564715E+02 -.872480268E+02 -.872390581E+02 -.872296826E+02 -.872199909E+02 -.872100540E+02 -.871999278E+02 -.871896569E+02 -.871792783E+02 -.871688228E+02 -.871583168E+02 -.871477837E+02 -.871372446E+02 -.871267191E+02 -.871162258E+02 -.871057834E+02 -.870954104E+02 -.870851259E+02 -.870749496E+02 -.870649020E+02 -.870550042E+02 -.870452780E+02 -.870357461E+02 -.870264316E+02 -.870173580E+02 -.870085495E+02 -.870000306E+02 -.869918261E+02 -.869839608E+02 -.869764593E+02 -.869693462E+02 -.869626451E+02 -.869563793E+02 -.869505710E+02 -.869452411E+02 -.869404095E+02 -.869360943E+02 -.869323122E+02 -.869290779E+02 -.869264040E+02 -.869243012E+02 -.869227778E+02 -.869218396E+02 -.869214903E+02 -.869217308E+02 -.869225600E+02 -.869239738E+02 -.869259661E+02 -.869285283E+02 -.869316496E+02 -.869353170E+02 -.869395155E+02 -.869442282E+02 -.869494367E+02 -.869551209E+02 -.869612594E+02 -.869678298E+02 -.869748087E+02 -.869821719E+02 -.869898950E+02 -.869979530E+02 -.870063209E+02 -.870149738E+02 -.870238868E+02 -.870330357E+02 -.870423966E+02 -.870519462E+02 -.870616622E+02 -.870715227E+02 -.870815069E+02 -.870915947E+02 -.871017669E+02 -.871120048E+02 -.871222907E+02 -.871326069E+02 -.871429362E+02 -.871532611E+02 -.871635635E+02 -.871738239E+02 -.871840212E+02 -.871941310E+02 -.872041248E+02 -.872139679E+02 -.872236179E+02 -.872330212E+02 -.872421099E+02 -.872507969E+02 -.872589702E+02 -.872664848E+02 -.872731528E+02 -.872787303E+02 -.872829009E+02 -.872852532E+02 -.872852532E+02
 -.872807903E+02 -.872807903E+02 -.872782044E+02 -.872736136E+02 -.872674707E+02 -.872601244E+02 -.872518433E+02 -.872428340E+02 -.872332559E+02 -.872232315E+02 -.872128557E+02 -.872022022E+02 -.871913293E+02 -.871802835E+02 -.871691031E+02 -.871578200E+02 -.871464616E+02 -.871350522E+02 -.871236137E+02 -.871121668E+02 -.871007314E+02 -.870893277E+02 -.870779761E+02 -.870666976E+02 -.870555145E+02 -.870444498E+02 -.870335277E+02 -.870227732E+02 -.870122123E+02 -.870018719E+02 -.869917799E+02 -.869819645E+02 -.869724550E+02 -.869632806E+02 -.869544712E+02 -.869460564E+02 -.869380654E+02 -.869305272E+02 -.869234697E+02 -.869169200E+02 -.869109036E+02 -.869054447E+02 -.869005657E+02 -.868962869E+02 -.868926264E+02 -.868895998E+02 -.868872202E+02 -.868854978E+02 -.868844400E+02 -.868840511E+02 -.868843325E+02 -.868852826E+02 -.868868966E+02 -.868891669E+02 -.868920828E+02 -.868956312E+02 -.868997961E+02 -.869045590E+02 -.869098994E+02 -.869157945E+02 -.869222200E+02 -.869291499E+02 -.869365567E+02 -.869444123E+02 -.869526876E+02 -.869613529E+02 -.869703783E+02 -.869797341E+02 -.869893905E+02 -.869993181E+02 -.870094883E+02 -.870198732E+02 -.870304456E+02 -.870411795E+02 -.870520499E+02 -.870630329E+02 -.870741058E+02 -.870852470E+02 -.870964360E+02 -.871076529E+02 -.871188788E+02 -.871300952E+02 -.871412835E+02 -.871524248E+02 -.871634988E+02 -.871744838E+02 -.871853547E+02 -.871960821E+02 -.872066306E+02 -.872169563E+02 -.872270037E+02 -.872367023E+02 -.872459614E+02 -.872546637E+02 -.872626573E+02 -.872697447E+02 -.872756690E+02 -.872800964E+02 -.872825925E+02 -.872825925E+02
 -.872780031E+02 -.872780031E+02 -.872752647E+02 -.872704021E+02 -.872638922E+02 -.872561019E+02 -.872473127E+02 -.872377408E+02 -.872275524E+02 -.872168749E+02 -.872058066E+02 -.871944240E+02 -.871827870E+02 -.871709437E+02 -.871589331E+02 -.871467880E+02 -.871345362E+02 -.871222026E+02 -.871098098E+02 -.870973794E+02 -.870849326E+02 -.870724911E+02 -.870600771E+02 -.870477140E+02 -.870354265E+02 -.870232407E+02 -.870111839E+02 -.869992850E+02 -.869875739E+02 -.869760822E+02 -.869648423E+02 -.869538879E+02 -.869432535E+02 -.869329743E+02 -.869230858E+02 -.869136238E+02 -.869046236E+02 -.868961204E+02 -.868881480E+02 -.868807396E+02 -.868739265E+02 -.868677384E+02 -.868622029E+02 -.868573449E+02 -.868531870E+02 -.868497484E+02 -.868470453E+02 -.868450905E+02 -.868438930E+02 -.868434584E+02 -.868437883E+02 -.868448807E+02 -.868467299E+02 -.868493262E+02 -.868526567E+02 -.868567050E+02 -.868614512E+02 -.868668727E+02 -.868729442E+02 -.868796376E+02 -.868869232E+02 -.868947690E+02 -.869031417E+02 -.869120069E+02 -.869213294E+02 -.869310733E+02 -.869412028E+02 -.869516820E+02 -.869624755E+02 -.869735485E+02 -.869848670E+02 -.869963983E+02 -.870081108E+02 -.870199743E+02 -.870319599E+02 -.870440405E+02 -.870561905E+02 -.870683855E+02 -.870806028E+02 -.870928210E+02 -.871050194E+02 -.871171784E+02 -.871292786E+02 -.871413003E+02 -.871532229E+02 -.871650241E+02 -.871766786E+02 -.871881567E+02 -.871994223E+02 -.872104307E+02 -.872211252E+02 -.872314331E+02 -.872412607E+02 -.872504863E+02 -.872589515E+02 -.872664503E+02 -.872727136E+02 -.872773915E+02 -.872800274E+02 -.872800274E+02
 -.872753395E+02 -.872753395E+02 -.872724541E+02 -.872673288E+02 -.872604632E+02 -.872522403E+02 -.872429537E+02 -.872328279E+02 -.872220349E+02 -.872107064E+02 -.871989436E+02 -.871868248E+02 -.871744112E+02 -.871617516E+02 -.871488853E+02 -.871358450E+02 -.871226589E+02 -.871093519E+02 -.870959471E+02 -.870824667E+02 -.870689331E+02 -.870553694E+02 -.870417997E+02 -.870282498E+02 -.870147470E+02 -.870013207E+02 -.869880018E+02 -.869748234E+02 -.869618204E+02 -.869490294E+02 -.869364887E+02 -.869242380E+02 -.869123185E+02 -.869007723E+02 -.868896421E+02 -.868789711E+02 -.868688022E+02 -.868591781E+02 -.868501404E+02 -.868417296E+02 -.868339845E+02 -.868269417E+02 -.868206353E+02 -.868150964E+02 -.868103528E+02 -.868064287E+02 -.868033442E+02 -.868011152E+02 -.867997531E+02 -.867992650E+02 -.867996528E+02 -.868009141E+02 -.868030417E+02 -.868060237E+02 -.868098439E+02 -.868144818E+02 -.868199128E+02 -.868261089E+02 -.868330385E+02 -.868406673E+02 -.868489581E+02 -.868578719E+02 -.868673679E+02 -.868774040E+02 -.868879372E+02 -.868989241E+02 -.869103213E+02 -.869220859E+02 -.869341753E+02 -.869465483E+02 -.869591646E+02 -.869719857E+02 -.869849748E+02 -.869980968E+02 -.870113186E+02 -.870246093E+02 -.870379399E+02 -.870512834E+02 -.870646148E+02 -.870779106E+02 -.870911491E+02 -.871043093E+02 -.871173713E+02 -.871303151E+02 -.871431199E+02 -.871557634E+02 -.871682206E+02 -.871804618E+02 -.871924511E+02 -.872041434E+02 -.872154813E+02 -.872263910E+02 -.872367764E+02 -.872465122E+02 -.872554350E+02 -.872633307E+02 -.872699199E+02 -.872748375E+02 -.872776069E+02 -.872776069E+02
 -.872728609E+02 -.872728609E+02 -.872698370E+02 -.872644635E+02 -.872572599E+02 -.872486236E+02 -.872388583E+02 -.872281957E+02 -.872168127E+02 -.872048441E+02 -.871923929E+02 -.871795386E+02 -.871663426E+02 -.871528535E+02 -.871391101E+02 -.871251447E+02 -.871109848E+02 -.870966550E+02 -.870821785E+02 -.870675778E+02 -.870528762E+02 -.870380979E+02 -.870232690E+02 -.870084174E+02 -.869935734E+02 -.869787697E+02 -.869640416E+02 -.869494268E+02 -.869349657E+02 -.869207011E+02 -.869066780E+02 -.868929437E+02 -.868795470E+02 -.868665386E+02 -.868539699E+02 -.868418932E+02 -.868303610E+02 -.868194254E+02 -.868091377E+02 -.867995477E+02 -.867907035E+02 -.867826505E+02 -.867754314E+02 -.867690848E+02 -.867636457E+02 -.867591442E+02 -.867556058E+02 -.867530505E+02 -.867514927E+02 -.867509411E+02 -.867513984E+02 -.867528616E+02 -.867553215E+02 -.867587633E+02 -.867631667E+02 -.867685058E+02 -.867747502E+02 -.867818645E+02 -.867898095E+02 -.867985423E+02 -.868080172E+02 -.868181856E+02 -.868289972E+02 -.868404005E+02 -.868523428E+02 -.868647713E+02 -.868776334E+02 -.868908773E+02 -.869044520E+02 -.869183082E+02 -.869323985E+02 -.869466774E+02 -.869611018E+02 -.869756313E+02 -.869902280E+02 -.870048565E+02 -.870194843E+02 -.870340816E+02 -.870486210E+02 -.870630773E+02 -.870774275E+02 -.870916499E+02 -.871057242E+02 -.871196305E+02 -.871333484E+02 -.871468564E+02 -.871601299E+02 -.871731403E+02 -.871858524E+02 -.871982216E+02 -.872101908E+02 -.872216858E+02 -.872326091E+02 -.872428333E+02 -.872521907E+02 -.872604612E+02 -.872673562E+02 -.872724977E+02 -.872753913E+02 -.872753913E+02
 -.872706423E+02 -.872706423E+02 -.872674920E+02 -.872618909E+02 -.872543750E+02 -.872453539E+02 -.872351392E+02 -.872239683E+02 -.872120212E+02 -.871994346E+02 -.871863122E+02 -.871727332E+02 -.871587581E+02 -.871444342E+02 -.871297991E+02 -.871148835E+02 -.870997136E+02 -.870843131E+02 -.870687046E+02 -.870529105E+02 -.870369543E+02 -.870208612E+02 -.870046587E+02 -.869883769E+02 -.869720491E+02 -.869557118E+02 -.869394046E+02 -.869231708E+02 -.869070570E+02 -.868911130E+02 -.868753920E+02 -.868599499E+02 -.868448452E+02 -.868301386E+02 -.868158925E+02 -.868021704E+02 -.867890366E+02 -.867765550E+02 -.867647891E+02 -.867538008E+02 -.867436499E+02 -.867343932E+02 -.867260840E+02 -.867187711E+02 -.867124986E+02 -.867073046E+02 -.867032211E+02 -.867002737E+02 -.866984806E+02 -.866978529E+02 -.866983942E+02 -.867001006E+02 -.867029605E+02 -.867069551E+02 -.867120588E+02 -.867182390E+02 -.867254571E+02 -.867336687E+02 -.867428247E+02 -.867528712E+02 -.867637511E+02 -.867754041E+02 -.867877679E+02 -.868007786E+02 -.868143718E+02 -.868284829E+02 -.868430479E+02 -.868580040E+02 -.868732901E+02 -.868888474E+02 -.869046194E+02 -.869205529E+02 -.869365975E+02 -.869527064E+02 -.869688362E+02 -.869849472E+02 -.870010029E+02 -.870169704E+02 -.870328202E+02 -.870485255E+02 -.870640624E+02 -.870794089E+02 -.870945450E+02 -.871094513E+02 -.871241086E+02 -.871384967E+02 -.871525927E+02 -.871663695E+02 -.871797937E+02 -.871928224E+02 -.872053996E+02 -.872174518E+02 -.872288819E+02 -.872395611E+02 -.872493196E+02 -.872579327E+02 -.872651051E+02 -.872704484E+02 -.872734533E+02 -.872734533E+02
 -.872687734E+02 -.872687734E+02 -.872655135E+02 -.872597127E+02 -.872519205E+02 -.872425549E+02 -.872319335E+02 -.872202967E+02 -.872078259E+02 -.871946579E+02 -.871808952E+02 -.871666153E+02 -.871518766E+02 -.871367237E+02 -.871211917E+02 -.871053087E+02 -.870890988E+02 -.870725836E+02 -.870557842E+02 -.870387221E+02 -.870214205E+02 -.870039048E+02 -.869862036E+02 -.869683490E+02 -.869503770E+02 -.869323278E+02 -.869142461E+02 -.868961811E+02 -.868781864E+02 -.868603202E+02 -.868426449E+02 -.868252267E+02 -.868081357E+02 -.867914449E+02 -.867752301E+02 -.867595689E+02 -.867445400E+02 -.867302226E+02 -.867166955E+02 -.867040358E+02 -.866923185E+02 -.866816152E+02 -.866719930E+02 -.866635139E+02 -.866562337E+02 -.866502011E+02 -.866454570E+02 -.866420338E+02 -.866399552E+02 -.866392353E+02 -.866398787E+02 -.866418804E+02 -.866452259E+02 -.866498910E+02 -.866558430E+02 -.866630405E+02 -.866714343E+02 -.866809683E+02 -.866915800E+02 -.867032019E+02 -.867157620E+02 -.867291848E+02 -.867433927E+02 -.867583066E+02 -.867738467E+02 -.867899338E+02 -.868064899E+02 -.868234388E+02 -.868407070E+02 -.868582241E+02 -.868759233E+02 -.868937418E+02 -.869116211E+02 -.869295073E+02 -.869473510E+02 -.869651073E+02 -.869827361E+02 -.870002015E+02 -.870174719E+02 -.870345195E+02 -.870513198E+02 -.870678516E+02 -.870840955E+02 -.871000339E+02 -.871156494E+02 -.871309242E+02 -.871458381E+02 -.871603668E+02 -.871744796E+02 -.871881365E+02 -.872012843E+02 -.872138515E+02 -.872257426E+02 -.872368298E+02 -.872469425E+02 -.872558544E+02 -.872632657E+02 -.872687809E+02 -.872718797E+02 -.872718797E+02
 -.872673608E+02 -.872673608E+02 -.872640129E+02 -.872580499E+02 -.872500295E+02 -.872403747E+02 -.872294055E+02 -.872173626E+02 -.872044264E+02 -.871907312E+02 -.871763769E+02 -.871614371E+02 -.871459663E+02 -.871300052E+02 -.871135845E+02 -.870967286E+02 -.870794579E+02 -.870617910E+02 -.870437461E+02 -.870253428E+02 -.870066026E+02 -.869875506E+02 -.869682155E+02 -.869486309E+02 -.869288351E+02 -.869088722E+02 -.868887919E+02 -.868686497E+02 -.868485072E+02 -.868284318E+02 -.868084968E+02 -.867887807E+02 -.867693672E+02 -.867503446E+02 -.867318048E+02 -.867138428E+02 -.866965560E+02 -.866800424E+02 -.866644005E+02 -.866497270E+02 -.866361166E+02 -.866236597E+02 -.866124421E+02 -.866025426E+02 -.865940328E+02 -.865869751E+02 -.865814223E+02 -.865774164E+02 -.865749877E+02 -.865741546E+02 -.865749232E+02 -.865772869E+02 -.865812270E+02 -.865867127E+02 -.865937015E+02 -.866021403E+02 -.866119662E+02 -.866231072E+02 -.866354838E+02 -.866490101E+02 -.866635950E+02 -.866791435E+02 -.866955582E+02 -.867127403E+02 -.867305912E+02 -.867490131E+02 -.867679105E+02 -.867871910E+02 -.868067657E+02 -.868265506E+02 -.868464665E+02 -.868664398E+02 -.868864026E+02 -.869062930E+02 -.869260552E+02 -.869456392E+02 -.869650011E+02 -.869841025E+02 -.870029102E+02 -.870213961E+02 -.870395362E+02 -.870573106E+02 -.870747021E+02 -.870916956E+02 -.871082771E+02 -.871244323E+02 -.871401451E+02 -.871553953E+02 -.871701567E+02 -.871843934E+02 -.871980565E+02 -.872110785E+02 -.872233675E+02 -.872347984E+02 -.872452028E+02 -.872543551E+02 -.872619545E+02 -.872676025E+02 -.872707729E+02 -.872707729E+02
 -.872665288E+02 -.872665288E+02 -.872631211E+02 -.872570444E+02 -.872488589E+02 -.872389879E+02 -.872277496E+02 -.872153816E+02 -.872020600E+02 -.871879144E+02 -.871730392E+02 -.871575021E+02 -.871413517E+02 -.871246226E+02 -.871073398E+02 -.870895220E+02 -.870711842E+02 -.870523400E+02 -.870330035E+02 -.870131903E+02 -.869929194E+02 -.869722138E+02 -.869511013E+02 -.869296158E+02 -.869077976E+02 -.868856938E+02 -.868633591E+02 -.868408557E+02 -.868182535E+02 -.867956305E+02 -.867730722E+02 -.867506716E+02 -.867285288E+02 -.867067502E+02 -.866854478E+02 -.866647385E+02 -.866447425E+02 -.866255823E+02 -.866073812E+02 -.865902616E+02 -.865743435E+02 -.865597425E+02 -.865465683E+02 -.865349227E+02 -.865248980E+02 -.865165751E+02 -.865100228E+02 -.865052955E+02 -.865024331E+02 -.865014595E+02 -.865023827E+02 -.865051943E+02 -.865098698E+02 -.865163691E+02 -.865246370E+02 -.865346047E+02 -.865461906E+02 -.865593019E+02 -.865738364E+02 -.865896839E+02 -.866067283E+02 -.866248492E+02 -.866439237E+02 -.866638278E+02 -.866844387E+02 -.867056356E+02 -.867273011E+02 -.867493226E+02 -.867715933E+02 -.867940124E+02 -.868164864E+02 -.868389294E+02 -.868612628E+02 -.868834164E+02 -.869053275E+02 -.869269412E+02 -.869482103E+02 -.869690946E+02 -.869895603E+02 -.870095801E+02 -.870291320E+02 -.870481986E+02 -.870667664E+02 -.870848246E+02 -.871023640E+02 -.871193757E+02 -.871358492E+02 -.871517703E+02 -.871671187E+02 -.871818650E+02 -.871959662E+02 -.872093611E+02 -.872219633E+02 -.872336534E+02 -.872442678E+02 -.872535850E+02 -.872613075E+02 -.872670385E+02 -.872702516E+02 -.872702516E+02
 -.872664213E+02 -.872664213E+02 -.872629894E+02 -.872568609E+02 -.872485913E+02 -.872385982E+02 -.872271930E+02 -.872146060E+02 -.872010057E+02 -.871865136E+02 -.871712155E+02 -.871551710E+02 -.871384203E+02 -.871209897E+02 -.871028959E+02 -.870841497E+02 -.870647587E+02 -.870447294E+02 -.870240692E+02 -.870027882E+02 -.869809001E+02 -.869584242E+02 -.869353857E+02 -.869118174E+02 -.868877597E+02 -.868632621E+02 -.868383836E+02 -.868131925E+02 -.867877679E+02 -.867621988E+02 -.867365847E+02 -.867110352E+02 -.866856696E+02 -.866606165E+02 -.866360124E+02 -.866120012E+02 -.865887321E+02 -.865663586E+02 -.865450362E+02 -.865249205E+02 -.865061649E+02 -.864889182E+02 -.864733221E+02 -.864595088E+02 -.864475989E+02 -.864376985E+02 -.864298975E+02 -.864242680E+02 -.864208623E+02 -.864197122E+02 -.864208282E+02 -.864241995E+02 -.864297936E+02 -.864375578E+02 -.864474197E+02 -.864592888E+02 -.864730584E+02 -.864886078E+02 -.865058041E+02 -.865245051E+02 -.865445615E+02 -.865658194E+02 -.865881228E+02 -.866113155E+02 -.866352437E+02 -.866597574E+02 -.866847124E+02 -.867099713E+02 -.867354053E+02 -.867608944E+02 -.867863283E+02 -.868116070E+02 -.868366409E+02 -.868613506E+02 -.868856671E+02 -.869095312E+02 -.869328934E+02 -.869557129E+02 -.869779572E+02 -.869996014E+02 -.870206272E+02 -.870410220E+02 -.870607780E+02 -.870798908E+02 -.870983582E+02 -.871161786E+02 -.871333493E+02 -.871498644E+02 -.871657117E+02 -.871808702E+02 -.871953054E+02 -.872089644E+02 -.872217696E+02 -.872336099E+02 -.872443300E+02 -.872537167E+02 -.872614803E+02 -.872672318E+02 -.872704519E+02 -.872704519E+02
 -.872672021E+02 -.872672021E+02 -.872637902E+02 -.872576870E+02 -.872494350E+02 -.872394385E+02 -.872279965E+02 -.872153269E+02 -.872015862E+02 -.871868842E+02 -.871712951E+02 -.871548672E+02 -.871376294E+02 -.871195968E+02 -.871007754E+02 -.870811652E+02 -.870607635E+02 -.870395668E+02 -.870175733E+02 -.869947842E+02 -.869712058E+02 -.869468504E+02 -.869217381E+02 -.868958979E+02 -.868693685E+02 -.868421997E+02 -.868144531E+02 -.867862026E+02 -.867575357E+02 -.867285530E+02 -.866993693E+02 -.866701130E+02 -.866409258E+02 -.866119627E+02 -.865833901E+02 -.865553853E+02 -.865281344E+02 -.865018303E+02 -.864766703E+02 -.864528533E+02 -.864305770E+02 -.864100343E+02 -.863914104E+02 -.863748786E+02 -.863605979E+02 -.863487087E+02 -.863393306E+02 -.863325596E+02 -.863284655E+02 -.863270910E+02 -.863284501E+02 -.863325284E+02 -.863392827E+02 -.863486427E+02 -.863605119E+02 -.863747705E+02 -.863912772E+02 -.864098730E+02 -.864303837E+02 -.864526239E+02 -.864764000E+02 -.865015140E+02 -.865277663E+02 -.865549591E+02 -.865828989E+02 -.866113992E+02 -.866402821E+02 -.866693804E+02 -.866985388E+02 -.867276149E+02 -.867564795E+02 -.867850174E+02 -.868131272E+02 -.868407211E+02 -.868677245E+02 -.868940754E+02 -.869197238E+02 -.869446308E+02 -.869687673E+02 -.869921136E+02 -.870146580E+02 -.870363955E+02 -.870573265E+02 -.870774560E+02 -.870967914E+02 -.871153413E+02 -.871331134E+02 -.871501123E+02 -.871663369E+02 -.871817770E+02 -.871964092E+02 -.872101923E+02 -.872230598E+02 -.872349127E+02 -.872456080E+02 -.872549454E+02 -.872626488E+02 -.872683438E+02 -.872715269E+02 -.872715269E+02
 -.872690540E+02 -.872690540E+02 -.872657161E+02 -.872597333E+02 -.872516241E+02 -.872417714E+02 -.872304545E+02 -.872178737E+02 -.872041684E+02 -.871894326E+02 -.871737253E+02 -.871570797E+02 -.871395102E+02 -.871210177E+02 -.871015938E+02 -.870812247E+02 -.870598936E+02 -.870375839E+02 -.870142804E+02 -.869899721E+02 -.869646536E+02 -.869383268E+02 -.869110027E+02 -.868827026E+02 -.868534601E+02 -.868233221E+02 -.867923499E+02 -.867606211E+02 -.867282298E+02 -.866952882E+02 -.866619266E+02 -.866282939E+02 -.865945578E+02 -.865609040E+02 -.865275352E+02 -.864946703E+02 -.864625413E+02 -.864313920E+02 -.864014738E+02 -.863730431E+02 -.863463564E+02 -.863216663E+02 -.862992167E+02 -.862792377E+02 -.862619411E+02 -.862475153E+02 -.862361212E+02 -.862278882E+02 -.862229111E+02 -.862212475E+02 -.862229167E+02 -.862278991E+02 -.862361364E+02 -.862475335E+02 -.862619603E+02 -.862792557E+02 -.862992307E+02 -.863216731E+02 -.863463523E+02 -.863730239E+02 -.864014348E+02 -.864313278E+02 -.864624464E+02 -.864945382E+02 -.865273593E+02 -.865606767E+02 -.865942712E+02 -.866279395E+02 -.866614952E+02 -.866947700E+02 -.867276144E+02 -.867598972E+02 -.867915059E+02 -.868223455E+02 -.868523381E+02 -.868814217E+02 -.869095490E+02 -.869366863E+02 -.869628119E+02 -.869879152E+02 -.870119946E+02 -.870350566E+02 -.870571138E+02 -.870781839E+02 -.870982876E+02 -.871174467E+02 -.871356827E+02 -.871530139E+02 -.871694530E+02 -.871850038E+02 -.871996572E+02 -.872133863E+02 -.872261400E+02 -.872378348E+02 -.872483447E+02 -.872574874E+02 -.872650074E+02 -.872705526E+02 -.872736458E+02 -.872736458E+02
 -.872721768E+02 -.872721768E+02 -.872689779E+02 -.872632300E+02 -.872554153E+02 -.872458855E+02 -.872348925E+02 -.872226122E+02 -.872091619E+02 -.871946148E+02 -.871790106E+02 -.871623636E+02 -.871446700E+02 -.871259125E+02 -.871060646E+02 -.870850946E+02 -.870629678E+02 -.870396495E+02 -.870151070E+02 -.869893119E+02 -.869622420E+02 -.869338834E+02 -.869042326E+02 -.868732980E+02 -.868411023E+02 -.868076845E+02 -.867731013E+02 -.867374293E+02 -.867007665E+02 -.866632341E+02 -.866249773E+02 -.865861665E+02 -.865469976E+02 -.865076921E+02 -.864684960E+02 -.864296787E+02 -.863915308E+02 -.863543606E+02 -.863184908E+02 -.862842535E+02 -.862519847E+02 -.862220182E+02 -.861946787E+02 -.861702754E+02 -.861490941E+02 -.861313909E+02 -.861173853E+02 -.861072546E+02 -.861011289E+02 -.860990878E+02 -.861011580E+02 -.861073123E+02 -.861174708E+02 -.861315028E+02 -.861492305E+02 -.861704340E+02 -.861948567E+02 -.862222124E+02 -.862521915E+02 -.862844687E+02 -.863187097E+02 -.863545781E+02 -.863917411E+02 -.864298758E+02 -.864686730E+02 -.865078417E+02 -.865471121E+02 -.865862373E+02 -.866249954E+02 -.866631899E+02 -.867006495E+02 -.867372284E+02 -.867728049E+02 -.868072802E+02 -.868405770E+02 -.868726380E+02 -.869034239E+02 -.869329116E+02 -.869610922E+02 -.869879694E+02 -.870135573E+02 -.870378788E+02 -.870609638E+02 -.870828470E+02 -.871035668E+02 -.871231624E+02 -.871416728E+02 -.871591335E+02 -.871755745E+02 -.871910171E+02 -.872054697E+02 -.872189235E+02 -.872313463E+02 -.872426746E+02 -.872528044E+02 -.872615777E+02 -.872687663E+02 -.872740506E+02 -.872769907E+02 -.872769907E+02
 -.872767825E+02 -.872767825E+02 -.872737994E+02 -.872684224E+02 -.872610829E+02 -.872520906E+02 -.872416611E+02 -.872299387E+02 -.872170127E+02 -.872029307E+02 -.871877080E+02 -.871713362E+02 -.871537888E+02 -.871350262E+02 -.871149998E+02 -.870936551E+02 -.870709345E+02 -.870467799E+02 -.870211354E+02 -.869939487E+02 -.869651742E+02 -.869347750E+02 -.869027255E+02 -.868690133E+02 -.868336427E+02 -.867966364E+02 -.867580390E+02 -.867179191E+02 -.866763726E+02 -.866335245E+02 -.865895317E+02 -.865445848E+02 -.864989091E+02 -.864527658E+02 -.864064514E+02 -.863602970E+02 -.863146657E+02 -.862699491E+02 -.862265630E+02 -.861849406E+02 -.861455259E+02 -.861087643E+02 -.860750939E+02 -.860449347E+02 -.860186786E+02 -.859966786E+02 -.859792392E+02 -.859666072E+02 -.859589646E+02 -.859564230E+02 -.859590196E+02 -.859667166E+02 -.859794021E+02 -.859968938E+02 -.860189441E+02 -.860452482E+02 -.860754526E+02 -.861091652E+02 -.861459652E+02 -.861854143E+02 -.862270664E+02 -.862704772E+02 -.863152130E+02 -.863608575E+02 -.864070185E+02 -.864533324E+02 -.864994677E+02 -.865451271E+02 -.865900490E+02 -.866340073E+02 -.866768108E+02 -.867183020E+02 -.867583551E+02 -.867968736E+02 -.868337881E+02 -.868690535E+02 -.869026463E+02 -.869345620E+02 -.869648122E+02 -.869934226E+02 -.870204301E+02 -.870458809E+02 -.870698279E+02 -.870923292E+02 -.871134457E+02 -.871332391E+02 -.871517700E+02 -.871690954E+02 -.871852665E+02 -.872003254E+02 -.872143020E+02 -.872272093E+02 -.872390380E+02 -.872497496E+02 -.872592671E+02 -.872674636E+02 -.872741468E+02 -.872790393E+02 -.872817525E+02 -.872817525E+02
 -.872830882E+02 -.872830882E+02 -.872804103E+02 -.872755626E+02 -.872689103E+02 -.872607082E+02 -.872511264E+02 -.872402697E+02 -.872281931E+02 -.872149129E+02 -.872004158E+02 -.871846657E+02 -.871676094E+02 -.871491805E+02 -.871293032E+02 -.871078952E+02 -.870848704E+02 -.870601411E+02 -.870336206E+02 -.870052251E+02 -.869748771E+02 -.869425069E+02 -.869080565E+02 -.868714821E+02 -.868327576E+02 -.867918781E+02 -.867488640E+02 -.867037646E+02 -.866566624E+02 -.866076771E+02 -.865569695E+02 -.865047449E+02 -.864512561E+02 -.863968059E+02 -.863417476E+02 -.862864853E+02 -.862314720E+02 -.861772056E+02 -.861242238E+02 -.860730962E+02 -.860244141E+02 -.859787792E+02 -.859367896E+02 -.858990248E+02 -.858660303E+02 -.858383015E+02 -.858162681E+02 -.858002807E+02 -.857905986E+02 -.857873811E+02 -.857906818E+02 -.858004466E+02 -.858165158E+02 -.858386295E+02 -.858664368E+02 -.858995075E+02 -.859373457E+02 -.859794056E+02 -.860251072E+02 -.860738518E+02 -.861250376E+02 -.861780726E+02 -.862323868E+02 -.862874423E+02 -.863427404E+02 -.863978278E+02 -.864522999E+02 -.865058028E+02 -.865580332E+02 -.866087377E+02 -.866577103E+02 -.867047895E+02 -.867498551E+02 -.867928238E+02 -.868336456E+02 -.868722993E+02 -.869087893E+02 -.869431408E+02 -.869753973E+02 -.870056165E+02 -.870338676E+02 -.870602285E+02 -.870847835E+02 -.871076207E+02 -.871288299E+02 -.871485007E+02 -.871667204E+02 -.871835720E+02 -.871991319E+02 -.872134670E+02 -.872266322E+02 -.872386664E+02 -.872495873E+02 -.872593861E+02 -.872680190E+02 -.872753970E+02 -.872813727E+02 -.872857225E+02 -.872881235E+02 -.872881235E+02
 -.872913057E+02 -.872913057E+02 -.872890352E+02 -.872848984E+02 -.872791770E+02 -.872720578E+02 -.872636546E+02 -.872540251E+02 -.872431830E+02 -.872311083E+02 -.872177539E+02 -.872030519E+02 -.871869177E+02 -.871692537E+02 -.871499521E+02 -.871288972E+02 -.871059677E+02 -.870810391E+02 -.870539855E+02 -.870246823E+02 -.869930085E+02 -.869588500E+02 -.869221024E+02 -.868826753E+02 -.868404963E+02 -.867955154E+02 -.867477109E+02 -.866970945E+02 -.866437175E+02 -.865876772E+02 -.865291229E+02 -.864682626E+02 -.864053683E+02 -.863407807E+02 -.862749133E+02 -.862082537E+02 -.861413636E+02 -.860748757E+02 -.860094878E+02 -.859459531E+02 -.858850675E+02 -.858276529E+02 -.857745382E+02 -.857265361E+02 -.856844200E+02 -.856488985E+02 -.856205913E+02 -.856000071E+02 -.855875239E+02 -.855833746E+02 -.855876378E+02 -.856002344E+02 -.856209309E+02 -.856493490E+02 -.856849795E+02 -.857272022E+02 -.857753081E+02 -.858285234E+02 -.858860349E+02 -.859470135E+02 -.860106367E+02 -.860761084E+02 -.861426749E+02 -.862096382E+02 -.862763651E+02 -.863422936E+02 -.864069355E+02 -.864698770E+02 -.865307768E+02 -.865893624E+02 -.866454253E+02 -.866988155E+02 -.867494351E+02 -.867972320E+02 -.868421939E+02 -.868843417E+02 -.869237247E+02 -.869604145E+02 -.869945010E+02 -.870260877E+02 -.870552886E+02 -.870822243E+02 -.871070196E+02 -.871298011E+02 -.871506949E+02 -.871698246E+02 -.871873096E+02 -.872032635E+02 -.872177917E+02 -.872309903E+02 -.872429426E+02 -.872537169E+02 -.872633626E+02 -.872719049E+02 -.872793392E+02 -.872856218E+02 -.872906596E+02 -.872942953E+02 -.872962880E+02 -.872962880E+02
 -.873016275E+02 -.873016275E+02 -.872998787E+02 -.872966569E+02 -.872921415E+02 -.872864372E+02 -.872795910E+02 -.872716048E+02 -.872624451E+02 -.872520499E+02 -.872403342E+02 -.872271941E+02 -.872125099E+02 -.871961481E+02 -.871779641E+02 -.871578029E+02 -.871355018E+02 -.871108910E+02 -.870837960E+02 -.870540396E+02 -.870214444E+02 -.869858358E+02 -.869470456E+02 -.869049165E+02 -.868593069E+02 -.868100974E+02 -.867571973E+02 -.867005525E+02 -.866401541E+02 -.865760483E+02 -.865083457E+02 -.864372320E+02 -.863629782E+02 -.862859497E+02 -.862066148E+02 -.861255505E+02 -.860434457E+02 -.859611010E+02 -.858794231E+02 -.857994143E+02 -.857221563E+02 -.856487875E+02 -.855804749E+02 -.855183802E+02 -.854636230E+02 -.854172406E+02 -.853801487E+02 -.853531044E+02 -.853366735E+02 -.853312062E+02 -.853368206E+02 -.853533980E+02 -.853805878E+02 -.854178236E+02 -.854643477E+02 -.855192441E+02 -.855814750E+02 -.856499204E+02 -.857234182E+02 -.858008012E+02 -.858809306E+02 -.859627245E+02 -.860451803E+02 -.861273910E+02 -.862085559E+02 -.862879856E+02 -.863651028E+02 -.864394390E+02 -.865106283E+02 -.865783994E+02 -.866425661E+02 -.867030171E+02 -.867597057E+02 -.868126402E+02 -.868618739E+02 -.869074967E+02 -.869496275E+02 -.869884068E+02 -.870239912E+02 -.870565482E+02 -.870862515E+02 -.871132781E+02 -.871378047E+02 -.871600060E+02 -.871800522E+02 -.871981074E+02 -.872143288E+02 -.872288648E+02 -.872418543E+02 -.872534252E+02 -.872636928E+02 -.872727584E+02 -.872807062E+02 -.872876005E+02 -.872934811E+02 -.872983572E+02 -.873021999E+02 -.873049309E+02 -.873064086E+02 -.873064086E+02
 -.873142092E+02 -.873142092E+02 -.873131071E+02 -.873110243E+02 -.873080182E+02 -.873040972E+02 -.872992305E+02 -.872933565E+02 -.872863884E+02 -.872782178E+02 -.872687180E+02 -.872577460E+02 -.872451433E+02 -.872307375E+02 -.872143423E+02 -.871957589E+02 -.871747756E+02 -.871511693E+02 -.871247063E+02 -.870951438E+02 -.870622319E+02 -.870257165E+02 -.869853427E+02 -.869408595E+02 -.868920258E+02 -.868386173E+02 -.867804355E+02 -.867173179E+02 -.866491501E+02 -.865758795E+02 -.864975304E+02 -.864142207E+02 -.863261790E+02 -.862337615E+02 -.861374690E+02 -.860379604E+02 -.859360640E+02 -.858327828E+02 -.857292935E+02 -.856269366E+02 -.855271975E+02 -.854316764E+02 -.853420472E+02 -.852600071E+02 -.851872172E+02 -.851252374E+02 -.850754606E+02 -.850390481E+02 -.850168745E+02 -.850094831E+02 -.850170578E+02 -.850394139E+02 -.850760076E+02 -.851259638E+02 -.851881203E+02 -.852610841E+02 -.853432946E+02 -.854330904E+02 -.855287741E+02 -.856286714E+02 -.857311821E+02 -.858348206E+02 -.859382462E+02 -.860402822E+02 -.861399255E+02 -.862363477E+02 -.863288896E+02 -.864170505E+02 -.865004736E+02 -.865789303E+02 -.866523023E+02 -.867205649E+02 -.867837700E+02 -.868420317E+02 -.868955116E+02 -.869444076E+02 -.869889432E+02 -.870293586E+02 -.870659039E+02 -.870988329E+02 -.871283989E+02 -.871548507E+02 -.871784301E+02 -.871993703E+02 -.872178938E+02 -.872342121E+02 -.872485249E+02 -.872610196E+02 -.872718713E+02 -.872812428E+02 -.872892836E+02 -.872961302E+02 -.873019050E+02 -.873067148E+02 -.873106493E+02 -.873137775E+02 -.873161441E+02 -.873177633E+02 -.873186103E+02 -.873186103E+02
 -.873291475E+02 -.873291475E+02 -.873288252E+02 -.873281206E+02 -.873269497E+02 -.873252098E+02 -.873227825E+02 -.873195354E+02 -.873153234E+02 -.873099883E+02 -.873033595E+02 -.872952524E+02 -.872854683E+02 -.872737932E+02 -.872599967E+02 -.872438309E+02 -.872250299E+02 -.872033088E+02 -.871783639E+02 -.871498725E+02 -.871174939E+02 -.870808715E+02 -.870396352E+02 -.869934058E+02 -.869418013E+02 -.868844440E+02 -.868209716E+02 -.867510495E+02 -.866743871E+02 -.865907565E+02 -.865000153E+02 -.864021317E+02 -.862972127E+02 -.861855340E+02 -.860675707E+02 -.859440265E+02 -.858158599E+02 -.856843034E+02 -.855508738E+02 -.854173696E+02 -.852858516E+02 -.851586060E+02 -.850380861E+02 -.849268349E+02 -.848273894E+02 -.847421717E+02 -.846733738E+02 -.846228441E+02 -.845919854E+02 -.845816742E+02 -.845922083E+02 -.846232889E+02 -.846740388E+02 -.847430544E+02 -.848284865E+02 -.849281426E+02 -.850396002E+02 -.851603218E+02 -.852877644E+02 -.854194744E+02 -.855531659E+02 -.856867779E+02 -.858185121E+02 -.859468519E+02 -.860705649E+02 -.861886927E+02 -.863005317E+02 -.864056069E+02 -.865036425E+02 -.865945315E+02 -.866783055E+02 -.867551067E+02 -.868251624E+02 -.868887630E+02 -.869462423E+02 -.869979621E+02 -.870442991E+02 -.870856346E+02 -.871223466E+02 -.871548041E+02 -.871833624E+02 -.872083607E+02 -.872301203E+02 -.872489433E+02 -.872651130E+02 -.872788938E+02 -.872905319E+02 -.873002566E+02 -.873082812E+02 -.873148040E+02 -.873200102E+02 -.873240727E+02 -.873271536E+02 -.873294052E+02 -.873309709E+02 -.873319861E+02 -.873325782E+02 -.873328666E+02 -.873329613E+02 -.873329613E+02
 -.873464563E+02 -.873464563E+02 -.873470508E+02 -.873479715E+02 -.873489742E+02 -.873498316E+02 -.873503285E+02 -.873502559E+02 -.873494068E+02 -.873475717E+02 -.873445349E+02 -.873400706E+02 -.873339398E+02 -.873258865E+02 -.873156350E+02 -.873028863E+02 -.872873155E+02 -.872685693E+02 -.872462632E+02 -.872199797E+02 -.871892676E+02 -.871536405E+02 -.871125787E+02 -.870655312E+02 -.870119198E+02 -.869511474E+02 -.868826073E+02 -.868056992E+02 -.867198475E+02 -.866245273E+02 -.865192949E+02 -.864038261E+02 -.862779600E+02 -.861417496E+02 -.859955158E+02 -.858399049E+02 -.856759435E+02 -.855050879E+02 -.853292615E+02 -.851508732E+02 -.849728093E+02 -.847983941E+02 -.846313106E+02 -.844754831E+02 -.843349202E+02 -.842135262E+02 -.841148937E+02 -.840420926E+02 -.839974764E+02 -.839825252E+02 -.839977439E+02 -.840426262E+02 -.841156908E+02 -.842145832E+02 -.843362323E+02 -.844770450E+02 -.846331163E+02 -.848004375E+02 -.849750843E+02 -.851533735E+02 -.853319816E+02 -.855080223E+02 -.856790873E+02 -.858432538E+02 -.859990659E+02 -.861454975E+02 -.862819029E+02 -.864079612E+02 -.865236200E+02 -.866290401E+02 -.867245460E+02 -.868105811E+02 -.868876702E+02 -.869563886E+02 -.870173362E+02 -.870711188E+02 -.871183330E+02 -.871595558E+02 -.871953372E+02 -.872261957E+02 -.872526157E+02 -.872750470E+02 -.872939046E+02 -.873095706E+02 -.873223955E+02 -.873327009E+02 -.873407821E+02 -.873469105E+02 -.873513374E+02 -.873542964E+02 -.873560070E+02 -.873566782E+02 -.873565119E+02 -.873557069E+02 -.873544635E+02 -.873529882E+02 -.873514992E+02 -.873502330E+02 -.873494516E+02 -.873494516E+02
 -.873660406E+02 -.873660406E+02 -.873676869E+02 -.873704779E+02 -.873739912E+02 -.873778638E+02 -.873817759E+02 -.873854380E+02 -.873885796E+02 -.873909401E+02 -.873922605E+02 -.873922760E+02 -.873907099E+02 -.873872668E+02 -.873816271E+02 -.873734412E+02 -.873623236E+02 -.873478474E+02 -.873295387E+02 -.873068714E+02 -.872792617E+02 -.872460639E+02 -.872065673E+02 -.871599937E+02 -.871054984E+02 -.870421734E+02 -.869690555E+02 -.868851402E+02 -.867894021E+02 -.866808252E+02 -.865584433E+02 -.864213933E+02 -.862689814E+02 -.861007642E+02 -.859166424E+02 -.857169658E+02 -.855026445E+02 -.852752586E+02 -.850371571E+02 -.847915306E+02 -.845424456E+02 -.842948206E+02 -.840543319E+02 -.838272380E+02 -.836201199E+02 -.834395460E+02 -.832916831E+02 -.831818865E+02 -.831143114E+02 -.830915923E+02 -.831146314E+02 -.831825244E+02 -.832926346E+02 -.834408051E+02 -.836216793E+02 -.838290894E+02 -.840564662E+02 -.842972288E+02 -.845451190E+02 -.847944607E+02 -.850403365E+02 -.852786809E+02 -.855063041E+02 -.857208585E+02 -.859207649E+02 -.861051141E+02 -.862735573E+02 -.864261946E+02 -.865634699E+02 -.866860775E+02 -.867948810E+02 -.868908465E+02 -.869749901E+02 -.870483371E+02 -.871118915E+02 -.871666161E+02 -.872134180E+02 -.872531410E+02 -.872865620E+02 -.873143902E+02 -.873372693E+02 -.873557807E+02 -.873704479E+02 -.873817412E+02 -.873900834E+02 -.873958547E+02 -.873993987E+02 -.874010274E+02 -.874010269E+02 -.873996626E+02 -.873971855E+02 -.873938376E+02 -.873898588E+02 -.873854938E+02 -.873810008E+02 -.873766606E+02 -.873727886E+02 -.873697489E+02 -.873679708E+02 -.873679708E+02
 -.873876727E+02 -.873876727E+02 -.873904963E+02 -.873953865E+02 -.874017282E+02 -.874090129E+02 -.874168117E+02 -.874247525E+02 -.874325026E+02 -.874397526E+02 -.874462043E+02 -.874515594E+02 -.874555088E+02 -.874577235E+02 -.874578455E+02 -.874554782E+02 -.874501777E+02 -.874414422E+02 -.874287025E+02 -.874113111E+02 -.873885309E+02 -.873595241E+02 -.873233408E+02 -.872789089E+02 -.872250251E+02 -.871603497E+02 -.870834050E+02 -.869925820E+02 -.868861559E+02 -.867623157E+02 -.866192104E+02 -.864550180E+02 -.862680384E+02 -.860568182E+02 -.858203048E+02 -.855580335E+02 -.852703400E+02 -.849585905E+02 -.846254121E+02 -.842748982E+02 -.839127585E+02 -.835463748E+02 -.831847236E+02 -.828381335E+02 -.825178556E+02 -.822354539E+02 -.820020489E+02 -.818274836E+02 -.817195049E+02 -.816830719E+02 -.817198909E+02 -.818282520E+02 -.820031924E+02 -.822369623E+02 -.825197164E+02 -.828403328E+02 -.831872467E+02 -.835492073E+02 -.839158869E+02 -.842783102E+02 -.846290972E+02 -.849625403E+02 -.852745479E+02 -.855624950E+02 -.858250174E+02 -.860617809E+02 -.862732520E+02 -.864604843E+02 -.866249325E+02 -.867682972E+02 -.868924015E+02 -.869990965E+02 -.870901934E+02 -.871674170E+02 -.872323762E+02 -.872865478E+02 -.873312711E+02 -.873677482E+02 -.873970500E+02 -.874201243E+02 -.874378070E+02 -.874508321E+02 -.874598437E+02 -.874654065E+02 -.874680166E+02 -.874681110E+02 -.874660773E+02 -.874622624E+02 -.874569812E+02 -.874505250E+02 -.874431699E+02 -.874351859E+02 -.874268465E+02 -.874184395E+02 -.874102797E+02 -.874027239E+02 -.873961888E+02 -.873911737E+02 -.873882884E+02 -.873882884E+02
 -.874109721E+02 -.874109721E+02 -.874150800E+02 -.874222663E+02 -.874317119E+02 -.874427574E+02 -.874548623E+02 -.874675732E+02 -.874804980E+02 -.874932842E+02 -.875056014E+02 -.875171254E+02 -.875275239E+02 -.875364438E+02 -.875434974E+02 -.875482500E+02 -.875502050E+02 -.875487897E+02 -.875433376E+02 -.875330711E+02 -.875170802E+02 -.874943010E+02 -.874634911E+02 -.874232040E+02 -.873717633E+02 -.873072377E+02 -.872274194E+02 -.871298090E+02 -.870116121E+02 -.868697534E+02 -.867009159E+02 -.865016149E+02 -.862683171E+02 -.859976167E+02 -.856864769E+02 -.853325465E+02 -.849345511E+02 -.844927516E+02 -.840094481E+02 -.834894866E+02 -.829407067E+02 -.823742463E+02 -.818046032E+02 -.812493582E+02 -.807284835E+02 -.802632167E+02 -.798745469E+02 -.795814553E+02 -.793991226E+02 -.793373708E+02 -.793995978E+02 -.795823990E+02 -.798759464E+02 -.802650538E+02 -.807307366E+02 -.812520030E+02 -.818076151E+02 -.823776011E+02 -.829443824E+02 -.834934642E+02 -.840137122E+02 -.844972903E+02 -.849393562E+02 -.853376135E+02 -.856918043E+02 -.860032057E+02 -.862741713E+02 -.865077399E+02 -.867073189E+02 -.868764428E+02 -.870185971E+02 -.871370996E+02 -.872350259E+02 -.873151703E+02 -.873800320E+02 -.874318183E+02 -.874724598E+02 -.875036317E+02 -.875267789E+02 -.875431418E+02 -.875537818E+02 -.875596053E+02 -.875613859E+02 -.875597842E+02 -.875553662E+02 -.875486190E+02 -.875399660E+02 -.875297796E+02 -.875183938E+02 -.875061163E+02 -.874932398E+02 -.874800544E+02 -.874668606E+02 -.874539843E+02 -.874417937E+02 -.874307202E+02 -.874212834E+02 -.874141230E+02 -.874100381E+02 -.874100381E+02
 -.874353950E+02 -.874353950E+02 -.874408657E+02 -.874504942E+02 -.874632520E+02 -.874783264E+02 -.874950667E+02 -.875129419E+02 -.875315064E+02 -.875503724E+02 -.875691865E+02 -.875876093E+02 -.876052974E+02 -.876218859E+02 -.876369711E+02 -.876500925E+02 -.876607129E+02 -.876681966E+02 -.876717845E+02 -.876705648E+02 -.876634397E+02 -.876490866E+02 -.876259135E+02 -.875920084E+02 -.875450838E+02 -.874824154E+02 -.874007800E+02 -.872963950E+02 -.871648666E+02 -.870011560E+02 -.867995785E+02 -.865538514E+02 -.862572148E+02 -.859026504E+02 -.854832290E+02 -.849926141E+02 -.844257458E+02 -.837797140E+02 -.830548060E+02 -.822556677E+02 -.813924625E+02 -.804818443E+02 -.795475033E+02 -.786200193E+02 -.777357994E+02 -.769349820E+02 -.762583717E+02 -.757436806E+02 -.754215613E+02 -.753120631E+02 -.754221610E+02 -.757448685E+02 -.762601259E+02 -.769372716E+02 -.777385868E+02 -.786232631E+02 -.795511609E+02 -.804858752E+02 -.813968302E+02 -.822603417E+02 -.830597624E+02 -.837849359E+02 -.844312228E+02 -.849983418E+02 -.854892080E+02 -.859088854E+02 -.862637141E+02 -.865606260E+02 -.868066413E+02 -.870085218E+02 -.871725511E+02 -.873044147E+02 -.874091515E+02 -.874911555E+02 -.875542089E+02 -.876015345E+02 -.876358552E+02 -.876594576E+02 -.876742516E+02 -.876818270E+02 -.876835034E+02 -.876803745E+02 -.876733472E+02 -.876631739E+02 -.876504816E+02 -.876357964E+02 -.876195641E+02 -.876021697E+02 -.875839534E+02 -.875652269E+02 -.875462884E+02 -.875274381E+02 -.875089950E+02 -.874913159E+02 -.874748170E+02 -.874600005E+02 -.874474878E+02 -.874380600E+02 -.874327101E+02 -.874327101E+02
 -.874602366E+02 -.874602366E+02 -.874671096E+02 -.874792566E+02 -.874954402E+02 -.875146970E+02 -.875362708E+02 -.875595592E+02 -.875840714E+02 -.876093936E+02 -.876351605E+02 -.876610304E+02 -.876866626E+02 -.877116961E+02 -.877357272E+02 -.877582864E+02 -.877788123E+02 -.877966211E+02 -.878108716E+02 -.878205215E+02 -.878242771E+02 -.878205308E+02 -.878072870E+02 -.877820736E+02 -.877418378E+02 -.876828263E+02 -.876004499E+02 -.874891373E+02 -.873421841E+02 -.871516121E+02 -.869080577E+02 -.866007210E+02 -.862174169E+02 -.857447826E+02 -.851687095E+02 -.844750778E+02 -.836508797E+02 -.826858047E+02 -.815743220E+02 -.803182000E+02 -.789292495E+02 -.774318817E+02 -.758648975E+02 -.742818482E+02 -.727494061E+02 -.713434528E+02 -.701429870E+02 -.692223892E+02 -.686430080E+02 -.684454030E+02 -.686437713E+02 -.692238990E+02 -.701452106E+02 -.713463430E+02 -.727529041E+02 -.742858873E+02 -.758694082E+02 -.774367964E+02 -.789345076E+02 -.803237512E+02 -.815801283E+02 -.826918409E+02 -.836571321E+02 -.844815427E+02 -.851753912E+02 -.857516918E+02 -.862245688E+02 -.866081344E+02 -.869157540E+02 -.871596144E+02 -.873505168E+02 -.874978251E+02 -.876095178E+02 -.876922989E+02 -.877517392E+02 -.877924269E+02 -.878181141E+02 -.878318517E+02 -.878361099E+02 -.878328814E+02 -.878237704E+02 -.878100661E+02 -.877928045E+02 -.877728196E+02 -.877507846E+02 -.877272479E+02 -.877026615E+02 -.876774059E+02 -.876518127E+02 -.876261833E+02 -.876008086E+02 -.875759876E+02 -.875520479E+02 -.875293683E+02 -.875084058E+02 -.874897279E+02 -.874740527E+02 -.874623000E+02 -.874556559E+02 -.874556559E+02
 -.874846498E+02 -.874846498E+02 -.874929158E+02 -.875075699E+02 -.875271727E+02 -.875506178E+02 -.875770516E+02 -.876058089E+02 -.876363629E+02 -.876682846E+02 -.877012086E+02 -.877348039E+02 -.877687475E+02 -.878026982E+02 -.878362707E+02 -.878690061E+02 -.879003387E+02 -.879295571E+02 -.879557553E+02 -.879777742E+02 -.879941275E+02 -.880029095E+02 -.880016808E+02 -.879873264E+02 -.879558815E+02 -.879023204E+02 -.878203063E+02 -.877018993E+02 -.875372317E+02 -.873141605E+02 -.870179284E+02 -.866308753E+02 -.861322723E+02 -.854983751E+02 -.847028348E+02 -.837176499E+02 -.825148940E+02 -.810694787E+02 -.793631533E+02 -.773897063E+02 -.751609127E+02 -.727122342E+02 -.701068854E+02 -.674368916E+02 -.648202511E+02 -.623939976E+02 -.603034568E+02 -.586882444E+02 -.576660400E+02 -.573162297E+02 -.576669781E+02 -.586901023E+02 -.603061974E+02 -.623975647E+02 -.648245701E+02 -.674418718E+02 -.701124251E+02 -.727182289E+02 -.751672638E+02 -.773963300E+02 -.793699860E+02 -.810764787E+02 -.825220404E+02 -.837249394E+02 -.847102768E+02 -.855059886E+02 -.861400828E+02 -.866389125E+02 -.870262249E+02 -.873227507E+02 -.875461506E+02 -.877111824E+02 -.878299885E+02 -.879124358E+02 -.879664629E+02 -.879984053E+02 -.880132867E+02 -.880150696E+02 -.880068666E+02 -.879911139E+02 -.879697128E+02 -.879441447E+02 -.879155619E+02 -.878848614E+02 -.878527431E+02 -.878197573E+02 -.877863426E+02 -.877528578E+02 -.877196088E+02 -.876868726E+02 -.876549197E+02 -.876240363E+02 -.875945482E+02 -.875668473E+02 -.875414227E+02 -.875188992E+02 -.875000845E+02 -.874860297E+02 -.874781064E+02 -.874781064E+02
 -.875076832E+02 -.875076832E+02 -.875172764E+02 -.875343235E+02 -.875571977E+02 -.875846621E+02 -.876157765E+02 -.876498232E+02 -.876862496E+02 -.877246214E+02 -.877645839E+02 -.878058289E+02 -.878480643E+02 -.878909844E+02 -.879342392E+02 -.879774001E+02 -.880199193E+02 -.880610809E+02 -.880999395E+02 -.881352422E+02 -.881653292E+02 -.881880051E+02 -.882003757E+02 -.881986373E+02 -.881778102E+02 -.881314031E+02 -.880509975E+02 -.879257416E+02 -.877417517E+02 -.874814302E+02 -.871227294E+02 -.866384203E+02 -.859954688E+02 -.851546797E+02 -.840708568E+02 -.826938679E+02 -.809711796E+02 -.788525572E+02 -.762974678E+02 -.732850521E+02 -.698253239E+02 -.659690767E+02 -.618138124E+02 -.575044373E+02 -.532294004E+02 -.492132993E+02 -.457050458E+02 -.429580397E+02 -.412000015E+02 -.405941760E+02 -.412010763E+02 -.429601744E+02 -.457082098E+02 -.492174433E+02 -.532344536E+02 -.575103046E+02 -.618203748E+02 -.659761966E+02 -.698328571E+02 -.732928642E+02 -.763054500E+02 -.788606348E+02 -.809793137E+02 -.827020496E+02 -.840791001E+02 -.851630133E+02 -.860039308E+02 -.866470540E+02 -.871315813E+02 -.874905483E+02 -.877511843E+02 -.879355364E+02 -.880612011E+02 -.881420602E+02 -.881889635E+02 -.882103272E+02 -.882126398E+02 -.882008782E+02 -.881788428E+02 -.881494242E+02 -.881148128E+02 -.880766626E+02 -.880362191E+02 -.879944175E+02 -.879519610E+02 -.879093798E+02 -.878670799E+02 -.878253809E+02 -.877845486E+02 -.877448223E+02 -.877064408E+02 -.876696675E+02 -.876348170E+02 -.876022854E+02 -.875725853E+02 -.875463894E+02 -.875245851E+02 -.875083429E+02 -.874992063E+02 -.874992063E+02
 -.875283366E+02 -.875283366E+02 -.875391302E+02 -.875583452E+02 -.875841889E+02 -.876153113E+02 -.876506987E+02 -.876895922E+02 -.877314224E+02 -.877757583E+02 -.878222642E+02 -.878706632E+02 -.879207037E+02 -.879721267E+02 -.880246313E+02 -.880778353E+02 -.881312286E+02 -.881841150E+02 -.882355375E+02 -.882841817E+02 -.883282494E+02 -.883652916E+02 -.883919899E+02 -.884038688E+02 -.883949200E+02 -.883571161E+02 -.882797867E+02 -.881488337E+02 -.879457637E+02 -.876465350E+02 -.872202393E+02 -.866276878E+02 -.858200301E+02 -.847376393E+02 -.833096746E+02 -.814550601E+02 -.790860761E+02 -.761160059E+02 -.724716791E+02 -.681097477E+02 -.630327122E+02 -.572996631E+02 -.510302539E+02 -.444065603E+02 -.376791452E+02 -.311780971E+02 -.253219106E+02 -.205948677E+02 -.174871880E+02 -.163966399E+02 -.174883476E+02 -.205971779E+02 -.253253520E+02 -.311826335E+02 -.376847160E+02 -.444130831E+02 -.510376197E+02 -.573077296E+02 -.630413077E+02 -.681186883E+02 -.724807957E+02 -.761251699E+02 -.790952114E+02 -.814641405E+02 -.833187121E+02 -.847466709E+02 -.858291066E+02 -.866368675E+02 -.872295838E+02 -.876561072E+02 -.879556263E+02 -.881590479E+02 -.882904115E+02 -.883682074E+02 -.884065308E+02 -.884160484E+02 -.884047841E+02 -.883787425E+02 -.883423951E+02 -.882990558E+02 -.882511682E+02 -.882005240E+02 -.881484294E+02 -.880958303E+02 -.880434087E+02 -.879916559E+02 -.879409287E+02 -.878914947E+02 -.878435685E+02 -.877973431E+02 -.877530178E+02 -.877108262E+02 -.876710651E+02 -.876341273E+02 -.876005410E+02 -.875710171E+02 -.875465099E+02 -.875282941E+02 -.875180643E+02 -.875180643E+02
 -.875456326E+02 -.875456326E+02 -.875574388E+02 -.875784848E+02 -.876068410E+02 -.876410649E+02 -.876800849E+02 -.877231113E+02 -.877695658E+02 -.878190259E+02 -.878711791E+02 -.879257831E+02 -.879826305E+02 -.880415133E+02 -.881021857E+02 -.881643211E+02 -.882274600E+02 -.882909442E+02 -.883538307E+02 -.884147783E+02 -.884718966E+02 -.885225426E+02 -.885630489E+02 -.885883589E+02 -.885915400E+02 -.885631380E+02 -.884903284E+02 -.883558197E+02 -.881364606E+02 -.878015253E+02 -.873106793E+02 -.866116868E+02 -.856380055E+02 -.843065583E+02 -.825162847E+02 -.801487153E+02 -.770726608E+02 -.731552846E+02 -.682798591E+02 -.623657561E+02 -.553819341E+02 -.473490968E+02 -.383395379E+02 -.284945405E+02 -.180707534E+02 -.747420950E+01 0.265649115E+01 0.113796363E+02 0.174868653E+02 0.197457199E+02 0.174856499E+02 0.113772153E+02 0.265288464E+01 -.747897099E+01 -.180766287E+02 -.285014751E+02 -.383474341E+02 -.473578230E+02 -.553913212E+02 -.623755974E+02 -.682899352E+02 -.731654052E+02 -.770826971E+02 -.801586095E+02 -.825260377E+02 -.843162101E+02 -.856476175E+02 -.866213308E+02 -.873204314E+02 -.878114628E+02 -.881466600E+02 -.883663555E+02 -.885012715E+02 -.885745551E+02 -.886034937E+02 -.886009068E+02 -.885762442E+02 -.885364340E+02 -.884865278E+02 -.884301880E+02 -.883700516E+02 -.883080020E+02 -.882453713E+02 -.881830908E+02 -.881218034E+02 -.880619483E+02 -.880038249E+02 -.879476431E+02 -.878935627E+02 -.878417277E+02 -.877922959E+02 -.877454687E+02 -.877015222E+02 -.876608415E+02 -.876239635E+02 -.875916275E+02 -.875648412E+02 -.875449637E+02 -.875338146E+02 -.875338146E+02
 -.875586955E+02 -.875586955E+02 -.875712709E+02 -.875937090E+02 -.876239781E+02 -.876605672E+02 -.877023630E+02 -.877485550E+02 -.877985613E+02 -.878519696E+02 -.879084893E+02 -.879679098E+02 -.880300636E+02 -.880947891E+02 -.881618919E+02 -.882310987E+02 -.883020019E+02 -.883739880E+02 -.884461432E+02 -.885171272E+02 -.885850021E+02 -.886470008E+02 -.886992108E+02 -.887361453E+02 -.887501598E+02 -.887306670E+02 -.886630852E+02 -.885274514E+02 -.882966246E+02 -.879340221E+02 -.873908625E+02 -.866029579E+02 -.854871872E+02 -.839379569E+02 -.818244112E+02 -.789901543E+02 -.752584483E+02 -.704454859E+02 -.643798594E+02 -.569178817E+02 -.479410995E+02 -.373376789E+02 -.249963645E+02 -.108359434E+02 0.516665891E+01 0.227911936E+02 0.413200153E+02 0.591623847E+02 0.733904678E+02 0.795677240E+02 0.733892125E+02 0.591598840E+02 0.413162892E+02 0.227862728E+02 0.516058510E+01 -.108431167E+02 -.250045704E+02 -.373468099E+02 -.479509930E+02 -.569283325E+02 -.643906241E+02 -.704563258E+02 -.752691828E+02 -.790006880E+02 -.818347273E+02 -.839480936E+02 -.854972126E+02 -.866129539E+02 -.874009169E+02 -.879442242E+02 -.883070625E+02 -.885382104E+02 -.886742466E+02 -.887423063E+02 -.887623473E+02 -.887489456E+02 -.887126831E+02 -.886611986E+02 -.885999738E+02 -.885329153E+02 -.884627840E+02 -.883915099E+02 -.883204241E+02 -.882504279E+02 -.881821189E+02 -.881158832E+02 -.880519653E+02 -.879905219E+02 -.879316637E+02 -.878754910E+02 -.878221249E+02 -.877717380E+02 -.877245867E+02 -.876810475E+02 -.876416612E+02 -.876071865E+02 -.875786693E+02 -.875575316E+02 -.875456860E+02 -.875456860E+02
 -.875668304E+02 -.875668304E+02 -.875798867E+02 -.876031958E+02 -.876346628E+02 -.876727347E+02 -.877162731E+02 -.877644556E+02 -.878166996E+02 -.878726008E+02 -.879318842E+02 -.879943614E+02 -.880598928E+02 -.881283497E+02 -.881995739E+02 -.882733311E+02 -.883492529E+02 -.884267617E+02 -.885049720E+02 -.885825553E+02 -.886575579E+02 -.887271502E+02 -.887872825E+02 -.888322135E+02 -.888538634E+02 -.888409330E+02 -.887777121E+02 -.886424881E+02 -.884054587E+02 -.880260640E+02 -.874496866E+02 -.866037355E+02 -.853932154E+02 -.836960627E+02 -.813590788E+02 -.781965585E+02 -.739950551E+02 -.685264775E+02 -.615643503E+02 -.528861162E+02 -.422434390E+02 -.293084389E+02 -.136357719E+02 0.541525790E+01 0.286595090E+02 0.569807971E+02 0.910425828E+02 0.130396059E+03 0.170986901E+03 0.198498137E+03 0.170985622E+03 0.130393511E+03 0.910387848E+02 0.569757805E+02 0.286533157E+02 0.540794149E+01 -.136441448E+02 -.293177860E+02 -.422536074E+02 -.528969073E+02 -.615755154E+02 -.685377522E+02 -.740062233E+02 -.782074952E+02 -.813697515E+02 -.837065055E+02 -.854034997E+02 -.866139495E+02 -.874599253E+02 -.880364245E+02 -.884160369E+02 -.886533767E+02 -.887889988E+02 -.888526995E+02 -.888661851E+02 -.888451594E+02 -.888009155E+02 -.887415272E+02 -.886727301E+02 -.885985677E+02 -.885218629E+02 -.884445616E+02 -.883679822E+02 -.882929979E+02 -.882201695E+02 -.881498434E+02 -.880822244E+02 -.880174314E+02 -.879555408E+02 -.878966225E+02 -.878407723E+02 -.877881429E+02 -.877389769E+02 -.876936439E+02 -.876526859E+02 -.876168728E+02 -.875872738E+02 -.875653491E+02 -.875530686E+02 -.875530686E+02
 -.875695900E+02 -.875695900E+02 -.875828099E+02 -.876064153E+02 -.876382899E+02 -.876768666E+02 -.877209987E+02 -.877698601E+02 -.878228679E+02 -.878796211E+02 -.879398503E+02 -.880033751E+02 -.880700660E+02 -.881398059E+02 -.882124500E+02 -.882877782E+02 -.883654367E+02 -.884448619E+02 -.885251794E+02 -.886050676E+02 -.886825700E+02 -.887548391E+02 -.888177824E+02 -.888655762E+02 -.888899962E+02 -.888795038E+02 -.888180039E+02 -.886831808E+02 -.884443057E+02 -.880594203E+02 -.874718367E+02 -.866059544E+02 -.853624810E+02 -.836133181E+02 -.811969478E+02 -.779165063E+02 -.735440648E+02 -.678328734E+02 -.605304615E+02 -.513716473E+02 -.400295987E+02 -.260302664E+02 -.865297397E+01 0.132922246E+02 0.416986337E+02 0.797151379E+02 0.132930282E+03 0.211916896E+03 0.337877685E+03 0.555502772E+03 0.337876398E+03 0.211914332E+03 0.132926460E+03 0.797100898E+02 0.416924011E+02 0.132848615E+02 -.866140078E+01 -.260396752E+02 -.400398509E+02 -.513825449E+02 -.605417553E+02 -.678442913E+02 -.735553783E+02 -.779275792E+02 -.812077414E+02 -.836238646E+02 -.853728526E+02 -.866162414E+02 -.874821367E+02 -.880698329E+02 -.884549295E+02 -.886941112E+02 -.888293309E+02 -.888913111E+02 -.889023610E+02 -.888785690E+02 -.888314675E+02 -.887692745E+02 -.886978078E+02 -.886211537E+02 -.885421528E+02 -.884627536E+02 -.883842679E+02 -.883075572E+02 -.882331684E+02 -.881614329E+02 -.880925411E+02 -.880265983E+02 -.879636683E+02 -.879038104E+02 -.878471113E+02 -.877937164E+02 -.877438634E+02 -.876979194E+02 -.876564264E+02 -.876201581E+02 -.875901914E+02 -.875679992E+02 -.875555711E+02 -.875555711E+02
 -.875668200E+02 -.875668200E+02 -.875798759E+02 -.876031842E+02 -.876346499E+02 -.876727203E+02 -.877162570E+02 -.877644377E+02 -.878166798E+02 -.878725790E+02 -.879318604E+02 -.879943357E+02 -.880598652E+02 -.881283202E+02 -.881995424E+02 -.882732977E+02 -.883492175E+02 -.884267244E+02 -.885049327E+02 -.885825141E+02 -.886575147E+02 -.887271049E+02 -.887872349E+02 -.888321635E+02 -.888538106E+02 -.888408770E+02 -.887776525E+02 -.886424240E+02 -.884053894E+02 -.880259882E+02 -.874496028E+02 -.866036422E+02 -.853931105E+02 -.836959438E+02 -.813589436E+02 -.781964046E+02 -.739948807E+02 -.685262823E+02 -.615641359E+02 -.528858852E+02 -.422431948E+02 -.293081845E+02 -.136355097E+02 0.541552659E+01 0.286597832E+02 0.569810757E+02 0.910428649E+02 0.130396344E+03 0.170987187E+03 0.198498423E+03 0.170985908E+03 0.130393796E+03 0.910390675E+02 0.569760599E+02 0.286535908E+02 0.540821130E+01 -.136438814E+02 -.293175301E+02 -.422533617E+02 -.528966747E+02 -.615752993E+02 -.685375555E+02 -.740060473E+02 -.782073396E+02 -.813696147E+02 -.837063851E+02 -.854033933E+02 -.866138547E+02 -.874598402E+02 -.880363473E+02 -.884159662E+02 -.886533112E+02 -.887889377E+02 -.888526421E+02 -.888661308E+02 -.888451078E+02 -.888008664E+02 -.887414803E+02 -.886726852E+02 -.885985248E+02 -.885218219E+02 -.884445225E+02 -.883679450E+02 -.882929626E+02 -.882201361E+02 -.881498119E+02 -.880821948E+02 -.880174038E+02 -.879555151E+02 -.878965988E+02 -.878407505E+02 -.877881231E+02 -.877389589E+02 -.876936277E+02 -.876526713E+02 -.876168597E+02 -.875872620E+02 -.875653382E+02 -.875530583E+02 -.875530583E+02
 -.875586747E+02 -.875586747E+02 -.875712491E+02 -.875936855E+02 -.876239522E+02 -.876605383E+02 -.877023307E+02 -.877485190E+02 -.877985214E+02 -.878519259E+02 -.879084416E+02 -.879678582E+02 -.880300081E+02 -.880947297E+02 -.881618286E+02 -.882310315E+02 -.883019308E+02 -.883739130E+02 -.884460643E+02 -.885170443E+02 -.885849151E+02 -.886469095E+02 -.886991151E+02 -.887360446E+02 -.887500537E+02 -.887305547E+02 -.886629658E+02 -.885273233E+02 -.882964864E+02 -.879338715E+02 -.873906969E+02 -.866027741E+02 -.854869815E+02 -.839377249E+02 -.818241481E+02 -.789898556E+02 -.752581102E+02 -.704451069E+02 -.643794411E+02 -.569174286E+02 -.479406179E+02 -.373371748E+02 -.249958434E+02 -.108354091E+02 0.516720420E+01 0.227917478E+02 0.413205765E+02 0.591629509E+02 0.733910370E+02 0.795682944E+02 0.733897821E+02 0.591604509E+02 0.413168516E+02 0.227868286E+02 0.516113227E+01 -.108425802E+02 -.250040468E+02 -.373463031E+02 -.479505084E+02 -.569278764E+02 -.643902026E+02 -.704559436E+02 -.752688416E+02 -.790003862E+02 -.818344613E+02 -.839478586E+02 -.854970039E+02 -.866127673E+02 -.874007485E+02 -.879440707E+02 -.883069214E+02 -.885380796E+02 -.886741241E+02 -.887421911E+02 -.887622382E+02 -.887488418E+02 -.887125841E+02 -.886611040E+02 -.885998834E+02 -.885328289E+02 -.884627014E+02 -.883914312E+02 -.883203492E+02 -.882503568E+02 -.881820517E+02 -.881158198E+02 -.880519058E+02 -.879904664E+02 -.879316121E+02 -.878754434E+02 -.878220811E+02 -.877716981E+02 -.877245505E+02 -.876810150E+02 -.876416319E+02 -.876071602E+02 -.875786456E+02 -.875575098E+02 -.875456653E+02 -.875456653E+02
 -.875456011E+02 -.875456011E+02 -.875574058E+02 -.875784491E+02 -.876068016E+02 -.876410211E+02 -.876800360E+02 -.877230568E+02 -.877695056E+02 -.878189598E+02 -.878711070E+02 -.879257051E+02 -.879825465E+02 -.880414234E+02 -.881020899E+02 -.881642193E+02 -.882273523E+02 -.882908305E+02 -.883537110E+02 -.884146526E+02 -.884717648E+02 -.885224044E+02 -.885629039E+02 -.885882066E+02 -.885913797E+02 -.885629686E+02 -.884901487E+02 -.883556278E+02 -.881362543E+02 -.878013019E+02 -.873104352E+02 -.866114178E+02 -.856377066E+02 -.843062238E+02 -.825159080E+02 -.801482897E+02 -.770721805E+02 -.731547457E+02 -.682792613E+02 -.623651033E+02 -.553812337E+02 -.473483575E+02 -.383387680E+02 -.284937474E+02 -.180699436E+02 -.747338614E+01 0.265732496E+01 0.113804775E+02 0.174877111E+02 0.197465673E+02 0.174864962E+02 0.113780577E+02 0.265372016E+01 -.747814538E+01 -.180758161E+02 -.285006787E+02 -.383466605E+02 -.473570797E+02 -.553906165E+02 -.623749401E+02 -.682893328E+02 -.731648617E+02 -.770822123E+02 -.801581795E+02 -.825256566E+02 -.843158712E+02 -.856473144E+02 -.866210576E+02 -.873201831E+02 -.878112351E+02 -.881464495E+02 -.883661592E+02 -.885010873E+02 -.885743812E+02 -.886033287E+02 -.886007497E+02 -.885760943E+02 -.885362907E+02 -.884863908E+02 -.884300570E+02 -.883699265E+02 -.883078827E+02 -.882452578E+02 -.881829832E+02 -.881217017E+02 -.880618524E+02 -.880037350E+02 -.879475591E+02 -.878934847E+02 -.878416557E+02 -.877922298E+02 -.877454085E+02 -.877014676E+02 -.876607924E+02 -.876239194E+02 -.875915879E+02 -.875648054E+02 -.875449308E+02 -.875337833E+02 -.875337833E+02
 -.875282943E+02 -.875282943E+02 -.875390858E+02 -.875582970E+02 -.875841357E+02 -.876152521E+02 -.876506328E+02 -.876895189E+02 -.877313414E+02 -.877756694E+02 -.878221672E+02 -.878705581E+02 -.879205905E+02 -.879720054E+02 -.880245019E+02 -.880776978E+02 -.881310831E+02 -.881839614E+02 -.882353758E+02 -.882840118E+02 -.883280712E+02 -.883651048E+02 -.883917941E+02 -.884036633E+02 -.883947041E+02 -.883568886E+02 -.882795462E+02 -.881485781E+02 -.879454906E+02 -.876462412E+02 -.872199211E+02 -.866273404E+02 -.858196480E+02 -.847372161E+02 -.833092028E+02 -.814545319E+02 -.790854838E+02 -.761153430E+02 -.724709422E+02 -.681089371E+02 -.630318331E+02 -.572987242E+02 -.510292654E+02 -.444055322E+02 -.376780865E+02 -.311770159E+02 -.253208148E+02 -.205937626E+02 -.174860774E+02 -.163955273E+02 -.174872363E+02 -.205960713E+02 -.253242539E+02 -.311815494E+02 -.376836537E+02 -.444120509E+02 -.510366266E+02 -.573067856E+02 -.630404233E+02 -.681178721E+02 -.724800530E+02 -.761245013E+02 -.790946134E+02 -.814636067E+02 -.833182348E+02 -.847462421E+02 -.858287190E+02 -.866365145E+02 -.872292600E+02 -.876558078E+02 -.879553474E+02 -.881587864E+02 -.882901649E+02 -.883679738E+02 -.884063086E+02 -.884158365E+02 -.884045817E+02 -.883785489E+02 -.883422099E+02 -.882988788E+02 -.882509992E+02 -.882003629E+02 -.881482762E+02 -.880956850E+02 -.880432714E+02 -.879915266E+02 -.879408074E+02 -.878913815E+02 -.878434635E+02 -.877972462E+02 -.877529289E+02 -.877107452E+02 -.876709916E+02 -.876340612E+02 -.876004817E+02 -.875709638E+02 -.875464618E+02 -.875282498E+02 -.875180222E+02 -.875180222E+02
 -.875076297E+02 -.875076297E+02 -.875172201E+02 -.875342624E+02 -.875571302E+02 -.875845871E+02 -.876156929E+02 -.876497305E+02 -.876861472E+02 -.877245089E+02 -.877644612E+02 -.878056959E+02 -.878479209E+02 -.878908306E+02 -.879340751E+02 -.879772257E+02 -.880197346E+02 -.880608859E+02 -.880997342E+02 -.881350265E+02 -.881651028E+02 -.881877679E+02 -.882001273E+02 -.881983770E+02 -.881775372E+02 -.881311163E+02 -.880506954E+02 -.879254222E+02 -.877414125E+02 -.874810683E+02 -.871223411E+02 -.866380010E+02 -.859950132E+02 -.851541815E+02 -.840703088E+02 -.826932622E+02 -.809705081E+02 -.788518119E+02 -.762966426E+02 -.732841433E+02 -.698243321E+02 -.659680063E+02 -.618126716E+02 -.575032365E+02 -.532281508E+02 -.492120117E+02 -.457037301E+02 -.429567045E+02 -.411986548E+02 -.405928252E+02 -.411997287E+02 -.429588375E+02 -.457068914E+02 -.492161523E+02 -.532331998E+02 -.575090989E+02 -.618192286E+02 -.659751203E+02 -.698318591E+02 -.732919491E+02 -.763046182E+02 -.788598830E+02 -.809786355E+02 -.827014373E+02 -.840785454E+02 -.851625083E+02 -.860034683E+02 -.866466278E+02 -.871311860E+02 -.874901793E+02 -.877508378E+02 -.879352095E+02 -.880608913E+02 -.881417655E+02 -.881886825E+02 -.882100586E+02 -.882123829E+02 -.882006324E+02 -.881786077E+02 -.881491994E+02 -.881145982E+02 -.880764581E+02 -.880360246E+02 -.879942333E+02 -.879517869E+02 -.879092159E+02 -.878669263E+02 -.878252377E+02 -.877844157E+02 -.877446997E+02 -.877063284E+02 -.876695651E+02 -.876347242E+02 -.876022018E+02 -.875725103E+02 -.875463221E+02 -.875245243E+02 -.875082870E+02 -.874991532E+02 -.874991532E+02
 -.874845850E+02 -.874845850E+02 -.874928474E+02 -.875074956E+02 -.875270905E+02 -.875505264E+02 -.875769499E+02 -.876056960E+02 -.876362383E+02 -.876681478E+02 -.877010593E+02 -.877346419E+02 -.877685727E+02 -.878025107E+02 -.878360705E+02 -.878687932E+02 -.879001133E+02 -.879293190E+02 -.879555045E+02 -.879775107E+02 -.879938511E+02 -.880026199E+02 -.880013777E+02 -.879870093E+02 -.879555495E+02 -.879019726E+02 -.878199412E+02 -.877015153E+02 -.875368266E+02 -.873137317E+02 -.870174726E+02 -.866303887E+02 -.861317502E+02 -.854978121E+02 -.847022248E+02 -.837169862E+02 -.825141692E+02 -.810686857E+02 -.793622852E+02 -.773887577E+02 -.751598806E+02 -.727111187E+02 -.701056897E+02 -.674356224E+02 -.648189177E+02 -.623926108E+02 -.603020284E+02 -.586867863E+02 -.576645640E+02 -.573147475E+02 -.576655011E+02 -.586886422E+02 -.603047661E+02 -.623961741E+02 -.648232322E+02 -.674405974E+02 -.701112237E+02 -.727171071E+02 -.751662251E+02 -.773953745E+02 -.793691107E+02 -.810756783E+02 -.825213082E+02 -.837242680E+02 -.847096590E+02 -.855054177E+02 -.861395525E+02 -.866384176E+02 -.870257606E+02 -.873223132E+02 -.875457367E+02 -.877107893E+02 -.878296140E+02 -.879120783E+02 -.879661210E+02 -.879980780E+02 -.880129732E+02 -.880147694E+02 -.880065793E+02 -.879908392E+02 -.879694506E+02 -.879438949E+02 -.879153246E+02 -.878846365E+02 -.878525308E+02 -.878195575E+02 -.877861554E+02 -.877526833E+02 -.877194470E+02 -.876867234E+02 -.876547829E+02 -.876239117E+02 -.875944355E+02 -.875667458E+02 -.875413316E+02 -.875188174E+02 -.875000106E+02 -.874859618E+02 -.874780418E+02 -.874780418E+02
 -.874601600E+02 -.874601600E+02 -.874670287E+02 -.874791686E+02 -.874953428E+02 -.875145887E+02 -.875361503E+02 -.875594255E+02 -.875839237E+02 -.876092314E+02 -.876349835E+02 -.876608383E+02 -.876864553E+02 -.877114735E+02 -.877354894E+02 -.877580334E+02 -.877785442E+02 -.877963380E+02 -.878105733E+02 -.878202081E+02 -.878239484E+02 -.878201866E+02 -.878069269E+02 -.877816972E+02 -.877414445E+02 -.876824153E+02 -.876000201E+02 -.874886872E+02 -.873417120E+02 -.871511159E+02 -.869075347E+02 -.866001683E+02 -.862168309E+02 -.857441591E+02 -.851680439E+02 -.844743651E+02 -.836501144E+02 -.826849813E+02 -.815734351E+02 -.803172450E+02 -.789282229E+02 -.774307821E+02 -.758637255E+02 -.742806071E+02 -.727481019E+02 -.713420937E+02 -.701415833E+02 -.692209524E+02 -.686415509E+02 -.684439387E+02 -.686423132E+02 -.692224603E+02 -.701438040E+02 -.713449801E+02 -.727515953E+02 -.742846410E+02 -.758682302E+02 -.774356903E+02 -.789334740E+02 -.803227888E+02 -.815792337E+02 -.826910094E+02 -.836563585E+02 -.844808214E+02 -.851747168E+02 -.857510591E+02 -.862239733E+02 -.866075720E+02 -.869152211E+02 -.871591079E+02 -.873500341E+02 -.874973641E+02 -.876090768E+02 -.876918765E+02 -.877513342E+02 -.877920385E+02 -.878177416E+02 -.878314948E+02 -.878357681E+02 -.878325547E+02 -.878234585E+02 -.878097691E+02 -.877925224E+02 -.877725524E+02 -.877505325E+02 -.877270108E+02 -.877024394E+02 -.876771991E+02 -.876516209E+02 -.876260065E+02 -.876006466E+02 -.875758401E+02 -.875519144E+02 -.875292481E+02 -.875082980E+02 -.874896311E+02 -.874739653E+02 -.874622197E+02 -.874555796E+02 -.874555796E+02
 -.874353063E+02 -.874353063E+02 -.874407721E+02 -.874503922E+02 -.874631391E+02 -.874782007E+02 -.874949267E+02 -.875127865E+02 -.875313348E+02 -.875501839E+02 -.875689806E+02 -.875873858E+02 -.876050561E+02 -.876216268E+02 -.876366942E+02 -.876497978E+02 -.876604004E+02 -.876678665E+02 -.876714367E+02 -.876701993E+02 -.876630564E+02 -.876486854E+02 -.876254940E+02 -.875915704E+02 -.875446268E+02 -.874819388E+02 -.874002829E+02 -.872958765E+02 -.871643252E+02 -.870005902E+02 -.867989864E+02 -.865532309E+02 -.862565632E+02 -.859019650E+02 -.854825067E+02 -.849918514E+02 -.844249391E+02 -.837788598E+02 -.830539010E+02 -.822547088E+02 -.813914476E+02 -.804807725E+02 -.795463749E+02 -.786188366E+02 -.777345664E+02 -.769337047E+02 -.762570578E+02 -.757423392E+02 -.754202028E+02 -.753106984E+02 -.754208015E+02 -.757435251E+02 -.762588091E+02 -.769359905E+02 -.777373492E+02 -.786220750E+02 -.795500265E+02 -.804847967E+02 -.813958080E+02 -.822593749E+02 -.830588490E+02 -.837840729E+02 -.844304068E+02 -.849975695E+02 -.854884756E+02 -.859081896E+02 -.862630518E+02 -.865599943E+02 -.868060377E+02 -.870079440E+02 -.871719974E+02 -.873038834E+02 -.874086414E+02 -.874906655E+02 -.875537382E+02 -.876010823E+02 -.876354212E+02 -.876590414E+02 -.876738530E+02 -.876814459E+02 -.876831397E+02 -.876800282E+02 -.876730183E+02 -.876628625E+02 -.876501879E+02 -.876355203E+02 -.876193058E+02 -.876019290E+02 -.875837304E+02 -.875650214E+02 -.875461001E+02 -.875272667E+02 -.875088400E+02 -.874911764E+02 -.874746918E+02 -.874598882E+02 -.874473864E+02 -.874379667E+02 -.874326215E+02 -.874326215E+02
 -.874108707E+02 -.874108707E+02 -.874149730E+02 -.874221498E+02 -.874315830E+02 -.874426137E+02 -.874547021E+02 -.874673953E+02 -.874803014E+02 -.874930682E+02 -.875053655E+02 -.875168693E+02 -.875272473E+02 -.875361466E+02 -.875431796E+02 -.875479117E+02 -.875498463E+02 -.875484105E+02 -.875429380E+02 -.875326511E+02 -.875166399E+02 -.874938402E+02 -.874630096E+02 -.874227017E+02 -.873712398E+02 -.873066927E+02 -.872268522E+02 -.871292189E+02 -.870109982E+02 -.868691147E+02 -.867002511E+02 -.865009226E+02 -.862675957E+02 -.859968643E+02 -.856856916E+02 -.853317263E+02 -.849336939E+02 -.844918555E+02 -.840085113E+02 -.834885077E+02 -.829396850E+02 -.823731817E+02 -.818034966E+02 -.812482115E+02 -.807273000E+02 -.802620007E+02 -.798733042E+02 -.795801925E+02 -.793978473E+02 -.793360909E+02 -.793983215E+02 -.795811343E+02 -.798747007E+02 -.802638340E+02 -.807295483E+02 -.812508507E+02 -.818065020E+02 -.823765293E+02 -.829433529E+02 -.834924769E+02 -.840127663E+02 -.844963845E+02 -.849384888E+02 -.853367825E+02 -.856910077E+02 -.860024415E+02 -.862734376E+02 -.865070348E+02 -.867066409E+02 -.868757904E+02 -.870179691E+02 -.871364950E+02 -.872344436E+02 -.873146098E+02 -.873794926E+02 -.874312997E+02 -.874719616E+02 -.875031537E+02 -.875263210E+02 -.875427039E+02 -.875533639E+02 -.875592075E+02 -.875610082E+02 -.875594268E+02 -.875550290E+02 -.875483023E+02 -.875396697E+02 -.875295036E+02 -.875181382E+02 -.875058809E+02 -.874930243E+02 -.874798582E+02 -.874666832E+02 -.874538246E+02 -.874416505E+02 -.874305917E+02 -.874211674E+02 -.874140163E+02 -.874099366E+02 -.874099366E+02
 -.873875579E+02 -.873875579E+02 -.873903754E+02 -.873952550E+02 -.874015825E+02 -.874088504E+02 -.874166305E+02 -.874245512E+02 -.874322799E+02 -.874395079E+02 -.874459371E+02 -.874512691E+02 -.874551952E+02 -.874573866E+02 -.874574851E+02 -.874550945E+02 -.874497705E+02 -.874410118E+02 -.874282489E+02 -.874108344E+02 -.873880311E+02 -.873590011E+02 -.873227947E+02 -.872783395E+02 -.872244323E+02 -.871597332E+02 -.870827645E+02 -.869919170E+02 -.868854660E+02 -.867616001E+02 -.866184686E+02 -.864542489E+02 -.862672413E+02 -.860559919E+02 -.858194484E+02 -.855571459E+02 -.852694203E+02 -.849576379E+02 -.846244259E+02 -.842738781E+02 -.839117046E+02 -.835452877E+02 -.831836047E+02 -.828369847E+02 -.825166796E+02 -.822342543E+02 -.820008299E+02 -.818262500E+02 -.817182622E+02 -.816818258E+02 -.817186472E+02 -.818270164E+02 -.820019703E+02 -.822357586E+02 -.825185354E+02 -.828391780E+02 -.831861210E+02 -.835481126E+02 -.839148245E+02 -.842772809E+02 -.846281011E+02 -.849615770E+02 -.852736168E+02 -.855615955E+02 -.858241484E+02 -.860609415E+02 -.862724410E+02 -.864597008E+02 -.866241757E+02 -.867675662E+02 -.868916956E+02 -.869984150E+02 -.870895358E+02 -.871667829E+02 -.872317652E+02 -.872859598E+02 -.873307059E+02 -.873672057E+02 -.873965301E+02 -.874196272E+02 -.874373325E+02 -.874503805E+02 -.874594150E+02 -.874650010E+02 -.874676342E+02 -.874677518E+02 -.874657414E+02 -.874619497E+02 -.874566917E+02 -.874502584E+02 -.874429258E+02 -.874349638E+02 -.874266456E+02 -.874182588E+02 -.874101177E+02 -.874025786E+02 -.873960575E+02 -.873910530E+02 -.873881737E+02 -.873881737E+02
 -.873659117E+02 -.873659117E+02 -.873675512E+02 -.873703304E+02 -.873738280E+02 -.873776818E+02 -.873815728E+02 -.873852122E+02 -.873883298E+02 -.873906655E+02 -.873919604E+02 -.873919501E+02 -.873903578E+02 -.873868883E+02 -.873812222E+02 -.873730099E+02 -.873618660E+02 -.873473635E+02 -.873290287E+02 -.873063354E+02 -.872786997E+02 -.872454761E+02 -.872059537E+02 -.871593543E+02 -.871048332E+02 -.870414822E+02 -.869683384E+02 -.868843969E+02 -.867886324E+02 -.866800287E+02 -.865576198E+02 -.864205424E+02 -.862681027E+02 -.860998572E+02 -.859157068E+02 -.857160013E+02 -.855016508E+02 -.852742357E+02 -.850361049E+02 -.847904497E+02 -.845413366E+02 -.842936845E+02 -.840531703E+02 -.838260528E+02 -.836189135E+02 -.834383215E+02 -.832904438E+02 -.831806362E+02 -.831130540E+02 -.830903322E+02 -.831133730E+02 -.831812718E+02 -.832913920E+02 -.834395763E+02 -.836204677E+02 -.838278979E+02 -.840552974E+02 -.842960846E+02 -.845440008E+02 -.847933698E+02 -.850392735E+02 -.852776462E+02 -.855052979E+02 -.857198807E+02 -.859198153E+02 -.861041924E+02 -.862726632E+02 -.864253276E+02 -.865626297E+02 -.866852637E+02 -.867940932E+02 -.868900845E+02 -.869742538E+02 -.870476261E+02 -.871112059E+02 -.871659558E+02 -.872127829E+02 -.872525312E+02 -.872859775E+02 -.873138311E+02 -.873367358E+02 -.873552730E+02 -.873699660E+02 -.873812854E+02 -.873896537E+02 -.873954512E+02 -.873990214E+02 -.874006763E+02 -.874007018E+02 -.873993633E+02 -.873969116E+02 -.873935885E+02 -.873896336E+02 -.873852912E+02 -.873808191E+02 -.873764976E+02 -.873726415E+02 -.873696135E+02 -.873678422E+02 -.873678422E+02
 -.873463124E+02 -.873463124E+02 -.873468996E+02 -.873478073E+02 -.873487925E+02 -.873496291E+02 -.873501026E+02 -.873500047E+02 -.873491288E+02 -.873472658E+02 -.873442005E+02 -.873397073E+02 -.873335473E+02 -.873254646E+02 -.873151836E+02 -.873024054E+02 -.872868053E+02 -.872680297E+02 -.872456943E+02 -.872193819E+02 -.871886408E+02 -.871529851E+02 -.871118948E+02 -.870648188E+02 -.870111791E+02 -.869503784E+02 -.868818102E+02 -.868048739E+02 -.867189941E+02 -.866236458E+02 -.865183852E+02 -.864028883E+02 -.862769941E+02 -.861407555E+02 -.859944937E+02 -.858388549E+02 -.856748658E+02 -.855039831E+02 -.853281301E+02 -.851497159E+02 -.849716273E+02 -.847971886E+02 -.846300832E+02 -.844742359E+02 -.843336553E+02 -.842122463E+02 -.841136016E+02 -.840407915E+02 -.839961695E+02 -.839812161E+02 -.839964358E+02 -.840413228E+02 -.841143953E+02 -.842132987E+02 -.843349617E+02 -.844757910E+02 -.846318811E+02 -.847992231E+02 -.849738923E+02 -.851522054E+02 -.853308383E+02 -.855069047E+02 -.856779960E+02 -.858421892E+02 -.859980284E+02 -.861444872E+02 -.862809199E+02 -.864070056E+02 -.865226917E+02 -.866281392E+02 -.867236725E+02 -.868097350E+02 -.868868517E+02 -.869555975E+02 -.870165727E+02 -.870703830E+02 -.871176250E+02 -.871588758E+02 -.871946854E+02 -.872255722E+02 -.872520207E+02 -.872744807E+02 -.872933672E+02 -.873090622E+02 -.873219164E+02 -.873322511E+02 -.873403616E+02 -.873465193E+02 -.873509753E+02 -.873539631E+02 -.873557020E+02 -.873564009E+02 -.873562611E+02 -.873554814E+02 -.873542613E+02 -.873528068E+02 -.873513354E+02 -.873500823E+02 -.873493084E+02 -.873493084E+02
 -.873289881E+02 -.873289881E+02 -.873286576E+02 -.873279386E+02 -.873267485E+02 -.873249857E+02 -.873225325E+02 -.873192574E+02 -.873150157E+02 -.873096498E+02 -.873029893E+02 -.872948501E+02 -.872850336E+02 -.872733259E+02 -.872594966E+02 -.872432982E+02 -.872244645E+02 -.872027110E+02 -.871777337E+02 -.871492102E+02 -.871167997E+02 -.870801456E+02 -.870388778E+02 -.869926173E+02 -.869409819E+02 -.868835939E+02 -.868200910E+02 -.867501387E+02 -.866734462E+02 -.865897858E+02 -.864990151E+02 -.864011023E+02 -.862961543E+02 -.861844470E+02 -.860664556E+02 -.859428838E+02 -.858146901E+02 -.856831073E+02 -.855496524E+02 -.854161239E+02 -.852845830E+02 -.851573159E+02 -.850367762E+02 -.849255071E+02 -.848260459E+02 -.847408150E+02 -.846720064E+02 -.846214688E+02 -.845906051E+02 -.845802917E+02 -.845908267E+02 -.846219111E+02 -.846726677E+02 -.847416927E+02 -.848271369E+02 -.849268075E+02 -.850382817E+02 -.851590220E+02 -.852864850E+02 -.854182169E+02 -.855519315E+02 -.856855678E+02 -.858173273E+02 -.859456932E+02 -.860694328E+02 -.861875878E+02 -.862994545E+02 -.864045578E+02 -.865026218E+02 -.865935395E+02 -.866773424E+02 -.867541728E+02 -.868242581E+02 -.868878883E+02 -.869453976E+02 -.869971477E+02 -.870435152E+02 -.870848814E+02 -.871216245E+02 -.871541133E+02 -.871827031E+02 -.872077333E+02 -.872295249E+02 -.872483801E+02 -.872645822E+02 -.872783955E+02 -.872900662E+02 -.872998234E+02 -.873078802E+02 -.873144350E+02 -.873196726E+02 -.873237657E+02 -.873268761E+02 -.873291556E+02 -.873307472E+02 -.873317855E+02 -.873323970E+02 -.873326999E+02 -.873328029E+02 -.873328029E+02
 -.873140335E+02 -.873140335E+02 -.873129223E+02 -.873108236E+02 -.873077965E+02 -.873038503E+02 -.872989552E+02 -.872930504E+02 -.872860496E+02 -.872778450E+02 -.872683103E+02 -.872573028E+02 -.872446643E+02 -.872302225E+02 -.872137914E+02 -.871951719E+02 -.871741526E+02 -.871505105E+02 -.871240119E+02 -.870944141E+02 -.870614671E+02 -.870249170E+02 -.869845088E+02 -.869399916E+02 -.868911242E+02 -.868376825E+02 -.867794678E+02 -.867163176E+02 -.866481178E+02 -.865748155E+02 -.864964352E+02 -.864130949E+02 -.863250231E+02 -.862325762E+02 -.861362549E+02 -.860367183E+02 -.859347948E+02 -.858314876E+02 -.857279734E+02 -.856255929E+02 -.855258317E+02 -.854302900E+02 -.853406421E+02 -.852585852E+02 -.851857807E+02 -.851237886E+02 -.850740018E+02 -.850375820E+02 -.850154037E+02 -.850080102E+02 -.850155856E+02 -.850379451E+02 -.850745448E+02 -.851245096E+02 -.851866772E+02 -.852596543E+02 -.853418802E+02 -.854316935E+02 -.855273966E+02 -.856273148E+02 -.857298479E+02 -.858335102E+02 -.859369608E+02 -.860390227E+02 -.861386929E+02 -.862351428E+02 -.863277132E+02 -.864159031E+02 -.864993560E+02 -.865778429E+02 -.866512456E+02 -.867195394E+02 -.867827762E+02 -.868410699E+02 -.868945823E+02 -.869435112E+02 -.869880801E+02 -.870285291E+02 -.870651084E+02 -.870980718E+02 -.871276725E+02 -.871541593E+02 -.871777741E+02 -.871987498E+02 -.872173090E+02 -.872336632E+02 -.872480118E+02 -.872605424E+02 -.872714298E+02 -.872808364E+02 -.872889119E+02 -.872957923E+02 -.873015995E+02 -.873064402E+02 -.873104030E+02 -.873135566E+02 -.873159446E+02 -.873175798E+02 -.873184359E+02 -.873184359E+02
 -.873014348E+02 -.873014348E+02 -.872996759E+02 -.872964366E+02 -.872918981E+02 -.872861663E+02 -.872792891E+02 -.872712692E+02 -.872620737E+02 -.872516412E+02 -.872398872E+02 -.872267082E+02 -.872119846E+02 -.871955833E+02 -.871773597E+02 -.871571591E+02 -.871348186E+02 -.871101686E+02 -.870830346E+02 -.870532395E+02 -.870206060E+02 -.869849595E+02 -.869461318E+02 -.869039657E+02 -.868583197E+02 -.868090742E+02 -.867561386E+02 -.866994589E+02 -.866390262E+02 -.865748867E+02 -.865071510E+02 -.864360051E+02 -.863617198E+02 -.862846607E+02 -.862052960E+02 -.861242030E+02 -.860420707E+02 -.859596996E+02 -.858779967E+02 -.857979644E+02 -.857206844E+02 -.856472954E+02 -.855789645E+02 -.855168535E+02 -.854620821E+02 -.854156878E+02 -.853785864E+02 -.853515350E+02 -.853350996E+02 -.853296302E+02 -.853352452E+02 -.853518258E+02 -.853790212E+02 -.854162650E+02 -.854627997E+02 -.855177089E+02 -.855799546E+02 -.856484170E+02 -.857219337E+02 -.857993373E+02 -.858794890E+02 -.859613066E+02 -.860437875E+02 -.861260246E+02 -.862072170E+02 -.862866752E+02 -.863638220E+02 -.864381886E+02 -.865094091E+02 -.865772122E+02 -.866414115E+02 -.867018958E+02 -.867586184E+02 -.868115874E+02 -.868608562E+02 -.869065147E+02 -.869486816E+02 -.869874976E+02 -.870231191E+02 -.870557136E+02 -.870854549E+02 -.871125198E+02 -.871370852E+02 -.871593255E+02 -.871794108E+02 -.871975054E+02 -.872137662E+02 -.872283415E+02 -.872413701E+02 -.872529796E+02 -.872632853E+02 -.872723879E+02 -.872803714E+02 -.872872994E+02 -.872932112E+02 -.872981152E+02 -.873019813E+02 -.873047298E+02 -.873062174E+02 -.873062174E+02
 -.872910952E+02 -.872910952E+02 -.872888135E+02 -.872846576E+02 -.872789110E+02 -.872717617E+02 -.872633247E+02 -.872536584E+02 -.872427773E+02 -.872306618E+02 -.872172655E+02 -.872025209E+02 -.871863438E+02 -.871686367E+02 -.871492918E+02 -.871281937E+02 -.871052213E+02 -.870802499E+02 -.870531538E+02 -.870238085E+02 -.869920930E+02 -.869578932E+02 -.869211050E+02 -.868816379E+02 -.868394193E+02 -.867943997E+02 -.867465571E+02 -.866959032E+02 -.866424895E+02 -.865864133E+02 -.865278240E+02 -.864669296E+02 -.864040021E+02 -.863393825E+02 -.862734841E+02 -.862067947E+02 -.861398762E+02 -.860733614E+02 -.860079480E+02 -.859443894E+02 -.858834816E+02 -.858260468E+02 -.857729137E+02 -.857248954E+02 -.856827652E+02 -.856472319E+02 -.856189153E+02 -.855983241E+02 -.855858363E+02 -.855816850E+02 -.855859486E+02 -.855985482E+02 -.856192503E+02 -.856476762E+02 -.856833170E+02 -.857255522E+02 -.857736728E+02 -.858269050E+02 -.858844353E+02 -.859454346E+02 -.860090803E+02 -.860745762E+02 -.861411684E+02 -.862081587E+02 -.862749141E+02 -.863408722E+02 -.864055450E+02 -.864685184E+02 -.865294511E+02 -.865880706E+02 -.866441683E+02 -.866975941E+02 -.867482500E+02 -.867960841E+02 -.868410838E+02 -.868832701E+02 -.869226922E+02 -.869594218E+02 -.869935486E+02 -.870251763E+02 -.870544185E+02 -.870813960E+02 -.871062336E+02 -.871290576E+02 -.871499942E+02 -.871691669E+02 -.871866950E+02 -.872026918E+02 -.872172628E+02 -.872305036E+02 -.872424975E+02 -.872533123E+02 -.872629969E+02 -.872715761E+02 -.872790444E+02 -.872853574E+02 -.872904208E+02 -.872940757E+02 -.872960792E+02 -.872960792E+02
 -.872828590E+02 -.872828590E+02 -.872801689E+02 -.872753003E+02 -.872686205E+02 -.872603857E+02 -.872507670E+02 -.872398703E+02 -.872277512E+02 -.872144267E+02 -.871998840E+02 -.871840876E+02 -.871669844E+02 -.871485085E+02 -.871285841E+02 -.871071293E+02 -.870840577E+02 -.870592819E+02 -.870327152E+02 -.870042740E+02 -.869738807E+02 -.869414659E+02 -.869069715E+02 -.868703538E+02 -.868315867E+02 -.867906655E+02 -.867476104E+02 -.867024709E+02 -.866553295E+02 -.866063059E+02 -.865555611E+02 -.865033003E+02 -.864497766E+02 -.863952927E+02 -.863402020E+02 -.862849087E+02 -.862298658E+02 -.861755715E+02 -.861225634E+02 -.860714112E+02 -.860227065E+02 -.859770509E+02 -.859350427E+02 -.858972615E+02 -.858642528E+02 -.858365120E+02 -.858144691E+02 -.857984747E+02 -.857887880E+02 -.857855684E+02 -.857888695E+02 -.857986372E+02 -.858147118E+02 -.858368334E+02 -.858646510E+02 -.858977342E+02 -.859355873E+02 -.859776642E+02 -.860233849E+02 -.860721506E+02 -.861233594E+02 -.861764191E+02 -.862307599E+02 -.862858435E+02 -.863411712E+02 -.863962896E+02 -.864507940E+02 -.865043305E+02 -.865565957E+02 -.866073362E+02 -.866563458E+02 -.867034631E+02 -.867485676E+02 -.867915762E+02 -.868324386E+02 -.868711339E+02 -.869076661E+02 -.869420607E+02 -.869743609E+02 -.870046244E+02 -.870329203E+02 -.870593267E+02 -.870839276E+02 -.871068111E+02 -.871280669E+02 -.871477845E+02 -.871660511E+02 -.871829495E+02 -.871985559E+02 -.872129370E+02 -.872261475E+02 -.872382257E+02 -.872491891E+02 -.872590281E+02 -.872676981E+02 -.872751092E+02 -.872811127E+02 -.872854834E+02 -.872878962E+02 -.872878962E+02
 -.872765337E+02 -.872765337E+02 -.872735371E+02 -.872681374E+02 -.872607681E+02 -.872517402E+02 -.872412708E+02 -.872295049E+02 -.872165328E+02 -.872024026E+02 -.871871305E+02 -.871707083E+02 -.871531100E+02 -.871342964E+02 -.871142190E+02 -.870928233E+02 -.870700520E+02 -.870458471E+02 -.870201525E+02 -.869929162E+02 -.869640928E+02 -.869336454E+02 -.869015484E+02 -.868677896E+02 -.868323731E+02 -.867953220E+02 -.867566806E+02 -.867165178E+02 -.866749294E+02 -.866320405E+02 -.865880082E+02 -.865430229E+02 -.864973103E+02 -.864511314E+02 -.864047830E+02 -.863585961E+02 -.863129338E+02 -.862681881E+02 -.862247747E+02 -.861831269E+02 -.861436888E+02 -.861069059E+02 -.860732163E+02 -.860430403E+02 -.860167697E+02 -.859947575E+02 -.859773083E+02 -.859646691E+02 -.859570218E+02 -.859544780E+02 -.859570749E+02 -.859647749E+02 -.859774659E+02 -.859949655E+02 -.860170262E+02 -.860433431E+02 -.860735627E+02 -.861072926E+02 -.861441123E+02 -.861835831E+02 -.862252589E+02 -.862686955E+02 -.863134588E+02 -.863591326E+02 -.864053246E+02 -.864516710E+02 -.864978403E+02 -.865435353E+02 -.865884940E+02 -.866324905E+02 -.866753335E+02 -.867168653E+02 -.867569600E+02 -.867955212E+02 -.868324795E+02 -.868677896E+02 -.869014279E+02 -.869333900E+02 -.869636874E+02 -.869923458E+02 -.870194019E+02 -.870449018E+02 -.870688986E+02 -.870914501E+02 -.871126171E+02 -.871324613E+02 -.871510431E+02 -.871684193E+02 -.871846410E+02 -.871997499E+02 -.872137757E+02 -.872267308E+02 -.872386056E+02 -.872493607E+02 -.872589186E+02 -.872671510E+02 -.872738645E+02 -.872787797E+02 -.872815056E+02 -.872815056E+02
 -.872719071E+02 -.872719071E+02 -.872686936E+02 -.872629212E+02 -.872550741E+02 -.872455058E+02 -.872344695E+02 -.872221421E+02 -.872086418E+02 -.871940426E+02 -.871783848E+02 -.871616833E+02 -.871439345E+02 -.871251217E+02 -.871052186E+02 -.870841935E+02 -.870620119E+02 -.870386391E+02 -.870140426E+02 -.869881939E+02 -.869610712E+02 -.869326606E+02 -.869029586E+02 -.868719738E+02 -.868397290E+02 -.868062630E+02 -.867716327E+02 -.867359147E+02 -.866992072E+02 -.866616313E+02 -.866233324E+02 -.865844809E+02 -.865452729E+02 -.865059297E+02 -.864666977E+02 -.864278463E+02 -.863896659E+02 -.863524652E+02 -.863165669E+02 -.862823032E+02 -.862500100E+02 -.862200213E+02 -.861926621E+02 -.861682413E+02 -.861470449E+02 -.861293292E+02 -.861153135E+02 -.861051753E+02 -.860990447E+02 -.860970014E+02 -.860990719E+02 -.861052292E+02 -.861153932E+02 -.861294333E+02 -.861471717E+02 -.861683884E+02 -.861928268E+02 -.862202004E+02 -.862501998E+02 -.862824996E+02 -.863167653E+02 -.863526604E+02 -.863898522E+02 -.864280175E+02 -.864668473E+02 -.865060504E+02 -.865453567E+02 -.865845195E+02 -.866233167E+02 -.866615517E+02 -.866990533E+02 -.867356756E+02 -.867712966E+02 -.868058176E+02 -.868391614E+02 -.868712704E+02 -.869021053E+02 -.869316429E+02 -.869598744E+02 -.869868033E+02 -.870124437E+02 -.870368184E+02 -.870599571E+02 -.870818947E+02 -.871026691E+02 -.871223198E+02 -.871408853E+02 -.871584010E+02 -.871748968E+02 -.871903935E+02 -.872048994E+02 -.872184050E+02 -.872308777E+02 -.872422533E+02 -.872524268E+02 -.872612390E+02 -.872684604E+02 -.872737692E+02 -.872767232E+02 -.872767232E+02
 -.872687623E+02 -.872687623E+02 -.872654086E+02 -.872593993E+02 -.872512550E+02 -.872413607E+02 -.872299970E+02 -.872173653E+02 -.872036060E+02 -.871888138E+02 -.871730485E+02 -.871563439E+02 -.871387148E+02 -.871201626E+02 -.871006790E+02 -.870802504E+02 -.870588602E+02 -.870364917E+02 -.870131299E+02 -.869887640E+02 -.869633885E+02 -.869370057E+02 -.869096265E+02 -.868812725E+02 -.868519773E+02 -.868217876E+02 -.867907650E+02 -.867589870E+02 -.867265480E+02 -.866935601E+02 -.866601536E+02 -.866264777E+02 -.865927000E+02 -.865590064E+02 -.865255997E+02 -.864926986E+02 -.864605356E+02 -.864293542E+02 -.863994061E+02 -.863709476E+02 -.863442354E+02 -.863195222E+02 -.862970519E+02 -.862770547E+02 -.862597425E+02 -.862453036E+02 -.862338991E+02 -.862256583E+02 -.862206760E+02 -.862190100E+02 -.862206796E+02 -.862256651E+02 -.862339081E+02 -.862453135E+02 -.862597514E+02 -.862770605E+02 -.862970517E+02 -.863195128E+02 -.863442131E+02 -.863709082E+02 -.863993449E+02 -.864292660E+02 -.864604148E+02 -.864925389E+02 -.865253942E+02 -.865587479E+02 -.865923805E+02 -.866260886E+02 -.866596858E+02 -.866930038E+02 -.867258929E+02 -.867582219E+02 -.867898783E+02 -.868207669E+02 -.868508097E+02 -.868799448E+02 -.869081247E+02 -.869353157E+02 -.869614961E+02 -.869866551E+02 -.870107910E+02 -.870339103E+02 -.870560256E+02 -.870771543E+02 -.870973170E+02 -.871165356E+02 -.871348311E+02 -.871522218E+02 -.871687201E+02 -.871843294E+02 -.871990404E+02 -.872128256E+02 -.872256333E+02 -.872373792E+02 -.872479363E+02 -.872571212E+02 -.872646765E+02 -.872702483E+02 -.872733565E+02 -.872733565E+02
 -.872668873E+02 -.872668873E+02 -.872634584E+02 -.872573264E+02 -.872490365E+02 -.872389950E+02 -.872275024E+02 -.872147779E+02 -.872009790E+02 -.871862161E+02 -.871705644E+02 -.871540728E+02 -.871367707E+02 -.871186737E+02 -.870997879E+02 -.870801136E+02 -.870596481E+02 -.870383881E+02 -.870163319E+02 -.869934807E+02 -.869698411E+02 -.869454255E+02 -.869202541E+02 -.868943560E+02 -.868677700E+02 -.868405459E+02 -.868127453E+02 -.867844424E+02 -.867557244E+02 -.867266924E+02 -.866974609E+02 -.866681585E+02 -.866389273E+02 -.866099219E+02 -.865813091E+02 -.865532662E+02 -.865259793E+02 -.864996413E+02 -.864744498E+02 -.864506036E+02 -.864283005E+02 -.864077336E+02 -.863890880E+02 -.863725372E+02 -.863582400E+02 -.863463372E+02 -.863369482E+02 -.863301690E+02 -.863260696E+02 -.863246925E+02 -.863260520E+02 -.863301334E+02 -.863368937E+02 -.863462624E+02 -.863581431E+02 -.863724159E+02 -.863889396E+02 -.864075549E+02 -.864280877E+02 -.864503526E+02 -.864741558E+02 -.864992993E+02 -.865255834E+02 -.865528102E+02 -.865807863E+02 -.866093249E+02 -.866382481E+02 -.866673887E+02 -.866965913E+02 -.867257133E+02 -.867546255E+02 -.867832128E+02 -.868113735E+02 -.868390198E+02 -.868660770E+02 -.868924831E+02 -.869181880E+02 -.869431526E+02 -.869673479E+02 -.869907542E+02 -.870133594E+02 -.870351586E+02 -.870561522E+02 -.870763448E+02 -.870957439E+02 -.871143578E+02 -.871321942E+02 -.871492572E+02 -.871655457E+02 -.871810489E+02 -.871957434E+02 -.872095869E+02 -.872225127E+02 -.872344208E+02 -.872451671E+02 -.872545499E+02 -.872622916E+02 -.872680152E+02 -.872712145E+02 -.872712145E+02
 -.872660821E+02 -.872660821E+02 -.872626321E+02 -.872564723E+02 -.872481616E+02 -.872381199E+02 -.872266602E+02 -.872140140E+02 -.872003510E+02 -.871857933E+02 -.871704278E+02 -.871543147E+02 -.871374947E+02 -.871199946E+02 -.871018314E+02 -.870830162E+02 -.870635566E+02 -.870434592E+02 -.870227315E+02 -.870013838E+02 -.869794300E+02 -.869568895E+02 -.869337876E+02 -.869101571E+02 -.868860387E+02 -.868614820E+02 -.868365457E+02 -.868112986E+02 -.867858195E+02 -.867601977E+02 -.867345327E+02 -.867089343E+02 -.866835218E+02 -.866584238E+02 -.866337771E+02 -.866097255E+02 -.865864183E+02 -.865640091E+02 -.865426534E+02 -.865225069E+02 -.865037231E+02 -.864864509E+02 -.864708319E+02 -.864569987E+02 -.864450715E+02 -.864351567E+02 -.864273443E+02 -.864217062E+02 -.864182949E+02 -.864171421E+02 -.864182585E+02 -.864216330E+02 -.864272333E+02 -.864350067E+02 -.864448806E+02 -.864567646E+02 -.864705520E+02 -.864861219E+02 -.865033414E+02 -.865220684E+02 -.865421533E+02 -.865634424E+02 -.865857793E+02 -.866090080E+02 -.866329746E+02 -.866575289E+02 -.866825266E+02 -.867078305E+02 -.867333115E+02 -.867588494E+02 -.867843341E+02 -.868096655E+02 -.868347537E+02 -.868595194E+02 -.868838935E+02 -.869078168E+02 -.869312396E+02 -.869541209E+02 -.869764284E+02 -.869981369E+02 -.870192280E+02 -.870396892E+02 -.870595125E+02 -.870786932E+02 -.870972291E+02 -.871151185E+02 -.871323584E+02 -.871489426E+02 -.871648587E+02 -.871800853E+02 -.871945875E+02 -.872083118E+02 -.872211798E+02 -.872330796E+02 -.872438547E+02 -.872532903E+02 -.872610951E+02 -.872668775E+02 -.872701150E+02 -.872701150E+02
 -.872661638E+02 -.872661638E+02 -.872627368E+02 -.872566264E+02 -.872483965E+02 -.872384730E+02 -.872271758E+02 -.872147439E+02 -.872013548E+02 -.871871387E+02 -.871721910E+02 -.871565800E+02 -.871403551E+02 -.871235513E+02 -.871061939E+02 -.870883017E+02 -.870698901E+02 -.870509728E+02 -.870315638E+02 -.870116791E+02 -.869913377E+02 -.869705627E+02 -.869493822E+02 -.869278302E+02 -.869059470E+02 -.868837798E+02 -.868613834E+02 -.868388200E+02 -.868161598E+02 -.867934806E+02 -.867708681E+02 -.867484154E+02 -.867262227E+02 -.867043964E+02 -.866830487E+02 -.866622965E+02 -.866422601E+02 -.866230621E+02 -.866048258E+02 -.865876737E+02 -.865717258E+02 -.865570978E+02 -.865438996E+02 -.865322328E+02 -.865221899E+02 -.865138519E+02 -.865072875E+02 -.865025512E+02 -.864996829E+02 -.864987065E+02 -.864996300E+02 -.865024450E+02 -.865071270E+02 -.865136359E+02 -.865219165E+02 -.865318999E+02 -.865435044E+02 -.865566374E+02 -.865711964E+02 -.865870713E+02 -.866041458E+02 -.866222996E+02 -.866414096E+02 -.866613518E+02 -.866820034E+02 -.867032433E+02 -.867249543E+02 -.867470236E+02 -.867693442E+02 -.867918155E+02 -.868143437E+02 -.868368428E+02 -.868592343E+02 -.868814478E+02 -.869034205E+02 -.869250975E+02 -.869464315E+02 -.869673820E+02 -.869879155E+02 -.870080043E+02 -.870276264E+02 -.870467643E+02 -.870654043E+02 -.870835355E+02 -.871011487E+02 -.871182345E+02 -.871347824E+02 -.871507778E+02 -.871662003E+02 -.871810199E+02 -.871951932E+02 -.872086583E+02 -.872213281E+02 -.872330822E+02 -.872437559E+02 -.872531259E+02 -.872608927E+02 -.872666569E+02 -.872698888E+02 -.872698888E+02
 -.872669682E+02 -.872669682E+02 -.872635997E+02 -.872576006E+02 -.872495324E+02 -.872398210E+02 -.872287883E+02 -.872166766E+02 -.872036676E+02 -.871898966E+02 -.871754644E+02 -.871604453E+02 -.871448945E+02 -.871288531E+02 -.871123522E+02 -.870954164E+02 -.870780664E+02 -.870603208E+02 -.870421982E+02 -.870237181E+02 -.870049023E+02 -.869857760E+02 -.869663681E+02 -.869467122E+02 -.869268469E+02 -.869068162E+02 -.868866699E+02 -.868664636E+02 -.868462591E+02 -.868261238E+02 -.868061310E+02 -.867863594E+02 -.867668928E+02 -.867478195E+02 -.867292315E+02 -.867112240E+02 -.866938943E+02 -.866773406E+02 -.866616613E+02 -.866469534E+02 -.866333114E+02 -.866208261E+02 -.866095830E+02 -.865996612E+02 -.865911322E+02 -.865840585E+02 -.865784930E+02 -.865744775E+02 -.865720426E+02 -.865712065E+02 -.865719754E+02 -.865743427E+02 -.865782897E+02 -.865837854E+02 -.865907876E+02 -.865992430E+02 -.866090885E+02 -.866202524E+02 -.866326549E+02 -.866462102E+02 -.866608270E+02 -.866764103E+02 -.866928627E+02 -.867100853E+02 -.867279793E+02 -.867464470E+02 -.867653927E+02 -.867847240E+02 -.868043519E+02 -.868241924E+02 -.868441660E+02 -.868641993E+02 -.868842241E+02 -.869041785E+02 -.869240066E+02 -.869436583E+02 -.869630897E+02 -.869822621E+02 -.870011424E+02 -.870197022E+02 -.870379177E+02 -.870557686E+02 -.870732376E+02 -.870903095E+02 -.871069701E+02 -.871232050E+02 -.871389977E+02 -.871543279E+02 -.871691688E+02 -.871834844E+02 -.871972249E+02 -.872103225E+02 -.872226842E+02 -.872341840E+02 -.872446521E+02 -.872538612E+02 -.872615083E+02 -.872671921E+02 -.872703826E+02 -.872703826E+02
 -.872683511E+02 -.872683511E+02 -.872650690E+02 -.872592299E+02 -.872513866E+02 -.872419603E+02 -.872312706E+02 -.872195596E+02 -.872070104E+02 -.871937607E+02 -.871799143E+02 -.871655493E+02 -.871507248E+02 -.871354859E+02 -.871198678E+02 -.871038990E+02 -.870876039E+02 -.870710042E+02 -.870541213E+02 -.870369769E+02 -.870195943E+02 -.870019991E+02 -.869842200E+02 -.869662891E+02 -.869482427E+02 -.869301210E+02 -.869119688E+02 -.868938353E+02 -.868757743E+02 -.868578442E+02 -.868401072E+02 -.868226299E+02 -.868054823E+02 -.867887377E+02 -.867724717E+02 -.867567620E+02 -.867416875E+02 -.867273275E+02 -.867137607E+02 -.867010645E+02 -.866893138E+02 -.866785802E+02 -.866689311E+02 -.866604284E+02 -.866531279E+02 -.866470784E+02 -.866423207E+02 -.866388875E+02 -.866368022E+02 -.866360792E+02 -.866367229E+02 -.866387284E+02 -.866420811E+02 -.866467569E+02 -.866527230E+02 -.866599380E+02 -.866683526E+02 -.866779108E+02 -.866885500E+02 -.867002026E+02 -.867127965E+02 -.867262563E+02 -.867405042E+02 -.867554609E+02 -.867710469E+02 -.867871827E+02 -.868037903E+02 -.868207933E+02 -.868381182E+02 -.868556945E+02 -.868734553E+02 -.868913378E+02 -.869092834E+02 -.869272379E+02 -.869451520E+02 -.869629808E+02 -.869806839E+02 -.869982253E+02 -.870155735E+02 -.870327003E+02 -.870495814E+02 -.870661952E+02 -.870825223E+02 -.870985448E+02 -.871142453E+02 -.871296056E+02 -.871446052E+02 -.871592198E+02 -.871734181E+02 -.871871597E+02 -.872003906E+02 -.872130390E+02 -.872250083E+02 -.872361694E+02 -.872463506E+02 -.872553235E+02 -.872627861E+02 -.872683397E+02 -.872714603E+02 -.872714603E+02
 -.872701874E+02 -.872701874E+02 -.872670136E+02 -.872613717E+02 -.872538017E+02 -.872447156E+02 -.872344276E+02 -.872231770E+02 -.872111454E+02 -.871984709E+02 -.871852585E+02 -.871715881E+02 -.871575211E+02 -.871431050E+02 -.871283777E+02 -.871133701E+02 -.870981089E+02 -.870826178E+02 -.870669197E+02 -.870510373E+02 -.870349942E+02 -.870188160E+02 -.870025301E+02 -.869861669E+02 -.869697595E+02 -.869533446E+02 -.869369620E+02 -.869206551E+02 -.869044705E+02 -.868884582E+02 -.868726715E+02 -.868571664E+02 -.868420014E+02 -.868272374E+02 -.868129368E+02 -.867991632E+02 -.867859809E+02 -.867734540E+02 -.867616459E+02 -.867506188E+02 -.867404324E+02 -.867311437E+02 -.867228059E+02 -.867154680E+02 -.867091739E+02 -.867039620E+02 -.866998642E+02 -.866969061E+02 -.866951059E+02 -.866944749E+02 -.866950165E+02 -.866967269E+02 -.866995944E+02 -.867036004E+02 -.867087191E+02 -.867149178E+02 -.867221580E+02 -.867303953E+02 -.867395803E+02 -.867496594E+02 -.867605752E+02 -.867722674E+02 -.867846737E+02 -.867977301E+02 -.868113721E+02 -.868255350E+02 -.868401548E+02 -.868551685E+02 -.868705151E+02 -.868861355E+02 -.869019733E+02 -.869179750E+02 -.869340904E+02 -.869502723E+02 -.869664775E+02 -.869826659E+02 -.869988011E+02 -.870148500E+02 -.870307831E+02 -.870465733E+02 -.870621966E+02 -.870776310E+02 -.870928562E+02 -.871078527E+02 -.871226012E+02 -.871370809E+02 -.871512690E+02 -.871651380E+02 -.871786539E+02 -.871917734E+02 -.872044399E+02 -.872165793E+02 -.872280932E+02 -.872388520E+02 -.872486839E+02 -.872573626E+02 -.872645900E+02 -.872699746E+02 -.872730029E+02 -.872730029E+02
 -.872723710E+02 -.872723710E+02 -.872693216E+02 -.872639049E+02 -.872566437E+02 -.872479383E+02 -.872380947E+02 -.872273467E+02 -.872158728E+02 -.872038097E+02 -.871912618E+02 -.871783093E+02 -.871650147E+02 -.871514268E+02 -.871375848E+02 -.871235210E+02 -.871092632E+02 -.870948363E+02 -.870802637E+02 -.870655684E+02 -.870507737E+02 -.870359043E+02 -.870209862E+02 -.870060474E+02 -.869911184E+02 -.869762319E+02 -.869614232E+02 -.869467303E+02 -.869321936E+02 -.869178561E+02 -.869037628E+02 -.868899613E+02 -.868765004E+02 -.868634308E+02 -.868508041E+02 -.868386725E+02 -.868270888E+02 -.868161049E+02 -.868057723E+02 -.867961411E+02 -.867872592E+02 -.867791722E+02 -.867719227E+02 -.867655495E+02 -.867600875E+02 -.867555670E+02 -.867520134E+02 -.867494468E+02 -.867478815E+02 -.867473263E+02 -.867477840E+02 -.867492514E+02 -.867517194E+02 -.867551733E+02 -.867595925E+02 -.867649513E+02 -.867712191E+02 -.867783607E+02 -.867863366E+02 -.867951040E+02 -.868046171E+02 -.868148272E+02 -.868256841E+02 -.868371359E+02 -.868491301E+02 -.868616138E+02 -.868745343E+02 -.868878396E+02 -.869014787E+02 -.869154023E+02 -.869295628E+02 -.869439146E+02 -.869584146E+02 -.869730222E+02 -.869876993E+02 -.870024106E+02 -.870171234E+02 -.870318079E+02 -.870464363E+02 -.870609835E+02 -.870754262E+02 -.870897428E+02 -.871039126E+02 -.871179155E+02 -.871317311E+02 -.871453374E+02 -.871587096E+02 -.871718188E+02 -.871846292E+02 -.871970959E+02 -.872091610E+02 -.872207493E+02 -.872317627E+02 -.872420722E+02 -.872515084E+02 -.872598492E+02 -.872668033E+02 -.872719891E+02 -.872749079E+02 -.872749079E+02
 -.872748123E+02 -.872748123E+02 -.872718990E+02 -.872667275E+02 -.872598008E+02 -.872515045E+02 -.872421344E+02 -.872319172E+02 -.872210269E+02 -.872095969E+02 -.871977300E+02 -.871855058E+02 -.871729864E+02 -.871602209E+02 -.871472490E+02 -.871341036E+02 -.871208128E+02 -.871074019E+02 -.870938942E+02 -.870803124E+02 -.870666791E+02 -.870530177E+02 -.870393526E+02 -.870257095E+02 -.870121159E+02 -.869986011E+02 -.869851962E+02 -.869719344E+02 -.869588506E+02 -.869459817E+02 -.869333661E+02 -.869210437E+02 -.869090557E+02 -.868974443E+02 -.868862523E+02 -.868755228E+02 -.868652990E+02 -.868556235E+02 -.868465382E+02 -.868380835E+02 -.868302983E+02 -.868232193E+02 -.868168806E+02 -.868113134E+02 -.868065455E+02 -.868026012E+02 -.867995005E+02 -.867972594E+02 -.867958895E+02 -.867953975E+02 -.867957857E+02 -.867970515E+02 -.867991877E+02 -.868021825E+02 -.868060196E+02 -.868106784E+02 -.868161344E+02 -.868223594E+02 -.868293219E+02 -.868369875E+02 -.868453189E+02 -.868542772E+02 -.868638213E+02 -.868739091E+02 -.868844976E+02 -.868955433E+02 -.869070028E+02 -.869188328E+02 -.869309910E+02 -.869434358E+02 -.869561270E+02 -.869690260E+02 -.869820958E+02 -.869953012E+02 -.870086090E+02 -.870219882E+02 -.870354097E+02 -.870488464E+02 -.870622730E+02 -.870756662E+02 -.870890037E+02 -.871022648E+02 -.871154290E+02 -.871284763E+02 -.871413857E+02 -.871541346E+02 -.871666975E+02 -.871790446E+02 -.871911393E+02 -.872029360E+02 -.872143767E+02 -.872253866E+02 -.872358685E+02 -.872456958E+02 -.872547032E+02 -.872626743E+02 -.872693269E+02 -.872742920E+02 -.872770883E+02 -.872770883E+02
 -.872774370E+02 -.872774370E+02 -.872746679E+02 -.872697553E+02 -.872631800E+02 -.872553113E+02 -.872464333E+02 -.872367642E+02 -.872264717E+02 -.872156855E+02 -.872045055E+02 -.871930096E+02 -.871812589E+02 -.871693021E+02 -.871571785E+02 -.871449209E+02 -.871325573E+02 -.871201126E+02 -.871076097E+02 -.870950707E+02 -.870825172E+02 -.870699711E+02 -.870574549E+02 -.870449921E+02 -.870326076E+02 -.870203273E+02 -.870081787E+02 -.869961907E+02 -.869843934E+02 -.869728184E+02 -.869614986E+02 -.869504676E+02 -.869397601E+02 -.869294114E+02 -.869194571E+02 -.869099328E+02 -.869008742E+02 -.868923162E+02 -.868842931E+02 -.868768378E+02 -.868699820E+02 -.868637554E+02 -.868581855E+02 -.868532975E+02 -.868491137E+02 -.868456536E+02 -.868429334E+02 -.868409657E+02 -.868397598E+02 -.868393212E+02 -.868396515E+02 -.868407487E+02 -.868426071E+02 -.868452170E+02 -.868485655E+02 -.868526359E+02 -.868574087E+02 -.868628611E+02 -.868689675E+02 -.868757002E+02 -.868830290E+02 -.868909220E+02 -.868993460E+02 -.869082664E+02 -.869176478E+02 -.869274545E+02 -.869376503E+02 -.869481994E+02 -.869590662E+02 -.869702159E+02 -.869816144E+02 -.869932289E+02 -.870050275E+02 -.870169801E+02 -.870290576E+02 -.870412329E+02 -.870534800E+02 -.870657747E+02 -.870780939E+02 -.870904161E+02 -.871027206E+02 -.871149875E+02 -.871271972E+02 -.871393297E+02 -.871513642E+02 -.871632783E+02 -.871750461E+02 -.871866376E+02 -.871980162E+02 -.872091365E+02 -.872199411E+02 -.872303564E+02 -.872402874E+02 -.872496110E+02 -.872581670E+02 -.872657465E+02 -.872720779E+02 -.872768066E+02 -.872794714E+02 -.872794714E+02
 -.872801844E+02 -.872801844E+02 -.872775647E+02 -.872729194E+02 -.872667057E+02 -.872592754E+02 -.872508994E+02 -.872417864E+02 -.872320975E+02 -.872219569E+02 -.872114614E+02 -.872006864E+02 -.871896914E+02 -.871785238E+02 -.871672222E+02 -.871558188E+02 -.871443408E+02 -.871328127E+02 -.871212567E+02 -.871096937E+02 -.870981441E+02 -.870866284E+02 -.870751674E+02 -.870637823E+02 -.870524954E+02 -.870413298E+02 -.870303096E+02 -.870194600E+02 -.870088071E+02 -.869983779E+02 -.869882005E+02 -.869783033E+02 -.869687158E+02 -.869594672E+02 -.869505875E+02 -.869421064E+02 -.869340531E+02 -.869264566E+02 -.869193450E+02 -.869127454E+02 -.869066835E+02 -.869011836E+02 -.868962680E+02 -.868919572E+02 -.868882692E+02 -.868852198E+02 -.868828219E+02 -.868810859E+02 -.868800191E+02 -.868796259E+02 -.868799077E+02 -.868808629E+02 -.868824867E+02 -.868847714E+02 -.868877065E+02 -.868912786E+02 -.868954718E+02 -.869002675E+02 -.869056452E+02 -.869115821E+02 -.869180537E+02 -.869250339E+02 -.869324954E+02 -.869404098E+02 -.869487480E+02 -.869574801E+02 -.869665764E+02 -.869760067E+02 -.869857414E+02 -.869957509E+02 -.870060065E+02 -.870164801E+02 -.870271446E+02 -.870379737E+02 -.870489423E+02 -.870600265E+02 -.870712033E+02 -.870824511E+02 -.870937490E+02 -.871050772E+02 -.871164166E+02 -.871277484E+02 -.871390539E+02 -.871503137E+02 -.871615077E+02 -.871726134E+02 -.871836056E+02 -.871944545E+02 -.872051240E+02 -.872155695E+02 -.872257348E+02 -.872355485E+02 -.872449184E+02 -.872537258E+02 -.872618165E+02 -.872689905E+02 -.872749877E+02 -.872794697E+02 -.872819967E+02 -.872819967E+02
 -.872830054E+02 -.872830054E+02 -.872805378E+02 -.872761641E+02 -.872703168E+02 -.872633294E+02 -.872554588E+02 -.872469033E+02 -.872378165E+02 -.872283170E+02 -.872184976E+02 -.872084305E+02 -.871981733E+02 -.871877717E+02 -.871772631E+02 -.871666786E+02 -.871560447E+02 -.871453848E+02 -.871347202E+02 -.871240706E+02 -.871134552E+02 -.871028930E+02 -.870924030E+02 -.870820044E+02 -.870717171E+02 -.870615615E+02 -.870515590E+02 -.870417313E+02 -.870321012E+02 -.870226918E+02 -.870135271E+02 -.870046313E+02 -.869960291E+02 -.869877454E+02 -.869798051E+02 -.869722328E+02 -.869650532E+02 -.869582901E+02 -.869519666E+02 -.869461052E+02 -.869407268E+02 -.869358514E+02 -.869314973E+02 -.869276810E+02 -.869244174E+02 -.869217192E+02 -.869195970E+02 -.869180590E+02 -.869171113E+02 -.869167575E+02 -.869169985E+02 -.869178331E+02 -.869192574E+02 -.869212651E+02 -.869238477E+02 -.869269943E+02 -.869306918E+02 -.869349253E+02 -.869396778E+02 -.869449308E+02 -.869506641E+02 -.869568564E+02 -.869634850E+02 -.869705266E+02 -.869779570E+02 -.869857514E+02 -.869938850E+02 -.870023325E+02 -.870110689E+02 -.870200694E+02 -.870293094E+02 -.870387652E+02 -.870484132E+02 -.870582308E+02 -.870681963E+02 -.870782886E+02 -.870884875E+02 -.870987736E+02 -.871091281E+02 -.871195330E+02 -.871299706E+02 -.871404234E+02 -.871508736E+02 -.871613029E+02 -.871716916E+02 -.871820181E+02 -.871922578E+02 -.872023815E+02 -.872123542E+02 -.872221325E+02 -.872316621E+02 -.872408740E+02 -.872496798E+02 -.872579655E+02 -.872655842E+02 -.872723450E+02 -.872780005E+02 -.872822296E+02 -.872846150E+02 -.872846150E+02
 -.872858610E+02 -.872858610E+02 -.872835463E+02 -.872794453E+02 -.872739652E+02 -.872674202E+02 -.872600531E+02 -.872520513E+02 -.872435600E+02 -.872346922E+02 -.872255358E+02 -.872161600E+02 -.872066196E+02 -.871969584E+02 -.871872124E+02 -.871774112E+02 -.871675804E+02 -.871577422E+02 -.871479167E+02 -.871381226E+02 -.871283777E+02 -.871186994E+02 -.871091050E+02 -.870996120E+02 -.870902380E+02 -.870810013E+02 -.870719204E+02 -.870630144E+02 -.870543030E+02 -.870458061E+02 -.870375441E+02 -.870295378E+02 -.870218081E+02 -.870143759E+02 -.870072621E+02 -.870004875E+02 -.869940725E+02 -.869880369E+02 -.869824000E+02 -.869771802E+02 -.869723950E+02 -.869680606E+02 -.869641922E+02 -.869608033E+02 -.869579061E+02 -.869555108E+02 -.869536263E+02 -.869522592E+02 -.869514144E+02 -.869510949E+02 -.869513014E+02 -.869520329E+02 -.869532862E+02 -.869550562E+02 -.869573359E+02 -.869601163E+02 -.869633868E+02 -.869671351E+02 -.869713473E+02 -.869760081E+02 -.869811009E+02 -.869866081E+02 -.869925110E+02 -.869987901E+02 -.870054254E+02 -.870123961E+02 -.870196815E+02 -.870272604E+02 -.870351116E+02 -.870432141E+02 -.870515471E+02 -.870600901E+02 -.870688230E+02 -.870777263E+02 -.870867810E+02 -.870959686E+02 -.871052713E+02 -.871146717E+02 -.871241531E+02 -.871336991E+02 -.871432934E+02 -.871529197E+02 -.871625615E+02 -.871722013E+02 -.871818204E+02 -.871913980E+02 -.872009104E+02 -.872103295E+02 -.872196215E+02 -.872287447E+02 -.872376469E+02 -.872462622E+02 -.872545062E+02 -.872622706E+02 -.872694156E+02 -.872757605E+02 -.872810713E+02 -.872850445E+02 -.872872865E+02 -.872872865E+02
 -.872887206E+02 -.872887206E+02 -.872865584E+02 -.872827286E+02 -.872776130E+02 -.872715066E+02 -.872646372E+02 -.872571812E+02 -.872492753E+02 -.872410261E+02 -.872325168E+02 -.872238128E+02 -.872149662E+02 -.872060187E+02 -.871970043E+02 -.871879514E+02 -.871788841E+02 -.871698234E+02 -.871607883E+02 -.871517963E+02 -.871428637E+02 -.871340066E+02 -.871252406E+02 -.871165816E+02 -.871080452E+02 -.870996476E+02 -.870914050E+02 -.870833343E+02 -.870754522E+02 -.870677762E+02 -.870603236E+02 -.870531122E+02 -.870461597E+02 -.870394839E+02 -.870331023E+02 -.870270324E+02 -.870212913E+02 -.870158956E+02 -.870108612E+02 -.870062035E+02 -.870019370E+02 -.869980751E+02 -.869946302E+02 -.869916136E+02 -.869890353E+02 -.869869036E+02 -.869852259E+02 -.869840075E+02 -.869832526E+02 -.869829633E+02 -.869831406E+02 -.869837833E+02 -.869848890E+02 -.869864534E+02 -.869884707E+02 -.869909336E+02 -.869938334E+02 -.869971598E+02 -.870009014E+02 -.870050457E+02 -.870095788E+02 -.870144860E+02 -.870197520E+02 -.870253605E+02 -.870312946E+02 -.870375372E+02 -.870440706E+02 -.870508771E+02 -.870579388E+02 -.870652377E+02 -.870727562E+02 -.870804767E+02 -.870883820E+02 -.870964550E+02 -.871046793E+02 -.871130387E+02 -.871215174E+02 -.871301000E+02 -.871387716E+02 -.871475171E+02 -.871563218E+02 -.871651706E+02 -.871740482E+02 -.871829380E+02 -.871918225E+02 -.872006818E+02 -.872094933E+02 -.872182301E+02 -.872268600E+02 -.872353432E+02 -.872436300E+02 -.872516578E+02 -.872593466E+02 -.872665940E+02 -.872732680E+02 -.872791982E+02 -.872841646E+02 -.872878817E+02 -.872899799E+02 -.872899799E+02
 -.872915611E+02 -.872915611E+02 -.872895495E+02 -.872859877E+02 -.872812318E+02 -.872755573E+02 -.872691770E+02 -.872622561E+02 -.872549228E+02 -.872472768E+02 -.872393965E+02 -.872313434E+02 -.872231666E+02 -.872149055E+02 -.872065921E+02 -.871982533E+02 -.871899118E+02 -.871815872E+02 -.871732973E+02 -.871650583E+02 -.871568854E+02 -.871487931E+02 -.871407956E+02 -.871329072E+02 -.871251418E+02 -.871175137E+02 -.871100372E+02 -.871027269E+02 -.870955976E+02 -.870886640E+02 -.870819413E+02 -.870754445E+02 -.870691888E+02 -.870631892E+02 -.870574606E+02 -.870520177E+02 -.870468748E+02 -.870420459E+02 -.870375442E+02 -.870333827E+02 -.870295733E+02 -.870261272E+02 -.870230546E+02 -.870203650E+02 -.870180665E+02 -.870161661E+02 -.870146698E+02 -.870135820E+02 -.870129061E+02 -.870126440E+02 -.870127962E+02 -.870133621E+02 -.870143393E+02 -.870157246E+02 -.870175130E+02 -.870196985E+02 -.870222739E+02 -.870252308E+02 -.870285596E+02 -.870322498E+02 -.870362902E+02 -.870406684E+02 -.870453715E+02 -.870503860E+02 -.870556978E+02 -.870612923E+02 -.870671548E+02 -.870732703E+02 -.870796235E+02 -.870861993E+02 -.870929825E+02 -.870999580E+02 -.871071110E+02 -.871144267E+02 -.871218908E+02 -.871294891E+02 -.871372077E+02 -.871450329E+02 -.871529512E+02 -.871609492E+02 -.871690135E+02 -.871771301E+02 -.871852848E+02 -.871934623E+02 -.872016459E+02 -.872098171E+02 -.872179543E+02 -.872260322E+02 -.872340201E+02 -.872418805E+02 -.872495663E+02 -.872570185E+02 -.872641617E+02 -.872708995E+02 -.872771082E+02 -.872826280E+02 -.872872527E+02 -.872907154E+02 -.872926706E+02 -.872926706E+02
 -.872943650E+02 -.872943650E+02 -.872925017E+02 -.872892032E+02 -.872848004E+02 -.872795491E+02 -.872736475E+02 -.872672492E+02 -.872604737E+02 -.872534141E+02 -.872461436E+02 -.872387197E+02 -.872311885E+02 -.872235867E+02 -.872159446E+02 -.872082872E+02 -.872006357E+02 -.871930086E+02 -.871854223E+02 -.871778916E+02 -.871704306E+02 -.871630525E+02 -.871557702E+02 -.871485963E+02 -.871415434E+02 -.871346240E+02 -.871278507E+02 -.871212363E+02 -.871147936E+02 -.871085353E+02 -.871024745E+02 -.870966240E+02 -.870909969E+02 -.870856058E+02 -.870804634E+02 -.870755822E+02 -.870709741E+02 -.870666509E+02 -.870626238E+02 -.870589035E+02 -.870555000E+02 -.870524227E+02 -.870496801E+02 -.870472799E+02 -.870452290E+02 -.870435332E+02 -.870421974E+02 -.870412253E+02 -.870406196E+02 -.870403820E+02 -.870405128E+02 -.870410115E+02 -.870418763E+02 -.870431043E+02 -.870446914E+02 -.870466328E+02 -.870489222E+02 -.870515529E+02 -.870545168E+02 -.870578052E+02 -.870614086E+02 -.870653169E+02 -.870695191E+02 -.870740039E+02 -.870787595E+02 -.870837736E+02 -.870890337E+02 -.870945271E+02 -.871002410E+02 -.871061622E+02 -.871122779E+02 -.871185751E+02 -.871250409E+02 -.871316627E+02 -.871384279E+02 -.871453240E+02 -.871523388E+02 -.871594602E+02 -.871666761E+02 -.871739744E+02 -.871813428E+02 -.871887688E+02 -.871962391E+02 -.872037396E+02 -.872112548E+02 -.872187671E+02 -.872262565E+02 -.872336990E+02 -.872410659E+02 -.872483218E+02 -.872554226E+02 -.872623128E+02 -.872689221E+02 -.872751601E+02 -.872809114E+02 -.872860270E+02 -.872903148E+02 -.872935263E+02 -.872953401E+02 -.872953401E+02
 -.872971201E+02 -.872971201E+02 -.872954021E+02 -.872923614E+02 -.872883038E+02 -.872834660E+02 -.872780312E+02 -.872721418E+02 -.872659084E+02 -.872594175E+02 -.872527371E+02 -.872459207E+02 -.872390109E+02 -.872320423E+02 -.872250429E+02 -.872180359E+02 -.872110411E+02 -.872040756E+02 -.871971545E+02 -.871902916E+02 -.871834995E+02 -.871767903E+02 -.871701757E+02 -.871636668E+02 -.871572749E+02 -.871510111E+02 -.871448864E+02 -.871389119E+02 -.871330987E+02 -.871274581E+02 -.871220010E+02 -.871167387E+02 -.871116821E+02 -.871068421E+02 -.871022296E+02 -.870978548E+02 -.870937282E+02 -.870898595E+02 -.870862582E+02 -.870829332E+02 -.870798930E+02 -.870771453E+02 -.870746973E+02 -.870725554E+02 -.870707254E+02 -.870692121E+02 -.870680194E+02 -.870671506E+02 -.870666079E+02 -.870663926E+02 -.870665051E+02 -.870669449E+02 -.870677104E+02 -.870687992E+02 -.870702081E+02 -.870719328E+02 -.870739684E+02 -.870763090E+02 -.870789480E+02 -.870818780E+02 -.870850913E+02 -.870885791E+02 -.870923323E+02 -.870963416E+02 -.871005967E+02 -.871050875E+02 -.871098033E+02 -.871147333E+02 -.871198666E+02 -.871251920E+02 -.871306984E+02 -.871363747E+02 -.871422098E+02 -.871481927E+02 -.871543124E+02 -.871605580E+02 -.871669188E+02 -.871733840E+02 -.871799428E+02 -.871865843E+02 -.871932976E+02 -.872000710E+02 -.872068925E+02 -.872137490E+02 -.872206262E+02 -.872275077E+02 -.872343749E+02 -.872412053E+02 -.872479722E+02 -.872546425E+02 -.872611751E+02 -.872675184E+02 -.872736066E+02 -.872793561E+02 -.872846594E+02 -.872893786E+02 -.872933355E+02 -.872963001E+02 -.872979748E+02 -.872979748E+02
 -.872998182E+02 -.872998182E+02 -.872982420E+02 -.872954530E+02 -.872917322E+02 -.872872973E+02 -.872823168E+02 -.872769219E+02 -.872712145E+02 -.872652745E+02 -.872591645E+02 -.872529340E+02 -.872466225E+02 -.872402618E+02 -.872338778E+02 -.872274922E+02 -.872211231E+02 -.872147862E+02 -.872084955E+02 -.872022635E+02 -.871961016E+02 -.871900209E+02 -.871840317E+02 -.871781441E+02 -.871723680E+02 -.871667133E+02 -.871611895E+02 -.871558064E+02 -.871505737E+02 -.871455010E+02 -.871405979E+02 -.871358739E+02 -.871313385E+02 -.871270009E+02 -.871228703E+02 -.871189556E+02 -.871152654E+02 -.871118081E+02 -.871085916E+02 -.871056235E+02 -.871029107E+02 -.871004599E+02 -.870982771E+02 -.870963676E+02 -.870947361E+02 -.870933868E+02 -.870923229E+02 -.870915472E+02 -.870910614E+02 -.870908667E+02 -.870909634E+02 -.870913509E+02 -.870920282E+02 -.870929931E+02 -.870942428E+02 -.870957740E+02 -.870975824E+02 -.870996631E+02 -.871020106E+02 -.871046188E+02 -.871074810E+02 -.871105900E+02 -.871139382E+02 -.871175174E+02 -.871213193E+02 -.871253352E+02 -.871295560E+02 -.871339725E+02 -.871385755E+02 -.871433553E+02 -.871483025E+02 -.871534075E+02 -.871586607E+02 -.871640526E+02 -.871695735E+02 -.871752140E+02 -.871809646E+02 -.871868158E+02 -.871927579E+02 -.871987813E+02 -.872048760E+02 -.872110315E+02 -.872172368E+02 -.872234799E+02 -.872297477E+02 -.872360250E+02 -.872422945E+02 -.872485356E+02 -.872547232E+02 -.872608268E+02 -.872668084E+02 -.872726199E+02 -.872782009E+02 -.872834739E+02 -.872883398E+02 -.872926713E+02 -.872963042E+02 -.872990267E+02 -.873005651E+02 -.873005651E+02
 -.873024542E+02 -.873024542E+02 -.873010164E+02 -.872984727E+02 -.872950798E+02 -.872910368E+02 -.872864979E+02 -.872815830E+02 -.872763856E+02 -.872709788E+02 -.872654200E+02 -.872597546E+02 -.872540190E+02 -.872482424E+02 -.872424485E+02 -.872366571E+02 -.872308851E+02 -.872251466E+02 -.872194545E+02 -.872138201E+02 -.872082538E+02 -.872027654E+02 -.871973643E+02 -.871920594E+02 -.871868594E+02 -.871817731E+02 -.871768088E+02 -.871719751E+02 -.871672803E+02 -.871627328E+02 -.871583409E+02 -.871541126E+02 -.871500561E+02 -.871461794E+02 -.871424902E+02 -.871389960E+02 -.871357043E+02 -.871326219E+02 -.871297558E+02 -.871271120E+02 -.871246968E+02 -.871225154E+02 -.871205730E+02 -.871188741E+02 -.871174226E+02 -.871162219E+02 -.871152749E+02 -.871145836E+02 -.871141497E+02 -.871139741E+02 -.871140571E+02 -.871143982E+02 -.871149964E+02 -.871158500E+02 -.871169567E+02 -.871183137E+02 -.871199173E+02 -.871217634E+02 -.871238475E+02 -.871261645E+02 -.871287086E+02 -.871314739E+02 -.871344539E+02 -.871376417E+02 -.871410304E+02 -.871446124E+02 -.871483802E+02 -.871523259E+02 -.871564415E+02 -.871607189E+02 -.871651500E+02 -.871697265E+02 -.871744401E+02 -.871792825E+02 -.871842455E+02 -.871893206E+02 -.871944997E+02 -.871997742E+02 -.872051357E+02 -.872105754E+02 -.872160845E+02 -.872216535E+02 -.872272725E+02 -.872329304E+02 -.872386153E+02 -.872443133E+02 -.872500084E+02 -.872556817E+02 -.872613102E+02 -.872668656E+02 -.872723131E+02 -.872776085E+02 -.872826962E+02 -.872875051E+02 -.872919445E+02 -.872958975E+02 -.872992140E+02 -.873016998E+02 -.873031047E+02 -.873031047E+02
 -.873050259E+02 -.873050259E+02 -.873037228E+02 -.873014179E+02 -.872983441E+02 -.872946821E+02 -.872905721E+02 -.872861230E+02 -.872814198E+02 -.872765290E+02 -.872715030E+02 -.872663830E+02 -.872612022E+02 -.872559872E+02 -.872507597E+02 -.872455377E+02 -.872403364E+02 -.872351689E+02 -.872300467E+02 -.872249800E+02 -.872199781E+02 -.872150500E+02 -.872102038E+02 -.872054475E+02 -.872007889E+02 -.871962354E+02 -.871917946E+02 -.871874738E+02 -.871832802E+02 -.871792210E+02 -.871753035E+02 -.871715344E+02 -.871679209E+02 -.871644696E+02 -.871611872E+02 -.871580802E+02 -.871551546E+02 -.871524164E+02 -.871498714E+02 -.871475248E+02 -.871453817E+02 -.871434467E+02 -.871417240E+02 -.871402175E+02 -.871389303E+02 -.871378654E+02 -.871370251E+02 -.871364112E+02 -.871360250E+02 -.871358673E+02 -.871359384E+02 -.871362378E+02 -.871367647E+02 -.871375176E+02 -.871384948E+02 -.871396936E+02 -.871411112E+02 -.871427441E+02 -.871445885E+02 -.871466400E+02 -.871488939E+02 -.871513451E+02 -.871539881E+02 -.871568173E+02 -.871598266E+02 -.871630098E+02 -.871663603E+02 -.871698715E+02 -.871735366E+02 -.871773486E+02 -.871813007E+02 -.871853856E+02 -.871895962E+02 -.871939254E+02 -.871983660E+02 -.872029107E+02 -.872075521E+02 -.872122830E+02 -.872170958E+02 -.872219828E+02 -.872269360E+02 -.872319469E+02 -.872370066E+02 -.872421051E+02 -.872472316E+02 -.872523733E+02 -.872575159E+02 -.872626418E+02 -.872677302E+02 -.872727553E+02 -.872776852E+02 -.872824797E+02 -.872870880E+02 -.872914454E+02 -.872954692E+02 -.872990533E+02 -.873020608E+02 -.873043156E+02 -.873055901E+02 -.873055901E+02
 -.873075326E+02 -.873075326E+02 -.873063608E+02 -.873042882E+02 -.873015248E+02 -.872982333E+02 -.872945398E+02 -.872905428E+02 -.872863187E+02 -.872819276E+02 -.872774168E+02 -.872728236E+02 -.872681779E+02 -.872635037E+02 -.872588208E+02 -.872541452E+02 -.872494909E+02 -.872448694E+02 -.872402912E+02 -.872357654E+02 -.872313004E+02 -.872269039E+02 -.872225834E+02 -.872183458E+02 -.872141980E+02 -.872101464E+02 -.872061977E+02 -.872023581E+02 -.871986339E+02 -.871950313E+02 -.871915565E+02 -.871882155E+02 -.871850140E+02 -.871819580E+02 -.871790530E+02 -.871763045E+02 -.871737177E+02 -.871712977E+02 -.871690492E+02 -.871669767E+02 -.871650845E+02 -.871633764E+02 -.871618559E+02 -.871605263E+02 -.871593904E+02 -.871584504E+02 -.871577084E+02 -.871571659E+02 -.871568239E+02 -.871566831E+02 -.871567438E+02 -.871570055E+02 -.871574676E+02 -.871581289E+02 -.871589877E+02 -.871600421E+02 -.871612895E+02 -.871627271E+02 -.871643516E+02 -.871661594E+02 -.871681465E+02 -.871703087E+02 -.871726413E+02 -.871751396E+02 -.871777984E+02 -.871806124E+02 -.871835761E+02 -.871866840E+02 -.871899301E+02 -.871933086E+02 -.871968135E+02 -.872004388E+02 -.872041782E+02 -.872080256E+02 -.872119748E+02 -.872160195E+02 -.872201532E+02 -.872243696E+02 -.872286620E+02 -.872330237E+02 -.872374474E+02 -.872419258E+02 -.872464507E+02 -.872510133E+02 -.872556037E+02 -.872602106E+02 -.872648208E+02 -.872694185E+02 -.872739849E+02 -.872784966E+02 -.872829247E+02 -.872872329E+02 -.872913752E+02 -.872952933E+02 -.872989125E+02 -.873021369E+02 -.873048432E+02 -.873068725E+02 -.873080196E+02 -.873080196E+02
 -.873099751E+02 -.873099751E+02 -.873089311E+02 -.873070848E+02 -.873046234E+02 -.873016921E+02 -.872984035E+02 -.872948453E+02 -.872910861E+02 -.872871794E+02 -.872831674E+02 -.872790837E+02 -.872749548E+02 -.872708023E+02 -.872666439E+02 -.872624940E+02 -.872583648E+02 -.872542669E+02 -.872502095E+02 -.872462006E+02 -.872422478E+02 -.872383579E+02 -.872345372E+02 -.872307920E+02 -.872271282E+02 -.872235515E+02 -.872200675E+02 -.872166817E+02 -.872133995E+02 -.872102261E+02 -.872071669E+02 -.872042269E+02 -.872014112E+02 -.871987246E+02 -.871961719E+02 -.871937578E+02 -.871914865E+02 -.871893625E+02 -.871873896E+02 -.871855717E+02 -.871839123E+02 -.871824147E+02 -.871810818E+02 -.871799163E+02 -.871789205E+02 -.871780963E+02 -.871774455E+02 -.871769693E+02 -.871766686E+02 -.871765439E+02 -.871765954E+02 -.871768229E+02 -.871772256E+02 -.871778027E+02 -.871785528E+02 -.871794742E+02 -.871805648E+02 -.871818221E+02 -.871832436E+02 -.871848261E+02 -.871865663E+02 -.871884607E+02 -.871905054E+02 -.871926962E+02 -.871950290E+02 -.871974992E+02 -.872001023E+02 -.872028333E+02 -.872056876E+02 -.872086599E+02 -.872117452E+02 -.872149383E+02 -.872182340E+02 -.872216270E+02 -.872251119E+02 -.872286832E+02 -.872323354E+02 -.872360629E+02 -.872398600E+02 -.872437207E+02 -.872476387E+02 -.872516074E+02 -.872556196E+02 -.872596675E+02 -.872637422E+02 -.872678337E+02 -.872719301E+02 -.872760173E+02 -.872800785E+02 -.872840926E+02 -.872880338E+02 -.872918696E+02 -.872955590E+02 -.872990495E+02 -.873022745E+02 -.873051483E+02 -.873075607E+02 -.873093700E+02 -.873103928E+02 -.873103928E+02
 -.873123541E+02 -.873123541E+02 -.873114347E+02 -.873098088E+02 -.873076415E+02 -.873050607E+02 -.873021659E+02 -.872990343E+02 -.872957265E+02 -.872922898E+02 -.872887615E+02 -.872851711E+02 -.872815422E+02 -.872778939E+02 -.872742417E+02 -.872705984E+02 -.872669749E+02 -.872633803E+02 -.872598229E+02 -.872563096E+02 -.872528470E+02 -.872494412E+02 -.872460976E+02 -.872428217E+02 -.872396185E+02 -.872364930E+02 -.872334499E+02 -.872304940E+02 -.872276300E+02 -.872248622E+02 -.872221951E+02 -.872196331E+02 -.872171804E+02 -.872148411E+02 -.872126193E+02 -.872105188E+02 -.872085433E+02 -.872066964E+02 -.872049815E+02 -.872034016E+02 -.872019598E+02 -.872006588E+02 -.871995009E+02 -.871984886E+02 -.871976236E+02 -.871969076E+02 -.871963420E+02 -.871959279E+02 -.871956659E+02 -.871955566E+02 -.871956000E+02 -.871957960E+02 -.871961440E+02 -.871966433E+02 -.871972927E+02 -.871980907E+02 -.871990357E+02 -.872001257E+02 -.872013583E+02 -.872027311E+02 -.872042413E+02 -.872058859E+02 -.872076616E+02 -.872095651E+02 -.872115928E+02 -.872137409E+02 -.872160055E+02 -.872183827E+02 -.872208682E+02 -.872234579E+02 -.872261473E+02 -.872289322E+02 -.872318080E+02 -.872347703E+02 -.872378144E+02 -.872409357E+02 -.872441294E+02 -.872473908E+02 -.872507147E+02 -.872540960E+02 -.872575294E+02 -.872610089E+02 -.872645283E+02 -.872680807E+02 -.872716582E+02 -.872752521E+02 -.872788518E+02 -.872824449E+02 -.872860164E+02 -.872895478E+02 -.872930161E+02 -.872963927E+02 -.872996411E+02 -.873027152E+02 -.873055561E+02 -.873080879E+02 -.873102137E+02 -.873118080E+02 -.873127095E+02 -.873127095E+02
 -.873146690E+02 -.873146690E+02 -.873138711E+02 -.873124601E+02 -.873105793E+02 -.873083399E+02 -.873058283E+02 -.873031118E+02 -.873002428E+02 -.872972626E+02 -.872942037E+02 -.872910917E+02 -.872879473E+02 -.872847869E+02 -.872816241E+02 -.872784701E+02 -.872753343E+02 -.872722247E+02 -.872691483E+02 -.872661113E+02 -.872631193E+02 -.872601776E+02 -.872572908E+02 -.872544636E+02 -.872517003E+02 -.872490051E+02 -.872463821E+02 -.872438352E+02 -.872413685E+02 -.872389856E+02 -.872366903E+02 -.872344862E+02 -.872323770E+02 -.872303660E+02 -.872284565E+02 -.872266519E+02 -.872249551E+02 -.872233692E+02 -.872218970E+02 -.872205410E+02 -.872193037E+02 -.872181873E+02 -.872171940E+02 -.872163254E+02 -.872155833E+02 -.872149689E+02 -.872144835E+02 -.872141278E+02 -.872139025E+02 -.872138079E+02 -.872138442E+02 -.872140111E+02 -.872143083E+02 -.872147351E+02 -.872152906E+02 -.872159735E+02 -.872167825E+02 -.872177159E+02 -.872187719E+02 -.872199482E+02 -.872212428E+02 -.872226530E+02 -.872241761E+02 -.872258095E+02 -.872275501E+02 -.872293947E+02 -.872313401E+02 -.872333831E+02 -.872355200E+02 -.872377474E+02 -.872400617E+02 -.872424591E+02 -.872449360E+02 -.872474884E+02 -.872501125E+02 -.872528044E+02 -.872555601E+02 -.872583753E+02 -.872612459E+02 -.872641673E+02 -.872671350E+02 -.872701438E+02 -.872731884E+02 -.872762628E+02 -.872793602E+02 -.872824729E+02 -.872855917E+02 -.872887059E+02 -.872918022E+02 -.872948647E+02 -.872978733E+02 -.873008030E+02 -.873036221E+02 -.873062905E+02 -.873087567E+02 -.873109549E+02 -.873128007E+02 -.873141853E+02 -.873149681E+02 -.873149681E+02
 -.873169146E+02 -.873169146E+02 -.873162352E+02 -.873150337E+02 -.873134322E+02 -.873115254E+02 -.873093870E+02 -.873070742E+02 -.873046319E+02 -.873020953E+02 -.872994920E+02 -.872968441E+02 -.872941691E+02 -.872914812E+02 -.872887918E+02 -.872861107E+02 -.872834457E+02 -.872808038E+02 -.872781909E+02 -.872756123E+02 -.872730728E+02 -.872705766E+02 -.872681280E+02 -.872657307E+02 -.872633883E+02 -.872611045E+02 -.872588827E+02 -.872567261E+02 -.872546380E+02 -.872526215E+02 -.872506798E+02 -.872488159E+02 -.872470326E+02 -.872453329E+02 -.872437195E+02 -.872421951E+02 -.872407621E+02 -.872394230E+02 -.872381801E+02 -.872370356E+02 -.872359914E+02 -.872350494E+02 -.872342112E+02 -.872334784E+02 -.872328522E+02 -.872323338E+02 -.872319240E+02 -.872316236E+02 -.872314330E+02 -.872313526E+02 -.872313825E+02 -.872315225E+02 -.872317723E+02 -.872321312E+02 -.872325987E+02 -.872331737E+02 -.872338550E+02 -.872346413E+02 -.872355310E+02 -.872365226E+02 -.872376140E+02 -.872388032E+02 -.872400882E+02 -.872414665E+02 -.872429357E+02 -.872444932E+02 -.872461365E+02 -.872478626E+02 -.872496688E+02 -.872515522E+02 -.872535097E+02 -.872555384E+02 -.872576350E+02 -.872597964E+02 -.872620194E+02 -.872643006E+02 -.872666368E+02 -.872690243E+02 -.872714598E+02 -.872739393E+02 -.872764589E+02 -.872790144E+02 -.872816012E+02 -.872842141E+02 -.872868474E+02 -.872894945E+02 -.872921475E+02 -.872947973E+02 -.872974325E+02 -.873000395E+02 -.873026012E+02 -.873050961E+02 -.873074971E+02 -.873097700E+02 -.873118709E+02 -.873137437E+02 -.873153163E+02 -.873164958E+02 -.873171628E+02 -.873171628E+02
 -.873190760E+02 -.873190760E+02 -.873185120E+02 -.873175146E+02 -.873161849E+02 -.873146015E+02 -.873128255E+02 -.873109048E+02 -.873088765E+02 -.873067698E+02 -.873046080E+02 -.873024092E+02 -.873001881E+02 -.872979566E+02 -.872957242E+02 -.872934990E+02 -.872912877E+02 -.872890959E+02 -.872869286E+02 -.872847903E+02 -.872826849E+02 -.872806160E+02 -.872785871E+02 -.872766011E+02 -.872746613E+02 -.872727704E+02 -.872709313E+02 -.872691468E+02 -.872674194E+02 -.872657517E+02 -.872641462E+02 -.872626055E+02 -.872611318E+02 -.872597274E+02 -.872583947E+02 -.872571357E+02 -.872559525E+02 -.872548471E+02 -.872538212E+02 -.872528766E+02 -.872520150E+02 -.872512377E+02 -.872505461E+02 -.872499415E+02 -.872494248E+02 -.872489970E+02 -.872486588E+02 -.872484107E+02 -.872482532E+02 -.872481865E+02 -.872482106E+02 -.872483255E+02 -.872485308E+02 -.872488262E+02 -.872492110E+02 -.872496845E+02 -.872502457E+02 -.872508935E+02 -.872516268E+02 -.872524441E+02 -.872533440E+02 -.872543248E+02 -.872553847E+02 -.872565219E+02 -.872577345E+02 -.872590203E+02 -.872603772E+02 -.872618030E+02 -.872632954E+02 -.872648520E+02 -.872664704E+02 -.872681480E+02 -.872698824E+02 -.872716710E+02 -.872735111E+02 -.872754000E+02 -.872773350E+02 -.872793132E+02 -.872813316E+02 -.872833871E+02 -.872854765E+02 -.872875962E+02 -.872897423E+02 -.872919107E+02 -.872940965E+02 -.872962942E+02 -.872984972E+02 -.873006979E+02 -.873028868E+02 -.873050525E+02 -.873071807E+02 -.873092535E+02 -.873112485E+02 -.873131369E+02 -.873148824E+02 -.873164383E+02 -.873177446E+02 -.873187242E+02 -.873192781E+02 -.873192781E+02
 -.873211184E+02 -.873211184E+02 -.873206663E+02 -.873198664E+02 -.873187993E+02 -.873175282E+02 -.873161019E+02 -.873145588E+02 -.873129288E+02 -.873112355E+02 -.873094974E+02 -.873077293E+02 -.873059432E+02 -.873041485E+02 -.873023530E+02 -.873005633E+02 -.872987848E+02 -.872970222E+02 -.872952795E+02 -.872935602E+02 -.872918676E+02 -.872902047E+02 -.872885740E+02 -.872869783E+02 -.872854199E+02 -.872839012E+02 -.872824243E+02 -.872809916E+02 -.872796050E+02 -.872782666E+02 -.872769784E+02 -.872757424E+02 -.872745605E+02 -.872734343E+02 -.872723658E+02 -.872713566E+02 -.872704083E+02 -.872695224E+02 -.872687004E+02 -.872679436E+02 -.872672534E+02 -.872666307E+02 -.872660768E+02 -.872655925E+02 -.872651786E+02 -.872648359E+02 -.872645649E+02 -.872643661E+02 -.872642397E+02 -.872641859E+02 -.872642049E+02 -.872642965E+02 -.872644605E+02 -.872646965E+02 -.872650042E+02 -.872653828E+02 -.872658317E+02 -.872663500E+02 -.872669368E+02 -.872675909E+02 -.872683113E+02 -.872690966E+02 -.872699454E+02 -.872708563E+02 -.872718278E+02 -.872728582E+02 -.872739458E+02 -.872750889E+02 -.872762856E+02 -.872775342E+02 -.872788326E+02 -.872801789E+02 -.872815711E+02 -.872830071E+02 -.872844848E+02 -.872860021E+02 -.872875567E+02 -.872891464E+02 -.872907688E+02 -.872924213E+02 -.872941013E+02 -.872958060E+02 -.872975322E+02 -.872992765E+02 -.873010349E+02 -.873028030E+02 -.873045754E+02 -.873063458E+02 -.873081067E+02 -.873098487E+02 -.873115604E+02 -.873132271E+02 -.873148309E+02 -.873163486E+02 -.873177510E+02 -.873190005E+02 -.873200491E+02 -.873208351E+02 -.873212792E+02 -.873212792E+02
 -.873229693E+02 -.873229693E+02 -.873226238E+02 -.873220114E+02 -.873211934E+02 -.873202175E+02 -.873191211E+02 -.873179335E+02 -.873166777E+02 -.873153719E+02 -.873140305E+02 -.873126649E+02 -.873112845E+02 -.873098968E+02 -.873085079E+02 -.873071230E+02 -.873057465E+02 -.873043820E+02 -.873030327E+02 -.873017014E+02 -.873003908E+02 -.872991032E+02 -.872978407E+02 -.872966052E+02 -.872953988E+02 -.872942232E+02 -.872930802E+02 -.872919714E+02 -.872908986E+02 -.872898632E+02 -.872888668E+02 -.872879108E+02 -.872869968E+02 -.872861261E+02 -.872853001E+02 -.872845200E+02 -.872837871E+02 -.872831025E+02 -.872824673E+02 -.872818826E+02 -.872813494E+02 -.872808684E+02 -.872804404E+02 -.872800663E+02 -.872797466E+02 -.872794818E+02 -.872792724E+02 -.872791187E+02 -.872790209E+02 -.872789792E+02 -.872789936E+02 -.872790641E+02 -.872791905E+02 -.872793725E+02 -.872796097E+02 -.872799018E+02 -.872802482E+02 -.872806482E+02 -.872811011E+02 -.872816060E+02 -.872821622E+02 -.872827686E+02 -.872834242E+02 -.872841279E+02 -.872848784E+02 -.872856747E+02 -.872865153E+02 -.872873989E+02 -.872883242E+02 -.872892897E+02 -.872902940E+02 -.872913355E+02 -.872924126E+02 -.872935239E+02 -.872946677E+02 -.872958422E+02 -.872970458E+02 -.872982767E+02 -.872995331E+02 -.873008128E+02 -.873021139E+02 -.873034341E+02 -.873047709E+02 -.873061215E+02 -.873074828E+02 -.873088513E+02 -.873102227E+02 -.873115921E+02 -.873129533E+02 -.873142992E+02 -.873156206E+02 -.873169064E+02 -.873181423E+02 -.873193107E+02 -.873203891E+02 -.873213487E+02 -.873221529E+02 -.873227548E+02 -.873230944E+02 -.873230944E+02
 -.873244882E+02 -.873244882E+02 -.873242392E+02 -.873237956E+02 -.873232003E+02 -.873224871E+02 -.873216827E+02 -.873208082E+02 -.873198807E+02 -.873189136E+02 -.873179177E+02 -.873169019E+02 -.873158733E+02 -.873148377E+02 -.873138001E+02 -.873127644E+02 -.873117342E+02 -.873107123E+02 -.873097014E+02 -.873087035E+02 -.873077209E+02 -.873067553E+02 -.873058084E+02 -.873048817E+02 -.873039768E+02 -.873030950E+02 -.873022377E+02 -.873014060E+02 -.873006014E+02 -.872998249E+02 -.872990778E+02 -.872983610E+02 -.872976758E+02 -.872970231E+02 -.872964039E+02 -.872958193E+02 -.872952700E+02 -.872947570E+02 -.872942811E+02 -.872938430E+02 -.872934435E+02 -.872930831E+02 -.872927625E+02 -.872924823E+02 -.872922427E+02 -.872920443E+02 -.872918874E+02 -.872917722E+02 -.872916989E+02 -.872916675E+02 -.872916782E+02 -.872917308E+02 -.872918252E+02 -.872919613E+02 -.872921388E+02 -.872923574E+02 -.872926166E+02 -.872929160E+02 -.872932550E+02 -.872936331E+02 -.872940496E+02 -.872945037E+02 -.872949947E+02 -.872955218E+02 -.872960841E+02 -.872966808E+02 -.872973107E+02 -.872979730E+02 -.872986666E+02 -.872993905E+02 -.873001435E+02 -.873009245E+02 -.873017323E+02 -.873025659E+02 -.873034238E+02 -.873043049E+02 -.873052078E+02 -.873061311E+02 -.873070735E+02 -.873080333E+02 -.873090090E+02 -.873099987E+02 -.873110005E+02 -.873120122E+02 -.873130312E+02 -.873140549E+02 -.873150797E+02 -.873161018E+02 -.873171165E+02 -.873181179E+02 -.873190992E+02 -.873200517E+02 -.873209649E+02 -.873218255E+02 -.873226169E+02 -.873233184E+02 -.873239038E+02 -.873243400E+02 -.873245848E+02 -.873245848E+02
 -.873254268E+02 -.873254268E+02 -.873252506E+02 -.873249321E+02 -.873244992E+02 -.873239746E+02 -.873233773E+02 -.873227228E+02 -.873220238E+02 -.873212910E+02 -.873205329E+02 -.873197568E+02 -.873189684E+02 -.873181727E+02 -.873173738E+02 -.873165752E+02 -.873157796E+02 -.873149897E+02 -.873142075E+02 -.873134350E+02 -.873126739E+02 -.873119257E+02 -.873111917E+02 -.873104733E+02 -.873097716E+02 -.873090878E+02 -.873084229E+02 -.873077779E+02 -.873071539E+02 -.873065517E+02 -.873059722E+02 -.873054164E+02 -.873048850E+02 -.873043789E+02 -.873038988E+02 -.873034455E+02 -.873030197E+02 -.873026220E+02 -.873022531E+02 -.873019135E+02 -.873016038E+02 -.873013245E+02 -.873010760E+02 -.873008588E+02 -.873006731E+02 -.873005194E+02 -.873003977E+02 -.873003083E+02 -.873002514E+02 -.873002271E+02 -.873002352E+02 -.873002759E+02 -.873003490E+02 -.873004543E+02 -.873005918E+02 -.873007610E+02 -.873009618E+02 -.873011937E+02 -.873014563E+02 -.873017492E+02 -.873020719E+02 -.873024238E+02 -.873028043E+02 -.873032128E+02 -.873036486E+02 -.873041111E+02 -.873045995E+02 -.873051129E+02 -.873056507E+02 -.873062120E+02 -.873067960E+02 -.873074017E+02 -.873080282E+02 -.873086747E+02 -.873093400E+02 -.873100233E+02 -.873107235E+02 -.873114394E+02 -.873121700E+02 -.873129138E+02 -.873136696E+02 -.873144360E+02 -.873152111E+02 -.873159933E+02 -.873167804E+02 -.873175700E+02 -.873183592E+02 -.873191447E+02 -.873199226E+02 -.873206880E+02 -.873214351E+02 -.873221571E+02 -.873228454E+02 -.873234898E+02 -.873240776E+02 -.873245937E+02 -.873250196E+02 -.873253329E+02 -.873255061E+02 -.873255061E+02
 -.873254268E+02 -.873254268E+02 -.873252506E+02 -.873249321E+02 -.873244992E+02 -.873239746E+02 -.873233773E+02 -.873227228E+02 -.873220238E+02 -.873212910E+02 -.873205329E+02 -.873197568E+02 -.873189684E+02 -.873181727E+02 -.873173738E+02 -.873165752E+02 -.873157796E+02 -.873149897E+02 -.873142075E+02 -.873134350E+02 -.873126739E+02 -.873119257E+02 -.873111917E+02 -.873104733E+02 -.873097716E+02 -.873090878E+02 -.873084229E+02 -.873077779E+02 -.873071539E+02 -.873065517E+02 -.873059722E+02 -.873054164E+02 -.873048850E+02 -.873043789E+02 -.873038988E+02 -.873034455E+02 -.873030197E+02 -.873026220E+02 -.873022531E+02 -.873019135E+02 -.873016038E+02 -.873013245E+02 -.873010760E+02 -.873008588E+02 -.873006731E+02 -.873005194E+02 -.873003977E+02 -.873003083E+02 -.873002514E+02 -.873002271E+02 -.873002352E+02 -.873002759E+02 -.873003490E+02 -.873004543E+02 -.873005918E+02 -.873007610E+02 -.873009618E+02 -.873011937E+02 -.873014563E+02 -.873017492E+02 -.873020719E+02 -.873024238E+02 -.873028043E+02 -.873032128E+02 -.873036486E+02 -.873041111E+02 -.873045995E+02 -.873051129E+02 -.873056507E+02 -.873062120E+02 -.873067960E+02 -.873074017E+02 -.873080282E+02 -.873086747E+02 -.873093400E+02 -.873100233E+02 -.873107235E+02 -.873114394E+02 -.873121700E+02 -.873129138E+02 -.873136696E+02 -.873144360E+02 -.873152111E+02 -.873159933E+02 -.873167804E+02 -.873175700E+02 -.873183592E+02 -.873191447E+02 -.873199226E+02 -.873206880E+02 -.873214351E+02 -.873221571E+02 -.873228454E+02 -.873234898E+02 -.873240776E+02 -.873245937E+02 -.873250196E+02 -.873253329E+02 -.873255061E+02 -.873255061E+02
