# Supplementary material for: Electrical Pacing of Cardiac Tissue Including Potassium Inward Rectification
Source: PLoS One. 2015 Jun 9;10(6):e0127837. doi: 10.1371/journal.pone.0127837 (PMC4461281; doi:10.1371/journal.pone.0127837)
Supplement: S1 Data — (ZIP) [file pone.0127837.s001.zip › All-Data/Data-with-IK1/BDT32/Vm2ms.txt]

 -.873300171E+02 -.873283604E+02 -.873282071E+02 -.873279390E+02 -.873275859E+02 -.873271754E+02 -.873267317E+02 -.873262735E+02 -.873258108E+02 -.873253450E+02 -.873248733E+02 -.873243929E+02 -.873239036E+02 -.873234078E+02 -.873229105E+02 -.873224173E+02 -.873219323E+02 -.873214573E+02 -.873209926E+02 -.873205380E+02 -.873200929E+02 -.873196572E+02 -.873192310E+02 -.873188146E+02 -.873184079E+02 -.873180110E+02 -.873176242E+02 -.873172483E+02 -.873168843E+02 -.873165336E+02 -.873161971E+02 -.873158755E+02 -.873155692E+02 -.873152780E+02 -.873150020E+02 -.873147410E+02 -.873144955E+02 -.873142658E+02 -.873140525E+02 -.873138561E+02 -.873136768E+02 -.873135151E+02 -.873133709E+02 -.873132445E+02 -.873131362E+02 -.873130463E+02 -.873129751E+02 -.873129229E+02 -.873128897E+02 -.873128758E+02 -.873128809E+02 -.873129050E+02 -.873129480E+02 -.873130097E+02 -.873130901E+02 -.873131889E+02 -.873133059E+02 -.873134411E+02 -.873135940E+02 -.873137643E+02 -.873139519E+02 -.873141563E+02 -.873143772E+02 -.873146142E+02 -.873148670E+02 -.873151352E+02 -.873154183E+02 -.873157158E+02 -.873160274E+02 -.873163526E+02 -.873166908E+02 -.873170416E+02 -.873174045E+02 -.873177789E+02 -.873181644E+02 -.873185605E+02 -.873189666E+02 -.873193823E+02 -.873198070E+02 -.873202403E+02 -.873206816E+02 -.873211305E+02 -.873215863E+02 -.873220487E+02 -.873225169E+02 -.873229902E+02 -.873234679E+02 -.873239488E+02 -.873244315E+02 -.873249142E+02 -.873253940E+02 -.873258673E+02 -.873263290E+02 -.873267720E+02 -.873271870E+02 -.873275614E+02 -.873278792E+02 -.873281194E+02 -.873282560E+02 -.873282560E+02
 -.873283604E+02 -.873283604E+02 -.873282071E+02 -.873279390E+02 -.873275859E+02 -.873271754E+02 -.873267317E+02 -.873262735E+02 -.873258108E+02 -.873253450E+02 -.873248733E+02 -.873243929E+02 -.873239036E+02 -.873234078E+02 -.873229105E+02 -.873224173E+02 -.873219323E+02 -.873214573E+02 -.873209926E+02 -.873205380E+02 -.873200929E+02 -.873196572E+02 -.873192310E+02 -.873188146E+02 -.873184079E+02 -.873180110E+02 -.873176242E+02 -.873172483E+02 -.873168843E+02 -.873165336E+02 -.873161971E+02 -.873158755E+02 -.873155692E+02 -.873152780E+02 -.873150020E+02 -.873147410E+02 -.873144955E+02 -.873142658E+02 -.873140525E+02 -.873138561E+02 -.873136768E+02 -.873135151E+02 -.873133709E+02 -.873132445E+02 -.873131362E+02 -.873130463E+02 -.873129751E+02 -.873129229E+02 -.873128897E+02 -.873128758E+02 -.873128809E+02 -.873129050E+02 -.873129480E+02 -.873130097E+02 -.873130901E+02 -.873131889E+02 -.873133059E+02 -.873134411E+02 -.873135940E+02 -.873137643E+02 -.873139519E+02 -.873141563E+02 -.873143772E+02 -.873146142E+02 -.873148670E+02 -.873151352E+02 -.873154183E+02 -.873157158E+02 -.873160274E+02 -.873163526E+02 -.873166908E+02 -.873170416E+02 -.873174045E+02 -.873177789E+02 -.873181644E+02 -.873185605E+02 -.873189666E+02 -.873193823E+02 -.873198070E+02 -.873202403E+02 -.873206816E+02 -.873211305E+02 -.873215863E+02 -.873220487E+02 -.873225169E+02 -.873229902E+02 -.873234679E+02 -.873239488E+02 -.873244315E+02 -.873249142E+02 -.873253940E+02 -.873258673E+02 -.873263290E+02 -.873267720E+02 -.873271870E+02 -.873275614E+02 -.873278792E+02 -.873281194E+02 -.873282560E+02 -.873282560E+02
 -.873277411E+02 -.873277411E+02 -.873274978E+02 -.873270851E+02 -.873265601E+02 -.873259681E+02 -.873253419E+02 -.873246995E+02 -.873240468E+02 -.873233828E+02 -.873227039E+02 -.873220089E+02 -.873213013E+02 -.873205886E+02 -.873198789E+02 -.873191785E+02 -.873184910E+02 -.873178178E+02 -.873171584E+02 -.873165122E+02 -.873158791E+02 -.873152592E+02 -.873146529E+02 -.873140601E+02 -.873134806E+02 -.873129148E+02 -.873123634E+02 -.873118277E+02 -.873113097E+02 -.873108109E+02 -.873103325E+02 -.873098750E+02 -.873094385E+02 -.873090227E+02 -.873086279E+02 -.873082543E+02 -.873079027E+02 -.873075739E+02 -.873072687E+02 -.873069877E+02 -.873067314E+02 -.873065000E+02 -.873062939E+02 -.873061134E+02 -.873059590E+02 -.873058310E+02 -.873057299E+02 -.873056559E+02 -.873056091E+02 -.873055895E+02 -.873055970E+02 -.873056316E+02 -.873056930E+02 -.873057812E+02 -.873058959E+02 -.873060370E+02 -.873062041E+02 -.873063970E+02 -.873066153E+02 -.873068585E+02 -.873071262E+02 -.873074180E+02 -.873077334E+02 -.873080718E+02 -.873084328E+02 -.873088156E+02 -.873092198E+02 -.873096446E+02 -.873100893E+02 -.873105533E+02 -.873110359E+02 -.873115363E+02 -.873120539E+02 -.873125879E+02 -.873131377E+02 -.873137024E+02 -.873142814E+02 -.873148740E+02 -.873154794E+02 -.873160969E+02 -.873167258E+02 -.873173655E+02 -.873180150E+02 -.873186738E+02 -.873193410E+02 -.873200156E+02 -.873206965E+02 -.873213824E+02 -.873220714E+02 -.873227610E+02 -.873234478E+02 -.873241267E+02 -.873247911E+02 -.873254315E+02 -.873260347E+02 -.873265831E+02 -.873270529E+02 -.873274121E+02 -.873276191E+02 -.873276191E+02
 -.873267747E+02 -.873267747E+02 -.873264329E+02 -.873258554E+02 -.873251270E+02 -.873243085E+02 -.873234367E+02 -.873225308E+02 -.873215988E+02 -.873206424E+02 -.873196625E+02 -.873186641E+02 -.873176565E+02 -.873166496E+02 -.873156522E+02 -.873146705E+02 -.873137072E+02 -.873127625E+02 -.873118355E+02 -.873109257E+02 -.873100329E+02 -.873091571E+02 -.873082986E+02 -.873074579E+02 -.873066359E+02 -.873058338E+02 -.873050532E+02 -.873042963E+02 -.873035651E+02 -.873028610E+02 -.873021846E+02 -.873015365E+02 -.873009168E+02 -.873003257E+02 -.872997640E+02 -.872992327E+02 -.872987330E+02 -.872982661E+02 -.872978328E+02 -.872974339E+02 -.872970700E+02 -.872967417E+02 -.872964494E+02 -.872961938E+02 -.872959754E+02 -.872957947E+02 -.872956521E+02 -.872955477E+02 -.872954817E+02 -.872954541E+02 -.872954648E+02 -.872955137E+02 -.872956008E+02 -.872957258E+02 -.872958887E+02 -.872960889E+02 -.872963260E+02 -.872965997E+02 -.872969094E+02 -.872972545E+02 -.872976344E+02 -.872980485E+02 -.872984960E+02 -.872989762E+02 -.872994883E+02 -.873000314E+02 -.873006046E+02 -.873012069E+02 -.873018375E+02 -.873024952E+02 -.873031791E+02 -.873038881E+02 -.873046214E+02 -.873053778E+02 -.873061564E+02 -.873069560E+02 -.873077758E+02 -.873086146E+02 -.873094714E+02 -.873103453E+02 -.873112352E+02 -.873121401E+02 -.873130589E+02 -.873139907E+02 -.873149343E+02 -.873158883E+02 -.873168514E+02 -.873178215E+02 -.873187962E+02 -.873197721E+02 -.873207443E+02 -.873217062E+02 -.873226484E+02 -.873235576E+02 -.873244154E+02 -.873251968E+02 -.873258675E+02 -.873263819E+02 -.873266791E+02 -.873266791E+02
 -.873256426E+02 -.873256426E+02 -.873252092E+02 -.873244735E+02 -.873235384E+02 -.873224733E+02 -.873213231E+02 -.873201150E+02 -.873188631E+02 -.873175770E+02 -.873162663E+02 -.873149416E+02 -.873136132E+02 -.873122910E+02 -.873109835E+02 -.873096956E+02 -.873084287E+02 -.873071835E+02 -.873059597E+02 -.873047567E+02 -.873035740E+02 -.873024122E+02 -.873012722E+02 -.873001555E+02 -.872990640E+02 -.872980001E+02 -.872969661E+02 -.872959641E+02 -.872949957E+02 -.872940619E+02 -.872931634E+02 -.872923009E+02 -.872914754E+02 -.872906879E+02 -.872899399E+02 -.872892330E+02 -.872885686E+02 -.872879479E+02 -.872873720E+02 -.872868417E+02 -.872863580E+02 -.872859217E+02 -.872855336E+02 -.872851945E+02 -.872849051E+02 -.872846656E+02 -.872844766E+02 -.872843381E+02 -.872842503E+02 -.872842134E+02 -.872842274E+02 -.872842923E+02 -.872844081E+02 -.872845745E+02 -.872847912E+02 -.872850577E+02 -.872853733E+02 -.872857375E+02 -.872861496E+02 -.872866088E+02 -.872871142E+02 -.872876651E+02 -.872882604E+02 -.872888991E+02 -.872895801E+02 -.872903021E+02 -.872910639E+02 -.872918642E+02 -.872927018E+02 -.872935753E+02 -.872944834E+02 -.872954248E+02 -.872963981E+02 -.872974019E+02 -.872984349E+02 -.872994957E+02 -.873005829E+02 -.873016951E+02 -.873028311E+02 -.873039893E+02 -.873051685E+02 -.873063674E+02 -.873075846E+02 -.873088187E+02 -.873100681E+02 -.873113313E+02 -.873126062E+02 -.873138903E+02 -.873151804E+02 -.873164719E+02 -.873177586E+02 -.873190318E+02 -.873202788E+02 -.873214824E+02 -.873226183E+02 -.873236533E+02 -.873245421E+02 -.873252240E+02 -.873256182E+02 -.873256182E+02
 -.873244422E+02 -.873244422E+02 -.873239226E+02 -.873230283E+02 -.873218753E+02 -.873205474E+02 -.873191015E+02 -.873175743E+02 -.873159914E+02 -.873143721E+02 -.873127300E+02 -.873110761E+02 -.873094216E+02 -.873077758E+02 -.873061454E+02 -.873045353E+02 -.873029490E+02 -.873013877E+02 -.872998511E+02 -.872983389E+02 -.872968512E+02 -.872953888E+02 -.872939533E+02 -.872925473E+02 -.872911740E+02 -.872898361E+02 -.872885359E+02 -.872872753E+02 -.872860557E+02 -.872848783E+02 -.872837442E+02 -.872826551E+02 -.872816126E+02 -.872806188E+02 -.872796754E+02 -.872787842E+02 -.872779467E+02 -.872771641E+02 -.872764378E+02 -.872757690E+02 -.872751589E+02 -.872746088E+02 -.872741197E+02 -.872736924E+02 -.872733276E+02 -.872730257E+02 -.872727871E+02 -.872726121E+02 -.872725011E+02 -.872724542E+02 -.872724719E+02 -.872725540E+02 -.872727005E+02 -.872729109E+02 -.872731849E+02 -.872735218E+02 -.872739207E+02 -.872743810E+02 -.872749017E+02 -.872754818E+02 -.872761203E+02 -.872768159E+02 -.872775676E+02 -.872783737E+02 -.872792330E+02 -.872801437E+02 -.872811045E+02 -.872821136E+02 -.872831694E+02 -.872842703E+02 -.872854144E+02 -.872866002E+02 -.872878259E+02 -.872890897E+02 -.872903898E+02 -.872917246E+02 -.872930922E+02 -.872944910E+02 -.872959191E+02 -.872973749E+02 -.872988567E+02 -.873003628E+02 -.873018915E+02 -.873034411E+02 -.873050096E+02 -.873065950E+02 -.873081947E+02 -.873098057E+02 -.873114238E+02 -.873130435E+02 -.873146570E+02 -.873162531E+02 -.873178165E+02 -.873193252E+02 -.873207489E+02 -.873220461E+02 -.873231602E+02 -.873240150E+02 -.873245092E+02 -.873245092E+02
 -.873232187E+02 -.873232187E+02 -.873226056E+02 -.873215415E+02 -.873201616E+02 -.873185629E+02 -.873168151E+02 -.873149694E+02 -.873130606E+02 -.873111103E+02 -.873091344E+02 -.873071461E+02 -.873051559E+02 -.873031724E+02 -.873012048E+02 -.872992603E+02 -.872973426E+02 -.872954532E+02 -.872935926E+02 -.872917605E+02 -.872899568E+02 -.872881828E+02 -.872864416E+02 -.872847367E+02 -.872830714E+02 -.872814487E+02 -.872798712E+02 -.872783408E+02 -.872768590E+02 -.872754276E+02 -.872740488E+02 -.872727248E+02 -.872714580E+02 -.872702507E+02 -.872691048E+02 -.872680221E+02 -.872670041E+02 -.872660526E+02 -.872651691E+02 -.872643555E+02 -.872636133E+02 -.872629440E+02 -.872623490E+02 -.872618290E+02 -.872613848E+02 -.872610170E+02 -.872607262E+02 -.872605130E+02 -.872603777E+02 -.872603209E+02 -.872603428E+02 -.872604434E+02 -.872606224E+02 -.872608794E+02 -.872612138E+02 -.872616247E+02 -.872621112E+02 -.872626723E+02 -.872633069E+02 -.872640138E+02 -.872647916E+02 -.872656388E+02 -.872665539E+02 -.872675351E+02 -.872685806E+02 -.872696885E+02 -.872708568E+02 -.872720836E+02 -.872733668E+02 -.872747043E+02 -.872760941E+02 -.872775339E+02 -.872790217E+02 -.872805552E+02 -.872821323E+02 -.872837509E+02 -.872854087E+02 -.872871036E+02 -.872888336E+02 -.872905965E+02 -.872923904E+02 -.872942130E+02 -.872960625E+02 -.872979366E+02 -.872998331E+02 -.873017494E+02 -.873036825E+02 -.873056288E+02 -.873075832E+02 -.873095390E+02 -.873114869E+02 -.873134135E+02 -.873153002E+02 -.873171207E+02 -.873188385E+02 -.873204035E+02 -.873217475E+02 -.873227786E+02 -.873233749E+02 -.873233749E+02
 -.873219867E+02 -.873219867E+02 -.873212735E+02 -.873200346E+02 -.873184216E+02 -.873165488E+02 -.873145022E+02 -.873123401E+02 -.873101008E+02 -.873078115E+02 -.873054912E+02 -.873031536E+02 -.873008111E+02 -.872984771E+02 -.872961619E+02 -.872938724E+02 -.872916130E+02 -.872893858E+02 -.872871904E+02 -.872850263E+02 -.872828948E+02 -.872807986E+02 -.872787411E+02 -.872767264E+02 -.872747584E+02 -.872728405E+02 -.872709749E+02 -.872691641E+02 -.872674104E+02 -.872657163E+02 -.872640844E+02 -.872625174E+02 -.872610181E+02 -.872595887E+02 -.872582313E+02 -.872569480E+02 -.872557409E+02 -.872546121E+02 -.872535637E+02 -.872525980E+02 -.872517170E+02 -.872509225E+02 -.872502157E+02 -.872495980E+02 -.872490701E+02 -.872486331E+02 -.872482877E+02 -.872480346E+02 -.872478744E+02 -.872478077E+02 -.872478346E+02 -.872479550E+02 -.872481686E+02 -.872484748E+02 -.872488729E+02 -.872493619E+02 -.872499406E+02 -.872506079E+02 -.872513624E+02 -.872522025E+02 -.872531266E+02 -.872541329E+02 -.872552194E+02 -.872563841E+02 -.872576246E+02 -.872589388E+02 -.872603242E+02 -.872617784E+02 -.872632989E+02 -.872648833E+02 -.872665288E+02 -.872682331E+02 -.872699933E+02 -.872718069E+02 -.872736714E+02 -.872755839E+02 -.872775421E+02 -.872795433E+02 -.872815851E+02 -.872836649E+02 -.872857803E+02 -.872879289E+02 -.872901083E+02 -.872923159E+02 -.872945490E+02 -.872968047E+02 -.872990794E+02 -.873013688E+02 -.873036672E+02 -.873059666E+02 -.873082561E+02 -.873105202E+02 -.873127368E+02 -.873148753E+02 -.873168929E+02 -.873187308E+02 -.873203089E+02 -.873215197E+02 -.873222198E+02 -.873222198E+02
 -.873207744E+02 -.873207744E+02 -.873199552E+02 -.873185312E+02 -.873166784E+02 -.873145288E+02 -.873121751E+02 -.873096829E+02 -.873070991E+02 -.873044550E+02 -.873017722E+02 -.872990700E+02 -.872963657E+02 -.872936725E+02 -.872910004E+02 -.872883571E+02 -.872857463E+02 -.872831685E+02 -.872806243E+02 -.872781154E+02 -.872756441E+02 -.872732137E+02 -.872708288E+02 -.872684939E+02 -.872662127E+02 -.872639884E+02 -.872618241E+02 -.872597227E+02 -.872576868E+02 -.872557196E+02 -.872538240E+02 -.872520031E+02 -.872502597E+02 -.872485963E+02 -.872470157E+02 -.872455206E+02 -.872441136E+02 -.872427975E+02 -.872415751E+02 -.872404490E+02 -.872394213E+02 -.872384942E+02 -.872376694E+02 -.872369483E+02 -.872363322E+02 -.872358223E+02 -.872354195E+02 -.872351249E+02 -.872349389E+02 -.872348621E+02 -.872348946E+02 -.872350364E+02 -.872352868E+02 -.872356454E+02 -.872361111E+02 -.872366829E+02 -.872373594E+02 -.872381392E+02 -.872390206E+02 -.872400017E+02 -.872410805E+02 -.872422549E+02 -.872435224E+02 -.872448805E+02 -.872463267E+02 -.872478580E+02 -.872494718E+02 -.872511650E+02 -.872529346E+02 -.872547777E+02 -.872566911E+02 -.872586717E+02 -.872607165E+02 -.872628223E+02 -.872649860E+02 -.872672045E+02 -.872694748E+02 -.872717939E+02 -.872741588E+02 -.872765666E+02 -.872790144E+02 -.872814996E+02 -.872840191E+02 -.872865701E+02 -.872891496E+02 -.872917540E+02 -.872943794E+02 -.872970208E+02 -.872996716E+02 -.873023227E+02 -.873049616E+02 -.873075705E+02 -.873101241E+02 -.873125872E+02 -.873149107E+02 -.873170268E+02 -.873188437E+02 -.873202376E+02 -.873210434E+02 -.873210434E+02
 -.873195788E+02 -.873195788E+02 -.873186441E+02 -.873170271E+02 -.873149254E+02 -.873124824E+02 -.873098036E+02 -.873069656E+02 -.873040205E+02 -.873010051E+02 -.872979497E+02 -.872948771E+02 -.872918039E+02 -.872887437E+02 -.872857066E+02 -.872826981E+02 -.872797208E+02 -.872767777E+02 -.872738715E+02 -.872710048E+02 -.872681815E+02 -.872654063E+02 -.872626836E+02 -.872600172E+02 -.872574108E+02 -.872548682E+02 -.872523926E+02 -.872499871E+02 -.872476553E+02 -.872454008E+02 -.872432268E+02 -.872411367E+02 -.872391340E+02 -.872372221E+02 -.872354044E+02 -.872336843E+02 -.872320654E+02 -.872305509E+02 -.872291439E+02 -.872278475E+02 -.872266641E+02 -.872255962E+02 -.872246459E+02 -.872238151E+02 -.872231054E+02 -.872225183E+02 -.872220550E+02 -.872217164E+02 -.872215032E+02 -.872214159E+02 -.872214547E+02 -.872216193E+02 -.872219093E+02 -.872223239E+02 -.872228620E+02 -.872235224E+02 -.872243034E+02 -.872252034E+02 -.872262202E+02 -.872273516E+02 -.872285953E+02 -.872299486E+02 -.872314087E+02 -.872329725E+02 -.872346368E+02 -.872363985E+02 -.872382540E+02 -.872401998E+02 -.872422325E+02 -.872443484E+02 -.872465439E+02 -.872488153E+02 -.872511589E+02 -.872535711E+02 -.872560481E+02 -.872585864E+02 -.872611825E+02 -.872638329E+02 -.872665341E+02 -.872692827E+02 -.872720756E+02 -.872749094E+02 -.872777809E+02 -.872806867E+02 -.872836235E+02 -.872865873E+02 -.872895736E+02 -.872925767E+02 -.872955893E+02 -.872986011E+02 -.873015980E+02 -.873045599E+02 -.873074583E+02 -.873102532E+02 -.873128891E+02 -.873152894E+02 -.873173500E+02 -.873189306E+02 -.873198444E+02 -.873198444E+02
 -.873183636E+02 -.873183636E+02 -.873173116E+02 -.873154941E+02 -.873131283E+02 -.873103776E+02 -.873073614E+02 -.873041637E+02 -.873008460E+02 -.872974548E+02 -.872940225E+02 -.872905724E+02 -.872871225E+02 -.872836855E+02 -.872802688E+02 -.872768785E+02 -.872735201E+02 -.872701981E+02 -.872669167E+02 -.872636806E+02 -.872604948E+02 -.872573630E+02 -.872542890E+02 -.872512768E+02 -.872483301E+02 -.872454525E+02 -.872426480E+02 -.872399207E+02 -.872372748E+02 -.872347142E+02 -.872322432E+02 -.872298660E+02 -.872275869E+02 -.872254100E+02 -.872233399E+02 -.872213806E+02 -.872195361E+02 -.872178102E+02 -.872162064E+02 -.872147280E+02 -.872133782E+02 -.872121597E+02 -.872110753E+02 -.872101271E+02 -.872093173E+02 -.872086475E+02 -.872081192E+02 -.872077335E+02 -.872074912E+02 -.872073928E+02 -.872074384E+02 -.872076278E+02 -.872079606E+02 -.872084358E+02 -.872090521E+02 -.872098081E+02 -.872107018E+02 -.872117311E+02 -.872128937E+02 -.872141868E+02 -.872156076E+02 -.872171529E+02 -.872188193E+02 -.872206032E+02 -.872225008E+02 -.872245082E+02 -.872266213E+02 -.872288361E+02 -.872311484E+02 -.872335538E+02 -.872360481E+02 -.872386270E+02 -.872412862E+02 -.872440213E+02 -.872468281E+02 -.872497025E+02 -.872526404E+02 -.872556376E+02 -.872586903E+02 -.872617946E+02 -.872649468E+02 -.872681432E+02 -.872713800E+02 -.872746536E+02 -.872779601E+02 -.872812951E+02 -.872846536E+02 -.872880294E+02 -.872914142E+02 -.872947966E+02 -.872981609E+02 -.873014846E+02 -.873047361E+02 -.873078706E+02 -.873108260E+02 -.873135167E+02 -.873158262E+02 -.873175975E+02 -.873186214E+02 -.873186214E+02
 -.873171051E+02 -.873171051E+02 -.873159331E+02 -.873139073E+02 -.873112714E+02 -.873082067E+02 -.873048443E+02 -.873012810E+02 -.872975883E+02 -.872938156E+02 -.872899977E+02 -.872861602E+02 -.872823202E+02 -.872784889E+02 -.872746758E+02 -.872708893E+02 -.872671361E+02 -.872634224E+02 -.872597544E+02 -.872561370E+02 -.872525738E+02 -.872490688E+02 -.872456255E+02 -.872422477E+02 -.872389394E+02 -.872357053E+02 -.872325504E+02 -.872294795E+02 -.872264976E+02 -.872236101E+02 -.872208218E+02 -.872181381E+02 -.872155639E+02 -.872131046E+02 -.872107650E+02 -.872085499E+02 -.872064637E+02 -.872045108E+02 -.872026953E+02 -.872010210E+02 -.871994916E+02 -.871981107E+02 -.871968814E+02 -.871958065E+02 -.871948884E+02 -.871941292E+02 -.871935306E+02 -.871930938E+02 -.871928200E+02 -.871927096E+02 -.871927629E+02 -.871929797E+02 -.871933592E+02 -.871939005E+02 -.871946020E+02 -.871954620E+02 -.871964783E+02 -.871976482E+02 -.871989689E+02 -.872004373E+02 -.872020497E+02 -.872038025E+02 -.872056916E+02 -.872077127E+02 -.872098613E+02 -.872121328E+02 -.872145224E+02 -.872170253E+02 -.872196365E+02 -.872223510E+02 -.872251638E+02 -.872280699E+02 -.872310641E+02 -.872341416E+02 -.872372974E+02 -.872405266E+02 -.872438246E+02 -.872471866E+02 -.872506083E+02 -.872540851E+02 -.872576130E+02 -.872611876E+02 -.872648048E+02 -.872684606E+02 -.872721506E+02 -.872758700E+02 -.872796133E+02 -.872833736E+02 -.872871418E+02 -.872909055E+02 -.872946473E+02 -.872983423E+02 -.873019556E+02 -.873054378E+02 -.873087201E+02 -.873117077E+02 -.873142715E+02 -.873162376E+02 -.873173740E+02 -.873173740E+02
 -.873157923E+02 -.873157923E+02 -.873144990E+02 -.873122663E+02 -.873093598E+02 -.873059767E+02 -.873022648E+02 -.872983330E+02 -.872942575E+02 -.872900925E+02 -.872858768E+02 -.872816361E+02 -.872773879E+02 -.872731463E+02 -.872689229E+02 -.872647266E+02 -.872605658E+02 -.872564481E+02 -.872523786E+02 -.872483616E+02 -.872444010E+02 -.872405005E+02 -.872366638E+02 -.872328956E+02 -.872292013E+02 -.872255864E+02 -.872220569E+02 -.872186190E+02 -.872152786E+02 -.872120418E+02 -.872089147E+02 -.872059033E+02 -.872030135E+02 -.872002511E+02 -.871976216E+02 -.871951305E+02 -.871927828E+02 -.871905838E+02 -.871885382E+02 -.871866509E+02 -.871849263E+02 -.871833685E+02 -.871819814E+02 -.871807683E+02 -.871797321E+02 -.871788753E+02 -.871781999E+02 -.871777076E+02 -.871773996E+02 -.871772765E+02 -.871773386E+02 -.871775856E+02 -.871780168E+02 -.871786309E+02 -.871794262E+02 -.871804004E+02 -.871815509E+02 -.871828747E+02 -.871843683E+02 -.871860279E+02 -.871878493E+02 -.871898280E+02 -.871919591E+02 -.871942375E+02 -.871966581E+02 -.871992153E+02 -.872019036E+02 -.872047171E+02 -.872076502E+02 -.872106968E+02 -.872138511E+02 -.872171073E+02 -.872204594E+02 -.872239017E+02 -.872274285E+02 -.872310342E+02 -.872347134E+02 -.872384608E+02 -.872422712E+02 -.872461397E+02 -.872500615E+02 -.872540320E+02 -.872580465E+02 -.872621005E+02 -.872661892E+02 -.872703074E+02 -.872744490E+02 -.872786066E+02 -.872827703E+02 -.872869265E+02 -.872910563E+02 -.872951325E+02 -.872991167E+02 -.873029549E+02 -.873065716E+02 -.873098627E+02 -.873126864E+02 -.873148513E+02 -.873161025E+02 -.873161025E+02
 -.873144370E+02 -.873144370E+02 -.873130261E+02 -.873105867E+02 -.873074053E+02 -.873037004E+02 -.872996345E+02 -.872953241E+02 -.872908538E+02 -.872862837E+02 -.872816545E+02 -.872769939E+02 -.872723233E+02 -.872676583E+02 -.872630108E+02 -.872583913E+02 -.872538083E+02 -.872492681E+02 -.872447755E+02 -.872403354E+02 -.872359518E+02 -.872316290E+02 -.872273725E+02 -.872231882E+02 -.872190823E+02 -.872150615E+02 -.872111328E+02 -.872073032E+02 -.872035796E+02 -.871999689E+02 -.871964782E+02 -.871931141E+02 -.871898832E+02 -.871867923E+02 -.871838475E+02 -.871810554E+02 -.871784221E+02 -.871759538E+02 -.871736564E+02 -.871715357E+02 -.871695969E+02 -.871678451E+02 -.871662847E+02 -.871649198E+02 -.871637538E+02 -.871627897E+02 -.871620302E+02 -.871614770E+02 -.871611318E+02 -.871609952E+02 -.871610676E+02 -.871613486E+02 -.871618374E+02 -.871625323E+02 -.871634313E+02 -.871645318E+02 -.871658306E+02 -.871673240E+02 -.871690080E+02 -.871708778E+02 -.871729285E+02 -.871751547E+02 -.871775508E+02 -.871801106E+02 -.871828281E+02 -.871856967E+02 -.871887097E+02 -.871918605E+02 -.871951422E+02 -.871985478E+02 -.872020706E+02 -.872057035E+02 -.872094399E+02 -.872132730E+02 -.872171963E+02 -.872212032E+02 -.872252877E+02 -.872294437E+02 -.872336653E+02 -.872379470E+02 -.872422834E+02 -.872466693E+02 -.872510997E+02 -.872555694E+02 -.872600734E+02 -.872646059E+02 -.872691604E+02 -.872737289E+02 -.872783008E+02 -.872828613E+02 -.872873899E+02 -.872918573E+02 -.872962216E+02 -.873004242E+02 -.873043827E+02 -.873079837E+02 -.873110725E+02 -.873134402E+02 -.873148083E+02 -.873148083E+02
 -.873130636E+02 -.873130636E+02 -.873115317E+02 -.873088780E+02 -.873054161E+02 -.873013827E+02 -.872969516E+02 -.872922515E+02 -.872873754E+02 -.872823869E+02 -.872773303E+02 -.872722379E+02 -.872671324E+02 -.872620298E+02 -.872569434E+02 -.872518832E+02 -.872468566E+02 -.872418698E+02 -.872369288E+02 -.872320385E+02 -.872272046E+02 -.872224333E+02 -.872177309E+02 -.872131043E+02 -.872085607E+02 -.872041075E+02 -.871997522E+02 -.871955026E+02 -.871913668E+02 -.871873524E+02 -.871834673E+02 -.871797193E+02 -.871761161E+02 -.871726653E+02 -.871693746E+02 -.871662517E+02 -.871633041E+02 -.871605392E+02 -.871579643E+02 -.871555860E+02 -.871534108E+02 -.871514446E+02 -.871496926E+02 -.871481597E+02 -.871468501E+02 -.871457676E+02 -.871449151E+02 -.871442949E+02 -.871439088E+02 -.871437579E+02 -.871438423E+02 -.871441616E+02 -.871447148E+02 -.871455000E+02 -.871465148E+02 -.871477558E+02 -.871492194E+02 -.871509012E+02 -.871527962E+02 -.871548988E+02 -.871572032E+02 -.871597030E+02 -.871623913E+02 -.871652611E+02 -.871683049E+02 -.871715150E+02 -.871748837E+02 -.871784030E+02 -.871820647E+02 -.871858608E+02 -.871897833E+02 -.871938241E+02 -.871979752E+02 -.872022291E+02 -.872065780E+02 -.872110146E+02 -.872155318E+02 -.872201228E+02 -.872247809E+02 -.872295000E+02 -.872342739E+02 -.872390969E+02 -.872439635E+02 -.872488682E+02 -.872538052E+02 -.872587687E+02 -.872637516E+02 -.872687452E+02 -.872737383E+02 -.872787151E+02 -.872836535E+02 -.872885219E+02 -.872932753E+02 -.872978502E+02 -.873021576E+02 -.873060745E+02 -.873094331E+02 -.873120072E+02 -.873134943E+02 -.873134943E+02
 -.873116734E+02 -.873116734E+02 -.873100136E+02 -.873071396E+02 -.873033901E+02 -.872990180E+02 -.872942135E+02 -.872891165E+02 -.872838247E+02 -.872784074E+02 -.872729140E+02 -.872673782E+02 -.872618233E+02 -.872562671E+02 -.872507225E+02 -.872451986E+02 -.872397036E+02 -.872342449E+02 -.872288289E+02 -.872234625E+02 -.872181529E+02 -.872129071E+02 -.872077321E+02 -.872026353E+02 -.871976243E+02 -.871927070E+02 -.871878920E+02 -.871831879E+02 -.871786038E+02 -.871741488E+02 -.871698321E+02 -.871656626E+02 -.871616496E+02 -.871578022E+02 -.871541297E+02 -.871506412E+02 -.871473458E+02 -.871442525E+02 -.871413697E+02 -.871387054E+02 -.871362673E+02 -.871340624E+02 -.871320970E+02 -.871303770E+02 -.871289075E+02 -.871276929E+02 -.871267369E+02 -.871260422E+02 -.871256109E+02 -.871254443E+02 -.871255425E+02 -.871259052E+02 -.871265310E+02 -.871274177E+02 -.871285623E+02 -.871299610E+02 -.871316093E+02 -.871335019E+02 -.871356328E+02 -.871379954E+02 -.871405827E+02 -.871433869E+02 -.871464000E+02 -.871496135E+02 -.871530186E+02 -.871566061E+02 -.871603667E+02 -.871642911E+02 -.871683697E+02 -.871725931E+02 -.871769517E+02 -.871814363E+02 -.871860375E+02 -.871907466E+02 -.871955547E+02 -.872004534E+02 -.872054346E+02 -.872104904E+02 -.872156135E+02 -.872207968E+02 -.872260337E+02 -.872313177E+02 -.872366428E+02 -.872420031E+02 -.872473925E+02 -.872528045E+02 -.872582317E+02 -.872636652E+02 -.872690927E+02 -.872744976E+02 -.872798564E+02 -.872851354E+02 -.872902862E+02 -.872952406E+02 -.872999030E+02 -.873041410E+02 -.873077738E+02 -.873105572E+02 -.873121649E+02 -.873121649E+02
 -.873102572E+02 -.873102572E+02 -.873084682E+02 -.873053705E+02 -.873013268E+02 -.872966120E+02 -.872914310E+02 -.872859304E+02 -.872802157E+02 -.872743621E+02 -.872684209E+02 -.872624274E+02 -.872564072E+02 -.872503782E+02 -.872443529E+02 -.872383420E+02 -.872323549E+02 -.872263997E+02 -.872204845E+02 -.872146173E+02 -.872088056E+02 -.872030567E+02 -.871973779E+02 -.871917770E+02 -.871862619E+02 -.871808419E+02 -.871755265E+02 -.871703259E+02 -.871652509E+02 -.871603119E+02 -.871555197E+02 -.871508851E+02 -.871464191E+02 -.871421325E+02 -.871380364E+02 -.871341417E+02 -.871304594E+02 -.871269999E+02 -.871237731E+02 -.871207889E+02 -.871180563E+02 -.871155836E+02 -.871133787E+02 -.871114485E+02 -.871097992E+02 -.871084361E+02 -.871073636E+02 -.871065850E+02 -.871061029E+02 -.871059188E+02 -.871060329E+02 -.871064449E+02 -.871071531E+02 -.871081549E+02 -.871094466E+02 -.871110236E+02 -.871128805E+02 -.871150110E+02 -.871174077E+02 -.871200629E+02 -.871229679E+02 -.871261136E+02 -.871294902E+02 -.871330876E+02 -.871368953E+02 -.871409024E+02 -.871450979E+02 -.871494705E+02 -.871540092E+02 -.871587028E+02 -.871635401E+02 -.871685102E+02 -.871736025E+02 -.871788066E+02 -.871841124E+02 -.871895102E+02 -.871949907E+02 -.872005451E+02 -.872061651E+02 -.872118428E+02 -.872175707E+02 -.872233419E+02 -.872291497E+02 -.872349877E+02 -.872408496E+02 -.872467285E+02 -.872526167E+02 -.872585046E+02 -.872643796E+02 -.872702241E+02 -.872760133E+02 -.872817113E+02 -.872872668E+02 -.872926068E+02 -.872976293E+02 -.873021923E+02 -.873061022E+02 -.873090970E+02 -.873108264E+02 -.873108264E+02
 -.873088254E+02 -.873088254E+02 -.873069070E+02 -.873035829E+02 -.872992450E+02 -.872941876E+02 -.872886261E+02 -.872827169E+02 -.872765734E+02 -.872702736E+02 -.872638716E+02 -.872574060E+02 -.872509030E+02 -.872443810E+02 -.872378547E+02 -.872313358E+02 -.872248343E+02 -.872183595E+02 -.872119202E+02 -.872055243E+02 -.871991791E+02 -.871928922E+02 -.871866712E+02 -.871805245E+02 -.871744616E+02 -.871684931E+02 -.871626302E+02 -.871568851E+02 -.871512699E+02 -.871457971E+02 -.871404793E+02 -.871353294E+02 -.871303601E+02 -.871255846E+02 -.871210160E+02 -.871166672E+02 -.871125511E+02 -.871086801E+02 -.871050663E+02 -.871017213E+02 -.870986559E+02 -.870958804E+02 -.870934041E+02 -.870912355E+02 -.870893820E+02 -.870878501E+02 -.870866451E+02 -.870857712E+02 -.870852314E+02 -.870850276E+02 -.870851604E+02 -.870856290E+02 -.870864316E+02 -.870875649E+02 -.870890246E+02 -.870908050E+02 -.870928995E+02 -.870953004E+02 -.870979990E+02 -.871009858E+02 -.871042504E+02 -.871077817E+02 -.871115680E+02 -.871155972E+02 -.871198567E+02 -.871243335E+02 -.871290144E+02 -.871338863E+02 -.871389360E+02 -.871441501E+02 -.871495158E+02 -.871550202E+02 -.871606509E+02 -.871663959E+02 -.871722435E+02 -.871781827E+02 -.871842028E+02 -.871902938E+02 -.871964463E+02 -.872026516E+02 -.872089015E+02 -.872151883E+02 -.872215048E+02 -.872278443E+02 -.872341998E+02 -.872405645E+02 -.872469302E+02 -.872532870E+02 -.872596219E+02 -.872659165E+02 -.872721447E+02 -.872782689E+02 -.872842346E+02 -.872899646E+02 -.872953503E+02 -.873002407E+02 -.873044292E+02 -.873076362E+02 -.873094878E+02 -.873094878E+02
 -.873073915E+02 -.873073915E+02 -.873053433E+02 -.873017966E+02 -.872971684E+02 -.872917681E+02 -.872858238E+02 -.872795029E+02 -.872729230E+02 -.872661668E+02 -.872592930E+02 -.872523415E+02 -.872453398E+02 -.872383085E+02 -.872312633E+02 -.872242163E+02 -.872171783E+02 -.872101588E+02 -.872031659E+02 -.871962075E+02 -.871892909E+02 -.871824241E+02 -.871756158E+02 -.871688761E+02 -.871622159E+02 -.871556477E+02 -.871491846E+02 -.871428405E+02 -.871366293E+02 -.871305656E+02 -.871246643E+02 -.871189403E+02 -.871134089E+02 -.871080857E+02 -.871029861E+02 -.870981256E+02 -.870935194E+02 -.870891824E+02 -.870851292E+02 -.870813737E+02 -.870779292E+02 -.870748080E+02 -.870720215E+02 -.870695800E+02 -.870674926E+02 -.870657673E+02 -.870644105E+02 -.870634274E+02 -.870628219E+02 -.870625961E+02 -.870627508E+02 -.870632851E+02 -.870641967E+02 -.870654817E+02 -.870671346E+02 -.870691487E+02 -.870715158E+02 -.870742265E+02 -.870772704E+02 -.870806358E+02 -.870843102E+02 -.870882801E+02 -.870925316E+02 -.870970499E+02 -.871018198E+02 -.871068259E+02 -.871120526E+02 -.871174840E+02 -.871231045E+02 -.871288985E+02 -.871348507E+02 -.871409461E+02 -.871471702E+02 -.871535090E+02 -.871599491E+02 -.871664778E+02 -.871730829E+02 -.871797533E+02 -.871864783E+02 -.871932481E+02 -.872000537E+02 -.872068869E+02 -.872137399E+02 -.872206055E+02 -.872274767E+02 -.872343461E+02 -.872412056E+02 -.872480450E+02 -.872548510E+02 -.872616047E+02 -.872682788E+02 -.872748341E+02 -.872812134E+02 -.872873353E+02 -.872930849E+02 -.872983025E+02 -.873027689E+02 -.873061875E+02 -.873081605E+02 -.873081605E+02
 -.873059735E+02 -.873059735E+02 -.873038008E+02 -.873000378E+02 -.872951218E+02 -.872893793E+02 -.872830527E+02 -.872763162E+02 -.872692941E+02 -.872620752E+02 -.872547209E+02 -.872472726E+02 -.872397604E+02 -.872322057E+02 -.872246243E+02 -.872170287E+02 -.872094295E+02 -.872018357E+02 -.871942549E+02 -.871866952E+02 -.871791645E+02 -.871716717E+02 -.871642272E+02 -.871568426E+02 -.871495309E+02 -.871423063E+02 -.871351834E+02 -.871281781E+02 -.871213065E+02 -.871145856E+02 -.871080324E+02 -.871016650E+02 -.870955014E+02 -.870895600E+02 -.870838591E+02 -.870784173E+02 -.870732528E+02 -.870683838E+02 -.870638277E+02 -.870596015E+02 -.870557214E+02 -.870522024E+02 -.870490585E+02 -.870463023E+02 -.870439450E+02 -.870419964E+02 -.870404644E+02 -.870393556E+02 -.870386745E+02 -.870384238E+02 -.870386045E+02 -.870392155E+02 -.870402538E+02 -.870417147E+02 -.870435916E+02 -.870458761E+02 -.870485583E+02 -.870516267E+02 -.870550685E+02 -.870588695E+02 -.870630144E+02 -.870674871E+02 -.870722704E+02 -.870773465E+02 -.870826972E+02 -.870883040E+02 -.870941480E+02 -.871002104E+02 -.871064726E+02 -.871129161E+02 -.871195229E+02 -.871262754E+02 -.871331566E+02 -.871401503E+02 -.871472410E+02 -.871544142E+02 -.871616560E+02 -.871689536E+02 -.871762954E+02 -.871836703E+02 -.871910686E+02 -.871984813E+02 -.872059001E+02 -.872133176E+02 -.872207265E+02 -.872281194E+02 -.872354881E+02 -.872428225E+02 -.872501089E+02 -.872573283E+02 -.872644526E+02 -.872714410E+02 -.872782340E+02 -.872847463E+02 -.872908574E+02 -.872963990E+02 -.873011400E+02 -.873047670E+02 -.873068597E+02 -.873068597E+02
 -.873046045E+02 -.873046045E+02 -.873023117E+02 -.872983353E+02 -.872931341E+02 -.872870528E+02 -.872803440E+02 -.872731910E+02 -.872657261E+02 -.872580420E+02 -.872502021E+02 -.872422508E+02 -.872342189E+02 -.872261276E+02 -.872179929E+02 -.872098271E+02 -.872016399E+02 -.871934397E+02 -.871852345E+02 -.871770324E+02 -.871688423E+02 -.871606748E+02 -.871525415E+02 -.871444557E+02 -.871364321E+02 -.871284864E+02 -.871206352E+02 -.871128965E+02 -.871052888E+02 -.870978319E+02 -.870905461E+02 -.870834525E+02 -.870765724E+02 -.870699279E+02 -.870635410E+02 -.870574340E+02 -.870516289E+02 -.870461477E+02 -.870410117E+02 -.870362418E+02 -.870318575E+02 -.870278775E+02 -.870243188E+02 -.870211970E+02 -.870185259E+02 -.870163174E+02 -.870145817E+02 -.870133265E+02 -.870125576E+02 -.870122783E+02 -.870124897E+02 -.870131906E+02 -.870143773E+02 -.870160439E+02 -.870181823E+02 -.870207823E+02 -.870238316E+02 -.870273161E+02 -.870312200E+02 -.870355260E+02 -.870402154E+02 -.870452684E+02 -.870506641E+02 -.870563810E+02 -.870623970E+02 -.870686897E+02 -.870752366E+02 -.870820150E+02 -.870890028E+02 -.870961779E+02 -.871035192E+02 -.871110060E+02 -.871186183E+02 -.871263375E+02 -.871341455E+02 -.871420257E+02 -.871499623E+02 -.871579411E+02 -.871659487E+02 -.871739734E+02 -.871820042E+02 -.871900317E+02 -.871980471E+02 -.872060427E+02 -.872140112E+02 -.872219454E+02 -.872298371E+02 -.872376765E+02 -.872454501E+02 -.872531387E+02 -.872607137E+02 -.872681332E+02 -.872753359E+02 -.872822330E+02 -.872886988E+02 -.872945571E+02 -.872995658E+02 -.873033956E+02 -.873056043E+02 -.873056043E+02
 -.873033165E+02 -.873033165E+02 -.873009042E+02 -.872967165E+02 -.872912355E+02 -.872848198E+02 -.872777336E+02 -.872701703E+02 -.872622677E+02 -.872541210E+02 -.872457969E+02 -.872373406E+02 -.872287826E+02 -.872201442E+02 -.872114409E+02 -.872026839E+02 -.871938822E+02 -.871850440E+02 -.871761772E+02 -.871672906E+02 -.871583942E+02 -.871494994E+02 -.871406196E+02 -.871317694E+02 -.871229647E+02 -.871142232E+02 -.871055637E+02 -.870970067E+02 -.870885737E+02 -.870802879E+02 -.870721731E+02 -.870642542E+02 -.870565570E+02 -.870491076E+02 -.870419327E+02 -.870350592E+02 -.870285139E+02 -.870223238E+02 -.870165147E+02 -.870111121E+02 -.870061402E+02 -.870016217E+02 -.869975778E+02 -.869940276E+02 -.869909883E+02 -.869884749E+02 -.869864996E+02 -.869850723E+02 -.869842002E+02 -.869838874E+02 -.869841353E+02 -.869849424E+02 -.869863041E+02 -.869882132E+02 -.869906596E+02 -.869936305E+02 -.869971109E+02 -.870010832E+02 -.870055280E+02 -.870104239E+02 -.870157479E+02 -.870214756E+02 -.870275817E+02 -.870340397E+02 -.870408229E+02 -.870479042E+02 -.870552562E+02 -.870628519E+02 -.870706648E+02 -.870786687E+02 -.870868384E+02 -.870951497E+02 -.871035793E+02 -.871121053E+02 -.871207070E+02 -.871293654E+02 -.871380626E+02 -.871467825E+02 -.871555105E+02 -.871642333E+02 -.871729396E+02 -.871816189E+02 -.871902625E+02 -.871988624E+02 -.872074116E+02 -.872159031E+02 -.872243292E+02 -.872326805E+02 -.872409440E+02 -.872491007E+02 -.872571222E+02 -.872649658E+02 -.872725687E+02 -.872798394E+02 -.872866477E+02 -.872928106E+02 -.872980756E+02 -.873020988E+02 -.873044181E+02 -.873044181E+02
 -.873021235E+02 -.873021235E+02 -.872995944E+02 -.872952041E+02 -.872894535E+02 -.872827156E+02 -.872752673E+02 -.872673089E+02 -.872589813E+02 -.872503836E+02 -.872415836E+02 -.872326258E+02 -.872235409E+02 -.872143494E+02 -.872050654E+02 -.871956989E+02 -.871862584E+02 -.871767513E+02 -.871671858E+02 -.871575711E+02 -.871479179E+02 -.871382387E+02 -.871285478E+02 -.871188609E+02 -.871091957E+02 -.870995719E+02 -.870900110E+02 -.870805364E+02 -.870711733E+02 -.870619486E+02 -.870528905E+02 -.870440287E+02 -.870353939E+02 -.870270176E+02 -.870189320E+02 -.870111699E+02 -.870037641E+02 -.869967471E+02 -.869901509E+02 -.869840067E+02 -.869783442E+02 -.869731915E+02 -.869685749E+02 -.869645184E+02 -.869610433E+02 -.869581682E+02 -.869559088E+02 -.869542773E+02 -.869532827E+02 -.869529303E+02 -.869532219E+02 -.869541554E+02 -.869557253E+02 -.869579226E+02 -.869607344E+02 -.869641451E+02 -.869681358E+02 -.869726846E+02 -.869777673E+02 -.869833574E+02 -.869894265E+02 -.869959445E+02 -.870028802E+02 -.870102013E+02 -.870178750E+02 -.870258685E+02 -.870341486E+02 -.870426828E+02 -.870514393E+02 -.870603868E+02 -.870694956E+02 -.870787369E+02 -.870880838E+02 -.870975106E+02 -.871069937E+02 -.871165111E+02 -.871260427E+02 -.871355706E+02 -.871450784E+02 -.871545521E+02 -.871639791E+02 -.871733489E+02 -.871826525E+02 -.871918821E+02 -.872010310E+02 -.872100928E+02 -.872190608E+02 -.872279264E+02 -.872366774E+02 -.872452956E+02 -.872537530E+02 -.872620069E+02 -.872699938E+02 -.872776201E+02 -.872847520E+02 -.872912008E+02 -.872967051E+02 -.873009083E+02 -.873033301E+02 -.873033301E+02
 -.873010428E+02 -.873010428E+02 -.872984070E+02 -.872938296E+02 -.872878294E+02 -.872807947E+02 -.872730108E+02 -.872646821E+02 -.872559536E+02 -.872469258E+02 -.872376657E+02 -.872282179E+02 -.872186120E+02 -.872088668E+02 -.871989943E+02 -.871890038E+02 -.871789022E+02 -.871686966E+02 -.871583949E+02 -.871480064E+02 -.871375423E+02 -.871270155E+02 -.871164409E+02 -.871058357E+02 -.870952196E+02 -.870846143E+02 -.870740443E+02 -.870635367E+02 -.870531207E+02 -.870428278E+02 -.870326913E+02 -.870227466E+02 -.870130303E+02 -.870035805E+02 -.869944363E+02 -.869856374E+02 -.869772238E+02 -.869692354E+02 -.869617117E+02 -.869546908E+02 -.869482099E+02 -.869423039E+02 -.869370056E+02 -.869323452E+02 -.869283495E+02 -.869250422E+02 -.869224427E+02 -.869205667E+02 -.869194255E+02 -.869190258E+02 -.869193699E+02 -.869204553E+02 -.869222749E+02 -.869248172E+02 -.869280665E+02 -.869320027E+02 -.869366021E+02 -.869418374E+02 -.869476783E+02 -.869540917E+02 -.869610422E+02 -.869684926E+02 -.869764040E+02 -.869847370E+02 -.869934514E+02 -.870025067E+02 -.870118630E+02 -.870214810E+02 -.870313223E+02 -.870413497E+02 -.870515278E+02 -.870618229E+02 -.870722033E+02 -.870826393E+02 -.870931037E+02 -.871035716E+02 -.871140203E+02 -.871244299E+02 -.871347827E+02 -.871450632E+02 -.871552586E+02 -.871653580E+02 -.871753526E+02 -.871852350E+02 -.871949994E+02 -.872046405E+02 -.872141527E+02 -.872235288E+02 -.872327580E+02 -.872418234E+02 -.872506982E+02 -.872593403E+02 -.872676861E+02 -.872756414E+02 -.872830697E+02 -.872897780E+02 -.872954979E+02 -.872998623E+02 -.873023754E+02 -.873023754E+02
 -.873001148E+02 -.873001148E+02 -.872973870E+02 -.872926464E+02 -.872864297E+02 -.872791355E+02 -.872710534E+02 -.872623917E+02 -.872532973E+02 -.872438696E+02 -.872341751E+02 -.872242574E+02 -.872141434E+02 -.872038498E+02 -.871933869E+02 -.871827619E+02 -.871719805E+02 -.871610488E+02 -.871499740E+02 -.871387649E+02 -.871274323E+02 -.871159894E+02 -.871044515E+02 -.870928373E+02 -.870811681E+02 -.870694684E+02 -.870577660E+02 -.870460919E+02 -.870344798E+02 -.870229666E+02 -.870115919E+02 -.870003974E+02 -.869894270E+02 -.869787268E+02 -.869683440E+02 -.869583269E+02 -.869487247E+02 -.869395864E+02 -.869309606E+02 -.869228952E+02 -.869154363E+02 -.869086279E+02 -.869025114E+02 -.868971248E+02 -.868925021E+02 -.868886733E+02 -.868856634E+02 -.868834920E+02 -.868821736E+02 -.868817169E+02 -.868821246E+02 -.868833936E+02 -.868855151E+02 -.868884743E+02 -.868922512E+02 -.868968206E+02 -.869021523E+02 -.869082119E+02 -.869149611E+02 -.869223583E+02 -.869303593E+02 -.869389175E+02 -.869479848E+02 -.869575122E+02 -.869674501E+02 -.869777493E+02 -.869883608E+02 -.869992371E+02 -.870103319E+02 -.870216010E+02 -.870330021E+02 -.870444955E+02 -.870560442E+02 -.870676141E+02 -.870791738E+02 -.870906952E+02 -.871021530E+02 -.871135252E+02 -.871247927E+02 -.871359393E+02 -.871469517E+02 -.871578192E+02 -.871685335E+02 -.871790883E+02 -.871894791E+02 -.871997020E+02 -.872097534E+02 -.872196280E+02 -.872293171E+02 -.872388059E+02 -.872480692E+02 -.872570668E+02 -.872657361E+02 -.872739831E+02 -.872816704E+02 -.872886024E+02 -.872945061E+02 -.872990064E+02 -.873015961E+02 -.873015961E+02
 -.872993964E+02 -.872993964E+02 -.872965958E+02 -.872917276E+02 -.872853392E+02 -.872778335E+02 -.872695034E+02 -.872605586E+02 -.872511443E+02 -.872413585E+02 -.872312663E+02 -.872209082E+02 -.872103084E+02 -.871994811E+02 -.871884341E+02 -.871771720E+02 -.871656986E+02 -.871540182E+02 -.871421362E+02 -.871300604E+02 -.871178004E+02 -.871053689E+02 -.870927820E+02 -.870800590E+02 -.870672232E+02 -.870543017E+02 -.870413259E+02 -.870283310E+02 -.870153560E+02 -.870024440E+02 -.869896411E+02 -.869769970E+02 -.869645645E+02 -.869523988E+02 -.869405573E+02 -.869290992E+02 -.869180848E+02 -.869075748E+02 -.868976301E+02 -.868883103E+02 -.868796735E+02 -.868717755E+02 -.868646686E+02 -.868584011E+02 -.868530167E+02 -.868485533E+02 -.868450431E+02 -.868425114E+02 -.868409767E+02 -.868404502E+02 -.868409354E+02 -.868424285E+02 -.868449181E+02 -.868483853E+02 -.868528045E+02 -.868581433E+02 -.868643633E+02 -.868714206E+02 -.868792668E+02 -.868878490E+02 -.868971114E+02 -.869069956E+02 -.869174414E+02 -.869283880E+02 -.869397739E+02 -.869515386E+02 -.869636222E+02 -.869759671E+02 -.869885173E+02 -.870012200E+02 -.870140250E+02 -.870268857E+02 -.870397591E+02 -.870526056E+02 -.870653897E+02 -.870780797E+02 -.870906479E+02 -.871030703E+02 -.871153265E+02 -.871274001E+02 -.871392777E+02 -.871509493E+02 -.871624079E+02 -.871736487E+02 -.871846693E+02 -.871954680E+02 -.872060438E+02 -.872163942E+02 -.872265133E+02 -.872363893E+02 -.872459998E+02 -.872553074E+02 -.872642516E+02 -.872727402E+02 -.872806368E+02 -.872877455E+02 -.872937912E+02 -.872983949E+02 -.873010418E+02 -.873010418E+02
 -.872989542E+02 -.872989542E+02 -.872961081E+02 -.872911574E+02 -.872846522E+02 -.872769962E+02 -.872684823E+02 -.872593172E+02 -.872496429E+02 -.872395554E+02 -.872291158E+02 -.872183610E+02 -.872073122E+02 -.871959798E+02 -.871843679E+02 -.871724779E+02 -.871603105E+02 -.871478668E+02 -.871351497E+02 -.871221643E+02 -.871089187E+02 -.870954247E+02 -.870816978E+02 -.870677580E+02 -.870536303E+02 -.870393443E+02 -.870249348E+02 -.870104415E+02 -.869959092E+02 -.869813875E+02 -.869669307E+02 -.869525975E+02 -.869384510E+02 -.869245578E+02 -.869109879E+02 -.868978139E+02 -.868851104E+02 -.868729531E+02 -.868614180E+02 -.868505804E+02 -.868405138E+02 -.868312891E+02 -.868229730E+02 -.868156276E+02 -.868093089E+02 -.868040658E+02 -.867999400E+02 -.867969643E+02 -.867951628E+02 -.867945500E+02 -.867951305E+02 -.867968995E+02 -.867998421E+02 -.868039340E+02 -.868091419E+02 -.868154241E+02 -.868227311E+02 -.868310065E+02 -.868401882E+02 -.868502089E+02 -.868609976E+02 -.868724805E+02 -.868845821E+02 -.868972259E+02 -.869103359E+02 -.869238371E+02 -.869376564E+02 -.869517233E+02 -.869659706E+02 -.869803348E+02 -.869947568E+02 -.870091818E+02 -.870235597E+02 -.870378456E+02 -.870519993E+02 -.870659857E+02 -.870797744E+02 -.870933400E+02 -.871066616E+02 -.871197226E+02 -.871325108E+02 -.871450176E+02 -.871572378E+02 -.871691694E+02 -.871808126E+02 -.871921693E+02 -.872032417E+02 -.872140312E+02 -.872245359E+02 -.872347477E+02 -.872446485E+02 -.872542046E+02 -.872633594E+02 -.872720243E+02 -.872800659E+02 -.872872907E+02 -.872934252E+02 -.872980905E+02 -.873007703E+02 -.873007703E+02
 -.872988686E+02 -.872988686E+02 -.872960100E+02 -.872910302E+02 -.872844749E+02 -.872767442E+02 -.872681251E+02 -.872588184E+02 -.872489622E+02 -.872386473E+02 -.872279299E+02 -.872168423E+02 -.872054009E+02 -.871936106E+02 -.871814712E+02 -.871689789E+02 -.871561296E+02 -.871429202E+02 -.871293492E+02 -.871154184E+02 -.871011330E+02 -.870865028E+02 -.870715420E+02 -.870562708E+02 -.870407147E+02 -.870249055E+02 -.870088810E+02 -.869926856E+02 -.869763699E+02 -.869599907E+02 -.869436115E+02 -.869273017E+02 -.869111366E+02 -.868951967E+02 -.868795674E+02 -.868643382E+02 -.868496015E+02 -.868354520E+02 -.868219853E+02 -.868092968E+02 -.867974801E+02 -.867866259E+02 -.867768203E+02 -.867681432E+02 -.867606675E+02 -.867544571E+02 -.867495662E+02 -.867460380E+02 -.867439039E+02 -.867431832E+02 -.867438820E+02 -.867459939E+02 -.867494994E+02 -.867543669E+02 -.867605526E+02 -.867680022E+02 -.867766513E+02 -.867864268E+02 -.867972483E+02 -.868090295E+02 -.868216794E+02 -.868351040E+02 -.868492078E+02 -.868638947E+02 -.868790697E+02 -.868946399E+02 -.869105155E+02 -.869266105E+02 -.869428440E+02 -.869591402E+02 -.869754290E+02 -.869916467E+02 -.870077357E+02 -.870236449E+02 -.870393296E+02 -.870547515E+02 -.870698783E+02 -.870846836E+02 -.870991469E+02 -.871132527E+02 -.871269905E+02 -.871403545E+02 -.871533428E+02 -.871659569E+02 -.871782012E+02 -.871900821E+02 -.872016065E+02 -.872127807E+02 -.872236079E+02 -.872340854E+02 -.872442003E+02 -.872539245E+02 -.872632069E+02 -.872719644E+02 -.872800694E+02 -.872873342E+02 -.872934908E+02 -.872981658E+02 -.873008482E+02 -.873008482E+02
 -.872992299E+02 -.872992299E+02 -.872963953E+02 -.872914481E+02 -.872849230E+02 -.872772084E+02 -.872685808E+02 -.872592333E+02 -.872492964E+02 -.872388532E+02 -.872279535E+02 -.872166228E+02 -.872048699E+02 -.871926936E+02 -.871800864E+02 -.871670380E+02 -.871535380E+02 -.871395768E+02 -.871251476E+02 -.871102470E+02 -.870948760E+02 -.870790407E+02 -.870627530E+02 -.870460315E+02 -.870289012E+02 -.870113949E+02 -.869935528E+02 -.869754232E+02 -.869570626E+02 -.869385360E+02 -.869199168E+02 -.869012866E+02 -.868827350E+02 -.868643595E+02 -.868462642E+02 -.868285591E+02 -.868113594E+02 -.867947838E+02 -.867789534E+02 -.867639894E+02 -.867500122E+02 -.867371388E+02 -.867254807E+02 -.867151427E+02 -.867062201E+02 -.866987972E+02 -.866929455E+02 -.866887223E+02 -.866861694E+02 -.866853123E+02 -.866861593E+02 -.866887018E+02 -.866929141E+02 -.866987541E+02 -.867061642E+02 -.867150725E+02 -.867253944E+02 -.867370342E+02 -.867498870E+02 -.867638407E+02 -.867787780E+02 -.867945784E+02 -.868111201E+02 -.868282818E+02 -.868459444E+02 -.868639923E+02 -.868823150E+02 -.869008079E+02 -.869193732E+02 -.869379208E+02 -.869563684E+02 -.869746422E+02 -.869926766E+02 -.870104145E+02 -.870278070E+02 -.870448132E+02 -.870614000E+02 -.870775413E+02 -.870932181E+02 -.871084177E+02 -.871231330E+02 -.871373623E+02 -.871511086E+02 -.871643788E+02 -.871771830E+02 -.871895333E+02 -.872014432E+02 -.872129252E+02 -.872239891E+02 -.872346389E+02 -.872448688E+02 -.872546579E+02 -.872639626E+02 -.872727078E+02 -.872807748E+02 -.872879852E+02 -.872940816E+02 -.872987026E+02 -.873013503E+02 -.873013503E+02
 -.873001260E+02 -.873001260E+02 -.872973576E+02 -.872925181E+02 -.872861200E+02 -.872785329E+02 -.872700189E+02 -.872607590E+02 -.872508719E+02 -.872404305E+02 -.872294749E+02 -.872180208E+02 -.872060680E+02 -.871936061E+02 -.871806187E+02 -.871670871E+02 -.871529924E+02 -.871383170E+02 -.871230464E+02 -.871071703E+02 -.870906830E+02 -.870735853E+02 -.870558843E+02 -.870375946E+02 -.870187391E+02 -.869993495E+02 -.869794671E+02 -.869591431E+02 -.869384394E+02 -.869174290E+02 -.868961959E+02 -.868748355E+02 -.868534541E+02 -.868321687E+02 -.868111060E+02 -.867904019E+02 -.867701998E+02 -.867506492E+02 -.867319039E+02 -.867141197E+02 -.866974518E+02 -.866820527E+02 -.866680689E+02 -.866556382E+02 -.866448871E+02 -.866359280E+02 -.866288565E+02 -.866237494E+02 -.866206629E+02 -.866196313E+02 -.866206660E+02 -.866237553E+02 -.866288647E+02 -.866359377E+02 -.866448972E+02 -.866556471E+02 -.866680750E+02 -.866820539E+02 -.866974458E+02 -.867141036E+02 -.867318749E+02 -.867506039E+02 -.867701344E+02 -.867903123E+02 -.868109878E+02 -.868320168E+02 -.868532632E+02 -.868745996E+02 -.868959088E+02 -.869170838E+02 -.869380289E+02 -.869586594E+02 -.869789019E+02 -.869986938E+02 -.870179831E+02 -.870367279E+02 -.870548957E+02 -.870724629E+02 -.870894141E+02 -.871057414E+02 -.871214434E+02 -.871365250E+02 -.871509960E+02 -.871648707E+02 -.871781669E+02 -.871909048E+02 -.872031057E+02 -.872147905E+02 -.872259771E+02 -.872366782E+02 -.872468965E+02 -.872566204E+02 -.872658162E+02 -.872744198E+02 -.872823243E+02 -.872893654E+02 -.872953020E+02 -.872997918E+02 -.873023602E+02 -.873023602E+02
 -.873016425E+02 -.873016425E+02 -.872989928E+02 -.872943521E+02 -.872881994E+02 -.872808788E+02 -.872726319E+02 -.872636210E+02 -.872539487E+02 -.872436743E+02 -.872328243E+02 -.872214020E+02 -.872093958E+02 -.871967838E+02 -.871835388E+02 -.871696313E+02 -.871550317E+02 -.871397122E+02 -.871236483E+02 -.871068195E+02 -.870892110E+02 -.870708148E+02 -.870516299E+02 -.870316641E+02 -.870109347E+02 -.869894698E+02 -.869673089E+02 -.869445044E+02 -.869211222E+02 -.868972422E+02 -.868729590E+02 -.868483824E+02 -.868236375E+02 -.867988637E+02 -.867742153E+02 -.867498593E+02 -.867259749E+02 -.867027510E+02 -.866803839E+02 -.866590747E+02 -.866390259E+02 -.866204375E+02 -.866035036E+02 -.865884082E+02 -.865753209E+02 -.865643931E+02 -.865557545E+02 -.865495095E+02 -.865457349E+02 -.865444773E+02 -.865457525E+02 -.865495445E+02 -.865558063E+02 -.865644609E+02 -.865754036E+02 -.865885045E+02 -.866036118E+02 -.866205555E+02 -.866391515E+02 -.866592055E+02 -.866805168E+02 -.867028829E+02 -.867261023E+02 -.867499782E+02 -.867743212E+02 -.867989520E+02 -.868237027E+02 -.868484190E+02 -.868729605E+02 -.868972019E+02 -.869210330E+02 -.869443585E+02 -.869670978E+02 -.869891847E+02 -.870105660E+02 -.870312013E+02 -.870510617E+02 -.870701292E+02 -.870883949E+02 -.871058589E+02 -.871225287E+02 -.871384186E+02 -.871535481E+02 -.871679418E+02 -.871816277E+02 -.871946361E+02 -.872069987E+02 -.872187465E+02 -.872299078E+02 -.872405056E+02 -.872505535E+02 -.872600511E+02 -.872689773E+02 -.872772817E+02 -.872848736E+02 -.872916076E+02 -.872972653E+02 -.873015323E+02 -.873039681E+02 -.873039681E+02
 -.873038707E+02 -.873038707E+02 -.873014045E+02 -.872970735E+02 -.872913120E+02 -.872844292E+02 -.872766367E+02 -.872680721E+02 -.872588175E+02 -.872489134E+02 -.872383696E+02 -.872271748E+02 -.872153031E+02 -.872027193E+02 -.871893832E+02 -.871752520E+02 -.871602830E+02 -.871444350E+02 -.871276699E+02 -.871099538E+02 -.870912586E+02 -.870715629E+02 -.870508533E+02 -.870291262E+02 -.870063892E+02 -.869826621E+02 -.869579788E+02 -.869323890E+02 -.869059591E+02 -.868787736E+02 -.868509364E+02 -.868225715E+02 -.867938236E+02 -.867648580E+02 -.867358608E+02 -.867070374E+02 -.866786111E+02 -.866508213E+02 -.866239198E+02 -.865981678E+02 -.865738309E+02 -.865511746E+02 -.865304588E+02 -.865119315E+02 -.864958232E+02 -.864823412E+02 -.864716637E+02 -.864639349E+02 -.864592609E+02 -.864577068E+02 -.864592943E+02 -.864640015E+02 -.864717629E+02 -.864824724E+02 -.864959852E+02 -.865121230E+02 -.865306783E+02 -.865514202E+02 -.865741005E+02 -.865984589E+02 -.866242299E+02 -.866511473E+02 -.866789496E+02 -.867073847E+02 -.867362129E+02 -.867652103E+02 -.867941710E+02 -.868229087E+02 -.868512573E+02 -.868790718E+02 -.869062275E+02 -.869326202E+02 -.869581646E+02 -.869827936E+02 -.870064572E+02 -.870291204E+02 -.870507625E+02 -.870713750E+02 -.870909608E+02 -.871095319E+02 -.871271090E+02 -.871437196E+02 -.871593970E+02 -.871741791E+02 -.871881071E+02 -.872012246E+02 -.872135761E+02 -.872252049E+02 -.872361521E+02 -.872464529E+02 -.872561341E+02 -.872652089E+02 -.872736713E+02 -.872814882E+02 -.872885891E+02 -.872948530E+02 -.873000918E+02 -.873040285E+02 -.873062694E+02 -.873062694E+02
 -.873069176E+02 -.873069176E+02 -.873047110E+02 -.873008218E+02 -.872956253E+02 -.872893827E+02 -.872822666E+02 -.872743830E+02 -.872657878E+02 -.872564985E+02 -.872465058E+02 -.872357810E+02 -.872242819E+02 -.872119578E+02 -.871987529E+02 -.871846085E+02 -.871694655E+02 -.871532656E+02 -.871359527E+02 -.871174748E+02 -.870977851E+02 -.870768433E+02 -.870546179E+02 -.870310876E+02 -.870062434E+02 -.869800906E+02 -.869526511E+02 -.869239654E+02 -.868940945E+02 -.868631230E+02 -.868311600E+02 -.867983414E+02 -.867648314E+02 -.867308230E+02 -.866965383E+02 -.866622283E+02 -.866281711E+02 -.865946697E+02 -.865620484E+02 -.865306481E+02 -.865008203E+02 -.864729206E+02 -.864473005E+02 -.864242991E+02 -.864042342E+02 -.863873936E+02 -.863740261E+02 -.863643345E+02 -.863584683E+02 -.863565194E+02 -.863585187E+02 -.863644351E+02 -.863741765E+02 -.863875929E+02 -.864044816E+02 -.864245934E+02 -.864476402E+02 -.864733040E+02 -.865012454E+02 -.865311127E+02 -.865625500E+02 -.865952056E+02 -.866287382E+02 -.866628232E+02 -.866971572E+02 -.867314618E+02 -.867654856E+02 -.867990058E+02 -.868318291E+02 -.868637909E+02 -.868947547E+02 -.869246107E+02 -.869532740E+02 -.869806827E+02 -.870067956E+02 -.870315902E+02 -.870550602E+02 -.870772136E+02 -.870980708E+02 -.871176621E+02 -.871360268E+02 -.871532107E+02 -.871692653E+02 -.871842462E+02 -.871982117E+02 -.872112215E+02 -.872233359E+02 -.872346134E+02 -.872451097E+02 -.872548748E+02 -.872639506E+02 -.872723665E+02 -.872801342E+02 -.872872415E+02 -.872936426E+02 -.872992470E+02 -.873039047E+02 -.873073870E+02 -.873093616E+02 -.873093616E+02
 -.873108980E+02 -.873108980E+02 -.873090381E+02 -.873057431E+02 -.873013112E+02 -.872959413E+02 -.872897575E+02 -.872828272E+02 -.872751741E+02 -.872667901E+02 -.872576439E+02 -.872476868E+02 -.872368584E+02 -.872250903E+02 -.872123082E+02 -.871984344E+02 -.871833895E+02 -.871670935E+02 -.871494676E+02 -.871304358E+02 -.871099260E+02 -.870878723E+02 -.870642171E+02 -.870389130E+02 -.870119253E+02 -.869832353E+02 -.869528427E+02 -.869207689E+02 -.868870606E+02 -.868517931E+02 -.868150733E+02 -.867770433E+02 -.867378827E+02 -.866978114E+02 -.866570905E+02 -.866160232E+02 -.865749537E+02 -.865342651E+02 -.864943754E+02 -.864557316E+02 -.864188024E+02 -.863840682E+02 -.863520105E+02 -.863230992E+02 -.862977792E+02 -.862764566E+02 -.862594858E+02 -.862471567E+02 -.862396846E+02 -.862372018E+02 -.862397531E+02 -.862472936E+02 -.862596906E+02 -.862767287E+02 -.862981177E+02 -.863235031E+02 -.863524784E+02 -.863845986E+02 -.864193936E+02 -.864563816E+02 -.864950819E+02 -.865350257E+02 -.865757656E+02 -.866168834E+02 -.866579957E+02 -.866987579E+02 -.867388665E+02 -.867780598E+02 -.868161178E+02 -.868528601E+02 -.868881443E+02 -.869218628E+02 -.869539400E+02 -.869843285E+02 -.870130060E+02 -.870399721E+02 -.870652449E+02 -.870888578E+02 -.871108572E+02 -.871312997E+02 -.871502502E+02 -.871677793E+02 -.871839623E+02 -.871988773E+02 -.872126039E+02 -.872252217E+02 -.872368095E+02 -.872474439E+02 -.872571975E+02 -.872661372E+02 -.872743220E+02 -.872817997E+02 -.872886028E+02 -.872947430E+02 -.873002040E+02 -.873049322E+02 -.873088244E+02 -.873117117E+02 -.873133393E+02 -.873133393E+02
 -.873159248E+02 -.873159248E+02 -.873145087E+02 -.873119778E+02 -.873085321E+02 -.873042951E+02 -.872993326E+02 -.872936658E+02 -.872872821E+02 -.872801443E+02 -.872721962E+02 -.872633676E+02 -.872535779E+02 -.872427381E+02 -.872307529E+02 -.872175222E+02 -.872029422E+02 -.871869066E+02 -.871693083E+02 -.871500405E+02 -.871289988E+02 -.871060829E+02 -.870811990E+02 -.870542623E+02 -.870252002E+02 -.869939563E+02 -.869604938E+02 -.869248004E+02 -.868868931E+02 -.868468231E+02 -.868046813E+02 -.867606034E+02 -.867147752E+02 -.866674372E+02 -.866188880E+02 -.865694873E+02 -.865196560E+02 -.864698758E+02 -.864206846E+02 -.863726705E+02 -.863264618E+02 -.862827142E+02 -.862420952E+02 -.862052652E+02 -.861728574E+02 -.861454562E+02 -.861235758E+02 -.861076403E+02 -.860979659E+02 -.860947484E+02 -.860980536E+02 -.861078154E+02 -.861238381E+02 -.861458050E+02 -.861732919E+02 -.862057846E+02 -.862426984E+02 -.862833998E+02 -.863272283E+02 -.863735163E+02 -.864216077E+02 -.864708740E+02 -.865207271E+02 -.865706286E+02 -.866200968E+02 -.866687103E+02 -.867161092E+02 -.867619945E+02 -.868061254E+02 -.868483156E+02 -.868884290E+02 -.869263742E+02 -.869620994E+02 -.869955873E+02 -.870268493E+02 -.870559216E+02 -.870828598E+02 -.871077355E+02 -.871306324E+02 -.871516432E+02 -.871708673E+02 -.871884077E+02 -.872043702E+02 -.872188606E+02 -.872319843E+02 -.872438448E+02 -.872545427E+02 -.872641744E+02 -.872728319E+02 -.872806006E+02 -.872875586E+02 -.872937737E+02 -.872993017E+02 -.873041816E+02 -.873084313E+02 -.873120402E+02 -.873149611E+02 -.873170973E+02 -.873182883E+02 -.873182883E+02
 -.873220909E+02 -.873220909E+02 -.873212249E+02 -.873196415E+02 -.873174236E+02 -.873146060E+02 -.873111858E+02 -.873071313E+02 -.873023898E+02 -.872968918E+02 -.872905543E+02 -.872832838E+02 -.872749773E+02 -.872655235E+02 -.872548039E+02 -.872426927E+02 -.872290582E+02 -.872137636E+02 -.871966678E+02 -.871776265E+02 -.871564942E+02 -.871331260E+02 -.871073795E+02 -.870791183E+02 -.870482161E+02 -.870145602E+02 -.869780574E+02 -.869386398E+02 -.868962715E+02 -.868509560E+02 -.868027442E+02 -.867517435E+02 -.866981255E+02 -.866421354E+02 -.865840991E+02 -.865244296E+02 -.864636318E+02 -.864023032E+02 -.863411326E+02 -.862808933E+02 -.862224315E+02 -.861666497E+02 -.861144842E+02 -.860668777E+02 -.860247478E+02 -.859889523E+02 -.859602546E+02 -.859392896E+02 -.859265343E+02 -.859222850E+02 -.859266419E+02 -.859395046E+02 -.859605767E+02 -.859893811E+02 -.860252825E+02 -.860675177E+02 -.861152284E+02 -.861674971E+02 -.862233809E+02 -.862819433E+02 -.863422816E+02 -.864035495E+02 -.864649736E+02 -.865258649E+02 -.865856255E+02 -.866437505E+02 -.866998266E+02 -.867535277E+02 -.868046084E+02 -.868528964E+02 -.868982842E+02 -.869407204E+02 -.869802010E+02 -.870167615E+02 -.870504692E+02 -.870814167E+02 -.871097158E+02 -.871354921E+02 -.871588811E+02 -.871800239E+02 -.871990645E+02 -.872161475E+02 -.872314155E+02 -.872450084E+02 -.872570618E+02 -.872677061E+02 -.872770661E+02 -.872852608E+02 -.872924022E+02 -.872985958E+02 -.873039393E+02 -.873085226E+02 -.873124260E+02 -.873157188E+02 -.873184571E+02 -.873206799E+02 -.873224047E+02 -.873236201E+02 -.873242775E+02 -.873242775E+02
 -.873294569E+02 -.873294569E+02 -.873292517E+02 -.873288100E+02 -.873280789E+02 -.873269898E+02 -.873254616E+02 -.873234046E+02 -.873207217E+02 -.873173085E+02 -.873130540E+02 -.873078404E+02 -.873015414E+02 -.872940228E+02 -.872851413E+02 -.872747441E+02 -.872626694E+02 -.872487462E+02 -.872327942E+02 -.872146250E+02 -.871940434E+02 -.871708478E+02 -.871448337E+02 -.871157963E+02 -.870835348E+02 -.870478570E+02 -.870085861E+02 -.869655678E+02 -.869186797E+02 -.868678410E+02 -.868130251E+02 -.867542719E+02 -.866917024E+02 -.866255325E+02 -.865560879E+02 -.864838173E+02 -.864093037E+02 -.863332721E+02 -.862565925E+02 -.861802764E+02 -.861054651E+02 -.860334088E+02 -.859654363E+02 -.859029142E+02 -.858471974E+02 -.857995739E+02 -.857612050E+02 -.857330678E+02 -.857159024E+02 -.857101710E+02 -.857160305E+02 -.857333239E+02 -.857615889E+02 -.858000851E+02 -.858478354E+02 -.859036784E+02 -.859663260E+02 -.860344230E+02 -.861066029E+02 -.861815368E+02 -.862579744E+02 -.863347742E+02 -.864109247E+02 -.864855558E+02 -.865579422E+02 -.866275010E+02 -.866937834E+02 -.867564633E+02 -.868153247E+02 -.868702464E+02 -.869211882E+02 -.869681765E+02 -.870112914E+02 -.870506551E+02 -.870864213E+02 -.871187664E+02 -.871478817E+02 -.871739675E+02 -.871972277E+02 -.872178661E+02 -.872360829E+02 -.872520725E+02 -.872660222E+02 -.872781104E+02 -.872885068E+02 -.872973713E+02 -.873048546E+02 -.873110985E+02 -.873162358E+02 -.873203916E+02 -.873236839E+02 -.873262241E+02 -.873281185E+02 -.873294686E+02 -.873303721E+02 -.873309233E+02 -.873312130E+02 -.873313282E+02 -.873313496E+02 -.873313496E+02
 -.873380341E+02 -.873380341E+02 -.873386040E+02 -.873395061E+02 -.873405319E+02 -.873414964E+02 -.873422324E+02 -.873425865E+02 -.873424139E+02 -.873415745E+02 -.873399292E+02 -.873373359E+02 -.873336464E+02 -.873287045E+02 -.873223432E+02 -.873143835E+02 -.873046330E+02 -.872928845E+02 -.872789158E+02 -.872624887E+02 -.872433496E+02 -.872212301E+02 -.871958487E+02 -.871669136E+02 -.871341257E+02 -.870971846E+02 -.870557952E+02 -.870096762E+02 -.869585712E+02 -.869022628E+02 -.868405878E+02 -.867734568E+02 -.867008751E+02 -.866229665E+02 -.865399980E+02 -.864524056E+02 -.863608179E+02 -.862660772E+02 -.861692543E+02 -.860716536E+02 -.859748075E+02 -.858804537E+02 -.857904959E+02 -.857069454E+02 -.856318441E+02 -.855671723E+02 -.855147470E+02 -.854761178E+02 -.854524715E+02 -.854445543E+02 -.854526207E+02 -.854764160E+02 -.855151941E+02 -.855677679E+02 -.856325877E+02 -.857078365E+02 -.857915338E+02 -.858816378E+02 -.859761372E+02 -.860731282E+02 -.861708730E+02 -.862678394E+02 -.863627228E+02 -.864544525E+02 -.865421861E+02 -.866252950E+02 -.867033431E+02 -.867760635E+02 -.868433322E+02 -.869051438E+02 -.869615877E+02 -.870128266E+02 -.870590780E+02 -.871005976E+02 -.871376664E+02 -.871705792E+02 -.871996358E+02 -.872251346E+02 -.872473668E+02 -.872666132E+02 -.872831413E+02 -.872972037E+02 -.873090373E+02 -.873188631E+02 -.873268862E+02 -.873332968E+02 -.873382710E+02 -.873419722E+02 -.873445525E+02 -.873461552E+02 -.873469165E+02 -.873469688E+02 -.873464435E+02 -.873454751E+02 -.873442056E+02 -.873427892E+02 -.873413980E+02 -.873402289E+02 -.873395103E+02 -.873395103E+02
 -.873477813E+02 -.873477813E+02 -.873492399E+02 -.873516874E+02 -.873547420E+02 -.873580901E+02 -.873614710E+02 -.873646634E+02 -.873674738E+02 -.873697268E+02 -.873712563E+02 -.873718992E+02 -.873714891E+02 -.873698515E+02 -.873667997E+02 -.873621321E+02 -.873556286E+02 -.873470475E+02 -.873361242E+02 -.873225689E+02 -.873060652E+02 -.872862692E+02 -.872628100E+02 -.872352904E+02 -.872032892E+02 -.871663657E+02 -.871240653E+02 -.870759291E+02 -.870215053E+02 -.869603660E+02 -.868921268E+02 -.868164726E+02 -.867331880E+02 -.866421934E+02 -.865435857E+02 -.864376828E+02 -.863250706E+02 -.862066476E+02 -.860836653E+02 -.859577571E+02 -.858309497E+02 -.857056508E+02 -.855846044E+02 -.854708118E+02 -.853674128E+02 -.852775327E+02 -.852041023E+02 -.851496667E+02 -.851162015E+02 -.851049600E+02 -.851163721E+02 -.851500078E+02 -.852046136E+02 -.852782138E+02 -.853682633E+02 -.854718311E+02 -.855857920E+02 -.857070061E+02 -.858324724E+02 -.859594467E+02 -.860855216E+02 -.862086703E+02 -.863272598E+02 -.864400385E+02 -.865461078E+02 -.866448823E+02 -.867360439E+02 -.868194959E+02 -.868953179E+02 -.869637253E+02 -.870250332E+02 -.870796260E+02 -.871279315E+02 -.871704013E+02 -.872074941E+02 -.872396640E+02 -.872673515E+02 -.872909773E+02 -.873109379E+02 -.873276039E+02 -.873413182E+02 -.873523963E+02 -.873611270E+02 -.873677736E+02 -.873725755E+02 -.873757501E+02 -.873774956E+02 -.873779931E+02 -.873774101E+02 -.873759038E+02 -.873736252E+02 -.873707245E+02 -.873673563E+02 -.873636873E+02 -.873599046E+02 -.873562256E+02 -.873529106E+02 -.873502769E+02 -.873487163E+02 -.873487163E+02
 -.873585947E+02 -.873585947E+02 -.873610490E+02 -.873652328E+02 -.873705748E+02 -.873766233E+02 -.873830187E+02 -.873894698E+02 -.873957347E+02 -.874016052E+02 -.874068929E+02 -.874114191E+02 -.874150056E+02 -.874174670E+02 -.874186051E+02 -.874182030E+02 -.874160200E+02 -.874117872E+02 -.874052035E+02 -.873959313E+02 -.873835932E+02 -.873677684E+02 -.873479901E+02 -.873237433E+02 -.872944647E+02 -.872595430E+02 -.872183223E+02 -.871701089E+02 -.871141816E+02 -.870498079E+02 -.869762662E+02 -.868928767E+02 -.867990413E+02 -.866942943E+02 -.865783642E+02 -.864512468E+02 -.863132878E+02 -.861652718E+02 -.860085118E+02 -.858449295E+02 -.856771162E+02 -.855083566E+02 -.853426024E+02 -.851843775E+02 -.850386049E+02 -.849103535E+02 -.848045144E+02 -.847254347E+02 -.846765495E+02 -.846600649E+02 -.846767417E+02 -.847258190E+02 -.848050904E+02 -.849111206E+02 -.850395625E+02 -.851855249E+02 -.853439390E+02 -.855098820E+02 -.856788299E+02 -.858468316E+02 -.860106023E+02 -.861675511E+02 -.863157564E+02 -.864539057E+02 -.865812144E+02 -.866973372E+02 -.868022784E+02 -.868963097E+02 -.869798972E+02 -.870536389E+02 -.871182150E+02 -.871743469E+02 -.872227673E+02 -.872641975E+02 -.872993312E+02 -.873288241E+02 -.873532871E+02 -.873732837E+02 -.873893281E+02 -.874018867E+02 -.874113799E+02 -.874181842E+02 -.874226362E+02 -.874250356E+02 -.874256491E+02 -.874247141E+02 -.874224430E+02 -.874190271E+02 -.874146419E+02 -.874094518E+02 -.874036165E+02 -.873972986E+02 -.873906719E+02 -.873839325E+02 -.873773119E+02 -.873710923E+02 -.873656264E+02 -.873613607E+02 -.873588644E+02 -.873588644E+02
 -.873702969E+02 -.873702969E+02 -.873738395E+02 -.873799254E+02 -.873877819E+02 -.873968126E+02 -.874065562E+02 -.874166517E+02 -.874268121E+02 -.874368011E+02 -.874464150E+02 -.874554682E+02 -.874637806E+02 -.874711673E+02 -.874774303E+02 -.874823504E+02 -.874856803E+02 -.874871380E+02 -.874864002E+02 -.874830955E+02 -.874767980E+02 -.874670201E+02 -.874532059E+02 -.874347237E+02 -.874108606E+02 -.873808166E+02 -.873437017E+02 -.872985353E+02 -.872442500E+02 -.871797018E+02 -.871036893E+02 -.870149832E+02 -.869123715E+02 -.867947218E+02 -.866610664E+02 -.865107109E+02 -.863433697E+02 -.861593253E+02 -.859596077E+02 -.857461801E+02 -.855221130E+02 -.852917167E+02 -.850605967E+02 -.848355902E+02 -.846245440E+02 -.844359100E+02 -.842781599E+02 -.841590597E+02 -.840848952E+02 -.840597693E+02 -.840851091E+02 -.841594872E+02 -.842788003E+02 -.844367626E+02 -.846256076E+02 -.848368639E+02 -.850620797E+02 -.852934082E+02 -.855240126E+02 -.857482880E+02 -.859619242E+02 -.861618514E+02 -.863461067E+02 -.865136607E+02 -.866642311E+02 -.867981041E+02 -.869159743E+02 -.870188100E+02 -.871077436E+02 -.871839877E+02 -.872487716E+02 -.873032973E+02 -.873487088E+02 -.873860737E+02 -.874163728E+02 -.874404963E+02 -.874592442E+02 -.874733295E+02 -.874833836E+02 -.874899622E+02 -.874935525E+02 -.874945799E+02 -.874934148E+02 -.874903789E+02 -.874857521E+02 -.874797779E+02 -.874726699E+02 -.874646177E+02 -.874557932E+02 -.874463582E+02 -.874364722E+02 -.874263024E+02 -.874160357E+02 -.874058930E+02 -.873961471E+02 -.873871446E+02 -.873793328E+02 -.873732931E+02 -.873697819E+02 -.873697819E+02
 -.873826292E+02 -.873826292E+02 -.873873289E+02 -.873954418E+02 -.874059872E+02 -.874182214E+02 -.874315810E+02 -.874456389E+02 -.874600678E+02 -.874746110E+02 -.874890591E+02 -.875032309E+02 -.875169573E+02 -.875300692E+02 -.875423857E+02 -.875537042E+02 -.875637922E+02 -.875723778E+02 -.875791406E+02 -.875837028E+02 -.875856182E+02 -.875843613E+02 -.875793142E+02 -.875697537E+02 -.875548365E+02 -.875335838E+02 -.875048665E+02 -.874673914E+02 -.874196896E+02 -.873601112E+02 -.872868271E+02 -.871978449E+02 -.870910427E+02 -.869642297E+02 -.868152418E+02 -.866420827E+02 -.864431197E+02 -.862173425E+02 -.859646870E+02 -.856864167E+02 -.853855370E+02 -.850671972E+02 -.847390066E+02 -.844111651E+02 -.840962946E+02 -.838088631E+02 -.835641433E+02 -.833767431E+02 -.832588806E+02 -.832187147E+02 -.832591162E+02 -.833772137E+02 -.835648477E+02 -.838097997E+02 -.840974617E+02 -.844125611E+02 -.847406301E+02 -.850690471E+02 -.853876127E+02 -.856887184E+02 -.859672154E+02 -.862200991E+02 -.864461067E+02 -.866453030E+02 -.868186988E+02 -.869679276E+02 -.870949861E+02 -.872020389E+02 -.872912773E+02 -.873648236E+02 -.874246707E+02 -.874726480E+02 -.875104059E+02 -.875394134E+02 -.875609643E+02 -.875761880E+02 -.875860635E+02 -.875914347E+02 -.875930248E+02 -.875914516E+02 -.875872407E+02 -.875808377E+02 -.875726199E+02 -.875629061E+02 -.875519655E+02 -.875400270E+02 -.875272861E+02 -.875139135E+02 -.875000629E+02 -.874858798E+02 -.874715121E+02 -.874571221E+02 -.874429012E+02 -.874290885E+02 -.874159934E+02 -.874040238E+02 -.873937212E+02 -.873858038E+02 -.873812210E+02 -.873812210E+02
 -.873952489E+02 -.873952489E+02 -.874011416E+02 -.874113495E+02 -.874246834E+02 -.874402534E+02 -.874573981E+02 -.874756299E+02 -.874945888E+02 -.875140072E+02 -.875336812E+02 -.875534474E+02 -.875731637E+02 -.875926947E+02 -.876118976E+02 -.876306119E+02 -.876486480E+02 -.876657769E+02 -.876817192E+02 -.876961329E+02 -.877085997E+02 -.877186083E+02 -.877255372E+02 -.877286318E+02 -.877269804E+02 -.877194847E+02 -.877048289E+02 -.876814433E+02 -.876474677E+02 -.876007134E+02 -.875386280E+02 -.874582699E+02 -.873562978E+02 -.872289895E+02 -.870723065E+02 -.868820259E+02 -.866539681E+02 -.863843533E+02 -.860703153E+02 -.857105966E+02 -.853064204E+02 -.848624919E+02 -.843880128E+02 -.838975026E+02 -.834111276E+02 -.829541786E+02 -.825553732E+02 -.822438570E+02 -.820451657E+02 -.819769184E+02 -.820454230E+02 -.822443704E+02 -.825561407E+02 -.829551974E+02 -.834123945E+02 -.838990148E+02 -.843897678E+02 -.848644881E+02 -.853086568E+02 -.857130734E+02 -.860730338E+02 -.863873156E+02 -.866571775E+02 -.868854865E+02 -.870760234E+02 -.872329685E+02 -.873605454E+02 -.874627933E+02 -.875434349E+02 -.876058120E+02 -.876528669E+02 -.876871522E+02 -.877108572E+02 -.877258428E+02 -.877336789E+02 -.877356822E+02 -.877329512E+02 -.877263984E+02 -.877167787E+02 -.877047145E+02 -.876907168E+02 -.876752040E+02 -.876585175E+02 -.876409355E+02 -.876226842E+02 -.876039486E+02 -.875848820E+02 -.875656145E+02 -.875462634E+02 -.875269423E+02 -.875077741E+02 -.874889045E+02 -.874705200E+02 -.874528698E+02 -.874362933E+02 -.874212547E+02 -.874083856E+02 -.873985394E+02 -.873928581E+02 -.873928581E+02
 -.874077308E+02 -.874077308E+02 -.874148109E+02 -.874271095E+02 -.874432346E+02 -.874621564E+02 -.874831234E+02 -.875055949E+02 -.875291874E+02 -.875536330E+02 -.875787453E+02 -.876043925E+02 -.876304764E+02 -.876569146E+02 -.876836269E+02 -.877105224E+02 -.877374890E+02 -.877643812E+02 -.877910088E+02 -.878171232E+02 -.878424011E+02 -.878664258E+02 -.878886634E+02 -.879084342E+02 -.879248770E+02 -.879369067E+02 -.879431619E+02 -.879419419E+02 -.879311321E+02 -.879081163E+02 -.878696775E+02 -.878118882E+02 -.877299982E+02 -.876183325E+02 -.874702212E+02 -.872780003E+02 -.870331385E+02 -.867265707E+02 -.863493401E+02 -.858936670E+02 -.853545487E+02 -.847319369E+02 -.840334088E+02 -.832770106E+02 -.824936178E+02 -.817277769E+02 -.810357443E+02 -.804796460E+02 -.801176593E+02 -.799919211E+02 -.801179391E+02 -.804802032E+02 -.810365749E+02 -.817288759E+02 -.824949795E+02 -.832786300E+02 -.840352818E+02 -.847340609E+02 -.853569225E+02 -.858962912E+02 -.863522165E+02 -.867297027E+02 -.870365309E+02 -.872816589E+02 -.874741530E+02 -.876225456E+02 -.877345014E+02 -.878166909E+02 -.878747897E+02 -.879135485E+02 -.879368953E+02 -.879480479E+02 -.879496229E+02 -.879437355E+02 -.879320871E+02 -.879160398E+02 -.878966795E+02 -.878748680E+02 -.878512860E+02 -.878264683E+02 -.878008321E+02 -.877747008E+02 -.877483230E+02 -.877218875E+02 -.876955370E+02 -.876693791E+02 -.876434958E+02 -.876179536E+02 -.875928132E+02 -.875681402E+02 -.875440182E+02 -.875205649E+02 -.874979517E+02 -.874764293E+02 -.874563593E+02 -.874382549E+02 -.874228315E+02 -.874110709E+02 -.874043017E+02 -.874043017E+02
 -.874195777E+02 -.874195777E+02 -.874277921E+02 -.874420917E+02 -.874608952E+02 -.874830453E+02 -.875077102E+02 -.875343058E+02 -.875624347E+02 -.875918386E+02 -.876223590E+02 -.876539088E+02 -.876864482E+02 -.877199667E+02 -.877544687E+02 -.877899614E+02 -.878264442E+02 -.878638986E+02 -.879022767E+02 -.879414892E+02 -.879813895E+02 -.880217553E+02 -.880622630E+02 -.881024563E+02 -.881417052E+02 -.881791523E+02 -.882136440E+02 -.882436403E+02 -.882670991E+02 -.882813266E+02 -.882827876E+02 -.882668657E+02 -.882275691E+02 -.881571806E+02 -.880458642E+02 -.878812636E+02 -.876481729E+02 -.873284197E+02 -.869011973E+02 -.863441866E+02 -.856359041E+02 -.847597385E+02 -.837100054E+02 -.824999401E+02 -.811706653E+02 -.797986866E+02 -.784976597E+02 -.774092096E+02 -.766791854E+02 -.764212917E+02 -.766794892E+02 -.774098130E+02 -.784985550E+02 -.797998642E+02 -.811721152E+02 -.825016536E+02 -.837119762E+02 -.847619627E+02 -.856383807E+02 -.863469167E+02 -.869041845E+02 -.873316696E+02 -.876516928E+02 -.878850621E+02 -.880499512E+02 -.881615669E+02 -.882322659E+02 -.882718850E+02 -.882881417E+02 -.882870282E+02 -.882731614E+02 -.882500772E+02 -.882204698E+02 -.881863822E+02 -.881493550E+02 -.881105428E+02 -.880708040E+02 -.880307695E+02 -.879908966E+02 -.879515102E+02 -.879128336E+02 -.878750139E+02 -.878381407E+02 -.878022605E+02 -.877673895E+02 -.877335229E+02 -.877006442E+02 -.876687335E+02 -.876377769E+02 -.876077770E+02 -.875787663E+02 -.875508240E+02 -.875240976E+02 -.874988309E+02 -.874753998E+02 -.874543582E+02 -.874364959E+02 -.874229121E+02 -.874151086E+02 -.874151086E+02
 -.874302539E+02 -.874302539E+02 -.874394971E+02 -.874556142E+02 -.874768565E+02 -.875019557E+02 -.875300120E+02 -.875604081E+02 -.875927417E+02 -.876267709E+02 -.876623736E+02 -.876995154E+02 -.877382251E+02 -.877785768E+02 -.878206760E+02 -.878646492E+02 -.879106353E+02 -.879587787E+02 -.880092210E+02 -.880620933E+02 -.881175053E+02 -.881755310E+02 -.882361892E+02 -.882994166E+02 -.883650306E+02 -.884326762E+02 -.885017526E+02 -.885713093E+02 -.886399007E+02 -.887053803E+02 -.887646146E+02 -.888130822E+02 -.888443238E+02 -.888491952E+02 -.888148807E+02 -.887236385E+02 -.885513018E+02 -.882656756E+02 -.878251903E+02 -.871785300E+02 -.862664254E+02 -.850272681E+02 -.834084762E+02 -.813854406E+02 -.789886950E+02 -.763357062E+02 -.736555650E+02 -.712868272E+02 -.696272648E+02 -.690244653E+02 -.696275949E+02 -.712874801E+02 -.736565274E+02 -.763369608E+02 -.789902241E+02 -.813872295E+02 -.834105151E+02 -.850295521E+02 -.862689539E+02 -.871813064E+02 -.878282214E+02 -.882689713E+02 -.885548742E+02 -.887275009E+02 -.888190469E+02 -.888536794E+02 -.888491403E+02 -.888182451E+02 -.887701383E+02 -.887112792E+02 -.886461896E+02 -.885780035E+02 -.885088679E+02 -.884402294E+02 -.883730394E+02 -.883078998E+02 -.882451667E+02 -.881850241E+02 -.881275365E+02 -.880726866E+02 -.880204017E+02 -.879705731E+02 -.879230702E+02 -.878777504E+02 -.878344670E+02 -.877930755E+02 -.877534393E+02 -.877154362E+02 -.876789652E+02 -.876439562E+02 -.876103828E+02 -.875782791E+02 -.875477624E+02 -.875190633E+02 -.874925649E+02 -.874688528E+02 -.874487795E+02 -.874335468E+02 -.874248095E+02 -.874248095E+02
 -.874392313E+02 -.874392313E+02 -.874493443E+02 -.874670002E+02 -.874903120E+02 -.875179201E+02 -.875488715E+02 -.875825258E+02 -.876184812E+02 -.876565166E+02 -.876965483E+02 -.877385965E+02 -.877827609E+02 -.878292028E+02 -.878781336E+02 -.879298066E+02 -.879845118E+02 -.880425736E+02 -.881043490E+02 -.881702263E+02 -.882406229E+02 -.883159825E+02 -.883967669E+02 -.884834449E+02 -.885764703E+02 -.886762462E+02 -.887830674E+02 -.888970270E+02 -.890178693E+02 -.891447592E+02 -.892759244E+02 -.894081077E+02 -.895357365E+02 -.896496802E+02 -.897354211E+02 -.897704160E+02 -.897204055E+02 -.895344973E+02 -.891391483E+02 -.884319494E+02 -.872776062E+02 -.855104840E+02 -.829496693E+02 -.794346035E+02 -.748928482E+02 -.694432715E+02 -.635077293E+02 -.578762905E+02 -.536608198E+02 -.520383854E+02 -.536611728E+02 -.578769882E+02 -.635087542E+02 -.694445974E+02 -.748944450E+02 -.794364451E+02 -.829517393E+02 -.855127761E+02 -.872801214E+02 -.884346950E+02 -.891421380E+02 -.895377494E+02 -.897239404E+02 -.897742541E+02 -.897395818E+02 -.896541815E+02 -.895405951E+02 -.894133394E+02 -.892815444E+02 -.891507826E+02 -.890243114E+02 -.889039034E+02 -.887903947E+02 -.886840420E+02 -.885847531E+02 -.884922349E+02 -.884060855E+02 -.883258528E+02 -.882510697E+02 -.881812758E+02 -.881160292E+02 -.880549138E+02 -.879975419E+02 -.879435562E+02 -.878926298E+02 -.878444669E+02 -.877988038E+02 -.877554113E+02 -.877140988E+02 -.876747225E+02 -.876371960E+02 -.876015073E+02 -.875677418E+02 -.875361138E+02 -.875070078E+02 -.874810324E+02 -.874590902E+02 -.874424662E+02 -.874329421E+02 -.874329421E+02
 -.874460337E+02 -.874460337E+02 -.874568084E+02 -.874756366E+02 -.875005276E+02 -.875300544E+02 -.875632261E+02 -.875993871E+02 -.876381394E+02 -.876792819E+02 -.877227653E+02 -.877686579E+02 -.878171214E+02 -.878683945E+02 -.879227829E+02 -.879806543E+02 -.880424370E+02 -.881086233E+02 -.881797739E+02 -.882565258E+02 -.883396010E+02 -.884298170E+02 -.885280971E+02 -.886354795E+02 -.887531211E+02 -.888822928E+02 -.890243549E+02 -.891806990E+02 -.893526306E+02 -.895411529E+02 -.897465887E+02 -.899679392E+02 -.902018286E+02 -.904407912E+02 -.906705332E+02 -.908656095E+02 -.909827005E+02 -.909504085E+02 -.906544094E+02 -.899175030E+02 -.884770829E+02 -.859691934E+02 -.819331855E+02 -.758546728E+02 -.672952208E+02 -.561390189E+02 -.428840018E+02 -.289577251E+02 -.171560556E+02 -.118032995E+02 -.171564165E+02 -.289584413E+02 -.428850579E+02 -.561403889E+02 -.672968640E+02 -.758565440E+02 -.819352539E+02 -.859714478E+02 -.884795250E+02 -.899201469E+02 -.906572813E+02 -.909535402E+02 -.909861237E+02 -.908693529E+02 -.906746216E+02 -.904452458E+02 -.902066677E+02 -.899731790E+02 -.897522441E+02 -.895472385E+02 -.893591609E+02 -.891876893E+02 -.890318214E+02 -.888902528E+02 -.887615937E+02 -.886444852E+02 -.885376583E+02 -.884399578E+02 -.883503475E+02 -.882679061E+02 -.881918179E+02 -.881213624E+02 -.880559035E+02 -.879948803E+02 -.879377983E+02 -.878842231E+02 -.878337765E+02 -.877861340E+02 -.877410264E+02 -.876982452E+02 -.876576520E+02 -.876191946E+02 -.875829300E+02 -.875490568E+02 -.875179577E+02 -.874902568E+02 -.874668924E+02 -.874492113E+02 -.874390902E+02 -.874390902E+02
 -.874502797E+02 -.874502797E+02 -.874614685E+02 -.874810312E+02 -.875069127E+02 -.875376449E+02 -.875722141E+02 -.876099566E+02 -.876504778E+02 -.876935913E+02 -.877392715E+02 -.877876198E+02 -.878388410E+02 -.878932271E+02 -.879511495E+02 -.880130562E+02 -.880794737E+02 -.881510144E+02 -.882283871E+02 -.883124118E+02 -.884040381E+02 -.885043674E+02 -.886146796E+02 -.887364610E+02 -.888714337E+02 -.890215806E+02 -.891891569E+02 -.893766722E+02 -.895868153E+02 -.898222744E+02 -.900853767E+02 -.903774214E+02 -.906975034E+02 -.910404890E+02 -.913935813E+02 -.917305317E+02 -.920019659E+02 -.921194518E+02 -.919299189E+02 -.911762656E+02 -.894418837E+02 -.860898032E+02 -.802226039E+02 -.706772422E+02 -.561545821E+02 -.354709907E+02 -.776362355E+01 0.267778908E+02 0.643667288E+02 0.908577426E+02 0.643663677E+02 0.267771748E+02 -.776468101E+01 -.354723688E+02 -.561562414E+02 -.706791252E+02 -.802246589E+02 -.860920095E+02 -.894442424E+02 -.911787995E+02 -.919326695E+02 -.921224629E+02 -.920052767E+02 -.917341761E+02 -.913975879E+02 -.910448817E+02 -.907023016E+02 -.903826417E+02 -.900910335E+02 -.898283814E+02 -.895933861E+02 -.893837212E+02 -.891966996E+02 -.890296339E+02 -.888800164E+02 -.887455936E+02 -.886243849E+02 -.885146701E+02 -.884149651E+02 -.883239921E+02 -.882406518E+02 -.881639961E+02 -.880932062E+02 -.880275732E+02 -.879664824E+02 -.879094014E+02 -.878558714E+02 -.878055017E+02 -.877579689E+02 -.877130200E+02 -.876704811E+02 -.876302725E+02 -.875924317E+02 -.875571457E+02 -.875247952E+02 -.874960126E+02 -.874717578E+02 -.874534157E+02 -.874429215E+02 -.874429215E+02
 -.874517216E+02 -.874517216E+02 -.874630512E+02 -.874828640E+02 -.875090829E+02 -.875402260E+02 -.875752723E+02 -.876135550E+02 -.876546815E+02 -.876984702E+02 -.877449043E+02 -.877940971E+02 -.878462685E+02 -.879017300E+02 -.879608765E+02 -.880241848E+02 -.880922172E+02 -.881656298E+02 -.882451859E+02 -.883317730E+02 -.884264254E+02 -.885303518E+02 -.886449668E+02 -.887719288E+02 -.889131785E+02 -.890709775E+02 -.892479357E+02 -.894470113E+02 -.896714570E+02 -.899246601E+02 -.902097994E+02 -.905291824E+02 -.908830434E+02 -.912674244E+02 -.916704856E+02 -.920661138E+02 -.924029037E+02 -.925853944E+02 -.924427538E+02 -.916778706E+02 -.897887589E+02 -.859662457E+02 -.789911701E+02 -.671096851E+02 -.479381098E+02 -.180740265E+02 0.282928374E+02 0.102091928E+03 0.224814976E+03 0.441339484E+03 0.224814614E+03 0.102091211E+03 0.282917785E+02 -.180754043E+02 -.479397726E+02 -.671115742E+02 -.789932229E+02 -.859684351E+02 -.897910855E+02 -.916803621E+02 -.924454587E+02 -.925883602E+02 -.924061714E+02 -.920697190E+02 -.916744585E+02 -.912717900E+02 -.908878222E+02 -.905343911E+02 -.902154524E+02 -.899307707E+02 -.896780384E+02 -.894540775E+02 -.892555018E+02 -.890790604E+02 -.889217966E+02 -.887811028E+02 -.886547195E+02 -.885407079E+02 -.884374122E+02 -.883434197E+02 -.882575240E+02 -.881786925E+02 -.881060386E+02 -.880387992E+02 -.879763158E+02 -.879180204E+02 -.878634249E+02 -.878121151E+02 -.877637481E+02 -.877180552E+02 -.876748496E+02 -.876340420E+02 -.875956628E+02 -.875598949E+02 -.875271179E+02 -.874979670E+02 -.874734094E+02 -.874548426E+02 -.874442216E+02 -.874442216E+02
 -.874502737E+02 -.874502737E+02 -.874614620E+02 -.874810240E+02 -.875069045E+02 -.875376358E+02 -.875722042E+02 -.876099456E+02 -.876504656E+02 -.876935776E+02 -.877392561E+02 -.877876027E+02 -.878388221E+02 -.878932067E+02 -.879511277E+02 -.880130330E+02 -.880794492E+02 -.881509886E+02 -.882283602E+02 -.883123837E+02 -.884040087E+02 -.885043369E+02 -.886146480E+02 -.887364283E+02 -.888714000E+02 -.890215461E+02 -.891891216E+02 -.893766361E+02 -.895867785E+02 -.898222370E+02 -.900853387E+02 -.903773831E+02 -.906974649E+02 -.910404504E+02 -.913935426E+02 -.917304927E+02 -.920019265E+02 -.921194118E+02 -.919298776E+02 -.911762221E+02 -.894418368E+02 -.860897517E+02 -.802225469E+02 -.706771791E+02 -.561545136E+02 -.354709183E+02 -.776354877E+01 0.267779669E+02 0.643668054E+02 0.908578185E+02 0.643664421E+02 0.267772469E+02 -.776461176E+01 -.354723026E+02 -.561561789E+02 -.706790670E+02 -.802246054E+02 -.860919603E+02 -.894441967E+02 -.911787564E+02 -.919326281E+02 -.921224226E+02 -.920052369E+02 -.917341365E+02 -.913975484E+02 -.910448423E+02 -.907022624E+02 -.903826027E+02 -.900909948E+02 -.898283431E+02 -.895933483E+02 -.893836840E+02 -.891966631E+02 -.890295983E+02 -.888799816E+02 -.887455598E+02 -.886243521E+02 -.885146384E+02 -.884149344E+02 -.883239627E+02 -.882406235E+02 -.881639690E+02 -.880931805E+02 -.880275488E+02 -.879664593E+02 -.879093798E+02 -.878558511E+02 -.878054829E+02 -.877579515E+02 -.877130041E+02 -.876704667E+02 -.876302596E+02 -.875924202E+02 -.875571356E+02 -.875247864E+02 -.874960050E+02 -.874717513E+02 -.874534101E+02 -.874429163E+02 -.874429163E+02
 -.874460224E+02 -.874460224E+02 -.874567961E+02 -.874756228E+02 -.875005116E+02 -.875300364E+02 -.875632060E+02 -.875993647E+02 -.876381143E+02 -.876792539E+02 -.877227341E+02 -.877686233E+02 -.878170836E+02 -.878683536E+02 -.879227391E+02 -.879806076E+02 -.880423877E+02 -.881085714E+02 -.881797195E+02 -.882564690E+02 -.883395418E+02 -.884297555E+02 -.885280335E+02 -.886354136E+02 -.887530533E+02 -.888822231E+02 -.890242836E+02 -.891806260E+02 -.893525561E+02 -.895410770E+02 -.897465115E+02 -.899678610E+02 -.902017496E+02 -.904407114E+02 -.906704526E+02 -.908655280E+02 -.909826178E+02 -.909503241E+02 -.906543226E+02 -.899174123E+02 -.884769866E+02 -.859690898E+02 -.819330730E+02 -.758545501E+02 -.672950879E+02 -.561388775E+02 -.428838545E+02 -.289575745E+02 -.171559039E+02 -.118031483E+02 -.171562673E+02 -.289582955E+02 -.428849171E+02 -.561402545E+02 -.672967377E+02 -.758564266E+02 -.819351451E+02 -.859713463E+02 -.884794296E+02 -.899200562E+02 -.906571940E+02 -.909534551E+02 -.909860401E+02 -.908692703E+02 -.906745397E+02 -.904451646E+02 -.902065872E+02 -.899730993E+02 -.897521653E+02 -.895471608E+02 -.893590845E+02 -.891876143E+02 -.890317479E+02 -.888901810E+02 -.887615237E+02 -.886444171E+02 -.885375923E+02 -.884398940E+02 -.883502860E+02 -.882678469E+02 -.881917612E+02 -.881213081E+02 -.880558519E+02 -.879948313E+02 -.879377520E+02 -.878841797E+02 -.878337359E+02 -.877860963E+02 -.877409917E+02 -.876982134E+02 -.876576231E+02 -.876191686E+02 -.875829070E+02 -.875490366E+02 -.875179402E+02 -.874902417E+02 -.874668794E+02 -.874491999E+02 -.874390797E+02 -.874390797E+02
 -.874392161E+02 -.874392161E+02 -.874493276E+02 -.874669810E+02 -.874902895E+02 -.875178939E+02 -.875488414E+02 -.875824918E+02 -.876184428E+02 -.876564737E+02 -.876965008E+02 -.877385443E+02 -.877827039E+02 -.878291413E+02 -.878780677E+02 -.879297362E+02 -.879844372E+02 -.880424950E+02 -.881042666E+02 -.881701401E+02 -.882405333E+02 -.883158893E+02 -.883966705E+02 -.884833453E+02 -.885763677E+02 -.886761407E+02 -.887829591E+02 -.888969160E+02 -.890177557E+02 -.891446430E+02 -.892758059E+02 -.894079870E+02 -.895356137E+02 -.896495556E+02 -.897352946E+02 -.897702873E+02 -.897202743E+02 -.895343631E+02 -.891390102E+02 -.884318065E+02 -.872774571E+02 -.855103271E+02 -.829495029E+02 -.794344261E+02 -.748926589E+02 -.694430708E+02 -.635075190E+02 -.578760735E+02 -.536605990E+02 -.520381638E+02 -.536609532E+02 -.578767733E+02 -.635085466E+02 -.694443994E+02 -.748942579E+02 -.794362691E+02 -.829515734E+02 -.855126189E+02 -.872799714E+02 -.884345509E+02 -.891419986E+02 -.895376137E+02 -.897238076E+02 -.897741236E+02 -.897394533E+02 -.896540549E+02 -.895404703E+02 -.894132164E+02 -.892814234E+02 -.891506637E+02 -.890241947E+02 -.889037891E+02 -.887902830E+02 -.886839330E+02 -.885846471E+02 -.884921319E+02 -.884059857E+02 -.883257563E+02 -.882509767E+02 -.881811864E+02 -.881159435E+02 -.880548320E+02 -.879974640E+02 -.879434824E+02 -.878925601E+02 -.878444014E+02 -.877987426E+02 -.877553544E+02 -.877140464E+02 -.876746746E+02 -.876371525E+02 -.876014682E+02 -.875677071E+02 -.875360834E+02 -.875069814E+02 -.874810097E+02 -.874590706E+02 -.874424490E+02 -.874329264E+02 -.874329264E+02
 -.874302372E+02 -.874302372E+02 -.874394785E+02 -.874555920E+02 -.874768297E+02 -.875019234E+02 -.875299735E+02 -.875603635E+02 -.875926908E+02 -.876267137E+02 -.876623102E+02 -.876994457E+02 -.877381493E+02 -.877784949E+02 -.878205880E+02 -.878645552E+02 -.879105355E+02 -.879586731E+02 -.880091100E+02 -.880619772E+02 -.881173845E+02 -.881754055E+02 -.882360592E+02 -.882992823E+02 -.883648921E+02 -.884325336E+02 -.885016060E+02 -.885711589E+02 -.886397463E+02 -.887052222E+02 -.887644527E+02 -.888129167E+02 -.888441548E+02 -.888490229E+02 -.888147050E+02 -.887234592E+02 -.885511186E+02 -.882654880E+02 -.878249978E+02 -.871783320E+02 -.862662210E+02 -.850270564E+02 -.834082560E+02 -.813852109E+02 -.789884550E+02 -.763354559E+02 -.736553054E+02 -.712865601E+02 -.696269929E+02 -.690241915E+02 -.696273225E+02 -.712872122E+02 -.736562665E+02 -.763367088E+02 -.789899821E+02 -.813869974E+02 -.834102923E+02 -.850293377E+02 -.862687470E+02 -.871811059E+02 -.878280266E+02 -.882687814E+02 -.885546885E+02 -.887273190E+02 -.888188685E+02 -.888535043E+02 -.888489683E+02 -.888180764E+02 -.887699728E+02 -.887111171E+02 -.886460309E+02 -.885778484E+02 -.885087165E+02 -.884400820E+02 -.883728961E+02 -.883077608E+02 -.882450321E+02 -.881848941E+02 -.881274113E+02 -.880725663E+02 -.880202865E+02 -.879704631E+02 -.879229655E+02 -.878776512E+02 -.878343733E+02 -.877929875E+02 -.877533572E+02 -.877153599E+02 -.876788948E+02 -.876438918E+02 -.876103244E+02 -.875782267E+02 -.875477158E+02 -.875190225E+02 -.874925295E+02 -.874688222E+02 -.874487532E+02 -.874335237E+02 -.874247884E+02 -.874247884E+02
 -.874195625E+02 -.874195625E+02 -.874277745E+02 -.874420694E+02 -.874608667E+02 -.874830094E+02 -.875076659E+02 -.875342528E+02 -.875623731E+02 -.875917684E+02 -.876222807E+02 -.876538226E+02 -.876863542E+02 -.877198650E+02 -.877543591E+02 -.877898441E+02 -.878263192E+02 -.878637661E+02 -.879021371E+02 -.879413428E+02 -.879812369E+02 -.880215967E+02 -.880620986E+02 -.881022863E+02 -.881415296E+02 -.881789714E+02 -.882134578E+02 -.882434489E+02 -.882669024E+02 -.882811248E+02 -.882825807E+02 -.882666536E+02 -.882273521E+02 -.881569587E+02 -.880456374E+02 -.878810320E+02 -.876479361E+02 -.873281774E+02 -.869009493E+02 -.863439324E+02 -.856356433E+02 -.847594706E+02 -.837097302E+02 -.824996571E+02 -.811703742E+02 -.797983878E+02 -.784973537E+02 -.774088978E+02 -.766788696E+02 -.764209743E+02 -.766791725E+02 -.774094994E+02 -.784982465E+02 -.797995623E+02 -.811718208E+02 -.825013673E+02 -.837116977E+02 -.847616918E+02 -.856381168E+02 -.863466595E+02 -.869039335E+02 -.873314242E+02 -.876514527E+02 -.878848271E+02 -.880497209E+02 -.881613413E+02 -.882320449E+02 -.882716685E+02 -.882879298E+02 -.882868210E+02 -.882729590E+02 -.882498797E+02 -.882202774E+02 -.881861950E+02 -.881491732E+02 -.881103667E+02 -.880706336E+02 -.880306050E+02 -.879907383E+02 -.879513581E+02 -.879126880E+02 -.878748750E+02 -.878380085E+02 -.878021353E+02 -.877672713E+02 -.877334120E+02 -.877005406E+02 -.876686373E+02 -.876376882E+02 -.876076959E+02 -.875786928E+02 -.875507580E+02 -.875240390E+02 -.874987795E+02 -.874753551E+02 -.874543197E+02 -.874364628E+02 -.874228831E+02 -.874150820E+02 -.874150820E+02
 -.874077173E+02 -.874077173E+02 -.874147941E+02 -.874270869E+02 -.874432042E+02 -.874621167E+02 -.874830733E+02 -.875055338E+02 -.875291154E+02 -.875535504E+02 -.875786525E+02 -.876042898E+02 -.876303641E+02 -.876567928E+02 -.876834955E+02 -.877103815E+02 -.877373386E+02 -.877642215E+02 -.877908401E+02 -.878169459E+02 -.878422158E+02 -.878662329E+02 -.878884633E+02 -.879082270E+02 -.879246629E+02 -.879366860E+02 -.879429345E+02 -.879417079E+02 -.879308915E+02 -.879078692E+02 -.878694239E+02 -.878116282E+02 -.877297319E+02 -.876180599E+02 -.874699424E+02 -.872777154E+02 -.870328474E+02 -.867262732E+02 -.863490361E+02 -.858933564E+02 -.853542312E+02 -.847316125E+02 -.840330776E+02 -.832766726E+02 -.824932733E+02 -.817274264E+02 -.810353884E+02 -.804792859E+02 -.801172965E+02 -.799915570E+02 -.801175755E+02 -.804798418E+02 -.810362172E+02 -.817285230E+02 -.824946325E+02 -.832782893E+02 -.840349479E+02 -.847337338E+02 -.853566022E+02 -.858959775E+02 -.863519093E+02 -.867294018E+02 -.870362361E+02 -.872813701E+02 -.874738701E+02 -.876222685E+02 -.877342301E+02 -.878164254E+02 -.878745301E+02 -.879132949E+02 -.879366478E+02 -.879478067E+02 -.879493881E+02 -.879435073E+02 -.879318656E+02 -.879158253E+02 -.878964721E+02 -.878746680E+02 -.878510936E+02 -.878262836E+02 -.878006553E+02 -.877745322E+02 -.877481626E+02 -.877217356E+02 -.876953938E+02 -.876692446E+02 -.876433702E+02 -.876178371E+02 -.875927058E+02 -.875680419E+02 -.875439291E+02 -.875204850E+02 -.874978808E+02 -.874763670E+02 -.874563052E+02 -.874382083E+02 -.874227915E+02 -.874110359E+02 -.874042695E+02 -.874042695E+02
 -.873952303E+02 -.873952303E+02 -.874011187E+02 -.874113198E+02 -.874246449E+02 -.874402044E+02 -.874573377E+02 -.874755572E+02 -.874945035E+02 -.875139096E+02 -.875335717E+02 -.875533262E+02 -.875730312E+02 -.875925510E+02 -.876117428E+02 -.876304459E+02 -.876484709E+02 -.876655889E+02 -.876815206E+02 -.876959240E+02 -.877083808E+02 -.877183801E+02 -.877253000E+02 -.877283860E+02 -.877267261E+02 -.877192224E+02 -.877045585E+02 -.876811650E+02 -.876471816E+02 -.876004194E+02 -.875383263E+02 -.874579606E+02 -.873559809E+02 -.872286652E+02 -.870719749E+02 -.868816870E+02 -.866536221E+02 -.863840002E+02 -.860699550E+02 -.857102293E+02 -.853060462E+02 -.848621108E+02 -.843876251E+02 -.838971087E+02 -.834107280E+02 -.829537739E+02 -.825549641E+02 -.822434446E+02 -.820447512E+02 -.819765030E+02 -.820450081E+02 -.822439572E+02 -.825557303E+02 -.829547909E+02 -.834119929E+02 -.838986186E+02 -.843893776E+02 -.848641042E+02 -.853082795E+02 -.857127029E+02 -.860726699E+02 -.863869586E+02 -.866568273E+02 -.868851431E+02 -.870756868E+02 -.872326388E+02 -.873602226E+02 -.874624776E+02 -.875431263E+02 -.876055107E+02 -.876525729E+02 -.876868658E+02 -.877105786E+02 -.877255722E+02 -.877334165E+02 -.877354281E+02 -.877327057E+02 -.877261617E+02 -.877165511E+02 -.877044961E+02 -.876905079E+02 -.876750047E+02 -.876583281E+02 -.876407561E+02 -.876225151E+02 -.876037899E+02 -.875847338E+02 -.875654770E+02 -.875461366E+02 -.875268264E+02 -.875076691E+02 -.874888103E+02 -.874704363E+02 -.874527964E+02 -.874362296E+02 -.874211998E+02 -.874083384E+02 -.873984980E+02 -.873928201E+02 -.873928201E+02
 -.873825955E+02 -.873825955E+02 -.873872906E+02 -.873953960E+02 -.874059320E+02 -.874181553E+02 -.874315032E+02 -.874455485E+02 -.874599643E+02 -.874744942E+02 -.874889291E+02 -.875030878E+02 -.875168015E+02 -.875299008E+02 -.875422047E+02 -.875535109E+02 -.875635866E+02 -.875721598E+02 -.875789106E+02 -.875834609E+02 -.875853648E+02 -.875840966E+02 -.875790387E+02 -.875694679E+02 -.875545407E+02 -.875332783E+02 -.875045516E+02 -.874670672E+02 -.874193563E+02 -.873597688E+02 -.872864759E+02 -.871974850E+02 -.870906741E+02 -.869638526E+02 -.868148563E+02 -.866416890E+02 -.864427180E+02 -.862169330E+02 -.859642699E+02 -.856859921E+02 -.853851053E+02 -.850667587E+02 -.847385616E+02 -.844107142E+02 -.840958383E+02 -.838084022E+02 -.835636787E+02 -.833762756E+02 -.832584113E+02 -.832182446E+02 -.832586464E+02 -.833767453E+02 -.835643818E+02 -.838093372E+02 -.840970035E+02 -.844121078E+02 -.847401823E+02 -.850686054E+02 -.853871775E+02 -.856882899E+02 -.859667940E+02 -.862196850E+02 -.864457000E+02 -.866449038E+02 -.868183074E+02 -.869675440E+02 -.870946105E+02 -.872016715E+02 -.872909182E+02 -.873644730E+02 -.874243288E+02 -.874723150E+02 -.875100821E+02 -.875390990E+02 -.875606594E+02 -.875758930E+02 -.875857786E+02 -.875911601E+02 -.875927607E+02 -.875911984E+02 -.875869985E+02 -.875806068E+02 -.875724005E+02 -.875626983E+02 -.875517696E+02 -.875398432E+02 -.875271145E+02 -.875137543E+02 -.874999162E+02 -.874857457E+02 -.874713906E+02 -.874570130E+02 -.874428044E+02 -.874290035E+02 -.874159197E+02 -.874039604E+02 -.873936666E+02 -.873857560E+02 -.873811771E+02 -.873811771E+02
 -.873702442E+02 -.873702442E+02 -.873737821E+02 -.873798600E+02 -.873877065E+02 -.873967261E+02 -.874064577E+02 -.874165406E+02 -.874266876E+02 -.874366626E+02 -.874462623E+02 -.874553011E+02 -.874635992E+02 -.874709718E+02 -.874772209E+02 -.874821273E+02 -.874854437E+02 -.874868880E+02 -.874861369E+02 -.874828190E+02 -.874765084E+02 -.874667178E+02 -.874528910E+02 -.874343967E+02 -.874105219E+02 -.873804666E+02 -.873433408E+02 -.872981637E+02 -.872438679E+02 -.871793095E+02 -.871032869E+02 -.870145711E+02 -.869119497E+02 -.867942905E+02 -.866606258E+02 -.865102613E+02 -.863429113E+02 -.861588584E+02 -.859591326E+02 -.857456973E+02 -.855216228E+02 -.852912195E+02 -.850600932E+02 -.848350808E+02 -.846240294E+02 -.844353911E+02 -.842776373E+02 -.841585345E+02 -.840843683E+02 -.840592417E+02 -.840845818E+02 -.841589611E+02 -.842782765E+02 -.844362419E+02 -.846250908E+02 -.848363518E+02 -.850615729E+02 -.852929073E+02 -.855235183E+02 -.857478005E+02 -.859614441E+02 -.861613790E+02 -.863456423E+02 -.865132045E+02 -.866637834E+02 -.867976652E+02 -.869155444E+02 -.870183893E+02 -.871073325E+02 -.871835863E+02 -.872483802E+02 -.873029162E+02 -.873483382E+02 -.873857138E+02 -.874160240E+02 -.874401588E+02 -.874589184E+02 -.874730156E+02 -.874830818E+02 -.874896728E+02 -.874932758E+02 -.874943161E+02 -.874931641E+02 -.874901417E+02 -.874855284E+02 -.874795681E+02 -.874724741E+02 -.874644361E+02 -.874556259E+02 -.874462052E+02 -.874363335E+02 -.874261780E+02 -.874159253E+02 -.874057962E+02 -.873960631E+02 -.873870723E+02 -.873792705E+02 -.873732386E+02 -.873697319E+02 -.873697319E+02
 -.873585270E+02 -.873585270E+02 -.873609764E+02 -.873651515E+02 -.873704825E+02 -.873765188E+02 -.873829012E+02 -.873893388E+02 -.873955897E+02 -.874014454E+02 -.874067177E+02 -.874112280E+02 -.874147984E+02 -.874172439E+02 -.874183664E+02 -.874179489E+02 -.874157508E+02 -.874115032E+02 -.874049048E+02 -.873956181E+02 -.873832657E+02 -.873674266E+02 -.873476342E+02 -.873233738E+02 -.872940818E+02 -.872591471E+02 -.872179139E+02 -.871696883E+02 -.871137492E+02 -.870493640E+02 -.869758111E+02 -.868924106E+02 -.867985646E+02 -.866938072E+02 -.865778670E+02 -.864507397E+02 -.863127712E+02 -.861647460E+02 -.860079773E+02 -.858443868E+02 -.856765658E+02 -.855077990E+02 -.853420383E+02 -.851838076E+02 -.850380299E+02 -.849097741E+02 -.848039316E+02 -.847248492E+02 -.846759624E+02 -.846594771E+02 -.846761541E+02 -.847252326E+02 -.848045061E+02 -.849105393E+02 -.850389850E+02 -.851849520E+02 -.853433715E+02 -.855093203E+02 -.856782749E+02 -.858462837E+02 -.860100620E+02 -.861670189E+02 -.863152328E+02 -.864533909E+02 -.865807090E+02 -.866968414E+02 -.868017926E+02 -.868958343E+02 -.869794323E+02 -.870531851E+02 -.871177724E+02 -.871739159E+02 -.872223482E+02 -.872637907E+02 -.872989369E+02 -.873284426E+02 -.873529189E+02 -.873729288E+02 -.873889870E+02 -.874015598E+02 -.874110673E+02 -.874178862E+02 -.874223532E+02 -.874247677E+02 -.874253966E+02 -.874244773E+02 -.874222220E+02 -.874188222E+02 -.874144531E+02 -.874092792E+02 -.874034602E+02 -.873971583E+02 -.873905474E+02 -.873838233E+02 -.873772171E+02 -.873710107E+02 -.873655562E+02 -.873612993E+02 -.873588080E+02 -.873588080E+02
 -.873477071E+02 -.873477071E+02 -.873491598E+02 -.873515973E+02 -.873546389E+02 -.873579725E+02 -.873613383E+02 -.873645153E+02 -.873673101E+02 -.873695469E+02 -.873710596E+02 -.873716851E+02 -.873712570E+02 -.873696013E+02 -.873665318E+02 -.873618468E+02 -.873553261E+02 -.873467283E+02 -.873357886E+02 -.873222173E+02 -.873056976E+02 -.872858860E+02 -.872624113E+02 -.872348765E+02 -.872028604E+02 -.871659223E+02 -.871236078E+02 -.870754578E+02 -.870210209E+02 -.869598687E+02 -.868916170E+02 -.868159507E+02 -.867326544E+02 -.866416485E+02 -.865430297E+02 -.864371163E+02 -.863244938E+02 -.862060610E+02 -.860830695E+02 -.859571526E+02 -.858303372E+02 -.857050307E+02 -.855839777E+02 -.854701791E+02 -.853667748E+02 -.852768903E+02 -.852034564E+02 -.851490182E+02 -.851155513E+02 -.851043091E+02 -.851157213E+02 -.851493582E+02 -.852039661E+02 -.852775692E+02 -.853676225E+02 -.854711950E+02 -.855851612E+02 -.857063815E+02 -.858318546E+02 -.859588363E+02 -.860849192E+02 -.862080766E+02 -.863266751E+02 -.864394634E+02 -.865455428E+02 -.866443278E+02 -.867355004E+02 -.868189637E+02 -.868947975E+02 -.869632171E+02 -.870245376E+02 -.870791433E+02 -.871274622E+02 -.871699457E+02 -.872070525E+02 -.872392369E+02 -.872669392E+02 -.872905800E+02 -.873105561E+02 -.873272379E+02 -.873409683E+02 -.873520628E+02 -.873608103E+02 -.873674739E+02 -.873722930E+02 -.873754852E+02 -.873772484E+02 -.873777639E+02 -.873771989E+02 -.873757108E+02 -.873734504E+02 -.873705676E+02 -.873672171E+02 -.873635653E+02 -.873597987E+02 -.873561345E+02 -.873528322E+02 -.873502082E+02 -.873486532E+02 -.873486532E+02
 -.873379614E+02 -.873379614E+02 -.873385241E+02 -.873394140E+02 -.873404242E+02 -.873413710E+02 -.873420886E+02 -.873424240E+02 -.873422329E+02 -.873413753E+02 -.873397115E+02 -.873370991E+02 -.873333902E+02 -.873284284E+02 -.873220471E+02 -.873140676E+02 -.873042976E+02 -.872925302E+02 -.872785429E+02 -.872620976E+02 -.872429407E+02 -.872208037E+02 -.871954053E+02 -.871664533E+02 -.871336490E+02 -.870966919E+02 -.870552868E+02 -.870091525E+02 -.869580328E+02 -.869017101E+02 -.868400213E+02 -.867728770E+02 -.867002825E+02 -.866223615E+02 -.865393811E+02 -.864517773E+02 -.863601787E+02 -.862654276E+02 -.861685948E+02 -.860709850E+02 -.859741303E+02 -.858797687E+02 -.857898038E+02 -.857062471E+02 -.856311404E+02 -.855664641E+02 -.855140351E+02 -.854754031E+02 -.854517551E+02 -.854438371E+02 -.854519037E+02 -.854757002E+02 -.855144803E+02 -.855670571E+02 -.856318808E+02 -.857071343E+02 -.857908372E+02 -.858809475E+02 -.859754540E+02 -.860724529E+02 -.861702061E+02 -.862671817E+02 -.863620748E+02 -.864538148E+02 -.865415593E+02 -.866246796E+02 -.867027397E+02 -.867754725E+02 -.868427542E+02 -.869045792E+02 -.869610370E+02 -.870122902E+02 -.870585564E+02 -.871000912E+02 -.871371756E+02 -.871701044E+02 -.871991775E+02 -.872246931E+02 -.872469425E+02 -.872662065E+02 -.872827525E+02 -.872968332E+02 -.873086854E+02 -.873185301E+02 -.873265724E+02 -.873330025E+02 -.873379965E+02 -.873417176E+02 -.873443181E+02 -.873459409E+02 -.873467224E+02 -.873467946E+02 -.873462890E+02 -.873453396E+02 -.873440881E+02 -.873426880E+02 -.873413110E+02 -.873401527E+02 -.873394403E+02 -.873394403E+02
 -.873293888E+02 -.873293888E+02 -.873291757E+02 -.873287201E+02 -.873279709E+02 -.873268605E+02 -.873253098E+02 -.873232301E+02 -.873205248E+02 -.873170900E+02 -.873128145E+02 -.873075800E+02 -.873012600E+02 -.872937201E+02 -.872848168E+02 -.872743978E+02 -.872623015E+02 -.872483569E+02 -.872323840E+02 -.872141944E+02 -.871935927E+02 -.871703774E+02 -.871443441E+02 -.871152881E+02 -.870830083E+02 -.870473128E+02 -.870080247E+02 -.869649897E+02 -.869180852E+02 -.868672308E+02 -.868123997E+02 -.867536320E+02 -.866910483E+02 -.866248650E+02 -.865554075E+02 -.864831246E+02 -.864085992E+02 -.863325565E+02 -.862558665E+02 -.861795407E+02 -.861047204E+02 -.860326559E+02 -.859646760E+02 -.859021473E+02 -.858464249E+02 -.857987966E+02 -.857604240E+02 -.857322838E+02 -.857151166E+02 -.857093843E+02 -.857152440E+02 -.857325385E+02 -.857608056E+02 -.857993048E+02 -.858470592E+02 -.859029070E+02 -.859655604E+02 -.860336641E+02 -.861058514E+02 -.861807936E+02 -.862572402E+02 -.863340497E+02 -.864102107E+02 -.864848529E+02 -.865572511E+02 -.866268223E+02 -.866931176E+02 -.867558112E+02 -.868146867E+02 -.868696231E+02 -.869205801E+02 -.869675842E+02 -.870107153E+02 -.870500958E+02 -.870858792E+02 -.871182419E+02 -.871473754E+02 -.871734797E+02 -.871967590E+02 -.872174168E+02 -.872356534E+02 -.872516633E+02 -.872656335E+02 -.872777427E+02 -.872881602E+02 -.872970463E+02 -.873045515E+02 -.873108174E+02 -.873159769E+02 -.873201550E+02 -.873234696E+02 -.873260319E+02 -.873279479E+02 -.873293190E+02 -.873302423E+02 -.873308116E+02 -.873311170E+02 -.873312440E+02 -.873312724E+02 -.873312724E+02
 -.873220226E+02 -.873220226E+02 -.873211488E+02 -.873195511E+02 -.873173141E+02 -.873144734E+02 -.873110274E+02 -.873069462E+02 -.873021781E+02 -.872966541E+02 -.872902919E+02 -.872829976E+02 -.872746679E+02 -.872651912E+02 -.872544484E+02 -.872423139E+02 -.872286561E+02 -.872133382E+02 -.871962193E+02 -.871771553E+02 -.871560008E+02 -.871326106E+02 -.871068426E+02 -.870785607E+02 -.870476381E+02 -.870139626E+02 -.869774408E+02 -.869380048E+02 -.868956187E+02 -.868502859E+02 -.868020575E+02 -.867510407E+02 -.866974074E+02 -.866414026E+02 -.865833523E+02 -.865236695E+02 -.864628591E+02 -.864015186E+02 -.863403370E+02 -.862800873E+02 -.862216160E+02 -.861658255E+02 -.861136522E+02 -.860660388E+02 -.860239030E+02 -.859881025E+02 -.859594008E+02 -.859384328E+02 -.859256755E+02 -.859214252E+02 -.859257822E+02 -.859386460E+02 -.859597203E+02 -.859885278E+02 -.860244334E+02 -.860666737E+02 -.861143905E+02 -.861666662E+02 -.862225579E+02 -.862811290E+02 -.863414770E+02 -.864027554E+02 -.864641906E+02 -.865250938E+02 -.865848671E+02 -.866430056E+02 -.866990958E+02 -.867528116E+02 -.868039076E+02 -.868522116E+02 -.868976161E+02 -.869400695E+02 -.869795679E+02 -.870161468E+02 -.870498733E+02 -.870808403E+02 -.871091592E+02 -.871349560E+02 -.871583658E+02 -.871795300E+02 -.871985925E+02 -.872156976E+02 -.872309883E+02 -.872446042E+02 -.872566810E+02 -.872673489E+02 -.872767330E+02 -.872849519E+02 -.872921177E+02 -.872983358E+02 -.873037039E+02 -.873083114E+02 -.873122386E+02 -.873155545E+02 -.873183146E+02 -.873205573E+02 -.873222991E+02 -.873235277E+02 -.873241927E+02 -.873241927E+02
 -.873158433E+02 -.873158433E+02 -.873144208E+02 -.873118772E+02 -.873084134E+02 -.873041539E+02 -.872991651E+02 -.872934693E+02 -.872870556E+02 -.872798878E+02 -.872719106E+02 -.872630542E+02 -.872532380E+02 -.872423725E+02 -.872303623E+02 -.872171067E+02 -.872025018E+02 -.871864414E+02 -.871688183E+02 -.871495260E+02 -.871284601E+02 -.871055203E+02 -.870806128E+02 -.870536531E+02 -.870245687E+02 -.869933031E+02 -.869598197E+02 -.869241061E+02 -.868861793E+02 -.868460905E+02 -.868039305E+02 -.867598351E+02 -.867139901E+02 -.866666361E+02 -.866180717E+02 -.865686565E+02 -.865188117E+02 -.864690187E+02 -.864198156E+02 -.863717905E+02 -.863255717E+02 -.862818149E+02 -.862411877E+02 -.862043504E+02 -.861719363E+02 -.861445298E+02 -.861226453E+02 -.861067066E+02 -.860970302E+02 -.860938116E+02 -.860971169E+02 -.861068798E+02 -.861229047E+02 -.861448749E+02 -.861723663E+02 -.862048643E+02 -.862417845E+02 -.862824934E+02 -.863263303E+02 -.863726275E+02 -.864207291E+02 -.864700066E+02 -.865198717E+02 -.865697861E+02 -.866192679E+02 -.866678959E+02 -.867153100E+02 -.867612113E+02 -.868053589E+02 -.868475666E+02 -.868876980E+02 -.869256619E+02 -.869614066E+02 -.869949144E+02 -.870261971E+02 -.870552906E+02 -.870822506E+02 -.871071487E+02 -.871300684E+02 -.871511026E+02 -.871703505E+02 -.871879153E+02 -.872039025E+02 -.872184181E+02 -.872315675E+02 -.872434539E+02 -.872541780E+02 -.872638363E+02 -.872725205E+02 -.872803161E+02 -.872873009E+02 -.872935426E+02 -.872990967E+02 -.873040018E+02 -.873082753E+02 -.873119061E+02 -.873148456E+02 -.873169962E+02 -.873181955E+02 -.873181955E+02
 -.873107927E+02 -.873107927E+02 -.873089265E+02 -.873056206E+02 -.873011728E+02 -.872957826E+02 -.872895742E+02 -.872826153E+02 -.872749310E+02 -.872665144E+02 -.872573352E+02 -.872473460E+02 -.872364868E+02 -.872246892E+02 -.872118789E+02 -.871979778E+02 -.871829061E+02 -.871665837E+02 -.871489315E+02 -.871298735E+02 -.871093376E+02 -.870872583E+02 -.870635778E+02 -.870382488E+02 -.870112370E+02 -.869825235E+02 -.869521081E+02 -.869200123E+02 -.868862828E+02 -.868509948E+02 -.868142552E+02 -.867762061E+02 -.867370273E+02 -.866969386E+02 -.866562012E+02 -.866151182E+02 -.865740340E+02 -.865333317E+02 -.864934292E+02 -.864547737E+02 -.864178337E+02 -.863830897E+02 -.863510233E+02 -.863221043E+02 -.862967776E+02 -.862754495E+02 -.862584742E+02 -.862461418E+02 -.862386675E+02 -.862361837E+02 -.862387350E+02 -.862462767E+02 -.862586761E+02 -.862757177E+02 -.862971113E+02 -.863225024E+02 -.863514845E+02 -.863836126E+02 -.864184165E+02 -.864554144E+02 -.864941257E+02 -.865340814E+02 -.865748342E+02 -.866159658E+02 -.866570928E+02 -.866978706E+02 -.867379956E+02 -.867772062E+02 -.868152823E+02 -.868520434E+02 -.868873473E+02 -.869210862E+02 -.869531844E+02 -.869835946E+02 -.870122946E+02 -.870392839E+02 -.870645803E+02 -.870882176E+02 -.871102419E+02 -.871307099E+02 -.871496864E+02 -.871672421E+02 -.871834521E+02 -.871983946E+02 -.872121491E+02 -.872247952E+02 -.872364118E+02 -.872470751E+02 -.872568579E+02 -.872658269E+02 -.872740409E+02 -.872815476E+02 -.872883792E+02 -.872945469E+02 -.873000339E+02 -.873047858E+02 -.873086984E+02 -.873116015E+02 -.873132381E+02 -.873132381E+02
 -.873067859E+02 -.873067859E+02 -.873045718E+02 -.873006709E+02 -.872954594E+02 -.872891980E+02 -.872820593E+02 -.872741492E+02 -.872655234E+02 -.872562008E+02 -.872461732E+02 -.872354130E+02 -.872238791E+02 -.872115214E+02 -.871982844E+02 -.871841092E+02 -.871689366E+02 -.871527077E+02 -.871353665E+02 -.871168605E+02 -.870971429E+02 -.870761736E+02 -.870539210E+02 -.870303641E+02 -.870054940E+02 -.869793160E+02 -.869518521E+02 -.869231426E+02 -.868932489E+02 -.868622553E+02 -.868302709E+02 -.867974319E+02 -.867639022E+02 -.867298749E+02 -.866955723E+02 -.866612454E+02 -.866271723E+02 -.865936561E+02 -.865610210E+02 -.865296081E+02 -.864997687E+02 -.864718586E+02 -.864462291E+02 -.864232195E+02 -.864031476E+02 -.863863010E+02 -.863729289E+02 -.863632337E+02 -.863573652E+02 -.863554152E+02 -.863574146E+02 -.863633322E+02 -.863730761E+02 -.863864963E+02 -.864033899E+02 -.864235077E+02 -.864465618E+02 -.864722340E+02 -.865001849E+02 -.865300628E+02 -.865615119E+02 -.865941802E+02 -.866277266E+02 -.866618264E+02 -.866961763E+02 -.867304977E+02 -.867645392E+02 -.867980781E+02 -.868309209E+02 -.868629031E+02 -.868938881E+02 -.869237662E+02 -.869524523E+02 -.869798847E+02 -.870060219E+02 -.870308416E+02 -.870543373E+02 -.870765172E+02 -.870974015E+02 -.871170205E+02 -.871354135E+02 -.871526262E+02 -.871687103E+02 -.871837211E+02 -.871977169E+02 -.872107576E+02 -.872229032E+02 -.872342122E+02 -.872447402E+02 -.872545372E+02 -.872636448E+02 -.872720923E+02 -.872798910E+02 -.872870282E+02 -.872934576E+02 -.872990878E+02 -.873037677E+02 -.873072670E+02 -.873092516E+02 -.873092516E+02
 -.873037215E+02 -.873037215E+02 -.873012454E+02 -.872968985E+02 -.872911186E+02 -.872842152E+02 -.872763996E+02 -.872678090E+02 -.872585250E+02 -.872485881E+02 -.872380091E+02 -.872267774E+02 -.872148684E+02 -.872022478E+02 -.871888759E+02 -.871747103E+02 -.871597081E+02 -.871438280E+02 -.871270316E+02 -.871092849E+02 -.870905595E+02 -.870708340E+02 -.870500952E+02 -.870283395E+02 -.870055746E+02 -.869818203E+02 -.869571109E+02 -.869314958E+02 -.869050413E+02 -.868778322E+02 -.868499722E+02 -.868215853E+02 -.867928162E+02 -.867638305E+02 -.867348140E+02 -.867059724E+02 -.866775290E+02 -.866497232E+02 -.866228069E+02 -.865970412E+02 -.865726919E+02 -.865500244E+02 -.865292986E+02 -.865107625E+02 -.864946467E+02 -.864811584E+02 -.864704758E+02 -.864627432E+02 -.864580668E+02 -.864565115E+02 -.864580991E+02 -.864628076E+02 -.864705718E+02 -.864812851E+02 -.864948032E+02 -.865109475E+02 -.865295105E+02 -.865502615E+02 -.865729519E+02 -.865973217E+02 -.866231052E+02 -.866500363E+02 -.866778535E+02 -.867063044E+02 -.867351496E+02 -.867641651E+02 -.867931449E+02 -.868219027E+02 -.868502724E+02 -.868781089E+02 -.869052876E+02 -.869317041E+02 -.869572732E+02 -.869819278E+02 -.870056177E+02 -.870283081E+02 -.870499781E+02 -.870706194E+02 -.870902345E+02 -.871088357E+02 -.871264435E+02 -.871430854E+02 -.871587947E+02 -.871736092E+02 -.871875702E+02 -.872007212E+02 -.872131065E+02 -.872247695E+02 -.872357511E+02 -.872460866E+02 -.872558023E+02 -.872649114E+02 -.872734074E+02 -.872812568E+02 -.872883884E+02 -.872946803E+02 -.872999432E+02 -.873038983E+02 -.873061500E+02 -.873061500E+02
 -.873014909E+02 -.873014909E+02 -.872988279E+02 -.872941652E+02 -.872879869E+02 -.872806397E+02 -.872723652E+02 -.872633254E+02 -.872536226E+02 -.872433151E+02 -.872324296E+02 -.872209701E+02 -.872089254E+02 -.871962748E+02 -.871829916E+02 -.871690467E+02 -.871544107E+02 -.871390557E+02 -.871229571E+02 -.871060946E+02 -.870884532E+02 -.870700246E+02 -.870508079E+02 -.870308111E+02 -.870100515E+02 -.869885572E+02 -.869663680E+02 -.869435363E+02 -.869201277E+02 -.868962222E+02 -.868719146E+02 -.868473146E+02 -.868225471E+02 -.867977517E+02 -.867730827E+02 -.867487073E+02 -.867248045E+02 -.867015635E+02 -.866791805E+02 -.866578567E+02 -.866377945E+02 -.866191940E+02 -.866022494E+02 -.865871446E+02 -.865740491E+02 -.865631146E+02 -.865544706E+02 -.865482216E+02 -.865444443E+02 -.865431855E+02 -.865444607E+02 -.865482542E+02 -.865545188E+02 -.865631777E+02 -.865741260E+02 -.865872338E+02 -.866023494E+02 -.866193027E+02 -.866379096E+02 -.866579758E+02 -.866793006E+02 -.867016814E+02 -.867249166E+02 -.867488096E+02 -.867731710E+02 -.867978211E+02 -.868225924E+02 -.868473303E+02 -.868718946E+02 -.868961598E+02 -.869200156E+02 -.869433668E+02 -.869661328E+02 -.869882473E+02 -.870096571E+02 -.870303217E+02 -.870502124E+02 -.870693108E+02 -.870876083E+02 -.871051049E+02 -.871218080E+02 -.871377317E+02 -.871528958E+02 -.871673247E+02 -.871810462E+02 -.871940909E+02 -.872064901E+02 -.872182750E+02 -.872294736E+02 -.872401088E+02 -.872501941E+02 -.872597288E+02 -.872686914E+02 -.872770311E+02 -.872846562E+02 -.872914205E+02 -.872971044E+02 -.873013914E+02 -.873038387E+02 -.873038387E+02
 -.872999844E+02 -.872999844E+02 -.872971993E+02 -.872923325E+02 -.872859011E+02 -.872782789E+02 -.872697298E+02 -.872604347E+02 -.872505121E+02 -.872400345E+02 -.872290414E+02 -.872175487E+02 -.872055564E+02 -.871930547E+02 -.871800277E+02 -.871664567E+02 -.871523230E+02 -.871376092E+02 -.871223010E+02 -.871063878E+02 -.870898645E+02 -.870727314E+02 -.870549960E+02 -.870366727E+02 -.870177845E+02 -.869983632E+02 -.869784500E+02 -.869580962E+02 -.869373640E+02 -.869163261E+02 -.868950666E+02 -.868736810E+02 -.868522754E+02 -.868309669E+02 -.868098823E+02 -.867891574E+02 -.867689357E+02 -.867493669E+02 -.867306046E+02 -.867128047E+02 -.866961225E+02 -.866807105E+02 -.866667151E+02 -.866542743E+02 -.866435145E+02 -.866345481E+02 -.866274708E+02 -.866223593E+02 -.866192700E+02 -.866182371E+02 -.866192719E+02 -.866223628E+02 -.866274752E+02 -.866345527E+02 -.866435182E+02 -.866542755E+02 -.866667122E+02 -.866807014E+02 -.866961050E+02 -.867127759E+02 -.867305617E+02 -.867493064E+02 -.867688540E+02 -.867890503E+02 -.868097453E+02 -.868307952E+02 -.868520637E+02 -.868734235E+02 -.868947571E+02 -.869159576E+02 -.869369294E+02 -.869575877E+02 -.869778590E+02 -.869976807E+02 -.870170007E+02 -.870357772E+02 -.870539776E+02 -.870715783E+02 -.870885639E+02 -.871049263E+02 -.871206642E+02 -.871357824E+02 -.871502907E+02 -.871642034E+02 -.871775383E+02 -.871903153E+02 -.872025559E+02 -.872142807E+02 -.872255077E+02 -.872362492E+02 -.872465080E+02 -.872562720E+02 -.872655072E+02 -.872741488E+02 -.872820892E+02 -.872891631E+02 -.872951280E+02 -.872996395E+02 -.873022204E+02 -.873022204E+02
 -.872990962E+02 -.872990962E+02 -.872962437E+02 -.872912673E+02 -.872847052E+02 -.872769492E+02 -.872682789E+02 -.872588886E+02 -.872489090E+02 -.872384235E+02 -.872274815E+02 -.872161084E+02 -.872043134E+02 -.871920952E+02 -.871794465E+02 -.871663570E+02 -.871528160E+02 -.871388141E+02 -.871243446E+02 -.871094040E+02 -.870939938E+02 -.870781201E+02 -.870617951E+02 -.870450372E+02 -.870278717E+02 -.870103312E+02 -.869924560E+02 -.869742943E+02 -.869559027E+02 -.869373462E+02 -.869186983E+02 -.869000406E+02 -.868814629E+02 -.868630625E+02 -.868449435E+02 -.868272162E+02 -.868099956E+02 -.867934006E+02 -.867775521E+02 -.867625715E+02 -.867485790E+02 -.867356917E+02 -.867240213E+02 -.867136724E+02 -.867047404E+02 -.866973097E+02 -.866914517E+02 -.866872239E+02 -.866846680E+02 -.866838094E+02 -.866846566E+02 -.866872008E+02 -.866914164E+02 -.866972612E+02 -.867046776E+02 -.867135939E+02 -.867239252E+02 -.867355760E+02 -.867484413E+02 -.867624090E+02 -.867773618E+02 -.867931791E+02 -.868097392E+02 -.868269206E+02 -.868446043E+02 -.868626746E+02 -.868810211E+02 -.868995390E+02 -.869181306E+02 -.869367057E+02 -.869551821E+02 -.869734857E+02 -.869915511E+02 -.870093211E+02 -.870267468E+02 -.870437872E+02 -.870604091E+02 -.870765865E+02 -.870923004E+02 -.871075378E+02 -.871222918E+02 -.871365607E+02 -.871503473E+02 -.871636585E+02 -.871765043E+02 -.871888969E+02 -.872008496E+02 -.872123748E+02 -.872234823E+02 -.872341758E+02 -.872444494E+02 -.872542817E+02 -.872636289E+02 -.872724153E+02 -.872805211E+02 -.872877669E+02 -.872938938E+02 -.872985381E+02 -.873011994E+02 -.873011994E+02
 -.872987276E+02 -.872987276E+02 -.872958534E+02 -.872908457E+02 -.872842541E+02 -.872764807E+02 -.872678147E+02 -.872584594E+02 -.872485539E+02 -.872381895E+02 -.872274231E+02 -.872162876E+02 -.872047990E+02 -.871929630E+02 -.871807788E+02 -.871682427E+02 -.871553503E+02 -.871420978E+02 -.871284840E+02 -.871145105E+02 -.871001829E+02 -.870855112E+02 -.870705100E+02 -.870551996E+02 -.870396056E+02 -.870237597E+02 -.870076998E+02 -.869914700E+02 -.869751210E+02 -.869587096E+02 -.869422994E+02 -.869259598E+02 -.869097662E+02 -.868937993E+02 -.868781444E+02 -.868628911E+02 -.868481319E+02 -.868339615E+02 -.868204755E+02 -.868077692E+02 -.867959364E+02 -.867850675E+02 -.867752486E+02 -.867665599E+02 -.867590741E+02 -.867528553E+02 -.867479577E+02 -.867444244E+02 -.867422871E+02 -.867415648E+02 -.867422638E+02 -.867443775E+02 -.867478866E+02 -.867527592E+02 -.867589518E+02 -.867664098E+02 -.867750690E+02 -.867848563E+02 -.867956912E+02 -.868074874E+02 -.868201539E+02 -.868335967E+02 -.868477201E+02 -.868624282E+02 -.868776259E+02 -.868932202E+02 -.869091212E+02 -.869252432E+02 -.869415050E+02 -.869578307E+02 -.869741504E+02 -.869904002E+02 -.870065226E+02 -.870224663E+02 -.870381868E+02 -.870536454E+02 -.870688101E+02 -.870836543E+02 -.870981575E+02 -.871123041E+02 -.871260837E+02 -.871394903E+02 -.871525220E+02 -.871651803E+02 -.871774695E+02 -.871893959E+02 -.872009665E+02 -.872121873E+02 -.872230615E+02 -.872335861E+02 -.872437481E+02 -.872535189E+02 -.872628472E+02 -.872716490E+02 -.872797959E+02 -.872870988E+02 -.872932882E+02 -.872979885E+02 -.873006854E+02 -.873006854E+02
 -.872987885E+02 -.872987885E+02 -.872959300E+02 -.872909551E+02 -.872844165E+02 -.872767200E+02 -.872681595E+02 -.872589432E+02 -.872492155E+02 -.872390730E+02 -.872285781E+02 -.872177689E+02 -.872066670E+02 -.871952831E+02 -.871836218E+02 -.871716841E+02 -.871594701E+02 -.871469805E+02 -.871342177E+02 -.871211867E+02 -.871078959E+02 -.870943572E+02 -.870805866E+02 -.870666044E+02 -.870524358E+02 -.870381104E+02 -.870236629E+02 -.870091330E+02 -.869945653E+02 -.869800093E+02 -.869655194E+02 -.869511543E+02 -.869369771E+02 -.869230546E+02 -.869094569E+02 -.868962568E+02 -.868835289E+02 -.868713490E+02 -.868597930E+02 -.868489363E+02 -.868388524E+02 -.868296120E+02 -.868212819E+02 -.868139241E+02 -.868075946E+02 -.868023425E+02 -.867982095E+02 -.867952284E+02 -.867934234E+02 -.867928088E+02 -.867933895E+02 -.867951605E+02 -.867981068E+02 -.868022043E+02 -.868074195E+02 -.868137108E+02 -.868210287E+02 -.868293167E+02 -.868385127E+02 -.868485495E+02 -.868593559E+02 -.868708583E+02 -.868829810E+02 -.868956475E+02 -.869087819E+02 -.869223090E+02 -.869361556E+02 -.869502514E+02 -.869645291E+02 -.869789251E+02 -.869933803E+02 -.870078398E+02 -.870222536E+02 -.870365767E+02 -.870507688E+02 -.870647947E+02 -.870786241E+02 -.870922316E+02 -.871055961E+02 -.871187011E+02 -.871315342E+02 -.871440869E+02 -.871563538E+02 -.871683330E+02 -.871800246E+02 -.871914303E+02 -.872025524E+02 -.872133921E+02 -.872239474E+02 -.872342099E+02 -.872441615E+02 -.872537678E+02 -.872629720E+02 -.872716846E+02 -.872797712E+02 -.872870372E+02 -.872932071E+02 -.872978995E+02 -.873005950E+02 -.873005950E+02
 -.872991985E+02 -.872991985E+02 -.872963859E+02 -.872914955E+02 -.872850758E+02 -.872775314E+02 -.872691565E+02 -.872601609E+02 -.872506914E+02 -.872408480E+02 -.872306964E+02 -.872202788E+02 -.872096205E+02 -.871987363E+02 -.871876343E+02 -.871763194E+02 -.871647949E+02 -.871530646E+02 -.871411335E+02 -.871290088E+02 -.871167002E+02 -.871042208E+02 -.870915867E+02 -.870788178E+02 -.870659376E+02 -.870529735E+02 -.870399567E+02 -.870269225E+02 -.870139097E+02 -.870009611E+02 -.869881231E+02 -.869754451E+02 -.869629800E+02 -.869507830E+02 -.869389118E+02 -.869274256E+02 -.869163848E+02 -.869058504E+02 -.868958830E+02 -.868865425E+02 -.868778870E+02 -.868699721E+02 -.868628502E+02 -.868565695E+02 -.868511736E+02 -.868467007E+02 -.868431827E+02 -.868406453E+02 -.868391068E+02 -.868385784E+02 -.868390637E+02 -.868405589E+02 -.868430525E+02 -.868465257E+02 -.868509527E+02 -.868563013E+02 -.868625329E+02 -.868696038E+02 -.868774653E+02 -.868860647E+02 -.868953462E+02 -.869052512E+02 -.869157197E+02 -.869266907E+02 -.869381027E+02 -.869498951E+02 -.869620082E+02 -.869743840E+02 -.869869669E+02 -.869997037E+02 -.870125444E+02 -.870254422E+02 -.870383541E+02 -.870512405E+02 -.870640659E+02 -.870767985E+02 -.870894105E+02 -.871018778E+02 -.871141803E+02 -.871263011E+02 -.871382270E+02 -.871499480E+02 -.871614568E+02 -.871727489E+02 -.871838214E+02 -.871946729E+02 -.872053022E+02 -.872157065E+02 -.872258801E+02 -.872358107E+02 -.872454758E+02 -.872548375E+02 -.872638348E+02 -.872723747E+02 -.872803198E+02 -.872874727E+02 -.872935565E+02 -.872981894E+02 -.873008532E+02 -.873008532E+02
 -.872998874E+02 -.872998874E+02 -.872971445E+02 -.872923792E+02 -.872861305E+02 -.872787970E+02 -.872706697E+02 -.872619574E+02 -.872528072E+02 -.872433202E+02 -.872335645E+02 -.872235845E+02 -.872134083E+02 -.872030535E+02 -.871925310E+02 -.871818482E+02 -.871710108E+02 -.871600247E+02 -.871488966E+02 -.871376349E+02 -.871262502E+02 -.871147557E+02 -.871031672E+02 -.870915035E+02 -.870797862E+02 -.870680403E+02 -.870562934E+02 -.870445767E+02 -.870329238E+02 -.870213714E+02 -.870099590E+02 -.869987283E+02 -.869877234E+02 -.869769901E+02 -.869665758E+02 -.869565289E+02 -.869468986E+02 -.869377340E+02 -.869290840E+02 -.869209962E+02 -.869135170E+02 -.869066903E+02 -.869005575E+02 -.868951566E+02 -.868905217E+02 -.868866827E+02 -.868836646E+02 -.868814871E+02 -.868801647E+02 -.868797060E+02 -.868801138E+02 -.868813851E+02 -.868835108E+02 -.868864764E+02 -.868902617E+02 -.868948415E+02 -.869001857E+02 -.869062598E+02 -.869130255E+02 -.869204412E+02 -.869284626E+02 -.869370432E+02 -.869461347E+02 -.869556883E+02 -.869656542E+02 -.869759831E+02 -.869866262E+02 -.869975358E+02 -.870086656E+02 -.870199713E+02 -.870314107E+02 -.870429440E+02 -.870545341E+02 -.870661468E+02 -.870777509E+02 -.870893179E+02 -.871008228E+02 -.871122434E+02 -.871235604E+02 -.871347579E+02 -.871458222E+02 -.871567427E+02 -.871675111E+02 -.871781209E+02 -.871885676E+02 -.871988473E+02 -.872089561E+02 -.872188887E+02 -.872286363E+02 -.872381838E+02 -.872475058E+02 -.872565616E+02 -.872652880E+02 -.872735901E+02 -.872813295E+02 -.872883092E+02 -.872942537E+02 -.872987855E+02 -.873013933E+02 -.873013933E+02
 -.873007945E+02 -.873007945E+02 -.872981399E+02 -.872935311E+02 -.872874932E+02 -.872804154E+02 -.872725828E+02 -.872642006E+02 -.872554144E+02 -.872463254E+02 -.872370022E+02 -.872274905E+02 -.872178204E+02 -.872080112E+02 -.871980758E+02 -.871880234E+02 -.871778613E+02 -.871675966E+02 -.871572373E+02 -.871467923E+02 -.871362725E+02 -.871256907E+02 -.871150621E+02 -.871044039E+02 -.870937362E+02 -.870830810E+02 -.870724629E+02 -.870619091E+02 -.870514487E+02 -.870411132E+02 -.870309360E+02 -.870209522E+02 -.870111988E+02 -.870017137E+02 -.869925360E+02 -.869837056E+02 -.869752624E+02 -.869672463E+02 -.869596967E+02 -.869526520E+02 -.869461492E+02 -.869402235E+02 -.869349076E+02 -.869302318E+02 -.869262229E+02 -.869229045E+02 -.869202963E+02 -.869184139E+02 -.869172684E+02 -.869168667E+02 -.869172109E+02 -.869182987E+02 -.869201228E+02 -.869226720E+02 -.869259302E+02 -.869298776E+02 -.869344904E+02 -.869397413E+02 -.869455999E+02 -.869520331E+02 -.869590055E+02 -.869664798E+02 -.869744173E+02 -.869827783E+02 -.869915226E+02 -.870006099E+02 -.870100001E+02 -.870196538E+02 -.870295326E+02 -.870395994E+02 -.870498186E+02 -.870601564E+02 -.870705812E+02 -.870810632E+02 -.870915752E+02 -.871020922E+02 -.871125914E+02 -.871230530E+02 -.871334589E+02 -.871437941E+02 -.871540453E+02 -.871642016E+02 -.871742542E+02 -.871841957E+02 -.871940202E+02 -.872037222E+02 -.872132962E+02 -.872227346E+02 -.872320266E+02 -.872411552E+02 -.872500929E+02 -.872587975E+02 -.872672046E+02 -.872752192E+02 -.872827035E+02 -.872894629E+02 -.872952268E+02 -.872996249E+02 -.873021575E+02 -.873021575E+02
 -.873018683E+02 -.873018683E+02 -.872993160E+02 -.872948874E+02 -.872890901E+02 -.872823012E+02 -.872747975E+02 -.872667792E+02 -.872583888E+02 -.872497260E+02 -.872408592E+02 -.872318348E+02 -.872226834E+02 -.872134258E+02 -.872040760E+02 -.871946443E+02 -.871851392E+02 -.871755686E+02 -.871659408E+02 -.871562653E+02 -.871465526E+02 -.871368152E+02 -.871270670E+02 -.871173240E+02 -.871076042E+02 -.870979272E+02 -.870883148E+02 -.870787904E+02 -.870693794E+02 -.870601085E+02 -.870510061E+02 -.870421019E+02 -.870334267E+02 -.870250121E+02 -.870168906E+02 -.870090947E+02 -.870016574E+02 -.869946110E+02 -.869879875E+02 -.869818181E+02 -.869761324E+02 -.869709587E+02 -.869663233E+02 -.869622502E+02 -.869587609E+02 -.869558740E+02 -.869536052E+02 -.869519667E+02 -.869509676E+02 -.869506130E+02 -.869509047E+02 -.869518408E+02 -.869534157E+02 -.869556202E+02 -.869584417E+02 -.869618644E+02 -.869658694E+02 -.869704348E+02 -.869755365E+02 -.869811479E+02 -.869872405E+02 -.869937842E+02 -.870007478E+02 -.870080989E+02 -.870158048E+02 -.870238325E+02 -.870321489E+02 -.870407214E+02 -.870495181E+02 -.870585079E+02 -.870676607E+02 -.870769480E+02 -.870863425E+02 -.870958187E+02 -.871053528E+02 -.871149228E+02 -.871245087E+02 -.871340923E+02 -.871436573E+02 -.871531895E+02 -.871626764E+02 -.871721074E+02 -.871814732E+02 -.871907663E+02 -.871999796E+02 -.872091069E+02 -.872181412E+02 -.872270737E+02 -.872358922E+02 -.872445781E+02 -.872531031E+02 -.872614241E+02 -.872694768E+02 -.872771668E+02 -.872843589E+02 -.872908625E+02 -.872964140E+02 -.873006534E+02 -.873030962E+02 -.873030962E+02
 -.873030657E+02 -.873030657E+02 -.873006258E+02 -.872963945E+02 -.872908592E+02 -.872843828E+02 -.872772320E+02 -.872696007E+02 -.872616270E+02 -.872534084E+02 -.872450122E+02 -.872364843E+02 -.872278558E+02 -.872191480E+02 -.872103755E+02 -.872015495E+02 -.871926790E+02 -.871837723E+02 -.871748381E+02 -.871658855E+02 -.871569250E+02 -.871479680E+02 -.871390276E+02 -.871301183E+02 -.871212560E+02 -.871124585E+02 -.871037445E+02 -.870951346E+02 -.870866504E+02 -.870783150E+02 -.870701524E+02 -.870621877E+02 -.870544467E+02 -.870469557E+02 -.870397417E+02 -.870328316E+02 -.870262524E+02 -.870200307E+02 -.870141925E+02 -.870087631E+02 -.870037666E+02 -.869992259E+02 -.869951619E+02 -.869915941E+02 -.869885397E+02 -.869860136E+02 -.869840283E+02 -.869825936E+02 -.869817165E+02 -.869814014E+02 -.869816495E+02 -.869824593E+02 -.869838263E+02 -.869857432E+02 -.869881999E+02 -.869911837E+02 -.869946795E+02 -.869986697E+02 -.870031349E+02 -.870080535E+02 -.870134027E+02 -.870191580E+02 -.870252939E+02 -.870317842E+02 -.870386019E+02 -.870457198E+02 -.870531107E+02 -.870607476E+02 -.870686036E+02 -.870766528E+02 -.870848697E+02 -.870932302E+02 -.871017109E+02 -.871102899E+02 -.871189464E+02 -.871276612E+02 -.871364166E+02 -.871451963E+02 -.871539856E+02 -.871627713E+02 -.871715417E+02 -.871802867E+02 -.871889971E+02 -.871976651E+02 -.872062835E+02 -.872148451E+02 -.872233423E+02 -.872317654E+02 -.872401013E+02 -.872483307E+02 -.872564248E+02 -.872643404E+02 -.872720139E+02 -.872793530E+02 -.872862258E+02 -.872924476E+02 -.872977632E+02 -.873018253E+02 -.873041671E+02 -.873041671E+02
 -.873043508E+02 -.873043508E+02 -.873020304E+02 -.872980081E+02 -.872927494E+02 -.872866012E+02 -.872798192E+02 -.872725893E+02 -.872650449E+02 -.872572801E+02 -.872493606E+02 -.872413314E+02 -.872332234E+02 -.872250579E+02 -.872168499E+02 -.872086109E+02 -.872003501E+02 -.871920762E+02 -.871837976E+02 -.871755233E+02 -.871672631E+02 -.871590277E+02 -.871508292E+02 -.871426806E+02 -.871345961E+02 -.871265913E+02 -.871186828E+02 -.871108882E+02 -.871032264E+02 -.870957169E+02 -.870883802E+02 -.870812375E+02 -.870743104E+02 -.870676212E+02 -.870611920E+02 -.870550453E+02 -.870492033E+02 -.870436880E+02 -.870385206E+02 -.870337218E+02 -.870293112E+02 -.870253073E+02 -.870217273E+02 -.870185867E+02 -.870158995E+02 -.870136777E+02 -.870119313E+02 -.870106682E+02 -.870098941E+02 -.870096124E+02 -.870098240E+02 -.870105278E+02 -.870117201E+02 -.870133951E+02 -.870155446E+02 -.870181583E+02 -.870212241E+02 -.870247277E+02 -.870286535E+02 -.870329839E+02 -.870377003E+02 -.870427829E+02 -.870482106E+02 -.870539621E+02 -.870600151E+02 -.870663472E+02 -.870729357E+02 -.870797582E+02 -.870867922E+02 -.870940159E+02 -.871014079E+02 -.871089474E+02 -.871166146E+02 -.871243905E+02 -.871322572E+02 -.871401979E+02 -.871481970E+02 -.871562398E+02 -.871643133E+02 -.871724053E+02 -.871805050E+02 -.871886028E+02 -.871966899E+02 -.872047585E+02 -.872128012E+02 -.872208107E+02 -.872287786E+02 -.872366951E+02 -.872445463E+02 -.872523128E+02 -.872599657E+02 -.872674624E+02 -.872747408E+02 -.872817112E+02 -.872882462E+02 -.872941678E+02 -.872992308E+02 -.873031022E+02 -.873053351E+02 -.873053351E+02
 -.873056943E+02 -.873056943E+02 -.873034980E+02 -.872996922E+02 -.872947191E+02 -.872889086E+02 -.872825042E+02 -.872756835E+02 -.872685741E+02 -.872612664E+02 -.872538238E+02 -.872462899E+02 -.872386952E+02 -.872310605E+02 -.872234009E+02 -.872157280E+02 -.872080510E+02 -.872003785E+02 -.871927187E+02 -.871850803E+02 -.871774724E+02 -.871699049E+02 -.871623888E+02 -.871549358E+02 -.871475586E+02 -.871402709E+02 -.871330871E+02 -.871260226E+02 -.871190936E+02 -.871123169E+02 -.871057099E+02 -.870992905E+02 -.870930770E+02 -.870870879E+02 -.870813419E+02 -.870758577E+02 -.870706535E+02 -.870657476E+02 -.870611574E+02 -.870569000E+02 -.870529913E+02 -.870494465E+02 -.870462797E+02 -.870435033E+02 -.870411288E+02 -.870391659E+02 -.870376227E+02 -.870365055E+02 -.870358189E+02 -.870355657E+02 -.870357467E+02 -.870363609E+02 -.870374053E+02 -.870388752E+02 -.870407639E+02 -.870430631E+02 -.870457629E+02 -.870488519E+02 -.870523170E+02 -.870561442E+02 -.870603181E+02 -.870648224E+02 -.870696401E+02 -.870747532E+02 -.870801436E+02 -.870857926E+02 -.870916813E+02 -.870977909E+02 -.871041028E+02 -.871105983E+02 -.871172594E+02 -.871240684E+02 -.871310084E+02 -.871380630E+02 -.871452167E+02 -.871524547E+02 -.871597634E+02 -.871671297E+02 -.871745420E+02 -.871819891E+02 -.871894613E+02 -.871969493E+02 -.872044451E+02 -.872119408E+02 -.872194292E+02 -.872269028E+02 -.872343533E+02 -.872417702E+02 -.872491400E+02 -.872564429E+02 -.872636507E+02 -.872707218E+02 -.872775960E+02 -.872841869E+02 -.872903722E+02 -.872959815E+02 -.873007808E+02 -.873044525E+02 -.873065710E+02 -.873065710E+02
 -.873070726E+02 -.873070726E+02 -.873050029E+02 -.873014176E+02 -.872967347E+02 -.872912663E+02 -.872852434E+02 -.872788343E+02 -.872721604E+02 -.872653081E+02 -.872583379E+02 -.872512921E+02 -.872441998E+02 -.872370817E+02 -.872299525E+02 -.872228236E+02 -.872157040E+02 -.872086023E+02 -.872015262E+02 -.871944839E+02 -.871874840E+02 -.871805356E+02 -.871736486E+02 -.871668334E+02 -.871601014E+02 -.871534645E+02 -.871469355E+02 -.871405277E+02 -.871342550E+02 -.871281318E+02 -.871221729E+02 -.871163937E+02 -.871108094E+02 -.871054358E+02 -.871002884E+02 -.870953828E+02 -.870907343E+02 -.870863580E+02 -.870822683E+02 -.870784792E+02 -.870750039E+02 -.870718549E+02 -.870690436E+02 -.870665803E+02 -.870644743E+02 -.870627334E+02 -.870613644E+02 -.870603724E+02 -.870597611E+02 -.870595326E+02 -.870596878E+02 -.870602256E+02 -.870611438E+02 -.870624384E+02 -.870641040E+02 -.870661339E+02 -.870685199E+02 -.870712527E+02 -.870743216E+02 -.870777150E+02 -.870814204E+02 -.870854243E+02 -.870897126E+02 -.870942705E+02 -.870990829E+02 -.871041343E+02 -.871094089E+02 -.871148909E+02 -.871205646E+02 -.871264144E+02 -.871324248E+02 -.871385808E+02 -.871448679E+02 -.871512720E+02 -.871577795E+02 -.871643778E+02 -.871710546E+02 -.871777986E+02 -.871845991E+02 -.871914464E+02 -.871983311E+02 -.872052451E+02 -.872121805E+02 -.872191300E+02 -.872260864E+02 -.872330423E+02 -.872399894E+02 -.872469173E+02 -.872538125E+02 -.872606558E+02 -.872674194E+02 -.872740633E+02 -.872805297E+02 -.872867357E+02 -.872925649E+02 -.872978551E+02 -.873023839E+02 -.873058504E+02 -.873078511E+02 -.873078511E+02
 -.873084670E+02 -.873084670E+02 -.873065247E+02 -.873031612E+02 -.872987696E+02 -.872936441E+02 -.872880022E+02 -.872820030E+02 -.872757613E+02 -.872693589E+02 -.872628535E+02 -.872562853E+02 -.872496825E+02 -.872430649E+02 -.872364468E+02 -.872298393E+02 -.872232512E+02 -.872166906E+02 -.872101650E+02 -.872036821E+02 -.871972496E+02 -.871908761E+02 -.871845702E+02 -.871783416E+02 -.871722001E+02 -.871661564E+02 -.871602215E+02 -.871544070E+02 -.871487249E+02 -.871431876E+02 -.871378078E+02 -.871325984E+02 -.871275725E+02 -.871227433E+02 -.871181239E+02 -.871137274E+02 -.871095664E+02 -.871056536E+02 -.871020010E+02 -.870986202E+02 -.870955220E+02 -.870927168E+02 -.870902139E+02 -.870880219E+02 -.870861484E+02 -.870845997E+02 -.870833814E+02 -.870824977E+02 -.870819515E+02 -.870817448E+02 -.870818780E+02 -.870823504E+02 -.870831601E+02 -.870843039E+02 -.870857772E+02 -.870875747E+02 -.870896895E+02 -.870921140E+02 -.870948394E+02 -.870978563E+02 -.871011541E+02 -.871047218E+02 -.871085476E+02 -.871126193E+02 -.871169243E+02 -.871214495E+02 -.871261818E+02 -.871311080E+02 -.871362146E+02 -.871414885E+02 -.871469166E+02 -.871524860E+02 -.871581842E+02 -.871639991E+02 -.871699190E+02 -.871759328E+02 -.871820296E+02 -.871881996E+02 -.871944331E+02 -.872007213E+02 -.872070560E+02 -.872134293E+02 -.872198341E+02 -.872262634E+02 -.872327103E+02 -.872391677E+02 -.872456272E+02 -.872520789E+02 -.872585093E+02 -.872648999E+02 -.872712240E+02 -.872774431E+02 -.872835021E+02 -.872893223E+02 -.872947932E+02 -.872997614E+02 -.873040167E+02 -.873072751E+02 -.873091563E+02 -.873091563E+02
 -.873098626E+02 -.873098626E+02 -.873080475E+02 -.873049049E+02 -.873008034E+02 -.872960183E+02 -.872907540E+02 -.872851599E+02 -.872793439E+02 -.872733833E+02 -.872673325E+02 -.872612298E+02 -.872551018E+02 -.872489677E+02 -.872428410E+02 -.872367325E+02 -.872306507E+02 -.872246031E+02 -.872185969E+02 -.872126392E+02 -.872067373E+02 -.872008986E+02 -.871951313E+02 -.871894438E+02 -.871838448E+02 -.871783437E+02 -.871729502E+02 -.871676744E+02 -.871625265E+02 -.871575174E+02 -.871526578E+02 -.871479588E+02 -.871434314E+02 -.871390869E+02 -.871349363E+02 -.871309906E+02 -.871272604E+02 -.871237563E+02 -.871204883E+02 -.871174660E+02 -.871146986E+02 -.871121944E+02 -.871099612E+02 -.871080062E+02 -.871063356E+02 -.871049546E+02 -.871038678E+02 -.871030786E+02 -.871025895E+02 -.871024020E+02 -.871025165E+02 -.871029325E+02 -.871036482E+02 -.871046611E+02 -.871059675E+02 -.871075628E+02 -.871094416E+02 -.871115973E+02 -.871140229E+02 -.871167103E+02 -.871196510E+02 -.871228357E+02 -.871262547E+02 -.871298977E+02 -.871337541E+02 -.871378131E+02 -.871420636E+02 -.871464944E+02 -.871510942E+02 -.871558517E+02 -.871607559E+02 -.871657957E+02 -.871709603E+02 -.871762393E+02 -.871816226E+02 -.871871003E+02 -.871926631E+02 -.871983020E+02 -.872040088E+02 -.872097753E+02 -.872155940E+02 -.872214579E+02 -.872273603E+02 -.872332946E+02 -.872392543E+02 -.872452325E+02 -.872512212E+02 -.872572107E+02 -.872631880E+02 -.872691353E+02 -.872750272E+02 -.872808269E+02 -.872864823E+02 -.872919189E+02 -.872970326E+02 -.873016790E+02 -.873056604E+02 -.873087102E+02 -.873104715E+02 -.873104715E+02
 -.873112484E+02 -.873112484E+02 -.873095592E+02 -.873066353E+02 -.873028202E+02 -.872983711E+02 -.872934786E+02 -.872882825E+02 -.872828838E+02 -.872773549E+02 -.872717471E+02 -.872660962E+02 -.872604277E+02 -.872547595E+02 -.872491047E+02 -.872434733E+02 -.872378735E+02 -.872323124E+02 -.872267968E+02 -.872213331E+02 -.872159280E+02 -.872105884E+02 -.872053215E+02 -.872001347E+02 -.871950360E+02 -.871900335E+02 -.871851356E+02 -.871803511E+02 -.871756891E+02 -.871711586E+02 -.871667690E+02 -.871625298E+02 -.871584504E+02 -.871545402E+02 -.871508086E+02 -.871472649E+02 -.871439181E+02 -.871407769E+02 -.871378498E+02 -.871351448E+02 -.871326695E+02 -.871304310E+02 -.871284356E+02 -.871266893E+02 -.871251972E+02 -.871239638E+02 -.871229926E+02 -.871222867E+02 -.871218480E+02 -.871216777E+02 -.871217763E+02 -.871221431E+02 -.871227769E+02 -.871236755E+02 -.871248358E+02 -.871262541E+02 -.871279257E+02 -.871298454E+02 -.871320072E+02 -.871344044E+02 -.871370299E+02 -.871398761E+02 -.871429346E+02 -.871461970E+02 -.871496544E+02 -.871532976E+02 -.871571172E+02 -.871611039E+02 -.871652479E+02 -.871695398E+02 -.871739701E+02 -.871785292E+02 -.871832080E+02 -.871879973E+02 -.871928884E+02 -.871978727E+02 -.872029420E+02 -.872080884E+02 -.872133044E+02 -.872185829E+02 -.872239171E+02 -.872293005E+02 -.872347269E+02 -.872401902E+02 -.872456843E+02 -.872512026E+02 -.872567376E+02 -.872622797E+02 -.872678169E+02 -.872733319E+02 -.872788006E+02 -.872841885E+02 -.872894463E+02 -.872945041E+02 -.872992642E+02 -.873035914E+02 -.873073008E+02 -.873101430E+02 -.873117848E+02 -.873117848E+02
 -.873126161E+02 -.873126161E+02 -.873110508E+02 -.873083421E+02 -.873048086E+02 -.873006893E+02 -.872961613E+02 -.872913545E+02 -.872863632E+02 -.872812548E+02 -.872760772E+02 -.872708641E+02 -.872656392E+02 -.872604194E+02 -.872552171E+02 -.872500418E+02 -.872449012E+02 -.872398019E+02 -.872347501E+02 -.872297519E+02 -.872248132E+02 -.872199404E+02 -.872151399E+02 -.872104184E+02 -.872057827E+02 -.872012401E+02 -.871967980E+02 -.871924641E+02 -.871882460E+02 -.871841517E+02 -.871801893E+02 -.871763668E+02 -.871726923E+02 -.871691738E+02 -.871658193E+02 -.871626365E+02 -.871596332E+02 -.871568166E+02 -.871541939E+02 -.871517718E+02 -.871495567E+02 -.871475543E+02 -.871457702E+02 -.871442091E+02 -.871428755E+02 -.871417729E+02 -.871409044E+02 -.871402724E+02 -.871398785E+02 -.871397239E+02 -.871398087E+02 -.871401327E+02 -.871406945E+02 -.871414924E+02 -.871425240E+02 -.871437860E+02 -.871452746E+02 -.871469854E+02 -.871489134E+02 -.871510531E+02 -.871533985E+02 -.871559431E+02 -.871586801E+02 -.871616023E+02 -.871647023E+02 -.871679722E+02 -.871714041E+02 -.871749902E+02 -.871787221E+02 -.871825917E+02 -.871865909E+02 -.871907116E+02 -.871949457E+02 -.871992855E+02 -.872037233E+02 -.872082517E+02 -.872128633E+02 -.872175513E+02 -.872223089E+02 -.872271299E+02 -.872320080E+02 -.872369374E+02 -.872419124E+02 -.872469275E+02 -.872519767E+02 -.872570540E+02 -.872621521E+02 -.872672622E+02 -.872723726E+02 -.872774672E+02 -.872825233E+02 -.872875083E+02 -.872923763E+02 -.872970618E+02 -.873014738E+02 -.873054861E+02 -.873089269E+02 -.873115639E+02 -.873130875E+02 -.873130875E+02
 -.873139598E+02 -.873139598E+02 -.873125161E+02 -.873100182E+02 -.873067605E+02 -.873029637E+02 -.872987917E+02 -.872943648E+02 -.872897701E+02 -.872850702E+02 -.872803097E+02 -.872755198E+02 -.872707228E+02 -.872659343E+02 -.872611660E+02 -.872564268E+02 -.872517238E+02 -.872470633E+02 -.872424508E+02 -.872378920E+02 -.872333924E+02 -.872289575E+02 -.872245931E+02 -.872203052E+02 -.872160999E+02 -.872119836E+02 -.872079626E+02 -.872040437E+02 -.872002335E+02 -.871965390E+02 -.871929670E+02 -.871895245E+02 -.871862183E+02 -.871830553E+02 -.871800423E+02 -.871771858E+02 -.871744924E+02 -.871719683E+02 -.871696194E+02 -.871674514E+02 -.871654696E+02 -.871636789E+02 -.871620839E+02 -.871606886E+02 -.871594966E+02 -.871585110E+02 -.871577343E+02 -.871571685E+02 -.871568150E+02 -.871566747E+02 -.871567477E+02 -.871570338E+02 -.871575320E+02 -.871582407E+02 -.871591579E+02 -.871602809E+02 -.871616065E+02 -.871631311E+02 -.871648505E+02 -.871667599E+02 -.871688545E+02 -.871711288E+02 -.871735770E+02 -.871761931E+02 -.871789707E+02 -.871819033E+02 -.871849842E+02 -.871882066E+02 -.871915635E+02 -.871950479E+02 -.871986530E+02 -.872023716E+02 -.872061969E+02 -.872101221E+02 -.872141406E+02 -.872182458E+02 -.872224314E+02 -.872266913E+02 -.872310195E+02 -.872354103E+02 -.872398583E+02 -.872443581E+02 -.872489045E+02 -.872534924E+02 -.872581165E+02 -.872627708E+02 -.872674487E+02 -.872721419E+02 -.872768393E+02 -.872815259E+02 -.872861804E+02 -.872907726E+02 -.872952595E+02 -.872995805E+02 -.873036510E+02 -.873073542E+02 -.873105307E+02 -.873129658E+02 -.873143730E+02 -.873143730E+02
 -.873152756E+02 -.873152756E+02 -.873139508E+02 -.873116589E+02 -.873086705E+02 -.873051884E+02 -.873013633E+02 -.872973060E+02 -.872930967E+02 -.872887932E+02 -.872844365E+02 -.872800556E+02 -.872756710E+02 -.872712974E+02 -.872669455E+02 -.872626235E+02 -.872583381E+02 -.872540951E+02 -.872498995E+02 -.872457566E+02 -.872416712E+02 -.872376484E+02 -.872336933E+02 -.872298112E+02 -.872260075E+02 -.872222878E+02 -.872186578E+02 -.872151231E+02 -.872116897E+02 -.872083635E+02 -.872051504E+02 -.872020564E+02 -.871990874E+02 -.871962491E+02 -.871935475E+02 -.871909880E+02 -.871885763E+02 -.871863174E+02 -.871842165E+02 -.871822784E+02 -.871805075E+02 -.871789080E+02 -.871774836E+02 -.871762377E+02 -.871751734E+02 -.871742933E+02 -.871735994E+02 -.871730934E+02 -.871727766E+02 -.871726494E+02 -.871727123E+02 -.871729648E+02 -.871734062E+02 -.871740352E+02 -.871748501E+02 -.871758486E+02 -.871770281E+02 -.871783854E+02 -.871799171E+02 -.871816193E+02 -.871834878E+02 -.871855179E+02 -.871877049E+02 -.871900435E+02 -.871925286E+02 -.871951544E+02 -.871979154E+02 -.872008057E+02 -.872038194E+02 -.872069504E+02 -.872101930E+02 -.872135409E+02 -.872169883E+02 -.872205294E+02 -.872241582E+02 -.872278691E+02 -.872316566E+02 -.872355152E+02 -.872394398E+02 -.872434252E+02 -.872474665E+02 -.872515589E+02 -.872556977E+02 -.872598781E+02 -.872640954E+02 -.872683439E+02 -.872726176E+02 -.872769086E+02 -.872812067E+02 -.872854978E+02 -.872897623E+02 -.872939720E+02 -.872980874E+02 -.873020523E+02 -.873057888E+02 -.873091892E+02 -.873121067E+02 -.873143438E+02 -.873156367E+02 -.873156367E+02
 -.873165613E+02 -.873165613E+02 -.873153525E+02 -.873132616E+02 -.873105356E+02 -.873073600E+02 -.873038725E+02 -.873001745E+02 -.872963393E+02 -.872924200E+02 -.872884541E+02 -.872844683E+02 -.872804814E+02 -.872765069E+02 -.872725547E+02 -.872686324E+02 -.872647461E+02 -.872609011E+02 -.872571021E+02 -.872533537E+02 -.872496603E+02 -.872460265E+02 -.872424568E+02 -.872389560E+02 -.872355287E+02 -.872321798E+02 -.872289144E+02 -.872257373E+02 -.872226538E+02 -.872196688E+02 -.872167875E+02 -.872140151E+02 -.872113566E+02 -.872088169E+02 -.872064010E+02 -.872041137E+02 -.872019595E+02 -.871999431E+02 -.871980685E+02 -.871963399E+02 -.871947610E+02 -.871933353E+02 -.871920661E+02 -.871909560E+02 -.871900078E+02 -.871892235E+02 -.871886049E+02 -.871881533E+02 -.871878699E+02 -.871877551E+02 -.871878091E+02 -.871880317E+02 -.871884221E+02 -.871889794E+02 -.871897020E+02 -.871905882E+02 -.871916356E+02 -.871928416E+02 -.871942034E+02 -.871957176E+02 -.871973806E+02 -.871991887E+02 -.872011377E+02 -.872032233E+02 -.872054410E+02 -.872077860E+02 -.872102536E+02 -.872128387E+02 -.872155364E+02 -.872183414E+02 -.872212487E+02 -.872242531E+02 -.872273495E+02 -.872305328E+02 -.872337978E+02 -.872371398E+02 -.872405538E+02 -.872440350E+02 -.872475789E+02 -.872511809E+02 -.872548366E+02 -.872585417E+02 -.872622921E+02 -.872660832E+02 -.872699108E+02 -.872737697E+02 -.872776543E+02 -.872815573E+02 -.872854693E+02 -.872893773E+02 -.872932631E+02 -.872971011E+02 -.873008546E+02 -.873044723E+02 -.873078828E+02 -.873109873E+02 -.873136516E+02 -.873156948E+02 -.873168758E+02 -.873168758E+02
 -.873178159E+02 -.873178159E+02 -.873167201E+02 -.873148249E+02 -.873123546E+02 -.873094772E+02 -.873063181E+02 -.873029691E+02 -.872994970E+02 -.872959501E+02 -.872923624E+02 -.872887584E+02 -.872851551E+02 -.872815650E+02 -.872779971E+02 -.872744583E+02 -.872709541E+02 -.872674894E+02 -.872640685E+02 -.872606954E+02 -.872573742E+02 -.872541089E+02 -.872509035E+02 -.872477622E+02 -.872446892E+02 -.872416886E+02 -.872387648E+02 -.872359222E+02 -.872331652E+02 -.872304982E+02 -.872279255E+02 -.872254516E+02 -.872230808E+02 -.872208173E+02 -.872186654E+02 -.872166290E+02 -.872147122E+02 -.872129187E+02 -.872112522E+02 -.872097159E+02 -.872083132E+02 -.872070469E+02 -.872059197E+02 -.872049340E+02 -.872040920E+02 -.872033954E+02 -.872028457E+02 -.872024442E+02 -.872021916E+02 -.872020883E+02 -.872021346E+02 -.872023303E+02 -.872026747E+02 -.872031669E+02 -.872038058E+02 -.872045898E+02 -.872055169E+02 -.872065850E+02 -.872077917E+02 -.872091341E+02 -.872106093E+02 -.872122141E+02 -.872139448E+02 -.872157980E+02 -.872177697E+02 -.872198560E+02 -.872220528E+02 -.872243558E+02 -.872267607E+02 -.872292631E+02 -.872318587E+02 -.872345430E+02 -.872373115E+02 -.872401600E+02 -.872430839E+02 -.872460791E+02 -.872491412E+02 -.872522660E+02 -.872554496E+02 -.872586879E+02 -.872619770E+02 -.872653131E+02 -.872686924E+02 -.872721109E+02 -.872755645E+02 -.872790489E+02 -.872825585E+02 -.872860870E+02 -.872896256E+02 -.872931624E+02 -.872966808E+02 -.873001574E+02 -.873035588E+02 -.873068382E+02 -.873099306E+02 -.873127463E+02 -.873151632E+02 -.873170171E+02 -.873180887E+02 -.873180887E+02
 -.873190394E+02 -.873190394E+02 -.873180538E+02 -.873163493E+02 -.873141277E+02 -.873115407E+02 -.873087008E+02 -.873056909E+02 -.873025713E+02 -.872993854E+02 -.872961641E+02 -.872929293E+02 -.872896966E+02 -.872864772E+02 -.872832793E+02 -.872801091E+02 -.872769716E+02 -.872738712E+02 -.872708118E+02 -.872677969E+02 -.872648302E+02 -.872619152E+02 -.872590555E+02 -.872562547E+02 -.872535165E+02 -.872508445E+02 -.872482426E+02 -.872457144E+02 -.872432638E+02 -.872408946E+02 -.872386106E+02 -.872364154E+02 -.872343128E+02 -.872323065E+02 -.872304000E+02 -.872285967E+02 -.872269000E+02 -.872253131E+02 -.872238390E+02 -.872224806E+02 -.872212406E+02 -.872201214E+02 -.872191254E+02 -.872182544E+02 -.872175104E+02 -.872168948E+02 -.872164088E+02 -.872160535E+02 -.872158295E+02 -.872157372E+02 -.872157768E+02 -.872159480E+02 -.872162504E+02 -.872166833E+02 -.872172455E+02 -.872179359E+02 -.872187527E+02 -.872196943E+02 -.872207584E+02 -.872219428E+02 -.872232449E+02 -.872246620E+02 -.872261913E+02 -.872278295E+02 -.872295734E+02 -.872314198E+02 -.872333649E+02 -.872354054E+02 -.872375375E+02 -.872397575E+02 -.872420615E+02 -.872444459E+02 -.872469067E+02 -.872494403E+02 -.872520428E+02 -.872547105E+02 -.872574397E+02 -.872602267E+02 -.872630680E+02 -.872659602E+02 -.872688996E+02 -.872718830E+02 -.872749068E+02 -.872779677E+02 -.872810620E+02 -.872841855E+02 -.872873335E+02 -.872904999E+02 -.872936770E+02 -.872968539E+02 -.873000157E+02 -.873031409E+02 -.873061997E+02 -.873091496E+02 -.873119320E+02 -.873144659E+02 -.873166413E+02 -.873183101E+02 -.873192749E+02 -.873192749E+02
 -.873202328E+02 -.873202328E+02 -.873193546E+02 -.873178359E+02 -.873158567E+02 -.873135522E+02 -.873110229E+02 -.873083427E+02 -.873055656E+02 -.873027301E+02 -.872998640E+02 -.872969870E+02 -.872941128E+02 -.872912515E+02 -.872884106E+02 -.872855955E+02 -.872828107E+02 -.872800602E+02 -.872773474E+02 -.872746755E+02 -.872720476E+02 -.872694670E+02 -.872669366E+02 -.872644597E+02 -.872620394E+02 -.872596789E+02 -.872573816E+02 -.872551505E+02 -.872529891E+02 -.872509005E+02 -.872488879E+02 -.872469546E+02 -.872451037E+02 -.872433384E+02 -.872416615E+02 -.872400761E+02 -.872385849E+02 -.872371907E+02 -.872358960E+02 -.872347032E+02 -.872336146E+02 -.872326323E+02 -.872317581E+02 -.872309938E+02 -.872303409E+02 -.872298005E+02 -.872293738E+02 -.872290616E+02 -.872288644E+02 -.872287825E+02 -.872288162E+02 -.872289651E+02 -.872292290E+02 -.872296072E+02 -.872300988E+02 -.872307027E+02 -.872314177E+02 -.872322421E+02 -.872331742E+02 -.872342121E+02 -.872353536E+02 -.872365965E+02 -.872379383E+02 -.872393763E+02 -.872409079E+02 -.872425302E+02 -.872442402E+02 -.872460350E+02 -.872479112E+02 -.872498659E+02 -.872518958E+02 -.872539976E+02 -.872561681E+02 -.872584041E+02 -.872607022E+02 -.872630593E+02 -.872654721E+02 -.872679375E+02 -.872704525E+02 -.872730139E+02 -.872756187E+02 -.872782639E+02 -.872809465E+02 -.872836634E+02 -.872864113E+02 -.872891866E+02 -.872919849E+02 -.872948009E+02 -.872976276E+02 -.873004552E+02 -.873032703E+02 -.873060539E+02 -.873087789E+02 -.873114077E+02 -.873138878E+02 -.873161467E+02 -.873180864E+02 -.873195745E+02 -.873204349E+02 -.873204349E+02
 -.873213978E+02 -.873213978E+02 -.873206243E+02 -.873192868E+02 -.873175439E+02 -.873155147E+02 -.873132880E+02 -.873109288E+02 -.873084848E+02 -.873059900E+02 -.873034689E+02 -.873009389E+02 -.872984122E+02 -.872958978E+02 -.872934020E+02 -.872909299E+02 -.872884855E+02 -.872860721E+02 -.872836928E+02 -.872813504E+02 -.872790476E+02 -.872767872E+02 -.872745719E+02 -.872724043E+02 -.872702873E+02 -.872682236E+02 -.872662160E+02 -.872642672E+02 -.872623801E+02 -.872605573E+02 -.872588016E+02 -.872571158E+02 -.872555025E+02 -.872539643E+02 -.872525037E+02 -.872511233E+02 -.872498253E+02 -.872486120E+02 -.872474857E+02 -.872464483E+02 -.872455016E+02 -.872446475E+02 -.872438875E+02 -.872432231E+02 -.872426554E+02 -.872421856E+02 -.872418144E+02 -.872415426E+02 -.872413707E+02 -.872412989E+02 -.872413273E+02 -.872414558E+02 -.872416840E+02 -.872420114E+02 -.872424374E+02 -.872429610E+02 -.872435810E+02 -.872442962E+02 -.872451052E+02 -.872460063E+02 -.872469978E+02 -.872480776E+02 -.872492439E+02 -.872504943E+02 -.872518266E+02 -.872532383E+02 -.872547271E+02 -.872562903E+02 -.872579252E+02 -.872596293E+02 -.872613999E+02 -.872632340E+02 -.872651290E+02 -.872670822E+02 -.872690907E+02 -.872711517E+02 -.872732626E+02 -.872754206E+02 -.872776230E+02 -.872798672E+02 -.872821506E+02 -.872844705E+02 -.872868244E+02 -.872892094E+02 -.872916227E+02 -.872940611E+02 -.872965207E+02 -.872989969E+02 -.873014833E+02 -.873039714E+02 -.873064492E+02 -.873088999E+02 -.873112997E+02 -.873136152E+02 -.873158001E+02 -.873177905E+02 -.873194998E+02 -.873208113E+02 -.873215696E+02 -.873215696E+02
 -.873225364E+02 -.873225364E+02 -.873218652E+02 -.873207046E+02 -.873191924E+02 -.873174320E+02 -.873155004E+02 -.873134543E+02 -.873113348E+02 -.873091718E+02 -.873069865E+02 -.873047940E+02 -.873026050E+02 -.873004271E+02 -.872982661E+02 -.872961264E+02 -.872940112E+02 -.872919237E+02 -.872898663E+02 -.872878416E+02 -.872858520E+02 -.872838997E+02 -.872819870E+02 -.872801164E+02 -.872782901E+02 -.872765104E+02 -.872747798E+02 -.872731006E+02 -.872714750E+02 -.872699055E+02 -.872683944E+02 -.872669438E+02 -.872655561E+02 -.872642334E+02 -.872629779E+02 -.872617916E+02 -.872606764E+02 -.872596344E+02 -.872586671E+02 -.872577764E+02 -.872569637E+02 -.872562306E+02 -.872555784E+02 -.872550081E+02 -.872545209E+02 -.872541175E+02 -.872537988E+02 -.872535653E+02 -.872534174E+02 -.872533552E+02 -.872533789E+02 -.872534884E+02 -.872536834E+02 -.872539635E+02 -.872543280E+02 -.872547762E+02 -.872553072E+02 -.872559200E+02 -.872566132E+02 -.872573857E+02 -.872582358E+02 -.872591621E+02 -.872601628E+02 -.872612360E+02 -.872623800E+02 -.872635926E+02 -.872648718E+02 -.872662155E+02 -.872676215E+02 -.872690874E+02 -.872706112E+02 -.872721903E+02 -.872738226E+02 -.872755057E+02 -.872772371E+02 -.872790147E+02 -.872808360E+02 -.872826988E+02 -.872846007E+02 -.872865396E+02 -.872885131E+02 -.872905191E+02 -.872925551E+02 -.872946190E+02 -.872967081E+02 -.872988197E+02 -.873009504E+02 -.873030961E+02 -.873052514E+02 -.873074087E+02 -.873095578E+02 -.873116837E+02 -.873137660E+02 -.873157755E+02 -.873176719E+02 -.873193998E+02 -.873208837E+02 -.873220224E+02 -.873226809E+02 -.873226809E+02
 -.873236508E+02 -.873236508E+02 -.873230797E+02 -.873220922E+02 -.873208056E+02 -.873193080E+02 -.873176648E+02 -.873159245E+02 -.873141220E+02 -.873122828E+02 -.873104250E+02 -.873085614E+02 -.873067012E+02 -.873048510E+02 -.873030156E+02 -.873011986E+02 -.872994031E+02 -.872976316E+02 -.872958862E+02 -.872941690E+02 -.872924821E+02 -.872908273E+02 -.872892068E+02 -.872876223E+02 -.872860759E+02 -.872845695E+02 -.872831050E+02 -.872816845E+02 -.872803098E+02 -.872789830E+02 -.872777058E+02 -.872764803E+02 -.872753081E+02 -.872741912E+02 -.872731313E+02 -.872721300E+02 -.872711890E+02 -.872703098E+02 -.872694939E+02 -.872687427E+02 -.872680574E+02 -.872674393E+02 -.872668893E+02 -.872664085E+02 -.872659977E+02 -.872656576E+02 -.872653888E+02 -.872651917E+02 -.872650667E+02 -.872650139E+02 -.872650334E+02 -.872651252E+02 -.872652889E+02 -.872655243E+02 -.872658309E+02 -.872662080E+02 -.872666548E+02 -.872671706E+02 -.872677543E+02 -.872684049E+02 -.872691211E+02 -.872699017E+02 -.872707451E+02 -.872716500E+02 -.872726148E+02 -.872736378E+02 -.872747174E+02 -.872758517E+02 -.872770390E+02 -.872782774E+02 -.872795650E+02 -.872808999E+02 -.872822802E+02 -.872837039E+02 -.872851692E+02 -.872866740E+02 -.872882164E+02 -.872897945E+02 -.872914063E+02 -.872930501E+02 -.872947237E+02 -.872964255E+02 -.872981534E+02 -.872999055E+02 -.873016795E+02 -.873034732E+02 -.873052837E+02 -.873071074E+02 -.873089397E+02 -.873107742E+02 -.873126021E+02 -.873144107E+02 -.873161824E+02 -.873178925E+02 -.873195065E+02 -.873209773E+02 -.873222405E+02 -.873232099E+02 -.873237704E+02 -.873237704E+02
 -.873247424E+02 -.873247424E+02 -.873242693E+02 -.873234514E+02 -.873223857E+02 -.873211452E+02 -.873197844E+02 -.873183431E+02 -.873168506E+02 -.873153279E+02 -.873137900E+02 -.873122477E+02 -.873107084E+02 -.873091776E+02 -.873076594E+02 -.873061569E+02 -.873046724E+02 -.873032080E+02 -.873017657E+02 -.873003470E+02 -.872989537E+02 -.872975873E+02 -.872962495E+02 -.872949419E+02 -.872936660E+02 -.872924234E+02 -.872912158E+02 -.872900447E+02 -.872889117E+02 -.872878184E+02 -.872867663E+02 -.872857569E+02 -.872847918E+02 -.872838723E+02 -.872830000E+02 -.872821760E+02 -.872814018E+02 -.872806786E+02 -.872800076E+02 -.872793898E+02 -.872788263E+02 -.872783180E+02 -.872778659E+02 -.872774706E+02 -.872771328E+02 -.872768531E+02 -.872766320E+02 -.872764698E+02 -.872763669E+02 -.872763232E+02 -.872763389E+02 -.872764140E+02 -.872765481E+02 -.872767412E+02 -.872769927E+02 -.872773021E+02 -.872776689E+02 -.872780924E+02 -.872785718E+02 -.872791062E+02 -.872796946E+02 -.872803361E+02 -.872810294E+02 -.872817734E+02 -.872825668E+02 -.872834083E+02 -.872842965E+02 -.872852300E+02 -.872862074E+02 -.872872272E+02 -.872882878E+02 -.872893877E+02 -.872905253E+02 -.872916990E+02 -.872929074E+02 -.872941487E+02 -.872954214E+02 -.872967240E+02 -.872980548E+02 -.872994124E+02 -.873007950E+02 -.873022013E+02 -.873036296E+02 -.873050782E+02 -.873065454E+02 -.873080292E+02 -.873095273E+02 -.873110367E+02 -.873125534E+02 -.873140724E+02 -.873155860E+02 -.873170840E+02 -.873185517E+02 -.873199684E+02 -.873213058E+02 -.873225245E+02 -.873235713E+02 -.873243746E+02 -.873248391E+02 -.873248391E+02
 -.873258072E+02 -.873258072E+02 -.873254301E+02 -.873247780E+02 -.873239283E+02 -.873229393E+02 -.873218542E+02 -.873207051E+02 -.873195152E+02 -.873183013E+02 -.873170754E+02 -.873158461E+02 -.873146195E+02 -.873133998E+02 -.873121904E+02 -.873109936E+02 -.873098114E+02 -.873086455E+02 -.873074973E+02 -.873063682E+02 -.873052595E+02 -.873041724E+02 -.873031084E+02 -.873020685E+02 -.873010541E+02 -.873000664E+02 -.872991067E+02 -.872981762E+02 -.872972762E+02 -.872964079E+02 -.872955725E+02 -.872947711E+02 -.872940050E+02 -.872932753E+02 -.872925831E+02 -.872919294E+02 -.872913153E+02 -.872907417E+02 -.872902095E+02 -.872897196E+02 -.872892729E+02 -.872888699E+02 -.872885114E+02 -.872881980E+02 -.872879302E+02 -.872877085E+02 -.872875331E+02 -.872874044E+02 -.872873227E+02 -.872872879E+02 -.872873001E+02 -.872873594E+02 -.872874654E+02 -.872876181E+02 -.872878172E+02 -.872880621E+02 -.872883526E+02 -.872886879E+02 -.872890676E+02 -.872894910E+02 -.872899572E+02 -.872904656E+02 -.872910151E+02 -.872916049E+02 -.872922340E+02 -.872929015E+02 -.872936061E+02 -.872943468E+02 -.872951225E+02 -.872959319E+02 -.872967740E+02 -.872976475E+02 -.872985512E+02 -.872994838E+02 -.873004441E+02 -.873014308E+02 -.873024428E+02 -.873034788E+02 -.873045374E+02 -.873056176E+02 -.873067180E+02 -.873078375E+02 -.873089747E+02 -.873101284E+02 -.873112971E+02 -.873124793E+02 -.873136730E+02 -.873148760E+02 -.873160851E+02 -.873172961E+02 -.873185030E+02 -.873196976E+02 -.873208681E+02 -.873219981E+02 -.873230648E+02 -.873240368E+02 -.873248718E+02 -.873255124E+02 -.873258828E+02 -.873258828E+02
 -.873268242E+02 -.873268242E+02 -.873265400E+02 -.873260484E+02 -.873254075E+02 -.873246611E+02 -.873238420E+02 -.873229744E+02 -.873220758E+02 -.873211590E+02 -.873202332E+02 -.873193047E+02 -.873183782E+02 -.873174571E+02 -.873165437E+02 -.873156400E+02 -.873147475E+02 -.873138673E+02 -.873130006E+02 -.873121485E+02 -.873113119E+02 -.873104919E+02 -.873096892E+02 -.873089049E+02 -.873081400E+02 -.873073953E+02 -.873066719E+02 -.873059706E+02 -.873052924E+02 -.873046381E+02 -.873040088E+02 -.873034052E+02 -.873028282E+02 -.873022788E+02 -.873017576E+02 -.873012655E+02 -.873008032E+02 -.873003715E+02 -.872999710E+02 -.872996023E+02 -.872992661E+02 -.872989629E+02 -.872986932E+02 -.872984574E+02 -.872982559E+02 -.872980890E+02 -.872979570E+02 -.872978602E+02 -.872977986E+02 -.872977723E+02 -.872977814E+02 -.872978258E+02 -.872979054E+02 -.872980201E+02 -.872981697E+02 -.872983537E+02 -.872985720E+02 -.872988242E+02 -.872991096E+02 -.872994280E+02 -.872997786E+02 -.873001610E+02 -.873005744E+02 -.873010182E+02 -.873014916E+02 -.873019939E+02 -.873025243E+02 -.873030819E+02 -.873036660E+02 -.873042757E+02 -.873049100E+02 -.873055681E+02 -.873062491E+02 -.873069520E+02 -.873076759E+02 -.873084199E+02 -.873091830E+02 -.873099644E+02 -.873107631E+02 -.873115781E+02 -.873124085E+02 -.873132535E+02 -.873141120E+02 -.873149831E+02 -.873158657E+02 -.873167585E+02 -.873176602E+02 -.873185690E+02 -.873194824E+02 -.873203973E+02 -.873213091E+02 -.873222116E+02 -.873230957E+02 -.873239491E+02 -.873247546E+02 -.873254883E+02 -.873261183E+02 -.873266014E+02 -.873268806E+02 -.873268806E+02
 -.873277242E+02 -.873277242E+02 -.873275264E+02 -.873271832E+02 -.873267345E+02 -.873262108E+02 -.873256351E+02 -.873250242E+02 -.873243908E+02 -.873237439E+02 -.873230901E+02 -.873224342E+02 -.873217795E+02 -.873211284E+02 -.873204827E+02 -.873198438E+02 -.873192128E+02 -.873185907E+02 -.873179781E+02 -.873173758E+02 -.873167846E+02 -.873162051E+02 -.873156380E+02 -.873150839E+02 -.873145436E+02 -.873140177E+02 -.873135068E+02 -.873130116E+02 -.873125328E+02 -.873120709E+02 -.873116267E+02 -.873112007E+02 -.873107936E+02 -.873104059E+02 -.873100382E+02 -.873096910E+02 -.873093649E+02 -.873090604E+02 -.873087779E+02 -.873085179E+02 -.873082808E+02 -.873080670E+02 -.873078768E+02 -.873077105E+02 -.873075684E+02 -.873074507E+02 -.873073576E+02 -.873072893E+02 -.873072458E+02 -.873072272E+02 -.873072336E+02 -.873072648E+02 -.873073209E+02 -.873074016E+02 -.873075070E+02 -.873076367E+02 -.873077905E+02 -.873079681E+02 -.873081693E+02 -.873083937E+02 -.873086409E+02 -.873089104E+02 -.873092019E+02 -.873095148E+02 -.873098487E+02 -.873102030E+02 -.873105771E+02 -.873109706E+02 -.873113827E+02 -.873118129E+02 -.873122606E+02 -.873127252E+02 -.873132059E+02 -.873137023E+02 -.873142135E+02 -.873147390E+02 -.873152781E+02 -.873158301E+02 -.873163944E+02 -.873169704E+02 -.873175574E+02 -.873181547E+02 -.873187616E+02 -.873193774E+02 -.873200015E+02 -.873206328E+02 -.873212703E+02 -.873219128E+02 -.873225584E+02 -.873232048E+02 -.873238488E+02 -.873244857E+02 -.873251091E+02 -.873257101E+02 -.873262764E+02 -.873267913E+02 -.873272324E+02 -.873275698E+02 -.873277642E+02 -.873277642E+02
 -.873283336E+02 -.873283336E+02 -.873282032E+02 -.873279737E+02 -.873276703E+02 -.873273129E+02 -.873269169E+02 -.873264944E+02 -.873260544E+02 -.873256036E+02 -.873251469E+02 -.873246879E+02 -.873242293E+02 -.873237729E+02 -.873233200E+02 -.873228718E+02 -.873224291E+02 -.873219925E+02 -.873215626E+02 -.873211400E+02 -.873207252E+02 -.873203186E+02 -.873199207E+02 -.873195320E+02 -.873191530E+02 -.873187842E+02 -.873184259E+02 -.873180786E+02 -.873177429E+02 -.873174191E+02 -.873171076E+02 -.873168090E+02 -.873165236E+02 -.873162519E+02 -.873159942E+02 -.873157509E+02 -.873155224E+02 -.873153090E+02 -.873151111E+02 -.873149289E+02 -.873147628E+02 -.873146130E+02 -.873144798E+02 -.873143633E+02 -.873142637E+02 -.873141813E+02 -.873141161E+02 -.873140682E+02 -.873140377E+02 -.873140246E+02 -.873140290E+02 -.873140509E+02 -.873140901E+02 -.873141466E+02 -.873142203E+02 -.873143111E+02 -.873144188E+02 -.873145432E+02 -.873146841E+02 -.873148413E+02 -.873150144E+02 -.873152032E+02 -.873154074E+02 -.873156266E+02 -.873158605E+02 -.873161088E+02 -.873163709E+02 -.873166467E+02 -.873169355E+02 -.873172371E+02 -.873175510E+02 -.873178766E+02 -.873182137E+02 -.873185618E+02 -.873189203E+02 -.873192889E+02 -.873196670E+02 -.873200543E+02 -.873204502E+02 -.873208544E+02 -.873212663E+02 -.873216854E+02 -.873221114E+02 -.873225436E+02 -.873229815E+02 -.873234244E+02 -.873238716E+02 -.873243221E+02 -.873247744E+02 -.873252268E+02 -.873256767E+02 -.873261207E+02 -.873265538E+02 -.873269695E+02 -.873273590E+02 -.873277106E+02 -.873280089E+02 -.873282345E+02 -.873283627E+02 -.873283627E+02
 -.873283336E+02 -.873283336E+02 -.873282032E+02 -.873279737E+02 -.873276703E+02 -.873273129E+02 -.873269169E+02 -.873264944E+02 -.873260544E+02 -.873256036E+02 -.873251469E+02 -.873246879E+02 -.873242293E+02 -.873237729E+02 -.873233200E+02 -.873228718E+02 -.873224291E+02 -.873219925E+02 -.873215626E+02 -.873211400E+02 -.873207252E+02 -.873203186E+02 -.873199207E+02 -.873195320E+02 -.873191530E+02 -.873187842E+02 -.873184259E+02 -.873180786E+02 -.873177429E+02 -.873174191E+02 -.873171076E+02 -.873168090E+02 -.873165236E+02 -.873162519E+02 -.873159942E+02 -.873157509E+02 -.873155224E+02 -.873153090E+02 -.873151111E+02 -.873149289E+02 -.873147628E+02 -.873146130E+02 -.873144798E+02 -.873143633E+02 -.873142637E+02 -.873141813E+02 -.873141161E+02 -.873140682E+02 -.873140377E+02 -.873140246E+02 -.873140290E+02 -.873140509E+02 -.873140901E+02 -.873141466E+02 -.873142203E+02 -.873143111E+02 -.873144188E+02 -.873145432E+02 -.873146841E+02 -.873148413E+02 -.873150144E+02 -.873152032E+02 -.873154074E+02 -.873156266E+02 -.873158605E+02 -.873161088E+02 -.873163709E+02 -.873166467E+02 -.873169355E+02 -.873172371E+02 -.873175510E+02 -.873178766E+02 -.873182137E+02 -.873185618E+02 -.873189203E+02 -.873192889E+02 -.873196670E+02 -.873200543E+02 -.873204502E+02 -.873208544E+02 -.873212663E+02 -.873216854E+02 -.873221114E+02 -.873225436E+02 -.873229815E+02 -.873234244E+02 -.873238716E+02 -.873243221E+02 -.873247744E+02 -.873252268E+02 -.873256767E+02 -.873261207E+02 -.873265538E+02 -.873269695E+02 -.873273590E+02 -.873277106E+02 -.873280089E+02 -.873282345E+02 -.873283627E+02 -.873283627E+02
