# Supplementary material for: Electrical Pacing of Cardiac Tissue Including Potassium Inward Rectification
Source: PLoS One. 2015 Jun 9;10(6):e0127837. doi: 10.1371/journal.pone.0127837 (PMC4461281; doi:10.1371/journal.pone.0127837)
Supplement: S1 Data — (ZIP) [file pone.0127837.s001.zip › All-Data/Data-with-IK1/BDT32/Vm50ms.txt]

 -.873300171E+02 -.873251336E+02 -.873249461E+02 -.873246011E+02 -.873241314E+02 -.873235649E+02 -.873229238E+02 -.873222255E+02 -.873214826E+02 -.873207045E+02 -.873198985E+02 -.873190712E+02 -.873182284E+02 -.873173759E+02 -.873165193E+02 -.873156630E+02 -.873148107E+02 -.873139651E+02 -.873131282E+02 -.873123013E+02 -.873114857E+02 -.873106828E+02 -.873098942E+02 -.873091216E+02 -.873083666E+02 -.873076308E+02 -.873069154E+02 -.873062215E+02 -.873055499E+02 -.873049014E+02 -.873042769E+02 -.873036774E+02 -.873031038E+02 -.873025573E+02 -.873020387E+02 -.873015490E+02 -.873010890E+02 -.873006593E+02 -.873002607E+02 -.872998936E+02 -.872995587E+02 -.872992565E+02 -.872989877E+02 -.872987527E+02 -.872985519E+02 -.872983857E+02 -.872982543E+02 -.872981580E+02 -.872980969E+02 -.872980710E+02 -.872980803E+02 -.872981249E+02 -.872982047E+02 -.872983194E+02 -.872984689E+02 -.872986529E+02 -.872988710E+02 -.872991228E+02 -.872994078E+02 -.872997254E+02 -.873000752E+02 -.873004565E+02 -.873008686E+02 -.873013108E+02 -.873017823E+02 -.873022824E+02 -.873028103E+02 -.873033650E+02 -.873039456E+02 -.873045512E+02 -.873051810E+02 -.873058338E+02 -.873065087E+02 -.873072046E+02 -.873079204E+02 -.873086552E+02 -.873094076E+02 -.873101765E+02 -.873109606E+02 -.873117585E+02 -.873125689E+02 -.873133900E+02 -.873142202E+02 -.873150575E+02 -.873158996E+02 -.873167439E+02 -.873175875E+02 -.873184268E+02 -.873192575E+02 -.873200746E+02 -.873208720E+02 -.873216422E+02 -.873223764E+02 -.873230634E+02 -.873236901E+02 -.873242402E+02 -.873246940E+02 -.873250278E+02 -.873252124E+02 -.873252124E+02
 -.873251336E+02 -.873251336E+02 -.873249461E+02 -.873246011E+02 -.873241314E+02 -.873235649E+02 -.873229238E+02 -.873222255E+02 -.873214826E+02 -.873207045E+02 -.873198985E+02 -.873190712E+02 -.873182284E+02 -.873173759E+02 -.873165193E+02 -.873156630E+02 -.873148107E+02 -.873139651E+02 -.873131282E+02 -.873123013E+02 -.873114857E+02 -.873106828E+02 -.873098942E+02 -.873091216E+02 -.873083666E+02 -.873076308E+02 -.873069154E+02 -.873062215E+02 -.873055499E+02 -.873049014E+02 -.873042769E+02 -.873036774E+02 -.873031038E+02 -.873025573E+02 -.873020387E+02 -.873015490E+02 -.873010890E+02 -.873006593E+02 -.873002607E+02 -.872998936E+02 -.872995587E+02 -.872992565E+02 -.872989877E+02 -.872987527E+02 -.872985519E+02 -.872983857E+02 -.872982543E+02 -.872981580E+02 -.872980969E+02 -.872980710E+02 -.872980803E+02 -.872981249E+02 -.872982047E+02 -.872983194E+02 -.872984689E+02 -.872986529E+02 -.872988710E+02 -.872991228E+02 -.872994078E+02 -.872997254E+02 -.873000752E+02 -.873004565E+02 -.873008686E+02 -.873013108E+02 -.873017823E+02 -.873022824E+02 -.873028103E+02 -.873033650E+02 -.873039456E+02 -.873045512E+02 -.873051810E+02 -.873058338E+02 -.873065087E+02 -.873072046E+02 -.873079204E+02 -.873086552E+02 -.873094076E+02 -.873101765E+02 -.873109606E+02 -.873117585E+02 -.873125689E+02 -.873133900E+02 -.873142202E+02 -.873150575E+02 -.873158996E+02 -.873167439E+02 -.873175875E+02 -.873184268E+02 -.873192575E+02 -.873200746E+02 -.873208720E+02 -.873216422E+02 -.873223764E+02 -.873230634E+02 -.873236901E+02 -.873242402E+02 -.873246940E+02 -.873250278E+02 -.873252124E+02 -.873252124E+02
 -.873241319E+02 -.873241319E+02 -.873238668E+02 -.873233843E+02 -.873227377E+02 -.873219688E+02 -.873211086E+02 -.873201793E+02 -.873191964E+02 -.873181710E+02 -.873171122E+02 -.873160282E+02 -.873149269E+02 -.873138163E+02 -.873127033E+02 -.873115935E+02 -.873104908E+02 -.873093982E+02 -.873083172E+02 -.873072492E+02 -.873061960E+02 -.873051592E+02 -.873041413E+02 -.873031444E+02 -.873021707E+02 -.873012221E+02 -.873002999E+02 -.872994054E+02 -.872985394E+02 -.872977031E+02 -.872968975E+02 -.872961241E+02 -.872953842E+02 -.872946791E+02 -.872940102E+02 -.872933786E+02 -.872927852E+02 -.872922308E+02 -.872917164E+02 -.872912427E+02 -.872908104E+02 -.872904204E+02 -.872900734E+02 -.872897701E+02 -.872895110E+02 -.872892966E+02 -.872891271E+02 -.872890029E+02 -.872889241E+02 -.872888907E+02 -.872889029E+02 -.872889606E+02 -.872890638E+02 -.872892120E+02 -.872894052E+02 -.872896429E+02 -.872899246E+02 -.872902498E+02 -.872906178E+02 -.872910280E+02 -.872914796E+02 -.872919718E+02 -.872925038E+02 -.872930745E+02 -.872936831E+02 -.872943284E+02 -.872950095E+02 -.872957251E+02 -.872964741E+02 -.872972553E+02 -.872980675E+02 -.872989094E+02 -.872997797E+02 -.873006772E+02 -.873016003E+02 -.873025478E+02 -.873035182E+02 -.873045099E+02 -.873055214E+02 -.873065511E+02 -.873075971E+02 -.873086576E+02 -.873097305E+02 -.873108133E+02 -.873119036E+02 -.873129981E+02 -.873140934E+02 -.873151853E+02 -.873162688E+02 -.873173377E+02 -.873183848E+02 -.873194008E+02 -.873203745E+02 -.873212920E+02 -.873221355E+02 -.873228830E+02 -.873235067E+02 -.873239713E+02 -.873242321E+02 -.873242321E+02
 -.873225050E+02 -.873225050E+02 -.873221351E+02 -.873214701E+02 -.873205856E+02 -.873195391E+02 -.873183721E+02 -.873171136E+02 -.873157838E+02 -.873143982E+02 -.873129696E+02 -.873115101E+02 -.873100310E+02 -.873085428E+02 -.873070543E+02 -.873055718E+02 -.873040999E+02 -.873026415E+02 -.873011985E+02 -.872997730E+02 -.872983673E+02 -.872969840E+02 -.872956264E+02 -.872942975E+02 -.872929997E+02 -.872917354E+02 -.872905061E+02 -.872893132E+02 -.872881582E+02 -.872870424E+02 -.872859675E+02 -.872849355E+02 -.872839482E+02 -.872830075E+02 -.872821150E+02 -.872812721E+02 -.872804800E+02 -.872797400E+02 -.872790530E+02 -.872784204E+02 -.872778430E+02 -.872773222E+02 -.872768589E+02 -.872764538E+02 -.872761079E+02 -.872758216E+02 -.872755954E+02 -.872754296E+02 -.872753244E+02 -.872752800E+02 -.872752965E+02 -.872753739E+02 -.872755119E+02 -.872757103E+02 -.872759687E+02 -.872762866E+02 -.872766632E+02 -.872770978E+02 -.872775897E+02 -.872781378E+02 -.872787412E+02 -.872793988E+02 -.872801093E+02 -.872808716E+02 -.872816842E+02 -.872825458E+02 -.872834549E+02 -.872844100E+02 -.872854096E+02 -.872864519E+02 -.872875354E+02 -.872886584E+02 -.872898192E+02 -.872910159E+02 -.872922469E+02 -.872935102E+02 -.872948039E+02 -.872961261E+02 -.872974748E+02 -.872988477E+02 -.873002427E+02 -.873016574E+02 -.873030890E+02 -.873045346E+02 -.873059908E+02 -.873074540E+02 -.873089196E+02 -.873103822E+02 -.873118356E+02 -.873132720E+02 -.873146818E+02 -.873160530E+02 -.873173707E+02 -.873186161E+02 -.873197651E+02 -.873207874E+02 -.873216441E+02 -.873222851E+02 -.873226467E+02 -.873226467E+02
 -.873205208E+02 -.873205208E+02 -.873200355E+02 -.873191708E+02 -.873180241E+02 -.873166681E+02 -.873151547E+02 -.873135209E+02 -.873117933E+02 -.873099933E+02 -.873081392E+02 -.873062476E+02 -.873043337E+02 -.873024105E+02 -.873004881E+02 -.872985740E+02 -.872966731E+02 -.872947889E+02 -.872929242E+02 -.872910818E+02 -.872892652E+02 -.872874783E+02 -.872857249E+02 -.872840087E+02 -.872823327E+02 -.872806994E+02 -.872791107E+02 -.872775686E+02 -.872760749E+02 -.872746317E+02 -.872732415E+02 -.872719066E+02 -.872706295E+02 -.872694125E+02 -.872682577E+02 -.872671668E+02 -.872661414E+02 -.872651831E+02 -.872642935E+02 -.872634740E+02 -.872627263E+02 -.872620518E+02 -.872614517E+02 -.872609272E+02 -.872604792E+02 -.872601084E+02 -.872598154E+02 -.872596007E+02 -.872594647E+02 -.872594074E+02 -.872594292E+02 -.872595298E+02 -.872597091E+02 -.872599667E+02 -.872603019E+02 -.872607142E+02 -.872612026E+02 -.872617662E+02 -.872624038E+02 -.872631143E+02 -.872638963E+02 -.872647483E+02 -.872656688E+02 -.872666561E+02 -.872677085E+02 -.872688240E+02 -.872700008E+02 -.872712369E+02 -.872725302E+02 -.872738786E+02 -.872752800E+02 -.872767322E+02 -.872782329E+02 -.872797798E+02 -.872813705E+02 -.872830028E+02 -.872846742E+02 -.872863821E+02 -.872881239E+02 -.872898970E+02 -.872916984E+02 -.872935251E+02 -.872953738E+02 -.872972407E+02 -.872991217E+02 -.873010120E+02 -.873029059E+02 -.873047969E+02 -.873066767E+02 -.873085356E+02 -.873103613E+02 -.873121386E+02 -.873138481E+02 -.873154654E+02 -.873169594E+02 -.873182903E+02 -.873194070E+02 -.873202440E+02 -.873207168E+02 -.873207168E+02
 -.873183351E+02 -.873183351E+02 -.873177291E+02 -.873166570E+02 -.873152359E+02 -.873135532E+02 -.873116714E+02 -.873096365E+02 -.873074832E+02 -.873052399E+02 -.873029309E+02 -.873005777E+02 -.872981989E+02 -.872958097E+02 -.872934216E+02 -.872910429E+02 -.872886794E+02 -.872863353E+02 -.872840148E+02 -.872817219E+02 -.872794613E+02 -.872772379E+02 -.872750564E+02 -.872729208E+02 -.872708346E+02 -.872688007E+02 -.872668216E+02 -.872648997E+02 -.872630377E+02 -.872612383E+02 -.872595047E+02 -.872578400E+02 -.872562472E+02 -.872547291E+02 -.872532880E+02 -.872519262E+02 -.872506460E+02 -.872494492E+02 -.872483381E+02 -.872473145E+02 -.872463805E+02 -.872455379E+02 -.872447883E+02 -.872441331E+02 -.872435734E+02 -.872431101E+02 -.872427442E+02 -.872424761E+02 -.872423064E+02 -.872422353E+02 -.872422629E+02 -.872423893E+02 -.872426140E+02 -.872429366E+02 -.872433563E+02 -.872438723E+02 -.872444833E+02 -.872451883E+02 -.872459857E+02 -.872468741E+02 -.872478516E+02 -.872489165E+02 -.872500667E+02 -.872513001E+02 -.872526145E+02 -.872540074E+02 -.872554764E+02 -.872570191E+02 -.872586327E+02 -.872603146E+02 -.872620622E+02 -.872638725E+02 -.872657428E+02 -.872676701E+02 -.872696516E+02 -.872716843E+02 -.872737650E+02 -.872758907E+02 -.872780581E+02 -.872802639E+02 -.872825045E+02 -.872847761E+02 -.872870746E+02 -.872893955E+02 -.872917336E+02 -.872940831E+02 -.872964369E+02 -.872987871E+02 -.873011236E+02 -.873034342E+02 -.873057039E+02 -.873079137E+02 -.873100397E+02 -.873120516E+02 -.873139107E+02 -.873155675E+02 -.873169582E+02 -.873180010E+02 -.873185905E+02 -.873185905E+02
 -.873160294E+02 -.873160294E+02 -.873153004E+02 -.873140155E+02 -.873123110E+02 -.873102884E+02 -.873080225E+02 -.873055691E+02 -.873029719E+02 -.873002669E+02 -.872974847E+02 -.872946514E+02 -.872917885E+02 -.872889130E+02 -.872860379E+02 -.872831723E+02 -.872803231E+02 -.872774961E+02 -.872746966E+02 -.872719302E+02 -.872692029E+02 -.872665203E+02 -.872638877E+02 -.872613098E+02 -.872587904E+02 -.872563329E+02 -.872539405E+02 -.872516163E+02 -.872493639E+02 -.872471870E+02 -.872450892E+02 -.872430745E+02 -.872411462E+02 -.872393077E+02 -.872375619E+02 -.872359118E+02 -.872343599E+02 -.872329089E+02 -.872315615E+02 -.872303203E+02 -.872291876E+02 -.872281656E+02 -.872272564E+02 -.872264615E+02 -.872257825E+02 -.872252206E+02 -.872247768E+02 -.872244518E+02 -.872242463E+02 -.872241606E+02 -.872241949E+02 -.872243491E+02 -.872246227E+02 -.872250151E+02 -.872255255E+02 -.872261526E+02 -.872268951E+02 -.872277515E+02 -.872287201E+02 -.872297987E+02 -.872309854E+02 -.872322777E+02 -.872336733E+02 -.872351693E+02 -.872367630E+02 -.872384515E+02 -.872402317E+02 -.872421005E+02 -.872440547E+02 -.872460909E+02 -.872482058E+02 -.872503960E+02 -.872526579E+02 -.872549880E+02 -.872573827E+02 -.872598383E+02 -.872623512E+02 -.872649175E+02 -.872675332E+02 -.872701945E+02 -.872728968E+02 -.872756357E+02 -.872784062E+02 -.872812029E+02 -.872840196E+02 -.872868493E+02 -.872896838E+02 -.872925132E+02 -.872953256E+02 -.872981066E+02 -.873008379E+02 -.873034970E+02 -.873060552E+02 -.873084760E+02 -.873107130E+02 -.873127066E+02 -.873143803E+02 -.873156354E+02 -.873163450E+02 -.873163450E+02
 -.873136435E+02 -.873136435E+02 -.873127892E+02 -.873112860E+02 -.873092890E+02 -.873069149E+02 -.873042513E+02 -.873013651E+02 -.872983099E+02 -.872951295E+02 -.872918601E+02 -.872885319E+02 -.872851693E+02 -.872817908E+02 -.872784106E+02 -.872750394E+02 -.872716855E+02 -.872683562E+02 -.872650585E+02 -.872617994E+02 -.872585859E+02 -.872554244E+02 -.872523208E+02 -.872492802E+02 -.872463069E+02 -.872434052E+02 -.872405789E+02 -.872378323E+02 -.872351697E+02 -.872325955E+02 -.872301143E+02 -.872277306E+02 -.872254483E+02 -.872232715E+02 -.872212037E+02 -.872192484E+02 -.872174090E+02 -.872156889E+02 -.872140912E+02 -.872126192E+02 -.872112758E+02 -.872100635E+02 -.872089849E+02 -.872080418E+02 -.872072362E+02 -.872065696E+02 -.872060431E+02 -.872056579E+02 -.872054146E+02 -.872053138E+02 -.872053555E+02 -.872055396E+02 -.872058656E+02 -.872063328E+02 -.872069399E+02 -.872076856E+02 -.872085683E+02 -.872095860E+02 -.872107366E+02 -.872120177E+02 -.872134267E+02 -.872149607E+02 -.872166166E+02 -.872183911E+02 -.872202808E+02 -.872222822E+02 -.872243916E+02 -.872266050E+02 -.872289187E+02 -.872313286E+02 -.872338305E+02 -.872364204E+02 -.872390939E+02 -.872418469E+02 -.872446750E+02 -.872475739E+02 -.872505390E+02 -.872535658E+02 -.872566498E+02 -.872597859E+02 -.872629693E+02 -.872661944E+02 -.872694555E+02 -.872727461E+02 -.872760591E+02 -.872793863E+02 -.872827179E+02 -.872860426E+02 -.872893465E+02 -.872926126E+02 -.872958197E+02 -.872989413E+02 -.873019439E+02 -.873047849E+02 -.873074099E+02 -.873097491E+02 -.873117128E+02 -.873131855E+02 -.873140181E+02 -.873140181E+02
 -.873111934E+02 -.873111934E+02 -.873102115E+02 -.873084834E+02 -.873061843E+02 -.873034470E+02 -.873003732E+02 -.872970420E+02 -.872935166E+02 -.872898482E+02 -.872860786E+02 -.872822416E+02 -.872783637E+02 -.872744656E+02 -.872705629E+02 -.872666679E+02 -.872627909E+02 -.872589407E+02 -.872551262E+02 -.872513554E+02 -.872476363E+02 -.872439760E+02 -.872403808E+02 -.872368565E+02 -.872334083E+02 -.872300411E+02 -.872267599E+02 -.872235698E+02 -.872204761E+02 -.872174842E+02 -.872145992E+02 -.872118263E+02 -.872091703E+02 -.872066359E+02 -.872042273E+02 -.872019490E+02 -.871998050E+02 -.871977995E+02 -.871959365E+02 -.871942195E+02 -.871926523E+02 -.871912378E+02 -.871899790E+02 -.871888784E+02 -.871879382E+02 -.871871602E+02 -.871865461E+02 -.871860969E+02 -.871858138E+02 -.871856971E+02 -.871857472E+02 -.871859636E+02 -.871863459E+02 -.871868931E+02 -.871876038E+02 -.871884763E+02 -.871895087E+02 -.871906987E+02 -.871920436E+02 -.871935405E+02 -.871951862E+02 -.871969772E+02 -.871989098E+02 -.872009800E+02 -.872031838E+02 -.872055168E+02 -.872079746E+02 -.872105525E+02 -.872132459E+02 -.872160499E+02 -.872189596E+02 -.872219701E+02 -.872250764E+02 -.872282733E+02 -.872315557E+02 -.872349185E+02 -.872383564E+02 -.872418641E+02 -.872454361E+02 -.872490668E+02 -.872527503E+02 -.872564803E+02 -.872602501E+02 -.872640524E+02 -.872678788E+02 -.872717199E+02 -.872755647E+02 -.872794000E+02 -.872832099E+02 -.872869750E+02 -.872906710E+02 -.872942675E+02 -.872977260E+02 -.873009978E+02 -.873040202E+02 -.873067132E+02 -.873089736E+02 -.873106687E+02 -.873116270E+02 -.873116270E+02
 -.873086831E+02 -.873086831E+02 -.873075706E+02 -.873056105E+02 -.873029993E+02 -.872998876E+02 -.872963921E+02 -.872926043E+02 -.872885968E+02 -.872844280E+02 -.872801446E+02 -.872757837E+02 -.872713742E+02 -.872669389E+02 -.872624953E+02 -.872580577E+02 -.872536383E+02 -.872492480E+02 -.872448966E+02 -.872405937E+02 -.872363477E+02 -.872321666E+02 -.872280574E+02 -.872240265E+02 -.872200801E+02 -.872162242E+02 -.872124647E+02 -.872088079E+02 -.872052599E+02 -.872018269E+02 -.871985151E+02 -.871953303E+02 -.871922782E+02 -.871893642E+02 -.871865938E+02 -.871839720E+02 -.871815040E+02 -.871791946E+02 -.871770486E+02 -.871750704E+02 -.871732642E+02 -.871716338E+02 -.871701826E+02 -.871689136E+02 -.871678296E+02 -.871669327E+02 -.871662249E+02 -.871657077E+02 -.871653822E+02 -.871652491E+02 -.871653084E+02 -.871655600E+02 -.871660031E+02 -.871666366E+02 -.871674588E+02 -.871684677E+02 -.871696610E+02 -.871710358E+02 -.871725890E+02 -.871743170E+02 -.871762160E+02 -.871782818E+02 -.871805100E+02 -.871828958E+02 -.871854342E+02 -.871881202E+02 -.871909483E+02 -.871939132E+02 -.871970091E+02 -.872002305E+02 -.872035714E+02 -.872070260E+02 -.872105884E+02 -.872142525E+02 -.872180125E+02 -.872218621E+02 -.872257954E+02 -.872298062E+02 -.872338880E+02 -.872380344E+02 -.872422387E+02 -.872464936E+02 -.872507916E+02 -.872551242E+02 -.872594820E+02 -.872638544E+02 -.872682289E+02 -.872725906E+02 -.872769217E+02 -.872812000E+02 -.872853983E+02 -.872894823E+02 -.872934084E+02 -.872971215E+02 -.873005509E+02 -.873036059E+02 -.873061698E+02 -.873080922E+02 -.873091788E+02 -.873091788E+02
 -.873061115E+02 -.873061115E+02 -.873048651E+02 -.873026654E+02 -.872997323E+02 -.872962357E+02 -.872923076E+02 -.872880518E+02 -.872835502E+02 -.872788676E+02 -.872740554E+02 -.872691540E+02 -.872641951E+02 -.872592036E+02 -.872541994E+02 -.872491991E+02 -.872442167E+02 -.872392648E+02 -.872343547E+02 -.872294966E+02 -.872247000E+02 -.872199734E+02 -.872153248E+02 -.872107615E+02 -.872062908E+02 -.872019197E+02 -.871976555E+02 -.871935052E+02 -.871894761E+02 -.871855754E+02 -.871818100E+02 -.871781869E+02 -.871747127E+02 -.871713939E+02 -.871682368E+02 -.871652478E+02 -.871624329E+02 -.871597979E+02 -.871573485E+02 -.871550899E+02 -.871530271E+02 -.871511645E+02 -.871495064E+02 -.871480562E+02 -.871468174E+02 -.871457927E+02 -.871449843E+02 -.871443941E+02 -.871440234E+02 -.871438729E+02 -.871439428E+02 -.871442329E+02 -.871447422E+02 -.871454694E+02 -.871464124E+02 -.871475691E+02 -.871489363E+02 -.871505109E+02 -.871522889E+02 -.871542661E+02 -.871564380E+02 -.871587995E+02 -.871613453E+02 -.871640698E+02 -.871669670E+02 -.871700308E+02 -.871732549E+02 -.871766329E+02 -.871801579E+02 -.871838234E+02 -.871876225E+02 -.871915481E+02 -.871955935E+02 -.871997517E+02 -.872040155E+02 -.872083781E+02 -.872128323E+02 -.872173711E+02 -.872219871E+02 -.872266729E+02 -.872314209E+02 -.872362229E+02 -.872410703E+02 -.872459538E+02 -.872508627E+02 -.872557851E+02 -.872607072E+02 -.872656122E+02 -.872704804E+02 -.872752872E+02 -.872800020E+02 -.872845865E+02 -.872889925E+02 -.872931580E+02 -.872970042E+02 -.873004297E+02 -.873033040E+02 -.873054587E+02 -.873066766E+02 -.873066766E+02
 -.873034766E+02 -.873034766E+02 -.873020924E+02 -.872996458E+02 -.872963819E+02 -.872924905E+02 -.872881194E+02 -.872833841E+02 -.872783753E+02 -.872731643E+02 -.872678067E+02 -.872623467E+02 -.872568188E+02 -.872512508E+02 -.872456649E+02 -.872400800E+02 -.872345120E+02 -.872289749E+02 -.872234813E+02 -.872180422E+02 -.872126679E+02 -.872073680E+02 -.872021513E+02 -.871970263E+02 -.871920015E+02 -.871870851E+02 -.871822854E+02 -.871776108E+02 -.871730696E+02 -.871686700E+02 -.871644200E+02 -.871603278E+02 -.871564011E+02 -.871526477E+02 -.871490751E+02 -.871456909E+02 -.871425022E+02 -.871395160E+02 -.871367389E+02 -.871341772E+02 -.871318366E+02 -.871297227E+02 -.871278404E+02 -.871261940E+02 -.871247875E+02 -.871236242E+02 -.871227070E+02 -.871220378E+02 -.871216184E+02 -.871214496E+02 -.871215317E+02 -.871218641E+02 -.871224461E+02 -.871232757E+02 -.871243509E+02 -.871256686E+02 -.871272255E+02 -.871290175E+02 -.871310400E+02 -.871332879E+02 -.871357558E+02 -.871384377E+02 -.871413272E+02 -.871444176E+02 -.871477020E+02 -.871511730E+02 -.871548231E+02 -.871586447E+02 -.871626299E+02 -.871667707E+02 -.871710592E+02 -.871754873E+02 -.871800468E+02 -.871847297E+02 -.871895278E+02 -.871944330E+02 -.871994373E+02 -.872045325E+02 -.872097102E+02 -.872149621E+02 -.872202795E+02 -.872256534E+02 -.872310740E+02 -.872365309E+02 -.872420124E+02 -.872475054E+02 -.872529943E+02 -.872584611E+02 -.872638835E+02 -.872692347E+02 -.872744810E+02 -.872795801E+02 -.872844785E+02 -.872891079E+02 -.872933811E+02 -.872971858E+02 -.873003776E+02 -.873027698E+02 -.873041218E+02 -.873041218E+02
 -.873007778E+02 -.873007778E+02 -.872992518E+02 -.872965517E+02 -.872929489E+02 -.872886535E+02 -.872838288E+02 -.872786020E+02 -.872730720E+02 -.872673164E+02 -.872613956E+02 -.872553574E+02 -.872492399E+02 -.872430735E+02 -.872368832E+02 -.872306900E+02 -.872245114E+02 -.872183629E+02 -.872122579E+02 -.872062086E+02 -.872002263E+02 -.871943214E+02 -.871885041E+02 -.871827841E+02 -.871771711E+02 -.871716747E+02 -.871663044E+02 -.871610698E+02 -.871559803E+02 -.871510455E+02 -.871462747E+02 -.871416773E+02 -.871372626E+02 -.871330397E+02 -.871290177E+02 -.871252052E+02 -.871216110E+02 -.871182431E+02 -.871151095E+02 -.871122176E+02 -.871095744E+02 -.871071863E+02 -.871050593E+02 -.871031986E+02 -.871016090E+02 -.871002945E+02 -.870992584E+02 -.870985033E+02 -.870980310E+02 -.870978427E+02 -.870979385E+02 -.870983182E+02 -.870989804E+02 -.870999231E+02 -.871011437E+02 -.871026385E+02 -.871044036E+02 -.871064341E+02 -.871087244E+02 -.871112686E+02 -.871140600E+02 -.871170916E+02 -.871203557E+02 -.871238444E+02 -.871275493E+02 -.871314620E+02 -.871355734E+02 -.871398745E+02 -.871443560E+02 -.871490087E+02 -.871538232E+02 -.871587900E+02 -.871638996E+02 -.871691428E+02 -.871745101E+02 -.871799921E+02 -.871855797E+02 -.871912636E+02 -.871970342E+02 -.872028823E+02 -.872087980E+02 -.872147712E+02 -.872207913E+02 -.872268467E+02 -.872329244E+02 -.872390101E+02 -.872450870E+02 -.872511349E+02 -.872571300E+02 -.872630427E+02 -.872688361E+02 -.872744641E+02 -.872798680E+02 -.872849731E+02 -.872896836E+02 -.872938764E+02 -.872973928E+02 -.873000277E+02 -.873015166E+02 -.873015166E+02
 -.872980173E+02 -.872980173E+02 -.872963457E+02 -.872933864E+02 -.872894373E+02 -.872847290E+02 -.872794402E+02 -.872737089E+02 -.872676428E+02 -.872613253E+02 -.872548223E+02 -.872481855E+02 -.872414565E+02 -.872346687E+02 -.872278498E+02 -.872210224E+02 -.872142057E+02 -.872074164E+02 -.872006691E+02 -.871939770E+02 -.871873525E+02 -.871808072E+02 -.871743525E+02 -.871679997E+02 -.871617597E+02 -.871556434E+02 -.871496618E+02 -.871438256E+02 -.871381460E+02 -.871326336E+02 -.871272997E+02 -.871221550E+02 -.871172106E+02 -.871124773E+02 -.871079656E+02 -.871036859E+02 -.870996485E+02 -.870958629E+02 -.870923386E+02 -.870890845E+02 -.870861087E+02 -.870834192E+02 -.870810230E+02 -.870789265E+02 -.870771354E+02 -.870756544E+02 -.870744875E+02 -.870736379E+02 -.870731078E+02 -.870728985E+02 -.870730103E+02 -.870734428E+02 -.870741944E+02 -.870752628E+02 -.870766447E+02 -.870783359E+02 -.870803314E+02 -.870826254E+02 -.870852114E+02 -.870880822E+02 -.870912298E+02 -.870946458E+02 -.870983212E+02 -.871022464E+02 -.871064115E+02 -.871108065E+02 -.871154207E+02 -.871202434E+02 -.871252639E+02 -.871304710E+02 -.871358540E+02 -.871414017E+02 -.871471032E+02 -.871529476E+02 -.871589242E+02 -.871650222E+02 -.871712311E+02 -.871775402E+02 -.871839391E+02 -.871904171E+02 -.871969633E+02 -.872035666E+02 -.872102152E+02 -.872168964E+02 -.872235961E+02 -.872302986E+02 -.872369858E+02 -.872436358E+02 -.872502228E+02 -.872567146E+02 -.872630713E+02 -.872692429E+02 -.872751656E+02 -.872807581E+02 -.872859162E+02 -.872905057E+02 -.872943536E+02 -.872972363E+02 -.872988647E+02 -.872988647E+02
 -.872952009E+02 -.872952009E+02 -.872933805E+02 -.872901569E+02 -.872858549E+02 -.872807251E+02 -.872749611E+02 -.872687121E+02 -.872620940E+02 -.872551971E+02 -.872480923E+02 -.872408358E+02 -.872334727E+02 -.872260395E+02 -.872185658E+02 -.872110762E+02 -.872035915E+02 -.871961292E+02 -.871887052E+02 -.871813339E+02 -.871740289E+02 -.871668034E+02 -.871596700E+02 -.871526413E+02 -.871457298E+02 -.871389479E+02 -.871323080E+02 -.871258224E+02 -.871195037E+02 -.871133648E+02 -.871074182E+02 -.871016770E+02 -.870961540E+02 -.870908618E+02 -.870858131E+02 -.870810201E+02 -.870764947E+02 -.870722486E+02 -.870682929E+02 -.870646382E+02 -.870612945E+02 -.870582710E+02 -.870555764E+02 -.870532182E+02 -.870512034E+02 -.870495376E+02 -.870482256E+02 -.870472714E+02 -.870466774E+02 -.870464454E+02 -.870465757E+02 -.870470678E+02 -.870479198E+02 -.870491289E+02 -.870506912E+02 -.870526016E+02 -.870548541E+02 -.870574417E+02 -.870603567E+02 -.870635903E+02 -.870671331E+02 -.870709749E+02 -.870751049E+02 -.870795120E+02 -.870841842E+02 -.870891094E+02 -.870942754E+02 -.870996693E+02 -.871052784E+02 -.871110899E+02 -.871170908E+02 -.871232685E+02 -.871296101E+02 -.871361031E+02 -.871427351E+02 -.871494937E+02 -.871563671E+02 -.871633431E+02 -.871704100E+02 -.871775558E+02 -.871847685E+02 -.871920358E+02 -.871993448E+02 -.872066816E+02 -.872140310E+02 -.872213762E+02 -.872286974E+02 -.872359714E+02 -.872431701E+02 -.872502592E+02 -.872571956E+02 -.872639255E+02 -.872703799E+02 -.872764713E+02 -.872820867E+02 -.872870810E+02 -.872912669E+02 -.872944018E+02 -.872961724E+02 -.872961724E+02
 -.872923383E+02 -.872923383E+02 -.872903663E+02 -.872868743E+02 -.872822132E+02 -.872766535E+02 -.872704034E+02 -.872636233E+02 -.872564377E+02 -.872489437E+02 -.872412177E+02 -.872333203E+02 -.872253001E+02 -.872171961E+02 -.872090402E+02 -.872008584E+02 -.871926728E+02 -.871845022E+02 -.871763638E+02 -.871682732E+02 -.871602454E+02 -.871522949E+02 -.871444360E+02 -.871366827E+02 -.871290490E+02 -.871215489E+02 -.871141964E+02 -.871070059E+02 -.870999917E+02 -.870931688E+02 -.870865520E+02 -.870801565E+02 -.870739972E+02 -.870680892E+02 -.870624474E+02 -.870570862E+02 -.870520199E+02 -.870472622E+02 -.870428266E+02 -.870387257E+02 -.870349714E+02 -.870315750E+02 -.870285468E+02 -.870258960E+02 -.870236308E+02 -.870217581E+02 -.870202839E+02 -.870192126E+02 -.870185476E+02 -.870182907E+02 -.870184425E+02 -.870190023E+02 -.870199679E+02 -.870213359E+02 -.870231014E+02 -.870252585E+02 -.870277999E+02 -.870307172E+02 -.870340009E+02 -.870376407E+02 -.870416251E+02 -.870459420E+02 -.870505786E+02 -.870555212E+02 -.870607559E+02 -.870662683E+02 -.870720437E+02 -.870780670E+02 -.870843233E+02 -.870907973E+02 -.870974741E+02 -.871043387E+02 -.871113763E+02 -.871185724E+02 -.871259127E+02 -.871333831E+02 -.871409701E+02 -.871486600E+02 -.871564395E+02 -.871642955E+02 -.871722146E+02 -.871801832E+02 -.871881874E+02 -.871962121E+02 -.872042412E+02 -.872122563E+02 -.872202364E+02 -.872281569E+02 -.872359877E+02 -.872436922E+02 -.872512244E+02 -.872585266E+02 -.872655251E+02 -.872721258E+02 -.872782074E+02 -.872836138E+02 -.872881432E+02 -.872915344E+02 -.872934490E+02 -.872934490E+02
 -.872894435E+02 -.872894435E+02 -.872873179E+02 -.872835539E+02 -.872785283E+02 -.872725308E+02 -.872657843E+02 -.872584606E+02 -.872506928E+02 -.872425850E+02 -.872342191E+02 -.872256599E+02 -.872169593E+02 -.872081586E+02 -.871992915E+02 -.871903855E+02 -.871814639E+02 -.871725469E+02 -.871636528E+02 -.871547987E+02 -.871460010E+02 -.871372757E+02 -.871286386E+02 -.871201053E+02 -.871116915E+02 -.871034128E+02 -.870952854E+02 -.870873256E+02 -.870795503E+02 -.870719766E+02 -.870646220E+02 -.870575042E+02 -.870506409E+02 -.870440497E+02 -.870377482E+02 -.870317538E+02 -.870260832E+02 -.870207532E+02 -.870157795E+02 -.870111776E+02 -.870069618E+02 -.870031457E+02 -.869997416E+02 -.869967607E+02 -.869942129E+02 -.869921068E+02 -.869904494E+02 -.869892462E+02 -.869885013E+02 -.869882169E+02 -.869883938E+02 -.869890311E+02 -.869901262E+02 -.869916749E+02 -.869936713E+02 -.869961083E+02 -.869989769E+02 -.870022671E+02 -.870059674E+02 -.870100653E+02 -.870145470E+02 -.870193980E+02 -.870246028E+02 -.870301451E+02 -.870360083E+02 -.870421752E+02 -.870486282E+02 -.870553496E+02 -.870623216E+02 -.870695265E+02 -.870769465E+02 -.870845643E+02 -.870923626E+02 -.871003247E+02 -.871084341E+02 -.871166748E+02 -.871250312E+02 -.871334880E+02 -.871420304E+02 -.871506436E+02 -.871593131E+02 -.871680241E+02 -.871767613E+02 -.871855087E+02 -.871942489E+02 -.872029625E+02 -.872116273E+02 -.872202170E+02 -.872287001E+02 -.872370376E+02 -.872451809E+02 -.872530685E+02 -.872606221E+02 -.872677412E+02 -.872742964E+02 -.872801206E+02 -.872849978E+02 -.872886480E+02 -.872907083E+02 -.872907083E+02
 -.872865347E+02 -.872865347E+02 -.872842542E+02 -.872802158E+02 -.872748214E+02 -.872683797E+02 -.872611281E+02 -.872532499E+02 -.872448871E+02 -.872361506E+02 -.872271275E+02 -.872178866E+02 -.872084825E+02 -.871989588E+02 -.871893506E+02 -.871796868E+02 -.871699919E+02 -.871602874E+02 -.871505929E+02 -.871409269E+02 -.871313073E+02 -.871217516E+02 -.871122769E+02 -.871029008E+02 -.870936406E+02 -.870845142E+02 -.870755398E+02 -.870667365E+02 -.870581236E+02 -.870497211E+02 -.870415495E+02 -.870336295E+02 -.870259819E+02 -.870186277E+02 -.870115876E+02 -.870048823E+02 -.869985320E+02 -.869925566E+02 -.869869753E+02 -.869818065E+02 -.869770677E+02 -.869727752E+02 -.869689440E+02 -.869655878E+02 -.869627185E+02 -.869603466E+02 -.869584806E+02 -.869571275E+02 -.869562919E+02 -.869559769E+02 -.869561832E+02 -.869569099E+02 -.869581536E+02 -.869599094E+02 -.869621701E+02 -.869649270E+02 -.869681692E+02 -.869718845E+02 -.869760591E+02 -.869806776E+02 -.869857236E+02 -.869911794E+02 -.869970263E+02 -.870032449E+02 -.870098151E+02 -.870167164E+02 -.870239279E+02 -.870314285E+02 -.870391972E+02 -.870472130E+02 -.870554551E+02 -.870639032E+02 -.870725373E+02 -.870813379E+02 -.870902862E+02 -.870993637E+02 -.871085528E+02 -.871178364E+02 -.871271978E+02 -.871366208E+02 -.871460892E+02 -.871555871E+02 -.871650981E+02 -.871746050E+02 -.871840896E+02 -.871935312E+02 -.872029066E+02 -.872121884E+02 -.872213432E+02 -.872303302E+02 -.872390983E+02 -.872475825E+02 -.872557000E+02 -.872633444E+02 -.872703782E+02 -.872766240E+02 -.872818514E+02 -.872857620E+02 -.872879685E+02 -.872879685E+02
 -.872836356E+02 -.872836356E+02 -.872812002E+02 -.872768863E+02 -.872711205E+02 -.872642303E+02 -.872564678E+02 -.872480273E+02 -.872390596E+02 -.872296821E+02 -.872199867E+02 -.872100457E+02 -.871999161E+02 -.871896432E+02 -.871792636E+02 -.871688072E+02 -.871582998E+02 -.871477642E+02 -.871372211E+02 -.871266905E+02 -.871161916E+02 -.871057433E+02 -.870953644E+02 -.870850743E+02 -.870748923E+02 -.870648388E+02 -.870549346E+02 -.870452015E+02 -.870356620E+02 -.870263395E+02 -.870172578E+02 -.870084412E+02 -.869999144E+02 -.869917021E+02 -.869838291E+02 -.869763201E+02 -.869691994E+02 -.869624910E+02 -.869562181E+02 -.869504030E+02 -.869450668E+02 -.869402293E+02 -.869359090E+02 -.869321223E+02 -.869288841E+02 -.869262070E+02 -.869241016E+02 -.869225762E+02 -.869216369E+02 -.869212872E+02 -.869215282E+02 -.869223585E+02 -.869237743E+02 -.869257694E+02 -.869283350E+02 -.869314604E+02 -.869351325E+02 -.869393363E+02 -.869440549E+02 -.869492697E+02 -.869549607E+02 -.869611063E+02 -.869676841E+02 -.869746707E+02 -.869820418E+02 -.869897729E+02 -.869978389E+02 -.870062149E+02 -.870148757E+02 -.870237965E+02 -.870329531E+02 -.870423215E+02 -.870518784E+02 -.870616013E+02 -.870714684E+02 -.870814589E+02 -.870915526E+02 -.871017303E+02 -.871119734E+02 -.871222640E+02 -.871325845E+02 -.871429178E+02 -.871532462E+02 -.871635516E+02 -.871738148E+02 -.871840144E+02 -.871941262E+02 -.872041216E+02 -.872139661E+02 -.872236172E+02 -.872330213E+02 -.872421105E+02 -.872507979E+02 -.872589714E+02 -.872664860E+02 -.872731539E+02 -.872787314E+02 -.872829018E+02 -.872852541E+02 -.872852541E+02
 -.872807766E+02 -.872807766E+02 -.872781873E+02 -.872735989E+02 -.872674621E+02 -.872601229E+02 -.872518475E+02 -.872428411E+02 -.872332626E+02 -.872232356E+02 -.872128560E+02 -.872021990E+02 -.871913236E+02 -.871802766E+02 -.871690954E+02 -.871578114E+02 -.871464511E+02 -.871350384E+02 -.871235952E+02 -.871121427E+02 -.871007012E+02 -.870892912E+02 -.870779333E+02 -.870666486E+02 -.870554590E+02 -.870443874E+02 -.870334576E+02 -.870226947E+02 -.870121249E+02 -.870017753E+02 -.869916737E+02 -.869818489E+02 -.869723300E+02 -.869631463E+02 -.869543277E+02 -.869459036E+02 -.869379036E+02 -.869303565E+02 -.869232903E+02 -.869167323E+02 -.869107083E+02 -.869052424E+02 -.869003570E+02 -.868960726E+02 -.868924073E+02 -.868893767E+02 -.868869939E+02 -.868852691E+02 -.868842099E+02 -.868838206E+02 -.868841025E+02 -.868850541E+02 -.868866705E+02 -.868889441E+02 -.868918642E+02 -.868954176E+02 -.868995882E+02 -.869043576E+02 -.869097051E+02 -.869156080E+02 -.869220417E+02 -.869289802E+02 -.869363961E+02 -.869442609E+02 -.869525456E+02 -.869612205E+02 -.869702555E+02 -.869796209E+02 -.869892867E+02 -.869992236E+02 -.870094028E+02 -.870197964E+02 -.870303773E+02 -.870411192E+02 -.870519972E+02 -.870629874E+02 -.870740670E+02 -.870852145E+02 -.870964091E+02 -.871076313E+02 -.871188620E+02 -.871300826E+02 -.871412746E+02 -.871524190E+02 -.871634959E+02 -.871744832E+02 -.871853560E+02 -.871960849E+02 -.872066346E+02 -.872169610E+02 -.872270089E+02 -.872367077E+02 -.872459669E+02 -.872546691E+02 -.872626624E+02 -.872697494E+02 -.872756734E+02 -.872801005E+02 -.872825964E+02 -.872825964E+02
 -.872779956E+02 -.872779956E+02 -.872752555E+02 -.872703967E+02 -.872638935E+02 -.872561095E+02 -.872473247E+02 -.872377544E+02 -.872275649E+02 -.872168846E+02 -.872058133E+02 -.871944282E+02 -.871827897E+02 -.871709457E+02 -.871589346E+02 -.871467881E+02 -.871345338E+02 -.871221962E+02 -.871097982E+02 -.870973618E+02 -.870849086E+02 -.870724604E+02 -.870600396E+02 -.870476695E+02 -.870353745E+02 -.870231804E+02 -.870111145E+02 -.869992057E+02 -.869874842E+02 -.869759817E+02 -.869647307E+02 -.869537652E+02 -.869431196E+02 -.869328292E+02 -.869229295E+02 -.869134563E+02 -.869044450E+02 -.868959309E+02 -.868879480E+02 -.868805296E+02 -.868737071E+02 -.868675104E+02 -.868619671E+02 -.868571023E+02 -.868529383E+02 -.868494947E+02 -.868467877E+02 -.868448299E+02 -.868436307E+02 -.868431956E+02 -.868435261E+02 -.868446204E+02 -.868464725E+02 -.868490730E+02 -.868524086E+02 -.868564630E+02 -.868612163E+02 -.868666458E+02 -.868727260E+02 -.868794289E+02 -.868867244E+02 -.868945808E+02 -.869029644E+02 -.869118409E+02 -.869211747E+02 -.869309302E+02 -.869410712E+02 -.869515617E+02 -.869623664E+02 -.869734504E+02 -.869847796E+02 -.869963212E+02 -.870080435E+02 -.870199162E+02 -.870319106E+02 -.870439995E+02 -.870561570E+02 -.870683590E+02 -.870805827E+02 -.870928066E+02 -.871050102E+02 -.871171737E+02 -.871292778E+02 -.871413028E+02 -.871532281E+02 -.871650315E+02 -.871766878E+02 -.871881671E+02 -.871994336E+02 -.872104424E+02 -.872211370E+02 -.872314448E+02 -.872412719E+02 -.872504969E+02 -.872589615E+02 -.872664595E+02 -.872727222E+02 -.872773995E+02 -.872800351E+02 -.872800351E+02
 -.872753410E+02 -.872753410E+02 -.872724551E+02 -.872673342E+02 -.872604745E+02 -.872522568E+02 -.872429732E+02 -.872328481E+02 -.872220540E+02 -.872107235E+02 -.871989588E+02 -.871868388E+02 -.871744247E+02 -.871617647E+02 -.871488977E+02 -.871358557E+02 -.871226666E+02 -.871093552E+02 -.870959449E+02 -.870824583E+02 -.870689181E+02 -.870553473E+02 -.870417702E+02 -.870282122E+02 -.870147006E+02 -.870012644E+02 -.869879349E+02 -.869747450E+02 -.869617298E+02 -.869489261E+02 -.869363724E+02 -.869241085E+02 -.869121756E+02 -.869006158E+02 -.868894720E+02 -.868787873E+02 -.868686049E+02 -.868589674E+02 -.868499169E+02 -.868414939E+02 -.868337373E+02 -.868266839E+02 -.868203678E+02 -.868148203E+02 -.868100693E+02 -.868061389E+02 -.868030494E+02 -.868008169E+02 -.867994527E+02 -.867989638E+02 -.867993525E+02 -.868006160E+02 -.868027473E+02 -.868057344E+02 -.868095609E+02 -.868142064E+02 -.868196462E+02 -.868258522E+02 -.868327926E+02 -.868404329E+02 -.868487361E+02 -.868576628E+02 -.868671721E+02 -.868772218E+02 -.868877688E+02 -.868987696E+02 -.869101807E+02 -.869219589E+02 -.869340617E+02 -.869464477E+02 -.869590766E+02 -.869719098E+02 -.869849103E+02 -.869980431E+02 -.870112750E+02 -.870245751E+02 -.870379143E+02 -.870512656E+02 -.870646040E+02 -.870779062E+02 -.870911501E+02 -.871043152E+02 -.871173812E+02 -.871303283E+02 -.871431357E+02 -.871557813E+02 -.871682399E+02 -.871804820E+02 -.871924717E+02 -.872041639E+02 -.872155014E+02 -.872264104E+02 -.872367948E+02 -.872465295E+02 -.872554511E+02 -.872633456E+02 -.872699337E+02 -.872748504E+02 -.872776193E+02 -.872776193E+02
 -.872728726E+02 -.872728726E+02 -.872698491E+02 -.872644795E+02 -.872572806E+02 -.872486482E+02 -.872388852E+02 -.872282234E+02 -.872168401E+02 -.872048708E+02 -.871924193E+02 -.871795649E+02 -.871663691E+02 -.871528799E+02 -.871391357E+02 -.871251683E+02 -.871110052E+02 -.870966709E+02 -.870821889E+02 -.870675820E+02 -.870528735E+02 -.870380877E+02 -.870232504E+02 -.870083895E+02 -.869935351E+02 -.869787200E+02 -.869639794E+02 -.869493512E+02 -.869348759E+02 -.869205964E+02 -.869065580E+02 -.868928078E+02 -.868793949E+02 -.868663700E+02 -.868537847E+02 -.868416913E+02 -.868301425E+02 -.868191906E+02 -.868088871E+02 -.867992820E+02 -.867904236E+02 -.867823574E+02 -.867751262E+02 -.867687689E+02 -.867633204E+02 -.867588111E+02 -.867552665E+02 -.867527067E+02 -.867511462E+02 -.867505938E+02 -.867510521E+02 -.867525181E+02 -.867549826E+02 -.867584307E+02 -.867628420E+02 -.867681907E+02 -.867744459E+02 -.867815725E+02 -.867895308E+02 -.867982781E+02 -.868077681E+02 -.868179524E+02 -.868287804E+02 -.868402003E+02 -.868521595E+02 -.868646048E+02 -.868774837E+02 -.868907440E+02 -.869043347E+02 -.869182065E+02 -.869323116E+02 -.869466047E+02 -.869610426E+02 -.869755846E+02 -.869901928E+02 -.870048320E+02 -.870194696E+02 -.870340757E+02 -.870486229E+02 -.870630860E+02 -.870774421E+02 -.870916695E+02 -.871057479E+02 -.871196574E+02 -.871333778E+02 -.871468874E+02 -.871601620E+02 -.871731728E+02 -.871858846E+02 -.871982531E+02 -.872102213E+02 -.872217148E+02 -.872326364E+02 -.872428588E+02 -.872522143E+02 -.872604829E+02 -.872673763E+02 -.872725166E+02 -.872754095E+02 -.872754095E+02
 -.872706642E+02 -.872706642E+02 -.872675148E+02 -.872619168E+02 -.872544046E+02 -.872453866E+02 -.872351744E+02 -.872240051E+02 -.872120593E+02 -.871994737E+02 -.871863525E+02 -.871727744E+02 -.871588002E+02 -.871444765E+02 -.871298406E+02 -.871149231E+02 -.870997501E+02 -.870843455E+02 -.870687317E+02 -.870529313E+02 -.870369678E+02 -.870208664E+02 -.870046545E+02 -.869883621E+02 -.869720224E+02 -.869556718E+02 -.869393501E+02 -.869231007E+02 -.869069702E+02 -.868910087E+02 -.868752693E+02 -.868598082E+02 -.868446838E+02 -.868299571E+02 -.868156906E+02 -.868019480E+02 -.867887937E+02 -.867762921E+02 -.867645066E+02 -.867534995E+02 -.867433308E+02 -.867340576E+02 -.867257332E+02 -.867184068E+02 -.867121225E+02 -.867069186E+02 -.867028273E+02 -.866998742E+02 -.866980777E+02 -.866974490E+02 -.866979915E+02 -.866997014E+02 -.867025671E+02 -.867065697E+02 -.867116834E+02 -.867178755E+02 -.867251073E+02 -.867333343E+02 -.867425070E+02 -.867525714E+02 -.867634702E+02 -.867751429E+02 -.867875269E+02 -.868005582E+02 -.868141721E+02 -.868283037E+02 -.868428891E+02 -.868578650E+02 -.868731704E+02 -.868887462E+02 -.869045359E+02 -.869204861E+02 -.869365464E+02 -.869526699E+02 -.869688131E+02 -.869849362E+02 -.870010029E+02 -.870169803E+02 -.870328386E+02 -.870485513E+02 -.870640944E+02 -.870794460E+02 -.870945861E+02 -.871094954E+02 -.871241548E+02 -.871385441E+02 -.871526405E+02 -.871664170E+02 -.871798402E+02 -.871928674E+02 -.872054426E+02 -.872174925E+02 -.872289199E+02 -.872395965E+02 -.872493522E+02 -.872579628E+02 -.872651330E+02 -.872704745E+02 -.872734785E+02 -.872734785E+02
 -.872688052E+02 -.872688052E+02 -.872655463E+02 -.872597480E+02 -.872519590E+02 -.872425968E+02 -.872319788E+02 -.872203453E+02 -.872078776E+02 -.871947123E+02 -.871809522E+02 -.871666744E+02 -.871519372E+02 -.871367851E+02 -.871212527E+02 -.871053684E+02 -.870891559E+02 -.870726369E+02 -.870558325E+02 -.870387642E+02 -.870214549E+02 -.870039301E+02 -.869862184E+02 -.869683516E+02 -.869503659E+02 -.869323015E+02 -.869142030E+02 -.868961197E+02 -.868781054E+02 -.868602183E+02 -.868425209E+02 -.868250796E+02 -.868079646E+02 -.867912492E+02 -.867750093E+02 -.867593227E+02 -.867442684E+02 -.867299260E+02 -.867163744E+02 -.867036912E+02 -.866919515E+02 -.866812272E+02 -.866715858E+02 -.866630895E+02 -.866557942E+02 -.866497490E+02 -.866449949E+02 -.866415645E+02 -.866394816E+02 -.866387603E+02 -.866394052E+02 -.866414115E+02 -.866447643E+02 -.866494395E+02 -.866554043E+02 -.866626169E+02 -.866710282E+02 -.866805815E+02 -.866912144E+02 -.867028589E+02 -.867154427E+02 -.867288901E+02 -.867431233E+02 -.867580626E+02 -.867736282E+02 -.867897406E+02 -.868063216E+02 -.868232947E+02 -.868405862E+02 -.868581255E+02 -.868758458E+02 -.868936841E+02 -.869115819E+02 -.869294850E+02 -.869473441E+02 -.869651143E+02 -.869827555E+02 -.870002317E+02 -.870175115E+02 -.870345669E+02 -.870513737E+02 -.870679106E+02 -.870841584E+02 -.871000993E+02 -.871157164E+02 -.871309917E+02 -.871459051E+02 -.871604326E+02 -.871745434E+02 -.871881977E+02 -.872013424E+02 -.872139061E+02 -.872257936E+02 -.872368769E+02 -.872469860E+02 -.872558944E+02 -.872633027E+02 -.872688156E+02 -.872719132E+02 -.872719132E+02
 -.872674023E+02 -.872674023E+02 -.872640555E+02 -.872580949E+02 -.872500781E+02 -.872404279E+02 -.872294638E+02 -.872174261E+02 -.872044949E+02 -.871908043E+02 -.871764540E+02 -.871615174E+02 -.871460490E+02 -.871300894E+02 -.871136694E+02 -.870968130E+02 -.870795407E+02 -.870618706E+02 -.870438211E+02 -.870254114E+02 -.870066632E+02 -.869876012E+02 -.869682544E+02 -.869486560E+02 -.869288446E+02 -.869088642E+02 -.868887643E+02 -.868686007E+02 -.868484349E+02 -.868283344E+02 -.868083726E+02 -.867886283E+02 -.867691854E+02 -.867501323E+02 -.867315613E+02 -.867135678E+02 -.866962492E+02 -.866797042E+02 -.866640313E+02 -.866493279E+02 -.866356888E+02 -.866232052E+02 -.866119628E+02 -.866020412E+02 -.865935119E+02 -.865864380E+02 -.865808724E+02 -.865768571E+02 -.865744227E+02 -.865735878E+02 -.865743584E+02 -.865767279E+02 -.865806776E+02 -.865861763E+02 -.865931815E+02 -.866016399E+02 -.866114881E+02 -.866226539E+02 -.866350576E+02 -.866486126E+02 -.866632276E+02 -.866788072E+02 -.866952536E+02 -.867124677E+02 -.867303504E+02 -.867488037E+02 -.867677317E+02 -.867870418E+02 -.868066449E+02 -.868264567E+02 -.868463979E+02 -.868663947E+02 -.868863792E+02 -.869062895E+02 -.869260695E+02 -.869456694E+02 -.869650452E+02 -.869841585E+02 -.870029763E+02 -.870214705E+02 -.870396173E+02 -.870573966E+02 -.870747915E+02 -.870917870E+02 -.871083693E+02 -.871245240E+02 -.871402352E+02 -.871554830E+02 -.871702411E+02 -.871844739E+02 -.871981325E+02 -.872111497E+02 -.872234336E+02 -.872348595E+02 -.872452590E+02 -.872544067E+02 -.872620023E+02 -.872676473E+02 -.872708160E+02 -.872708160E+02
 -.872665807E+02 -.872665807E+02 -.872631743E+02 -.872571006E+02 -.872489200E+02 -.872390553E+02 -.872278241E+02 -.872154634E+02 -.872021488E+02 -.871880095E+02 -.871731397E+02 -.871576072E+02 -.871414606E+02 -.871247345E+02 -.871074537E+02 -.870896367E+02 -.870712983E+02 -.870524518E+02 -.870331111E+02 -.870132916E+02 -.869930122E+02 -.869722957E+02 -.869511702E+02 -.869296693E+02 -.869078332E+02 -.868857091E+02 -.868633515E+02 -.868408226E+02 -.868181925E+02 -.867955391E+02 -.867729482E+02 -.867505129E+02 -.867283336E+02 -.867065169E+02 -.866851755E+02 -.866644262E+02 -.866443899E+02 -.866251895E+02 -.866069488E+02 -.865897906E+02 -.865738355E+02 -.865591998E+02 -.865459934E+02 -.865343188E+02 -.865242687E+02 -.865159246E+02 -.865093553E+02 -.865046157E+02 -.865017458E+02 -.865007698E+02 -.865016956E+02 -.865045148E+02 -.865092028E+02 -.865157192E+02 -.865240087E+02 -.865340019E+02 -.865456169E+02 -.865587605E+02 -.865733300E+02 -.865892146E+02 -.866062978E+02 -.866244585E+02 -.866435734E+02 -.866635180E+02 -.866841691E+02 -.867054053E+02 -.867271090E+02 -.867491672E+02 -.867714727E+02 -.867939247E+02 -.868164293E+02 -.868389005E+02 -.868612597E+02 -.868834365E+02 -.869053683E+02 -.869270002E+02 -.869482849E+02 -.869691824E+02 -.869896590E+02 -.870096876E+02 -.870292460E+02 -.870483173E+02 -.870668879E+02 -.870849472E+02 -.871024862E+02 -.871194962E+02 -.871359667E+02 -.871518838E+02 -.871672274E+02 -.871819680E+02 -.871960631E+02 -.872094515E+02 -.872220470E+02 -.872337305E+02 -.872443386E+02 -.872536500E+02 -.872613675E+02 -.872670948E+02 -.872703058E+02 -.872703058E+02
 -.872664852E+02 -.872664852E+02 -.872630549E+02 -.872569305E+02 -.872486676E+02 -.872386828E+02 -.872272869E+02 -.872147094E+02 -.872011180E+02 -.871866339E+02 -.871713430E+02 -.871553049E+02 -.871385598E+02 -.871211340E+02 -.871030440E+02 -.870843003E+02 -.870649100E+02 -.870448794E+02 -.870242155E+02 -.870029282E+02 -.869810313E+02 -.869585437E+02 -.869354908E+02 -.869119049E+02 -.868878267E+02 -.868633054E+02 -.868383996E+02 -.868131780E+02 -.867877194E+02 -.867621130E+02 -.867364585E+02 -.867108657E+02 -.866854542E+02 -.866603530E+02 -.866356991E+02 -.866116366E+02 -.865883155E+02 -.865658898E+02 -.865445156E+02 -.865243494E+02 -.865055451E+02 -.864882524E+02 -.864726137E+02 -.864587619E+02 -.864468182E+02 -.864368892E+02 -.864290656E+02 -.864234195E+02 -.864200038E+02 -.864188504E+02 -.864199699E+02 -.864233514E+02 -.864289622E+02 -.864367493E+02 -.864466399E+02 -.864585430E+02 -.864723514E+02 -.864879435E+02 -.865051860E+02 -.865239358E+02 -.865440429E+02 -.865653528E+02 -.865877086E+02 -.866109536E+02 -.866349332E+02 -.866594971E+02 -.866845004E+02 -.867098054E+02 -.867352829E+02 -.867608125E+02 -.867862839E+02 -.868115968E+02 -.868366616E+02 -.868613989E+02 -.868857396E+02 -.869096247E+02 -.869330046E+02 -.869558387E+02 -.869780948E+02 -.869997480E+02 -.870207803E+02 -.870411792E+02 -.870609371E+02 -.870800498E+02 -.870985154E+02 -.871163325E+02 -.871334985E+02 -.871500077E+02 -.871658482E+02 -.871809990E+02 -.871954261E+02 -.872090767E+02 -.872218734E+02 -.872337052E+02 -.872444174E+02 -.872537968E+02 -.872615543E+02 -.872673011E+02 -.872705186E+02 -.872705186E+02
 -.872672798E+02 -.872672798E+02 -.872638700E+02 -.872577727E+02 -.872495293E+02 -.872395433E+02 -.872281127E+02 -.872154545E+02 -.872017247E+02 -.871870328E+02 -.871714531E+02 -.871550338E+02 -.871378039E+02 -.871197784E+02 -.871009629E+02 -.870813571E+02 -.870609576E+02 -.870397607E+02 -.870177641E+02 -.869949689E+02 -.869713811E+02 -.869470131E+02 -.869218846E+02 -.868960243E+02 -.868694708E+02 -.868422737E+02 -.868144942E+02 -.867862063E+02 -.867574972E+02 -.867284679E+02 -.866992332E+02 -.866699217E+02 -.866406758E+02 -.866116504E+02 -.865830128E+02 -.865549408E+02 -.865276213E+02 -.865012478E+02 -.864760187E+02 -.864521338E+02 -.864297920E+02 -.864091871E+02 -.863905052E+02 -.863739210E+02 -.863595940E+02 -.863476658E+02 -.863382565E+02 -.863314628E+02 -.863273549E+02 -.863259758E+02 -.863273397E+02 -.863314320E+02 -.863382092E+02 -.863476005E+02 -.863595091E+02 -.863738140E+02 -.863903735E+02 -.864090273E+02 -.864296004E+02 -.864519064E+02 -.864757505E+02 -.865009337E+02 -.865272556E+02 -.865545173E+02 -.865825246E+02 -.866110901E+02 -.866400355E+02 -.866691929E+02 -.866984066E+02 -.867275338E+02 -.867564452E+02 -.867850255E+02 -.868131731E+02 -.868408002E+02 -.868678325E+02 -.868942079E+02 -.869198767E+02 -.869448001E+02 -.869689495E+02 -.869923053E+02 -.870148559E+02 -.870365968E+02 -.870575287E+02 -.870776567E+02 -.870969886E+02 -.871155331E+02 -.871332984E+02 -.871502892E+02 -.871665046E+02 -.871819348E+02 -.871965566E+02 -.872103289E+02 -.872231857E+02 -.872350282E+02 -.872457136E+02 -.872550421E+02 -.872627380E+02 -.872684274E+02 -.872716074E+02 -.872716074E+02
 -.872691474E+02 -.872691474E+02 -.872658124E+02 -.872598370E+02 -.872517384E+02 -.872418982E+02 -.872305948E+02 -.872180274E+02 -.872043353E+02 -.871896119E+02 -.871739165E+02 -.871572822E+02 -.871397234E+02 -.871212406E+02 -.871018249E+02 -.870814621E+02 -.870601349E+02 -.870378260E+02 -.870145200E+02 -.869902056E+02 -.869648771E+02 -.869385360E+02 -.869111930E+02 -.868828692E+02 -.868535975E+02 -.868234245E+02 -.867924114E+02 -.867606353E+02 -.867281905E+02 -.866951889E+02 -.866617610E+02 -.866280562E+02 -.865942424E+02 -.865605058E+02 -.865270500E+02 -.864940942E+02 -.864618719E+02 -.864306277E+02 -.864006146E+02 -.863720901E+02 -.863453123E+02 -.863205354E+02 -.862980047E+02 -.862779520E+02 -.862605902E+02 -.862461092E+02 -.862346710E+02 -.862264058E+02 -.862214090E+02 -.862197389E+02 -.862214149E+02 -.862264171E+02 -.862346868E+02 -.862461282E+02 -.862606105E+02 -.862779713E+02 -.862980203E+02 -.863205439E+02 -.863453101E+02 -.863720729E+02 -.864005777E+02 -.864305660E+02 -.864617795E+02 -.864939650E+02 -.865268771E+02 -.865602819E+02 -.865939595E+02 -.866277057E+02 -.866613337E+02 -.866946749E+02 -.867275794E+02 -.867599161E+02 -.867915723E+02 -.868224533E+02 -.868524812E+02 -.868815945E+02 -.869097460E+02 -.869369024E+02 -.869630425E+02 -.869881560E+02 -.870122417E+02 -.870353064E+02 -.870573633E+02 -.870784303E+02 -.870985285E+02 -.871176801E+02 -.871359068E+02 -.871532274E+02 -.871696547E+02 -.871851930E+02 -.871998334E+02 -.872135492E+02 -.872262898E+02 -.872379719E+02 -.872484698E+02 -.872576019E+02 -.872651129E+02 -.872706514E+02 -.872737408E+02 -.872737408E+02
 -.872722871E+02 -.872722871E+02 -.872690919E+02 -.872633529E+02 -.872555505E+02 -.872460352E+02 -.872350576E+02 -.872227929E+02 -.872093580E+02 -.871948261E+02 -.871792366E+02 -.871626039E+02 -.871449238E+02 -.871261785E+02 -.871063413E+02 -.870853795E+02 -.870632579E+02 -.870399412E+02 -.870153964E+02 -.869895945E+02 -.869625128E+02 -.869341371E+02 -.869044630E+02 -.868734986E+02 -.868412659E+02 -.868078031E+02 -.867731666E+02 -.867374325E+02 -.867006987E+02 -.866630861E+02 -.866247401E+02 -.865858312E+02 -.865465558E+02 -.865071359E+02 -.864678185E+02 -.864288741E+02 -.863905944E+02 -.863532897E+02 -.863172844E+02 -.862829126E+02 -.862505126E+02 -.862204203E+02 -.861929631E+02 -.861684520E+02 -.861471754E+02 -.861293911E+02 -.861153205E+02 -.861051423E+02 -.860989878E+02 -.860969371E+02 -.860990171E+02 -.861052005E+02 -.861154067E+02 -.861295039E+02 -.861473129E+02 -.861686120E+02 -.861931427E+02 -.862206164E+02 -.862507215E+02 -.862831301E+02 -.863175058E+02 -.863535098E+02 -.863908076E+02 -.864290741E+02 -.864679987E+02 -.865072891E+02 -.865466740E+02 -.865859060E+02 -.866247624E+02 -.866630462E+02 -.867005862E+02 -.867372363E+02 -.867728751E+02 -.868074040E+02 -.868407462E+02 -.868728448E+02 -.869036610E+02 -.869331723E+02 -.869613704E+02 -.869882595E+02 -.870138544E+02 -.870381785E+02 -.870612622E+02 -.870831409E+02 -.871038532E+02 -.871234391E+02 -.871419377E+02 -.871593851E+02 -.871758117E+02 -.871912389E+02 -.872056757E+02 -.872191136E+02 -.872315206E+02 -.872428339E+02 -.872529496E+02 -.872617103E+02 -.872688885E+02 -.872741649E+02 -.872771006E+02 -.872771006E+02
 -.872769093E+02 -.872769093E+02 -.872739308E+02 -.872685639E+02 -.872612384E+02 -.872522622E+02 -.872418500E+02 -.872301454E+02 -.872172373E+02 -.872031730E+02 -.871879679E+02 -.871716132E+02 -.871540819E+02 -.871353340E+02 -.871153200E+02 -.870939847E+02 -.870712699E+02 -.870471169E+02 -.870214688E+02 -.869942728E+02 -.869654827E+02 -.869350606E+02 -.869029799E+02 -.868692275E+02 -.868338065E+02 -.867967388E+02 -.867580680E+02 -.867178624E+02 -.866762168E+02 -.866332563E+02 -.865891374E+02 -.865440508E+02 -.864982223E+02 -.864519138E+02 -.864054229E+02 -.863590823E+02 -.863132569E+02 -.862683409E+02 -.862247527E+02 -.861829288E+02 -.861433164E+02 -.861063646E+02 -.860725152E+02 -.860421918E+02 -.860157898E+02 -.859936655E+02 -.859761262E+02 -.859634211E+02 -.859557340E+02 -.859531775E+02 -.859557892E+02 -.859635310E+02 -.859762899E+02 -.859938817E+02 -.860160566E+02 -.860425069E+02 -.860728758E+02 -.861067676E+02 -.861437581E+02 -.861834050E+02 -.862252589E+02 -.862688720E+02 -.863138073E+02 -.863596460E+02 -.864059935E+02 -.864524841E+02 -.864987847E+02 -.865445972E+02 -.865896589E+02 -.866337435E+02 -.866766597E+02 -.867182500E+02 -.867583892E+02 -.867969812E+02 -.868339575E+02 -.868692738E+02 -.869029073E+02 -.869348546E+02 -.869651281E+02 -.869937544E+02 -.870207714E+02 -.870462259E+02 -.870701718E+02 -.870926679E+02 -.871137756E+02 -.871335574E+02 -.871520743E+02 -.871693840E+02 -.871855379E+02 -.872005789E+02 -.872145370E+02 -.872274258E+02 -.872392362E+02 -.872499303E+02 -.872594316E+02 -.872676137E+02 -.872742849E+02 -.872791684E+02 -.872818765E+02 -.872818765E+02
 -.872832295E+02 -.872832295E+02 -.872805571E+02 -.872757205E+02 -.872690833E+02 -.872608988E+02 -.872513359E+02 -.872404989E+02 -.872284424E+02 -.872151823E+02 -.872007051E+02 -.871849742E+02 -.871679357E+02 -.871495227E+02 -.871296583E+02 -.871082595E+02 -.870852393E+02 -.870605089E+02 -.870339806E+02 -.870055698E+02 -.869751975E+02 -.869427931E+02 -.869082968E+02 -.868716634E+02 -.868328653E+02 -.867918962E+02 -.867487749E+02 -.867035495E+02 -.866563015E+02 -.866071496E+02 -.865562541E+02 -.865038201E+02 -.864501009E+02 -.863953998E+02 -.863400719E+02 -.862845234E+02 -.862292100E+02 -.861746335E+02 -.861213358E+02 -.860698913E+02 -.860208970E+02 -.859749602E+02 -.859326852E+02 -.858946577E+02 -.858614291E+02 -.858335002E+02 -.858113057E+02 -.857952001E+02 -.857854460E+02 -.857822044E+02 -.857855296E+02 -.857953668E+02 -.858115544E+02 -.858338296E+02 -.858618374E+02 -.858951425E+02 -.859332437E+02 -.859755893E+02 -.860215929E+02 -.860706501E+02 -.861221529E+02 -.861755040E+02 -.862301285E+02 -.862854841E+02 -.863410686E+02 -.863964257E+02 -.864511488E+02 -.865048824E+02 -.865573223E+02 -.866082148E+02 -.866573541E+02 -.867045794E+02 -.867497711E+02 -.867928472E+02 -.868337589E+02 -.868724866E+02 -.869090359E+02 -.869434338E+02 -.869757251E+02 -.870059687E+02 -.870342354E+02 -.870606044E+02 -.870851608E+02 -.871079940E+02 -.871291946E+02 -.871488532E+02 -.871670578E+02 -.871838920E+02 -.871994328E+02 -.872137478E+02 -.872268924E+02 -.872389057E+02 -.872498063E+02 -.872595856E+02 -.872682004E+02 -.872755623E+02 -.872815246E+02 -.872858644E+02 -.872882598E+02 -.872882598E+02
 -.872914572E+02 -.872914572E+02 -.872891927E+02 -.872850679E+02 -.872793623E+02 -.872722616E+02 -.872638784E+02 -.872542699E+02 -.872434493E+02 -.872313959E+02 -.872180623E+02 -.872033800E+02 -.871872636E+02 -.871696144E+02 -.871503236E+02 -.871292742E+02 -.871063440E+02 -.870814069E+02 -.870543357E+02 -.870250039E+02 -.869932888E+02 -.869590740E+02 -.869222532E+02 -.868827333E+02 -.868404395E+02 -.867953195E+02 -.867473488E+02 -.866965369E+02 -.866429331E+02 -.865866326E+02 -.865277837E+02 -.864665935E+02 -.864033338E+02 -.863383465E+02 -.862720468E+02 -.862049257E+02 -.861375491E+02 -.860705554E+02 -.860046492E+02 -.859405920E+02 -.858791888E+02 -.858212716E+02 -.857676796E+02 -.857192364E+02 -.856767257E+02 -.856408662E+02 -.856122862E+02 -.855915016E+02 -.855788960E+02 -.855747057E+02 -.855790104E+02 -.855917299E+02 -.856126274E+02 -.856413188E+02 -.856772878E+02 -.857199054E+02 -.857684528E+02 -.858221457E+02 -.858801601E+02 -.859416565E+02 -.860058025E+02 -.860717925E+02 -.861388650E+02 -.862063149E+02 -.862735034E+02 -.863398642E+02 -.864049059E+02 -.864682128E+02 -.865294426E+02 -.865883229E+02 -.866446460E+02 -.866982632E+02 -.867490783E+02 -.867970416E+02 -.868421428E+02 -.868844057E+02 -.869238817E+02 -.869606452E+02 -.869947882E+02 -.870264167E+02 -.870556465E+02 -.870826001E+02 -.871074043E+02 -.871301871E+02 -.871510758E+02 -.871701953E+02 -.871876662E+02 -.872036029E+02 -.872181118E+02 -.872312894E+02 -.872432199E+02 -.872539722E+02 -.872635962E+02 -.872721176E+02 -.872795325E+02 -.872857977E+02 -.872908211E+02 -.872944461E+02 -.872964327E+02 -.872964327E+02
 -.873017823E+02 -.873017823E+02 -.873000399E+02 -.872968301E+02 -.872923306E+02 -.872866448E+02 -.872798187E+02 -.872718534E+02 -.872627148E+02 -.872523402E+02 -.872406439E+02 -.872275211E+02 -.872128509E+02 -.871964988E+02 -.871783184E+02 -.871581534E+02 -.871358391E+02 -.871112037E+02 -.870840705E+02 -.870542595E+02 -.870215904E+02 -.869858852E+02 -.869469721E+02 -.869046897E+02 -.868588925E+02 -.868094565E+02 -.867562866E+02 -.866993245E+02 -.866385573E+02 -.865740273E+02 -.865058422E+02 -.864341858E+02 -.863593280E+02 -.862816350E+02 -.862015773E+02 -.861197364E+02 -.860368083E+02 -.859536024E+02 -.858710369E+02 -.857901283E+02 -.857119740E+02 -.856377304E+02 -.855685833E+02 -.855057142E+02 -.854502617E+02 -.854032816E+02 -.853657062E+02 -.853383061E+02 -.853216576E+02 -.853161173E+02 -.853218056E+02 -.853386015E+02 -.853661479E+02 -.854038679E+02 -.854509904E+02 -.855065827E+02 -.855695885E+02 -.856388689E+02 -.857132419E+02 -.857915214E+02 -.858725508E+02 -.859552324E+02 -.860385494E+02 -.861215835E+02 -.862035248E+02 -.862836772E+02 -.863614589E+02 -.864363990E+02 -.865081310E+02 -.865763845E+02 -.866409752E+02 -.867017950E+02 -.867588009E+02 -.868120051E+02 -.868614654E+02 -.869072761E+02 -.869495603E+02 -.869884628E+02 -.870241441E+02 -.870567752E+02 -.870865334E+02 -.871135985E+02 -.871381501E+02 -.871603650E+02 -.871804155E+02 -.871984677E+02 -.872146801E+02 -.872292026E+02 -.872421752E+02 -.872537268E+02 -.872639737E+02 -.872730177E+02 -.872809439E+02 -.872878172E+02 -.872936781E+02 -.872985366E+02 -.873023645E+02 -.873050844E+02 -.873065558E+02 -.873065558E+02
 -.873143571E+02 -.873143571E+02 -.873132614E+02 -.873111900E+02 -.873081988E+02 -.873042949E+02 -.872994465E+02 -.872935911E+02 -.872866409E+02 -.872784868E+02 -.872690009E+02 -.872580389E+02 -.872454408E+02 -.872310325E+02 -.872146256E+02 -.871960188E+02 -.871749978E+02 -.871513363E+02 -.871247968E+02 -.870951322E+02 -.870620879E+02 -.870254040E+02 -.869848198E+02 -.869400774E+02 -.868909285E+02 -.868371411E+02 -.867785088E+02 -.867148610E+02 -.866460754E+02 -.865720919E+02 -.864929286E+02 -.864086981E+02 -.863196258E+02 -.862260676E+02 -.861285266E+02 -.860276679E+02 -.859243303E+02 -.858195317E+02 -.857144684E+02 -.856105056E+02 -.855091575E+02 -.854120567E+02 -.853209130E+02 -.852374605E+02 -.851633973E+02 -.851003192E+02 -.850496509E+02 -.850125812E+02 -.849900049E+02 -.849824783E+02 -.849901896E+02 -.850129499E+02 -.850502022E+02 -.851010511E+02 -.851643072E+02 -.852385451E+02 -.853221689E+02 -.854134799E+02 -.855107437E+02 -.856122505E+02 -.857163672E+02 -.858215797E+02 -.859265227E+02 -.860299997E+02 -.861309928E+02 -.862286632E+02 -.863223455E+02 -.864115365E+02 -.864958801E+02 -.865751507E+02 -.866492352E+02 -.867181152E+02 -.867818503E+02 -.868405623E+02 -.868944209E+02 -.869436321E+02 -.869884268E+02 -.870290528E+02 -.870657666E+02 -.870988283E+02 -.871284966E+02 -.871550251E+02 -.871786601E+02 -.871996383E+02 -.872181856E+02 -.872345162E+02 -.872488320E+02 -.872613226E+02 -.872721648E+02 -.872815226E+02 -.872895470E+02 -.872963754E+02 -.873021311E+02 -.873069219E+02 -.873108380E+02 -.873139495E+02 -.873163020E+02 -.873179104E+02 -.873187514E+02 -.873187514E+02
 -.873292752E+02 -.873292752E+02 -.873289586E+02 -.873282636E+02 -.873271050E+02 -.873253787E+02 -.873229651E+02 -.873197308E+02 -.873155294E+02 -.873102016E+02 -.873035749E+02 -.872954632E+02 -.872856655E+02 -.872739652E+02 -.872601286E+02 -.872439044E+02 -.872250222E+02 -.872031921E+02 -.871781042E+02 -.871494288E+02 -.871168174E+02 -.870799039E+02 -.870383080E+02 -.869916388E+02 -.869395015E+02 -.868815047E+02 -.868172713E+02 -.867464516E+02 -.866687394E+02 -.865838921E+02 -.864917533E+02 -.863922796E+02 -.862855692E+02 -.861718932E+02 -.860517278E+02 -.859257844E+02 -.857950368E+02 -.856607421E+02 -.855244511E+02 -.853880059E+02 -.852535206E+02 -.851233428E+02 -.849999943E+02 -.848860906E+02 -.847842424E+02 -.846969433E+02 -.846264505E+02 -.845746677E+02 -.845430400E+02 -.845324703E+02 -.845432655E+02 -.845751177E+02 -.846271231E+02 -.846978358E+02 -.847853513E+02 -.848874118E+02 -.850015232E+02 -.851250745E+02 -.852554500E+02 -.853901278E+02 -.855267604E+02 -.856632337E+02 -.857977058E+02 -.859286260E+02 -.860547376E+02 -.861750667E+02 -.862889022E+02 -.863957680E+02 -.864953929E+02 -.865876786E+02 -.866726685E+02 -.867505186E+02 -.868214714E+02 -.868858323E+02 -.869439506E+02 -.869962027E+02 -.870429792E+02 -.870846742E+02 -.871216771E+02 -.871543674E+02 -.871831097E+02 -.872082511E+02 -.872301199E+02 -.872490244E+02 -.872652529E+02 -.872790741E+02 -.872907380E+02 -.873004768E+02 -.873085064E+02 -.873150274E+02 -.873202266E+02 -.873242785E+02 -.873273464E+02 -.873295837E+02 -.873311349E+02 -.873321363E+02 -.873327164E+02 -.873329955E+02 -.873330848E+02 -.873330848E+02
 -.873465469E+02 -.873465469E+02 -.873471454E+02 -.873480726E+02 -.873490827E+02 -.873499472E+02 -.873504495E+02 -.873503791E+02 -.873495275E+02 -.873476832E+02 -.873446283E+02 -.873401344E+02 -.873339591E+02 -.873258424E+02 -.873155039E+02 -.873026387E+02 -.872869152E+02 -.872679715E+02 -.872454136E+02 -.872188125E+02 -.871877033E+02 -.871515844E+02 -.871099181E+02 -.870621330E+02 -.870076286E+02 -.869457825E+02 -.868759611E+02 -.867975349E+02 -.867098986E+02 -.866124969E+02 -.865048570E+02 -.863866281E+02 -.862576275E+02 -.861178927E+02 -.859677393E+02 -.858078196E+02 -.856391816E+02 -.854633203E+02 -.852822168E+02 -.850983584E+02 -.849147304E+02 -.847347746E+02 -.845623081E+02 -.844014002E+02 -.842562089E+02 -.841307858E+02 -.840288591E+02 -.839536151E+02 -.839074965E+02 -.838920398E+02 -.839077688E+02 -.839541581E+02 -.840296700E+02 -.841318605E+02 -.842575423E+02 -.844029862E+02 -.845641403E+02 -.847368462E+02 -.849170346E+02 -.851008886E+02 -.852849667E+02 -.854662840E+02 -.856423540E+02 -.858111959E+02 -.859713154E+02 -.861216652E+02 -.862615931E+02 -.863907844E+02 -.865092015E+02 -.866170274E+02 -.867146132E+02 -.868024315E+02 -.868810373E+02 -.869510358E+02 -.870130559E+02 -.870677306E+02 -.871156815E+02 -.871575083E+02 -.871937810E+02 -.872250361E+02 -.872517735E+02 -.872744563E+02 -.872935113E+02 -.873093302E+02 -.873222717E+02 -.873326645E+02 -.873408094E+02 -.873469828E+02 -.873514398E+02 -.873544173E+02 -.873561375E+02 -.873568115E+02 -.873566431E+02 -.873558327E+02 -.873545818E+02 -.873530982E+02 -.873516012E+02 -.873503284E+02 -.873495430E+02 -.873495430E+02
 -.873660742E+02 -.873660742E+02 -.873677218E+02 -.873705141E+02 -.873740272E+02 -.873778965E+02 -.873818008E+02 -.873854484E+02 -.873885668E+02 -.873908925E+02 -.873921633E+02 -.873921104E+02 -.873904519E+02 -.873868866E+02 -.873810874E+02 -.873726956E+02 -.873613146E+02 -.873465046E+02 -.873277758E+02 -.873045830E+02 -.872763204E+02 -.872423163E+02 -.872018292E+02 -.871540461E+02 -.870980823E+02 -.870329847E+02 -.869577404E+02 -.868712903E+02 -.867725510E+02 -.866604460E+02 -.865339486E+02 -.863921375E+02 -.862342667E+02 -.860598512E+02 -.858687655E+02 -.856613547E+02 -.854385520E+02 -.852019940E+02 -.849541251E+02 -.846982747E+02 -.844386918E+02 -.841805209E+02 -.839297022E+02 -.836927863E+02 -.834766619E+02 -.832882039E+02 -.831338658E+02 -.830192506E+02 -.829487051E+02 -.829249851E+02 -.829490339E+02 -.830199056E+02 -.831348423E+02 -.832894953E+02 -.834782598E+02 -.836946812E+02 -.839318839E+02 -.841829793E+02 -.844414168E+02 -.847012570E+02 -.849573564E+02 -.852054670E+02 -.854422605E+02 -.856652939E+02 -.858729317E+02 -.860642419E+02 -.862388804E+02 -.863969733E+02 -.865390066E+02 -.866657267E+02 -.867780553E+02 -.868770194E+02 -.869636954E+02 -.870391665E+02 -.871044914E+02 -.871606827E+02 -.872086925E+02 -.872494046E+02 -.872836308E+02 -.873121108E+02 -.873355146E+02 -.873544457E+02 -.873694463E+02 -.873810027E+02 -.873895507E+02 -.873954817E+02 -.873991481E+02 -.874008693E+02 -.874009376E+02 -.873996235E+02 -.873971818E+02 -.873938578E+02 -.873898941E+02 -.873855376E+02 -.873810482E+02 -.873767084E+02 -.873728350E+02 -.873697929E+02 -.873680131E+02 -.873680131E+02
 -.873876270E+02 -.873876270E+02 -.873904480E+02 -.873953322E+02 -.874016627E+02 -.874089295E+02 -.874167013E+02 -.874246038E+02 -.874323007E+02 -.874394792E+02 -.874458360E+02 -.874510669E+02 -.874548553E+02 -.874568631E+02 -.874567208E+02 -.874540181E+02 -.874482937E+02 -.874390253E+02 -.874256186E+02 -.874073956E+02 -.873835832E+02 -.873533003E+02 -.873155462E+02 -.872691889E+02 -.872129559E+02 -.871454278E+02 -.870650370E+02 -.869700738E+02 -.868587033E+02 -.867289965E+02 -.865789799E+02 -.864067082E+02 -.862103645E+02 -.859883922E+02 -.857396602E+02 -.854636613E+02 -.851607387E+02 -.848323299E+02 -.844812106E+02 -.841117116E+02 -.837298757E+02 -.833435134E+02 -.829621186E+02 -.825966067E+02 -.822588584E+02 -.819610744E+02 -.817149770E+02 -.815309335E+02 -.814170984E+02 -.813786892E+02 -.814175003E+02 -.815317329E+02 -.817161656E+02 -.819626405E+02 -.822607878E+02 -.825988831E+02 -.829647255E+02 -.833464340E+02 -.837330943E+02 -.841152142E+02 -.844849849E+02 -.848363661E+02 -.851650293E+02 -.854682009E+02 -.857444457E+02 -.859934224E+02 -.862156398E+02 -.864122306E+02 -.865847526E+02 -.867350235E+02 -.868649893E+02 -.869766240E+02 -.870718569E+02 -.871525227E+02 -.872203310E+02 -.872768487E+02 -.873234946E+02 -.873615402E+02 -.873921158E+02 -.874162207E+02 -.874347333E+02 -.874484243E+02 -.874579679E+02 -.874639539E+02 -.874668990E+02 -.874672575E+02 -.874654306E+02 -.874617769E+02 -.874566202E+02 -.874502594E+02 -.874429767E+02 -.874350467E+02 -.874267470E+02 -.874183684E+02 -.874102282E+02 -.874026852E+02 -.873961578E+02 -.873911467E+02 -.873882628E+02 -.873882628E+02
 -.874108243E+02 -.874108243E+02 -.874149247E+02 -.874220951E+02 -.874315152E+02 -.874425231E+02 -.874545756E+02 -.874672162E+02 -.874800481E+02 -.874927136E+02 -.875048753E+02 -.875162002E+02 -.875263453E+02 -.875349437E+02 -.875415911E+02 -.875458317E+02 -.875471431E+02 -.875449209E+02 -.875384599E+02 -.875269350E+02 -.875093791E+02 -.874846591E+02 -.874514494E+02 -.874082047E+02 -.873531320E+02 -.872841634E+02 -.871989332E+02 -.870947620E+02 -.869686535E+02 -.868173098E+02 -.866371755E+02 -.864245174E+02 -.861755549E+02 -.858866494E+02 -.855545659E+02 -.851768126E+02 -.847520610E+02 -.842806359E+02 -.837650513E+02 -.832105467E+02 -.826255563E+02 -.820220206E+02 -.814154351E+02 -.808245377E+02 -.802705586E+02 -.797760146E+02 -.793631082E+02 -.790518767E+02 -.788583195E+02 -.787927764E+02 -.788588222E+02 -.790528744E+02 -.793645863E+02 -.797779522E+02 -.802729306E+02 -.808273162E+02 -.814185912E+02 -.820255262E+02 -.826293858E+02 -.832146775E+02 -.837694651E+02 -.842853186E+02 -.847570027E+02 -.851820074E+02 -.855600116E+02 -.858923469E+02 -.861815078E+02 -.864307315E+02 -.866436582E+02 -.868240701E+02 -.869757012E+02 -.871021077E+02 -.872065878E+02 -.872921377E+02 -.873614368E+02 -.874168501E+02 -.874604447E+02 -.874940125E+02 -.875190971E+02 -.875370220E+02 -.875489178E+02 -.875557482E+02 -.875583340E+02 -.875573746E+02 -.875534676E+02 -.875471261E+02 -.875387941E+02 -.875288610E+02 -.875176746E+02 -.875055532E+02 -.874927983E+02 -.874797071E+02 -.874665857E+02 -.874537641E+02 -.874416142E+02 -.874305699E+02 -.874211530E+02 -.874140047E+02 -.874099255E+02 -.874099255E+02
 -.874351240E+02 -.874351240E+02 -.874405810E+02 -.874501817E+02 -.874628959E+02 -.874779083E+02 -.874945648E+02 -.875123298E+02 -.875307518E+02 -.875494356E+02 -.875680180E+02 -.875861476E+02 -.876034656E+02 -.876195875E+02 -.876340856E+02 -.876464690E+02 -.876561628E+02 -.876624850E+02 -.876646184E+02 -.876615802E+02 -.876521853E+02 -.876350041E+02 -.876083146E+02 -.875700477E+02 -.875177268E+02 -.874484030E+02 -.873585879E+02 -.872441905E+02 -.871004626E+02 -.869219665E+02 -.867025774E+02 -.864355410E+02 -.861136094E+02 -.857292849E+02 -.852752007E+02 -.847446711E+02 -.841324320E+02 -.834355833E+02 -.826547101E+02 -.817951148E+02 -.808680293E+02 -.798916055E+02 -.788914279E+02 -.779002781E+02 -.769569305E+02 -.761038860E+02 -.753841302E+02 -.748372209E+02 -.744952038E+02 -.743789906E+02 -.744958480E+02 -.748384965E+02 -.753860123E+02 -.761063395E+02 -.769599124E+02 -.779037406E+02 -.788953218E+02 -.798958831E+02 -.808726476E+02 -.818000374E+02 -.826599081E+02 -.834410360E+02 -.841381262E+02 -.847506005E+02 -.852813650E+02 -.857356886E+02 -.861202610E+02 -.864424520E+02 -.867097617E+02 -.869294396E+02 -.871082413E+02 -.872522924E+02 -.873670309E+02 -.874572049E+02 -.875269051E+02 -.875796191E+02 -.876182949E+02 -.876454077E+02 -.876630246E+02 -.876728653E+02 -.876763563E+02 -.876746787E+02 -.876688102E+02 -.876595612E+02 -.876476054E+02 -.876335061E+02 -.876177396E+02 -.876007149E+02 -.875827919E+02 -.875642975E+02 -.875455423E+02 -.875268363E+02 -.875085061E+02 -.874909145E+02 -.874744823E+02 -.874597154E+02 -.874472376E+02 -.874378321E+02 -.874324930E+02 -.874324930E+02
 -.874598256E+02 -.874598256E+02 -.874666778E+02 -.874787831E+02 -.874949021E+02 -.875140685E+02 -.875355217E+02 -.875586534E+02 -.875829651E+02 -.876080330E+02 -.876334789E+02 -.876589445E+02 -.876840684E+02 -.877084629E+02 -.877316909E+02 -.877532411E+02 -.877724995E+02 -.877887167E+02 -.878009690E+02 -.878081120E+02 -.878087247E+02 -.878010421E+02 -.877828742E+02 -.877515105E+02 -.877036076E+02 -.876350602E+02 -.875408571E+02 -.874149261E+02 -.872499775E+02 -.870373596E+02 -.867669503E+02 -.864271180E+02 -.860047956E+02 -.854857278E+02 -.848549632E+02 -.840976752E+02 -.832004027E+02 -.821527834E+02 -.809498044E+02 -.795944784E+02 -.781006875E+02 -.764957322E+02 -.748219651E+02 -.731368608E+02 -.715110155E+02 -.700238785E+02 -.687574022E+02 -.677881894E+02 -.671790881E+02 -.669715066E+02 -.671799146E+02 -.677898242E+02 -.687598095E+02 -.700270066E+02 -.715147992E+02 -.731412251E+02 -.748268305E+02 -.765010205E+02 -.781063273E+02 -.796004091E+02 -.809559794E+02 -.821591707E+02 -.832069838E+02 -.841044436E+02 -.848619220E+02 -.854928875E+02 -.860121721E+02 -.864347314E+02 -.867748235E+02 -.870455175E+02 -.872584462E+02 -.874237322E+02 -.875500273E+02 -.876446209E+02 -.877135844E+02 -.877619280E+02 -.877937555E+02 -.878124087E+02 -.878205957E+02 -.878205036E+02 -.878138939E+02 -.878021830E+02 -.877865092E+02 -.877677885E+02 -.877467600E+02 -.877240244E+02 -.877000756E+02 -.876753278E+02 -.876501386E+02 -.876248307E+02 -.875997116E+02 -.875750933E+02 -.875513137E+02 -.875287596E+02 -.875078941E+02 -.874892892E+02 -.874736664E+02 -.874619478E+02 -.874553205E+02 -.874553205E+02
 -.874840889E+02 -.874840889E+02 -.874923263E+02 -.875069235E+02 -.875264388E+02 -.875497625E+02 -.875760354E+02 -.876045852E+02 -.876348753E+02 -.876664636E+02 -.876989683E+02 -.877320369E+02 -.877653192E+02 -.877984396E+02 -.878309686E+02 -.878623919E+02 -.878920740E+02 -.879192148E+02 -.879427973E+02 -.879615221E+02 -.879737272E+02 -.879772866E+02 -.879694858E+02 -.879468679E+02 -.879050452E+02 -.878384730E+02 -.877401818E+02 -.876014707E+02 -.874115671E+02 -.871572723E+02 -.868226218E+02 -.863886134E+02 -.858330769E+02 -.851307939E+02 -.842540187E+02 -.831736007E+02 -.818609624E+02 -.802911933E+02 -.784474140E+02 -.763262717E+02 -.739439490E+02 -.713415571E+02 -.685885129E+02 -.657827053E+02 -.630468731E+02 -.605212673E+02 -.583529584E+02 -.566822150E+02 -.556267852E+02 -.552659448E+02 -.556277979E+02 -.566842216E+02 -.583559206E+02 -.605251266E+02 -.630515507E+02 -.657881038E+02 -.685945209E+02 -.713480566E+02 -.739508264E+02 -.763334267E+02 -.784547678E+02 -.802986920E+02 -.818685763E+02 -.831813208E+02 -.842618523E+02 -.851387599E+02 -.858412019E+02 -.863969294E+02 -.868311638E+02 -.871660774E+02 -.874206734E+02 -.876109160E+02 -.877500039E+02 -.878487083E+02 -.879157289E+02 -.879580336E+02 -.879811649E+02 -.879895082E+02 -.879865177E+02 -.879749043E+02 -.879567897E+02 -.879338308E+02 -.879073201E+02 -.878782656E+02 -.878474558E+02 -.878155107E+02 -.877829244E+02 -.877500997E+02 -.877173769E+02 -.876850605E+02 -.876534424E+02 -.876228258E+02 -.875935495E+02 -.875660155E+02 -.875407208E+02 -.875182959E+02 -.874995525E+02 -.874855444E+02 -.874776444E+02 -.874776444E+02
 -.875069711E+02 -.875069711E+02 -.875165279E+02 -.875335026E+02 -.875562659E+02 -.875835772E+02 -.876144898E+02 -.876482771E+02 -.876843745E+02 -.877223321E+02 -.877617745E+02 -.878023671E+02 -.878437840E+02 -.878856762E+02 -.879276388E+02 -.879691732E+02 -.880096429E+02 -.880482190E+02 -.880838131E+02 -.881149905E+02 -.881398609E+02 -.881559381E+02 -.881599601E+02 -.881476615E+02 -.881134843E+02 -.880502187E+02 -.879485604E+02 -.877965778E+02 -.875790909E+02 -.872769734E+02 -.868664183E+02 -.863182313E+02 -.855972695E+02 -.846622030E+02 -.834658832E+02 -.819567576E+02 -.800819425E+02 -.777926170E+02 -.750520900E+02 -.718460296E+02 -.681931008E+02 -.641533659E+02 -.598322597E+02 -.553798311E+02 -.509866167E+02 -.468770266E+02 -.432985141E+02 -.405025932E+02 -.387156345E+02 -.381002512E+02 -.387167883E+02 -.405048858E+02 -.433019143E+02 -.468814851E+02 -.509920618E+02 -.553861656E+02 -.598393597E+02 -.641610842E+02 -.682012779E+02 -.718545111E+02 -.750607442E+02 -.778013481E+02 -.800906948E+02 -.819655114E+02 -.834746468E+02 -.846710041E+02 -.856061476E+02 -.863272328E+02 -.868755933E+02 -.872863737E+02 -.875887686E+02 -.878065845E+02 -.879589461E+02 -.880610316E+02 -.881247702E+02 -.881594636E+02 -.881723188E+02 -.881688905E+02 -.881534406E+02 -.881292271E+02 -.880987312E+02 -.880638372E+02 -.880259720E+02 -.879862141E+02 -.879453792E+02 -.879040866E+02 -.878628118E+02 -.878219297E+02 -.877817491E+02 -.877425433E+02 -.877045777E+02 -.876681365E+02 -.876335504E+02 -.876012280E+02 -.875716914E+02 -.875456201E+02 -.875239064E+02 -.875077238E+02 -.874986171E+02 -.874986171E+02
 -.875274823E+02 -.875274823E+02 -.875382321E+02 -.875573598E+02 -.875830706E+02 -.876140097E+02 -.876491565E+02 -.876877414E+02 -.877291811E+02 -.877730261E+02 -.878189162E+02 -.878665434E+02 -.879156158E+02 -.879658230E+02 -.880167982E+02 -.880680753E+02 -.881190371E+02 -.881688502E+02 -.882163830E+02 -.882600975E+02 -.882979102E+02 -.883270088E+02 -.883436118E+02 -.883426566E+02 -.883173931E+02 -.882588624E+02 -.881552354E+02 -.879909893E+02 -.877459077E+02 -.873939090E+02 -.869017353E+02 -.862275854E+02 -.853198417E+02 -.841161619E+02 -.825434253E+02 -.805193918E+02 -.779573262E+02 -.747748377E+02 -.709071468E+02 -.663226885E+02 -.610365535E+02 -.551176727E+02 -.486905003E+02 -.419373015E+02 -.351066251E+02 -.285275944E+02 -.226174470E+02 -.178542550E+02 -.147250522E+02 -.136273215E+02 -.147262921E+02 -.178567253E+02 -.226211286E+02 -.285324539E+02 -.351126029E+02 -.419443127E+02 -.486984340E+02 -.551263835E+02 -.610458614E+02 -.663323931E+02 -.709170541E+02 -.747847897E+02 -.779672201E+02 -.805291814E+02 -.825531113E+02 -.841257770E+02 -.853294376E+02 -.862372237E+02 -.869114823E+02 -.874038324E+02 -.877560750E+02 -.880014663E+02 -.881660858E+02 -.882701465E+02 -.883291676E+02 -.883549747E+02 -.883565225E+02 -.883405572E+02 -.883121371E+02 -.882750386E+02 -.882320687E+02 -.881853040E+02 -.881362738E+02 -.880860990E+02 -.880355984E+02 -.879853703E+02 -.879358555E+02 -.878873874E+02 -.878402321E+02 -.877946227E+02 -.877507902E+02 -.877089926E+02 -.876695458E+02 -.876328573E+02 -.875994662E+02 -.875700915E+02 -.875456931E+02 -.875275491E+02 -.875173555E+02 -.875173555E+02
 -.875446550E+02 -.875446550E+02 -.875564108E+02 -.875773567E+02 -.876055607E+02 -.876395753E+02 -.876783209E+02 -.877209961E+02 -.877670067E+02 -.878159094E+02 -.878673639E+02 -.879210926E+02 -.879768422E+02 -.880343460E+02 -.880932832E+02 -.881532308E+02 -.882136060E+02 -.882735921E+02 -.883320431E+02 -.883873572E+02 -.884373090E+02 -.884788262E+02 -.885076909E+02 -.885181433E+02 -.885023557E+02 -.884497417E+02 -.883460586E+02 -.881722604E+02 -.879030664E+02 -.875052280E+02 -.869355161E+02 -.861385110E+02 -.850443685E+02 -.835669211E+02 -.816028691E+02 -.790335057E+02 -.757310594E+02 -.715712910E+02 -.664512147E+02 -.603060546E+02 -.531173645E+02 -.449112982E+02 -.357594594E+02 -.258015995E+02 -.152896880E+02 -.462052438E+01 0.556704070E+01 0.143308705E+02 0.204625239E+02 0.227294987E+02 0.204612243E+02 0.143282813E+02 0.556318260E+01 -.462562004E+01 -.152959785E+02 -.258090302E+02 -.357679386E+02 -.449206898E+02 -.531274961E+02 -.603167107E+02 -.664621565E+02 -.715822969E+02 -.757419658E+02 -.790442248E+02 -.816133824E+02 -.835772599E+02 -.850545931E+02 -.861486964E+02 -.869457434E+02 -.875155801E+02 -.879136255E+02 -.881831062E+02 -.883572675E+02 -.884613857E+02 -.885145019E+02 -.885308538E+02 -.885210229E+02 -.884928318E+02 -.884520353E+02 -.884028454E+02 -.883483284E+02 -.882907022E+02 -.882315594E+02 -.881720342E+02 -.881129276E+02 -.880548022E+02 -.879980537E+02 -.879429669E+02 -.878897606E+02 -.878386245E+02 -.877897521E+02 -.877433727E+02 -.876997838E+02 -.876593871E+02 -.876227318E+02 -.875905665E+02 -.875639047E+02 -.875441097E+02 -.875330022E+02 -.875330022E+02
 -.875576225E+02 -.875576225E+02 -.875701425E+02 -.875924705E+02 -.876225726E+02 -.876589323E+02 -.877004276E+02 -.877462356E+02 -.877957570E+02 -.878485567E+02 -.879043139E+02 -.879627793E+02 -.880237355E+02 -.880869568E+02 -.881521663E+02 -.882189849E+02 -.882868692E+02 -.883550308E+02 -.884223310E+02 -.884871394E+02 -.885471445E+02 -.885990977E+02 -.886384666E+02 -.886589679E+02 -.886519383E+02 -.886054949E+02 -.885034250E+02 -.883237408E+02 -.880368390E+02 -.876032227E+02 -.869707869E+02 -.860717322E+02 -.848192775E+02 -.831045814E+02 -.807948754E+02 -.777348411E+02 -.737540024E+02 -.686814346E+02 -.623635769E+02 -.546735767E+02 -.455020122E+02 -.347372796E+02 -.222666051E+02 -.799835401E+01 0.809654134E+01 0.257973986E+02 0.443860736E+02 0.622714405E+02 0.765254052E+02 0.827112762E+02 0.765240630E+02 0.622687664E+02 0.443820883E+02 0.257921338E+02 0.809003993E+01 -.800603686E+01 -.222754007E+02 -.347470884E+02 -.455126664E+02 -.546848669E+02 -.623752474E+02 -.686932194E+02 -.737656826E+02 -.777462836E+02 -.808060365E+02 -.831154852E+02 -.848299885E+02 -.860823352E+02 -.869813747E+02 -.876138904E+02 -.880476809E+02 -.883348482E+02 -.885148848E+02 -.886173888E+02 -.886643417E+02 -.886719505E+02 -.886520919E+02 -.886134235E+02 -.885622226E+02 -.885030154E+02 -.884390438E+02 -.883726115E+02 -.883053387E+02 -.882383520E+02 -.881724233E+02 -.881080746E+02 -.880456563E+02 -.879854074E+02 -.879275027E+02 -.878720925E+02 -.878193371E+02 -.877694394E+02 -.877226790E+02 -.876794507E+02 -.876403084E+02 -.876060207E+02 -.875776405E+02 -.875565934E+02 -.875447936E+02 -.875447936E+02
 -.875656972E+02 -.875656972E+02 -.875786949E+02 -.876018876E+02 -.876331781E+02 -.876710079E+02 -.877142295E+02 -.877620075E+02 -.878137407E+02 -.878690010E+02 -.879274818E+02 -.879889540E+02 -.880532253E+02 -.881200994E+02 -.881893313E+02 -.882605750E+02 -.883333183E+02 -.884067986E+02 -.884798913E+02 -.885509599E+02 -.886176523E+02 -.886766242E+02 -.887231619E+02 -.887506677E+02 -.887499631E+02 -.887083476E+02 -.886083413E+02 -.884260302E+02 -.881289326E+02 -.876733221E+02 -.870009875E+02 -.860354697E+02 -.846779219E+02 -.828030070E+02 -.802559765E+02 -.768533354E+02 -.723901260E+02 -.666541105E+02 -.594387248E+02 -.505373001E+02 -.397068651E+02 -.266174510E+02 -.108187974E+02 0.834286177E+01 0.316820218E+02 0.600818460E+02 0.942052598E+02 0.133603040E+03 0.174220564E+03 0.201740684E+03 0.174219196E+03 0.133600315E+03 0.942011981E+02 0.600764794E+02 0.316753934E+02 0.833502704E+01 -.108277700E+02 -.266274778E+02 -.397178011E+02 -.505489410E+02 -.594508137E+02 -.666663601E+02 -.724022818E+02 -.768652304E+02 -.802675458E+02 -.828142667E+02 -.846889379E+02 -.860463323E+02 -.870117969E+02 -.876841811E+02 -.881399434E+02 -.884372919E+02 -.886199477E+02 -.887203867E+02 -.887625160E+02 -.887638086E+02 -.887369586E+02 -.886911381E+02 -.886329382E+02 -.885670662E+02 -.884968593E+02 -.884246612E+02 -.883520983E+02 -.882802824E+02 -.882099591E+02 -.881416186E+02 -.880755773E+02 -.880120410E+02 -.879511536E+02 -.878930380E+02 -.878378308E+02 -.877857166E+02 -.877369626E+02 -.876919572E+02 -.876512566E+02 -.876156410E+02 -.875861866E+02 -.875643577E+02 -.875521257E+02 -.875521257E+02
 -.875684362E+02 -.875684362E+02 -.875815963E+02 -.876050831E+02 -.876367780E+02 -.876751084E+02 -.877189182E+02 -.877673679E+02 -.878198563E+02 -.878759576E+02 -.879353705E+02 -.879978732E+02 -.880632827E+02 -.881314132E+02 -.882020313E+02 -.882748034E+02 -.883492292E+02 -.884245565E+02 -.884996674E+02 -.885729257E+02 -.886419683E+02 -.887034218E+02 -.887525142E+02 -.887825452E+02 -.887841644E+02 -.887443948E+02 -.886453240E+02 -.884623738E+02 -.881620605E+02 -.876991729E+02 -.870133377E+02 -.860250017E+02 -.846309638E+02 -.826998587E+02 -.800687740E+02 -.765435013E+02 -.719054387E+02 -.659247310E+02 -.583693889E+02 -.489895208E+02 -.374623253E+02 -.233115423E+02 -.580700016E+01 0.162500859E+02 0.447524236E+02 0.828482820E+02 0.136125687E+03 0.215157058E+03 0.341144802E+03 0.558778865E+03 0.341143426E+03 0.215154316E+03 0.136121600E+03 0.828428821E+02 0.447457539E+02 0.162422022E+02 -.581602888E+01 -.233216320E+02 -.374733477E+02 -.490012715E+02 -.583816118E+02 -.659371330E+02 -.719177529E+02 -.765555488E+02 -.800804815E+02 -.827112391E+02 -.846420830E+02 -.860359517E+02 -.870242211E+02 -.877100954E+02 -.881731268E+02 -.884736857E+02 -.886569780E+02 -.887564808E+02 -.887967655E+02 -.887957375E+02 -.887663668E+02 -.887179971E+02 -.886573223E+02 -.885891078E+02 -.885167196E+02 -.884425124E+02 -.883681123E+02 -.882946239E+02 -.882227826E+02 -.881530662E+02 -.880857788E+02 -.880211137E+02 -.879592040E+02 -.879001624E+02 -.878441172E+02 -.877912464E+02 -.877418126E+02 -.876962019E+02 -.876549710E+02 -.876189037E+02 -.875890842E+02 -.875669896E+02 -.875546109E+02 -.875546109E+02
 -.875656867E+02 -.875656867E+02 -.875786838E+02 -.876018756E+02 -.876331649E+02 -.876709933E+02 -.877142133E+02 -.877619895E+02 -.878137209E+02 -.878689792E+02 -.879274580E+02 -.879889282E+02 -.880531975E+02 -.881200696E+02 -.881892996E+02 -.882605413E+02 -.883332826E+02 -.884067608E+02 -.884798515E+02 -.885509180E+02 -.886176082E+02 -.886765778E+02 -.887231129E+02 -.887506160E+02 -.887499083E+02 -.887082891E+02 -.886082784E+02 -.884259621E+02 -.881288582E+02 -.876732401E+02 -.870008962E+02 -.860353671E+02 -.846778057E+02 -.828028746E+02 -.802558253E+02 -.768531630E+02 -.723899311E+02 -.666538932E+02 -.594384871E+02 -.505370454E+02 -.397065969E+02 -.266171724E+02 -.108185108E+02 0.834315517E+01 0.316823209E+02 0.600821498E+02 0.942055672E+02 0.133603350E+03 0.174220876E+03 0.201740996E+03 0.174219508E+03 0.133600625E+03 0.942015061E+02 0.600767840E+02 0.316756935E+02 0.833532161E+01 -.108274821E+02 -.266271977E+02 -.397175313E+02 -.505486847E+02 -.594505743E+02 -.666661411E+02 -.724020851E+02 -.768650564E+02 -.802673930E+02 -.828141328E+02 -.846888202E+02 -.860462282E+02 -.870117041E+02 -.876840976E+02 -.881398676E+02 -.884372223E+02 -.886198833E+02 -.887203266E+02 -.887624596E+02 -.887637553E+02 -.887369081E+02 -.886910901E+02 -.886328924E+02 -.885670226E+02 -.884968177E+02 -.884246216E+02 -.883520607E+02 -.882802467E+02 -.882099254E+02 -.881415869E+02 -.880755476E+02 -.880120132E+02 -.879511279E+02 -.878930142E+02 -.878378089E+02 -.877856967E+02 -.877369445E+02 -.876919410E+02 -.876512420E+02 -.876156279E+02 -.875861748E+02 -.875643468E+02 -.875521154E+02 -.875521154E+02
 -.875576014E+02 -.875576014E+02 -.875701203E+02 -.875924465E+02 -.876225461E+02 -.876589030E+02 -.877003951E+02 -.877461995E+02 -.877957171E+02 -.878485129E+02 -.879042660E+02 -.879627275E+02 -.880236796E+02 -.880868970E+02 -.881521024E+02 -.882189171E+02 -.882867974E+02 -.883549550E+02 -.884222510E+02 -.884870552E+02 -.885470559E+02 -.885990044E+02 -.886383683E+02 -.886588640E+02 -.886518282E+02 -.886053776E+02 -.885032993E+02 -.883236051E+02 -.880366913E+02 -.876030603E+02 -.869706068E+02 -.860715308E+02 -.848190504E+02 -.831043237E+02 -.807945819E+02 -.777345071E+02 -.737536245E+02 -.686810122E+02 -.623631128E+02 -.546730765E+02 -.455014827E+02 -.347367271E+02 -.222660355E+02 -.799777068E+01 0.809713618E+01 0.257980028E+02 0.443866850E+02 0.622720571E+02 0.765260249E+02 0.827118972E+02 0.765246832E+02 0.622693838E+02 0.443827010E+02 0.257927396E+02 0.809063674E+01 -.800545120E+01 -.222748285E+02 -.347465330E+02 -.455121337E+02 -.546843634E+02 -.623747798E+02 -.686927936E+02 -.737653014E+02 -.777459464E+02 -.808057399E+02 -.831152243E+02 -.848297584E+02 -.860821308E+02 -.869811917E+02 -.876137251E+02 -.880475302E+02 -.883347096E+02 -.885147562E+02 -.886172685E+02 -.886642285E+02 -.886718435E+02 -.886519904E+02 -.886133268E+02 -.885621305E+02 -.885029276E+02 -.884389602E+02 -.883725319E+02 -.883052631E+02 -.882382803E+02 -.881723556E+02 -.881080109E+02 -.880455965E+02 -.879853516E+02 -.879274509E+02 -.878720447E+02 -.878192932E+02 -.877693994E+02 -.877226428E+02 -.876794180E+02 -.876402790E+02 -.876059944E+02 -.875776167E+02 -.875565716E+02 -.875447728E+02 -.875447728E+02
 -.875446232E+02 -.875446232E+02 -.875563774E+02 -.875773204E+02 -.876055208E+02 -.876395310E+02 -.876782717E+02 -.877209415E+02 -.877669465E+02 -.878158432E+02 -.878672917E+02 -.879210143E+02 -.879767577E+02 -.880342555E+02 -.880931866E+02 -.881531282E+02 -.882134972E+02 -.882734772E+02 -.883319220E+02 -.883872297E+02 -.884371749E+02 -.884786851E+02 -.885075423E+02 -.885179866E+02 -.885021899E+02 -.884495655E+02 -.883458703E+02 -.881720580E+02 -.879028472E+02 -.875049885E+02 -.869352523E+02 -.861382179E+02 -.850440403E+02 -.835665513E+02 -.816024504E+02 -.790330311E+02 -.757305231E+02 -.715706899E+02 -.664505501E+02 -.603053320E+02 -.531165926E+02 -.449104865E+02 -.357586165E+02 -.258007335E+02 -.152888046E+02 -.461962696E+01 0.556794897E+01 0.143317865E+02 0.204634447E+02 0.227304212E+02 0.204621457E+02 0.143291986E+02 0.556409269E+01 -.462472024E+01 -.152950922E+02 -.258081607E+02 -.357670918E+02 -.449198738E+02 -.531267196E+02 -.603159833E+02 -.664614870E+02 -.715816909E+02 -.757414247E+02 -.790437455E+02 -.816129591E+02 -.835768855E+02 -.850542605E+02 -.861483989E+02 -.869454752E+02 -.875153362E+02 -.879134018E+02 -.881828994E+02 -.883570748E+02 -.884612049E+02 -.885143314E+02 -.885306923E+02 -.885208694E+02 -.884926857E+02 -.884518960E+02 -.884027126E+02 -.883482019E+02 -.882905818E+02 -.882314450E+02 -.881719258E+02 -.881128252E+02 -.880547058E+02 -.879979633E+02 -.879428826E+02 -.878896824E+02 -.878385522E+02 -.877896858E+02 -.877433123E+02 -.876997291E+02 -.876593378E+02 -.876226876E+02 -.875905268E+02 -.875638689E+02 -.875440767E+02 -.875329708E+02 -.875329708E+02
 -.875274398E+02 -.875274398E+02 -.875381873E+02 -.875573111E+02 -.875830168E+02 -.876139500E+02 -.876490901E+02 -.876876678E+02 -.877290999E+02 -.877729369E+02 -.878188190E+02 -.878664379E+02 -.879155021E+02 -.879657010E+02 -.880166679E+02 -.880679368E+02 -.881188904E+02 -.881686953E+02 -.882162196E+02 -.882599255E+02 -.882977294E+02 -.883268186E+02 -.883434118E+02 -.883424460E+02 -.883171708E+02 -.882586270E+02 -.881549850E+02 -.879907214E+02 -.877456195E+02 -.873935966E+02 -.869013941E+02 -.862272100E+02 -.853194256E+02 -.841156976E+02 -.825429044E+02 -.805188057E+02 -.779566668E+02 -.747740989E+02 -.709063263E+02 -.663217885E+02 -.610355811E+02 -.551166381E+02 -.486894149E+02 -.419361757E+02 -.351054683E+02 -.285264155E+02 -.226162537E+02 -.178530520E+02 -.147238432E+02 -.136261103E+02 -.147250823E+02 -.178555207E+02 -.226199329E+02 -.285312719E+02 -.351114424E+02 -.419431825E+02 -.486973436E+02 -.551253435E+02 -.610448833E+02 -.663314871E+02 -.709162275E+02 -.747840449E+02 -.779665547E+02 -.805285894E+02 -.825525845E+02 -.841253068E+02 -.853290157E+02 -.862368426E+02 -.869111353E+02 -.874035141E+02 -.877557808E+02 -.880011925E+02 -.881658292E+02 -.882699048E+02 -.883289390E+02 -.883547575E+02 -.883563159E+02 -.883403602E+02 -.883119492E+02 -.882748594E+02 -.882318979E+02 -.881851415E+02 -.881361195E+02 -.880859528E+02 -.880354604E+02 -.879852404E+02 -.879357338E+02 -.878872739E+02 -.878401267E+02 -.877945255E+02 -.877507010E+02 -.877089114E+02 -.876694722E+02 -.876327910E+02 -.875994067E+02 -.875700381E+02 -.875456449E+02 -.875275048E+02 -.875173133E+02 -.875173133E+02
 -.875069177E+02 -.875069177E+02 -.875164717E+02 -.875334413E+02 -.875561981E+02 -.875835017E+02 -.876144058E+02 -.876481839E+02 -.876842718E+02 -.877222193E+02 -.877616515E+02 -.878022337E+02 -.878436400E+02 -.878855217E+02 -.879274738E+02 -.879689977E+02 -.880094569E+02 -.880480225E+02 -.880836059E+02 -.881147725E+02 -.881396318E+02 -.881556974E+02 -.881597073E+02 -.881473957E+02 -.881132045E+02 -.880499235E+02 -.879482478E+02 -.877962456E+02 -.875787360E+02 -.872765922E+02 -.868660062E+02 -.863177830E+02 -.855967787E+02 -.846616623E+02 -.834652842E+02 -.819560915E+02 -.800812001E+02 -.777917902E+02 -.750511728E+02 -.718450196E+02 -.681920000E+02 -.641521810E+02 -.598310006E+02 -.553785096E+02 -.509852450E+02 -.468756159E+02 -.432970744E+02 -.405011335E+02 -.387141627E+02 -.380987750E+02 -.387153155E+02 -.405034242E+02 -.433004719E+02 -.468800708E+02 -.509906856E+02 -.553848390E+02 -.598380948E+02 -.641598930E+02 -.682001706E+02 -.718534943E+02 -.750598200E+02 -.778005143E+02 -.800899454E+02 -.819648382E+02 -.834740408E+02 -.846704563E+02 -.856056497E+02 -.863267774E+02 -.868751740E+02 -.872859851E+02 -.875884062E+02 -.878062447E+02 -.879586258E+02 -.880607285E+02 -.881244823E+02 -.881591896E+02 -.881720575E+02 -.881686410E+02 -.881532025E+02 -.881289999E+02 -.880985147E+02 -.880636311E+02 -.880257763E+02 -.879860288E+02 -.879452043E+02 -.879039220E+02 -.878626577E+02 -.878217860E+02 -.877816158E+02 -.877424204E+02 -.877044650E+02 -.876680338E+02 -.876334575E+02 -.876011443E+02 -.875716162E+02 -.875455527E+02 -.875238455E+02 -.875076678E+02 -.874985639E+02 -.874985639E+02
 -.874840242E+02 -.874840242E+02 -.874922582E+02 -.875068493E+02 -.875263565E+02 -.875496708E+02 -.875759333E+02 -.876044719E+02 -.876347502E+02 -.876663264E+02 -.876988186E+02 -.877318745E+02 -.877651440E+02 -.877982514E+02 -.878307675E+02 -.878621780E+02 -.878918472E+02 -.879189751E+02 -.879425446E+02 -.879612564E+02 -.879734480E+02 -.879769935E+02 -.879691784E+02 -.879465454E+02 -.879047066E+02 -.878381170E+02 -.877398068E+02 -.876010744E+02 -.874111470E+02 -.871568251E+02 -.868221435E+02 -.863880994E+02 -.858325216E+02 -.851301910E+02 -.842533609E+02 -.831728801E+02 -.818601708E+02 -.802903224E+02 -.784464567E+02 -.763252226E+02 -.739428058E+02 -.713403208E+02 -.685871888E+02 -.657813016E+02 -.630454006E+02 -.605197384E+02 -.583513859E+02 -.566806115E+02 -.556251630E+02 -.552643161E+02 -.556261747E+02 -.566826160E+02 -.583543450E+02 -.605235937E+02 -.630500735E+02 -.657866946E+02 -.685931906E+02 -.713468138E+02 -.739496761E+02 -.763323702E+02 -.784538029E+02 -.802978134E+02 -.818677768E+02 -.831805923E+02 -.842611865E+02 -.851381488E+02 -.858406383E+02 -.863964069E+02 -.868306769E+02 -.871656214E+02 -.874202442E+02 -.876105105E+02 -.877496193E+02 -.878483426E+02 -.879153804E+02 -.879577009E+02 -.879808470E+02 -.879892045E+02 -.879862275E+02 -.879746272E+02 -.879565256E+02 -.879335795E+02 -.879070815E+02 -.878780397E+02 -.878472426E+02 -.878153102E+02 -.877827367E+02 -.877499247E+02 -.877172148E+02 -.876849110E+02 -.876533054E+02 -.876227010E+02 -.875934365E+02 -.875659138E+02 -.875406296E+02 -.875182140E+02 -.874994786E+02 -.874854764E+02 -.874775798E+02 -.874775798E+02
 -.874597494E+02 -.874597494E+02 -.874665975E+02 -.874786955E+02 -.874948049E+02 -.875139600E+02 -.875354007E+02 -.875585192E+02 -.875828169E+02 -.876078704E+02 -.876333015E+02 -.876587521E+02 -.876838607E+02 -.877082398E+02 -.877314524E+02 -.877529872E+02 -.877722303E+02 -.877884321E+02 -.878006689E+02 -.878077964E+02 -.878083934E+02 -.878006947E+02 -.877825102E+02 -.877511293E+02 -.877032084E+02 -.876346419E+02 -.875404183E+02 -.874144651E+02 -.872494921E+02 -.870368471E+02 -.867664077E+02 -.864265415E+02 -.860041809E+02 -.854850700E+02 -.848542567E+02 -.840969140E+02 -.831995803E+02 -.821518934E+02 -.809488407E+02 -.795934359E+02 -.780995628E+02 -.764945238E+02 -.748206745E+02 -.731354925E+02 -.715095766E+02 -.700223787E+02 -.687558531E+02 -.677866042E+02 -.671774806E+02 -.669698913E+02 -.671783060E+02 -.677882368E+02 -.687582574E+02 -.700255028E+02 -.715133554E+02 -.731398511E+02 -.748255337E+02 -.764998053E+02 -.781051952E+02 -.795993589E+02 -.809550077E+02 -.821582723E+02 -.832061528E+02 -.841036735E+02 -.848612064E+02 -.854922203E+02 -.860115477E+02 -.864341450E+02 -.867742708E+02 -.870449946E+02 -.872579501E+02 -.874232602E+02 -.875495772E+02 -.876441910E+02 -.877131734E+02 -.877615346E+02 -.877933791E+02 -.878120485E+02 -.878202513E+02 -.878201747E+02 -.878135803E+02 -.878018846E+02 -.877862259E+02 -.877675203E+02 -.877465070E+02 -.877237866E+02 -.876998531E+02 -.876751204E+02 -.876499464E+02 -.876246536E+02 -.875995493E+02 -.875749456E+02 -.875511800E+02 -.875286393E+02 -.875077862E+02 -.874891924E+02 -.874735789E+02 -.874618673E+02 -.874552440E+02 -.874552440E+02
 -.874350357E+02 -.874350357E+02 -.874404880E+02 -.874500803E+02 -.874627833E+02 -.874777825E+02 -.874944245E+02 -.875121739E+02 -.875305797E+02 -.875492467E+02 -.875678119E+02 -.875859239E+02 -.876032240E+02 -.876193280E+02 -.876338080E+02 -.876461734E+02 -.876558493E+02 -.876621535E+02 -.876642690E+02 -.876612128E+02 -.876517997E+02 -.876346001E+02 -.876078918E+02 -.875696056E+02 -.875172648E+02 -.874479202E+02 -.873580833E+02 -.872436627E+02 -.870999101E+02 -.869213873E+02 -.867019693E+02 -.864349012E+02 -.861129348E+02 -.857285720E+02 -.852744459E+02 -.847438701E+02 -.841315806E+02 -.834346772E+02 -.826537453E+02 -.817940878E+02 -.808669377E+02 -.798904483E+02 -.788902057E+02 -.778989935E+02 -.769555884E+02 -.761024934E+02 -.753826960E+02 -.748357556E+02 -.744937190E+02 -.743774989E+02 -.744943622E+02 -.748370291E+02 -.753845751E+02 -.761049429E+02 -.769585655E+02 -.779024504E+02 -.788940932E+02 -.798947189E+02 -.808715485E+02 -.817990023E+02 -.826589347E+02 -.834401208E+02 -.841372652E+02 -.847497896E+02 -.852805999E+02 -.857349651E+02 -.861195754E+02 -.864418008E+02 -.867091418E+02 -.869288484E+02 -.871076764E+02 -.872517519E+02 -.873665132E+02 -.874567086E+02 -.875264292E+02 -.875791628E+02 -.876178575E+02 -.876449887E+02 -.876626237E+02 -.876724823E+02 -.876759910E+02 -.876743311E+02 -.876684803E+02 -.876592490E+02 -.876473109E+02 -.876332294E+02 -.876174807E+02 -.876004738E+02 -.875825685E+02 -.875640917E+02 -.875453539E+02 -.875266647E+02 -.875083509E+02 -.874907748E+02 -.874743570E+02 -.874596030E+02 -.874471361E+02 -.874377387E+02 -.874324043E+02 -.874324043E+02
 -.874107232E+02 -.874107232E+02 -.874148183E+02 -.874219793E+02 -.874313866E+02 -.874423794E+02 -.874544153E+02 -.874670379E+02 -.874798511E+02 -.874924972E+02 -.875046391E+02 -.875159438E+02 -.875260684E+02 -.875346462E+02 -.875412728E+02 -.875454926E+02 -.875467834E+02 -.875445405E+02 -.875380589E+02 -.875265135E+02 -.875089369E+02 -.874841960E+02 -.874509651E+02 -.874076990E+02 -.873526044E+02 -.872836134E+02 -.871983600E+02 -.870941647E+02 -.869680309E+02 -.868166608E+02 -.866364983E+02 -.864238104E+02 -.861748159E+02 -.858858763E+02 -.855537563E+02 -.851759640E+02 -.847511710E+02 -.842797020E+02 -.837640713E+02 -.832095189E+02 -.826244798E+02 -.820208951E+02 -.814142616E+02 -.808233185E+02 -.802692972E+02 -.797747163E+02 -.793617794E+02 -.790505250E+02 -.788569535E+02 -.787914052E+02 -.788574551E+02 -.790515207E+02 -.793632544E+02 -.797766499E+02 -.802716644E+02 -.808260912E+02 -.814174111E+02 -.820243934E+02 -.826283012E+02 -.832136411E+02 -.837684758E+02 -.842843748E+02 -.847561022E+02 -.851811479E+02 -.855591906E+02 -.858915619E+02 -.861807564E+02 -.864300115E+02 -.866429677E+02 -.868234073E+02 -.869750644E+02 -.871014958E+02 -.872059995E+02 -.872915722E+02 -.873608932E+02 -.874163280E+02 -.874599436E+02 -.874935321E+02 -.875186372E+02 -.875365825E+02 -.875484986E+02 -.875553493E+02 -.875579554E+02 -.875570164E+02 -.875531299E+02 -.875468088E+02 -.875384973E+02 -.875285847E+02 -.875174187E+02 -.875053175E+02 -.874925825E+02 -.874795108E+02 -.874664080E+02 -.874536043E+02 -.874414709E+02 -.874304413E+02 -.874210369E+02 -.874138979E+02 -.874098239E+02 -.874098239E+02
 -.873875125E+02 -.873875125E+02 -.873903276E+02 -.873952011E+02 -.874015174E+02 -.874087671E+02 -.874165201E+02 -.874244022E+02 -.874320778E+02 -.874392342E+02 -.874455685E+02 -.874507763E+02 -.874545415E+02 -.874565258E+02 -.874563600E+02 -.874536337E+02 -.874478858E+02 -.874385940E+02 -.874251639E+02 -.874069176E+02 -.873830818E+02 -.873527755E+02 -.873149978E+02 -.872686168E+02 -.872123599E+02 -.871448075E+02 -.870643919E+02 -.869694034E+02 -.868580069E+02 -.867282733E+02 -.865782289E+02 -.864059284E+02 -.862095547E+02 -.859875511E+02 -.857387865E+02 -.854627538E+02 -.851597960E+02 -.848313510E+02 -.844801947E+02 -.841106582E+02 -.837287847E+02 -.833423855E+02 -.829609551E+02 -.825954096E+02 -.822576309E+02 -.819598203E+02 -.817137012E+02 -.815296414E+02 -.814157961E+02 -.813773830E+02 -.814161969E+02 -.815304387E+02 -.817148866E+02 -.819613823E+02 -.822595552E+02 -.825976801E+02 -.829635550E+02 -.833452984E+02 -.837319948E+02 -.841141514E+02 -.844839590E+02 -.848353765E+02 -.851640752E+02 -.854672813E+02 -.857435594E+02 -.859925680E+02 -.862148161E+02 -.864114363E+02 -.865839865E+02 -.867342846E+02 -.868642767E+02 -.869759370E+02 -.870711947E+02 -.871518847E+02 -.872197168E+02 -.872762580E+02 -.873229271E+02 -.873609958E+02 -.873915944E+02 -.874157222E+02 -.874342578E+02 -.874479718E+02 -.874575385E+02 -.874635477E+02 -.874665161E+02 -.874668978E+02 -.874650943E+02 -.874614638E+02 -.874563304E+02 -.874499926E+02 -.874427324E+02 -.874348245E+02 -.874265460E+02 -.874181876E+02 -.874100661E+02 -.874025398E+02 -.873960264E+02 -.873910259E+02 -.873881479E+02 -.873881479E+02
 -.873659455E+02 -.873659455E+02 -.873675865E+02 -.873703669E+02 -.873738642E+02 -.873777146E+02 -.873815977E+02 -.873852225E+02 -.873883168E+02 -.873906177E+02 -.873918630E+02 -.873917842E+02 -.873900995E+02 -.873865079E+02 -.873806822E+02 -.873722638E+02 -.873608565E+02 -.873460201E+02 -.873272649E+02 -.873040460E+02 -.872757573E+02 -.872417270E+02 -.872012139E+02 -.871534047E+02 -.870974147E+02 -.870322908E+02 -.869570199E+02 -.868705430E+02 -.867717765E+02 -.866596439E+02 -.865331186E+02 -.863912789E+02 -.862333791E+02 -.860589339E+02 -.858678180E+02 -.856603766E+02 -.854375428E+02 -.852009535E+02 -.849530534E+02 -.846971719E+02 -.844375586E+02 -.841793584E+02 -.839285119E+02 -.836915703E+02 -.834754229E+02 -.832869449E+02 -.831325906E+02 -.830179633E+02 -.829474102E+02 -.829236872E+02 -.829477379E+02 -.830186161E+02 -.831335639E+02 -.832882320E+02 -.834770153E+02 -.836934588E+02 -.839306862E+02 -.841818084E+02 -.844402744E+02 -.847001441E+02 -.849562737E+02 -.852044147E+02 -.854412388E+02 -.856643025E+02 -.858719702E+02 -.860633099E+02 -.862379773E+02 -.863960986E+02 -.865381598E+02 -.866649072E+02 -.867772628E+02 -.868762534E+02 -.869629556E+02 -.870384526E+02 -.871038033E+02 -.871600203E+02 -.872080556E+02 -.872487933E+02 -.872830451E+02 -.873115508E+02 -.873349803E+02 -.873539372E+02 -.873689638E+02 -.873805463E+02 -.873891205E+02 -.873950777E+02 -.873987704E+02 -.874005179E+02 -.874006123E+02 -.873993240E+02 -.873969077E+02 -.873936086E+02 -.873896687E+02 -.873853349E+02 -.873808665E+02 -.873765454E+02 -.873726877E+02 -.873696575E+02 -.873678843E+02 -.873678843E+02
 -.873464032E+02 -.873464032E+02 -.873469943E+02 -.873479084E+02 -.873489009E+02 -.873497446E+02 -.873502234E+02 -.873501277E+02 -.873492493E+02 -.873473772E+02 -.873442938E+02 -.873397709E+02 -.873335663E+02 -.873254202E+02 -.873150522E+02 -.873021574E+02 -.872864044E+02 -.872674314E+02 -.872448441E+02 -.872182139E+02 -.871870757E+02 -.871509279E+02 -.871092329E+02 -.870614191E+02 -.870068861E+02 -.869450114E+02 -.868751615E+02 -.867967067E+02 -.867090418E+02 -.866116114E+02 -.865039428E+02 -.863856850E+02 -.862566554E+02 -.861168917E+02 -.859667092E+02 -.858067606E+02 -.856380938E+02 -.854622040E+02 -.852810727E+02 -.850971871E+02 -.849135329E+02 -.847335523E+02 -.845610627E+02 -.844001336E+02 -.842549236E+02 -.841294845E+02 -.840275448E+02 -.839522911E+02 -.839061665E+02 -.838907073E+02 -.839064376E+02 -.839528318E+02 -.840283522E+02 -.841305545E+02 -.842562512E+02 -.844017128E+02 -.845628870E+02 -.847356149E+02 -.849158271E+02 -.850997063E+02 -.852838106E+02 -.854651549E+02 -.856412524E+02 -.858101222E+02 -.859702698E+02 -.861206478E+02 -.862606040E+02 -.863898234E+02 -.865082686E+02 -.866161226E+02 -.867137364E+02 -.868015825E+02 -.868802162E+02 -.869502426E+02 -.870122906E+02 -.870669933E+02 -.871149723E+02 -.871568272E+02 -.871931282E+02 -.872244117E+02 -.872511778E+02 -.872738895E+02 -.872929734E+02 -.873088214E+02 -.873217922E+02 -.873322143E+02 -.873403886E+02 -.873465913E+02 -.873510774E+02 -.873540837E+02 -.873558323E+02 -.873565340E+02 -.873563922E+02 -.873556070E+02 -.873543795E+02 -.873529168E+02 -.873514373E+02 -.873501776E+02 -.873493997E+02 -.873493997E+02
 -.873291159E+02 -.873291159E+02 -.873287910E+02 -.873280815E+02 -.873269035E+02 -.873251542E+02 -.873227148E+02 -.873194526E+02 -.873152216E+02 -.873098630E+02 -.873032047E+02 -.872950608E+02 -.872852306E+02 -.872734975E+02 -.872596282E+02 -.872433713E+02 -.872244564E+02 -.872025938E+02 -.871774735E+02 -.871487659E+02 -.871161225E+02 -.870791772E+02 -.870375496E+02 -.869908492E+02 -.869386807E+02 -.868806530E+02 -.868163889E+02 -.867455387E+02 -.866677961E+02 -.865829187E+02 -.864907500E+02 -.863912465E+02 -.862845066E+02 -.861708015E+02 -.860506074E+02 -.859246356E+02 -.857938604E+02 -.856595387E+02 -.855232215E+02 -.853867512E+02 -.852522421E+02 -.851220421E+02 -.849986730E+02 -.848847508E+02 -.847828863E+02 -.846955734E+02 -.846250694E+02 -.845732783E+02 -.845416454E+02 -.845310735E+02 -.845418696E+02 -.845737258E+02 -.846257383E+02 -.846964609E+02 -.847839890E+02 -.848860646E+02 -.850001934E+02 -.851237641E+02 -.852541607E+02 -.853888612E+02 -.855255178E+02 -.856620162E+02 -.857965143E+02 -.859274613E+02 -.860536002E+02 -.861739571E+02 -.862878208E+02 -.863947152E+02 -.864943690E+02 -.865866838E+02 -.866717030E+02 -.867495827E+02 -.868205652E+02 -.868849561E+02 -.869431046E+02 -.869953872E+02 -.870421943E+02 -.870839201E+02 -.871209543E+02 -.871536759E+02 -.871824498E+02 -.872076232E+02 -.872295241E+02 -.872484609E+02 -.872647218E+02 -.872785755E+02 -.872902720E+02 -.873000433E+02 -.873081053E+02 -.873146582E+02 -.873198889E+02 -.873239714E+02 -.873270688E+02 -.873293340E+02 -.873309111E+02 -.873319356E+02 -.873325351E+02 -.873328287E+02 -.873329263E+02 -.873329263E+02
 -.873141815E+02 -.873141815E+02 -.873130766E+02 -.873109891E+02 -.873079766E+02 -.873040474E+02 -.872991706E+02 -.872932846E+02 -.872863019E+02 -.872781139E+02 -.872685932E+02 -.872575956E+02 -.872449616E+02 -.872305172E+02 -.872140742E+02 -.871954314E+02 -.871743745E+02 -.871506772E+02 -.871241020E+02 -.870944021E+02 -.870613226E+02 -.870246039E+02 -.869839851E+02 -.869392086E+02 -.868900259E+02 -.868362051E+02 -.867775398E+02 -.867138593E+02 -.866450414E+02 -.865710260E+02 -.864918312E+02 -.864075698E+02 -.863184671E+02 -.862248791E+02 -.861273089E+02 -.860264219E+02 -.859230568E+02 -.858182316E+02 -.857131430E+02 -.856091561E+02 -.855077853E+02 -.854106636E+02 -.853195007E+02 -.852360310E+02 -.851619529E+02 -.850988621E+02 -.850481837E+02 -.850111064E+02 -.849885253E+02 -.849809966E+02 -.849887087E+02 -.850114724E+02 -.850487309E+02 -.850995886E+02 -.851628561E+02 -.852371077E+02 -.853207474E+02 -.854120763E+02 -.855093599E+02 -.856108881E+02 -.857150277E+02 -.858202644E+02 -.859252328E+02 -.860287362E+02 -.861297566E+02 -.862274551E+02 -.863211662E+02 -.864103866E+02 -.864947602E+02 -.865740613E+02 -.866481768E+02 -.867170882E+02 -.867808552E+02 -.868395993E+02 -.868934906E+02 -.869427348E+02 -.869875629E+02 -.870282226E+02 -.870649705E+02 -.870980667E+02 -.871277697E+02 -.871543333E+02 -.871780037E+02 -.871990175E+02 -.872176005E+02 -.872339670E+02 -.872483187E+02 -.872608452E+02 -.872717230E+02 -.872811161E+02 -.872891751E+02 -.872960373E+02 -.873018255E+02 -.873066471E+02 -.873105917E+02 -.873137286E+02 -.873161024E+02 -.873177269E+02 -.873185770E+02 -.873185770E+02
 -.873015898E+02 -.873015898E+02 -.872998374E+02 -.872966097E+02 -.872920867E+02 -.872863730E+02 -.872795159E+02 -.872715171E+02 -.872623430E+02 -.872519314E+02 -.872401969E+02 -.872270351E+02 -.872123255E+02 -.871959336E+02 -.871777136E+02 -.871575091E+02 -.871351554E+02 -.871104809E+02 -.870833087E+02 -.870534591E+02 -.870207516E+02 -.869850084E+02 -.869460577E+02 -.869037382E+02 -.868579044E+02 -.868084323E+02 -.867552269E+02 -.866982298E+02 -.866374281E+02 -.865728643E+02 -.865046460E+02 -.864329571E+02 -.863580676E+02 -.862803437E+02 -.862002560E+02 -.861183863E+02 -.860354303E+02 -.859521977E+02 -.858696070E+02 -.857886745E+02 -.857104981E+02 -.856362340E+02 -.855670683E+02 -.855041826E+02 -.854487157E+02 -.854017236E+02 -.853641385E+02 -.853367311E+02 -.853200780E+02 -.853145357E+02 -.853202246E+02 -.853370236E+02 -.853645758E+02 -.854023041E+02 -.854494373E+02 -.855050425E+02 -.855680636E+02 -.856373611E+02 -.857117532E+02 -.857900536E+02 -.858711056E+02 -.859538112E+02 -.860371536E+02 -.861202144E+02 -.862021834E+02 -.862823646E+02 -.863601761E+02 -.864351468E+02 -.865069102E+02 -.865751958E+02 -.866398194E+02 -.867006726E+02 -.867577126E+02 -.868109514E+02 -.868604469E+02 -.869062933E+02 -.869486137E+02 -.869875530E+02 -.870232715E+02 -.870559402E+02 -.870857365E+02 -.871128400E+02 -.871374302E+02 -.871596841E+02 -.871797739E+02 -.871978654E+02 -.872141172E+02 -.872286791E+02 -.872416908E+02 -.872532811E+02 -.872635660E+02 -.872726471E+02 -.872806089E+02 -.872875160E+02 -.872934081E+02 -.872982945E+02 -.873021457E+02 -.873048832E+02 -.873063646E+02 -.873063646E+02
 -.872912473E+02 -.872912473E+02 -.872889720E+02 -.872848274E+02 -.872790958E+02 -.872719644E+02 -.872635473E+02 -.872539022E+02 -.872430429E+02 -.872309492E+02 -.872175740E+02 -.872028492E+02 -.871866896E+02 -.871689970E+02 -.871496628E+02 -.871285702E+02 -.871055970E+02 -.870806173E+02 -.870535036E+02 -.870241297E+02 -.869923729E+02 -.869581169E+02 -.869212553E+02 -.868816952E+02 -.868393619E+02 -.867942029E+02 -.867461941E+02 -.866953447E+02 -.866417041E+02 -.865853677E+02 -.865264836E+02 -.864652591E+02 -.864019662E+02 -.863369466E+02 -.862706159E+02 -.862034648E+02 -.861360596E+02 -.860690387E+02 -.860031069E+02 -.859390257E+02 -.858776001E+02 -.858196624E+02 -.857660519E+02 -.857175924E+02 -.856750675E+02 -.856391960E+02 -.856106065E+02 -.855898149E+02 -.855772047E+02 -.855730124E+02 -.855773176E+02 -.855900401E+02 -.856109431E+02 -.856396425E+02 -.856756219E+02 -.857182522E+02 -.857668144E+02 -.858205243E+02 -.858785578E+02 -.859400751E+02 -.860042437E+02 -.860702580E+02 -.861373563E+02 -.862048335E+02 -.862720506E+02 -.863384412E+02 -.864035139E+02 -.864668528E+02 -.865281157E+02 -.865870300E+02 -.866433880E+02 -.866970408E+02 -.867478924E+02 -.867958929E+02 -.868410320E+02 -.868833335E+02 -.869228488E+02 -.869596521E+02 -.869938355E+02 -.870255048E+02 -.870547760E+02 -.870817715E+02 -.871066179E+02 -.871294433E+02 -.871503748E+02 -.871695374E+02 -.871870514E+02 -.872030310E+02 -.872175827E+02 -.872308026E+02 -.872427746E+02 -.872535674E+02 -.872632303E+02 -.872717887E+02 -.872792376E+02 -.872855333E+02 -.872905822E+02 -.872942263E+02 -.872962239E+02 -.872962239E+02
 -.872830017E+02 -.872830017E+02 -.872803174E+02 -.872754593E+02 -.872687934E+02 -.872605752E+02 -.872509750E+02 -.872400982E+02 -.872279996E+02 -.872146957E+02 -.872001733E+02 -.871843962E+02 -.871673108E+02 -.871488505E+02 -.871289388E+02 -.871074929E+02 -.870844258E+02 -.870596490E+02 -.870330747E+02 -.870046183E+02 -.869742009E+02 -.869417517E+02 -.869072113E+02 -.868705345E+02 -.868316937E+02 -.867906828E+02 -.867475205E+02 -.867022550E+02 -.866549677E+02 -.866057776E+02 -.865548448E+02 -.865023746E+02 -.864486202E+02 -.863938854E+02 -.863385249E+02 -.862829453E+02 -.862276023E+02 -.861729977E+02 -.861196736E+02 -.860682045E+02 -.860191874E+02 -.859732298E+02 -.859309361E+02 -.858928921E+02 -.858596491E+02 -.858317082E+02 -.858095041E+02 -.857933915E+02 -.857836328E+02 -.857803891E+02 -.857837146E+02 -.857935548E+02 -.858097479E+02 -.858320310E+02 -.858600491E+02 -.858933669E+02 -.859314831E+02 -.859738457E+02 -.860198686E+02 -.860689470E+02 -.861204729E+02 -.861738489E+02 -.862285000E+02 -.862838838E+02 -.863394980E+02 -.863948863E+02 -.864496418E+02 -.865034091E+02 -.865558839E+02 -.866068124E+02 -.866559888E+02 -.867032522E+02 -.867484829E+02 -.867915989E+02 -.868325514E+02 -.868713206E+02 -.869079123E+02 -.869423532E+02 -.869746882E+02 -.870049762E+02 -.870332879E+02 -.870597022E+02 -.870843046E+02 -.871071841E+02 -.871284314E+02 -.871481368E+02 -.871663883E+02 -.871832693E+02 -.871988566E+02 -.872132177E+02 -.872264075E+02 -.872384650E+02 -.872494080E+02 -.872592275E+02 -.872678794E+02 -.872752744E+02 -.872812645E+02 -.872856251E+02 -.872880324E+02 -.872880324E+02
 -.872766628E+02 -.872766628E+02 -.872736715E+02 -.872682811E+02 -.872609243E+02 -.872519112E+02 -.872414582E+02 -.872297100E+02 -.872167562E+02 -.872026445E+02 -.871873904E+02 -.871709856E+02 -.871534034E+02 -.871346042E+02 -.871145388E+02 -.870931523E+02 -.870703867E+02 -.870461833E+02 -.870204853E+02 -.869932400E+02 -.869644011E+02 -.869339308E+02 -.869018025E+02 -.868680033E+02 -.868325363E+02 -.867954236E+02 -.867567089E+02 -.867164603E+02 -.866747729E+02 -.866317716E+02 -.865876131E+02 -.865424881E+02 -.864966226E+02 -.864502784E+02 -.864037533E+02 -.863573801E+02 -.863115238E+02 -.862665786E+02 -.862229630E+02 -.861811137E+02 -.861414778E+02 -.861045046E+02 -.860706359E+02 -.860402956E+02 -.860138790E+02 -.859917425E+02 -.859741934E+02 -.859614810E+02 -.859537892E+02 -.859512305E+02 -.859538426E+02 -.859615874E+02 -.859743518E+02 -.859919515E+02 -.860141369E+02 -.860406000E+02 -.860709842E+02 -.861048935E+02 -.861419036E+02 -.861815724E+02 -.862234500E+02 -.862670888E+02 -.863120518E+02 -.863579199E+02 -.864042984E+02 -.864508216E+02 -.864971564E+02 -.865430045E+02 -.865881032E+02 -.866322260E+02 -.866751816E+02 -.867168126E+02 -.867569934E+02 -.867956283E+02 -.868326483E+02 -.868680093E+02 -.869016884E+02 -.869336821E+02 -.869640029E+02 -.869926772E+02 -.870197428E+02 -.870452465E+02 -.870692422E+02 -.870917885E+02 -.871129468E+02 -.871327794E+02 -.871513472E+02 -.871687077E+02 -.871849122E+02 -.872000032E+02 -.872140105E+02 -.872269471E+02 -.872388037E+02 -.872495414E+02 -.872590830E+02 -.872673011E+02 -.872740024E+02 -.872789086E+02 -.872816295E+02 -.872816295E+02
 -.872720207E+02 -.872720207E+02 -.872688117E+02 -.872630474E+02 -.872552111E+02 -.872456556E+02 -.872346335E+02 -.872223212E+02 -.872088366E+02 -.871942532E+02 -.871786107E+02 -.871619239E+02 -.871441888E+02 -.871253880E+02 -.871054951E+02 -.870844778E+02 -.870623012E+02 -.870389300E+02 -.870143313E+02 -.869884761E+02 -.869613418E+02 -.869329141E+02 -.869031888E+02 -.868721740E+02 -.868398919E+02 -.868063809E+02 -.867716972E+02 -.867359171E+02 -.866991386E+02 -.866614826E+02 -.866230945E+02 -.865841449E+02 -.865448303E+02 -.865053727E+02 -.864660193E+02 -.864270405E+02 -.863887285E+02 -.863513932E+02 -.863153593E+02 -.862809610E+02 -.862485366E+02 -.862184221E+02 -.861909450E+02 -.861664164E+02 -.861451247E+02 -.861273278E+02 -.861132471E+02 -.861030614E+02 -.860969020E+02 -.860948490E+02 -.860969294E+02 -.861031158E+02 -.861133275E+02 -.861274329E+02 -.861452526E+02 -.861665649E+02 -.861911113E+02 -.862186030E+02 -.862487284E+02 -.862811596E+02 -.863155601E+02 -.863515909E+02 -.863889175E+02 -.864272148E+02 -.864661720E+02 -.865054967E+02 -.865449177E+02 -.865841873E+02 -.866230829E+02 -.866614073E+02 -.866989893E+02 -.867356828E+02 -.867713662E+02 -.868059409E+02 -.868393300E+02 -.868714767E+02 -.869023419E+02 -.869319032E+02 -.869601522E+02 -.869870930E+02 -.870127404E+02 -.870371177E+02 -.870602552E+02 -.870821882E+02 -.871029553E+02 -.871225962E+02 -.871411499E+02 -.871586524E+02 -.871751337E+02 -.871906151E+02 -.872051052E+02 -.872185949E+02 -.872310519E+02 -.872424125E+02 -.872525719E+02 -.872613715E+02 -.872685824E+02 -.872738833E+02 -.872768329E+02 -.872768329E+02
 -.872688597E+02 -.872688597E+02 -.872655099E+02 -.872595074E+02 -.872513722E+02 -.872414886E+02 -.872301369E+02 -.872175178E+02 -.872037715E+02 -.871889923E+02 -.871732396E+02 -.871565469E+02 -.871389287E+02 -.871203860E+02 -.871009103E+02 -.870804875E+02 -.870591008E+02 -.870367329E+02 -.870133688E+02 -.869889969E+02 -.869636117E+02 -.869372147E+02 -.869098167E+02 -.868814388E+02 -.868521142E+02 -.868218894E+02 -.867908257E+02 -.867590005E+02 -.867265079E+02 -.866934600E+02 -.866599874E+02 -.866262393E+02 -.865923839E+02 -.865586074E+02 -.865251135E+02 -.864921215E+02 -.864598651E+02 -.864285888E+02 -.863985457E+02 -.863699934E+02 -.863431902E+02 -.863183901E+02 -.862958387E+02 -.862757677E+02 -.862583902E+02 -.862438961E+02 -.862324474E+02 -.862241744E+02 -.862191726E+02 -.862175001E+02 -.862191764E+02 -.862241816E+02 -.862324571E+02 -.862439069E+02 -.862584003E+02 -.862757747E+02 -.862958399E+02 -.863183823E+02 -.863431697E+02 -.863699561E+02 -.863984867E+02 -.864285031E+02 -.864597469E+02 -.864919646E+02 -.865249111E+02 -.865583522E+02 -.865920679E+02 -.866258540E+02 -.866595235E+02 -.866929079E+02 -.867258572E+02 -.867582401E+02 -.867899440E+02 -.868208740E+02 -.868509523E+02 -.868801170E+02 -.869083212E+02 -.869355313E+02 -.869617263E+02 -.869868954E+02 -.870110377E+02 -.870341598E+02 -.870562747E+02 -.870774004E+02 -.870975576E+02 -.871167687E+02 -.871350550E+02 -.871524350E+02 -.871689216E+02 -.871845184E+02 -.871992164E+02 -.872129883E+02 -.872257829E+02 -.872375161E+02 -.872480613E+02 -.872572355E+02 -.872647819E+02 -.872703469E+02 -.872734514E+02 -.872734514E+02
 -.872669689E+02 -.872669689E+02 -.872635432E+02 -.872574169E+02 -.872491345E+02 -.872391019E+02 -.872276190E+02 -.872149048E+02 -.872011164E+02 -.871863638E+02 -.871707222E+02 -.871542398E+02 -.871369460E+02 -.871188560E+02 -.870999758E+02 -.870803054E+02 -.870598417E+02 -.870385812E+02 -.870165219E+02 -.869936648E+02 -.869700160E+02 -.869455879E+02 -.869204003E+02 -.868944821E+02 -.868678719E+02 -.868406192E+02 -.868127856E+02 -.867844451E+02 -.867556851E+02 -.867266064E+02 -.866973240E+02 -.866679666E+02 -.866386764E+02 -.866096088E+02 -.865809309E+02 -.865528207E+02 -.865254650E+02 -.864990577E+02 -.864737970E+02 -.864498830E+02 -.864275144E+02 -.864068852E+02 -.863881817E+02 -.863715783E+02 -.863572349E+02 -.863452930E+02 -.863358728E+02 -.863290709E+02 -.863249577E+02 -.863235761E+02 -.863249403E+02 -.863290357E+02 -.863358189E+02 -.863452190E+02 -.863571390E+02 -.863714582E+02 -.863880346E+02 -.864067080E+02 -.864273033E+02 -.864496339E+02 -.864735052E+02 -.864987180E+02 -.865250717E+02 -.865523675E+02 -.865804110E+02 -.866090149E+02 -.866380006E+02 -.866672004E+02 -.866964583E+02 -.867256314E+02 -.867545905E+02 -.867832201E+02 -.868114187E+02 -.868390982E+02 -.868661843E+02 -.868926150E+02 -.869183403E+02 -.869433214E+02 -.869675297E+02 -.869909453E+02 -.870135569E+02 -.870353595E+02 -.870563539E+02 -.870765451E+02 -.870959407E+02 -.871145493E+02 -.871323788E+02 -.871494338E+02 -.871657131E+02 -.871812065E+02 -.871958905E+02 -.872097233E+02 -.872226384E+02 -.872345361E+02 -.872452726E+02 -.872546465E+02 -.872623806E+02 -.872680986E+02 -.872712948E+02 -.872712948E+02
 -.872661491E+02 -.872661491E+02 -.872627016E+02 -.872565464E+02 -.872482418E+02 -.872382072E+02 -.872267553E+02 -.872141173E+02 -.872004625E+02 -.871859129E+02 -.871705550E+02 -.871544488E+02 -.871376348E+02 -.871201396E+02 -.871019800E+02 -.870831669E+02 -.870637076E+02 -.870436085E+02 -.870228771E+02 -.870015232E+02 -.869795607E+02 -.869570086E+02 -.869338923E+02 -.869102444E+02 -.868861053E+02 -.868615246E+02 -.868365610E+02 -.868112833E+02 -.867857702E+02 -.867601111E+02 -.867344057E+02 -.867087640E+02 -.866833056E+02 -.866581595E+02 -.866334629E+02 -.866093599E+02 -.865860006E+02 -.865635391E+02 -.865421317E+02 -.865219347E+02 -.865031022E+02 -.864857839E+02 -.864701224E+02 -.864562505E+02 -.864442895E+02 -.864343462E+02 -.864265111E+02 -.864208564E+02 -.864174351E+02 -.864162791E+02 -.864173989E+02 -.864207836E+02 -.864264006E+02 -.864341969E+02 -.864440995E+02 -.864560176E+02 -.864698437E+02 -.864854564E+02 -.865027222E+02 -.865214979E+02 -.865416337E+02 -.865629747E+02 -.865853641E+02 -.866086451E+02 -.866326631E+02 -.866572676E+02 -.866823137E+02 -.867076637E+02 -.867331881E+02 -.867587667E+02 -.867842890E+02 -.868096546E+02 -.868347737E+02 -.868595670E+02 -.868839654E+02 -.869079096E+02 -.869313501E+02 -.869542462E+02 -.869765654E+02 -.869982830E+02 -.870193806E+02 -.870398459E+02 -.870596711E+02 -.870788519E+02 -.870973860E+02 -.871152720E+02 -.871325073E+02 -.871490856E+02 -.871649949E+02 -.871802139E+02 -.871947079E+02 -.872084238E+02 -.872212833E+02 -.872331747E+02 -.872439418E+02 -.872533703E+02 -.872611689E+02 -.872669467E+02 -.872701816E+02 -.872701816E+02
 -.872662175E+02 -.872662175E+02 -.872627925E+02 -.872566857E+02 -.872484607E+02 -.872385428E+02 -.872272517E+02 -.872148262E+02 -.872014433E+02 -.871872333E+02 -.871722911E+02 -.871566851E+02 -.871404643E+02 -.871236636E+02 -.871063081E+02 -.870884165E+02 -.870700040E+02 -.870510840E+02 -.870316707E+02 -.870117796E+02 -.869914298E+02 -.869706441E+02 -.869494507E+02 -.869278832E+02 -.869059821E+02 -.868837945E+02 -.868613751E+02 -.868387862E+02 -.868160979E+02 -.867933883E+02 -.867707431E+02 -.867482558E+02 -.867260265E+02 -.867041622E+02 -.866827754E+02 -.866619832E+02 -.866419065E+02 -.866226682E+02 -.866043922E+02 -.865872015E+02 -.865712166E+02 -.865565539E+02 -.865433235E+02 -.865316277E+02 -.865215594E+02 -.865132001E+02 -.865066187E+02 -.865018701E+02 -.864989943E+02 -.864980155E+02 -.864989416E+02 -.865017642E+02 -.865064587E+02 -.865129847E+02 -.865212869E+02 -.865312958E+02 -.865429295E+02 -.865560948E+02 -.865706888E+02 -.865866008E+02 -.866037142E+02 -.866219078E+02 -.866410582E+02 -.866610410E+02 -.866817328E+02 -.867030121E+02 -.867247613E+02 -.867468673E+02 -.867692228E+02 -.867917269E+02 -.868142858E+02 -.868368131E+02 -.868592304E+02 -.868814671E+02 -.869034605E+02 -.869251558E+02 -.869465054E+02 -.869674692E+02 -.869880136E+02 -.870081112E+02 -.870277399E+02 -.870468824E+02 -.870655253E+02 -.870836577E+02 -.871012705E+02 -.871183546E+02 -.871348995E+02 -.871508910E+02 -.871663086E+02 -.871811226E+02 -.871952898E+02 -.872087484E+02 -.872214116E+02 -.872331591E+02 -.872438264E+02 -.872531907E+02 -.872609526E+02 -.872667131E+02 -.872699429E+02 -.872699429E+02
 -.872670102E+02 -.872670102E+02 -.872636433E+02 -.872576470E+02 -.872495826E+02 -.872398755E+02 -.872288474E+02 -.872167405E+02 -.872037361E+02 -.871899695E+02 -.871755411E+02 -.871605254E+02 -.871449771E+02 -.871289373E+02 -.871124370E+02 -.870955007E+02 -.870781488E+02 -.870604000E+02 -.870422726E+02 -.870237861E+02 -.870049622E+02 -.869858260E+02 -.869664064E+02 -.869467368E+02 -.869268558E+02 -.869068074E+02 -.868866415E+02 -.868664138E+02 -.868461859E+02 -.868260254E+02 -.868060059E+02 -.867862061E+02 -.867667100E+02 -.867476063E+02 -.867289871E+02 -.867109479E+02 -.866935864E+02 -.866770012E+02 -.866612909E+02 -.866465530E+02 -.866328825E+02 -.866203703E+02 -.866091025E+02 -.865991585E+02 -.865906101E+02 -.865835202E+02 -.865779417E+02 -.865739169E+02 -.865714763E+02 -.865706384E+02 -.865714092E+02 -.865737824E+02 -.865777389E+02 -.865832477E+02 -.865902663E+02 -.865987413E+02 -.866086092E+02 -.866197979E+02 -.866322275E+02 -.866458115E+02 -.866604584E+02 -.866760729E+02 -.866925570E+02 -.867098115E+02 -.867277374E+02 -.867462365E+02 -.867652129E+02 -.867845738E+02 -.868042302E+02 -.868240976E+02 -.868440966E+02 -.868641534E+02 -.868841999E+02 -.869041742E+02 -.869240201E+02 -.869436878E+02 -.869631330E+02 -.869823174E+02 -.870012079E+02 -.870197761E+02 -.870379982E+02 -.870558540E+02 -.870733265E+02 -.870904004E+02 -.871070619E+02 -.871232963E+02 -.871390875E+02 -.871544152E+02 -.871692529E+02 -.871835645E+02 -.871973007E+02 -.872103934E+02 -.872227501E+02 -.872342448E+02 -.872447081E+02 -.872539126E+02 -.872615558E+02 -.872672367E+02 -.872704256E+02 -.872704256E+02
 -.872683829E+02 -.872683829E+02 -.872651021E+02 -.872592651E+02 -.872514247E+02 -.872420015E+02 -.872313152E+02 -.872196077E+02 -.872070617E+02 -.871938150E+02 -.871799712E+02 -.871656082E+02 -.871507850E+02 -.871355466E+02 -.871199281E+02 -.871039579E+02 -.870876603E+02 -.870710570E+02 -.870541691E+02 -.870370184E+02 -.870196281E+02 -.870020237E+02 -.869842339E+02 -.869662909E+02 -.869482307E+02 -.869300937E+02 -.869119247E+02 -.868937730E+02 -.868756924E+02 -.868577413E+02 -.868399822E+02 -.868224818E+02 -.868053102E+02 -.867885408E+02 -.867722497E+02 -.867565146E+02 -.867414148E+02 -.867270297E+02 -.867134384E+02 -.867007186E+02 -.866889455E+02 -.866781910E+02 -.866685226E+02 -.866600026E+02 -.866526871E+02 -.866466249E+02 -.866418573E+02 -.866384168E+02 -.866363272E+02 -.866356028E+02 -.866362481E+02 -.866382581E+02 -.866416181E+02 -.866463041E+02 -.866522830E+02 -.866595131E+02 -.866679452E+02 -.866775228E+02 -.866881832E+02 -.866998583E+02 -.867124760E+02 -.867259604E+02 -.867402335E+02 -.867552158E+02 -.867708273E+02 -.867869885E+02 -.868036209E+02 -.868206481E+02 -.868379964E+02 -.868555950E+02 -.868733769E+02 -.868912792E+02 -.869092432E+02 -.869272148E+02 -.869451443E+02 -.869629870E+02 -.869807025E+02 -.869982549E+02 -.870156123E+02 -.870327471E+02 -.870496347E+02 -.870662536E+02 -.870825846E+02 -.870986097E+02 -.871143117E+02 -.871296726E+02 -.871446719E+02 -.871592851E+02 -.871734815E+02 -.871872205E+02 -.872004484E+02 -.872130933E+02 -.872250589E+02 -.872362163E+02 -.872463939E+02 -.872553633E+02 -.872628229E+02 -.872683742E+02 -.872714935E+02 -.872714935E+02
 -.872702107E+02 -.872702107E+02 -.872670378E+02 -.872613975E+02 -.872538295E+02 -.872447457E+02 -.872344601E+02 -.872232118E+02 -.872111824E+02 -.871985099E+02 -.871852989E+02 -.871716295E+02 -.871575627E+02 -.871431463E+02 -.871284178E+02 -.871134083E+02 -.870981441E+02 -.870826491E+02 -.870669460E+02 -.870510575E+02 -.870350072E+02 -.870188206E+02 -.870025251E+02 -.869861510E+02 -.869697316E+02 -.869533034E+02 -.869369064E+02 -.869205839E+02 -.869043827E+02 -.868883530E+02 -.868725478E+02 -.868570236E+02 -.868418389E+02 -.868270547E+02 -.868127336E+02 -.867989395E+02 -.867857367E+02 -.867731897E+02 -.867613622E+02 -.867503163E+02 -.867401121E+02 -.867308067E+02 -.867224537E+02 -.867151023E+02 -.867087964E+02 -.867035745E+02 -.866994689E+02 -.866965052E+02 -.866947016E+02 -.866940695E+02 -.866946124E+02 -.866963263E+02 -.866991996E+02 -.867032136E+02 -.867083422E+02 -.867145529E+02 -.867218069E+02 -.867300595E+02 -.867392613E+02 -.867493583E+02 -.867602930E+02 -.867720050E+02 -.867844315E+02 -.867975085E+02 -.868111712E+02 -.868253547E+02 -.868399948E+02 -.868550285E+02 -.868703943E+02 -.868860333E+02 -.869018888E+02 -.869179073E+02 -.869340384E+02 -.869502349E+02 -.869664535E+02 -.869826541E+02 -.869988003E+02 -.870148591E+02 -.870308007E+02 -.870465983E+02 -.870622279E+02 -.870776674E+02 -.870928967E+02 -.871078963E+02 -.871226468E+02 -.871371278E+02 -.871513163E+02 -.871651850E+02 -.871787000E+02 -.871918179E+02 -.872044826E+02 -.872166196E+02 -.872281310E+02 -.872388870E+02 -.872487163E+02 -.872573924E+02 -.872646176E+02 -.872700005E+02 -.872730278E+02 -.872730278E+02
 -.872723872E+02 -.872723872E+02 -.872693384E+02 -.872639228E+02 -.872566631E+02 -.872479592E+02 -.872381171E+02 -.872273706E+02 -.872158980E+02 -.872038359E+02 -.871912886E+02 -.871783363E+02 -.871650413E+02 -.871514524E+02 -.871376087E+02 -.871235425E+02 -.871092816E+02 -.870948507E+02 -.870802732E+02 -.870655720E+02 -.870507707E+02 -.870358935E+02 -.870209667E+02 -.870060184E+02 -.869910788E+02 -.869761807E+02 -.869613597E+02 -.869466535E+02 -.869321027E+02 -.869177504E+02 -.869036418E+02 -.868898243E+02 -.868763471E+02 -.868632609E+02 -.868506174E+02 -.868384692E+02 -.868268688E+02 -.868158687E+02 -.868055204E+02 -.867958741E+02 -.867869779E+02 -.867788777E+02 -.867716160E+02 -.867652321E+02 -.867597607E+02 -.867552324E+02 -.867516726E+02 -.867491015E+02 -.867475335E+02 -.867469775E+02 -.867474362E+02 -.867489064E+02 -.867513790E+02 -.867548392E+02 -.867592664E+02 -.867646347E+02 -.867709135E+02 -.867780672E+02 -.867860566E+02 -.867948384E+02 -.868043666E+02 -.868145927E+02 -.868254659E+02 -.868369345E+02 -.868489456E+02 -.868614461E+02 -.868743834E+02 -.868877051E+02 -.869013604E+02 -.869152995E+02 -.869294749E+02 -.869438409E+02 -.869583543E+02 -.869729744E+02 -.869876632E+02 -.870023852E+02 -.870171079E+02 -.870318011E+02 -.870464374E+02 -.870609915E+02 -.870754401E+02 -.870897617E+02 -.871039356E+02 -.871179418E+02 -.871317599E+02 -.871453679E+02 -.871587412E+02 -.871718507E+02 -.871846610E+02 -.871971270E+02 -.872091910E+02 -.872207780E+02 -.872317897E+02 -.872420974E+02 -.872515317E+02 -.872598708E+02 -.872668232E+02 -.872720078E+02 -.872749258E+02 -.872749258E+02
 -.872748226E+02 -.872748226E+02 -.872719097E+02 -.872667390E+02 -.872598131E+02 -.872515178E+02 -.872421486E+02 -.872319322E+02 -.872210425E+02 -.872096128E+02 -.871977458E+02 -.871855212E+02 -.871730008E+02 -.871602339E+02 -.871472600E+02 -.871341120E+02 -.871208179E+02 -.871074030E+02 -.870938906E+02 -.870803033E+02 -.870666638E+02 -.870529954E+02 -.870393225E+02 -.870256709E+02 -.870120680E+02 -.869985432E+02 -.869851276E+02 -.869718545E+02 -.869587588E+02 -.869458774E+02 -.869332488E+02 -.869209131E+02 -.869089116E+02 -.868972865E+02 -.868860807E+02 -.868753375E+02 -.868651001E+02 -.868554114E+02 -.868463133E+02 -.868378464E+02 -.868300497E+02 -.868229600E+02 -.868166116E+02 -.868110357E+02 -.868062604E+02 -.868023098E+02 -.867992042E+02 -.867969596E+02 -.867955875E+02 -.867950948E+02 -.867954838E+02 -.867967519E+02 -.867988918E+02 -.868018916E+02 -.868057351E+02 -.868104015E+02 -.868158663E+02 -.868221012E+02 -.868290745E+02 -.868367516E+02 -.868450954E+02 -.868540666E+02 -.868636240E+02 -.868737255E+02 -.868843279E+02 -.868953875E+02 -.869068608E+02 -.869187046E+02 -.869308762E+02 -.869433340E+02 -.869560379E+02 -.869689490E+02 -.869820302E+02 -.869952464E+02 -.870085644E+02 -.870219530E+02 -.870353832E+02 -.870488277E+02 -.870622615E+02 -.870756609E+02 -.870890040E+02 -.871022699E+02 -.871154382E+02 -.871284888E+02 -.871414009E+02 -.871541518E+02 -.871667163E+02 -.871790643E+02 -.871911594E+02 -.872029561E+02 -.872143964E+02 -.872254056E+02 -.872358866E+02 -.872457128E+02 -.872547189E+02 -.872626889E+02 -.872693404E+02 -.872743047E+02 -.872771005E+02 -.872771005E+02
 -.872774426E+02 -.872774426E+02 -.872746738E+02 -.872697616E+02 -.872631867E+02 -.872553185E+02 -.872464409E+02 -.872367720E+02 -.872264796E+02 -.872156931E+02 -.872045126E+02 -.871930158E+02 -.871812638E+02 -.871693053E+02 -.871571794E+02 -.871449191E+02 -.871325521E+02 -.871201035E+02 -.871075962E+02 -.870950521E+02 -.870824929E+02 -.870699405E+02 -.870574173E+02 -.870449470E+02 -.870325544E+02 -.870202654E+02 -.870081075E+02 -.869961097E+02 -.869843023E+02 -.869727168E+02 -.869613861E+02 -.869503439E+02 -.869396251E+02 -.869292650E+02 -.869192992E+02 -.869097636E+02 -.869006939E+02 -.868921251E+02 -.868840915E+02 -.868766264E+02 -.868697612E+02 -.868635260E+02 -.868579482E+02 -.868530532E+02 -.868488634E+02 -.868453983E+02 -.868426741E+02 -.868407035E+02 -.868394959E+02 -.868390568E+02 -.868393877E+02 -.868404868E+02 -.868423481E+02 -.868449621E+02 -.868483157E+02 -.868523924E+02 -.868571722E+02 -.868626326E+02 -.868687478E+02 -.868754899E+02 -.868828287E+02 -.868907324E+02 -.868991673E+02 -.869080989E+02 -.869174918E+02 -.869273099E+02 -.869375173E+02 -.869480778E+02 -.869589559E+02 -.869701166E+02 -.869815258E+02 -.869931505E+02 -.870049590E+02 -.870169209E+02 -.870290073E+02 -.870411908E+02 -.870534456E+02 -.870657472E+02 -.870780729E+02 -.870904009E+02 -.871027106E+02 -.871149820E+02 -.871271956E+02 -.871393314E+02 -.871513688E+02 -.871632851E+02 -.871750547E+02 -.871866474E+02 -.871980269E+02 -.872091477E+02 -.872199525E+02 -.872303676E+02 -.872402983E+02 -.872496213E+02 -.872581766E+02 -.872657555E+02 -.872720862E+02 -.872768144E+02 -.872794788E+02 -.872794788E+02
 -.872801862E+02 -.872801862E+02 -.872775666E+02 -.872729215E+02 -.872667079E+02 -.872592777E+02 -.872509017E+02 -.872417886E+02 -.872320993E+02 -.872219581E+02 -.872114617E+02 -.872006855E+02 -.871896889E+02 -.871785194E+02 -.871672154E+02 -.871558092E+02 -.871443280E+02 -.871327962E+02 -.871212359E+02 -.871096682E+02 -.870981134E+02 -.870865920E+02 -.870751248E+02 -.870637331E+02 -.870524390E+02 -.870412659E+02 -.870302377E+02 -.870193797E+02 -.870087181E+02 -.869982799E+02 -.869880933E+02 -.869781868E+02 -.869685897E+02 -.869593317E+02 -.869504425E+02 -.869419520E+02 -.869338895E+02 -.869262841E+02 -.869191640E+02 -.869125562E+02 -.869064867E+02 -.869009797E+02 -.868960578E+02 -.868917412E+02 -.868880483E+02 -.868849948E+02 -.868825937E+02 -.868808554E+02 -.868797873E+02 -.868793937E+02 -.868796760E+02 -.868806327E+02 -.868822589E+02 -.868845469E+02 -.868874862E+02 -.868910633E+02 -.868952623E+02 -.869000645E+02 -.869054493E+02 -.869113940E+02 -.869178738E+02 -.869248627E+02 -.869323332E+02 -.869402569E+02 -.869486045E+02 -.869573463E+02 -.869664522E+02 -.869758921E+02 -.869856362E+02 -.869956550E+02 -.870059197E+02 -.870164021E+02 -.870270751E+02 -.870379122E+02 -.870488885E+02 -.870599799E+02 -.870711635E+02 -.870824175E+02 -.870937212E+02 -.871050547E+02 -.871163989E+02 -.871277349E+02 -.871390441E+02 -.871503073E+02 -.871615040E+02 -.871726121E+02 -.871836063E+02 -.871944567E+02 -.872051273E+02 -.872155737E+02 -.872257396E+02 -.872355535E+02 -.872449235E+02 -.872537308E+02 -.872618213E+02 -.872689950E+02 -.872749918E+02 -.872794735E+02 -.872820003E+02 -.872820003E+02
 -.872830043E+02 -.872830043E+02 -.872805367E+02 -.872761630E+02 -.872703156E+02 -.872633280E+02 -.872554570E+02 -.872469011E+02 -.872378136E+02 -.872283132E+02 -.872184926E+02 -.872084242E+02 -.871981652E+02 -.871877616E+02 -.871772506E+02 -.871666633E+02 -.871560263E+02 -.871453629E+02 -.871346942E+02 -.871240403E+02 -.871134203E+02 -.871028530E+02 -.870923574E+02 -.870819529E+02 -.870716593E+02 -.870614972E+02 -.870514877E+02 -.870416529E+02 -.870320153E+02 -.870225983E+02 -.870134258E+02 -.870045220E+02 -.869959119E+02 -.869876202E+02 -.869796719E+02 -.869720919E+02 -.869649047E+02 -.869581342E+02 -.869518037E+02 -.869459355E+02 -.869405509E+02 -.869356697E+02 -.869313103E+02 -.869274894E+02 -.869242218E+02 -.869215203E+02 -.869193954E+02 -.869178556E+02 -.869169068E+02 -.869165526E+02 -.869167941E+02 -.869176299E+02 -.869190561E+02 -.869210666E+02 -.869236526E+02 -.869268032E+02 -.869305055E+02 -.869347443E+02 -.869395027E+02 -.869447621E+02 -.869505022E+02 -.869567016E+02 -.869633378E+02 -.869703871E+02 -.869778253E+02 -.869856278E+02 -.869937694E+02 -.870022249E+02 -.870109693E+02 -.870199777E+02 -.870292255E+02 -.870386887E+02 -.870483440E+02 -.870581687E+02 -.870681408E+02 -.870782395E+02 -.870884443E+02 -.870987359E+02 -.871090956E+02 -.871195053E+02 -.871299473E+02 -.871404040E+02 -.871508578E+02 -.871612902E+02 -.871716817E+02 -.871820106E+02 -.871922523E+02 -.872023778E+02 -.872123518E+02 -.872221312E+02 -.872316617E+02 -.872408742E+02 -.872496803E+02 -.872579663E+02 -.872655850E+02 -.872723458E+02 -.872780013E+02 -.872822302E+02 -.872846156E+02 -.872846156E+02
 -.872858576E+02 -.872858576E+02 -.872835429E+02 -.872794417E+02 -.872739613E+02 -.872674160E+02 -.872600483E+02 -.872520458E+02 -.872435536E+02 -.872346847E+02 -.872255270E+02 -.872161496E+02 -.872066074E+02 -.871969441E+02 -.871871957E+02 -.871773919E+02 -.871675581E+02 -.871577165E+02 -.871478874E+02 -.871380893E+02 -.871283401E+02 -.871186572E+02 -.871090579E+02 -.870995597E+02 -.870901802E+02 -.870809378E+02 -.870718509E+02 -.870629387E+02 -.870542209E+02 -.870457175E+02 -.870374489E+02 -.870294359E+02 -.870216994E+02 -.870142605E+02 -.870071401E+02 -.870003590E+02 -.869939376E+02 -.869878959E+02 -.869822531E+02 -.869770278E+02 -.869722374E+02 -.869678983E+02 -.869640255E+02 -.869606328E+02 -.869577323E+02 -.869553343E+02 -.869534476E+02 -.869520790E+02 -.869512334E+02 -.869509135E+02 -.869511204E+02 -.869518529E+02 -.869531078E+02 -.869548801E+02 -.869571625E+02 -.869599463E+02 -.869632208E+02 -.869669734E+02 -.869711905E+02 -.869758565E+02 -.869809550E+02 -.869864681E+02 -.869923772E+02 -.869986628E+02 -.870053046E+02 -.870122821E+02 -.870195743E+02 -.870271599E+02 -.870350179E+02 -.870431272E+02 -.870514668E+02 -.870600162E+02 -.870687554E+02 -.870776647E+02 -.870867252E+02 -.870959183E+02 -.871052263E+02 -.871146317E+02 -.871241177E+02 -.871336680E+02 -.871432663E+02 -.871528963E+02 -.871625414E+02 -.871721842E+02 -.871818060E+02 -.871913860E+02 -.872009004E+02 -.872103213E+02 -.872196147E+02 -.872287392E+02 -.872376425E+02 -.872462586E+02 -.872545033E+02 -.872622681E+02 -.872694134E+02 -.872757586E+02 -.872810695E+02 -.872850428E+02 -.872872848E+02 -.872872848E+02
 -.872887157E+02 -.872887157E+02 -.872865533E+02 -.872827232E+02 -.872776072E+02 -.872715003E+02 -.872646302E+02 -.872571733E+02 -.872492664E+02 -.872410159E+02 -.872325052E+02 -.872237996E+02 -.872149511E+02 -.872060015E+02 -.871969848E+02 -.871879293E+02 -.871788591E+02 -.871697954E+02 -.871607570E+02 -.871517613E+02 -.871428248E+02 -.871339636E+02 -.871251933E+02 -.871165296E+02 -.871079884E+02 -.870995858E+02 -.870913381E+02 -.870832619E+02 -.870753744E+02 -.870676928E+02 -.870602346E+02 -.870530175E+02 -.870460593E+02 -.870393778E+02 -.870329906E+02 -.870269153E+02 -.870211689E+02 -.870157680E+02 -.870107288E+02 -.870060665E+02 -.870017957E+02 -.869979298E+02 -.869944814E+02 -.869914616E+02 -.869888806E+02 -.869867467E+02 -.869850672E+02 -.869838476E+02 -.869830918E+02 -.869828024E+02 -.869829799E+02 -.869836235E+02 -.869847305E+02 -.869862967E+02 -.869883164E+02 -.869907821E+02 -.869936851E+02 -.869970151E+02 -.870007608E+02 -.870049094E+02 -.870094472E+02 -.870143594E+02 -.870196306E+02 -.870252444E+02 -.870311841E+02 -.870374323E+02 -.870439715E+02 -.870507837E+02 -.870578511E+02 -.870651558E+02 -.870726799E+02 -.870804060E+02 -.870883166E+02 -.870963949E+02 -.871046242E+02 -.871129885E+02 -.871214718E+02 -.871300589E+02 -.871387346E+02 -.871474840E+02 -.871562923E+02 -.871651445E+02 -.871740251E+02 -.871829178E+02 -.871918049E+02 -.872006665E+02 -.872094800E+02 -.872182186E+02 -.872268501E+02 -.872353346E+02 -.872436227E+02 -.872516514E+02 -.872593411E+02 -.872665891E+02 -.872732636E+02 -.872791942E+02 -.872841608E+02 -.872878781E+02 -.872899764E+02 -.872899764E+02
 -.872915550E+02 -.872915550E+02 -.872895432E+02 -.872859810E+02 -.872812247E+02 -.872755495E+02 -.872691684E+02 -.872622465E+02 -.872549120E+02 -.872472648E+02 -.872393830E+02 -.872313283E+02 -.872231496E+02 -.872148864E+02 -.872065708E+02 -.871982296E+02 -.871898854E+02 -.871815580E+02 -.871732650E+02 -.871650227E+02 -.871568463E+02 -.871487503E+02 -.871407490E+02 -.871328565E+02 -.871250868E+02 -.871174544E+02 -.871099734E+02 -.871026585E+02 -.870955244E+02 -.870885860E+02 -.870818585E+02 -.870753568E+02 -.870690963E+02 -.870630919E+02 -.870573586E+02 -.870519111E+02 -.870467637E+02 -.870419305E+02 -.870374248E+02 -.870332594E+02 -.870294464E+02 -.870259970E+02 -.870229215E+02 -.870202293E+02 -.870179285E+02 -.870160263E+02 -.870145285E+02 -.870134397E+02 -.870127632E+02 -.870125009E+02 -.870126534E+02 -.870132199E+02 -.870141983E+02 -.870155851E+02 -.870173754E+02 -.870195632E+02 -.870221413E+02 -.870251012E+02 -.870284333E+02 -.870321273E+02 -.870361715E+02 -.870405539E+02 -.870452613E+02 -.870502803E+02 -.870555968E+02 -.870611961E+02 -.870670635E+02 -.870731838E+02 -.870795420E+02 -.870861226E+02 -.870929106E+02 -.870998909E+02 -.871070486E+02 -.871143688E+02 -.871218373E+02 -.871294399E+02 -.871371625E+02 -.871449916E+02 -.871529137E+02 -.871609152E+02 -.871689827E+02 -.871771024E+02 -.871852600E+02 -.871934401E+02 -.872016262E+02 -.872097996E+02 -.872179388E+02 -.872260185E+02 -.872340080E+02 -.872418698E+02 -.872495569E+02 -.872570101E+02 -.872641542E+02 -.872708929E+02 -.872771022E+02 -.872826225E+02 -.872872476E+02 -.872907105E+02 -.872926658E+02 -.872926658E+02
 -.872943581E+02 -.872943581E+02 -.872924946E+02 -.872891957E+02 -.872847923E+02 -.872795403E+02 -.872736379E+02 -.872672385E+02 -.872604618E+02 -.872534009E+02 -.872461289E+02 -.872387034E+02 -.872311704E+02 -.872235667E+02 -.872159224E+02 -.872082627E+02 -.872006088E+02 -.871929790E+02 -.871853899E+02 -.871778563E+02 -.871703921E+02 -.871630107E+02 -.871557250E+02 -.871485475E+02 -.871414909E+02 -.871345676E+02 -.871277904E+02 -.871211720E+02 -.871147252E+02 -.871084628E+02 -.871023979E+02 -.870965433E+02 -.870909120E+02 -.870855169E+02 -.870803705E+02 -.870754853E+02 -.870708735E+02 -.870665467E+02 -.870625162E+02 -.870587927E+02 -.870553862E+02 -.870523061E+02 -.870495610E+02 -.870471587E+02 -.870451059E+02 -.870434086E+02 -.870420715E+02 -.870410986E+02 -.870404924E+02 -.870402546E+02 -.870403857E+02 -.870408850E+02 -.870417507E+02 -.870429799E+02 -.870445687E+02 -.870465119E+02 -.870488037E+02 -.870514368E+02 -.870544035E+02 -.870576950E+02 -.870613017E+02 -.870652134E+02 -.870694193E+02 -.870739079E+02 -.870786674E+02 -.870836856E+02 -.870889498E+02 -.870944474E+02 -.871001654E+02 -.871060908E+02 -.871122107E+02 -.871185120E+02 -.871249819E+02 -.871316076E+02 -.871383766E+02 -.871452764E+02 -.871522948E+02 -.871594197E+02 -.871666389E+02 -.871739403E+02 -.871813117E+02 -.871887405E+02 -.871962135E+02 -.872037164E+02 -.872112338E+02 -.872187483E+02 -.872262396E+02 -.872336838E+02 -.872410523E+02 -.872483096E+02 -.872554117E+02 -.872623031E+02 -.872689133E+02 -.872751522E+02 -.872809043E+02 -.872860205E+02 -.872903087E+02 -.872935205E+02 -.872953345E+02 -.872953345E+02
 -.872971128E+02 -.872971128E+02 -.872953945E+02 -.872923534E+02 -.872882953E+02 -.872834567E+02 -.872780210E+02 -.872721305E+02 -.872658959E+02 -.872594037E+02 -.872527219E+02 -.872459038E+02 -.872389924E+02 -.872320219E+02 -.872250204E+02 -.872180113E+02 -.872110143E+02 -.872040463E+02 -.871971227E+02 -.871902571E+02 -.871834622E+02 -.871767501E+02 -.871701324E+02 -.871636203E+02 -.871572252E+02 -.871509580E+02 -.871448299E+02 -.871388519E+02 -.871330353E+02 -.871273910E+02 -.871219305E+02 -.871166646E+02 -.871116045E+02 -.871067611E+02 -.871021451E+02 -.870977671E+02 -.870936373E+02 -.870897656E+02 -.870861614E+02 -.870828337E+02 -.870797909E+02 -.870770410E+02 -.870745909E+02 -.870724472E+02 -.870706156E+02 -.870691010E+02 -.870679073E+02 -.870670378E+02 -.870664947E+02 -.870662793E+02 -.870663920E+02 -.870668322E+02 -.870675984E+02 -.870686884E+02 -.870700986E+02 -.870718249E+02 -.870738624E+02 -.870762051E+02 -.870788464E+02 -.870817790E+02 -.870849950E+02 -.870884857E+02 -.870922421E+02 -.870962546E+02 -.871005130E+02 -.871050073E+02 -.871097266E+02 -.871146601E+02 -.871197969E+02 -.871251259E+02 -.871306359E+02 -.871363158E+02 -.871421544E+02 -.871481407E+02 -.871542638E+02 -.871605127E+02 -.871668766E+02 -.871733448E+02 -.871799066E+02 -.871865509E+02 -.871932668E+02 -.872000428E+02 -.872068667E+02 -.872137255E+02 -.872206047E+02 -.872274883E+02 -.872343573E+02 -.872411894E+02 -.872479578E+02 -.872546295E+02 -.872611634E+02 -.872675078E+02 -.872735970E+02 -.872793474E+02 -.872846516E+02 -.872893714E+02 -.872933288E+02 -.872962937E+02 -.872979686E+02 -.872979686E+02
 -.872998107E+02 -.872998107E+02 -.872982343E+02 -.872954449E+02 -.872917235E+02 -.872872877E+02 -.872823064E+02 -.872769104E+02 -.872712019E+02 -.872652606E+02 -.872591492E+02 -.872529172E+02 -.872466040E+02 -.872402416E+02 -.872338557E+02 -.872274681E+02 -.872210969E+02 -.872147579E+02 -.872084648E+02 -.872022303E+02 -.871960660E+02 -.871899827E+02 -.871839908E+02 -.871781004E+02 -.871723215E+02 -.871666638E+02 -.871611370E+02 -.871557509E+02 -.871505152E+02 -.871454395E+02 -.871405333E+02 -.871358063E+02 -.871312678E+02 -.871269273E+02 -.871227938E+02 -.871188763E+02 -.871151835E+02 -.871117236E+02 -.871085047E+02 -.871055342E+02 -.871028194E+02 -.871003667E+02 -.870981821E+02 -.870962710E+02 -.870946383E+02 -.870932879E+02 -.870922232E+02 -.870914469E+02 -.870909607E+02 -.870907659E+02 -.870908627E+02 -.870912507E+02 -.870919286E+02 -.870928943E+02 -.870941453E+02 -.870956778E+02 -.870974878E+02 -.870995703E+02 -.871019197E+02 -.871045301E+02 -.871073946E+02 -.871105061E+02 -.871138568E+02 -.871174388E+02 -.871212435E+02 -.871252623E+02 -.871294861E+02 -.871339056E+02 -.871385116E+02 -.871432945E+02 -.871482448E+02 -.871533529E+02 -.871586091E+02 -.871640040E+02 -.871695278E+02 -.871751712E+02 -.871809246E+02 -.871867785E+02 -.871927232E+02 -.871987491E+02 -.872048462E+02 -.872110040E+02 -.872172114E+02 -.872234567E+02 -.872297264E+02 -.872360055E+02 -.872422768E+02 -.872485194E+02 -.872547085E+02 -.872608135E+02 -.872667963E+02 -.872726090E+02 -.872781910E+02 -.872834649E+02 -.872883316E+02 -.872926637E+02 -.872962972E+02 -.872990201E+02 -.873005586E+02 -.873005586E+02
 -.873024468E+02 -.873024468E+02 -.873010088E+02 -.872984646E+02 -.872950712E+02 -.872910274E+02 -.872864876E+02 -.872815717E+02 -.872763731E+02 -.872709651E+02 -.872654049E+02 -.872597382E+02 -.872540010E+02 -.872482227E+02 -.872424271E+02 -.872366340E+02 -.872308600E+02 -.872251196E+02 -.872194254E+02 -.872137887E+02 -.872082202E+02 -.872027295E+02 -.871973260E+02 -.871920186E+02 -.871868162E+02 -.871817273E+02 -.871767604E+02 -.871719241E+02 -.871672267E+02 -.871626766E+02 -.871582820E+02 -.871540512E+02 -.871499921E+02 -.871461129E+02 -.871424212E+02 -.871389247E+02 -.871356307E+02 -.871325462E+02 -.871296779E+02 -.871270323E+02 -.871246152E+02 -.871224323E+02 -.871204884E+02 -.871187882E+02 -.871173356E+02 -.871161340E+02 -.871151863E+02 -.871144945E+02 -.871140603E+02 -.871138847E+02 -.871139677E+02 -.871143092E+02 -.871149079E+02 -.871157623E+02 -.871168700E+02 -.871182280E+02 -.871198329E+02 -.871216806E+02 -.871237664E+02 -.871260851E+02 -.871286312E+02 -.871313986E+02 -.871343808E+02 -.871375710E+02 -.871409620E+02 -.871445465E+02 -.871483168E+02 -.871522651E+02 -.871563833E+02 -.871606634E+02 -.871650971E+02 -.871696762E+02 -.871743924E+02 -.871792375E+02 -.871842030E+02 -.871892806E+02 -.871944621E+02 -.871997390E+02 -.872051028E+02 -.872105448E+02 -.872160561E+02 -.872216271E+02 -.872272481E+02 -.872329079E+02 -.872385946E+02 -.872442942E+02 -.872499910E+02 -.872556657E+02 -.872612956E+02 -.872668523E+02 -.872723010E+02 -.872775975E+02 -.872826862E+02 -.872874961E+02 -.872919362E+02 -.872958899E+02 -.872992069E+02 -.873016931E+02 -.873030982E+02 -.873030982E+02
 -.873050187E+02 -.873050187E+02 -.873037154E+02 -.873014100E+02 -.872983357E+02 -.872946730E+02 -.872905621E+02 -.872861120E+02 -.872814077E+02 -.872765158E+02 -.872714885E+02 -.872663672E+02 -.872611850E+02 -.872559684E+02 -.872507394E+02 -.872455157E+02 -.872403127E+02 -.872351434E+02 -.872300193E+02 -.872249507E+02 -.872199469E+02 -.872150167E+02 -.872101684E+02 -.872054099E+02 -.872007491E+02 -.871961934E+02 -.871917504E+02 -.871874273E+02 -.871832314E+02 -.871791700E+02 -.871752502E+02 -.871714790E+02 -.871678633E+02 -.871644098E+02 -.871611254E+02 -.871580163E+02 -.871550887E+02 -.871523487E+02 -.871498020E+02 -.871474538E+02 -.871453092E+02 -.871433728E+02 -.871416489E+02 -.871401413E+02 -.871388532E+02 -.871377875E+02 -.871369466E+02 -.871363323E+02 -.871359459E+02 -.871357881E+02 -.871358593E+02 -.871361590E+02 -.871366863E+02 -.871374399E+02 -.871384179E+02 -.871396177E+02 -.871410364E+02 -.871426705E+02 -.871445163E+02 -.871465693E+02 -.871488248E+02 -.871512778E+02 -.871539227E+02 -.871567539E+02 -.871597652E+02 -.871629505E+02 -.871663031E+02 -.871698165E+02 -.871734839E+02 -.871772982E+02 -.871812525E+02 -.871853397E+02 -.871895526E+02 -.871938841E+02 -.871983269E+02 -.872028737E+02 -.872075173E+02 -.872122503E+02 -.872170651E+02 -.872219541E+02 -.872269092E+02 -.872319220E+02 -.872369834E+02 -.872420837E+02 -.872472117E+02 -.872523551E+02 -.872574991E+02 -.872626264E+02 -.872677161E+02 -.872727424E+02 -.872776734E+02 -.872824690E+02 -.872870782E+02 -.872914365E+02 -.872954611E+02 -.872990458E+02 -.873020538E+02 -.873043090E+02 -.873055837E+02 -.873055837E+02
 -.873075257E+02 -.873075257E+02 -.873063537E+02 -.873042808E+02 -.873015168E+02 -.872982246E+02 -.872945303E+02 -.872905323E+02 -.872863073E+02 -.872819151E+02 -.872774031E+02 -.872728087E+02 -.872681617E+02 -.872634862E+02 -.872588018E+02 -.872541248E+02 -.872494688E+02 -.872448458E+02 -.872402659E+02 -.872357383E+02 -.872312716E+02 -.872268733E+02 -.872225510E+02 -.872183115E+02 -.872141618E+02 -.872101083E+02 -.872061576E+02 -.872023160E+02 -.871985899E+02 -.871949854E+02 -.871915087E+02 -.871881657E+02 -.871849624E+02 -.871819046E+02 -.871789978E+02 -.871762476E+02 -.871736592E+02 -.871712376E+02 -.871689876E+02 -.871669138E+02 -.871650203E+02 -.871633110E+02 -.871617896E+02 -.871604591E+02 -.871593223E+02 -.871583817E+02 -.871576392E+02 -.871570963E+02 -.871567542E+02 -.871566134E+02 -.871566741E+02 -.871569360E+02 -.871573985E+02 -.871580603E+02 -.871589199E+02 -.871599750E+02 -.871612234E+02 -.871626620E+02 -.871642877E+02 -.871660968E+02 -.871680853E+02 -.871702490E+02 -.871725832E+02 -.871750831E+02 -.871777436E+02 -.871805594E+02 -.871835250E+02 -.871866347E+02 -.871898827E+02 -.871932632E+02 -.871967701E+02 -.872003973E+02 -.872041387E+02 -.872079880E+02 -.872119391E+02 -.872159857E+02 -.872201213E+02 -.872243395E+02 -.872286338E+02 -.872329971E+02 -.872374226E+02 -.872419026E+02 -.872464291E+02 -.872509932E+02 -.872555851E+02 -.872601934E+02 -.872648049E+02 -.872694039E+02 -.872739714E+02 -.872784843E+02 -.872829134E+02 -.872872226E+02 -.872913659E+02 -.872952848E+02 -.872989047E+02 -.873021297E+02 -.873048365E+02 -.873068661E+02 -.873080135E+02 -.873080135E+02
 -.873099687E+02 -.873099687E+02 -.873089245E+02 -.873070778E+02 -.873046159E+02 -.873016839E+02 -.872983946E+02 -.872948356E+02 -.872910754E+02 -.872871677E+02 -.872831547E+02 -.872790699E+02 -.872749398E+02 -.872707861E+02 -.872666264E+02 -.872624751E+02 -.872583446E+02 -.872542453E+02 -.872501864E+02 -.872461760E+02 -.872422217E+02 -.872383301E+02 -.872345079E+02 -.872307611E+02 -.872270956E+02 -.872235173E+02 -.872200316E+02 -.872166441E+02 -.872133602E+02 -.872101852E+02 -.872071243E+02 -.872041827E+02 -.872013654E+02 -.871986773E+02 -.871961231E+02 -.871937075E+02 -.871914349E+02 -.871893095E+02 -.871873354E+02 -.871855164E+02 -.871838559E+02 -.871823573E+02 -.871810236E+02 -.871798573E+02 -.871788608E+02 -.871780362E+02 -.871773850E+02 -.871769085E+02 -.871766076E+02 -.871764828E+02 -.871765344E+02 -.871767620E+02 -.871771651E+02 -.871777427E+02 -.871784933E+02 -.871794154E+02 -.871805067E+02 -.871817650E+02 -.871831874E+02 -.871847710E+02 -.871865124E+02 -.871884081E+02 -.871904540E+02 -.871926463E+02 -.871949805E+02 -.871974523E+02 -.872000569E+02 -.872027895E+02 -.872056454E+02 -.872086193E+02 -.872117063E+02 -.872149011E+02 -.872181985E+02 -.872215932E+02 -.872250797E+02 -.872286526E+02 -.872323065E+02 -.872360356E+02 -.872398343E+02 -.872436965E+02 -.872476159E+02 -.872515861E+02 -.872555997E+02 -.872596490E+02 -.872637250E+02 -.872678177E+02 -.872719153E+02 -.872760037E+02 -.872800659E+02 -.872840811E+02 -.872880233E+02 -.872918600E+02 -.872955502E+02 -.872990415E+02 -.873022671E+02 -.873051415E+02 -.873075544E+02 -.873093640E+02 -.873103870E+02 -.873103870E+02
 -.873123483E+02 -.873123483E+02 -.873114286E+02 -.873098024E+02 -.873076346E+02 -.873050532E+02 -.873021577E+02 -.872990254E+02 -.872957168E+02 -.872922792E+02 -.872887499E+02 -.872851585E+02 -.872815286E+02 -.872778792E+02 -.872742259E+02 -.872705814E+02 -.872669567E+02 -.872633609E+02 -.872598021E+02 -.872562875E+02 -.872528236E+02 -.872494164E+02 -.872460714E+02 -.872427941E+02 -.872395895E+02 -.872364625E+02 -.872334181E+02 -.872304608E+02 -.872275953E+02 -.872248260E+02 -.872221576E+02 -.872195942E+02 -.872171402E+02 -.872147996E+02 -.872125766E+02 -.872104748E+02 -.872084982E+02 -.872066502E+02 -.872049342E+02 -.872033534E+02 -.872019107E+02 -.872006088E+02 -.871994503E+02 -.871984373E+02 -.871975717E+02 -.871968553E+02 -.871962894E+02 -.871958750E+02 -.871956129E+02 -.871955035E+02 -.871955470E+02 -.871957432E+02 -.871960915E+02 -.871965911E+02 -.871972409E+02 -.871980395E+02 -.871989852E+02 -.872000759E+02 -.872013094E+02 -.872026831E+02 -.872041942E+02 -.872058399E+02 -.872076167E+02 -.872095214E+02 -.872115503E+02 -.872136997E+02 -.872159657E+02 -.872183441E+02 -.872208310E+02 -.872234221E+02 -.872261130E+02 -.872288993E+02 -.872317765E+02 -.872347402E+02 -.872377858E+02 -.872409085E+02 -.872441036E+02 -.872473663E+02 -.872506916E+02 -.872540742E+02 -.872575089E+02 -.872609896E+02 -.872645103E+02 -.872680638E+02 -.872716426E+02 -.872752375E+02 -.872788383E+02 -.872824324E+02 -.872860049E+02 -.872895372E+02 -.872930064E+02 -.872963838E+02 -.872996330E+02 -.873027078E+02 -.873055493E+02 -.873080817E+02 -.873102078E+02 -.873118025E+02 -.873127042E+02 -.873127042E+02
 -.873146637E+02 -.873146637E+02 -.873138656E+02 -.873124543E+02 -.873105731E+02 -.873083332E+02 -.873058210E+02 -.873031038E+02 -.873002341E+02 -.872972531E+02 -.872941933E+02 -.872910805E+02 -.872879351E+02 -.872847737E+02 -.872816100E+02 -.872784549E+02 -.872753181E+02 -.872722074E+02 -.872691299E+02 -.872660918E+02 -.872630987E+02 -.872601557E+02 -.872572678E+02 -.872544394E+02 -.872516748E+02 -.872489784E+02 -.872463542E+02 -.872438062E+02 -.872413382E+02 -.872389542E+02 -.872366577E+02 -.872344525E+02 -.872323421E+02 -.872303300E+02 -.872284195E+02 -.872266138E+02 -.872249161E+02 -.872233293E+02 -.872218562E+02 -.872204994E+02 -.872192614E+02 -.872181443E+02 -.872171504E+02 -.872162813E+02 -.872155387E+02 -.872149240E+02 -.872144383E+02 -.872140824E+02 -.872138569E+02 -.872137623E+02 -.872137986E+02 -.872139657E+02 -.872142632E+02 -.872146903E+02 -.872152461E+02 -.872159295E+02 -.872167391E+02 -.872176731E+02 -.872187297E+02 -.872199068E+02 -.872212022E+02 -.872226132E+02 -.872241374E+02 -.872257717E+02 -.872275133E+02 -.872293590E+02 -.872313055E+02 -.872333496E+02 -.872354877E+02 -.872377163E+02 -.872400317E+02 -.872424304E+02 -.872449084E+02 -.872474620E+02 -.872500874E+02 -.872527805E+02 -.872555373E+02 -.872583537E+02 -.872612254E+02 -.872641480E+02 -.872671168E+02 -.872701267E+02 -.872731724E+02 -.872762478E+02 -.872793462E+02 -.872824599E+02 -.872855796E+02 -.872886947E+02 -.872917919E+02 -.872948552E+02 -.872978646E+02 -.873007950E+02 -.873036148E+02 -.873062837E+02 -.873087505E+02 -.873109492E+02 -.873127954E+02 -.873141802E+02 -.873149633E+02 -.873149633E+02
 -.873169099E+02 -.873169099E+02 -.873162303E+02 -.873150286E+02 -.873134267E+02 -.873115195E+02 -.873093805E+02 -.873070671E+02 -.873046242E+02 -.873020869E+02 -.872994829E+02 -.872968342E+02 -.872941584E+02 -.872914697E+02 -.872887795E+02 -.872860975E+02 -.872834316E+02 -.872807888E+02 -.872781749E+02 -.872755954E+02 -.872730548E+02 -.872705577E+02 -.872681081E+02 -.872657098E+02 -.872633664E+02 -.872610816E+02 -.872588587E+02 -.872567011E+02 -.872546120E+02 -.872525946E+02 -.872506519E+02 -.872487870E+02 -.872470029E+02 -.872453022E+02 -.872436880E+02 -.872421627E+02 -.872407289E+02 -.872393891E+02 -.872381455E+02 -.872370003E+02 -.872359555E+02 -.872350129E+02 -.872341743E+02 -.872334410E+02 -.872328145E+02 -.872322957E+02 -.872318857E+02 -.872315851E+02 -.872313945E+02 -.872313141E+02 -.872313440E+02 -.872314841E+02 -.872317340E+02 -.872320932E+02 -.872325610E+02 -.872331364E+02 -.872338181E+02 -.872346049E+02 -.872354952E+02 -.872364874E+02 -.872375795E+02 -.872387695E+02 -.872400552E+02 -.872414343E+02 -.872429043E+02 -.872444627E+02 -.872461069E+02 -.872478340E+02 -.872496412E+02 -.872515255E+02 -.872534840E+02 -.872555136E+02 -.872576113E+02 -.872597737E+02 -.872619977E+02 -.872642799E+02 -.872666171E+02 -.872690056E+02 -.872714420E+02 -.872739225E+02 -.872764431E+02 -.872789995E+02 -.872815872E+02 -.872842010E+02 -.872868351E+02 -.872894830E+02 -.872921369E+02 -.872947874E+02 -.872974234E+02 -.873000311E+02 -.873025935E+02 -.873050890E+02 -.873074906E+02 -.873097641E+02 -.873118655E+02 -.873137387E+02 -.873153115E+02 -.873164913E+02 -.873171584E+02 -.873171584E+02
 -.873190718E+02 -.873190718E+02 -.873185078E+02 -.873175101E+02 -.873161801E+02 -.873145963E+02 -.873128199E+02 -.873108987E+02 -.873088698E+02 -.873067626E+02 -.873046001E+02 -.873024007E+02 -.873001790E+02 -.872979467E+02 -.872957137E+02 -.872934877E+02 -.872912756E+02 -.872890831E+02 -.872869151E+02 -.872847760E+02 -.872826697E+02 -.872806000E+02 -.872785702E+02 -.872765835E+02 -.872746428E+02 -.872727511E+02 -.872709112E+02 -.872691258E+02 -.872673976E+02 -.872657291E+02 -.872641228E+02 -.872625813E+02 -.872611068E+02 -.872597018E+02 -.872583683E+02 -.872571087E+02 -.872559248E+02 -.872548187E+02 -.872537923E+02 -.872528472E+02 -.872519850E+02 -.872512073E+02 -.872505154E+02 -.872499104E+02 -.872493934E+02 -.872489654E+02 -.872486269E+02 -.872483787E+02 -.872482211E+02 -.872481544E+02 -.872481785E+02 -.872482935E+02 -.872484990E+02 -.872487946E+02 -.872491797E+02 -.872496534E+02 -.872502150E+02 -.872508632E+02 -.872515970E+02 -.872524148E+02 -.872533152E+02 -.872542966E+02 -.872553571E+02 -.872564950E+02 -.872577083E+02 -.872589948E+02 -.872603525E+02 -.872617790E+02 -.872632722E+02 -.872648296E+02 -.872664487E+02 -.872681272E+02 -.872698625E+02 -.872716519E+02 -.872734928E+02 -.872753825E+02 -.872773183E+02 -.872792973E+02 -.872813165E+02 -.872833728E+02 -.872854630E+02 -.872875835E+02 -.872897304E+02 -.872918995E+02 -.872940860E+02 -.872962844E+02 -.872984881E+02 -.873006894E+02 -.873028789E+02 -.873050452E+02 -.873071740E+02 -.873092474E+02 -.873112428E+02 -.873131317E+02 -.873148776E+02 -.873164338E+02 -.873177404E+02 -.873187203E+02 -.873192743E+02 -.873192743E+02
 -.873211149E+02 -.873211149E+02 -.873206627E+02 -.873198625E+02 -.873187953E+02 -.873175238E+02 -.873160972E+02 -.873145537E+02 -.873129232E+02 -.873112294E+02 -.873094908E+02 -.873077222E+02 -.873059355E+02 -.873041402E+02 -.873023442E+02 -.873005539E+02 -.872987748E+02 -.872970116E+02 -.872952682E+02 -.872935483E+02 -.872918550E+02 -.872901914E+02 -.872885601E+02 -.872869637E+02 -.872854047E+02 -.872838853E+02 -.872824078E+02 -.872809743E+02 -.872795871E+02 -.872782481E+02 -.872769593E+02 -.872757226E+02 -.872745401E+02 -.872734134E+02 -.872723443E+02 -.872713345E+02 -.872703857E+02 -.872694993E+02 -.872686769E+02 -.872679197E+02 -.872672290E+02 -.872666060E+02 -.872660518E+02 -.872655672E+02 -.872651531E+02 -.872648102E+02 -.872645390E+02 -.872643401E+02 -.872642136E+02 -.872641599E+02 -.872641789E+02 -.872642705E+02 -.872644346E+02 -.872646708E+02 -.872649787E+02 -.872653576E+02 -.872658067E+02 -.872663254E+02 -.872669125E+02 -.872675670E+02 -.872682878E+02 -.872690736E+02 -.872699229E+02 -.872708343E+02 -.872718064E+02 -.872728373E+02 -.872739255E+02 -.872750692E+02 -.872762666E+02 -.872775158E+02 -.872788148E+02 -.872801618E+02 -.872815546E+02 -.872829913E+02 -.872844697E+02 -.872859876E+02 -.872875429E+02 -.872891333E+02 -.872907563E+02 -.872924095E+02 -.872940901E+02 -.872957954E+02 -.872975223E+02 -.872992671E+02 -.873010261E+02 -.873027948E+02 -.873045677E+02 -.873063387E+02 -.873081001E+02 -.873098426E+02 -.873115547E+02 -.873132219E+02 -.873148261E+02 -.873163442E+02 -.873177469E+02 -.873189967E+02 -.873200455E+02 -.873208318E+02 -.873212760E+02 -.873212760E+02
 -.873229663E+02 -.873229663E+02 -.873226207E+02 -.873220082E+02 -.873211899E+02 -.873202138E+02 -.873191171E+02 -.873179292E+02 -.873166731E+02 -.873153669E+02 -.873140250E+02 -.873126590E+02 -.873112782E+02 -.873098900E+02 -.873085007E+02 -.873071154E+02 -.873057383E+02 -.873043733E+02 -.873030235E+02 -.873016918E+02 -.873003807E+02 -.872990925E+02 -.872978294E+02 -.872965935E+02 -.872953865E+02 -.872942104E+02 -.872930669E+02 -.872919576E+02 -.872908842E+02 -.872898483E+02 -.872888514E+02 -.872878950E+02 -.872869805E+02 -.872861094E+02 -.872852829E+02 -.872845024E+02 -.872837691E+02 -.872830841E+02 -.872824486E+02 -.872818636E+02 -.872813300E+02 -.872808487E+02 -.872804205E+02 -.872800462E+02 -.872797263E+02 -.872794614E+02 -.872792518E+02 -.872790980E+02 -.872790002E+02 -.872789585E+02 -.872789729E+02 -.872790435E+02 -.872791699E+02 -.872793521E+02 -.872795895E+02 -.872798818E+02 -.872802283E+02 -.872806286E+02 -.872810817E+02 -.872815870E+02 -.872821435E+02 -.872827503E+02 -.872834063E+02 -.872841103E+02 -.872848613E+02 -.872856580E+02 -.872864991E+02 -.872873832E+02 -.872883089E+02 -.872892749E+02 -.872902797E+02 -.872913217E+02 -.872923994E+02 -.872935112E+02 -.872946555E+02 -.872958306E+02 -.872970347E+02 -.872982661E+02 -.872995230E+02 -.873008032E+02 -.873021048E+02 -.873034255E+02 -.873047628E+02 -.873061139E+02 -.873074757E+02 -.873088446E+02 -.873102164E+02 -.873115862E+02 -.873129479E+02 -.873142941E+02 -.873156159E+02 -.873169020E+02 -.873181383E+02 -.873193070E+02 -.873203857E+02 -.873213455E+02 -.873221499E+02 -.873227519E+02 -.873230916E+02 -.873230916E+02
 -.873244857E+02 -.873244857E+02 -.873242365E+02 -.873237928E+02 -.873231974E+02 -.873224840E+02 -.873216793E+02 -.873208047E+02 -.873198769E+02 -.873189094E+02 -.873179133E+02 -.873168971E+02 -.873158682E+02 -.873148323E+02 -.873137943E+02 -.873127583E+02 -.873117276E+02 -.873107054E+02 -.873096940E+02 -.873086958E+02 -.873077128E+02 -.873067468E+02 -.873057994E+02 -.873048724E+02 -.873039670E+02 -.873030848E+02 -.873022271E+02 -.873013950E+02 -.873005900E+02 -.872998131E+02 -.872990656E+02 -.872983485E+02 -.872976629E+02 -.872970098E+02 -.872963903E+02 -.872958053E+02 -.872952558E+02 -.872947425E+02 -.872942663E+02 -.872938279E+02 -.872934282E+02 -.872930676E+02 -.872927469E+02 -.872924664E+02 -.872922268E+02 -.872920283E+02 -.872918712E+02 -.872917560E+02 -.872916826E+02 -.872916512E+02 -.872916619E+02 -.872917145E+02 -.872918091E+02 -.872919453E+02 -.872921229E+02 -.872923416E+02 -.872926010E+02 -.872929005E+02 -.872932398E+02 -.872936181E+02 -.872940348E+02 -.872944892E+02 -.872949805E+02 -.872955080E+02 -.872960706E+02 -.872966676E+02 -.872972979E+02 -.872979605E+02 -.872986545E+02 -.872993787E+02 -.873001321E+02 -.873009135E+02 -.873017218E+02 -.873025557E+02 -.873034141E+02 -.873042956E+02 -.873051989E+02 -.873061226E+02 -.873070654E+02 -.873080256E+02 -.873090017E+02 -.873099918E+02 -.873109939E+02 -.873120060E+02 -.873130254E+02 -.873140494E+02 -.873150746E+02 -.873160970E+02 -.873171120E+02 -.873181138E+02 -.873190953E+02 -.873200481E+02 -.873209616E+02 -.873218223E+02 -.873226140E+02 -.873233157E+02 -.873239012E+02 -.873243375E+02 -.873245824E+02 -.873245824E+02
 -.873254245E+02 -.873254245E+02 -.873252482E+02 -.873249297E+02 -.873244966E+02 -.873239719E+02 -.873233744E+02 -.873227197E+02 -.873220205E+02 -.873212874E+02 -.873205291E+02 -.873197527E+02 -.873189640E+02 -.873181681E+02 -.873173689E+02 -.873165699E+02 -.873157741E+02 -.873149838E+02 -.873142013E+02 -.873134285E+02 -.873126671E+02 -.873119185E+02 -.873111842E+02 -.873104655E+02 -.873097634E+02 -.873090793E+02 -.873084140E+02 -.873077687E+02 -.873071444E+02 -.873065419E+02 -.873059621E+02 -.873054060E+02 -.873048743E+02 -.873043679E+02 -.873038876E+02 -.873034340E+02 -.873030079E+02 -.873026100E+02 -.873022409E+02 -.873019011E+02 -.873015912E+02 -.873013117E+02 -.873010631E+02 -.873008457E+02 -.873006599E+02 -.873005061E+02 -.873003843E+02 -.873002949E+02 -.873002380E+02 -.873002136E+02 -.873002218E+02 -.873002625E+02 -.873003356E+02 -.873004411E+02 -.873005786E+02 -.873007480E+02 -.873009488E+02 -.873011809E+02 -.873014437E+02 -.873017368E+02 -.873020597E+02 -.873024118E+02 -.873027925E+02 -.873032013E+02 -.873036374E+02 -.873041002E+02 -.873045888E+02 -.873051026E+02 -.873056407E+02 -.873062023E+02 -.873067866E+02 -.873073926E+02 -.873080194E+02 -.873086662E+02 -.873093319E+02 -.873100156E+02 -.873107161E+02 -.873114323E+02 -.873121632E+02 -.873129073E+02 -.873136635E+02 -.873144301E+02 -.873152056E+02 -.873159881E+02 -.873167755E+02 -.873175654E+02 -.873183549E+02 -.873191407E+02 -.873199188E+02 -.873206844E+02 -.873214318E+02 -.873221540E+02 -.873228425E+02 -.873234871E+02 -.873240751E+02 -.873245913E+02 -.873250173E+02 -.873253306E+02 -.873255040E+02 -.873255040E+02
 -.873254245E+02 -.873254245E+02 -.873252482E+02 -.873249297E+02 -.873244966E+02 -.873239719E+02 -.873233744E+02 -.873227197E+02 -.873220205E+02 -.873212874E+02 -.873205291E+02 -.873197527E+02 -.873189640E+02 -.873181681E+02 -.873173689E+02 -.873165699E+02 -.873157741E+02 -.873149838E+02 -.873142013E+02 -.873134285E+02 -.873126671E+02 -.873119185E+02 -.873111842E+02 -.873104655E+02 -.873097634E+02 -.873090793E+02 -.873084140E+02 -.873077687E+02 -.873071444E+02 -.873065419E+02 -.873059621E+02 -.873054060E+02 -.873048743E+02 -.873043679E+02 -.873038876E+02 -.873034340E+02 -.873030079E+02 -.873026100E+02 -.873022409E+02 -.873019011E+02 -.873015912E+02 -.873013117E+02 -.873010631E+02 -.873008457E+02 -.873006599E+02 -.873005061E+02 -.873003843E+02 -.873002949E+02 -.873002380E+02 -.873002136E+02 -.873002218E+02 -.873002625E+02 -.873003356E+02 -.873004411E+02 -.873005786E+02 -.873007480E+02 -.873009488E+02 -.873011809E+02 -.873014437E+02 -.873017368E+02 -.873020597E+02 -.873024118E+02 -.873027925E+02 -.873032013E+02 -.873036374E+02 -.873041002E+02 -.873045888E+02 -.873051026E+02 -.873056407E+02 -.873062023E+02 -.873067866E+02 -.873073926E+02 -.873080194E+02 -.873086662E+02 -.873093319E+02 -.873100156E+02 -.873107161E+02 -.873114323E+02 -.873121632E+02 -.873129073E+02 -.873136635E+02 -.873144301E+02 -.873152056E+02 -.873159881E+02 -.873167755E+02 -.873175654E+02 -.873183549E+02 -.873191407E+02 -.873199188E+02 -.873206844E+02 -.873214318E+02 -.873221540E+02 -.873228425E+02 -.873234871E+02 -.873240751E+02 -.873245913E+02 -.873250173E+02 -.873253306E+02 -.873255040E+02 -.873255040E+02
