# Supplementary material for: Electrical Pacing of Cardiac Tissue Including Potassium Inward Rectification
Source: PLoS One. 2015 Jun 9;10(6):e0127837. doi: 10.1371/journal.pone.0127837 (PMC4461281; doi:10.1371/journal.pone.0127837)
Supplement: S1 Data — (ZIP) [file pone.0127837.s001.zip › All-Data/Data-with-IK1/BDT32/Vm5ms.txt]

 -.873300171E+02 -.873261006E+02 -.873259243E+02 -.873256131E+02 -.873251957E+02 -.873246896E+02 -.873241014E+02 -.873234449E+02 -.873227407E+02 -.873220032E+02 -.873212466E+02 -.873204858E+02 -.873197254E+02 -.873189642E+02 -.873182032E+02 -.873174417E+02 -.873166776E+02 -.873159142E+02 -.873151571E+02 -.873144096E+02 -.873136756E+02 -.873129588E+02 -.873122592E+02 -.873115759E+02 -.873109091E+02 -.873102583E+02 -.873096234E+02 -.873090064E+02 -.873084091E+02 -.873078331E+02 -.873072798E+02 -.873067506E+02 -.873062454E+02 -.873057645E+02 -.873053083E+02 -.873048769E+02 -.873044711E+02 -.873040918E+02 -.873037398E+02 -.873034160E+02 -.873031210E+02 -.873028552E+02 -.873026188E+02 -.873024121E+02 -.873022353E+02 -.873020887E+02 -.873019724E+02 -.873018871E+02 -.873018328E+02 -.873018097E+02 -.873018179E+02 -.873018573E+02 -.873019277E+02 -.873020290E+02 -.873021609E+02 -.873023231E+02 -.873025152E+02 -.873027371E+02 -.873029884E+02 -.873032685E+02 -.873035770E+02 -.873039133E+02 -.873042769E+02 -.873046670E+02 -.873050831E+02 -.873055244E+02 -.873059902E+02 -.873064798E+02 -.873069925E+02 -.873075274E+02 -.873080838E+02 -.873086609E+02 -.873092578E+02 -.873098736E+02 -.873105076E+02 -.873111587E+02 -.873118261E+02 -.873125088E+02 -.873132059E+02 -.873139163E+02 -.873146389E+02 -.873153724E+02 -.873161156E+02 -.873168669E+02 -.873176244E+02 -.873183862E+02 -.873191496E+02 -.873199117E+02 -.873206689E+02 -.873214166E+02 -.873221492E+02 -.873228600E+02 -.873235404E+02 -.873241800E+02 -.873247661E+02 -.873252829E+02 -.873257111E+02 -.873260273E+02 -.873262029E+02 -.873262029E+02
 -.873261006E+02 -.873261006E+02 -.873259243E+02 -.873256131E+02 -.873251957E+02 -.873246896E+02 -.873241014E+02 -.873234449E+02 -.873227407E+02 -.873220032E+02 -.873212466E+02 -.873204858E+02 -.873197254E+02 -.873189642E+02 -.873182032E+02 -.873174417E+02 -.873166776E+02 -.873159142E+02 -.873151571E+02 -.873144096E+02 -.873136756E+02 -.873129588E+02 -.873122592E+02 -.873115759E+02 -.873109091E+02 -.873102583E+02 -.873096234E+02 -.873090064E+02 -.873084091E+02 -.873078331E+02 -.873072798E+02 -.873067506E+02 -.873062454E+02 -.873057645E+02 -.873053083E+02 -.873048769E+02 -.873044711E+02 -.873040918E+02 -.873037398E+02 -.873034160E+02 -.873031210E+02 -.873028552E+02 -.873026188E+02 -.873024121E+02 -.873022353E+02 -.873020887E+02 -.873019724E+02 -.873018871E+02 -.873018328E+02 -.873018097E+02 -.873018179E+02 -.873018573E+02 -.873019277E+02 -.873020290E+02 -.873021609E+02 -.873023231E+02 -.873025152E+02 -.873027371E+02 -.873029884E+02 -.873032685E+02 -.873035770E+02 -.873039133E+02 -.873042769E+02 -.873046670E+02 -.873050831E+02 -.873055244E+02 -.873059902E+02 -.873064798E+02 -.873069925E+02 -.873075274E+02 -.873080838E+02 -.873086609E+02 -.873092578E+02 -.873098736E+02 -.873105076E+02 -.873111587E+02 -.873118261E+02 -.873125088E+02 -.873132059E+02 -.873139163E+02 -.873146389E+02 -.873153724E+02 -.873161156E+02 -.873168669E+02 -.873176244E+02 -.873183862E+02 -.873191496E+02 -.873199117E+02 -.873206689E+02 -.873214166E+02 -.873221492E+02 -.873228600E+02 -.873235404E+02 -.873241800E+02 -.873247661E+02 -.873252829E+02 -.873257111E+02 -.873260273E+02 -.873262029E+02 -.873262029E+02
 -.873251774E+02 -.873251774E+02 -.873249324E+02 -.873245032E+02 -.873239274E+02 -.873232223E+02 -.873224043E+02 -.873215019E+02 -.873205429E+02 -.873195499E+02 -.873185455E+02 -.873175427E+02 -.873165411E+02 -.873155389E+02 -.873145342E+02 -.873135233E+02 -.873125077E+02 -.873114958E+02 -.873104943E+02 -.873095089E+02 -.873085459E+02 -.873076068E+02 -.873066896E+02 -.873057929E+02 -.873049160E+02 -.873040579E+02 -.873032205E+02 -.873024072E+02 -.873016205E+02 -.873008628E+02 -.873001361E+02 -.872994409E+02 -.872987769E+02 -.872981441E+02 -.872975430E+02 -.872969741E+02 -.872964386E+02 -.872959382E+02 -.872954742E+02 -.872950474E+02 -.872946589E+02 -.872943087E+02 -.872939972E+02 -.872937247E+02 -.872934913E+02 -.872932977E+02 -.872931443E+02 -.872930317E+02 -.872929603E+02 -.872929301E+02 -.872929412E+02 -.872929935E+02 -.872930865E+02 -.872932202E+02 -.872933941E+02 -.872936079E+02 -.872938613E+02 -.872941539E+02 -.872944852E+02 -.872948545E+02 -.872952612E+02 -.872957046E+02 -.872961838E+02 -.872966979E+02 -.872972461E+02 -.872978274E+02 -.872984410E+02 -.872990859E+02 -.872997611E+02 -.873004656E+02 -.873011982E+02 -.873019580E+02 -.873027437E+02 -.873035543E+02 -.873043886E+02 -.873052454E+02 -.873061236E+02 -.873070219E+02 -.873079392E+02 -.873088740E+02 -.873098249E+02 -.873107905E+02 -.873117691E+02 -.873127588E+02 -.873137574E+02 -.873147625E+02 -.873157710E+02 -.873167793E+02 -.873177831E+02 -.873187768E+02 -.873197536E+02 -.873207052E+02 -.873216207E+02 -.873224867E+02 -.873232862E+02 -.873239976E+02 -.873245936E+02 -.873250393E+02 -.873252904E+02 -.873252904E+02
 -.873237206E+02 -.873237206E+02 -.873233828E+02 -.873227863E+02 -.873219745E+02 -.873209810E+02 -.873198430E+02 -.873186002E+02 -.873172903E+02 -.873159467E+02 -.873145917E+02 -.873132343E+02 -.873118750E+02 -.873105109E+02 -.873091384E+02 -.873077584E+02 -.873063780E+02 -.873050068E+02 -.873036539E+02 -.873023273E+02 -.873010309E+02 -.872997641E+02 -.872985248E+02 -.872973111E+02 -.872961222E+02 -.872949591E+02 -.872938254E+02 -.872927253E+02 -.872916622E+02 -.872906389E+02 -.872896568E+02 -.872887160E+02 -.872878163E+02 -.872869580E+02 -.872861420E+02 -.872853698E+02 -.872846434E+02 -.872839648E+02 -.872833358E+02 -.872827576E+02 -.872822308E+02 -.872817559E+02 -.872813333E+02 -.872809633E+02 -.872806466E+02 -.872803840E+02 -.872801762E+02 -.872800239E+02 -.872799275E+02 -.872798871E+02 -.872799025E+02 -.872799736E+02 -.872801001E+02 -.872802815E+02 -.872805175E+02 -.872808076E+02 -.872811516E+02 -.872815486E+02 -.872819981E+02 -.872824992E+02 -.872830509E+02 -.872836522E+02 -.872843019E+02 -.872849989E+02 -.872857420E+02 -.872865300E+02 -.872873616E+02 -.872882355E+02 -.872891502E+02 -.872901045E+02 -.872910967E+02 -.872921255E+02 -.872931892E+02 -.872942863E+02 -.872954154E+02 -.872965748E+02 -.872977630E+02 -.872989782E+02 -.873002189E+02 -.873014833E+02 -.873027695E+02 -.873040756E+02 -.873053994E+02 -.873067384E+02 -.873080899E+02 -.873094507E+02 -.873108170E+02 -.873121842E+02 -.873135465E+02 -.873148969E+02 -.873162265E+02 -.873175240E+02 -.873187752E+02 -.873199620E+02 -.873210609E+02 -.873220421E+02 -.873228673E+02 -.873234869E+02 -.873238376E+02 -.873238376E+02
 -.873219701E+02 -.873219701E+02 -.873215276E+02 -.873207330E+02 -.873196489E+02 -.873183340E+02 -.873168407E+02 -.873152213E+02 -.873135259E+02 -.873117897E+02 -.873100328E+02 -.873082659E+02 -.873064901E+02 -.873047021E+02 -.873029038E+02 -.873011019E+02 -.872993051E+02 -.872975255E+02 -.872957742E+02 -.872940567E+02 -.872923747E+02 -.872907279E+02 -.872891137E+02 -.872875303E+02 -.872859792E+02 -.872844635E+02 -.872829875E+02 -.872815563E+02 -.872801738E+02 -.872788422E+02 -.872775624E+02 -.872763349E+02 -.872751600E+02 -.872740384E+02 -.872729722E+02 -.872719638E+02 -.872710157E+02 -.872701305E+02 -.872693100E+02 -.872685555E+02 -.872678678E+02 -.872672475E+02 -.872666953E+02 -.872662119E+02 -.872657984E+02 -.872654557E+02 -.872651849E+02 -.872649866E+02 -.872648613E+02 -.872648089E+02 -.872648295E+02 -.872649226E+02 -.872650879E+02 -.872653250E+02 -.872656335E+02 -.872660129E+02 -.872664625E+02 -.872669816E+02 -.872675690E+02 -.872682237E+02 -.872689444E+02 -.872697297E+02 -.872705781E+02 -.872714882E+02 -.872724582E+02 -.872734867E+02 -.872745719E+02 -.872757121E+02 -.872769053E+02 -.872781497E+02 -.872794434E+02 -.872807843E+02 -.872821705E+02 -.872836000E+02 -.872850708E+02 -.872865807E+02 -.872881277E+02 -.872897098E+02 -.872913246E+02 -.872929700E+02 -.872946435E+02 -.872963427E+02 -.872980647E+02 -.872998064E+02 -.873015644E+02 -.873033346E+02 -.873051120E+02 -.873068909E+02 -.873086639E+02 -.873104220E+02 -.873121538E+02 -.873138448E+02 -.873154766E+02 -.873170254E+02 -.873184608E+02 -.873197438E+02 -.873208239E+02 -.873216360E+02 -.873220962E+02 -.873220962E+02
 -.873200522E+02 -.873200522E+02 -.873194906E+02 -.873184809E+02 -.873171125E+02 -.873154629E+02 -.873136011E+02 -.873115947E+02 -.873094974E+02 -.873073437E+02 -.873051574E+02 -.873029506E+02 -.873007246E+02 -.872984826E+02 -.872962326E+02 -.872939835E+02 -.872917467E+02 -.872895360E+02 -.872873601E+02 -.872852225E+02 -.872831251E+02 -.872810671E+02 -.872790464E+02 -.872770638E+02 -.872751229E+02 -.872732279E+02 -.872713839E+02 -.872695965E+02 -.872678692E+02 -.872662036E+02 -.872646012E+02 -.872630628E+02 -.872615893E+02 -.872601828E+02 -.872588463E+02 -.872575827E+02 -.872563952E+02 -.872552866E+02 -.872542587E+02 -.872533130E+02 -.872524506E+02 -.872516724E+02 -.872509795E+02 -.872503731E+02 -.872498547E+02 -.872494254E+02 -.872490863E+02 -.872488382E+02 -.872486815E+02 -.872486162E+02 -.872486422E+02 -.872487593E+02 -.872489670E+02 -.872492649E+02 -.872496525E+02 -.872501292E+02 -.872506939E+02 -.872513457E+02 -.872520833E+02 -.872529050E+02 -.872538093E+02 -.872547945E+02 -.872558587E+02 -.872569999E+02 -.872582162E+02 -.872595054E+02 -.872608653E+02 -.872622938E+02 -.872637883E+02 -.872653465E+02 -.872669659E+02 -.872686440E+02 -.872703783E+02 -.872721663E+02 -.872740053E+02 -.872758928E+02 -.872778262E+02 -.872798027E+02 -.872818197E+02 -.872838743E+02 -.872859635E+02 -.872880842E+02 -.872902329E+02 -.872924058E+02 -.872945985E+02 -.872968061E+02 -.872990225E+02 -.873012404E+02 -.873034509E+02 -.873056427E+02 -.873078017E+02 -.873099099E+02 -.873119445E+02 -.873138758E+02 -.873156662E+02 -.873172668E+02 -.873186146E+02 -.873196283E+02 -.873202031E+02 -.873202031E+02
 -.873180221E+02 -.873180221E+02 -.873173333E+02 -.873161035E+02 -.873144453E+02 -.873124564E+02 -.873102248E+02 -.873078249E+02 -.873053119E+02 -.873027254E+02 -.873000912E+02 -.872974226E+02 -.872947279E+02 -.872920169E+02 -.872893001E+02 -.872865894E+02 -.872838986E+02 -.872812391E+02 -.872786178E+02 -.872760385E+02 -.872735027E+02 -.872710102E+02 -.872685616E+02 -.872661602E+02 -.872638105E+02 -.872615178E+02 -.872592880E+02 -.872571259E+02 -.872550346E+02 -.872530163E+02 -.872510728E+02 -.872492055E+02 -.872474169E+02 -.872457100E+02 -.872440884E+02 -.872425557E+02 -.872411154E+02 -.872397703E+02 -.872385226E+02 -.872373739E+02 -.872363259E+02 -.872353799E+02 -.872345377E+02 -.872338009E+02 -.872331711E+02 -.872326499E+02 -.872322385E+02 -.872319375E+02 -.872317474E+02 -.872316684E+02 -.872317004E+02 -.872318432E+02 -.872320963E+02 -.872324593E+02 -.872329314E+02 -.872335118E+02 -.872341993E+02 -.872349925E+02 -.872358897E+02 -.872368890E+02 -.872379885E+02 -.872391860E+02 -.872404792E+02 -.872418656E+02 -.872433429E+02 -.872449083E+02 -.872465591E+02 -.872482925E+02 -.872501054E+02 -.872519950E+02 -.872539581E+02 -.872559918E+02 -.872580927E+02 -.872602580E+02 -.872624843E+02 -.872647685E+02 -.872671074E+02 -.872694977E+02 -.872719361E+02 -.872744191E+02 -.872769431E+02 -.872795042E+02 -.872820984E+02 -.872847210E+02 -.872873668E+02 -.872900298E+02 -.872927028E+02 -.872953769E+02 -.872980415E+02 -.873006831E+02 -.873032848E+02 -.873058249E+02 -.873082759E+02 -.873106026E+02 -.873127592E+02 -.873146872E+02 -.873163107E+02 -.873175320E+02 -.873182244E+02 -.873182244E+02
 -.873159155E+02 -.873159155E+02 -.873150982E+02 -.873136438E+02 -.873116922E+02 -.873093647E+02 -.873067599E+02 -.873039565E+02 -.873010163E+02 -.872979825E+02 -.872948828E+02 -.872917375E+02 -.872885621E+02 -.872853692E+02 -.872821733E+02 -.872789889E+02 -.872758283E+02 -.872727013E+02 -.872696153E+02 -.872665739E+02 -.872635790E+02 -.872606332E+02 -.872577398E+02 -.872549029E+02 -.872521284E+02 -.872494223E+02 -.872467899E+02 -.872442355E+02 -.872417629E+02 -.872393744E+02 -.872370727E+02 -.872348606E+02 -.872327416E+02 -.872307197E+02 -.872287989E+02 -.872269834E+02 -.872252768E+02 -.872236821E+02 -.872222020E+02 -.872208386E+02 -.872195943E+02 -.872184710E+02 -.872174710E+02 -.872165964E+02 -.872158491E+02 -.872152309E+02 -.872147428E+02 -.872143859E+02 -.872141608E+02 -.872140675E+02 -.872141061E+02 -.872142765E+02 -.872145782E+02 -.872150105E+02 -.872155726E+02 -.872162633E+02 -.872170810E+02 -.872180241E+02 -.872190905E+02 -.872202779E+02 -.872215839E+02 -.872230058E+02 -.872245410E+02 -.872261864E+02 -.872279390E+02 -.872297955E+02 -.872317526E+02 -.872338067E+02 -.872359544E+02 -.872381919E+02 -.872405157E+02 -.872429219E+02 -.872454067E+02 -.872479665E+02 -.872505975E+02 -.872532957E+02 -.872560573E+02 -.872588784E+02 -.872617551E+02 -.872646831E+02 -.872676583E+02 -.872706761E+02 -.872737316E+02 -.872768194E+02 -.872799335E+02 -.872830666E+02 -.872862105E+02 -.872893547E+02 -.872924868E+02 -.872955911E+02 -.872986476E+02 -.873016313E+02 -.873045097E+02 -.873072416E+02 -.873097736E+02 -.873120368E+02 -.873139426E+02 -.873153761E+02 -.873161889E+02 -.873161889E+02
 -.873137586E+02 -.873137586E+02 -.873128088E+02 -.873111259E+02 -.873088811E+02 -.873062114E+02 -.873032238E+02 -.873000060E+02 -.872966251E+02 -.872931270E+02 -.872895468E+02 -.872859122E+02 -.872822426E+02 -.872785550E+02 -.872748672E+02 -.872711932E+02 -.872675441E+02 -.872639306E+02 -.872603600E+02 -.872568362E+02 -.872533641E+02 -.872499485E+02 -.872465937E+02 -.872433052E+02 -.872400896E+02 -.872369525E+02 -.872338988E+02 -.872309334E+02 -.872280603E+02 -.872252829E+02 -.872226051E+02 -.872200310E+02 -.872175649E+02 -.872152115E+02 -.872129756E+02 -.872108615E+02 -.872088731E+02 -.872070141E+02 -.872052877E+02 -.872036968E+02 -.872022445E+02 -.872009335E+02 -.871997664E+02 -.871987460E+02 -.871978742E+02 -.871971531E+02 -.871965840E+02 -.871961679E+02 -.871959057E+02 -.871957976E+02 -.871958437E+02 -.871960440E+02 -.871963977E+02 -.871969042E+02 -.871975623E+02 -.871983705E+02 -.871993269E+02 -.872004294E+02 -.872016756E+02 -.872030628E+02 -.872045879E+02 -.872062480E+02 -.872080396E+02 -.872099591E+02 -.872120029E+02 -.872141669E+02 -.872164472E+02 -.872188395E+02 -.872213396E+02 -.872239432E+02 -.872266457E+02 -.872294428E+02 -.872323300E+02 -.872353028E+02 -.872383566E+02 -.872414870E+02 -.872446893E+02 -.872479590E+02 -.872512913E+02 -.872546816E+02 -.872581247E+02 -.872616155E+02 -.872651483E+02 -.872687169E+02 -.872723142E+02 -.872759321E+02 -.872795608E+02 -.872831886E+02 -.872868012E+02 -.872903805E+02 -.872939037E+02 -.872973419E+02 -.873006582E+02 -.873038048E+02 -.873067207E+02 -.873093268E+02 -.873115210E+02 -.873131712E+02 -.873141069E+02 -.873141069E+02
 -.873115606E+02 -.873115606E+02 -.873104768E+02 -.873085654E+02 -.873060232E+02 -.873030014E+02 -.872996197E+02 -.872959732E+02 -.872921333E+02 -.872881545E+02 -.872840800E+02 -.872799416E+02 -.872757638E+02 -.872715681E+02 -.872673721E+02 -.872631897E+02 -.872590332E+02 -.872549133E+02 -.872508375E+02 -.872468128E+02 -.872428459E+02 -.872389425E+02 -.872351085E+02 -.872313502E+02 -.872276737E+02 -.872240844E+02 -.872205880E+02 -.872171898E+02 -.872138944E+02 -.872107070E+02 -.872076327E+02 -.872046765E+02 -.872018437E+02 -.871991398E+02 -.871965696E+02 -.871941382E+02 -.871918502E+02 -.871897098E+02 -.871877211E+02 -.871858881E+02 -.871842145E+02 -.871827037E+02 -.871813589E+02 -.871801831E+02 -.871791788E+02 -.871783480E+02 -.871776924E+02 -.871772134E+02 -.871769119E+02 -.871767885E+02 -.871768432E+02 -.871770758E+02 -.871774858E+02 -.871780721E+02 -.871788332E+02 -.871797674E+02 -.871808723E+02 -.871821454E+02 -.871835839E+02 -.871851845E+02 -.871869438E+02 -.871888578E+02 -.871909226E+02 -.871931340E+02 -.871954873E+02 -.871979779E+02 -.872006010E+02 -.872033516E+02 -.872062245E+02 -.872092148E+02 -.872123170E+02 -.872155260E+02 -.872188364E+02 -.872222430E+02 -.872257405E+02 -.872293235E+02 -.872329866E+02 -.872367247E+02 -.872405321E+02 -.872444035E+02 -.872483331E+02 -.872523148E+02 -.872563423E+02 -.872604084E+02 -.872645051E+02 -.872686232E+02 -.872727518E+02 -.872768775E+02 -.872809842E+02 -.872850515E+02 -.872890536E+02 -.872929580E+02 -.872967227E+02 -.873002940E+02 -.873036027E+02 -.873065593E+02 -.873090482E+02 -.873109199E+02 -.873119809E+02 -.873119809E+02
 -.873093215E+02 -.873093215E+02 -.873081056E+02 -.873059637E+02 -.873031155E+02 -.872997301E+02 -.872959392E+02 -.872918452E+02 -.872875293E+02 -.872830551E+02 -.872784708E+02 -.872738142E+02 -.872691148E+02 -.872643947E+02 -.872596721E+02 -.872549623E+02 -.872502782E+02 -.872456307E+02 -.872410300E+02 -.872364850E+02 -.872320032E+02 -.872275919E+02 -.872232577E+02 -.872190067E+02 -.872148450E+02 -.872107789E+02 -.872068144E+02 -.872029578E+02 -.871992156E+02 -.871955940E+02 -.871920993E+02 -.871887376E+02 -.871855151E+02 -.871824375E+02 -.871795106E+02 -.871767401E+02 -.871741315E+02 -.871716900E+02 -.871694208E+02 -.871673287E+02 -.871654181E+02 -.871636933E+02 -.871621580E+02 -.871608155E+02 -.871596688E+02 -.871587202E+02 -.871579718E+02 -.871574254E+02 -.871570821E+02 -.871569425E+02 -.871570069E+02 -.871572751E+02 -.871577461E+02 -.871584188E+02 -.871592913E+02 -.871603615E+02 -.871616267E+02 -.871630839E+02 -.871647296E+02 -.871665600E+02 -.871685709E+02 -.871707578E+02 -.871731157E+02 -.871756397E+02 -.871783243E+02 -.871811639E+02 -.871841528E+02 -.871872852E+02 -.871905549E+02 -.871939560E+02 -.871974822E+02 -.872011274E+02 -.872048854E+02 -.872087499E+02 -.872127148E+02 -.872167739E+02 -.872209210E+02 -.872251500E+02 -.872294546E+02 -.872338285E+02 -.872382653E+02 -.872427581E+02 -.872472996E+02 -.872518818E+02 -.872564959E+02 -.872611313E+02 -.872657761E+02 -.872704153E+02 -.872750308E+02 -.872796000E+02 -.872840942E+02 -.872884769E+02 -.872927015E+02 -.872967079E+02 -.873004186E+02 -.873037337E+02 -.873065239E+02 -.873086219E+02 -.873098111E+02 -.873098111E+02
 -.873070365E+02 -.873070365E+02 -.873056899E+02 -.873033124E+02 -.873001487E+02 -.872963864E+02 -.872921689E+02 -.872876106E+02 -.872828038E+02 -.872778192E+02 -.872727113E+02 -.872675233E+02 -.872622864E+02 -.872570238E+02 -.872517555E+02 -.872464976E+02 -.872412636E+02 -.872360670E+02 -.872309197E+02 -.872258317E+02 -.872208120E+02 -.872158685E+02 -.872110080E+02 -.872062367E+02 -.872015616E+02 -.871969897E+02 -.871925281E+02 -.871881847E+02 -.871839674E+02 -.871798837E+02 -.871759409E+02 -.871721463E+02 -.871685066E+02 -.871650284E+02 -.871617184E+02 -.871585834E+02 -.871556298E+02 -.871528642E+02 -.871502928E+02 -.871479214E+02 -.871457553E+02 -.871437994E+02 -.871420581E+02 -.871405352E+02 -.871392342E+02 -.871381580E+02 -.871373094E+02 -.871366901E+02 -.871363019E+02 -.871361454E+02 -.871362209E+02 -.871365281E+02 -.871370660E+02 -.871378329E+02 -.871388269E+02 -.871400452E+02 -.871414848E+02 -.871431420E+02 -.871450128E+02 -.871470924E+02 -.871493759E+02 -.871518579E+02 -.871545326E+02 -.871573938E+02 -.871604353E+02 -.871636504E+02 -.871670323E+02 -.871705741E+02 -.871742687E+02 -.871781089E+02 -.871820875E+02 -.871861973E+02 -.871904310E+02 -.871947813E+02 -.871992412E+02 -.872038034E+02 -.872084609E+02 -.872132067E+02 -.872180336E+02 -.872229344E+02 -.872279018E+02 -.872329282E+02 -.872380054E+02 -.872431246E+02 -.872482757E+02 -.872534474E+02 -.872586261E+02 -.872637956E+02 -.872689359E+02 -.872740220E+02 -.872790222E+02 -.872838963E+02 -.872885927E+02 -.872930450E+02 -.872971675E+02 -.873008495E+02 -.873039479E+02 -.873062771E+02 -.873075972E+02 -.873075972E+02
 -.873047015E+02 -.873047015E+02 -.873032208E+02 -.873006019E+02 -.872971133E+02 -.872929595E+02 -.872883000E+02 -.872832640E+02 -.872779529E+02 -.872724447E+02 -.872668005E+02 -.872610660E+02 -.872552737E+02 -.872494492E+02 -.872436135E+02 -.872377839E+02 -.872319765E+02 -.872262068E+02 -.872204878E+02 -.872148309E+02 -.872092461E+02 -.872037414E+02 -.871983239E+02 -.871930010E+02 -.871877803E+02 -.871826699E+02 -.871776788E+02 -.871728164E+02 -.871680918E+02 -.871635137E+02 -.871590907E+02 -.871548307E+02 -.871507415E+02 -.871468310E+02 -.871431069E+02 -.871395773E+02 -.871362502E+02 -.871331333E+02 -.871302339E+02 -.871275591E+02 -.871251150E+02 -.871229074E+02 -.871209414E+02 -.871192216E+02 -.871177523E+02 -.871165370E+02 -.871155790E+02 -.871148807E+02 -.871144438E+02 -.871142693E+02 -.871143576E+02 -.871147081E+02 -.871153197E+02 -.871161905E+02 -.871173179E+02 -.871186989E+02 -.871203297E+02 -.871222061E+02 -.871243229E+02 -.871266749E+02 -.871292559E+02 -.871320595E+02 -.871350788E+02 -.871383066E+02 -.871417353E+02 -.871453571E+02 -.871491639E+02 -.871531477E+02 -.871573000E+02 -.871616125E+02 -.871660766E+02 -.871706839E+02 -.871754260E+02 -.871802945E+02 -.871852811E+02 -.871903776E+02 -.871955759E+02 -.872008679E+02 -.872062455E+02 -.872117007E+02 -.872172252E+02 -.872228105E+02 -.872284476E+02 -.872341265E+02 -.872398365E+02 -.872455649E+02 -.872512970E+02 -.872570150E+02 -.872626971E+02 -.872683159E+02 -.872738369E+02 -.872792159E+02 -.872843965E+02 -.872893058E+02 -.872938500E+02 -.872979074E+02 -.873013207E+02 -.873038863E+02 -.873053401E+02 -.873053401E+02
 -.873023124E+02 -.873023124E+02 -.873006942E+02 -.872978278E+02 -.872940028E+02 -.872894447E+02 -.872843325E+02 -.872788074E+02 -.872729801E+02 -.872669366E+02 -.872607419E+02 -.872544431E+02 -.872480754E+02 -.872416666E+02 -.872352390E+02 -.872288126E+02 -.872224061E+02 -.872160362E+02 -.872097175E+02 -.872034624E+02 -.871972811E+02 -.871911821E+02 -.871851734E+02 -.871792634E+02 -.871734610E+02 -.871677760E+02 -.871622189E+02 -.871568005E+02 -.871515313E+02 -.871464212E+02 -.871414798E+02 -.871367163E+02 -.871321398E+02 -.871277595E+02 -.871235848E+02 -.871196253E+02 -.871158907E+02 -.871123900E+02 -.871091320E+02 -.871061247E+02 -.871033757E+02 -.871008915E+02 -.870986785E+02 -.870967423E+02 -.870950879E+02 -.870937198E+02 -.870926417E+02 -.870918567E+02 -.870913668E+02 -.870911732E+02 -.870912762E+02 -.870916752E+02 -.870923687E+02 -.870933546E+02 -.870946299E+02 -.870961909E+02 -.870980330E+02 -.871001512E+02 -.871025394E+02 -.871051911E+02 -.871080992E+02 -.871112558E+02 -.871146529E+02 -.871182817E+02 -.871221335E+02 -.871261988E+02 -.871304683E+02 -.871349323E+02 -.871395809E+02 -.871444043E+02 -.871493926E+02 -.871545358E+02 -.871598243E+02 -.871652483E+02 -.871707982E+02 -.871764646E+02 -.871822382E+02 -.871881099E+02 -.871940706E+02 -.872001111E+02 -.872062222E+02 -.872123946E+02 -.872186181E+02 -.872248821E+02 -.872311746E+02 -.872374820E+02 -.872437883E+02 -.872500742E+02 -.872563160E+02 -.872624841E+02 -.872685409E+02 -.872744387E+02 -.872801160E+02 -.872854936E+02 -.872904692E+02 -.872949103E+02 -.872986454E+02 -.873014521E+02 -.873030423E+02 -.873030423E+02
 -.872998752E+02 -.872998752E+02 -.872981153E+02 -.872949922E+02 -.872908204E+02 -.872858497E+02 -.872802755E+02 -.872742510E+02 -.872678969E+02 -.872613049E+02 -.872545419E+02 -.872476587E+02 -.872406934E+02 -.872336753E+02 -.872266299E+02 -.872195803E+02 -.872125468E+02 -.872055475E+02 -.871985983E+02 -.871917119E+02 -.871848989E+02 -.871781688E+02 -.871715307E+02 -.871649941E+02 -.871585697E+02 -.871522690E+02 -.871461040E+02 -.871400868E+02 -.871342294E+02 -.871285428E+02 -.871230381E+02 -.871177261E+02 -.871126174E+02 -.871077232E+02 -.871030549E+02 -.870986238E+02 -.870944413E+02 -.870905182E+02 -.870868647E+02 -.870834905E+02 -.870804042E+02 -.870776141E+02 -.870751276E+02 -.870729515E+02 -.870710921E+02 -.870695547E+02 -.870683439E+02 -.870674631E+02 -.870669149E+02 -.870667005E+02 -.870668205E+02 -.870672740E+02 -.870680594E+02 -.870691740E+02 -.870706144E+02 -.870723760E+02 -.870744535E+02 -.870768406E+02 -.870795302E+02 -.870825144E+02 -.870857847E+02 -.870893318E+02 -.870931459E+02 -.870972168E+02 -.871015340E+02 -.871060864E+02 -.871108629E+02 -.871158519E+02 -.871210420E+02 -.871264216E+02 -.871319790E+02 -.871377028E+02 -.871435816E+02 -.871496041E+02 -.871557593E+02 -.871620364E+02 -.871684248E+02 -.871749142E+02 -.871814942E+02 -.871881547E+02 -.871948855E+02 -.872016759E+02 -.872085153E+02 -.872153918E+02 -.872222925E+02 -.872292027E+02 -.872361052E+02 -.872429793E+02 -.872497994E+02 -.872565337E+02 -.872631418E+02 -.872695722E+02 -.872757585E+02 -.872816152E+02 -.872870316E+02 -.872918643E+02 -.872959274E+02 -.872989798E+02 -.873007087E+02 -.873007087E+02
 -.872974030E+02 -.872974030E+02 -.872954929E+02 -.872921035E+02 -.872875783E+02 -.872821876E+02 -.872761426E+02 -.872696098E+02 -.872627173E+02 -.872555601E+02 -.872482099E+02 -.872407210E+02 -.872331337E+02 -.872254810E+02 -.872177919E+02 -.872100915E+02 -.872024016E+02 -.871947417E+02 -.871871282E+02 -.871795739E+02 -.871720904E+02 -.871646882E+02 -.871573777E+02 -.871501701E+02 -.871430779E+02 -.871361143E+02 -.871292926E+02 -.871226267E+02 -.871161296E+02 -.871098144E+02 -.871036936E+02 -.870977801E+02 -.870920867E+02 -.870866268E+02 -.870814140E+02 -.870764618E+02 -.870717836E+02 -.870673921E+02 -.870632994E+02 -.870595168E+02 -.870560549E+02 -.870529235E+02 -.870501318E+02 -.870476880E+02 -.870455996E+02 -.870438732E+02 -.870425142E+02 -.870415266E+02 -.870409136E+02 -.870406766E+02 -.870408162E+02 -.870413315E+02 -.870422205E+02 -.870434803E+02 -.870451064E+02 -.870470935E+02 -.870494351E+02 -.870521236E+02 -.870551505E+02 -.870585063E+02 -.870621807E+02 -.870661627E+02 -.870704407E+02 -.870750024E+02 -.870798352E+02 -.870849261E+02 -.870902618E+02 -.870958287E+02 -.871016133E+02 -.871076019E+02 -.871137810E+02 -.871201371E+02 -.871266569E+02 -.871333276E+02 -.871401363E+02 -.871470708E+02 -.871541189E+02 -.871612688E+02 -.871685091E+02 -.871758283E+02 -.871832152E+02 -.871906582E+02 -.871981453E+02 -.872056641E+02 -.872132004E+02 -.872207387E+02 -.872282605E+02 -.872357437E+02 -.872431610E+02 -.872504785E+02 -.872576530E+02 -.872646293E+02 -.872713363E+02 -.872776821E+02 -.872835478E+02 -.872887791E+02 -.872931756E+02 -.872964774E+02 -.872983472E+02 -.872983472E+02
 -.872949033E+02 -.872949033E+02 -.872928371E+02 -.872891765E+02 -.872842922E+02 -.872784749E+02 -.872719528E+02 -.872649023E+02 -.872574570E+02 -.872497180E+02 -.872417617E+02 -.872336449E+02 -.872254123E+02 -.872171010E+02 -.872087421E+02 -.872003624E+02 -.871919854E+02 -.871836310E+02 -.871753155E+02 -.871670529E+02 -.871588556E+02 -.871507353E+02 -.871427041E+02 -.871347753E+02 -.871269629E+02 -.871192816E+02 -.871117467E+02 -.871043735E+02 -.870971768E+02 -.870901717E+02 -.870833730E+02 -.870767961E+02 -.870704564E+02 -.870643698E+02 -.870585526E+02 -.870530207E+02 -.870477899E+02 -.870428751E+02 -.870382907E+02 -.870340504E+02 -.870301668E+02 -.870266520E+02 -.870235169E+02 -.870207718E+02 -.870184257E+02 -.870164864E+02 -.870149604E+02 -.870138527E+02 -.870131668E+02 -.870129048E+02 -.870130672E+02 -.870136531E+02 -.870146601E+02 -.870160846E+02 -.870179213E+02 -.870201638E+02 -.870228040E+02 -.870258329E+02 -.870292402E+02 -.870330144E+02 -.870371433E+02 -.870416134E+02 -.870464110E+02 -.870515214E+02 -.870569294E+02 -.870626197E+02 -.870685763E+02 -.870747833E+02 -.870812246E+02 -.870878842E+02 -.870947460E+02 -.871017946E+02 -.871090144E+02 -.871163904E+02 -.871239080E+02 -.871315530E+02 -.871393116E+02 -.871471707E+02 -.871551171E+02 -.871631382E+02 -.871712215E+02 -.871793545E+02 -.871875243E+02 -.871957172E+02 -.872039184E+02 -.872121112E+02 -.872202760E+02 -.872283894E+02 -.872364227E+02 -.872443399E+02 -.872520950E+02 -.872596295E+02 -.872668676E+02 -.872737112E+02 -.872800333E+02 -.872856687E+02 -.872904028E+02 -.872939570E+02 -.872959691E+02 -.872959691E+02
 -.872923881E+02 -.872923881E+02 -.872901645E+02 -.872862295E+02 -.872809823E+02 -.872747353E+02 -.872677300E+02 -.872601512E+02 -.872521403E+02 -.872438042E+02 -.872352229E+02 -.872264582E+02 -.872175593E+02 -.872085657E+02 -.871995105E+02 -.871904224E+02 -.871813252E+02 -.871722387E+02 -.871631802E+02 -.871541645E+02 -.871452049E+02 -.871363151E+02 -.871275090E+02 -.871188016E+02 -.871102087E+02 -.871017469E+02 -.870934332E+02 -.870852847E+02 -.870773187E+02 -.870695526E+02 -.870620040E+02 -.870546912E+02 -.870476328E+02 -.870408477E+02 -.870343550E+02 -.870281736E+02 -.870223220E+02 -.870168183E+02 -.870116794E+02 -.870069220E+02 -.870025613E+02 -.869986121E+02 -.869950878E+02 -.869920007E+02 -.869893619E+02 -.869871807E+02 -.869854649E+02 -.869842207E+02 -.869834523E+02 -.869831623E+02 -.869833514E+02 -.869840185E+02 -.869851609E+02 -.869867739E+02 -.869888513E+02 -.869913851E+02 -.869943657E+02 -.869977820E+02 -.870016216E+02 -.870058705E+02 -.870105140E+02 -.870155361E+02 -.870209199E+02 -.870266480E+02 -.870327022E+02 -.870390641E+02 -.870457148E+02 -.870526353E+02 -.870598065E+02 -.870672095E+02 -.870748257E+02 -.870826367E+02 -.870906245E+02 -.870987719E+02 -.871070618E+02 -.871154781E+02 -.871240051E+02 -.871326278E+02 -.871413316E+02 -.871501026E+02 -.871589269E+02 -.871677909E+02 -.871766807E+02 -.871855817E+02 -.871944783E+02 -.872033527E+02 -.872121846E+02 -.872209493E+02 -.872296167E+02 -.872381489E+02 -.872464975E+02 -.872546007E+02 -.872623783E+02 -.872697263E+02 -.872765097E+02 -.872825528E+02 -.872876269E+02 -.872914347E+02 -.872935898E+02 -.872935898E+02
 -.872898755E+02 -.872898755E+02 -.872874944E+02 -.872832849E+02 -.872776756E+02 -.872709971E+02 -.872635030E+02 -.872553881E+02 -.872468013E+02 -.872378543E+02 -.872286327E+02 -.872192034E+02 -.872096182E+02 -.871999192E+02 -.871901414E+02 -.871803138E+02 -.871704602E+02 -.871606013E+02 -.871507549E+02 -.871409366E+02 -.871311615E+02 -.871214451E+02 -.871118031E+02 -.871022522E+02 -.870928103E+02 -.870834958E+02 -.870743277E+02 -.870653255E+02 -.870565092E+02 -.870478993E+02 -.870395167E+02 -.870313830E+02 -.870235204E+02 -.870159513E+02 -.870086983E+02 -.870017838E+02 -.869952300E+02 -.869890582E+02 -.869832892E+02 -.869779430E+02 -.869730384E+02 -.869685932E+02 -.869646239E+02 -.869611455E+02 -.869581714E+02 -.869557129E+02 -.869537796E+02 -.869523790E+02 -.869515163E+02 -.869511948E+02 -.869514152E+02 -.869521765E+02 -.869534752E+02 -.869553056E+02 -.869576602E+02 -.869605291E+02 -.869639006E+02 -.869677612E+02 -.869720957E+02 -.869768874E+02 -.869821181E+02 -.869877686E+02 -.869938187E+02 -.870002472E+02 -.870070323E+02 -.870141518E+02 -.870215833E+02 -.870293040E+02 -.870372914E+02 -.870455232E+02 -.870539773E+02 -.870626324E+02 -.870714673E+02 -.870804621E+02 -.870895973E+02 -.870988541E+02 -.871082149E+02 -.871176627E+02 -.871271812E+02 -.871367550E+02 -.871463690E+02 -.871560083E+02 -.871656582E+02 -.871753031E+02 -.871849267E+02 -.871945105E+02 -.872040331E+02 -.872134692E+02 -.872227873E+02 -.872319479E+02 -.872409006E+02 -.872495803E+02 -.872579030E+02 -.872657590E+02 -.872730058E+02 -.872794573E+02 -.872848713E+02 -.872889325E+02 -.872912300E+02 -.872912300E+02
 -.872873870E+02 -.872873870E+02 -.872848521E+02 -.872803735E+02 -.872744053E+02 -.872672954E+02 -.872593107E+02 -.872506556E+02 -.872414852E+02 -.872319181E+02 -.872220452E+02 -.872119367E+02 -.872016473E+02 -.871912211E+02 -.871806936E+02 -.871700939E+02 -.871594464E+02 -.871487720E+02 -.871380892E+02 -.871274152E+02 -.871167666E+02 -.871061605E+02 -.870956144E+02 -.870851470E+02 -.870747781E+02 -.870645282E+02 -.870544188E+02 -.870444722E+02 -.870347117E+02 -.870251612E+02 -.870158455E+02 -.870067904E+02 -.869980219E+02 -.869895669E+02 -.869814520E+02 -.869737042E+02 -.869663498E+02 -.869594147E+02 -.869529243E+02 -.869469026E+02 -.869413729E+02 -.869363569E+02 -.869318747E+02 -.869279447E+02 -.869245832E+02 -.869218042E+02 -.869196195E+02 -.869180381E+02 -.869170667E+02 -.869167091E+02 -.869169667E+02 -.869178379E+02 -.869193185E+02 -.869214016E+02 -.869240778E+02 -.869273350E+02 -.869311589E+02 -.869355330E+02 -.869404386E+02 -.869458553E+02 -.869517612E+02 -.869581327E+02 -.869649453E+02 -.869721735E+02 -.869797909E+02 -.869877708E+02 -.869960863E+02 -.870047103E+02 -.870136159E+02 -.870227768E+02 -.870321669E+02 -.870417611E+02 -.870515350E+02 -.870614651E+02 -.870715290E+02 -.870817054E+02 -.870919741E+02 -.871023160E+02 -.871127130E+02 -.871231481E+02 -.871336048E+02 -.871440672E+02 -.871545195E+02 -.871649456E+02 -.871753284E+02 -.871856488E+02 -.871958850E+02 -.872060108E+02 -.872159938E+02 -.872257934E+02 -.872353572E+02 -.872446178E+02 -.872534873E+02 -.872618509E+02 -.872695590E+02 -.872764161E+02 -.872821668E+02 -.872864782E+02 -.872889163E+02 -.872889163E+02
 -.872849564E+02 -.872849564E+02 -.872822741E+02 -.872775334E+02 -.872712123E+02 -.872636758E+02 -.872552033E+02 -.872460078E+02 -.872362524E+02 -.872260615E+02 -.872155302E+02 -.872047318E+02 -.871937233E+02 -.871825493E+02 -.871712456E+02 -.871598415E+02 -.871483615E+02 -.871368269E+02 -.871252571E+02 -.871136706E+02 -.871020853E+02 -.870905199E+02 -.870789939E+02 -.870675277E+02 -.870561431E+02 -.870448631E+02 -.870337122E+02 -.870227159E+02 -.870119014E+02 -.870012967E+02 -.869909311E+02 -.869808350E+02 -.869710396E+02 -.869615766E+02 -.869524780E+02 -.869437759E+02 -.869355024E+02 -.869276889E+02 -.869203661E+02 -.869135637E+02 -.869073099E+02 -.869016316E+02 -.868965534E+02 -.868920979E+02 -.868882851E+02 -.868851325E+02 -.868826543E+02 -.868808622E+02 -.868797641E+02 -.868793652E+02 -.868796668E+02 -.868806671E+02 -.868823611E+02 -.868847400E+02 -.868877923E+02 -.868915031E+02 -.868958547E+02 -.869008268E+02 -.869063964E+02 -.869125386E+02 -.869192263E+02 -.869264310E+02 -.869341227E+02 -.869422703E+02 -.869508419E+02 -.869598054E+02 -.869691282E+02 -.869787780E+02 -.869887228E+02 -.869989311E+02 -.870093723E+02 -.870200169E+02 -.870308362E+02 -.870418030E+02 -.870528916E+02 -.870640775E+02 -.870753379E+02 -.870866513E+02 -.870979977E+02 -.871093582E+02 -.871207151E+02 -.871320515E+02 -.871433507E+02 -.871545960E+02 -.871657700E+02 -.871768532E+02 -.871878236E+02 -.871986545E+02 -.872093133E+02 -.872197583E+02 -.872299358E+02 -.872397764E+02 -.872491891E+02 -.872580547E+02 -.872662171E+02 -.872734720E+02 -.872795519E+02 -.872841074E+02 -.872866824E+02 -.872866824E+02
 -.872826277E+02 -.872826277E+02 -.872798048E+02 -.872748119E+02 -.872681483E+02 -.872601952E+02 -.872512433E+02 -.872415150E+02 -.872311802E+02 -.872203682E+02 -.872091775E+02 -.871976839E+02 -.871859451E+02 -.871740060E+02 -.871619022E+02 -.871496628E+02 -.871373123E+02 -.871248723E+02 -.871123629E+02 -.870998035E+02 -.870872133E+02 -.870746123E+02 -.870620217E+02 -.870494637E+02 -.870369624E+02 -.870245438E+02 -.870122354E+02 -.870000670E+02 -.869880699E+02 -.869762771E+02 -.869647232E+02 -.869534442E+02 -.869424770E+02 -.869318596E+02 -.869216305E+02 -.869118285E+02 -.869024923E+02 -.868936603E+02 -.868853702E+02 -.868776581E+02 -.868705592E+02 -.868641061E+02 -.868583295E+02 -.868532572E+02 -.868489142E+02 -.868453220E+02 -.868424987E+02 -.868404585E+02 -.868392116E+02 -.868387642E+02 -.868391183E+02 -.868402716E+02 -.868422176E+02 -.868449457E+02 -.868484414E+02 -.868526861E+02 -.868576581E+02 -.868633321E+02 -.868696798E+02 -.868766703E+02 -.868842704E+02 -.868924449E+02 -.869011571E+02 -.869103691E+02 -.869200422E+02 -.869301372E+02 -.869406151E+02 -.869514370E+02 -.869625645E+02 -.869739602E+02 -.869855879E+02 -.869974127E+02 -.870094013E+02 -.870215222E+02 -.870337455E+02 -.870460434E+02 -.870583900E+02 -.870707613E+02 -.870831351E+02 -.870954910E+02 -.871078099E+02 -.871200739E+02 -.871322659E+02 -.871443687E+02 -.871563646E+02 -.871682346E+02 -.871799565E+02 -.871915039E+02 -.872028441E+02 -.872139351E+02 -.872247228E+02 -.872351360E+02 -.872450815E+02 -.872544365E+02 -.872630396E+02 -.872706785E+02 -.872770749E+02 -.872818643E+02 -.872845700E+02 -.872845700E+02
 -.872804539E+02 -.872804539E+02 -.872774989E+02 -.872722672E+02 -.872652773E+02 -.872569246E+02 -.872475110E+02 -.872372666E+02 -.872263668E+02 -.872149450E+02 -.872031022E+02 -.871909148E+02 -.871784406E+02 -.871657244E+02 -.871528008E+02 -.871396984E+02 -.871264412E+02 -.871130510E+02 -.870995479E+02 -.870859519E+02 -.870722831E+02 -.870585626E+02 -.870448129E+02 -.870310584E+02 -.870173256E+02 -.870036437E+02 -.869900441E+02 -.869765609E+02 -.869632307E+02 -.869500921E+02 -.869371859E+02 -.869245546E+02 -.869122425E+02 -.869002948E+02 -.868887581E+02 -.868776794E+02 -.868671059E+02 -.868570845E+02 -.868476614E+02 -.868388814E+02 -.868307877E+02 -.868234208E+02 -.868168189E+02 -.868110167E+02 -.868060453E+02 -.868019316E+02 -.867986985E+02 -.867963636E+02 -.867949401E+02 -.867944355E+02 -.867948525E+02 -.867961881E+02 -.867984343E+02 -.868015778E+02 -.868056003E+02 -.868104788E+02 -.868161860E+02 -.868226904E+02 -.868299568E+02 -.868379468E+02 -.868466193E+02 -.868559309E+02 -.868658364E+02 -.868762892E+02 -.868872421E+02 -.868986476E+02 -.869104582E+02 -.869226270E+02 -.869351081E+02 -.869478569E+02 -.869608305E+02 -.869739878E+02 -.869872899E+02 -.870007000E+02 -.870141840E+02 -.870277102E+02 -.870412493E+02 -.870547747E+02 -.870682619E+02 -.870816889E+02 -.870950355E+02 -.871082829E+02 -.871214138E+02 -.871344111E+02 -.871472575E+02 -.871599342E+02 -.871724200E+02 -.871846892E+02 -.871967096E+02 -.872084398E+02 -.872198256E+02 -.872307955E+02 -.872412549E+02 -.872510783E+02 -.872601001E+02 -.872681016E+02 -.872747953E+02 -.872798032E+02 -.872826308E+02 -.872826308E+02
 -.872784995E+02 -.872784995E+02 -.872754236E+02 -.872699719E+02 -.872626796E+02 -.872539545E+02 -.872441074E+02 -.872333747E+02 -.872219359E+02 -.872099266E+02 -.871974486E+02 -.871845781E+02 -.871713723E+02 -.871578742E+02 -.871441175E+02 -.871301292E+02 -.871159326E+02 -.871015486E+02 -.870869971E+02 -.870722979E+02 -.870574715E+02 -.870425398E+02 -.870275265E+02 -.870124581E+02 -.869973638E+02 -.869822761E+02 -.869672310E+02 -.869522675E+02 -.869374280E+02 -.869227577E+02 -.869083045E+02 -.868941190E+02 -.868802539E+02 -.868667638E+02 -.868537049E+02 -.868411343E+02 -.868291099E+02 -.868176892E+02 -.868069292E+02 -.867968854E+02 -.867876114E+02 -.867791579E+02 -.867715726E+02 -.867648989E+02 -.867591761E+02 -.867544384E+02 -.867507141E+02 -.867480262E+02 -.867463908E+02 -.867458179E+02 -.867463106E+02 -.867478654E+02 -.867504720E+02 -.867541137E+02 -.867587674E+02 -.867644043E+02 -.867709898E+02 -.867784845E+02 -.867868442E+02 -.867960210E+02 -.868059637E+02 -.868166182E+02 -.868279287E+02 -.868398379E+02 -.868522878E+02 -.868652202E+02 -.868785775E+02 -.868923032E+02 -.869063419E+02 -.869206404E+02 -.869351478E+02 -.869498158E+02 -.869645987E+02 -.869794543E+02 -.869943431E+02 -.870092292E+02 -.870240799E+02 -.870388656E+02 -.870535598E+02 -.870681390E+02 -.870825819E+02 -.870968696E+02 -.871109848E+02 -.871249109E+02 -.871386316E+02 -.871521294E+02 -.871653843E+02 -.871783723E+02 -.871910625E+02 -.872034151E+02 -.872153767E+02 -.872268766E+02 -.872378197E+02 -.872480797E+02 -.872574879E+02 -.872658213E+02 -.872727848E+02 -.872779901E+02 -.872809269E+02 -.872809269E+02
 -.872768424E+02 -.872768424E+02 -.872736604E+02 -.872680151E+02 -.872604546E+02 -.872513963E+02 -.872411572E+02 -.872299776E+02 -.872180392E+02 -.872054778E+02 -.871923945E+02 -.871788639E+02 -.871649411E+02 -.871506669E+02 -.871360724E+02 -.871211829E+02 -.871060194E+02 -.870906015E+02 -.870749478E+02 -.870590772E+02 -.870430100E+02 -.870267683E+02 -.870103769E+02 -.869938640E+02 -.869772618E+02 -.869606065E+02 -.869439385E+02 -.869273026E+02 -.869107476E+02 -.868943263E+02 -.868780950E+02 -.868621138E+02 -.868464455E+02 -.868311561E+02 -.868163138E+02 -.868019882E+02 -.867882503E+02 -.867751712E+02 -.867628215E+02 -.867512704E+02 -.867405846E+02 -.867308282E+02 -.867220609E+02 -.867143380E+02 -.867077091E+02 -.867022174E+02 -.866978995E+02 -.866947842E+02 -.866928925E+02 -.866922369E+02 -.866928215E+02 -.866946417E+02 -.866976847E+02 -.867019292E+02 -.867073457E+02 -.867138976E+02 -.867215412E+02 -.867302264E+02 -.867398976E+02 -.867504945E+02 -.867619528E+02 -.867742050E+02 -.867871816E+02 -.868008117E+02 -.868150237E+02 -.868297463E+02 -.868449094E+02 -.868604442E+02 -.868762843E+02 -.868923661E+02 -.869086290E+02 -.869250162E+02 -.869414745E+02 -.869579550E+02 -.869744128E+02 -.869908072E+02 -.870071019E+02 -.870232645E+02 -.870392665E+02 -.870550832E+02 -.870706929E+02 -.870860770E+02 -.871012187E+02 -.871161030E+02 -.871307152E+02 -.871450398E+02 -.871590593E+02 -.871727519E+02 -.871860896E+02 -.871990348E+02 -.872115366E+02 -.872235260E+02 -.872349094E+02 -.872455606E+02 -.872553106E+02 -.872639335E+02 -.872711298E+02 -.872765035E+02 -.872795328E+02 -.872795328E+02
 -.872755754E+02 -.872755754E+02 -.872723080E+02 -.872665047E+02 -.872587224E+02 -.872493842E+02 -.872388099E+02 -.872272411E+02 -.872148589E+02 -.872017973E+02 -.871881548E+02 -.871740028E+02 -.871593927E+02 -.871443616E+02 -.871289374E+02 -.871131417E+02 -.870969926E+02 -.870805068E+02 -.870637007E+02 -.870465913E+02 -.870291978E+02 -.870115417E+02 -.869936485E+02 -.869755478E+02 -.869572744E+02 -.869388681E+02 -.869203742E+02 -.869018434E+02 -.868833318E+02 -.868649007E+02 -.868466164E+02 -.868285498E+02 -.868107766E+02 -.867933761E+02 -.867764312E+02 -.867600275E+02 -.867442522E+02 -.867291934E+02 -.867149390E+02 -.867015758E+02 -.866891878E+02 -.866778559E+02 -.866676560E+02 -.866586585E+02 -.866509267E+02 -.866445161E+02 -.866394736E+02 -.866358363E+02 -.866336310E+02 -.866328742E+02 -.866335710E+02 -.866357158E+02 -.866392919E+02 -.866442719E+02 -.866506182E+02 -.866582838E+02 -.866672127E+02 -.866773411E+02 -.866885983E+02 -.867009078E+02 -.867141884E+02 -.867283553E+02 -.867433215E+02 -.867589986E+02 -.867752980E+02 -.867921322E+02 -.868094150E+02 -.868270632E+02 -.868449966E+02 -.868631391E+02 -.868814188E+02 -.868997691E+02 -.869181281E+02 -.869364395E+02 -.869546523E+02 -.869727211E+02 -.869906058E+02 -.870082715E+02 -.870256882E+02 -.870428305E+02 -.870596771E+02 -.870762102E+02 -.870924151E+02 -.871082787E+02 -.871237893E+02 -.871389346E+02 -.871537006E+02 -.871680692E+02 -.871820163E+02 -.871955082E+02 -.872084978E+02 -.872209194E+02 -.872326828E+02 -.872436640E+02 -.872536955E+02 -.872625519E+02 -.872699322E+02 -.872754366E+02 -.872785366E+02 -.872785366E+02
 -.872748081E+02 -.872748081E+02 -.872714820E+02 -.872655671E+02 -.872576236E+02 -.872480752E+02 -.872372409E+02 -.872253601E+02 -.872126102E+02 -.871991210E+02 -.871849860E+02 -.871702715E+02 -.871550232E+02 -.871392732E+02 -.871230441E+02 -.871063525E+02 -.870892120E+02 -.870716349E+02 -.870536338E+02 -.870352227E+02 -.870164181E+02 -.869972402E+02 -.869777141E+02 -.869578700E+02 -.869377447E+02 -.869173813E+02 -.868968298E+02 -.868761473E+02 -.868553976E+02 -.868346518E+02 -.868139873E+02 -.867934884E+02 -.867732454E+02 -.867533543E+02 -.867339162E+02 -.867150358E+02 -.866968212E+02 -.866793821E+02 -.866628285E+02 -.866472696E+02 -.866328122E+02 -.866195590E+02 -.866076073E+02 -.865970473E+02 -.865879608E+02 -.865804195E+02 -.865744839E+02 -.865702024E+02 -.865676100E+02 -.865667278E+02 -.865675630E+02 -.865701079E+02 -.865743412E+02 -.865802271E+02 -.865877171E+02 -.865967503E+02 -.866072544E+02 -.866191473E+02 -.866323384E+02 -.866467299E+02 -.866622184E+02 -.866786968E+02 -.866960555E+02 -.867141837E+02 -.867329714E+02 -.867523103E+02 -.867720949E+02 -.867922236E+02 -.868125999E+02 -.868331328E+02 -.868537372E+02 -.868743349E+02 -.868948545E+02 -.869152315E+02 -.869354087E+02 -.869553359E+02 -.869749695E+02 -.869942727E+02 -.870132148E+02 -.870317706E+02 -.870499203E+02 -.870676483E+02 -.870849429E+02 -.871017948E+02 -.871181962E+02 -.871341398E+02 -.871496165E+02 -.871646135E+02 -.871791122E+02 -.871930843E+02 -.872064884E+02 -.872192644E+02 -.872313270E+02 -.872425573E+02 -.872527921E+02 -.872618094E+02 -.872693109E+02 -.872748977E+02 -.872780408E+02 -.872780408E+02
 -.872746650E+02 -.872746650E+02 -.872713140E+02 -.872653466E+02 -.872573190E+02 -.872476500E+02 -.872366531E+02 -.872245613E+02 -.872115449E+02 -.871977264E+02 -.871831918E+02 -.871679993E+02 -.871521874E+02 -.871357806E+02 -.871187943E+02 -.871012382E+02 -.870831194E+02 -.870644438E+02 -.870452183E+02 -.870254519E+02 -.870051569E+02 -.869843505E+02 -.869630557E+02 -.869413023E+02 -.869191277E+02 -.868965777E+02 -.868737065E+02 -.868505774E+02 -.868272625E+02 -.868038433E+02 -.867804103E+02 -.867570628E+02 -.867339090E+02 -.867110646E+02 -.866886529E+02 -.866668029E+02 -.866456486E+02 -.866253269E+02 -.866059767E+02 -.865877362E+02 -.865707417E+02 -.865551250E+02 -.865410116E+02 -.865285184E+02 -.865177517E+02 -.865088050E+02 -.865017577E+02 -.864966732E+02 -.864935974E+02 -.864925584E+02 -.864935654E+02 -.864966087E+02 -.865016600E+02 -.865086726E+02 -.865175830E+02 -.865283113E+02 -.865407636E+02 -.865548330E+02 -.865704024E+02 -.865873456E+02 -.866055305E+02 -.866248201E+02 -.866450758E+02 -.866661582E+02 -.866879297E+02 -.867102561E+02 -.867330077E+02 -.867560608E+02 -.867792990E+02 -.868026134E+02 -.868259040E+02 -.868490794E+02 -.868720576E+02 -.868947659E+02 -.869171406E+02 -.869391271E+02 -.869606794E+02 -.869817597E+02 -.870023378E+02 -.870223905E+02 -.870419008E+02 -.870608573E+02 -.870792528E+02 -.870970838E+02 -.871143484E+02 -.871310459E+02 -.871471741E+02 -.871627275E+02 -.871776947E+02 -.871920553E+02 -.872057754E+02 -.872188026E+02 -.872310593E+02 -.872424346E+02 -.872527726E+02 -.872618591E+02 -.872694027E+02 -.872750116E+02 -.872781629E+02 -.872781629E+02
 -.872752861E+02 -.872752861E+02 -.872719525E+02 -.872660063E+02 -.872579914E+02 -.872483152E+02 -.872372799E+02 -.872251070E+02 -.872119559E+02 -.871979382E+02 -.871831286E+02 -.871675751E+02 -.871513060E+02 -.871343357E+02 -.871166700E+02 -.870983094E+02 -.870792516E+02 -.870594939E+02 -.870390349E+02 -.870178761E+02 -.869960233E+02 -.869734881E+02 -.869502894E+02 -.869264544E+02 -.869020194E+02 -.868770311E+02 -.868515470E+02 -.868256358E+02 -.867993779E+02 -.867728658E+02 -.867462042E+02 -.867195100E+02 -.866929117E+02 -.866665491E+02 -.866405722E+02 -.866151403E+02 -.865904197E+02 -.865665826E+02 -.865438047E+02 -.865222624E+02 -.865021308E+02 -.864835803E+02 -.864667744E+02 -.864518657E+02 -.864389940E+02 -.864282827E+02 -.864198369E+02 -.864137404E+02 -.864100547E+02 -.864088170E+02 -.864100398E+02 -.864137101E+02 -.864197903E+02 -.864282187E+02 -.864389107E+02 -.864517611E+02 -.864666459E+02 -.864834250E+02 -.865019451E+02 -.865220425E+02 -.865435462E+02 -.865662806E+02 -.865900686E+02 -.866147341E+02 -.866401045E+02 -.866660128E+02 -.866922992E+02 -.867188133E+02 -.867454145E+02 -.867719736E+02 -.867983730E+02 -.868245072E+02 -.868502830E+02 -.868756194E+02 -.869004470E+02 -.869247080E+02 -.869483554E+02 -.869713522E+02 -.869936710E+02 -.870152926E+02 -.870362053E+02 -.870564041E+02 -.870758891E+02 -.870946645E+02 -.871127372E+02 -.871301151E+02 -.871468054E+02 -.871628122E+02 -.871781339E+02 -.871927599E+02 -.872066664E+02 -.872198116E+02 -.872321286E+02 -.872435173E+02 -.872538335E+02 -.872628747E+02 -.872703627E+02 -.872759191E+02 -.872790361E+02 -.872790361E+02
 -.872768279E+02 -.872768279E+02 -.872735631E+02 -.872677289E+02 -.872598471E+02 -.872503052E+02 -.872393870E+02 -.872272974E+02 -.872141796E+02 -.872001300E+02 -.871852091E+02 -.871694510E+02 -.871528706E+02 -.871354696E+02 -.871172414E+02 -.870981737E+02 -.870782522E+02 -.870574622E+02 -.870357910E+02 -.870132290E+02 -.869897724E+02 -.869654240E+02 -.869401951E+02 -.869141071E+02 -.868871927E+02 -.868594966E+02 -.868310772E+02 -.868020072E+02 -.867723743E+02 -.867422819E+02 -.867118497E+02 -.866812137E+02 -.866505260E+02 -.866199547E+02 -.865896825E+02 -.865599054E+02 -.865308312E+02 -.865026767E+02 -.864756653E+02 -.864500238E+02 -.864259787E+02 -.864037526E+02 -.863835598E+02 -.863656022E+02 -.863500654E+02 -.863371141E+02 -.863268890E+02 -.863195029E+02 -.863150385E+02 -.863135462E+02 -.863150427E+02 -.863195109E+02 -.863268999E+02 -.863371267E+02 -.863500780E+02 -.863656127E+02 -.863835656E+02 -.864037508E+02 -.864259660E+02 -.864499962E+02 -.864756185E+02 -.865026057E+02 -.865307307E+02 -.865597695E+02 -.865895046E+02 -.866197278E+02 -.866502425E+02 -.866808654E+02 -.867114280E+02 -.867417771E+02 -.867717762E+02 -.868013048E+02 -.868302585E+02 -.868585492E+02 -.868861034E+02 -.869128623E+02 -.869387805E+02 -.869638249E+02 -.869879737E+02 -.870112151E+02 -.870335462E+02 -.870549715E+02 -.870755015E+02 -.870951517E+02 -.871139404E+02 -.871318874E+02 -.871490119E+02 -.871653305E+02 -.871808539E+02 -.871955843E+02 -.872095110E+02 -.872226054E+02 -.872348148E+02 -.872460537E+02 -.872561938E+02 -.872650500E+02 -.872723632E+02 -.872777768E+02 -.872808079E+02 -.872808079E+02
 -.872794619E+02 -.872794619E+02 -.872763285E+02 -.872707174E+02 -.872631158E+02 -.872538812E+02 -.872432719E+02 -.872314690E+02 -.872185944E+02 -.872047245E+02 -.871899018E+02 -.871741428E+02 -.871574459E+02 -.871397967E+02 -.871211722E+02 -.871015442E+02 -.870808825E+02 -.870591566E+02 -.870363380E+02 -.870124023E+02 -.869873313E+02 -.869611144E+02 -.869337511E+02 -.869052522E+02 -.868756418E+02 -.868449590E+02 -.868132592E+02 -.867806156E+02 -.867471207E+02 -.867128875E+02 -.866780502E+02 -.866427650E+02 -.866072106E+02 -.865715874E+02 -.865361172E+02 -.865010415E+02 -.864666196E+02 -.864331256E+02 -.864008452E+02 -.863700714E+02 -.863410999E+02 -.863142235E+02 -.862897264E+02 -.862678786E+02 -.862489293E+02 -.862331014E+02 -.862205856E+02 -.862115358E+02 -.862060651E+02 -.862042423E+02 -.862060905E+02 -.862115863E+02 -.862206603E+02 -.862331991E+02 -.862490483E+02 -.862680169E+02 -.862898815E+02 -.863143924E+02 -.863412794E+02 -.863702577E+02 -.864010340E+02 -.864333121E+02 -.864667986E+02 -.865012072E+02 -.865362632E+02 -.865717068E+02 -.866072960E+02 -.866428084E+02 -.866780428E+02 -.867128200E+02 -.867469829E+02 -.867803966E+02 -.868129472E+02 -.868445415E+02 -.868751056E+02 -.869045835E+02 -.869329354E+02 -.869601367E+02 -.869861760E+02 -.870110534E+02 -.870347791E+02 -.870573718E+02 -.870788568E+02 -.870992645E+02 -.871186286E+02 -.871369845E+02 -.871543667E+02 -.871708074E+02 -.871863331E+02 -.872009616E+02 -.872146985E+02 -.872275319E+02 -.872394267E+02 -.872503165E+02 -.872600935E+02 -.872685962E+02 -.872755917E+02 -.872807546E+02 -.872836383E+02 -.872836383E+02
 -.872833743E+02 -.872833743E+02 -.872804480E+02 -.872751927E+02 -.872680470E+02 -.872593282E+02 -.872492591E+02 -.872379900E+02 -.872256156E+02 -.872121881E+02 -.871977269E+02 -.871822276E+02 -.871656683E+02 -.871480142E+02 -.871292224E+02 -.871092446E+02 -.870880301E+02 -.870655276E+02 -.870416883E+02 -.870164672E+02 -.869898259E+02 -.869617345E+02 -.869321739E+02 -.869011377E+02 -.868686352E+02 -.868346928E+02 -.867993569E+02 -.867626955E+02 -.867248011E+02 -.866857924E+02 -.866458157E+02 -.866050472E+02 -.865636931E+02 -.865219905E+02 -.864802069E+02 -.864386389E+02 -.863976100E+02 -.863574675E+02 -.863185784E+02 -.862813234E+02 -.862460913E+02 -.862132712E+02 -.861832441E+02 -.861563751E+02 -.861330035E+02 -.861134347E+02 -.860979316E+02 -.860867071E+02 -.860799182E+02 -.860776607E+02 -.860799669E+02 -.860868042E+02 -.860980762E+02 -.861136257E+02 -.861332392E+02 -.861566536E+02 -.861835630E+02 -.862136275E+02 -.862464820E+02 -.862817447E+02 -.863190261E+02 -.863579373E+02 -.863980966E+02 -.864391368E+02 -.864807100E+02 -.865224923E+02 -.865641863E+02 -.866055242E+02 -.866462681E+02 -.866862110E+02 -.867251762E+02 -.867630164E+02 -.867996122E+02 -.868348704E+02 -.868687220E+02 -.869011200E+02 -.869320372E+02 -.869614639E+02 -.869894056E+02 -.870158808E+02 -.870409192E+02 -.870645592E+02 -.870868463E+02 -.871078311E+02 -.871275673E+02 -.871461098E+02 -.871635129E+02 -.871798278E+02 -.871951000E+02 -.872093668E+02 -.872226533E+02 -.872349679E+02 -.872462971E+02 -.872565979E+02 -.872657887E+02 -.872737377E+02 -.872802469E+02 -.872850319E+02 -.872876963E+02 -.872876963E+02
 -.872887613E+02 -.872887613E+02 -.872861299E+02 -.872813855E+02 -.872749026E+02 -.872669447E+02 -.872576897E+02 -.872472496E+02 -.872356860E+02 -.872230209E+02 -.872092472E+02 -.871943351E+02 -.871782380E+02 -.871608971E+02 -.871422451E+02 -.871222088E+02 -.871007117E+02 -.870776768E+02 -.870530281E+02 -.870266935E+02 -.869986071E+02 -.869687112E+02 -.869369595E+02 -.869033196E+02 -.868677759E+02 -.868303325E+02 -.867910170E+02 -.867498831E+02 -.867070146E+02 -.866625281E+02 -.866165768E+02 -.865693525E+02 -.865210883E+02 -.864720603E+02 -.864225876E+02 -.863730320E+02 -.863237964E+02 -.862753209E+02 -.862280781E+02 -.861825659E+02 -.861392993E+02 -.860988001E+02 -.860615852E+02 -.860281544E+02 -.859989764E+02 -.859744762E+02 -.859550221E+02 -.859409138E+02 -.859323728E+02 -.859295353E+02 -.859324469E+02 -.859410615E+02 -.859552427E+02 -.859747685E+02 -.859993389E+02 -.860285851E+02 -.860620819E+02 -.860993599E+02 -.861399192E+02 -.861832425E+02 -.862288074E+02 -.862760986E+02 -.863246176E+02 -.863738916E+02 -.864234798E+02 -.864729790E+02 -.865220267E+02 -.865703033E+02 -.866175323E+02 -.866634797E+02 -.867079529E+02 -.867507983E+02 -.867918981E+02 -.868311681E+02 -.868685534E+02 -.869040258E+02 -.869375804E+02 -.869692320E+02 -.869990123E+02 -.870269669E+02 -.870531528E+02 -.870776360E+02 -.871004887E+02 -.871217879E+02 -.871416126E+02 -.871600426E+02 -.871771558E+02 -.871930268E+02 -.872077241E+02 -.872213075E+02 -.872338253E+02 -.872453100E+02 -.872557736E+02 -.872652014E+02 -.872735437E+02 -.872807053E+02 -.872865319E+02 -.872907922E+02 -.872931540E+02 -.872931540E+02
 -.872958169E+02 -.872958169E+02 -.872935810E+02 -.872895258E+02 -.872839433E+02 -.872770299E+02 -.872689083E+02 -.872596445E+02 -.872492598E+02 -.872377421E+02 -.872250526E+02 -.872111321E+02 -.871959052E+02 -.871792851E+02 -.871611750E+02 -.871414721E+02 -.871200688E+02 -.870968554E+02 -.870717221E+02 -.870445612E+02 -.870152700E+02 -.869837529E+02 -.869499247E+02 -.869137143E+02 -.868750680E+02 -.868339537E+02 -.867903654E+02 -.867443280E+02 -.866959021E+02 -.866451893E+02 -.865923374E+02 -.865375451E+02 -.864810664E+02 -.864232143E+02 -.863643630E+02 -.863049492E+02 -.862454713E+02 -.861864859E+02 -.861286024E+02 -.860724750E+02 -.860187908E+02 -.859682566E+02 -.859215817E+02 -.858794599E+02 -.858425489E+02 -.858114502E+02 -.857866887E+02 -.857686945E+02 -.857577870E+02 -.857541628E+02 -.857578882E+02 -.857688966E+02 -.857869909E+02 -.858118514E+02 -.858430476E+02 -.858800542E+02 -.859222694E+02 -.859690350E+02 -.860196571E+02 -.860734258E+02 -.861296342E+02 -.861875945E+02 -.862466523E+02 -.863061977E+02 -.863656738E+02 -.864245818E+02 -.864824845E+02 -.865390072E+02 -.865938363E+02 -.866467171E+02 -.866974505E+02 -.867458879E+02 -.867919269E+02 -.868355061E+02 -.868765998E+02 -.869152133E+02 -.869513776E+02 -.869851457E+02 -.870165878E+02 -.870457883E+02 -.870728420E+02 -.870978512E+02 -.871209235E+02 -.871421691E+02 -.871616990E+02 -.871796229E+02 -.871960474E+02 -.872110744E+02 -.872247990E+02 -.872373073E+02 -.872486740E+02 -.872589594E+02 -.872682051E+02 -.872764292E+02 -.872836196E+02 -.872897254E+02 -.872946456E+02 -.872982137E+02 -.873001787E+02 -.873001787E+02
 -.873047215E+02 -.873047215E+02 -.873029939E+02 -.872998278E+02 -.872954138E+02 -.872898672E+02 -.872832449E+02 -.872755581E+02 -.872667828E+02 -.872568671E+02 -.872457363E+02 -.872332979E+02 -.872194444E+02 -.872040562E+02 -.871870034E+02 -.871681483E+02 -.871473465E+02 -.871244490E+02 -.870993039E+02 -.870717587E+02 -.870416624E+02 -.870088689E+02 -.869732398E+02 -.869346486E+02 -.868929855E+02 -.868481623E+02 -.868001184E+02 -.867488276E+02 -.866943050E+02 -.866366148E+02 -.865758785E+02 -.865122829E+02 -.864460877E+02 -.863776332E+02 -.863073459E+02 -.862357427E+02 -.861634326E+02 -.860911152E+02 -.860195760E+02 -.859496760E+02 -.858823387E+02 -.858185301E+02 -.857592356E+02 -.857054327E+02 -.856580596E+02 -.856179835E+02 -.855859682E+02 -.855626439E+02 -.855484812E+02 -.855437709E+02 -.855486114E+02 -.855629040E+02 -.855863574E+02 -.856185008E+02 -.856587033E+02 -.857062011E+02 -.857601265E+02 -.858195409E+02 -.858834668E+02 -.859509183E+02 -.860209289E+02 -.860925752E+02 -.861649955E+02 -.862374042E+02 -.863091014E+02 -.863794777E+02 -.864480158E+02 -.865142889E+02 -.865779562E+02 -.866387574E+02 -.866965051E+02 -.867510773E+02 -.868024090E+02 -.868504845E+02 -.868953291E+02 -.869370028E+02 -.869755926E+02 -.870112077E+02 -.870439734E+02 -.870740270E+02 -.871015140E+02 -.871265845E+02 -.871493904E+02 -.871700836E+02 -.871888134E+02 -.872057252E+02 -.872209589E+02 -.872346477E+02 -.872469167E+02 -.872578813E+02 -.872676458E+02 -.872763012E+02 -.872839222E+02 -.872905644E+02 -.872962589E+02 -.873010065E+02 -.873047690E+02 -.873074584E+02 -.873089218E+02 -.873089218E+02
 -.873156253E+02 -.873156253E+02 -.873145292E+02 -.873124719E+02 -.873095232E+02 -.873057026E+02 -.873009900E+02 -.872953349E+02 -.872886618E+02 -.872808742E+02 -.872718586E+02 -.872614858E+02 -.872496131E+02 -.872360851E+02 -.872207355E+02 -.872033872E+02 -.871838537E+02 -.871619401E+02 -.871374443E+02 -.871101582E+02 -.870798706E+02 -.870463695E+02 -.870094454E+02 -.869688962E+02 -.869245320E+02 -.868761820E+02 -.868237012E+02 -.867669802E+02 -.867059540E+02 -.866406142E+02 -.865710202E+02 -.864973128E+02 -.864197273E+02 -.863386062E+02 -.862544118E+02 -.861677358E+02 -.860793070E+02 -.859899939E+02 -.859008025E+02 -.858128670E+02 -.857274334E+02 -.856458343E+02 -.855694558E+02 -.854996960E+02 -.854379182E+02 -.853853983E+02 -.853432728E+02 -.853124876E+02 -.852937539E+02 -.852875132E+02 -.852939149E+02 -.853128092E+02 -.853437541E+02 -.853860382E+02 -.854387150E+02 -.855006481E+02 -.855705608E+02 -.856470899E+02 -.857288368E+02 -.858144153E+02 -.859024925E+02 -.859918223E+02 -.860812702E+02 -.861698301E+02 -.862566331E+02 -.863409505E+02 -.864221900E+02 -.864998893E+02 -.865737054E+02 -.866434026E+02 -.867088398E+02 -.867699567E+02 -.868267616E+02 -.868793184E+02 -.869277362E+02 -.869721590E+02 -.870127569E+02 -.870497186E+02 -.870832455E+02 -.871135455E+02 -.871408298E+02 -.871653085E+02 -.871871886E+02 -.872066715E+02 -.872239515E+02 -.872392150E+02 -.872526392E+02 -.872643918E+02 -.872746304E+02 -.872835018E+02 -.872911420E+02 -.872976749E+02 -.873032115E+02 -.873078482E+02 -.873116646E+02 -.873147203E+02 -.873170498E+02 -.873186567E+02 -.873195045E+02 -.873195045E+02
 -.873286292E+02 -.873286292E+02 -.873282962E+02 -.873275840E+02 -.873264212E+02 -.873247169E+02 -.873223644E+02 -.873192442E+02 -.873152239E+02 -.873101600E+02 -.873038971E+02 -.872962680E+02 -.872870930E+02 -.872761802E+02 -.872633242E+02 -.872483063E+02 -.872308939E+02 -.872108406E+02 -.871878862E+02 -.871617576E+02 -.871321699E+02 -.870988288E+02 -.870614338E+02 -.870196821E+02 -.869732745E+02 -.869219227E+02 -.868653576E+02 -.868033409E+02 -.867356779E+02 -.866622325E+02 -.865829454E+02 -.864978530E+02 -.864071093E+02 -.863110078E+02 -.862100040E+02 -.861047363E+02 -.859960439E+02 -.858849797E+02 -.857728156E+02 -.856610383E+02 -.855513322E+02 -.854455490E+02 -.853456616E+02 -.852537031E+02 -.851716928E+02 -.851015517E+02 -.850450135E+02 -.850035374E+02 -.849782293E+02 -.849697795E+02 -.849784225E+02 -.850039235E+02 -.850455915E+02 -.851023201E+02 -.851726501E+02 -.852548472E+02 -.853469901E+02 -.854470595E+02 -.855530219E+02 -.856629043E+02 -.857748550E+02 -.858871895E+02 -.859984210E+02 -.861072775E+02 -.862127062E+02 -.863138677E+02 -.864101237E+02 -.865010184E+02 -.865862581E+02 -.866656888E+02 -.867392734E+02 -.868070711E+02 -.868692173E+02 -.869259064E+02 -.869773762E+02 -.870238949E+02 -.870657501E+02 -.871032400E+02 -.871366663E+02 -.871663282E+02 -.871925187E+02 -.872155212E+02 -.872356074E+02 -.872530360E+02 -.872680519E+02 -.872808862E+02 -.872917559E+02 -.873008647E+02 -.873084036E+02 -.873145518E+02 -.873194772E+02 -.873233378E+02 -.873262821E+02 -.873284504E+02 -.873299748E+02 -.873309798E+02 -.873315822E+02 -.873318902E+02 -.873320017E+02 -.873320017E+02
 -.873437645E+02 -.873437645E+02 -.873443314E+02 -.873452102E+02 -.873461690E+02 -.873469931E+02 -.873474803E+02 -.873474355E+02 -.873466667E+02 -.873449813E+02 -.873421819E+02 -.873380636E+02 -.873324112E+02 -.873249967E+02 -.873155769E+02 -.873038914E+02 -.872896602E+02 -.872725824E+02 -.872523348E+02 -.872285708E+02 -.872009205E+02 -.871689914E+02 -.871323705E+02 -.870906272E+02 -.870433186E+02 -.869899964E+02 -.869302162E+02 -.868635501E+02 -.867896030E+02 -.867080316E+02 -.866185689E+02 -.865210524E+02 -.864154563E+02 -.863019278E+02 -.861808258E+02 -.860527603E+02 -.859186305E+02 -.857796574E+02 -.856374080E+02 -.854938054E+02 -.853511193E+02 -.852119344E+02 -.850790901E+02 -.849555922E+02 -.848444962E+02 -.847487677E+02 -.846711287E+02 -.846139011E+02 -.845788632E+02 -.845671325E+02 -.845790903E+02 -.846143547E+02 -.846718075E+02 -.847496702E+02 -.848456203E+02 -.849569354E+02 -.850806498E+02 -.852137076E+02 -.853531032E+02 -.854959971E+02 -.856398047E+02 -.857822562E+02 -.859214288E+02 -.860557557E+02 -.861840160E+02 -.863053107E+02 -.864190298E+02 -.865248147E+02 -.866225182E+02 -.867121657E+02 -.867939198E+02 -.868680474E+02 -.869348911E+02 -.869948461E+02 -.870483397E+02 -.870958156E+02 -.871377215E+02 -.871744995E+02 -.872065788E+02 -.872343712E+02 -.872582676E+02 -.872786360E+02 -.872958210E+02 -.873101437E+02 -.873219025E+02 -.873313741E+02 -.873388153E+02 -.873444649E+02 -.873485457E+02 -.873512673E+02 -.873528282E+02 -.873534194E+02 -.873532269E+02 -.873524355E+02 -.873512327E+02 -.873498133E+02 -.873483843E+02 -.873471706E+02 -.873464222E+02 -.873464222E+02
 -.873609705E+02 -.873609705E+02 -.873625733E+02 -.873652891E+02 -.873687077E+02 -.873724789E+02 -.873762969E+02 -.873798876E+02 -.873829982E+02 -.873853871E+02 -.873868176E+02 -.873870506E+02 -.873858397E+02 -.873829253E+02 -.873780312E+02 -.873708593E+02 -.873610855E+02 -.873483564E+02 -.873322850E+02 -.873124482E+02 -.872883836E+02 -.872595884E+02 -.872255183E+02 -.871855885E+02 -.871391758E+02 -.870856242E+02 -.870242523E+02 -.869543661E+02 -.868752756E+02 -.867863181E+02 -.866868882E+02 -.865764756E+02 -.864547119E+02 -.863214254E+02 -.861767047E+02 -.860209682E+02 -.858550372E+02 -.856802079E+02 -.854983142E+02 -.853117743E+02 -.851236101E+02 -.849374279E+02 -.847573514E+02 -.845878985E+02 -.844338004E+02 -.842997673E+02 -.841902156E+02 -.841089776E+02 -.840590269E+02 -.840422489E+02 -.840592893E+02 -.841095016E+02 -.841909995E+02 -.843008089E+02 -.844350968E+02 -.845894466E+02 -.847591477E+02 -.849394690E+02 -.851258926E+02 -.853142950E+02 -.855010701E+02 -.856831966E+02 -.858582564E+02 -.860244162E+02 -.861803803E+02 -.863253277E+02 -.864588405E+02 -.865808303E+02 -.866914692E+02 -.867911257E+02 -.868803101E+02 -.869596278E+02 -.870297415E+02 -.870913408E+02 -.871451198E+02 -.871917591E+02 -.872319143E+02 -.872662077E+02 -.872952231E+02 -.873195030E+02 -.873395488E+02 -.873558203E+02 -.873687384E+02 -.873786869E+02 -.873860155E+02 -.873910436E+02 -.873940632E+02 -.873953432E+02 -.873951335E+02 -.873936690E+02 -.873911747E+02 -.873878706E+02 -.873839777E+02 -.873797244E+02 -.873753546E+02 -.873711364E+02 -.873673734E+02 -.873644181E+02 -.873626884E+02 -.873626884E+02
 -.873800701E+02 -.873800701E+02 -.873828366E+02 -.873876226E+02 -.873938242E+02 -.874009459E+02 -.874085739E+02 -.874163535E+02 -.874239718E+02 -.874311426E+02 -.874375951E+02 -.874430632E+02 -.874472771E+02 -.874499557E+02 -.874507989E+02 -.874494808E+02 -.874456434E+02 -.874388892E+02 -.874287754E+02 -.874148068E+02 -.873964306E+02 -.873730297E+02 -.873439180E+02 -.873083364E+02 -.872654496E+02 -.872143461E+02 -.871540410E+02 -.870834838E+02 -.870015723E+02 -.869071744E+02 -.867991614E+02 -.866764532E+02 -.865380789E+02 -.863832557E+02 -.862114851E+02 -.860226690E+02 -.858172409E+02 -.855963078E+02 -.853617931E+02 -.851165649E+02 -.848645313E+02 -.846106779E+02 -.843610233E+02 -.841224682E+02 -.839025238E+02 -.837089166E+02 -.835490919E+02 -.834296552E+02 -.833558175E+02 -.833309209E+02 -.833561169E+02 -.834302528E+02 -.835499853E+02 -.837101024E+02 -.839039978E+02 -.841242260E+02 -.843630600E+02 -.846129890E+02 -.848671125E+02 -.851194123E+02 -.853649036E+02 -.855996789E+02 -.858208710E+02 -.860265572E+02 -.862156313E+02 -.863876606E+02 -.865427439E+02 -.866813803E+02 -.868043533E+02 -.869126339E+02 -.870073027E+02 -.870894887E+02 -.871603238E+02 -.872209104E+02 -.872722988E+02 -.873154738E+02 -.873513463E+02 -.873807508E+02 -.874044456E+02 -.874231150E+02 -.874373740E+02 -.874477732E+02 -.874548044E+02 -.874589065E+02 -.874604719E+02 -.874598525E+02 -.874573655E+02 -.874533001E+02 -.874479234E+02 -.874414871E+02 -.874342346E+02 -.874264085E+02 -.874182595E+02 -.874100560E+02 -.874020966E+02 -.873947239E+02 -.873883424E+02 -.873834403E+02 -.873806168E+02 -.873806168E+02
 -.874007490E+02 -.874007490E+02 -.874047903E+02 -.874118506E+02 -.874211210E+02 -.874319549E+02 -.874438284E+02 -.874563077E+02 -.874690242E+02 -.874816540E+02 -.874939009E+02 -.875054829E+02 -.875161200E+02 -.875255233E+02 -.875333850E+02 -.875393689E+02 -.875431006E+02 -.875441575E+02 -.875420591E+02 -.875362567E+02 -.875261216E+02 -.875109342E+02 -.874898720E+02 -.874619970E+02 -.874262438E+02 -.873814094E+02 -.873261439E+02 -.872589466E+02 -.871781677E+02 -.870820200E+02 -.869686039E+02 -.868359512E+02 -.866820931E+02 -.865051585E+02 -.863035098E+02 -.860759200E+02 -.858217936E+02 -.855414285E+02 -.852363091E+02 -.849094077E+02 -.845654633E+02 -.842111871E+02 -.838553389E+02 -.835086075E+02 -.831832394E+02 -.828923848E+02 -.826491721E+02 -.824655871E+02 -.823512936E+02 -.823125809E+02 -.823516325E+02 -.824662630E+02 -.826501811E+02 -.828937215E+02 -.831848973E+02 -.835105797E+02 -.838576186E+02 -.842137675E+02 -.845683386E+02 -.849125732E+02 -.852397611E+02 -.855451647E+02 -.858258129E+02 -.860802226E+02 -.863080972E+02 -.865100332E+02 -.866872589E+02 -.868414129E+02 -.869743668E+02 -.870880903E+02 -.871845521E+02 -.872656521E+02 -.873331780E+02 -.873887795E+02 -.874339574E+02 -.874700616E+02 -.874982948E+02 -.875197217E+02 -.875352792E+02 -.875457884E+02 -.875519667E+02 -.875544397E+02 -.875537527E+02 -.875503811E+02 -.875447411E+02 -.875371990E+02 -.875280799E+02 -.875176772E+02 -.875062606E+02 -.874940854E+02 -.874814018E+02 -.874684652E+02 -.874555475E+02 -.874429513E+02 -.874310256E+02 -.874201860E+02 -.874109392E+02 -.874039142E+02 -.873999010E+02 -.873999010E+02
 -.874225419E+02 -.874225419E+02 -.874279418E+02 -.874374326E+02 -.874499946E+02 -.874648284E+02 -.874813011E+02 -.874989047E+02 -.875172223E+02 -.875359017E+02 -.875546343E+02 -.875731365E+02 -.875911352E+02 -.876083535E+02 -.876244981E+02 -.876392472E+02 -.876522375E+02 -.876630515E+02 -.876712038E+02 -.876761252E+02 -.876771463E+02 -.876734782E+02 -.876641913E+02 -.876481911E+02 -.876241924E+02 -.875906905E+02 -.875459322E+02 -.874878872E+02 -.874142218E+02 -.873222818E+02 -.872090871E+02 -.870713496E+02 -.869055232E+02 -.867079013E+02 -.864747777E+02 -.862026894E+02 -.858887559E+02 -.855311284E+02 -.851295465E+02 -.846859850E+02 -.842053414E+02 -.836960814E+02 -.831707138E+02 -.826459338E+02 -.821422551E+02 -.816829871E+02 -.812924993E+02 -.809938783E+02 -.808062701E+02 -.807423771E+02 -.808066529E+02 -.809946404E+02 -.812936343E+02 -.816844860E+02 -.821441074E+02 -.826481283E+02 -.831732399E+02 -.836989292E+02 -.842085028E+02 -.846894536E+02 -.851333182E+02 -.855352009E+02 -.858931292E+02 -.862073653E+02 -.864797598E+02 -.867131947E+02 -.869111348E+02 -.870772873E+02 -.872153599E+02 -.873288997E+02 -.874211956E+02 -.874952280E+02 -.875536517E+02 -.875988004E+02 -.876327048E+02 -.876571181E+02 -.876735446E+02 -.876832692E+02 -.876873853E+02 -.876868210E+02 -.876823628E+02 -.876746771E+02 -.876643286E+02 -.876517970E+02 -.876374922E+02 -.876217672E+02 -.876049301E+02 -.875872559E+02 -.875689975E+02 -.875503963E+02 -.875316941E+02 -.875131460E+02 -.874950348E+02 -.874776881E+02 -.874614989E+02 -.874469516E+02 -.874346534E+02 -.874253750E+02 -.874201023E+02 -.874201023E+02
 -.874448291E+02 -.874448291E+02 -.874516332E+02 -.874636432E+02 -.874796287E+02 -.874986400E+02 -.875199410E+02 -.875429568E+02 -.875672320E+02 -.875923988E+02 -.876181504E+02 -.876442195E+02 -.876703599E+02 -.876963304E+02 -.877218800E+02 -.877467325E+02 -.877705724E+02 -.877930286E+02 -.878136566E+02 -.878319187E+02 -.878471608E+02 -.878585841E+02 -.878652129E+02 -.878658553E+02 -.878590570E+02 -.878430469E+02 -.878156750E+02 -.877743412E+02 -.877159185E+02 -.876366731E+02 -.875321881E+02 -.873973037E+02 -.872260901E+02 -.870118793E+02 -.867473915E+02 -.864249988E+02 -.860371773E+02 -.855772004E+02 -.850401154E+02 -.844240205E+02 -.837316108E+02 -.829718750E+02 -.821617054E+02 -.813270392E+02 -.805030279E+02 -.797327092E+02 -.790638149E+02 -.785437277E+02 -.782131745E+02 -.780998554E+02 -.782136091E+02 -.785445909E+02 -.790650955E+02 -.797343919E+02 -.805050950E+02 -.813294724E+02 -.821644875E+02 -.829749911E+02 -.837350491E+02 -.844277727E+02 -.850441768E+02 -.855815695E+02 -.860418556E+02 -.864299906E+02 -.867527037E+02 -.870175206E+02 -.872320714E+02 -.874036374E+02 -.875388877E+02 -.876437532E+02 -.877233945E+02 -.877822289E+02 -.878239907E+02 -.878518073E+02 -.878682787E+02 -.878755552E+02 -.878754075E+02 -.878692894E+02 -.878583921E+02 -.878436898E+02 -.878259785E+02 -.878059094E+02 -.877840151E+02 -.877607334E+02 -.877364265E+02 -.877113979E+02 -.876859071E+02 -.876601835E+02 -.876344388E+02 -.876088803E+02 -.875837240E+02 -.875592098E+02 -.875356185E+02 -.875132922E+02 -.874926595E+02 -.874742662E+02 -.874588151E+02 -.874472158E+02 -.874406488E+02 -.874406488E+02
 -.874668486E+02 -.874668486E+02 -.874750545E+02 -.874895854E+02 -.875090073E+02 -.875322282E+02 -.875584177E+02 -.875869439E+02 -.876173246E+02 -.876491896E+02 -.876822495E+02 -.877162712E+02 -.877510571E+02 -.877864270E+02 -.878222013E+02 -.878581853E+02 -.878941525E+02 -.879298265E+02 -.879648608E+02 -.879988148E+02 -.880311241E+02 -.880610645E+02 -.880877065E+02 -.881098590E+02 -.881259982E+02 -.881341787E+02 -.881319242E+02 -.881160928E+02 -.880827154E+02 -.880268057E+02 -.879421448E+02 -.878210515E+02 -.876541581E+02 -.874302301E+02 -.871360921E+02 -.867567464E+02 -.862758066E+02 -.856763914E+02 -.849426430E+02 -.840620273E+02 -.830285208E+02 -.818466426E+02 -.805359907E+02 -.791354738E+02 -.777059071E+02 -.763293161E+02 -.751034672E+02 -.741310060E+02 -.735041058E+02 -.732874987E+02 -.735046052E+02 -.741319949E+02 -.751049268E+02 -.763312206E+02 -.777082268E+02 -.791381782E+02 -.805390519E+02 -.818500373E+02 -.830322318E+02 -.840660437E+02 -.849469598E+02 -.856810087E+02 -.862807290E+02 -.867619822E+02 -.871416528E+02 -.874361301E+02 -.876604138E+02 -.878276811E+02 -.879491677E+02 -.880342420E+02 -.880905861E+02 -.881244190E+02 -.881407271E+02 -.881434798E+02 -.881358190E+02 -.881202209E+02 -.880986306E+02 -.880725715E+02 -.880432340E+02 -.880115458E+02 -.879782287E+02 -.879438435E+02 -.879088256E+02 -.878735141E+02 -.878381752E+02 -.878030213E+02 -.877682285E+02 -.877339504E+02 -.877003330E+02 -.876675279E+02 -.876357075E+02 -.876050812E+02 -.875759146E+02 -.875485532E+02 -.875234508E+02 -.875012062E+02 -.874826094E+02 -.874687010E+02 -.874608493E+02 -.874608493E+02
 -.874877287E+02 -.874877287E+02 -.874972768E+02 -.875142263E+02 -.875369544E+02 -.875642398E+02 -.875951693E+02 -.876290655E+02 -.876654317E+02 -.877039073E+02 -.877442345E+02 -.877862305E+02 -.878297651E+02 -.878747413E+02 -.879210788E+02 -.879686969E+02 -.880174977E+02 -.880673480E+02 -.881180574E+02 -.881693514E+02 -.882208381E+02 -.882719645E+02 -.883219598E+02 -.883697608E+02 -.884139135E+02 -.884524442E+02 -.884826898E+02 -.885010778E+02 -.885028412E+02 -.884816581E+02 -.884292009E+02 -.883345942E+02 -.881837881E+02 -.879588877E+02 -.876375201E+02 -.871923905E+02 -.865912613E+02 -.857976819E+02 -.847728981E+02 -.834794701E+02 -.818872183E+02 -.799819966E+02 -.777771407E+02 -.753260208E+02 -.727323109E+02 -.701533534E+02 -.677922287E+02 -.658758733E+02 -.646193611E+02 -.641809588E+02 -.646199368E+02 -.658770109E+02 -.677939016E+02 -.701555234E+02 -.727349316E+02 -.753290432E+02 -.777805189E+02 -.799856929E+02 -.818912065E+02 -.834837355E+02 -.847774361E+02 -.858024956E+02 -.865963600E+02 -.871977888E+02 -.876432365E+02 -.879649443E+02 -.881902093E+02 -.883414060E+02 -.884364301E+02 -.884893318E+02 -.885109864E+02 -.885097212E+02 -.884918580E+02 -.884621632E+02 -.884242093E+02 -.883806591E+02 -.883334859E+02 -.882841432E+02 -.882336933E+02 -.881829054E+02 -.881323302E+02 -.880823556E+02 -.880332506E+02 -.879851977E+02 -.879383188E+02 -.878926961E+02 -.878483889E+02 -.878054486E+02 -.877639330E+02 -.877239198E+02 -.876855220E+02 -.876489053E+02 -.876143087E+02 -.875820703E+02 -.875526591E+02 -.875267167E+02 -.875051095E+02 -.874889973E+02 -.874799219E+02 -.874799219E+02
 -.875065379E+02 -.875065379E+02 -.875173054E+02 -.875364564E+02 -.875622013E+02 -.875932065E+02 -.876284903E+02 -.876673420E+02 -.877092598E+02 -.877539030E+02 -.878010550E+02 -.878505939E+02 -.879024690E+02 -.879566819E+02 -.880132695E+02 -.880722880E+02 -.881337976E+02 -.881978443E+02 -.882644394E+02 -.883335316E+02 -.884049725E+02 -.884784675E+02 -.885535108E+02 -.886292949E+02 -.887045864E+02 -.887775542E+02 -.888455348E+02 -.889047088E+02 -.889496614E+02 -.889727884E+02 -.889635043E+02 -.889072067E+02 -.887839611E+02 -.885669039E+02 -.882204320E+02 -.876983802E+02 -.869425712E+02 -.858823520E+02 -.844359882E+02 -.825152298E+02 -.800351016E+02 -.769313959E+02 -.731867789E+02 -.688619700E+02 -.641233060E+02 -.592568011E+02 -.546624268E+02 -.508238466E+02 -.482427308E+02 -.473264361E+02 -.482433717E+02 -.508251157E+02 -.546642973E+02 -.592592308E+02 -.641262370E+02 -.688653326E+02 -.731905013E+02 -.769354155E+02 -.800393745E+02 -.825197330E+02 -.844407164E+02 -.858873123E+02 -.869477797E+02 -.877038595E+02 -.882262106E+02 -.885730142E+02 -.887904383E+02 -.889140867E+02 -.889708231E+02 -.889805809E+02 -.889579612E+02 -.889135485E+02 -.888549458E+02 -.887875669E+02 -.887152304E+02 -.886405996E+02 -.885655047E+02 -.884911788E+02 -.884184284E+02 -.883477579E+02 -.882794590E+02 -.882136767E+02 -.881504562E+02 -.880897778E+02 -.880315832E+02 -.879757955E+02 -.879223347E+02 -.878711321E+02 -.878221426E+02 -.877753584E+02 -.877308236E+02 -.876886517E+02 -.876490470E+02 -.876123319E+02 -.875789823E+02 -.875496717E+02 -.875253305E+02 -.875072215E+02 -.874970392E+02 -.874970392E+02
 -.875223521E+02 -.875223521E+02 -.875341523E+02 -.875551707E+02 -.875834793E+02 -.876176538E+02 -.876566594E+02 -.876997624E+02 -.877464636E+02 -.877964469E+02 -.878495400E+02 -.879056843E+02 -.879649108E+02 -.880273218E+02 -.880930749E+02 -.881623691E+02 -.882354308E+02 -.883124982E+02 -.883938024E+02 -.884795419E+02 -.885698475E+02 -.886647331E+02 -.887640244E+02 -.888672580E+02 -.889735353E+02 -.890813145E+02 -.891881112E+02 -.892900716E+02 -.893813642E+02 -.894533168E+02 -.894932024E+02 -.894825530E+02 -.893948642E+02 -.891925691E+02 -.888232438E+02 -.882152182E+02 -.872731222E+02 -.858743269E+02 -.838676882E+02 -.810771289E+02 -.773154100E+02 -.724153978E+02 -.662805994E+02 -.589428034E+02 -.506079271E+02 -.416900331E+02 -.328521600E+02 -.250523305E+02 -.195056883E+02 -.174352560E+02 -.195063637E+02 -.250536727E+02 -.328541487E+02 -.416926315E+02 -.506110827E+02 -.589464423E+02 -.662846289E+02 -.724197220E+02 -.773199535E+02 -.810818495E+02 -.838725747E+02 -.858793893E+02 -.872783833E+02 -.882207101E+02 -.888290064E+02 -.891986478E+02 -.894013070E+02 -.894894074E+02 -.895005144E+02 -.894611295E+02 -.893897180E+02 -.892990040E+02 -.891976579E+02 -.890915093E+02 -.889844110E+02 -.888788462E+02 -.887763564E+02 -.886778393E+02 -.885837575E+02 -.884942838E+02 -.884094018E+02 -.883289768E+02 -.882528042E+02 -.881806442E+02 -.881122456E+02 -.880473641E+02 -.879857755E+02 -.879272875E+02 -.878717510E+02 -.878190713E+02 -.877692228E+02 -.877222651E+02 -.876783653E+02 -.876378266E+02 -.876011245E+02 -.875689554E+02 -.875422995E+02 -.875225032E+02 -.875113870E+02 -.875113870E+02
 -.875343338E+02 -.875343338E+02 -.875469211E+02 -.875693638E+02 -.875996309E+02 -.876362317E+02 -.876780935E+02 -.877244685E+02 -.877748637E+02 -.878289866E+02 -.878867045E+02 -.879480141E+02 -.880130178E+02 -.880819055E+02 -.881549409E+02 -.882324487E+02 -.883148032E+02 -.884024155E+02 -.884957169E+02 -.885951365E+02 -.887010682E+02 -.888138225E+02 -.889335535E+02 -.890601522E+02 -.891930865E+02 -.893311658E+02 -.894721917E+02 -.896124436E+02 -.897459195E+02 -.898632192E+02 -.899499086E+02 -.899841429E+02 -.899332625E+02 -.897490360E+02 -.893612751E+02 -.886698131E+02 -.875354117E+02 -.857708418E+02 -.831337756E+02 -.793251925E+02 -.740040367E+02 -.668317477E+02 -.575403712E+02 -.459867653E+02 -.321836250E+02 -.163966621E+02 0.654098225E+00 0.174145411E+02 0.309829240E+02 0.369386566E+02 0.309822335E+02 0.174131691E+02 0.652063359E+00 -.163993320E+02 -.321868916E+02 -.459905598E+02 -.575446016E+02 -.668362980E+02 -.740087954E+02 -.793300872E+02 -.831387815E+02 -.857759679E+02 -.875406855E+02 -.886752751E+02 -.893669769E+02 -.897550361E+02 -.899396217E+02 -.899909202E+02 -.899571591E+02 -.898709932E+02 -.897542629E+02 -.896213983E+02 -.894817964E+02 -.893414568E+02 -.892040986E+02 -.890719187E+02 -.889461071E+02 -.888271953E+02 -.887152912E+02 -.886102393E+02 -.885117267E+02 -.884193555E+02 -.883326907E+02 -.882512917E+02 -.881747342E+02 -.881026250E+02 -.880346130E+02 -.879703983E+02 -.879097409E+02 -.878524716E+02 -.877985039E+02 -.877478507E+02 -.877006462E+02 -.876571744E+02 -.876179077E+02 -.875835568E+02 -.875551376E+02 -.875340578E+02 -.875222322E+02 -.875222322E+02
 -.875418123E+02 -.875418123E+02 -.875548925E+02 -.875782281E+02 -.876097246E+02 -.876478504E+02 -.876915105E+02 -.877399502E+02 -.877926816E+02 -.878494291E+02 -.879100876E+02 -.879746917E+02 -.880433923E+02 -.881164396E+02 -.881941698E+02 -.882769943E+02 -.883653898E+02 -.884598878E+02 -.885610604E+02 -.886695001E+02 -.887857895E+02 -.889104546E+02 -.890438925E+02 -.891862626E+02 -.893373202E+02 -.894961652E+02 -.896608633E+02 -.898278751E+02 -.899911955E+02 -.901410574E+02 -.902619844E+02 -.903298779E+02 -.903077105E+02 -.901392800E+02 -.897404551E+02 -.889875943E+02 -.877035498E+02 -.856425074E+02 -.824747831E+02 -.777752046E+02 -.710302152E+02 -.616777756E+02 -.491461387E+02 -.328143279E+02 -.119368916E+02 0.143655557E+02 0.468033895E+02 0.849672172E+02 0.124832205E+03 0.152099624E+03 0.124831506E+03 0.849658286E+02 0.468013299E+02 0.143628533E+02 -.119401981E+02 -.328181883E+02 -.491504643E+02 -.616824497E+02 -.710351047E+02 -.777802094E+02 -.824798622E+02 -.856476662E+02 -.877088182E+02 -.889930182E+02 -.897460948E+02 -.901452044E+02 -.903139901E+02 -.903365796E+02 -.902691699E+02 -.901487820E+02 -.899995086E+02 -.898368215E+02 -.896704836E+02 -.895064972E+02 -.893483996E+02 -.891981239E+02 -.890565690E+02 -.889239791E+02 -.888001940E+02 -.886848150E+02 -.885773137E+02 -.884771037E+02 -.883835863E+02 -.882961801E+02 -.882143402E+02 -.881375704E+02 -.880654323E+02 -.879975520E+02 -.879336282E+02 -.878734404E+02 -.878168611E+02 -.877638711E+02 -.877145819E+02 -.876692639E+02 -.876283858E+02 -.875926663E+02 -.875631423E+02 -.875412593E+02 -.875289900E+02 -.875289900E+02
 -.875443526E+02 -.875443526E+02 -.875576004E+02 -.875812399E+02 -.876131550E+02 -.876518006E+02 -.876960745E+02 -.877452196E+02 -.877987502E+02 -.878563968E+02 -.879180642E+02 -.879838002E+02 -.880537733E+02 -.881282549E+02 -.882076072E+02 -.882922724E+02 -.883827640E+02 -.884796567E+02 -.885835733E+02 -.886951654E+02 -.888150844E+02 -.889439351E+02 -.890822046E+02 -.892301528E+02 -.893876442E+02 -.895538921E+02 -.897270707E+02 -.899037245E+02 -.900778735E+02 -.902396533E+02 -.903732539E+02 -.904538065E+02 -.904427287E+02 -.902808850E+02 -.898788502E+02 -.891037778E+02 -.877631278E+02 -.855863373E+02 -.822048519E+02 -.771330387E+02 -.697648686E+02 -.593938653E+02 -.451918901E+02 -.260191464E+02 -.583842501E-01 0.358724142E+02 0.874101495E+02 0.165168024E+03 0.290379104E+03 0.507752354E+03 0.290378402E+03 0.165166630E+03 0.874080817E+02 0.358697010E+02 -.617038724E-01 -.260230221E+02 -.451962413E+02 -.593985764E+02 -.697698008E+02 -.771380807E+02 -.822099555E+02 -.855915057E+02 -.877683915E+02 -.891091849E+02 -.898844640E+02 -.902867784E+02 -.904489758E+02 -.904604773E+02 -.903804122E+02 -.902473562E+02 -.900861717E+02 -.899126637E+02 -.897366922E+02 -.895642342E+02 -.893987430E+02 -.892420429E+02 -.890949198E+02 -.889575083E+02 -.888295478E+02 -.887105497E+02 -.885999068E+02 -.884969639E+02 -.884010631E+02 -.883115723E+02 -.882279032E+02 -.881495230E+02 -.880759619E+02 -.880068199E+02 -.879417737E+02 -.878805847E+02 -.878231108E+02 -.877693217E+02 -.877193203E+02 -.876733723E+02 -.876319450E+02 -.875957594E+02 -.875658594E+02 -.875437033E+02 -.875312830E+02 -.875312830E+02
 -.875418039E+02 -.875418039E+02 -.875548832E+02 -.875782175E+02 -.876097122E+02 -.876478363E+02 -.876914949E+02 -.877399331E+02 -.877926630E+02 -.878494090E+02 -.879100658E+02 -.879746680E+02 -.880433667E+02 -.881164121E+02 -.881941404E+02 -.882769630E+02 -.883653568E+02 -.884598532E+02 -.885610243E+02 -.886694626E+02 -.887857506E+02 -.889104143E+02 -.890438510E+02 -.891862199E+02 -.893372764E+02 -.894961204E+02 -.896608176E+02 -.898278285E+02 -.899911479E+02 -.901410088E+02 -.902619345E+02 -.903298264E+02 -.903076570E+02 -.901392238E+02 -.897403952E+02 -.889875297E+02 -.877034792E+02 -.856424294E+02 -.824746962E+02 -.777751074E+02 -.710301070E+02 -.616776571E+02 -.491460116E+02 -.328141942E+02 -.119367531E+02 0.143656980E+02 0.468035348E+02 0.849673646E+02 0.124832354E+03 0.152099773E+03 0.124831655E+03 0.849659761E+02 0.468014752E+02 0.143629957E+02 -.119400595E+02 -.328180544E+02 -.491503370E+02 -.616823308E+02 -.710349962E+02 -.777801117E+02 -.824797747E+02 -.856475876E+02 -.877087469E+02 -.889929529E+02 -.897460342E+02 -.901451473E+02 -.903139356E+02 -.903365272E+02 -.902691190E+02 -.901487323E+02 -.899994599E+02 -.898367737E+02 -.896704367E+02 -.895064512E+02 -.893483546E+02 -.891980799E+02 -.890565261E+02 -.889239374E+02 -.888001536E+02 -.886847759E+02 -.885772761E+02 -.884770676E+02 -.883835517E+02 -.882961472E+02 -.882143089E+02 -.881375409E+02 -.880654046E+02 -.879975262E+02 -.879336043E+02 -.878734183E+02 -.878168408E+02 -.877638527E+02 -.877145653E+02 -.876692490E+02 -.876283725E+02 -.875926545E+02 -.875631318E+02 -.875412497E+02 -.875289809E+02 -.875289809E+02
 -.875343168E+02 -.875343168E+02 -.875469025E+02 -.875693426E+02 -.875996066E+02 -.876362041E+02 -.876780627E+02 -.877244346E+02 -.877748267E+02 -.878289462E+02 -.878866606E+02 -.879479665E+02 -.880129663E+02 -.880818501E+02 -.881548817E+02 -.882323859E+02 -.883147370E+02 -.884023460E+02 -.884956443E+02 -.885950609E+02 -.887009898E+02 -.888137412E+02 -.889334696E+02 -.890600658E+02 -.891929978E+02 -.893310748E+02 -.894720986E+02 -.896123484E+02 -.897458222E+02 -.898631195E+02 -.899498062E+02 -.899840372E+02 -.899331527E+02 -.897489208E+02 -.893611531E+02 -.886696823E+02 -.875352699E+02 -.857706865E+02 -.831336040E+02 -.793250019E+02 -.740038253E+02 -.668315156E+02 -.575401208E+02 -.459865003E+02 -.321833491E+02 -.163963785E+02 0.654387842E+00 0.174148349E+02 0.309832204E+02 0.369389539E+02 0.309825299E+02 0.174134632E+02 0.652353282E+00 -.163990479E+02 -.321866151E+02 -.459902942E+02 -.575443504E+02 -.668360650E+02 -.740085830E+02 -.793298954E+02 -.831386086E+02 -.857758111E+02 -.875405422E+02 -.886751428E+02 -.893668532E+02 -.897549192E+02 -.899395101E+02 -.899908126E+02 -.899570547E+02 -.898708914E+02 -.897541633E+02 -.896213008E+02 -.894817009E+02 -.893413634E+02 -.892040072E+02 -.890718295E+02 -.889460203E+02 -.888271109E+02 -.887152096E+02 -.886101604E+02 -.885116508E+02 -.884192827E+02 -.883326211E+02 -.882512254E+02 -.881746714E+02 -.881025658E+02 -.880345574E+02 -.879703464E+02 -.879096928E+02 -.878524273E+02 -.877984633E+02 -.877478138E+02 -.877006129E+02 -.876571446E+02 -.876178811E+02 -.875835332E+02 -.875551164E+02 -.875340385E+02 -.875222139E+02 -.875222139E+02
 -.875223258E+02 -.875223258E+02 -.875341241E+02 -.875551391E+02 -.875834434E+02 -.876176133E+02 -.876566140E+02 -.876997120E+02 -.877464080E+02 -.877963859E+02 -.878494735E+02 -.879056121E+02 -.879648328E+02 -.880272380E+02 -.880929855E+02 -.881622742E+02 -.882353307E+02 -.883123930E+02 -.883936924E+02 -.884794271E+02 -.885697282E+02 -.886646094E+02 -.887638965E+02 -.888671260E+02 -.889733995E+02 -.890811749E+02 -.891879679E+02 -.892899247E+02 -.893812136E+02 -.894531622E+02 -.894930432E+02 -.894823886E+02 -.893946936E+02 -.891923908E+02 -.888230560E+02 -.882150186E+02 -.872729081E+02 -.858740953E+02 -.838674357E+02 -.810768519E+02 -.773151054E+02 -.724150640E+02 -.662802376E+02 -.589424169E+02 -.506075209E+02 -.416896121E+02 -.328517283E+02 -.250518923E+02 -.195052467E+02 -.174348133E+02 -.195059219E+02 -.250532341E+02 -.328537164E+02 -.416922096E+02 -.506106755E+02 -.589460546E+02 -.662842655E+02 -.724193867E+02 -.773196471E+02 -.810815705E+02 -.838723201E+02 -.858791554E+02 -.872781668E+02 -.882205079E+02 -.888288159E+02 -.891984667E+02 -.894011334E+02 -.894892400E+02 -.895003520E+02 -.894609715E+02 -.893895638E+02 -.892988534E+02 -.891975108E+02 -.890913657E+02 -.889842709E+02 -.888787098E+02 -.887762238E+02 -.886777108E+02 -.885836332E+02 -.884941639E+02 -.884092865E+02 -.883288663E+02 -.882526987E+02 -.881805438E+02 -.881121506E+02 -.880472745E+02 -.879856914E+02 -.879272091E+02 -.878716782E+02 -.878190043E+02 -.877691615E+02 -.877222094E+02 -.876783151E+02 -.876377817E+02 -.876010845E+02 -.875689197E+02 -.875422676E+02 -.875224741E+02 -.875113595E+02 -.875113595E+02
 -.875065019E+02 -.875065019E+02 -.875172670E+02 -.875364142E+02 -.875621539E+02 -.875931532E+02 -.876284306E+02 -.876672753E+02 -.877091857E+02 -.877538212E+02 -.878009654E+02 -.878504963E+02 -.879023636E+02 -.879565689E+02 -.880131490E+02 -.880721602E+02 -.881336626E+02 -.881977023E+02 -.882642905E+02 -.883333761E+02 -.884048105E+02 -.884782992E+02 -.885533365E+02 -.886291148E+02 -.887044006E+02 -.887773629E+02 -.888453379E+02 -.889045063E+02 -.889494532E+02 -.889725742E+02 -.889632836E+02 -.889069787E+02 -.887837247E+02 -.885666578E+02 -.882201744E+02 -.876981088E+02 -.869422836E+02 -.858820451E+02 -.844356588E+02 -.825148741E+02 -.800347162E+02 -.769309781E+02 -.731863276E+02 -.688614864E+02 -.641227937E+02 -.592562651E+02 -.546618728E+02 -.508232803E+02 -.482421572E+02 -.473258600E+02 -.482427977E+02 -.508245486E+02 -.546637423E+02 -.592586934E+02 -.641257230E+02 -.688648471E+02 -.731900477E+02 -.769349952E+02 -.800389864E+02 -.825193744E+02 -.844403838E+02 -.858870021E+02 -.869474886E+02 -.877035845E+02 -.882259491E+02 -.885727641E+02 -.887901978E+02 -.889138544E+02 -.889705979E+02 -.889803619E+02 -.889577481E+02 -.889133409E+02 -.888547435E+02 -.887873699E+02 -.887150388E+02 -.886404134E+02 -.885653241E+02 -.884910040E+02 -.884182597E+02 -.883475953E+02 -.882793030E+02 -.882135274E+02 -.881503137E+02 -.880896423E+02 -.880314551E+02 -.879756747E+02 -.879222215E+02 -.878710265E+02 -.878220447E+02 -.877752683E+02 -.877307412E+02 -.876885768E+02 -.876489795E+02 -.876122715E+02 -.875789285E+02 -.875496238E+02 -.875252876E+02 -.875071824E+02 -.874970023E+02 -.874970023E+02
 -.874876829E+02 -.874876829E+02 -.874972280E+02 -.875141729E+02 -.875368951E+02 -.875641734E+02 -.875950948E+02 -.876289822E+02 -.876653387E+02 -.877038043E+02 -.877441212E+02 -.877861071E+02 -.878296317E+02 -.878745982E+02 -.879209262E+02 -.879685349E+02 -.880173265E+02 -.880671677E+02 -.881178681E+02 -.881691533E+02 -.882206314E+02 -.882717495E+02 -.883217367E+02 -.883695298E+02 -.884136748E+02 -.884521978E+02 -.884824358E+02 -.885008160E+02 -.885025715E+02 -.884813801E+02 -.884289142E+02 -.883342980E+02 -.881834816E+02 -.879585697E+02 -.876371891E+02 -.871920447E+02 -.865908984E+02 -.857972997E+02 -.847724937E+02 -.834790407E+02 -.818867610E+02 -.799815089E+02 -.777766211E+02 -.753254689E+02 -.727317283E+02 -.701527435E+02 -.677915962E+02 -.658752240E+02 -.646187016E+02 -.641802956E+02 -.646192768E+02 -.658763607E+02 -.677932676E+02 -.701549115E+02 -.727343468E+02 -.753284886E+02 -.777799962E+02 -.799852019E+02 -.818907456E+02 -.834833023E+02 -.847770275E+02 -.858021090E+02 -.865959926E+02 -.871974381E+02 -.876429005E+02 -.879646211E+02 -.881898975E+02 -.883411042E+02 -.884361375E+02 -.884890476E+02 -.885107102E+02 -.885094527E+02 -.884915969E+02 -.884619095E+02 -.884239630E+02 -.883804202E+02 -.883332547E+02 -.882839198E+02 -.882334780E+02 -.881826984E+02 -.881321316E+02 -.880821658E+02 -.880330697E+02 -.879850259E+02 -.879381563E+02 -.878925431E+02 -.878482456E+02 -.878053151E+02 -.877638093E+02 -.877238059E+02 -.876854179E+02 -.876488108E+02 -.876142236E+02 -.875819941E+02 -.875525912E+02 -.875266563E+02 -.875050554E+02 -.874889481E+02 -.874798754E+02 -.874798754E+02
 -.874667929E+02 -.874667929E+02 -.874749950E+02 -.874895201E+02 -.875089349E+02 -.875321477E+02 -.875583276E+02 -.875868430E+02 -.876172120E+02 -.876490646E+02 -.876821118E+02 -.877161211E+02 -.877508947E+02 -.877862527E+02 -.878220154E+02 -.878579879E+02 -.878939436E+02 -.879296062E+02 -.879646292E+02 -.879985721E+02 -.880308705E+02 -.880608002E+02 -.880874319E+02 -.881095744E+02 -.881257037E+02 -.881338743E+02 -.881316099E+02 -.881157684E+02 -.880823808E+02 -.880264605E+02 -.879417886E+02 -.878206839E+02 -.876537782E+02 -.874298371E+02 -.871356848E+02 -.867563234E+02 -.862753665E+02 -.856759323E+02 -.849421631E+02 -.840615248E+02 -.830279938E+02 -.818460895E+02 -.805354105E+02 -.791348665E+02 -.777052737E+02 -.763286589E+02 -.751027899E+02 -.741303133E+02 -.735034033E+02 -.732867927E+02 -.735039021E+02 -.741313010E+02 -.751042476E+02 -.763305611E+02 -.777075906E+02 -.791375677E+02 -.805384681E+02 -.818494802E+02 -.830317003E+02 -.840655364E+02 -.849464748E+02 -.856805442E+02 -.862802831E+02 -.867615532E+02 -.871412393E+02 -.874357306E+02 -.876600272E+02 -.878273065E+02 -.879488041E+02 -.880338891E+02 -.880902434E+02 -.881240861E+02 -.881404040E+02 -.881431663E+02 -.881355151E+02 -.881199267E+02 -.880983463E+02 -.880722973E+02 -.880429700E+02 -.880112922E+02 -.879779858E+02 -.879436115E+02 -.879086047E+02 -.878733046E+02 -.878379772E+02 -.878028351E+02 -.877680541E+02 -.877337880E+02 -.877001826E+02 -.876673895E+02 -.876355810E+02 -.876049664E+02 -.875758113E+02 -.875484607E+02 -.875233685E+02 -.875011329E+02 -.874825438E+02 -.874686412E+02 -.874607928E+02 -.874607928E+02
 -.874447636E+02 -.874447636E+02 -.874515627E+02 -.874635654E+02 -.874795423E+02 -.874985438E+02 -.875198338E+02 -.875428370E+02 -.875670985E+02 -.875922507E+02 -.876179874E+02 -.876440415E+02 -.876701673E+02 -.876961237E+02 -.877216593E+02 -.877464981E+02 -.877703243E+02 -.877927667E+02 -.878133809E+02 -.878316294E+02 -.878468581E+02 -.878582684E+02 -.878648845E+02 -.878655145E+02 -.878587039E+02 -.878426817E+02 -.878152975E+02 -.877739513E+02 -.877155161E+02 -.876362579E+02 -.875317598E+02 -.873968619E+02 -.872256343E+02 -.870114088E+02 -.867469057E+02 -.864244966E+02 -.860366577E+02 -.855766624E+02 -.850395578E+02 -.844234423E+02 -.837310112E+02 -.829712534E+02 -.821610616E+02 -.813263736E+02 -.805023416E+02 -.797320044E+02 -.790630943E+02 -.785429950E+02 -.782124342E+02 -.780991123E+02 -.782128682E+02 -.785438570E+02 -.790643730E+02 -.797336845E+02 -.805044056E+02 -.813288032E+02 -.821638396E+02 -.829743650E+02 -.837344446E+02 -.844271891E+02 -.850436133E+02 -.855810251E+02 -.860413292E+02 -.864294813E+02 -.867522103E+02 -.870170424E+02 -.872316075E+02 -.874031871E+02 -.875384505E+02 -.876433286E+02 -.877229823E+02 -.877818288E+02 -.878236027E+02 -.878514313E+02 -.878679147E+02 -.878752032E+02 -.878750677E+02 -.878689620E+02 -.878580773E+02 -.878433876E+02 -.878256894E+02 -.878056335E+02 -.877837526E+02 -.877604846E+02 -.877361916E+02 -.877111770E+02 -.876857004E+02 -.876599911E+02 -.876342608E+02 -.876087165E+02 -.875835744E+02 -.875590741E+02 -.875354963E+02 -.875131829E+02 -.874925622E+02 -.874741797E+02 -.874587377E+02 -.874471452E+02 -.874405821E+02 -.874405821E+02
 -.874224667E+02 -.874224667E+02 -.874278601E+02 -.874373418E+02 -.874498933E+02 -.874647155E+02 -.874811755E+02 -.874987648E+02 -.875170667E+02 -.875357295E+02 -.875544447E+02 -.875729295E+02 -.875909111E+02 -.876081126E+02 -.876242410E+02 -.876389739E+02 -.876519481E+02 -.876627461E+02 -.876708822E+02 -.876757876E+02 -.876767928E+02 -.876731091E+02 -.876638070E+02 -.876477919E+02 -.876237784E+02 -.875902620E+02 -.875454892E+02 -.874874294E+02 -.874137493E+02 -.873217942E+02 -.872085844E+02 -.870708316E+02 -.869049894E+02 -.867073514E+02 -.864742114E+02 -.862021060E+02 -.858881550E+02 -.855305093E+02 -.851289088E+02 -.846853282E+02 -.842046654E+02 -.836953862E+02 -.831699999E+02 -.826452020E+02 -.821415068E+02 -.816822240E+02 -.812917240E+02 -.809930937E+02 -.808054795E+02 -.807415844E+02 -.808058616E+02 -.809938544E+02 -.812928568E+02 -.816837201E+02 -.821433556E+02 -.826473925E+02 -.831725214E+02 -.836982289E+02 -.842078210E+02 -.846887905E+02 -.851326735E+02 -.855345744E+02 -.858925204E+02 -.862067736E+02 -.864791847E+02 -.867126358E+02 -.869105915E+02 -.870767593E+02 -.872148469E+02 -.873284013E+02 -.874207116E+02 -.874947584E+02 -.875531964E+02 -.875983594E+02 -.876322782E+02 -.876567059E+02 -.876731471E+02 -.876828864E+02 -.876870174E+02 -.876864683E+02 -.876820256E+02 -.876743555E+02 -.876640229E+02 -.876515074E+02 -.876372189E+02 -.876215103E+02 -.876046898E+02 -.875870324E+02 -.875687908E+02 -.875502062E+02 -.875315205E+02 -.875129886E+02 -.874948931E+02 -.874775613E+02 -.874613862E+02 -.874468514E+02 -.874345637E+02 -.874252932E+02 -.874200250E+02 -.874200250E+02
 -.874006633E+02 -.874006633E+02 -.874046971E+02 -.874117464E+02 -.874210042E+02 -.874318246E+02 -.874436834E+02 -.874561467E+02 -.874688457E+02 -.874814565E+02 -.874936837E+02 -.875052457E+02 -.875158629E+02 -.875252468E+02 -.875330896E+02 -.875390550E+02 -.875427682E+02 -.875438066E+02 -.875416898E+02 -.875358688E+02 -.875257153E+02 -.875105098E+02 -.874894297E+02 -.874615372E+02 -.874257669E+02 -.873809155E+02 -.873256331E+02 -.872584188E+02 -.871776229E+02 -.870814581E+02 -.869680249E+02 -.868353550E+02 -.866814796E+02 -.865045276E+02 -.863028614E+02 -.860752538E+02 -.858211094E+02 -.855407263E+02 -.852355887E+02 -.849086693E+02 -.845647071E+02 -.842104136E+02 -.838545489E+02 -.835078020E+02 -.831824200E+02 -.828915532E+02 -.826483305E+02 -.824647379E+02 -.823504395E+02 -.823117250E+02 -.823507777E+02 -.824654122E+02 -.826493371E+02 -.828928867E+02 -.831840741E+02 -.835097698E+02 -.838568234E+02 -.842129882E+02 -.845675759E+02 -.849118277E+02 -.852390329E+02 -.855444541E+02 -.858251197E+02 -.860795469E+02 -.863074388E+02 -.865093919E+02 -.866866346E+02 -.868408053E+02 -.869737758E+02 -.870875159E+02 -.871839942E+02 -.872651108E+02 -.873326531E+02 -.873882712E+02 -.874334659E+02 -.874695869E+02 -.874978372E+02 -.875192813E+02 -.875348562E+02 -.875453831E+02 -.875515794E+02 -.875540706E+02 -.875534019E+02 -.875500490E+02 -.875444279E+02 -.875369047E+02 -.875278048E+02 -.875174213E+02 -.875060240E+02 -.874938680E+02 -.874812034E+02 -.874682853E+02 -.874553856E+02 -.874428065E+02 -.874308967E+02 -.874200714E+02 -.874108367E+02 -.874038208E+02 -.873998128E+02 -.873998128E+02
 -.873799731E+02 -.873799731E+02 -.873827313E+02 -.873875048E+02 -.873936918E+02 -.874007978E+02 -.874084090E+02 -.874161707E+02 -.874237694E+02 -.874309192E+02 -.874373495E+02 -.874427948E+02 -.874469860E+02 -.874496423E+02 -.874504637E+02 -.874491244E+02 -.874452660E+02 -.874384909E+02 -.874283561E+02 -.874143666E+02 -.873959694E+02 -.873725477E+02 -.873434157E+02 -.873078140E+02 -.872649075E+02 -.872137846E+02 -.871534602E+02 -.870828839E+02 -.870009532E+02 -.869065362E+02 -.867985042E+02 -.866757770E+02 -.865373839E+02 -.863825420E+02 -.862107528E+02 -.860219181E+02 -.858164716E+02 -.855955203E+02 -.853609876E+02 -.851157419E+02 -.848636914E+02 -.846098218E+02 -.843601521E+02 -.841215831E+02 -.839016262E+02 -.837080084E+02 -.835481750E+02 -.834287317E+02 -.833548898E+02 -.833299915E+02 -.833551884E+02 -.834293276E+02 -.835490658E+02 -.837091907E+02 -.839030961E+02 -.841233359E+02 -.843621831E+02 -.846121265E+02 -.848662653E+02 -.851185814E+02 -.853640894E+02 -.855988820E+02 -.858200917E+02 -.860257957E+02 -.862148878E+02 -.863869351E+02 -.865420367E+02 -.866806913E+02 -.868036825E+02 -.869119815E+02 -.870066688E+02 -.870888734E+02 -.871597272E+02 -.872203326E+02 -.872717402E+02 -.873149344E+02 -.873508264E+02 -.873802506E+02 -.874039653E+02 -.874226550E+02 -.874369346E+02 -.874473545E+02 -.874544067E+02 -.874585301E+02 -.874601171E+02 -.874595193E+02 -.874570541E+02 -.874530106E+02 -.874476557E+02 -.874412412E+02 -.874340102E+02 -.874262052E+02 -.874180765E+02 -.874098925E+02 -.874019511E+02 -.873945945E+02 -.873882267E+02 -.873833348E+02 -.873805172E+02 -.873805172E+02
 -.873608620E+02 -.873608620E+02 -.873624558E+02 -.873651577E+02 -.873685597E+02 -.873723128E+02 -.873761117E+02 -.873796823E+02 -.873827710E+02 -.873851367E+02 -.873865426E+02 -.873867502E+02 -.873855136E+02 -.873825739E+02 -.873776550E+02 -.873704588E+02 -.873606613E+02 -.873479086E+02 -.873318137E+02 -.873119533E+02 -.872878652E+02 -.872590467E+02 -.872249536E+02 -.871850012E+02 -.871385664E+02 -.870849929E+02 -.870235994E+02 -.869536919E+02 -.868745801E+02 -.867856016E+02 -.866861508E+02 -.865757176E+02 -.864539335E+02 -.863206269E+02 -.861758865E+02 -.860201305E+02 -.858541806E+02 -.856793327E+02 -.854974210E+02 -.853108638E+02 -.851226831E+02 -.849364853E+02 -.847563945E+02 -.845869285E+02 -.844328189E+02 -.842987761E+02 -.841892164E+02 -.841079725E+02 -.840580180E+02 -.840412383E+02 -.840582794E+02 -.841084945E+02 -.841899974E+02 -.842998139E+02 -.844341107E+02 -.845884712E+02 -.847581845E+02 -.849385193E+02 -.851249576E+02 -.853133756E+02 -.855001673E+02 -.856823110E+02 -.858573887E+02 -.860235668E+02 -.861795496E+02 -.863245161E+02 -.864580482E+02 -.865800577E+02 -.866907164E+02 -.867903931E+02 -.868795979E+02 -.869589362E+02 -.870290707E+02 -.870906912E+02 -.871444916E+02 -.871911525E+02 -.872313298E+02 -.872656454E+02 -.872946833E+02 -.873189862E+02 -.873390551E+02 -.873553501E+02 -.873682919E+02 -.873782644E+02 -.873856173E+02 -.873906698E+02 -.873937139E+02 -.873950186E+02 -.873948335E+02 -.873933934E+02 -.873909233E+02 -.873876428E+02 -.873837728E+02 -.873795413E+02 -.873751917E+02 -.873709916E+02 -.873672438E+02 -.873643000E+02 -.873625769E+02 -.873625769E+02
 -.873436446E+02 -.873436446E+02 -.873442019E+02 -.873450653E+02 -.873460053E+02 -.873468090E+02 -.873472744E+02 -.873472066E+02 -.873464137E+02 -.873447026E+02 -.873418761E+02 -.873377298E+02 -.873320490E+02 -.873246062E+02 -.873151585E+02 -.873034456E+02 -.872891875E+02 -.872720832E+02 -.872518093E+02 -.872280190E+02 -.872003425E+02 -.871683875E+02 -.871317410E+02 -.870899725E+02 -.870426393E+02 -.869892928E+02 -.869294886E+02 -.868627991E+02 -.867888286E+02 -.867072342E+02 -.866177489E+02 -.865202100E+02 -.864145920E+02 -.863010421E+02 -.861799192E+02 -.860518335E+02 -.859176839E+02 -.857786918E+02 -.856364241E+02 -.854928040E+02 -.853501015E+02 -.852109014E+02 -.850780431E+02 -.849545326E+02 -.848434256E+02 -.847476878E+02 -.846700412E+02 -.846128081E+02 -.845777665E+02 -.845660343E+02 -.845779926E+02 -.846132596E+02 -.846707170E+02 -.847485862E+02 -.848445446E+02 -.849558699E+02 -.850795958E+02 -.852126667E+02 -.853520767E+02 -.854949860E+02 -.856388101E+02 -.857812790E+02 -.859204699E+02 -.860548157E+02 -.861830956E+02 -.863044103E+02 -.864181501E+02 -.865239561E+02 -.866216809E+02 -.867113504E+02 -.867931268E+02 -.868672769E+02 -.869341437E+02 -.869941221E+02 -.870476394E+02 -.870951394E+02 -.871370698E+02 -.871738726E+02 -.872059772E+02 -.872337951E+02 -.872577174E+02 -.872781120E+02 -.872953235E+02 -.873096731E+02 -.873214590E+02 -.873309579E+02 -.873384265E+02 -.873441036E+02 -.873482119E+02 -.873509607E+02 -.873525486E+02 -.873531661E+02 -.873529990E+02 -.873522318E+02 -.873510516E+02 -.873496524E+02 -.873482403E+02 -.873470394E+02 -.873462983E+02 -.873462983E+02
 -.873284978E+02 -.873284978E+02 -.873281546E+02 -.873274256E+02 -.873262420E+02 -.873245144E+02 -.873221372E+02 -.873189909E+02 -.873149435E+02 -.873098512E+02 -.873035586E+02 -.872958989E+02 -.872866929E+02 -.872757489E+02 -.872628620E+02 -.872478136E+02 -.872303712E+02 -.872102882E+02 -.871873044E+02 -.871611466E+02 -.871315299E+02 -.870981601E+02 -.870607368E+02 -.870189573E+02 -.869725225E+02 -.869211439E+02 -.868645526E+02 -.868025102E+02 -.867348217E+02 -.866613514E+02 -.865820397E+02 -.864969233E+02 -.864061562E+02 -.863100320E+02 -.862090062E+02 -.861037171E+02 -.859950042E+02 -.858839203E+02 -.857717375E+02 -.856599424E+02 -.855502198E+02 -.854444213E+02 -.853445199E+02 -.852525490E+02 -.851705279E+02 -.851003776E+02 -.850438321E+02 -.850023506E+02 -.849770389E+02 -.849685876E+02 -.849772311E+02 -.850027344E+02 -.850444067E+02 -.851011417E+02 -.851714797E+02 -.852536865E+02 -.853458409E+02 -.854459231E+02 -.855518998E+02 -.856617978E+02 -.857737652E+02 -.858861174E+02 -.859973677E+02 -.861062439E+02 -.862116930E+02 -.863128757E+02 -.864091535E+02 -.865000707E+02 -.865853335E+02 -.866647878E+02 -.867383966E+02 -.868062190E+02 -.868683904E+02 -.869251052E+02 -.869766011E+02 -.870231463E+02 -.870650285E+02 -.871025460E+02 -.871360001E+02 -.871656903E+02 -.871919096E+02 -.872149411E+02 -.872350568E+02 -.872525151E+02 -.872675611E+02 -.872804257E+02 -.872913257E+02 -.873004650E+02 -.873080344E+02 -.873142128E+02 -.873191680E+02 -.873230577E+02 -.873260303E+02 -.873282253E+02 -.873297746E+02 -.873308019E+02 -.873314231E+02 -.873317453E+02 -.873318648E+02 -.873318648E+02
 -.873154821E+02 -.873154821E+02 -.873143751E+02 -.873122997E+02 -.873093283E+02 -.873054817E+02 -.873007412E+02 -.872950567E+02 -.872883528E+02 -.872805336E+02 -.872714854E+02 -.872610792E+02 -.872491727E+02 -.872356108E+02 -.872202273E+02 -.872028454E+02 -.871832788E+02 -.871613324E+02 -.871368039E+02 -.871094856E+02 -.870791661E+02 -.870456334E+02 -.870086782E+02 -.869680985E+02 -.869237045E+02 -.868753252E+02 -.868228158E+02 -.867660666E+02 -.867050128E+02 -.866396460E+02 -.865700256E+02 -.864962925E+02 -.864186820E+02 -.863375368E+02 -.862533190E+02 -.861666206E+02 -.860781704E+02 -.859888368E+02 -.858996260E+02 -.858116723E+02 -.857262217E+02 -.856446071E+02 -.855682145E+02 -.854984423E+02 -.854366536E+02 -.853841246E+02 -.853419918E+02 -.853112012E+02 -.852924640E+02 -.852862216E+02 -.852926237E+02 -.853115203E+02 -.853424694E+02 -.853847596E+02 -.854374445E+02 -.854993872E+02 -.855693112E+02 -.856458532E+02 -.857276145E+02 -.858132088E+02 -.859013032E+02 -.859906513E+02 -.860801186E+02 -.861686990E+02 -.862555235E+02 -.863398632E+02 -.864211259E+02 -.864988492E+02 -.865726900E+02 -.866424127E+02 -.867078760E+02 -.867690197E+02 -.868258519E+02 -.868784367E+02 -.869268831E+02 -.869713350E+02 -.870119625E+02 -.870489545E+02 -.870825120E+02 -.871128432E+02 -.871401591E+02 -.871646699E+02 -.871865824E+02 -.872060981E+02 -.872234112E+02 -.872387081E+02 -.872521659E+02 -.872639521E+02 -.872742241E+02 -.872831289E+02 -.872908019E+02 -.872973669E+02 -.873029345E+02 -.873076007E+02 -.873114445E+02 -.873145247E+02 -.873168749E+02 -.873184973E+02 -.873193540E+02 -.873193540E+02
 -.873045646E+02 -.873045646E+02 -.873028255E+02 -.872996402E+02 -.872952019E+02 -.872896272E+02 -.872829740E+02 -.872752543E+02 -.872664448E+02 -.872564936E+02 -.872453266E+02 -.872328516E+02 -.872189612E+02 -.872035360E+02 -.871864465E+02 -.871675548E+02 -.871467166E+02 -.871237831E+02 -.870986023E+02 -.870710216E+02 -.870408904E+02 -.870080624E+02 -.869723994E+02 -.869337750E+02 -.868920793E+02 -.868472241E+02 -.867991490E+02 -.867478277E+02 -.866932752E+02 -.866355559E+02 -.865747912E+02 -.865111680E+02 -.864449462E+02 -.863764660E+02 -.863061541E+02 -.862345272E+02 -.861621945E+02 -.860898558E+02 -.860182964E+02 -.859483776E+02 -.858810228E+02 -.858171982E+02 -.857578894E+02 -.857040737E+02 -.856566896E+02 -.856166043E+02 -.855845816E+02 -.855612517E+02 -.855470854E+02 -.855423736E+02 -.855472144E+02 -.855615092E+02 -.855849669E+02 -.856171163E+02 -.856573269E+02 -.857048344E+02 -.857587713E+02 -.858181988E+02 -.858821394E+02 -.859496071E+02 -.860196354E+02 -.860913006E+02 -.861637412E+02 -.862361714E+02 -.863078912E+02 -.863782911E+02 -.864468538E+02 -.865131525E+02 -.865768462E+02 -.866376748E+02 -.866954506E+02 -.867500517E+02 -.868014131E+02 -.868495189E+02 -.868943947E+02 -.869361000E+02 -.869747222E+02 -.870103703E+02 -.870431695E+02 -.870732572E+02 -.871007789E+02 -.871258845E+02 -.871487260E+02 -.871694552E+02 -.871882213E+02 -.872051697E+02 -.872204401E+02 -.872341658E+02 -.872464715E+02 -.872574727E+02 -.872672732E+02 -.872759638E+02 -.872836188E+02 -.872902934E+02 -.872960179E+02 -.873007923E+02 -.873045774E+02 -.873072838E+02 -.873087569E+02 -.873087569E+02
 -.872956430E+02 -.872956430E+02 -.872933952E+02 -.872893200E+02 -.872837120E+02 -.872767689E+02 -.872686142E+02 -.872593144E+02 -.872488919E+02 -.872373349E+02 -.872246053E+02 -.872106442E+02 -.871953770E+02 -.871787165E+02 -.871605665E+02 -.871408237E+02 -.871193809E+02 -.870961282E+02 -.870709559E+02 -.870437564E+02 -.870144271E+02 -.869828724E+02 -.869490074E+02 -.869127610E+02 -.868740793E+02 -.868329304E+02 -.867893083E+02 -.867432378E+02 -.866947796E+02 -.866440355E+02 -.865911531E+02 -.865363314E+02 -.864798242E+02 -.864219447E+02 -.863630673E+02 -.863036286E+02 -.862441269E+02 -.861851191E+02 -.861272145E+02 -.860710674E+02 -.860173652E+02 -.859668144E+02 -.859201247E+02 -.858779897E+02 -.858410674E+02 -.858099592E+02 -.857851901E+02 -.857671903E+02 -.857562791E+02 -.857526532E+02 -.857563789E+02 -.857673895E+02 -.857854881E+02 -.858103548E+02 -.858415591E+02 -.858785756E+02 -.859208026E+02 -.859675818E+02 -.860182190E+02 -.860720045E+02 -.861282312E+02 -.861862113E+02 -.862452903E+02 -.863048583E+02 -.863643582E+02 -.864232912E+02 -.864812201E+02 -.865377700E+02 -.865926274E+02 -.866455376E+02 -.866963012E+02 -.867447697E+02 -.867908408E+02 -.868344528E+02 -.868755802E+02 -.869142281E+02 -.869504275E+02 -.869842315E+02 -.870157102E+02 -.870449479E+02 -.870720393E+02 -.870970868E+02 -.871201980E+02 -.871414829E+02 -.871610525E+02 -.871790163E+02 -.871954810E+02 -.872105482E+02 -.872243130E+02 -.872368611E+02 -.872482672E+02 -.872585911E+02 -.872678739E+02 -.872761333E+02 -.872833565E+02 -.872894916E+02 -.872944365E+02 -.872980232E+02 -.872999988E+02 -.872999988E+02
 -.872885677E+02 -.872885677E+02 -.872859232E+02 -.872811578E+02 -.872746484E+02 -.872666595E+02 -.872573698E+02 -.872468916E+02 -.872352869E+02 -.872225789E+02 -.872087610E+02 -.871938042E+02 -.871776626E+02 -.871602778E+02 -.871415822E+02 -.871215026E+02 -.870999626E+02 -.870768850E+02 -.870521939E+02 -.870258173E+02 -.869976894E+02 -.869677528E+02 -.869359613E+02 -.869022824E+02 -.868667005E+02 -.868292198E+02 -.867898678E+02 -.867486983E+02 -.867057951E+02 -.866612749E+02 -.866152909E+02 -.865680350E+02 -.865197405E+02 -.864706834E+02 -.864211828E+02 -.863716008E+02 -.863223401E+02 -.862738410E+02 -.862265760E+02 -.861810432E+02 -.861377577E+02 -.860972413E+02 -.860600110E+02 -.860265665E+02 -.859973768E+02 -.859728668E+02 -.859534048E+02 -.859392906E+02 -.859307458E+02 -.859279065E+02 -.859308184E+02 -.859394353E+02 -.859536209E+02 -.859731531E+02 -.859977317E+02 -.860269882E+02 -.860604971E+02 -.860977892E+02 -.861383643E+02 -.861817050E+02 -.862272891E+02 -.862746010E+02 -.863231424E+02 -.863724401E+02 -.864220535E+02 -.864715792E+02 -.865206548E+02 -.865689605E+02 -.866162196E+02 -.866621984E+02 -.867067041E+02 -.867495830E+02 -.867907173E+02 -.868300227E+02 -.868674444E+02 -.869029541E+02 -.869365468E+02 -.869682373E+02 -.869980572E+02 -.870260521E+02 -.870522791E+02 -.870768040E+02 -.870996989E+02 -.871210408E+02 -.871409088E+02 -.871593822E+02 -.871765393E+02 -.871924541E+02 -.872071951E+02 -.872208219E+02 -.872333825E+02 -.872449091E+02 -.872554132E+02 -.872648794E+02 -.872732573E+02 -.872804509E+02 -.872863044E+02 -.872905849E+02 -.872929582E+02 -.872929582E+02
 -.872831603E+02 -.872831603E+02 -.872802191E+02 -.872749405E+02 -.872677666E+02 -.872590154E+02 -.872489100E+02 -.872376009E+02 -.872251831E+02 -.872117092E+02 -.871971999E+02 -.871816518E+02 -.871650437E+02 -.871473415E+02 -.871285023E+02 -.871084776E+02 -.870872166E+02 -.870646679E+02 -.870407826E+02 -.870155159E+02 -.869888296E+02 -.869606940E+02 -.869310902E+02 -.869000119E+02 -.868674683E+02 -.868334858E+02 -.867981106E+02 -.867614111E+02 -.867234795E+02 -.866844345E+02 -.866444229E+02 -.866036206E+02 -.865622341E+02 -.865205006E+02 -.864786874E+02 -.864370913E+02 -.863960358E+02 -.863558684E+02 -.863169558E+02 -.862796792E+02 -.862444272E+02 -.862115890E+02 -.861815458E+02 -.861546625E+02 -.861312787E+02 -.861116997E+02 -.860961884E+02 -.860849578E+02 -.860781649E+02 -.860759055E+02 -.860782120E+02 -.860850516E+02 -.860963281E+02 -.861118842E+02 -.861315064E+02 -.861549314E+02 -.861818534E+02 -.862119325E+02 -.862448035E+02 -.862800845E+02 -.863173861E+02 -.863563191E+02 -.863965019E+02 -.864375673E+02 -.864791672E+02 -.865209776E+02 -.865627013E+02 -.866040701E+02 -.866448463E+02 -.866848228E+02 -.867238229E+02 -.867616990E+02 -.867983319E+02 -.868336283E+02 -.868675191E+02 -.868999573E+02 -.869309157E+02 -.869603844E+02 -.869883689E+02 -.870148879E+02 -.870399708E+02 -.870636560E+02 -.870859889E+02 -.871070201E+02 -.871268031E+02 -.871453929E+02 -.871628435E+02 -.871792059E+02 -.871945257E+02 -.872088397E+02 -.872221726E+02 -.872345327E+02 -.872459058E+02 -.872562483E+02 -.872654779E+02 -.872734616E+02 -.872799999E+02 -.872848069E+02 -.872874837E+02 -.872874837E+02
 -.872792287E+02 -.872792287E+02 -.872760781E+02 -.872704406E+02 -.872628075E+02 -.872535381E+02 -.872428905E+02 -.872310455E+02 -.872181249E+02 -.872042057E+02 -.871893311E+02 -.871735192E+02 -.871567693E+02 -.871390677E+02 -.871203917E+02 -.871007131E+02 -.870800013E+02 -.870582254E+02 -.870353571E+02 -.870113721E+02 -.869862523E+02 -.869599876E+02 -.869325775E+02 -.869040330E+02 -.868743784E+02 -.868436524E+02 -.868119105E+02 -.867792259E+02 -.867456912E+02 -.867114192E+02 -.866765445E+02 -.866412233E+02 -.866056344E+02 -.865699782E+02 -.865344766E+02 -.864993711E+02 -.864649209E+02 -.864314004E+02 -.863990953E+02 -.863682986E+02 -.863393061E+02 -.863124106E+02 -.862878966E+02 -.862660338E+02 -.862470717E+02 -.862312331E+02 -.862187087E+02 -.862096525E+02 -.862041776E+02 -.862023528E+02 -.862042013E+02 -.862096995E+02 -.862187781E+02 -.862313238E+02 -.862471821E+02 -.862661618E+02 -.862880396E+02 -.863125658E+02 -.863394702E+02 -.863684677E+02 -.863992652E+02 -.864315664E+02 -.864650778E+02 -.864995130E+02 -.865345973E+02 -.865700709E+02 -.866056916E+02 -.866412370E+02 -.866765060E+02 -.867113191E+02 -.867455193E+02 -.867789715E+02 -.868115620E+02 -.868431974E+02 -.868738037E+02 -.869033249E+02 -.869317212E+02 -.869589679E+02 -.869850535E+02 -.870099781E+02 -.870337520E+02 -.870563935E+02 -.870779281E+02 -.870983860E+02 -.871178008E+02 -.871362078E+02 -.871536416E+02 -.871701338E+02 -.871857109E+02 -.872003905E+02 -.872141777E+02 -.872270605E+02 -.872390028E+02 -.872499378E+02 -.872597568E+02 -.872682970E+02 -.872753242E+02 -.872805108E+02 -.872834080E+02 -.872834080E+02
 -.872765791E+02 -.872765791E+02 -.872732940E+02 -.872674294E+02 -.872595120E+02 -.872499312E+02 -.872389715E+02 -.872268369E+02 -.872136702E+02 -.871995680E+02 -.871845915E+02 -.871687763E+02 -.871521385E+02 -.871346809E+02 -.871163969E+02 -.870972746E+02 -.870772991E+02 -.870564555E+02 -.870347308E+02 -.870121157E+02 -.869886065E+02 -.869642063E+02 -.869389269E+02 -.869127898E+02 -.868858276E+02 -.868580851E+02 -.868296205E+02 -.868005065E+02 -.867708308E+02 -.867406969E+02 -.867102247E+02 -.866795501E+02 -.866488256E+02 -.866182192E+02 -.865879136E+02 -.865581049E+02 -.865290007E+02 -.865008181E+02 -.864737805E+02 -.864481147E+02 -.864240474E+02 -.864018012E+02 -.863815904E+02 -.863636171E+02 -.863480668E+02 -.863351042E+02 -.863248700E+02 -.863174772E+02 -.863130084E+02 -.863115140E+02 -.863130108E+02 -.863174815E+02 -.863248754E+02 -.863351094E+02 -.863480701E+02 -.863636165E+02 -.863815834E+02 -.864017847E+02 -.864240181E+02 -.864480687E+02 -.864737134E+02 -.865007251E+02 -.865288764E+02 -.865579435E+02 -.865877086E+02 -.866179637E+02 -.866485120E+02 -.866791702E+02 -.867097696E+02 -.867401572E+02 -.867701962E+02 -.867997661E+02 -.868287626E+02 -.868570973E+02 -.868846969E+02 -.869115024E+02 -.869374684E+02 -.869625617E+02 -.869867605E+02 -.870100529E+02 -.870324358E+02 -.870539138E+02 -.870744974E+02 -.870942018E+02 -.871130454E+02 -.871310476E+02 -.871482278E+02 -.871646021E+02 -.871801811E+02 -.871949667E+02 -.872089479E+02 -.872220956E+02 -.872343565E+02 -.872456443E+02 -.872558297E+02 -.872647265E+02 -.872720739E+02 -.872775133E+02 -.872805589E+02 -.872805589E+02
 -.872750244E+02 -.872750244E+02 -.872716679E+02 -.872656871E+02 -.872576317E+02 -.872479118E+02 -.872368305E+02 -.872246086E+02 -.872114048E+02 -.871973306E+02 -.871824614E+02 -.871668464E+02 -.871505152E+02 -.871334835E+02 -.871157576E+02 -.870973380E+02 -.870782222E+02 -.870584070E+02 -.870378907E+02 -.870166748E+02 -.869947654E+02 -.869721746E+02 -.869489214E+02 -.869250334E+02 -.869005471E+02 -.868755089E+02 -.868499763E+02 -.868240179E+02 -.867977140E+02 -.867711575E+02 -.867444530E+02 -.867177175E+02 -.866910798E+02 -.866646797E+02 -.866386673E+02 -.866132017E+02 -.865884494E+02 -.865645826E+02 -.865417768E+02 -.865202088E+02 -.865000536E+02 -.864814819E+02 -.864646570E+02 -.864497316E+02 -.864368456E+02 -.864261224E+02 -.864176670E+02 -.864115634E+02 -.864078730E+02 -.864066331E+02 -.864078561E+02 -.864115291E+02 -.864176144E+02 -.864260503E+02 -.864367523E+02 -.864496151E+02 -.864645145E+02 -.864813107E+02 -.864998501E+02 -.865199691E+02 -.865414965E+02 -.865642568E+02 -.865880728E+02 -.866127684E+02 -.866381708E+02 -.866641130E+02 -.866904352E+02 -.867169869E+02 -.867436275E+02 -.867702277E+02 -.867966698E+02 -.868228483E+02 -.868486700E+02 -.868740537E+02 -.868989300E+02 -.869232411E+02 -.869469399E+02 -.869699894E+02 -.869923619E+02 -.870140383E+02 -.870350070E+02 -.870552626E+02 -.870748053E+02 -.870936392E+02 -.871117710E+02 -.871292086E+02 -.871459589E+02 -.871620258E+02 -.871774076E+02 -.871920932E+02 -.872060585E+02 -.872192612E+02 -.872316338E+02 -.872430753E+02 -.872534404E+02 -.872625255E+02 -.872700503E+02 -.872756346E+02 -.872787673E+02 -.872787673E+02
 -.872743893E+02 -.872743893E+02 -.872710139E+02 -.872650086E+02 -.872569360E+02 -.872472183E+02 -.872361705E+02 -.872240248E+02 -.872109512E+02 -.871970718E+02 -.871824729E+02 -.871672140E+02 -.871513351E+02 -.871348618E+02 -.871178102E+02 -.871001905E+02 -.870820091E+02 -.870632717E+02 -.870439848E+02 -.870241571E+02 -.870038014E+02 -.869829352E+02 -.869615819E+02 -.869397716E+02 -.869175419E+02 -.868949383E+02 -.868720152E+02 -.868488355E+02 -.868254715E+02 -.868020046E+02 -.867785255E+02 -.867551339E+02 -.867319379E+02 -.867090535E+02 -.866866038E+02 -.866647180E+02 -.866435298E+02 -.866231765E+02 -.866037968E+02 -.865855290E+02 -.865685095E+02 -.865528703E+02 -.865387367E+02 -.865262259E+02 -.865154440E+02 -.865064847E+02 -.864994274E+02 -.864943352E+02 -.864912545E+02 -.864902131E+02 -.864912203E+02 -.864942664E+02 -.864993231E+02 -.865063437E+02 -.865152646E+02 -.865260060E+02 -.865384738E+02 -.865525613E+02 -.865681511E+02 -.865851172E+02 -.866033273E+02 -.866226444E+02 -.866429298E+02 -.866640442E+02 -.866858498E+02 -.867082124E+02 -.867310022E+02 -.867540955E+02 -.867773757E+02 -.868007341E+02 -.868240704E+02 -.868472933E+02 -.868703206E+02 -.868930797E+02 -.869155066E+02 -.869375469E+02 -.869591544E+02 -.869802912E+02 -.870009271E+02 -.870210388E+02 -.870406093E+02 -.870596270E+02 -.870780847E+02 -.870959786E+02 -.871133069E+02 -.871300687E+02 -.871462615E+02 -.871618797E+02 -.871769117E+02 -.871913365E+02 -.872051200E+02 -.872182091E+02 -.872305258E+02 -.872419580E+02 -.872523488E+02 -.872614825E+02 -.872690659E+02 -.872747048E+02 -.872778731E+02 -.872778731E+02
 -.872745143E+02 -.872745143E+02 -.872711629E+02 -.872652079E+02 -.872572159E+02 -.872476144E+02 -.872367243E+02 -.872247848E+02 -.872119727E+02 -.871984177E+02 -.871842135E+02 -.871694274E+02 -.871541067E+02 -.871382848E+02 -.871219850E+02 -.871052245E+02 -.870880165E+02 -.870703728E+02 -.870523057E+02 -.870338288E+02 -.870149590E+02 -.869957169E+02 -.869761279E+02 -.869562227E+02 -.869360382E+02 -.869156174E+02 -.868950104E+02 -.868742738E+02 -.868534717E+02 -.868326748E+02 -.868119611E+02 -.867914149E+02 -.867711267E+02 -.867511928E+02 -.867317140E+02 -.867127954E+02 -.866945448E+02 -.866770720E+02 -.866604870E+02 -.866448992E+02 -.866304152E+02 -.866171380E+02 -.866051649E+02 -.865945862E+02 -.865854836E+02 -.865779289E+02 -.865719826E+02 -.865676931E+02 -.865650954E+02 -.865642107E+02 -.865650460E+02 -.865675940E+02 -.865718329E+02 -.865777273E+02 -.865852285E+02 -.865942755E+02 -.866047961E+02 -.866167082E+02 -.866299210E+02 -.866443367E+02 -.866598520E+02 -.866763597E+02 -.866937500E+02 -.867119123E+02 -.867307364E+02 -.867501138E+02 -.867699391E+02 -.867901108E+02 -.868105321E+02 -.868311119E+02 -.868517653E+02 -.868724138E+02 -.868929859E+02 -.869134174E+02 -.869336507E+02 -.869536355E+02 -.869733284E+02 -.869926922E+02 -.870116964E+02 -.870303156E+02 -.870485300E+02 -.870663238E+02 -.870836852E+02 -.871006048E+02 -.871170748E+02 -.871330876E+02 -.871486338E+02 -.871637006E+02 -.871782689E+02 -.871923102E+02 -.872057826E+02 -.872186253E+02 -.872307524E+02 -.872420440E+02 -.872523356E+02 -.872614039E+02 -.872689482E+02 -.872745673E+02 -.872777286E+02 -.872777286E+02
 -.872752573E+02 -.872752573E+02 -.872719642E+02 -.872661192E+02 -.872582858E+02 -.872488907E+02 -.872382562E+02 -.872266240E+02 -.872141747E+02 -.872010423E+02 -.871873255E+02 -.871730967E+02 -.871584087E+02 -.871433001E+02 -.871277996E+02 -.871119294E+02 -.870957074E+02 -.870791499E+02 -.870622727E+02 -.870450927E+02 -.870276290E+02 -.870099039E+02 -.869919430E+02 -.869737767E+02 -.869554396E+02 -.869369718E+02 -.869184183E+02 -.868998298E+02 -.868812622E+02 -.868627767E+02 -.868444398E+02 -.868263228E+02 -.868085012E+02 -.867910549E+02 -.867740666E+02 -.867576220E+02 -.867418083E+02 -.867267135E+02 -.867124258E+02 -.866990316E+02 -.866866154E+02 -.866752579E+02 -.866650353E+02 -.866560178E+02 -.866482689E+02 -.866418442E+02 -.866367903E+02 -.866331445E+02 -.866309337E+02 -.866301741E+02 -.866308711E+02 -.866330191E+02 -.866366012E+02 -.866415901E+02 -.866479483E+02 -.866556286E+02 -.866645750E+02 -.866747238E+02 -.866860041E+02 -.866983394E+02 -.867116485E+02 -.867258465E+02 -.867408464E+02 -.867565598E+02 -.867728980E+02 -.867897734E+02 -.868070997E+02 -.868247937E+02 -.868427752E+02 -.868609679E+02 -.868793000E+02 -.868977046E+02 -.869161200E+02 -.869344896E+02 -.869527625E+02 -.869708931E+02 -.869888414E+02 -.870065722E+02 -.870240555E+02 -.870412659E+02 -.870581819E+02 -.870747857E+02 -.870910624E+02 -.871069988E+02 -.871225831E+02 -.871378027E+02 -.871526435E+02 -.871670871E+02 -.871811092E+02 -.871946755E+02 -.872077384E+02 -.872202319E+02 -.872320646E+02 -.872431118E+02 -.872532045E+02 -.872621156E+02 -.872695420E+02 -.872750810E+02 -.872782008E+02 -.872782008E+02
 -.872764934E+02 -.872764934E+02 -.872732858E+02 -.872675979E+02 -.872599840E+02 -.872508654E+02 -.872405616E+02 -.872293137E+02 -.872173032E+02 -.872046658E+02 -.871915031E+02 -.871778906E+02 -.871638845E+02 -.871495272E+02 -.871348508E+02 -.871198811E+02 -.871046391E+02 -.870891440E+02 -.870734139E+02 -.870574676E+02 -.870413252E+02 -.870250093E+02 -.870085452E+02 -.869919616E+02 -.869752909E+02 -.869585694E+02 -.869418375E+02 -.869251398E+02 -.869085249E+02 -.868920455E+02 -.868757583E+02 -.868597231E+02 -.868440033E+02 -.868286649E+02 -.868137762E+02 -.867994070E+02 -.867856281E+02 -.867725108E+02 -.867601255E+02 -.867485414E+02 -.867378255E+02 -.867280418E+02 -.867192503E+02 -.867115061E+02 -.867048590E+02 -.866993522E+02 -.866950223E+02 -.866918980E+02 -.866900003E+02 -.866893418E+02 -.866899266E+02 -.866917502E+02 -.866947996E+02 -.866990535E+02 -.867044827E+02 -.867110502E+02 -.867187125E+02 -.867274193E+02 -.867371152E+02 -.867477395E+02 -.867592282E+02 -.867715136E+02 -.867845261E+02 -.867981949E+02 -.868124482E+02 -.868272148E+02 -.868424243E+02 -.868580081E+02 -.868738996E+02 -.868900351E+02 -.869063540E+02 -.869227993E+02 -.869393180E+02 -.869558608E+02 -.869723830E+02 -.869888437E+02 -.870052065E+02 -.870214389E+02 -.870375124E+02 -.870534021E+02 -.870690864E+02 -.870845463E+02 -.870997651E+02 -.871147276E+02 -.871294188E+02 -.871438233E+02 -.871579231E+02 -.871716963E+02 -.871851145E+02 -.871981396E+02 -.872107204E+02 -.872227869E+02 -.872342449E+02 -.872449670E+02 -.872547827E+02 -.872634645E+02 -.872707104E+02 -.872761213E+02 -.872791718E+02 -.872791718E+02
 -.872781153E+02 -.872781153E+02 -.872750141E+02 -.872695193E+02 -.872621713E+02 -.872533823E+02 -.872434656E+02 -.872326591E+02 -.872211425E+02 -.872090517E+02 -.871964889E+02 -.871835311E+02 -.871702366E+02 -.871566499E+02 -.871428055E+02 -.871287313E+02 -.871144503E+02 -.870999834E+02 -.870853499E+02 -.870705696E+02 -.870556629E+02 -.870406519E+02 -.870255608E+02 -.870104164E+02 -.869952485E+02 -.869800897E+02 -.869649758E+02 -.869499459E+02 -.869350422E+02 -.869203099E+02 -.869057969E+02 -.868915539E+02 -.868776338E+02 -.868640915E+02 -.868509831E+02 -.868383659E+02 -.868262977E+02 -.868148362E+02 -.868040383E+02 -.867939595E+02 -.867846534E+02 -.867761709E+02 -.867685596E+02 -.867618633E+02 -.867561211E+02 -.867513672E+02 -.867476301E+02 -.867449326E+02 -.867432909E+02 -.867427149E+02 -.867432079E+02 -.867447662E+02 -.867473796E+02 -.867510314E+02 -.867556986E+02 -.867613521E+02 -.867679575E+02 -.867754753E+02 -.867838612E+02 -.867930673E+02 -.868030424E+02 -.868137323E+02 -.868250811E+02 -.868370316E+02 -.868495256E+02 -.868625049E+02 -.868759119E+02 -.868896898E+02 -.869037834E+02 -.869181394E+02 -.869327067E+02 -.869474369E+02 -.869622844E+02 -.869772067E+02 -.869921645E+02 -.870071216E+02 -.870220452E+02 -.870369058E+02 -.870516766E+02 -.870663341E+02 -.870808569E+02 -.870952260E+02 -.871094238E+02 -.871234338E+02 -.871372394E+02 -.871508229E+02 -.871641641E+02 -.871772385E+02 -.871900152E+02 -.872024536E+02 -.872145000E+02 -.872260827E+02 -.872371059E+02 -.872474420E+02 -.872569209E+02 -.872653174E+02 -.872723342E+02 -.872775795E+02 -.872805391E+02 -.872805391E+02
 -.872800316E+02 -.872800316E+02 -.872770526E+02 -.872717777E+02 -.872647301E+02 -.872563095E+02 -.872468208E+02 -.872364960E+02 -.872255118E+02 -.872140020E+02 -.872020681E+02 -.871897876E+02 -.871772192E+02 -.871644087E+02 -.871513916E+02 -.871381971E+02 -.871248493E+02 -.871113699E+02 -.870977789E+02 -.870840961E+02 -.870703416E+02 -.870565366E+02 -.870427039E+02 -.870288684E+02 -.870150569E+02 -.870012986E+02 -.869876251E+02 -.869740706E+02 -.869606715E+02 -.869474665E+02 -.869344963E+02 -.869218036E+02 -.869094328E+02 -.868974293E+02 -.868858398E+02 -.868747113E+02 -.868640911E+02 -.868540262E+02 -.868445627E+02 -.868357454E+02 -.868276175E+02 -.868202198E+02 -.868135903E+02 -.868077639E+02 -.868027717E+02 -.867986409E+02 -.867953940E+02 -.867930489E+02 -.867916186E+02 -.867911109E+02 -.867915281E+02 -.867928675E+02 -.867951209E+02 -.867982752E+02 -.868023119E+02 -.868072082E+02 -.868129366E+02 -.868194656E+02 -.868267600E+02 -.868347813E+02 -.868434883E+02 -.868528377E+02 -.868627841E+02 -.868732809E+02 -.868842810E+02 -.868957366E+02 -.869076002E+02 -.869198249E+02 -.869323647E+02 -.869451749E+02 -.869582126E+02 -.869714364E+02 -.869848076E+02 -.869982892E+02 -.870118470E+02 -.870254492E+02 -.870390664E+02 -.870526720E+02 -.870662413E+02 -.870797523E+02 -.870931845E+02 -.871065192E+02 -.871197387E+02 -.871328260E+02 -.871457634E+02 -.871585320E+02 -.871711103E+02 -.871834723E+02 -.871955855E+02 -.872074078E+02 -.872188845E+02 -.872299434E+02 -.872404886E+02 -.872503937E+02 -.872594913E+02 -.872675607E+02 -.872743115E+02 -.872793625E+02 -.872822144E+02 -.872822144E+02
 -.872821658E+02 -.872821658E+02 -.872793201E+02 -.872742846E+02 -.872675618E+02 -.872595369E+02 -.872505041E+02 -.872406884E+02 -.872302612E+02 -.872193533E+02 -.872080645E+02 -.871964712E+02 -.871846320E+02 -.871725927E+02 -.871603894E+02 -.871480514E+02 -.871356035E+02 -.871230675E+02 -.871104635E+02 -.870978108E+02 -.870851289E+02 -.870724379E+02 -.870597590E+02 -.870471148E+02 -.870345297E+02 -.870220295E+02 -.870096421E+02 -.869973972E+02 -.869853262E+02 -.869734622E+02 -.869618399E+02 -.869504952E+02 -.869394654E+02 -.869287884E+02 -.869185028E+02 -.869086476E+02 -.868992615E+02 -.868903830E+02 -.868820496E+02 -.868742978E+02 -.868671625E+02 -.868606766E+02 -.868548707E+02 -.868497727E+02 -.868454076E+02 -.868417970E+02 -.868389590E+02 -.868369079E+02 -.868356538E+02 -.868352030E+02 -.868355574E+02 -.868367148E+02 -.868386685E+02 -.868414082E+02 -.868449190E+02 -.868491827E+02 -.868541773E+02 -.868598775E+02 -.868662550E+02 -.868732789E+02 -.868809158E+02 -.868891306E+02 -.868978865E+02 -.869071456E+02 -.869168690E+02 -.869270176E+02 -.869375522E+02 -.869484338E+02 -.869596240E+02 -.869710854E+02 -.869827816E+02 -.869946777E+02 -.870067402E+02 -.870189375E+02 -.870312398E+02 -.870436190E+02 -.870560493E+02 -.870685065E+02 -.870809683E+02 -.870934141E+02 -.871058248E+02 -.871181823E+02 -.871304692E+02 -.871426684E+02 -.871547620E+02 -.871667305E+02 -.871785516E+02 -.871901986E+02 -.872016382E+02 -.872128280E+02 -.872237131E+02 -.872342217E+02 -.872442594E+02 -.872537021E+02 -.872623865E+02 -.872700982E+02 -.872765559E+02 -.872813914E+02 -.872841233E+02 -.872841233E+02
 -.872844543E+02 -.872844543E+02 -.872817498E+02 -.872769666E+02 -.872705850E+02 -.872629736E+02 -.872544146E+02 -.872451243E+02 -.872352681E+02 -.872249725E+02 -.872143347E+02 -.872034291E+02 -.871923135E+02 -.871810330E+02 -.871696235E+02 -.871581142E+02 -.871465297E+02 -.871348916E+02 -.871232195E+02 -.871115322E+02 -.870998483E+02 -.870881865E+02 -.870765664E+02 -.870650086E+02 -.870535348E+02 -.870421680E+02 -.870309327E+02 -.870198547E+02 -.870089610E+02 -.869982800E+02 -.869878412E+02 -.869776751E+02 -.869678128E+02 -.869582861E+02 -.869491272E+02 -.869403683E+02 -.869320414E+02 -.869241780E+02 -.869168090E+02 -.869099641E+02 -.869036716E+02 -.868979582E+02 -.868928488E+02 -.868883660E+02 -.868845297E+02 -.868813574E+02 -.868788636E+02 -.868770598E+02 -.868759541E+02 -.868755515E+02 -.868758534E+02 -.868768582E+02 -.868785604E+02 -.868809517E+02 -.868840202E+02 -.868877512E+02 -.868921269E+02 -.868971269E+02 -.869027284E+02 -.869089062E+02 -.869156334E+02 -.869228811E+02 -.869306195E+02 -.869388173E+02 -.869474427E+02 -.869564633E+02 -.869658467E+02 -.869755604E+02 -.869855723E+02 -.869958508E+02 -.870063653E+02 -.870170860E+02 -.870279844E+02 -.870390331E+02 -.870502062E+02 -.870614793E+02 -.870728292E+02 -.870842345E+02 -.870956751E+02 -.871071319E+02 -.871185871E+02 -.871300236E+02 -.871414246E+02 -.871527732E+02 -.871640517E+02 -.871752406E+02 -.871863173E+02 -.871972549E+02 -.872080203E+02 -.872185711E+02 -.872288532E+02 -.872387961E+02 -.872483076E+02 -.872572671E+02 -.872655167E+02 -.872728496E+02 -.872789953E+02 -.872836003E+02 -.872862033E+02 -.872862033E+02
 -.872868452E+02 -.872868452E+02 -.872842868E+02 -.872797641E+02 -.872737335E+02 -.872665458E+02 -.872584703E+02 -.872497133E+02 -.872404335E+02 -.872307524E+02 -.872207635E+02 -.872105391E+02 -.872001352E+02 -.871895958E+02 -.871789560E+02 -.871682445E+02 -.871574854E+02 -.871466997E+02 -.871359064E+02 -.871251234E+02 -.871143681E+02 -.871036581E+02 -.870930113E+02 -.870824462E+02 -.870719823E+02 -.870616399E+02 -.870514406E+02 -.870414066E+02 -.870315613E+02 -.870219292E+02 -.870125352E+02 -.870034052E+02 -.869945655E+02 -.869860426E+02 -.869778635E+02 -.869700550E+02 -.869626434E+02 -.869556550E+02 -.869491150E+02 -.869430478E+02 -.869374766E+02 -.869324232E+02 -.869279078E+02 -.869239486E+02 -.869205621E+02 -.869177622E+02 -.869155608E+02 -.869139669E+02 -.869129873E+02 -.869126259E+02 -.869128839E+02 -.869137597E+02 -.869152493E+02 -.869173456E+02 -.869200391E+02 -.869233179E+02 -.869271676E+02 -.869315715E+02 -.869365111E+02 -.869419659E+02 -.869479138E+02 -.869543313E+02 -.869611938E+02 -.869684757E+02 -.869761505E+02 -.869841916E+02 -.869925718E+02 -.870012641E+02 -.870102415E+02 -.870194774E+02 -.870289459E+02 -.870386216E+02 -.870484801E+02 -.870584977E+02 -.870686521E+02 -.870789217E+02 -.870892862E+02 -.870997266E+02 -.871102244E+02 -.871207626E+02 -.871313245E+02 -.871418942E+02 -.871524555E+02 -.871629923E+02 -.871734870E+02 -.871839205E+02 -.871942706E+02 -.872045107E+02 -.872146080E+02 -.872245210E+02 -.872341969E+02 -.872435670E+02 -.872525424E+02 -.872610067E+02 -.872688083E+02 -.872757490E+02 -.872815702E+02 -.872859346E+02 -.872884029E+02 -.872884029E+02
 -.872892968E+02 -.872892968E+02 -.872868871E+02 -.872826288E+02 -.872769539E+02 -.872701943E+02 -.872626053E+02 -.872543832E+02 -.872456787E+02 -.872366079E+02 -.872272603E+02 -.872177052E+02 -.872079966E+02 -.871981769E+02 -.871882802E+02 -.871783343E+02 -.871683624E+02 -.871583846E+02 -.871484193E+02 -.871384833E+02 -.871285930E+02 -.871187644E+02 -.871090140E+02 -.870993584E+02 -.870898151E+02 -.870804019E+02 -.870711378E+02 -.870620421E+02 -.870531351E+02 -.870444376E+02 -.870359710E+02 -.870277572E+02 -.870198184E+02 -.870121772E+02 -.870048558E+02 -.869978767E+02 -.869912619E+02 -.869850330E+02 -.869792110E+02 -.869738159E+02 -.869688669E+02 -.869643817E+02 -.869603769E+02 -.869568674E+02 -.869538666E+02 -.869513859E+02 -.869494349E+02 -.869480209E+02 -.869471495E+02 -.869468237E+02 -.869470446E+02 -.869478109E+02 -.869491191E+02 -.869509637E+02 -.869533369E+02 -.869562289E+02 -.869596279E+02 -.869635204E+02 -.869678912E+02 -.869727235E+02 -.869779991E+02 -.869836988E+02 -.869898022E+02 -.869962881E+02 -.870031347E+02 -.870103196E+02 -.870178202E+02 -.870256139E+02 -.870336780E+02 -.870419901E+02 -.870505281E+02 -.870592703E+02 -.870681958E+02 -.870772843E+02 -.870865162E+02 -.870958727E+02 -.871053361E+02 -.871148892E+02 -.871245157E+02 -.871341998E+02 -.871439264E+02 -.871536806E+02 -.871634472E+02 -.871732106E+02 -.871829541E+02 -.871926590E+02 -.872023037E+02 -.872118622E+02 -.872213025E+02 -.872305847E+02 -.872396573E+02 -.872484545E+02 -.872568906E+02 -.872648545E+02 -.872722014E+02 -.872787425E+02 -.872842321E+02 -.872883500E+02 -.872906799E+02 -.872906799E+02
 -.872917758E+02 -.872917758E+02 -.872895155E+02 -.872855228E+02 -.872802041E+02 -.872738723E+02 -.872667681E+02 -.872590771E+02 -.872509419E+02 -.872424727E+02 -.872337544E+02 -.872248531E+02 -.872158204E+02 -.872066969E+02 -.871975153E+02 -.871883021E+02 -.871790797E+02 -.871698673E+02 -.871606821E+02 -.871515400E+02 -.871424562E+02 -.871334454E+02 -.871245226E+02 -.871157028E+02 -.871070015E+02 -.870984344E+02 -.870900182E+02 -.870817697E+02 -.870737064E+02 -.870658461E+02 -.870582073E+02 -.870508085E+02 -.870436686E+02 -.870368064E+02 -.870302409E+02 -.870239907E+02 -.870180743E+02 -.870125097E+02 -.870073141E+02 -.870025043E+02 -.869980960E+02 -.869941039E+02 -.869905417E+02 -.869874215E+02 -.869847542E+02 -.869825494E+02 -.869808147E+02 -.869795562E+02 -.869787785E+02 -.869784839E+02 -.869786734E+02 -.869793458E+02 -.869804985E+02 -.869821266E+02 -.869842240E+02 -.869867825E+02 -.869897925E+02 -.869932429E+02 -.869971213E+02 -.870014136E+02 -.870061051E+02 -.870111797E+02 -.870166206E+02 -.870224101E+02 -.870285300E+02 -.870349618E+02 -.870416865E+02 -.870486850E+02 -.870559382E+02 -.870634271E+02 -.870711329E+02 -.870790372E+02 -.870871219E+02 -.870953694E+02 -.871037629E+02 -.871122859E+02 -.871209227E+02 -.871296581E+02 -.871384774E+02 -.871473665E+02 -.871563113E+02 -.871652982E+02 -.871743129E+02 -.871833408E+02 -.871923658E+02 -.872013699E+02 -.872103324E+02 -.872192282E+02 -.872280265E+02 -.872366888E+02 -.872451659E+02 -.872533948E+02 -.872612939E+02 -.872687575E+02 -.872756481E+02 -.872817871E+02 -.872869421E+02 -.872908109E+02 -.872930005E+02 -.872930005E+02
 -.872942563E+02 -.872942563E+02 -.872921449E+02 -.872884163E+02 -.872834513E+02 -.872775434E+02 -.872709186E+02 -.872637513E+02 -.872561758E+02 -.872482960E+02 -.872401921E+02 -.872319266E+02 -.872235485E+02 -.872150965E+02 -.872066014E+02 -.871980887E+02 -.871895794E+02 -.871810917E+02 -.871726419E+02 -.871642447E+02 -.871559142E+02 -.871476639E+02 -.871395073E+02 -.871314579E+02 -.871235294E+02 -.871157360E+02 -.871080918E+02 -.871006118E+02 -.870933111E+02 -.870862050E+02 -.870793092E+02 -.870726397E+02 -.870662123E+02 -.870600432E+02 -.870541482E+02 -.870485430E+02 -.870432431E+02 -.870382635E+02 -.870336186E+02 -.870293223E+02 -.870253877E+02 -.870218269E+02 -.870186512E+02 -.870158707E+02 -.870134944E+02 -.870115300E+02 -.870099838E+02 -.870088610E+02 -.870081650E+02 -.870078981E+02 -.870080609E+02 -.870086524E+02 -.870096704E+02 -.870111111E+02 -.870129692E+02 -.870152380E+02 -.870179098E+02 -.870209752E+02 -.870244240E+02 -.870282446E+02 -.870324247E+02 -.870369511E+02 -.870418096E+02 -.870469857E+02 -.870524640E+02 -.870582290E+02 -.870642649E+02 -.870705553E+02 -.870770843E+02 -.870838357E+02 -.870907934E+02 -.870979417E+02 -.871052651E+02 -.871127483E+02 -.871203767E+02 -.871281359E+02 -.871360121E+02 -.871439917E+02 -.871520616E+02 -.871602091E+02 -.871684215E+02 -.871766860E+02 -.871849895E+02 -.871933181E+02 -.872016568E+02 -.872099883E+02 -.872182929E+02 -.872265466E+02 -.872347201E+02 -.872427766E+02 -.872506693E+02 -.872583384E+02 -.872657065E+02 -.872726739E+02 -.872791108E+02 -.872848489E+02 -.872896696E+02 -.872932889E+02 -.872953380E+02 -.872953380E+02
 -.872967187E+02 -.872967187E+02 -.872947545E+02 -.872912867E+02 -.872866707E+02 -.872811802E+02 -.872750267E+02 -.872683730E+02 -.872613450E+02 -.872540401E+02 -.872465337E+02 -.872388846E+02 -.872311389E+02 -.872233330E+02 -.872154962E+02 -.872076524E+02 -.871998214E+02 -.871920204E+02 -.871842644E+02 -.871765673E+02 -.871689418E+02 -.871614004E+02 -.871539552E+02 -.871466183E+02 -.871394020E+02 -.871323185E+02 -.871253807E+02 -.871186012E+02 -.871119933E+02 -.871055701E+02 -.870993451E+02 -.870933320E+02 -.870875443E+02 -.870819957E+02 -.870766994E+02 -.870716689E+02 -.870669170E+02 -.870624565E+02 -.870582993E+02 -.870544570E+02 -.870509405E+02 -.870477599E+02 -.870449246E+02 -.870424429E+02 -.870403223E+02 -.870385691E+02 -.870371887E+02 -.870361851E+02 -.870355614E+02 -.870353192E+02 -.870354591E+02 -.870359804E+02 -.870368812E+02 -.870381582E+02 -.870398071E+02 -.870418226E+02 -.870441979E+02 -.870469255E+02 -.870499967E+02 -.870534022E+02 -.870571315E+02 -.870611736E+02 -.870655168E+02 -.870701487E+02 -.870750567E+02 -.870802276E+02 -.870856480E+02 -.870913042E+02 -.870971827E+02 -.871032695E+02 -.871095511E+02 -.871160139E+02 -.871226445E+02 -.871294299E+02 -.871363572E+02 -.871434138E+02 -.871505876E+02 -.871578666E+02 -.871652390E+02 -.871726935E+02 -.871802184E+02 -.871878021E+02 -.871954324E+02 -.872030963E+02 -.872107798E+02 -.872184666E+02 -.872261379E+02 -.872337712E+02 -.872413386E+02 -.872488052E+02 -.872561269E+02 -.872632472E+02 -.872700934E+02 -.872765717E+02 -.872825603E+02 -.872879015E+02 -.872923907E+02 -.872957623E+02 -.872976717E+02 -.872976717E+02
 -.872991483E+02 -.872991483E+02 -.872973288E+02 -.872941174E+02 -.872898439E+02 -.872847627E+02 -.872790702E+02 -.872729182E+02 -.872664239E+02 -.872596781E+02 -.872527512E+02 -.872456982E+02 -.872385623E+02 -.872313776E+02 -.872241715E+02 -.872169663E+02 -.872097808E+02 -.872026308E+02 -.871955304E+02 -.871884922E+02 -.871815280E+02 -.871746492E+02 -.871678665E+02 -.871611910E+02 -.871546333E+02 -.871482046E+02 -.871419157E+02 -.871357779E+02 -.871298027E+02 -.871240013E+02 -.871183855E+02 -.871129668E+02 -.871077569E+02 -.871027672E+02 -.870980093E+02 -.870934942E+02 -.870892330E+02 -.870852362E+02 -.870815140E+02 -.870780761E+02 -.870749314E+02 -.870720886E+02 -.870695554E+02 -.870673387E+02 -.870654447E+02 -.870638787E+02 -.870626452E+02 -.870617474E+02 -.870611880E+02 -.870609682E+02 -.870610886E+02 -.870615485E+02 -.870623463E+02 -.870634794E+02 -.870649442E+02 -.870667361E+02 -.870688498E+02 -.870712787E+02 -.870740158E+02 -.870770532E+02 -.870803821E+02 -.870839935E+02 -.870878774E+02 -.870920235E+02 -.870964211E+02 -.871010591E+02 -.871059261E+02 -.871110108E+02 -.871163013E+02 -.871217860E+02 -.871274531E+02 -.871332911E+02 -.871392883E+02 -.871454336E+02 -.871517156E+02 -.871581234E+02 -.871646463E+02 -.871712737E+02 -.871779952E+02 -.871848004E+02 -.871916788E+02 -.871986198E+02 -.872056123E+02 -.872126441E+02 -.872197022E+02 -.872267713E+02 -.872338339E+02 -.872408686E+02 -.872478492E+02 -.872547431E+02 -.872615087E+02 -.872680932E+02 -.872744285E+02 -.872804269E+02 -.872859748E+02 -.872909252E+02 -.872950875E+02 -.872982145E+02 -.872999858E+02 -.872999858E+02
 -.873015348E+02 -.873015348E+02 -.872998572E+02 -.872968967E+02 -.872929581E+02 -.872882766E+02 -.872830340E+02 -.872773706E+02 -.872713951E+02 -.872651917E+02 -.872588259E+02 -.872523486E+02 -.872458001E+02 -.872392121E+02 -.872326102E+02 -.872260151E+02 -.872194442E+02 -.872129122E+02 -.872064322E+02 -.872000156E+02 -.871936733E+02 -.871874155E+02 -.871812520E+02 -.871751925E+02 -.871692466E+02 -.871634239E+02 -.871577342E+02 -.871521871E+02 -.871467927E+02 -.871415607E+02 -.871365011E+02 -.871316239E+02 -.871269391E+02 -.871224564E+02 -.871181856E+02 -.871141361E+02 -.871103172E+02 -.871067378E+02 -.871034064E+02 -.871003313E+02 -.870975199E+02 -.870949794E+02 -.870927164E+02 -.870907365E+02 -.870890450E+02 -.870876462E+02 -.870865439E+02 -.870857408E+02 -.870852391E+02 -.870850398E+02 -.870851433E+02 -.870855492E+02 -.870862561E+02 -.870872617E+02 -.870885632E+02 -.870901566E+02 -.870920375E+02 -.870942004E+02 -.870966396E+02 -.870993482E+02 -.871023191E+02 -.871055446E+02 -.871090162E+02 -.871127255E+02 -.871166633E+02 -.871208202E+02 -.871251867E+02 -.871297530E+02 -.871345090E+02 -.871394449E+02 -.871445506E+02 -.871498161E+02 -.871552313E+02 -.871607866E+02 -.871664722E+02 -.871722785E+02 -.871781960E+02 -.871842153E+02 -.871903273E+02 -.871965226E+02 -.872027918E+02 -.872091251E+02 -.872155124E+02 -.872219426E+02 -.872284034E+02 -.872348808E+02 -.872413584E+02 -.872478161E+02 -.872542296E+02 -.872605683E+02 -.872667937E+02 -.872728564E+02 -.872786930E+02 -.872842222E+02 -.872893385E+02 -.872939055E+02 -.872977467E+02 -.873006334E+02 -.873022689E+02 -.873022689E+02
 -.873038713E+02 -.873038713E+02 -.873023322E+02 -.872996167E+02 -.872960049E+02 -.872917130E+02 -.872869082E+02 -.872817198E+02 -.872762478E+02 -.872705700E+02 -.872647467E+02 -.872588250E+02 -.872528422E+02 -.872468275E+02 -.872408045E+02 -.872347926E+02 -.872288077E+02 -.872228634E+02 -.872169715E+02 -.872111428E+02 -.872053868E+02 -.871997130E+02 -.871941300E+02 -.871886464E+02 -.871832709E+02 -.871780119E+02 -.871728779E+02 -.871678774E+02 -.871630189E+02 -.871583111E+02 -.871537625E+02 -.871493816E+02 -.871451769E+02 -.871411569E+02 -.871373298E+02 -.871337036E+02 -.871302862E+02 -.871270851E+02 -.871241075E+02 -.871213602E+02 -.871188498E+02 -.871165821E+02 -.871145625E+02 -.871127959E+02 -.871112867E+02 -.871100386E+02 -.871090545E+02 -.871083368E+02 -.871078873E+02 -.871077069E+02 -.871077960E+02 -.871081540E+02 -.871087799E+02 -.871096718E+02 -.871108272E+02 -.871122430E+02 -.871139153E+02 -.871158396E+02 -.871180111E+02 -.871204240E+02 -.871230724E+02 -.871259497E+02 -.871290489E+02 -.871323627E+02 -.871358835E+02 -.871396033E+02 -.871435140E+02 -.871476073E+02 -.871518746E+02 -.871563074E+02 -.871608972E+02 -.871656353E+02 -.871705131E+02 -.871755221E+02 -.871806539E+02 -.871859000E+02 -.871912522E+02 -.871967022E+02 -.872022417E+02 -.872078625E+02 -.872135561E+02 -.872193136E+02 -.872251258E+02 -.872309825E+02 -.872368725E+02 -.872427828E+02 -.872486980E+02 -.872545998E+02 -.872604656E+02 -.872662669E+02 -.872719681E+02 -.872775234E+02 -.872828745E+02 -.872879459E+02 -.872926405E+02 -.872968326E+02 -.873003595E+02 -.873030105E+02 -.873045128E+02 -.873045128E+02
 -.873061539E+02 -.873061539E+02 -.873047499E+02 -.873022731E+02 -.872989795E+02 -.872950666E+02 -.872906874E+02 -.872859602E+02 -.872809765E+02 -.872758076E+02 -.872705088E+02 -.872651233E+02 -.872596852E+02 -.872542216E+02 -.872487541E+02 -.872433003E+02 -.872378749E+02 -.872324904E+02 -.872271575E+02 -.872218859E+02 -.872166845E+02 -.872115615E+02 -.872065247E+02 -.872015819E+02 -.871967405E+02 -.871920080E+02 -.871873919E+02 -.871828996E+02 -.871785384E+02 -.871743157E+02 -.871702391E+02 -.871663157E+02 -.871625529E+02 -.871589579E+02 -.871555376E+02 -.871522989E+02 -.871492484E+02 -.871463926E+02 -.871437375E+02 -.871412888E+02 -.871390520E+02 -.871370322E+02 -.871352337E+02 -.871336608E+02 -.871323171E+02 -.871312056E+02 -.871303288E+02 -.871296889E+02 -.871292871E+02 -.871291243E+02 -.871292008E+02 -.871295161E+02 -.871300694E+02 -.871308590E+02 -.871318830E+02 -.871331386E+02 -.871346226E+02 -.871363313E+02 -.871382605E+02 -.871404055E+02 -.871427612E+02 -.871453222E+02 -.871480825E+02 -.871510359E+02 -.871541760E+02 -.871574960E+02 -.871609891E+02 -.871646481E+02 -.871684658E+02 -.871724349E+02 -.871765480E+02 -.871807977E+02 -.871851766E+02 -.871896773E+02 -.871942925E+02 -.871990148E+02 -.872038370E+02 -.872087518E+02 -.872137519E+02 -.872188299E+02 -.872239781E+02 -.872291888E+02 -.872344533E+02 -.872397626E+02 -.872451062E+02 -.872504724E+02 -.872558469E+02 -.872612130E+02 -.872665497E+02 -.872718309E+02 -.872770238E+02 -.872820865E+02 -.872869652E+02 -.872915908E+02 -.872958742E+02 -.872997002E+02 -.873029200E+02 -.873053407E+02 -.873067126E+02 -.873067126E+02
 -.873083808E+02 -.873083808E+02 -.873071084E+02 -.873048641E+02 -.873018800E+02 -.872983357E+02 -.872943700E+02 -.872900904E+02 -.872855802E+02 -.872809040E+02 -.872761123E+02 -.872712444E+02 -.872663315E+02 -.872613981E+02 -.872564639E+02 -.872515452E+02 -.872466551E+02 -.872418050E+02 -.872370047E+02 -.872322629E+02 -.872275874E+02 -.872229858E+02 -.872184649E+02 -.872140317E+02 -.872096926E+02 -.872054542E+02 -.872013231E+02 -.871973056E+02 -.871934082E+02 -.871896372E+02 -.871859991E+02 -.871825000E+02 -.871791463E+02 -.871759441E+02 -.871728992E+02 -.871700176E+02 -.871673048E+02 -.871647663E+02 -.871624072E+02 -.871602324E+02 -.871582465E+02 -.871564535E+02 -.871548574E+02 -.871534617E+02 -.871522692E+02 -.871512827E+02 -.871505042E+02 -.871499355E+02 -.871495776E+02 -.871494314E+02 -.871494969E+02 -.871497739E+02 -.871502615E+02 -.871509586E+02 -.871518633E+02 -.871529733E+02 -.871542861E+02 -.871557985E+02 -.871575069E+02 -.871594074E+02 -.871614957E+02 -.871637672E+02 -.871662169E+02 -.871688396E+02 -.871716298E+02 -.871745818E+02 -.871776898E+02 -.871809476E+02 -.871843492E+02 -.871878883E+02 -.871915585E+02 -.871953535E+02 -.871992669E+02 -.872032924E+02 -.872074235E+02 -.872116538E+02 -.872159771E+02 -.872203869E+02 -.872248768E+02 -.872294403E+02 -.872340704E+02 -.872387603E+02 -.872435021E+02 -.872482877E+02 -.872531076E+02 -.872579510E+02 -.872628051E+02 -.872676544E+02 -.872724799E+02 -.872772577E+02 -.872819579E+02 -.872865422E+02 -.872909616E+02 -.872951533E+02 -.872990361E+02 -.873025051E+02 -.873054251E+02 -.873076208E+02 -.873088655E+02 -.873088655E+02
 -.873105522E+02 -.873105522E+02 -.873094079E+02 -.873073899E+02 -.873047070E+02 -.873015211E+02 -.872979572E+02 -.872941120E+02 -.872900609E+02 -.872858621E+02 -.872815611E+02 -.872771934E+02 -.872727873E+02 -.872683648E+02 -.872639438E+02 -.872595389E+02 -.872551620E+02 -.872508235E+02 -.872465319E+02 -.872422952E+02 -.872381204E+02 -.872340141E+02 -.872299824E+02 -.872260313E+02 -.872221666E+02 -.872183941E+02 -.872147193E+02 -.872111479E+02 -.872076853E+02 -.872043371E+02 -.872011087E+02 -.871980056E+02 -.871950329E+02 -.871921960E+02 -.871894999E+02 -.871869495E+02 -.871845496E+02 -.871823048E+02 -.871802194E+02 -.871782976E+02 -.871765430E+02 -.871749594E+02 -.871735499E+02 -.871723173E+02 -.871712643E+02 -.871703930E+02 -.871697052E+02 -.871692023E+02 -.871688852E+02 -.871687545E+02 -.871688104E+02 -.871690527E+02 -.871694807E+02 -.871700932E+02 -.871708889E+02 -.871718658E+02 -.871730217E+02 -.871743540E+02 -.871758596E+02 -.871775354E+02 -.871793776E+02 -.871813823E+02 -.871835455E+02 -.871858627E+02 -.871883292E+02 -.871909402E+02 -.871936908E+02 -.871965757E+02 -.871995898E+02 -.872027278E+02 -.872059842E+02 -.872093535E+02 -.872128304E+02 -.872164092E+02 -.872200845E+02 -.872238508E+02 -.872277024E+02 -.872316339E+02 -.872356396E+02 -.872397136E+02 -.872438499E+02 -.872480424E+02 -.872522841E+02 -.872565676E+02 -.872608844E+02 -.872652247E+02 -.872695770E+02 -.872739274E+02 -.872782584E+02 -.872825487E+02 -.872867709E+02 -.872908907E+02 -.872948636E+02 -.872986330E+02 -.873021254E+02 -.873052465E+02 -.873078741E+02 -.873098502E+02 -.873109706E+02 -.873109706E+02
 -.873126696E+02 -.873126696E+02 -.873116501E+02 -.873098523E+02 -.873074627E+02 -.873046254E+02 -.873014520E+02 -.872980290E+02 -.872944235E+02 -.872906876E+02 -.872868619E+02 -.872829784E+02 -.872790620E+02 -.872751327E+02 -.872712064E+02 -.872672961E+02 -.872634126E+02 -.872595649E+02 -.872557609E+02 -.872520074E+02 -.872483107E+02 -.872446766E+02 -.872411105E+02 -.872376177E+02 -.872342031E+02 -.872308718E+02 -.872276286E+02 -.872244782E+02 -.872214256E+02 -.872184753E+02 -.872156320E+02 -.872129003E+02 -.872102848E+02 -.872077898E+02 -.872054197E+02 -.872031786E+02 -.872010706E+02 -.871990994E+02 -.871972688E+02 -.871955823E+02 -.871940429E+02 -.871926537E+02 -.871914174E+02 -.871903364E+02 -.871894129E+02 -.871886486E+02 -.871880450E+02 -.871876033E+02 -.871873243E+02 -.871872085E+02 -.871872560E+02 -.871874667E+02 -.871878399E+02 -.871883747E+02 -.871890700E+02 -.871899241E+02 -.871909352E+02 -.871921010E+02 -.871934191E+02 -.871948868E+02 -.871965009E+02 -.871982582E+02 -.872001551E+02 -.872021881E+02 -.872043531E+02 -.872066461E+02 -.872090629E+02 -.872115991E+02 -.872142503E+02 -.872170120E+02 -.872198795E+02 -.872228483E+02 -.872259135E+02 -.872290706E+02 -.872323147E+02 -.872356411E+02 -.872390450E+02 -.872425215E+02 -.872460657E+02 -.872496725E+02 -.872533367E+02 -.872570527E+02 -.872608145E+02 -.872646153E+02 -.872684478E+02 -.872723030E+02 -.872761708E+02 -.872800385E+02 -.872838907E+02 -.872877081E+02 -.872914665E+02 -.872951347E+02 -.872986733E+02 -.873020314E+02 -.873051436E+02 -.873079253E+02 -.873102676E+02 -.873120294E+02 -.873130283E+02 -.873130283E+02
 -.873147350E+02 -.873147350E+02 -.873138372E+02 -.873122542E+02 -.873101501E+02 -.873076523E+02 -.873048589E+02 -.873018465E+02 -.872986740E+02 -.872953876E+02 -.872920232E+02 -.872886089E+02 -.872851668E+02 -.872817145E+02 -.872782661E+02 -.872748331E+02 -.872714250E+02 -.872680498E+02 -.872647143E+02 -.872614245E+02 -.872581861E+02 -.872550040E+02 -.872518829E+02 -.872488273E+02 -.872458416E+02 -.872429301E+02 -.872400969E+02 -.872373461E+02 -.872346819E+02 -.872321081E+02 -.872296288E+02 -.872272478E+02 -.872249689E+02 -.872227960E+02 -.872207325E+02 -.872187821E+02 -.872169480E+02 -.872152336E+02 -.872136418E+02 -.872121756E+02 -.872108376E+02 -.872096304E+02 -.872085561E+02 -.872076168E+02 -.872068143E+02 -.872061501E+02 -.872056253E+02 -.872052411E+02 -.872049980E+02 -.872048964E+02 -.872049365E+02 -.872051181E+02 -.872054407E+02 -.872059036E+02 -.872065057E+02 -.872072458E+02 -.872081222E+02 -.872091331E+02 -.872102765E+02 -.872115501E+02 -.872129513E+02 -.872144773E+02 -.872161253E+02 -.872178922E+02 -.872197745E+02 -.872217691E+02 -.872238722E+02 -.872260803E+02 -.872283896E+02 -.872307962E+02 -.872332964E+02 -.872358860E+02 -.872385612E+02 -.872413180E+02 -.872441522E+02 -.872470599E+02 -.872500368E+02 -.872530788E+02 -.872561817E+02 -.872593410E+02 -.872625522E+02 -.872658103E+02 -.872691102E+02 -.872724459E+02 -.872758109E+02 -.872791973E+02 -.872825962E+02 -.872859963E+02 -.872893840E+02 -.872927423E+02 -.872960496E+02 -.872992786E+02 -.873023942E+02 -.873053516E+02 -.873080929E+02 -.873105436E+02 -.873126074E+02 -.873141598E+02 -.873150402E+02 -.873150402E+02
 -.873167503E+02 -.873167503E+02 -.873159712E+02 -.873145976E+02 -.873127721E+02 -.873106051E+02 -.873081820E+02 -.873055693E+02 -.873028182E+02 -.872999690E+02 -.872970527E+02 -.872940940E+02 -.872911119E+02 -.872881219E+02 -.872851363E+02 -.872821649E+02 -.872792161E+02 -.872762967E+02 -.872734128E+02 -.872705696E+02 -.872677718E+02 -.872650237E+02 -.872623293E+02 -.872596927E+02 -.872571173E+02 -.872546070E+02 -.872521652E+02 -.872497953E+02 -.872475008E+02 -.872452852E+02 -.872431516E+02 -.872411034E+02 -.872391437E+02 -.872372757E+02 -.872355024E+02 -.872338267E+02 -.872322514E+02 -.872307792E+02 -.872294127E+02 -.872281542E+02 -.872270060E+02 -.872259701E+02 -.872250484E+02 -.872242425E+02 -.872235540E+02 -.872229840E+02 -.872225335E+02 -.872222035E+02 -.872219944E+02 -.872219065E+02 -.872219400E+02 -.872220947E+02 -.872223702E+02 -.872227660E+02 -.872232810E+02 -.872239144E+02 -.872246647E+02 -.872255305E+02 -.872265101E+02 -.872276015E+02 -.872288026E+02 -.872301112E+02 -.872315248E+02 -.872330409E+02 -.872346567E+02 -.872363694E+02 -.872381761E+02 -.872400737E+02 -.872420590E+02 -.872441289E+02 -.872462801E+02 -.872485093E+02 -.872508131E+02 -.872531882E+02 -.872556311E+02 -.872581385E+02 -.872607067E+02 -.872633322E+02 -.872660114E+02 -.872687406E+02 -.872715157E+02 -.872743327E+02 -.872771868E+02 -.872800732E+02 -.872829859E+02 -.872859184E+02 -.872888625E+02 -.872918088E+02 -.872947453E+02 -.872976570E+02 -.873005254E+02 -.873033264E+02 -.873060297E+02 -.873085962E+02 -.873109755E+02 -.873131029E+02 -.873148946E+02 -.873162426E+02 -.873170069E+02 -.873170069E+02
 -.873187143E+02 -.873187143E+02 -.873180512E+02 -.873168821E+02 -.873153283E+02 -.873134840E+02 -.873114219E+02 -.873091986E+02 -.873068580E+02 -.873044341E+02 -.873019537E+02 -.872994377E+02 -.872969024E+02 -.872943609E+02 -.872918238E+02 -.872892996E+02 -.872867952E+02 -.872843165E+02 -.872818688E+02 -.872794563E+02 -.872770831E+02 -.872747528E+02 -.872724690E+02 -.872702347E+02 -.872680532E+02 -.872659274E+02 -.872638603E+02 -.872618549E+02 -.872599139E+02 -.872580401E+02 -.872562363E+02 -.872545052E+02 -.872528494E+02 -.872512715E+02 -.872497740E+02 -.872483593E+02 -.872470296E+02 -.872457873E+02 -.872446343E+02 -.872435727E+02 -.872426042E+02 -.872417305E+02 -.872409532E+02 -.872402736E+02 -.872396929E+02 -.872392122E+02 -.872388321E+02 -.872385535E+02 -.872383768E+02 -.872383021E+02 -.872383297E+02 -.872384594E+02 -.872386908E+02 -.872390235E+02 -.872394567E+02 -.872399897E+02 -.872406213E+02 -.872413503E+02 -.872421752E+02 -.872430946E+02 -.872441068E+02 -.872452097E+02 -.872464016E+02 -.872476802E+02 -.872490434E+02 -.872504887E+02 -.872520138E+02 -.872536162E+02 -.872552933E+02 -.872570424E+02 -.872588609E+02 -.872607459E+02 -.872626948E+02 -.872647048E+02 -.872667729E+02 -.872688963E+02 -.872710721E+02 -.872732973E+02 -.872755689E+02 -.872778836E+02 -.872802382E+02 -.872826291E+02 -.872850524E+02 -.872875039E+02 -.872899785E+02 -.872924707E+02 -.872949736E+02 -.872974790E+02 -.872999766E+02 -.873024538E+02 -.873048946E+02 -.873072786E+02 -.873095798E+02 -.873117648E+02 -.873137907E+02 -.873156023E+02 -.873171281E+02 -.873182760E+02 -.873189269E+02 -.873189269E+02
 -.873206185E+02 -.873206185E+02 -.873200686E+02 -.873190988E+02 -.873178099E+02 -.873162799E+02 -.873145693E+02 -.873127250E+02 -.873107834E+02 -.873087730E+02 -.873067159E+02 -.873046295E+02 -.873025274E+02 -.873004206E+02 -.872983178E+02 -.872962260E+02 -.872941512E+02 -.872920982E+02 -.872900713E+02 -.872880740E+02 -.872861099E+02 -.872841817E+02 -.872822925E+02 -.872804448E+02 -.872786413E+02 -.872768843E+02 -.872751763E+02 -.872735197E+02 -.872719167E+02 -.872703697E+02 -.872688808E+02 -.872674523E+02 -.872660863E+02 -.872647848E+02 -.872635499E+02 -.872623835E+02 -.872612875E+02 -.872602636E+02 -.872593135E+02 -.872584388E+02 -.872576409E+02 -.872569212E+02 -.872562810E+02 -.872557212E+02 -.872552428E+02 -.872548468E+02 -.872545336E+02 -.872543039E+02 -.872541581E+02 -.872540962E+02 -.872541185E+02 -.872542247E+02 -.872544147E+02 -.872546880E+02 -.872550441E+02 -.872554822E+02 -.872560016E+02 -.872566013E+02 -.872572800E+02 -.872580366E+02 -.872588698E+02 -.872597779E+02 -.872607594E+02 -.872618126E+02 -.872629358E+02 -.872641270E+02 -.872653842E+02 -.872667055E+02 -.872680888E+02 -.872695320E+02 -.872710328E+02 -.872725890E+02 -.872741985E+02 -.872758588E+02 -.872775678E+02 -.872793230E+02 -.872811220E+02 -.872829625E+02 -.872848418E+02 -.872867575E+02 -.872887067E+02 -.872906865E+02 -.872926938E+02 -.872947249E+02 -.872967757E+02 -.872988416E+02 -.873009167E+02 -.873029944E+02 -.873050660E+02 -.873071210E+02 -.873091461E+02 -.873111243E+02 -.873130340E+02 -.873148473E+02 -.873165287E+02 -.873180321E+02 -.873192983E+02 -.873202509E+02 -.873207910E+02 -.873207910E+02
 -.873224366E+02 -.873224366E+02 -.873219966E+02 -.873212202E+02 -.873201880E+02 -.873189624E+02 -.873175916E+02 -.873161135E+02 -.873145572E+02 -.873129455E+02 -.873112963E+02 -.873096235E+02 -.873079382E+02 -.873062492E+02 -.873045634E+02 -.873028867E+02 -.873012237E+02 -.872995785E+02 -.872979544E+02 -.872963544E+02 -.872947811E+02 -.872932371E+02 -.872917245E+02 -.872902455E+02 -.872888021E+02 -.872873963E+02 -.872860300E+02 -.872847051E+02 -.872834234E+02 -.872821867E+02 -.872809967E+02 -.872798552E+02 -.872787638E+02 -.872777243E+02 -.872767380E+02 -.872758067E+02 -.872749316E+02 -.872741143E+02 -.872733559E+02 -.872726578E+02 -.872720211E+02 -.872714469E+02 -.872709360E+02 -.872704893E+02 -.872701076E+02 -.872697916E+02 -.872695416E+02 -.872693582E+02 -.872692416E+02 -.872691920E+02 -.872692095E+02 -.872692938E+02 -.872694450E+02 -.872696626E+02 -.872699462E+02 -.872702952E+02 -.872707091E+02 -.872711870E+02 -.872717281E+02 -.872723313E+02 -.872729957E+02 -.872737200E+02 -.872745030E+02 -.872753434E+02 -.872762397E+02 -.872771906E+02 -.872781944E+02 -.872792496E+02 -.872803546E+02 -.872815076E+02 -.872827070E+02 -.872839511E+02 -.872852379E+02 -.872865658E+02 -.872879329E+02 -.872893374E+02 -.872907773E+02 -.872922507E+02 -.872937556E+02 -.872952899E+02 -.872968515E+02 -.872984379E+02 -.873000466E+02 -.873016746E+02 -.873033188E+02 -.873049752E+02 -.873066393E+02 -.873083055E+02 -.873099669E+02 -.873116151E+02 -.873132392E+02 -.873148256E+02 -.873163568E+02 -.873178106E+02 -.873191584E+02 -.873203632E+02 -.873213776E+02 -.873221405E+02 -.873225729E+02 -.873225729E+02
 -.873241065E+02 -.873241065E+02 -.873237713E+02 -.873231793E+02 -.873223911E+02 -.873214542E+02 -.873204054E+02 -.873192733E+02 -.873180805E+02 -.873168444E+02 -.873155788E+02 -.873142944E+02 -.873130000E+02 -.873117023E+02 -.873104069E+02 -.873091183E+02 -.873078401E+02 -.873065755E+02 -.873053272E+02 -.873040975E+02 -.873028885E+02 -.873017020E+02 -.873005398E+02 -.872994037E+02 -.872982950E+02 -.872972154E+02 -.872961663E+02 -.872951491E+02 -.872941653E+02 -.872932162E+02 -.872923031E+02 -.872914273E+02 -.872905902E+02 -.872897928E+02 -.872890365E+02 -.872883224E+02 -.872876516E+02 -.872870250E+02 -.872864438E+02 -.872859087E+02 -.872854208E+02 -.872849807E+02 -.872845892E+02 -.872842470E+02 -.872839545E+02 -.872837122E+02 -.872835207E+02 -.872833800E+02 -.872832906E+02 -.872832524E+02 -.872832656E+02 -.872833300E+02 -.872834455E+02 -.872836119E+02 -.872838289E+02 -.872840961E+02 -.872844128E+02 -.872847787E+02 -.872851930E+02 -.872856549E+02 -.872861638E+02 -.872867186E+02 -.872873185E+02 -.872879625E+02 -.872886494E+02 -.872893783E+02 -.872901479E+02 -.872909571E+02 -.872918045E+02 -.872926891E+02 -.872936093E+02 -.872945640E+02 -.872955518E+02 -.872965712E+02 -.872976210E+02 -.872986996E+02 -.872998057E+02 -.873009377E+02 -.873020941E+02 -.873032732E+02 -.873044735E+02 -.873056930E+02 -.873069297E+02 -.873081813E+02 -.873094453E+02 -.873107186E+02 -.873119977E+02 -.873132781E+02 -.873145546E+02 -.873158203E+02 -.873170670E+02 -.873182841E+02 -.873194581E+02 -.873205718E+02 -.873216034E+02 -.873225247E+02 -.873232995E+02 -.873238815E+02 -.873242108E+02 -.873242108E+02
 -.873254981E+02 -.873254981E+02 -.873252582E+02 -.873248326E+02 -.873242636E+02 -.873235846E+02 -.873228219E+02 -.873219962E+02 -.873211238E+02 -.873202176E+02 -.873192881E+02 -.873183434E+02 -.873173899E+02 -.873164331E+02 -.873154772E+02 -.873145257E+02 -.873135815E+02 -.873126471E+02 -.873117244E+02 -.873108153E+02 -.873099215E+02 -.873090443E+02 -.873081852E+02 -.873073452E+02 -.873065257E+02 -.873057277E+02 -.873049524E+02 -.873042008E+02 -.873034739E+02 -.873027727E+02 -.873020983E+02 -.873014515E+02 -.873008332E+02 -.873002445E+02 -.872996861E+02 -.872991589E+02 -.872986638E+02 -.872982013E+02 -.872977723E+02 -.872973775E+02 -.872970175E+02 -.872966927E+02 -.872964039E+02 -.872961513E+02 -.872959355E+02 -.872957568E+02 -.872956154E+02 -.872955115E+02 -.872954455E+02 -.872954172E+02 -.872954268E+02 -.872954742E+02 -.872955592E+02 -.872956818E+02 -.872958417E+02 -.872960386E+02 -.872962721E+02 -.872965419E+02 -.872968473E+02 -.872971880E+02 -.872975633E+02 -.872979726E+02 -.872984151E+02 -.872988903E+02 -.872993972E+02 -.872999351E+02 -.873005032E+02 -.873011006E+02 -.873017264E+02 -.873023796E+02 -.873030593E+02 -.873037645E+02 -.873044943E+02 -.873052477E+02 -.873060235E+02 -.873068208E+02 -.873076384E+02 -.873084753E+02 -.873093303E+02 -.873102022E+02 -.873110897E+02 -.873119913E+02 -.873129055E+02 -.873138306E+02 -.873147645E+02 -.873157049E+02 -.873166490E+02 -.873175933E+02 -.873185337E+02 -.873194650E+02 -.873203808E+02 -.873212732E+02 -.873221321E+02 -.873229447E+02 -.873236951E+02 -.873243629E+02 -.873249224E+02 -.873253409E+02 -.873255767E+02 -.873255767E+02
 -.873263716E+02 -.873263716E+02 -.873262039E+02 -.873259021E+02 -.873254934E+02 -.873250005E+02 -.873244416E+02 -.873238320E+02 -.873231838E+02 -.873225073E+02 -.873218104E+02 -.873210998E+02 -.873203808E+02 -.873196578E+02 -.873189344E+02 -.873182134E+02 -.873174973E+02 -.873167880E+02 -.873160874E+02 -.873153969E+02 -.873147177E+02 -.873140512E+02 -.873133982E+02 -.873127599E+02 -.873121370E+02 -.873115306E+02 -.873109414E+02 -.873103703E+02 -.873098179E+02 -.873092852E+02 -.873087728E+02 -.873082815E+02 -.873078119E+02 -.873073648E+02 -.873069408E+02 -.873065405E+02 -.873061645E+02 -.873058133E+02 -.873054877E+02 -.873051879E+02 -.873049146E+02 -.873046681E+02 -.873044488E+02 -.873042571E+02 -.873040933E+02 -.873039576E+02 -.873038503E+02 -.873037714E+02 -.873037212E+02 -.873036997E+02 -.873037069E+02 -.873037428E+02 -.873038072E+02 -.873039002E+02 -.873040214E+02 -.873041708E+02 -.873043479E+02 -.873045525E+02 -.873047843E+02 -.873050428E+02 -.873053275E+02 -.873056381E+02 -.873059740E+02 -.873063347E+02 -.873067195E+02 -.873071279E+02 -.873075593E+02 -.873080129E+02 -.873084882E+02 -.873089843E+02 -.873095007E+02 -.873100365E+02 -.873105910E+02 -.873111634E+02 -.873117530E+02 -.873123589E+02 -.873129804E+02 -.873136165E+02 -.873142663E+02 -.873149289E+02 -.873156033E+02 -.873162883E+02 -.873169826E+02 -.873176848E+02 -.873183932E+02 -.873191059E+02 -.873198205E+02 -.873205342E+02 -.873212435E+02 -.873219442E+02 -.873226310E+02 -.873232974E+02 -.873239356E+02 -.873245357E+02 -.873250857E+02 -.873255707E+02 -.873259727E+02 -.873262695E+02 -.873264344E+02 -.873264344E+02
 -.873263716E+02 -.873263716E+02 -.873262039E+02 -.873259021E+02 -.873254934E+02 -.873250005E+02 -.873244416E+02 -.873238320E+02 -.873231838E+02 -.873225073E+02 -.873218104E+02 -.873210998E+02 -.873203808E+02 -.873196578E+02 -.873189344E+02 -.873182134E+02 -.873174973E+02 -.873167880E+02 -.873160874E+02 -.873153969E+02 -.873147177E+02 -.873140512E+02 -.873133982E+02 -.873127599E+02 -.873121370E+02 -.873115306E+02 -.873109414E+02 -.873103703E+02 -.873098179E+02 -.873092852E+02 -.873087728E+02 -.873082815E+02 -.873078119E+02 -.873073648E+02 -.873069408E+02 -.873065405E+02 -.873061645E+02 -.873058133E+02 -.873054877E+02 -.873051879E+02 -.873049146E+02 -.873046681E+02 -.873044488E+02 -.873042571E+02 -.873040933E+02 -.873039576E+02 -.873038503E+02 -.873037714E+02 -.873037212E+02 -.873036997E+02 -.873037069E+02 -.873037428E+02 -.873038072E+02 -.873039002E+02 -.873040214E+02 -.873041708E+02 -.873043479E+02 -.873045525E+02 -.873047843E+02 -.873050428E+02 -.873053275E+02 -.873056381E+02 -.873059740E+02 -.873063347E+02 -.873067195E+02 -.873071279E+02 -.873075593E+02 -.873080129E+02 -.873084882E+02 -.873089843E+02 -.873095007E+02 -.873100365E+02 -.873105910E+02 -.873111634E+02 -.873117530E+02 -.873123589E+02 -.873129804E+02 -.873136165E+02 -.873142663E+02 -.873149289E+02 -.873156033E+02 -.873162883E+02 -.873169826E+02 -.873176848E+02 -.873183932E+02 -.873191059E+02 -.873198205E+02 -.873205342E+02 -.873212435E+02 -.873219442E+02 -.873226310E+02 -.873232974E+02 -.873239356E+02 -.873245357E+02 -.873250857E+02 -.873255707E+02 -.873259727E+02 -.873262695E+02 -.873264344E+02 -.873264344E+02
