# Supplementary material for: Electrical Pacing of Cardiac Tissue Including Potassium Inward Rectification
Source: PLoS One. 2015 Jun 9;10(6):e0127837. doi: 10.1371/journal.pone.0127837 (PMC4461281; doi:10.1371/journal.pone.0127837)
Supplement: S1 Data — (ZIP) [file pone.0127837.s001.zip › All-Data/Data-with-IK1/BDT32/Vmpoint5ms.txt]

 -.873300171E+02 -.873296508E+02 -.873296202E+02 -.873295593E+02 -.873294733E+02 -.873293636E+02 -.873292337E+02 -.873290869E+02 -.873289269E+02 -.873287610E+02 -.873285969E+02 -.873284389E+02 -.873282871E+02 -.873281401E+02 -.873279968E+02 -.873278569E+02 -.873277210E+02 -.873275893E+02 -.873274615E+02 -.873273380E+02 -.873272189E+02 -.873271028E+02 -.873269872E+02 -.873268710E+02 -.873267555E+02 -.873266421E+02 -.873265309E+02 -.873264221E+02 -.873263170E+02 -.873262170E+02 -.873261220E+02 -.873260315E+02 -.873259453E+02 -.873258638E+02 -.873257869E+02 -.873257141E+02 -.873256457E+02 -.873255817E+02 -.873255224E+02 -.873254675E+02 -.873254172E+02 -.873253716E+02 -.873253310E+02 -.873252954E+02 -.873252648E+02 -.873252392E+02 -.873252188E+02 -.873252037E+02 -.873251940E+02 -.873251898E+02 -.873251912E+02 -.873251981E+02 -.873252105E+02 -.873252283E+02 -.873252514E+02 -.873252795E+02 -.873253128E+02 -.873253510E+02 -.873253941E+02 -.873254420E+02 -.873254948E+02 -.873255522E+02 -.873256144E+02 -.873256811E+02 -.873257523E+02 -.873258278E+02 -.873259075E+02 -.873259913E+02 -.873260790E+02 -.873261706E+02 -.873262659E+02 -.873263647E+02 -.873264670E+02 -.873265725E+02 -.873266810E+02 -.873267926E+02 -.873269069E+02 -.873270240E+02 -.873271436E+02 -.873272655E+02 -.873273898E+02 -.873275162E+02 -.873276446E+02 -.873277749E+02 -.873279069E+02 -.873280406E+02 -.873281757E+02 -.873283122E+02 -.873284500E+02 -.873285889E+02 -.873287287E+02 -.873288694E+02 -.873290105E+02 -.873291514E+02 -.873292906E+02 -.873294252E+02 -.873295492E+02 -.873296523E+02 -.873297170E+02 -.873297170E+02
 -.873296508E+02 -.873296508E+02 -.873296202E+02 -.873295593E+02 -.873294733E+02 -.873293636E+02 -.873292337E+02 -.873290869E+02 -.873289269E+02 -.873287610E+02 -.873285969E+02 -.873284389E+02 -.873282871E+02 -.873281401E+02 -.873279968E+02 -.873278569E+02 -.873277210E+02 -.873275893E+02 -.873274615E+02 -.873273380E+02 -.873272189E+02 -.873271028E+02 -.873269872E+02 -.873268710E+02 -.873267555E+02 -.873266421E+02 -.873265309E+02 -.873264221E+02 -.873263170E+02 -.873262170E+02 -.873261220E+02 -.873260315E+02 -.873259453E+02 -.873258638E+02 -.873257869E+02 -.873257141E+02 -.873256457E+02 -.873255817E+02 -.873255224E+02 -.873254675E+02 -.873254172E+02 -.873253716E+02 -.873253310E+02 -.873252954E+02 -.873252648E+02 -.873252392E+02 -.873252188E+02 -.873252037E+02 -.873251940E+02 -.873251898E+02 -.873251912E+02 -.873251981E+02 -.873252105E+02 -.873252283E+02 -.873252514E+02 -.873252795E+02 -.873253128E+02 -.873253510E+02 -.873253941E+02 -.873254420E+02 -.873254948E+02 -.873255522E+02 -.873256144E+02 -.873256811E+02 -.873257523E+02 -.873258278E+02 -.873259075E+02 -.873259913E+02 -.873260790E+02 -.873261706E+02 -.873262659E+02 -.873263647E+02 -.873264670E+02 -.873265725E+02 -.873266810E+02 -.873267926E+02 -.873269069E+02 -.873270240E+02 -.873271436E+02 -.873272655E+02 -.873273898E+02 -.873275162E+02 -.873276446E+02 -.873277749E+02 -.873279069E+02 -.873280406E+02 -.873281757E+02 -.873283122E+02 -.873284500E+02 -.873285889E+02 -.873287287E+02 -.873288694E+02 -.873290105E+02 -.873291514E+02 -.873292906E+02 -.873294252E+02 -.873295492E+02 -.873296523E+02 -.873297170E+02 -.873297170E+02
 -.873295073E+02 -.873295073E+02 -.873294257E+02 -.873292724E+02 -.873290707E+02 -.873288366E+02 -.873285817E+02 -.873283174E+02 -.873280536E+02 -.873277944E+02 -.873275398E+02 -.873272901E+02 -.873270451E+02 -.873268035E+02 -.873265658E+02 -.873263339E+02 -.873261089E+02 -.873258900E+02 -.873256765E+02 -.873254678E+02 -.873252623E+02 -.873250582E+02 -.873248550E+02 -.873246536E+02 -.873244551E+02 -.873242602E+02 -.873240704E+02 -.873238872E+02 -.873237114E+02 -.873235431E+02 -.873233826E+02 -.873232301E+02 -.873230848E+02 -.873229463E+02 -.873228142E+02 -.873226892E+02 -.873225715E+02 -.873224612E+02 -.873223583E+02 -.873222633E+02 -.873221767E+02 -.873220984E+02 -.873220287E+02 -.873219676E+02 -.873219153E+02 -.873218721E+02 -.873218380E+02 -.873218130E+02 -.873217972E+02 -.873217908E+02 -.873217936E+02 -.873218056E+02 -.873218266E+02 -.873218567E+02 -.873218956E+02 -.873219433E+02 -.873219997E+02 -.873220646E+02 -.873221380E+02 -.873222197E+02 -.873223097E+02 -.873224078E+02 -.873225140E+02 -.873226279E+02 -.873227494E+02 -.873228783E+02 -.873230144E+02 -.873231574E+02 -.873233073E+02 -.873234636E+02 -.873236262E+02 -.873237948E+02 -.873239691E+02 -.873241490E+02 -.873243341E+02 -.873245243E+02 -.873247192E+02 -.873249187E+02 -.873251226E+02 -.873253305E+02 -.873255423E+02 -.873257578E+02 -.873259766E+02 -.873261986E+02 -.873264235E+02 -.873266512E+02 -.873268814E+02 -.873271139E+02 -.873273485E+02 -.873275851E+02 -.873278233E+02 -.873280629E+02 -.873283034E+02 -.873285436E+02 -.873287813E+02 -.873290115E+02 -.873292246E+02 -.873294027E+02 -.873295156E+02 -.873295156E+02
 -.873293035E+02 -.873293035E+02 -.873291286E+02 -.873288479E+02 -.873285105E+02 -.873281477E+02 -.873277788E+02 -.873274127E+02 -.873270496E+02 -.873266872E+02 -.873263249E+02 -.873259623E+02 -.873256003E+02 -.873252427E+02 -.873248929E+02 -.873245512E+02 -.873242170E+02 -.873238909E+02 -.873235720E+02 -.873232571E+02 -.873229440E+02 -.873226340E+02 -.873223278E+02 -.873220254E+02 -.873217278E+02 -.873214378E+02 -.873211577E+02 -.873208879E+02 -.873206286E+02 -.873203804E+02 -.873201433E+02 -.873199165E+02 -.873196989E+02 -.873194908E+02 -.873192925E+02 -.873191043E+02 -.873189265E+02 -.873187597E+02 -.873186049E+02 -.873184626E+02 -.873183329E+02 -.873182162E+02 -.873181127E+02 -.873180225E+02 -.873179457E+02 -.873178821E+02 -.873178319E+02 -.873177952E+02 -.873177719E+02 -.873177622E+02 -.873177660E+02 -.873177833E+02 -.873178143E+02 -.873178587E+02 -.873179164E+02 -.873179873E+02 -.873180713E+02 -.873181681E+02 -.873182778E+02 -.873184000E+02 -.873185346E+02 -.873186814E+02 -.873188400E+02 -.873190103E+02 -.873191919E+02 -.873193845E+02 -.873195878E+02 -.873198014E+02 -.873200250E+02 -.873202583E+02 -.873205008E+02 -.873207522E+02 -.873210122E+02 -.873212805E+02 -.873215565E+02 -.873218400E+02 -.873221306E+02 -.873224280E+02 -.873227318E+02 -.873230417E+02 -.873233573E+02 -.873236782E+02 -.873240041E+02 -.873243346E+02 -.873246696E+02 -.873250086E+02 -.873253513E+02 -.873256974E+02 -.873260467E+02 -.873263988E+02 -.873267534E+02 -.873271099E+02 -.873274678E+02 -.873278253E+02 -.873281789E+02 -.873285216E+02 -.873288388E+02 -.873291040E+02 -.873292722E+02 -.873292722E+02
 -.873290171E+02 -.873290171E+02 -.873287640E+02 -.873283779E+02 -.873279310E+02 -.873274640E+02 -.873269922E+02 -.873265183E+02 -.873260437E+02 -.873255686E+02 -.873250902E+02 -.873246087E+02 -.873241287E+02 -.873236540E+02 -.873231852E+02 -.873227247E+02 -.873222752E+02 -.873218354E+02 -.873214015E+02 -.873209720E+02 -.873205478E+02 -.873201286E+02 -.873197144E+02 -.873193074E+02 -.873189110E+02 -.873185264E+02 -.873181544E+02 -.873177961E+02 -.873174521E+02 -.873171212E+02 -.873168024E+02 -.873164958E+02 -.873162016E+02 -.873159199E+02 -.873156506E+02 -.873153948E+02 -.873151543E+02 -.873149298E+02 -.873147221E+02 -.873145315E+02 -.873143584E+02 -.873142031E+02 -.873140652E+02 -.873139447E+02 -.873138417E+02 -.873137562E+02 -.873136886E+02 -.873136387E+02 -.873136069E+02 -.873135933E+02 -.873135981E+02 -.873136212E+02 -.873136626E+02 -.873137221E+02 -.873137997E+02 -.873138951E+02 -.873140081E+02 -.873141386E+02 -.873142864E+02 -.873144510E+02 -.873146324E+02 -.873148299E+02 -.873150434E+02 -.873152724E+02 -.873155166E+02 -.873157754E+02 -.873160486E+02 -.873163355E+02 -.873166358E+02 -.873169490E+02 -.873172746E+02 -.873176121E+02 -.873179611E+02 -.873183210E+02 -.873186913E+02 -.873190716E+02 -.873194614E+02 -.873198602E+02 -.873202675E+02 -.873206828E+02 -.873211056E+02 -.873215356E+02 -.873219721E+02 -.873224149E+02 -.873228635E+02 -.873233174E+02 -.873237761E+02 -.873242395E+02 -.873247069E+02 -.873251780E+02 -.873256524E+02 -.873261295E+02 -.873266081E+02 -.873270862E+02 -.873275592E+02 -.873280173E+02 -.873284415E+02 -.873287962E+02 -.873290210E+02 -.873290210E+02
 -.873287051E+02 -.873287051E+02 -.873283968E+02 -.873279271E+02 -.873273816E+02 -.873268049E+02 -.873262182E+02 -.873256306E+02 -.873250419E+02 -.873244482E+02 -.873238496E+02 -.873232491E+02 -.873226472E+02 -.873220461E+02 -.873214525E+02 -.873208708E+02 -.873202993E+02 -.873197361E+02 -.873191825E+02 -.873186385E+02 -.873181015E+02 -.873175716E+02 -.873170519E+02 -.873165447E+02 -.873160499E+02 -.873155688E+02 -.873151038E+02 -.873146549E+02 -.873142207E+02 -.873138005E+02 -.873133951E+02 -.873130047E+02 -.873126291E+02 -.873122692E+02 -.873119270E+02 -.873116041E+02 -.873113012E+02 -.873110191E+02 -.873107586E+02 -.873105198E+02 -.873103025E+02 -.873101064E+02 -.873099318E+02 -.873097790E+02 -.873096482E+02 -.873095395E+02 -.873094532E+02 -.873093898E+02 -.873093493E+02 -.873093321E+02 -.873093381E+02 -.873093674E+02 -.873094199E+02 -.873094954E+02 -.873095939E+02 -.873097149E+02 -.873098583E+02 -.873100238E+02 -.873102110E+02 -.873104195E+02 -.873106489E+02 -.873108988E+02 -.873111689E+02 -.873114585E+02 -.873117671E+02 -.873120943E+02 -.873124394E+02 -.873128020E+02 -.873131813E+02 -.873135768E+02 -.873139879E+02 -.873144138E+02 -.873148541E+02 -.873153081E+02 -.873157752E+02 -.873162547E+02 -.873167461E+02 -.873172487E+02 -.873177618E+02 -.873182849E+02 -.873188174E+02 -.873193587E+02 -.873199082E+02 -.873204654E+02 -.873210297E+02 -.873216005E+02 -.873221774E+02 -.873227599E+02 -.873233475E+02 -.873239396E+02 -.873245357E+02 -.873251350E+02 -.873257362E+02 -.873263367E+02 -.873269307E+02 -.873275061E+02 -.873280387E+02 -.873284841E+02 -.873287665E+02 -.873287665E+02
 -.873284070E+02 -.873284070E+02 -.873280526E+02 -.873275009E+02 -.873268529E+02 -.873261651E+02 -.873254641E+02 -.873247559E+02 -.873240396E+02 -.873233172E+02 -.873225905E+02 -.873218586E+02 -.873211245E+02 -.873203962E+02 -.873196778E+02 -.873189685E+02 -.873182708E+02 -.873175881E+02 -.873169184E+02 -.873162584E+02 -.873156091E+02 -.873149727E+02 -.873143484E+02 -.873137361E+02 -.873131388E+02 -.873125585E+02 -.873119941E+02 -.873114453E+02 -.873109134E+02 -.873103993E+02 -.873099029E+02 -.873094245E+02 -.873089664E+02 -.873085304E+02 -.873081171E+02 -.873077271E+02 -.873073615E+02 -.873070211E+02 -.873067057E+02 -.873064152E+02 -.873061499E+02 -.873059105E+02 -.873056970E+02 -.873055098E+02 -.873053494E+02 -.873052163E+02 -.873051109E+02 -.873050335E+02 -.873049844E+02 -.873049637E+02 -.873049716E+02 -.873050079E+02 -.873050724E+02 -.873051650E+02 -.873052853E+02 -.873054332E+02 -.873056081E+02 -.873058098E+02 -.873060379E+02 -.873062918E+02 -.873065713E+02 -.873068758E+02 -.873072046E+02 -.873075571E+02 -.873079327E+02 -.873083308E+02 -.873087506E+02 -.873091914E+02 -.873096524E+02 -.873101330E+02 -.873106323E+02 -.873111496E+02 -.873116842E+02 -.873122352E+02 -.873128020E+02 -.873133837E+02 -.873139795E+02 -.873145886E+02 -.873152104E+02 -.873158441E+02 -.873164889E+02 -.873171441E+02 -.873178091E+02 -.873184831E+02 -.873191655E+02 -.873198557E+02 -.873205531E+02 -.873212570E+02 -.873219669E+02 -.873226821E+02 -.873234019E+02 -.873241255E+02 -.873248514E+02 -.873255762E+02 -.873262931E+02 -.873269875E+02 -.873276302E+02 -.873281675E+02 -.873285082E+02 -.873285082E+02
 -.873281420E+02 -.873281420E+02 -.873277346E+02 -.873270955E+02 -.873263414E+02 -.873255350E+02 -.873247039E+02 -.873238596E+02 -.873230085E+02 -.873221510E+02 -.873212854E+02 -.873204172E+02 -.873195542E+02 -.873186983E+02 -.873178507E+02 -.873170174E+02 -.873162014E+02 -.873153993E+02 -.873146094E+02 -.873138342E+02 -.873130733E+02 -.873123236E+02 -.873115863E+02 -.873108647E+02 -.873101590E+02 -.873094685E+02 -.873087954E+02 -.873081428E+02 -.873075114E+02 -.873069011E+02 -.873063135E+02 -.873057504E+02 -.873052122E+02 -.873046989E+02 -.873042115E+02 -.873037515E+02 -.873033192E+02 -.873029148E+02 -.873025390E+02 -.873021928E+02 -.873018767E+02 -.873015909E+02 -.873013360E+02 -.873011128E+02 -.873009221E+02 -.873007643E+02 -.873006396E+02 -.873005485E+02 -.873004913E+02 -.873004679E+02 -.873004781E+02 -.873005218E+02 -.873005989E+02 -.873007092E+02 -.873008524E+02 -.873010280E+02 -.873012359E+02 -.873014755E+02 -.873017466E+02 -.873020484E+02 -.873023803E+02 -.873027418E+02 -.873031321E+02 -.873035504E+02 -.873039960E+02 -.873044680E+02 -.873049657E+02 -.873054881E+02 -.873060343E+02 -.873066035E+02 -.873071947E+02 -.873078071E+02 -.873084396E+02 -.873090913E+02 -.873097612E+02 -.873104485E+02 -.873111522E+02 -.873118713E+02 -.873126051E+02 -.873133525E+02 -.873141128E+02 -.873148851E+02 -.873156686E+02 -.873164625E+02 -.873172660E+02 -.873180785E+02 -.873188990E+02 -.873197270E+02 -.873205617E+02 -.873214025E+02 -.873222486E+02 -.873230989E+02 -.873239516E+02 -.873248029E+02 -.873256449E+02 -.873264603E+02 -.873272149E+02 -.873278458E+02 -.873282458E+02 -.873282458E+02
 -.873278967E+02 -.873278967E+02 -.873274279E+02 -.873266956E+02 -.873258278E+02 -.873248916E+02 -.873239219E+02 -.873229372E+02 -.873219416E+02 -.873209359E+02 -.873199283E+02 -.873189261E+02 -.873179304E+02 -.873169445E+02 -.873159751E+02 -.873150228E+02 -.873140843E+02 -.873131606E+02 -.873122537E+02 -.873113597E+02 -.873104760E+02 -.873096052E+02 -.873087495E+02 -.873079082E+02 -.873070833E+02 -.873062796E+02 -.873054996E+02 -.873047435E+02 -.873040120E+02 -.873033069E+02 -.873026287E+02 -.873019766E+02 -.873013513E+02 -.873007546E+02 -.873001878E+02 -.872996511E+02 -.872991454E+02 -.872986725E+02 -.872982333E+02 -.872978284E+02 -.872974583E+02 -.872971244E+02 -.872968275E+02 -.872965681E+02 -.872963465E+02 -.872961635E+02 -.872960194E+02 -.872959143E+02 -.872958482E+02 -.872958211E+02 -.872958332E+02 -.872958845E+02 -.872959746E+02 -.872961034E+02 -.872962705E+02 -.872964758E+02 -.872967187E+02 -.872969987E+02 -.872973151E+02 -.872976673E+02 -.872980546E+02 -.872984763E+02 -.872989314E+02 -.872994191E+02 -.872999385E+02 -.873004886E+02 -.873010682E+02 -.873016765E+02 -.873023122E+02 -.873029743E+02 -.873036617E+02 -.873043733E+02 -.873051078E+02 -.873058643E+02 -.873066416E+02 -.873074387E+02 -.873082543E+02 -.873090875E+02 -.873099372E+02 -.873108023E+02 -.873116820E+02 -.873125751E+02 -.873134808E+02 -.873143981E+02 -.873153262E+02 -.873162640E+02 -.873172110E+02 -.873181661E+02 -.873191287E+02 -.873200980E+02 -.873210730E+02 -.873220527E+02 -.873230349E+02 -.873240154E+02 -.873249848E+02 -.873259235E+02 -.873267921E+02 -.873275183E+02 -.873279786E+02 -.873279786E+02
 -.873276598E+02 -.873276598E+02 -.873271278E+02 -.873262969E+02 -.873253012E+02 -.873242206E+02 -.873231008E+02 -.873219598E+02 -.873208083E+02 -.873196586E+02 -.873185164E+02 -.873173813E+02 -.873162583E+02 -.873151536E+02 -.873140652E+02 -.873129899E+02 -.873119300E+02 -.873108843E+02 -.873098472E+02 -.873088186E+02 -.873078030E+02 -.873068017E+02 -.873058158E+02 -.873048504E+02 -.873039102E+02 -.873029959E+02 -.873021071E+02 -.873012454E+02 -.873004121E+02 -.872996062E+02 -.872988277E+02 -.872980785E+02 -.872973604E+02 -.872966741E+02 -.872960203E+02 -.872954012E+02 -.872948189E+02 -.872942740E+02 -.872937676E+02 -.872933013E+02 -.872928763E+02 -.872924932E+02 -.872921523E+02 -.872918544E+02 -.872916003E+02 -.872913902E+02 -.872912244E+02 -.872911032E+02 -.872910271E+02 -.872909961E+02 -.872910102E+02 -.872910694E+02 -.872911735E+02 -.872913222E+02 -.872915153E+02 -.872917521E+02 -.872920323E+02 -.872923552E+02 -.872927200E+02 -.872931261E+02 -.872935726E+02 -.872940586E+02 -.872945829E+02 -.872951446E+02 -.872957424E+02 -.872963751E+02 -.872970415E+02 -.872977404E+02 -.872984704E+02 -.872992303E+02 -.873000187E+02 -.873008344E+02 -.873016761E+02 -.873025425E+02 -.873034322E+02 -.873043439E+02 -.873052764E+02 -.873062285E+02 -.873071988E+02 -.873081863E+02 -.873091898E+02 -.873102081E+02 -.873112401E+02 -.873122849E+02 -.873133413E+02 -.873144084E+02 -.873154853E+02 -.873165711E+02 -.873176650E+02 -.873187660E+02 -.873198732E+02 -.873209852E+02 -.873220998E+02 -.873232122E+02 -.873243117E+02 -.873253762E+02 -.873263612E+02 -.873271845E+02 -.873277064E+02 -.873277064E+02
 -.873274134E+02 -.873274134E+02 -.873268112E+02 -.873258603E+02 -.873247221E+02 -.873234925E+02 -.873222172E+02 -.873209243E+02 -.873196336E+02 -.873183509E+02 -.873170768E+02 -.873158176E+02 -.873145770E+02 -.873133497E+02 -.873121327E+02 -.873109275E+02 -.873097302E+02 -.873085370E+02 -.873073525E+02 -.873061825E+02 -.873050283E+02 -.873038935E+02 -.873027839E+02 -.873017014E+02 -.873006451E+02 -.872996155E+02 -.872986139E+02 -.872976403E+02 -.872966942E+02 -.872957767E+02 -.872948905E+02 -.872940370E+02 -.872932169E+02 -.872924326E+02 -.872916872E+02 -.872909822E+02 -.872903186E+02 -.872896983E+02 -.872891230E+02 -.872885933E+02 -.872881098E+02 -.872876732E+02 -.872872849E+02 -.872869454E+02 -.872866552E+02 -.872864150E+02 -.872862256E+02 -.872860874E+02 -.872860007E+02 -.872859654E+02 -.872859816E+02 -.872860493E+02 -.872861683E+02 -.872863384E+02 -.872865592E+02 -.872868303E+02 -.872871509E+02 -.872875204E+02 -.872879378E+02 -.872884022E+02 -.872889124E+02 -.872894674E+02 -.872900658E+02 -.872907063E+02 -.872913875E+02 -.872921082E+02 -.872928669E+02 -.872936620E+02 -.872944921E+02 -.872953557E+02 -.872962513E+02 -.872971773E+02 -.872981322E+02 -.872991144E+02 -.873001223E+02 -.873011546E+02 -.873022096E+02 -.873032861E+02 -.873043826E+02 -.873054977E+02 -.873066300E+02 -.873077784E+02 -.873089416E+02 -.873101184E+02 -.873113076E+02 -.873125082E+02 -.873137192E+02 -.873149396E+02 -.873161684E+02 -.873174047E+02 -.873186474E+02 -.873198950E+02 -.873211451E+02 -.873223923E+02 -.873236249E+02 -.873248179E+02 -.873259216E+02 -.873268440E+02 -.873274287E+02 -.873274287E+02
 -.873271099E+02 -.873271099E+02 -.873264341E+02 -.873253725E+02 -.873241047E+02 -.873227301E+02 -.873213108E+02 -.873198820E+02 -.873184567E+02 -.873170411E+02 -.873156424E+02 -.873142600E+02 -.873128852E+02 -.873115153E+02 -.873101516E+02 -.873087908E+02 -.873074338E+02 -.873060894E+02 -.873047625E+02 -.873034545E+02 -.873021693E+02 -.873009106E+02 -.872996773E+02 -.872984691E+02 -.872972871E+02 -.872961322E+02 -.872950040E+02 -.872939035E+02 -.872928328E+02 -.872917947E+02 -.872907911E+02 -.872898239E+02 -.872888968E+02 -.872880124E+02 -.872871718E+02 -.872863766E+02 -.872856287E+02 -.872849296E+02 -.872842794E+02 -.872836794E+02 -.872831314E+02 -.872826367E+02 -.872821959E+02 -.872818103E+02 -.872814809E+02 -.872812086E+02 -.872809936E+02 -.872808366E+02 -.872807378E+02 -.872806976E+02 -.872807161E+02 -.872807933E+02 -.872809291E+02 -.872811232E+02 -.872813751E+02 -.872816840E+02 -.872820490E+02 -.872824693E+02 -.872829436E+02 -.872834708E+02 -.872840496E+02 -.872846786E+02 -.872853565E+02 -.872860818E+02 -.872868529E+02 -.872876682E+02 -.872885258E+02 -.872894242E+02 -.872903615E+02 -.872913359E+02 -.872923457E+02 -.872933890E+02 -.872944639E+02 -.872955688E+02 -.872967018E+02 -.872978613E+02 -.872990455E+02 -.873002528E+02 -.873014816E+02 -.873027303E+02 -.873039974E+02 -.873052815E+02 -.873065812E+02 -.873078951E+02 -.873092221E+02 -.873105609E+02 -.873119104E+02 -.873132696E+02 -.873146373E+02 -.873160127E+02 -.873173945E+02 -.873187813E+02 -.873201702E+02 -.873215554E+02 -.873229240E+02 -.873242483E+02 -.873254731E+02 -.873264967E+02 -.873271455E+02 -.873271455E+02
 -.873267857E+02 -.873267857E+02 -.873260454E+02 -.873248756E+02 -.873234716E+02 -.873219588E+02 -.873204061E+02 -.873188449E+02 -.873172893E+02 -.873157468E+02 -.873142133E+02 -.873126793E+02 -.873111452E+02 -.873096139E+02 -.873080844E+02 -.873065624E+02 -.873050575E+02 -.873035715E+02 -.873021054E+02 -.873006630E+02 -.872992448E+02 -.872978496E+02 -.872964780E+02 -.872951308E+02 -.872938084E+02 -.872925120E+02 -.872912436E+02 -.872900060E+02 -.872888031E+02 -.872876374E+02 -.872865116E+02 -.872854294E+02 -.872843926E+02 -.872834020E+02 -.872824596E+02 -.872815675E+02 -.872807266E+02 -.872799382E+02 -.872792048E+02 -.872785283E+02 -.872779100E+02 -.872773511E+02 -.872768533E+02 -.872764179E+02 -.872760456E+02 -.872757374E+02 -.872754942E+02 -.872753168E+02 -.872752057E+02 -.872751612E+02 -.872751835E+02 -.872752725E+02 -.872754278E+02 -.872756487E+02 -.872759345E+02 -.872762844E+02 -.872766974E+02 -.872771725E+02 -.872777083E+02 -.872783036E+02 -.872789569E+02 -.872796667E+02 -.872804313E+02 -.872812488E+02 -.872821174E+02 -.872830350E+02 -.872839996E+02 -.872850093E+02 -.872860619E+02 -.872871553E+02 -.872882874E+02 -.872894561E+02 -.872906593E+02 -.872918950E+02 -.872931610E+02 -.872944555E+02 -.872957764E+02 -.872971219E+02 -.872984900E+02 -.872998792E+02 -.873012875E+02 -.873027136E+02 -.873041557E+02 -.873056125E+02 -.873070826E+02 -.873085647E+02 -.873100576E+02 -.873115601E+02 -.873130712E+02 -.873145897E+02 -.873161145E+02 -.873176439E+02 -.873191750E+02 -.873207014E+02 -.873222090E+02 -.873236674E+02 -.873250159E+02 -.873261428E+02 -.873268568E+02 -.873268568E+02
 -.873264529E+02 -.873264529E+02 -.873256381E+02 -.873243569E+02 -.873228361E+02 -.873212059E+02 -.873195323E+02 -.873178433E+02 -.873161509E+02 -.873144536E+02 -.873127470E+02 -.873110378E+02 -.873093318E+02 -.873076306E+02 -.873059420E+02 -.873042730E+02 -.873026228E+02 -.873009926E+02 -.872993848E+02 -.872977982E+02 -.872962317E+02 -.872946862E+02 -.872931614E+02 -.872916590E+02 -.872901819E+02 -.872887327E+02 -.872873163E+02 -.872859372E+02 -.872845978E+02 -.872833006E+02 -.872820490E+02 -.872808439E+02 -.872796863E+02 -.872785790E+02 -.872775243E+02 -.872765236E+02 -.872755794E+02 -.872746947E+02 -.872738712E+02 -.872731103E+02 -.872724143E+02 -.872717852E+02 -.872712243E+02 -.872707334E+02 -.872703141E+02 -.872699679E+02 -.872696953E+02 -.872694972E+02 -.872693739E+02 -.872693258E+02 -.872693525E+02 -.872694539E+02 -.872696296E+02 -.872698789E+02 -.872702014E+02 -.872705961E+02 -.872710618E+02 -.872715973E+02 -.872722011E+02 -.872728717E+02 -.872736072E+02 -.872744058E+02 -.872752652E+02 -.872761835E+02 -.872771583E+02 -.872781874E+02 -.872792684E+02 -.872803989E+02 -.872815765E+02 -.872827986E+02 -.872840627E+02 -.872853665E+02 -.872867074E+02 -.872880832E+02 -.872894913E+02 -.872909295E+02 -.872923956E+02 -.872938875E+02 -.872954030E+02 -.872969402E+02 -.872984972E+02 -.873000721E+02 -.873016634E+02 -.873032693E+02 -.873048885E+02 -.873065194E+02 -.873081609E+02 -.873098116E+02 -.873114704E+02 -.873131363E+02 -.873148080E+02 -.873164837E+02 -.873181605E+02 -.873198312E+02 -.873214807E+02 -.873230759E+02 -.873245506E+02 -.873257825E+02 -.873265631E+02 -.873265631E+02
 -.873261203E+02 -.873261203E+02 -.873252486E+02 -.873238858E+02 -.873222633E+02 -.873205101E+02 -.873186889E+02 -.873168347E+02 -.873149605E+02 -.873130730E+02 -.873111859E+02 -.873093066E+02 -.873074367E+02 -.873055832E+02 -.873037494E+02 -.873019327E+02 -.873001342E+02 -.872983539E+02 -.872965893E+02 -.872948405E+02 -.872931080E+02 -.872913925E+02 -.872896987E+02 -.872880308E+02 -.872863919E+02 -.872847881E+02 -.872832233E+02 -.872816980E+02 -.872802153E+02 -.872787782E+02 -.872773873E+02 -.872760446E+02 -.872747543E+02 -.872735187E+02 -.872723394E+02 -.872712200E+02 -.872701632E+02 -.872691707E+02 -.872682455E+02 -.872673907E+02 -.872666087E+02 -.872659019E+02 -.872652728E+02 -.872647233E+02 -.872642546E+02 -.872638676E+02 -.872635631E+02 -.872633418E+02 -.872632041E+02 -.872631504E+02 -.872631807E+02 -.872632952E+02 -.872634934E+02 -.872637748E+02 -.872641386E+02 -.872645835E+02 -.872651083E+02 -.872657113E+02 -.872663907E+02 -.872671447E+02 -.872679710E+02 -.872688675E+02 -.872698316E+02 -.872708608E+02 -.872719526E+02 -.872731042E+02 -.872743127E+02 -.872755753E+02 -.872768889E+02 -.872782509E+02 -.872796581E+02 -.872811080E+02 -.872825974E+02 -.872841238E+02 -.872856843E+02 -.872872764E+02 -.872888975E+02 -.872905452E+02 -.872922171E+02 -.872939110E+02 -.872956248E+02 -.872973564E+02 -.872991041E+02 -.873008660E+02 -.873026406E+02 -.873044263E+02 -.873062217E+02 -.873080257E+02 -.873098370E+02 -.873116545E+02 -.873134770E+02 -.873153027E+02 -.873171283E+02 -.873189465E+02 -.873207406E+02 -.873224750E+02 -.873240779E+02 -.873254168E+02 -.873262649E+02 -.873262649E+02
 -.873258437E+02 -.873258437E+02 -.873249197E+02 -.873234561E+02 -.873216925E+02 -.873197658E+02 -.873177612E+02 -.873157188E+02 -.873136604E+02 -.873116064E+02 -.873095629E+02 -.873075304E+02 -.873055139E+02 -.873035138E+02 -.873015263E+02 -.872995516E+02 -.872975880E+02 -.872956339E+02 -.872936909E+02 -.872917606E+02 -.872898469E+02 -.872879566E+02 -.872860929E+02 -.872842588E+02 -.872824601E+02 -.872806976E+02 -.872789715E+02 -.872772864E+02 -.872756457E+02 -.872740501E+02 -.872725039E+02 -.872710115E+02 -.872695743E+02 -.872681947E+02 -.872668772E+02 -.872656245E+02 -.872644397E+02 -.872633277E+02 -.872622920E+02 -.872613356E+02 -.872604616E+02 -.872596726E+02 -.872589701E+02 -.872583555E+02 -.872578303E+02 -.872573961E+02 -.872570539E+02 -.872568050E+02 -.872566502E+02 -.872565902E+02 -.872566252E+02 -.872567550E+02 -.872569792E+02 -.872572970E+02 -.872577072E+02 -.872582084E+02 -.872587991E+02 -.872594775E+02 -.872602414E+02 -.872610886E+02 -.872620163E+02 -.872630218E+02 -.872641024E+02 -.872652549E+02 -.872664761E+02 -.872677627E+02 -.872691114E+02 -.872705189E+02 -.872719817E+02 -.872734965E+02 -.872750599E+02 -.872766685E+02 -.872783191E+02 -.872800085E+02 -.872817335E+02 -.872834911E+02 -.872852784E+02 -.872870926E+02 -.872889311E+02 -.872907913E+02 -.872926709E+02 -.872945678E+02 -.872964797E+02 -.872984050E+02 -.873003418E+02 -.873022885E+02 -.873042437E+02 -.873062061E+02 -.873081745E+02 -.873101479E+02 -.873121250E+02 -.873141040E+02 -.873160816E+02 -.873180498E+02 -.873199910E+02 -.873218667E+02 -.873235997E+02 -.873250467E+02 -.873259633E+02 -.873259633E+02
 -.873255762E+02 -.873255762E+02 -.873245721E+02 -.873229697E+02 -.873210318E+02 -.873189279E+02 -.873167452E+02 -.873145329E+02 -.873123219E+02 -.873101201E+02 -.873079287E+02 -.873057511E+02 -.873035841E+02 -.873014226E+02 -.872992653E+02 -.872971099E+02 -.872949579E+02 -.872928133E+02 -.872906807E+02 -.872885661E+02 -.872864762E+02 -.872844113E+02 -.872823734E+02 -.872803672E+02 -.872783914E+02 -.872764486E+02 -.872745453E+02 -.872726843E+02 -.872708669E+02 -.872690988E+02 -.872673832E+02 -.872657210E+02 -.872641174E+02 -.872625778E+02 -.872611056E+02 -.872597062E+02 -.872583850E+02 -.872571452E+02 -.872559899E+02 -.872549227E+02 -.872539459E+02 -.872530616E+02 -.872522725E+02 -.872515814E+02 -.872509904E+02 -.872505014E+02 -.872501166E+02 -.872498372E+02 -.872496640E+02 -.872495975E+02 -.872496381E+02 -.872497854E+02 -.872500390E+02 -.872503978E+02 -.872508605E+02 -.872514257E+02 -.872520915E+02 -.872528554E+02 -.872537147E+02 -.872546667E+02 -.872557083E+02 -.872568361E+02 -.872580466E+02 -.872593364E+02 -.872607014E+02 -.872621380E+02 -.872636422E+02 -.872652101E+02 -.872668376E+02 -.872685207E+02 -.872702555E+02 -.872720380E+02 -.872738644E+02 -.872757310E+02 -.872776342E+02 -.872795705E+02 -.872815366E+02 -.872835294E+02 -.872855458E+02 -.872875831E+02 -.872896386E+02 -.872917100E+02 -.872937949E+02 -.872958914E+02 -.872979976E+02 -.873001118E+02 -.873022326E+02 -.873043587E+02 -.873064889E+02 -.873086222E+02 -.873107574E+02 -.873128927E+02 -.873150247E+02 -.873171452E+02 -.873192352E+02 -.873212537E+02 -.873231180E+02 -.873246742E+02 -.873256597E+02 -.873256597E+02
 -.873252581E+02 -.873252581E+02 -.873241530E+02 -.873223985E+02 -.873203023E+02 -.873180376E+02 -.873157044E+02 -.873133556E+02 -.873110081E+02 -.873086665E+02 -.873063313E+02 -.873039964E+02 -.873016549E+02 -.872993058E+02 -.872969495E+02 -.872945930E+02 -.872922437E+02 -.872899083E+02 -.872875922E+02 -.872852985E+02 -.872830246E+02 -.872807725E+02 -.872785462E+02 -.872763449E+02 -.872741741E+02 -.872720394E+02 -.872699421E+02 -.872678842E+02 -.872658719E+02 -.872639080E+02 -.872619962E+02 -.872601449E+02 -.872583598E+02 -.872566451E+02 -.872550073E+02 -.872534507E+02 -.872519778E+02 -.872505928E+02 -.872493000E+02 -.872481026E+02 -.872470044E+02 -.872460098E+02 -.872451223E+02 -.872443446E+02 -.872436799E+02 -.872431306E+02 -.872426983E+02 -.872423845E+02 -.872421906E+02 -.872421172E+02 -.872421646E+02 -.872423325E+02 -.872426202E+02 -.872430266E+02 -.872435501E+02 -.872441886E+02 -.872449396E+02 -.872458002E+02 -.872467674E+02 -.872478378E+02 -.872490077E+02 -.872502732E+02 -.872516301E+02 -.872530742E+02 -.872546008E+02 -.872562055E+02 -.872578835E+02 -.872596300E+02 -.872614404E+02 -.872633098E+02 -.872652337E+02 -.872672074E+02 -.872692266E+02 -.872712869E+02 -.872733841E+02 -.872755142E+02 -.872776736E+02 -.872798585E+02 -.872820656E+02 -.872842918E+02 -.872865342E+02 -.872887902E+02 -.872910573E+02 -.872933333E+02 -.872956164E+02 -.872979049E+02 -.873001971E+02 -.873024920E+02 -.873047883E+02 -.873070852E+02 -.873093815E+02 -.873116756E+02 -.873139640E+02 -.873162381E+02 -.873184781E+02 -.873206402E+02 -.873226361E+02 -.873243016E+02 -.873253562E+02 -.873253562E+02
 -.873248558E+02 -.873248558E+02 -.873236708E+02 -.873218102E+02 -.873195892E+02 -.873171990E+02 -.873147418E+02 -.873122618E+02 -.873097725E+02 -.873072748E+02 -.873047626E+02 -.873022308E+02 -.872996826E+02 -.872971250E+02 -.872945693E+02 -.872920228E+02 -.872894898E+02 -.872869712E+02 -.872844674E+02 -.872819754E+02 -.872794994E+02 -.872770434E+02 -.872746071E+02 -.872721962E+02 -.872698128E+02 -.872674585E+02 -.872651371E+02 -.872628566E+02 -.872606220E+02 -.872584407E+02 -.872563218E+02 -.872542694E+02 -.872522882E+02 -.872503842E+02 -.872485606E+02 -.872468212E+02 -.872451724E+02 -.872436194E+02 -.872421669E+02 -.872408209E+02 -.872395866E+02 -.872384679E+02 -.872374689E+02 -.872365936E+02 -.872358452E+02 -.872352262E+02 -.872347395E+02 -.872343872E+02 -.872341704E+02 -.872340900E+02 -.872341461E+02 -.872343382E+02 -.872346654E+02 -.872351261E+02 -.872357186E+02 -.872364402E+02 -.872372881E+02 -.872382591E+02 -.872393494E+02 -.872405550E+02 -.872418714E+02 -.872432938E+02 -.872448171E+02 -.872464361E+02 -.872481454E+02 -.872499395E+02 -.872518128E+02 -.872537595E+02 -.872557742E+02 -.872578512E+02 -.872599850E+02 -.872621703E+02 -.872644019E+02 -.872666747E+02 -.872689840E+02 -.872713252E+02 -.872736939E+02 -.872760861E+02 -.872784981E+02 -.872809264E+02 -.872833677E+02 -.872858192E+02 -.872882784E+02 -.872907429E+02 -.872932106E+02 -.872956800E+02 -.872981495E+02 -.873006180E+02 -.873030844E+02 -.873055479E+02 -.873080077E+02 -.873104622E+02 -.873129079E+02 -.873153362E+02 -.873177260E+02 -.873200312E+02 -.873221581E+02 -.873239323E+02 -.873250554E+02 -.873250554E+02
 -.873244862E+02 -.873244862E+02 -.873232455E+02 -.873212910E+02 -.873189615E+02 -.873164551E+02 -.873138692E+02 -.873112392E+02 -.873085759E+02 -.873058809E+02 -.873031569E+02 -.873004157E+02 -.872976684E+02 -.872949245E+02 -.872921863E+02 -.872894538E+02 -.872867258E+02 -.872840046E+02 -.872812892E+02 -.872785851E+02 -.872758942E+02 -.872732143E+02 -.872705490E+02 -.872678996E+02 -.872652709E+02 -.872626699E+02 -.872601073E+02 -.872575893E+02 -.872551238E+02 -.872527179E+02 -.872503738E+02 -.872480971E+02 -.872458935E+02 -.872437672E+02 -.872417252E+02 -.872397759E+02 -.872379251E+02 -.872361795E+02 -.872345467E+02 -.872330319E+02 -.872316406E+02 -.872303788E+02 -.872292518E+02 -.872282638E+02 -.872274190E+02 -.872267214E+02 -.872261736E+02 -.872257775E+02 -.872255346E+02 -.872254459E+02 -.872255111E+02 -.872257300E+02 -.872261019E+02 -.872266250E+02 -.872272969E+02 -.872281148E+02 -.872290753E+02 -.872301741E+02 -.872314068E+02 -.872327683E+02 -.872342530E+02 -.872358551E+02 -.872375687E+02 -.872393873E+02 -.872413045E+02 -.872433135E+02 -.872454077E+02 -.872475803E+02 -.872498246E+02 -.872521340E+02 -.872545020E+02 -.872569224E+02 -.872593891E+02 -.872618963E+02 -.872644383E+02 -.872670101E+02 -.872696066E+02 -.872722233E+02 -.872748560E+02 -.872775008E+02 -.872801543E+02 -.872828132E+02 -.872854749E+02 -.872881370E+02 -.872907973E+02 -.872934542E+02 -.872961064E+02 -.872987527E+02 -.873013924E+02 -.873040247E+02 -.873066493E+02 -.873092646E+02 -.873118674E+02 -.873144488E+02 -.873169870E+02 -.873194335E+02 -.873216893E+02 -.873235704E+02 -.873247607E+02 -.873247607E+02
 -.873242067E+02 -.873242067E+02 -.873229031E+02 -.873208615E+02 -.873184294E+02 -.873157930E+02 -.873130381E+02 -.873102096E+02 -.873073328E+02 -.873044257E+02 -.873015065E+02 -.872985834E+02 -.872956597E+02 -.872927331E+02 -.872898036E+02 -.872868716E+02 -.872839418E+02 -.872810117E+02 -.872780837E+02 -.872751553E+02 -.872722228E+02 -.872692909E+02 -.872663641E+02 -.872634525E+02 -.872605641E+02 -.872577105E+02 -.872548961E+02 -.872521267E+02 -.872494072E+02 -.872467406E+02 -.872441341E+02 -.872415949E+02 -.872391298E+02 -.872367485E+02 -.872344596E+02 -.872322700E+02 -.872301888E+02 -.872282239E+02 -.872263824E+02 -.872246723E+02 -.872231013E+02 -.872216760E+02 -.872204023E+02 -.872192857E+02 -.872183311E+02 -.872175419E+02 -.872169215E+02 -.872164730E+02 -.872161981E+02 -.872160979E+02 -.872161733E+02 -.872164241E+02 -.872168487E+02 -.872174451E+02 -.872182106E+02 -.872191414E+02 -.872202331E+02 -.872214808E+02 -.872228788E+02 -.872244209E+02 -.872261004E+02 -.872279102E+02 -.872298430E+02 -.872318909E+02 -.872340461E+02 -.872363005E+02 -.872386460E+02 -.872410747E+02 -.872435784E+02 -.872461495E+02 -.872487802E+02 -.872514633E+02 -.872541915E+02 -.872569582E+02 -.872597569E+02 -.872625817E+02 -.872654269E+02 -.872682874E+02 -.872711584E+02 -.872740357E+02 -.872769155E+02 -.872797944E+02 -.872826695E+02 -.872855384E+02 -.872883990E+02 -.872912497E+02 -.872940893E+02 -.872969169E+02 -.872997320E+02 -.873025343E+02 -.873053234E+02 -.873080986E+02 -.873108565E+02 -.873135883E+02 -.873162716E+02 -.873188556E+02 -.873212367E+02 -.873232212E+02 -.873244766E+02 -.873244766E+02
 -.873239770E+02 -.873239770E+02 -.873226247E+02 -.873204887E+02 -.873179104E+02 -.873150831E+02 -.873121231E+02 -.873090963E+02 -.873060388E+02 -.873029692E+02 -.872998901E+02 -.872968011E+02 -.872937006E+02 -.872905906E+02 -.872874720E+02 -.872843469E+02 -.872812073E+02 -.872780516E+02 -.872748763E+02 -.872716810E+02 -.872684755E+02 -.872652689E+02 -.872620730E+02 -.872588937E+02 -.872557405E+02 -.872526136E+02 -.872495179E+02 -.872464587E+02 -.872434412E+02 -.872404750E+02 -.872375687E+02 -.872347313E+02 -.872319730E+02 -.872293027E+02 -.872267298E+02 -.872242654E+02 -.872219190E+02 -.872197007E+02 -.872176207E+02 -.872156877E+02 -.872139097E+02 -.872122945E+02 -.872108489E+02 -.872095797E+02 -.872084925E+02 -.872075930E+02 -.872068860E+02 -.872063747E+02 -.872060620E+02 -.872059498E+02 -.872060383E+02 -.872063268E+02 -.872068141E+02 -.872074974E+02 -.872083730E+02 -.872094365E+02 -.872106827E+02 -.872121050E+02 -.872136965E+02 -.872154496E+02 -.872173561E+02 -.872194072E+02 -.872215938E+02 -.872239066E+02 -.872263359E+02 -.872288720E+02 -.872315054E+02 -.872342263E+02 -.872370251E+02 -.872398927E+02 -.872428199E+02 -.872457979E+02 -.872488187E+02 -.872518741E+02 -.872549569E+02 -.872580601E+02 -.872611774E+02 -.872643031E+02 -.872674317E+02 -.872705587E+02 -.872736800E+02 -.872767920E+02 -.872798918E+02 -.872829767E+02 -.872860450E+02 -.872890951E+02 -.872921260E+02 -.872951372E+02 -.872981285E+02 -.873011001E+02 -.873040520E+02 -.873069838E+02 -.873098928E+02 -.873127701E+02 -.873155928E+02 -.873183083E+02 -.873208087E+02 -.873228913E+02 -.873242084E+02 -.873242084E+02
 -.873237513E+02 -.873237513E+02 -.873223275E+02 -.873200591E+02 -.873173138E+02 -.873143199E+02 -.873112064E+02 -.873080370E+02 -.873048376E+02 -.873016150E+02 -.872983730E+02 -.872951138E+02 -.872918399E+02 -.872885487E+02 -.872852352E+02 -.872818871E+02 -.872785021E+02 -.872750812E+02 -.872716308E+02 -.872681644E+02 -.872646916E+02 -.872612206E+02 -.872577518E+02 -.872542914E+02 -.872508374E+02 -.872473971E+02 -.872439774E+02 -.872405860E+02 -.872372334E+02 -.872339289E+02 -.872306822E+02 -.872275046E+02 -.872244074E+02 -.872214033E+02 -.872185052E+02 -.872157250E+02 -.872130747E+02 -.872105654E+02 -.872082072E+02 -.872060107E+02 -.872039861E+02 -.872021427E+02 -.872004906E+02 -.871990385E+02 -.871977942E+02 -.871967649E+02 -.871959556E+02 -.871953712E+02 -.871950151E+02 -.871948888E+02 -.871949929E+02 -.871953272E+02 -.871958892E+02 -.871966757E+02 -.871976825E+02 -.871989036E+02 -.872003321E+02 -.872019603E+02 -.872037797E+02 -.872057806E+02 -.872079530E+02 -.872102864E+02 -.872127694E+02 -.872153905E+02 -.872181383E+02 -.872210008E+02 -.872239662E+02 -.872270228E+02 -.872301594E+02 -.872333646E+02 -.872366278E+02 -.872399386E+02 -.872432875E+02 -.872466652E+02 -.872500631E+02 -.872534735E+02 -.872568893E+02 -.872603038E+02 -.872637113E+02 -.872671068E+02 -.872704858E+02 -.872738447E+02 -.872771803E+02 -.872804903E+02 -.872837730E+02 -.872870270E+02 -.872902517E+02 -.872934471E+02 -.872966135E+02 -.872997515E+02 -.873028619E+02 -.873059447E+02 -.873089979E+02 -.873120129E+02 -.873149665E+02 -.873178047E+02 -.873204157E+02 -.873225889E+02 -.873239627E+02 -.873239627E+02
 -.873235245E+02 -.873235245E+02 -.873220129E+02 -.873196147E+02 -.873167364E+02 -.873136164E+02 -.873103761E+02 -.873070717E+02 -.873037293E+02 -.873003622E+02 -.872969760E+02 -.872935680E+02 -.872901269E+02 -.872866404E+02 -.872830964E+02 -.872794974E+02 -.872758522E+02 -.872721718E+02 -.872684676E+02 -.872647443E+02 -.872610030E+02 -.872572409E+02 -.872534634E+02 -.872496706E+02 -.872458728E+02 -.872420770E+02 -.872382913E+02 -.872345259E+02 -.872307909E+02 -.872270980E+02 -.872234611E+02 -.872198948E+02 -.872164133E+02 -.872130306E+02 -.872097599E+02 -.872066142E+02 -.872036064E+02 -.872007499E+02 -.871980588E+02 -.871955466E+02 -.871932267E+02 -.871911127E+02 -.871892159E+02 -.871875474E+02 -.871861172E+02 -.871849332E+02 -.871840029E+02 -.871833319E+02 -.871829239E+02 -.871827814E+02 -.871829053E+02 -.871832942E+02 -.871839457E+02 -.871848558E+02 -.871860184E+02 -.871874266E+02 -.871890721E+02 -.871909452E+02 -.871930351E+02 -.871953301E+02 -.871978176E+02 -.872004843E+02 -.872033163E+02 -.872062996E+02 -.872094196E+02 -.872126619E+02 -.872160123E+02 -.872194565E+02 -.872229809E+02 -.872265722E+02 -.872302178E+02 -.872339054E+02 -.872376238E+02 -.872413624E+02 -.872451113E+02 -.872488618E+02 -.872526055E+02 -.872563353E+02 -.872600450E+02 -.872637289E+02 -.872673826E+02 -.872710021E+02 -.872745846E+02 -.872781278E+02 -.872816302E+02 -.872850911E+02 -.872885102E+02 -.872918882E+02 -.872952259E+02 -.872985247E+02 -.873017862E+02 -.873050113E+02 -.873081986E+02 -.873113400E+02 -.873144124E+02 -.873173608E+02 -.873200702E+02 -.873223238E+02 -.873237476E+02 -.873237476E+02
 -.873232048E+02 -.873232048E+02 -.873216487E+02 -.873191881E+02 -.873162361E+02 -.873130255E+02 -.873096822E+02 -.873062722E+02 -.873028255E+02 -.872993490E+02 -.872958308E+02 -.872922525E+02 -.872886018E+02 -.872848760E+02 -.872810859E+02 -.872772463E+02 -.872733647E+02 -.872694444E+02 -.872654833E+02 -.872614784E+02 -.872574278E+02 -.872533382E+02 -.872492113E+02 -.872450557E+02 -.872408768E+02 -.872366828E+02 -.872324844E+02 -.872282947E+02 -.872241283E+02 -.872200008E+02 -.872159275E+02 -.872119224E+02 -.872079999E+02 -.872041747E+02 -.872004624E+02 -.871968794E+02 -.871934438E+02 -.871901734E+02 -.871870856E+02 -.871841982E+02 -.871815282E+02 -.871790909E+02 -.871769016E+02 -.871749745E+02 -.871733207E+02 -.871719518E+02 -.871708762E+02 -.871701006E+02 -.871696301E+02 -.871694675E+02 -.871696135E+02 -.871700674E+02 -.871708260E+02 -.871718839E+02 -.871732344E+02 -.871748686E+02 -.871767757E+02 -.871789434E+02 -.871813584E+02 -.871840054E+02 -.871868686E+02 -.871899314E+02 -.871931767E+02 -.871965867E+02 -.872001439E+02 -.872038308E+02 -.872076297E+02 -.872115237E+02 -.872154962E+02 -.872195316E+02 -.872236145E+02 -.872277308E+02 -.872318671E+02 -.872360114E+02 -.872401521E+02 -.872442792E+02 -.872483838E+02 -.872524578E+02 -.872564944E+02 -.872604878E+02 -.872644333E+02 -.872683272E+02 -.872721666E+02 -.872759497E+02 -.872796755E+02 -.872833439E+02 -.872869554E+02 -.872905112E+02 -.872940131E+02 -.872974636E+02 -.873008652E+02 -.873042196E+02 -.873075266E+02 -.873107788E+02 -.873139537E+02 -.873169956E+02 -.873197875E+02 -.873221077E+02 -.873235726E+02 -.873235726E+02
 -.873230174E+02 -.873230174E+02 -.873214392E+02 -.873189334E+02 -.873159110E+02 -.873126214E+02 -.873092029E+02 -.873057164E+02 -.873021733E+02 -.872985588E+02 -.872948583E+02 -.872910703E+02 -.872872045E+02 -.872832741E+02 -.872792897E+02 -.872752483E+02 -.872711444E+02 -.872669727E+02 -.872627302E+02 -.872584168E+02 -.872540366E+02 -.872495905E+02 -.872450828E+02 -.872405201E+02 -.872359124E+02 -.872312728E+02 -.872266171E+02 -.872219597E+02 -.872173150E+02 -.872126970E+02 -.872081196E+02 -.872035990E+02 -.871991527E+02 -.871948001E+02 -.871905622E+02 -.871864606E+02 -.871825172E+02 -.871787543E+02 -.871751940E+02 -.871718582E+02 -.871687674E+02 -.871659424E+02 -.871634015E+02 -.871611611E+02 -.871592372E+02 -.871576426E+02 -.871563882E+02 -.871554833E+02 -.871549343E+02 -.871547454E+02 -.871549183E+02 -.871554517E+02 -.871563416E+02 -.871575815E+02 -.871591621E+02 -.871610717E+02 -.871632967E+02 -.871658214E+02 -.871686280E+02 -.871716981E+02 -.871750117E+02 -.871785479E+02 -.871822853E+02 -.871862023E+02 -.871902770E+02 -.871944877E+02 -.871988130E+02 -.872032322E+02 -.872077255E+02 -.872122736E+02 -.872168586E+02 -.872214640E+02 -.872260741E+02 -.872306747E+02 -.872352532E+02 -.872397982E+02 -.872442997E+02 -.872487489E+02 -.872531387E+02 -.872574632E+02 -.872617176E+02 -.872658984E+02 -.872700033E+02 -.872740310E+02 -.872779812E+02 -.872818545E+02 -.872856525E+02 -.872893776E+02 -.872930325E+02 -.872966210E+02 -.873001467E+02 -.873036128E+02 -.873070200E+02 -.873103624E+02 -.873136180E+02 -.873167317E+02 -.873195854E+02 -.873219544E+02 -.873234492E+02 -.873234492E+02
 -.873229436E+02 -.873229436E+02 -.873213216E+02 -.873187615E+02 -.873157009E+02 -.873123884E+02 -.873089363E+02 -.873053765E+02 -.873017092E+02 -.872979371E+02 -.872940729E+02 -.872901320E+02 -.872861214E+02 -.872820413E+02 -.872778802E+02 -.872736299E+02 -.872692854E+02 -.872648435E+02 -.872603017E+02 -.872556588E+02 -.872509146E+02 -.872460721E+02 -.872411417E+02 -.872361349E+02 -.872310655E+02 -.872259473E+02 -.872207909E+02 -.872156087E+02 -.872104138E+02 -.872052216E+02 -.872000508E+02 -.871949221E+02 -.871898584E+02 -.871848843E+02 -.871800252E+02 -.871753081E+02 -.871707602E+02 -.871664091E+02 -.871622825E+02 -.871584071E+02 -.871548089E+02 -.871515124E+02 -.871485403E+02 -.871459153E+02 -.871436563E+02 -.871417814E+02 -.871403055E+02 -.871392409E+02 -.871385963E+02 -.871383771E+02 -.871385852E+02 -.871392181E+02 -.871402709E+02 -.871417343E+02 -.871435966E+02 -.871458428E+02 -.871484553E+02 -.871514140E+02 -.871546971E+02 -.871582806E+02 -.871621392E+02 -.871662466E+02 -.871705759E+02 -.871750998E+02 -.871797910E+02 -.871846226E+02 -.871895686E+02 -.871946037E+02 -.871997036E+02 -.872048458E+02 -.872100091E+02 -.872151737E+02 -.872203216E+02 -.872254369E+02 -.872305051E+02 -.872355133E+02 -.872404508E+02 -.872453085E+02 -.872500788E+02 -.872547557E+02 -.872593349E+02 -.872638134E+02 -.872681897E+02 -.872724632E+02 -.872766348E+02 -.872807063E+02 -.872846806E+02 -.872885611E+02 -.872923525E+02 -.872960596E+02 -.872996878E+02 -.873032417E+02 -.873067237E+02 -.873101293E+02 -.873134379E+02 -.873165956E+02 -.873194847E+02 -.873218802E+02 -.873233904E+02 -.873233904E+02
 -.873228938E+02 -.873228938E+02 -.873212917E+02 -.873187744E+02 -.873157527E+02 -.873124368E+02 -.873089214E+02 -.873052534E+02 -.873014663E+02 -.872975872E+02 -.872936308E+02 -.872895946E+02 -.872854699E+02 -.872812431E+02 -.872769043E+02 -.872724469E+02 -.872678628E+02 -.872631435E+02 -.872582838E+02 -.872532853E+02 -.872481521E+02 -.872428974E+02 -.872375301E+02 -.872320606E+02 -.872264969E+02 -.872208463E+02 -.872151195E+02 -.872093298E+02 -.872034942E+02 -.871976329E+02 -.871917693E+02 -.871859287E+02 -.871801391E+02 -.871744308E+02 -.871688355E+02 -.871633858E+02 -.871581148E+02 -.871530563E+02 -.871482430E+02 -.871437080E+02 -.871394843E+02 -.871356035E+02 -.871320972E+02 -.871289938E+02 -.871263206E+02 -.871241002E+02 -.871223525E+02 -.871210925E+02 -.871203311E+02 -.871200748E+02 -.871203253E+02 -.871210805E+02 -.871223331E+02 -.871240722E+02 -.871262825E+02 -.871289446E+02 -.871320359E+02 -.871355304E+02 -.871393994E+02 -.871436120E+02 -.871481359E+02 -.871529373E+02 -.871579822E+02 -.871632361E+02 -.871686653E+02 -.871742364E+02 -.871799173E+02 -.871856772E+02 -.871914872E+02 -.871973201E+02 -.872031507E+02 -.872089562E+02 -.872147159E+02 -.872204113E+02 -.872260265E+02 -.872315476E+02 -.872369631E+02 -.872422633E+02 -.872474410E+02 -.872524906E+02 -.872574083E+02 -.872621921E+02 -.872668416E+02 -.872713576E+02 -.872757424E+02 -.872799995E+02 -.872841333E+02 -.872881492E+02 -.872920534E+02 -.872958529E+02 -.872995547E+02 -.873031655E+02 -.873066894E+02 -.873101240E+02 -.873134507E+02 -.873166175E+02 -.873195093E+02 -.873219035E+02 -.873234114E+02 -.873234114E+02
 -.873230518E+02 -.873230518E+02 -.873214929E+02 -.873190139E+02 -.873159871E+02 -.873126232E+02 -.873090472E+02 -.873053349E+02 -.873015274E+02 -.872976357E+02 -.872936501E+02 -.872895573E+02 -.872853438E+02 -.872809958E+02 -.872765008E+02 -.872718434E+02 -.872670116E+02 -.872620008E+02 -.872568155E+02 -.872514610E+02 -.872459471E+02 -.872402768E+02 -.872344536E+02 -.872284796E+02 -.872223600E+02 -.872161035E+02 -.872097231E+02 -.872032357E+02 -.871966618E+02 -.871900260E+02 -.871833561E+02 -.871766836E+02 -.871700423E+02 -.871634679E+02 -.871569970E+02 -.871506678E+02 -.871445200E+02 -.871385943E+02 -.871329337E+02 -.871275823E+02 -.871225832E+02 -.871179798E+02 -.871138123E+02 -.871101183E+02 -.871069312E+02 -.871042809E+02 -.871021917E+02 -.871006838E+02 -.870997720E+02 -.870994652E+02 -.870997671E+02 -.871006744E+02 -.871021788E+02 -.871042649E+02 -.871069127E+02 -.871100962E+02 -.871137853E+02 -.871179458E+02 -.871225404E+02 -.871275288E+02 -.871328695E+02 -.871385194E+02 -.871444350E+02 -.871505731E+02 -.871568911E+02 -.871633477E+02 -.871699031E+02 -.871765201E+02 -.871831637E+02 -.871898013E+02 -.871964036E+02 -.872029440E+02 -.872093989E+02 -.872157478E+02 -.872219731E+02 -.872280601E+02 -.872339967E+02 -.872397736E+02 -.872453840E+02 -.872508232E+02 -.872560887E+02 -.872611801E+02 -.872660985E+02 -.872708469E+02 -.872754294E+02 -.872798517E+02 -.872841205E+02 -.872882433E+02 -.872922286E+02 -.872960856E+02 -.872998238E+02 -.873034519E+02 -.873069765E+02 -.873103974E+02 -.873136988E+02 -.873168321E+02 -.873196864E+02 -.873220453E+02 -.873235293E+02 -.873235293E+02
 -.873233197E+02 -.873233197E+02 -.873218033E+02 -.873193544E+02 -.873163436E+02 -.873130070E+02 -.873094835E+02 -.873058394E+02 -.873020921E+02 -.872982353E+02 -.872942563E+02 -.872901414E+02 -.872858692E+02 -.872814193E+02 -.872767715E+02 -.872719143E+02 -.872668461E+02 -.872615713E+02 -.872560921E+02 -.872504090E+02 -.872445178E+02 -.872384141E+02 -.872320957E+02 -.872255646E+02 -.872188256E+02 -.872118899E+02 -.872047721E+02 -.871974920E+02 -.871900750E+02 -.871825503E+02 -.871749503E+02 -.871673097E+02 -.871596653E+02 -.871520567E+02 -.871445268E+02 -.871371231E+02 -.871298970E+02 -.871229034E+02 -.871161992E+02 -.871098406E+02 -.871038840E+02 -.870983830E+02 -.870933889E+02 -.870889497E+02 -.870851100E+02 -.870819095E+02 -.870793825E+02 -.870775572E+02 -.870764535E+02 -.870760845E+02 -.870764537E+02 -.870775574E+02 -.870793828E+02 -.870819099E+02 -.870851108E+02 -.870889517E+02 -.870933922E+02 -.870983874E+02 -.871038879E+02 -.871098416E+02 -.871161942E+02 -.871228899E+02 -.871298731E+02 -.871370887E+02 -.871444833E+02 -.871520050E+02 -.871596054E+02 -.871672389E+02 -.871748631E+02 -.871824399E+02 -.871899348E+02 -.871973173E+02 -.872045610E+02 -.872116435E+02 -.872185459E+02 -.872252530E+02 -.872317534E+02 -.872380383E+02 -.872441023E+02 -.872499425E+02 -.872555584E+02 -.872609518E+02 -.872661266E+02 -.872710881E+02 -.872758433E+02 -.872804007E+02 -.872847697E+02 -.872889608E+02 -.872929852E+02 -.872968548E+02 -.873005817E+02 -.873041775E+02 -.873076515E+02 -.873110064E+02 -.873142298E+02 -.873172776E+02 -.873200459E+02 -.873223289E+02 -.873237630E+02 -.873237630E+02
 -.873237294E+02 -.873237294E+02 -.873222355E+02 -.873198326E+02 -.873169123E+02 -.873137074E+02 -.873103317E+02 -.873068267E+02 -.873031995E+02 -.872994400E+02 -.872955295E+02 -.872914382E+02 -.872871385E+02 -.872826109E+02 -.872778468E+02 -.872728451E+02 -.872676057E+02 -.872621232E+02 -.872563870E+02 -.872503866E+02 -.872441093E+02 -.872375483E+02 -.872306992E+02 -.872235621E+02 -.872161439E+02 -.872084564E+02 -.872005178E+02 -.871923519E+02 -.871839849E+02 -.871754458E+02 -.871667660E+02 -.871579812E+02 -.871491334E+02 -.871402718E+02 -.871314530E+02 -.871227395E+02 -.871141974E+02 -.871058956E+02 -.870979033E+02 -.870902911E+02 -.870831298E+02 -.870764895E+02 -.870704395E+02 -.870650456E+02 -.870603691E+02 -.870564648E+02 -.870533791E+02 -.870511489E+02 -.870498017E+02 -.870493534E+02 -.870498096E+02 -.870511641E+02 -.870534006E+02 -.870564912E+02 -.870603993E+02 -.870650784E+02 -.870704748E+02 -.870765277E+02 -.870831719E+02 -.870903381E+02 -.870979546E+02 -.871059495E+02 -.871142505E+02 -.871227874E+02 -.871314924E+02 -.871403014E+02 -.871491542E+02 -.871579952E+02 -.871667744E+02 -.871754465E+02 -.871839721E+02 -.871923168E+02 -.872004517E+02 -.872083529E+02 -.872160012E+02 -.872233822E+02 -.872304853E+02 -.872373040E+02 -.872438351E+02 -.872500786E+02 -.872560371E+02 -.872617160E+02 -.872671223E+02 -.872722652E+02 -.872771555E+02 -.872818049E+02 -.872862267E+02 -.872904346E+02 -.872944435E+02 -.872982684E+02 -.873019247E+02 -.873054270E+02 -.873087877E+02 -.873120132E+02 -.873150952E+02 -.873179958E+02 -.873206207E+02 -.873227794E+02 -.873241330E+02 -.873241330E+02
 -.873241141E+02 -.873241141E+02 -.873227236E+02 -.873205066E+02 -.873178210E+02 -.873148633E+02 -.873117275E+02 -.873084469E+02 -.873050192E+02 -.873014218E+02 -.872976211E+02 -.872935884E+02 -.872893079E+02 -.872847728E+02 -.872799785E+02 -.872749171E+02 -.872695739E+02 -.872639285E+02 -.872579621E+02 -.872516543E+02 -.872449906E+02 -.872379588E+02 -.872305534E+02 -.872227755E+02 -.872146331E+02 -.872061398E+02 -.871973115E+02 -.871881660E+02 -.871787229E+02 -.871690073E+02 -.871590534E+02 -.871489057E+02 -.871386191E+02 -.871282568E+02 -.871178877E+02 -.871075854E+02 -.870974286E+02 -.870874999E+02 -.870778878E+02 -.870686854E+02 -.870599879E+02 -.870518915E+02 -.870444898E+02 -.870378718E+02 -.870321196E+02 -.870273065E+02 -.870234954E+02 -.870207372E+02 -.870190693E+02 -.870185149E+02 -.870190815E+02 -.870207618E+02 -.870235322E+02 -.870273555E+02 -.870321800E+02 -.870379425E+02 -.870445693E+02 -.870519781E+02 -.870600805E+02 -.870687838E+02 -.870779932E+02 -.870876135E+02 -.870975515E+02 -.871077168E+02 -.871180238E+02 -.871283923E+02 -.871387484E+02 -.871490257E+02 -.871591642E+02 -.871691120E+02 -.871788244E+02 -.871882636E+02 -.871973991E+02 -.872062066E+02 -.872146680E+02 -.872227706E+02 -.872305070E+02 -.872378741E+02 -.872448726E+02 -.872515072E+02 -.872577852E+02 -.872637165E+02 -.872693133E+02 -.872745895E+02 -.872795604E+02 -.872842427E+02 -.872886539E+02 -.872928121E+02 -.872967361E+02 -.873004448E+02 -.873039572E+02 -.873072916E+02 -.873104640E+02 -.873134845E+02 -.873163503E+02 -.873190311E+02 -.873214452E+02 -.873234234E+02 -.873246609E+02 -.873246609E+02
 -.873247989E+02 -.873247989E+02 -.873235603E+02 -.873215935E+02 -.873192092E+02 -.873165737E+02 -.873137583E+02 -.873107759E+02 -.873076069E+02 -.873042206E+02 -.873005902E+02 -.872967035E+02 -.872925525E+02 -.872881275E+02 -.872834109E+02 -.872783784E+02 -.872730000E+02 -.872672474E+02 -.872610920E+02 -.872545095E+02 -.872474799E+02 -.872399906E+02 -.872320365E+02 -.872236190E+02 -.872147403E+02 -.872054020E+02 -.871956061E+02 -.871853597E+02 -.871746812E+02 -.871636023E+02 -.871521671E+02 -.871404294E+02 -.871284501E+02 -.871162972E+02 -.871040471E+02 -.870917869E+02 -.870796147E+02 -.870676394E+02 -.870559792E+02 -.870447570E+02 -.870340997E+02 -.870241342E+02 -.870149854E+02 -.870067733E+02 -.869996108E+02 -.869935995E+02 -.869888280E+02 -.869853684E+02 -.869832739E+02 -.869825776E+02 -.869832904E+02 -.869854015E+02 -.869888784E+02 -.869936677E+02 -.869996974E+02 -.870068787E+02 -.870151089E+02 -.870242747E+02 -.870342551E+02 -.870449247E+02 -.870561566E+02 -.870678254E+02 -.870798089E+02 -.870919915E+02 -.871042646E+02 -.871165282E+02 -.871286925E+02 -.871406773E+02 -.871524133E+02 -.871638411E+02 -.871749117E+02 -.871855854E+02 -.871958317E+02 -.872056282E+02 -.872149600E+02 -.872238190E+02 -.872322029E+02 -.872401144E+02 -.872475610E+02 -.872545534E+02 -.872611059E+02 -.872672350E+02 -.872729594E+02 -.872782992E+02 -.872832759E+02 -.872879118E+02 -.872922298E+02 -.872962533E+02 -.873000055E+02 -.873035101E+02 -.873067899E+02 -.873098673E+02 -.873127622E+02 -.873154893E+02 -.873180518E+02 -.873204288E+02 -.873225548E+02 -.873242882E+02 -.873253686E+02 -.873253686E+02
 -.873256729E+02 -.873256729E+02 -.873246463E+02 -.873230230E+02 -.873210476E+02 -.873188390E+02 -.873164359E+02 -.873138306E+02 -.873109992E+02 -.873079207E+02 -.873045868E+02 -.873009890E+02 -.872971100E+02 -.872929225E+02 -.872883929E+02 -.872834832E+02 -.872781548E+02 -.872723707E+02 -.872660955E+02 -.872593021E+02 -.872519710E+02 -.872440898E+02 -.872356470E+02 -.872266253E+02 -.872170047E+02 -.872067688E+02 -.871959126E+02 -.871844465E+02 -.871723942E+02 -.871597886E+02 -.871466697E+02 -.871330858E+02 -.871190968E+02 -.871047784E+02 -.870902236E+02 -.870755430E+02 -.870608621E+02 -.870463202E+02 -.870320674E+02 -.870182634E+02 -.870050747E+02 -.869926718E+02 -.869812257E+02 -.869709037E+02 -.869618639E+02 -.869542513E+02 -.869481925E+02 -.869437906E+02 -.869411230E+02 -.869402366E+02 -.869411476E+02 -.869438395E+02 -.869482650E+02 -.869543472E+02 -.869619827E+02 -.869710453E+02 -.869813905E+02 -.869928597E+02 -.870052857E+02 -.870184969E+02 -.870323217E+02 -.870465927E+02 -.870611501E+02 -.870758442E+02 -.870905373E+02 -.871051063E+02 -.871194419E+02 -.871334505E+02 -.871470526E+02 -.871601839E+02 -.871727926E+02 -.871848404E+02 -.871962998E+02 -.872071537E+02 -.872173941E+02 -.872270208E+02 -.872360400E+02 -.872444640E+02 -.872523093E+02 -.872595964E+02 -.872663484E+02 -.872725911E+02 -.872783514E+02 -.872836578E+02 -.872885391E+02 -.872930248E+02 -.872971440E+02 -.873009261E+02 -.873043999E+02 -.873075938E+02 -.873105352E+02 -.873132506E+02 -.873157644E+02 -.873180960E+02 -.873202555E+02 -.873222335E+02 -.873239840E+02 -.873253998E+02 -.873262775E+02 -.873262775E+02
 -.873267746E+02 -.873267746E+02 -.873260418E+02 -.873248618E+02 -.873233945E+02 -.873217050E+02 -.873197988E+02 -.873176627E+02 -.873152882E+02 -.873126719E+02 -.873098019E+02 -.873066524E+02 -.873031892E+02 -.872993720E+02 -.872951543E+02 -.872904873E+02 -.872853246E+02 -.872796220E+02 -.872733470E+02 -.872664738E+02 -.872589783E+02 -.872508274E+02 -.872419787E+02 -.872323894E+02 -.872220266E+02 -.872108728E+02 -.871989233E+02 -.871861808E+02 -.871726529E+02 -.871583540E+02 -.871433109E+02 -.871275690E+02 -.871111948E+02 -.870942771E+02 -.870769265E+02 -.870592737E+02 -.870414704E+02 -.870236887E+02 -.870061196E+02 -.869889723E+02 -.869724703E+02 -.869568474E+02 -.869423419E+02 -.869291902E+02 -.869176185E+02 -.869078359E+02 -.869000256E+02 -.868943386E+02 -.868908869E+02 -.868897396E+02 -.868909197E+02 -.868944036E+02 -.869001217E+02 -.869079616E+02 -.869177726E+02 -.869293718E+02 -.869425511E+02 -.869570846E+02 -.869727367E+02 -.869892690E+02 -.870064470E+02 -.870240462E+02 -.870418561E+02 -.870596842E+02 -.870773579E+02 -.870947263E+02 -.871116604E+02 -.871280528E+02 -.871438171E+02 -.871588860E+02 -.871732108E+02 -.871867584E+02 -.871995100E+02 -.872114595E+02 -.872226108E+02 -.872329769E+02 -.872425778E+02 -.872514393E+02 -.872595914E+02 -.872670677E+02 -.872739039E+02 -.872801371E+02 -.872858053E+02 -.872909469E+02 -.872956000E+02 -.872998022E+02 -.873035902E+02 -.873069999E+02 -.873100662E+02 -.873128227E+02 -.873153016E+02 -.873175337E+02 -.873195477E+02 -.873213683E+02 -.873230131E+02 -.873244857E+02 -.873257639E+02 -.873267821E+02 -.873274067E+02 -.873274067E+02
 -.873282047E+02 -.873282047E+02 -.873278158E+02 -.873271615E+02 -.873262892E+02 -.873252030E+02 -.873238990E+02 -.873223801E+02 -.873206423E+02 -.873186681E+02 -.873164284E+02 -.873138867E+02 -.873109950E+02 -.873076982E+02 -.873039392E+02 -.872996646E+02 -.872948262E+02 -.872893870E+02 -.872833140E+02 -.872765644E+02 -.872690796E+02 -.872607930E+02 -.872516424E+02 -.872415800E+02 -.872305696E+02 -.872185795E+02 -.872055790E+02 -.871915388E+02 -.871764393E+02 -.871602771E+02 -.871430703E+02 -.871248604E+02 -.871057125E+02 -.870857175E+02 -.870649931E+02 -.870436868E+02 -.870219777E+02 -.870000776E+02 -.869782321E+02 -.869567173E+02 -.869358367E+02 -.869159142E+02 -.868972854E+02 -.868802870E+02 -.868652461E+02 -.868524679E+02 -.868422233E+02 -.868347385E+02 -.868301834E+02 -.868286643E+02 -.868302176E+02 -.868348081E+02 -.868423305E+02 -.868526145E+02 -.868654333E+02 -.868805143E+02 -.868975508E+02 -.869162154E+02 -.869361715E+02 -.869570848E+02 -.869786329E+02 -.870005137E+02 -.870224506E+02 -.870441971E+02 -.870655391E+02 -.870862957E+02 -.871063184E+02 -.871254903E+02 -.871437231E+02 -.871609549E+02 -.871771470E+02 -.871922810E+02 -.872063553E+02 -.872193829E+02 -.872313878E+02 -.872424036E+02 -.872524703E+02 -.872616334E+02 -.872699415E+02 -.872774456E+02 -.872841973E+02 -.872902489E+02 -.872956515E+02 -.873004556E+02 -.873047099E+02 -.873084614E+02 -.873117554E+02 -.873146348E+02 -.873171406E+02 -.873193119E+02 -.873211857E+02 -.873227969E+02 -.873241784E+02 -.873253600E+02 -.873263673E+02 -.873272188E+02 -.873279199E+02 -.873284541E+02 -.873287715E+02 -.873287715E+02
 -.873299890E+02 -.873299890E+02 -.873299798E+02 -.873298976E+02 -.873296866E+02 -.873293168E+02 -.873287795E+02 -.873280606E+02 -.873271372E+02 -.873259814E+02 -.873245517E+02 -.873227918E+02 -.873206408E+02 -.873180395E+02 -.873149298E+02 -.873112617E+02 -.873069952E+02 -.873020882E+02 -.872964770E+02 -.872900797E+02 -.872828107E+02 -.872745932E+02 -.872653620E+02 -.872550550E+02 -.872436053E+02 -.872309402E+02 -.872169881E+02 -.872016873E+02 -.871849921E+02 -.871668760E+02 -.871473337E+02 -.871263832E+02 -.871040693E+02 -.870804687E+02 -.870556949E+02 -.870299058E+02 -.870033082E+02 -.869761623E+02 -.869487814E+02 -.869215298E+02 -.868948164E+02 -.868690878E+02 -.868448166E+02 -.868224893E+02 -.868025892E+02 -.867855765E+02 -.867718678E+02 -.867618135E+02 -.867556796E+02 -.867536317E+02 -.867557256E+02 -.867619044E+02 -.867720020E+02 -.867857532E+02 -.868028084E+02 -.868227525E+02 -.868451256E+02 -.868694437E+02 -.868952186E+02 -.869219758E+02 -.869492684E+02 -.869766883E+02 -.870038738E+02 -.870305136E+02 -.870563481E+02 -.870811686E+02 -.871048143E+02 -.871271686E+02 -.871481538E+02 -.871677268E+02 -.871858733E+02 -.872026028E+02 -.872179444E+02 -.872319420E+02 -.872446512E+02 -.872561354E+02 -.872664637E+02 -.872757083E+02 -.872839424E+02 -.872912395E+02 -.872976716E+02 -.873033085E+02 -.873082175E+02 -.873124627E+02 -.873161048E+02 -.873192011E+02 -.873218053E+02 -.873239679E+02 -.873257361E+02 -.873271538E+02 -.873282622E+02 -.873291000E+02 -.873297036E+02 -.873301078E+02 -.873303466E+02 -.873304542E+02 -.873304675E+02 -.873304275E+02 -.873303810E+02 -.873303810E+02
 -.873319826E+02 -.873319826E+02 -.873323864E+02 -.873329596E+02 -.873335492E+02 -.873340781E+02 -.873344953E+02 -.873347613E+02 -.873348436E+02 -.873346924E+02 -.873342477E+02 -.873334486E+02 -.873322367E+02 -.873305504E+02 -.873283418E+02 -.873255731E+02 -.873221919E+02 -.873181159E+02 -.873132470E+02 -.873074881E+02 -.873007514E+02 -.872929529E+02 -.872840016E+02 -.872737926E+02 -.872622104E+02 -.872491388E+02 -.872344678E+02 -.872180971E+02 -.871999391E+02 -.871799207E+02 -.871579860E+02 -.871341019E+02 -.871082657E+02 -.870805159E+02 -.870509458E+02 -.870197124E+02 -.869870441E+02 -.869532453E+02 -.869186986E+02 -.868838676E+02 -.868492959E+02 -.868156023E+02 -.867834669E+02 -.867536112E+02 -.867267682E+02 -.867036492E+02 -.866849059E+02 -.866710941E+02 -.866626389E+02 -.866598078E+02 -.866626920E+02 -.866712002E+02 -.866850644E+02 -.867038589E+02 -.867270275E+02 -.867539184E+02 -.867838220E+02 -.868160070E+02 -.868497538E+02 -.868843818E+02 -.869192701E+02 -.869538717E+02 -.869877207E+02 -.870204349E+02 -.870517138E+02 -.870813329E+02 -.871091369E+02 -.871350306E+02 -.871589703E+02 -.871809545E+02 -.872010159E+02 -.872192133E+02 -.872356254E+02 -.872503444E+02 -.872634717E+02 -.872751133E+02 -.872853774E+02 -.872943712E+02 -.873021996E+02 -.873089635E+02 -.873147589E+02 -.873196764E+02 -.873238010E+02 -.873272115E+02 -.873299813E+02 -.873321780E+02 -.873338636E+02 -.873350953E+02 -.873359256E+02 -.873364026E+02 -.873365707E+02 -.873364710E+02 -.873361427E+02 -.873356245E+02 -.873349585E+02 -.873341964E+02 -.873334095E+02 -.873327033E+02 -.873322359E+02 -.873322359E+02
 -.873342502E+02 -.873342502E+02 -.873351167E+02 -.873364397E+02 -.873379722E+02 -.873395535E+02 -.873410867E+02 -.873425127E+02 -.873437663E+02 -.873447845E+02 -.873455072E+02 -.873458767E+02 -.873458322E+02 -.873453354E+02 -.873443529E+02 -.873428213E+02 -.873406489E+02 -.873377317E+02 -.873339693E+02 -.873292662E+02 -.873235230E+02 -.873166232E+02 -.873084292E+02 -.872987893E+02 -.872875454E+02 -.872745370E+02 -.872596040E+02 -.872425884E+02 -.872233338E+02 -.872016865E+02 -.871775025E+02 -.871506602E+02 -.871210776E+02 -.870887275E+02 -.870536494E+02 -.870159593E+02 -.869758637E+02 -.869336764E+02 -.868898372E+02 -.868449255E+02 -.867996655E+02 -.867549192E+02 -.867116699E+02 -.866709919E+02 -.866340098E+02 -.866018452E+02 -.865755527E+02 -.865560512E+02 -.865440567E+02 -.865400245E+02 -.865441115E+02 -.865561621E+02 -.865757219E+02 -.866020755E+02 -.866343032E+02 -.866713485E+02 -.867120875E+02 -.867553943E+02 -.868001947E+02 -.868455088E+02 -.868904778E+02 -.869343801E+02 -.869766347E+02 -.870167969E+02 -.870545482E+02 -.870896814E+02 -.871220847E+02 -.871517254E+02 -.871786337E+02 -.872028882E+02 -.872246031E+02 -.872439172E+02 -.872609850E+02 -.872759691E+02 -.872890348E+02 -.873003455E+02 -.873100596E+02 -.873183282E+02 -.873252936E+02 -.873310887E+02 -.873358363E+02 -.873396492E+02 -.873426306E+02 -.873448742E+02 -.873464648E+02 -.873474793E+02 -.873479867E+02 -.873480493E+02 -.873477231E+02 -.873470586E+02 -.873461015E+02 -.873448939E+02 -.873434760E+02 -.873418892E+02 -.873401831E+02 -.873384272E+02 -.873367302E+02 -.873352692E+02 -.873343257E+02 -.873343257E+02
 -.873366380E+02 -.873366380E+02 -.873380447E+02 -.873402603E+02 -.873428827E+02 -.873456726E+02 -.873484892E+02 -.873512258E+02 -.873538065E+02 -.873561676E+02 -.873582541E+02 -.873600115E+02 -.873614156E+02 -.873624360E+02 -.873630071E+02 -.873630404E+02 -.873624357E+02 -.873610949E+02 -.873589220E+02 -.873558116E+02 -.873516325E+02 -.873462276E+02 -.873394211E+02 -.873310219E+02 -.873208274E+02 -.873086262E+02 -.872941929E+02 -.872772829E+02 -.872576320E+02 -.872349669E+02 -.872090216E+02 -.871795537E+02 -.871463551E+02 -.871092622E+02 -.870681718E+02 -.870230698E+02 -.869740677E+02 -.869214383E+02 -.868656466E+02 -.868073755E+02 -.867475435E+02 -.866873150E+02 -.866280941E+02 -.865714961E+02 -.865192887E+02 -.864733023E+02 -.864353119E+02 -.864069020E+02 -.863893290E+02 -.863834013E+02 -.863893975E+02 -.864070375E+02 -.864355120E+02 -.864735651E+02 -.865196139E+02 -.865718854E+02 -.866285511E+02 -.866878426E+02 -.867481425E+02 -.868080430E+02 -.868663780E+02 -.869222311E+02 -.869749247E+02 -.870239982E+02 -.870691786E+02 -.871103486E+02 -.871475148E+02 -.871807785E+02 -.872103098E+02 -.872363256E+02 -.872590715E+02 -.872788075E+02 -.872957974E+02 -.873103006E+02 -.873225661E+02 -.873328292E+02 -.873413089E+02 -.873482069E+02 -.873537071E+02 -.873579761E+02 -.873611636E+02 -.873634038E+02 -.873648162E+02 -.873655068E+02 -.873655697E+02 -.873650876E+02 -.873641338E+02 -.873627727E+02 -.873610609E+02 -.873590485E+02 -.873567799E+02 -.873542957E+02 -.873516348E+02 -.873488396E+02 -.873459659E+02 -.873431008E+02 -.873403928E+02 -.873380958E+02 -.873366262E+02 -.873366262E+02
 -.873393196E+02 -.873393196E+02 -.873413328E+02 -.873445074E+02 -.873483118E+02 -.873524170E+02 -.873566138E+02 -.873607773E+02 -.873648215E+02 -.873686887E+02 -.873723303E+02 -.873757360E+02 -.873788808E+02 -.873817110E+02 -.873841488E+02 -.873861040E+02 -.873874897E+02 -.873882221E+02 -.873882024E+02 -.873872996E+02 -.873853553E+02 -.873821868E+02 -.873775893E+02 -.873713413E+02 -.873632008E+02 -.873528924E+02 -.873400974E+02 -.873244554E+02 -.873055751E+02 -.872830463E+02 -.872564474E+02 -.872253454E+02 -.871893030E+02 -.871479016E+02 -.871007803E+02 -.870476819E+02 -.869884981E+02 -.869233194E+02 -.868524932E+02 -.867766915E+02 -.866969779E+02 -.866148625E+02 -.865323269E+02 -.864518076E+02 -.863761229E+02 -.863083321E+02 -.862515272E+02 -.862085660E+02 -.861817789E+02 -.861726959E+02 -.861818513E+02 -.862087115E+02 -.862517466E+02 -.863086254E+02 -.863764889E+02 -.864522444E+02 -.865328332E+02 -.866154394E+02 -.866976291E+02 -.867774215E+02 -.868533051E+02 -.869242115E+02 -.869894650E+02 -.870487192E+02 -.871018903E+02 -.871490930E+02 -.871905852E+02 -.872267197E+02 -.872579062E+02 -.872845818E+02 -.873071883E+02 -.873261571E+02 -.873418981E+02 -.873547934E+02 -.873651937E+02 -.873734168E+02 -.873797478E+02 -.873844405E+02 -.873877195E+02 -.873897819E+02 -.873908002E+02 -.873909247E+02 -.873902859E+02 -.873889967E+02 -.873871545E+02 -.873848435E+02 -.873821356E+02 -.873790928E+02 -.873757684E+02 -.873722081E+02 -.873684514E+02 -.873645342E+02 -.873604913E+02 -.873563636E+02 -.873522114E+02 -.873481388E+02 -.873443349E+02 -.873411347E+02 -.873390979E+02 -.873390979E+02
 -.873419639E+02 -.873419639E+02 -.873446460E+02 -.873488956E+02 -.873539998E+02 -.873595201E+02 -.873652033E+02 -.873709014E+02 -.873765377E+02 -.873820625E+02 -.873874753E+02 -.873927624E+02 -.873978915E+02 -.874027992E+02 -.874074137E+02 -.874116710E+02 -.874155092E+02 -.874188480E+02 -.874215759E+02 -.874235535E+02 -.874246140E+02 -.874245661E+02 -.874232001E+02 -.874202746E+02 -.874154993E+02 -.874085233E+02 -.873989360E+02 -.873862719E+02 -.873700142E+02 -.873495881E+02 -.873243472E+02 -.872935729E+02 -.872564960E+02 -.872123292E+02 -.871603012E+02 -.870996959E+02 -.870299125E+02 -.869505555E+02 -.868615534E+02 -.867632956E+02 -.866567818E+02 -.865437678E+02 -.864268877E+02 -.863097218E+02 -.861967633E+02 -.860932422E+02 -.860047667E+02 -.859367852E+02 -.858939190E+02 -.858792876E+02 -.858939959E+02 -.859369397E+02 -.860050000E+02 -.860935561E+02 -.861971597E+02 -.863102012E+02 -.864274493E+02 -.865444088E+02 -.866574997E+02 -.867640901E+02 -.868624282E+02 -.869515170E+02 -.870309656E+02 -.871008403E+02 -.871615315E+02 -.872136412E+02 -.872578934E+02 -.872950670E+02 -.873259471E+02 -.873512923E+02 -.873718133E+02 -.873881618E+02 -.874009248E+02 -.874106240E+02 -.874177183E+02 -.874226074E+02 -.874256374E+02 -.874271059E+02 -.874272674E+02 -.874263390E+02 -.874245047E+02 -.874219201E+02 -.874187164E+02 -.874150038E+02 -.874108747E+02 -.874064061E+02 -.874016621E+02 -.873966961E+02 -.873915520E+02 -.873862663E+02 -.873808696E+02 -.873753887E+02 -.873698514E+02 -.873642943E+02 -.873587796E+02 -.873534273E+02 -.873484668E+02 -.873443163E+02 -.873416840E+02 -.873416840E+02
 -.873446850E+02 -.873446850E+02 -.873480603E+02 -.873534113E+02 -.873598402E+02 -.873668082E+02 -.873740166E+02 -.873813155E+02 -.873886294E+02 -.873959541E+02 -.874032906E+02 -.874106292E+02 -.874179255E+02 -.874251348E+02 -.874322204E+02 -.874391487E+02 -.874458726E+02 -.874523175E+02 -.874583806E+02 -.874639336E+02 -.874688273E+02 -.874728955E+02 -.874759367E+02 -.874776957E+02 -.874778495E+02 -.874760042E+02 -.874716954E+02 -.874643828E+02 -.874534269E+02 -.874380594E+02 -.874173708E+02 -.873903176E+02 -.873557279E+02 -.873122988E+02 -.872586061E+02 -.871931466E+02 -.871144191E+02 -.870210477E+02 -.869119525E+02 -.867865801E+02 -.866451987E+02 -.864892505E+02 -.863217330E+02 -.861475442E+02 -.859736866E+02 -.858091906E+02 -.856646020E+02 -.855509246E+02 -.854780503E+02 -.854529462E+02 -.854781370E+02 -.855510969E+02 -.856648582E+02 -.858095296E+02 -.859741084E+02 -.861480506E+02 -.863223274E+02 -.864899356E+02 -.866459750E+02 -.867874454E+02 -.869129039E+02 -.870220854E+02 -.871155476E+02 -.871943729E+02 -.872599352E+02 -.873137298E+02 -.873572554E+02 -.873919398E+02 -.874190959E+02 -.874399008E+02 -.874553896E+02 -.874664596E+02 -.874738794E+02 -.874783010E+02 -.874802736E+02 -.874802570E+02 -.874786334E+02 -.874757198E+02 -.874717773E+02 -.874670207E+02 -.874616255E+02 -.874557348E+02 -.874494645E+02 -.874429083E+02 -.874361411E+02 -.874292228E+02 -.874222006E+02 -.874151110E+02 -.874079825E+02 -.874008366E+02 -.873936897E+02 -.873865562E+02 -.873794526E+02 -.873724082E+02 -.873654851E+02 -.873588166E+02 -.873526716E+02 -.873475505E+02 -.873443111E+02 -.873443111E+02
 -.873475592E+02 -.873475592E+02 -.873516020E+02 -.873580071E+02 -.873657088E+02 -.873740861E+02 -.873828042E+02 -.873917039E+02 -.874007422E+02 -.874099253E+02 -.874192573E+02 -.874287189E+02 -.874382933E+02 -.874479702E+02 -.874577508E+02 -.874676303E+02 -.874775795E+02 -.874875458E+02 -.874974577E+02 -.875072293E+02 -.875167646E+02 -.875259392E+02 -.875345822E+02 -.875424579E+02 -.875492648E+02 -.875546330E+02 -.875581102E+02 -.875591280E+02 -.875569596E+02 -.875506961E+02 -.875392305E+02 -.875212258E+02 -.874950626E+02 -.874587978E+02 -.874101448E+02 -.873464766E+02 -.872648653E+02 -.871621783E+02 -.870352635E+02 -.868812676E+02 -.866981313E+02 -.864852997E+02 -.862446456E+02 -.859815458E+02 -.857059384E+02 -.854330160E+02 -.851830203E+02 -.849794992E+02 -.848456057E+02 -.847988047E+02 -.848456913E+02 -.849796724E+02 -.851832838E+02 -.854333719E+02 -.857063875E+02 -.859820873E+02 -.862452788E+02 -.864860258E+02 -.866989537E+02 -.868821895E+02 -.870362852E+02 -.871632964E+02 -.872660774E+02 -.873477850E+02 -.874115567E+02 -.874603208E+02 -.874966997E+02 -.875229745E+02 -.875410876E+02 -.875526661E+02 -.875590564E+02 -.875613611E+02 -.875604761E+02 -.875571244E+02 -.875518860E+02 -.875452238E+02 -.875375050E+02 -.875290199E+02 -.875199963E+02 -.875106119E+02 -.875010042E+02 -.874912788E+02 -.874815155E+02 -.874717735E+02 -.874620961E+02 -.874525135E+02 -.874430455E+02 -.874337040E+02 -.874244946E+02 -.874154182E+02 -.874064723E+02 -.873976546E+02 -.873889674E+02 -.873804296E+02 -.873721006E+02 -.873641247E+02 -.873568073E+02 -.873507284E+02 -.873468909E+02 -.873468909E+02
 -.873502969E+02 -.873502969E+02 -.873549649E+02 -.873623613E+02 -.873712711E+02 -.873809919E+02 -.873911626E+02 -.874016308E+02 -.874123708E+02 -.874233856E+02 -.874346793E+02 -.874462539E+02 -.874581260E+02 -.874703318E+02 -.874829072E+02 -.874958724E+02 -.875092314E+02 -.875229764E+02 -.875370938E+02 -.875515716E+02 -.875663851E+02 -.875814797E+02 -.875967513E+02 -.876120519E+02 -.876271825E+02 -.876418829E+02 -.876557973E+02 -.876684274E+02 -.876791019E+02 -.876869460E+02 -.876908255E+02 -.876892546E+02 -.876803016E+02 -.876614872E+02 -.876296685E+02 -.875809218E+02 -.875104287E+02 -.874124022E+02 -.872801191E+02 -.871061514E+02 -.868829221E+02 -.866037496E+02 -.862645951E+02 -.858666838E+02 -.854199858E+02 -.849470661E+02 -.844859252E+02 -.840892606E+02 -.838168304E+02 -.837191632E+02 -.838169295E+02 -.840894566E+02 -.844862153E+02 -.849474490E+02 -.854204624E+02 -.858672567E+02 -.862652661E+02 -.866045185E+02 -.868837882E+02 -.871071164E+02 -.872811876E+02 -.874135790E+02 -.875117133E+02 -.875823105E+02 -.876311613E+02 -.876630912E+02 -.876820262E+02 -.876911044E+02 -.876928000E+02 -.876890428E+02 -.876813247E+02 -.876707902E+02 -.876583107E+02 -.876445451E+02 -.876299877E+02 -.876150060E+02 -.875998699E+02 -.875847749E+02 -.875698599E+02 -.875552205E+02 -.875409197E+02 -.875269957E+02 -.875134687E+02 -.875003445E+02 -.874876191E+02 -.874752811E+02 -.874633133E+02 -.874516951E+02 -.874404031E+02 -.874294124E+02 -.874186981E+02 -.874082376E+02 -.873980165E+02 -.873880414E+02 -.873783664E+02 -.873691444E+02 -.873607135E+02 -.873537272E+02 -.873493240E+02 -.873493240E+02
 -.873527220E+02 -.873527220E+02 -.873579483E+02 -.873662367E+02 -.873762380E+02 -.873871846E+02 -.873986913E+02 -.874106210E+02 -.874229404E+02 -.874356546E+02 -.874487753E+02 -.874623412E+02 -.874764123E+02 -.874910598E+02 -.875063508E+02 -.875223408E+02 -.875390807E+02 -.875566254E+02 -.875750434E+02 -.875944103E+02 -.876147926E+02 -.876362333E+02 -.876587574E+02 -.876823711E+02 -.877070639E+02 -.877327805E+02 -.877593798E+02 -.877866123E+02 -.878140975E+02 -.878412717E+02 -.878672915E+02 -.878909241E+02 -.879104062E+02 -.879232555E+02 -.879260238E+02 -.879139576E+02 -.878805782E+02 -.878171932E+02 -.877123775E+02 -.875515097E+02 -.873165679E+02 -.869866136E+02 -.865396706E+02 -.859571112E+02 -.852319913E+02 -.843824544E+02 -.834691163E+02 -.826094713E+02 -.819727542E+02 -.817325771E+02 -.819728616E+02 -.826096855E+02 -.834694345E+02 -.843828714E+02 -.852325009E+02 -.859577104E+02 -.865403622E+02 -.869874044E+02 -.873174636E+02 -.875525126E+02 -.877134881E+02 -.878184129E+02 -.878819124E+02 -.879154090E+02 -.879275901E+02 -.879249353E+02 -.879122049E+02 -.878928528E+02 -.878693566E+02 -.878434734E+02 -.878164344E+02 -.877890888E+02 -.877620106E+02 -.877355770E+02 -.877100248E+02 -.876854917E+02 -.876620461E+02 -.876397082E+02 -.876184656E+02 -.875982840E+02 -.875791150E+02 -.875609020E+02 -.875435834E+02 -.875270957E+02 -.875113752E+02 -.874963592E+02 -.874819867E+02 -.874681990E+02 -.874549398E+02 -.874421556E+02 -.874297967E+02 -.874178191E+02 -.874061903E+02 -.873949031E+02 -.873840053E+02 -.873736556E+02 -.873642203E+02 -.873564170E+02 -.873515053E+02 -.873515053E+02
 -.873547380E+02 -.873547380E+02 -.873604302E+02 -.873694698E+02 -.873803946E+02 -.873923834E+02 -.874050432E+02 -.874182292E+02 -.874319025E+02 -.874460702E+02 -.874607735E+02 -.874760833E+02 -.874920975E+02 -.875089165E+02 -.875266360E+02 -.875453527E+02 -.875651742E+02 -.875862296E+02 -.876086731E+02 -.876326716E+02 -.876583940E+02 -.876860149E+02 -.877157271E+02 -.877477513E+02 -.877823249E+02 -.878196796E+02 -.878600321E+02 -.879035853E+02 -.879505114E+02 -.880008960E+02 -.880546704E+02 -.881115146E+02 -.881707166E+02 -.882309532E+02 -.882899370E+02 -.883438990E+02 -.883868226E+02 -.884093316E+02 -.883970787E+02 -.883284823E+02 -.881717336E+02 -.878812152E+02 -.873942720E+02 -.866311732E+02 -.855048256E+02 -.839520396E+02 -.820004824E+02 -.798719634E+02 -.780711727E+02 -.773113672E+02 -.780712526E+02 -.798721341E+02 -.820007599E+02 -.839524367E+02 -.855053441E+02 -.866318037E+02 -.873950015E+02 -.878820377E+02 -.881726537E+02 -.883295081E+02 -.883982168E+02 -.884105859E+02 -.883881947E+02 -.883453927E+02 -.882915550E+02 -.882326943E+02 -.881725813E+02 -.881135084E+02 -.880568042E+02 -.880031765E+02 -.879529390E+02 -.879061603E+02 -.878627616E+02 -.878225789E+02 -.877854036E+02 -.877510082E+02 -.877191616E+02 -.876896387E+02 -.876622258E+02 -.876367231E+02 -.876129460E+02 -.875907250E+02 -.875699051E+02 -.875503450E+02 -.875319158E+02 -.875145004E+02 -.874979917E+02 -.874822919E+02 -.874673117E+02 -.874529691E+02 -.874391902E+02 -.874259100E+02 -.874130787E+02 -.874006761E+02 -.873887428E+02 -.873774413E+02 -.873671602E+02 -.873586705E+02 -.873533320E+02 -.873533320E+02
 -.873562742E+02 -.873562742E+02 -.873623150E+02 -.873719179E+02 -.873835426E+02 -.873963304E+02 -.874098809E+02 -.874240319E+02 -.874387416E+02 -.874540270E+02 -.874699570E+02 -.874866351E+02 -.875041798E+02 -.875227134E+02 -.875423601E+02 -.875632573E+02 -.875855675E+02 -.876094890E+02 -.876352494E+02 -.876630976E+02 -.876933048E+02 -.877261842E+02 -.877621062E+02 -.878015110E+02 -.878449000E+02 -.878928371E+02 -.879459775E+02 -.880050967E+02 -.880710936E+02 -.881449898E+02 -.882279358E+02 -.883212113E+02 -.884261963E+02 -.885442760E+02 -.886766473E+02 -.888239422E+02 -.889855297E+02 -.891581995E+02 -.893336908E+02 -.894941144E+02 -.896035274E+02 -.895929171E+02 -.893352928E+02 -.886102170E+02 -.870697136E+02 -.842503167E+02 -.797314941E+02 -.735848314E+02 -.671628680E+02 -.637293189E+02 -.671629484E+02 -.735849933E+02 -.797317456E+02 -.842506754E+02 -.870701994E+02 -.886108376E+02 -.893360392E+02 -.895937708E+02 -.896044762E+02 -.894951621E+02 -.893348475E+02 -.891594731E+02 -.889869250E+02 -.888254625E+02 -.886782978E+02 -.885460584E+02 -.884281087E+02 -.883232556E+02 -.882301198E+02 -.881473245E+02 -.880735851E+02 -.880077451E+02 -.879487842E+02 -.878958132E+02 -.878480619E+02 -.878048656E+02 -.877656508E+02 -.877299231E+02 -.876972552E+02 -.876672772E+02 -.876396682E+02 -.876141484E+02 -.875904736E+02 -.875684298E+02 -.875478282E+02 -.875285023E+02 -.875103039E+02 -.874931012E+02 -.874767760E+02 -.874612220E+02 -.874463445E+02 -.874320611E+02 -.874183075E+02 -.874050524E+02 -.873923301E+02 -.873803052E+02 -.873693827E+02 -.873603731E+02 -.873547117E+02 -.873547117E+02
 -.873572714E+02 -.873572714E+02 -.873635206E+02 -.873734628E+02 -.873855154E+02 -.873988067E+02 -.874129174E+02 -.874276733E+02 -.874430289E+02 -.874590191E+02 -.874757304E+02 -.874932843E+02 -.875118111E+02 -.875314449E+02 -.875523315E+02 -.875746401E+02 -.875985757E+02 -.876243828E+02 -.876523373E+02 -.876827452E+02 -.877159580E+02 -.877523957E+02 -.877925687E+02 -.878370816E+02 -.878866412E+02 -.879420930E+02 -.880044735E+02 -.880750587E+02 -.881554105E+02 -.882474578E+02 -.883536092E+02 -.884769054E+02 -.886212119E+02 -.887914614E+02 -.889939666E+02 -.892368013E+02 -.895301550E+02 -.898863591E+02 -.903187688E+02 -.908373153E+02 -.914355799E+02 -.920583828E+02 -.925290456E+02 -.924041870E+02 -.907265067E+02 -.857120971E+02 -.746956514E+02 -.551284556E+02 -.279955238E+02 -.528358450E+01 -.279956493E+02 -.551286829E+02 -.746959520E+02 -.857124631E+02 -.907269570E+02 -.924047540E+02 -.925297491E+02 -.920592192E+02 -.914365327E+02 -.908383724E+02 -.903199330E+02 -.898876402E+02 -.895315611E+02 -.892383366E+02 -.889956338E+02 -.887932648E+02 -.886231528E+02 -.884789827E+02 -.883558266E+02 -.882498255E+02 -.881579381E+02 -.880777503E+02 -.880073300E+02 -.879451194E+02 -.878898521E+02 -.878404908E+02 -.877961798E+02 -.877562085E+02 -.877199823E+02 -.876870009E+02 -.876568407E+02 -.876291406E+02 -.876035913E+02 -.875799264E+02 -.875579146E+02 -.875373547E+02 -.875180702E+02 -.874999055E+02 -.874827226E+02 -.874663990E+02 -.874508259E+02 -.874359093E+02 -.874215752E+02 -.874077847E+02 -.873945681E+02 -.873820909E+02 -.873707677E+02 -.873614338E+02 -.873555710E+02 -.873555710E+02
 -.873576282E+02 -.873576282E+02 -.873639403E+02 -.873739894E+02 -.873861849E+02 -.873996534E+02 -.874139591E+02 -.874289196E+02 -.874444900E+02 -.874607170E+02 -.874776989E+02 -.874955576E+02 -.875144238E+02 -.875344350E+02 -.875557461E+02 -.875785409E+02 -.876030434E+02 -.876295121E+02 -.876582365E+02 -.876895417E+02 -.877238119E+02 -.877615115E+02 -.878032028E+02 -.878495487E+02 -.879013340E+02 -.879595180E+02 -.880252937E+02 -.881001392E+02 -.881858939E+02 -.882848799E+02 -.884000768E+02 -.885353653E+02 -.886958652E+02 -.888884371E+02 -.891224415E+02 -.894108782E+02 -.897720185E+02 -.902315253E+02 -.908244337E+02 -.915944221E+02 -.925827182E+02 -.937866690E+02 -.950398680E+02 -.957140760E+02 -.940823472E+02 -.860959331E+02 -.633611491E+02 -.110627431E+02 0.962873226E+02 0.307210293E+03 0.962871760E+02 -.110630094E+02 -.633614944E+02 -.860963256E+02 -.940827963E+02 -.957146211E+02 -.950405409E+02 -.937874814E+02 -.925836608E+02 -.915954792E+02 -.908256009E+02 -.902328093E+02 -.897734271E+02 -.894124163E+02 -.891241126E+02 -.888902458E+02 -.886978146E+02 -.885374549E+02 -.884023074E+02 -.882872585E+02 -.881884320E+02 -.881028445E+02 -.880281680E+02 -.879625630E+02 -.879045600E+02 -.878529727E+02 -.878068344E+02 -.877653505E+02 -.877278627E+02 -.876938216E+02 -.876627649E+02 -.876343016E+02 -.876080984E+02 -.875838696E+02 -.875613689E+02 -.875403822E+02 -.875207229E+02 -.875022270E+02 -.874847495E+02 -.874681620E+02 -.874523509E+02 -.874372180E+02 -.874226858E+02 -.874087129E+02 -.873953280E+02 -.873826970E+02 -.873712377E+02 -.873617936E+02 -.873558625E+02 -.873558625E+02
 -.873573018E+02 -.873573018E+02 -.873635316E+02 -.873734519E+02 -.873855003E+02 -.873988066E+02 -.874129307E+02 -.874276840E+02 -.874430271E+02 -.874590075E+02 -.874757233E+02 -.874932873E+02 -.875118189E+02 -.875314475E+02 -.875523218E+02 -.875746212E+02 -.875985589E+02 -.876243752E+02 -.876523348E+02 -.876827379E+02 -.877159420E+02 -.877523795E+02 -.877925607E+02 -.878370774E+02 -.878866309E+02 -.879420755E+02 -.880044572E+02 -.880750467E+02 -.881553999E+02 -.882474430E+02 -.883535894E+02 -.884768862E+02 -.886211973E+02 -.887914485E+02 -.889939521E+02 -.892367866E+02 -.895301394E+02 -.898863397E+02 -.903187445E+02 -.908372917E+02 -.914355685E+02 -.920583866E+02 -.925290530E+02 -.924041773E+02 -.907264680E+02 -.857120367E+02 -.746955908E+02 -.551284173E+02 -.279955142E+02 -.528359214E+01 -.279956581E+02 -.551286833E+02 -.746959421E+02 -.857124462E+02 -.907269372E+02 -.924047338E+02 -.925297297E+02 -.920592008E+02 -.914365150E+02 -.908383552E+02 -.903199160E+02 -.898876233E+02 -.895315443E+02 -.892383199E+02 -.889956172E+02 -.887932485E+02 -.886231367E+02 -.884789670E+02 -.883558113E+02 -.882498106E+02 -.881579236E+02 -.880777361E+02 -.880073162E+02 -.879451060E+02 -.878898390E+02 -.878404781E+02 -.877961676E+02 -.877561967E+02 -.877199709E+02 -.876869900E+02 -.876568302E+02 -.876291306E+02 -.876035819E+02 -.875799174E+02 -.875579062E+02 -.875373468E+02 -.875180628E+02 -.874998986E+02 -.874827163E+02 -.874663932E+02 -.874508207E+02 -.874359047E+02 -.874215712E+02 -.874077813E+02 -.873945652E+02 -.873820885E+02 -.873707659E+02 -.873614323E+02 -.873555698E+02 -.873555698E+02
 -.873563435E+02 -.873563435E+02 -.873623460E+02 -.873719029E+02 -.873835117E+02 -.873963208E+02 -.874098954E+02 -.874240457E+02 -.874387338E+02 -.874540038E+02 -.874699388E+02 -.874866346E+02 -.875041911E+02 -.875227181E+02 -.875423436E+02 -.875632227E+02 -.875855335E+02 -.876094701E+02 -.876352410E+02 -.876630829E+02 -.876932753E+02 -.877261507E+02 -.877620857E+02 -.878015003E+02 -.878448804E+02 -.878928034E+02 -.879459431E+02 -.880050709E+02 -.880710717E+02 -.881449611E+02 -.882278977E+02 -.883211724E+02 -.884261645E+02 -.885442499E+02 -.886766196E+02 -.888239114E+02 -.889854985E+02 -.891581648E+02 -.893336466E+02 -.894940632E+02 -.896034869E+02 -.895929047E+02 -.893353017E+02 -.886102181E+02 -.870696781E+02 -.842502379E+02 -.797313926E+02 -.735847385E+02 -.671628056E+02 -.637292883E+02 -.671629364E+02 -.735849843E+02 -.797317301E+02 -.842506508E+02 -.870701676E+02 -.886108016E+02 -.893360014E+02 -.895937329E+02 -.896044389E+02 -.894951256E+02 -.893348118E+02 -.891594382E+02 -.889868909E+02 -.888254291E+02 -.886782650E+02 -.885460262E+02 -.884280770E+02 -.883232245E+02 -.882300892E+02 -.881472946E+02 -.880735558E+02 -.880077164E+02 -.879487563E+02 -.878957861E+02 -.878480356E+02 -.878048401E+02 -.877656262E+02 -.877298994E+02 -.876972324E+02 -.876672554E+02 -.876396472E+02 -.876141284E+02 -.875904547E+02 -.875684118E+02 -.875478113E+02 -.875284864E+02 -.875102891E+02 -.874930875E+02 -.874767633E+02 -.874612105E+02 -.874463341E+02 -.874320518E+02 -.874182994E+02 -.874050454E+02 -.873923242E+02 -.873803005E+02 -.873693790E+02 -.873603702E+02 -.873547093E+02 -.873547093E+02
 -.873548137E+02 -.873548137E+02 -.873604564E+02 -.873694384E+02 -.873803403E+02 -.873923491E+02 -.874050433E+02 -.874182384E+02 -.874318918E+02 -.874460384E+02 -.874607410E+02 -.874760708E+02 -.874921024E+02 -.875089178E+02 -.875266138E+02 -.875453061E+02 -.875651220E+02 -.875861924E+02 -.876086510E+02 -.876326472E+02 -.876583544E+02 -.876859678E+02 -.877156898E+02 -.877477264E+02 -.877822963E+02 -.878196366E+02 -.878599820E+02 -.879035416E+02 -.879504744E+02 -.880008554E+02 -.880546192E+02 -.881114580E+02 -.881706651E+02 -.882309084E+02 -.882898948E+02 -.883438549E+02 -.883867770E+02 -.884092838E+02 -.883970210E+02 -.883284119E+02 -.881716612E+02 -.878811596E+02 -.873942447E+02 -.866311637E+02 -.855048077E+02 -.839519909E+02 -.820003991E+02 -.798718602E+02 -.780710708E+02 -.773112814E+02 -.780711864E+02 -.798720824E+02 -.820007153E+02 -.839523933E+02 -.855052988E+02 -.866317557E+02 -.873949513E+02 -.878819862E+02 -.881726016E+02 -.883294559E+02 -.883981649E+02 -.884105344E+02 -.883881438E+02 -.883453424E+02 -.882915053E+02 -.882326454E+02 -.881725332E+02 -.881134612E+02 -.880567580E+02 -.880031313E+02 -.879528948E+02 -.879061173E+02 -.878627197E+02 -.878225381E+02 -.877853641E+02 -.877509699E+02 -.877191246E+02 -.876896030E+02 -.876621914E+02 -.876366902E+02 -.876129145E+02 -.875906950E+02 -.875698766E+02 -.875503179E+02 -.875318904E+02 -.875144765E+02 -.874979694E+02 -.874822712E+02 -.874672926E+02 -.874529518E+02 -.874391745E+02 -.874258960E+02 -.874130665E+02 -.874006656E+02 -.873887339E+02 -.873774341E+02 -.873671545E+02 -.873586661E+02 -.873533284E+02 -.873533284E+02
 -.873527812E+02 -.873527812E+02 -.873579544E+02 -.873661851E+02 -.873761587E+02 -.873871170E+02 -.873986600E+02 -.874106120E+02 -.874229249E+02 -.874356178E+02 -.874487315E+02 -.874623106E+02 -.874764007E+02 -.874910521E+02 -.875063251E+02 -.875222895E+02 -.875390163E+02 -.875565685E+02 -.875750018E+02 -.875943732E+02 -.876147465E+02 -.876361792E+02 -.876587047E+02 -.876823273E+02 -.877070236E+02 -.877327324E+02 -.877593207E+02 -.877865512E+02 -.878140426E+02 -.878412174E+02 -.878672300E+02 -.878908553E+02 -.879103353E+02 -.879231889E+02 -.879259629E+02 -.879138986E+02 -.878805172E+02 -.878171295E+02 -.877123094E+02 -.875514320E+02 -.873164808E+02 -.869865258E+02 -.865395937E+02 -.859570514E+02 -.852319436E+02 -.843824062E+02 -.834690559E+02 -.826093941E+02 -.819726637E+02 -.817324808E+02 -.819727666E+02 -.826095959E+02 -.834693513E+02 -.843827935E+02 -.852324267E+02 -.859576383E+02 -.865402912E+02 -.869873339E+02 -.873173933E+02 -.875524427E+02 -.877134185E+02 -.878183439E+02 -.878818441E+02 -.879153416E+02 -.879275237E+02 -.879248699E+02 -.879121408E+02 -.878927899E+02 -.878692949E+02 -.878434131E+02 -.878163754E+02 -.877890312E+02 -.877619545E+02 -.877355224E+02 -.877099718E+02 -.876854404E+02 -.876619965E+02 -.876396604E+02 -.876184196E+02 -.875982398E+02 -.875790728E+02 -.875608617E+02 -.875435451E+02 -.875270594E+02 -.875113410E+02 -.874963272E+02 -.874819568E+02 -.874681713E+02 -.874549143E+02 -.874421324E+02 -.874297757E+02 -.874178004E+02 -.874061738E+02 -.873948890E+02 -.873839934E+02 -.873736460E+02 -.873642126E+02 -.873564111E+02 -.873515005E+02 -.873515005E+02
 -.873503617E+02 -.873503617E+02 -.873549791E+02 -.873623180E+02 -.873711905E+02 -.873809069E+02 -.873910970E+02 -.874015944E+02 -.874123469E+02 -.874233556E+02 -.874346384E+02 -.874462142E+02 -.874581005E+02 -.874703155E+02 -.874828831E+02 -.874958285E+02 -.875091702E+02 -.875229094E+02 -.875370331E+02 -.875515178E+02 -.875663325E+02 -.875814231E+02 -.875966917E+02 -.876119906E+02 -.876271225E+02 -.876418250E+02 -.876557349E+02 -.876683566E+02 -.876790272E+02 -.876868721E+02 -.876907503E+02 -.876891760E+02 -.876802190E+02 -.876614004E+02 -.876295820E+02 -.875808405E+02 -.875103521E+02 -.874123248E+02 -.872800354E+02 -.871060597E+02 -.868828240E+02 -.866036491E+02 -.862644963E+02 -.858665889E+02 -.854198955E+02 -.849469789E+02 -.844858389E+02 -.840891733E+02 -.838167406E+02 -.837190704E+02 -.838168340E+02 -.840893592E+02 -.844861169E+02 -.849473505E+02 -.854203647E+02 -.858671602E+02 -.862651712E+02 -.866044252E+02 -.868836964E+02 -.871070260E+02 -.872810986E+02 -.874134913E+02 -.875116268E+02 -.875822253E+02 -.876310774E+02 -.876630086E+02 -.876819450E+02 -.876910246E+02 -.876927218E+02 -.876889662E+02 -.876812499E+02 -.876707173E+02 -.876582397E+02 -.876444762E+02 -.876299209E+02 -.876149413E+02 -.875998073E+02 -.875847146E+02 -.875698019E+02 -.875551649E+02 -.875408664E+02 -.875269450E+02 -.875134204E+02 -.875002988E+02 -.874875761E+02 -.874752407E+02 -.874632757E+02 -.874516603E+02 -.874403710E+02 -.874293831E+02 -.874186716E+02 -.874082140E+02 -.873979958E+02 -.873880236E+02 -.873783515E+02 -.873691322E+02 -.873607040E+02 -.873537198E+02 -.873493179E+02 -.873493179E+02
 -.873476876E+02 -.873476876E+02 -.873516882E+02 -.873580356E+02 -.873656881E+02 -.873740340E+02 -.873827416E+02 -.873916543E+02 -.874007154E+02 -.874099108E+02 -.874192371E+02 -.874286900E+02 -.874382618E+02 -.874479430E+02 -.874577251E+02 -.874675956E+02 -.874775298E+02 -.874874809E+02 -.874973829E+02 -.875071541E+02 -.875166955E+02 -.875258769E+02 -.875345187E+02 -.875423849E+02 -.875491835E+02 -.875545537E+02 -.875580369E+02 -.875590523E+02 -.875568733E+02 -.875506006E+02 -.875391334E+02 -.875211314E+02 -.874949688E+02 -.874586993E+02 -.874100392E+02 -.873463683E+02 -.872647610E+02 -.871620803E+02 -.870351673E+02 -.868811654E+02 -.866980195E+02 -.864851812E+02 -.862445263E+02 -.859814301E+02 -.857058266E+02 -.854329055E+02 -.851829083E+02 -.849793845E+02 -.848454891E+02 -.847986879E+02 -.848455758E+02 -.849795588E+02 -.851831718E+02 -.854332609E+02 -.857062767E+02 -.859819764E+02 -.862451677E+02 -.864859148E+02 -.866988431E+02 -.868820798E+02 -.870361766E+02 -.871631892E+02 -.872659718E+02 -.873476810E+02 -.874114545E+02 -.874602204E+02 -.874966012E+02 -.875228780E+02 -.875409931E+02 -.875525737E+02 -.875589662E+02 -.875612731E+02 -.875603904E+02 -.875570411E+02 -.875518052E+02 -.875451455E+02 -.875374294E+02 -.875289470E+02 -.875199261E+02 -.875105446E+02 -.875009399E+02 -.874912175E+02 -.874814572E+02 -.874717184E+02 -.874620441E+02 -.874524647E+02 -.874429999E+02 -.874336618E+02 -.874244558E+02 -.874153827E+02 -.874064403E+02 -.873976261E+02 -.873889424E+02 -.873804081E+02 -.873720825E+02 -.873641100E+02 -.873567957E+02 -.873507194E+02 -.873468836E+02 -.873468836E+02
 -.873448716E+02 -.873448716E+02 -.873482221E+02 -.873535259E+02 -.873598986E+02 -.873668129E+02 -.873739799E+02 -.873812563E+02 -.873885819E+02 -.873959298E+02 -.874032797E+02 -.874106087E+02 -.874178888E+02 -.874250884E+02 -.874321739E+02 -.874391046E+02 -.874458256E+02 -.874522577E+02 -.874583006E+02 -.874638371E+02 -.874687307E+02 -.874728116E+02 -.874758632E+02 -.874776174E+02 -.874777554E+02 -.874759000E+02 -.874715956E+02 -.874642927E+02 -.874533365E+02 -.874379553E+02 -.874172521E+02 -.873901962E+02 -.873556134E+02 -.873121888E+02 -.872584916E+02 -.871930226E+02 -.871142891E+02 -.870209190E+02 -.869118296E+02 -.867864611E+02 -.866450774E+02 -.864891221E+02 -.863215975E+02 -.861474053E+02 -.859735488E+02 -.858090560E+02 -.856644700E+02 -.855507931E+02 -.854779172E+02 -.854528105E+02 -.854779991E+02 -.855509582E+02 -.856647202E+02 -.858093933E+02 -.859739742E+02 -.861479187E+02 -.863221973E+02 -.864898070E+02 -.866458475E+02 -.867873187E+02 -.869127782E+02 -.870219608E+02 -.871154243E+02 -.871942511E+02 -.872598152E+02 -.873136116E+02 -.873571393E+02 -.873918259E+02 -.874189843E+02 -.874397915E+02 -.874552829E+02 -.874663556E+02 -.874737781E+02 -.874782026E+02 -.874801782E+02 -.874801646E+02 -.874785442E+02 -.874756338E+02 -.874716946E+02 -.874669414E+02 -.874615497E+02 -.874556625E+02 -.874493958E+02 -.874428432E+02 -.874360798E+02 -.874291653E+02 -.874221469E+02 -.874150613E+02 -.874079368E+02 -.874007948E+02 -.873936520E+02 -.873865225E+02 -.873794231E+02 -.873723828E+02 -.873654638E+02 -.873587993E+02 -.873526579E+02 -.873475399E+02 -.873443024E+02 -.873443024E+02
 -.873420139E+02 -.873420139E+02 -.873447080E+02 -.873489604E+02 -.873540478E+02 -.873595311E+02 -.873651653E+02 -.873708237E+02 -.873764451E+02 -.873819932E+02 -.873874358E+02 -.873927362E+02 -.873978523E+02 -.874027369E+02 -.874073394E+02 -.874116008E+02 -.874154486E+02 -.874187872E+02 -.874214992E+02 -.874234518E+02 -.874244954E+02 -.874244517E+02 -.874231020E+02 -.874201853E+02 -.874154017E+02 -.874084092E+02 -.873988122E+02 -.873861519E+02 -.873699043E+02 -.873494798E+02 -.873242263E+02 -.872934355E+02 -.872563520E+02 -.872121905E+02 -.871601699E+02 -.870995646E+02 -.870297732E+02 -.869504071E+02 -.868614009E+02 -.867631450E+02 -.866566353E+02 -.865436231E+02 -.864267411E+02 -.863095706E+02 -.861966077E+02 -.860930841E+02 -.860046085E+02 -.859366283E+02 -.858937636E+02 -.858791332E+02 -.858938414E+02 -.859367846E+02 -.860048441E+02 -.860933997E+02 -.861970033E+02 -.863100456E+02 -.864272950E+02 -.865442562E+02 -.866573491E+02 -.867639416E+02 -.868622818E+02 -.869513727E+02 -.870308233E+02 -.871007000E+02 -.871613934E+02 -.872135052E+02 -.872577597E+02 -.872949358E+02 -.873258185E+02 -.873511664E+02 -.873716903E+02 -.873880418E+02 -.874008079E+02 -.874105104E+02 -.874176080E+02 -.874225006E+02 -.874255342E+02 -.874270064E+02 -.874271718E+02 -.874262473E+02 -.874244169E+02 -.874218364E+02 -.874186369E+02 -.874149286E+02 -.874108038E+02 -.874063396E+02 -.874016001E+02 -.873966386E+02 -.873914991E+02 -.873862180E+02 -.873808260E+02 -.873753499E+02 -.873698173E+02 -.873642649E+02 -.873587550E+02 -.873534072E+02 -.873484510E+02 -.873443041E+02 -.873416740E+02 -.873416740E+02
 -.873392132E+02 -.873392132E+02 -.873412672E+02 -.873444960E+02 -.873483357E+02 -.873524373E+02 -.873566000E+02 -.873607147E+02 -.873647228E+02 -.873685825E+02 -.873722535E+02 -.873756911E+02 -.873788440E+02 -.873816564E+02 -.873840682E+02 -.873860111E+02 -.873874051E+02 -.873881510E+02 -.873881294E+02 -.873872065E+02 -.873852367E+02 -.873820536E+02 -.873774597E+02 -.873712247E+02 -.873630911E+02 -.873527765E+02 -.873399674E+02 -.873243143E+02 -.873054329E+02 -.872829111E+02 -.872563164E+02 -.872252081E+02 -.871891518E+02 -.871477388E+02 -.871006151E+02 -.870475215E+02 -.869883425E+02 -.869231629E+02 -.868523305E+02 -.867765211E+02 -.866968029E+02 -.866146867E+02 -.865321530E+02 -.864516357E+02 -.863759513E+02 -.863081591E+02 -.862513518E+02 -.862083883E+02 -.861815999E+02 -.861725167E+02 -.861816726E+02 -.862085337E+02 -.862515697E+02 -.863084494E+02 -.863763137E+02 -.864520700E+02 -.865326596E+02 -.866152668E+02 -.866974576E+02 -.867772517E+02 -.868531370E+02 -.869240454E+02 -.869893012E+02 -.870485579E+02 -.871017316E+02 -.871489372E+02 -.871904323E+02 -.872265698E+02 -.872577594E+02 -.872844382E+02 -.873070481E+02 -.873260203E+02 -.873417649E+02 -.873546640E+02 -.873650681E+02 -.873732952E+02 -.873796303E+02 -.873843273E+02 -.873876106E+02 -.873896774E+02 -.873907003E+02 -.873908294E+02 -.873901954E+02 -.873889110E+02 -.873870738E+02 -.873847677E+02 -.873820649E+02 -.873790273E+02 -.873757081E+02 -.873721531E+02 -.873684018E+02 -.873644899E+02 -.873604524E+02 -.873563302E+02 -.873521834E+02 -.873481160E+02 -.873443169E+02 -.873411207E+02 -.873390865E+02 -.873390865E+02
 -.873365568E+02 -.873365568E+02 -.873380034E+02 -.873402642E+02 -.873429277E+02 -.873457337E+02 -.873485255E+02 -.873512126E+02 -.873537409E+02 -.873560667E+02 -.873581459E+02 -.873599298E+02 -.873613634E+02 -.873623870E+02 -.873629375E+02 -.873629450E+02 -.873623294E+02 -.873609963E+02 -.873588344E+02 -.873557201E+02 -.873515218E+02 -.873460952E+02 -.873392753E+02 -.873308738E+02 -.873206846E+02 -.873084891E+02 -.872940559E+02 -.872771382E+02 -.872574757E+02 -.872348022E+02 -.872088561E+02 -.871793922E+02 -.871461955E+02 -.871090971E+02 -.870679958E+02 -.870228840E+02 -.869738778E+02 -.869212502E+02 -.868654625E+02 -.868071928E+02 -.867473578E+02 -.866871234E+02 -.866278966E+02 -.865712952E+02 -.865190874E+02 -.864731025E+02 -.864351140E+02 -.864067052E+02 -.863891320E+02 -.863832033E+02 -.863891982E+02 -.864068372E+02 -.864353115E+02 -.864733650E+02 -.865194149E+02 -.865716879E+02 -.866283553E+02 -.866876487E+02 -.867479504E+02 -.868078529E+02 -.868661900E+02 -.869220452E+02 -.869747410E+02 -.870238170E+02 -.870690000E+02 -.871101728E+02 -.871473420E+02 -.871806090E+02 -.872101439E+02 -.872361633E+02 -.872589130E+02 -.872786530E+02 -.872956471E+02 -.873101545E+02 -.873224244E+02 -.873326920E+02 -.873411764E+02 -.873480792E+02 -.873535843E+02 -.873578582E+02 -.873610509E+02 -.873632964E+02 -.873647141E+02 -.873654103E+02 -.873654787E+02 -.873650023E+02 -.873640542E+02 -.873626989E+02 -.873609930E+02 -.873589865E+02 -.873567240E+02 -.873542458E+02 -.873515910E+02 -.873488019E+02 -.873459343E+02 -.873430751E+02 -.873403725E+02 -.873380801E+02 -.873366134E+02 -.873366134E+02
 -.873341064E+02 -.873341064E+02 -.873349917E+02 -.873363610E+02 -.873379457E+02 -.873395696E+02 -.873411188E+02 -.873425218E+02 -.873437305E+02 -.873447026E+02 -.873453933E+02 -.873457533E+02 -.873457280E+02 -.873452581E+02 -.873442817E+02 -.873427323E+02 -.873405358E+02 -.873376071E+02 -.873338485E+02 -.873291529E+02 -.873234076E+02 -.873164943E+02 -.873082831E+02 -.872986291E+02 -.872873768E+02 -.872743664E+02 -.872594367E+02 -.872424255E+02 -.872231705E+02 -.872015155E+02 -.871773196E+02 -.871504681E+02 -.871208834E+02 -.870885365E+02 -.870534610E+02 -.870157680E+02 -.869756638E+02 -.869334666E+02 -.868896209E+02 -.868447083E+02 -.867994510E+02 -.867547077E+02 -.867114586E+02 -.866707775E+02 -.866337905E+02 -.866016212E+02 -.865753260E+02 -.865558243E+02 -.865438313E+02 -.865398012E+02 -.865438900E+02 -.865559416E+02 -.865755016E+02 -.866018551E+02 -.866340827E+02 -.866711282E+02 -.867118682E+02 -.867551764E+02 -.867999789E+02 -.868452952E+02 -.868902668E+02 -.869341719E+02 -.869764294E+02 -.870165947E+02 -.870543491E+02 -.870894856E+02 -.871218924E+02 -.871515367E+02 -.871784488E+02 -.872027073E+02 -.872244263E+02 -.872437447E+02 -.872608170E+02 -.872758058E+02 -.872888764E+02 -.873001922E+02 -.873099115E+02 -.873181854E+02 -.873251563E+02 -.873309571E+02 -.873357104E+02 -.873395292E+02 -.873425166E+02 -.873447662E+02 -.873463631E+02 -.873473839E+02 -.873478977E+02 -.873479668E+02 -.873476471E+02 -.873469893E+02 -.873460390E+02 -.873448382E+02 -.873434271E+02 -.873418471E+02 -.873401479E+02 -.873383985E+02 -.873367076E+02 -.873352516E+02 -.873343113E+02 -.873343113E+02
 -.873318975E+02 -.873318975E+02 -.873322779E+02 -.873328473E+02 -.873334684E+02 -.873340416E+02 -.873344935E+02 -.873347712E+02 -.873348341E+02 -.873346433E+02 -.873341558E+02 -.873333244E+02 -.873320977E+02 -.873304202E+02 -.873282339E+02 -.873254783E+02 -.873220884E+02 -.873179913E+02 -.873131054E+02 -.873073419E+02 -.873006087E+02 -.872928126E+02 -.872838559E+02 -.872736337E+02 -.872620352E+02 -.872489494E+02 -.872342706E+02 -.872178999E+02 -.871997467E+02 -.871797319E+02 -.871577947E+02 -.871339013E+02 -.871080530E+02 -.870802945E+02 -.870507219E+02 -.870194908E+02 -.869868252E+02 -.869530251E+02 -.869184723E+02 -.868836328E+02 -.868490539E+02 -.868153567E+02 -.867832218E+02 -.867533685E+02 -.867265276E+02 -.867034085E+02 -.866846631E+02 -.866708480E+02 -.866623897E+02 -.866595569E+02 -.866624409E+02 -.866709504E+02 -.866848168E+02 -.867036136E+02 -.867267841E+02 -.867536766E+02 -.867835814E+02 -.868157675E+02 -.868495157E+02 -.868841455E+02 -.869190360E+02 -.869536402E+02 -.869874921E+02 -.870202097E+02 -.870514921E+02 -.870811151E+02 -.871089231E+02 -.871348209E+02 -.871587650E+02 -.871807537E+02 -.872008198E+02 -.872190221E+02 -.872354393E+02 -.872501635E+02 -.872632961E+02 -.872749434E+02 -.872852132E+02 -.872942129E+02 -.873020474E+02 -.873088175E+02 -.873146192E+02 -.873195433E+02 -.873236744E+02 -.873270918E+02 -.873298685E+02 -.873320722E+02 -.873337649E+02 -.873350038E+02 -.873358414E+02 -.873363258E+02 -.873365014E+02 -.873364092E+02 -.873360884E+02 -.873355778E+02 -.873349193E+02 -.873341645E+02 -.873333843E+02 -.873326839E+02 -.873322200E+02 -.873322200E+02
 -.873299486E+02 -.873299486E+02 -.873298868E+02 -.873297567E+02 -.873295383E+02 -.873292005E+02 -.873287071E+02 -.873280231E+02 -.873271162E+02 -.873259523E+02 -.873244921E+02 -.873226921E+02 -.873205055E+02 -.873178829E+02 -.873147722E+02 -.873111202E+02 -.873068715E+02 -.873019665E+02 -.872963398E+02 -.872899206E+02 -.872826367E+02 -.872744170E+02 -.872651909E+02 -.872548864E+02 -.872434296E+02 -.872307486E+02 -.872167783E+02 -.872014645E+02 -.871847650E+02 -.871666516E+02 -.871471138E+02 -.871261644E+02 -.871038459E+02 -.870802358E+02 -.870554517E+02 -.870296550E+02 -.870030545E+02 -.869759092E+02 -.869485299E+02 -.869212778E+02 -.868945611E+02 -.868688266E+02 -.868445492E+02 -.868222174E+02 -.868023152E+02 -.867853030E+02 -.867715959E+02 -.867615432E+02 -.867554099E+02 -.867533614E+02 -.867554539E+02 -.867616313E+02 -.867717282E+02 -.867854796E+02 -.868025361E+02 -.868224823E+02 -.868448581E+02 -.868691789E+02 -.868949567E+02 -.869217165E+02 -.869490118E+02 -.869764344E+02 -.870036229E+02 -.870302659E+02 -.870561039E+02 -.870809283E+02 -.871045782E+02 -.871269369E+02 -.871479270E+02 -.871675050E+02 -.871856566E+02 -.872023916E+02 -.872177387E+02 -.872317422E+02 -.872444574E+02 -.872559478E+02 -.872662825E+02 -.872755336E+02 -.872837745E+02 -.872910785E+02 -.872975175E+02 -.873031617E+02 -.873080780E+02 -.873123306E+02 -.873159803E+02 -.873190843E+02 -.873216964E+02 -.873238670E+02 -.873256432E+02 -.873270690E+02 -.873281857E+02 -.873290318E+02 -.873296438E+02 -.873300563E+02 -.873303033E+02 -.873304191E+02 -.873304398E+02 -.873304060E+02 -.873303635E+02 -.873303635E+02
 -.873282696E+02 -.873282696E+02 -.873278294E+02 -.873271018E+02 -.873261686E+02 -.873250594E+02 -.873237713E+02 -.873222859E+02 -.873205790E+02 -.873186223E+02 -.873163814E+02 -.873138173E+02 -.873108888E+02 -.873075530E+02 -.873037652E+02 -.872994800E+02 -.872946513E+02 -.872892314E+02 -.872831700E+02 -.872764132E+02 -.872689064E+02 -.872605971E+02 -.872514360E+02 -.872413762E+02 -.872303724E+02 -.872183822E+02 -.872053703E+02 -.871913119E+02 -.871761954E+02 -.871600234E+02 -.871428148E+02 -.871246072E+02 -.871054616E+02 -.870854653E+02 -.870647357E+02 -.870434215E+02 -.870217040E+02 -.869997975E+02 -.869779480E+02 -.869564319E+02 -.869355512E+02 -.869156285E+02 -.868969982E+02 -.868799970E+02 -.868649522E+02 -.868521699E+02 -.868419225E+02 -.868344362E+02 -.868298814E+02 -.868283635E+02 -.868299185E+02 -.868345105E+02 -.868420339E+02 -.868523185E+02 -.868651377E+02 -.868802191E+02 -.868972568E+02 -.869159231E+02 -.869358816E+02 -.869567979E+02 -.869783495E+02 -.870002341E+02 -.870221749E+02 -.870439255E+02 -.870652717E+02 -.870860326E+02 -.871060599E+02 -.871252365E+02 -.871434744E+02 -.871607115E+02 -.871769092E+02 -.871920491E+02 -.872061295E+02 -.872191634E+02 -.872311749E+02 -.872421974E+02 -.872522712E+02 -.872614414E+02 -.872697569E+02 -.872772685E+02 -.872840281E+02 -.872900875E+02 -.872954982E+02 -.873003105E+02 -.873045732E+02 -.873083332E+02 -.873116358E+02 -.873145239E+02 -.873170386E+02 -.873192189E+02 -.873211017E+02 -.873227220E+02 -.873241126E+02 -.873253034E+02 -.873263199E+02 -.873271802E+02 -.873278894E+02 -.873284305E+02 -.873287522E+02 -.873287522E+02
 -.873268608E+02 -.873268608E+02 -.873261040E+02 -.873248774E+02 -.873233497E+02 -.873216026E+02 -.873196628E+02 -.873175267E+02 -.873151780E+02 -.873125938E+02 -.873097453E+02 -.873065991E+02 -.873031193E+02 -.872992692E+02 -.872950119E+02 -.872903099E+02 -.872851257E+02 -.872794220E+02 -.872731608E+02 -.872663030E+02 -.872588092E+02 -.872506422E+02 -.872417686E+02 -.872321597E+02 -.872217907E+02 -.872106408E+02 -.871986955E+02 -.871859492E+02 -.871724082E+02 -.871580920E+02 -.871430343E+02 -.871272841E+02 -.871109077E+02 -.870939909E+02 -.870766405E+02 -.870589857E+02 -.870411779E+02 -.870233899E+02 -.870058143E+02 -.869886612E+02 -.869721549E+02 -.869565292E+02 -.869420224E+02 -.869288700E+02 -.869172978E+02 -.869075143E+02 -.868997024E+02 -.868940132E+02 -.868905594E+02 -.868894104E+02 -.868905898E+02 -.868940741E+02 -.868997935E+02 -.869076354E+02 -.869174488E+02 -.869290504E+02 -.869422319E+02 -.869567676E+02 -.869724219E+02 -.869889566E+02 -.870061374E+02 -.870237398E+02 -.870415535E+02 -.870593858E+02 -.870770642E+02 -.870944377E+02 -.871113771E+02 -.871277751E+02 -.871435450E+02 -.871586200E+02 -.871729510E+02 -.871865050E+02 -.871992633E+02 -.872112196E+02 -.872223780E+02 -.872327515E+02 -.872423600E+02 -.872512294E+02 -.872593896E+02 -.872668741E+02 -.872737187E+02 -.872799606E+02 -.872856376E+02 -.872907882E+02 -.872954504E+02 -.872996619E+02 -.873034593E+02 -.873068786E+02 -.873099546E+02 -.873127208E+02 -.873152096E+02 -.873174518E+02 -.873194758E+02 -.873213065E+02 -.873229612E+02 -.873244434E+02 -.873257306E+02 -.873267563E+02 -.873273857E+02 -.873273857E+02
 -.873257102E+02 -.873257102E+02 -.873246953E+02 -.873230631E+02 -.873210536E+02 -.873187929E+02 -.873163331E+02 -.873136841E+02 -.873108366E+02 -.873077726E+02 -.873044687E+02 -.873008972E+02 -.872970280E+02 -.872928302E+02 -.872882734E+02 -.872833278E+02 -.872779638E+02 -.872721528E+02 -.872658667E+02 -.872590779E+02 -.872517597E+02 -.872438871E+02 -.872354389E+02 -.872263991E+02 -.872167563E+02 -.872065045E+02 -.871956430E+02 -.871841786E+02 -.871721277E+02 -.871595174E+02 -.871463871E+02 -.871327886E+02 -.871187866E+02 -.871044596E+02 -.870899010E+02 -.870752193E+02 -.870605379E+02 -.870459942E+02 -.870317381E+02 -.870179295E+02 -.870047355E+02 -.869923276E+02 -.869808773E+02 -.869705520E+02 -.869615102E+02 -.869538965E+02 -.869478373E+02 -.869434355E+02 -.869407678E+02 -.869398812E+02 -.869407917E+02 -.869434832E+02 -.869479085E+02 -.869539910E+02 -.869616276E+02 -.869706921E+02 -.869810399E+02 -.869925122E+02 -.870049418E+02 -.870181567E+02 -.870319853E+02 -.870462603E+02 -.870608218E+02 -.870755200E+02 -.870902179E+02 -.871047917E+02 -.871191328E+02 -.871331470E+02 -.871467554E+02 -.871598931E+02 -.871725088E+02 -.871845637E+02 -.871960305E+02 -.872068920E+02 -.872171403E+02 -.872267751E+02 -.872358027E+02 -.872442352E+02 -.872520893E+02 -.872593854E+02 -.872661466E+02 -.872723987E+02 -.872781686E+02 -.872834848E+02 -.872883761E+02 -.872928718E+02 -.872970014E+02 -.873007939E+02 -.873042783E+02 -.873074828E+02 -.873104350E+02 -.873131613E+02 -.873156860E+02 -.873180286E+02 -.873201989E+02 -.873221874E+02 -.873239477E+02 -.873253717E+02 -.873262546E+02 -.873262546E+02
 -.873247962E+02 -.873247962E+02 -.873235777E+02 -.873216263E+02 -.873192392E+02 -.873165785E+02 -.873137175E+02 -.873106783E+02 -.873074580E+02 -.873040429E+02 -.873004145E+02 -.872965505E+02 -.872924263E+02 -.872880165E+02 -.872832966E+02 -.872782429E+02 -.872728330E+02 -.872670454E+02 -.872608599E+02 -.872542578E+02 -.872472217E+02 -.872397366E+02 -.872317903E+02 -.872233752E+02 -.872144890E+02 -.872051344E+02 -.871953195E+02 -.871850585E+02 -.871743727E+02 -.871632923E+02 -.871518567E+02 -.871401154E+02 -.871281278E+02 -.871159633E+02 -.871037014E+02 -.870914317E+02 -.870792537E+02 -.870672758E+02 -.870556143E+02 -.870443911E+02 -.870337318E+02 -.870237633E+02 -.870146106E+02 -.870063945E+02 -.869992282E+02 -.869932140E+02 -.869884404E+02 -.869849796E+02 -.869828849E+02 -.869821889E+02 -.869829024E+02 -.869850146E+02 -.869884925E+02 -.869932830E+02 -.869993139E+02 -.870064966E+02 -.870147286E+02 -.870238967E+02 -.870338800E+02 -.870445531E+02 -.870557891E+02 -.870674624E+02 -.870794510E+02 -.870916389E+02 -.871039175E+02 -.871161869E+02 -.871283572E+02 -.871403483E+02 -.871520908E+02 -.871635254E+02 -.871746032E+02 -.871852844E+02 -.871955386E+02 -.872053433E+02 -.872146837E+02 -.872235515E+02 -.872319445E+02 -.872398654E+02 -.872473216E+02 -.872543239E+02 -.872608864E+02 -.872670258E+02 -.872727606E+02 -.872781110E+02 -.872830986E+02 -.872877455E+02 -.872920747E+02 -.872961095E+02 -.872998732E+02 -.873033894E+02 -.873066809E+02 -.873097701E+02 -.873126769E+02 -.873154160E+02 -.873179902E+02 -.873203787E+02 -.873225154E+02 -.873242576E+02 -.873253437E+02 -.873253437E+02
 -.873240944E+02 -.873240944E+02 -.873227215E+02 -.873205287E+02 -.873178576E+02 -.873148984E+02 -.873117415E+02 -.873084194E+02 -.873049351E+02 -.873012791E+02 -.872974366E+02 -.872933903E+02 -.872891206E+02 -.872846073E+02 -.872798309E+02 -.872747729E+02 -.872694164E+02 -.872637461E+02 -.872577479E+02 -.872514097E+02 -.872447210E+02 -.872376738E+02 -.872302627E+02 -.872224862E+02 -.872143473E+02 -.872058536E+02 -.871970181E+02 -.871878585E+02 -.871783985E+02 -.871686681E+02 -.871587045E+02 -.871485523E+02 -.871382639E+02 -.871278990E+02 -.871175244E+02 -.871072135E+02 -.870970461E+02 -.870871078E+02 -.870774884E+02 -.870682815E+02 -.870595820E+02 -.870514846E+02 -.870440819E+02 -.870374622E+02 -.870317076E+02 -.870268916E+02 -.870230777E+02 -.870203171E+02 -.870186477E+02 -.870180924E+02 -.870186591E+02 -.870203400E+02 -.870231118E+02 -.870269367E+02 -.870317634E+02 -.870375284E+02 -.870441578E+02 -.870515696E+02 -.870596752E+02 -.870683820E+02 -.870775953E+02 -.870872200E+02 -.870971627E+02 -.871073334E+02 -.871176461E+02 -.871280209E+02 -.871383839E+02 -.871486682E+02 -.871588142E+02 -.871687697E+02 -.871784901E+02 -.871879376E+02 -.871970816E+02 -.872058980E+02 -.872143685E+02 -.872224807E+02 -.872302268E+02 -.872376039E+02 -.872446129E+02 -.872512581E+02 -.872575469E+02 -.872634893E+02 -.872690975E+02 -.872743852E+02 -.872793680E+02 -.872840623E+02 -.872884856E+02 -.872926561E+02 -.872965925E+02 -.873003138E+02 -.873038390E+02 -.873071862E+02 -.873103714E+02 -.873134049E+02 -.873162835E+02 -.873189767E+02 -.873214024E+02 -.873233903E+02 -.873246338E+02 -.873246338E+02
 -.873235805E+02 -.873235805E+02 -.873220963E+02 -.873197306E+02 -.873168575E+02 -.873136881E+02 -.873103265E+02 -.873068137E+02 -.873031580E+02 -.872993534E+02 -.872953885E+02 -.872912498E+02 -.872869225E+02 -.872823908E+02 -.872776395E+02 -.872726546E+02 -.872674235E+02 -.872619355E+02 -.872561815E+02 -.872501541E+02 -.872438478E+02 -.872372594E+02 -.872303884E+02 -.872232373E+02 -.872158122E+02 -.872081234E+02 -.872001858E+02 -.871920183E+02 -.871836448E+02 -.871750937E+02 -.871663987E+02 -.871575993E+02 -.871487403E+02 -.871398720E+02 -.871310500E+02 -.871223342E+02 -.871137886E+02 -.871054806E+02 -.870974804E+02 -.870898596E+02 -.870826906E+02 -.870760448E+02 -.870699915E+02 -.870645962E+02 -.870599192E+02 -.870560143E+02 -.870529277E+02 -.870506964E+02 -.870493477E+02 -.870488983E+02 -.870493536E+02 -.870507081E+02 -.870529451E+02 -.870560372E+02 -.870599471E+02 -.870646288E+02 -.870700281E+02 -.870760846E+02 -.870827327E+02 -.870899031E+02 -.870975244E+02 -.871055241E+02 -.871138305E+02 -.871223731E+02 -.871310843E+02 -.871398997E+02 -.871487594E+02 -.871576079E+02 -.871663948E+02 -.871750752E+02 -.871836094E+02 -.871919632E+02 -.872001075E+02 -.872080185E+02 -.872156770E+02 -.872230683E+02 -.872301821E+02 -.872370117E+02 -.872435540E+02 -.872498090E+02 -.872557793E+02 -.872614701E+02 -.872668887E+02 -.872720442E+02 -.872769471E+02 -.872816095E+02 -.872860444E+02 -.872902656E+02 -.872942880E+02 -.872981266E+02 -.873017966E+02 -.873053128E+02 -.873086876E+02 -.873119270E+02 -.873150229E+02 -.873179370E+02 -.873205743E+02 -.873227434E+02 -.873241037E+02 -.873241037E+02
 -.873232306E+02 -.873232306E+02 -.873216724E+02 -.873191927E+02 -.873161880E+02 -.873128841E+02 -.873093952E+02 -.873057693E+02 -.873020192E+02 -.872981422E+02 -.872941296E+02 -.872899710E+02 -.872856553E+02 -.872811707E+02 -.872765059E+02 -.872716502E+02 -.872665947E+02 -.872613321E+02 -.872558568E+02 -.872501652E+02 -.872442550E+02 -.872381266E+02 -.872317823E+02 -.872252271E+02 -.872184692E+02 -.872115200E+02 -.872043944E+02 -.871971113E+02 -.871896931E+02 -.871821659E+02 -.871745599E+02 -.871669091E+02 -.871592516E+02 -.871516293E+02 -.871440879E+02 -.871366760E+02 -.871294452E+02 -.871224488E+02 -.871157417E+02 -.871093794E+02 -.871034173E+02 -.870979097E+02 -.870929090E+02 -.870884642E+02 -.870846205E+02 -.870814178E+02 -.870788901E+02 -.870770646E+02 -.870759614E+02 -.870755925E+02 -.870759622E+02 -.870770661E+02 -.870788921E+02 -.870814201E+02 -.870846227E+02 -.870884657E+02 -.870929091E+02 -.870979077E+02 -.871034123E+02 -.871093707E+02 -.871157282E+02 -.871224295E+02 -.871294187E+02 -.871366407E+02 -.871440421E+02 -.871515712E+02 -.871591793E+02 -.871668207E+02 -.871744534E+02 -.871820390E+02 -.871895431E+02 -.871969352E+02 -.872041890E+02 -.872112818E+02 -.872181950E+02 -.872249134E+02 -.872314252E+02 -.872377220E+02 -.872437982E+02 -.872496509E+02 -.872552796E+02 -.872606861E+02 -.872658741E+02 -.872708491E+02 -.872756182E+02 -.872801895E+02 -.872845727E+02 -.872887782E+02 -.872928171E+02 -.872967015E+02 -.873004433E+02 -.873040541E+02 -.873075432E+02 -.873109132E+02 -.873141516E+02 -.873172140E+02 -.873199958E+02 -.873222900E+02 -.873237313E+02 -.873237313E+02
 -.873230217E+02 -.873230217E+02 -.873214211E+02 -.873188771E+02 -.873158002E+02 -.873124256E+02 -.873088743E+02 -.873051996E+02 -.873014184E+02 -.872975306E+02 -.872935300E+02 -.872894086E+02 -.872851581E+02 -.872807703E+02 -.872762367E+02 -.872715497E+02 -.872667032E+02 -.872616924E+02 -.872565145E+02 -.872511680E+02 -.872456534E+02 -.872399730E+02 -.872341310E+02 -.872281339E+02 -.872219907E+02 -.872157130E+02 -.872093153E+02 -.872028152E+02 -.871962330E+02 -.871895923E+02 -.871829194E+02 -.871762435E+02 -.871695968E+02 -.871630140E+02 -.871565324E+02 -.871501915E+02 -.871440327E+02 -.871380985E+02 -.871324320E+02 -.871270765E+02 -.871220748E+02 -.871174687E+02 -.871132979E+02 -.871095998E+02 -.871064082E+02 -.871037533E+02 -.871016606E+02 -.871001503E+02 -.870992374E+02 -.870989308E+02 -.870992336E+02 -.871001426E+02 -.871016487E+02 -.871037369E+02 -.871063868E+02 -.871095729E+02 -.871132649E+02 -.871174289E+02 -.871220274E+02 -.871270205E+02 -.871323664E+02 -.871380221E+02 -.871439441E+02 -.871500891E+02 -.871564144E+02 -.871628788E+02 -.871694426E+02 -.871760684E+02 -.871827212E+02 -.871893685E+02 -.871959809E+02 -.872025318E+02 -.872089976E+02 -.872153577E+02 -.872215947E+02 -.872276936E+02 -.872336426E+02 -.872394322E+02 -.872450557E+02 -.872505083E+02 -.872557876E+02 -.872608930E+02 -.872658258E+02 -.872705888E+02 -.872751863E+02 -.872796237E+02 -.872839078E+02 -.872880461E+02 -.872920472E+02 -.872959202E+02 -.872996744E+02 -.873033187E+02 -.873068596E+02 -.873102969E+02 -.873136145E+02 -.873167634E+02 -.873196322E+02 -.873220034E+02 -.873234951E+02 -.873234951E+02
 -.873229322E+02 -.873229322E+02 -.873213151E+02 -.873187482E+02 -.873156485E+02 -.873122561E+02 -.873086960E+02 -.873050251E+02 -.873012637E+02 -.872974143E+02 -.872934726E+02 -.872894326E+02 -.872852882E+02 -.872810334E+02 -.872766628E+02 -.872721712E+02 -.872675544E+02 -.872628097E+02 -.872579359E+02 -.872529335E+02 -.872478044E+02 -.872425523E+02 -.872371823E+02 -.872317016E+02 -.872261195E+02 -.872204471E+02 -.872146982E+02 -.872088884E+02 -.872030363E+02 -.871971622E+02 -.871912890E+02 -.871854416E+02 -.871796470E+02 -.871739340E+02 -.871683332E+02 -.871628765E+02 -.871575972E+02 -.871525290E+02 -.871477063E+02 -.871431630E+02 -.871389324E+02 -.871350470E+02 -.871315372E+02 -.871284317E+02 -.871257563E+02 -.871235339E+02 -.871217838E+02 -.871205213E+02 -.871197577E+02 -.871194998E+02 -.871197497E+02 -.871205051E+02 -.871217592E+02 -.871235005E+02 -.871257137E+02 -.871283794E+02 -.871314746E+02 -.871349733E+02 -.871388469E+02 -.871430647E+02 -.871475941E+02 -.871524016E+02 -.871574531E+02 -.871627144E+02 -.871681513E+02 -.871737308E+02 -.871794206E+02 -.871851900E+02 -.871910099E+02 -.871968532E+02 -.872026947E+02 -.872085115E+02 -.872142829E+02 -.872199906E+02 -.872256184E+02 -.872311525E+02 -.872365814E+02 -.872418954E+02 -.872470873E+02 -.872521513E+02 -.872570838E+02 -.872618828E+02 -.872665477E+02 -.872710794E+02 -.872754803E+02 -.872797536E+02 -.872839039E+02 -.872879366E+02 -.872918578E+02 -.872956744E+02 -.872993936E+02 -.873030218E+02 -.873065634E+02 -.873100156E+02 -.873133597E+02 -.873165435E+02 -.873194510E+02 -.873218583E+02 -.873233745E+02 -.873233745E+02
 -.873229418E+02 -.873229418E+02 -.873213299E+02 -.873187737E+02 -.873156914E+02 -.873123243E+02 -.873087989E+02 -.873051744E+02 -.873014734E+02 -.872977008E+02 -.872938541E+02 -.872899289E+02 -.872859205E+02 -.872818250E+02 -.872776390E+02 -.872733592E+02 -.872689834E+02 -.872645102E+02 -.872599396E+02 -.872552731E+02 -.872505137E+02 -.872456657E+02 -.872407348E+02 -.872357284E+02 -.872306554E+02 -.872255264E+02 -.872203537E+02 -.872151517E+02 -.872099364E+02 -.872047255E+02 -.871995388E+02 -.871943971E+02 -.871893233E+02 -.871843411E+02 -.871794756E+02 -.871747528E+02 -.871701993E+02 -.871658424E+02 -.871617091E+02 -.871578263E+02 -.871542203E+02 -.871509163E+02 -.871479381E+02 -.871453077E+02 -.871430451E+02 -.871411678E+02 -.871396905E+02 -.871386250E+02 -.871379800E+02 -.871377604E+02 -.871379681E+02 -.871386013E+02 -.871396545E+02 -.871411193E+02 -.871429837E+02 -.871452329E+02 -.871478493E+02 -.871508127E+02 -.871541011E+02 -.871576905E+02 -.871615556E+02 -.871656700E+02 -.871700066E+02 -.871745384E+02 -.871792379E+02 -.871840785E+02 -.871890340E+02 -.871940790E+02 -.871991896E+02 -.872043430E+02 -.872095178E+02 -.872146946E+02 -.872198553E+02 -.872249837E+02 -.872300653E+02 -.872350876E+02 -.872400396E+02 -.872449121E+02 -.872496976E+02 -.872543902E+02 -.872589854E+02 -.872634802E+02 -.872678731E+02 -.872721636E+02 -.872763525E+02 -.872804416E+02 -.872844336E+02 -.872883322E+02 -.872921418E+02 -.872958674E+02 -.872995143E+02 -.873030870E+02 -.873065880E+02 -.873100125E+02 -.873133399E+02 -.873165158E+02 -.873194218E+02 -.873218315E+02 -.873233507E+02 -.873233507E+02
 -.873230318E+02 -.873230318E+02 -.873214426E+02 -.873189245E+02 -.873158920E+02 -.873125846E+02 -.873091288E+02 -.873055844E+02 -.873019756E+02 -.872983092E+02 -.872945846E+02 -.872907986E+02 -.872869479E+02 -.872830297E+02 -.872790420E+02 -.872749834E+02 -.872708528E+02 -.872666501E+02 -.872623761E+02 -.872580331E+02 -.872536243E+02 -.872491544E+02 -.872446294E+02 -.872400564E+02 -.872354438E+02 -.872308013E+02 -.872261401E+02 -.872214729E+02 -.872168135E+02 -.872121775E+02 -.872075813E+02 -.872030428E+02 -.871985810E+02 -.871942156E+02 -.871899672E+02 -.871858569E+02 -.871819065E+02 -.871781375E+02 -.871745717E+02 -.871712306E+02 -.871681347E+02 -.871653040E+02 -.871627572E+02 -.871605113E+02 -.871585821E+02 -.871569829E+02 -.871557252E+02 -.871548181E+02 -.871542681E+02 -.871540793E+02 -.871542530E+02 -.871547877E+02 -.871556793E+02 -.871569213E+02 -.871585043E+02 -.871604170E+02 -.871626456E+02 -.871651744E+02 -.871679862E+02 -.871710623E+02 -.871743825E+02 -.871779262E+02 -.871816718E+02 -.871855976E+02 -.871896816E+02 -.871939021E+02 -.871982378E+02 -.872026679E+02 -.872071725E+02 -.872117326E+02 -.872163302E+02 -.872209486E+02 -.872255722E+02 -.872301870E+02 -.872347801E+02 -.872393401E+02 -.872438571E+02 -.872483223E+02 -.872527286E+02 -.872570698E+02 -.872613414E+02 -.872655398E+02 -.872696626E+02 -.872737085E+02 -.872776773E+02 -.872815695E+02 -.872853868E+02 -.872891312E+02 -.872928059E+02 -.872964142E+02 -.872999600E+02 -.873034464E+02 -.873068740E+02 -.873102368E+02 -.873135126E+02 -.873166459E+02 -.873195178E+02 -.873219020E+02 -.873234064E+02 -.873234064E+02
 -.873231855E+02 -.873231855E+02 -.873216332E+02 -.873191752E+02 -.873162181E+02 -.873129976E+02 -.873096385E+02 -.873062003E+02 -.873027082E+02 -.872991703E+02 -.872955875E+02 -.872919580E+02 -.872882795E+02 -.872845500E+02 -.872807686E+02 -.872769349E+02 -.872730489E+02 -.872691115E+02 -.872651242E+02 -.872610894E+02 -.872570107E+02 -.872528927E+02 -.872487413E+02 -.872445632E+02 -.872403662E+02 -.872361591E+02 -.872319520E+02 -.872277559E+02 -.872235829E+02 -.872194461E+02 -.872153598E+02 -.872113388E+02 -.872073990E+02 -.872035568E+02 -.871998291E+02 -.871962333E+02 -.871927870E+02 -.871895075E+02 -.871864125E+02 -.871835188E+02 -.871808432E+02 -.871784011E+02 -.871762075E+02 -.871742758E+02 -.871726182E+02 -.871712454E+02 -.871701661E+02 -.871693876E+02 -.871689148E+02 -.871687508E+02 -.871688968E+02 -.871693515E+02 -.871701119E+02 -.871711726E+02 -.871725265E+02 -.871741647E+02 -.871760763E+02 -.871782492E+02 -.871806697E+02 -.871833228E+02 -.871861929E+02 -.871892634E+02 -.871925169E+02 -.871959361E+02 -.871995032E+02 -.872032005E+02 -.872070107E+02 -.872109165E+02 -.872149016E+02 -.872189499E+02 -.872230464E+02 -.872271768E+02 -.872313278E+02 -.872354871E+02 -.872396435E+02 -.872437868E+02 -.872479080E+02 -.872519992E+02 -.872560534E+02 -.872600649E+02 -.872640288E+02 -.872679416E+02 -.872718003E+02 -.872756030E+02 -.872793489E+02 -.872830375E+02 -.872866696E+02 -.872902462E+02 -.872937694E+02 -.872972413E+02 -.873006644E+02 -.873040407E+02 -.873073695E+02 -.873106437E+02 -.873138403E+02 -.873169033E+02 -.873197148E+02 -.873220513E+02 -.873235267E+02 -.873235267E+02
 -.873233888E+02 -.873233888E+02 -.873218844E+02 -.873195036E+02 -.873166421E+02 -.873135293E+02 -.873102875E+02 -.873069753E+02 -.873036181E+02 -.873002250E+02 -.872967981E+02 -.872933366E+02 -.872898393E+02 -.872863049E+02 -.872827331E+02 -.872791242E+02 -.872754790E+02 -.872717989E+02 -.872680861E+02 -.872643430E+02 -.872605735E+02 -.872567818E+02 -.872529735E+02 -.872491548E+02 -.872453330E+02 -.872415159E+02 -.872377125E+02 -.872339322E+02 -.872301857E+02 -.872264842E+02 -.872228395E+02 -.872192644E+02 -.872157721E+02 -.872123761E+02 -.872090905E+02 -.872059295E+02 -.872029074E+02 -.872000384E+02 -.871973366E+02 -.871948157E+02 -.871924889E+02 -.871903687E+02 -.871884668E+02 -.871867941E+02 -.871853600E+02 -.871841731E+02 -.871832402E+02 -.871825670E+02 -.871821573E+02 -.871820138E+02 -.871821370E+02 -.871825262E+02 -.871831789E+02 -.871840909E+02 -.871852566E+02 -.871866689E+02 -.871883193E+02 -.871901981E+02 -.871922945E+02 -.871945967E+02 -.871970920E+02 -.871997671E+02 -.872026082E+02 -.872056011E+02 -.872087315E+02 -.872119850E+02 -.872153471E+02 -.872188039E+02 -.872223416E+02 -.872259468E+02 -.872296069E+02 -.872333098E+02 -.872370440E+02 -.872407989E+02 -.872445648E+02 -.872483326E+02 -.872520943E+02 -.872558426E+02 -.872595712E+02 -.872632745E+02 -.872669480E+02 -.872705879E+02 -.872741911E+02 -.872777554E+02 -.872812792E+02 -.872847619E+02 -.872882032E+02 -.872916036E+02 -.872949640E+02 -.872982858E+02 -.873015705E+02 -.873048190E+02 -.873080298E+02 -.873111948E+02 -.873142906E+02 -.873172616E+02 -.873199921E+02 -.873222632E+02 -.873236982E+02 -.873236982E+02
 -.873236304E+02 -.873236304E+02 -.873221823E+02 -.873198916E+02 -.873171405E+02 -.873141510E+02 -.873110417E+02 -.873078698E+02 -.873046607E+02 -.873014239E+02 -.872981622E+02 -.872948760E+02 -.872915647E+02 -.872882278E+02 -.872848655E+02 -.872814783E+02 -.872780677E+02 -.872746354E+02 -.872711838E+02 -.872677157E+02 -.872642347E+02 -.872607450E+02 -.872572515E+02 -.872537601E+02 -.872502772E+02 -.872468100E+02 -.872433661E+02 -.872399541E+02 -.872365828E+02 -.872332620E+02 -.872300018E+02 -.872268128E+02 -.872237060E+02 -.872206928E+02 -.872177848E+02 -.872149936E+02 -.872123310E+02 -.872098086E+02 -.872074378E+02 -.872052296E+02 -.872031948E+02 -.872013433E+02 -.871996845E+02 -.871982270E+02 -.871969785E+02 -.871959457E+02 -.871951340E+02 -.871945479E+02 -.871941905E+02 -.871940637E+02 -.871941682E+02 -.871945033E+02 -.871950669E+02 -.871958558E+02 -.871968655E+02 -.871980904E+02 -.871995237E+02 -.872011577E+02 -.872029836E+02 -.872049921E+02 -.872071730E+02 -.872095155E+02 -.872120085E+02 -.872146404E+02 -.872173996E+02 -.872202742E+02 -.872232524E+02 -.872263225E+02 -.872294732E+02 -.872326932E+02 -.872359719E+02 -.872392990E+02 -.872426647E+02 -.872460599E+02 -.872494760E+02 -.872529052E+02 -.872563402E+02 -.872597746E+02 -.872632025E+02 -.872666188E+02 -.872700192E+02 -.872733999E+02 -.872767577E+02 -.872800904E+02 -.872833961E+02 -.872866735E+02 -.872899221E+02 -.872931416E+02 -.872963323E+02 -.872994950E+02 -.873026303E+02 -.873057383E+02 -.873088168E+02 -.873118571E+02 -.873148358E+02 -.873176983E+02 -.873203317E+02 -.873225239E+02 -.873239096E+02 -.873239096E+02
 -.873239007E+02 -.873239007E+02 -.873225148E+02 -.873203237E+02 -.873176939E+02 -.873148388E+02 -.873118727E+02 -.873088512E+02 -.873057990E+02 -.873027258E+02 -.872996352E+02 -.872965280E+02 -.872934044E+02 -.872902646E+02 -.872871090E+02 -.872839386E+02 -.872807548E+02 -.872775597E+02 -.872743559E+02 -.872711461E+02 -.872679340E+02 -.872647234E+02 -.872615190E+02 -.872583258E+02 -.872551497E+02 -.872519969E+02 -.872488744E+02 -.872457893E+02 -.872427496E+02 -.872397634E+02 -.872368394E+02 -.872339864E+02 -.872312137E+02 -.872285307E+02 -.872259472E+02 -.872234727E+02 -.872211168E+02 -.872188892E+02 -.872167990E+02 -.872148553E+02 -.872130668E+02 -.872114414E+02 -.872099868E+02 -.872087099E+02 -.872076167E+02 -.872067127E+02 -.872060023E+02 -.872054889E+02 -.872051751E+02 -.872050625E+02 -.872051514E+02 -.872054413E+02 -.872059307E+02 -.872066168E+02 -.872074962E+02 -.872085643E+02 -.872098156E+02 -.872112441E+02 -.872128426E+02 -.872146035E+02 -.872165187E+02 -.872185794E+02 -.872207765E+02 -.872231007E+02 -.872255423E+02 -.872280916E+02 -.872307388E+02 -.872334743E+02 -.872362886E+02 -.872391722E+02 -.872421161E+02 -.872451116E+02 -.872481505E+02 -.872512247E+02 -.872543269E+02 -.872574501E+02 -.872605881E+02 -.872637350E+02 -.872668855E+02 -.872700349E+02 -.872731791E+02 -.872763145E+02 -.872794381E+02 -.872825475E+02 -.872856405E+02 -.872887157E+02 -.872917722E+02 -.872948092E+02 -.872978267E+02 -.873008248E+02 -.873038034E+02 -.873067622E+02 -.873096983E+02 -.873126028E+02 -.873154524E+02 -.873181941E+02 -.873207186E+02 -.873228215E+02 -.873241514E+02 -.873241514E+02
 -.873241914E+02 -.873241914E+02 -.873228721E+02 -.873207872E+02 -.873182861E+02 -.873155731E+02 -.873127574E+02 -.873098926E+02 -.873070026E+02 -.873040973E+02 -.873011805E+02 -.872982536E+02 -.872953172E+02 -.872923719E+02 -.872894185E+02 -.872864582E+02 -.872834927E+02 -.872805239E+02 -.872775544E+02 -.872745871E+02 -.872716254E+02 -.872686730E+02 -.872657339E+02 -.872628129E+02 -.872599150E+02 -.872570459E+02 -.872542114E+02 -.872514181E+02 -.872486725E+02 -.872459817E+02 -.872433530E+02 -.872407940E+02 -.872383124E+02 -.872359162E+02 -.872336133E+02 -.872314118E+02 -.872293195E+02 -.872273443E+02 -.872254939E+02 -.872237756E+02 -.872221964E+02 -.872207629E+02 -.872194813E+02 -.872183570E+02 -.872173950E+02 -.872165997E+02 -.872159747E+02 -.872155226E+02 -.872152456E+02 -.872151448E+02 -.872152207E+02 -.872154727E+02 -.872158997E+02 -.872164994E+02 -.872172690E+02 -.872182048E+02 -.872193025E+02 -.872205571E+02 -.872219628E+02 -.872235135E+02 -.872252025E+02 -.872270227E+02 -.872289666E+02 -.872310266E+02 -.872331948E+02 -.872354630E+02 -.872378233E+02 -.872402676E+02 -.872427878E+02 -.872453761E+02 -.872480249E+02 -.872507267E+02 -.872534745E+02 -.872562614E+02 -.872590811E+02 -.872619274E+02 -.872647948E+02 -.872676781E+02 -.872705725E+02 -.872734738E+02 -.872763782E+02 -.872792822E+02 -.872821829E+02 -.872850779E+02 -.872879650E+02 -.872908427E+02 -.872937097E+02 -.872965651E+02 -.872994083E+02 -.873022390E+02 -.873050568E+02 -.873078609E+02 -.873106479E+02 -.873134089E+02 -.873161210E+02 -.873187331E+02 -.873211401E+02 -.873231463E+02 -.873244155E+02 -.873244155E+02
 -.873244956E+02 -.873244956E+02 -.873232459E+02 -.873212714E+02 -.873189041E+02 -.873163379E+02 -.873136768E+02 -.873109722E+02 -.873082472E+02 -.873055115E+02 -.873027690E+02 -.873000214E+02 -.872972698E+02 -.872945151E+02 -.872917583E+02 -.872890008E+02 -.872862443E+02 -.872834907E+02 -.872807426E+02 -.872780028E+02 -.872752743E+02 -.872725608E+02 -.872698658E+02 -.872671938E+02 -.872645490E+02 -.872619364E+02 -.872593613E+02 -.872568291E+02 -.872543456E+02 -.872519169E+02 -.872495493E+02 -.872472490E+02 -.872450226E+02 -.872428768E+02 -.872408183E+02 -.872388536E+02 -.872369894E+02 -.872352321E+02 -.872335880E+02 -.872320632E+02 -.872306634E+02 -.872293940E+02 -.872282600E+02 -.872272659E+02 -.872264157E+02 -.872257129E+02 -.872251604E+02 -.872247605E+02 -.872245147E+02 -.872244242E+02 -.872244891E+02 -.872247091E+02 -.872250831E+02 -.872256095E+02 -.872262859E+02 -.872271094E+02 -.872280763E+02 -.872291826E+02 -.872304236E+02 -.872317944E+02 -.872332895E+02 -.872349030E+02 -.872366287E+02 -.872384605E+02 -.872403917E+02 -.872424156E+02 -.872445256E+02 -.872467149E+02 -.872489767E+02 -.872513046E+02 -.872536919E+02 -.872561324E+02 -.872586200E+02 -.872611488E+02 -.872637133E+02 -.872663082E+02 -.872689286E+02 -.872715699E+02 -.872742277E+02 -.872768983E+02 -.872795781E+02 -.872822640E+02 -.872849532E+02 -.872876432E+02 -.872903320E+02 -.872930179E+02 -.872956994E+02 -.872983754E+02 -.873010452E+02 -.873037081E+02 -.873063634E+02 -.873090097E+02 -.873116438E+02 -.873142564E+02 -.873168256E+02 -.873193020E+02 -.873215858E+02 -.873234901E+02 -.873246953E+02 -.873246953E+02
 -.873248079E+02 -.873248079E+02 -.873236293E+02 -.873217679E+02 -.873195371E+02 -.873171202E+02 -.873146158E+02 -.873120728E+02 -.873095133E+02 -.873069469E+02 -.873043774E+02 -.873018068E+02 -.872992364E+02 -.872966672E+02 -.872941007E+02 -.872915381E+02 -.872889812E+02 -.872864320E+02 -.872838929E+02 -.872813664E+02 -.872788555E+02 -.872763633E+02 -.872738935E+02 -.872714496E+02 -.872690357E+02 -.872666561E+02 -.872643153E+02 -.872620181E+02 -.872597694E+02 -.872575745E+02 -.872554387E+02 -.872533674E+02 -.872513661E+02 -.872494405E+02 -.872475960E+02 -.872458383E+02 -.872441728E+02 -.872426049E+02 -.872411397E+02 -.872397824E+02 -.872385375E+02 -.872374096E+02 -.872364026E+02 -.872355204E+02 -.872347662E+02 -.872341427E+02 -.872336525E+02 -.872332973E+02 -.872330784E+02 -.872329967E+02 -.872330523E+02 -.872332450E+02 -.872335740E+02 -.872340377E+02 -.872346344E+02 -.872353615E+02 -.872362163E+02 -.872371952E+02 -.872382946E+02 -.872395103E+02 -.872408378E+02 -.872422724E+02 -.872438089E+02 -.872454420E+02 -.872471665E+02 -.872489767E+02 -.872508670E+02 -.872528318E+02 -.872548653E+02 -.872569621E+02 -.872591166E+02 -.872613234E+02 -.872635774E+02 -.872658735E+02 -.872682068E+02 -.872705727E+02 -.872729670E+02 -.872753855E+02 -.872778245E+02 -.872802804E+02 -.872827500E+02 -.872852305E+02 -.872877191E+02 -.872902136E+02 -.872927119E+02 -.872952123E+02 -.872977133E+02 -.873002136E+02 -.873027123E+02 -.873052085E+02 -.873077013E+02 -.873101890E+02 -.873126682E+02 -.873151299E+02 -.873175529E+02 -.873198903E+02 -.873220470E+02 -.873238463E+02 -.873249852E+02 -.873249852E+02
 -.873251241E+02 -.873251241E+02 -.873240174E+02 -.873222699E+02 -.873201765E+02 -.873179097E+02 -.873155623E+02 -.873131806E+02 -.873107857E+02 -.873083867E+02 -.873059877E+02 -.873035906E+02 -.873011969E+02 -.872988077E+02 -.872964245E+02 -.872940488E+02 -.872916823E+02 -.872893270E+02 -.872869849E+02 -.872846587E+02 -.872823509E+02 -.872800645E+02 -.872778026E+02 -.872755687E+02 -.872733661E+02 -.872711988E+02 -.872690706E+02 -.872669857E+02 -.872649484E+02 -.872629632E+02 -.872610345E+02 -.872591671E+02 -.872573656E+02 -.872556347E+02 -.872539791E+02 -.872524034E+02 -.872509123E+02 -.872495101E+02 -.872482013E+02 -.872469899E+02 -.872458799E+02 -.872448749E+02 -.872439782E+02 -.872431929E+02 -.872425218E+02 -.872419670E+02 -.872415307E+02 -.872412142E+02 -.872410186E+02 -.872409446E+02 -.872409924E+02 -.872411617E+02 -.872414519E+02 -.872418617E+02 -.872423896E+02 -.872430336E+02 -.872437914E+02 -.872446601E+02 -.872456367E+02 -.872467177E+02 -.872478995E+02 -.872491780E+02 -.872505491E+02 -.872520084E+02 -.872535513E+02 -.872551733E+02 -.872568696E+02 -.872586354E+02 -.872604661E+02 -.872623568E+02 -.872643030E+02 -.872662999E+02 -.872683431E+02 -.872704283E+02 -.872725513E+02 -.872747080E+02 -.872768947E+02 -.872791077E+02 -.872813438E+02 -.872835996E+02 -.872858723E+02 -.872881592E+02 -.872904579E+02 -.872927661E+02 -.872950820E+02 -.872974036E+02 -.872997297E+02 -.873020587E+02 -.873043897E+02 -.873067215E+02 -.873090532E+02 -.873113830E+02 -.873137072E+02 -.873160172E+02 -.873182927E+02 -.873204893E+02 -.873225171E+02 -.873242094E+02 -.873252810E+02 -.873252810E+02
 -.873254407E+02 -.873254407E+02 -.873244059E+02 -.873227723E+02 -.873208159E+02 -.873186984E+02 -.873165070E+02 -.873142850E+02 -.873120524E+02 -.873098182E+02 -.873075861E+02 -.873053582E+02 -.873031361E+02 -.873009209E+02 -.872987141E+02 -.872965174E+02 -.872943323E+02 -.872921607E+02 -.872900047E+02 -.872878666E+02 -.872857488E+02 -.872836539E+02 -.872815848E+02 -.872795445E+02 -.872775361E+02 -.872755630E+02 -.872736286E+02 -.872717365E+02 -.872698905E+02 -.872680942E+02 -.872663517E+02 -.872646669E+02 -.872630438E+02 -.872614862E+02 -.872599984E+02 -.872585840E+02 -.872572469E+02 -.872559910E+02 -.872548197E+02 -.872537366E+02 -.872527448E+02 -.872518474E+02 -.872510472E+02 -.872503466E+02 -.872497480E+02 -.872492532E+02 -.872488639E+02 -.872485811E+02 -.872484060E+02 -.872483388E+02 -.872483799E+02 -.872485291E+02 -.872487856E+02 -.872491486E+02 -.872496168E+02 -.872501886E+02 -.872508619E+02 -.872516345E+02 -.872525039E+02 -.872534671E+02 -.872545211E+02 -.872556626E+02 -.872568882E+02 -.872581941E+02 -.872595765E+02 -.872610317E+02 -.872625556E+02 -.872641442E+02 -.872657935E+02 -.872674994E+02 -.872692580E+02 -.872710654E+02 -.872729176E+02 -.872748110E+02 -.872767418E+02 -.872787067E+02 -.872807022E+02 -.872827252E+02 -.872847726E+02 -.872868416E+02 -.872889296E+02 -.872910341E+02 -.872931529E+02 -.872952838E+02 -.872974250E+02 -.872995749E+02 -.873017318E+02 -.873038946E+02 -.873060619E+02 -.873082326E+02 -.873104057E+02 -.873125792E+02 -.873147496E+02 -.873169085E+02 -.873190366E+02 -.873210921E+02 -.873229906E+02 -.873245754E+02 -.873255792E+02 -.873255792E+02
 -.873257552E+02 -.873257552E+02 -.873247917E+02 -.873232710E+02 -.873214503E+02 -.873194804E+02 -.873174428E+02 -.873153780E+02 -.873133048E+02 -.873112317E+02 -.873091624E+02 -.873070990E+02 -.873050429E+02 -.873029956E+02 -.873009583E+02 -.872989327E+02 -.872969204E+02 -.872949232E+02 -.872929430E+02 -.872909818E+02 -.872890419E+02 -.872871258E+02 -.872852358E+02 -.872833748E+02 -.872815455E+02 -.872797509E+02 -.872779939E+02 -.872762778E+02 -.872746056E+02 -.872729807E+02 -.872714064E+02 -.872698862E+02 -.872684233E+02 -.872670212E+02 -.872656832E+02 -.872644127E+02 -.872632128E+02 -.872620867E+02 -.872610374E+02 -.872600677E+02 -.872591804E+02 -.872583780E+02 -.872576628E+02 -.872570369E+02 -.872565022E+02 -.872560601E+02 -.872557121E+02 -.872554592E+02 -.872553020E+02 -.872552410E+02 -.872552764E+02 -.872554080E+02 -.872556352E+02 -.872559573E+02 -.872563733E+02 -.872568817E+02 -.872574809E+02 -.872581691E+02 -.872589441E+02 -.872598035E+02 -.872607447E+02 -.872617651E+02 -.872628617E+02 -.872640314E+02 -.872652711E+02 -.872665775E+02 -.872679472E+02 -.872693768E+02 -.872708630E+02 -.872724023E+02 -.872739913E+02 -.872756266E+02 -.872773048E+02 -.872790229E+02 -.872807776E+02 -.872825657E+02 -.872843845E+02 -.872862311E+02 -.872881028E+02 -.872899971E+02 -.872919115E+02 -.872938439E+02 -.872957922E+02 -.872977543E+02 -.872997287E+02 -.873017135E+02 -.873037075E+02 -.873057091E+02 -.873077173E+02 -.873097308E+02 -.873117485E+02 -.873137684E+02 -.873157870E+02 -.873177964E+02 -.873197783E+02 -.873216936E+02 -.873234632E+02 -.873249410E+02 -.873258771E+02 -.873258771E+02
 -.873260657E+02 -.873260657E+02 -.873251725E+02 -.873237630E+02 -.873220760E+02 -.873202513E+02 -.873183646E+02 -.873164538E+02 -.873145364E+02 -.873126204E+02 -.873107094E+02 -.873088053E+02 -.873069098E+02 -.873050240E+02 -.873031495E+02 -.873012876E+02 -.872994399E+02 -.872976082E+02 -.872957941E+02 -.872939997E+02 -.872922270E+02 -.872904780E+02 -.872887552E+02 -.872870607E+02 -.872853973E+02 -.872837673E+02 -.872821736E+02 -.872806187E+02 -.872791055E+02 -.872776368E+02 -.872762154E+02 -.872748443E+02 -.872735264E+02 -.872722645E+02 -.872710614E+02 -.872699200E+02 -.872688430E+02 -.872678331E+02 -.872668927E+02 -.872660242E+02 -.872652300E+02 -.872645121E+02 -.872638725E+02 -.872633129E+02 -.872628348E+02 -.872624395E+02 -.872621282E+02 -.872619017E+02 -.872617606E+02 -.872617052E+02 -.872617357E+02 -.872618518E+02 -.872620533E+02 -.872623394E+02 -.872627093E+02 -.872631618E+02 -.872636956E+02 -.872643090E+02 -.872650003E+02 -.872657676E+02 -.872666086E+02 -.872675211E+02 -.872685026E+02 -.872695506E+02 -.872706623E+02 -.872718351E+02 -.872730660E+02 -.872743523E+02 -.872756909E+02 -.872770790E+02 -.872785137E+02 -.872799920E+02 -.872815111E+02 -.872830682E+02 -.872846605E+02 -.872862854E+02 -.872879403E+02 -.872896227E+02 -.872913302E+02 -.872930606E+02 -.872948117E+02 -.872965814E+02 -.872983679E+02 -.873001694E+02 -.873019842E+02 -.873038107E+02 -.873056476E+02 -.873074936E+02 -.873093475E+02 -.873112080E+02 -.873130739E+02 -.873149433E+02 -.873168130E+02 -.873186752E+02 -.873205130E+02 -.873222897E+02 -.873239319E+02 -.873253036E+02 -.873261726E+02 -.873261726E+02
 -.873263707E+02 -.873263707E+02 -.873255467E+02 -.873242464E+02 -.873226903E+02 -.873210078E+02 -.873192689E+02 -.873175084E+02 -.873157429E+02 -.873139796E+02 -.873122221E+02 -.873104723E+02 -.873087316E+02 -.873070013E+02 -.873052829E+02 -.873035775E+02 -.873018869E+02 -.873002124E+02 -.872985558E+02 -.872969189E+02 -.872953035E+02 -.872937114E+02 -.872921448E+02 -.872906058E+02 -.872890965E+02 -.872876192E+02 -.872861762E+02 -.872847700E+02 -.872834028E+02 -.872820772E+02 -.872807957E+02 -.872795606E+02 -.872783746E+02 -.872772399E+02 -.872761591E+02 -.872751345E+02 -.872741685E+02 -.872732632E+02 -.872724207E+02 -.872716432E+02 -.872709325E+02 -.872702903E+02 -.872697184E+02 -.872692181E+02 -.872687906E+02 -.872684372E+02 -.872681588E+02 -.872679559E+02 -.872678292E+02 -.872677790E+02 -.872678052E+02 -.872679078E+02 -.872680865E+02 -.872683407E+02 -.872686697E+02 -.872690724E+02 -.872695479E+02 -.872700946E+02 -.872707113E+02 -.872713962E+02 -.872721474E+02 -.872729632E+02 -.872738413E+02 -.872747797E+02 -.872757761E+02 -.872768281E+02 -.872779333E+02 -.872790894E+02 -.872802937E+02 -.872815439E+02 -.872828374E+02 -.872841717E+02 -.872855444E+02 -.872869530E+02 -.872883951E+02 -.872898685E+02 -.872913708E+02 -.872928998E+02 -.872944535E+02 -.872960297E+02 -.872976267E+02 -.872992424E+02 -.873008753E+02 -.873025236E+02 -.873041859E+02 -.873058606E+02 -.873075464E+02 -.873092421E+02 -.873109465E+02 -.873126584E+02 -.873143765E+02 -.873160992E+02 -.873178230E+02 -.873195409E+02 -.873212371E+02 -.873228776E+02 -.873243943E+02 -.873256614E+02 -.873264643E+02 -.873264643E+02
 -.873266694E+02 -.873266694E+02 -.873259130E+02 -.873247196E+02 -.873232917E+02 -.873217481E+02 -.873201532E+02 -.873185392E+02 -.873169213E+02 -.873153063E+02 -.873136975E+02 -.873120968E+02 -.873105055E+02 -.873089249E+02 -.873073562E+02 -.873058008E+02 -.873042600E+02 -.873027352E+02 -.873012282E+02 -.872997403E+02 -.872982733E+02 -.872968289E+02 -.872954090E+02 -.872940154E+02 -.872926500E+02 -.872913148E+02 -.872900119E+02 -.872887433E+02 -.872875111E+02 -.872863174E+02 -.872851644E+02 -.872840541E+02 -.872829888E+02 -.872819704E+02 -.872810011E+02 -.872800828E+02 -.872792176E+02 -.872784072E+02 -.872776536E+02 -.872769584E+02 -.872763231E+02 -.872757494E+02 -.872752385E+02 -.872747917E+02 -.872744099E+02 -.872740943E+02 -.872738454E+02 -.872736640E+02 -.872735504E+02 -.872735048E+02 -.872735274E+02 -.872736180E+02 -.872737764E+02 -.872740021E+02 -.872742944E+02 -.872746526E+02 -.872750757E+02 -.872755626E+02 -.872761121E+02 -.872767227E+02 -.872773931E+02 -.872781214E+02 -.872789060E+02 -.872797451E+02 -.872806367E+02 -.872815788E+02 -.872825695E+02 -.872836067E+02 -.872846881E+02 -.872858117E+02 -.872869754E+02 -.872881769E+02 -.872894142E+02 -.872906852E+02 -.872919878E+02 -.872933198E+02 -.872946795E+02 -.872960647E+02 -.872974737E+02 -.872989047E+02 -.873003558E+02 -.873018256E+02 -.873033123E+02 -.873048145E+02 -.873063307E+02 -.873078597E+02 -.873094001E+02 -.873109507E+02 -.873125105E+02 -.873140783E+02 -.873156528E+02 -.873172324E+02 -.873188139E+02 -.873203908E+02 -.873219484E+02 -.873234552E+02 -.873248488E+02 -.873260132E+02 -.873267511E+02 -.873267511E+02
 -.873269612E+02 -.873269612E+02 -.873262709E+02 -.873251819E+02 -.873238790E+02 -.873224709E+02 -.873210163E+02 -.873195448E+02 -.873180703E+02 -.873165991E+02 -.873151344E+02 -.873136777E+02 -.873122305E+02 -.873107939E+02 -.873093691E+02 -.873079573E+02 -.873065598E+02 -.873051779E+02 -.873038130E+02 -.873024666E+02 -.873011402E+02 -.872998352E+02 -.872985535E+02 -.872972965E+02 -.872960660E+02 -.872948637E+02 -.872936914E+02 -.872925509E+02 -.872914440E+02 -.872903726E+02 -.872893384E+02 -.872883434E+02 -.872873893E+02 -.872864778E+02 -.872856108E+02 -.872847900E+02 -.872840170E+02 -.872832935E+02 -.872826209E+02 -.872820007E+02 -.872814342E+02 -.872809227E+02 -.872804673E+02 -.872800691E+02 -.872797289E+02 -.872794475E+02 -.872792256E+02 -.872790637E+02 -.872789620E+02 -.872789209E+02 -.872789403E+02 -.872790202E+02 -.872791603E+02 -.872793603E+02 -.872796196E+02 -.872799375E+02 -.872803133E+02 -.872807461E+02 -.872812347E+02 -.872817781E+02 -.872823748E+02 -.872830236E+02 -.872837230E+02 -.872844715E+02 -.872852673E+02 -.872861089E+02 -.872869945E+02 -.872879223E+02 -.872888906E+02 -.872898974E+02 -.872909410E+02 -.872920194E+02 -.872931309E+02 -.872942737E+02 -.872954459E+02 -.872966458E+02 -.872978715E+02 -.872991215E+02 -.873003941E+02 -.873016876E+02 -.873030005E+02 -.873043314E+02 -.873056788E+02 -.873070413E+02 -.873084176E+02 -.873098066E+02 -.873112070E+02 -.873126177E+02 -.873140376E+02 -.873154657E+02 -.873169007E+02 -.873183411E+02 -.873197839E+02 -.873212231E+02 -.873226452E+02 -.873240213E+02 -.873252943E+02 -.873263581E+02 -.873270324E+02 -.873270324E+02
 -.873272460E+02 -.873272460E+02 -.873266202E+02 -.873256329E+02 -.873244519E+02 -.873231757E+02 -.873218576E+02 -.873205247E+02 -.873191895E+02 -.873178578E+02 -.873165325E+02 -.873152152E+02 -.873139070E+02 -.873126092E+02 -.873113227E+02 -.873100487E+02 -.873087884E+02 -.873075430E+02 -.873063138E+02 -.873051020E+02 -.873039090E+02 -.873027362E+02 -.873015851E+02 -.873004570E+02 -.872993534E+02 -.872982760E+02 -.872972262E+02 -.872962056E+02 -.872952157E+02 -.872942582E+02 -.872933346E+02 -.872924465E+02 -.872915955E+02 -.872907830E+02 -.872900106E+02 -.872892797E+02 -.872885917E+02 -.872879480E+02 -.872873499E+02 -.872867986E+02 -.872862951E+02 -.872858407E+02 -.872854362E+02 -.872850825E+02 -.872847804E+02 -.872845304E+02 -.872843332E+02 -.872841892E+02 -.872840985E+02 -.872840615E+02 -.872840782E+02 -.872841484E+02 -.872842720E+02 -.872844487E+02 -.872846780E+02 -.872849594E+02 -.872852921E+02 -.872856755E+02 -.872861086E+02 -.872865904E+02 -.872871198E+02 -.872876958E+02 -.872883170E+02 -.872889822E+02 -.872896900E+02 -.872904389E+02 -.872912274E+02 -.872920541E+02 -.872929175E+02 -.872938159E+02 -.872947477E+02 -.872957115E+02 -.872967055E+02 -.872977283E+02 -.872987782E+02 -.872998537E+02 -.873009533E+02 -.873020756E+02 -.873032189E+02 -.873043820E+02 -.873055635E+02 -.873067620E+02 -.873079762E+02 -.873092050E+02 -.873104471E+02 -.873117014E+02 -.873129669E+02 -.873142424E+02 -.873155270E+02 -.873168196E+02 -.873181192E+02 -.873194243E+02 -.873207321E+02 -.873220370E+02 -.873233268E+02 -.873245753E+02 -.873257303E+02 -.873266958E+02 -.873273077E+02 -.873273077E+02
 -.873275237E+02 -.873275237E+02 -.873269607E+02 -.873260726E+02 -.873250103E+02 -.873238626E+02 -.873226775E+02 -.873214793E+02 -.873202794E+02 -.873190830E+02 -.873178928E+02 -.873167103E+02 -.873155365E+02 -.873143725E+02 -.873132193E+02 -.873120778E+02 -.873109492E+02 -.873098346E+02 -.873087351E+02 -.873076518E+02 -.873065860E+02 -.873055389E+02 -.873045117E+02 -.873035057E+02 -.873025222E+02 -.873015626E+02 -.873006282E+02 -.872997203E+02 -.872988403E+02 -.872979895E+02 -.872971694E+02 -.872963812E+02 -.872956263E+02 -.872949059E+02 -.872942215E+02 -.872935741E+02 -.872929650E+02 -.872923953E+02 -.872918661E+02 -.872913785E+02 -.872909334E+02 -.872905317E+02 -.872901741E+02 -.872898615E+02 -.872895945E+02 -.872893735E+02 -.872891991E+02 -.872890716E+02 -.872889912E+02 -.872889582E+02 -.872889724E+02 -.872890339E+02 -.872891424E+02 -.872892978E+02 -.872894997E+02 -.872897475E+02 -.872900408E+02 -.872903788E+02 -.872907608E+02 -.872911859E+02 -.872916534E+02 -.872921622E+02 -.872927112E+02 -.872932993E+02 -.872939254E+02 -.872945883E+02 -.872952868E+02 -.872960194E+02 -.872967850E+02 -.872975821E+02 -.872984095E+02 -.872992657E+02 -.873001494E+02 -.873010593E+02 -.873019939E+02 -.873029521E+02 -.873039323E+02 -.873049334E+02 -.873059540E+02 -.873069929E+02 -.873080490E+02 -.873091209E+02 -.873102076E+02 -.873113080E+02 -.873124210E+02 -.873135456E+02 -.873146808E+02 -.873158256E+02 -.873169791E+02 -.873181405E+02 -.873193085E+02 -.873204819E+02 -.873216582E+02 -.873228323E+02 -.873239930E+02 -.873251168E+02 -.873261567E+02 -.873270260E+02 -.873275771E+02 -.873275771E+02
 -.873277947E+02 -.873277947E+02 -.873272929E+02 -.873265014E+02 -.873255549E+02 -.873245324E+02 -.873234767E+02 -.873224095E+02 -.873213411E+02 -.873202762E+02 -.873192171E+02 -.873181651E+02 -.873171214E+02 -.873160867E+02 -.873150621E+02 -.873140483E+02 -.873130465E+02 -.873120575E+02 -.873110824E+02 -.873101222E+02 -.873091780E+02 -.873082508E+02 -.873073417E+02 -.873064519E+02 -.873055825E+02 -.873047346E+02 -.873039094E+02 -.873031081E+02 -.873023317E+02 -.873015816E+02 -.873008588E+02 -.873001645E+02 -.872994998E+02 -.872988658E+02 -.872982637E+02 -.872976944E+02 -.872971589E+02 -.872966583E+02 -.872961934E+02 -.872957651E+02 -.872953743E+02 -.872950216E+02 -.872947078E+02 -.872944334E+02 -.872941990E+02 -.872940050E+02 -.872938518E+02 -.872937397E+02 -.872936689E+02 -.872936396E+02 -.872936517E+02 -.872937052E+02 -.872938000E+02 -.872939358E+02 -.872941123E+02 -.872943291E+02 -.872945859E+02 -.872948819E+02 -.872952166E+02 -.872955893E+02 -.872959992E+02 -.872964455E+02 -.872969273E+02 -.872974437E+02 -.872979937E+02 -.872985763E+02 -.872991904E+02 -.872998349E+02 -.873005088E+02 -.873012108E+02 -.873019398E+02 -.873026948E+02 -.873034744E+02 -.873042775E+02 -.873051030E+02 -.873059497E+02 -.873068165E+02 -.873077022E+02 -.873086057E+02 -.873095260E+02 -.873104619E+02 -.873114125E+02 -.873123767E+02 -.873133536E+02 -.873143422E+02 -.873153415E+02 -.873163508E+02 -.873173691E+02 -.873183955E+02 -.873194293E+02 -.873204695E+02 -.873215147E+02 -.873225629E+02 -.873236093E+02 -.873246442E+02 -.873256462E+02 -.873265736E+02 -.873273489E+02 -.873278405E+02 -.873278405E+02
 -.873280592E+02 -.873280592E+02 -.873276172E+02 -.873269200E+02 -.873260864E+02 -.873251858E+02 -.873242563E+02 -.873233168E+02 -.873223764E+02 -.873214393E+02 -.873205075E+02 -.873195824E+02 -.873186647E+02 -.873177553E+02 -.873168550E+02 -.873159647E+02 -.873150852E+02 -.873142173E+02 -.873133620E+02 -.873125200E+02 -.873116925E+02 -.873108802E+02 -.873100842E+02 -.873093054E+02 -.873085448E+02 -.873078034E+02 -.873070821E+02 -.873063820E+02 -.873057040E+02 -.873050493E+02 -.873044186E+02 -.873038130E+02 -.873032335E+02 -.873026810E+02 -.873021564E+02 -.873016606E+02 -.873011944E+02 -.873007587E+02 -.873003542E+02 -.872999816E+02 -.872996416E+02 -.872993349E+02 -.872990620E+02 -.872988234E+02 -.872986196E+02 -.872984508E+02 -.872983176E+02 -.872982200E+02 -.872981583E+02 -.872981325E+02 -.872981427E+02 -.872981889E+02 -.872982709E+02 -.872983885E+02 -.872985415E+02 -.872987295E+02 -.872989522E+02 -.872992091E+02 -.872994996E+02 -.872998233E+02 -.873001794E+02 -.873005672E+02 -.873009861E+02 -.873014352E+02 -.873019137E+02 -.873024208E+02 -.873029556E+02 -.873035171E+02 -.873041044E+02 -.873047166E+02 -.873053526E+02 -.873060115E+02 -.873066923E+02 -.873073940E+02 -.873081156E+02 -.873088561E+02 -.873096145E+02 -.873103899E+02 -.873111813E+02 -.873119877E+02 -.873128083E+02 -.873136421E+02 -.873144883E+02 -.873153460E+02 -.873162143E+02 -.873170924E+02 -.873179796E+02 -.873188751E+02 -.873197781E+02 -.873206879E+02 -.873216036E+02 -.873225240E+02 -.873234472E+02 -.873243691E+02 -.873252809E+02 -.873261640E+02 -.873269814E+02 -.873276649E+02 -.873280981E+02 -.873280981E+02
 -.873283178E+02 -.873283178E+02 -.873279341E+02 -.873273292E+02 -.873266057E+02 -.873258244E+02 -.873250180E+02 -.873242030E+02 -.873233874E+02 -.873225748E+02 -.873217671E+02 -.873209652E+02 -.873201700E+02 -.873193823E+02 -.873186027E+02 -.873178320E+02 -.873170708E+02 -.873163200E+02 -.873155803E+02 -.873148525E+02 -.873141374E+02 -.873134357E+02 -.873127484E+02 -.873120761E+02 -.873114198E+02 -.873107804E+02 -.873101585E+02 -.873095551E+02 -.873089711E+02 -.873084071E+02 -.873078642E+02 -.873073430E+02 -.873068445E+02 -.873063693E+02 -.873059183E+02 -.873054921E+02 -.873050915E+02 -.873047171E+02 -.873043697E+02 -.873040497E+02 -.873037578E+02 -.873034945E+02 -.873032602E+02 -.873030554E+02 -.873028804E+02 -.873027355E+02 -.873026210E+02 -.873025372E+02 -.873024840E+02 -.873024617E+02 -.873024703E+02 -.873025096E+02 -.873025797E+02 -.873026803E+02 -.873028112E+02 -.873029723E+02 -.873031630E+02 -.873033831E+02 -.873036322E+02 -.873039097E+02 -.873042151E+02 -.873045479E+02 -.873049073E+02 -.873052929E+02 -.873057039E+02 -.873061395E+02 -.873065991E+02 -.873070819E+02 -.873075870E+02 -.873081137E+02 -.873086612E+02 -.873092286E+02 -.873098151E+02 -.873104199E+02 -.873110421E+02 -.873116808E+02 -.873123353E+02 -.873130047E+02 -.873136883E+02 -.873143851E+02 -.873150944E+02 -.873158155E+02 -.873165475E+02 -.873172898E+02 -.873180416E+02 -.873188021E+02 -.873195708E+02 -.873203468E+02 -.873211297E+02 -.873219186E+02 -.873227129E+02 -.873235114E+02 -.873243126E+02 -.873251127E+02 -.873259043E+02 -.873266710E+02 -.873273808E+02 -.873279743E+02 -.873283505E+02 -.873283505E+02
 -.873285710E+02 -.873285710E+02 -.873282445E+02 -.873277297E+02 -.873271142E+02 -.873264494E+02 -.873257634E+02 -.873250702E+02 -.873243765E+02 -.873236856E+02 -.873229988E+02 -.873223172E+02 -.873216415E+02 -.873209722E+02 -.873203100E+02 -.873196555E+02 -.873190094E+02 -.873183722E+02 -.873177446E+02 -.873171273E+02 -.873165209E+02 -.873159262E+02 -.873153437E+02 -.873147742E+02 -.873142185E+02 -.873136771E+02 -.873131508E+02 -.873126404E+02 -.873121464E+02 -.873116696E+02 -.873112107E+02 -.873107703E+02 -.873103491E+02 -.873099478E+02 -.873095670E+02 -.873092072E+02 -.873088691E+02 -.873085532E+02 -.873082601E+02 -.873079902E+02 -.873077440E+02 -.873075219E+02 -.873073244E+02 -.873071516E+02 -.873070041E+02 -.873068819E+02 -.873067853E+02 -.873067145E+02 -.873066696E+02 -.873066507E+02 -.873066577E+02 -.873066907E+02 -.873067495E+02 -.873068341E+02 -.873069442E+02 -.873070797E+02 -.873072403E+02 -.873074256E+02 -.873076353E+02 -.873078691E+02 -.873081264E+02 -.873084069E+02 -.873087100E+02 -.873090351E+02 -.873093818E+02 -.873097493E+02 -.873101373E+02 -.873105448E+02 -.873109715E+02 -.873114165E+02 -.873118792E+02 -.873123589E+02 -.873128549E+02 -.873133666E+02 -.873138931E+02 -.873144339E+02 -.873149883E+02 -.873155554E+02 -.873161348E+02 -.873167256E+02 -.873173272E+02 -.873179389E+02 -.873185602E+02 -.873191904E+02 -.873198288E+02 -.873204749E+02 -.873211281E+02 -.873217877E+02 -.873224533E+02 -.873231242E+02 -.873237997E+02 -.873244791E+02 -.873251608E+02 -.873258418E+02 -.873265155E+02 -.873271682E+02 -.873277724E+02 -.873282777E+02 -.873285981E+02 -.873285981E+02
 -.873288194E+02 -.873288194E+02 -.873285491E+02 -.873281228E+02 -.873276131E+02 -.873270626E+02 -.873264946E+02 -.873259207E+02 -.873253466E+02 -.873247747E+02 -.873242064E+02 -.873236424E+02 -.873230834E+02 -.873225299E+02 -.873219823E+02 -.873214412E+02 -.873209072E+02 -.873203806E+02 -.873198622E+02 -.873193523E+02 -.873188516E+02 -.873183606E+02 -.873178799E+02 -.873174100E+02 -.873169516E+02 -.873165052E+02 -.873160713E+02 -.873156505E+02 -.873152435E+02 -.873148507E+02 -.873144727E+02 -.873141101E+02 -.873137634E+02 -.873134331E+02 -.873131197E+02 -.873128237E+02 -.873125456E+02 -.873122858E+02 -.873120448E+02 -.873118228E+02 -.873116204E+02 -.873114379E+02 -.873112755E+02 -.873111335E+02 -.873110122E+02 -.873109117E+02 -.873108323E+02 -.873107740E+02 -.873107371E+02 -.873107214E+02 -.873107271E+02 -.873107540E+02 -.873108022E+02 -.873108716E+02 -.873109619E+02 -.873110731E+02 -.873112049E+02 -.873113570E+02 -.873115292E+02 -.873117212E+02 -.873119326E+02 -.873121630E+02 -.873124121E+02 -.873126793E+02 -.873129644E+02 -.873132667E+02 -.873135858E+02 -.873139212E+02 -.873142723E+02 -.873146387E+02 -.873150197E+02 -.873154149E+02 -.873158236E+02 -.873162453E+02 -.873166794E+02 -.873171255E+02 -.873175827E+02 -.873180508E+02 -.873185290E+02 -.873190168E+02 -.873195137E+02 -.873200191E+02 -.873205325E+02 -.873210534E+02 -.873215812E+02 -.873221155E+02 -.873226558E+02 -.873232016E+02 -.873237524E+02 -.873243077E+02 -.873248670E+02 -.873254295E+02 -.873259940E+02 -.873265580E+02 -.873271161E+02 -.873276568E+02 -.873281573E+02 -.873285759E+02 -.873288413E+02 -.873288413E+02
 -.873290638E+02 -.873290638E+02 -.873288487E+02 -.873285094E+02 -.873281037E+02 -.873276657E+02 -.873272137E+02 -.873267571E+02 -.873263002E+02 -.873258453E+02 -.873253933E+02 -.873249447E+02 -.873245002E+02 -.873240601E+02 -.873236248E+02 -.873231948E+02 -.873227704E+02 -.873223520E+02 -.873219402E+02 -.873215352E+02 -.873211376E+02 -.873207478E+02 -.873203663E+02 -.873199934E+02 -.873196297E+02 -.873192756E+02 -.873189315E+02 -.873185979E+02 -.873182752E+02 -.873179639E+02 -.873176644E+02 -.873173771E+02 -.873171024E+02 -.873168408E+02 -.873165927E+02 -.873163583E+02 -.873161382E+02 -.873159325E+02 -.873157417E+02 -.873155661E+02 -.873154060E+02 -.873152615E+02 -.873151330E+02 -.873150207E+02 -.873149247E+02 -.873148452E+02 -.873147823E+02 -.873147362E+02 -.873147069E+02 -.873146944E+02 -.873146988E+02 -.873147201E+02 -.873147581E+02 -.873148129E+02 -.873148842E+02 -.873149721E+02 -.873150762E+02 -.873151964E+02 -.873153326E+02 -.873154843E+02 -.873156515E+02 -.873158337E+02 -.873160308E+02 -.873162422E+02 -.873164678E+02 -.873167071E+02 -.873169597E+02 -.873172252E+02 -.873175033E+02 -.873177936E+02 -.873180955E+02 -.873184087E+02 -.873187327E+02 -.873190670E+02 -.873194113E+02 -.873197651E+02 -.873201280E+02 -.873204994E+02 -.873208790E+02 -.873212664E+02 -.873216610E+02 -.873220625E+02 -.873224704E+02 -.873228843E+02 -.873233039E+02 -.873237287E+02 -.873241583E+02 -.873245924E+02 -.873250305E+02 -.873254723E+02 -.873259173E+02 -.873263649E+02 -.873268142E+02 -.873272632E+02 -.873277074E+02 -.873281378E+02 -.873285364E+02 -.873288696E+02 -.873290810E+02 -.873290810E+02
 -.873293045E+02 -.873293045E+02 -.873291437E+02 -.873288901E+02 -.873285869E+02 -.873282595E+02 -.873279216E+02 -.873275804E+02 -.873272390E+02 -.873268991E+02 -.873265614E+02 -.873262263E+02 -.873258942E+02 -.873255655E+02 -.873252404E+02 -.873249193E+02 -.873246024E+02 -.873242901E+02 -.873239827E+02 -.873236805E+02 -.873233839E+02 -.873230931E+02 -.873228085E+02 -.873225304E+02 -.873222592E+02 -.873219951E+02 -.873217386E+02 -.873214900E+02 -.873212495E+02 -.873210175E+02 -.873207944E+02 -.873205804E+02 -.873203758E+02 -.873201810E+02 -.873199962E+02 -.873198218E+02 -.873196579E+02 -.873195048E+02 -.873193628E+02 -.873192321E+02 -.873191129E+02 -.873190054E+02 -.873189098E+02 -.873188262E+02 -.873187547E+02 -.873186956E+02 -.873186488E+02 -.873186145E+02 -.873185926E+02 -.873185833E+02 -.873185865E+02 -.873186023E+02 -.873186305E+02 -.873186712E+02 -.873187242E+02 -.873187895E+02 -.873188669E+02 -.873189563E+02 -.873190576E+02 -.873191704E+02 -.873192948E+02 -.873194303E+02 -.873195769E+02 -.873197343E+02 -.873199021E+02 -.873200802E+02 -.873202683E+02 -.873204660E+02 -.873206731E+02 -.873208893E+02 -.873211142E+02 -.873213475E+02 -.873215890E+02 -.873218382E+02 -.873220949E+02 -.873223587E+02 -.873226293E+02 -.873229063E+02 -.873231895E+02 -.873234785E+02 -.873237730E+02 -.873240727E+02 -.873243772E+02 -.873246863E+02 -.873249996E+02 -.873253168E+02 -.873256377E+02 -.873259620E+02 -.873262893E+02 -.873266195E+02 -.873269520E+02 -.873272866E+02 -.873276225E+02 -.873279581E+02 -.873282902E+02 -.873286120E+02 -.873289099E+02 -.873291591E+02 -.873293171E+02 -.873293171E+02
 -.873295375E+02 -.873295375E+02 -.873294296E+02 -.873292594E+02 -.873290558E+02 -.873288358E+02 -.873286089E+02 -.873283797E+02 -.873281504E+02 -.873279220E+02 -.873276951E+02 -.873274700E+02 -.873272470E+02 -.873270262E+02 -.873268079E+02 -.873265923E+02 -.873263795E+02 -.873261698E+02 -.873259635E+02 -.873257606E+02 -.873255615E+02 -.873253664E+02 -.873251754E+02 -.873249889E+02 -.873248069E+02 -.873246298E+02 -.873244578E+02 -.873242910E+02 -.873241298E+02 -.873239743E+02 -.873238247E+02 -.873236812E+02 -.873235441E+02 -.873234135E+02 -.873232897E+02 -.873231728E+02 -.873230630E+02 -.873229604E+02 -.873228653E+02 -.873227777E+02 -.873226979E+02 -.873226259E+02 -.873225618E+02 -.873225058E+02 -.873224580E+02 -.873224183E+02 -.873223870E+02 -.873223640E+02 -.873223493E+02 -.873223431E+02 -.873223452E+02 -.873223558E+02 -.873223746E+02 -.873224019E+02 -.873224373E+02 -.873224810E+02 -.873225328E+02 -.873225927E+02 -.873226605E+02 -.873227360E+02 -.873228193E+02 -.873229101E+02 -.873230083E+02 -.873231137E+02 -.873232261E+02 -.873233454E+02 -.873234714E+02 -.873236039E+02 -.873237427E+02 -.873238876E+02 -.873240384E+02 -.873241948E+02 -.873243567E+02 -.873245239E+02 -.873246960E+02 -.873248730E+02 -.873250545E+02 -.873252404E+02 -.873254304E+02 -.873256244E+02 -.873258221E+02 -.873260232E+02 -.873262277E+02 -.873264352E+02 -.873266456E+02 -.873268586E+02 -.873270742E+02 -.873272920E+02 -.873275119E+02 -.873277337E+02 -.873279571E+02 -.873281819E+02 -.873284076E+02 -.873286331E+02 -.873288563E+02 -.873290725E+02 -.873292726E+02 -.873294399E+02 -.873295459E+02 -.873295459E+02
 -.873297302E+02 -.873297302E+02 -.873296683E+02 -.873295699E+02 -.873294513E+02 -.873293228E+02 -.873291899E+02 -.873290555E+02 -.873289209E+02 -.873287869E+02 -.873286537E+02 -.873285216E+02 -.873283907E+02 -.873282611E+02 -.873281330E+02 -.873280064E+02 -.873278815E+02 -.873277585E+02 -.873276374E+02 -.873275184E+02 -.873274016E+02 -.873272871E+02 -.873271751E+02 -.873270656E+02 -.873269589E+02 -.873268550E+02 -.873267541E+02 -.873266563E+02 -.873265618E+02 -.873264706E+02 -.873263829E+02 -.873262988E+02 -.873262184E+02 -.873261419E+02 -.873260693E+02 -.873260008E+02 -.873259364E+02 -.873258763E+02 -.873258205E+02 -.873257692E+02 -.873257224E+02 -.873256802E+02 -.873256427E+02 -.873256099E+02 -.873255818E+02 -.873255586E+02 -.873255402E+02 -.873255268E+02 -.873255182E+02 -.873255145E+02 -.873255157E+02 -.873255219E+02 -.873255330E+02 -.873255489E+02 -.873255697E+02 -.873255953E+02 -.873256256E+02 -.873256607E+02 -.873257004E+02 -.873257446E+02 -.873257934E+02 -.873258466E+02 -.873259041E+02 -.873259659E+02 -.873260318E+02 -.873261017E+02 -.873261756E+02 -.873262533E+02 -.873263346E+02 -.873264196E+02 -.873265080E+02 -.873265997E+02 -.873266946E+02 -.873267926E+02 -.873268936E+02 -.873269974E+02 -.873271039E+02 -.873272129E+02 -.873273244E+02 -.873274382E+02 -.873275542E+02 -.873276722E+02 -.873277922E+02 -.873279140E+02 -.873280375E+02 -.873281625E+02 -.873282890E+02 -.873284169E+02 -.873285460E+02 -.873286762E+02 -.873288074E+02 -.873289393E+02 -.873290718E+02 -.873292040E+02 -.873293347E+02 -.873294611E+02 -.873295776E+02 -.873296744E+02 -.873297352E+02 -.873297352E+02
 -.873297302E+02 -.873297302E+02 -.873296683E+02 -.873295699E+02 -.873294513E+02 -.873293228E+02 -.873291899E+02 -.873290555E+02 -.873289209E+02 -.873287869E+02 -.873286537E+02 -.873285216E+02 -.873283907E+02 -.873282611E+02 -.873281330E+02 -.873280064E+02 -.873278815E+02 -.873277585E+02 -.873276374E+02 -.873275184E+02 -.873274016E+02 -.873272871E+02 -.873271751E+02 -.873270656E+02 -.873269589E+02 -.873268550E+02 -.873267541E+02 -.873266563E+02 -.873265618E+02 -.873264706E+02 -.873263829E+02 -.873262988E+02 -.873262184E+02 -.873261419E+02 -.873260693E+02 -.873260008E+02 -.873259364E+02 -.873258763E+02 -.873258205E+02 -.873257692E+02 -.873257224E+02 -.873256802E+02 -.873256427E+02 -.873256099E+02 -.873255818E+02 -.873255586E+02 -.873255402E+02 -.873255268E+02 -.873255182E+02 -.873255145E+02 -.873255157E+02 -.873255219E+02 -.873255330E+02 -.873255489E+02 -.873255697E+02 -.873255953E+02 -.873256256E+02 -.873256607E+02 -.873257004E+02 -.873257446E+02 -.873257934E+02 -.873258466E+02 -.873259041E+02 -.873259659E+02 -.873260318E+02 -.873261017E+02 -.873261756E+02 -.873262533E+02 -.873263346E+02 -.873264196E+02 -.873265080E+02 -.873265997E+02 -.873266946E+02 -.873267926E+02 -.873268936E+02 -.873269974E+02 -.873271039E+02 -.873272129E+02 -.873273244E+02 -.873274382E+02 -.873275542E+02 -.873276722E+02 -.873277922E+02 -.873279140E+02 -.873280375E+02 -.873281625E+02 -.873282890E+02 -.873284169E+02 -.873285460E+02 -.873286762E+02 -.873288074E+02 -.873289393E+02 -.873290718E+02 -.873292040E+02 -.873293347E+02 -.873294611E+02 -.873295776E+02 -.873296744E+02 -.873297352E+02 -.873297352E+02
