# Supplementary material for: Electrical Pacing of Cardiac Tissue Including Potassium Inward Rectification
Source: PLoS One. 2015 Jun 9;10(6):e0127837. doi: 10.1371/journal.pone.0127837 (PMC4461281; doi:10.1371/journal.pone.0127837)
Supplement: S1 Data — (ZIP) [file pone.0127837.s001.zip › All-Data/Data-with-IK1/BDT33/Vm10ms.txt]

 -.873300171E+02 -.873347400E+02 -.873349216E+02 -.873352603E+02 -.873357260E+02 -.873362925E+02 -.873369352E+02 -.873376347E+02 -.873383761E+02 -.873391498E+02 -.873399480E+02 -.873407651E+02 -.873415959E+02 -.873424359E+02 -.873432801E+02 -.873441243E+02 -.873449646E+02 -.873457984E+02 -.873466233E+02 -.873474376E+02 -.873482399E+02 -.873490286E+02 -.873498024E+02 -.873505597E+02 -.873512993E+02 -.873520199E+02 -.873527205E+02 -.873534001E+02 -.873540579E+02 -.873546930E+02 -.873553042E+02 -.873558905E+02 -.873564509E+02 -.873569846E+02 -.873574906E+02 -.873579684E+02 -.873584172E+02 -.873588365E+02 -.873592256E+02 -.873595839E+02 -.873599108E+02 -.873602055E+02 -.873604676E+02 -.873606966E+02 -.873608921E+02 -.873610540E+02 -.873611820E+02 -.873612759E+02 -.873613357E+02 -.873613611E+02 -.873613522E+02 -.873613089E+02 -.873612313E+02 -.873611196E+02 -.873609739E+02 -.873607947E+02 -.873605823E+02 -.873603371E+02 -.873600594E+02 -.873597499E+02 -.873594090E+02 -.873590373E+02 -.873586354E+02 -.873582039E+02 -.873577438E+02 -.873572556E+02 -.873567402E+02 -.873561984E+02 -.873556311E+02 -.873550392E+02 -.873544234E+02 -.873537848E+02 -.873531243E+02 -.873524430E+02 -.873517417E+02 -.873510217E+02 -.873502839E+02 -.873495296E+02 -.873487600E+02 -.873479764E+02 -.873471801E+02 -.873463728E+02 -.873455561E+02 -.873447319E+02 -.873439025E+02 -.873430703E+02 -.873422384E+02 -.873414103E+02 -.873405900E+02 -.873397827E+02 -.873389944E+02 -.873382325E+02 -.873375059E+02 -.873368255E+02 -.873362046E+02 -.873356593E+02 -.873352092E+02 -.873348781E+02 -.873346948E+02 -.873346948E+02
 -.873347400E+02 -.873347400E+02 -.873349216E+02 -.873352603E+02 -.873357260E+02 -.873362925E+02 -.873369352E+02 -.873376347E+02 -.873383761E+02 -.873391498E+02 -.873399480E+02 -.873407651E+02 -.873415959E+02 -.873424359E+02 -.873432801E+02 -.873441243E+02 -.873449646E+02 -.873457984E+02 -.873466233E+02 -.873474376E+02 -.873482399E+02 -.873490286E+02 -.873498024E+02 -.873505597E+02 -.873512993E+02 -.873520199E+02 -.873527205E+02 -.873534001E+02 -.873540579E+02 -.873546930E+02 -.873553042E+02 -.873558905E+02 -.873564509E+02 -.873569846E+02 -.873574906E+02 -.873579684E+02 -.873584172E+02 -.873588365E+02 -.873592256E+02 -.873595839E+02 -.873599108E+02 -.873602055E+02 -.873604676E+02 -.873606966E+02 -.873608921E+02 -.873610540E+02 -.873611820E+02 -.873612759E+02 -.873613357E+02 -.873613611E+02 -.873613522E+02 -.873613089E+02 -.873612313E+02 -.873611196E+02 -.873609739E+02 -.873607947E+02 -.873605823E+02 -.873603371E+02 -.873600594E+02 -.873597499E+02 -.873594090E+02 -.873590373E+02 -.873586354E+02 -.873582039E+02 -.873577438E+02 -.873572556E+02 -.873567402E+02 -.873561984E+02 -.873556311E+02 -.873550392E+02 -.873544234E+02 -.873537848E+02 -.873531243E+02 -.873524430E+02 -.873517417E+02 -.873510217E+02 -.873502839E+02 -.873495296E+02 -.873487600E+02 -.873479764E+02 -.873471801E+02 -.873463728E+02 -.873455561E+02 -.873447319E+02 -.873439025E+02 -.873430703E+02 -.873422384E+02 -.873414103E+02 -.873405900E+02 -.873397827E+02 -.873389944E+02 -.873382325E+02 -.873375059E+02 -.873368255E+02 -.873362046E+02 -.873356593E+02 -.873352092E+02 -.873348781E+02 -.873346948E+02 -.873346948E+02
 -.873357245E+02 -.873357245E+02 -.873359866E+02 -.873364637E+02 -.873371089E+02 -.873378804E+02 -.873387437E+02 -.873396736E+02 -.873406530E+02 -.873416704E+02 -.873427174E+02 -.873437872E+02 -.873448732E+02 -.873459685E+02 -.873470667E+02 -.873481623E+02 -.873492511E+02 -.873503298E+02 -.873513963E+02 -.873524489E+02 -.873534857E+02 -.873545048E+02 -.873555044E+02 -.873564824E+02 -.873574372E+02 -.873583674E+02 -.873592718E+02 -.873601493E+02 -.873609987E+02 -.873618187E+02 -.873626080E+02 -.873633652E+02 -.873640889E+02 -.873647779E+02 -.873654313E+02 -.873660483E+02 -.873666281E+02 -.873671699E+02 -.873676728E+02 -.873681359E+02 -.873685582E+02 -.873689390E+02 -.873692776E+02 -.873695734E+02 -.873698259E+02 -.873700350E+02 -.873702004E+02 -.873703217E+02 -.873703989E+02 -.873704318E+02 -.873704201E+02 -.873703640E+02 -.873702635E+02 -.873701188E+02 -.873699304E+02 -.873696986E+02 -.873694239E+02 -.873691068E+02 -.873687479E+02 -.873683477E+02 -.873679070E+02 -.873674265E+02 -.873669070E+02 -.873663495E+02 -.873657549E+02 -.873651241E+02 -.873644583E+02 -.873637585E+02 -.873630257E+02 -.873622611E+02 -.873614659E+02 -.873606413E+02 -.873597884E+02 -.873589086E+02 -.873580032E+02 -.873570735E+02 -.873561208E+02 -.873551467E+02 -.873541526E+02 -.873531402E+02 -.873521111E+02 -.873510672E+02 -.873500105E+02 -.873489433E+02 -.873478683E+02 -.873467884E+02 -.873457070E+02 -.873446284E+02 -.873435575E+02 -.873425003E+02 -.873414642E+02 -.873404581E+02 -.873394934E+02 -.873385841E+02 -.873377475E+02 -.873370058E+02 -.873363867E+02 -.873359253E+02 -.873356662E+02 -.873356662E+02
 -.873373343E+02 -.873373343E+02 -.873377046E+02 -.873383669E+02 -.873392514E+02 -.873402999E+02 -.873414675E+02 -.873427228E+02 -.873440438E+02 -.873454159E+02 -.873468273E+02 -.873482678E+02 -.873497273E+02 -.873511961E+02 -.873526660E+02 -.873541303E+02 -.873555840E+02 -.873570239E+02 -.873584474E+02 -.873598522E+02 -.873612357E+02 -.873625955E+02 -.873639286E+02 -.873652329E+02 -.873665060E+02 -.873677465E+02 -.873689527E+02 -.873701233E+02 -.873712565E+02 -.873723506E+02 -.873734036E+02 -.873744137E+02 -.873753792E+02 -.873762985E+02 -.873771706E+02 -.873779943E+02 -.873787685E+02 -.873794920E+02 -.873801635E+02 -.873807819E+02 -.873813458E+02 -.873818541E+02 -.873823061E+02 -.873827010E+02 -.873830383E+02 -.873833175E+02 -.873835384E+02 -.873837005E+02 -.873838035E+02 -.873838471E+02 -.873838312E+02 -.873837559E+02 -.873836213E+02 -.873834278E+02 -.873831758E+02 -.873828659E+02 -.873824987E+02 -.873820749E+02 -.873815952E+02 -.873810604E+02 -.873804715E+02 -.873798295E+02 -.873791356E+02 -.873783909E+02 -.873775968E+02 -.873767546E+02 -.873758657E+02 -.873749316E+02 -.873739535E+02 -.873729332E+02 -.873718721E+02 -.873707718E+02 -.873696341E+02 -.873684605E+02 -.873672528E+02 -.873660128E+02 -.873647422E+02 -.873634430E+02 -.873621171E+02 -.873607666E+02 -.873593936E+02 -.873580005E+02 -.873565898E+02 -.873551646E+02 -.873537279E+02 -.873522836E+02 -.873508361E+02 -.873493905E+02 -.873479532E+02 -.873465320E+02 -.873451362E+02 -.873437779E+02 -.873424718E+02 -.873412368E+02 -.873400966E+02 -.873390818E+02 -.873382311E+02 -.873375942E+02 -.873372348E+02 -.873372348E+02
 -.873393026E+02 -.873393026E+02 -.873397915E+02 -.873406545E+02 -.873417994E+02 -.873431533E+02 -.873446615E+02 -.873462853E+02 -.873479976E+02 -.873497783E+02 -.873516101E+02 -.873534778E+02 -.873553673E+02 -.873572662E+02 -.873591644E+02 -.873610543E+02 -.873629306E+02 -.873647895E+02 -.873666276E+02 -.873684418E+02 -.873702284E+02 -.873719840E+02 -.873737051E+02 -.873753888E+02 -.873770327E+02 -.873786345E+02 -.873801926E+02 -.873817048E+02 -.873831689E+02 -.873845825E+02 -.873859430E+02 -.873872482E+02 -.873884959E+02 -.873896844E+02 -.873908120E+02 -.873918773E+02 -.873928787E+02 -.873938146E+02 -.873946832E+02 -.873954830E+02 -.873962123E+02 -.873968698E+02 -.873974545E+02 -.873979654E+02 -.873984018E+02 -.873987632E+02 -.873990490E+02 -.873992586E+02 -.873993916E+02 -.873994477E+02 -.873994267E+02 -.873993288E+02 -.873991542E+02 -.873989034E+02 -.873985769E+02 -.873981755E+02 -.873976998E+02 -.873971509E+02 -.873965297E+02 -.873958373E+02 -.873950749E+02 -.873942439E+02 -.873933459E+02 -.873923823E+02 -.873913550E+02 -.873902657E+02 -.873891161E+02 -.873879082E+02 -.873866437E+02 -.873853248E+02 -.873839535E+02 -.873825318E+02 -.873810618E+02 -.873795459E+02 -.873779861E+02 -.873763848E+02 -.873747443E+02 -.873730669E+02 -.873713553E+02 -.873696119E+02 -.873678395E+02 -.873660411E+02 -.873642201E+02 -.873623799E+02 -.873605246E+02 -.873586591E+02 -.873567887E+02 -.873549201E+02 -.873530613E+02 -.873512220E+02 -.873494145E+02 -.873476539E+02 -.873459595E+02 -.873443555E+02 -.873428730E+02 -.873415518E+02 -.873404426E+02 -.873396110E+02 -.873391410E+02 -.873391410E+02
 -.873414694E+02 -.873414694E+02 -.873420791E+02 -.873431482E+02 -.873445631E+02 -.873462373E+02 -.873481066E+02 -.873501247E+02 -.873522569E+02 -.873544759E+02 -.873567578E+02 -.873590821E+02 -.873614308E+02 -.873637891E+02 -.873661456E+02 -.873684922E+02 -.873708229E+02 -.873731330E+02 -.873754180E+02 -.873776734E+02 -.873798946E+02 -.873820770E+02 -.873842167E+02 -.873863101E+02 -.873883544E+02 -.873903472E+02 -.873922859E+02 -.873941679E+02 -.873959902E+02 -.873977498E+02 -.873994436E+02 -.874010687E+02 -.874026227E+02 -.874041033E+02 -.874055085E+02 -.874068363E+02 -.874080846E+02 -.874092513E+02 -.874103341E+02 -.874113311E+02 -.874122402E+02 -.874130600E+02 -.874137891E+02 -.874144263E+02 -.874149707E+02 -.874154214E+02 -.874157777E+02 -.874160388E+02 -.874162043E+02 -.874162738E+02 -.874162471E+02 -.874161244E+02 -.874159060E+02 -.874155926E+02 -.874151847E+02 -.874146833E+02 -.874140894E+02 -.874134041E+02 -.874126285E+02 -.874117643E+02 -.874108129E+02 -.874097762E+02 -.874086560E+02 -.874074544E+02 -.874061736E+02 -.874048156E+02 -.874033828E+02 -.874018776E+02 -.874003024E+02 -.873986597E+02 -.873969520E+02 -.873951820E+02 -.873933524E+02 -.873914660E+02 -.873895254E+02 -.873875337E+02 -.873854935E+02 -.873834080E+02 -.873812802E+02 -.873791133E+02 -.873769108E+02 -.873746763E+02 -.873724137E+02 -.873701277E+02 -.873678231E+02 -.873655057E+02 -.873631823E+02 -.873608610E+02 -.873585517E+02 -.873562664E+02 -.873540201E+02 -.873518316E+02 -.873497248E+02 -.873477299E+02 -.873458855E+02 -.873442410E+02 -.873428598E+02 -.873418236E+02 -.873412377E+02 -.873412377E+02
 -.873437476E+02 -.873437476E+02 -.873444780E+02 -.873457560E+02 -.873474487E+02 -.873494561E+02 -.873517034E+02 -.873541347E+02 -.873567063E+02 -.873593824E+02 -.873621324E+02 -.873649307E+02 -.873677562E+02 -.873705924E+02 -.873734270E+02 -.873762511E+02 -.873790576E+02 -.873818405E+02 -.873845939E+02 -.873873118E+02 -.873899885E+02 -.873926186E+02 -.873951977E+02 -.873977217E+02 -.874001875E+02 -.874025919E+02 -.874049317E+02 -.874072035E+02 -.874094036E+02 -.874115283E+02 -.874135740E+02 -.874155373E+02 -.874174152E+02 -.874192050E+02 -.874209042E+02 -.874225100E+02 -.874240199E+02 -.874254311E+02 -.874267410E+02 -.874279470E+02 -.874290470E+02 -.874300391E+02 -.874309215E+02 -.874316928E+02 -.874323518E+02 -.874328973E+02 -.874333284E+02 -.874336441E+02 -.874338439E+02 -.874339273E+02 -.874338942E+02 -.874337449E+02 -.874334797E+02 -.874330994E+02 -.874326048E+02 -.874319969E+02 -.874312769E+02 -.874304462E+02 -.874295065E+02 -.874284594E+02 -.874273072E+02 -.874260518E+02 -.874246958E+02 -.874232416E+02 -.874216917E+02 -.874200490E+02 -.874183162E+02 -.874164963E+02 -.874145923E+02 -.874126072E+02 -.874105443E+02 -.874084067E+02 -.874061978E+02 -.874039208E+02 -.874015793E+02 -.873991766E+02 -.873967163E+02 -.873942019E+02 -.873916373E+02 -.873890262E+02 -.873863729E+02 -.873836817E+02 -.873809573E+02 -.873782052E+02 -.873754313E+02 -.873726425E+02 -.873698469E+02 -.873670543E+02 -.873642762E+02 -.873615272E+02 -.873588254E+02 -.873561931E+02 -.873536591E+02 -.873512596E+02 -.873490409E+02 -.873470625E+02 -.873454007E+02 -.873441538E+02 -.873434485E+02 -.873434485E+02
 -.873460942E+02 -.873460942E+02 -.873469453E+02 -.873484374E+02 -.873504178E+02 -.873527720E+02 -.873554129E+02 -.873582733E+02 -.873612990E+02 -.873644455E+02 -.873676762E+02 -.873709614E+02 -.873742775E+02 -.873776069E+02 -.873809361E+02 -.873842551E+02 -.873875552E+02 -.873908286E+02 -.873940677E+02 -.873972655E+02 -.874004150E+02 -.874035104E+02 -.874065467E+02 -.874095195E+02 -.874124249E+02 -.874152590E+02 -.874180179E+02 -.874206973E+02 -.874232926E+02 -.874257996E+02 -.874282140E+02 -.874305320E+02 -.874327501E+02 -.874348648E+02 -.874368730E+02 -.874387713E+02 -.874405563E+02 -.874422249E+02 -.874437739E+02 -.874452004E+02 -.874465016E+02 -.874476754E+02 -.874487196E+02 -.874496324E+02 -.874504123E+02 -.874510577E+02 -.874515675E+02 -.874519406E+02 -.874521763E+02 -.874522742E+02 -.874522341E+02 -.874520564E+02 -.874517414E+02 -.874512901E+02 -.874507033E+02 -.874499824E+02 -.874491288E+02 -.874481443E+02 -.874470307E+02 -.874457905E+02 -.874444259E+02 -.874429397E+02 -.874413348E+02 -.874396141E+02 -.874377809E+02 -.874358383E+02 -.874337900E+02 -.874316393E+02 -.874293899E+02 -.874270456E+02 -.874246102E+02 -.874220876E+02 -.874194817E+02 -.874167966E+02 -.874140362E+02 -.874112048E+02 -.874083065E+02 -.874053456E+02 -.874023265E+02 -.873992538E+02 -.873961324E+02 -.873929675E+02 -.873897647E+02 -.873865301E+02 -.873832709E+02 -.873799950E+02 -.873767120E+02 -.873734330E+02 -.873701720E+02 -.873669457E+02 -.873637751E+02 -.873606867E+02 -.873577138E+02 -.873548990E+02 -.873522964E+02 -.873499757E+02 -.873480264E+02 -.873465637E+02 -.873457363E+02 -.873457363E+02
 -.873484935E+02 -.873484935E+02 -.873494681E+02 -.873511820E+02 -.873534619E+02 -.873561768E+02 -.873592255E+02 -.873625278E+02 -.873660188E+02 -.873696465E+02 -.873733689E+02 -.873771530E+02 -.873809735E+02 -.873848113E+02 -.873886516E+02 -.873924822E+02 -.873962927E+02 -.874000732E+02 -.874038148E+02 -.874075091E+02 -.874111485E+02 -.874147268E+02 -.874182384E+02 -.874216783E+02 -.874250419E+02 -.874283243E+02 -.874315206E+02 -.874346257E+02 -.874376344E+02 -.874405415E+02 -.874433425E+02 -.874460327E+02 -.874486080E+02 -.874510642E+02 -.874533974E+02 -.874556034E+02 -.874576783E+02 -.874596181E+02 -.874614193E+02 -.874630783E+02 -.874645920E+02 -.874659577E+02 -.874671729E+02 -.874682352E+02 -.874691427E+02 -.874698936E+02 -.874704864E+02 -.874709200E+02 -.874711934E+02 -.874713062E+02 -.874712584E+02 -.874710502E+02 -.874706821E+02 -.874701550E+02 -.874694703E+02 -.874686292E+02 -.874676338E+02 -.874664860E+02 -.874651883E+02 -.874637433E+02 -.874621541E+02 -.874604238E+02 -.874585559E+02 -.874565539E+02 -.874544217E+02 -.874521632E+02 -.874497825E+02 -.874472839E+02 -.874446717E+02 -.874419503E+02 -.874391244E+02 -.874361986E+02 -.874331775E+02 -.874300658E+02 -.874268684E+02 -.874235900E+02 -.874202357E+02 -.874168103E+02 -.874133192E+02 -.874097676E+02 -.874061612E+02 -.874025059E+02 -.873988083E+02 -.873950755E+02 -.873913155E+02 -.873875375E+02 -.873837526E+02 -.873799735E+02 -.873762160E+02 -.873724996E+02 -.873688481E+02 -.873652920E+02 -.873618695E+02 -.873586293E+02 -.873556339E+02 -.873529631E+02 -.873507199E+02 -.873490367E+02 -.873480846E+02 -.873480846E+02
 -.873509468E+02 -.873509468E+02 -.873520493E+02 -.873539939E+02 -.873565852E+02 -.873596737E+02 -.873631418E+02 -.873668960E+02 -.873708620E+02 -.873749808E+02 -.873792062E+02 -.873835026E+02 -.873878428E+02 -.873922057E+02 -.873965742E+02 -.874009338E+02 -.874052719E+02 -.874095767E+02 -.874138381E+02 -.874180467E+02 -.874221948E+02 -.874262752E+02 -.874302820E+02 -.874342093E+02 -.874380513E+02 -.874418024E+02 -.874454564E+02 -.874490075E+02 -.874524496E+02 -.874557771E+02 -.874589845E+02 -.874620667E+02 -.874650185E+02 -.874678351E+02 -.874705114E+02 -.874730426E+02 -.874754240E+02 -.874776510E+02 -.874797193E+02 -.874816249E+02 -.874833641E+02 -.874849335E+02 -.874863301E+02 -.874875511E+02 -.874885940E+02 -.874894568E+02 -.874901376E+02 -.874906351E+02 -.874909484E+02 -.874910768E+02 -.874910203E+02 -.874907791E+02 -.874903539E+02 -.874897458E+02 -.874889562E+02 -.874879868E+02 -.874868399E+02 -.874855180E+02 -.874840241E+02 -.874823612E+02 -.874805331E+02 -.874785433E+02 -.874763962E+02 -.874740958E+02 -.874716468E+02 -.874690539E+02 -.874663219E+02 -.874634559E+02 -.874604611E+02 -.874573426E+02 -.874541060E+02 -.874507565E+02 -.874472997E+02 -.874437411E+02 -.874400862E+02 -.874363409E+02 -.874325106E+02 -.874286014E+02 -.874246190E+02 -.874205697E+02 -.874164600E+02 -.874122966E+02 -.874080868E+02 -.874038389E+02 -.873995620E+02 -.873952664E+02 -.873909645E+02 -.873866708E+02 -.873824031E+02 -.873781833E+02 -.873740385E+02 -.873700029E+02 -.873661198E+02 -.873624443E+02 -.873590470E+02 -.873560182E+02 -.873534746E+02 -.873515662E+02 -.873504867E+02 -.873504867E+02
 -.873534607E+02 -.873534607E+02 -.873546966E+02 -.873568811E+02 -.873597946E+02 -.873632665E+02 -.873671628E+02 -.873713777E+02 -.873758280E+02 -.873804489E+02 -.873851907E+02 -.873900151E+02 -.873948922E+02 -.873997982E+02 -.874047130E+02 -.874096198E+02 -.874145036E+02 -.874193513E+02 -.874241517E+02 -.874288950E+02 -.874335728E+02 -.874381774E+02 -.874427018E+02 -.874471392E+02 -.874514827E+02 -.874557253E+02 -.874598601E+02 -.874638803E+02 -.874677792E+02 -.874715503E+02 -.874751874E+02 -.874786844E+02 -.874820352E+02 -.874852339E+02 -.874882745E+02 -.874911514E+02 -.874938589E+02 -.874963917E+02 -.874987448E+02 -.875009134E+02 -.875028933E+02 -.875046802E+02 -.875062706E+02 -.875076611E+02 -.875088487E+02 -.875098309E+02 -.875106057E+02 -.875111714E+02 -.875115269E+02 -.875116716E+02 -.875116053E+02 -.875113282E+02 -.875108413E+02 -.875101457E+02 -.875092431E+02 -.875081357E+02 -.875068261E+02 -.875053173E+02 -.875036129E+02 -.875017166E+02 -.874996326E+02 -.874973655E+02 -.874949200E+02 -.874923013E+02 -.874895148E+02 -.874865659E+02 -.874834605E+02 -.874802045E+02 -.874768040E+02 -.874732651E+02 -.874695942E+02 -.874657975E+02 -.874618815E+02 -.874578526E+02 -.874537173E+02 -.874494821E+02 -.874451535E+02 -.874407383E+02 -.874362432E+02 -.874316753E+02 -.874270418E+02 -.874223505E+02 -.874176096E+02 -.874128282E+02 -.874080166E+02 -.874031864E+02 -.873983512E+02 -.873935275E+02 -.873887349E+02 -.873839978E+02 -.873793465E+02 -.873748191E+02 -.873704640E+02 -.873663426E+02 -.873625340E+02 -.873591391E+02 -.873562884E+02 -.873541498E+02 -.873529402E+02 -.873529402E+02
 -.873560418E+02 -.873560418E+02 -.873574165E+02 -.873598487E+02 -.873630921E+02 -.873669550E+02 -.873712872E+02 -.873759712E+02 -.873809163E+02 -.873860527E+02 -.873913268E+02 -.873966969E+02 -.874021296E+02 -.874075977E+02 -.874130781E+02 -.874185513E+02 -.874240006E+02 -.874294120E+02 -.874347733E+02 -.874400744E+02 -.874453061E+02 -.874504598E+02 -.874555274E+02 -.874605007E+02 -.874653717E+02 -.874701322E+02 -.874747743E+02 -.874792905E+02 -.874836732E+02 -.874879151E+02 -.874920089E+02 -.874959474E+02 -.874997234E+02 -.875033299E+02 -.875067597E+02 -.875100063E+02 -.875130630E+02 -.875159237E+02 -.875185824E+02 -.875210336E+02 -.875232721E+02 -.875252929E+02 -.875270918E+02 -.875286646E+02 -.875300079E+02 -.875311186E+02 -.875319944E+02 -.875326333E+02 -.875330340E+02 -.875331958E+02 -.875331183E+02 -.875328020E+02 -.875322477E+02 -.875314570E+02 -.875304318E+02 -.875291748E+02 -.875276891E+02 -.875259783E+02 -.875240465E+02 -.875218983E+02 -.875195386E+02 -.875169728E+02 -.875142065E+02 -.875112459E+02 -.875080973E+02 -.875047671E+02 -.875012623E+02 -.874975898E+02 -.874937567E+02 -.874897703E+02 -.874856378E+02 -.874813667E+02 -.874769644E+02 -.874724383E+02 -.874677958E+02 -.874630445E+02 -.874581920E+02 -.874532457E+02 -.874482135E+02 -.874431033E+02 -.874379232E+02 -.874326819E+02 -.874273886E+02 -.874220534E+02 -.874166877E+02 -.874113043E+02 -.874059184E+02 -.874005478E+02 -.873952145E+02 -.873899452E+02 -.873847734E+02 -.873797413E+02 -.873749021E+02 -.873703241E+02 -.873660943E+02 -.873623249E+02 -.873591602E+02 -.873567864E+02 -.873554440E+02 -.873554440E+02
 -.873586915E+02 -.873586915E+02 -.873602093E+02 -.873628945E+02 -.873664737E+02 -.873707339E+02 -.873755093E+02 -.873806724E+02 -.873861253E+02 -.873917931E+02 -.873976174E+02 -.874035524E+02 -.874095606E+02 -.874156107E+02 -.874216768E+02 -.874277373E+02 -.874337741E+02 -.874397724E+02 -.874457197E+02 -.874516050E+02 -.874574180E+02 -.874631491E+02 -.874687887E+02 -.874743272E+02 -.874797552E+02 -.874850639E+02 -.874902442E+02 -.874952877E+02 -.875001858E+02 -.875049301E+02 -.875095121E+02 -.875139233E+02 -.875181552E+02 -.875221994E+02 -.875260478E+02 -.875296924E+02 -.875331257E+02 -.875363404E+02 -.875393295E+02 -.875420864E+02 -.875446049E+02 -.875468791E+02 -.875489039E+02 -.875506744E+02 -.875521864E+02 -.875534365E+02 -.875544218E+02 -.875551399E+02 -.875555894E+02 -.875557691E+02 -.875556789E+02 -.875553192E+02 -.875546910E+02 -.875537961E+02 -.875526369E+02 -.875512166E+02 -.875495388E+02 -.875476079E+02 -.875454287E+02 -.875430066E+02 -.875403476E+02 -.875374579E+02 -.875343443E+02 -.875310139E+02 -.875274742E+02 -.875237330E+02 -.875197983E+02 -.875156782E+02 -.875113811E+02 -.875069154E+02 -.875022896E+02 -.874975123E+02 -.874925921E+02 -.874875377E+02 -.874823575E+02 -.874770601E+02 -.874716543E+02 -.874661485E+02 -.874605515E+02 -.874548723E+02 -.874491199E+02 -.874433039E+02 -.874374347E+02 -.874315232E+02 -.874255821E+02 -.874196253E+02 -.874136695E+02 -.874077342E+02 -.874018433E+02 -.873960261E+02 -.873903192E+02 -.873847688E+02 -.873794333E+02 -.873743873E+02 -.873697266E+02 -.873655741E+02 -.873620885E+02 -.873594744E+02 -.873579962E+02 -.873579962E+02
 -.873614047E+02 -.873614047E+02 -.873630687E+02 -.873660109E+02 -.873699305E+02 -.873745940E+02 -.873798216E+02 -.873854761E+02 -.873914522E+02 -.873976690E+02 -.874040630E+02 -.874105828E+02 -.874171864E+02 -.874238391E+02 -.874305123E+02 -.874371829E+02 -.874438319E+02 -.874504437E+02 -.874570052E+02 -.874635043E+02 -.874699294E+02 -.874762695E+02 -.874825133E+02 -.874886500E+02 -.874946693E+02 -.875005609E+02 -.875063150E+02 -.875119220E+02 -.875173722E+02 -.875226558E+02 -.875277628E+02 -.875326831E+02 -.875374068E+02 -.875419242E+02 -.875462255E+02 -.875503018E+02 -.875541440E+02 -.875577435E+02 -.875610923E+02 -.875641823E+02 -.875670062E+02 -.875695571E+02 -.875718285E+02 -.875738150E+02 -.875755115E+02 -.875769139E+02 -.875780187E+02 -.875788233E+02 -.875793256E+02 -.875795245E+02 -.875794197E+02 -.875790117E+02 -.875783017E+02 -.875772918E+02 -.875759851E+02 -.875743850E+02 -.875724962E+02 -.875703237E+02 -.875678733E+02 -.875651514E+02 -.875621649E+02 -.875589215E+02 -.875554290E+02 -.875516960E+02 -.875477313E+02 -.875435439E+02 -.875391434E+02 -.875345392E+02 -.875297412E+02 -.875247592E+02 -.875196031E+02 -.875142829E+02 -.875088085E+02 -.875031898E+02 -.874974366E+02 -.874915589E+02 -.874855663E+02 -.874794686E+02 -.874732756E+02 -.874669973E+02 -.874606439E+02 -.874542259E+02 -.874477546E+02 -.874412423E+02 -.874347025E+02 -.874281505E+02 -.874216043E+02 -.874150852E+02 -.874086190E+02 -.874022375E+02 -.873959805E+02 -.873898980E+02 -.873840535E+02 -.873785284E+02 -.873734269E+02 -.873688830E+02 -.873650697E+02 -.873622104E+02 -.873605938E+02 -.873605938E+02
 -.873641723E+02 -.873641723E+02 -.873659843E+02 -.873691864E+02 -.873734508E+02 -.873785250E+02 -.873842157E+02 -.873903755E+02 -.873968917E+02 -.874036763E+02 -.874106591E+02 -.874177835E+02 -.874250029E+02 -.874322795E+02 -.874395828E+02 -.874468885E+02 -.874541770E+02 -.874614320E+02 -.874686390E+02 -.874757847E+02 -.874828560E+02 -.874898402E+02 -.874967246E+02 -.875034973E+02 -.875101466E+02 -.875166613E+02 -.875230304E+02 -.875292430E+02 -.875352878E+02 -.875411533E+02 -.875468280E+02 -.875522999E+02 -.875575576E+02 -.875625895E+02 -.875673846E+02 -.875719320E+02 -.875762214E+02 -.875802426E+02 -.875839857E+02 -.875874414E+02 -.875906009E+02 -.875934559E+02 -.875959989E+02 -.875982232E+02 -.876001229E+02 -.876016931E+02 -.876029296E+02 -.876038291E+02 -.876043893E+02 -.876046089E+02 -.876044873E+02 -.876040251E+02 -.876032240E+02 -.876020863E+02 -.876006157E+02 -.875988165E+02 -.875966940E+02 -.875942543E+02 -.875915043E+02 -.875884516E+02 -.875851045E+02 -.875814719E+02 -.875775634E+02 -.875733889E+02 -.875689588E+02 -.875642840E+02 -.875593755E+02 -.875542446E+02 -.875489026E+02 -.875433611E+02 -.875376317E+02 -.875317258E+02 -.875256551E+02 -.875194308E+02 -.875130643E+02 -.875065668E+02 -.874999494E+02 -.874932231E+02 -.874863990E+02 -.874794880E+02 -.874725015E+02 -.874654512E+02 -.874583493E+02 -.874512093E+02 -.874440457E+02 -.874368751E+02 -.874297169E+02 -.874225940E+02 -.874155341E+02 -.874085715E+02 -.874017491E+02 -.873951207E+02 -.873887551E+02 -.873827400E+02 -.873771882E+02 -.873722449E+02 -.873680977E+02 -.873649886E+02 -.873632311E+02 -.873632311E+02
 -.873669814E+02 -.873669814E+02 -.873689424E+02 -.873724070E+02 -.873770216E+02 -.873825152E+02 -.873886811E+02 -.873953617E+02 -.874024351E+02 -.874098052E+02 -.874173953E+02 -.874251433E+02 -.874329988E+02 -.874409215E+02 -.874488797E+02 -.874568480E+02 -.874648061E+02 -.874727364E+02 -.874806233E+02 -.874884516E+02 -.874962066E+02 -.875038741E+02 -.875114402E+02 -.875188915E+02 -.875262153E+02 -.875333992E+02 -.875404308E+02 -.875472973E+02 -.875539859E+02 -.875604830E+02 -.875667751E+02 -.875728484E+02 -.875786893E+02 -.875842847E+02 -.875896215E+02 -.875946870E+02 -.875994688E+02 -.876039550E+02 -.876081337E+02 -.876119939E+02 -.876155249E+02 -.876187170E+02 -.876215611E+02 -.876240495E+02 -.876261749E+02 -.876279314E+02 -.876293140E+02 -.876303188E+02 -.876309430E+02 -.876311848E+02 -.876310438E+02 -.876305206E+02 -.876296171E+02 -.876283364E+02 -.876266825E+02 -.876246609E+02 -.876222777E+02 -.876195403E+02 -.876164568E+02 -.876130365E+02 -.876092892E+02 -.876052255E+02 -.876008567E+02 -.875961948E+02 -.875912520E+02 -.875860410E+02 -.875805750E+02 -.875748671E+02 -.875689308E+02 -.875627794E+02 -.875564266E+02 -.875498856E+02 -.875431698E+02 -.875362924E+02 -.875292663E+02 -.875221042E+02 -.875148188E+02 -.875074225E+02 -.874999275E+02 -.874923463E+02 -.874846913E+02 -.874769753E+02 -.874692117E+02 -.874614148E+02 -.874536006E+02 -.874457867E+02 -.874379938E+02 -.874302464E+02 -.874225742E+02 -.874150138E+02 -.874076109E+02 -.874004234E+02 -.873935249E+02 -.873870097E+02 -.873809991E+02 -.873756494E+02 -.873711626E+02 -.873677999E+02 -.873658995E+02 -.873658995E+02
 -.873698168E+02 -.873698168E+02 -.873719280E+02 -.873756583E+02 -.873806292E+02 -.873865517E+02 -.873932054E+02 -.874004212E+02 -.874080670E+02 -.874160388E+02 -.874242530E+02 -.874326428E+02 -.874411547E+02 -.874497468E+02 -.874583862E+02 -.874670466E+02 -.874757065E+02 -.874843471E+02 -.874929509E+02 -.875015010E+02 -.875099812E+02 -.875183757E+02 -.875266694E+02 -.875348479E+02 -.875428971E+02 -.875508031E+02 -.875585516E+02 -.875661280E+02 -.875735172E+02 -.875807034E+02 -.875876709E+02 -.875944036E+02 -.876008860E+02 -.876071024E+02 -.876130376E+02 -.876186766E+02 -.876240046E+02 -.876290073E+02 -.876336707E+02 -.876379815E+02 -.876419270E+02 -.876454955E+02 -.876486764E+02 -.876514601E+02 -.876538382E+02 -.876558033E+02 -.876573495E+02 -.876584721E+02 -.876591674E+02 -.876594337E+02 -.876592701E+02 -.876586776E+02 -.876576584E+02 -.876562162E+02 -.876543559E+02 -.876520838E+02 -.876494076E+02 -.876463360E+02 -.876428788E+02 -.876390470E+02 -.876348523E+02 -.876303076E+02 -.876254262E+02 -.876202223E+02 -.876147105E+02 -.876089059E+02 -.876028239E+02 -.875964802E+02 -.875898904E+02 -.875830704E+02 -.875760359E+02 -.875688024E+02 -.875613854E+02 -.875538001E+02 -.875460613E+02 -.875381835E+02 -.875301810E+02 -.875220679E+02 -.875138579E+02 -.875055646E+02 -.874972019E+02 -.874887837E+02 -.874803244E+02 -.874718397E+02 -.874633462E+02 -.874548631E+02 -.874464122E+02 -.874380194E+02 -.874297163E+02 -.874215417E+02 -.874135442E+02 -.874057853E+02 -.873983435E+02 -.873913195E+02 -.873848430E+02 -.873790811E+02 -.873742505E+02 -.873706312E+02 -.873685862E+02 -.873685862E+02
 -.873726630E+02 -.873726630E+02 -.873749252E+02 -.873789242E+02 -.873842575E+02 -.873906178E+02 -.873977701E+02 -.874055327E+02 -.874137636E+02 -.874223503E+02 -.874312033E+02 -.874402520E+02 -.874494408E+02 -.874587262E+02 -.874680744E+02 -.874774580E+02 -.874868540E+02 -.874962418E+02 -.875056022E+02 -.875149167E+02 -.875241676E+02 -.875333380E+02 -.875424114E+02 -.875513722E+02 -.875602048E+02 -.875688933E+02 -.875774213E+02 -.875857720E+02 -.875939275E+02 -.876018698E+02 -.876095804E+02 -.876170410E+02 -.876242331E+02 -.876311385E+02 -.876377393E+02 -.876440175E+02 -.876499555E+02 -.876555362E+02 -.876607427E+02 -.876655593E+02 -.876699707E+02 -.876739630E+02 -.876775234E+02 -.876806402E+02 -.876833034E+02 -.876855040E+02 -.876872349E+02 -.876884901E+02 -.876892655E+02 -.876895587E+02 -.876893690E+02 -.876886972E+02 -.876875462E+02 -.876859204E+02 -.876838257E+02 -.876812698E+02 -.876782618E+02 -.876748122E+02 -.876709329E+02 -.876666370E+02 -.876619387E+02 -.876568533E+02 -.876513969E+02 -.876455862E+02 -.876394389E+02 -.876329727E+02 -.876262059E+02 -.876191570E+02 -.876118446E+02 -.876042871E+02 -.875965030E+02 -.875885104E+02 -.875803272E+02 -.875719709E+02 -.875634586E+02 -.875548068E+02 -.875460318E+02 -.875371493E+02 -.875281746E+02 -.875191230E+02 -.875100094E+02 -.875008492E+02 -.874916579E+02 -.874824520E+02 -.874732495E+02 -.874640704E+02 -.874549378E+02 -.874458790E+02 -.874369271E+02 -.874281230E+02 -.874195181E+02 -.874111772E+02 -.874031837E+02 -.873956442E+02 -.873886966E+02 -.873825189E+02 -.873773419E+02 -.873734645E+02 -.873712743E+02 -.873712743E+02
 -.873754999E+02 -.873754999E+02 -.873779138E+02 -.873821843E+02 -.873878848E+02 -.873946893E+02 -.874023473E+02 -.874106646E+02 -.874194889E+02 -.874287004E+02 -.874382048E+02 -.874479285E+02 -.874578141E+02 -.874678171E+02 -.874779023E+02 -.874880411E+02 -.874982087E+02 -.875083826E+02 -.875185421E+02 -.875286674E+02 -.875387394E+02 -.875487400E+02 -.875586518E+02 -.875684574E+02 -.875781392E+02 -.875876793E+02 -.875970587E+02 -.876062578E+02 -.876152560E+02 -.876240324E+02 -.876325656E+02 -.876408343E+02 -.876488169E+02 -.876564919E+02 -.876638378E+02 -.876708333E+02 -.876774574E+02 -.876836893E+02 -.876895092E+02 -.876948978E+02 -.876998371E+02 -.877043101E+02 -.877083014E+02 -.877117970E+02 -.877147845E+02 -.877172532E+02 -.877191941E+02 -.877206001E+02 -.877214664E+02 -.877217898E+02 -.877215694E+02 -.877208065E+02 -.877195044E+02 -.877176683E+02 -.877153056E+02 -.877124254E+02 -.877090388E+02 -.877051586E+02 -.877007991E+02 -.876959760E+02 -.876907067E+02 -.876850093E+02 -.876789033E+02 -.876724088E+02 -.876655466E+02 -.876583382E+02 -.876508052E+02 -.876429695E+02 -.876348529E+02 -.876264774E+02 -.876178645E+02 -.876090354E+02 -.876000108E+02 -.875908110E+02 -.875814555E+02 -.875719634E+02 -.875623529E+02 -.875526418E+02 -.875428472E+02 -.875329859E+02 -.875230744E+02 -.875131290E+02 -.875031666E+02 -.874932047E+02 -.874832622E+02 -.874733600E+02 -.874635224E+02 -.874537777E+02 -.874441605E+02 -.874347136E+02 -.874254906E+02 -.874165598E+02 -.874080087E+02 -.873999500E+02 -.873925291E+02 -.873859346E+02 -.873804111E+02 -.873762759E+02 -.873739408E+02 -.873739408E+02
 -.873783022E+02 -.873783022E+02 -.873808681E+02 -.873854111E+02 -.873914804E+02 -.873987312E+02 -.874068971E+02 -.874157716E+02 -.874251931E+02 -.874350357E+02 -.874452015E+02 -.874556144E+02 -.874662157E+02 -.874769599E+02 -.874878101E+02 -.874987361E+02 -.875097115E+02 -.875207122E+02 -.875317162E+02 -.875427025E+02 -.875536512E+02 -.875645430E+02 -.875753589E+02 -.875860798E+02 -.875966858E+02 -.876071564E+02 -.876174696E+02 -.876276029E+02 -.876375326E+02 -.876472344E+02 -.876566836E+02 -.876658551E+02 -.876747236E+02 -.876832635E+02 -.876914492E+02 -.876992552E+02 -.877066563E+02 -.877136275E+02 -.877201449E+02 -.877261855E+02 -.877317272E+02 -.877367499E+02 -.877412346E+02 -.877451642E+02 -.877485237E+02 -.877512998E+02 -.877534818E+02 -.877550609E+02 -.877560311E+02 -.877563886E+02 -.877561324E+02 -.877552640E+02 -.877537872E+02 -.877517086E+02 -.877490370E+02 -.877457837E+02 -.877419620E+02 -.877375875E+02 -.877326776E+02 -.877272514E+02 -.877213298E+02 -.877149349E+02 -.877080900E+02 -.877008194E+02 -.876931480E+02 -.876851015E+02 -.876767057E+02 -.876679865E+02 -.876589701E+02 -.876496821E+02 -.876401478E+02 -.876303920E+02 -.876204390E+02 -.876103120E+02 -.876000336E+02 -.875896255E+02 -.875791085E+02 -.875685024E+02 -.875578264E+02 -.875470989E+02 -.875363379E+02 -.875255610E+02 -.875147861E+02 -.875040318E+02 -.874933177E+02 -.874826657E+02 -.874721005E+02 -.874616518E+02 -.874513551E+02 -.874412547E+02 -.874314065E+02 -.874218814E+02 -.874127709E+02 -.874041930E+02 -.873963005E+02 -.873892919E+02 -.873834249E+02 -.873790346E+02 -.873765565E+02 -.873765565E+02
 -.873810367E+02 -.873810367E+02 -.873837532E+02 -.873885664E+02 -.873950017E+02 -.874026949E+02 -.874113645E+02 -.874207926E+02 -.874308100E+02 -.874412861E+02 -.874521197E+02 -.874632335E+02 -.874745673E+02 -.874860741E+02 -.874977157E+02 -.875094603E+02 -.875212799E+02 -.875331497E+02 -.875450464E+02 -.875569484E+02 -.875688349E+02 -.875806853E+02 -.875924790E+02 -.876041947E+02 -.876158099E+02 -.876273010E+02 -.876386431E+02 -.876498101E+02 -.876607747E+02 -.876715089E+02 -.876819838E+02 -.876921700E+02 -.877020374E+02 -.877115557E+02 -.877206942E+02 -.877294222E+02 -.877377094E+02 -.877455258E+02 -.877528425E+02 -.877596315E+02 -.877658664E+02 -.877715223E+02 -.877765762E+02 -.877810072E+02 -.877847967E+02 -.877879286E+02 -.877903895E+02 -.877921689E+02 -.877932591E+02 -.877936558E+02 -.877933574E+02 -.877923659E+02 -.877906859E+02 -.877883254E+02 -.877852953E+02 -.877816094E+02 -.877772839E+02 -.877723378E+02 -.877667925E+02 -.877606713E+02 -.877539995E+02 -.877468039E+02 -.877391128E+02 -.877309554E+02 -.877223619E+02 -.877133629E+02 -.877039895E+02 -.876942726E+02 -.876842430E+02 -.876739314E+02 -.876633673E+02 -.876525800E+02 -.876415975E+02 -.876304470E+02 -.876191544E+02 -.876077443E+02 -.875962404E+02 -.875846650E+02 -.875730393E+02 -.875613836E+02 -.875497173E+02 -.875380593E+02 -.875264287E+02 -.875148446E+02 -.875033274E+02 -.874918996E+02 -.874805865E+02 -.874694183E+02 -.874584313E+02 -.874476709E+02 -.874371945E+02 -.874270756E+02 -.874174089E+02 -.874083171E+02 -.873999597E+02 -.873925443E+02 -.873863411E+02 -.873817017E+02 -.873790841E+02 -.873790841E+02
 -.873836588E+02 -.873836588E+02 -.873865222E+02 -.873915990E+02 -.873983911E+02 -.874065157E+02 -.874156775E+02 -.874256492E+02 -.874362554E+02 -.874473618E+02 -.874588654E+02 -.874706874E+02 -.874827662E+02 -.874950537E+02 -.875075103E+02 -.875201030E+02 -.875328032E+02 -.875455853E+02 -.875584258E+02 -.875713024E+02 -.875841934E+02 -.875970770E+02 -.876099306E+02 -.876227304E+02 -.876354511E+02 -.876480658E+02 -.876605461E+02 -.876728621E+02 -.876849825E+02 -.876968745E+02 -.877085046E+02 -.877198379E+02 -.877308386E+02 -.877414706E+02 -.877516970E+02 -.877614810E+02 -.877707858E+02 -.877795755E+02 -.877878147E+02 -.877954696E+02 -.878025079E+02 -.878088990E+02 -.878146148E+02 -.878196295E+02 -.878239202E+02 -.878274671E+02 -.878302536E+02 -.878322667E+02 -.878334970E+02 -.878339389E+02 -.878335908E+02 -.878324547E+02 -.878305365E+02 -.878278461E+02 -.878243968E+02 -.878202054E+02 -.878152922E+02 -.878096805E+02 -.878033963E+02 -.877964684E+02 -.877889274E+02 -.877808063E+02 -.877721393E+02 -.877629620E+02 -.877533107E+02 -.877432225E+02 -.877327346E+02 -.877218841E+02 -.877107077E+02 -.876992414E+02 -.876875207E+02 -.876755794E+02 -.876634504E+02 -.876511652E+02 -.876387536E+02 -.876262438E+02 -.876136625E+02 -.876010347E+02 -.875883838E+02 -.875757321E+02 -.875631005E+02 -.875505091E+02 -.875379778E+02 -.875255265E+02 -.875131758E+02 -.875009485E+02 -.874888700E+02 -.874769708E+02 -.874652875E+02 -.874538660E+02 -.874427648E+02 -.874320590E+02 -.874218459E+02 -.874122522E+02 -.874034432E+02 -.873956343E+02 -.873891070E+02 -.873842284E+02 -.873814773E+02 -.873814773E+02
 -.873861116E+02 -.873861116E+02 -.873891151E+02 -.873944431E+02 -.874015752E+02 -.874101120E+02 -.874197466E+02 -.874302439E+02 -.874414244E+02 -.874531514E+02 -.874653203E+02 -.874778512E+02 -.874906817E+02 -.875037624E+02 -.875170533E+02 -.875305209E+02 -.875441366E+02 -.875578749E+02 -.875717123E+02 -.875856262E+02 -.875995941E+02 -.876135927E+02 -.876275972E+02 -.876415812E+02 -.876555164E+02 -.876693725E+02 -.876831172E+02 -.876967162E+02 -.877101334E+02 -.877233308E+02 -.877362687E+02 -.877489060E+02 -.877612002E+02 -.877731077E+02 -.877845844E+02 -.877955858E+02 -.878060675E+02 -.878159857E+02 -.878252975E+02 -.878339616E+02 -.878419380E+02 -.878491894E+02 -.878556809E+02 -.878613807E+02 -.878662604E+02 -.878702953E+02 -.878734650E+02 -.878757532E+02 -.878771483E+02 -.878776433E+02 -.878772361E+02 -.878759291E+02 -.878737298E+02 -.878706502E+02 -.878667069E+02 -.878619209E+02 -.878563170E+02 -.878499241E+02 -.878427745E+02 -.878349032E+02 -.878263484E+02 -.878171500E+02 -.878073501E+02 -.877969918E+02 -.877861196E+02 -.877747780E+02 -.877630120E+02 -.877508660E+02 -.877383840E+02 -.877256089E+02 -.877125822E+02 -.876993441E+02 -.876859328E+02 -.876723848E+02 -.876587345E+02 -.876450140E+02 -.876312534E+02 -.876174807E+02 -.876037217E+02 -.875900006E+02 -.875763397E+02 -.875627603E+02 -.875492829E+02 -.875359275E+02 -.875227151E+02 -.875096680E+02 -.874968116E+02 -.874841756E+02 -.874717966E+02 -.874597203E+02 -.874480054E+02 -.874367279E+02 -.874259868E+02 -.874159116E+02 -.874066722E+02 -.873984907E+02 -.873916581E+02 -.873865553E+02 -.873836793E+02 -.873836793E+02
 -.873883251E+02 -.873883251E+02 -.873914573E+02 -.873970168E+02 -.874044635E+02 -.874133838E+02 -.874234620E+02 -.874344578E+02 -.874461889E+02 -.874585171E+02 -.874713373E+02 -.874845687E+02 -.874981486E+02 -.875120276E+02 -.875261659E+02 -.875405308E+02 -.875550944E+02 -.875698320E+02 -.875847207E+02 -.875997378E+02 -.876148600E+02 -.876300623E+02 -.876453181E+02 -.876605983E+02 -.876758713E+02 -.876911034E+02 -.877062577E+02 -.877212952E+02 -.877361741E+02 -.877508501E+02 -.877652765E+02 -.877794044E+02 -.877931831E+02 -.878065603E+02 -.878194829E+02 -.878318972E+02 -.878437491E+02 -.878549853E+02 -.878655532E+02 -.878754019E+02 -.878844823E+02 -.878927479E+02 -.879001557E+02 -.879066659E+02 -.879122433E+02 -.879168570E+02 -.879204815E+02 -.879230965E+02 -.879246873E+02 -.879252452E+02 -.879247674E+02 -.879232570E+02 -.879207233E+02 -.879171812E+02 -.879126516E+02 -.879071603E+02 -.879007387E+02 -.878934225E+02 -.878852515E+02 -.878762696E+02 -.878665235E+02 -.878560626E+02 -.878449385E+02 -.878332042E+02 -.878209136E+02 -.878081210E+02 -.877948806E+02 -.877812461E+02 -.877672700E+02 -.877530035E+02 -.877384957E+02 -.877237938E+02 -.877089427E+02 -.876939844E+02 -.876789586E+02 -.876639017E+02 -.876488478E+02 -.876338277E+02 -.876188700E+02 -.876040006E+02 -.875892432E+02 -.875746199E+02 -.875601514E+02 -.875458577E+02 -.875317592E+02 -.875178776E+02 -.875042371E+02 -.874908665E+02 -.874778012E+02 -.874650860E+02 -.874527788E+02 -.874409553E+02 -.874297153E+02 -.874191896E+02 -.874095511E+02 -.874010271E+02 -.873939161E+02 -.873886098E+02 -.873856212E+02 -.873856212E+02
 -.873902131E+02 -.873902131E+02 -.873934582E+02 -.873992216E+02 -.874069472E+02 -.874162114E+02 -.874266925E+02 -.874381475E+02 -.874503931E+02 -.874632907E+02 -.874767352E+02 -.874906463E+02 -.875049620E+02 -.875196342E+02 -.875346246E+02 -.875499025E+02 -.875654418E+02 -.875812195E+02 -.875972135E+02 -.876134013E+02 -.876297590E+02 -.876462607E+02 -.876628777E+02 -.876795785E+02 -.876963284E+02 -.877130896E+02 -.877298208E+02 -.877464772E+02 -.877630105E+02 -.877793689E+02 -.877954974E+02 -.878113379E+02 -.878268298E+02 -.878419105E+02 -.878565157E+02 -.878705801E+02 -.878840380E+02 -.878968240E+02 -.879088733E+02 -.879201229E+02 -.879305119E+02 -.879399827E+02 -.879484812E+02 -.879559579E+02 -.879623685E+02 -.879676744E+02 -.879718433E+02 -.879748497E+02 -.879766750E+02 -.879773083E+02 -.879767457E+02 -.879749914E+02 -.879720569E+02 -.879679611E+02 -.879627299E+02 -.879563962E+02 -.879489990E+02 -.879405830E+02 -.879311982E+02 -.879208990E+02 -.879097435E+02 -.878977929E+02 -.878851110E+02 -.878717627E+02 -.878578143E+02 -.878433318E+02 -.878283812E+02 -.878130272E+02 -.877973327E+02 -.877813588E+02 -.877651640E+02 -.877488035E+02 -.877323299E+02 -.877157918E+02 -.876992345E+02 -.876826997E+02 -.876662252E+02 -.876498453E+02 -.876335909E+02 -.876174897E+02 -.876015664E+02 -.875858434E+02 -.875703413E+02 -.875550793E+02 -.875400767E+02 -.875253535E+02 -.875109322E+02 -.874968397E+02 -.874831090E+02 -.874697830E+02 -.874569178E+02 -.874445876E+02 -.874328909E+02 -.874219588E+02 -.874119651E+02 -.874031399E+02 -.873957868E+02 -.873903054E+02 -.873872207E+02 -.873872207E+02
 -.873916738E+02 -.873916738E+02 -.873950102E+02 -.874009403E+02 -.874088977E+02 -.874184529E+02 -.874292822E+02 -.874411420E+02 -.874538497E+02 -.874672681E+02 -.874812934E+02 -.874958473E+02 -.875108704E+02 -.875263173E+02 -.875421531E+02 -.875583503E+02 -.875748857E+02 -.875917388E+02 -.876088889E+02 -.876263146E+02 -.876439920E+02 -.876618944E+02 -.876799919E+02 -.876982507E+02 -.877166333E+02 -.877350976E+02 -.877535973E+02 -.877720813E+02 -.877904938E+02 -.878087743E+02 -.878268579E+02 -.878446757E+02 -.878621554E+02 -.878792214E+02 -.878957961E+02 -.879118000E+02 -.879271526E+02 -.879417733E+02 -.879555820E+02 -.879685003E+02 -.879804523E+02 -.879913658E+02 -.880011730E+02 -.880098116E+02 -.880172255E+02 -.880233661E+02 -.880281923E+02 -.880316716E+02 -.880337805E+02 -.880345049E+02 -.880338400E+02 -.880317910E+02 -.880283724E+02 -.880236082E+02 -.880175313E+02 -.880101832E+02 -.880016131E+02 -.879918775E+02 -.879810392E+02 -.879691663E+02 -.879563316E+02 -.879426114E+02 -.879280846E+02 -.879128316E+02 -.878969339E+02 -.878804723E+02 -.878635271E+02 -.878461765E+02 -.878284965E+02 -.878105597E+02 -.877924356E+02 -.877741893E+02 -.877558818E+02 -.877375695E+02 -.877193041E+02 -.877011324E+02 -.876830968E+02 -.876652347E+02 -.876475791E+02 -.876301593E+02 -.876130003E+02 -.875961244E+02 -.875795510E+02 -.875632979E+02 -.875473823E+02 -.875318217E+02 -.875166356E+02 -.875018476E+02 -.874874875E+02 -.874735948E+02 -.874602221E+02 -.874474405E+02 -.874353460E+02 -.874240675E+02 -.874137775E+02 -.874047062E+02 -.873971590E+02 -.873915396E+02 -.873883802E+02 -.873883802E+02
 -.873925873E+02 -.873925873E+02 -.873959872E+02 -.874020364E+02 -.874101648E+02 -.874199424E+02 -.874310470E+02 -.874432377E+02 -.874563349E+02 -.874702043E+02 -.874847460E+02 -.874998858E+02 -.875155688E+02 -.875317546E+02 -.875484134E+02 -.875655225E+02 -.875830629E+02 -.876010175E+02 -.876193683E+02 -.876380957E+02 -.876571769E+02 -.876765856E+02 -.876962911E+02 -.877162582E+02 -.877364465E+02 -.877568101E+02 -.877772971E+02 -.877978495E+02 -.878184029E+02 -.878388869E+02 -.878592253E+02 -.878793363E+02 -.878991335E+02 -.879185259E+02 -.879374193E+02 -.879557165E+02 -.879733185E+02 -.879901257E+02 -.880060384E+02 -.880209588E+02 -.880347916E+02 -.880474458E+02 -.880588358E+02 -.880688825E+02 -.880775148E+02 -.880846703E+02 -.880902968E+02 -.880943526E+02 -.880968076E+02 -.880976434E+02 -.880968542E+02 -.880944462E+02 -.880904382E+02 -.880848607E+02 -.880777559E+02 -.880691766E+02 -.880591855E+02 -.880478543E+02 -.880352624E+02 -.880214961E+02 -.880066467E+02 -.879908100E+02 -.879740843E+02 -.879565696E+02 -.879383664E+02 -.879195742E+02 -.879002908E+02 -.878806112E+02 -.878606268E+02 -.878404247E+02 -.878200869E+02 -.877996900E+02 -.877793050E+02 -.877589968E+02 -.877388240E+02 -.877188391E+02 -.876990886E+02 -.876796129E+02 -.876604471E+02 -.876416208E+02 -.876231589E+02 -.876050824E+02 -.875874088E+02 -.875701530E+02 -.875533289E+02 -.875369501E+02 -.875210319E+02 -.875055930E+02 -.874906586E+02 -.874762629E+02 -.874624535E+02 -.874492965E+02 -.874368830E+02 -.874253372E+02 -.874148279E+02 -.874055818E+02 -.873979023E+02 -.873921925E+02 -.873889858E+02 -.873889858E+02
 -.873928143E+02 -.873928143E+02 -.873962429E+02 -.874023516E+02 -.874105741E+02 -.874204861E+02 -.874317714E+02 -.874441951E+02 -.874575834E+02 -.874718083E+02 -.874867762E+02 -.875024197E+02 -.875186911E+02 -.875355576E+02 -.875529962E+02 -.875709906E+02 -.875895279E+02 -.876085958E+02 -.876281805E+02 -.876482658E+02 -.876688314E+02 -.876898528E+02 -.877112999E+02 -.877331368E+02 -.877553211E+02 -.877778031E+02 -.878005252E+02 -.878234222E+02 -.878464203E+02 -.878694379E+02 -.878923857E+02 -.879151670E+02 -.879376784E+02 -.879598103E+02 -.879814481E+02 -.880024726E+02 -.880227619E+02 -.880421919E+02 -.880606383E+02 -.880779781E+02 -.880940912E+02 -.881088620E+02 -.881221817E+02 -.881339492E+02 -.881440733E+02 -.881524739E+02 -.881590835E+02 -.881638483E+02 -.881667293E+02 -.881677029E+02 -.881667612E+02 -.881639125E+02 -.881591807E+02 -.881526055E+02 -.881442409E+02 -.881341550E+02 -.881224283E+02 -.881091526E+02 -.880944292E+02 -.880783678E+02 -.880610842E+02 -.880426991E+02 -.880233358E+02 -.880031193E+02 -.879821741E+02 -.879606229E+02 -.879385855E+02 -.879161774E+02 -.878935086E+02 -.878706832E+02 -.878477984E+02 -.878249440E+02 -.878022020E+02 -.877796466E+02 -.877573438E+02 -.877353518E+02 -.877137209E+02 -.876924941E+02 -.876717071E+02 -.876513894E+02 -.876315642E+02 -.876122500E+02 -.875934606E+02 -.875752068E+02 -.875574973E+02 -.875403402E+02 -.875237445E+02 -.875077229E+02 -.874922933E+02 -.874774832E+02 -.874633328E+02 -.874499010E+02 -.874372712E+02 -.874255606E+02 -.874149303E+02 -.874056002E+02 -.873978665E+02 -.873921259E+02 -.873889063E+02 -.873889063E+02
 -.873921956E+02 -.873921956E+02 -.873956105E+02 -.874017047E+02 -.874099254E+02 -.874198606E+02 -.874312052E+02 -.874437349E+02 -.874572855E+02 -.874717388E+02 -.874870111E+02 -.875030452E+02 -.875198036E+02 -.875372630E+02 -.875554102E+02 -.875742373E+02 -.875937393E+02 -.876139108E+02 -.876347445E+02 -.876562298E+02 -.876783513E+02 -.877010878E+02 -.877244119E+02 -.877482884E+02 -.877726740E+02 -.877975157E+02 -.878227512E+02 -.878483073E+02 -.878741008E+02 -.879000377E+02 -.879260138E+02 -.879519151E+02 -.879776180E+02 -.880029905E+02 -.880278930E+02 -.880521792E+02 -.880756979E+02 -.880982944E+02 -.881198128E+02 -.881400975E+02 -.881589961E+02 -.881763612E+02 -.881920528E+02 -.882059410E+02 -.882179077E+02 -.882278491E+02 -.882356773E+02 -.882413222E+02 -.882447329E+02 -.882458784E+02 -.882447484E+02 -.882413535E+02 -.882357252E+02 -.882279149E+02 -.882179930E+02 -.882060479E+02 -.881921838E+02 -.881765193E+02 -.881591849E+02 -.881403210E+02 -.881200754E+02 -.880986012E+02 -.880760543E+02 -.880525912E+02 -.880283672E+02 -.880035340E+02 -.879782386E+02 -.879526215E+02 -.879268155E+02 -.879009446E+02 -.878751237E+02 -.878494573E+02 -.878240399E+02 -.877989553E+02 -.877742772E+02 -.877500688E+02 -.877263835E+02 -.877032656E+02 -.876807502E+02 -.876588647E+02 -.876376290E+02 -.876170569E+02 -.875971567E+02 -.875779328E+02 -.875593865E+02 -.875415183E+02 -.875243290E+02 -.875078223E+02 -.874920073E+02 -.874769018E+02 -.874625366E+02 -.874489602E+02 -.874362459E+02 -.874245000E+02 -.874138725E+02 -.874045712E+02 -.873968802E+02 -.873911828E+02 -.873879925E+02 -.873879925E+02
 -.873905521E+02 -.873905521E+02 -.873939014E+02 -.873998910E+02 -.874079914E+02 -.874178109E+02 -.874290621E+02 -.874415363E+02 -.874550841E+02 -.874696014E+02 -.874850185E+02 -.875012920E+02 -.875183976E+02 -.875363249E+02 -.875550725E+02 -.875746441E+02 -.875950449E+02 -.876162798E+02 -.876383506E+02 -.876612553E+02 -.876849861E+02 -.877095285E+02 -.877348597E+02 -.877609479E+02 -.877877504E+02 -.878152130E+02 -.878432692E+02 -.878718392E+02 -.879008298E+02 -.879301340E+02 -.879596312E+02 -.879891876E+02 -.880186560E+02 -.880478774E+02 -.880766816E+02 -.881048887E+02 -.881323108E+02 -.881587545E+02 -.881840227E+02 -.882079182E+02 -.882302458E+02 -.882508160E+02 -.882694478E+02 -.882859723E+02 -.883002355E+02 -.883121012E+02 -.883214542E+02 -.883282022E+02 -.883322777E+02 -.883336398E+02 -.883322750E+02 -.883281973E+02 -.883214479E+02 -.883120946E+02 -.883002301E+02 -.882859701E+02 -.882694512E+02 -.882508278E+02 -.882302693E+02 -.882079573E+02 -.881840817E+02 -.881588381E+02 -.881324245E+02 -.881050382E+02 -.880768733E+02 -.880481183E+02 -.880189537E+02 -.879895506E+02 -.879600688E+02 -.879306560E+02 -.879014470E+02 -.878725630E+02 -.878441113E+02 -.878161859E+02 -.877888671E+02 -.877622220E+02 -.877363058E+02 -.877111615E+02 -.876868218E+02 -.876633093E+02 -.876406380E+02 -.876188142E+02 -.875978378E+02 -.875777040E+02 -.875584043E+02 -.875399284E+02 -.875222661E+02 -.875054098E+02 -.874893567E+02 -.874741124E+02 -.874596950E+02 -.874461400E+02 -.874335069E+02 -.874218872E+02 -.874114153E+02 -.874022819E+02 -.873947520E+02 -.873891876E+02 -.873860779E+02 -.873860779E+02
 -.873876856E+02 -.873876856E+02 -.873909072E+02 -.873966829E+02 -.874045184E+02 -.874140515E+02 -.874250200E+02 -.874372375E+02 -.874505749E+02 -.874649476E+02 -.874803044E+02 -.874966192E+02 -.875138849E+02 -.875321069E+02 -.875512991E+02 -.875714797E+02 -.875926682E+02 -.876148830E+02 -.876381392E+02 -.876624473E+02 -.876878110E+02 -.877142261E+02 -.877416785E+02 -.877701425E+02 -.877995798E+02 -.878299376E+02 -.878611475E+02 -.878931247E+02 -.879257672E+02 -.879589548E+02 -.879925497E+02 -.880263954E+02 -.880603180E+02 -.880941261E+02 -.881276126E+02 -.881605560E+02 -.881927224E+02 -.882238688E+02 -.882537455E+02 -.882821003E+02 -.883086820E+02 -.883332449E+02 -.883555529E+02 -.883753845E+02 -.883925366E+02 -.884068291E+02 -.884181089E+02 -.884262530E+02 -.884311715E+02 -.884328096E+02 -.884311493E+02 -.884262089E+02 -.884180438E+02 -.884067439E+02 -.883924327E+02 -.883752638E+02 -.883554175E+02 -.883330972E+02 -.883085252E+02 -.882819378E+02 -.882535814E+02 -.882237075E+02 -.881925690E+02 -.881604159E+02 -.881274921E+02 -.880940317E+02 -.880602569E+02 -.880263758E+02 -.879925804E+02 -.879590455E+02 -.879259283E+02 -.878933676E+02 -.878614839E+02 -.878303800E+02 -.878001413E+02 -.877708368E+02 -.877425201E+02 -.877152303E+02 -.876889937E+02 -.876638246E+02 -.876397272E+02 -.876166967E+02 -.875947210E+02 -.875737822E+02 -.875538582E+02 -.875349249E+02 -.875169577E+02 -.874999343E+02 -.874838368E+02 -.874686556E+02 -.874543926E+02 -.874410669E+02 -.874287201E+02 -.874174249E+02 -.874072948E+02 -.873984974E+02 -.873912713E+02 -.873859478E+02 -.873829801E+02 -.873829801E+02
 -.873833821E+02 -.873833821E+02 -.873864018E+02 -.873918327E+02 -.873992291E+02 -.874082690E+02 -.874187243E+02 -.874304384E+02 -.874433094E+02 -.874572773E+02 -.874723141E+02 -.874884156E+02 -.875055953E+02 -.875238783E+02 -.875432977E+02 -.875638904E+02 -.875856944E+02 -.876087465E+02 -.876330800E+02 -.876587228E+02 -.876856954E+02 -.877140090E+02 -.877436631E+02 -.877746438E+02 -.878069217E+02 -.878404500E+02 -.878751628E+02 -.879109737E+02 -.879477739E+02 -.879854321E+02 -.880237923E+02 -.880626746E+02 -.881018743E+02 -.881411625E+02 -.881802878E+02 -.882189774E+02 -.882569401E+02 -.882938695E+02 -.883294477E+02 -.883633504E+02 -.883952519E+02 -.884248310E+02 -.884517771E+02 -.884757965E+02 -.884966187E+02 -.885140027E+02 -.885277428E+02 -.885376730E+02 -.885436720E+02 -.885456656E+02 -.885436290E+02 -.885375872E+02 -.885276149E+02 -.885138336E+02 -.884964095E+02 -.884755487E+02 -.884514926E+02 -.884245120E+02 -.883949010E+02 -.883629706E+02 -.883290425E+02 -.882934430E+02 -.882564968E+02 -.882185223E+02 -.881798265E+02 -.881407012E+02 -.881014197E+02 -.880622343E+02 -.880233745E+02 -.879850458E+02 -.879474293E+02 -.879106813E+02 -.878749344E+02 -.878402978E+02 -.878068587E+02 -.877746835E+02 -.877438200E+02 -.877142981E+02 -.876861327E+02 -.876593247E+02 -.876338630E+02 -.876097267E+02 -.875868868E+02 -.875653076E+02 -.875449492E+02 -.875257692E+02 -.875077248E+02 -.874907750E+02 -.874748834E+02 -.874600212E+02 -.874461710E+02 -.874333310E+02 -.874215212E+02 -.874107905E+02 -.874012262E+02 -.873929656E+02 -.873862126E+02 -.873812576E+02 -.873785041E+02 -.873785041E+02
 -.873774163E+02 -.873774163E+02 -.873801468E+02 -.873850782E+02 -.873918287E+02 -.874001290E+02 -.874097951E+02 -.874207086E+02 -.874328016E+02 -.874460446E+02 -.874604377E+02 -.874760030E+02 -.874927786E+02 -.875108139E+02 -.875301654E+02 -.875508937E+02 -.875730608E+02 -.875967275E+02 -.876219512E+02 -.876487839E+02 -.876772694E+02 -.877074412E+02 -.877393198E+02 -.877729103E+02 -.878081998E+02 -.878451546E+02 -.878837180E+02 -.879238080E+02 -.879653144E+02 -.880080977E+02 -.880519864E+02 -.880967764E+02 -.881422300E+02 -.881880758E+02 -.882340100E+02 -.882796975E+02 -.883247755E+02 -.883688569E+02 -.884115352E+02 -.884523912E+02 -.884909994E+02 -.885269363E+02 -.885597892E+02 -.885891646E+02 -.886146983E+02 -.886360636E+02 -.886529803E+02 -.886652218E+02 -.886726216E+02 -.886750780E+02 -.886725567E+02 -.886650921E+02 -.886527863E+02 -.886358060E+02 -.886143779E+02 -.885887826E+02 -.885593470E+02 -.885264357E+02 -.884904423E+02 -.884517800E+02 -.884108729E+02 -.883681467E+02 -.883240214E+02 -.882789037E+02 -.882331814E+02 -.881872179E+02 -.881413488E+02 -.880958787E+02 -.880510797E+02 -.880071902E+02 -.879644154E+02 -.879229273E+02 -.878828668E+02 -.878443444E+02 -.878074433E+02 -.877722207E+02 -.877387111E+02 -.877069282E+02 -.876768678E+02 -.876485099E+02 -.876218216E+02 -.875967589E+02 -.875732694E+02 -.875512941E+02 -.875307696E+02 -.875116303E+02 -.874938104E+02 -.874772461E+02 -.874618784E+02 -.874476554E+02 -.874345360E+02 -.874224941E+02 -.874115234E+02 -.874016438E+02 -.873929101E+02 -.873854227E+02 -.873793411E+02 -.873749030E+02 -.873724478E+02 -.873724478E+02
 -.873695595E+02 -.873695595E+02 -.873718996E+02 -.873761516E+02 -.873820151E+02 -.873892870E+02 -.873978386E+02 -.874075986E+02 -.874185400E+02 -.874306698E+02 -.874440211E+02 -.874586466E+02 -.874746138E+02 -.874920007E+02 -.875108926E+02 -.875313792E+02 -.875535526E+02 -.875775044E+02 -.876033234E+02 -.876310934E+02 -.876608903E+02 -.876927791E+02 -.877268113E+02 -.877630214E+02 -.878014234E+02 -.878420078E+02 -.878847377E+02 -.879295451E+02 -.879763277E+02 -.880249448E+02 -.880752151E+02 -.881269130E+02 -.881797678E+02 -.882334617E+02 -.882876307E+02 -.883418656E+02 -.883957145E+02 -.884486881E+02 -.885002651E+02 -.885499003E+02 -.885970340E+02 -.886411031E+02 -.886815532E+02 -.887178517E+02 -.887495014E+02 -.887760537E+02 -.887971216E+02 -.888123908E+02 -.888216296E+02 -.888246960E+02 -.888215420E+02 -.888122157E+02 -.887968592E+02 -.887757043E+02 -.887490655E+02 -.887173300E+02 -.886809465E+02 -.886404124E+02 -.885962607E+02 -.885490460E+02 -.884993319E+02 -.884476784E+02 -.883946311E+02 -.883407119E+02 -.882864108E+02 -.882321800E+02 -.881784294E+02 -.881255238E+02 -.880737814E+02 -.880234740E+02 -.879748277E+02 -.879280250E+02 -.878832074E+02 -.878404781E+02 -.877999061E+02 -.877615290E+02 -.877253573E+02 -.876913777E+02 -.876595565E+02 -.876298431E+02 -.876021731E+02 -.875764711E+02 -.875526532E+02 -.875306298E+02 -.875103077E+02 -.874915923E+02 -.874743896E+02 -.874586084E+02 -.874441624E+02 -.874309728E+02 -.874189711E+02 -.874081022E+02 -.873983290E+02 -.873896375E+02 -.873820439E+02 -.873756032E+02 -.873704215E+02 -.873666708E+02 -.873646097E+02 -.873646097E+02
 -.873595912E+02 -.873595912E+02 -.873614258E+02 -.873647932E+02 -.873694934E+02 -.873754045E+02 -.873824647E+02 -.873906586E+02 -.874000072E+02 -.874105595E+02 -.874223862E+02 -.874355753E+02 -.874502279E+02 -.874664555E+02 -.874843776E+02 -.875041191E+02 -.875258086E+02 -.875495762E+02 -.875755505E+02 -.876038569E+02 -.876346138E+02 -.876679301E+02 -.877039011E+02 -.877426048E+02 -.877840976E+02 -.878284098E+02 -.878755399E+02 -.879254500E+02 -.879780600E+02 -.880332422E+02 -.880908158E+02 -.881505428E+02 -.882121236E+02 -.882751938E+02 -.883393234E+02 -.884040164E+02 -.884687134E+02 -.885327959E+02 -.885955939E+02 -.886563952E+02 -.887144587E+02 -.887690287E+02 -.888193530E+02 -.888647014E+02 -.889043862E+02 -.889377822E+02 -.889643464E+02 -.889836355E+02 -.889953215E+02 -.889992026E+02 -.889952108E+02 -.889834141E+02 -.889640142E+02 -.889373392E+02 -.889038322E+02 -.888640364E+02 -.888185771E+02 -.887681421E+02 -.887134618E+02 -.886552888E+02 -.885943787E+02 -.885314734E+02 -.884672852E+02 -.884024847E+02 -.883376910E+02 -.882734640E+02 -.882103002E+02 -.881486306E+02 -.880888198E+02 -.880311684E+02 -.879759153E+02 -.879232420E+02 -.878732770E+02 -.878261017E+02 -.877817548E+02 -.877402388E+02 -.877015243E+02 -.876655560E+02 -.876322566E+02 -.876015316E+02 -.875732733E+02 -.875473637E+02 -.875236782E+02 -.875020880E+02 -.874824627E+02 -.874646723E+02 -.874485890E+02 -.874340893E+02 -.874210556E+02 -.874093781E+02 -.873989568E+02 -.873897041E+02 -.873815477E+02 -.873744346E+02 -.873683361E+02 -.873632543E+02 -.873592311E+02 -.873563597E+02 -.873548002E+02 -.873548002E+02
 -.873473143E+02 -.873473143E+02 -.873485154E+02 -.873507689E+02 -.873539960E+02 -.873581711E+02 -.873633109E+02 -.873694647E+02 -.873767078E+02 -.873851359E+02 -.873948620E+02 -.874060130E+02 -.874187280E+02 -.874331564E+02 -.874494566E+02 -.874677947E+02 -.874883429E+02 -.875112774E+02 -.875367765E+02 -.875650179E+02 -.875961760E+02 -.876304179E+02 -.876678999E+02 -.877087625E+02 -.877531250E+02 -.878010792E+02 -.878526828E+02 -.879079514E+02 -.879668511E+02 -.880292894E+02 -.880951077E+02 -.881640725E+02 -.882358682E+02 -.883100911E+02 -.883862443E+02 -.884637358E+02 -.885418785E+02 -.886198942E+02 -.886969215E+02 -.887720273E+02 -.888442238E+02 -.889124883E+02 -.889757890E+02 -.890331118E+02 -.890834915E+02 -.891260425E+02 -.891599895E+02 -.891846959E+02 -.891996881E+02 -.892046739E+02 -.891995544E+02 -.891844284E+02 -.891595875E+02 -.891255055E+02 -.890828187E+02 -.890323022E+02 -.889748418E+02 -.889114027E+02 -.888429988E+02 -.887706625E+02 -.886954163E+02 -.886182486E+02 -.885400928E+02 -.884618108E+02 -.883841812E+02 -.883078918E+02 -.882335351E+02 -.881616088E+02 -.880925171E+02 -.880265764E+02 -.879640209E+02 -.879050100E+02 -.878496372E+02 -.877979373E+02 -.877498957E+02 -.877054559E+02 -.876645270E+02 -.876269909E+02 -.875927080E+02 -.875615231E+02 -.875332700E+02 -.875077754E+02 -.874848627E+02 -.874643545E+02 -.874460751E+02 -.874298525E+02 -.874155198E+02 -.874029167E+02 -.873918902E+02 -.873822963E+02 -.873740005E+02 -.873668793E+02 -.873608216E+02 -.873557308E+02 -.873515276E+02 -.873481535E+02 -.873455762E+02 -.873437962E+02 -.873428567E+02 -.873428567E+02
 -.873325763E+02 -.873325763E+02 -.873330048E+02 -.873338947E+02 -.873353087E+02 -.873373334E+02 -.873400746E+02 -.873436541E+02 -.873482067E+02 -.873538794E+02 -.873608301E+02 -.873692277E+02 -.873792520E+02 -.873910938E+02 -.874049545E+02 -.874210462E+02 -.874395907E+02 -.874608183E+02 -.874849667E+02 -.875122782E+02 -.875429977E+02 -.875773686E+02 -.876156290E+02 -.876580055E+02 -.877047076E+02 -.877559190E+02 -.878117889E+02 -.878724219E+02 -.879378664E+02 -.880081024E+02 -.880830283E+02 -.881624483E+02 -.882460590E+02 -.883334375E+02 -.884240312E+02 -.885171507E+02 -.886119652E+02 -.887075043E+02 -.888026640E+02 -.888962206E+02 -.889868507E+02 -.890731595E+02 -.891537153E+02 -.892270912E+02 -.892919110E+02 -.893468976E+02 -.893909227E+02 -.894230525E+02 -.894425881E+02 -.894490969E+02 -.894424320E+02 -.894227398E+02 -.893904524E+02 -.893462683E+02 -.892911210E+02 -.892261385E+02 -.891525975E+02 -.890718744E+02 -.889853961E+02 -.888945942E+02 -.888008638E+02 -.887055286E+02 -.886098126E+02 -.885148201E+02 -.884215223E+02 -.883307503E+02 -.882431945E+02 -.881594079E+02 -.880798140E+02 -.880047170E+02 -.879343134E+02 -.878687056E+02 -.878079142E+02 -.877518920E+02 -.877005354E+02 -.876536963E+02 -.876111920E+02 -.875728144E+02 -.875383378E+02 -.875075255E+02 -.874801352E+02 -.874559235E+02 -.874346494E+02 -.874160772E+02 -.873999782E+02 -.873861323E+02 -.873743289E+02 -.873643673E+02 -.873560567E+02 -.873492167E+02 -.873436764E+02 -.873392743E+02 -.873358581E+02 -.873332844E+02 -.873314181E+02 -.873301334E+02 -.873293139E+02 -.873288540E+02 -.873286617E+02 -.873286617E+02
 -.873152935E+02 -.873152935E+02 -.873148031E+02 -.873140646E+02 -.873133029E+02 -.873127309E+02 -.873125534E+02 -.873129706E+02 -.873141810E+02 -.873163849E+02 -.873197867E+02 -.873245982E+02 -.873310407E+02 -.873393474E+02 -.873497644E+02 -.873625527E+02 -.873779879E+02 -.873963611E+02 -.874179778E+02 -.874431572E+02 -.874722300E+02 -.875055355E+02 -.875434175E+02 -.875862180E+02 -.876342706E+02 -.876878903E+02 -.877473631E+02 -.878129318E+02 -.878847812E+02 -.879630204E+02 -.880476636E+02 -.881386091E+02 -.882356188E+02 -.883382959E+02 -.884460662E+02 -.885581601E+02 -.886736007E+02 -.887911975E+02 -.889095484E+02 -.890270520E+02 -.891419315E+02 -.892522706E+02 -.893560623E+02 -.894512703E+02 -.895358986E+02 -.896080702E+02 -.896661065E+02 -.897086049E+02 -.897345081E+02 -.897431579E+02 -.897343307E+02 -.897082493E+02 -.896655710E+02 -.896073524E+02 -.895349955E+02 -.894501782E+02 -.893547775E+02 -.892507888E+02 -.891402486E+02 -.890251638E+02 -.889074509E+02 -.887888870E+02 -.886710738E+02 -.885554139E+02 -.884430985E+02 -.883351049E+02 -.882322034E+02 -.881349690E+02 -.880437990E+02 -.879589324E+02 -.878804714E+02 -.878084024E+02 -.877426172E+02 -.876829320E+02 -.876291045E+02 -.875808503E+02 -.875378552E+02 -.874997872E+02 -.874663054E+02 -.874370674E+02 -.874117355E+02 -.873899806E+02 -.873714856E+02 -.873559474E+02 -.873430781E+02 -.873326052E+02 -.873242718E+02 -.873178355E+02 -.873130673E+02 -.873097504E+02 -.873076776E+02 -.873066496E+02 -.873064722E+02 -.873069530E+02 -.873078986E+02 -.873091098E+02 -.873103776E+02 -.873114779E+02 -.873121651E+02 -.873121651E+02
 -.872954810E+02 -.872954810E+02 -.872939230E+02 -.872912852E+02 -.872879736E+02 -.872843395E+02 -.872806944E+02 -.872773212E+02 -.872744835E+02 -.872724348E+02 -.872714245E+02 -.872717052E+02 -.872735373E+02 -.872771937E+02 -.872829635E+02 -.872911554E+02 -.873020996E+02 -.873161504E+02 -.873336873E+02 -.873551154E+02 -.873808654E+02 -.874113915E+02 -.874471684E+02 -.874886860E+02 -.875364422E+02 -.875909325E+02 -.876526375E+02 -.877220061E+02 -.877994360E+02 -.878852499E+02 -.879796682E+02 -.880827779E+02 -.881944994E+02 -.883145504E+02 -.884424107E+02 -.885772877E+02 -.887180878E+02 -.888633948E+02 -.890114594E+02 -.891602042E+02 -.893072465E+02 -.894499418E+02 -.895854501E+02 -.897108241E+02 -.898231179E+02 -.899195119E+02 -.899974465E+02 -.900547566E+02 -.900897934E+02 -.901015241E+02 -.900895965E+02 -.900543615E+02 -.899968507E+02 -.899187115E+02 -.898221082E+02 -.897095994E+02 -.895840044E+02 -.894482685E+02 -.893053390E+02 -.891580559E+02 -.890090640E+02 -.888607463E+02 -.887151808E+02 -.885741171E+02 -.884389722E+02 -.883108405E+02 -.881905150E+02 -.880785168E+02 -.879751288E+02 -.878804315E+02 -.877943382E+02 -.877166293E+02 -.876469827E+02 -.875850014E+02 -.875302374E+02 -.874822111E+02 -.874404281E+02 -.874043919E+02 -.873736141E+02 -.873476214E+02 -.873259614E+02 -.873082057E+02 -.872939517E+02 -.872828232E+02 -.872744701E+02 -.872685672E+02 -.872648124E+02 -.872629239E+02 -.872626376E+02 -.872637034E+02 -.872658813E+02 -.872689368E+02 -.872726358E+02 -.872767378E+02 -.872809895E+02 -.872851151E+02 -.872888065E+02 -.872917097E+02 -.872934096E+02 -.872934096E+02
 -.872732837E+02 -.872732837E+02 -.872705138E+02 -.872657120E+02 -.872594806E+02 -.872523192E+02 -.872446505E+02 -.872368411E+02 -.872292187E+02 -.872220860E+02 -.872157327E+02 -.872104454E+02 -.872065164E+02 -.872042510E+02 -.872039736E+02 -.872060333E+02 -.872108096E+02 -.872187162E+02 -.872302058E+02 -.872457725E+02 -.872659549E+02 -.872913365E+02 -.873225453E+02 -.873602507E+02 -.874051578E+02 -.874579985E+02 -.875195185E+02 -.875904590E+02 -.876715337E+02 -.877633986E+02 -.878666157E+02 -.879816090E+02 -.881086140E+02 -.882476210E+02 -.883983150E+02 -.885600126E+02 -.887316031E+02 -.889114961E+02 -.890975837E+02 -.892872226E+02 -.894772445E+02 -.896640003E+02 -.898434427E+02 -.900112509E+02 -.901629954E+02 -.902943397E+02 -.904012680E+02 -.904803251E+02 -.905288440E+02 -.905451383E+02 -.905286300E+02 -.904798952E+02 -.904006184E+02 -.902934646E+02 -.901618878E+02 -.900099024E+02 -.898418442E+02 -.896621423E+02 -.894751173E+02 -.892848167E+02 -.890948901E+02 -.889085063E+02 -.887283093E+02 -.885564077E+02 -.883943929E+02 -.882433762E+02 -.881040416E+02 -.879767053E+02 -.878613774E+02 -.877578231E+02 -.876656188E+02 -.875842034E+02 -.875129211E+02 -.874510590E+02 -.873978763E+02 -.873526284E+02 -.873145843E+02 -.872830402E+02 -.872573282E+02 -.872368222E+02 -.872209406E+02 -.872091476E+02 -.872009520E+02 -.871959055E+02 -.871935997E+02 -.871936624E+02 -.871957532E+02 -.871995587E+02 -.872047877E+02 -.872111650E+02 -.872184250E+02 -.872263046E+02 -.872345349E+02 -.872428314E+02 -.872508823E+02 -.872583347E+02 -.872647769E+02 -.872697173E+02 -.872725572E+02 -.872725572E+02
 -.872490075E+02 -.872490075E+02 -.872448951E+02 -.872376866E+02 -.872281921E+02 -.872170647E+02 -.872048398E+02 -.871919654E+02 -.871788274E+02 -.871657705E+02 -.871531144E+02 -.871411686E+02 -.871302438E+02 -.871206631E+02 -.871127709E+02 -.871069417E+02 -.871035887E+02 -.871031713E+02 -.871062029E+02 -.871132582E+02 -.871249794E+02 -.871420820E+02 -.871653584E+02 -.871956804E+02 -.872339975E+02 -.872813328E+02 -.873387731E+02 -.874074529E+02 -.874885303E+02 -.875831538E+02 -.876924173E+02 -.878173029E+02 -.879586098E+02 -.881168702E+02 -.882922512E+02 -.884844482E+02 -.886925727E+02 -.889150431E+02 -.891494886E+02 -.893926782E+02 -.896404892E+02 -.898879290E+02 -.901292213E+02 -.903579679E+02 -.905673880E+02 -.907506381E+02 -.909012029E+02 -.910133367E+02 -.910825142E+02 -.911058315E+02 -.910822862E+02 -.910128778E+02 -.909005075E+02 -.907496979E+02 -.905661928E+02 -.903565057E+02 -.901274791E+02 -.898858931E+02 -.896381464E+02 -.893900154E+02 -.891464938E+02 -.889117052E+02 -.886888817E+02 -.884803952E+02 -.882878285E+02 -.881120708E+02 -.879534278E+02 -.878117328E+02 -.876864547E+02 -.875767946E+02 -.874817710E+02 -.874002902E+02 -.873312043E+02 -.872733554E+02 -.872256095E+02 -.871868804E+02 -.871561460E+02 -.871324576E+02 -.871149452E+02 -.871028182E+02 -.870953636E+02 -.870919420E+02 -.870919828E+02 -.870949775E+02 -.871004736E+02 -.871080668E+02 -.871173943E+02 -.871281266E+02 -.871399599E+02 -.871526075E+02 -.871657910E+02 -.871792295E+02 -.871926289E+02 -.872056678E+02 -.872179814E+02 -.872291418E+02 -.872386331E+02 -.872458212E+02 -.872499145E+02 -.872499145E+02
 -.872231457E+02 -.872231457E+02 -.872175846E+02 -.872077688E+02 -.871947220E+02 -.871792518E+02 -.871620027E+02 -.871434977E+02 -.871241716E+02 -.871043986E+02 -.870845134E+02 -.870648304E+02 -.870456590E+02 -.870273174E+02 -.870101454E+02 -.869945164E+02 -.869808492E+02 -.869696199E+02 -.869613741E+02 -.869567391E+02 -.869564363E+02 -.869612930E+02 -.869722549E+02 -.869903956E+02 -.870169252E+02 -.870531956E+02 -.871006996E+02 -.871610644E+02 -.872360343E+02 -.873274407E+02 -.874371561E+02 -.875670284E+02 -.877187907E+02 -.878939454E+02 -.880936197E+02 -.883183932E+02 -.885681029E+02 -.888416328E+02 -.891367057E+02 -.894496968E+02 -.897754956E+02 -.901074452E+02 -.904373843E+02 -.907558131E+02 -.910522024E+02 -.913154627E+02 -.915345951E+02 -.916995227E+02 -.918020443E+02 -.918367672E+02 -.918018053E+02 -.916990407E+02 -.915338622E+02 -.913144673E+02 -.910509299E+02 -.907542466E+02 -.904355054E+02 -.901052354E+02 -.897729369E+02 -.894467722E+02 -.891334000E+02 -.888379326E+02 -.885639966E+02 -.883138707E+02 -.880886723E+02 -.878885655E+02 -.877129716E+02 -.875607642E+02 -.874304415E+02 -.873202706E+02 -.872284041E+02 -.871529697E+02 -.870921359E+02 -.870441587E+02 -.870074110E+02 -.869804002E+02 -.869617753E+02 -.869503268E+02 -.869449826E+02 -.869447992E+02 -.869489515E+02 -.869567219E+02 -.869674874E+02 -.869807088E+02 -.869959179E+02 -.870127070E+02 -.870307171E+02 -.870496273E+02 -.870691440E+02 -.870889897E+02 -.871088908E+02 -.871285651E+02 -.871477066E+02 -.871659682E+02 -.871829409E+02 -.871981279E+02 -.872109126E+02 -.872205176E+02 -.872259536E+02 -.872259536E+02
 -.871963956E+02 -.871963956E+02 -.871893165E+02 -.871767585E+02 -.871599575E+02 -.871398713E+02 -.871172457E+02 -.870926679E+02 -.870666083E+02 -.870394533E+02 -.870115331E+02 -.869831436E+02 -.869545655E+02 -.869260818E+02 -.868979924E+02 -.868706307E+02 -.868443779E+02 -.868196794E+02 -.867970619E+02 -.867771515E+02 -.867606934E+02 -.867485725E+02 -.867418364E+02 -.867417182E+02 -.867496595E+02 -.867673325E+02 -.867966589E+02 -.868398225E+02 -.868992728E+02 -.869777143E+02 -.870780762E+02 -.872034536E+02 -.873570152E+02 -.875418648E+02 -.877608517E+02 -.880163201E+02 -.883097974E+02 -.886416249E+02 -.890105494E+02 -.894133056E+02 -.898442394E+02 -.902950256E+02 -.907545344E+02 -.912088808E+02 -.916416773E+02 -.920345517E+02 -.923680740E+02 -.926232873E+02 -.927838791E+02 -.928386615E+02 -.927836313E+02 -.926227866E+02 -.923673099E+02 -.920335085E+02 -.916403350E+02 -.912072156E+02 -.907525210E+02 -.902926387E+02 -.898414555E+02 -.894101038E+02 -.890069117E+02 -.886375365E+02 -.883052459E+02 -.880112954E+02 -.877553453E+02 -.875358696E+02 -.873505248E+02 -.871964625E+02 -.870705790E+02 -.869697059E+02 -.868907478E+02 -.868307757E+02 -.867870846E+02 -.867572249E+02 -.867390125E+02 -.867305257E+02 -.867300927E+02 -.867362724E+02 -.867478330E+02 -.867637289E+02 -.867830778E+02 -.868051384E+02 -.868292899E+02 -.868550128E+02 -.868818712E+02 -.869094968E+02 -.869375737E+02 -.869658247E+02 -.869939972E+02 -.870218497E+02 -.870491375E+02 -.870755969E+02 -.871009279E+02 -.871247723E+02 -.871466890E+02 -.871661221E+02 -.871823609E+02 -.871944898E+02 -.872013232E+02 -.872013232E+02
 -.871696572E+02 -.871696572E+02 -.871610413E+02 -.871456968E+02 -.871250638E+02 -.871002394E+02 -.870720592E+02 -.870411605E+02 -.870080318E+02 -.869730529E+02 -.869365254E+02 -.868986996E+02 -.868597955E+02 -.868200230E+02 -.867795991E+02 -.867387661E+02 -.866978095E+02 -.866570774E+02 -.866170020E+02 -.865781235E+02 -.865411175E+02 -.865068255E+02 -.864762910E+02 -.864507980E+02 -.864319152E+02 -.864215432E+02 -.864219630E+02 -.864358853E+02 -.864664943E+02 -.865174822E+02 -.865930654E+02 -.866979716E+02 -.868373841E+02 -.870168250E+02 -.872419566E+02 -.875182778E+02 -.878506932E+02 -.882429398E+02 -.886968718E+02 -.892116344E+02 -.897827985E+02 -.904015733E+02 -.910542099E+02 -.917216238E+02 -.923791202E+02 -.929961797E+02 -.935368841E+02 -.939622753E+02 -.942356285E+02 -.943299980E+02 -.942353707E+02 -.939617542E+02 -.935360875E+02 -.929950884E+02 -.923777075E+02 -.917198571E+02 -.910520538E+02 -.903989940E+02 -.897797661E+02 -.892081244E+02 -.886928651E+02 -.882384215E+02 -.878456521E+02 -.875127055E+02 -.872358465E+02 -.870101716E+02 -.868301829E+02 -.866902182E+02 -.865847555E+02 -.865086111E+02 -.864570568E+02 -.864258757E+02 -.864113747E+02 -.864103690E+02 -.864201473E+02 -.864384281E+02 -.864633108E+02 -.864932270E+02 -.865268936E+02 -.865632691E+02 -.866015146E+02 -.866409589E+02 -.866810676E+02 -.867214168E+02 -.867616693E+02 -.868015546E+02 -.868408507E+02 -.868793673E+02 -.869169302E+02 -.869533661E+02 -.869884863E+02 -.870220691E+02 -.870538399E+02 -.870834466E+02 -.871104307E+02 -.871341894E+02 -.871539291E+02 -.871686051E+02 -.871768439E+02 -.871768439E+02
 -.871440086E+02 -.871440086E+02 -.871339004E+02 -.871158405E+02 -.870914570E+02 -.870619713E+02 -.870282933E+02 -.869910938E+02 -.869508623E+02 -.869079509E+02 -.868626096E+02 -.868150151E+02 -.867652939E+02 -.867135431E+02 -.866598496E+02 -.866043078E+02 -.865470399E+02 -.864882160E+02 -.864280782E+02 -.863669689E+02 -.863053636E+02 -.862439108E+02 -.861834796E+02 -.861252164E+02 -.860706121E+02 -.860215798E+02 -.859805448E+02 -.859505447E+02 -.859353379E+02 -.859395169E+02 -.859686177E+02 -.860292136E+02 -.861289753E+02 -.862766711E+02 -.864820713E+02 -.867557101E+02 -.871084466E+02 -.875507585E+02 -.880917085E+02 -.887375530E+02 -.894900466E+02 -.903446449E+02 -.912889338E+02 -.923013746E+02 -.933493809E+02 -.943849768E+02 -.953396349E+02 -.961253692E+02 -.966480632E+02 -.968321357E+02 -.966477886E+02 -.961248152E+02 -.953387905E+02 -.943838219E+02 -.933478832E+02 -.922994898E+02 -.912866124E+02 -.903418413E+02 -.894867245E+02 -.887336862E+02 -.880872790E+02 -.875457543E+02 -.871028599E+02 -.867495360E+02 -.864753066E+02 -.862693139E+02 -.861210239E+02 -.860206663E+02 -.859594720E+02 -.859297694E+02 -.859249840E+02 -.859395787E+02 -.859689594E+02 -.860093666E+02 -.860577615E+02 -.861117180E+02 -.861693223E+02 -.862290837E+02 -.862898564E+02 -.863507732E+02 -.864111883E+02 -.864706307E+02 -.865287646E+02 -.865853569E+02 -.866402500E+02 -.866933389E+02 -.867445519E+02 -.867938326E+02 -.868411249E+02 -.868863559E+02 -.869294202E+02 -.869701612E+02 -.870083491E+02 -.870436550E+02 -.870756178E+02 -.871036022E+02 -.871267456E+02 -.871438880E+02 -.871534835E+02 -.871534835E+02
 -.871206508E+02 -.871206508E+02 -.871091678E+02 -.870885987E+02 -.870607358E+02 -.870269056E+02 -.869880746E+02 -.869449317E+02 -.868979509E+02 -.868474401E+02 -.867935785E+02 -.867364466E+02 -.866760502E+02 -.866123407E+02 -.865452331E+02 -.864746228E+02 -.864004042E+02 -.863224894E+02 -.862408320E+02 -.861554546E+02 -.860664841E+02 -.859741953E+02 -.858790667E+02 -.857818493E+02 -.856836544E+02 -.855860611E+02 -.854912480E+02 -.854021538E+02 -.853226665E+02 -.852578456E+02 -.852141731E+02 -.851998285E+02 -.852249740E+02 -.853020260E+02 -.854458726E+02 -.856739752E+02 -.860062629E+02 -.864646873E+02 -.870722668E+02 -.878514179E+02 -.888214215E+02 -.899951411E+02 -.913758034E+02 -.929550107E+02 -.947084178E+02 -.965750615E+02 -.984246213E+02 -.100047483E+03 -.101184266E+03 -.101598352E+03 -.101183967E+03 -.100046881E+03 -.984237054E+02 -.965738141E+02 -.947068056E+02 -.929529778E+02 -.913732794E+02 -.899920656E+02 -.888177540E+02 -.878471341E+02 -.870673530E+02 -.864591368E+02 -.860000735E+02 -.856671474E+02 -.854384088E+02 -.852939291E+02 -.852162467E+02 -.851904726E+02 -.852041890E+02 -.852472317E+02 -.853114192E+02 -.853902674E+02 -.854787147E+02 -.855728710E+02 -.856697960E+02 -.857673097E+02 -.858638322E+02 -.859582520E+02 -.860498182E+02 -.861380544E+02 -.862226884E+02 -.863035983E+02 -.863807683E+02 -.864542549E+02 -.865241596E+02 -.865906072E+02 -.866537273E+02 -.867136392E+02 -.867704370E+02 -.868241751E+02 -.868748528E+02 -.869223961E+02 -.869666359E+02 -.870072800E+02 -.870438783E+02 -.870757769E+02 -.871020589E+02 -.871214676E+02 -.871323059E+02 -.871323059E+02
 -.871008203E+02 -.871008203E+02 -.870881583E+02 -.870654314E+02 -.870345664E+02 -.869969721E+02 -.869536551E+02 -.869053092E+02 -.868523824E+02 -.867951288E+02 -.867336476E+02 -.866679132E+02 -.865977978E+02 -.865230908E+02 -.864435132E+02 -.863587317E+02 -.862683725E+02 -.861720361E+02 -.860693154E+02 -.859598189E+02 -.858432011E+02 -.857192028E+02 -.855877056E+02 -.854488036E+02 -.853028988E+02 -.851508257E+02 -.849940138E+02 -.848346962E+02 -.846761748E+02 -.845231545E+02 -.843821566E+02 -.842620234E+02 -.841745214E+02 -.841350438E+02 -.841634015E+02 -.842846703E+02 -.845300244E+02 -.849374308E+02 -.855519870E+02 -.864255487E+02 -.876151408E+02 -.891796652E+02 -.911756204E+02 -.936569930E+02 -.966758054E+02 -.100211977E+03 -.104056847E+03 -.107751809E+03 -.110576725E+03 -.111688917E+03 -.110576402E+03 -.107751156E+03 -.104055852E+03 -.100210618E+03 -.966740507E+02 -.936547804E+02 -.911728537E+02 -.891762688E+02 -.876110757E+02 -.864207967E+02 -.855465410E+02 -.849312912E+02 -.845231966E+02 -.842771625E+02 -.841552233E+02 -.841262045E+02 -.841650292E+02 -.842518844E+02 -.843713741E+02 -.845117289E+02 -.846641032E+02 -.848219728E+02 -.849806298E+02 -.851367694E+02 -.852881566E+02 -.854333600E+02 -.855715439E+02 -.857023057E+02 -.858255518E+02 -.859414023E+02 -.860501192E+02 -.861520531E+02 -.862476029E+02 -.863371865E+02 -.864212182E+02 -.865000924E+02 -.865741698E+02 -.866437665E+02 -.867091427E+02 -.867704918E+02 -.868279267E+02 -.868814635E+02 -.869310004E+02 -.869762894E+02 -.870169002E+02 -.870521715E+02 -.870811479E+02 -.871024960E+02 -.871143951E+02 -.871143951E+02
 -.870856756E+02 -.870856756E+02 -.870721057E+02 -.870477136E+02 -.870145257E+02 -.869740092E+02 -.869271963E+02 -.868747772E+02 -.868171717E+02 -.867545821E+02 -.866870328E+02 -.866143996E+02 -.865364315E+02 -.864527662E+02 -.863629417E+02 -.862664055E+02 -.861625222E+02 -.860505824E+02 -.859298120E+02 -.857993870E+02 -.856584534E+02 -.855061577E+02 -.853416894E+02 -.851643435E+02 -.849736070E+02 -.847692806E+02 -.845516444E+02 -.843216851E+02 -.840813993E+02 -.838341996E+02 -.835854496E+02 -.833431650E+02 -.831189235E+02 -.829290351E+02 -.827960370E+02 -.827505817E+02 -.828337996E+02 -.831002142E+02 -.836212665E+02 -.844894416E+02 -.858228254E+02 -.877696502E+02 -.905127986E+02 -.942835510E+02 -.994068487E+02 -.106155022E+03 -.114483328E+03 -.123715744E+03 -.132028087E+03 -.136050198E+03 -.132027743E+03 -.123715047E+03 -.114482261E+03 -.106153559E+03 -.994049482E+02 -.942811477E+02 -.905097693E+02 -.877659136E+02 -.858183495E+02 -.844842152E+02 -.836152905E+02 -.830934981E+02 -.828263583E+02 -.827424325E+02 -.827871976E+02 -.829195218E+02 -.831087498E+02 -.833323408E+02 -.835739807E+02 -.838220875E+02 -.840686414E+02 -.843082747E+02 -.845375712E+02 -.847545311E+02 -.849581651E+02 -.851481908E+02 -.853248064E+02 -.854885241E+02 -.856400495E+02 -.857801945E+02 -.859098160E+02 -.860297731E+02 -.861408976E+02 -.862439748E+02 -.863397301E+02 -.864288204E+02 -.865118275E+02 -.865892527E+02 -.866615111E+02 -.867289235E+02 -.867917070E+02 -.868499602E+02 -.869036433E+02 -.869525509E+02 -.869962745E+02 -.870341531E+02 -.870652058E+02 -.870880446E+02 -.871007576E+02 -.871007576E+02
 -.870761696E+02 -.870761696E+02 -.870620265E+02 -.870365814E+02 -.870019218E+02 -.869595498E+02 -.869105109E+02 -.868554902E+02 -.867948855E+02 -.867288613E+02 -.866573886E+02 -.865802733E+02 -.864971759E+02 -.864076254E+02 -.863110272E+02 -.862066682E+02 -.860937198E+02 -.859712395E+02 -.858381736E+02 -.856933624E+02 -.855355502E+02 -.853634019E+02 -.851755331E+02 -.849705549E+02 -.847471439E+02 -.845041449E+02 -.842407203E+02 -.839565611E+02 -.836521850E+02 -.833293492E+02 -.829916194E+02 -.826451487E+02 -.822997406E+02 -.819702968E+02 -.816787955E+02 -.814570085E+02 -.813502729E+02 -.814228020E+02 -.817653042E+02 -.825061486E+02 -.838281103E+02 -.859940807E+02 -.893877090E+02 -.945872102E+02 -.102567648E+03 -.114661397E+03 -.132341202E+03 -.156604193E+03 -.185706100E+03 -.208467690E+03 -.185705740E+03 -.156603464E+03 -.132340083E+03 -.114659856E+03 -.102565634E+03 -.945846491E+02 -.893844541E+02 -.859900586E+02 -.838232957E+02 -.825005370E+02 -.817589051E+02 -.814156339E+02 -.813423595E+02 -.814483751E+02 -.816694662E+02 -.819602928E+02 -.822890791E+02 -.826338419E+02 -.829796743E+02 -.833167676E+02 -.836389638E+02 -.839426925E+02 -.842261925E+02 -.844889426E+02 -.847312488E+02 -.849539466E+02 -.851581898E+02 -.853453011E+02 -.855166698E+02 -.856736823E+02 -.858176766E+02 -.859499142E+02 -.860715626E+02 -.861836872E+02 -.862872469E+02 -.863830926E+02 -.864719680E+02 -.865545082E+02 -.866312391E+02 -.867025726E+02 -.867687993E+02 -.868300761E+02 -.868864074E+02 -.869376184E+02 -.869833178E+02 -.870228468E+02 -.870552112E+02 -.870789900E+02 -.870922154E+02 -.870922154E+02
 -.870729314E+02 -.870729314E+02 -.870585923E+02 -.870327869E+02 -.869976233E+02 -.869546153E+02 -.869048123E+02 -.868488971E+02 -.867872591E+02 -.867200491E+02 -.866472186E+02 -.865685478E+02 -.864836655E+02 -.863920607E+02 -.862930905E+02 -.861859824E+02 -.860698361E+02 -.859436221E+02 -.858061814E+02 -.856562269E+02 -.854923483E+02 -.853130241E+02 -.851166435E+02 -.849015446E+02 -.846660740E+02 -.844086792E+02 -.841280446E+02 -.838232900E+02 -.834942527E+02 -.831418859E+02 -.827688144E+02 -.823801052E+02 -.819843330E+02 -.815950536E+02 -.812328534E+02 -.809282296E+02 -.807257178E+02 -.806899644E+02 -.809149921E+02 -.815389814E+02 -.827691207E+02 -.849258802E+02 -.885270437E+02 -.944628143E+02 -.104474483E+03 -.121758477E+03 -.152220260E+03 -.207508099E+03 -.311659730E+03 -.516351163E+03 -.311659365E+03 -.207507357E+03 -.152219121E+03 -.121756905E+03 -.104472424E+03 -.944601880E+02 -.885236917E+02 -.849217377E+02 -.827641656E+02 -.815332128E+02 -.809084237E+02 -.806826187E+02 -.807176218E+02 -.809194115E+02 -.812233396E+02 -.815848672E+02 -.819734921E+02 -.823686228E+02 -.827566977E+02 -.831291365E+02 -.834808672E+02 -.838092600E+02 -.841133578E+02 -.843933194E+02 -.846500222E+02 -.848847794E+02 -.850991423E+02 -.852947634E+02 -.854733054E+02 -.856363808E+02 -.857855143E+02 -.859221219E+02 -.860474987E+02 -.861628154E+02 -.862691181E+02 -.863673300E+02 -.864582538E+02 -.865425742E+02 -.866208573E+02 -.866935480E+02 -.867609637E+02 -.868232822E+02 -.868805241E+02 -.869325257E+02 -.869789021E+02 -.870189960E+02 -.870518088E+02 -.870759086E+02 -.870893089E+02 -.870893089E+02
 -.870761808E+02 -.870761808E+02 -.870620380E+02 -.870365936E+02 -.870019351E+02 -.869595648E+02 -.869105279E+02 -.868555095E+02 -.867949072E+02 -.867288854E+02 -.866574150E+02 -.865803019E+02 -.864972067E+02 -.864076585E+02 -.863110628E+02 -.862067064E+02 -.860937606E+02 -.859712830E+02 -.858382197E+02 -.856934111E+02 -.855356013E+02 -.853634555E+02 -.851755892E+02 -.849706134E+02 -.847472049E+02 -.845042085E+02 -.842407862E+02 -.839566294E+02 -.836522555E+02 -.833294218E+02 -.829916939E+02 -.826452249E+02 -.822998182E+02 -.819703755E+02 -.816788749E+02 -.814570880E+02 -.813503519E+02 -.814228799E+02 -.817653802E+02 -.825062218E+02 -.838281800E+02 -.859941462E+02 -.893877697E+02 -.945872667E+02 -.102567703E+03 -.114661450E+03 -.132341254E+03 -.156604244E+03 -.185706151E+03 -.208467741E+03 -.185705791E+03 -.156603515E+03 -.132340136E+03 -.114659908E+03 -.102565688E+03 -.945847059E+02 -.893845154E+02 -.859901248E+02 -.838233662E+02 -.825006111E+02 -.817589820E+02 -.814157129E+02 -.813424397E+02 -.814484558E+02 -.816695469E+02 -.819603730E+02 -.822891583E+02 -.826339197E+02 -.829797505E+02 -.833168420E+02 -.836390361E+02 -.839427626E+02 -.842262604E+02 -.844890081E+02 -.847313119E+02 -.849540073E+02 -.851582480E+02 -.853453568E+02 -.855167230E+02 -.856737330E+02 -.858177248E+02 -.859499598E+02 -.860716058E+02 -.861837279E+02 -.862872851E+02 -.863831284E+02 -.864720012E+02 -.865545390E+02 -.866312675E+02 -.867025987E+02 -.867688231E+02 -.868300977E+02 -.868864269E+02 -.869376358E+02 -.869833333E+02 -.870228608E+02 -.870552238E+02 -.870790016E+02 -.870922264E+02 -.870922264E+02
 -.870856980E+02 -.870856980E+02 -.870721289E+02 -.870477382E+02 -.870145526E+02 -.869740394E+02 -.869272304E+02 -.868748158E+02 -.868172151E+02 -.867546302E+02 -.866870855E+02 -.866144568E+02 -.865364932E+02 -.864528326E+02 -.863630129E+02 -.862664817E+02 -.861626036E+02 -.860506690E+02 -.859299038E+02 -.857994837E+02 -.856585551E+02 -.855062642E+02 -.853418007E+02 -.851644596E+02 -.849737279E+02 -.847694061E+02 -.845517746E+02 -.843218197E+02 -.840815380E+02 -.838343421E+02 -.835855955E+02 -.833433139E+02 -.831190747E+02 -.829291880E+02 -.827961908E+02 -.827507353E+02 -.828339520E+02 -.831003641E+02 -.836214125E+02 -.844895823E+02 -.858229594E+02 -.877697762E+02 -.905129160E+02 -.942836610E+02 -.994069549E+02 -.106155126E+03 -.114483430E+03 -.123715846E+03 -.132028189E+03 -.136050300E+03 -.132027844E+03 -.123715149E+03 -.114482364E+03 -.106153663E+03 -.994050550E+02 -.942812585E+02 -.905098877E+02 -.877660408E+02 -.858184849E+02 -.844843574E+02 -.836154383E+02 -.830936500E+02 -.828265129E+02 -.827425886E+02 -.827873541E+02 -.829196776E+02 -.831089040E+02 -.833324928E+02 -.835741298E+02 -.838222334E+02 -.840687836E+02 -.843084129E+02 -.845377052E+02 -.847546606E+02 -.849582901E+02 -.851483111E+02 -.853249219E+02 -.854886348E+02 -.856401554E+02 -.857802955E+02 -.859099120E+02 -.860298641E+02 -.861409837E+02 -.862440559E+02 -.863398063E+02 -.864288917E+02 -.865118939E+02 -.865893144E+02 -.866615679E+02 -.867289756E+02 -.867917546E+02 -.868500034E+02 -.869036822E+02 -.869525858E+02 -.869963057E+02 -.870341810E+02 -.870652310E+02 -.870880677E+02 -.871007796E+02 -.871007796E+02
 -.871008541E+02 -.871008541E+02 -.870881934E+02 -.870654689E+02 -.870346075E+02 -.869970179E+02 -.869537067E+02 -.869053672E+02 -.868524473E+02 -.867952007E+02 -.867337265E+02 -.866679989E+02 -.865978904E+02 -.865231904E+02 -.864436199E+02 -.863588458E+02 -.862684942E+02 -.861721653E+02 -.860694521E+02 -.859599630E+02 -.858433523E+02 -.857193610E+02 -.855878707E+02 -.854489756E+02 -.853030775E+02 -.851510110E+02 -.849942055E+02 -.848348938E+02 -.846763780E+02 -.845233627E+02 -.843823691E+02 -.842622396E+02 -.841747404E+02 -.841352645E+02 -.841636228E+02 -.842848909E+02 -.845302426E+02 -.849376451E+02 -.855521955E+02 -.864257497E+02 -.876153324E+02 -.891798461E+02 -.911757901E+02 -.936571534E+02 -.966759606E+02 -.100212129E+03 -.104056998E+03 -.107751959E+03 -.110576875E+03 -.111689067E+03 -.110576552E+03 -.107751307E+03 -.104056004E+03 -.100210772E+03 -.966742068E+02 -.936549419E+02 -.911730247E+02 -.891764514E+02 -.876112693E+02 -.864209999E+02 -.855467521E+02 -.849315084E+02 -.845234180E+02 -.842773866E+02 -.841554484E+02 -.841264293E+02 -.841652525E+02 -.842521051E+02 -.843715913E+02 -.845119419E+02 -.846643115E+02 -.848221757E+02 -.849808269E+02 -.851369605E+02 -.852883413E+02 -.854335382E+02 -.855717152E+02 -.857024702E+02 -.858257093E+02 -.859415526E+02 -.860502623E+02 -.861521890E+02 -.862477316E+02 -.863373078E+02 -.864213323E+02 -.865001992E+02 -.865742693E+02 -.866438588E+02 -.867092279E+02 -.867705700E+02 -.868279980E+02 -.868815282E+02 -.869310587E+02 -.869763418E+02 -.870169470E+02 -.870522135E+02 -.870811858E+02 -.871025308E+02 -.871144282E+02 -.871144282E+02
 -.871206962E+02 -.871206962E+02 -.871092151E+02 -.870886495E+02 -.870607915E+02 -.870269675E+02 -.869881438E+02 -.869450092E+02 -.868980373E+02 -.868475357E+02 -.867936834E+02 -.867365607E+02 -.866761736E+02 -.866124735E+02 -.865453753E+02 -.864747746E+02 -.864005657E+02 -.863226607E+02 -.862410129E+02 -.861556450E+02 -.860666837E+02 -.859744041E+02 -.858792842E+02 -.857820754E+02 -.856838889E+02 -.855863036E+02 -.854914982E+02 -.854024111E+02 -.853229304E+02 -.852581153E+02 -.852144477E+02 -.852001071E+02 -.852252554E+02 -.853023090E+02 -.854461556E+02 -.856742568E+02 -.860065411E+02 -.864649603E+02 -.870725325E+02 -.878516744E+02 -.888216669E+02 -.899953740E+02 -.913760236E+02 -.929552202E+02 -.947086202E+02 -.965752603E+02 -.984248187E+02 -.100047680E+03 -.101184463E+03 -.101598548E+03 -.101184164E+03 -.100047078E+03 -.984239035E+02 -.965740138E+02 -.947070091E+02 -.929531887E+02 -.913735015E+02 -.899923007E+02 -.888180018E+02 -.878473934E+02 -.870676220E+02 -.864594135E+02 -.860003558E+02 -.856674334E+02 -.854386967E+02 -.852942173E+02 -.852165337E+02 -.851907570E+02 -.852044697E+02 -.852475078E+02 -.853116898E+02 -.853905317E+02 -.854789721E+02 -.855731210E+02 -.856700383E+02 -.857675438E+02 -.858640578E+02 -.859584688E+02 -.860500262E+02 -.861382532E+02 -.862228780E+02 -.863037785E+02 -.863809390E+02 -.864544161E+02 -.865243112E+02 -.865907492E+02 -.866538598E+02 -.867137622E+02 -.867705506E+02 -.868242793E+02 -.868749480E+02 -.869224825E+02 -.869667138E+02 -.870073500E+02 -.870439409E+02 -.870758329E+02 -.871021095E+02 -.871215141E+02 -.871323501E+02 -.871323501E+02
 -.871440654E+02 -.871440654E+02 -.871339600E+02 -.871159050E+02 -.870915279E+02 -.870620500E+02 -.870283808E+02 -.869911912E+02 -.869509704E+02 -.869080702E+02 -.868627405E+02 -.868151577E+02 -.867654482E+02 -.867137092E+02 -.866600273E+02 -.866044973E+02 -.865472411E+02 -.864884289E+02 -.864283027E+02 -.863672049E+02 -.863056108E+02 -.862441689E+02 -.861837483E+02 -.861254953E+02 -.860709007E+02 -.860218777E+02 -.859808514E+02 -.859508593E+02 -.859356597E+02 -.859398451E+02 -.859689513E+02 -.860295513E+02 -.861293158E+02 -.862770128E+02 -.864824127E+02 -.867560494E+02 -.871087818E+02 -.875510876E+02 -.880920296E+02 -.887378639E+02 -.894903458E+02 -.903449312E+02 -.912892070E+02 -.923016359E+02 -.933496329E+02 -.943852226E+02 -.953398773E+02 -.961256100E+02 -.966483034E+02 -.968323758E+02 -.966480290E+02 -.961250565E+02 -.953390337E+02 -.943840688E+02 -.933481366E+02 -.922997529E+02 -.912868877E+02 -.903421301E+02 -.894870267E+02 -.887340007E+02 -.880876041E+02 -.875460879E+02 -.871032000E+02 -.867498806E+02 -.864756538E+02 -.862696618E+02 -.861213710E+02 -.860210110E+02 -.859598129E+02 -.859301054E+02 -.859253141E+02 -.859399018E+02 -.859692749E+02 -.860096736E+02 -.860580595E+02 -.861120065E+02 -.861696008E+02 -.862293519E+02 -.862901140E+02 -.863510198E+02 -.864114237E+02 -.864708547E+02 -.865289771E+02 -.865855578E+02 -.866404391E+02 -.866935162E+02 -.867447173E+02 -.867939863E+02 -.868412669E+02 -.868864864E+02 -.869295394E+02 -.869702694E+02 -.870084467E+02 -.870437427E+02 -.870756962E+02 -.871036725E+02 -.871268090E+02 -.871439463E+02 -.871535389E+02 -.871535389E+02
 -.871697251E+02 -.871697251E+02 -.871611131E+02 -.871457751E+02 -.871251503E+02 -.871003354E+02 -.870721656E+02 -.870412782E+02 -.870081618E+02 -.869731960E+02 -.869366822E+02 -.868988705E+02 -.868599808E+02 -.868202225E+02 -.867798126E+02 -.867389935E+02 -.866980505E+02 -.866573319E+02 -.866172699E+02 -.865784047E+02 -.865414117E+02 -.865071324E+02 -.864766101E+02 -.864511287E+02 -.864322570E+02 -.864218953E+02 -.864223247E+02 -.864362558E+02 -.864668727E+02 -.865178675E+02 -.865934564E+02 -.866983670E+02 -.868377824E+02 -.870172245E+02 -.872423557E+02 -.875186745E+02 -.878510857E+02 -.882433261E+02 -.886972500E+02 -.892120027E+02 -.897831554E+02 -.904019178E+02 -.910545418E+02 -.917219439E+02 -.923794300E+02 -.929964813E+02 -.935371798E+02 -.939625673E+02 -.942359185E+02 -.943302875E+02 -.942356611E+02 -.939620469E+02 -.935363843E+02 -.929953913E+02 -.923780190E+02 -.917201793E+02 -.910523883E+02 -.903993416E+02 -.897801266E+02 -.892084968E+02 -.886932479E+02 -.882388130E+02 -.878460504E+02 -.875131085E+02 -.872362523E+02 -.870105784E+02 -.868305889E+02 -.866906218E+02 -.865851552E+02 -.865090057E+02 -.864574450E+02 -.864262563E+02 -.864117469E+02 -.864107319E+02 -.864205002E+02 -.864387702E+02 -.864636416E+02 -.864935460E+02 -.865272002E+02 -.865635631E+02 -.866017956E+02 -.866412266E+02 -.866813218E+02 -.867216572E+02 -.867618959E+02 -.868017672E+02 -.868410493E+02 -.868795519E+02 -.869171009E+02 -.869535230E+02 -.869886296E+02 -.870221993E+02 -.870539574E+02 -.870835522E+02 -.871105252E+02 -.871342740E+02 -.871540055E+02 -.871686753E+02 -.871769107E+02 -.871769107E+02
 -.871964742E+02 -.871964742E+02 -.871894000E+02 -.871768502E+02 -.871600596E+02 -.871399848E+02 -.871173715E+02 -.870928067E+02 -.870667608E+02 -.870396207E+02 -.870117162E+02 -.869833431E+02 -.869547819E+02 -.869263148E+02 -.868982419E+02 -.868708961E+02 -.868446589E+02 -.868199758E+02 -.867973734E+02 -.867774781E+02 -.867610346E+02 -.867489281E+02 -.867422058E+02 -.867421008E+02 -.867500544E+02 -.867677389E+02 -.867970758E+02 -.868402490E+02 -.868997078E+02 -.869781569E+02 -.870785249E+02 -.872039072E+02 -.873574720E+02 -.875423233E+02 -.877613100E+02 -.880167765E+02 -.883102500E+02 -.886420719E+02 -.890109890E+02 -.894137364E+02 -.898446601E+02 -.902954354E+02 -.907549331E+02 -.912092686E+02 -.916420553E+02 -.920349212E+02 -.923684370E+02 -.926236457E+02 -.927842348E+02 -.928390164E+02 -.927839874E+02 -.926231458E+02 -.923676741E+02 -.920338797E+02 -.916407150E+02 -.912076059E+02 -.907529227E+02 -.902930521E+02 -.898418804E+02 -.894105394E+02 -.890073567E+02 -.886379895E+02 -.883057050E+02 -.880117589E+02 -.877558113E+02 -.875363362E+02 -.873509905E+02 -.871969255E+02 -.870710378E+02 -.869701590E+02 -.868911940E+02 -.868312137E+02 -.867875135E+02 -.867576435E+02 -.867394200E+02 -.867309213E+02 -.867304757E+02 -.867366421E+02 -.867481889E+02 -.867640705E+02 -.867834046E+02 -.868054500E+02 -.868295860E+02 -.868552932E+02 -.868821356E+02 -.869097451E+02 -.869378058E+02 -.869660406E+02 -.869941969E+02 -.870220334E+02 -.870493054E+02 -.870757495E+02 -.871010656E+02 -.871248961E+02 -.871467999E+02 -.871662214E+02 -.871824506E+02 -.871945722E+02 -.872014015E+02 -.872014015E+02
 -.872232349E+02 -.872232349E+02 -.872176796E+02 -.872078738E+02 -.871948394E+02 -.871793830E+02 -.871621482E+02 -.871436580E+02 -.871243475E+02 -.871045910E+02 -.870847234E+02 -.870650590E+02 -.870459066E+02 -.870275842E+02 -.870104311E+02 -.869948204E+02 -.869811709E+02 -.869699589E+02 -.869617300E+02 -.869571117E+02 -.869568252E+02 -.869616980E+02 -.869726753E+02 -.869908306E+02 -.870173740E+02 -.870536570E+02 -.871011727E+02 -.871615480E+02 -.872365273E+02 -.873279419E+02 -.874376643E+02 -.875675422E+02 -.877193085E+02 -.878944656E+02 -.880941406E+02 -.883189131E+02 -.885686199E+02 -.888421454E+02 -.891372125E+02 -.894501964E+02 -.897759870E+02 -.901079277E+02 -.904378575E+02 -.907562774E+02 -.910526583E+02 -.913159112E+02 -.915350376E+02 -.916999609E+02 -.918024799E+02 -.918372021E+02 -.918022414E+02 -.916994798E+02 -.915343061E+02 -.913149177E+02 -.910513882E+02 -.907547138E+02 -.904359822E+02 -.901057221E+02 -.897734330E+02 -.894472773E+02 -.891339129E+02 -.888384520E+02 -.885645210E+02 -.883143985E+02 -.880892017E+02 -.878890949E+02 -.877134993E+02 -.875612886E+02 -.874309610E+02 -.873207838E+02 -.872289097E+02 -.871534663E+02 -.870926224E+02 -.870446339E+02 -.870078740E+02 -.869808501E+02 -.869622111E+02 -.869507480E+02 -.869453884E+02 -.869451889E+02 -.869493247E+02 -.869570780E+02 -.869678262E+02 -.869810297E+02 -.869962208E+02 -.870129916E+02 -.870309832E+02 -.870498750E+02 -.870693733E+02 -.870892006E+02 -.871090837E+02 -.871287405E+02 -.871478650E+02 -.871661106E+02 -.871830684E+02 -.871982422E+02 -.872110157E+02 -.872206124E+02 -.872260437E+02 -.872260437E+02
 -.872491075E+02 -.872491075E+02 -.872450016E+02 -.872378044E+02 -.872283244E+02 -.872172132E+02 -.872050051E+02 -.871921478E+02 -.871790275E+02 -.871659890E+02 -.871533524E+02 -.871414270E+02 -.871305235E+02 -.871209644E+02 -.871130935E+02 -.871072851E+02 -.871039521E+02 -.871035541E+02 -.871066045E+02 -.871136781E+02 -.871254173E+02 -.871425375E+02 -.871658310E+02 -.871961692E+02 -.872345015E+02 -.872818510E+02 -.873393042E+02 -.874079957E+02 -.874890836E+02 -.875837164E+02 -.876929878E+02 -.878178800E+02 -.879591921E+02 -.881174560E+02 -.882928389E+02 -.884850362E+02 -.886931594E+02 -.889156271E+02 -.891500686E+02 -.893932530E+02 -.896410579E+02 -.898884910E+02 -.901297764E+02 -.903585160E+02 -.905679296E+02 -.907511739E+02 -.909017340E+02 -.910138643E+02 -.910830397E+02 -.911063566E+02 -.910828123E+02 -.910134065E+02 -.909010402E+02 -.907502360E+02 -.905667372E+02 -.903570573E+02 -.901280382E+02 -.898864599E+02 -.896387206E+02 -.893905964E+02 -.891470807E+02 -.889122968E+02 -.886894767E+02 -.884809922E+02 -.882884259E+02 -.881126670E+02 -.879540212E+02 -.878123220E+02 -.876870380E+02 -.875773706E+02 -.874823383E+02 -.874008475E+02 -.873317504E+02 -.872738890E+02 -.872261296E+02 -.871873860E+02 -.871566361E+02 -.871329315E+02 -.871154021E+02 -.871032573E+02 -.870957843E+02 -.870923438E+02 -.870923651E+02 -.870953400E+02 -.871008158E+02 -.871083886E+02 -.871176954E+02 -.871284069E+02 -.871402194E+02 -.871528465E+02 -.871660096E+02 -.871794283E+02 -.871928086E+02 -.872058293E+02 -.872181261E+02 -.872292714E+02 -.872387502E+02 -.872459288E+02 -.872500167E+02 -.872500167E+02
 -.872733954E+02 -.872733954E+02 -.872706324E+02 -.872658428E+02 -.872596276E+02 -.872524846E+02 -.872448354E+02 -.872370460E+02 -.872294437E+02 -.872223317E+02 -.872159997E+02 -.872107349E+02 -.872068293E+02 -.872045876E+02 -.872043339E+02 -.872064169E+02 -.872112157E+02 -.872191441E+02 -.872306545E+02 -.872462415E+02 -.872664437E+02 -.872918446E+02 -.873230720E+02 -.873607953E+02 -.874057193E+02 -.874585758E+02 -.875201102E+02 -.875910639E+02 -.876721504E+02 -.877640259E+02 -.878672523E+02 -.879822535E+02 -.881092649E+02 -.882482770E+02 -.883989745E+02 -.885606741E+02 -.887322651E+02 -.889121573E+02 -.890982428E+02 -.892878787E+02 -.894778967E+02 -.896646481E+02 -.898440858E+02 -.900118892E+02 -.901636292E+02 -.902949694E+02 -.904018944E+02 -.904809489E+02 -.905294664E+02 -.905457604E+02 -.905292531E+02 -.904805203E+02 -.904012466E+02 -.902940969E+02 -.901625248E+02 -.900105447E+02 -.898424921E+02 -.896627956E+02 -.894757758E+02 -.892854798E+02 -.890955569E+02 -.889091759E+02 -.887289804E+02 -.885570792E+02 -.883950631E+02 -.882440438E+02 -.881047051E+02 -.879773632E+02 -.878620281E+02 -.877584652E+02 -.876662510E+02 -.875848243E+02 -.875135294E+02 -.874516535E+02 -.873984558E+02 -.873531919E+02 -.873151308E+02 -.872835687E+02 -.872578379E+02 -.872373123E+02 -.872214104E+02 -.872095964E+02 -.872013793E+02 -.871963108E+02 -.871939826E+02 -.871940226E+02 -.871960903E+02 -.871998727E+02 -.872050786E+02 -.872114328E+02 -.872186701E+02 -.872265275E+02 -.872347364E+02 -.872430125E+02 -.872510447E+02 -.872584802E+02 -.872649083E+02 -.872698380E+02 -.872726719E+02 -.872726719E+02
 -.872956057E+02 -.872956057E+02 -.872940546E+02 -.872914296E+02 -.872881352E+02 -.872845216E+02 -.872808988E+02 -.872775485E+02 -.872747340E+02 -.872727086E+02 -.872717221E+02 -.872720274E+02 -.872738848E+02 -.872775670E+02 -.872833630E+02 -.872915806E+02 -.873025499E+02 -.873166249E+02 -.873341851E+02 -.873556356E+02 -.873814073E+02 -.874119545E+02 -.874477518E+02 -.874892890E+02 -.875370639E+02 -.875915718E+02 -.876532931E+02 -.877226766E+02 -.878001200E+02 -.878859460E+02 -.879803750E+02 -.880834942E+02 -.881952238E+02 -.883152815E+02 -.884431471E+02 -.885780280E+02 -.887188306E+02 -.888641389E+02 -.890122036E+02 -.891609475E+02 -.893079882E+02 -.894506813E+02 -.895861870E+02 -.897115583E+02 -.898238494E+02 -.899202409E+02 -.899981735E+02 -.900554820E+02 -.900905180E+02 -.901022487E+02 -.900903219E+02 -.900550884E+02 -.899975798E+02 -.899194434E+02 -.898228434E+02 -.897103382E+02 -.895847467E+02 -.894490142E+02 -.893060877E+02 -.891588071E+02 -.890098168E+02 -.888614998E+02 -.887159338E+02 -.885748685E+02 -.884397206E+02 -.883115846E+02 -.881912533E+02 -.880792479E+02 -.879758512E+02 -.878811438E+02 -.877950390E+02 -.877173173E+02 -.876476565E+02 -.875856598E+02 -.875308792E+02 -.874828352E+02 -.874410334E+02 -.874049775E+02 -.873741789E+02 -.873481646E+02 -.873264823E+02 -.873087036E+02 -.872944258E+02 -.872832730E+02 -.872748951E+02 -.872689672E+02 -.872651869E+02 -.872632729E+02 -.872629609E+02 -.872640012E+02 -.872661539E+02 -.872691848E+02 -.872728600E+02 -.872769395E+02 -.872811702E+02 -.872852771E+02 -.872889527E+02 -.872918442E+02 -.872935373E+02 -.872935373E+02
 -.873154328E+02 -.873154328E+02 -.873149494E+02 -.873142237E+02 -.873134801E+02 -.873129302E+02 -.873127774E+02 -.873132206E+02 -.873144575E+02 -.873166879E+02 -.873201163E+02 -.873249547E+02 -.873314247E+02 -.873397594E+02 -.873502047E+02 -.873630212E+02 -.873784842E+02 -.873968842E+02 -.874185268E+02 -.874437310E+02 -.874728277E+02 -.875061563E+02 -.875440606E+02 -.875868827E+02 -.876349559E+02 -.876885951E+02 -.877480860E+02 -.878136716E+02 -.878855364E+02 -.879637896E+02 -.880484453E+02 -.881394021E+02 -.882364216E+02 -.883391074E+02 -.884468849E+02 -.885589847E+02 -.886744300E+02 -.887920302E+02 -.889103833E+02 -.890278883E+02 -.891427683E+02 -.892531072E+02 -.893568984E+02 -.894521055E+02 -.895367328E+02 -.896089034E+02 -.896669388E+02 -.897094367E+02 -.897353397E+02 -.897439897E+02 -.897351631E+02 -.897090827E+02 -.896664058E+02 -.896081890E+02 -.895358339E+02 -.894510186E+02 -.893556196E+02 -.892516324E+02 -.891410932E+02 -.890260087E+02 -.889082953E+02 -.887897300E+02 -.886719144E+02 -.885562509E+02 -.884439305E+02 -.883359307E+02 -.882330216E+02 -.881357782E+02 -.880445978E+02 -.879597194E+02 -.878812451E+02 -.878091615E+02 -.877433604E+02 -.876836579E+02 -.876298121E+02 -.875815382E+02 -.875385224E+02 -.875004326E+02 -.874669280E+02 -.874376663E+02 -.874123098E+02 -.873905296E+02 -.873720086E+02 -.873564437E+02 -.873435472E+02 -.873330467E+02 -.873246853E+02 -.873182208E+02 -.873134245E+02 -.873100794E+02 -.873079789E+02 -.873069237E+02 -.873067201E+02 -.873071760E+02 -.873080984E+02 -.873092889E+02 -.873105393E+02 -.873116266E+02 -.873123063E+02 -.873123063E+02
 -.873327316E+02 -.873327316E+02 -.873331672E+02 -.873340702E+02 -.873355029E+02 -.873375509E+02 -.873403190E+02 -.873439273E+02 -.873485097E+02 -.873542123E+02 -.873611929E+02 -.873696203E+02 -.873796747E+02 -.873915467E+02 -.874054381E+02 -.874215604E+02 -.874401351E+02 -.874613924E+02 -.874855693E+02 -.875129084E+02 -.875436543E+02 -.875780506E+02 -.876163354E+02 -.876587355E+02 -.877054602E+02 -.877566931E+02 -.878125834E+02 -.878732353E+02 -.879386974E+02 -.880089493E+02 -.880838899E+02 -.881633232E+02 -.882469457E+02 -.883343347E+02 -.884249378E+02 -.885180653E+02 -.886128866E+02 -.887084312E+02 -.888035954E+02 -.888971554E+02 -.889877880E+02 -.890740987E+02 -.891546558E+02 -.892280326E+02 -.892928529E+02 -.893478398E+02 -.893918652E+02 -.894239952E+02 -.894435311E+02 -.894500403E+02 -.894433760E+02 -.894236843E+02 -.893913977E+02 -.893472143E+02 -.892920676E+02 -.892270855E+02 -.891535447E+02 -.890728213E+02 -.889863420E+02 -.888955385E+02 -.888018057E+02 -.887064670E+02 -.886107465E+02 -.885157483E+02 -.884224436E+02 -.883316634E+02 -.882440980E+02 -.881603004E+02 -.880806941E+02 -.880055833E+02 -.879351646E+02 -.878695402E+02 -.878087310E+02 -.877526896E+02 -.877013125E+02 -.876544517E+02 -.876119245E+02 -.875735229E+02 -.875390213E+02 -.875081830E+02 -.874807658E+02 -.874565263E+02 -.874352237E+02 -.874166223E+02 -.874004935E+02 -.873866173E+02 -.873747833E+02 -.873647908E+02 -.873564493E+02 -.873495785E+02 -.873440077E+02 -.873395758E+02 -.873361308E+02 -.873335296E+02 -.873316379E+02 -.873303305E+02 -.873294918E+02 -.873290176E+02 -.873288171E+02 -.873288171E+02
 -.873474866E+02 -.873474866E+02 -.873486953E+02 -.873509628E+02 -.873542094E+02 -.873584090E+02 -.873635773E+02 -.873697623E+02 -.873770381E+02 -.873854997E+02 -.873952592E+02 -.874064435E+02 -.874191915E+02 -.874336528E+02 -.874499861E+02 -.874683573E+02 -.874889383E+02 -.875119051E+02 -.875374356E+02 -.875657074E+02 -.875968946E+02 -.876311645E+02 -.876686734E+02 -.877095619E+02 -.877539492E+02 -.878019271E+02 -.878535532E+02 -.879088431E+02 -.879677625E+02 -.880302192E+02 -.880960543E+02 -.881650345E+02 -.882368443E+02 -.883110799E+02 -.883872445E+02 -.884647461E+02 -.885428977E+02 -.886209211E+02 -.886979550E+02 -.887730663E+02 -.888452673E+02 -.889135356E+02 -.889768393E+02 -.890341646E+02 -.890845462E+02 -.891270988E+02 -.891610470E+02 -.891857544E+02 -.892007474E+02 -.892057337E+02 -.892006147E+02 -.891854889E+02 -.891606482E+02 -.891265659E+02 -.890838786E+02 -.890333613E+02 -.889758995E+02 -.889124584E+02 -.888440518E+02 -.887717120E+02 -.886964614E+02 -.886192883E+02 -.885411259E+02 -.884628361E+02 -.883851975E+02 -.883088978E+02 -.882345295E+02 -.881625900E+02 -.880934839E+02 -.880275274E+02 -.879649545E+02 -.879059250E+02 -.878505321E+02 -.877988108E+02 -.877507465E+02 -.877062827E+02 -.876653287E+02 -.876277662E+02 -.875934558E+02 -.875622425E+02 -.875339599E+02 -.875084349E+02 -.874854911E+02 -.874649509E+02 -.874466390E+02 -.874303833E+02 -.874160172E+02 -.874033803E+02 -.873923200E+02 -.873826924E+02 -.873743633E+02 -.873672094E+02 -.873611202E+02 -.873559994E+02 -.873517684E+02 -.873483694E+02 -.873457711E+02 -.873439753E+02 -.873430270E+02 -.873430270E+02
 -.873597804E+02 -.873597804E+02 -.873616239E+02 -.873650070E+02 -.873697284E+02 -.873756654E+02 -.873827555E+02 -.873909826E+02 -.874003665E+02 -.874109554E+02 -.874228192E+02 -.874360452E+02 -.874507344E+02 -.874669982E+02 -.874849561E+02 -.875047333E+02 -.875264582E+02 -.875502606E+02 -.875762692E+02 -.876046088E+02 -.876353979E+02 -.876687451E+02 -.877047458E+02 -.877434779E+02 -.877849981E+02 -.878293363E+02 -.878764913E+02 -.879264250E+02 -.879790571E+02 -.880342600E+02 -.880918529E+02 -.881515978E+02 -.882131948E+02 -.882762800E+02 -.883404232E+02 -.884051285E+02 -.884698365E+02 -.885339289E+02 -.885967355E+02 -.886575444E+02 -.887156143E+02 -.887701899E+02 -.888205188E+02 -.888658712E+02 -.889055593E+02 -.889389580E+02 -.889655243E+02 -.889848151E+02 -.889965023E+02 -.890003842E+02 -.889963927E+02 -.889845960E+02 -.889651955E+02 -.889385195E+02 -.889050110E+02 -.888652131E+02 -.888197510E+02 -.887693125E+02 -.887146278E+02 -.886564494E+02 -.885955330E+02 -.885326203E+02 -.884684235E+02 -.884036132E+02 -.883388083E+02 -.882745688E+02 -.882113913E+02 -.881497063E+02 -.880898789E+02 -.880322094E+02 -.879769367E+02 -.879242424E+02 -.878742550E+02 -.878270559E+02 -.877826839E+02 -.877411414E+02 -.877023993E+02 -.876664020E+02 -.876330726E+02 -.876023165E+02 -.875740259E+02 -.875480832E+02 -.875243636E+02 -.875027387E+02 -.874830779E+02 -.874652514E+02 -.874491316E+02 -.874345952E+02 -.874215246E+02 -.874098104E+02 -.873993528E+02 -.873900645E+02 -.873818737E+02 -.873747279E+02 -.873685990E+02 -.873634900E+02 -.873594439E+02 -.873565553E+02 -.873549861E+02 -.873549861E+02
 -.873697654E+02 -.873697654E+02 -.873721162E+02 -.873763865E+02 -.873822738E+02 -.873895737E+02 -.873981569E+02 -.874079516E+02 -.874189304E+02 -.874310996E+02 -.874444913E+02 -.874591577E+02 -.874751654E+02 -.874925922E+02 -.875115233E+02 -.875320485E+02 -.875542600E+02 -.875782493E+02 -.876041053E+02 -.876319116E+02 -.876617437E+02 -.876936667E+02 -.877277316E+02 -.877639730E+02 -.878024050E+02 -.878430180E+02 -.878857752E+02 -.879306087E+02 -.879774159E+02 -.880260564E+02 -.880763484E+02 -.881280667E+02 -.881809402E+02 -.882346515E+02 -.882888364E+02 -.883430857E+02 -.883969479E+02 -.884499334E+02 -.885015211E+02 -.885511657E+02 -.885983078E+02 -.886423842E+02 -.886828406E+02 -.887191445E+02 -.887507987E+02 -.887773548E+02 -.887984256E+02 -.888136971E+02 -.888229376E+02 -.888260048E+02 -.888228512E+02 -.888135245E+02 -.887981670E+02 -.887770104E+02 -.887503691E+02 -.887186303E+02 -.886822427E+02 -.886417036E+02 -.885975459E+02 -.885503241E+02 -.885006018E+02 -.884489389E+02 -.883958810E+02 -.883419499E+02 -.882876355E+02 -.882333900E+02 -.881796233E+02 -.881267001E+02 -.880749387E+02 -.880246107E+02 -.879759425E+02 -.879291163E+02 -.878842738E+02 -.878415182E+02 -.878009184E+02 -.877625123E+02 -.877263102E+02 -.876922989E+02 -.876604448E+02 -.876306974E+02 -.876029923E+02 -.875772541E+02 -.875533991E+02 -.875313379E+02 -.875109772E+02 -.874922226E+02 -.874749802E+02 -.874591589E+02 -.874446729E+02 -.874314433E+02 -.874194021E+02 -.874084945E+02 -.873986838E+02 -.873899568E+02 -.873823301E+02 -.873758599E+02 -.873706532E+02 -.873668838E+02 -.873648120E+02 -.873648120E+02
 -.873776382E+02 -.873776382E+02 -.873803814E+02 -.873853345E+02 -.873921124E+02 -.874004438E+02 -.874101438E+02 -.874210939E+02 -.874332261E+02 -.874465107E+02 -.874609473E+02 -.874765571E+02 -.874933774E+02 -.875114567E+02 -.875308513E+02 -.875516217E+02 -.875738299E+02 -.875975370E+02 -.876228006E+02 -.876496725E+02 -.876781964E+02 -.877084055E+02 -.877403202E+02 -.877739453E+02 -.878092677E+02 -.878462540E+02 -.878848475E+02 -.879249660E+02 -.879664998E+02 -.880093090E+02 -.880532221E+02 -.880980351E+02 -.881435100E+02 -.881893757E+02 -.882353281E+02 -.882810324E+02 -.883261258E+02 -.883702211E+02 -.884129122E+02 -.884537796E+02 -.884923980E+02 -.885283440E+02 -.885612047E+02 -.885905869E+02 -.886161263E+02 -.886374964E+02 -.886544168E+02 -.886666612E+02 -.886740631E+02 -.886765205E+02 -.886739995E+02 -.886665343E+02 -.886542270E+02 -.886372443E+02 -.886158128E+02 -.885902132E+02 -.885607721E+02 -.885278543E+02 -.884918533E+02 -.884531823E+02 -.884122651E+02 -.883695276E+02 -.883253896E+02 -.882802579E+02 -.882345200E+02 -.881885396E+02 -.881426520E+02 -.880971620E+02 -.880523414E+02 -.880084289E+02 -.879656295E+02 -.879241154E+02 -.878840273E+02 -.878454759E+02 -.878085442E+02 -.877732897E+02 -.877397468E+02 -.877079292E+02 -.876778329E+02 -.876494379E+02 -.876227113E+02 -.875976094E+02 -.875740796E+02 -.875520631E+02 -.875314966E+02 -.875123147E+02 -.874944517E+02 -.874778440E+02 -.874624327E+02 -.874481664E+02 -.874350041E+02 -.874229202E+02 -.874119088E+02 -.874019905E+02 -.873932210E+02 -.873857014E+02 -.873795928E+02 -.873751343E+02 -.873726675E+02 -.873726675E+02
 -.873836199E+02 -.873836199E+02 -.873866542E+02 -.873921101E+02 -.873995381E+02 -.874086132E+02 -.874191058E+02 -.874308591E+02 -.874437713E+02 -.874577830E+02 -.874728658E+02 -.874890152E+02 -.875062435E+02 -.875245750E+02 -.875440418E+02 -.875646806E+02 -.875865293E+02 -.876096250E+02 -.876340014E+02 -.876596864E+02 -.876867006E+02 -.877150549E+02 -.877447485E+02 -.877757672E+02 -.878080815E+02 -.878416444E+02 -.878763902E+02 -.879122325E+02 -.879490628E+02 -.879867495E+02 -.880251369E+02 -.880640449E+02 -.881032686E+02 -.881425793E+02 -.881817253E+02 -.882204341E+02 -.882584145E+02 -.882953599E+02 -.883309529E+02 -.883648689E+02 -.883967825E+02 -.884263723E+02 -.884533278E+02 -.884773553E+02 -.884981844E+02 -.885155742E+02 -.885293188E+02 -.885392525E+02 -.885452538E+02 -.885472487E+02 -.885452123E+02 -.885391697E+02 -.885291954E+02 -.885154110E+02 -.884979826E+02 -.884771165E+02 -.884530538E+02 -.884260653E+02 -.883964451E+02 -.883645042E+02 -.883305642E+02 -.882949514E+02 -.882579905E+02 -.882199998E+02 -.881812862E+02 -.881421415E+02 -.881028391E+02 -.880636312E+02 -.880247474E+02 -.879863930E+02 -.879487492E+02 -.879119724E+02 -.878761951E+02 -.878415265E+02 -.878080538E+02 -.877758437E+02 -.877449437E+02 -.877153841E+02 -.876871796E+02 -.876603311E+02 -.876348278E+02 -.876106488E+02 -.875877651E+02 -.875661411E+02 -.875457372E+02 -.875265110E+02 -.875084199E+02 -.874914230E+02 -.874754843E+02 -.874605751E+02 -.874466783E+02 -.874337928E+02 -.874219390E+02 -.874111664E+02 -.874015631E+02 -.873932677E+02 -.873864854E+02 -.873815083E+02 -.873787423E+02 -.873787423E+02
 -.873879398E+02 -.873879398E+02 -.873911774E+02 -.873969810E+02 -.874048522E+02 -.874144253E+02 -.874254356E+02 -.874376958E+02 -.874510774E+02 -.874654963E+02 -.874809016E+02 -.874972673E+02 -.875145853E+02 -.875328601E+02 -.875521044E+02 -.875723356E+02 -.875935730E+02 -.876158352E+02 -.876391376E+02 -.876634912E+02 -.876888997E+02 -.877153588E+02 -.877428542E+02 -.877713598E+02 -.878008371E+02 -.878312330E+02 -.878624791E+02 -.878944909E+02 -.879271662E+02 -.879603853E+02 -.879940101E+02 -.880278843E+02 -.880618337E+02 -.880956670E+02 -.881291770E+02 -.881621420E+02 -.881943284E+02 -.882254930E+02 -.882553866E+02 -.882837566E+02 -.883103522E+02 -.883349275E+02 -.883572465E+02 -.883770875E+02 -.883942477E+02 -.884085469E+02 -.884198320E+02 -.884279801E+02 -.884329014E+02 -.884345410E+02 -.884328808E+02 -.884279394E+02 -.884197718E+02 -.884084682E+02 -.883941519E+02 -.883769765E+02 -.883571223E+02 -.883347928E+02 -.883102101E+02 -.882836105E+02 -.882552403E+02 -.882253512E+02 -.881941958E+02 -.881620243E+02 -.881290803E+02 -.880955982E+02 -.880618000E+02 -.880278938E+02 -.879940715E+02 -.879605082E+02 -.879273609E+02 -.878947683E+02 -.878628511E+02 -.878317121E+02 -.878014368E+02 -.877720941E+02 -.877437376E+02 -.877164067E+02 -.876901275E+02 -.876649145E+02 -.876407718E+02 -.876176950E+02 -.875956717E+02 -.875746844E+02 -.875547111E+02 -.875357278E+02 -.875177100E+02 -.875006356E+02 -.874844870E+02 -.874692549E+02 -.874549417E+02 -.874415666E+02 -.874291722E+02 -.874178316E+02 -.874076594E+02 -.873988244E+02 -.873915665E+02 -.873862191E+02 -.873832378E+02 -.873832378E+02
 -.873908243E+02 -.873908243E+02 -.873941902E+02 -.874002095E+02 -.874083492E+02 -.874182135E+02 -.874295119E+02 -.874420338E+02 -.874556299E+02 -.874701965E+02 -.874856650E+02 -.875019922E+02 -.875191536E+02 -.875371378E+02 -.875559421E+02 -.875755692E+02 -.875960237E+02 -.876173103E+02 -.876394312E+02 -.876623849E+02 -.876861639E+02 -.877107537E+02 -.877361316E+02 -.877622651E+02 -.877891113E+02 -.878166158E+02 -.878447118E+02 -.878733197E+02 -.879023463E+02 -.879316850E+02 -.879612151E+02 -.879908028E+02 -.880203009E+02 -.880495503E+02 -.880783806E+02 -.881066120E+02 -.881340565E+02 -.881605208E+02 -.881858079E+02 -.882097206E+02 -.882320639E+02 -.882526481E+02 -.882712925E+02 -.882878279E+02 -.883021003E+02 -.883139738E+02 -.883233329E+02 -.883300854E+02 -.883341640E+02 -.883355277E+02 -.883341631E+02 -.883300840E+02 -.883233318E+02 -.883139741E+02 -.883021036E+02 -.882878362E+02 -.882713082E+02 -.882526741E+02 -.882321033E+02 -.882097773E+02 -.881858862E+02 -.881606253E+02 -.881341927E+02 -.881067856E+02 -.880785982E+02 -.880498189E+02 -.880206283E+02 -.879911972E+02 -.879616858E+02 -.879322416E+02 -.879029994E+02 -.878740804E+02 -.878455921E+02 -.878176284E+02 -.877902694E+02 -.877635827E+02 -.877376232E+02 -.877124341E+02 -.876880481E+02 -.876644879E+02 -.876417676E+02 -.876198934E+02 -.875988657E+02 -.875786794E+02 -.875593262E+02 -.875407962E+02 -.875230792E+02 -.875061677E+02 -.874900594E+02 -.874747601E+02 -.874602884E+02 -.874466801E+02 -.874339954E+02 -.874223267E+02 -.874118093E+02 -.874026352E+02 -.873950709E+02 -.873894808E+02 -.873863564E+02 -.873863564E+02
 -.873924883E+02 -.873924883E+02 -.873959197E+02 -.874020443E+02 -.874103067E+02 -.874202911E+02 -.874316886E+02 -.874442720E+02 -.874578763E+02 -.874723835E+02 -.874877108E+02 -.875038019E+02 -.875206193E+02 -.875381395E+02 -.875563478E+02 -.875752353E+02 -.875947960E+02 -.876150242E+02 -.876359127E+02 -.876574510E+02 -.876796244E+02 -.877024120E+02 -.877257863E+02 -.877497120E+02 -.877741452E+02 -.877990327E+02 -.878243118E+02 -.878499096E+02 -.878757426E+02 -.879017172E+02 -.879277292E+02 -.879536648E+02 -.879794003E+02 -.880048037E+02 -.880297352E+02 -.880540484E+02 -.880775920E+02 -.881002116E+02 -.881217510E+02 -.881420550E+02 -.881609711E+02 -.881783520E+02 -.881940576E+02 -.882079581E+02 -.882199353E+02 -.882298853E+02 -.882377205E+02 -.882433706E+02 -.882467848E+02 -.882479320E+02 -.882468021E+02 -.882434056E+02 -.882377740E+02 -.882299587E+02 -.882200300E+02 -.882080764E+02 -.881942020E+02 -.881785254E+02 -.881611771E+02 -.881422974E+02 -.881220343E+02 -.881005408E+02 -.880779726E+02 -.880544864E+02 -.880302373E+02 -.880053772E+02 -.879800530E+02 -.879544052E+02 -.879285665E+02 -.879026611E+02 -.878768037E+02 -.878510991E+02 -.878256416E+02 -.878005152E+02 -.877757934E+02 -.877515396E+02 -.877278073E+02 -.877046407E+02 -.876820751E+02 -.876601378E+02 -.876388490E+02 -.876182225E+02 -.875982666E+02 -.875789859E+02 -.875603819E+02 -.875424551E+02 -.875252067E+02 -.875086404E+02 -.874927658E+02 -.874776009E+02 -.874631770E+02 -.874495431E+02 -.874367732E+02 -.874249744E+02 -.874142977E+02 -.874049525E+02 -.873972245E+02 -.873914992E+02 -.873882931E+02 -.873882931E+02
 -.873931305E+02 -.873931305E+02 -.873965753E+02 -.874027143E+02 -.874109799E+02 -.874209445E+02 -.874322879E+02 -.874447718E+02 -.874582203E+02 -.874725049E+02 -.874875326E+02 -.875032370E+02 -.875195712E+02 -.875365020E+02 -.875540061E+02 -.875720658E+02 -.875906671E+02 -.876097970E+02 -.876294415E+02 -.876495845E+02 -.876702063E+02 -.876912827E+02 -.877127839E+02 -.877346738E+02 -.877569097E+02 -.877794415E+02 -.878022115E+02 -.878251539E+02 -.878481954E+02 -.878712542E+02 -.878942413E+02 -.879170601E+02 -.879396071E+02 -.879617729E+02 -.879834425E+02 -.880044969E+02 -.880248138E+02 -.880442693E+02 -.880627391E+02 -.880801003E+02 -.880962328E+02 -.881110212E+02 -.881243565E+02 -.881361376E+02 -.881462734E+02 -.881546837E+02 -.881613011E+02 -.881660717E+02 -.881689566E+02 -.881699322E+02 -.881689905E+02 -.881661399E+02 -.881614044E+02 -.881548234E+02 -.881464512E+02 -.881363557E+02 -.881246175E+02 -.881113282E+02 -.880965893E+02 -.880805104E+02 -.880632073E+02 -.880448006E+02 -.880254137E+02 -.880051716E+02 -.879841988E+02 -.879626179E+02 -.879405488E+02 -.879181068E+02 -.878954023E+02 -.878725391E+02 -.878496145E+02 -.878267183E+02 -.878039326E+02 -.877813315E+02 -.877589813E+02 -.877369400E+02 -.877152580E+02 -.876939784E+02 -.876731370E+02 -.876527632E+02 -.876328806E+02 -.876135075E+02 -.875946579E+02 -.875763428E+02 -.875585709E+02 -.875413505E+02 -.875246911E+02 -.875086051E+02 -.874931112E+02 -.874782370E+02 -.874640234E+02 -.874505295E+02 -.874378398E+02 -.874260720E+02 -.874153888E+02 -.874060113E+02 -.873982376E+02 -.873924670E+02 -.873892304E+02 -.873892304E+02
 -.873929303E+02 -.873929303E+02 -.873963462E+02 -.874024257E+02 -.874105979E+02 -.874204304E+02 -.874315975E+02 -.874438544E+02 -.874570187E+02 -.874709547E+02 -.874855624E+02 -.875007682E+02 -.875165182E+02 -.875327724E+02 -.875495009E+02 -.875666798E+02 -.875842895E+02 -.876023115E+02 -.876207277E+02 -.876395181E+02 -.876586604E+02 -.876781286E+02 -.876978923E+02 -.877179164E+02 -.877381604E+02 -.877585780E+02 -.877791170E+02 -.877997191E+02 -.878203199E+02 -.878408490E+02 -.878612303E+02 -.878813821E+02 -.879012182E+02 -.879206475E+02 -.879395758E+02 -.879579057E+02 -.879755382E+02 -.879923735E+02 -.880083121E+02 -.880232561E+02 -.880371104E+02 -.880497839E+02 -.880611911E+02 -.880712529E+02 -.880798981E+02 -.880870645E+02 -.880926996E+02 -.880967618E+02 -.880992211E+02 -.881000590E+02 -.880992698E+02 -.880968597E+02 -.880928474E+02 -.880872636E+02 -.880801503E+02 -.880715603E+02 -.880615563E+02 -.880502100E+02 -.880376010E+02 -.880238152E+02 -.880089442E+02 -.879930837E+02 -.879763320E+02 -.879587891E+02 -.879405555E+02 -.879217307E+02 -.879024126E+02 -.878826960E+02 -.878626725E+02 -.878424291E+02 -.878220478E+02 -.878016055E+02 -.877811730E+02 -.877608152E+02 -.877405908E+02 -.877205524E+02 -.877007466E+02 -.876812137E+02 -.876619890E+02 -.876431021E+02 -.876245780E+02 -.876064379E+02 -.875886992E+02 -.875713773E+02 -.875544859E+02 -.875380388E+02 -.875220517E+02 -.875065436E+02 -.874915398E+02 -.874770750E+02 -.874631974E+02 -.874499736E+02 -.874374953E+02 -.874258881E+02 -.874153217E+02 -.874060246E+02 -.873983021E+02 -.873925599E+02 -.873893349E+02 -.873893349E+02
 -.873920467E+02 -.873920467E+02 -.873953997E+02 -.874013608E+02 -.874093628E+02 -.874189746E+02 -.874298695E+02 -.874418006E+02 -.874545820E+02 -.874680741E+02 -.874821725E+02 -.874967988E+02 -.875118943E+02 -.875274143E+02 -.875433241E+02 -.875595957E+02 -.875762054E+02 -.875931314E+02 -.876103527E+02 -.876278471E+02 -.876455910E+02 -.876635580E+02 -.876817183E+02 -.877000386E+02 -.877184811E+02 -.877370037E+02 -.877555597E+02 -.877740979E+02 -.877925620E+02 -.878108917E+02 -.878290221E+02 -.878468844E+02 -.878644064E+02 -.878815126E+02 -.878981253E+02 -.879141649E+02 -.879295509E+02 -.879442024E+02 -.879580396E+02 -.879709838E+02 -.879829595E+02 -.879938942E+02 -.880037203E+02 -.880123754E+02 -.880198036E+02 -.880259560E+02 -.880307917E+02 -.880342781E+02 -.880363918E+02 -.880371185E+02 -.880364536E+02 -.880344022E+02 -.880309789E+02 -.880262076E+02 -.880201212E+02 -.880127613E+02 -.880041770E+02 -.879944248E+02 -.879835675E+02 -.879716732E+02 -.879588148E+02 -.879450684E+02 -.879305130E+02 -.879152292E+02 -.878992981E+02 -.878828010E+02 -.878658177E+02 -.878484268E+02 -.878307041E+02 -.878127224E+02 -.877945510E+02 -.877762553E+02 -.877578961E+02 -.877395301E+02 -.877212087E+02 -.877029792E+02 -.876848836E+02 -.876669596E+02 -.876492404E+02 -.876317550E+02 -.876145289E+02 -.875975843E+02 -.875809407E+02 -.875646163E+02 -.875486281E+02 -.875329939E+02 -.875177336E+02 -.875028709E+02 -.874884361E+02 -.874744690E+02 -.874610228E+02 -.874481693E+02 -.874360051E+02 -.874246604E+02 -.874143090E+02 -.874051827E+02 -.873975892E+02 -.873919350E+02 -.873887559E+02 -.873887559E+02
 -.873906183E+02 -.873906183E+02 -.873938817E+02 -.873996782E+02 -.874074503E+02 -.874167728E+02 -.874273219E+02 -.874388520E+02 -.874511767E+02 -.874641549E+02 -.874776799E+02 -.874916706E+02 -.875060654E+02 -.875208163E+02 -.875358857E+02 -.875512429E+02 -.875668614E+02 -.875827174E+02 -.875987882E+02 -.876150507E+02 -.876314809E+02 -.876480528E+02 -.876647379E+02 -.876815049E+02 -.876983194E+02 -.877151433E+02 -.877319353E+02 -.877486503E+02 -.877652398E+02 -.877816518E+02 -.877978313E+02 -.878137203E+02 -.878292582E+02 -.878443826E+02 -.878590290E+02 -.878731322E+02 -.878866265E+02 -.878994462E+02 -.879115267E+02 -.879228047E+02 -.879332196E+02 -.879427136E+02 -.879512328E+02 -.879587276E+02 -.879651537E+02 -.879704726E+02 -.879746520E+02 -.879776661E+02 -.879794967E+02 -.879801324E+02 -.879795698E+02 -.879778129E+02 -.879748731E+02 -.879707694E+02 -.879655279E+02 -.879591811E+02 -.879517683E+02 -.879433341E+02 -.879339285E+02 -.879236058E+02 -.879124242E+02 -.879004451E+02 -.878877319E+02 -.878743499E+02 -.878603651E+02 -.878458438E+02 -.878308518E+02 -.878154539E+02 -.877997130E+02 -.877836903E+02 -.877674441E+02 -.877510301E+02 -.877345004E+02 -.877179040E+02 -.877012863E+02 -.876846887E+02 -.876681494E+02 -.876517027E+02 -.876353795E+02 -.876192076E+02 -.876032118E+02 -.875874147E+02 -.875718369E+02 -.875564979E+02 -.875414171E+02 -.875266147E+02 -.875121135E+02 -.874979406E+02 -.874841294E+02 -.874707234E+02 -.874577791E+02 -.874453714E+02 -.874335998E+02 -.874225965E+02 -.874125367E+02 -.874036524E+02 -.873962495E+02 -.873907307E+02 -.873876247E+02 -.873876247E+02
 -.873887641E+02 -.873887641E+02 -.873919174E+02 -.873975141E+02 -.874050108E+02 -.874139920E+02 -.874241404E+02 -.874352141E+02 -.874470286E+02 -.874594433E+02 -.874723512E+02 -.874856699E+02 -.874993364E+02 -.875133009E+02 -.875275242E+02 -.875419736E+02 -.875566215E+02 -.875714428E+02 -.875864139E+02 -.876015118E+02 -.876167126E+02 -.876319912E+02 -.876473209E+02 -.876626728E+02 -.876780155E+02 -.876933150E+02 -.877085348E+02 -.877236355E+02 -.877385752E+02 -.877533094E+02 -.877677912E+02 -.877819719E+02 -.877958006E+02 -.878092253E+02 -.878221926E+02 -.878346490E+02 -.878465403E+02 -.878578133E+02 -.878684151E+02 -.878782949E+02 -.878874035E+02 -.878956946E+02 -.879031249E+02 -.879096549E+02 -.879152492E+02 -.879198771E+02 -.879235129E+02 -.879261364E+02 -.879277329E+02 -.879282935E+02 -.879278156E+02 -.879263023E+02 -.879237628E+02 -.879202121E+02 -.879156710E+02 -.879101655E+02 -.879037268E+02 -.878963906E+02 -.878881969E+02 -.878791894E+02 -.878694148E+02 -.878589228E+02 -.878477646E+02 -.878359935E+02 -.878236633E+02 -.878108284E+02 -.877975431E+02 -.877838609E+02 -.877698344E+02 -.877555149E+02 -.877409515E+02 -.877261916E+02 -.877112798E+02 -.876962585E+02 -.876811672E+02 -.876660426E+02 -.876509186E+02 -.876358264E+02 -.876207944E+02 -.876058488E+02 -.875910133E+02 -.875763101E+02 -.875617600E+02 -.875473834E+02 -.875332006E+02 -.875192337E+02 -.875055072E+02 -.874920501E+02 -.874788982E+02 -.874660969E+02 -.874537046E+02 -.874417979E+02 -.874304772E+02 -.874198750E+02 -.874101655E+02 -.874015779E+02 -.873944134E+02 -.873890668E+02 -.873860554E+02 -.873860554E+02
 -.873865853E+02 -.873865853E+02 -.873896132E+02 -.873949837E+02 -.874021714E+02 -.874107734E+02 -.874204815E+02 -.874310595E+02 -.874423267E+02 -.874541450E+02 -.874664079E+02 -.874790337E+02 -.874919587E+02 -.875051328E+02 -.875185157E+02 -.875320742E+02 -.875457797E+02 -.875596070E+02 -.875735325E+02 -.875875331E+02 -.876015860E+02 -.876156673E+02 -.876297521E+02 -.876438138E+02 -.876578242E+02 -.876717531E+02 -.876855681E+02 -.876992351E+02 -.877127178E+02 -.877259782E+02 -.877389763E+02 -.877516709E+02 -.877640195E+02 -.877759785E+02 -.877875037E+02 -.877985507E+02 -.878090751E+02 -.878190331E+02 -.878283818E+02 -.878370797E+02 -.878450869E+02 -.878523660E+02 -.878588821E+02 -.878646033E+02 -.878695014E+02 -.878735518E+02 -.878767337E+02 -.878790312E+02 -.878804324E+02 -.878809304E+02 -.878805230E+02 -.878792129E+02 -.878770072E+02 -.878739182E+02 -.878699624E+02 -.878651608E+02 -.878595382E+02 -.878531236E+02 -.878459491E+02 -.878380500E+02 -.878294642E+02 -.878202318E+02 -.878103949E+02 -.877999967E+02 -.877890814E+02 -.877776940E+02 -.877658791E+02 -.877536814E+02 -.877411448E+02 -.877283123E+02 -.877152255E+02 -.877019245E+02 -.876884477E+02 -.876748316E+02 -.876611105E+02 -.876473169E+02 -.876334807E+02 -.876196301E+02 -.876057911E+02 -.875919877E+02 -.875782427E+02 -.875645772E+02 -.875510120E+02 -.875375673E+02 -.875242642E+02 -.875111254E+02 -.874981764E+02 -.874854474E+02 -.874729753E+02 -.874608064E+02 -.874490001E+02 -.874376330E+02 -.874268054E+02 -.874166479E+02 -.874073321E+02 -.873990823E+02 -.873921923E+02 -.873870462E+02 -.873841457E+02 -.873841457E+02
 -.873841664E+02 -.873841664E+02 -.873870578E+02 -.873921834E+02 -.873990383E+02 -.874072347E+02 -.874164751E+02 -.874265312E+02 -.874372276E+02 -.874484293E+02 -.874600324E+02 -.874719562E+02 -.874841377E+02 -.874965269E+02 -.875090836E+02 -.875217745E+02 -.875345710E+02 -.875474481E+02 -.875603824E+02 -.875733517E+02 -.875863340E+02 -.875993069E+02 -.876122475E+02 -.876251315E+02 -.876379336E+02 -.876506268E+02 -.876631829E+02 -.876755720E+02 -.876877629E+02 -.876997228E+02 -.877114180E+02 -.877228133E+02 -.877338731E+02 -.877445609E+02 -.877548400E+02 -.877646733E+02 -.877740244E+02 -.877828571E+02 -.877911362E+02 -.877988278E+02 -.878058994E+02 -.878123207E+02 -.878180632E+02 -.878231013E+02 -.878274120E+02 -.878309756E+02 -.878337754E+02 -.878357984E+02 -.878370353E+02 -.878374805E+02 -.878371322E+02 -.878359926E+02 -.878340676E+02 -.878313669E+02 -.878279039E+02 -.878236956E+02 -.878187620E+02 -.878131266E+02 -.878068155E+02 -.877998572E+02 -.877922826E+02 -.877841246E+02 -.877754174E+02 -.877661967E+02 -.877564989E+02 -.877463609E+02 -.877358201E+02 -.877249136E+02 -.877136781E+02 -.877021498E+02 -.876903639E+02 -.876783547E+02 -.876661550E+02 -.876537962E+02 -.876413083E+02 -.876287196E+02 -.876160568E+02 -.876033450E+02 -.875906079E+02 -.875778676E+02 -.875651453E+02 -.875524613E+02 -.875398355E+02 -.875272881E+02 -.875148399E+02 -.875025139E+02 -.874903359E+02 -.874783367E+02 -.874665533E+02 -.874550324E+02 -.874438329E+02 -.874330309E+02 -.874227248E+02 -.874130428E+02 -.874041517E+02 -.873962695E+02 -.873896805E+02 -.873847555E+02 -.873819780E+02 -.873819780E+02
 -.873815774E+02 -.873815774E+02 -.873843249E+02 -.873891928E+02 -.873956990E+02 -.874034726E+02 -.874122283E+02 -.874217468E+02 -.874318591E+02 -.874424347E+02 -.874533727E+02 -.874645946E+02 -.874760386E+02 -.874876557E+02 -.874994063E+02 -.875112574E+02 -.875231811E+02 -.875351526E+02 -.875471495E+02 -.875591504E+02 -.875711344E+02 -.875830809E+02 -.875949685E+02 -.876067753E+02 -.876184787E+02 -.876300547E+02 -.876414785E+02 -.876527242E+02 -.876637646E+02 -.876745718E+02 -.876851168E+02 -.876953702E+02 -.877053015E+02 -.877148803E+02 -.877240758E+02 -.877328573E+02 -.877411944E+02 -.877490574E+02 -.877564172E+02 -.877632459E+02 -.877695169E+02 -.877752055E+02 -.877802884E+02 -.877847448E+02 -.877885560E+02 -.877917059E+02 -.877941812E+02 -.877959714E+02 -.877970687E+02 -.877974689E+02 -.877971704E+02 -.877961750E+02 -.877944875E+02 -.877921159E+02 -.877890709E+02 -.877853665E+02 -.877810189E+02 -.877760471E+02 -.877704725E+02 -.877643184E+02 -.877576101E+02 -.877503745E+02 -.877426399E+02 -.877344355E+02 -.877257915E+02 -.877167387E+02 -.877073080E+02 -.876975305E+02 -.876874372E+02 -.876770584E+02 -.876664241E+02 -.876555635E+02 -.876445046E+02 -.876332747E+02 -.876218998E+02 -.876104046E+02 -.875988129E+02 -.875871471E+02 -.875754285E+02 -.875636774E+02 -.875519135E+02 -.875401559E+02 -.875284236E+02 -.875167362E+02 -.875051142E+02 -.874935803E+02 -.874821603E+02 -.874708845E+02 -.874597901E+02 -.874489228E+02 -.874383409E+02 -.874281187E+02 -.874183522E+02 -.874091655E+02 -.874007202E+02 -.873932261E+02 -.873869565E+02 -.873822673E+02 -.873796214E+02 -.873796214E+02
 -.873788756E+02 -.873788756E+02 -.873814744E+02 -.873860769E+02 -.873922251E+02 -.873995660E+02 -.874078280E+02 -.874168014E+02 -.874263246E+02 -.874362725E+02 -.874465478E+02 -.874570746E+02 -.874677933E+02 -.874786561E+02 -.874896244E+02 -.875006663E+02 -.875117544E+02 -.875228649E+02 -.875339763E+02 -.875450681E+02 -.875561210E+02 -.875671155E+02 -.875780324E+02 -.875888517E+02 -.875995531E+02 -.876101155E+02 -.876205171E+02 -.876307352E+02 -.876407464E+02 -.876505267E+02 -.876600514E+02 -.876692952E+02 -.876782327E+02 -.876868381E+02 -.876950855E+02 -.877029495E+02 -.877104046E+02 -.877174261E+02 -.877239900E+02 -.877300733E+02 -.877356542E+02 -.877407121E+02 -.877452283E+02 -.877491854E+02 -.877525684E+02 -.877553641E+02 -.877575616E+02 -.877591524E+02 -.877601302E+02 -.877604915E+02 -.877602351E+02 -.877593624E+02 -.877578775E+02 -.877557868E+02 -.877530991E+02 -.877498257E+02 -.877459800E+02 -.877415776E+02 -.877366359E+02 -.877311741E+02 -.877252131E+02 -.877187749E+02 -.877118829E+02 -.877045614E+02 -.876968355E+02 -.876887307E+02 -.876802730E+02 -.876714885E+02 -.876624031E+02 -.876530426E+02 -.876434325E+02 -.876335976E+02 -.876235622E+02 -.876133497E+02 -.876029826E+02 -.875924829E+02 -.875818713E+02 -.875711679E+02 -.875603919E+02 -.875495618E+02 -.875386958E+02 -.875278117E+02 -.875169276E+02 -.875060622E+02 -.874952354E+02 -.874844694E+02 -.874737894E+02 -.874632252E+02 -.874528131E+02 -.874425980E+02 -.874326364E+02 -.874230005E+02 -.874137829E+02 -.874051031E+02 -.873971162E+02 -.873900232E+02 -.873840851E+02 -.873796414E+02 -.873771329E+02 -.873771329E+02
 -.873761071E+02 -.873761071E+02 -.873785547E+02 -.873828880E+02 -.873886738E+02 -.873955782E+02 -.874033436E+02 -.874117710E+02 -.874207066E+02 -.874300311E+02 -.874396516E+02 -.874494954E+02 -.874595051E+02 -.874696347E+02 -.874798472E+02 -.874901115E+02 -.875004015E+02 -.875106945E+02 -.875209697E+02 -.875312080E+02 -.875413914E+02 -.875515019E+02 -.875615218E+02 -.875714332E+02 -.875812180E+02 -.875908575E+02 -.876003324E+02 -.876096230E+02 -.876187090E+02 -.876275698E+02 -.876361842E+02 -.876445307E+02 -.876525877E+02 -.876603333E+02 -.876677460E+02 -.876748042E+02 -.876814867E+02 -.876877730E+02 -.876936430E+02 -.876990778E+02 -.877040592E+02 -.877085704E+02 -.877125957E+02 -.877161211E+02 -.877191341E+02 -.877216239E+02 -.877235816E+02 -.877250002E+02 -.877258747E+02 -.877262020E+02 -.877259814E+02 -.877252140E+02 -.877239030E+02 -.877220538E+02 -.877196736E+02 -.877167717E+02 -.877133592E+02 -.877094487E+02 -.877050548E+02 -.877001931E+02 -.876948811E+02 -.876891369E+02 -.876829800E+02 -.876764305E+02 -.876695094E+02 -.876622381E+02 -.876546382E+02 -.876467319E+02 -.876385410E+02 -.876300874E+02 -.876213927E+02 -.876124783E+02 -.876033649E+02 -.875940729E+02 -.875846220E+02 -.875750312E+02 -.875653189E+02 -.875555030E+02 -.875456009E+02 -.875356293E+02 -.875256048E+02 -.875155442E+02 -.875054644E+02 -.874953832E+02 -.874853196E+02 -.874752951E+02 -.874653340E+02 -.874554654E+02 -.874457244E+02 -.874361543E+02 -.874268097E+02 -.874177600E+02 -.874090940E+02 -.874009260E+02 -.873934039E+02 -.873867189E+02 -.873811191E+02 -.873769265E+02 -.873745590E+02 -.873745590E+02
 -.873733085E+02 -.873733085E+02 -.873756043E+02 -.873796676E+02 -.873850908E+02 -.873915592E+02 -.873988300E+02 -.874067153E+02 -.874150695E+02 -.874237796E+02 -.874327574E+02 -.874419336E+02 -.874512536E+02 -.874606734E+02 -.874701576E+02 -.874796765E+02 -.874892053E+02 -.874987223E+02 -.875082079E+02 -.875176443E+02 -.875270146E+02 -.875363023E+02 -.875454915E+02 -.875545658E+02 -.875635092E+02 -.875723049E+02 -.875809362E+02 -.875893857E+02 -.875976360E+02 -.876056692E+02 -.876134671E+02 -.876210113E+02 -.876282834E+02 -.876352651E+02 -.876419379E+02 -.876482838E+02 -.876542850E+02 -.876599244E+02 -.876651852E+02 -.876700515E+02 -.876745084E+02 -.876785418E+02 -.876821388E+02 -.876852878E+02 -.876879785E+02 -.876902021E+02 -.876919511E+02 -.876932198E+02 -.876940041E+02 -.876943015E+02 -.876941114E+02 -.876934347E+02 -.876922741E+02 -.876906340E+02 -.876885205E+02 -.876859411E+02 -.876829050E+02 -.876794227E+02 -.876755062E+02 -.876711686E+02 -.876664241E+02 -.876612881E+02 -.876557767E+02 -.876499067E+02 -.876436957E+02 -.876371617E+02 -.876303228E+02 -.876231978E+02 -.876158051E+02 -.876081634E+02 -.876002912E+02 -.875922067E+02 -.875839279E+02 -.875754724E+02 -.875668573E+02 -.875580993E+02 -.875492148E+02 -.875402196E+02 -.875311292E+02 -.875219590E+02 -.875127242E+02 -.875034401E+02 -.874941226E+02 -.874847886E+02 -.874754561E+02 -.874661456E+02 -.874568806E+02 -.874476888E+02 -.874386039E+02 -.874296677E+02 -.874209323E+02 -.874124639E+02 -.874043471E+02 -.873966905E+02 -.873896343E+02 -.873833596E+02 -.873781008E+02 -.873741619E+02 -.873719369E+02 -.873719369E+02
 -.873705084E+02 -.873705084E+02 -.873726532E+02 -.873764480E+02 -.873815112E+02 -.873875478E+02 -.873943297E+02 -.874016805E+02 -.874094631E+02 -.874175710E+02 -.874259210E+02 -.874344475E+02 -.874430988E+02 -.874518333E+02 -.874606172E+02 -.874694226E+02 -.874782258E+02 -.874870062E+02 -.874957458E+02 -.875044277E+02 -.875130364E+02 -.875215568E+02 -.875299743E+02 -.875382743E+02 -.875464424E+02 -.875544638E+02 -.875623237E+02 -.875700071E+02 -.875774986E+02 -.875847828E+02 -.875918441E+02 -.875986669E+02 -.876052353E+02 -.876115336E+02 -.876175465E+02 -.876232586E+02 -.876286549E+02 -.876337210E+02 -.876384429E+02 -.876428073E+02 -.876468018E+02 -.876504146E+02 -.876536350E+02 -.876564534E+02 -.876588612E+02 -.876608511E+02 -.876624170E+02 -.876635540E+02 -.876642590E+02 -.876645297E+02 -.876643657E+02 -.876637678E+02 -.876627382E+02 -.876612805E+02 -.876593998E+02 -.876571024E+02 -.876543958E+02 -.876512889E+02 -.876477914E+02 -.876439145E+02 -.876396700E+02 -.876350706E+02 -.876301299E+02 -.876248620E+02 -.876192815E+02 -.876134038E+02 -.876072441E+02 -.876008182E+02 -.875941420E+02 -.875872313E+02 -.875801019E+02 -.875727694E+02 -.875652495E+02 -.875575574E+02 -.875497079E+02 -.875417159E+02 -.875335957E+02 -.875253615E+02 -.875170271E+02 -.875086064E+02 -.875001133E+02 -.874915621E+02 -.874829674E+02 -.874743450E+02 -.874657121E+02 -.874570879E+02 -.874484948E+02 -.874399594E+02 -.874315137E+02 -.874231973E+02 -.874150599E+02 -.874071642E+02 -.873995903E+02 -.873924408E+02 -.873858479E+02 -.873799820E+02 -.873750637E+02 -.873713786E+02 -.873692963E+02 -.873692963E+02
 -.873677287E+02 -.873677287E+02 -.873697241E+02 -.873732539E+02 -.873779620E+02 -.873835733E+02 -.873898747E+02 -.873967011E+02 -.874039244E+02 -.874114446E+02 -.874191836E+02 -.874270798E+02 -.874350845E+02 -.874431585E+02 -.874512700E+02 -.874593927E+02 -.874675042E+02 -.874755854E+02 -.874836193E+02 -.874915904E+02 -.874994842E+02 -.875072871E+02 -.875149858E+02 -.875225672E+02 -.875300183E+02 -.875373261E+02 -.875444776E+02 -.875514595E+02 -.875582586E+02 -.875648615E+02 -.875712548E+02 -.875774248E+02 -.875833583E+02 -.875890418E+02 -.875944621E+02 -.875996063E+02 -.876044618E+02 -.876090164E+02 -.876132583E+02 -.876171764E+02 -.876207602E+02 -.876240000E+02 -.876268867E+02 -.876294124E+02 -.876315698E+02 -.876333530E+02 -.876347568E+02 -.876357774E+02 -.876364118E+02 -.876366585E+02 -.876365169E+02 -.876359878E+02 -.876350730E+02 -.876337756E+02 -.876320997E+02 -.876300506E+02 -.876276346E+02 -.876248590E+02 -.876217322E+02 -.876182632E+02 -.876144620E+02 -.876103394E+02 -.876059066E+02 -.876011756E+02 -.875961588E+02 -.875908690E+02 -.875853192E+02 -.875795228E+02 -.875734933E+02 -.875672443E+02 -.875607893E+02 -.875541418E+02 -.875473153E+02 -.875403230E+02 -.875331779E+02 -.875258930E+02 -.875184810E+02 -.875109545E+02 -.875033259E+02 -.874956077E+02 -.874878128E+02 -.874799539E+02 -.874720449E+02 -.874641003E+02 -.874561363E+02 -.874481711E+02 -.874402258E+02 -.874323253E+02 -.874245002E+02 -.874167878E+02 -.874092350E+02 -.874019008E+02 -.873948607E+02 -.873882110E+02 -.873820757E+02 -.873766145E+02 -.873720338E+02 -.873686005E+02 -.873666601E+02 -.873666601E+02
 -.873649854E+02 -.873649854E+02 -.873668339E+02 -.873701033E+02 -.873744630E+02 -.873796574E+02 -.873854885E+02 -.873918026E+02 -.873984804E+02 -.874054287E+02 -.874125746E+02 -.874198606E+02 -.874272410E+02 -.874346793E+02 -.874421455E+02 -.874496151E+02 -.874570672E+02 -.874644839E+02 -.874718494E+02 -.874791495E+02 -.874863709E+02 -.874935011E+02 -.875005281E+02 -.875074401E+02 -.875142256E+02 -.875208731E+02 -.875273710E+02 -.875337077E+02 -.875398717E+02 -.875458515E+02 -.875516352E+02 -.875572114E+02 -.875625685E+02 -.875676951E+02 -.875725800E+02 -.875772121E+02 -.875815808E+02 -.875856758E+02 -.875894871E+02 -.875930053E+02 -.875962217E+02 -.875991281E+02 -.876017168E+02 -.876039813E+02 -.876059156E+02 -.876075145E+02 -.876087738E+02 -.876096903E+02 -.876102616E+02 -.876104863E+02 -.876103640E+02 -.876098954E+02 -.876090820E+02 -.876079263E+02 -.876064319E+02 -.876046031E+02 -.876024451E+02 -.875999643E+02 -.875971674E+02 -.875940622E+02 -.875906570E+02 -.875869608E+02 -.875829832E+02 -.875787343E+02 -.875742245E+02 -.875694647E+02 -.875644660E+02 -.875592398E+02 -.875537975E+02 -.875481509E+02 -.875423115E+02 -.875362910E+02 -.875301011E+02 -.875237532E+02 -.875172589E+02 -.875106293E+02 -.875038759E+02 -.874970097E+02 -.874900420E+02 -.874829840E+02 -.874758472E+02 -.874686435E+02 -.874613856E+02 -.874540871E+02 -.874467628E+02 -.874394299E+02 -.874321082E+02 -.874248212E+02 -.874175974E+02 -.874104719E+02 -.874034887E+02 -.873967032E+02 -.873901858E+02 -.873840266E+02 -.873783412E+02 -.873732785E+02 -.873690307E+02 -.873658460E+02 -.873640458E+02 -.873640458E+02
 -.873622900E+02 -.873622900E+02 -.873639947E+02 -.873670092E+02 -.873710281E+02 -.873758152E+02 -.873811872E+02 -.873870022E+02 -.873931493E+02 -.873995424E+02 -.874061136E+02 -.874128096E+02 -.874195880E+02 -.874264145E+02 -.874332616E+02 -.874401061E+02 -.874469290E+02 -.874537134E+02 -.874604449E+02 -.874671104E+02 -.874736976E+02 -.874801953E+02 -.874865926E+02 -.874928790E+02 -.874990442E+02 -.875050778E+02 -.875109699E+02 -.875167103E+02 -.875222889E+02 -.875276955E+02 -.875329201E+02 -.875379528E+02 -.875427835E+02 -.875474026E+02 -.875518005E+02 -.875559678E+02 -.875598953E+02 -.875635743E+02 -.875669966E+02 -.875701540E+02 -.875730393E+02 -.875756454E+02 -.875779662E+02 -.875799959E+02 -.875817295E+02 -.875831627E+02 -.875842922E+02 -.875851150E+02 -.875856292E+02 -.875858337E+02 -.875857282E+02 -.875853131E+02 -.875845898E+02 -.875835605E+02 -.875822279E+02 -.875805959E+02 -.875786688E+02 -.875764519E+02 -.875739509E+02 -.875711724E+02 -.875681233E+02 -.875648113E+02 -.875612444E+02 -.875574312E+02 -.875533805E+02 -.875491016E+02 -.875446039E+02 -.875398972E+02 -.875349912E+02 -.875298960E+02 -.875246216E+02 -.875191781E+02 -.875135755E+02 -.875078240E+02 -.875019334E+02 -.874959137E+02 -.874897749E+02 -.874835270E+02 -.874771798E+02 -.874707437E+02 -.874642289E+02 -.874576464E+02 -.874510077E+02 -.874443253E+02 -.874376131E+02 -.874308871E+02 -.874241656E+02 -.874174706E+02 -.874108287E+02 -.874042726E+02 -.873978434E+02 -.873915925E+02 -.873855855E+02 -.873799060E+02 -.873746614E+02 -.873699896E+02 -.873660686E+02 -.873631284E+02 -.873614660E+02 -.873614660E+02
 -.873596502E+02 -.873596502E+02 -.873612144E+02 -.873639799E+02 -.873676664E+02 -.873720564E+02 -.873769815E+02 -.873823109E+02 -.873879428E+02 -.873937974E+02 -.873998123E+02 -.874059383E+02 -.874121361E+02 -.874183741E+02 -.874246267E+02 -.874308727E+02 -.874370944E+02 -.874432763E+02 -.874494051E+02 -.874554689E+02 -.874614565E+02 -.874673577E+02 -.874731627E+02 -.874788621E+02 -.874844467E+02 -.874899075E+02 -.874952356E+02 -.875004220E+02 -.875054579E+02 -.875103347E+02 -.875150435E+02 -.875195758E+02 -.875239229E+02 -.875280766E+02 -.875320287E+02 -.875357711E+02 -.875392961E+02 -.875425962E+02 -.875456645E+02 -.875484940E+02 -.875510787E+02 -.875534125E+02 -.875554903E+02 -.875573073E+02 -.875588592E+02 -.875601425E+02 -.875611542E+02 -.875618920E+02 -.875623542E+02 -.875625400E+02 -.875624489E+02 -.875620816E+02 -.875614390E+02 -.875605229E+02 -.875593359E+02 -.875578810E+02 -.875561620E+02 -.875541831E+02 -.875519494E+02 -.875494663E+02 -.875467397E+02 -.875437761E+02 -.875405823E+02 -.875371655E+02 -.875335333E+02 -.875296934E+02 -.875256541E+02 -.875214236E+02 -.875170103E+02 -.875124228E+02 -.875076698E+02 -.875027599E+02 -.874977020E+02 -.874925046E+02 -.874871767E+02 -.874817269E+02 -.874761641E+02 -.874704970E+02 -.874647345E+02 -.874588858E+02 -.874529602E+02 -.874469677E+02 -.874409188E+02 -.874348250E+02 -.874286991E+02 -.874225557E+02 -.874164120E+02 -.874102882E+02 -.874042090E+02 -.873982048E+02 -.873923135E+02 -.873865827E+02 -.873810731E+02 -.873758618E+02 -.873710479E+02 -.873667585E+02 -.873631576E+02 -.873604569E+02 -.873589297E+02 -.873589297E+02
 -.873570705E+02 -.873570705E+02 -.873584976E+02 -.873610206E+02 -.873643831E+02 -.873683866E+02 -.873728771E+02 -.873777348E+02 -.873828666E+02 -.873881994E+02 -.873936760E+02 -.873992512E+02 -.874048891E+02 -.874105605E+02 -.874162420E+02 -.874219141E+02 -.874275605E+02 -.874331671E+02 -.874387219E+02 -.874442137E+02 -.874496326E+02 -.874549695E+02 -.874602154E+02 -.874653620E+02 -.874704012E+02 -.874753249E+02 -.874801253E+02 -.874847946E+02 -.874893252E+02 -.874937093E+02 -.874979396E+02 -.875020085E+02 -.875059086E+02 -.875096329E+02 -.875131742E+02 -.875165258E+02 -.875196811E+02 -.875226336E+02 -.875253775E+02 -.875279070E+02 -.875302167E+02 -.875323018E+02 -.875341578E+02 -.875357806E+02 -.875371667E+02 -.875383130E+02 -.875392172E+02 -.875398772E+02 -.875402917E+02 -.875404599E+02 -.875403815E+02 -.875400569E+02 -.875394870E+02 -.875386734E+02 -.875376181E+02 -.875363238E+02 -.875347935E+02 -.875330311E+02 -.875310405E+02 -.875288265E+02 -.875263940E+02 -.875237486E+02 -.875208959E+02 -.875178422E+02 -.875145938E+02 -.875111575E+02 -.875075401E+02 -.875037487E+02 -.874997907E+02 -.874956733E+02 -.874914040E+02 -.874869903E+02 -.874824398E+02 -.874777602E+02 -.874729590E+02 -.874680440E+02 -.874630229E+02 -.874579034E+02 -.874526935E+02 -.874474015E+02 -.874420356E+02 -.874366049E+02 -.874311190E+02 -.874255883E+02 -.874200245E+02 -.874144411E+02 -.874088538E+02 -.874032813E+02 -.873977463E+02 -.873922767E+02 -.873869074E+02 -.873816823E+02 -.873766567E+02 -.873719017E+02 -.873675080E+02 -.873635920E+02 -.873603040E+02 -.873578375E+02 -.873564426E+02 -.873564426E+02
 -.873545529E+02 -.873545529E+02 -.873558464E+02 -.873581332E+02 -.873611804E+02 -.873648079E+02 -.873688759E+02 -.873732756E+02 -.873779221E+02 -.873827493E+02 -.873877049E+02 -.873927478E+02 -.873978452E+02 -.874029706E+02 -.874081026E+02 -.874132236E+02 -.874183185E+02 -.874233748E+02 -.874283812E+02 -.874333279E+02 -.874382060E+02 -.874430071E+02 -.874477234E+02 -.874523474E+02 -.874568719E+02 -.874612898E+02 -.874655943E+02 -.874697786E+02 -.874738359E+02 -.874777597E+02 -.874815434E+02 -.874851807E+02 -.874886652E+02 -.874919907E+02 -.874951513E+02 -.874981411E+02 -.875009544E+02 -.875035860E+02 -.875060306E+02 -.875082834E+02 -.875103400E+02 -.875121961E+02 -.875138480E+02 -.875152922E+02 -.875165259E+02 -.875175464E+02 -.875183516E+02 -.875189399E+02 -.875193102E+02 -.875194617E+02 -.875193944E+02 -.875191084E+02 -.875186046E+02 -.875178843E+02 -.875169491E+02 -.875158014E+02 -.875144438E+02 -.875128793E+02 -.875111115E+02 -.875091443E+02 -.875069819E+02 -.875046290E+02 -.875020904E+02 -.874993714E+02 -.874964775E+02 -.874934143E+02 -.874901878E+02 -.874868039E+02 -.874832690E+02 -.874795893E+02 -.874757713E+02 -.874718214E+02 -.874677462E+02 -.874635524E+02 -.874592466E+02 -.874548356E+02 -.874503260E+02 -.874457248E+02 -.874410392E+02 -.874362762E+02 -.874314435E+02 -.874265491E+02 -.874216017E+02 -.874166107E+02 -.874115869E+02 -.874065425E+02 -.874014917E+02 -.873964517E+02 -.873914431E+02 -.873864916E+02 -.873816289E+02 -.873768949E+02 -.873723403E+02 -.873680297E+02 -.873640455E+02 -.873604939E+02 -.873575112E+02 -.873552735E+02 -.873540078E+02 -.873540078E+02
 -.873520975E+02 -.873520975E+02 -.873532611E+02 -.873553177E+02 -.873580581E+02 -.873613200E+02 -.873649773E+02 -.873689320E+02 -.873731076E+02 -.873774445E+02 -.873818954E+02 -.873864233E+02 -.873909985E+02 -.873955970E+02 -.874001996E+02 -.874047903E+02 -.874093555E+02 -.874138838E+02 -.874183652E+02 -.874227909E+02 -.874271529E+02 -.874314437E+02 -.874356563E+02 -.874397842E+02 -.874438210E+02 -.874477605E+02 -.874515967E+02 -.874553237E+02 -.874589357E+02 -.874624269E+02 -.874657918E+02 -.874690247E+02 -.874721204E+02 -.874750734E+02 -.874778788E+02 -.874805314E+02 -.874830265E+02 -.874853595E+02 -.874875261E+02 -.874895222E+02 -.874913440E+02 -.874929879E+02 -.874944507E+02 -.874957296E+02 -.874968220E+02 -.874977259E+02 -.874984394E+02 -.874989611E+02 -.874992901E+02 -.874994259E+02 -.874993682E+02 -.874991173E+02 -.874986739E+02 -.874980391E+02 -.874972144E+02 -.874962015E+02 -.874950028E+02 -.874936208E+02 -.874920585E+02 -.874903193E+02 -.874884067E+02 -.874863246E+02 -.874840772E+02 -.874816689E+02 -.874791044E+02 -.874763885E+02 -.874735262E+02 -.874705227E+02 -.874673833E+02 -.874641135E+02 -.874607188E+02 -.874572047E+02 -.874535770E+02 -.874498413E+02 -.874460035E+02 -.874420694E+02 -.874380450E+02 -.874339363E+02 -.874297495E+02 -.874254911E+02 -.874211678E+02 -.874167868E+02 -.874123559E+02 -.874078835E+02 -.874033793E+02 -.873988543E+02 -.873943215E+02 -.873897964E+02 -.873852977E+02 -.873808485E+02 -.873764775E+02 -.873722210E+02 -.873681246E+02 -.873642466E+02 -.873606617E+02 -.873574653E+02 -.873547806E+02 -.873527662E+02 -.873516268E+02 -.873516268E+02
 -.873497035E+02 -.873497035E+02 -.873507404E+02 -.873525730E+02 -.873550147E+02 -.873579207E+02 -.873611785E+02 -.873647007E+02 -.873684190E+02 -.873722800E+02 -.873762416E+02 -.873802706E+02 -.873843404E+02 -.873884297E+02 -.873925212E+02 -.873966005E+02 -.874006556E+02 -.874046763E+02 -.874086537E+02 -.874125798E+02 -.874164477E+02 -.874202506E+02 -.874239826E+02 -.874276377E+02 -.874312104E+02 -.874346954E+02 -.874380873E+02 -.874413812E+02 -.874445719E+02 -.874476545E+02 -.874506242E+02 -.874534762E+02 -.874562060E+02 -.874588090E+02 -.874612809E+02 -.874636173E+02 -.874658143E+02 -.874678680E+02 -.874697747E+02 -.874715308E+02 -.874731333E+02 -.874745791E+02 -.874758655E+02 -.874769901E+02 -.874779509E+02 -.874787459E+02 -.874793737E+02 -.874798331E+02 -.874801234E+02 -.874802440E+02 -.874801949E+02 -.874799762E+02 -.874795885E+02 -.874790327E+02 -.874783100E+02 -.874774221E+02 -.874763707E+02 -.874751582E+02 -.874737869E+02 -.874722597E+02 -.874705797E+02 -.874687500E+02 -.874667743E+02 -.874646563E+02 -.874623998E+02 -.874600091E+02 -.874574884E+02 -.874548420E+02 -.874520746E+02 -.874491908E+02 -.874461952E+02 -.874430927E+02 -.874398882E+02 -.874365866E+02 -.874331930E+02 -.874297123E+02 -.874261498E+02 -.874225108E+02 -.874188007E+02 -.874150251E+02 -.874111901E+02 -.874073019E+02 -.874033675E+02 -.873993945E+02 -.873953914E+02 -.873913682E+02 -.873873364E+02 -.873833099E+02 -.873793054E+02 -.873753438E+02 -.873714507E+02 -.873676584E+02 -.873640081E+02 -.873605517E+02 -.873573558E+02 -.873545060E+02 -.873521121E+02 -.873503157E+02 -.873492995E+02 -.873492995E+02
 -.873473698E+02 -.873473698E+02 -.873482832E+02 -.873498975E+02 -.873520481E+02 -.873546075E+02 -.873574765E+02 -.873605779E+02 -.873638515E+02 -.873672501E+02 -.873707366E+02 -.873742816E+02 -.873778616E+02 -.873814579E+02 -.873850549E+02 -.873886401E+02 -.873922029E+02 -.873957343E+02 -.873992263E+02 -.874026721E+02 -.874060654E+02 -.874094004E+02 -.874126719E+02 -.874158747E+02 -.874190041E+02 -.874220554E+02 -.874250240E+02 -.874279056E+02 -.874306958E+02 -.874333905E+02 -.874359855E+02 -.874384768E+02 -.874408604E+02 -.874431326E+02 -.874452896E+02 -.874473278E+02 -.874492438E+02 -.874510344E+02 -.874526964E+02 -.874542269E+02 -.874556233E+02 -.874568829E+02 -.874580037E+02 -.874589834E+02 -.874598204E+02 -.874605132E+02 -.874610604E+02 -.874614612E+02 -.874617148E+02 -.874618209E+02 -.874617793E+02 -.874615903E+02 -.874612542E+02 -.874607719E+02 -.874601444E+02 -.874593730E+02 -.874584593E+02 -.874574051E+02 -.874562126E+02 -.874548839E+02 -.874534218E+02 -.874518290E+02 -.874501084E+02 -.874482631E+02 -.874462966E+02 -.874442123E+02 -.874420137E+02 -.874397046E+02 -.874372889E+02 -.874347704E+02 -.874321533E+02 -.874294415E+02 -.874266393E+02 -.874237509E+02 -.874207806E+02 -.874177327E+02 -.874146118E+02 -.874114224E+02 -.874081692E+02 -.874048572E+02 -.874014916E+02 -.873980779E+02 -.873946222E+02 -.873911312E+02 -.873876124E+02 -.873840747E+02 -.873805282E+02 -.873769853E+02 -.873734608E+02 -.873699729E+02 -.873665446E+02 -.873632045E+02 -.873599886E+02 -.873569431E+02 -.873541268E+02 -.873516152E+02 -.873495052E+02 -.873479217E+02 -.873470259E+02 -.873470259E+02
 -.873450969E+02 -.873450969E+02 -.873458897E+02 -.873472910E+02 -.873491578E+02 -.873513794E+02 -.873538695E+02 -.873565612E+02 -.873594020E+02 -.873623509E+02 -.873653755E+02 -.873684504E+02 -.873715551E+02 -.873746731E+02 -.873777911E+02 -.873808980E+02 -.873839847E+02 -.873870433E+02 -.873900669E+02 -.873930495E+02 -.873959858E+02 -.873988707E+02 -.874016997E+02 -.874044685E+02 -.874071728E+02 -.874098087E+02 -.874123723E+02 -.874148599E+02 -.874172679E+02 -.874195927E+02 -.874218308E+02 -.874239787E+02 -.874260333E+02 -.874279912E+02 -.874298493E+02 -.874316047E+02 -.874332545E+02 -.874347959E+02 -.874362263E+02 -.874375434E+02 -.874387449E+02 -.874398286E+02 -.874407928E+02 -.874416356E+02 -.874423557E+02 -.874429518E+02 -.874434228E+02 -.874437680E+02 -.874439868E+02 -.874440788E+02 -.874440440E+02 -.874438825E+02 -.874435947E+02 -.874431812E+02 -.874426430E+02 -.874419810E+02 -.874411966E+02 -.874402914E+02 -.874392670E+02 -.874381255E+02 -.874368688E+02 -.874354995E+02 -.874340198E+02 -.874324325E+02 -.874307403E+02 -.874289461E+02 -.874270529E+02 -.874250639E+02 -.874229824E+02 -.874208115E+02 -.874185546E+02 -.874162154E+02 -.874137972E+02 -.874113036E+02 -.874087384E+02 -.874061052E+02 -.874034078E+02 -.874006502E+02 -.873978364E+02 -.873949707E+02 -.873920575E+02 -.873891017E+02 -.873861084E+02 -.873830837E+02 -.873800339E+02 -.873769668E+02 -.873738912E+02 -.873708179E+02 -.873677599E+02 -.873647331E+02 -.873617573E+02 -.873588575E+02 -.873560653E+02 -.873534206E+02 -.873509748E+02 -.873487934E+02 -.873469607E+02 -.873455853E+02 -.873448073E+02 -.873448073E+02
 -.873428893E+02 -.873428893E+02 -.873435645E+02 -.873447579E+02 -.873463480E+02 -.873482402E+02 -.873503612E+02 -.873526537E+02 -.873550732E+02 -.873575845E+02 -.873601601E+02 -.873627782E+02 -.873654212E+02 -.873680752E+02 -.873707288E+02 -.873733724E+02 -.873759982E+02 -.873785996E+02 -.873811706E+02 -.873837062E+02 -.873862017E+02 -.873886530E+02 -.873910560E+02 -.873934073E+02 -.873957032E+02 -.873979404E+02 -.874001157E+02 -.874022259E+02 -.874042680E+02 -.874062390E+02 -.874081359E+02 -.874099561E+02 -.874116966E+02 -.874133549E+02 -.874149284E+02 -.874164145E+02 -.874178110E+02 -.874191155E+02 -.874203259E+02 -.874214402E+02 -.874224566E+02 -.874233733E+02 -.874241889E+02 -.874249018E+02 -.874255109E+02 -.874260152E+02 -.874264138E+02 -.874267061E+02 -.874268916E+02 -.874269700E+02 -.874269413E+02 -.874268055E+02 -.874265630E+02 -.874262144E+02 -.874257602E+02 -.874252015E+02 -.874245393E+02 -.874237748E+02 -.874229095E+02 -.874219450E+02 -.874208830E+02 -.874197254E+02 -.874184743E+02 -.874171318E+02 -.874157002E+02 -.874141819E+02 -.874125795E+02 -.874108954E+02 -.874091323E+02 -.874072931E+02 -.874053805E+02 -.874033975E+02 -.874013468E+02 -.873992316E+02 -.873970549E+02 -.873948198E+02 -.873925295E+02 -.873901873E+02 -.873877967E+02 -.873853613E+02 -.873828848E+02 -.873803713E+02 -.873778253E+02 -.873752519E+02 -.873726566E+02 -.873700458E+02 -.873674274E+02 -.873648104E+02 -.873622059E+02 -.873596276E+02 -.873570924E+02 -.873546218E+02 -.873522425E+02 -.873499889E+02 -.873479046E+02 -.873460456E+02 -.873444839E+02 -.873433119E+02 -.873426489E+02 -.873426489E+02
 -.873407615E+02 -.873407615E+02 -.873413220E+02 -.873423130E+02 -.873436335E+02 -.873452052E+02 -.873469671E+02 -.873488717E+02 -.873508818E+02 -.873529684E+02 -.873551083E+02 -.873572835E+02 -.873594794E+02 -.873616842E+02 -.873638885E+02 -.873660843E+02 -.873682650E+02 -.873704251E+02 -.873725597E+02 -.873746646E+02 -.873767357E+02 -.873787698E+02 -.873807635E+02 -.873827137E+02 -.873846177E+02 -.873864726E+02 -.873882758E+02 -.873900246E+02 -.873917166E+02 -.873933494E+02 -.873949205E+02 -.873964277E+02 -.873978687E+02 -.873992413E+02 -.874005435E+02 -.874017732E+02 -.874029285E+02 -.874040075E+02 -.874050087E+02 -.874059302E+02 -.874067707E+02 -.874075287E+02 -.874082030E+02 -.874087925E+02 -.874092962E+02 -.874097133E+02 -.874100430E+02 -.874102849E+02 -.874104386E+02 -.874105038E+02 -.874104805E+02 -.874103689E+02 -.874101691E+02 -.874098815E+02 -.874095069E+02 -.874090457E+02 -.874084991E+02 -.874078678E+02 -.874071532E+02 -.874063565E+02 -.874054790E+02 -.874045224E+02 -.874034883E+02 -.874023784E+02 -.874011946E+02 -.873999388E+02 -.873986131E+02 -.873972195E+02 -.873957602E+02 -.873942375E+02 -.873926537E+02 -.873910110E+02 -.873893120E+02 -.873875590E+02 -.873857546E+02 -.873839013E+02 -.873820019E+02 -.873800589E+02 -.873780752E+02 -.873760539E+02 -.873739981E+02 -.873719111E+02 -.873697968E+02 -.873676593E+02 -.873655032E+02 -.873633341E+02 -.873611583E+02 -.873589834E+02 -.873568188E+02 -.873546758E+02 -.873525686E+02 -.873505150E+02 -.873485375E+02 -.873466644E+02 -.873449323E+02 -.873433875E+02 -.873420900E+02 -.873411164E+02 -.873405658E+02 -.873405658E+02
 -.873387477E+02 -.873387477E+02 -.873391970E+02 -.873399919E+02 -.873410516E+02 -.873423135E+02 -.873437288E+02 -.873452592E+02 -.873468750E+02 -.873485526E+02 -.873502737E+02 -.873520234E+02 -.873537900E+02 -.873555641E+02 -.873573378E+02 -.873591048E+02 -.873608598E+02 -.873625981E+02 -.873643158E+02 -.873660094E+02 -.873676759E+02 -.873693122E+02 -.873709160E+02 -.873724845E+02 -.873740157E+02 -.873755071E+02 -.873769567E+02 -.873783624E+02 -.873797223E+02 -.873810342E+02 -.873822965E+02 -.873835072E+02 -.873846645E+02 -.873857668E+02 -.873868124E+02 -.873877996E+02 -.873887270E+02 -.873895931E+02 -.873903965E+02 -.873911360E+02 -.873918105E+02 -.873924187E+02 -.873929597E+02 -.873934327E+02 -.873938369E+02 -.873941716E+02 -.873944362E+02 -.873946305E+02 -.873947540E+02 -.873948066E+02 -.873947883E+02 -.873946991E+02 -.873945392E+02 -.873943091E+02 -.873940090E+02 -.873936396E+02 -.873932015E+02 -.873926957E+02 -.873921228E+02 -.873914841E+02 -.873907805E+02 -.873900134E+02 -.873891839E+02 -.873882935E+02 -.873873436E+02 -.873863358E+02 -.873852716E+02 -.873841528E+02 -.873829810E+02 -.873817580E+02 -.873804857E+02 -.873791658E+02 -.873778004E+02 -.873763914E+02 -.873749408E+02 -.873734505E+02 -.873719229E+02 -.873703600E+02 -.873687642E+02 -.873671378E+02 -.873654834E+02 -.873638038E+02 -.873621021E+02 -.873603815E+02 -.873586460E+02 -.873569000E+02 -.873551486E+02 -.873533981E+02 -.873516561E+02 -.873499317E+02 -.873482365E+02 -.873465848E+02 -.873449946E+02 -.873434890E+02 -.873420972E+02 -.873408564E+02 -.873398147E+02 -.873390335E+02 -.873385920E+02 -.873385920E+02
 -.873369196E+02 -.873369196E+02 -.873372630E+02 -.873378714E+02 -.873386838E+02 -.873396525E+02 -.873407404E+02 -.873419182E+02 -.873431630E+02 -.873444567E+02 -.873457851E+02 -.873471365E+02 -.873485019E+02 -.873498738E+02 -.873512461E+02 -.873526137E+02 -.873539723E+02 -.873553183E+02 -.873566486E+02 -.873579603E+02 -.873592511E+02 -.873605186E+02 -.873617608E+02 -.873629758E+02 -.873641617E+02 -.873653167E+02 -.873664393E+02 -.873675277E+02 -.873685806E+02 -.873695962E+02 -.873705733E+02 -.873715103E+02 -.873724059E+02 -.873732588E+02 -.873740678E+02 -.873748315E+02 -.873755489E+02 -.873762188E+02 -.873768402E+02 -.873774121E+02 -.873779336E+02 -.873784040E+02 -.873788224E+02 -.873791881E+02 -.873795007E+02 -.873797595E+02 -.873799642E+02 -.873801145E+02 -.873802102E+02 -.873802511E+02 -.873802371E+02 -.873801684E+02 -.873800451E+02 -.873798674E+02 -.873796358E+02 -.873793505E+02 -.873790122E+02 -.873786214E+02 -.873781788E+02 -.873776852E+02 -.873771415E+02 -.873765485E+02 -.873759073E+02 -.873752188E+02 -.873744843E+02 -.873737049E+02 -.873728817E+02 -.873720162E+02 -.873711095E+02 -.873701631E+02 -.873691784E+02 -.873681567E+02 -.873670996E+02 -.873660086E+02 -.873648852E+02 -.873637310E+02 -.873625478E+02 -.873613371E+02 -.873601009E+02 -.873588409E+02 -.873575593E+02 -.873562582E+02 -.873549400E+02 -.873536075E+02 -.873522636E+02 -.873509120E+02 -.873495567E+02 -.873482027E+02 -.873468559E+02 -.873455236E+02 -.873442148E+02 -.873429407E+02 -.873417153E+02 -.873405562E+02 -.873394860E+02 -.873385332E+02 -.873377344E+02 -.873371363E+02 -.873367987E+02 -.873367987E+02
 -.873354169E+02 -.873354169E+02 -.873356644E+02 -.873361049E+02 -.873366958E+02 -.873374035E+02 -.873382013E+02 -.873390681E+02 -.873399871E+02 -.873409448E+02 -.873419305E+02 -.873429354E+02 -.873439524E+02 -.873449756E+02 -.873460004E+02 -.873470226E+02 -.873480390E+02 -.873490465E+02 -.873500428E+02 -.873510256E+02 -.873519929E+02 -.873529431E+02 -.873538744E+02 -.873547853E+02 -.873556745E+02 -.873565406E+02 -.873573823E+02 -.873581985E+02 -.873589878E+02 -.873597493E+02 -.873604817E+02 -.873611841E+02 -.873618554E+02 -.873624947E+02 -.873631009E+02 -.873636732E+02 -.873642107E+02 -.873647126E+02 -.873651782E+02 -.873656066E+02 -.873659973E+02 -.873663496E+02 -.873666630E+02 -.873669370E+02 -.873671712E+02 -.873673651E+02 -.873675185E+02 -.873676312E+02 -.873677029E+02 -.873677336E+02 -.873677233E+02 -.873676720E+02 -.873675799E+02 -.873674470E+02 -.873672737E+02 -.873670602E+02 -.873668070E+02 -.873665146E+02 -.873661833E+02 -.873658138E+02 -.873654067E+02 -.873649627E+02 -.873644824E+02 -.873639668E+02 -.873634166E+02 -.873628327E+02 -.873622160E+02 -.873615674E+02 -.873608879E+02 -.873601785E+02 -.873594404E+02 -.873586745E+02 -.873578819E+02 -.873570639E+02 -.873562215E+02 -.873553561E+02 -.873544688E+02 -.873535610E+02 -.873526340E+02 -.873516895E+02 -.873507288E+02 -.873497539E+02 -.873487665E+02 -.873477688E+02 -.873467633E+02 -.873457527E+02 -.873447404E+02 -.873437302E+02 -.873427269E+02 -.873417360E+02 -.873407646E+02 -.873398211E+02 -.873389161E+02 -.873380629E+02 -.873372778E+02 -.873365816E+02 -.873360003E+02 -.873355671E+02 -.873353238E+02 -.873353238E+02
 -.873344870E+02 -.873344870E+02 -.873346619E+02 -.873349779E+02 -.873354073E+02 -.873359273E+02 -.873365192E+02 -.873371674E+02 -.873378593E+02 -.873385844E+02 -.873393339E+02 -.873401010E+02 -.873408796E+02 -.873416650E+02 -.873424532E+02 -.873432407E+02 -.873440246E+02 -.873448026E+02 -.873455725E+02 -.873463325E+02 -.873470809E+02 -.873478162E+02 -.873485372E+02 -.873492426E+02 -.873499312E+02 -.873506020E+02 -.873512540E+02 -.873518861E+02 -.873524975E+02 -.873530873E+02 -.873536546E+02 -.873541986E+02 -.873547185E+02 -.873552136E+02 -.873556830E+02 -.873561262E+02 -.873565424E+02 -.873569310E+02 -.873572914E+02 -.873576231E+02 -.873579255E+02 -.873581983E+02 -.873584409E+02 -.873586530E+02 -.873588343E+02 -.873589844E+02 -.873591032E+02 -.873591904E+02 -.873592460E+02 -.873592699E+02 -.873592620E+02 -.873592224E+02 -.873591512E+02 -.873590484E+02 -.873589144E+02 -.873587493E+02 -.873585535E+02 -.873583272E+02 -.873580709E+02 -.873577850E+02 -.873574700E+02 -.873571264E+02 -.873567547E+02 -.873563556E+02 -.873559297E+02 -.873554776E+02 -.873550001E+02 -.873544979E+02 -.873539717E+02 -.873534224E+02 -.873528507E+02 -.873522575E+02 -.873516436E+02 -.873510100E+02 -.873503575E+02 -.873496872E+02 -.873490000E+02 -.873482970E+02 -.873475793E+02 -.873468482E+02 -.873461049E+02 -.873453508E+02 -.873445877E+02 -.873438172E+02 -.873430415E+02 -.873422628E+02 -.873414841E+02 -.873407086E+02 -.873399402E+02 -.873391836E+02 -.873384447E+02 -.873377302E+02 -.873370488E+02 -.873364105E+02 -.873358279E+02 -.873353161E+02 -.873348936E+02 -.873345828E+02 -.873344107E+02 -.873344107E+02
 -.873344870E+02 -.873344870E+02 -.873346619E+02 -.873349779E+02 -.873354073E+02 -.873359273E+02 -.873365192E+02 -.873371674E+02 -.873378593E+02 -.873385844E+02 -.873393339E+02 -.873401010E+02 -.873408796E+02 -.873416650E+02 -.873424532E+02 -.873432407E+02 -.873440246E+02 -.873448026E+02 -.873455725E+02 -.873463325E+02 -.873470809E+02 -.873478162E+02 -.873485372E+02 -.873492426E+02 -.873499312E+02 -.873506020E+02 -.873512540E+02 -.873518861E+02 -.873524975E+02 -.873530873E+02 -.873536546E+02 -.873541986E+02 -.873547185E+02 -.873552136E+02 -.873556830E+02 -.873561262E+02 -.873565424E+02 -.873569310E+02 -.873572914E+02 -.873576231E+02 -.873579255E+02 -.873581983E+02 -.873584409E+02 -.873586530E+02 -.873588343E+02 -.873589844E+02 -.873591032E+02 -.873591904E+02 -.873592460E+02 -.873592699E+02 -.873592620E+02 -.873592224E+02 -.873591512E+02 -.873590484E+02 -.873589144E+02 -.873587493E+02 -.873585535E+02 -.873583272E+02 -.873580709E+02 -.873577850E+02 -.873574700E+02 -.873571264E+02 -.873567547E+02 -.873563556E+02 -.873559297E+02 -.873554776E+02 -.873550001E+02 -.873544979E+02 -.873539717E+02 -.873534224E+02 -.873528507E+02 -.873522575E+02 -.873516436E+02 -.873510100E+02 -.873503575E+02 -.873496872E+02 -.873490000E+02 -.873482970E+02 -.873475793E+02 -.873468482E+02 -.873461049E+02 -.873453508E+02 -.873445877E+02 -.873438172E+02 -.873430415E+02 -.873422628E+02 -.873414841E+02 -.873407086E+02 -.873399402E+02 -.873391836E+02 -.873384447E+02 -.873377302E+02 -.873370488E+02 -.873364105E+02 -.873358279E+02 -.873353161E+02 -.873348936E+02 -.873345828E+02 -.873344107E+02 -.873344107E+02
