# Supplementary material for: Electrical Pacing of Cardiac Tissue Including Potassium Inward Rectification
Source: PLoS One. 2015 Jun 9;10(6):e0127837. doi: 10.1371/journal.pone.0127837 (PMC4461281; doi:10.1371/journal.pone.0127837)
Supplement: S1 Data — (ZIP) [file pone.0127837.s001.zip › All-Data/Data-with-IK1/BDT33/Vm1ms.txt]

 -.873300171E+02 -.873307079E+02 -.873308048E+02 -.873309708E+02 -.873311893E+02 -.873314643E+02 -.873317687E+02 -.873320579E+02 -.873323260E+02 -.873325945E+02 -.873328634E+02 -.873331215E+02 -.873333793E+02 -.873336546E+02 -.873339424E+02 -.873342255E+02 -.873345005E+02 -.873347721E+02 -.873350363E+02 -.873352854E+02 -.873355215E+02 -.873357528E+02 -.873359818E+02 -.873362066E+02 -.873364275E+02 -.873366471E+02 -.873368650E+02 -.873370776E+02 -.873372820E+02 -.873374779E+02 -.873376655E+02 -.873378440E+02 -.873380130E+02 -.873381736E+02 -.873383270E+02 -.873384732E+02 -.873386111E+02 -.873387400E+02 -.873388593E+02 -.873389686E+02 -.873390674E+02 -.873391556E+02 -.873392337E+02 -.873393020E+02 -.873393608E+02 -.873394099E+02 -.873394490E+02 -.873394779E+02 -.873394964E+02 -.873395044E+02 -.873395018E+02 -.873394886E+02 -.873394649E+02 -.873394310E+02 -.873393867E+02 -.873393322E+02 -.873392675E+02 -.873391927E+02 -.873391080E+02 -.873390135E+02 -.873389094E+02 -.873387960E+02 -.873386736E+02 -.873385422E+02 -.873384022E+02 -.873382538E+02 -.873380971E+02 -.873379323E+02 -.873377598E+02 -.873375798E+02 -.873373925E+02 -.873371984E+02 -.873369975E+02 -.873367903E+02 -.873365769E+02 -.873363577E+02 -.873361329E+02 -.873359029E+02 -.873356678E+02 -.873354279E+02 -.873351836E+02 -.873349351E+02 -.873346827E+02 -.873344265E+02 -.873341670E+02 -.873339042E+02 -.873336386E+02 -.873333704E+02 -.873330998E+02 -.873328275E+02 -.873325541E+02 -.873322808E+02 -.873320094E+02 -.873317429E+02 -.873314863E+02 -.873312471E+02 -.873310368E+02 -.873308716E+02 -.873307740E+02 -.873307740E+02
 -.873307079E+02 -.873307079E+02 -.873308048E+02 -.873309708E+02 -.873311893E+02 -.873314643E+02 -.873317687E+02 -.873320579E+02 -.873323260E+02 -.873325945E+02 -.873328634E+02 -.873331215E+02 -.873333793E+02 -.873336546E+02 -.873339424E+02 -.873342255E+02 -.873345005E+02 -.873347721E+02 -.873350363E+02 -.873352854E+02 -.873355215E+02 -.873357528E+02 -.873359818E+02 -.873362066E+02 -.873364275E+02 -.873366471E+02 -.873368650E+02 -.873370776E+02 -.873372820E+02 -.873374779E+02 -.873376655E+02 -.873378440E+02 -.873380130E+02 -.873381736E+02 -.873383270E+02 -.873384732E+02 -.873386111E+02 -.873387400E+02 -.873388593E+02 -.873389686E+02 -.873390674E+02 -.873391556E+02 -.873392337E+02 -.873393020E+02 -.873393608E+02 -.873394099E+02 -.873394490E+02 -.873394779E+02 -.873394964E+02 -.873395044E+02 -.873395018E+02 -.873394886E+02 -.873394649E+02 -.873394310E+02 -.873393867E+02 -.873393322E+02 -.873392675E+02 -.873391927E+02 -.873391080E+02 -.873390135E+02 -.873389094E+02 -.873387960E+02 -.873386736E+02 -.873385422E+02 -.873384022E+02 -.873382538E+02 -.873380971E+02 -.873379323E+02 -.873377598E+02 -.873375798E+02 -.873373925E+02 -.873371984E+02 -.873369975E+02 -.873367903E+02 -.873365769E+02 -.873363577E+02 -.873361329E+02 -.873359029E+02 -.873356678E+02 -.873354279E+02 -.873351836E+02 -.873349351E+02 -.873346827E+02 -.873344265E+02 -.873341670E+02 -.873339042E+02 -.873336386E+02 -.873333704E+02 -.873330998E+02 -.873328275E+02 -.873325541E+02 -.873322808E+02 -.873320094E+02 -.873317429E+02 -.873314863E+02 -.873312471E+02 -.873310368E+02 -.873308716E+02 -.873307740E+02 -.873307740E+02
 -.873310841E+02 -.873310841E+02 -.873312365E+02 -.873315211E+02 -.873319078E+02 -.873323424E+02 -.873327806E+02 -.873332135E+02 -.873336409E+02 -.873340540E+02 -.873344570E+02 -.873348683E+02 -.873352954E+02 -.873357294E+02 -.873361634E+02 -.873365965E+02 -.873370229E+02 -.873374329E+02 -.873378251E+02 -.873382055E+02 -.873385785E+02 -.873389440E+02 -.873393041E+02 -.873396623E+02 -.873400184E+02 -.873403682E+02 -.873407084E+02 -.873410379E+02 -.873413551E+02 -.873416581E+02 -.873419461E+02 -.873422207E+02 -.873424835E+02 -.873427352E+02 -.873429753E+02 -.873432032E+02 -.873434183E+02 -.873436195E+02 -.873438054E+02 -.873439752E+02 -.873441289E+02 -.873442670E+02 -.873443899E+02 -.873444976E+02 -.873445901E+02 -.873446673E+02 -.873447288E+02 -.873447740E+02 -.873448029E+02 -.873448151E+02 -.873448107E+02 -.873447900E+02 -.873447530E+02 -.873446999E+02 -.873446306E+02 -.873445453E+02 -.873444441E+02 -.873443271E+02 -.873441946E+02 -.873440470E+02 -.873438845E+02 -.873437075E+02 -.873435163E+02 -.873433113E+02 -.873430926E+02 -.873428608E+02 -.873426160E+02 -.873423587E+02 -.873420893E+02 -.873418082E+02 -.873415159E+02 -.873412128E+02 -.873408993E+02 -.873405759E+02 -.873402430E+02 -.873399009E+02 -.873395502E+02 -.873391912E+02 -.873388245E+02 -.873384503E+02 -.873380693E+02 -.873376817E+02 -.873372880E+02 -.873368887E+02 -.873364840E+02 -.873360743E+02 -.873356602E+02 -.873352420E+02 -.873348202E+02 -.873343955E+02 -.873339690E+02 -.873335422E+02 -.873331178E+02 -.873327002E+02 -.873322967E+02 -.873319187E+02 -.873315839E+02 -.873313185E+02 -.873311598E+02 -.873311598E+02
 -.873315805E+02 -.873315805E+02 -.873318396E+02 -.873322886E+02 -.873328315E+02 -.873334171E+02 -.873340382E+02 -.873346695E+02 -.873352814E+02 -.873358846E+02 -.873365039E+02 -.873371350E+02 -.873377635E+02 -.873383930E+02 -.873390273E+02 -.873396521E+02 -.873402539E+02 -.873408364E+02 -.873414078E+02 -.873419679E+02 -.873425158E+02 -.873430567E+02 -.873435955E+02 -.873441294E+02 -.873446523E+02 -.873451618E+02 -.873456569E+02 -.873461347E+02 -.873465921E+02 -.873470294E+02 -.873474489E+02 -.873478516E+02 -.873482377E+02 -.873486071E+02 -.873489596E+02 -.873492943E+02 -.873496093E+02 -.873499027E+02 -.873501735E+02 -.873504219E+02 -.873506478E+02 -.873508512E+02 -.873510322E+02 -.873511911E+02 -.873513276E+02 -.873514412E+02 -.873515312E+02 -.873515972E+02 -.873516390E+02 -.873516566E+02 -.873516500E+02 -.873516194E+02 -.873515649E+02 -.873514868E+02 -.873513850E+02 -.873512598E+02 -.873511112E+02 -.873509397E+02 -.873507456E+02 -.873505293E+02 -.873502913E+02 -.873500320E+02 -.873497519E+02 -.873494514E+02 -.873491311E+02 -.873487913E+02 -.873484327E+02 -.873480558E+02 -.873476612E+02 -.873472495E+02 -.873468215E+02 -.873463777E+02 -.873459188E+02 -.873454453E+02 -.873449580E+02 -.873444574E+02 -.873439442E+02 -.873434191E+02 -.873428827E+02 -.873423356E+02 -.873417784E+02 -.873412118E+02 -.873406363E+02 -.873400526E+02 -.873394611E+02 -.873388626E+02 -.873382574E+02 -.873376464E+02 -.873370303E+02 -.873364099E+02 -.873357868E+02 -.873351633E+02 -.873345431E+02 -.873339326E+02 -.873333424E+02 -.873327892E+02 -.873322987E+02 -.873319093E+02 -.873316761E+02 -.873316761E+02
 -.873321939E+02 -.873321939E+02 -.873325524E+02 -.873331091E+02 -.873337953E+02 -.873345728E+02 -.873353841E+02 -.873361956E+02 -.873370176E+02 -.873378558E+02 -.873386947E+02 -.873395315E+02 -.873403765E+02 -.873412233E+02 -.873420540E+02 -.873428645E+02 -.873436608E+02 -.873444415E+02 -.873452030E+02 -.873459511E+02 -.873466942E+02 -.873474317E+02 -.873481582E+02 -.873488711E+02 -.873495698E+02 -.873502499E+02 -.873509059E+02 -.873515361E+02 -.873521427E+02 -.873527274E+02 -.873532895E+02 -.873538295E+02 -.873543483E+02 -.873548459E+02 -.873553201E+02 -.873557684E+02 -.873561892E+02 -.873565817E+02 -.873569449E+02 -.873572782E+02 -.873575815E+02 -.873578550E+02 -.873580990E+02 -.873583129E+02 -.873584961E+02 -.873586480E+02 -.873587682E+02 -.873588562E+02 -.873589119E+02 -.873589350E+02 -.873589259E+02 -.873588847E+02 -.873588115E+02 -.873587065E+02 -.873585698E+02 -.873584017E+02 -.873582025E+02 -.873579725E+02 -.873577123E+02 -.873574224E+02 -.873571035E+02 -.873567559E+02 -.873563805E+02 -.873559778E+02 -.873555484E+02 -.873550930E+02 -.873546123E+02 -.873541073E+02 -.873535787E+02 -.873530274E+02 -.873524543E+02 -.873518602E+02 -.873512459E+02 -.873506123E+02 -.873499603E+02 -.873492908E+02 -.873486045E+02 -.873479024E+02 -.873471854E+02 -.873464543E+02 -.873457098E+02 -.873449529E+02 -.873441842E+02 -.873434046E+02 -.873426149E+02 -.873418158E+02 -.873410081E+02 -.873401926E+02 -.873393704E+02 -.873385427E+02 -.873377114E+02 -.873368796E+02 -.873360522E+02 -.873352379E+02 -.873344507E+02 -.873337127E+02 -.873330585E+02 -.873325390E+02 -.873322279E+02 -.873322279E+02
 -.873328487E+02 -.873328487E+02 -.873332544E+02 -.873339376E+02 -.873348010E+02 -.873357435E+02 -.873367272E+02 -.873377546E+02 -.873388040E+02 -.873398507E+02 -.873409035E+02 -.873419724E+02 -.873430400E+02 -.873440893E+02 -.873451237E+02 -.873461455E+02 -.873471453E+02 -.873481208E+02 -.873490827E+02 -.873500375E+02 -.873509819E+02 -.873519126E+02 -.873528301E+02 -.873537313E+02 -.873546087E+02 -.873554570E+02 -.873562765E+02 -.873570685E+02 -.873578326E+02 -.873585690E+02 -.873592795E+02 -.873599650E+02 -.873606241E+02 -.873612540E+02 -.873618528E+02 -.873624190E+02 -.873629507E+02 -.873634463E+02 -.873639047E+02 -.873643260E+02 -.873647102E+02 -.873650569E+02 -.873653656E+02 -.873656358E+02 -.873658671E+02 -.873660588E+02 -.873662104E+02 -.873663212E+02 -.873663911E+02 -.873664203E+02 -.873664087E+02 -.873663565E+02 -.873662638E+02 -.873661307E+02 -.873659577E+02 -.873657450E+02 -.873654930E+02 -.873652022E+02 -.873648732E+02 -.873645067E+02 -.873641034E+02 -.873636640E+02 -.873631893E+02 -.873626801E+02 -.873621372E+02 -.873615617E+02 -.873609544E+02 -.873603166E+02 -.873596491E+02 -.873589532E+02 -.873582299E+02 -.873574803E+02 -.873567055E+02 -.873559066E+02 -.873550847E+02 -.873542409E+02 -.873533764E+02 -.873524921E+02 -.873515892E+02 -.873506687E+02 -.873497317E+02 -.873487791E+02 -.873478121E+02 -.873468315E+02 -.873458384E+02 -.873448337E+02 -.873438185E+02 -.873427937E+02 -.873417606E+02 -.873407208E+02 -.873396766E+02 -.873386318E+02 -.873375929E+02 -.873365705E+02 -.873355822E+02 -.873346558E+02 -.873338345E+02 -.873331825E+02 -.873327920E+02 -.873327920E+02
 -.873334912E+02 -.873334912E+02 -.873340027E+02 -.873348223E+02 -.873358123E+02 -.873369201E+02 -.873381144E+02 -.873393458E+02 -.873405924E+02 -.873418650E+02 -.873431585E+02 -.873444494E+02 -.873457303E+02 -.873470039E+02 -.873482601E+02 -.873494869E+02 -.873506895E+02 -.873518777E+02 -.873530520E+02 -.873542102E+02 -.873553555E+02 -.873564888E+02 -.873576027E+02 -.873586887E+02 -.873597439E+02 -.873607683E+02 -.873617604E+02 -.873627190E+02 -.873636457E+02 -.873645433E+02 -.873654116E+02 -.873662480E+02 -.873670504E+02 -.873678171E+02 -.873685460E+02 -.873692340E+02 -.873698793E+02 -.873704810E+02 -.873710387E+02 -.873715517E+02 -.873720194E+02 -.873724413E+02 -.873728172E+02 -.873731463E+02 -.873734277E+02 -.873736607E+02 -.873738447E+02 -.873739795E+02 -.873740646E+02 -.873741001E+02 -.873740858E+02 -.873740220E+02 -.873739089E+02 -.873737467E+02 -.873735357E+02 -.873732763E+02 -.873729691E+02 -.873726147E+02 -.873722139E+02 -.873717673E+02 -.873712759E+02 -.873707406E+02 -.873701625E+02 -.873695424E+02 -.873688817E+02 -.873681814E+02 -.873674429E+02 -.873666674E+02 -.873658563E+02 -.873650108E+02 -.873641324E+02 -.873632222E+02 -.873622818E+02 -.873613124E+02 -.873603154E+02 -.873592922E+02 -.873582441E+02 -.873571725E+02 -.873560785E+02 -.873549636E+02 -.873538291E+02 -.873526761E+02 -.873515059E+02 -.873503198E+02 -.873491188E+02 -.873479042E+02 -.873466771E+02 -.873454388E+02 -.873441907E+02 -.873429347E+02 -.873416738E+02 -.873404124E+02 -.873391584E+02 -.873379244E+02 -.873367316E+02 -.873356138E+02 -.873346228E+02 -.873338360E+02 -.873333648E+02 -.873333648E+02
 -.873341983E+02 -.873341983E+02 -.873347561E+02 -.873356576E+02 -.873368042E+02 -.873381066E+02 -.873394861E+02 -.873409195E+02 -.873424063E+02 -.873439220E+02 -.873454417E+02 -.873469635E+02 -.873484833E+02 -.873499816E+02 -.873514491E+02 -.873528928E+02 -.873543173E+02 -.873557205E+02 -.873571049E+02 -.873584760E+02 -.873598327E+02 -.873611672E+02 -.873624738E+02 -.873637503E+02 -.873649940E+02 -.873662011E+02 -.873673714E+02 -.873685072E+02 -.873696096E+02 -.873706770E+02 -.873717075E+02 -.873727001E+02 -.873736523E+02 -.873745608E+02 -.873754225E+02 -.873762358E+02 -.873769996E+02 -.873777126E+02 -.873783735E+02 -.873789817E+02 -.873795368E+02 -.873800381E+02 -.873804845E+02 -.873808750E+02 -.873812088E+02 -.873814853E+02 -.873817037E+02 -.873818636E+02 -.873819645E+02 -.873820064E+02 -.873819894E+02 -.873819134E+02 -.873817786E+02 -.873815854E+02 -.873813342E+02 -.873810255E+02 -.873806601E+02 -.873802386E+02 -.873797620E+02 -.873792313E+02 -.873786474E+02 -.873780117E+02 -.873773252E+02 -.873765894E+02 -.873758057E+02 -.873749754E+02 -.873741002E+02 -.873731814E+02 -.873722206E+02 -.873712196E+02 -.873701797E+02 -.873691028E+02 -.873679905E+02 -.873668443E+02 -.873656660E+02 -.873644572E+02 -.873632194E+02 -.873619542E+02 -.873606633E+02 -.873593482E+02 -.873580104E+02 -.873566515E+02 -.873552728E+02 -.873538759E+02 -.873524619E+02 -.873510324E+02 -.873495886E+02 -.873481320E+02 -.873466643E+02 -.873451879E+02 -.873437060E+02 -.873422239E+02 -.873407506E+02 -.873393012E+02 -.873379004E+02 -.873365877E+02 -.873354241E+02 -.873345003E+02 -.873339471E+02 -.873339471E+02
 -.873347805E+02 -.873347805E+02 -.873354018E+02 -.873364531E+02 -.873377783E+02 -.873392650E+02 -.873408667E+02 -.873425529E+02 -.873442825E+02 -.873460322E+02 -.873477970E+02 -.873495613E+02 -.873513043E+02 -.873530216E+02 -.873547168E+02 -.873563872E+02 -.873580314E+02 -.873596554E+02 -.873612635E+02 -.873628527E+02 -.873644181E+02 -.873659568E+02 -.873674665E+02 -.873689425E+02 -.873703807E+02 -.873717809E+02 -.873731440E+02 -.873744686E+02 -.873757529E+02 -.873769959E+02 -.873781963E+02 -.873793509E+02 -.873804564E+02 -.873815104E+02 -.873825110E+02 -.873834562E+02 -.873843442E+02 -.873851736E+02 -.873859435E+02 -.873866530E+02 -.873873007E+02 -.873878855E+02 -.873884062E+02 -.873888619E+02 -.873892515E+02 -.873895740E+02 -.873898286E+02 -.873900149E+02 -.873901324E+02 -.873901810E+02 -.873901605E+02 -.873900710E+02 -.873899128E+02 -.873896864E+02 -.873893922E+02 -.873890310E+02 -.873886037E+02 -.873881112E+02 -.873875546E+02 -.873869350E+02 -.873862537E+02 -.873855121E+02 -.873847118E+02 -.873838543E+02 -.873829413E+02 -.873819743E+02 -.873809553E+02 -.873798860E+02 -.873787683E+02 -.873776041E+02 -.873763955E+02 -.873751442E+02 -.873738524E+02 -.873725219E+02 -.873711548E+02 -.873697528E+02 -.873683180E+02 -.873668523E+02 -.873653574E+02 -.873638354E+02 -.873622878E+02 -.873607164E+02 -.873591230E+02 -.873575090E+02 -.873558761E+02 -.873542258E+02 -.873525597E+02 -.873508795E+02 -.873491871E+02 -.873474851E+02 -.873457773E+02 -.873440698E+02 -.873423728E+02 -.873407036E+02 -.873390907E+02 -.873375794E+02 -.873362399E+02 -.873351766E+02 -.873345399E+02 -.873345399E+02
 -.873353115E+02 -.873353115E+02 -.873360444E+02 -.873372489E+02 -.873387587E+02 -.873404785E+02 -.873423349E+02 -.873442646E+02 -.873462358E+02 -.873482346E+02 -.873502378E+02 -.873522256E+02 -.873541950E+02 -.873561445E+02 -.873580685E+02 -.873599669E+02 -.873618437E+02 -.873637003E+02 -.873655348E+02 -.873673447E+02 -.873691278E+02 -.873708818E+02 -.873726029E+02 -.873742872E+02 -.873759334E+02 -.873775401E+02 -.873791044E+02 -.873806241E+02 -.873820980E+02 -.873835242E+02 -.873848993E+02 -.873862210E+02 -.873874872E+02 -.873886953E+02 -.873898427E+02 -.873909275E+02 -.873919478E+02 -.873929020E+02 -.873937885E+02 -.873946056E+02 -.873953519E+02 -.873960259E+02 -.873966260E+02 -.873971511E+02 -.873975996E+02 -.873979708E+02 -.873982637E+02 -.873984776E+02 -.873986122E+02 -.873986670E+02 -.873986421E+02 -.873985378E+02 -.873983543E+02 -.873980921E+02 -.873977522E+02 -.873973352E+02 -.873968422E+02 -.873962743E+02 -.873956327E+02 -.873949187E+02 -.873941339E+02 -.873932800E+02 -.873923587E+02 -.873913719E+02 -.873903215E+02 -.873892095E+02 -.873880382E+02 -.873868096E+02 -.873855261E+02 -.873841900E+02 -.873828035E+02 -.873813691E+02 -.873798889E+02 -.873783653E+02 -.873768006E+02 -.873751970E+02 -.873735567E+02 -.873718821E+02 -.873701753E+02 -.873684383E+02 -.873666731E+02 -.873648817E+02 -.873630660E+02 -.873612279E+02 -.873593692E+02 -.873574916E+02 -.873555968E+02 -.873536869E+02 -.873517639E+02 -.873498307E+02 -.873478916E+02 -.873459533E+02 -.873440276E+02 -.873421339E+02 -.873403043E+02 -.873385904E+02 -.873370715E+02 -.873358659E+02 -.873351440E+02 -.873351440E+02
 -.873358651E+02 -.873358651E+02 -.873366931E+02 -.873380627E+02 -.873397966E+02 -.873417649E+02 -.873438659E+02 -.873460436E+02 -.873482673E+02 -.873505050E+02 -.873527360E+02 -.873549561E+02 -.873571606E+02 -.873593432E+02 -.873615038E+02 -.873636435E+02 -.873657619E+02 -.873678569E+02 -.873699257E+02 -.873719665E+02 -.873739786E+02 -.873759583E+02 -.873779018E+02 -.873798075E+02 -.873816731E+02 -.873834941E+02 -.873852674E+02 -.873869913E+02 -.873886629E+02 -.873902793E+02 -.873918385E+02 -.873933383E+02 -.873947756E+02 -.873961479E+02 -.873974530E+02 -.873986880E+02 -.873998506E+02 -.874009387E+02 -.874019502E+02 -.874028828E+02 -.874037346E+02 -.874045037E+02 -.874051884E+02 -.874057871E+02 -.874062983E+02 -.874067210E+02 -.874070541E+02 -.874072971E+02 -.874074493E+02 -.874075107E+02 -.874074811E+02 -.874073609E+02 -.874071506E+02 -.874068507E+02 -.874064620E+02 -.874059854E+02 -.874054220E+02 -.874047731E+02 -.874040400E+02 -.874032245E+02 -.874023284E+02 -.874013537E+02 -.874003025E+02 -.873991770E+02 -.873979796E+02 -.873967128E+02 -.873953792E+02 -.873939813E+02 -.873925218E+02 -.873910034E+02 -.873894288E+02 -.873878007E+02 -.873861218E+02 -.873843948E+02 -.873826223E+02 -.873808071E+02 -.873789516E+02 -.873770585E+02 -.873751301E+02 -.873731689E+02 -.873711771E+02 -.873691569E+02 -.873671107E+02 -.873650404E+02 -.873629481E+02 -.873608358E+02 -.873587054E+02 -.873565589E+02 -.873543987E+02 -.873522281E+02 -.873500516E+02 -.873478770E+02 -.873457171E+02 -.873435937E+02 -.873415428E+02 -.873396219E+02 -.873379198E+02 -.873365689E+02 -.873357601E+02 -.873357601E+02
 -.873364537E+02 -.873364537E+02 -.873373810E+02 -.873389361E+02 -.873408982E+02 -.873431008E+02 -.873454482E+02 -.873478818E+02 -.873503488E+02 -.873528200E+02 -.873552886E+02 -.873577474E+02 -.873601902E+02 -.873626163E+02 -.873650257E+02 -.873674173E+02 -.873697874E+02 -.873721303E+02 -.873744451E+02 -.873767313E+02 -.873789839E+02 -.873811996E+02 -.873833788E+02 -.873855180E+02 -.873876113E+02 -.873896559E+02 -.873916495E+02 -.873935876E+02 -.873954672E+02 -.873972867E+02 -.873990431E+02 -.874007333E+02 -.874023552E+02 -.874039054E+02 -.874053804E+02 -.874067775E+02 -.874080939E+02 -.874093264E+02 -.874104719E+02 -.874115282E+02 -.874124930E+02 -.874133638E+02 -.874141386E+02 -.874148160E+02 -.874153943E+02 -.874158723E+02 -.874162490E+02 -.874165236E+02 -.874166957E+02 -.874167648E+02 -.874167309E+02 -.874165943E+02 -.874163553E+02 -.874160145E+02 -.874155728E+02 -.874150311E+02 -.874143908E+02 -.874136535E+02 -.874128209E+02 -.874118950E+02 -.874108781E+02 -.874097727E+02 -.874085812E+02 -.874073064E+02 -.874059511E+02 -.874045182E+02 -.874030108E+02 -.874014318E+02 -.873997844E+02 -.873980716E+02 -.873962967E+02 -.873944627E+02 -.873925729E+02 -.873906305E+02 -.873886384E+02 -.873865998E+02 -.873845175E+02 -.873823946E+02 -.873802337E+02 -.873780376E+02 -.873758090E+02 -.873735504E+02 -.873712642E+02 -.873689528E+02 -.873666184E+02 -.873642631E+02 -.873618891E+02 -.873594986E+02 -.873570943E+02 -.873546794E+02 -.873522593E+02 -.873498422E+02 -.873474425E+02 -.873450841E+02 -.873428068E+02 -.873406743E+02 -.873387851E+02 -.873372860E+02 -.873363885E+02 -.873363885E+02
 -.873371094E+02 -.873371094E+02 -.873381494E+02 -.873398810E+02 -.873420427E+02 -.873444777E+02 -.873470765E+02 -.873497506E+02 -.873524548E+02 -.873551714E+02 -.873578850E+02 -.873605890E+02 -.873632838E+02 -.873659693E+02 -.873686436E+02 -.873713001E+02 -.873739315E+02 -.873765366E+02 -.873791122E+02 -.873816513E+02 -.873841533E+02 -.873866199E+02 -.873890459E+02 -.873914263E+02 -.873937600E+02 -.873960425E+02 -.873982681E+02 -.874004342E+02 -.874025382E+02 -.874045761E+02 -.874065451E+02 -.874084425E+02 -.874102644E+02 -.874120065E+02 -.874136659E+02 -.874152387E+02 -.874167203E+02 -.874181074E+02 -.874193973E+02 -.874205868E+02 -.874216726E+02 -.874226529E+02 -.874235258E+02 -.874242892E+02 -.874249412E+02 -.874254805E+02 -.874259060E+02 -.874262164E+02 -.874264108E+02 -.874264888E+02 -.874264503E+02 -.874262953E+02 -.874260241E+02 -.874256377E+02 -.874251369E+02 -.874245231E+02 -.874237980E+02 -.874229636E+02 -.874220220E+02 -.874209757E+02 -.874198275E+02 -.874185801E+02 -.874172366E+02 -.874158002E+02 -.874142742E+02 -.874126619E+02 -.874109670E+02 -.874091929E+02 -.874073432E+02 -.874054217E+02 -.874034320E+02 -.874013778E+02 -.873992630E+02 -.873970910E+02 -.873948655E+02 -.873925900E+02 -.873902678E+02 -.873879022E+02 -.873854964E+02 -.873830536E+02 -.873805768E+02 -.873780687E+02 -.873755322E+02 -.873729696E+02 -.873703836E+02 -.873677764E+02 -.873651503E+02 -.873625078E+02 -.873598516E+02 -.873571855E+02 -.873545150E+02 -.873518492E+02 -.873492037E+02 -.873466048E+02 -.873440961E+02 -.873417475E+02 -.873396673E+02 -.873380169E+02 -.873370290E+02 -.873370290E+02
 -.873378463E+02 -.873378463E+02 -.873389744E+02 -.873408474E+02 -.873432127E+02 -.873458807E+02 -.873487101E+02 -.873516248E+02 -.873545811E+02 -.873575490E+02 -.873605186E+02 -.873634873E+02 -.873664544E+02 -.873694179E+02 -.873723691E+02 -.873752996E+02 -.873782069E+02 -.873810839E+02 -.873839229E+02 -.873867261E+02 -.873894939E+02 -.873922205E+02 -.873949044E+02 -.873975448E+02 -.874001352E+02 -.874026698E+02 -.874051463E+02 -.874075600E+02 -.874099056E+02 -.874121804E+02 -.874143812E+02 -.874165024E+02 -.874185402E+02 -.874204909E+02 -.874223493E+02 -.874241101E+02 -.874257699E+02 -.874273251E+02 -.874287712E+02 -.874301049E+02 -.874313243E+02 -.874324264E+02 -.874334082E+02 -.874342674E+02 -.874350023E+02 -.874356105E+02 -.874360899E+02 -.874364392E+02 -.874366576E+02 -.874367443E+02 -.874366990E+02 -.874365222E+02 -.874362143E+02 -.874357764E+02 -.874352099E+02 -.874345164E+02 -.874336981E+02 -.874327571E+02 -.874316961E+02 -.874305180E+02 -.874292261E+02 -.874278235E+02 -.874263139E+02 -.874247010E+02 -.874229888E+02 -.874211812E+02 -.874192823E+02 -.874172963E+02 -.874152276E+02 -.874130804E+02 -.874108592E+02 -.874085682E+02 -.874062118E+02 -.874037942E+02 -.874013193E+02 -.873987913E+02 -.873962141E+02 -.873935913E+02 -.873909267E+02 -.873882239E+02 -.873854860E+02 -.873827163E+02 -.873799177E+02 -.873770930E+02 -.873742450E+02 -.873713761E+02 -.873684889E+02 -.873655859E+02 -.873626700E+02 -.873597452E+02 -.873568175E+02 -.873538966E+02 -.873509994E+02 -.873481546E+02 -.873454095E+02 -.873428404E+02 -.873405655E+02 -.873387609E+02 -.873376808E+02 -.873376808E+02
 -.873385795E+02 -.873385795E+02 -.873397840E+02 -.873418186E+02 -.873443860E+02 -.873472703E+02 -.873503393E+02 -.873535065E+02 -.873567192E+02 -.873599551E+02 -.873632019E+02 -.873664557E+02 -.873697140E+02 -.873729655E+02 -.873762019E+02 -.873794197E+02 -.873826084E+02 -.873857602E+02 -.873888784E+02 -.873919614E+02 -.873950042E+02 -.873980085E+02 -.874009729E+02 -.874038896E+02 -.874067547E+02 -.874095651E+02 -.874123130E+02 -.874149925E+02 -.874176013E+02 -.874201335E+02 -.874225828E+02 -.874249457E+02 -.874272180E+02 -.874293929E+02 -.874314653E+02 -.874334318E+02 -.874352873E+02 -.874370263E+02 -.874386456E+02 -.874401420E+02 -.874415111E+02 -.874427489E+02 -.874438527E+02 -.874448194E+02 -.874456453E+02 -.874463279E+02 -.874468656E+02 -.874472565E+02 -.874474994E+02 -.874475940E+02 -.874475404E+02 -.874473387E+02 -.874469898E+02 -.874464951E+02 -.874458561E+02 -.874450747E+02 -.874441532E+02 -.874430944E+02 -.874419015E+02 -.874405778E+02 -.874391268E+02 -.874375529E+02 -.874358601E+02 -.874340530E+02 -.874321359E+02 -.874301138E+02 -.874279916E+02 -.874257742E+02 -.874234668E+02 -.874210745E+02 -.874186023E+02 -.874160552E+02 -.874134382E+02 -.874107561E+02 -.874080137E+02 -.874052155E+02 -.874023661E+02 -.873994697E+02 -.873965306E+02 -.873935526E+02 -.873905393E+02 -.873874944E+02 -.873844210E+02 -.873813223E+02 -.873782011E+02 -.873750603E+02 -.873719023E+02 -.873687299E+02 -.873655461E+02 -.873623552E+02 -.873591633E+02 -.873559811E+02 -.873528266E+02 -.873497306E+02 -.873467444E+02 -.873439508E+02 -.873414777E+02 -.873395163E+02 -.873383425E+02 -.873383425E+02
 -.873392793E+02 -.873392793E+02 -.873405904E+02 -.873427851E+02 -.873455459E+02 -.873486570E+02 -.873519721E+02 -.873553997E+02 -.873588891E+02 -.873624101E+02 -.873659530E+02 -.873695094E+02 -.873730646E+02 -.873766109E+02 -.873801442E+02 -.873836515E+02 -.873871259E+02 -.873905703E+02 -.873939813E+02 -.873973555E+02 -.874006963E+02 -.874040009E+02 -.874072624E+02 -.874104785E+02 -.874136440E+02 -.874167492E+02 -.874197888E+02 -.874227586E+02 -.874256499E+02 -.874284566E+02 -.874311756E+02 -.874338011E+02 -.874363259E+02 -.874387459E+02 -.874410568E+02 -.874432517E+02 -.874453246E+02 -.874472714E+02 -.874490869E+02 -.874507647E+02 -.874523002E+02 -.874536896E+02 -.874549280E+02 -.874560111E+02 -.874569360E+02 -.874577003E+02 -.874583013E+02 -.874587372E+02 -.874590074E+02 -.874591115E+02 -.874590489E+02 -.874588201E+02 -.874584262E+02 -.874578686E+02 -.874571486E+02 -.874562687E+02 -.874552320E+02 -.874540415E+02 -.874527007E+02 -.874512140E+02 -.874495859E+02 -.874478212E+02 -.874459248E+02 -.874439019E+02 -.874417583E+02 -.874394995E+02 -.874371313E+02 -.874346598E+02 -.874320909E+02 -.874294305E+02 -.874266845E+02 -.874238588E+02 -.874209591E+02 -.874179910E+02 -.874149600E+02 -.874118715E+02 -.874087305E+02 -.874055420E+02 -.874023105E+02 -.873990405E+02 -.873957360E+02 -.873924009E+02 -.873890389E+02 -.873856533E+02 -.873822471E+02 -.873788232E+02 -.873753844E+02 -.873719335E+02 -.873684736E+02 -.873650091E+02 -.873615465E+02 -.873580970E+02 -.873546798E+02 -.873513279E+02 -.873480967E+02 -.873450750E+02 -.873424009E+02 -.873402805E+02 -.873390119E+02 -.873390119E+02
 -.873399795E+02 -.873399795E+02 -.873413871E+02 -.873437419E+02 -.873467098E+02 -.873500588E+02 -.873536339E+02 -.873573389E+02 -.873611161E+02 -.873649393E+02 -.873687884E+02 -.873726445E+02 -.873765002E+02 -.873803494E+02 -.873841779E+02 -.873879804E+02 -.873917593E+02 -.873955091E+02 -.873992280E+02 -.874029195E+02 -.874065796E+02 -.874102032E+02 -.874137885E+02 -.874173281E+02 -.874208119E+02 -.874242351E+02 -.874275904E+02 -.874308678E+02 -.874340619E+02 -.874371693E+02 -.874401824E+02 -.874430945E+02 -.874459022E+02 -.874485991E+02 -.874511765E+02 -.874536280E+02 -.874559476E+02 -.874581273E+02 -.874601592E+02 -.874620381E+02 -.874637585E+02 -.874653140E+02 -.874666998E+02 -.874679127E+02 -.874689487E+02 -.874698041E+02 -.874704769E+02 -.874709655E+02 -.874712681E+02 -.874713833E+02 -.874713114E+02 -.874710528E+02 -.874706080E+02 -.874699784E+02 -.874691667E+02 -.874681755E+02 -.874670080E+02 -.874656683E+02 -.874641610E+02 -.874624912E+02 -.874606641E+02 -.874586853E+02 -.874565611E+02 -.874542976E+02 -.874519016E+02 -.874493798E+02 -.874467391E+02 -.874439866E+02 -.874411292E+02 -.874381738E+02 -.874351275E+02 -.874319970E+02 -.874287891E+02 -.874255103E+02 -.874221669E+02 -.874187650E+02 -.874153104E+02 -.874118086E+02 -.874082649E+02 -.874046841E+02 -.874010708E+02 -.873974294E+02 -.873937636E+02 -.873900772E+02 -.873863733E+02 -.873826550E+02 -.873789252E+02 -.873751866E+02 -.873714425E+02 -.873676973E+02 -.873639577E+02 -.873602355E+02 -.873565511E+02 -.873529397E+02 -.873494602E+02 -.873462079E+02 -.873433307E+02 -.873410500E+02 -.873396857E+02 -.873396857E+02
 -.873406655E+02 -.873406655E+02 -.873421793E+02 -.873447081E+02 -.873478962E+02 -.873514930E+02 -.873553365E+02 -.873593244E+02 -.873634001E+02 -.873675249E+02 -.873716726E+02 -.873758312E+02 -.873799924E+02 -.873841419E+02 -.873882753E+02 -.873923937E+02 -.873964906E+02 -.874005648E+02 -.874046192E+02 -.874086488E+02 -.874126496E+02 -.874166194E+02 -.874205495E+02 -.874244308E+02 -.874282576E+02 -.874320212E+02 -.874357117E+02 -.874393244E+02 -.874428542E+02 -.874462927E+02 -.874496336E+02 -.874528721E+02 -.874559994E+02 -.874590054E+02 -.874618825E+02 -.874646223E+02 -.874672145E+02 -.874696502E+02 -.874719233E+02 -.874740263E+02 -.874759514E+02 -.874776935E+02 -.874792480E+02 -.874806090E+02 -.874817718E+02 -.874827334E+02 -.874834905E+02 -.874840395E+02 -.874843786E+02 -.874845072E+02 -.874844247E+02 -.874841305E+02 -.874836265E+02 -.874829148E+02 -.874819980E+02 -.874808790E+02 -.874795626E+02 -.874780538E+02 -.874763577E+02 -.874744803E+02 -.874724280E+02 -.874702079E+02 -.874678271E+02 -.874652932E+02 -.874626142E+02 -.874597982E+02 -.874568535E+02 -.874537882E+02 -.874506106E+02 -.874473289E+02 -.874439513E+02 -.874404858E+02 -.874369402E+02 -.874333221E+02 -.874296387E+02 -.874258971E+02 -.874221037E+02 -.874182649E+02 -.874143866E+02 -.874104743E+02 -.874065330E+02 -.874025674E+02 -.873985817E+02 -.873945797E+02 -.873905650E+02 -.873865406E+02 -.873825093E+02 -.873784741E+02 -.873744381E+02 -.873704057E+02 -.873663839E+02 -.873623847E+02 -.873584297E+02 -.873545560E+02 -.873508264E+02 -.873473422E+02 -.873442612E+02 -.873418197E+02 -.873403595E+02 -.873403595E+02
 -.873413809E+02 -.873413809E+02 -.873430023E+02 -.873457085E+02 -.873491138E+02 -.873529587E+02 -.873570696E+02 -.873613423E+02 -.873657092E+02 -.873701272E+02 -.873745739E+02 -.873790375E+02 -.873835030E+02 -.873879648E+02 -.873924231E+02 -.873968711E+02 -.874013072E+02 -.874057329E+02 -.874101422E+02 -.874145312E+02 -.874188969E+02 -.874232306E+02 -.874275240E+02 -.874317718E+02 -.874359655E+02 -.874400960E+02 -.874441583E+02 -.874481461E+02 -.874520497E+02 -.874558620E+02 -.874595755E+02 -.874631789E+02 -.874666610E+02 -.874700124E+02 -.874732226E+02 -.874762799E+02 -.874791749E+02 -.874818996E+02 -.874844446E+02 -.874868009E+02 -.874889621E+02 -.874909210E+02 -.874926696E+02 -.874942018E+02 -.874955128E+02 -.874965969E+02 -.874974491E+02 -.874980668E+02 -.874984480E+02 -.874985905E+02 -.874984933E+02 -.874981580E+02 -.874975860E+02 -.874967791E+02 -.874957407E+02 -.874944758E+02 -.874929893E+02 -.874912866E+02 -.874893744E+02 -.874872603E+02 -.874849518E+02 -.874824571E+02 -.874797853E+02 -.874769455E+02 -.874739473E+02 -.874708001E+02 -.874675138E+02 -.874640983E+02 -.874605632E+02 -.874569183E+02 -.874531732E+02 -.874493373E+02 -.874454198E+02 -.874414293E+02 -.874373743E+02 -.874332627E+02 -.874291021E+02 -.874248997E+02 -.874206620E+02 -.874163951E+02 -.874121046E+02 -.874077956E+02 -.874034727E+02 -.873991398E+02 -.873948006E+02 -.873904583E+02 -.873861156E+02 -.873817753E+02 -.873774404E+02 -.873731154E+02 -.873688071E+02 -.873645281E+02 -.873603007E+02 -.873561639E+02 -.873521840E+02 -.873484683E+02 -.873451842E+02 -.873425828E+02 -.873410274E+02 -.873410274E+02
 -.873421236E+02 -.873421236E+02 -.873438484E+02 -.873467191E+02 -.873503358E+02 -.873544195E+02 -.873587938E+02 -.873633430E+02 -.873679927E+02 -.873727028E+02 -.873774534E+02 -.873822234E+02 -.873870053E+02 -.873917991E+02 -.873965965E+02 -.874013949E+02 -.874061940E+02 -.874109869E+02 -.874157689E+02 -.874205367E+02 -.874252825E+02 -.874299995E+02 -.874346840E+02 -.874393286E+02 -.874439246E+02 -.874484669E+02 -.874529476E+02 -.874573548E+02 -.874616791E+02 -.874659106E+02 -.874700359E+02 -.874740423E+02 -.874779190E+02 -.874816544E+02 -.874852355E+02 -.874886518E+02 -.874918937E+02 -.874949490E+02 -.874978071E+02 -.875004591E+02 -.875028946E+02 -.875051029E+02 -.875070763E+02 -.875088073E+02 -.875102875E+02 -.875115105E+02 -.875124725E+02 -.875131692E+02 -.875135967E+02 -.875137537E+02 -.875136405E+02 -.875132573E+02 -.875126052E+02 -.875116880E+02 -.875105102E+02 -.875090764E+02 -.875073926E+02 -.875054666E+02 -.875033062E+02 -.875009198E+02 -.874983172E+02 -.874955086E+02 -.874925046E+02 -.874893163E+02 -.874859549E+02 -.874824322E+02 -.874787598E+02 -.874749492E+02 -.874710124E+02 -.874669608E+02 -.874628058E+02 -.874585584E+02 -.874542290E+02 -.874498281E+02 -.874453651E+02 -.874408494E+02 -.874362895E+02 -.874316935E+02 -.874270687E+02 -.874224220E+02 -.874177593E+02 -.874130864E+02 -.874084078E+02 -.874037281E+02 -.873990507E+02 -.873943788E+02 -.873897150E+02 -.873850621E+02 -.873804227E+02 -.873758011E+02 -.873712041E+02 -.873666443E+02 -.873621448E+02 -.873577463E+02 -.873535184E+02 -.873495739E+02 -.873460896E+02 -.873433308E+02 -.873416818E+02 -.873416818E+02
 -.873428650E+02 -.873428650E+02 -.873446761E+02 -.873477019E+02 -.873515153E+02 -.873558330E+02 -.873604626E+02 -.873652795E+02 -.873702123E+02 -.873752219E+02 -.873802764E+02 -.873853638E+02 -.873904811E+02 -.873956175E+02 -.874007691E+02 -.874059347E+02 -.874111058E+02 -.874162777E+02 -.874214477E+02 -.874266101E+02 -.874317594E+02 -.874368944E+02 -.874420086E+02 -.874470931E+02 -.874521423E+02 -.874571461E+02 -.874620900E+02 -.874669628E+02 -.874717525E+02 -.874764440E+02 -.874810238E+02 -.874854802E+02 -.874898005E+02 -.874939702E+02 -.874979772E+02 -.875018095E+02 -.875054518E+02 -.875088907E+02 -.875121141E+02 -.875151080E+02 -.875178590E+02 -.875203566E+02 -.875225901E+02 -.875245486E+02 -.875262237E+02 -.875276090E+02 -.875286979E+02 -.875294845E+02 -.875299661E+02 -.875301413E+02 -.875300085E+02 -.875295681E+02 -.875288235E+02 -.875277785E+02 -.875264372E+02 -.875248064E+02 -.875228942E+02 -.875207089E+02 -.875182598E+02 -.875155584E+02 -.875126163E+02 -.875094455E+02 -.875060589E+02 -.875024703E+02 -.874986933E+02 -.874947417E+02 -.874906297E+02 -.874863713E+02 -.874819806E+02 -.874774712E+02 -.874728564E+02 -.874681493E+02 -.874633620E+02 -.874585066E+02 -.874535942E+02 -.874486353E+02 -.874436398E+02 -.874386167E+02 -.874335741E+02 -.874285197E+02 -.874234600E+02 -.874184011E+02 -.874133479E+02 -.874083049E+02 -.874032756E+02 -.873982632E+02 -.873932699E+02 -.873882982E+02 -.873833504E+02 -.873784304E+02 -.873735446E+02 -.873687058E+02 -.873639374E+02 -.873592816E+02 -.873548108E+02 -.873506432E+02 -.873469643E+02 -.873440528E+02 -.873423131E+02 -.873423131E+02
 -.873435281E+02 -.873435281E+02 -.873454284E+02 -.873486028E+02 -.873526138E+02 -.873571592E+02 -.873620375E+02 -.873671243E+02 -.873723471E+02 -.873776549E+02 -.873830234E+02 -.873884422E+02 -.873938975E+02 -.873993831E+02 -.874048966E+02 -.874104299E+02 -.874159792E+02 -.874215442E+02 -.874271211E+02 -.874327065E+02 -.874383006E+02 -.874438970E+02 -.874494862E+02 -.874550611E+02 -.874606096E+02 -.874661156E+02 -.874715673E+02 -.874769511E+02 -.874822515E+02 -.874874545E+02 -.874925477E+02 -.874975168E+02 -.875023449E+02 -.875070178E+02 -.875115202E+02 -.875158330E+02 -.875199397E+02 -.875238245E+02 -.875274693E+02 -.875308578E+02 -.875339759E+02 -.875368094E+02 -.875393440E+02 -.875415684E+02 -.875434730E+02 -.875450477E+02 -.875462843E+02 -.875471779E+02 -.875477241E+02 -.875479194E+02 -.875477630E+02 -.875472572E+02 -.875464040E+02 -.875452076E+02 -.875436748E+02 -.875418137E+02 -.875396328E+02 -.875371431E+02 -.875343572E+02 -.875312881E+02 -.875279499E+02 -.875243579E+02 -.875205282E+02 -.875164769E+02 -.875122205E+02 -.875077762E+02 -.875031612E+02 -.874983920E+02 -.874934855E+02 -.874884578E+02 -.874833249E+02 -.874781017E+02 -.874728029E+02 -.874674423E+02 -.874620327E+02 -.874565863E+02 -.874511141E+02 -.874456263E+02 -.874401321E+02 -.874346397E+02 -.874291564E+02 -.874236883E+02 -.874182408E+02 -.874128183E+02 -.874074242E+02 -.874020613E+02 -.873967317E+02 -.873914372E+02 -.873861796E+02 -.873809621E+02 -.873757908E+02 -.873706780E+02 -.873656475E+02 -.873607426E+02 -.873560379E+02 -.873516566E+02 -.873477919E+02 -.873447350E+02 -.873429093E+02 -.873429093E+02
 -.873440982E+02 -.873440982E+02 -.873460852E+02 -.873494098E+02 -.873536142E+02 -.873583830E+02 -.873635109E+02 -.873688718E+02 -.873743806E+02 -.873799889E+02 -.873856735E+02 -.873914146E+02 -.873972013E+02 -.874030312E+02 -.874088984E+02 -.874148019E+02 -.874207443E+02 -.874267245E+02 -.874327403E+02 -.874387923E+02 -.874448728E+02 -.874509712E+02 -.874570792E+02 -.874631837E+02 -.874692687E+02 -.874753225E+02 -.874813317E+02 -.874872811E+02 -.874931564E+02 -.874989437E+02 -.875046265E+02 -.875101851E+02 -.875156023E+02 -.875208588E+02 -.875259315E+02 -.875308009E+02 -.875354467E+02 -.875398469E+02 -.875439812E+02 -.875478317E+02 -.875513795E+02 -.875546061E+02 -.875574962E+02 -.875600358E+02 -.875622108E+02 -.875640094E+02 -.875654231E+02 -.875664442E+02 -.875670661E+02 -.875672859E+02 -.875671037E+02 -.875665195E+02 -.875655366E+02 -.875641616E+02 -.875624019E+02 -.875602664E+02 -.875577676E+02 -.875549192E+02 -.875517357E+02 -.875482336E+02 -.875444311E+02 -.875403466E+02 -.875359992E+02 -.875314093E+02 -.875265974E+02 -.875215838E+02 -.875163892E+02 -.875110339E+02 -.875055378E+02 -.874999204E+02 -.874942002E+02 -.874883953E+02 -.874825226E+02 -.874765982E+02 -.874706369E+02 -.874646525E+02 -.874586576E+02 -.874526635E+02 -.874466805E+02 -.874407174E+02 -.874347820E+02 -.874288808E+02 -.874230192E+02 -.874172015E+02 -.874114308E+02 -.874057095E+02 -.874000391E+02 -.873944205E+02 -.873888550E+02 -.873833448E+02 -.873778952E+02 -.873725181E+02 -.873672370E+02 -.873620958E+02 -.873571711E+02 -.873525899E+02 -.873485524E+02 -.873453610E+02 -.873434557E+02 -.873434557E+02
 -.873445988E+02 -.873445988E+02 -.873466705E+02 -.873501371E+02 -.873545232E+02 -.873595069E+02 -.873648796E+02 -.873704999E+02 -.873762805E+02 -.873821755E+02 -.873881522E+02 -.873941927E+02 -.874002954E+02 -.874064575E+02 -.874126807E+02 -.874189718E+02 -.874253319E+02 -.874317589E+02 -.874382523E+02 -.874448036E+02 -.874514011E+02 -.874580357E+02 -.874646956E+02 -.874713661E+02 -.874780369E+02 -.874846962E+02 -.874913295E+02 -.874979212E+02 -.875044559E+02 -.875109144E+02 -.875172738E+02 -.875235135E+02 -.875296103E+02 -.875355374E+02 -.875412715E+02 -.875467879E+02 -.875520602E+02 -.875570637E+02 -.875617751E+02 -.875661702E+02 -.875702252E+02 -.875739197E+02 -.875772341E+02 -.875801487E+02 -.875826468E+02 -.875847152E+02 -.875863412E+02 -.875875141E+02 -.875882276E+02 -.875884782E+02 -.875882633E+02 -.875875845E+02 -.875864471E+02 -.875848574E+02 -.875828247E+02 -.875803624E+02 -.875774851E+02 -.875742090E+02 -.875705534E+02 -.875665392E+02 -.875621878E+02 -.875575222E+02 -.875525669E+02 -.875473464E+02 -.875418856E+02 -.875362096E+02 -.875303435E+02 -.875243118E+02 -.875181383E+02 -.875118462E+02 -.875054578E+02 -.874989942E+02 -.874924752E+02 -.874859195E+02 -.874793440E+02 -.874727646E+02 -.874661954E+02 -.874596490E+02 -.874531366E+02 -.874466678E+02 -.874402508E+02 -.874338921E+02 -.874275971E+02 -.874213698E+02 -.874152128E+02 -.874091278E+02 -.874031154E+02 -.873971756E+02 -.873913085E+02 -.873855152E+02 -.873798000E+02 -.873741736E+02 -.873686591E+02 -.873633004E+02 -.873581753E+02 -.873534138E+02 -.873492215E+02 -.873459104E+02 -.873439347E+02 -.873439347E+02
 -.873450443E+02 -.873450443E+02 -.873471881E+02 -.873507747E+02 -.873553228E+02 -.873605039E+02 -.873660924E+02 -.873719401E+02 -.873779626E+02 -.873841054E+02 -.873903395E+02 -.873966607E+02 -.874030681E+02 -.874095660E+02 -.874161638E+02 -.874228645E+02 -.874296654E+02 -.874365648E+02 -.874435545E+02 -.874506223E+02 -.874577606E+02 -.874649605E+02 -.874722103E+02 -.874795018E+02 -.874868252E+02 -.874941663E+02 -.875015083E+02 -.875088343E+02 -.875161223E+02 -.875233466E+02 -.875304833E+02 -.875375060E+02 -.875443842E+02 -.875510905E+02 -.875575956E+02 -.875638685E+02 -.875698785E+02 -.875755967E+02 -.875809925E+02 -.875860355E+02 -.875906985E+02 -.875949547E+02 -.875987777E+02 -.876021438E+02 -.876050331E+02 -.876074264E+02 -.876093071E+02 -.876106638E+02 -.876114883E+02 -.876117736E+02 -.876115187E+02 -.876107263E+02 -.876094009E+02 -.876075515E+02 -.876051914E+02 -.876023358E+02 -.875990028E+02 -.875952146E+02 -.875909947E+02 -.875863683E+02 -.875813632E+02 -.875760085E+02 -.875703336E+02 -.875643691E+02 -.875581460E+02 -.875516950E+02 -.875450462E+02 -.875382294E+02 -.875312736E+02 -.875242064E+02 -.875170542E+02 -.875098418E+02 -.875025924E+02 -.874953276E+02 -.874880670E+02 -.874808283E+02 -.874736274E+02 -.874664783E+02 -.874593929E+02 -.874523815E+02 -.874454525E+02 -.874386124E+02 -.874318662E+02 -.874252173E+02 -.874186676E+02 -.874122175E+02 -.874058666E+02 -.873996136E+02 -.873934570E+02 -.873873965E+02 -.873814348E+02 -.873755812E+02 -.873698576E+02 -.873643074E+02 -.873590087E+02 -.873540931E+02 -.873497703E+02 -.873463591E+02 -.873443249E+02 -.873443249E+02
 -.873454076E+02 -.873454076E+02 -.873476014E+02 -.873512866E+02 -.873559717E+02 -.873613110E+02 -.873670671E+02 -.873730963E+02 -.873793099E+02 -.873856587E+02 -.873921286E+02 -.873987177E+02 -.874054302E+02 -.874122758E+02 -.874192578E+02 -.874263739E+02 -.874336218E+02 -.874409949E+02 -.874484835E+02 -.874560831E+02 -.874637897E+02 -.874715951E+02 -.874794937E+02 -.874874778E+02 -.874955331E+02 -.875036426E+02 -.875117878E+02 -.875199451E+02 -.875280870E+02 -.875361870E+02 -.875442158E+02 -.875521399E+02 -.875599276E+02 -.875675449E+02 -.875749558E+02 -.875821229E+02 -.875890109E+02 -.875955816E+02 -.876017965E+02 -.876076201E+02 -.876130164E+02 -.876179502E+02 -.876223887E+02 -.876263031E+02 -.876296657E+02 -.876324518E+02 -.876346429E+02 -.876362234E+02 -.876371808E+02 -.876375090E+02 -.876372064E+02 -.876362744E+02 -.876347202E+02 -.876325561E+02 -.876297975E+02 -.876264640E+02 -.876225801E+02 -.876181727E+02 -.876132712E+02 -.876079088E+02 -.876021200E+02 -.875959407E+02 -.875894084E+02 -.875825611E+02 -.875754367E+02 -.875680728E+02 -.875605067E+02 -.875527745E+02 -.875449109E+02 -.875369490E+02 -.875289203E+02 -.875208539E+02 -.875127769E+02 -.875047140E+02 -.874966877E+02 -.874887179E+02 -.874808222E+02 -.874730157E+02 -.874653113E+02 -.874577194E+02 -.874502484E+02 -.874429045E+02 -.874356920E+02 -.874286132E+02 -.874216688E+02 -.874148579E+02 -.874081783E+02 -.874016268E+02 -.873952003E+02 -.873888962E+02 -.873827153E+02 -.873766650E+02 -.873707654E+02 -.873650584E+02 -.873596214E+02 -.873545862E+02 -.873501643E+02 -.873466785E+02 -.873446013E+02 -.873446013E+02
 -.873456462E+02 -.873456462E+02 -.873478752E+02 -.873516301E+02 -.873564033E+02 -.873618363E+02 -.873676997E+02 -.873738515E+02 -.873802080E+02 -.873867355E+02 -.873934239E+02 -.874002715E+02 -.874072848E+02 -.874144674E+02 -.874218165E+02 -.874293310E+02 -.874370090E+02 -.874448456E+02 -.874528415E+02 -.874609982E+02 -.874693119E+02 -.874777797E+02 -.874863958E+02 -.874951473E+02 -.875040174E+02 -.875129872E+02 -.875220334E+02 -.875311277E+02 -.875402417E+02 -.875493450E+02 -.875584012E+02 -.875673749E+02 -.875762280E+02 -.875849186E+02 -.875934030E+02 -.876016380E+02 -.876095769E+02 -.876171717E+02 -.876243763E+02 -.876311442E+02 -.876374286E+02 -.876431854E+02 -.876483746E+02 -.876529570E+02 -.876568972E+02 -.876601660E+02 -.876627384E+02 -.876645926E+02 -.876657151E+02 -.876660972E+02 -.876657349E+02 -.876646318E+02 -.876627975E+02 -.876602464E+02 -.876569988E+02 -.876530813E+02 -.876485238E+02 -.876433608E+02 -.876376313E+02 -.876313764E+02 -.876246400E+02 -.876174679E+02 -.876099070E+02 -.876020044E+02 -.875938074E+02 -.875853628E+02 -.875767159E+02 -.875679107E+02 -.875589893E+02 -.875499912E+02 -.875409535E+02 -.875319106E+02 -.875228938E+02 -.875139315E+02 -.875050491E+02 -.874962687E+02 -.874876094E+02 -.874790875E+02 -.874707162E+02 -.874625060E+02 -.874544648E+02 -.874465980E+02 -.874389085E+02 -.874313972E+02 -.874240629E+02 -.874169028E+02 -.874099123E+02 -.874030862E+02 -.873964185E+02 -.873899044E+02 -.873835419E+02 -.873773358E+02 -.873713037E+02 -.873654851E+02 -.873599553E+02 -.873548445E+02 -.873503636E+02 -.873468354E+02 -.873447348E+02 -.873447348E+02
 -.873457065E+02 -.873457065E+02 -.873479485E+02 -.873517231E+02 -.873565136E+02 -.873619735E+02 -.873678823E+02 -.873741032E+02 -.873805678E+02 -.873872468E+02 -.873941254E+02 -.874012028E+02 -.874084803E+02 -.874159556E+02 -.874236305E+02 -.874315102E+02 -.874395968E+02 -.874478970E+02 -.874564186E+02 -.874651632E+02 -.874741305E+02 -.874833178E+02 -.874927148E+02 -.875023063E+02 -.875120752E+02 -.875220001E+02 -.875320537E+02 -.875422079E+02 -.875524321E+02 -.875626889E+02 -.875729396E+02 -.875831429E+02 -.875932516E+02 -.876032153E+02 -.876129824E+02 -.876224968E+02 -.876316998E+02 -.876405332E+02 -.876489377E+02 -.876568533E+02 -.876642216E+02 -.876709880E+02 -.876770989E+02 -.876825040E+02 -.876871597E+02 -.876910271E+02 -.876940715E+02 -.876962674E+02 -.876975959E+02 -.876980441E+02 -.876976086E+02 -.876962940E+02 -.876941115E+02 -.876910807E+02 -.876872289E+02 -.876825892E+02 -.876772009E+02 -.876711093E+02 -.876643639E+02 -.876570179E+02 -.876491274E+02 -.876407507E+02 -.876319467E+02 -.876227751E+02 -.876132948E+02 -.876035635E+02 -.875936372E+02 -.875835694E+02 -.875734106E+02 -.875632083E+02 -.875530063E+02 -.875428447E+02 -.875327597E+02 -.875227834E+02 -.875129442E+02 -.875032663E+02 -.874937701E+02 -.874844726E+02 -.874753869E+02 -.874665229E+02 -.874578872E+02 -.874494838E+02 -.874413137E+02 -.874333753E+02 -.874256651E+02 -.874181774E+02 -.874109049E+02 -.874038391E+02 -.873969709E+02 -.873902923E+02 -.873837980E+02 -.873774895E+02 -.873713809E+02 -.873655081E+02 -.873599430E+02 -.873548120E+02 -.873503219E+02 -.873467916E+02 -.873446919E+02 -.873446919E+02
 -.873455291E+02 -.873455291E+02 -.873477479E+02 -.873514784E+02 -.873562196E+02 -.873616439E+02 -.873675389E+02 -.873737820E+02 -.873803096E+02 -.873870858E+02 -.873940955E+02 -.874013351E+02 -.874088035E+02 -.874165069E+02 -.874244576E+02 -.874326667E+02 -.874411474E+02 -.874499144E+02 -.874589754E+02 -.874683337E+02 -.874779912E+02 -.874879417E+02 -.874981743E+02 -.875086757E+02 -.875194287E+02 -.875304099E+02 -.875415935E+02 -.875529510E+02 -.875644459E+02 -.875760384E+02 -.875876848E+02 -.875993337E+02 -.876109286E+02 -.876224098E+02 -.876337118E+02 -.876447645E+02 -.876554965E+02 -.876658346E+02 -.876757032E+02 -.876850264E+02 -.876937317E+02 -.877017466E+02 -.877090014E+02 -.877154327E+02 -.877209826E+02 -.877255978E+02 -.877292355E+02 -.877318610E+02 -.877334476E+02 -.877339801E+02 -.877334538E+02 -.877318735E+02 -.877292547E+02 -.877256240E+02 -.877210161E+02 -.877154750E+02 -.877090529E+02 -.877018087E+02 -.876938066E+02 -.876851159E+02 -.876758089E+02 -.876659599E+02 -.876556443E+02 -.876449372E+02 -.876339124E+02 -.876226417E+02 -.876111939E+02 -.875996342E+02 -.875880236E+02 -.875764187E+02 -.875648709E+02 -.875534267E+02 -.875421275E+02 -.875310093E+02 -.875201031E+02 -.875094349E+02 -.874990259E+02 -.874888929E+02 -.874790480E+02 -.874694997E+02 -.874602525E+02 -.874513078E+02 -.874426636E+02 -.874343152E+02 -.874262556E+02 -.874184752E+02 -.874109631E+02 -.874037068E+02 -.873966934E+02 -.873899107E+02 -.873833493E+02 -.873770067E+02 -.873708922E+02 -.873650373E+02 -.873595082E+02 -.873544251E+02 -.873499870E+02 -.873465038E+02 -.873444346E+02 -.873444346E+02
 -.873450553E+02 -.873450553E+02 -.873472094E+02 -.873508357E+02 -.873554673E+02 -.873607908E+02 -.873666077E+02 -.873728037E+02 -.873793097E+02 -.873860892E+02 -.873931304E+02 -.874004323E+02 -.874080043E+02 -.874158665E+02 -.874240389E+02 -.874325416E+02 -.874413962E+02 -.874506176E+02 -.874602143E+02 -.874701939E+02 -.874805575E+02 -.874913004E+02 -.875024160E+02 -.875138946E+02 -.875257196E+02 -.875378705E+02 -.875503240E+02 -.875630476E+02 -.875760024E+02 -.875891449E+02 -.876024216E+02 -.876157718E+02 -.876291290E+02 -.876424201E+02 -.876555640E+02 -.876684764E+02 -.876810691E+02 -.876932485E+02 -.877049192E+02 -.877159864E+02 -.877263542E+02 -.877359279E+02 -.877446181E+02 -.877523411E+02 -.877590178E+02 -.877645803E+02 -.877689706E+02 -.877721404E+02 -.877740558E+02 -.877746963E+02 -.877740544E+02 -.877721369E+02 -.877689658E+02 -.877645751E+02 -.877590119E+02 -.877523351E+02 -.877446138E+02 -.877359255E+02 -.877263554E+02 -.877159935E+02 -.877049340E+02 -.876932726E+02 -.876811059E+02 -.876685292E+02 -.876556356E+02 -.876425142E+02 -.876292499E+02 -.876159222E+02 -.876026043E+02 -.875893633E+02 -.875762593E+02 -.875633456E+02 -.875506687E+02 -.875382683E+02 -.875261773E+02 -.875144228E+02 -.875030255E+02 -.874920009E+02 -.874813590E+02 -.874711055E+02 -.874612414E+02 -.874517639E+02 -.874426671E+02 -.874339416E+02 -.874255756E+02 -.874175548E+02 -.874098633E+02 -.874024837E+02 -.873953981E+02 -.873885895E+02 -.873820436E+02 -.873757525E+02 -.873697201E+02 -.873639715E+02 -.873585654E+02 -.873536129E+02 -.873493010E+02 -.873459241E+02 -.873439211E+02 -.873439211E+02
 -.873442421E+02 -.873442421E+02 -.873462925E+02 -.873497631E+02 -.873542154E+02 -.873593551E+02 -.873649990E+02 -.873710330E+02 -.873773905E+02 -.873840457E+02 -.873909942E+02 -.873982476E+02 -.874058316E+02 -.874137746E+02 -.874221035E+02 -.874308469E+02 -.874400274E+02 -.874496608E+02 -.874597620E+02 -.874703418E+02 -.874814049E+02 -.874929547E+02 -.875049916E+02 -.875175102E+02 -.875304991E+02 -.875439433E+02 -.875578182E+02 -.875720897E+02 -.875867179E+02 -.876016512E+02 -.876168284E+02 -.876321801E+02 -.876476281E+02 -.876630833E+02 -.876784497E+02 -.876936242E+02 -.877084952E+02 -.877229453E+02 -.877368540E+02 -.877500979E+02 -.877625511E+02 -.877740913E+02 -.877846002E+02 -.877939639E+02 -.878020788E+02 -.878088532E+02 -.878142068E+02 -.878180759E+02 -.878204145E+02 -.878211935E+02 -.878204032E+02 -.878180541E+02 -.878141745E+02 -.878088110E+02 -.878020279E+02 -.877939045E+02 -.877845333E+02 -.877740185E+02 -.877624727E+02 -.877500154E+02 -.877367697E+02 -.877228604E+02 -.877084119E+02 -.876935457E+02 -.876783792E+02 -.876630238E+02 -.876475841E+02 -.876321563E+02 -.876168284E+02 -.876016789E+02 -.875867773E+02 -.875721838E+02 -.875579495E+02 -.875441167E+02 -.875307195E+02 -.875177839E+02 -.875053289E+02 -.874933665E+02 -.874819030E+02 -.874709389E+02 -.874604702E+02 -.874504882E+02 -.874409808E+02 -.874319325E+02 -.874233252E+02 -.874151384E+02 -.874073498E+02 -.873999361E+02 -.873928733E+02 -.873861384E+02 -.873797112E+02 -.873735774E+02 -.873677345E+02 -.873621993E+02 -.873570211E+02 -.873522981E+02 -.873482007E+02 -.873450003E+02 -.873431057E+02 -.873431057E+02
 -.873430846E+02 -.873430846E+02 -.873449938E+02 -.873482362E+02 -.873524088E+02 -.873572447E+02 -.873625724E+02 -.873682874E+02 -.873743421E+02 -.873807244E+02 -.873874446E+02 -.873945309E+02 -.874020186E+02 -.874099409E+02 -.874183326E+02 -.874272252E+02 -.874366431E+02 -.874466102E+02 -.874571492E+02 -.874682773E+02 -.874800107E+02 -.874923642E+02 -.875053468E+02 -.875189605E+02 -.875332028E+02 -.875480615E+02 -.875635128E+02 -.875795253E+02 -.875960558E+02 -.876130483E+02 -.876304364E+02 -.876481424E+02 -.876660740E+02 -.876841273E+02 -.877021874E+02 -.877201263E+02 -.877378046E+02 -.877550751E+02 -.877717830E+02 -.877877660E+02 -.878028609E+02 -.878169059E+02 -.878297405E+02 -.878412129E+02 -.878511834E+02 -.878595248E+02 -.878661284E+02 -.878709075E+02 -.878737971E+02 -.878747575E+02 -.878737762E+02 -.878708661E+02 -.878660668E+02 -.878594430E+02 -.878510828E+02 -.878410944E+02 -.878296046E+02 -.878167541E+02 -.878026949E+02 -.877875861E+02 -.877715909E+02 -.877548728E+02 -.877375931E+02 -.877199075E+02 -.877019645E+02 -.876839033E+02 -.876658519E+02 -.876479271E+02 -.876302329E+02 -.876128606E+02 -.875958890E+02 -.875793843E+02 -.875634008E+02 -.875479818E+02 -.875331598E+02 -.875189577E+02 -.875053897E+02 -.874924620E+02 -.874801739E+02 -.874685185E+02 -.874574837E+02 -.874470528E+02 -.874372051E+02 -.874279170E+02 -.874191620E+02 -.874109116E+02 -.874031359E+02 -.873958041E+02 -.873888849E+02 -.873823484E+02 -.873761672E+02 -.873703198E+02 -.873647956E+02 -.873596018E+02 -.873547756E+02 -.873503987E+02 -.873466190E+02 -.873436774E+02 -.873419404E+02 -.873419404E+02
 -.873415389E+02 -.873415389E+02 -.873432522E+02 -.873461670E+02 -.873499274E+02 -.873542987E+02 -.873591338E+02 -.873643566E+02 -.873699415E+02 -.873758930E+02 -.873822385E+02 -.873890175E+02 -.873962687E+02 -.874040320E+02 -.874123477E+02 -.874212503E+02 -.874307738E+02 -.874409543E+02 -.874518246E+02 -.874634167E+02 -.874757622E+02 -.874888885E+02 -.875028152E+02 -.875175568E+02 -.875331191E+02 -.875494951E+02 -.875666692E+02 -.875846142E+02 -.876032881E+02 -.876226358E+02 -.876425881E+02 -.876630584E+02 -.876839425E+02 -.877051204E+02 -.877264534E+02 -.877477844E+02 -.877689410E+02 -.877897364E+02 -.878099691E+02 -.878294287E+02 -.878479003E+02 -.878651653E+02 -.878810082E+02 -.878952234E+02 -.879076170E+02 -.879180136E+02 -.879262632E+02 -.879322427E+02 -.879358610E+02 -.879370631E+02 -.879358303E+02 -.879321808E+02 -.879261708E+02 -.879178910E+02 -.879074641E+02 -.878950416E+02 -.878807985E+02 -.878649283E+02 -.878476379E+02 -.878291423E+02 -.878096596E+02 -.877894058E+02 -.877685910E+02 -.877474158E+02 -.877260680E+02 -.877047209E+02 -.876835314E+02 -.876626388E+02 -.876421649E+02 -.876222137E+02 -.876028719E+02 -.875842097E+02 -.875662820E+02 -.875491291E+02 -.875327783E+02 -.875172456E+02 -.875025363E+02 -.874886465E+02 -.874755651E+02 -.874632738E+02 -.874517490E+02 -.874409627E+02 -.874308830E+02 -.874214751E+02 -.874127024E+02 -.874045262E+02 -.873969071E+02 -.873898053E+02 -.873831811E+02 -.873769964E+02 -.873712158E+02 -.873658095E+02 -.873607573E+02 -.873560554E+02 -.873517258E+02 -.873478301E+02 -.873444877E+02 -.873418993E+02 -.873403763E+02 -.873403763E+02
 -.873395529E+02 -.873395529E+02 -.873409992E+02 -.873434592E+02 -.873466447E+02 -.873503694E+02 -.873545267E+02 -.873590739E+02 -.873640082E+02 -.873693535E+02 -.873751494E+02 -.873814390E+02 -.873882669E+02 -.873956810E+02 -.874037263E+02 -.874124478E+02 -.874218957E+02 -.874321201E+02 -.874431706E+02 -.874550980E+02 -.874679507E+02 -.874817699E+02 -.874965916E+02 -.875124452E+02 -.875293483E+02 -.875473090E+02 -.875663256E+02 -.875863807E+02 -.876074417E+02 -.876294600E+02 -.876523668E+02 -.876760704E+02 -.877004578E+02 -.877253911E+02 -.877507053E+02 -.877762110E+02 -.878016945E+02 -.878269174E+02 -.878516207E+02 -.878755302E+02 -.878983581E+02 -.879198098E+02 -.879395928E+02 -.879574212E+02 -.879730243E+02 -.879861568E+02 -.879966046E+02 -.880041918E+02 -.880087891E+02 -.880103168E+02 -.880087474E+02 -.880041082E+02 -.879964794E+02 -.879859905E+02 -.879728171E+02 -.879571734E+02 -.879393056E+02 -.879194837E+02 -.878979938E+02 -.878751296E+02 -.878511852E+02 -.878264480E+02 -.878011936E+02 -.877756801E+02 -.877501454E+02 -.877248039E+02 -.876998456E+02 -.876754349E+02 -.876517109E+02 -.876287882E+02 -.876067582E+02 -.875856906E+02 -.875656353E+02 -.875466242E+02 -.875286736E+02 -.875117859E+02 -.874959519E+02 -.874811524E+02 -.874673597E+02 -.874545397E+02 -.874426530E+02 -.874316560E+02 -.874215020E+02 -.874121425E+02 -.874035274E+02 -.873956061E+02 -.873883276E+02 -.873816418E+02 -.873754991E+02 -.873698524E+02 -.873646571E+02 -.873598743E+02 -.873554732E+02 -.873514370E+02 -.873477701E+02 -.873445096E+02 -.873417397E+02 -.873396112E+02 -.873383657E+02 -.873383657E+02
 -.873370869E+02 -.873370869E+02 -.873381737E+02 -.873400342E+02 -.873424661E+02 -.873453472E+02 -.873486259E+02 -.873522955E+02 -.873563753E+02 -.873609037E+02 -.873659276E+02 -.873714956E+02 -.873776607E+02 -.873844778E+02 -.873920031E+02 -.874003000E+02 -.874094359E+02 -.874194786E+02 -.874304990E+02 -.874425675E+02 -.874557500E+02 -.874701076E+02 -.874856984E+02 -.875025715E+02 -.875207676E+02 -.875403198E+02 -.875612473E+02 -.875835536E+02 -.876072257E+02 -.876322293E+02 -.876585032E+02 -.876859598E+02 -.877144807E+02 -.877439119E+02 -.877740640E+02 -.878047121E+02 -.878355928E+02 -.878664060E+02 -.878968201E+02 -.879264736E+02 -.879549805E+02 -.879819412E+02 -.880069500E+02 -.880296052E+02 -.880495243E+02 -.880663549E+02 -.880797867E+02 -.880895648E+02 -.880954997E+02 -.880974735E+02 -.880954465E+02 -.880894588E+02 -.880796276E+02 -.880661429E+02 -.880492601E+02 -.880292887E+02 -.880065817E+02 -.879815221E+02 -.879545109E+02 -.879259542E+02 -.878962525E+02 -.878657910E+02 -.878349317E+02 -.878040072E+02 -.877733168E+02 -.877431235E+02 -.877136533E+02 -.876850950E+02 -.876576022E+02 -.876312945E+02 -.876062609E+02 -.875825621E+02 -.875602341E+02 -.875392913E+02 -.875197296E+02 -.875015294E+02 -.874846584E+02 -.874690740E+02 -.874547255E+02 -.874415564E+02 -.874295059E+02 -.874185100E+02 -.874085034E+02 -.873994200E+02 -.873911937E+02 -.873837593E+02 -.873770528E+02 -.873710120E+02 -.873655768E+02 -.873606898E+02 -.873562969E+02 -.873523491E+02 -.873488044E+02 -.873456312E+02 -.873428141E+02 -.873403609E+02 -.873383139E+02 -.873367634E+02 -.873358657E+02 -.873358657E+02
 -.873340232E+02 -.873340232E+02 -.873346636E+02 -.873357787E+02 -.873372744E+02 -.873391168E+02 -.873413106E+02 -.873438808E+02 -.873468703E+02 -.873503313E+02 -.873543159E+02 -.873588809E+02 -.873640897E+02 -.873700084E+02 -.873767114E+02 -.873842812E+02 -.873928028E+02 -.874023659E+02 -.874130622E+02 -.874249829E+02 -.874382168E+02 -.874528527E+02 -.874689770E+02 -.874866697E+02 -.875060074E+02 -.875270575E+02 -.875498738E+02 -.875744957E+02 -.876009425E+02 -.876292067E+02 -.876592508E+02 -.876910029E+02 -.877243493E+02 -.877591307E+02 -.877951397E+02 -.878321155E+02 -.878697407E+02 -.879076435E+02 -.879453986E+02 -.879825291E+02 -.880185168E+02 -.880528124E+02 -.880848464E+02 -.881140488E+02 -.881398669E+02 -.881617845E+02 -.881793438E+02 -.881921653E+02 -.881999632E+02 -.882025608E+02 -.881998984E+02 -.881920358E+02 -.881791497E+02 -.881615256E+02 -.881395435E+02 -.881136612E+02 -.880843945E+02 -.880522968E+02 -.880179381E+02 -.879818873E+02 -.879446945E+02 -.879068782E+02 -.878689145E+02 -.878312297E+02 -.877941963E+02 -.877581307E+02 -.877232943E+02 -.876898950E+02 -.876580914E+02 -.876279967E+02 -.875996838E+02 -.875731906E+02 -.875485248E+02 -.875256690E+02 -.875045853E+02 -.874852196E+02 -.874675052E+02 -.874513658E+02 -.874367189E+02 -.874234779E+02 -.874115537E+02 -.874008570E+02 -.873912988E+02 -.873827921E+02 -.873752520E+02 -.873685965E+02 -.873627471E+02 -.873576284E+02 -.873531690E+02 -.873493010E+02 -.873459606E+02 -.873430885E+02 -.873406307E+02 -.873385401E+02 -.873367786E+02 -.873353210E+02 -.873341605E+02 -.873333159E+02 -.873328417E+02 -.873328417E+02
 -.873303112E+02 -.873303112E+02 -.873304169E+02 -.873306420E+02 -.873310270E+02 -.873316288E+02 -.873325090E+02 -.873337324E+02 -.873353639E+02 -.873374645E+02 -.873400966E+02 -.873433305E+02 -.873472400E+02 -.873519072E+02 -.873574255E+02 -.873638943E+02 -.873714180E+02 -.873801068E+02 -.873900742E+02 -.874014359E+02 -.874143114E+02 -.874288249E+02 -.874451000E+02 -.874632617E+02 -.874834340E+02 -.875057331E+02 -.875302662E+02 -.875571259E+02 -.875863826E+02 -.876180784E+02 -.876522223E+02 -.876887802E+02 -.877276663E+02 -.877687369E+02 -.878117813E+02 -.878565119E+02 -.879025604E+02 -.879494740E+02 -.879967122E+02 -.880436510E+02 -.880895926E+02 -.881337749E+02 -.881753926E+02 -.882136223E+02 -.882476498E+02 -.882767039E+02 -.883000919E+02 -.883172320E+02 -.883276837E+02 -.883311732E+02 -.883276070E+02 -.883170782E+02 -.882998615E+02 -.882763968E+02 -.882472657E+02 -.882131616E+02 -.881748552E+02 -.881331606E+02 -.880889019E+02 -.880428841E+02 -.879958687E+02 -.879485547E+02 -.879015656E+02 -.878554417E+02 -.878106367E+02 -.877675192E+02 -.877263760E+02 -.876874188E+02 -.876507918E+02 -.876165797E+02 -.875848164E+02 -.875554938E+02 -.875285690E+02 -.875039723E+02 -.874816130E+02 -.874613855E+02 -.874431736E+02 -.874268551E+02 -.874123046E+02 -.873993963E+02 -.873880062E+02 -.873780132E+02 -.873693007E+02 -.873617572E+02 -.873552768E+02 -.873497592E+02 -.873451103E+02 -.873412415E+02 -.873380699E+02 -.873355176E+02 -.873335114E+02 -.873319824E+02 -.873308646E+02 -.873300945E+02 -.873296099E+02 -.873293486E+02 -.873292478E+02 -.873292438E+02 -.873292726E+02 -.873292726E+02
 -.873259517E+02 -.873259517E+02 -.873254386E+02 -.873246338E+02 -.873237264E+02 -.873228722E+02 -.873221956E+02 -.873217995E+02 -.873217702E+02 -.873221841E+02 -.873231182E+02 -.873246529E+02 -.873268755E+02 -.873298850E+02 -.873337895E+02 -.873387020E+02 -.873447450E+02 -.873520487E+02 -.873607500E+02 -.873709948E+02 -.873829401E+02 -.873967514E+02 -.874126016E+02 -.874306732E+02 -.874511507E+02 -.874742187E+02 -.875000579E+02 -.875288377E+02 -.875607087E+02 -.875957968E+02 -.876341922E+02 -.876759369E+02 -.877210130E+02 -.877693292E+02 -.878207040E+02 -.878748513E+02 -.879313690E+02 -.879897250E+02 -.880492502E+02 -.881091388E+02 -.881684513E+02 -.882261294E+02 -.882810225E+02 -.883319214E+02 -.883776041E+02 -.884168913E+02 -.884487046E+02 -.884721263E+02 -.884864556E+02 -.884912524E+02 -.884863666E+02 -.884719482E+02 -.884484374E+02 -.884165351E+02 -.883771588E+02 -.883313867E+02 -.882803985E+02 -.882254157E+02 -.881676475E+02 -.881082451E+02 -.880482661E+02 -.879886498E+02 -.879302031E+02 -.878735943E+02 -.878193555E+02 -.877678899E+02 -.877194831E+02 -.876743166E+02 -.876324827E+02 -.875939992E+02 -.875588235E+02 -.875268656E+02 -.874979996E+02 -.874720739E+02 -.874489198E+02 -.874283584E+02 -.874102061E+02 -.873942794E+02 -.873803982E+02 -.873683885E+02 -.873580837E+02 -.873493262E+02 -.873419681E+02 -.873358712E+02 -.873309073E+02 -.873269577E+02 -.873239128E+02 -.873216718E+02 -.873201415E+02 -.873192354E+02 -.873188726E+02 -.873189755E+02 -.873194674E+02 -.873202685E+02 -.873212912E+02 -.873224332E+02 -.873235695E+02 -.873245434E+02 -.873251559E+02 -.873251559E+02
 -.873209749E+02 -.873209749E+02 -.873197618E+02 -.873177899E+02 -.873154084E+02 -.873128761E+02 -.873103858E+02 -.873080825E+02 -.873060761E+02 -.873044605E+02 -.873033261E+02 -.873027654E+02 -.873028773E+02 -.873037708E+02 -.873055614E+02 -.873083749E+02 -.873123484E+02 -.873176303E+02 -.873243825E+02 -.873327851E+02 -.873430350E+02 -.873553452E+02 -.873699484E+02 -.873870935E+02 -.874070410E+02 -.874300635E+02 -.874564398E+02 -.874864481E+02 -.875203594E+02 -.875584289E+02 -.876008800E+02 -.876478903E+02 -.876995734E+02 -.877559551E+02 -.878169489E+02 -.878823316E+02 -.879517154E+02 -.880245211E+02 -.880999589E+02 -.881770132E+02 -.882544365E+02 -.883307632E+02 -.884043366E+02 -.884733574E+02 -.885359555E+02 -.885902794E+02 -.886346000E+02 -.886674210E+02 -.886875842E+02 -.886943555E+02 -.886874835E+02 -.886672196E+02 -.886342975E+02 -.885898757E+02 -.885354502E+02 -.884727500E+02 -.884036267E+02 -.883299503E+02 -.882535198E+02 -.881759921E+02 -.880988332E+02 -.880232895E+02 -.879503773E+02 -.878808866E+02 -.878153957E+02 -.877542931E+02 -.876978024E+02 -.876460096E+02 -.875988892E+02 -.875563285E+02 -.875181496E+02 -.874841286E+02 -.874540109E+02 -.874275246E+02 -.874043909E+02 -.873843315E+02 -.873670751E+02 -.873523615E+02 -.873399443E+02 -.873295926E+02 -.873210923E+02 -.873142461E+02 -.873088731E+02 -.873048087E+02 -.873019032E+02 -.873000212E+02 -.872990401E+02 -.872988494E+02 -.872993484E+02 -.873004450E+02 -.873020532E+02 -.873040895E+02 -.873064682E+02 -.873090946E+02 -.873118554E+02 -.873146058E+02 -.873171536E+02 -.873192392E+02 -.873205138E+02 -.873205138E+02
 -.873154659E+02 -.873154659E+02 -.873134765E+02 -.873102040E+02 -.873061663E+02 -.873017359E+02 -.872971788E+02 -.872926814E+02 -.872883814E+02 -.872843918E+02 -.872808145E+02 -.872777470E+02 -.872752943E+02 -.872735668E+02 -.872726830E+02 -.872727744E+02 -.872739877E+02 -.872764867E+02 -.872804577E+02 -.872861115E+02 -.872936834E+02 -.873034381E+02 -.873156700E+02 -.873307003E+02 -.873488796E+02 -.873705874E+02 -.873962272E+02 -.874262231E+02 -.874610147E+02 -.875010442E+02 -.875467411E+02 -.875985045E+02 -.876566765E+02 -.877215099E+02 -.877931316E+02 -.878714998E+02 -.879563526E+02 -.880471596E+02 -.881430720E+02 -.882428772E+02 -.883449704E+02 -.884473465E+02 -.885476202E+02 -.886430875E+02 -.887308302E+02 -.888078635E+02 -.888713228E+02 -.889186733E+02 -.889479177E+02 -.889577757E+02 -.889478062E+02 -.889184501E+02 -.888709872E+02 -.888074147E+02 -.887302674E+02 -.886424098E+02 -.885468266E+02 -.884464361E+02 -.883439424E+02 -.882417304E+02 -.881418056E+02 -.880457727E+02 -.879548436E+02 -.878698676E+02 -.877913750E+02 -.877196268E+02 -.876546658E+02 -.875963649E+02 -.875444708E+02 -.874986421E+02 -.874584802E+02 -.874235551E+02 -.873934247E+02 -.873676498E+02 -.873458051E+02 -.873274862E+02 -.873123144E+02 -.872999394E+02 -.872900403E+02 -.872823257E+02 -.872765323E+02 -.872724240E+02 -.872697898E+02 -.872684421E+02 -.872682143E+02 -.872689591E+02 -.872705460E+02 -.872728596E+02 -.872757969E+02 -.872792648E+02 -.872831765E+02 -.872874464E+02 -.872919834E+02 -.872966799E+02 -.873013979E+02 -.873059490E+02 -.873100698E+02 -.873133905E+02 -.873153989E+02 -.873153989E+02
 -.873095488E+02 -.873095488E+02 -.873067164E+02 -.873020204E+02 -.872961597E+02 -.872896294E+02 -.872827700E+02 -.872758146E+02 -.872689290E+02 -.872622419E+02 -.872558575E+02 -.872498759E+02 -.872443955E+02 -.872395189E+02 -.872353599E+02 -.872320483E+02 -.872297321E+02 -.872285831E+02 -.872288027E+02 -.872306232E+02 -.872343124E+02 -.872401783E+02 -.872485702E+02 -.872598828E+02 -.872745618E+02 -.872931044E+02 -.873160619E+02 -.873440396E+02 -.873776937E+02 -.874177211E+02 -.874648476E+02 -.875198079E+02 -.875833145E+02 -.876560173E+02 -.877384531E+02 -.878309764E+02 -.879336790E+02 -.880462985E+02 -.881681149E+02 -.882978471E+02 -.884335627E+02 -.885726103E+02 -.887116004E+02 -.888464558E+02 -.889725487E+02 -.890849387E+02 -.891787099E+02 -.892493796E+02 -.892933330E+02 -.893082160E+02 -.892932107E+02 -.892491347E+02 -.891783418E+02 -.890844463E+02 -.889719308E+02 -.888457111E+02 -.887107271E+02 -.885716069E+02 -.884324277E+02 -.882965789E+02 -.881667120E+02 -.880447598E+02 -.879320026E+02 -.878291604E+02 -.877364961E+02 -.876539169E+02 -.875810682E+02 -.875174138E+02 -.874623028E+02 -.874150229E+02 -.873748401E+02 -.873410284E+02 -.873128906E+02 -.872897711E+02 -.872710643E+02 -.872562178E+02 -.872447335E+02 -.872361661E+02 -.872301205E+02 -.872262482E+02 -.872242437E+02 -.872238401E+02 -.872248050E+02 -.872269371E+02 -.872300623E+02 -.872340300E+02 -.872387106E+02 -.872439918E+02 -.872497755E+02 -.872559744E+02 -.872625070E+02 -.872692911E+02 -.872762344E+02 -.872832202E+02 -.872900877E+02 -.872966057E+02 -.873024371E+02 -.873070964E+02 -.873098984E+02 -.873098984E+02
 -.873033658E+02 -.873033658E+02 -.872996354E+02 -.872934179E+02 -.872856040E+02 -.872768124E+02 -.872674626E+02 -.872578343E+02 -.872481213E+02 -.872384572E+02 -.872289451E+02 -.872196729E+02 -.872107237E+02 -.872021834E+02 -.871941508E+02 -.871867404E+02 -.871800899E+02 -.871743653E+02 -.871697657E+02 -.871665276E+02 -.871649320E+02 -.871653099E+02 -.871680479E+02 -.871735994E+02 -.871824916E+02 -.871953357E+02 -.872128347E+02 -.872357926E+02 -.872651175E+02 -.873018230E+02 -.873470250E+02 -.874019275E+02 -.874677964E+02 -.875459191E+02 -.876375417E+02 -.877437771E+02 -.878654872E+02 -.880031277E+02 -.881565585E+02 -.883248306E+02 -.885059592E+02 -.886967113E+02 -.888924533E+02 -.890871057E+02 -.892732683E+02 -.894425677E+02 -.895862530E+02 -.896960138E+02 -.897649323E+02 -.897884011E+02 -.897648003E+02 -.896957491E+02 -.895858548E+02 -.894420349E+02 -.892725990E+02 -.890862981E+02 -.888915053E+02 -.886956205E+02 -.885047233E+02 -.883234475E+02 -.881550258E+02 -.880014435E+02 -.878636497E+02 -.877417839E+02 -.876353906E+02 -.875436079E+02 -.874653218E+02 -.873992864E+02 -.873442142E+02 -.872988383E+02 -.872619551E+02 -.872324491E+02 -.872093061E+02 -.871916181E+02 -.871785817E+02 -.871694928E+02 -.871637397E+02 -.871607939E+02 -.871602020E+02 -.871615763E+02 -.871645873E+02 -.871689557E+02 -.871744455E+02 -.871808581E+02 -.871880269E+02 -.871958123E+02 -.872040977E+02 -.872127851E+02 -.872217914E+02 -.872310437E+02 -.872404736E+02 -.872500089E+02 -.872595617E+02 -.872690107E+02 -.872781761E+02 -.872867852E+02 -.872944277E+02 -.873004999E+02 -.873041377E+02 -.873041377E+02
 -.872970356E+02 -.872970356E+02 -.872923800E+02 -.872845920E+02 -.872747537E+02 -.872636102E+02 -.872516586E+02 -.872392258E+02 -.872265219E+02 -.872136813E+02 -.872007948E+02 -.871879299E+02 -.871751421E+02 -.871624907E+02 -.871500450E+02 -.871378911E+02 -.871261374E+02 -.871149217E+02 -.871044163E+02 -.870948334E+02 -.870864349E+02 -.870795388E+02 -.870745328E+02 -.870718882E+02 -.870721757E+02 -.870760804E+02 -.870844253E+02 -.870981886E+02 -.871185249E+02 -.871467866E+02 -.871845405E+02 -.872335764E+02 -.872959057E+02 -.873737405E+02 -.874694405E+02 -.875854214E+02 -.877240066E+02 -.878872046E+02 -.880764036E+02 -.882919731E+02 -.885327776E+02 -.887956412E+02 -.890748273E+02 -.893616500E+02 -.896443732E+02 -.899085762E+02 -.901381281E+02 -.903168233E+02 -.904305424E+02 -.904695627E+02 -.904304029E+02 -.903165433E+02 -.901377057E+02 -.899080092E+02 -.896436589E+02 -.893607856E+02 -.890738103E+02 -.887944687E+02 -.885314469E+02 -.882904816E+02 -.880747486E+02 -.878853832E+02 -.877220163E+02 -.875832597E+02 -.874671045E+02 -.873712276E+02 -.872932128E+02 -.872306994E+02 -.871814754E+02 -.871435288E+02 -.871150688E+02 -.870945290E+02 -.870805571E+02 -.870719978E+02 -.870678730E+02 -.870673605E+02 -.870697731E+02 -.870745399E+02 -.870811885E+02 -.870893301E+02 -.870986457E+02 -.871088750E+02 -.871198064E+02 -.871312688E+02 -.871431248E+02 -.871552645E+02 -.871676004E+02 -.871800629E+02 -.871925959E+02 -.872051512E+02 -.872176822E+02 -.872301343E+02 -.872424303E+02 -.872544497E+02 -.872659979E+02 -.872767644E+02 -.872862678E+02 -.872937875E+02 -.872982797E+02 -.872982797E+02
 -.872907690E+02 -.872907690E+02 -.872851929E+02 -.872758391E+02 -.872639776E+02 -.872504753E+02 -.872359052E+02 -.872206333E+02 -.872048797E+02 -.871887710E+02 -.871723777E+02 -.871557355E+02 -.871388652E+02 -.871217863E+02 -.871045242E+02 -.870871173E+02 -.870696233E+02 -.870521253E+02 -.870347347E+02 -.870176014E+02 -.870009213E+02 -.869849479E+02 -.869700084E+02 -.869565228E+02 -.869450230E+02 -.869361830E+02 -.869308489E+02 -.869300761E+02 -.869351744E+02 -.869477580E+02 -.869698001E+02 -.870036892E+02 -.870522851E+02 -.871189590E+02 -.872076090E+02 -.873226291E+02 -.874687973E+02 -.876510439E+02 -.878740523E+02 -.881416315E+02 -.884558174E+02 -.888156972E+02 -.892160207E+02 -.896457991E+02 -.900872549E+02 -.905156270E+02 -.909003804E+02 -.912082423E+02 -.914081546E+02 -.914775310E+02 -.914080097E+02 -.912079508E+02 -.908999392E+02 -.905150322E+02 -.900865022E+02 -.896448843E+02 -.892149402E+02 -.888144479E+02 -.884543964E+02 -.881400363E+02 -.878722805E+02 -.876490923E+02 -.874666629E+02 -.873203092E+02 -.872051000E+02 -.871162574E+02 -.870493877E+02 -.870005918E+02 -.869664976E+02 -.869442454E+02 -.869314452E+02 -.869261236E+02 -.869266661E+02 -.869317627E+02 -.869403575E+02 -.869516046E+02 -.869648300E+02 -.869794998E+02 -.869951939E+02 -.870115833E+02 -.870284129E+02 -.870454864E+02 -.870626549E+02 -.870798068E+02 -.870968609E+02 -.871137591E+02 -.871304622E+02 -.871469443E+02 -.871631890E+02 -.871791836E+02 -.871949125E+02 -.872103457E+02 -.872254237E+02 -.872400318E+02 -.872539658E+02 -.872668819E+02 -.872782328E+02 -.872871853E+02 -.872925216E+02 -.872925216E+02
 -.872848386E+02 -.872848386E+02 -.872783827E+02 -.872675296E+02 -.872537270E+02 -.872379566E+02 -.872208605E+02 -.872028335E+02 -.871840992E+02 -.871647716E+02 -.871448917E+02 -.871244571E+02 -.871034453E+02 -.870818244E+02 -.870595621E+02 -.870366310E+02 -.870130149E+02 -.869887112E+02 -.869637362E+02 -.869381315E+02 -.869119726E+02 -.868853807E+02 -.868585401E+02 -.868317157E+02 -.868052796E+02 -.867797436E+02 -.867558016E+02 -.867343816E+02 -.867167162E+02 -.867044277E+02 -.866996329E+02 -.867050733E+02 -.867242666E+02 -.867616765E+02 -.868228937E+02 -.869148020E+02 -.870456865E+02 -.872252150E+02 -.874641737E+02 -.877737891E+02 -.881644232E+02 -.886434170E+02 -.892119524E+02 -.898610917E+02 -.905676662E+02 -.912912830E+02 -.919740320E+02 -.925444238E+02 -.929275791E+02 -.930632464E+02 -.929274299E+02 -.925441230E+02 -.919735750E+02 -.912906635E+02 -.905668780E+02 -.898601293E+02 -.892108115E+02 -.886420946E+02 -.881629166E+02 -.877720959E+02 -.874622918E+02 -.872231418E+02 -.870434188E+02 -.869123367E+02 -.868202270E+02 -.867588040E+02 -.867211842E+02 -.867017764E+02 -.866961160E+02 -.867006850E+02 -.867127408E+02 -.867301654E+02 -.867513363E+02 -.867750206E+02 -.868002891E+02 -.868264483E+02 -.868529859E+02 -.868795292E+02 -.869058118E+02 -.869316488E+02 -.869569165E+02 -.869815379E+02 -.870054709E+02 -.870286996E+02 -.870512271E+02 -.870730707E+02 -.870942573E+02 -.871148198E+02 -.871347933E+02 -.871542099E+02 -.871730924E+02 -.871914423E+02 -.872092223E+02 -.872263292E+02 -.872425538E+02 -.872575248E+02 -.872706354E+02 -.872809492E+02 -.872870862E+02 -.872870862E+02
 -.872794932E+02 -.872794932E+02 -.872722402E+02 -.872600274E+02 -.872444610E+02 -.872266258E+02 -.872072204E+02 -.871866608E+02 -.871651704E+02 -.871428432E+02 -.871196870E+02 -.870956596E+02 -.870706885E+02 -.870446827E+02 -.870175414E+02 -.869891581E+02 -.869594233E+02 -.869282246E+02 -.868954497E+02 -.868609909E+02 -.868247490E+02 -.867866429E+02 -.867466207E+02 -.867046736E+02 -.866608581E+02 -.866153261E+02 -.865683640E+02 -.865204520E+02 -.864723426E+02 -.864251676E+02 -.863805873E+02 -.863409900E+02 -.863097606E+02 -.862916328E+02 -.862931482E+02 -.863232269E+02 -.863938442E+02 -.865207554E+02 -.867241099E+02 -.870286356E+02 -.874628194E+02 -.880562187E+02 -.888338655E+02 -.898070194E+02 -.909608180E+02 -.922416550E+02 -.935476726E+02 -.947225085E+02 -.955636101E+02 -.958744712E+02 -.955634580E+02 -.947222018E+02 -.935472054E+02 -.922410176E+02 -.909600000E+02 -.898060132E+02 -.888326671E+02 -.880548263E+02 -.874612316E+02 -.870268508E+02 -.867221263E+02 -.865185707E+02 -.863914556E+02 -.863206307E+02 -.862903407E+02 -.862886092E+02 -.863065157E+02 -.863375187E+02 -.863768833E+02 -.864212245E+02 -.864681530E+02 -.865160073E+02 -.865636544E+02 -.866103415E+02 -.866555877E+02 -.866991055E+02 -.867407431E+02 -.867804434E+02 -.868182139E+02 -.868541057E+02 -.868881978E+02 -.869205871E+02 -.869513801E+02 -.869806882E+02 -.870086236E+02 -.870352971E+02 -.870608160E+02 -.870852823E+02 -.871087905E+02 -.871314237E+02 -.871532476E+02 -.871742986E+02 -.871945654E+02 -.872139592E+02 -.872322702E+02 -.872491058E+02 -.872638082E+02 -.872753506E+02 -.872822089E+02 -.872822089E+02
 -.872749865E+02 -.872749865E+02 -.872670604E+02 -.872536986E+02 -.872366406E+02 -.872170560E+02 -.871956852E+02 -.871729604E+02 -.871491008E+02 -.871241778E+02 -.870981681E+02 -.870709891E+02 -.870425178E+02 -.870126039E+02 -.869810751E+02 -.869477406E+02 -.869123891E+02 -.868747862E+02 -.868346743E+02 -.867917703E+02 -.867457640E+02 -.866963200E+02 -.866430765E+02 -.865856476E+02 -.865236311E+02 -.864566177E+02 -.863842123E+02 -.863060666E+02 -.862219324E+02 -.861317453E+02 -.860357558E+02 -.859347343E+02 -.858302833E+02 -.857253219E+02 -.856248270E+02 -.855369500E+02 -.854746704E+02 -.854581357E+02 -.855177425E+02 -.856977156E+02 -.860592790E+02 -.866814127E+02 -.876557594E+02 -.890711539E+02 -.909845283E+02 -.933828776E+02 -.961444783E+02 -.989493456E+02 -.101191943E+03 -.102101716E+03 -.101191790E+03 -.989490377E+02 -.961440080E+02 -.933822315E+02 -.909836868E+02 -.890701056E+02 -.876545023E+02 -.866799479E+02 -.860576081E+02 -.856958396E+02 -.855156608E+02 -.854558469E+02 -.854721719E+02 -.855342380E+02 -.856218972E+02 -.857221692E+02 -.858269016E+02 -.859311175E+02 -.860318971E+02 -.861276370E+02 -.862175667E+02 -.863014342E+02 -.863793028E+02 -.864514197E+02 -.865181324E+02 -.865798352E+02 -.866369364E+02 -.866898382E+02 -.867389249E+02 -.867845575E+02 -.868270702E+02 -.868667702E+02 -.869039387E+02 -.869388318E+02 -.869716829E+02 -.870027038E+02 -.870320871E+02 -.870600065E+02 -.870866173E+02 -.871120539E+02 -.871364246E+02 -.871598005E+02 -.871821963E+02 -.872035390E+02 -.872236210E+02 -.872420338E+02 -.872580794E+02 -.872706564E+02 -.872781215E+02 -.872781215E+02
 -.872715690E+02 -.872715690E+02 -.872631311E+02 -.872488950E+02 -.872307022E+02 -.872097829E+02 -.871869082E+02 -.871625214E+02 -.871368334E+02 -.871098977E+02 -.870816648E+02 -.870520167E+02 -.870207868E+02 -.869877728E+02 -.869527390E+02 -.869154191E+02 -.868755069E+02 -.868326551E+02 -.867864680E+02 -.867364920E+02 -.866822080E+02 -.866230199E+02 -.865582383E+02 -.864870662E+02 -.864085792E+02 -.863217024E+02 -.862251871E+02 -.861175858E+02 -.859972263E+02 -.858621963E+02 -.857103468E+02 -.855393398E+02 -.853467926E+02 -.851306164E+02 -.848897328E+02 -.846254937E+02 -.843443398E+02 -.840624787E+02 -.838135473E+02 -.836600679E+02 -.837085579E+02 -.841258475E+02 -.851501670E+02 -.870853435E+02 -.902622492E+02 -.949619156E+02 -.101339462E+03 -.108972122E+03 -.116232115E+03 -.119886909E+03 -.116231961E+03 -.108971810E+03 -.101338982E+03 -.949612542E+02 -.902613767E+02 -.870842464E+02 -.851488461E+02 -.841243072E+02 -.837068036E+02 -.836581038E+02 -.838113750E+02 -.840600979E+02 -.843417481E+02 -.846226867E+02 -.848867055E+02 -.851273628E+02 -.853433058E+02 -.855356126E+02 -.857063714E+02 -.858579643E+02 -.859927289E+02 -.861128134E+02 -.862201289E+02 -.863163460E+02 -.864029116E+02 -.864810733E+02 -.865519048E+02 -.866163300E+02 -.866751453E+02 -.867290382E+02 -.867786040E+02 -.868243597E+02 -.868667558E+02 -.869061864E+02 -.869429974E+02 -.869774934E+02 -.870099437E+02 -.870405858E+02 -.870696280E+02 -.870972493E+02 -.871235946E+02 -.871487648E+02 -.871727968E+02 -.871956318E+02 -.872170656E+02 -.872366794E+02 -.872537455E+02 -.872671075E+02 -.872750324E+02 -.872750324E+02
 -.872694337E+02 -.872694337E+02 -.872606755E+02 -.872458929E+02 -.872269908E+02 -.872052350E+02 -.871814161E+02 -.871559825E+02 -.871291388E+02 -.871009265E+02 -.870712782E+02 -.870400520E+02 -.870070526E+02 -.869720409E+02 -.869347384E+02 -.868948239E+02 -.868519247E+02 -.868056128E+02 -.867553913E+02 -.867006813E+02 -.866408071E+02 -.865749720E+02 -.865022310E+02 -.864214572E+02 -.863312944E+02 -.862301006E+02 -.861158723E+02 -.859861455E+02 -.858378667E+02 -.856672248E+02 -.854694372E+02 -.852384898E+02 -.849668619E+02 -.846453303E+02 -.842630911E+02 -.838087297E+02 -.832730562E+02 -.826555806E+02 -.819773298E+02 -.813034679E+02 -.807789983E+02 -.806786088E+02 -.814666896E+02 -.838567292E+02 -.888550544E+02 -.977856509E+02 -.112447749E+03 -.134207413E+03 -.161649788E+03 -.183829963E+03 -.161649627E+03 -.134207087E+03 -.112447250E+03 -.977849606E+02 -.888541414E+02 -.838555807E+02 -.814653081E+02 -.806770016E+02 -.807771736E+02 -.813014325E+02 -.819750873E+02 -.826531313E+02 -.832703977E+02 -.838058573E+02 -.842599986E+02 -.846420108E+02 -.849633079E+02 -.852346929E+02 -.854653890E+02 -.856629162E+02 -.858332881E+02 -.859812868E+02 -.861107223E+02 -.862246468E+02 -.863255231E+02 -.864153536E+02 -.864957794E+02 -.865681553E+02 -.866336078E+02 -.866930804E+02 -.867473683E+02 -.867971461E+02 -.868429894E+02 -.868853926E+02 -.869247825E+02 -.869615295E+02 -.869959565E+02 -.870283454E+02 -.870589411E+02 -.870879527E+02 -.871155503E+02 -.871418547E+02 -.871669181E+02 -.871906913E+02 -.872129732E+02 -.872333391E+02 -.872510435E+02 -.872648958E+02 -.872731078E+02 -.872731078E+02
 -.872687015E+02 -.872687015E+02 -.872598340E+02 -.872448666E+02 -.872257250E+02 -.872036861E+02 -.871795480E+02 -.871537582E+02 -.871265197E+02 -.870978699E+02 -.870677355E+02 -.870359658E+02 -.870023559E+02 -.869666537E+02 -.869285665E+02 -.868877509E+02 -.868438114E+02 -.867962898E+02 -.867446520E+02 -.866882733E+02 -.866264194E+02 -.865582174E+02 -.864826254E+02 -.863983875E+02 -.863039779E+02 -.861975261E+02 -.860767180E+02 -.859386592E+02 -.857796921E+02 -.855951415E+02 -.853789710E+02 -.851233224E+02 -.848179410E+02 -.844495467E+02 -.840013766E+02 -.834534754E+02 -.827849653E+02 -.819806040E+02 -.810454812E+02 -.800334284E+02 -.790960814E+02 -.785599439E+02 -.790396006E+02 -.816043887E+02 -.880591246E+02 -.101556471E+03 -.128393980E+03 -.180658928E+03 -.282799633E+03 -.486785347E+03 -.282799465E+03 -.180658589E+03 -.128393461E+03 -.101555757E+03 -.880581842E+02 -.816032094E+02 -.790381869E+02 -.785583046E+02 -.790942256E+02 -.800313632E+02 -.810432105E+02 -.819781282E+02 -.827822816E+02 -.834505791E+02 -.839982609E+02 -.844462043E+02 -.848143639E+02 -.851195020E+02 -.853748984E+02 -.855908073E+02 -.857750862E+02 -.859337715E+02 -.860715369E+02 -.861920394E+02 -.862981716E+02 -.863922469E+02 -.864761343E+02 -.865513585E+02 -.866191744E+02 -.866806232E+02 -.867365755E+02 -.867877650E+02 -.868348138E+02 -.868782529E+02 -.869185386E+02 -.869560654E+02 -.869911754E+02 -.870241663E+02 -.870552962E+02 -.870847850E+02 -.871128116E+02 -.871395038E+02 -.871649193E+02 -.871890124E+02 -.872115832E+02 -.872322050E+02 -.872501263E+02 -.872641453E+02 -.872724547E+02 -.872724547E+02
 -.872694186E+02 -.872694186E+02 -.872606596E+02 -.872458799E+02 -.872269827E+02 -.872052329E+02 -.871814216E+02 -.871559928E+02 -.871291514E+02 -.871009397E+02 -.870712906E+02 -.870400632E+02 -.870070626E+02 -.869720513E+02 -.869347514E+02 -.868948386E+02 -.868519415E+02 -.868056308E+02 -.867554094E+02 -.867006998E+02 -.866408262E+02 -.865749915E+02 -.865022518E+02 -.864214791E+02 -.863313175E+02 -.862301246E+02 -.861158972E+02 -.859861707E+02 -.858378921E+02 -.856672506E+02 -.854694635E+02 -.852385167E+02 -.849668899E+02 -.846453590E+02 -.842631206E+02 -.838087598E+02 -.832730870E+02 -.826556113E+02 -.819773603E+02 -.813034977E+02 -.807790278E+02 -.806786387E+02 -.814667213E+02 -.838567637E+02 -.888550918E+02 -.977856901E+02 -.112447790E+03 -.134207451E+03 -.161649823E+03 -.183829994E+03 -.161649654E+03 -.134207111E+03 -.112447273E+03 -.977849847E+02 -.888541677E+02 -.838556096E+02 -.814653391E+02 -.806770340E+02 -.807772066E+02 -.813014656E+02 -.819751201E+02 -.826531636E+02 -.832704293E+02 -.838058882E+02 -.842600289E+02 -.846420405E+02 -.849633369E+02 -.852347212E+02 -.854654167E+02 -.856629433E+02 -.858333145E+02 -.859813125E+02 -.861107472E+02 -.862246710E+02 -.863255465E+02 -.864153763E+02 -.864958013E+02 -.865681764E+02 -.866336281E+02 -.866930998E+02 -.867473869E+02 -.867971637E+02 -.868430062E+02 -.868854085E+02 -.869247975E+02 -.869615436E+02 -.869959696E+02 -.870283575E+02 -.870589522E+02 -.870879629E+02 -.871155595E+02 -.871418629E+02 -.871669253E+02 -.871906975E+02 -.872129785E+02 -.872333436E+02 -.872510471E+02 -.872648989E+02 -.872731104E+02 -.872731104E+02
 -.872715439E+02 -.872715439E+02 -.872631047E+02 -.872488725E+02 -.872306879E+02 -.872097800E+02 -.871869181E+02 -.871625412E+02 -.871368584E+02 -.871099243E+02 -.870816896E+02 -.870520390E+02 -.870208068E+02 -.869877937E+02 -.869527639E+02 -.869154477E+02 -.868755393E+02 -.868326903E+02 -.867865039E+02 -.867365288E+02 -.866822458E+02 -.866230590E+02 -.865582794E+02 -.864871100E+02 -.864086251E+02 -.863217505E+02 -.862252369E+02 -.861176366E+02 -.859972775E+02 -.858622482E+02 -.857103999E+02 -.855393941E+02 -.853468486E+02 -.851306740E+02 -.848897915E+02 -.846255539E+02 -.843444011E+02 -.840625405E+02 -.838136090E+02 -.836601284E+02 -.837086169E+02 -.841259055E+02 -.851502258E+02 -.870854048E+02 -.902623143E+02 -.949619845E+02 -.101339534E+03 -.108972195E+03 -.116232185E+03 -.119886974E+03 -.116232021E+03 -.108971864E+03 -.101339034E+03 -.949613058E+02 -.902614308E+02 -.870843039E+02 -.851489065E+02 -.841243697E+02 -.837068672E+02 -.836581677E+02 -.838114388E+02 -.840601610E+02 -.843418103E+02 -.846227480E+02 -.848867656E+02 -.851274218E+02 -.853433637E+02 -.855356692E+02 -.857064267E+02 -.858580184E+02 -.859927817E+02 -.861128648E+02 -.862201789E+02 -.863163945E+02 -.864029586E+02 -.864811188E+02 -.865519487E+02 -.866163723E+02 -.866751859E+02 -.867290772E+02 -.867786412E+02 -.868243952E+02 -.868667895E+02 -.869062182E+02 -.869430274E+02 -.869775215E+02 -.870099699E+02 -.870406101E+02 -.870696504E+02 -.870972697E+02 -.871236131E+02 -.871487812E+02 -.871728113E+02 -.871956443E+02 -.872170762E+02 -.872366883E+02 -.872537528E+02 -.872671136E+02 -.872750377E+02 -.872750377E+02
 -.872749537E+02 -.872749537E+02 -.872670259E+02 -.872536665E+02 -.872366180E+02 -.872170488E+02 -.871956952E+02 -.871729860E+02 -.871491356E+02 -.871242160E+02 -.870982054E+02 -.870710234E+02 -.870425489E+02 -.870126359E+02 -.869811112E+02 -.869477827E+02 -.869124369E+02 -.868748383E+02 -.868347285E+02 -.867918260E+02 -.867458209E+02 -.866963792E+02 -.866431381E+02 -.865857130E+02 -.865236998E+02 -.864566899E+02 -.863842870E+02 -.863061434E+02 -.862220103E+02 -.861318240E+02 -.860358360E+02 -.859348161E+02 -.858303670E+02 -.857254080E+02 -.856249146E+02 -.855370396E+02 -.854747618E+02 -.854582284E+02 -.855178359E+02 -.856978085E+02 -.860593703E+02 -.866815015E+02 -.876558462E+02 -.890712399E+02 -.909846154E+02 -.933829674E+02 -.961445723E+02 -.989494434E+02 -.101192042E+03 -.102101814E+03 -.101191885E+03 -.989491275E+02 -.961440941E+02 -.933823161E+02 -.909837723E+02 -.890701932E+02 -.876545921E+02 -.866800395E+02 -.860577010E+02 -.856959330E+02 -.855157542E+02 -.854559398E+02 -.854722640E+02 -.855343288E+02 -.856219868E+02 -.857222573E+02 -.858269880E+02 -.859312023E+02 -.860319801E+02 -.861277181E+02 -.862176459E+02 -.863015113E+02 -.863793778E+02 -.864514926E+02 -.865182030E+02 -.865799035E+02 -.866370024E+02 -.866899017E+02 -.867389860E+02 -.867846161E+02 -.868271261E+02 -.868668235E+02 -.869039893E+02 -.869388797E+02 -.869717280E+02 -.870027461E+02 -.870321265E+02 -.870600431E+02 -.870866509E+02 -.871120846E+02 -.871364523E+02 -.871598252E+02 -.871822181E+02 -.872035578E+02 -.872236370E+02 -.872420472E+02 -.872580904E+02 -.872706655E+02 -.872781295E+02 -.872781295E+02
 -.872794599E+02 -.872794599E+02 -.872722041E+02 -.872599908E+02 -.872444321E+02 -.872266137E+02 -.872072284E+02 -.871866885E+02 -.871652131E+02 -.871428926E+02 -.871197376E+02 -.870957076E+02 -.870707334E+02 -.870447280E+02 -.870175906E+02 -.869892142E+02 -.869594869E+02 -.869282940E+02 -.868955232E+02 -.868610667E+02 -.868248264E+02 -.867867228E+02 -.867467035E+02 -.867047605E+02 -.866609494E+02 -.866154219E+02 -.865684635E+02 -.865205547E+02 -.864724472E+02 -.864252736E+02 -.863806948E+02 -.863410996E+02 -.863098721E+02 -.862917470E+02 -.862932645E+02 -.863233454E+02 -.863939649E+02 -.865208781E+02 -.867242342E+02 -.870287606E+02 -.874629441E+02 -.880563415E+02 -.888339855E+02 -.898071365E+02 -.909609329E+02 -.922417692E+02 -.935477878E+02 -.947226258E+02 -.955637297E+02 -.958745923E+02 -.955635794E+02 -.947223226E+02 -.935473258E+02 -.922411382E+02 -.909601215E+02 -.898061358E+02 -.888327907E+02 -.880549505E+02 -.874613561E+02 -.870269752E+02 -.867222501E+02 -.865186937E+02 -.863915774E+02 -.863207511E+02 -.862904594E+02 -.862887261E+02 -.863066307E+02 -.863376315E+02 -.863769939E+02 -.864213327E+02 -.864682586E+02 -.865161104E+02 -.865637547E+02 -.866104389E+02 -.866556821E+02 -.866991969E+02 -.867408314E+02 -.867805285E+02 -.868182957E+02 -.868541841E+02 -.868882728E+02 -.869206585E+02 -.869514480E+02 -.869807524E+02 -.870086841E+02 -.870353538E+02 -.870608689E+02 -.870853313E+02 -.871088355E+02 -.871314649E+02 -.871532848E+02 -.871743318E+02 -.871945945E+02 -.872139844E+02 -.872322917E+02 -.872491237E+02 -.872638229E+02 -.872753628E+02 -.872822196E+02 -.872822196E+02
 -.872848255E+02 -.872848255E+02 -.872783650E+02 -.872675069E+02 -.872537061E+02 -.872379478E+02 -.872208706E+02 -.872028640E+02 -.871841487E+02 -.871648321E+02 -.871449561E+02 -.871245200E+02 -.871035062E+02 -.870818849E+02 -.870596254E+02 -.870367009E+02 -.870130933E+02 -.869887972E+02 -.869638285E+02 -.869382275E+02 -.869120713E+02 -.868854820E+02 -.868586446E+02 -.868318244E+02 -.868053932E+02 -.867798628E+02 -.867559254E+02 -.867345096E+02 -.867168476E+02 -.867045612E+02 -.866997685E+02 -.867052111E+02 -.867244064E+02 -.867618191E+02 -.868230390E+02 -.869149498E+02 -.870458366E+02 -.872253675E+02 -.874643280E+02 -.877739448E+02 -.881645799E+02 -.886435735E+02 -.892121074E+02 -.898612445E+02 -.905678164E+02 -.912914310E+02 -.919741788E+02 -.925445703E+02 -.929277261E+02 -.930633944E+02 -.929275792E+02 -.925442736E+02 -.919737271E+02 -.912908171E+02 -.905670330E+02 -.898602855E+02 -.892109685E+02 -.886422521E+02 -.881630741E+02 -.877722529E+02 -.874624480E+02 -.872232967E+02 -.870435722E+02 -.869124881E+02 -.868203763E+02 -.867589509E+02 -.867213286E+02 -.867019181E+02 -.866962549E+02 -.867008208E+02 -.867128735E+02 -.867302948E+02 -.867514623E+02 -.867751430E+02 -.868004078E+02 -.868265632E+02 -.868530969E+02 -.868796361E+02 -.869059146E+02 -.869317474E+02 -.869570107E+02 -.869816277E+02 -.870055562E+02 -.870287803E+02 -.870513032E+02 -.870731420E+02 -.870943238E+02 -.871148815E+02 -.871348500E+02 -.871542617E+02 -.871731392E+02 -.871914840E+02 -.872092590E+02 -.872263610E+02 -.872425807E+02 -.872575473E+02 -.872706539E+02 -.872809646E+02 -.872870996E+02 -.872870996E+02
 -.872907836E+02 -.872907836E+02 -.872852020E+02 -.872758389E+02 -.872639719E+02 -.872504732E+02 -.872359170E+02 -.872206637E+02 -.872049299E+02 -.871888369E+02 -.871724526E+02 -.871558120E+02 -.871389417E+02 -.871218624E+02 -.871046023E+02 -.870872008E+02 -.870697155E+02 -.870522258E+02 -.870348440E+02 -.870177167E+02 -.870010413E+02 -.869850713E+02 -.869701357E+02 -.869566542E+02 -.869451597E+02 -.869363256E+02 -.869309972E+02 -.869302297E+02 -.869353325E+02 -.869479196E+02 -.869699645E+02 -.870038563E+02 -.870524546E+02 -.871191311E+02 -.872077839E+02 -.873228070E+02 -.874689777E+02 -.876512269E+02 -.878742377E+02 -.881418185E+02 -.884560058E+02 -.888158864E+02 -.892162098E+02 -.896459875E+02 -.900874420E+02 -.905158126E+02 -.909005648E+02 -.912084260E+02 -.914083381E+02 -.914777148E+02 -.914081942E+02 -.912081362E+02 -.909001256E+02 -.905152195E+02 -.900866903E+02 -.896450730E+02 -.892151293E+02 -.888146371E+02 -.884545853E+02 -.881402245E+02 -.878724677E+02 -.876492782E+02 -.874668471E+02 -.873204913E+02 -.872052798E+02 -.871164346E+02 -.870495620E+02 -.870007628E+02 -.869666653E+02 -.869444094E+02 -.869316055E+02 -.869262799E+02 -.869268183E+02 -.869319106E+02 -.869405010E+02 -.869517435E+02 -.869649641E+02 -.869796291E+02 -.869953182E+02 -.870117025E+02 -.870285269E+02 -.870455950E+02 -.870627580E+02 -.870799045E+02 -.870969529E+02 -.871138454E+02 -.871305426E+02 -.871470188E+02 -.871632576E+02 -.871792462E+02 -.871949690E+02 -.872103962E+02 -.872254681E+02 -.872400702E+02 -.872539984E+02 -.872669092E+02 -.872782552E+02 -.872872039E+02 -.872925379E+02 -.872925379E+02
 -.872970655E+02 -.872970655E+02 -.872924060E+02 -.872846092E+02 -.872747619E+02 -.872636144E+02 -.872516693E+02 -.872392519E+02 -.872265678E+02 -.872137468E+02 -.872008758E+02 -.871880186E+02 -.871752349E+02 -.871625853E+02 -.871501415E+02 -.871379913E+02 -.871262446E+02 -.871150375E+02 -.871045420E+02 -.870949677E+02 -.870865765E+02 -.870796856E+02 -.870746843E+02 -.870720447E+02 -.870723370E+02 -.870762478E+02 -.870845991E+02 -.870983684E+02 -.871187102E+02 -.871469768E+02 -.871847346E+02 -.872337738E+02 -.872961063E+02 -.873739439E+02 -.874696466E+02 -.875856305E+02 -.877242185E+02 -.878874192E+02 -.880766210E+02 -.882921927E+02 -.885329990E+02 -.887958640E+02 -.890750509E+02 -.893618736E+02 -.896445967E+02 -.899087991E+02 -.901383506E+02 -.903170455E+02 -.904307645E+02 -.904697850E+02 -.904306256E+02 -.903167665E+02 -.901379296E+02 -.899082334E+02 -.896438833E+02 -.893610099E+02 -.890740342E+02 -.887946919E+02 -.885316691E+02 -.882907025E+02 -.880749680E+02 -.878856007E+02 -.877222318E+02 -.875834728E+02 -.874673148E+02 -.873714349E+02 -.872934168E+02 -.872308998E+02 -.871816720E+02 -.871437212E+02 -.871152569E+02 -.870947126E+02 -.870807359E+02 -.870721716E+02 -.870680416E+02 -.870675237E+02 -.870699308E+02 -.870746919E+02 -.870813348E+02 -.870894703E+02 -.870987798E+02 -.871090028E+02 -.871199278E+02 -.871313837E+02 -.871432331E+02 -.871553660E+02 -.871676951E+02 -.871801507E+02 -.871926767E+02 -.872052249E+02 -.872177488E+02 -.872301937E+02 -.872424826E+02 -.872544950E+02 -.872660364E+02 -.872767964E+02 -.872862942E+02 -.872938094E+02 -.872982989E+02 -.872982989E+02
 -.873034241E+02 -.873034241E+02 -.872996928E+02 -.872934693E+02 -.872856449E+02 -.872768432E+02 -.872674896E+02 -.872578690E+02 -.872481710E+02 -.872385265E+02 -.872290339E+02 -.872197764E+02 -.872108366E+02 -.872023017E+02 -.871942717E+02 -.871868638E+02 -.871802181E+02 -.871745001E+02 -.871699096E+02 -.871666811E+02 -.871650952E+02 -.871654808E+02 -.871682253E+02 -.871737824E+02 -.871826801E+02 -.871955297E+02 -.872130352E+02 -.872359996E+02 -.872653305E+02 -.873020418E+02 -.873472491E+02 -.874021559E+02 -.874680288E+02 -.875461554E+02 -.876377809E+02 -.877440192E+02 -.878657323E+02 -.880033753E+02 -.881568089E+02 -.883250838E+02 -.885062147E+02 -.886969689E+02 -.888927125E+02 -.890873658E+02 -.892735288E+02 -.894428285E+02 -.895865136E+02 -.896962743E+02 -.897651929E+02 -.897886619E+02 -.897650613E+02 -.896960106E+02 -.895861166E+02 -.894422967E+02 -.892728607E+02 -.890865593E+02 -.888917658E+02 -.886958799E+02 -.885049813E+02 -.883237037E+02 -.881552799E+02 -.880016952E+02 -.878638987E+02 -.877420298E+02 -.876356332E+02 -.875438470E+02 -.874655569E+02 -.873995174E+02 -.873444407E+02 -.872990602E+02 -.872621720E+02 -.872326607E+02 -.872095122E+02 -.871918185E+02 -.871787761E+02 -.871696812E+02 -.871639217E+02 -.871609694E+02 -.871603707E+02 -.871617382E+02 -.871647421E+02 -.871691033E+02 -.871745857E+02 -.871809908E+02 -.871881519E+02 -.871959296E+02 -.872042071E+02 -.872128865E+02 -.872218847E+02 -.872311288E+02 -.872405505E+02 -.872500775E+02 -.872596221E+02 -.872690630E+02 -.872782205E+02 -.872868222E+02 -.872944582E+02 -.873005252E+02 -.873041598E+02 -.873041598E+02
 -.873096447E+02 -.873096447E+02 -.873068159E+02 -.873021185E+02 -.872962501E+02 -.872897071E+02 -.872828353E+02 -.872758750E+02 -.872689951E+02 -.872623213E+02 -.872559560E+02 -.872499930E+02 -.872445275E+02 -.872396612E+02 -.872355083E+02 -.872321996E+02 -.872298858E+02 -.872287410E+02 -.872289672E+02 -.872307964E+02 -.872344963E+02 -.872403722E+02 -.872487726E+02 -.872600930E+02 -.872747785E+02 -.872933268E+02 -.873162905E+02 -.873442749E+02 -.873779352E+02 -.874179689E+02 -.874651017E+02 -.875200675E+02 -.875835790E+02 -.876562867E+02 -.877387265E+02 -.878312532E+02 -.879339591E+02 -.880465815E+02 -.881684003E+02 -.882981353E+02 -.884338536E+02 -.885729035E+02 -.887118960E+02 -.888467532E+02 -.889728473E+02 -.890852383E+02 -.891790100E+02 -.892496798E+02 -.892936331E+02 -.893085161E+02 -.892935108E+02 -.892494348E+02 -.891786418E+02 -.890847461E+02 -.889722302E+02 -.888460098E+02 -.887110249E+02 -.885719032E+02 -.884327223E+02 -.882968714E+02 -.881670019E+02 -.880450468E+02 -.879322865E+02 -.878294408E+02 -.877367726E+02 -.876541892E+02 -.875813360E+02 -.875176768E+02 -.874625607E+02 -.874152754E+02 -.873750869E+02 -.873412693E+02 -.873131252E+02 -.872899993E+02 -.872712857E+02 -.872564322E+02 -.872449407E+02 -.872363658E+02 -.872303126E+02 -.872264325E+02 -.872244200E+02 -.872240081E+02 -.872249646E+02 -.872270882E+02 -.872302047E+02 -.872341636E+02 -.872388352E+02 -.872441073E+02 -.872498817E+02 -.872560713E+02 -.872625946E+02 -.872693693E+02 -.872763032E+02 -.872832797E+02 -.872901383E+02 -.872966479E+02 -.873024718E+02 -.873071252E+02 -.873099237E+02 -.873099237E+02
 -.873155503E+02 -.873155503E+02 -.873135733E+02 -.873103123E+02 -.873062785E+02 -.873018445E+02 -.872972769E+02 -.872927693E+02 -.872884658E+02 -.872844820E+02 -.872809180E+02 -.872778698E+02 -.872754372E+02 -.872737262E+02 -.872728540E+02 -.872729523E+02 -.872741691E+02 -.872766709E+02 -.872806462E+02 -.872863061E+02 -.872938874E+02 -.873036534E+02 -.873158959E+02 -.873309361E+02 -.873491244E+02 -.873708393E+02 -.873964854E+02 -.874264881E+02 -.874612863E+02 -.875013221E+02 -.875470257E+02 -.875987956E+02 -.876569735E+02 -.877218125E+02 -.877934397E+02 -.878718122E+02 -.879566690E+02 -.880474797E+02 -.881433949E+02 -.882432028E+02 -.883452988E+02 -.884476773E+02 -.885479533E+02 -.886434229E+02 -.887311675E+02 -.888082023E+02 -.888716629E+02 -.889190141E+02 -.889482589E+02 -.889581169E+02 -.889481472E+02 -.889187906E+02 -.888713272E+02 -.888077540E+02 -.887306059E+02 -.886427472E+02 -.885471625E+02 -.884467704E+02 -.883442746E+02 -.882420601E+02 -.881421325E+02 -.880460963E+02 -.879551634E+02 -.878701834E+02 -.877916864E+02 -.877199335E+02 -.876549674E+02 -.875966610E+02 -.875447612E+02 -.874989264E+02 -.874587581E+02 -.874238263E+02 -.873936888E+02 -.873679066E+02 -.873460544E+02 -.873277276E+02 -.873125477E+02 -.873001643E+02 -.872902567E+02 -.872825332E+02 -.872767308E+02 -.872726132E+02 -.872699696E+02 -.872686123E+02 -.872683747E+02 -.872691095E+02 -.872706863E+02 -.872729897E+02 -.872759166E+02 -.872793740E+02 -.872832752E+02 -.872875345E+02 -.872920609E+02 -.872967470E+02 -.873014549E+02 -.873059966E+02 -.873101089E+02 -.873134229E+02 -.873154273E+02 -.873154273E+02
 -.873210068E+02 -.873210068E+02 -.873198117E+02 -.873178665E+02 -.873155077E+02 -.873129898E+02 -.873105034E+02 -.873081949E+02 -.873061815E+02 -.873045642E+02 -.873034362E+02 -.873028899E+02 -.873030227E+02 -.873039376E+02 -.873057469E+02 -.873085743E+02 -.873125562E+02 -.873178425E+02 -.873245985E+02 -.873330057E+02 -.873432621E+02 -.873555821E+02 -.873701970E+02 -.873873535E+02 -.874073122E+02 -.874303446E+02 -.874567291E+02 -.874867446E+02 -.875206630E+02 -.875587391E+02 -.876011968E+02 -.876482142E+02 -.876999040E+02 -.877562919E+02 -.878172919E+02 -.878826803E+02 -.879520689E+02 -.880248790E+02 -.881003209E+02 -.881773782E+02 -.882548046E+02 -.883311341E+02 -.884047097E+02 -.884737328E+02 -.885363330E+02 -.885906586E+02 -.886349806E+02 -.886678029E+02 -.886879669E+02 -.886947386E+02 -.886878666E+02 -.886676024E+02 -.886346796E+02 -.885902567E+02 -.885358299E+02 -.884731281E+02 -.884040028E+02 -.883303242E+02 -.882538912E+02 -.881763605E+02 -.880991983E+02 -.880236509E+02 -.879507345E+02 -.878812393E+02 -.878157435E+02 -.877546355E+02 -.876981391E+02 -.876463402E+02 -.875992133E+02 -.875566458E+02 -.875184597E+02 -.874844312E+02 -.874543057E+02 -.874278113E+02 -.874046691E+02 -.873846009E+02 -.873673356E+02 -.873526126E+02 -.873401858E+02 -.873298243E+02 -.873213139E+02 -.873144574E+02 -.873090739E+02 -.873049988E+02 -.873020823E+02 -.873001892E+02 -.872991969E+02 -.872989947E+02 -.872994821E+02 -.873005670E+02 -.873021634E+02 -.873041879E+02 -.873065548E+02 -.873091696E+02 -.873119191E+02 -.873146590E+02 -.873171973E+02 -.873192755E+02 -.873205456E+02 -.873205456E+02
 -.873259234E+02 -.873259234E+02 -.873254285E+02 -.873246586E+02 -.873237910E+02 -.873229708E+02 -.873223169E+02 -.873219300E+02 -.873218994E+02 -.873223094E+02 -.873232423E+02 -.873247830E+02 -.873270216E+02 -.873300534E+02 -.873339808E+02 -.873389143E+02 -.873449737E+02 -.873522878E+02 -.873609955E+02 -.873712455E+02 -.873831960E+02 -.873970141E+02 -.874128744E+02 -.874309576E+02 -.874514475E+02 -.874745279E+02 -.875003780E+02 -.875291668E+02 -.875610460E+02 -.875961417E+02 -.876345439E+02 -.876762956E+02 -.877213789E+02 -.877697020E+02 -.878210832E+02 -.878752371E+02 -.879317607E+02 -.879901218E+02 -.880496520E+02 -.881095448E+02 -.881688607E+02 -.882265422E+02 -.882814381E+02 -.883323393E+02 -.883780242E+02 -.884173133E+02 -.884491279E+02 -.884725509E+02 -.884868810E+02 -.884916783E+02 -.884867927E+02 -.884723741E+02 -.884488626E+02 -.884169593E+02 -.883775815E+02 -.883318075E+02 -.882808170E+02 -.882258315E+02 -.881680603E+02 -.881086543E+02 -.880486714E+02 -.879890509E+02 -.879305994E+02 -.878739855E+02 -.878197412E+02 -.877682697E+02 -.877198565E+02 -.876746832E+02 -.876328421E+02 -.875943511E+02 -.875591674E+02 -.875272011E+02 -.874983264E+02 -.874723917E+02 -.874492283E+02 -.874286571E+02 -.874104948E+02 -.873945578E+02 -.873806660E+02 -.873686454E+02 -.873583294E+02 -.873495605E+02 -.873421907E+02 -.873360820E+02 -.873311059E+02 -.873271440E+02 -.873240866E+02 -.873218329E+02 -.873202897E+02 -.873193707E+02 -.873189948E+02 -.873190846E+02 -.873195634E+02 -.873203517E+02 -.873213619E+02 -.873224921E+02 -.873236180E+02 -.873245836E+02 -.873251912E+02 -.873251912E+02
 -.873302496E+02 -.873302496E+02 -.873303671E+02 -.873306223E+02 -.873310506E+02 -.873316986E+02 -.873326194E+02 -.873338705E+02 -.873355139E+02 -.873376157E+02 -.873402457E+02 -.873434786E+02 -.873473944E+02 -.873520777E+02 -.873576183E+02 -.873641115E+02 -.873716586E+02 -.873803662E+02 -.873903467E+02 -.874017174E+02 -.874146001E+02 -.874291196E+02 -.874454023E+02 -.874635740E+02 -.874837577E+02 -.875060696E+02 -.875306159E+02 -.875574874E+02 -.875867543E+02 -.876184595E+02 -.876526116E+02 -.876891766E+02 -.877280700E+02 -.877691481E+02 -.878121992E+02 -.878569366E+02 -.879029919E+02 -.879499114E+02 -.879971550E+02 -.880440991E+02 -.880900450E+02 -.881342310E+02 -.881758523E+02 -.882140849E+02 -.882481147E+02 -.882771710E+02 -.883005605E+02 -.883177017E+02 -.883281543E+02 -.883316442E+02 -.883280780E+02 -.883175490E+02 -.883003314E+02 -.882768655E+02 -.882477328E+02 -.882136266E+02 -.881753178E+02 -.881336202E+02 -.880893580E+02 -.880433363E+02 -.879963165E+02 -.879489976E+02 -.879020033E+02 -.878558736E+02 -.878110624E+02 -.877679382E+02 -.877267878E+02 -.876878232E+02 -.876511882E+02 -.876169677E+02 -.875851956E+02 -.875558638E+02 -.875289295E+02 -.875043228E+02 -.874819531E+02 -.874617149E+02 -.874434919E+02 -.874271621E+02 -.874125999E+02 -.873996796E+02 -.873882771E+02 -.873782715E+02 -.873695462E+02 -.873619896E+02 -.873554958E+02 -.873499647E+02 -.873453020E+02 -.873414192E+02 -.873382334E+02 -.873356668E+02 -.873336463E+02 -.873321028E+02 -.873309705E+02 -.873301862E+02 -.873296878E+02 -.873294135E+02 -.873293013E+02 -.873292882E+02 -.873293115E+02 -.873293115E+02
 -.873339687E+02 -.873339687E+02 -.873346094E+02 -.873357378E+02 -.873372659E+02 -.873391533E+02 -.873413943E+02 -.873440074E+02 -.873470282E+02 -.873505047E+02 -.873544935E+02 -.873590578E+02 -.873642661E+02 -.873701913E+02 -.873769096E+02 -.873845008E+02 -.873930478E+02 -.874026362E+02 -.874133540E+02 -.874252909E+02 -.874385372E+02 -.874531826E+02 -.874693143E+02 -.874870157E+02 -.875063633E+02 -.875274243E+02 -.875502534E+02 -.875748887E+02 -.876013479E+02 -.876296237E+02 -.876596785E+02 -.876914395E+02 -.877247938E+02 -.877595830E+02 -.877955994E+02 -.878325819E+02 -.878702140E+02 -.879081237E+02 -.879458846E+02 -.879830208E+02 -.880190139E+02 -.880533136E+02 -.880853516E+02 -.881145576E+02 -.881403785E+02 -.881622985E+02 -.881798599E+02 -.881926825E+02 -.882004814E+02 -.882030795E+02 -.882004170E+02 -.881925538E+02 -.881796668E+02 -.881620412E+02 -.881400572E+02 -.881141725E+02 -.880849030E+02 -.880528019E+02 -.880184394E+02 -.879823842E+02 -.879451865E+02 -.879073649E+02 -.878693953E+02 -.878317042E+02 -.877946639E+02 -.877585910E+02 -.877237467E+02 -.876903391E+02 -.876585267E+02 -.876284227E+02 -.876001002E+02 -.875735968E+02 -.875489204E+02 -.875260537E+02 -.875049587E+02 -.874855812E+02 -.874678546E+02 -.874517027E+02 -.874370430E+02 -.874237888E+02 -.874118511E+02 -.874011406E+02 -.873915683E+02 -.873830472E+02 -.873754924E+02 -.873688221E+02 -.873629575E+02 -.873578235E+02 -.873533485E+02 -.873494648E+02 -.873461086E+02 -.873432206E+02 -.873407470E+02 -.873386408E+02 -.873368641E+02 -.873353924E+02 -.873342193E+02 -.873333647E+02 -.873328844E+02 -.873328844E+02
 -.873370907E+02 -.873370907E+02 -.873381673E+02 -.873400217E+02 -.873424601E+02 -.873453677E+02 -.873486877E+02 -.873524034E+02 -.873565267E+02 -.873610883E+02 -.873661315E+02 -.873717077E+02 -.873778741E+02 -.873846914E+02 -.873922228E+02 -.874005333E+02 -.874096890E+02 -.874197567E+02 -.874308035E+02 -.874428956E+02 -.874560977E+02 -.874704713E+02 -.874860738E+02 -.875029564E+02 -.875211622E+02 -.875407240E+02 -.875616620E+02 -.875839806E+02 -.876076658E+02 -.876326820E+02 -.876589686E+02 -.876864371E+02 -.877149680E+02 -.877444081E+02 -.877745687E+02 -.878052240E+02 -.878361113E+02 -.878669315E+02 -.878973522E+02 -.879270114E+02 -.879555242E+02 -.879824901E+02 -.880075030E+02 -.880301623E+02 -.880500848E+02 -.880669180E+02 -.880803520E+02 -.880901320E+02 -.880960677E+02 -.880980420E+02 -.880960151E+02 -.880900267E+02 -.880801944E+02 -.880667081E+02 -.880498230E+02 -.880298489E+02 -.880071386E+02 -.879820753E+02 -.879550598E+02 -.879264982E+02 -.878967911E+02 -.878663236E+02 -.878354578E+02 -.878045264E+02 -.877738285E+02 -.877436271E+02 -.877141482E+02 -.876855809E+02 -.876580784E+02 -.876317607E+02 -.876067164E+02 -.875830065E+02 -.875606669E+02 -.875397121E+02 -.875201380E+02 -.875019249E+02 -.874850406E+02 -.874694425E+02 -.874550800E+02 -.874418965E+02 -.874298311E+02 -.874188201E+02 -.874087981E+02 -.873996989E+02 -.873914566E+02 -.873840059E+02 -.873772829E+02 -.873712253E+02 -.873657732E+02 -.873608689E+02 -.873564588E+02 -.873524936E+02 -.873489316E+02 -.873457413E+02 -.873429076E+02 -.873404389E+02 -.873383782E+02 -.873368167E+02 -.873359124E+02 -.873359124E+02
 -.873396443E+02 -.873396443E+02 -.873410748E+02 -.873435165E+02 -.873466882E+02 -.873504128E+02 -.873545895E+02 -.873591716E+02 -.873641498E+02 -.873695390E+02 -.873753698E+02 -.873816825E+02 -.873885234E+02 -.873959418E+02 -.874039887E+02 -.874127159E+02 -.874221750E+02 -.874324167E+02 -.874434905E+02 -.874554440E+02 -.874683213E+02 -.874821628E+02 -.874970033E+02 -.875128710E+02 -.875297857E+02 -.875477572E+02 -.875667835E+02 -.875868489E+02 -.876079216E+02 -.876299522E+02 -.876528714E+02 -.876765881E+02 -.877009881E+02 -.877259323E+02 -.877512566E+02 -.877767714E+02 -.878022624E+02 -.878274920E+02 -.878522022E+02 -.878761178E+02 -.878989512E+02 -.879204087E+02 -.879401966E+02 -.879580291E+02 -.879736362E+02 -.879867718E+02 -.879972217E+02 -.880048109E+02 -.880094095E+02 -.880109375E+02 -.880093682E+02 -.880047285E+02 -.879970984E+02 -.879866078E+02 -.879734320E+02 -.879577852E+02 -.879399137E+02 -.879200877E+02 -.878985930E+02 -.878757234E+02 -.878517730E+02 -.878270293E+02 -.878017676E+02 -.877762464E+02 -.877507034E+02 -.877253531E+02 -.877003854E+02 -.876759647E+02 -.876522301E+02 -.876292964E+02 -.876072548E+02 -.875861751E+02 -.875661072E+02 -.875470830E+02 -.875291188E+02 -.875122171E+02 -.874963687E+02 -.874815542E+02 -.874677462E+02 -.874549105E+02 -.874430076E+02 -.874319941E+02 -.874218233E+02 -.874124467E+02 -.874038141E+02 -.873958750E+02 -.873885785E+02 -.873818743E+02 -.873757132E+02 -.873700477E+02 -.873648336E+02 -.873600318E+02 -.873556119E+02 -.873515570E+02 -.873478722E+02 -.873445947E+02 -.873418098E+02 -.873396693E+02 -.873384166E+02 -.873384166E+02
 -.873416713E+02 -.873416713E+02 -.873433805E+02 -.873462830E+02 -.873500270E+02 -.873543844E+02 -.873592185E+02 -.873644571E+02 -.873700723E+02 -.873760653E+02 -.873824552E+02 -.873892720E+02 -.873965520E+02 -.874043343E+02 -.874126593E+02 -.874215672E+02 -.874310972E+02 -.874412871E+02 -.874521722E+02 -.874637852E+02 -.874761550E+02 -.874893059E+02 -.875032566E+02 -.875180193E+02 -.875335982E+02 -.875499883E+02 -.875671745E+02 -.875851298E+02 -.876038141E+02 -.876231732E+02 -.876431371E+02 -.876636194E+02 -.876845164E+02 -.877057068E+02 -.877270513E+02 -.877483932E+02 -.877695598E+02 -.877903632E+02 -.878106031E+02 -.878300697E+02 -.878485470E+02 -.878658172E+02 -.878816655E+02 -.878958851E+02 -.879082825E+02 -.879186829E+02 -.879269352E+02 -.879329166E+02 -.879365365E+02 -.879377392E+02 -.879365061E+02 -.879328561E+02 -.879268447E+02 -.879185629E+02 -.879081335E+02 -.878957077E+02 -.878814606E+02 -.878655858E+02 -.878482901E+02 -.878297887E+02 -.878102994E+02 -.877900384E+02 -.877692158E+02 -.877480320E+02 -.877266752E+02 -.877053184E+02 -.876841186E+02 -.876632151E+02 -.876427297E+02 -.876227664E+02 -.876034120E+02 -.875847366E+02 -.875667951E+02 -.875496279E+02 -.875332625E+02 -.875177145E+02 -.875029893E+02 -.874890834E+02 -.874759853E+02 -.874636769E+02 -.874521346E+02 -.874413303E+02 -.874312323E+02 -.874218058E+02 -.874130141E+02 -.874048185E+02 -.873971798E+02 -.873900581E+02 -.873834139E+02 -.873772088E+02 -.873714077E+02 -.873659808E+02 -.873609081E+02 -.873561860E+02 -.873518368E+02 -.873479227E+02 -.873445639E+02 -.873419625E+02 -.873404317E+02 -.873404317E+02
 -.873432225E+02 -.873432225E+02 -.873451429E+02 -.873483931E+02 -.873525660E+02 -.873573935E+02 -.873627097E+02 -.873684217E+02 -.873744861E+02 -.873808921E+02 -.873876489E+02 -.873947773E+02 -.874023048E+02 -.874102617E+02 -.874186791E+02 -.874275875E+02 -.874370162E+02 -.874469923E+02 -.874575402E+02 -.874686814E+02 -.874804331E+02 -.874928082E+02 -.875058143E+02 -.875194527E+02 -.875337176E+02 -.875485954E+02 -.875640637E+02 -.875800903E+02 -.875966326E+02 -.876136364E+02 -.876310360E+02 -.876487530E+02 -.876666962E+02 -.876847620E+02 -.877028340E+02 -.877207843E+02 -.877384739E+02 -.877557548E+02 -.877724712E+02 -.877884622E+02 -.878035645E+02 -.878176150E+02 -.878304548E+02 -.878419322E+02 -.878519064E+02 -.878602512E+02 -.878668581E+02 -.878716393E+02 -.878745303E+02 -.878754918E+02 -.878745104E+02 -.878715995E+02 -.878667987E+02 -.878601728E+02 -.878518096E+02 -.878418177E+02 -.878303235E+02 -.878174681E+02 -.878034031E+02 -.877882879E+02 -.877722855E+02 -.877555596E+02 -.877382713E+02 -.877205765E+02 -.877026236E+02 -.876845518E+02 -.876664892E+02 -.876485526E+02 -.876308458E+02 -.876134604E+02 -.875964751E+02 -.875799560E+02 -.875639577E+02 -.875485232E+02 -.875336851E+02 -.875194664E+02 -.875058812E+02 -.874929359E+02 -.874806297E+02 -.874689558E+02 -.874579020E+02 -.874474516E+02 -.874375841E+02 -.874282757E+02 -.874195001E+02 -.874112288E+02 -.874034318E+02 -.873960784E+02 -.873891374E+02 -.873825788E+02 -.873763754E+02 -.873705057E+02 -.873649591E+02 -.873597435E+02 -.873548959E+02 -.873504990E+02 -.873467017E+02 -.873437460E+02 -.873420005E+02 -.873420005E+02
 -.873443529E+02 -.873443529E+02 -.873464250E+02 -.873499237E+02 -.873544004E+02 -.873595564E+02 -.873652036E+02 -.873712322E+02 -.873775866E+02 -.873842459E+02 -.873912106E+02 -.873984941E+02 -.874061159E+02 -.874140989E+02 -.874224664E+02 -.874312412E+02 -.874404444E+02 -.874500948E+02 -.874602085E+02 -.874707984E+02 -.874818736E+02 -.874934390E+02 -.875054944E+02 -.875180343E+02 -.875310471E+02 -.875445143E+02 -.875584104E+02 -.875727016E+02 -.875873462E+02 -.876022933E+02 -.876174833E+02 -.876328468E+02 -.876483057E+02 -.876637723E+02 -.876791505E+02 -.876943362E+02 -.877092182E+02 -.877236793E+02 -.877375982E+02 -.877508508E+02 -.877633125E+02 -.877748603E+02 -.877853750E+02 -.877947441E+02 -.878028638E+02 -.878096414E+02 -.878149978E+02 -.878188693E+02 -.878212091E+02 -.878219888E+02 -.878211988E+02 -.878188489E+02 -.878149676E+02 -.878096019E+02 -.878028157E+02 -.877946883E+02 -.877853124E+02 -.877747921E+02 -.877632401E+02 -.877507757E+02 -.877375223E+02 -.877236045E+02 -.877091466E+02 -.876942705E+02 -.876790932E+02 -.876637264E+02 -.876482745E+02 -.876328338E+02 -.876174923E+02 -.876023285E+02 -.875874120E+02 -.875728030E+02 -.875585525E+02 -.875447030E+02 -.875312883E+02 -.875183348E+02 -.875058612E+02 -.874938797E+02 -.874823966E+02 -.874714125E+02 -.874609231E+02 -.874509201E+02 -.874413912E+02 -.874323210E+02 -.874236913E+02 -.874154818E+02 -.874076702E+02 -.874002331E+02 -.873931466E+02 -.873863879E+02 -.873799366E+02 -.873737787E+02 -.873679116E+02 -.873623527E+02 -.873571514E+02 -.873524068E+02 -.873482901E+02 -.873450745E+02 -.873431708E+02 -.873431708E+02
 -.873451181E+02 -.873451181E+02 -.873472908E+02 -.873509524E+02 -.873556254E+02 -.873609890E+02 -.873668386E+02 -.873730520E+02 -.873795636E+02 -.873863444E+02 -.873933880E+02 -.874007010E+02 -.874082968E+02 -.874161918E+02 -.874244030E+02 -.874329468E+02 -.874418379E+02 -.874510889E+02 -.874607096E+02 -.874707067E+02 -.874810834E+02 -.874918392E+02 -.875029690E+02 -.875144633E+02 -.875263072E+02 -.875384803E+02 -.875509561E+02 -.875637019E+02 -.875766785E+02 -.875898398E+02 -.876031328E+02 -.876164977E+02 -.876298678E+02 -.876431700E+02 -.876563253E+02 -.876692490E+02 -.876818521E+02 -.876940418E+02 -.877057231E+02 -.877167998E+02 -.877271761E+02 -.877367581E+02 -.877454558E+02 -.877531846E+02 -.877598669E+02 -.877654340E+02 -.877698271E+02 -.877729994E+02 -.877749164E+02 -.877755574E+02 -.877749151E+02 -.877729970E+02 -.877698239E+02 -.877654305E+02 -.877598640E+02 -.877531830E+02 -.877454566E+02 -.877367625E+02 -.877271856E+02 -.877168161E+02 -.877057480E+02 -.876940774E+02 -.876819006E+02 -.876693131E+02 -.876564078E+02 -.876432740E+02 -.876299965E+02 -.876166548E+02 -.876033223E+02 -.875900658E+02 -.875769457E+02 -.875640152E+02 -.875513208E+02 -.875389021E+02 -.875267923E+02 -.875150184E+02 -.875036010E+02 -.874925558E+02 -.874818927E+02 -.874716174E+02 -.874617310E+02 -.874522308E+02 -.874431107E+02 -.874343615E+02 -.874259714E+02 -.874179261E+02 -.874102096E+02 -.874028047E+02 -.873956936E+02 -.873888592E+02 -.873822873E+02 -.873759700E+02 -.873699116E+02 -.873641372E+02 -.873587063E+02 -.873537304E+02 -.873493977E+02 -.873460043E+02 -.873439914E+02 -.873439914E+02
 -.873455713E+02 -.873455713E+02 -.873478010E+02 -.873515532E+02 -.873563316E+02 -.873618012E+02 -.873677460E+02 -.873740349E+02 -.873805948E+02 -.873873904E+02 -.873944096E+02 -.874016535E+02 -.874091303E+02 -.874168513E+02 -.874248284E+02 -.874330729E+02 -.874415945E+02 -.874504011E+02 -.874594977E+02 -.874688869E+02 -.874785678E+02 -.874885362E+02 -.874987844E+02 -.875093004E+02 -.875200680E+02 -.875310665E+02 -.875422703E+02 -.875536486E+02 -.875651659E+02 -.875767812E+02 -.875884482E+02 -.876001159E+02 -.876117279E+02 -.876232235E+02 -.876345379E+02 -.876456024E+02 -.876563455E+02 -.876666936E+02 -.876765718E+02 -.876859051E+02 -.876946192E+02 -.877026420E+02 -.877099048E+02 -.877163431E+02 -.877218985E+02 -.877265190E+02 -.877301608E+02 -.877327888E+02 -.877343774E+02 -.877349109E+02 -.877343843E+02 -.877328028E+02 -.877301823E+02 -.877265484E+02 -.877219366E+02 -.877163909E+02 -.877099633E+02 -.877027125E+02 -.876947032E+02 -.876860043E+02 -.876766881E+02 -.876668292E+02 -.876565027E+02 -.876457838E+02 -.876347464E+02 -.876234622E+02 -.876120001E+02 -.876004253E+02 -.875887989E+02 -.875771772E+02 -.875656120E+02 -.875541496E+02 -.875428315E+02 -.875316936E+02 -.875207671E+02 -.875100779E+02 -.874996473E+02 -.874894919E+02 -.874796241E+02 -.874700523E+02 -.874607811E+02 -.874518118E+02 -.874431425E+02 -.874347685E+02 -.874266828E+02 -.874188760E+02 -.874113370E+02 -.874040534E+02 -.873970124E+02 -.873902018E+02 -.873836124E+02 -.873772415E+02 -.873710990E+02 -.873652163E+02 -.873596603E+02 -.873545519E+02 -.873500915E+02 -.873465904E+02 -.873445106E+02 -.873445106E+02
 -.873457620E+02 -.873457620E+02 -.873480123E+02 -.873517947E+02 -.873566033E+02 -.873620950E+02 -.873680470E+02 -.873743222E+02 -.873808425E+02 -.873875678E+02 -.873944812E+02 -.874015798E+02 -.874088675E+02 -.874163514E+02 -.874240392E+02 -.874319384E+02 -.874400550E+02 -.874483932E+02 -.874569546E+02 -.874657389E+02 -.874747426E+02 -.874839594E+02 -.874933797E+02 -.875029909E+02 -.875127765E+02 -.875227164E+02 -.875327867E+02 -.875429595E+02 -.875532029E+02 -.875634811E+02 -.875737542E+02 -.875839787E+02 -.875941076E+02 -.876040904E+02 -.876138738E+02 -.876234024E+02 -.876326184E+02 -.876414633E+02 -.876498777E+02 -.876578026E+02 -.876651803E+02 -.876719547E+02 -.876780728E+02 -.876834853E+02 -.876881474E+02 -.876920196E+02 -.876950686E+02 -.876972680E+02 -.876985982E+02 -.876990477E+02 -.876986125E+02 -.876972967E+02 -.876951123E+02 -.876920786E+02 -.876882225E+02 -.876835775E+02 -.876781832E+02 -.876720846E+02 -.876653311E+02 -.876579762E+02 -.876500758E+02 -.876416882E+02 -.876328725E+02 -.876236882E+02 -.876141943E+02 -.876044485E+02 -.875945068E+02 -.875844227E+02 -.875742467E+02 -.875640264E+02 -.875538056E+02 -.875436243E+02 -.875335189E+02 -.875235214E+02 -.875136602E+02 -.875039596E+02 -.874944401E+02 -.874851185E+02 -.874760081E+02 -.874671187E+02 -.874584572E+02 -.874500273E+02 -.874418300E+02 -.874338641E+02 -.874261258E+02 -.874186095E+02 -.874113080E+02 -.874042128E+02 -.873973149E+02 -.873906062E+02 -.873840816E+02 -.873777427E+02 -.873716037E+02 -.873657011E+02 -.873601070E+02 -.873549488E+02 -.873504344E+02 -.873468850E+02 -.873447738E+02 -.873447738E+02
 -.873457352E+02 -.873457352E+02 -.873479763E+02 -.873517394E+02 -.873565166E+02 -.873619622E+02 -.873678502E+02 -.873740406E+02 -.873804515E+02 -.873870396E+02 -.873937847E+02 -.874006804E+02 -.874077271E+02 -.874149288E+02 -.874222901E+02 -.874298153E+02 -.874375076E+02 -.874453684E+02 -.874533974E+02 -.874615918E+02 -.874699467E+02 -.874784546E+02 -.874871053E+02 -.874958859E+02 -.875047805E+02 -.875137704E+02 -.875228337E+02 -.875319453E+02 -.875410772E+02 -.875501984E+02 -.875592747E+02 -.875682693E+02 -.875771429E+02 -.875858537E+02 -.875943581E+02 -.876026108E+02 -.876105654E+02 -.876181748E+02 -.876253919E+02 -.876321701E+02 -.876384640E+02 -.876442298E+02 -.876494262E+02 -.876540150E+02 -.876579617E+02 -.876612360E+02 -.876638123E+02 -.876656703E+02 -.876667952E+02 -.876671781E+02 -.876668161E+02 -.876657122E+02 -.876638756E+02 -.876613213E+02 -.876580697E+02 -.876541467E+02 -.876495826E+02 -.876444122E+02 -.876386739E+02 -.876324093E+02 -.876256622E+02 -.876184784E+02 -.876109046E+02 -.876029882E+02 -.875947766E+02 -.875863162E+02 -.875776527E+02 -.875688300E+02 -.875598901E+02 -.875508726E+02 -.875418146E+02 -.875327505E+02 -.875237117E+02 -.875147266E+02 -.875058205E+02 -.874970156E+02 -.874883311E+02 -.874797833E+02 -.874713854E+02 -.874631479E+02 -.874550787E+02 -.874471833E+02 -.874394646E+02 -.874319236E+02 -.874245591E+02 -.874173682E+02 -.874103465E+02 -.874034887E+02 -.873967890E+02 -.873902425E+02 -.873838473E+02 -.873776085E+02 -.873715437E+02 -.873656929E+02 -.873601318E+02 -.873549918E+02 -.873504848E+02 -.873469360E+02 -.873448230E+02 -.873448230E+02
 -.873455315E+02 -.873455315E+02 -.873477392E+02 -.873514431E+02 -.873561395E+02 -.873614844E+02 -.873672520E+02 -.873733012E+02 -.873795485E+02 -.873859481E+02 -.873924776E+02 -.873991278E+02 -.874058968E+02 -.874127857E+02 -.874197969E+02 -.874269322E+02 -.874341928E+02 -.874415782E+02 -.874490864E+02 -.874567135E+02 -.874644535E+02 -.874722985E+02 -.874802381E+02 -.874882598E+02 -.874963488E+02 -.875044879E+02 -.875126572E+02 -.875208348E+02 -.875289962E+02 -.875371144E+02 -.875451607E+02 -.875531038E+02 -.875609108E+02 -.875685474E+02 -.875759774E+02 -.875831642E+02 -.875900700E+02 -.875966571E+02 -.876028877E+02 -.876087248E+02 -.876141324E+02 -.876190762E+02 -.876235236E+02 -.876274449E+02 -.876308132E+02 -.876336049E+02 -.876358003E+02 -.876373836E+02 -.876383435E+02 -.876386731E+02 -.876383701E+02 -.876374370E+02 -.876358808E+02 -.876337132E+02 -.876309499E+02 -.876276109E+02 -.876237200E+02 -.876193043E+02 -.876143938E+02 -.876090210E+02 -.876032206E+02 -.875970288E+02 -.875904828E+02 -.875836205E+02 -.875764801E+02 -.875690993E+02 -.875615152E+02 -.875537640E+02 -.875458805E+02 -.875378977E+02 -.875298471E+02 -.875217579E+02 -.875136572E+02 -.875055697E+02 -.874975179E+02 -.874895218E+02 -.874815990E+02 -.874737646E+02 -.874660314E+02 -.874584101E+02 -.874509090E+02 -.874435344E+02 -.874362905E+02 -.874291797E+02 -.874222027E+02 -.874153587E+02 -.874086455E+02 -.874020600E+02 -.873955989E+02 -.873892600E+02 -.873830440E+02 -.873769584E+02 -.873710237E+02 -.873652820E+02 -.873598114E+02 -.873547447E+02 -.873502948E+02 -.873467867E+02 -.873446962E+02 -.873446962E+02
 -.873451867E+02 -.873451867E+02 -.873473418E+02 -.873509548E+02 -.873555313E+02 -.873607327E+02 -.873663359E+02 -.873722005E+02 -.873782427E+02 -.873844155E+02 -.873906947E+02 -.873970694E+02 -.874035354E+02 -.874100922E+02 -.874167401E+02 -.874234793E+02 -.874303094E+02 -.874372286E+02 -.874442337E+02 -.874513202E+02 -.874584817E+02 -.874657100E+02 -.874729951E+02 -.874803254E+02 -.874876871E+02 -.874950645E+02 -.875024401E+02 -.875097946E+02 -.875171067E+02 -.875243535E+02 -.875315102E+02 -.875385508E+02 -.875454477E+02 -.875521723E+02 -.875586951E+02 -.875649859E+02 -.875710141E+02 -.875767493E+02 -.875821611E+02 -.875872198E+02 -.875918968E+02 -.875961648E+02 -.875999983E+02 -.876033736E+02 -.876062698E+02 -.876086683E+02 -.876105538E+02 -.876119139E+02 -.876127399E+02 -.876130263E+02 -.876127714E+02 -.876119772E+02 -.876106492E+02 -.876087963E+02 -.876064311E+02 -.876035691E+02 -.876002290E+02 -.875964321E+02 -.875922020E+02 -.875875645E+02 -.875825471E+02 -.875771787E+02 -.875714892E+02 -.875655089E+02 -.875592686E+02 -.875527993E+02 -.875461311E+02 -.875392940E+02 -.875323166E+02 -.875252269E+02 -.875180510E+02 -.875108141E+02 -.875035392E+02 -.874962479E+02 -.874889598E+02 -.874816928E+02 -.874744627E+02 -.874672836E+02 -.874601674E+02 -.874531243E+02 -.874461629E+02 -.874392898E+02 -.874325098E+02 -.874258265E+02 -.874192417E+02 -.874127560E+02 -.874063690E+02 -.874000793E+02 -.873938857E+02 -.873877877E+02 -.873817882E+02 -.873758967E+02 -.873701353E+02 -.873645478E+02 -.873592130E+02 -.873542635E+02 -.873499106E+02 -.873464754E+02 -.873444269E+02 -.873444269E+02
 -.873447316E+02 -.873447316E+02 -.873468191E+02 -.873503166E+02 -.873547431E+02 -.873597680E+02 -.873651733E+02 -.873708207E+02 -.873766271E+02 -.873825452E+02 -.873885498E+02 -.873946285E+02 -.874007759E+02 -.874069898E+02 -.874132691E+02 -.874196129E+02 -.874260196E+02 -.874324865E+02 -.874390099E+02 -.874455847E+02 -.874522043E+02 -.874588610E+02 -.874655452E+02 -.874722460E+02 -.874789510E+02 -.874856462E+02 -.874923161E+02 -.874989437E+02 -.875055108E+02 -.875119976E+02 -.875183833E+02 -.875246457E+02 -.875307621E+02 -.875367085E+02 -.875424605E+02 -.875479936E+02 -.875532826E+02 -.875583029E+02 -.875630300E+02 -.875674399E+02 -.875715098E+02 -.875752178E+02 -.875785436E+02 -.875814685E+02 -.875839758E+02 -.875860511E+02 -.875876820E+02 -.875888590E+02 -.875895751E+02 -.875898262E+02 -.875896109E+02 -.875889306E+02 -.875877898E+02 -.875861956E+02 -.875841578E+02 -.875816887E+02 -.875788030E+02 -.875755177E+02 -.875718515E+02 -.875678250E+02 -.875634602E+02 -.875587802E+02 -.875538090E+02 -.875485713E+02 -.875430922E+02 -.875373967E+02 -.875315098E+02 -.875254560E+02 -.875192594E+02 -.875129431E+02 -.875065293E+02 -.875000393E+02 -.874934928E+02 -.874869085E+02 -.874803036E+02 -.874736937E+02 -.874670931E+02 -.874605144E+02 -.874539689E+02 -.874474661E+02 -.874410142E+02 -.874346199E+02 -.874282887E+02 -.874220243E+02 -.874158297E+02 -.874097065E+02 -.874036552E+02 -.873976760E+02 -.873917691E+02 -.873859355E+02 -.873801797E+02 -.873745126E+02 -.873689575E+02 -.873635587E+02 -.873583948E+02 -.873535969E+02 -.873493723E+02 -.873460354E+02 -.873440443E+02 -.873440443E+02
 -.873441922E+02 -.873441922E+02 -.873462008E+02 -.873495643E+02 -.873538179E+02 -.873586419E+02 -.873638245E+02 -.873692310E+02 -.873747798E+02 -.873804239E+02 -.873861377E+02 -.873919079E+02 -.873977280E+02 -.874035947E+02 -.874095061E+02 -.874154602E+02 -.874214547E+02 -.874274863E+02 -.874335510E+02 -.874396434E+02 -.874457573E+02 -.874518850E+02 -.874580177E+02 -.874641455E+02 -.874702572E+02 -.874763402E+02 -.874823811E+02 -.874883650E+02 -.874942762E+02 -.875000978E+02 -.875058121E+02 -.875114006E+02 -.875168439E+02 -.875221224E+02 -.875272159E+02 -.875321039E+02 -.875367662E+02 -.875411823E+02 -.875453326E+02 -.875491976E+02 -.875527589E+02 -.875559989E+02 -.875589014E+02 -.875614515E+02 -.875636358E+02 -.875654428E+02 -.875668628E+02 -.875678882E+02 -.875685134E+02 -.875687352E+02 -.875685525E+02 -.875679665E+02 -.875669808E+02 -.875656008E+02 -.875638346E+02 -.875616918E+02 -.875591842E+02 -.875563253E+02 -.875531302E+02 -.875496153E+02 -.875457983E+02 -.875416979E+02 -.875373335E+02 -.875327253E+02 -.875278935E+02 -.875228589E+02 -.875176420E+02 -.875122630E+02 -.875067421E+02 -.875010985E+02 -.874953511E+02 -.874895178E+02 -.874836157E+02 -.874776606E+02 -.874716676E+02 -.874656504E+02 -.874596218E+02 -.874535930E+02 -.874475743E+02 -.874415747E+02 -.874356019E+02 -.874296625E+02 -.874237619E+02 -.874179044E+02 -.874120933E+02 -.874063309E+02 -.874006187E+02 -.873949579E+02 -.873893495E+02 -.873837961E+02 -.873783030E+02 -.873728821E+02 -.873675574E+02 -.873623731E+02 -.873574068E+02 -.873527865E+02 -.873487142E+02 -.873454952E+02 -.873435734E+02 -.873435734E+02
 -.873435904E+02 -.873435904E+02 -.873455117E+02 -.873487276E+02 -.873527919E+02 -.873573974E+02 -.873623397E+02 -.873674889E+02 -.873727654E+02 -.873781232E+02 -.873835365E+02 -.873889916E+02 -.873944814E+02 -.874000017E+02 -.874055500E+02 -.874111236E+02 -.874167196E+02 -.874223346E+02 -.874279643E+02 -.874336034E+02 -.874392457E+02 -.874448842E+02 -.874505108E+02 -.874561164E+02 -.874616910E+02 -.874672236E+02 -.874727022E+02 -.874781141E+02 -.874834457E+02 -.874886825E+02 -.874938094E+02 -.874988110E+02 -.875036710E+02 -.875083729E+02 -.875128999E+02 -.875172354E+02 -.875213624E+02 -.875252644E+02 -.875289251E+02 -.875323290E+02 -.875354609E+02 -.875383068E+02 -.875408535E+02 -.875430890E+02 -.875450026E+02 -.875465850E+02 -.875478286E+02 -.875487272E+02 -.875492765E+02 -.875494738E+02 -.875493183E+02 -.875488109E+02 -.875479546E+02 -.875467536E+02 -.875452145E+02 -.875433449E+02 -.875411544E+02 -.875386538E+02 -.875358551E+02 -.875327718E+02 -.875294181E+02 -.875258092E+02 -.875219609E+02 -.875178897E+02 -.875136122E+02 -.875091453E+02 -.875045062E+02 -.874997117E+02 -.874947784E+02 -.874897228E+02 -.874845605E+02 -.874793068E+02 -.874739763E+02 -.874685828E+02 -.874631392E+02 -.874576576E+02 -.874521491E+02 -.874466241E+02 -.874410916E+02 -.874355600E+02 -.874300365E+02 -.874245274E+02 -.874190380E+02 -.874135728E+02 -.874081353E+02 -.874027283E+02 -.873973539E+02 -.873920139E+02 -.873867104E+02 -.873814464E+02 -.873762284E+02 -.873710687E+02 -.873659914E+02 -.873610403E+02 -.873562909E+02 -.873518676E+02 -.873479656E+02 -.873448791E+02 -.873430356E+02 -.873430356E+02
 -.873429442E+02 -.873429442E+02 -.873447723E+02 -.873478312E+02 -.873516949E+02 -.873560698E+02 -.873607604E+02 -.873656417E+02 -.873706370E+02 -.873757015E+02 -.873808098E+02 -.873859480E+02 -.873911085E+02 -.873962869E+02 -.874014798E+02 -.874066843E+02 -.874118974E+02 -.874171151E+02 -.874223333E+02 -.874275469E+02 -.874327500E+02 -.874379361E+02 -.874430976E+02 -.874482266E+02 -.874533139E+02 -.874583500E+02 -.874633244E+02 -.874682259E+02 -.874730430E+02 -.874777632E+02 -.874823737E+02 -.874868615E+02 -.874912128E+02 -.874954138E+02 -.874994508E+02 -.875033096E+02 -.875069764E+02 -.875104377E+02 -.875136800E+02 -.875166906E+02 -.875194573E+02 -.875219685E+02 -.875242135E+02 -.875261828E+02 -.875278676E+02 -.875292605E+02 -.875303553E+02 -.875311470E+02 -.875316322E+02 -.875318087E+02 -.875316759E+02 -.875312347E+02 -.875304871E+02 -.875294369E+02 -.875280892E+02 -.875264503E+02 -.875245278E+02 -.875223304E+02 -.875198681E+02 -.875171516E+02 -.875141926E+02 -.875110034E+02 -.875075971E+02 -.875039870E+02 -.875001869E+02 -.874962109E+02 -.874920731E+02 -.874877875E+02 -.874833681E+02 -.874788287E+02 -.874741824E+02 -.874694425E+02 -.874646212E+02 -.874597304E+02 -.874547814E+02 -.874497848E+02 -.874447504E+02 -.874396872E+02 -.874346035E+02 -.874295070E+02 -.874244043E+02 -.874193013E+02 -.874142032E+02 -.874091143E+02 -.874040385E+02 -.873989787E+02 -.873939374E+02 -.873889169E+02 -.873839199E+02 -.873789500E+02 -.873740140E+02 -.873691248E+02 -.873643062E+02 -.873596009E+02 -.873550822E+02 -.873508696E+02 -.873471506E+02 -.873442073E+02 -.873424486E+02 -.873424486E+02
 -.873422684E+02 -.873422684E+02 -.873439996E+02 -.873468952E+02 -.873505512E+02 -.873546881E+02 -.873591200E+02 -.873637276E+02 -.873684373E+02 -.873732059E+02 -.873780086E+02 -.873828316E+02 -.873876672E+02 -.873925105E+02 -.873973579E+02 -.874022064E+02 -.874070525E+02 -.874118925E+02 -.874167221E+02 -.874215366E+02 -.874263304E+02 -.874310975E+02 -.874358311E+02 -.874405240E+02 -.874451680E+02 -.874497548E+02 -.874542752E+02 -.874587196E+02 -.874630779E+02 -.874673395E+02 -.874714936E+02 -.874755289E+02 -.874794341E+02 -.874831974E+02 -.874868074E+02 -.874902524E+02 -.874935209E+02 -.874966016E+02 -.874994836E+02 -.875021563E+02 -.875046097E+02 -.875068344E+02 -.875088218E+02 -.875105639E+02 -.875120537E+02 -.875132852E+02 -.875142533E+02 -.875149541E+02 -.875153847E+02 -.875155435E+02 -.875154298E+02 -.875150444E+02 -.875143891E+02 -.875134669E+02 -.875122818E+02 -.875108391E+02 -.875091449E+02 -.875072063E+02 -.875050314E+02 -.875026290E+02 -.875000086E+02 -.874971805E+02 -.874941552E+02 -.874909438E+02 -.874875578E+02 -.874840087E+02 -.874803084E+02 -.874764685E+02 -.874725009E+02 -.874684170E+02 -.874642282E+02 -.874599455E+02 -.874555796E+02 -.874511407E+02 -.874466385E+02 -.874420823E+02 -.874374806E+02 -.874328417E+02 -.874281728E+02 -.874234808E+02 -.874187720E+02 -.874140518E+02 -.874093250E+02 -.874045961E+02 -.873998687E+02 -.873951460E+02 -.873904307E+02 -.873857255E+02 -.873810333E+02 -.873763583E+02 -.873717074E+02 -.873670936E+02 -.873625403E+02 -.873580888E+02 -.873538093E+02 -.873498166E+02 -.873462894E+02 -.873434965E+02 -.873418271E+02 -.873418271E+02
 -.873415748E+02 -.873415748E+02 -.873432070E+02 -.873459361E+02 -.873493803E+02 -.873532755E+02 -.873574456E+02 -.873617772E+02 -.873662005E+02 -.873706738E+02 -.873751734E+02 -.873796856E+02 -.873842027E+02 -.873887196E+02 -.873932328E+02 -.873977388E+02 -.874022344E+02 -.874067157E+02 -.874111787E+02 -.874156188E+02 -.874200309E+02 -.874244095E+02 -.874287485E+02 -.874330413E+02 -.874372809E+02 -.874414597E+02 -.874455697E+02 -.874496027E+02 -.874535499E+02 -.874574024E+02 -.874611507E+02 -.874647854E+02 -.874682968E+02 -.874716752E+02 -.874749109E+02 -.874779941E+02 -.874809152E+02 -.874836650E+02 -.874862343E+02 -.874886145E+02 -.874907972E+02 -.874927748E+02 -.874945402E+02 -.874960869E+02 -.874974092E+02 -.874985021E+02 -.874993615E+02 -.874999842E+02 -.875003679E+02 -.875005112E+02 -.875004137E+02 -.875000760E+02 -.874994995E+02 -.874986867E+02 -.874976409E+02 -.874963663E+02 -.874948680E+02 -.874931518E+02 -.874912244E+02 -.874890929E+02 -.874867653E+02 -.874842498E+02 -.874815553E+02 -.874786910E+02 -.874756664E+02 -.874724910E+02 -.874691749E+02 -.874657277E+02 -.874621595E+02 -.874584799E+02 -.874546985E+02 -.874508249E+02 -.874468680E+02 -.874428368E+02 -.874387396E+02 -.874345846E+02 -.874303792E+02 -.874261307E+02 -.874218457E+02 -.874175303E+02 -.874131902E+02 -.874088306E+02 -.874044559E+02 -.874000704E+02 -.873956776E+02 -.873912808E+02 -.873868828E+02 -.873824864E+02 -.873780949E+02 -.873737126E+02 -.873693466E+02 -.873650097E+02 -.873607246E+02 -.873565309E+02 -.873524959E+02 -.873487284E+02 -.873453984E+02 -.873427604E+02 -.873411832E+02 -.873411832E+02
 -.873408732E+02 -.873408732E+02 -.873424053E+02 -.873449665E+02 -.873481977E+02 -.873518504E+02 -.873557584E+02 -.873598148E+02 -.873639534E+02 -.873681346E+02 -.873723357E+02 -.873765434E+02 -.873807500E+02 -.873849505E+02 -.873891413E+02 -.873933189E+02 -.873974801E+02 -.874016211E+02 -.874057381E+02 -.874098269E+02 -.874138826E+02 -.874179004E+02 -.874218745E+02 -.874257993E+02 -.874296684E+02 -.874334752E+02 -.874372127E+02 -.874408738E+02 -.874444509E+02 -.874479362E+02 -.874513219E+02 -.874545997E+02 -.874577616E+02 -.874607993E+02 -.874637045E+02 -.874664693E+02 -.874690855E+02 -.874715454E+02 -.874738414E+02 -.874759663E+02 -.874779134E+02 -.874796762E+02 -.874812489E+02 -.874826261E+02 -.874838031E+02 -.874847760E+02 -.874855413E+02 -.874860964E+02 -.874864394E+02 -.874865692E+02 -.874864854E+02 -.874861886E+02 -.874856799E+02 -.874849613E+02 -.874840356E+02 -.874829063E+02 -.874815774E+02 -.874800539E+02 -.874783411E+02 -.874764451E+02 -.874743723E+02 -.874721296E+02 -.874697243E+02 -.874671642E+02 -.874644570E+02 -.874616109E+02 -.874586342E+02 -.874555351E+02 -.874523220E+02 -.874490031E+02 -.874455866E+02 -.874420805E+02 -.874384928E+02 -.874348310E+02 -.874311024E+02 -.874273140E+02 -.874234725E+02 -.874195843E+02 -.874156553E+02 -.874116910E+02 -.874076965E+02 -.874036765E+02 -.873996354E+02 -.873955769E+02 -.873915048E+02 -.873874220E+02 -.873833315E+02 -.873792362E+02 -.873751394E+02 -.873710456E+02 -.873669620E+02 -.873629008E+02 -.873588839E+02 -.873549493E+02 -.873511606E+02 -.873476209E+02 -.873444906E+02 -.873420100E+02 -.873405264E+02 -.873405264E+02
 -.873401707E+02 -.873401707E+02 -.873416029E+02 -.873439966E+02 -.873470156E+02 -.873504270E+02 -.873540749E+02 -.873578589E+02 -.873617166E+02 -.873656107E+02 -.873695195E+02 -.873734302E+02 -.873773354E+02 -.873812302E+02 -.873851108E+02 -.873889740E+02 -.873928164E+02 -.873966347E+02 -.874004251E+02 -.874041837E+02 -.874079062E+02 -.874115879E+02 -.874152239E+02 -.874188090E+02 -.874223375E+02 -.874258038E+02 -.874292017E+02 -.874325250E+02 -.874357671E+02 -.874389214E+02 -.874419810E+02 -.874449391E+02 -.874477887E+02 -.874505228E+02 -.874531345E+02 -.874556170E+02 -.874579636E+02 -.874601677E+02 -.874622231E+02 -.874641238E+02 -.874658640E+02 -.874674385E+02 -.874688425E+02 -.874700716E+02 -.874711218E+02 -.874719898E+02 -.874726729E+02 -.874731690E+02 -.874734763E+02 -.874735941E+02 -.874735221E+02 -.874732606E+02 -.874728106E+02 -.874721738E+02 -.874713525E+02 -.874703496E+02 -.874691684E+02 -.874678130E+02 -.874662878E+02 -.874645978E+02 -.874627484E+02 -.874607453E+02 -.874585947E+02 -.874563029E+02 -.874538766E+02 -.874513225E+02 -.874486475E+02 -.874458588E+02 -.874429632E+02 -.874399679E+02 -.874368799E+02 -.874337059E+02 -.874304528E+02 -.874271272E+02 -.874237353E+02 -.874202834E+02 -.874167772E+02 -.874132224E+02 -.874096243E+02 -.874059877E+02 -.874023174E+02 -.873986177E+02 -.873948925E+02 -.873911455E+02 -.873873801E+02 -.873835992E+02 -.873798059E+02 -.873760030E+02 -.873721938E+02 -.873683828E+02 -.873645770E+02 -.873607883E+02 -.873570377E+02 -.873533609E+02 -.873498181E+02 -.873465064E+02 -.873435765E+02 -.873412539E+02 -.873398645E+02 -.873398645E+02
 -.873394730E+02 -.873394730E+02 -.873408062E+02 -.873430341E+02 -.873458431E+02 -.873490161E+02 -.873524075E+02 -.873559235E+02 -.873595057E+02 -.873631189E+02 -.873667426E+02 -.873703648E+02 -.873739782E+02 -.873775781E+02 -.873811608E+02 -.873847231E+02 -.873882620E+02 -.873917740E+02 -.873952559E+02 -.873987038E+02 -.874021139E+02 -.874054820E+02 -.874088036E+02 -.874120741E+02 -.874152886E+02 -.874184419E+02 -.874215287E+02 -.874245436E+02 -.874274810E+02 -.874303350E+02 -.874330999E+02 -.874357697E+02 -.874383386E+02 -.874408005E+02 -.874431497E+02 -.874453804E+02 -.874474869E+02 -.874494637E+02 -.874513056E+02 -.874530076E+02 -.874545650E+02 -.874559733E+02 -.874572285E+02 -.874583270E+02 -.874592655E+02 -.874600412E+02 -.874606520E+02 -.874610959E+02 -.874613718E+02 -.874614788E+02 -.874614168E+02 -.874611860E+02 -.874607873E+02 -.874602221E+02 -.874594922E+02 -.874586001E+02 -.874575485E+02 -.874563408E+02 -.874549808E+02 -.874534724E+02 -.874518204E+02 -.874500293E+02 -.874481045E+02 -.874460511E+02 -.874438747E+02 -.874415812E+02 -.874391763E+02 -.874366659E+02 -.874340561E+02 -.874313528E+02 -.874285620E+02 -.874256896E+02 -.874227414E+02 -.874197231E+02 -.874166402E+02 -.874134980E+02 -.874103018E+02 -.874070565E+02 -.874037667E+02 -.874004369E+02 -.873970713E+02 -.873936738E+02 -.873902481E+02 -.873867975E+02 -.873833254E+02 -.873798344E+02 -.873763276E+02 -.873728078E+02 -.873692782E+02 -.873657432E+02 -.873622097E+02 -.873586889E+02 -.873552008E+02 -.873517790E+02 -.873484800E+02 -.873453947E+02 -.873426640E+02 -.873404988E+02 -.873392033E+02 -.873392033E+02
 -.873387844E+02 -.873387844E+02 -.873400201E+02 -.873420845E+02 -.873446869E+02 -.873476256E+02 -.873507654E+02 -.873540189E+02 -.873573318E+02 -.873606712E+02 -.873640178E+02 -.873673604E+02 -.873706919E+02 -.873740077E+02 -.873773045E+02 -.873805792E+02 -.873838286E+02 -.873870499E+02 -.873902399E+02 -.873933950E+02 -.873965117E+02 -.873995863E+02 -.874026148E+02 -.874055929E+02 -.874085164E+02 -.874113808E+02 -.874141814E+02 -.874169135E+02 -.874195722E+02 -.874221524E+02 -.874246493E+02 -.874270577E+02 -.874293726E+02 -.874315889E+02 -.874337017E+02 -.874357061E+02 -.874375973E+02 -.874393707E+02 -.874410220E+02 -.874425468E+02 -.874439412E+02 -.874452015E+02 -.874463244E+02 -.874473069E+02 -.874481462E+02 -.874488401E+02 -.874493866E+02 -.874497842E+02 -.874500320E+02 -.874501293E+02 -.874500758E+02 -.874498720E+02 -.874495184E+02 -.874490162E+02 -.874483669E+02 -.874475727E+02 -.874466357E+02 -.874455589E+02 -.874443453E+02 -.874429983E+02 -.874415217E+02 -.874399196E+02 -.874381962E+02 -.874363561E+02 -.874344038E+02 -.874323443E+02 -.874301825E+02 -.874279234E+02 -.874255722E+02 -.874231338E+02 -.874206136E+02 -.874180164E+02 -.874153473E+02 -.874126113E+02 -.874098131E+02 -.874069575E+02 -.874040489E+02 -.874010916E+02 -.873980900E+02 -.873950479E+02 -.873919692E+02 -.873888573E+02 -.873857157E+02 -.873825475E+02 -.873793557E+02 -.873761430E+02 -.873729121E+02 -.873696659E+02 -.873664075E+02 -.873631411E+02 -.873598733E+02 -.873566149E+02 -.873533843E+02 -.873502134E+02 -.873471547E+02 -.873442930E+02 -.873417594E+02 -.873397499E+02 -.873385474E+02 -.873385474E+02
 -.873381079E+02 -.873381079E+02 -.873392477E+02 -.873411519E+02 -.873435519E+02 -.873462611E+02 -.873491548E+02 -.873521521E+02 -.873552026E+02 -.873582758E+02 -.873613537E+02 -.873644256E+02 -.873674850E+02 -.873705276E+02 -.873735501E+02 -.873765495E+02 -.873795231E+02 -.873824680E+02 -.873853812E+02 -.873882597E+02 -.873911003E+02 -.873938994E+02 -.873966535E+02 -.873993590E+02 -.874020120E+02 -.874046086E+02 -.874071446E+02 -.874096159E+02 -.874120184E+02 -.874143476E+02 -.874165994E+02 -.874187693E+02 -.874208530E+02 -.874228462E+02 -.874247448E+02 -.874265445E+02 -.874282413E+02 -.874298314E+02 -.874313110E+02 -.874326765E+02 -.874339246E+02 -.874350523E+02 -.874360567E+02 -.874369353E+02 -.874376858E+02 -.874383064E+02 -.874387954E+02 -.874391516E+02 -.874393741E+02 -.874394624E+02 -.874394164E+02 -.874392362E+02 -.874389225E+02 -.874384762E+02 -.874378987E+02 -.874371915E+02 -.874363567E+02 -.874353966E+02 -.874343138E+02 -.874331111E+02 -.874317918E+02 -.874303592E+02 -.874288170E+02 -.874271689E+02 -.874254188E+02 -.874235709E+02 -.874216294E+02 -.874195985E+02 -.874174827E+02 -.874152861E+02 -.874130134E+02 -.874106687E+02 -.874082565E+02 -.874057810E+02 -.874032463E+02 -.874006566E+02 -.873980159E+02 -.873953279E+02 -.873925964E+02 -.873898249E+02 -.873870168E+02 -.873841754E+02 -.873813037E+02 -.873784046E+02 -.873754809E+02 -.873725351E+02 -.873695698E+02 -.873665878E+02 -.873635920E+02 -.873605864E+02 -.873575774E+02 -.873545749E+02 -.873515964E+02 -.873486714E+02 -.873458486E+02 -.873432066E+02 -.873408670E+02 -.873390109E+02 -.873379000E+02 -.873379000E+02
 -.873374453E+02 -.873374453E+02 -.873384915E+02 -.873402390E+02 -.873424410E+02 -.873449263E+02 -.873475800E+02 -.873503277E+02 -.873531230E+02 -.873559377E+02 -.873587552E+02 -.873615655E+02 -.873643625E+02 -.873671422E+02 -.873699013E+02 -.873726373E+02 -.873753475E+02 -.873780292E+02 -.873806798E+02 -.873832965E+02 -.873858762E+02 -.873884160E+02 -.873909126E+02 -.873933628E+02 -.873957632E+02 -.873981104E+02 -.874004006E+02 -.874026304E+02 -.874047961E+02 -.874068940E+02 -.874089203E+02 -.874108713E+02 -.874127433E+02 -.874145326E+02 -.874162357E+02 -.874178490E+02 -.874193691E+02 -.874207927E+02 -.874221166E+02 -.874233379E+02 -.874244537E+02 -.874254616E+02 -.874263590E+02 -.874271438E+02 -.874278143E+02 -.874283687E+02 -.874288058E+02 -.874291245E+02 -.874293241E+02 -.874294041E+02 -.874293645E+02 -.874292054E+02 -.874289273E+02 -.874285310E+02 -.874280176E+02 -.874273885E+02 -.874266454E+02 -.874257902E+02 -.874248251E+02 -.874237525E+02 -.874225751E+02 -.874212957E+02 -.874199174E+02 -.874184434E+02 -.874168770E+02 -.874152216E+02 -.874134810E+02 -.874116587E+02 -.874097584E+02 -.874077839E+02 -.874057389E+02 -.874036271E+02 -.874014524E+02 -.873992184E+02 -.873969288E+02 -.873945870E+02 -.873921967E+02 -.873897611E+02 -.873872836E+02 -.873847674E+02 -.873822154E+02 -.873796305E+02 -.873770157E+02 -.873743734E+02 -.873717063E+02 -.873690167E+02 -.873663071E+02 -.873635799E+02 -.873608382E+02 -.873580856E+02 -.873553281E+02 -.873525750E+02 -.873498425E+02 -.873471577E+02 -.873445659E+02 -.873421394E+02 -.873399899E+02 -.873382845E+02 -.873372636E+02 -.873372636E+02
 -.873367978E+02 -.873367978E+02 -.873377525E+02 -.873393471E+02 -.873413561E+02 -.873436231E+02 -.873460431E+02 -.873485481E+02 -.873510955E+02 -.873536595E+02 -.873562248E+02 -.873587822E+02 -.873613261E+02 -.873638527E+02 -.873663590E+02 -.873688425E+02 -.873713009E+02 -.873737316E+02 -.873761323E+02 -.873785004E+02 -.873808332E+02 -.873831280E+02 -.873853820E+02 -.873875923E+02 -.873897558E+02 -.873918696E+02 -.873939306E+02 -.873959355E+02 -.873978812E+02 -.873997645E+02 -.874015822E+02 -.874033311E+02 -.874050080E+02 -.874066098E+02 -.874081334E+02 -.874095758E+02 -.874109341E+02 -.874122054E+02 -.874133873E+02 -.874144770E+02 -.874154723E+02 -.874163710E+02 -.874171711E+02 -.874178707E+02 -.874184684E+02 -.874189627E+02 -.874193525E+02 -.874196371E+02 -.874198157E+02 -.874198880E+02 -.874198539E+02 -.874197136E+02 -.874194675E+02 -.874191162E+02 -.874186608E+02 -.874181022E+02 -.874174420E+02 -.874166817E+02 -.874158233E+02 -.874148688E+02 -.874138203E+02 -.874126803E+02 -.874114514E+02 -.874101364E+02 -.874087379E+02 -.874072590E+02 -.874057027E+02 -.874040721E+02 -.874023705E+02 -.874006009E+02 -.873987666E+02 -.873968709E+02 -.873949169E+02 -.873929080E+02 -.873908472E+02 -.873887376E+02 -.873865823E+02 -.873843843E+02 -.873821465E+02 -.873798717E+02 -.873775625E+02 -.873752217E+02 -.873728517E+02 -.873704549E+02 -.873680337E+02 -.873655902E+02 -.873631268E+02 -.873606457E+02 -.873581497E+02 -.873556424E+02 -.873531291E+02 -.873506186E+02 -.873481257E+02 -.873456755E+02 -.873433093E+02 -.873410934E+02 -.873391301E+02 -.873375722E+02 -.873366394E+02 -.873366394E+02
 -.873361659E+02 -.873361659E+02 -.873370315E+02 -.873384769E+02 -.873402979E+02 -.873423524E+02 -.873445450E+02 -.873468140E+02 -.873491207E+02 -.873514416E+02 -.873537627E+02 -.873560757E+02 -.873583752E+02 -.873606579E+02 -.873629210E+02 -.873651622E+02 -.873673793E+02 -.873695702E+02 -.873717325E+02 -.873738639E+02 -.873759622E+02 -.873780249E+02 -.873800494E+02 -.873820333E+02 -.873839738E+02 -.873858684E+02 -.873877143E+02 -.873895087E+02 -.873912490E+02 -.873929324E+02 -.873945560E+02 -.873961172E+02 -.873976132E+02 -.873990413E+02 -.874003989E+02 -.874016836E+02 -.874028927E+02 -.874040240E+02 -.874050752E+02 -.874060441E+02 -.874069287E+02 -.874077273E+02 -.874084381E+02 -.874090597E+02 -.874095906E+02 -.874100298E+02 -.874103764E+02 -.874106296E+02 -.874107888E+02 -.874108539E+02 -.874108247E+02 -.874107013E+02 -.874104841E+02 -.874101737E+02 -.874097708E+02 -.874092764E+02 -.874086917E+02 -.874080181E+02 -.874072571E+02 -.874064105E+02 -.874054800E+02 -.874044679E+02 -.874033761E+02 -.874022071E+02 -.874009632E+02 -.873996470E+02 -.873982609E+02 -.873968078E+02 -.873952902E+02 -.873937109E+02 -.873920727E+02 -.873903784E+02 -.873886307E+02 -.873868325E+02 -.873849864E+02 -.873830951E+02 -.873811614E+02 -.873791879E+02 -.873771770E+02 -.873751313E+02 -.873730532E+02 -.873709450E+02 -.873688090E+02 -.873666473E+02 -.873644621E+02 -.873622554E+02 -.873600292E+02 -.873577858E+02 -.873555276E+02 -.873532580E+02 -.873509819E+02 -.873487073E+02 -.873464478E+02 -.873442262E+02 -.873420802E+02 -.873400700E+02 -.873382887E+02 -.873368749E+02 -.873360285E+02 -.873360285E+02
 -.873355495E+02 -.873355495E+02 -.873363282E+02 -.873376285E+02 -.873392663E+02 -.873411138E+02 -.873430852E+02 -.873451248E+02 -.873471978E+02 -.873492828E+02 -.873513673E+02 -.873534436E+02 -.873555071E+02 -.873575545E+02 -.873595834E+02 -.873615916E+02 -.873635771E+02 -.873655380E+02 -.873674723E+02 -.873693779E+02 -.873712526E+02 -.873730945E+02 -.873749012E+02 -.873766705E+02 -.873784002E+02 -.873800878E+02 -.873817310E+02 -.873833275E+02 -.873848749E+02 -.873863707E+02 -.873878127E+02 -.873891985E+02 -.873905257E+02 -.873917921E+02 -.873929954E+02 -.873941334E+02 -.873952041E+02 -.873962055E+02 -.873971357E+02 -.873979928E+02 -.873987752E+02 -.873994813E+02 -.874001097E+02 -.874006591E+02 -.874011285E+02 -.874015168E+02 -.874018234E+02 -.874020475E+02 -.874021888E+02 -.874022470E+02 -.874022220E+02 -.874021139E+02 -.874019231E+02 -.874016500E+02 -.874012953E+02 -.874008598E+02 -.874003444E+02 -.873997504E+02 -.873990790E+02 -.873983317E+02 -.873975101E+02 -.873966159E+02 -.873956509E+02 -.873946170E+02 -.873935164E+02 -.873923511E+02 -.873911233E+02 -.873898353E+02 -.873884894E+02 -.873870879E+02 -.873856332E+02 -.873841277E+02 -.873825737E+02 -.873809737E+02 -.873793301E+02 -.873776451E+02 -.873759211E+02 -.873741604E+02 -.873723653E+02 -.873705378E+02 -.873686801E+02 -.873667944E+02 -.873648826E+02 -.873629466E+02 -.873609884E+02 -.873590098E+02 -.873570126E+02 -.873549990E+02 -.873529711E+02 -.873509320E+02 -.873488862E+02 -.873468411E+02 -.873448088E+02 -.873428101E+02 -.873408789E+02 -.873390696E+02 -.873374659E+02 -.873361930E+02 -.873354309E+02 -.873354309E+02
 -.873349483E+02 -.873349483E+02 -.873356422E+02 -.873368009E+02 -.873382603E+02 -.873399063E+02 -.873416623E+02 -.873434788E+02 -.873453246E+02 -.873471806E+02 -.873490355E+02 -.873508826E+02 -.873527176E+02 -.873545375E+02 -.873563403E+02 -.873581239E+02 -.873598865E+02 -.873616265E+02 -.873633420E+02 -.873650313E+02 -.873666923E+02 -.873683234E+02 -.873699225E+02 -.873714877E+02 -.873730169E+02 -.873745082E+02 -.873759595E+02 -.873773688E+02 -.873787341E+02 -.873800532E+02 -.873813243E+02 -.873825451E+02 -.873837139E+02 -.873848286E+02 -.873858874E+02 -.873868883E+02 -.873878297E+02 -.873887099E+02 -.873895272E+02 -.873902801E+02 -.873909672E+02 -.873915872E+02 -.873921389E+02 -.873926213E+02 -.873930334E+02 -.873933744E+02 -.873936437E+02 -.873938407E+02 -.873939651E+02 -.873940168E+02 -.873939955E+02 -.873939015E+02 -.873937349E+02 -.873934962E+02 -.873931860E+02 -.873928048E+02 -.873923535E+02 -.873918332E+02 -.873912448E+02 -.873905897E+02 -.873898691E+02 -.873890845E+02 -.873882374E+02 -.873873296E+02 -.873863626E+02 -.873853383E+02 -.873842585E+02 -.873831253E+02 -.873819404E+02 -.873807059E+02 -.873794239E+02 -.873780963E+02 -.873767253E+02 -.873753128E+02 -.873738610E+02 -.873723718E+02 -.873708472E+02 -.873692892E+02 -.873676998E+02 -.873660809E+02 -.873644344E+02 -.873627620E+02 -.873610656E+02 -.873593468E+02 -.873576074E+02 -.873558490E+02 -.873540733E+02 -.873522822E+02 -.873504776E+02 -.873486624E+02 -.873468406E+02 -.873450188E+02 -.873432079E+02 -.873414264E+02 -.873397048E+02 -.873380915E+02 -.873366615E+02 -.873355263E+02 -.873348465E+02 -.873348465E+02
 -.873343614E+02 -.873343614E+02 -.873349726E+02 -.873359932E+02 -.873372785E+02 -.873387280E+02 -.873402743E+02 -.873418734E+02 -.873434980E+02 -.873451313E+02 -.873467632E+02 -.873483878E+02 -.873500011E+02 -.873516008E+02 -.873531848E+02 -.873547513E+02 -.873562989E+02 -.873578260E+02 -.873593309E+02 -.873608122E+02 -.873622681E+02 -.873636971E+02 -.873650975E+02 -.873664675E+02 -.873678055E+02 -.873691097E+02 -.873703784E+02 -.873716098E+02 -.873728022E+02 -.873739538E+02 -.873750630E+02 -.873761279E+02 -.873771470E+02 -.873781187E+02 -.873790412E+02 -.873799131E+02 -.873807328E+02 -.873814990E+02 -.873822103E+02 -.873828654E+02 -.873834632E+02 -.873840025E+02 -.873844823E+02 -.873849019E+02 -.873852603E+02 -.873855569E+02 -.873857912E+02 -.873859628E+02 -.873860714E+02 -.873861167E+02 -.873860987E+02 -.873860176E+02 -.873858735E+02 -.873856667E+02 -.873853978E+02 -.873850672E+02 -.873846757E+02 -.873842240E+02 -.873837132E+02 -.873831441E+02 -.873825181E+02 -.873818361E+02 -.873810996E+02 -.873803099E+02 -.873794684E+02 -.873785767E+02 -.873776363E+02 -.873766489E+02 -.873756161E+02 -.873745395E+02 -.873734209E+02 -.873722620E+02 -.873710646E+02 -.873698304E+02 -.873685612E+02 -.873672586E+02 -.873659245E+02 -.873645604E+02 -.873631682E+02 -.873617494E+02 -.873603056E+02 -.873588386E+02 -.873573497E+02 -.873558406E+02 -.873543127E+02 -.873527675E+02 -.873512064E+02 -.873496312E+02 -.873480436E+02 -.873464461E+02 -.873448423E+02 -.873432380E+02 -.873416430E+02 -.873400736E+02 -.873385566E+02 -.873371349E+02 -.873358746E+02 -.873348739E+02 -.873342747E+02 -.873342747E+02
 -.873337876E+02 -.873337876E+02 -.873343181E+02 -.873352038E+02 -.873363191E+02 -.873375767E+02 -.873389182E+02 -.873403054E+02 -.873417144E+02 -.873431306E+02 -.873445454E+02 -.873459534E+02 -.873473514E+02 -.873487371E+02 -.873501089E+02 -.873514651E+02 -.873528045E+02 -.873541257E+02 -.873554272E+02 -.873567079E+02 -.873579661E+02 -.873592006E+02 -.873604099E+02 -.873615926E+02 -.873627472E+02 -.873638722E+02 -.873649661E+02 -.873660275E+02 -.873670549E+02 -.873680468E+02 -.873690018E+02 -.873699185E+02 -.873707954E+02 -.873716311E+02 -.873724244E+02 -.873731739E+02 -.873738785E+02 -.873745368E+02 -.873751479E+02 -.873757106E+02 -.873762239E+02 -.873766870E+02 -.873770990E+02 -.873774592E+02 -.873777670E+02 -.873780217E+02 -.873782230E+02 -.873783705E+02 -.873784639E+02 -.873785032E+02 -.873784882E+02 -.873784190E+02 -.873782958E+02 -.873781189E+02 -.873778886E+02 -.873776055E+02 -.873772701E+02 -.873768830E+02 -.873764451E+02 -.873759571E+02 -.873754200E+02 -.873748349E+02 -.873742027E+02 -.873735246E+02 -.873728018E+02 -.873720356E+02 -.873712273E+02 -.873703783E+02 -.873694898E+02 -.873685634E+02 -.873676004E+02 -.873666023E+02 -.873655706E+02 -.873645068E+02 -.873634123E+02 -.873622886E+02 -.873611371E+02 -.873599594E+02 -.873587568E+02 -.873575308E+02 -.873562827E+02 -.873550139E+02 -.873537258E+02 -.873524196E+02 -.873510967E+02 -.873497584E+02 -.873484059E+02 -.873470406E+02 -.873456642E+02 -.873442789E+02 -.873428877E+02 -.873414958E+02 -.873401117E+02 -.873387495E+02 -.873374326E+02 -.873361983E+02 -.873351040E+02 -.873342351E+02 -.873337148E+02 -.873337148E+02
 -.873332258E+02 -.873332258E+02 -.873336772E+02 -.873344308E+02 -.873353798E+02 -.873364498E+02 -.873375910E+02 -.873387709E+02 -.873399692E+02 -.873411736E+02 -.873423764E+02 -.873435733E+02 -.873447614E+02 -.873459388E+02 -.873471040E+02 -.873482557E+02 -.873493928E+02 -.873505142E+02 -.873516186E+02 -.873527048E+02 -.873537718E+02 -.873548183E+02 -.873558432E+02 -.873568451E+02 -.873578230E+02 -.873587754E+02 -.873597013E+02 -.873605994E+02 -.873614684E+02 -.873623072E+02 -.873631145E+02 -.873638892E+02 -.873646301E+02 -.873653360E+02 -.873660059E+02 -.873666388E+02 -.873672334E+02 -.873677890E+02 -.873683046E+02 -.873687793E+02 -.873692123E+02 -.873696029E+02 -.873699504E+02 -.873702542E+02 -.873705138E+02 -.873707287E+02 -.873708985E+02 -.873710230E+02 -.873711020E+02 -.873711354E+02 -.873711230E+02 -.873710650E+02 -.873709615E+02 -.873708128E+02 -.873706191E+02 -.873703808E+02 -.873700985E+02 -.873697725E+02 -.873694037E+02 -.873689925E+02 -.873685400E+02 -.873680467E+02 -.873675137E+02 -.873669418E+02 -.873663320E+02 -.873656854E+02 -.873650031E+02 -.873642862E+02 -.873635357E+02 -.873627529E+02 -.873619389E+02 -.873610950E+02 -.873602224E+02 -.873593222E+02 -.873583958E+02 -.873574443E+02 -.873564690E+02 -.873554711E+02 -.873544518E+02 -.873534122E+02 -.873523535E+02 -.873512770E+02 -.873501837E+02 -.873490747E+02 -.873479512E+02 -.873468142E+02 -.873456648E+02 -.873445043E+02 -.873433341E+02 -.873421560E+02 -.873409726E+02 -.873397885E+02 -.873386107E+02 -.873374514E+02 -.873363305E+02 -.873352799E+02 -.873343482E+02 -.873336085E+02 -.873331655E+02 -.873331655E+02
 -.873326745E+02 -.873326745E+02 -.873330484E+02 -.873336724E+02 -.873344583E+02 -.873353444E+02 -.873362892E+02 -.873372661E+02 -.873382581E+02 -.873392549E+02 -.873402504E+02 -.873412408E+02 -.873422237E+02 -.873431976E+02 -.873441612E+02 -.873451134E+02 -.873460534E+02 -.873469801E+02 -.873478926E+02 -.873487899E+02 -.873496710E+02 -.873505350E+02 -.873513810E+02 -.873522077E+02 -.873530144E+02 -.873538000E+02 -.873545634E+02 -.873553038E+02 -.873560200E+02 -.873567111E+02 -.873573761E+02 -.873580141E+02 -.873586241E+02 -.873592052E+02 -.873597565E+02 -.873602772E+02 -.873607665E+02 -.873612235E+02 -.873616476E+02 -.873620380E+02 -.873623940E+02 -.873627152E+02 -.873630009E+02 -.873632507E+02 -.873634641E+02 -.873636408E+02 -.873637805E+02 -.873638830E+02 -.873639480E+02 -.873639756E+02 -.873639656E+02 -.873639182E+02 -.873638334E+02 -.873637115E+02 -.873635525E+02 -.873633570E+02 -.873631252E+02 -.873628576E+02 -.873625547E+02 -.873622170E+02 -.873618451E+02 -.873614398E+02 -.873610016E+02 -.873605315E+02 -.873600300E+02 -.873594982E+02 -.873589368E+02 -.873583468E+02 -.873577290E+02 -.873570844E+02 -.873564140E+02 -.873557188E+02 -.873549996E+02 -.873542576E+02 -.873534937E+02 -.873527089E+02 -.873519042E+02 -.873510806E+02 -.873502391E+02 -.873493806E+02 -.873485062E+02 -.873476167E+02 -.873467131E+02 -.873457964E+02 -.873448674E+02 -.873439270E+02 -.873429762E+02 -.873420160E+02 -.873410475E+02 -.873400722E+02 -.873390925E+02 -.873381120E+02 -.873371366E+02 -.873361764E+02 -.873352479E+02 -.873343775E+02 -.873336057E+02 -.873329928E+02 -.873326258E+02 -.873326258E+02
 -.873321329E+02 -.873321329E+02 -.873324305E+02 -.873329274E+02 -.873335530E+02 -.873342584E+02 -.873350106E+02 -.873357882E+02 -.873365778E+02 -.873373711E+02 -.873381632E+02 -.873389512E+02 -.873397331E+02 -.873405077E+02 -.873412740E+02 -.873420312E+02 -.873427785E+02 -.873435150E+02 -.873442402E+02 -.873449531E+02 -.873456531E+02 -.873463393E+02 -.873470111E+02 -.873476674E+02 -.873483078E+02 -.873489312E+02 -.873495369E+02 -.873501241E+02 -.873506921E+02 -.873512401E+02 -.873517674E+02 -.873522731E+02 -.873527565E+02 -.873532170E+02 -.873536538E+02 -.873540662E+02 -.873544537E+02 -.873548157E+02 -.873551514E+02 -.873554605E+02 -.873557424E+02 -.873559967E+02 -.873562228E+02 -.873564205E+02 -.873565895E+02 -.873567294E+02 -.873568400E+02 -.873569212E+02 -.873569728E+02 -.873569947E+02 -.873569870E+02 -.873569496E+02 -.873568827E+02 -.873567863E+02 -.873566607E+02 -.873565062E+02 -.873563229E+02 -.873561113E+02 -.873558717E+02 -.873556046E+02 -.873553104E+02 -.873549897E+02 -.873546430E+02 -.873542708E+02 -.873538738E+02 -.873534526E+02 -.873530080E+02 -.873525406E+02 -.873520511E+02 -.873515402E+02 -.873510088E+02 -.873504575E+02 -.873498872E+02 -.873492986E+02 -.873486925E+02 -.873480696E+02 -.873474309E+02 -.873467769E+02 -.873461086E+02 -.873454267E+02 -.873447320E+02 -.873440251E+02 -.873433069E+02 -.873425780E+02 -.873418393E+02 -.873410914E+02 -.873403350E+02 -.873395710E+02 -.873388003E+02 -.873380242E+02 -.873372444E+02 -.873364637E+02 -.873356871E+02 -.873349226E+02 -.873341832E+02 -.873334900E+02 -.873328753E+02 -.873323873E+02 -.873320949E+02 -.873320949E+02
 -.873316040E+02 -.873316040E+02 -.873318269E+02 -.873321992E+02 -.873326680E+02 -.873331966E+02 -.873337604E+02 -.873343431E+02 -.873349348E+02 -.873355292E+02 -.873361227E+02 -.873367130E+02 -.873372987E+02 -.873378789E+02 -.873384528E+02 -.873390198E+02 -.873395793E+02 -.873401307E+02 -.873406735E+02 -.873412071E+02 -.873417309E+02 -.873422444E+02 -.873427469E+02 -.873432378E+02 -.873437167E+02 -.873441828E+02 -.873446356E+02 -.873450746E+02 -.873454991E+02 -.873459086E+02 -.873463026E+02 -.873466803E+02 -.873470414E+02 -.873473853E+02 -.873477115E+02 -.873480195E+02 -.873483088E+02 -.873485790E+02 -.873488297E+02 -.873490604E+02 -.873492708E+02 -.873494605E+02 -.873496293E+02 -.873497769E+02 -.873499030E+02 -.873500074E+02 -.873500900E+02 -.873501506E+02 -.873501891E+02 -.873502056E+02 -.873501999E+02 -.873501721E+02 -.873501222E+02 -.873500504E+02 -.873499569E+02 -.873498416E+02 -.873497050E+02 -.873495472E+02 -.873493686E+02 -.873491693E+02 -.873489499E+02 -.873487106E+02 -.873484519E+02 -.873481741E+02 -.873478778E+02 -.873475634E+02 -.873472315E+02 -.873468824E+02 -.873465168E+02 -.873461352E+02 -.873457382E+02 -.873453263E+02 -.873449000E+02 -.873444600E+02 -.873440069E+02 -.873435412E+02 -.873430634E+02 -.873425743E+02 -.873420743E+02 -.873415640E+02 -.873410441E+02 -.873405149E+02 -.873399772E+02 -.873394315E+02 -.873388783E+02 -.873383181E+02 -.873377515E+02 -.873371791E+02 -.873366017E+02 -.873360201E+02 -.873354356E+02 -.873348506E+02 -.873342685E+02 -.873336953E+02 -.873331411E+02 -.873326215E+02 -.873321608E+02 -.873317950E+02 -.873315760E+02 -.873315760E+02
 -.873311097E+02 -.873311097E+02 -.873312614E+02 -.873315151E+02 -.873318350E+02 -.873321960E+02 -.873325814E+02 -.873329799E+02 -.873333846E+02 -.873337913E+02 -.873341974E+02 -.873346013E+02 -.873350022E+02 -.873353992E+02 -.873357918E+02 -.873361798E+02 -.873365626E+02 -.873369398E+02 -.873373111E+02 -.873376760E+02 -.873380342E+02 -.873383853E+02 -.873387289E+02 -.873390645E+02 -.873393918E+02 -.873397104E+02 -.873400198E+02 -.873403198E+02 -.873406099E+02 -.873408896E+02 -.873411587E+02 -.873414167E+02 -.873416634E+02 -.873418982E+02 -.873421209E+02 -.873423312E+02 -.873425287E+02 -.873427132E+02 -.873428843E+02 -.873430418E+02 -.873431854E+02 -.873433149E+02 -.873434301E+02 -.873435308E+02 -.873436169E+02 -.873436882E+02 -.873437445E+02 -.873437859E+02 -.873438123E+02 -.873438235E+02 -.873438197E+02 -.873438007E+02 -.873437668E+02 -.873437178E+02 -.873436540E+02 -.873435755E+02 -.873434823E+02 -.873433746E+02 -.873432528E+02 -.873431168E+02 -.873429671E+02 -.873428038E+02 -.873426273E+02 -.873424377E+02 -.873422355E+02 -.873420209E+02 -.873417942E+02 -.873415559E+02 -.873413062E+02 -.873410456E+02 -.873407744E+02 -.873404930E+02 -.873402018E+02 -.873399011E+02 -.873395915E+02 -.873392731E+02 -.873389466E+02 -.873386122E+02 -.873382703E+02 -.873379214E+02 -.873375657E+02 -.873372038E+02 -.873368360E+02 -.873364626E+02 -.873360841E+02 -.873357008E+02 -.873353130E+02 -.873349213E+02 -.873345261E+02 -.873341280E+02 -.873337280E+02 -.873333276E+02 -.873329293E+02 -.873325373E+02 -.873321584E+02 -.873318034E+02 -.873314890E+02 -.873312397E+02 -.873310907E+02 -.873310907E+02
 -.873307407E+02 -.873307407E+02 -.873308339E+02 -.873309918E+02 -.873311927E+02 -.873314212E+02 -.873316661E+02 -.873319203E+02 -.873321791E+02 -.873324395E+02 -.873326997E+02 -.873329586E+02 -.873332157E+02 -.873334703E+02 -.873337221E+02 -.873339709E+02 -.873342164E+02 -.873344583E+02 -.873346964E+02 -.873349304E+02 -.873351600E+02 -.873353851E+02 -.873356053E+02 -.873358205E+02 -.873360303E+02 -.873362344E+02 -.873364328E+02 -.873366250E+02 -.873368108E+02 -.873369901E+02 -.873371624E+02 -.873373278E+02 -.873374857E+02 -.873376361E+02 -.873377788E+02 -.873379135E+02 -.873380400E+02 -.873381581E+02 -.873382677E+02 -.873383685E+02 -.873384605E+02 -.873385434E+02 -.873386172E+02 -.873386816E+02 -.873387368E+02 -.873387824E+02 -.873388185E+02 -.873388450E+02 -.873388619E+02 -.873388691E+02 -.873388667E+02 -.873388546E+02 -.873388328E+02 -.873388015E+02 -.873387607E+02 -.873387104E+02 -.873386508E+02 -.873385819E+02 -.873385039E+02 -.873384169E+02 -.873383210E+02 -.873382165E+02 -.873381035E+02 -.873379821E+02 -.873378526E+02 -.873377152E+02 -.873375700E+02 -.873374174E+02 -.873372575E+02 -.873370905E+02 -.873369168E+02 -.873367365E+02 -.873365499E+02 -.873363573E+02 -.873361588E+02 -.873359548E+02 -.873357455E+02 -.873355311E+02 -.873353119E+02 -.873350882E+02 -.873348602E+02 -.873346281E+02 -.873343923E+02 -.873341528E+02 -.873339100E+02 -.873336642E+02 -.873334155E+02 -.873331642E+02 -.873329108E+02 -.873326555E+02 -.873323992E+02 -.873321428E+02 -.873318881E+02 -.873316380E+02 -.873313971E+02 -.873311725E+02 -.873309749E+02 -.873308198E+02 -.873307281E+02 -.873307281E+02
 -.873307407E+02 -.873307407E+02 -.873308339E+02 -.873309918E+02 -.873311927E+02 -.873314212E+02 -.873316661E+02 -.873319203E+02 -.873321791E+02 -.873324395E+02 -.873326997E+02 -.873329586E+02 -.873332157E+02 -.873334703E+02 -.873337221E+02 -.873339709E+02 -.873342164E+02 -.873344583E+02 -.873346964E+02 -.873349304E+02 -.873351600E+02 -.873353851E+02 -.873356053E+02 -.873358205E+02 -.873360303E+02 -.873362344E+02 -.873364328E+02 -.873366250E+02 -.873368108E+02 -.873369901E+02 -.873371624E+02 -.873373278E+02 -.873374857E+02 -.873376361E+02 -.873377788E+02 -.873379135E+02 -.873380400E+02 -.873381581E+02 -.873382677E+02 -.873383685E+02 -.873384605E+02 -.873385434E+02 -.873386172E+02 -.873386816E+02 -.873387368E+02 -.873387824E+02 -.873388185E+02 -.873388450E+02 -.873388619E+02 -.873388691E+02 -.873388667E+02 -.873388546E+02 -.873388328E+02 -.873388015E+02 -.873387607E+02 -.873387104E+02 -.873386508E+02 -.873385819E+02 -.873385039E+02 -.873384169E+02 -.873383210E+02 -.873382165E+02 -.873381035E+02 -.873379821E+02 -.873378526E+02 -.873377152E+02 -.873375700E+02 -.873374174E+02 -.873372575E+02 -.873370905E+02 -.873369168E+02 -.873367365E+02 -.873365499E+02 -.873363573E+02 -.873361588E+02 -.873359548E+02 -.873357455E+02 -.873355311E+02 -.873353119E+02 -.873350882E+02 -.873348602E+02 -.873346281E+02 -.873343923E+02 -.873341528E+02 -.873339100E+02 -.873336642E+02 -.873334155E+02 -.873331642E+02 -.873329108E+02 -.873326555E+02 -.873323992E+02 -.873321428E+02 -.873318881E+02 -.873316380E+02 -.873313971E+02 -.873311725E+02 -.873309749E+02 -.873308198E+02 -.873307281E+02 -.873307281E+02
