# Supplementary material for: Electrical Pacing of Cardiac Tissue Including Potassium Inward Rectification
Source: PLoS One. 2015 Jun 9;10(6):e0127837. doi: 10.1371/journal.pone.0127837 (PMC4461281; doi:10.1371/journal.pone.0127837)
Supplement: S1 Data — (ZIP) [file pone.0127837.s001.zip › All-Data/Data-with-IK1/BDT33/Vm20ms.txt]

 -.873300171E+02 -.873349373E+02 -.873351239E+02 -.873354595E+02 -.873359129E+02 -.873364603E+02 -.873370840E+02 -.873377702E+02 -.873385073E+02 -.873392839E+02 -.873400897E+02 -.873409153E+02 -.873417530E+02 -.873425966E+02 -.873434420E+02 -.873442863E+02 -.873451273E+02 -.873459634E+02 -.873467925E+02 -.873476124E+02 -.873484210E+02 -.873492159E+02 -.873499954E+02 -.873507578E+02 -.873515020E+02 -.873522273E+02 -.873529326E+02 -.873536172E+02 -.873542801E+02 -.873549201E+02 -.873555361E+02 -.873561270E+02 -.873566918E+02 -.873572297E+02 -.873577398E+02 -.873582214E+02 -.873586740E+02 -.873590968E+02 -.873594891E+02 -.873598503E+02 -.873601797E+02 -.873604767E+02 -.873607409E+02 -.873609718E+02 -.873611690E+02 -.873613323E+02 -.873614614E+02 -.873615561E+02 -.873616163E+02 -.873616419E+02 -.873616328E+02 -.873615890E+02 -.873615108E+02 -.873613981E+02 -.873612513E+02 -.873610706E+02 -.873608564E+02 -.873606091E+02 -.873603291E+02 -.873600169E+02 -.873596731E+02 -.873592982E+02 -.873588929E+02 -.873584579E+02 -.873579939E+02 -.873575017E+02 -.873569820E+02 -.873564357E+02 -.873558637E+02 -.873552669E+02 -.873546461E+02 -.873540023E+02 -.873533365E+02 -.873526497E+02 -.873519429E+02 -.873512173E+02 -.873504739E+02 -.873497139E+02 -.873489385E+02 -.873481492E+02 -.873473473E+02 -.873465343E+02 -.873457121E+02 -.873448826E+02 -.873440479E+02 -.873432107E+02 -.873423739E+02 -.873415411E+02 -.873407165E+02 -.873399051E+02 -.873391131E+02 -.873383477E+02 -.873376180E+02 -.873369350E+02 -.873363118E+02 -.873357646E+02 -.873353130E+02 -.873349809E+02 -.873347972E+02 -.873347972E+02
 -.873349373E+02 -.873349373E+02 -.873351239E+02 -.873354595E+02 -.873359129E+02 -.873364603E+02 -.873370840E+02 -.873377702E+02 -.873385073E+02 -.873392839E+02 -.873400897E+02 -.873409153E+02 -.873417530E+02 -.873425966E+02 -.873434420E+02 -.873442863E+02 -.873451273E+02 -.873459634E+02 -.873467925E+02 -.873476124E+02 -.873484210E+02 -.873492159E+02 -.873499954E+02 -.873507578E+02 -.873515020E+02 -.873522273E+02 -.873529326E+02 -.873536172E+02 -.873542801E+02 -.873549201E+02 -.873555361E+02 -.873561270E+02 -.873566918E+02 -.873572297E+02 -.873577398E+02 -.873582214E+02 -.873586740E+02 -.873590968E+02 -.873594891E+02 -.873598503E+02 -.873601797E+02 -.873604767E+02 -.873607409E+02 -.873609718E+02 -.873611690E+02 -.873613323E+02 -.873614614E+02 -.873615561E+02 -.873616163E+02 -.873616419E+02 -.873616328E+02 -.873615890E+02 -.873615108E+02 -.873613981E+02 -.873612513E+02 -.873610706E+02 -.873608564E+02 -.873606091E+02 -.873603291E+02 -.873600169E+02 -.873596731E+02 -.873592982E+02 -.873588929E+02 -.873584579E+02 -.873579939E+02 -.873575017E+02 -.873569820E+02 -.873564357E+02 -.873558637E+02 -.873552669E+02 -.873546461E+02 -.873540023E+02 -.873533365E+02 -.873526497E+02 -.873519429E+02 -.873512173E+02 -.873504739E+02 -.873497139E+02 -.873489385E+02 -.873481492E+02 -.873473473E+02 -.873465343E+02 -.873457121E+02 -.873448826E+02 -.873440479E+02 -.873432107E+02 -.873423739E+02 -.873415411E+02 -.873407165E+02 -.873399051E+02 -.873391131E+02 -.873383477E+02 -.873376180E+02 -.873369350E+02 -.873363118E+02 -.873357646E+02 -.873353130E+02 -.873349809E+02 -.873347972E+02 -.873347972E+02
 -.873359415E+02 -.873359415E+02 -.873362036E+02 -.873366678E+02 -.873372879E+02 -.873380303E+02 -.873388708E+02 -.873397904E+02 -.873407723E+02 -.873418009E+02 -.873428621E+02 -.873439437E+02 -.873450363E+02 -.873461332E+02 -.873472302E+02 -.873483244E+02 -.873494138E+02 -.873504961E+02 -.873515689E+02 -.873526289E+02 -.873536733E+02 -.873546992E+02 -.873557045E+02 -.873566874E+02 -.873576468E+02 -.873585818E+02 -.873594914E+02 -.873603744E+02 -.873612294E+02 -.873620548E+02 -.873628492E+02 -.873636112E+02 -.873643394E+02 -.873650328E+02 -.873656906E+02 -.873663118E+02 -.873668956E+02 -.873674410E+02 -.873679472E+02 -.873684132E+02 -.873688382E+02 -.873692214E+02 -.873695622E+02 -.873698600E+02 -.873701144E+02 -.873703251E+02 -.873704916E+02 -.873706138E+02 -.873706914E+02 -.873707243E+02 -.873707124E+02 -.873706559E+02 -.873705547E+02 -.873704091E+02 -.873702195E+02 -.873699862E+02 -.873697096E+02 -.873693904E+02 -.873690289E+02 -.873686260E+02 -.873681822E+02 -.873676984E+02 -.873671754E+02 -.873666142E+02 -.873660156E+02 -.873653806E+02 -.873647103E+02 -.873640058E+02 -.873632681E+02 -.873624984E+02 -.873616980E+02 -.873608679E+02 -.873600095E+02 -.873591241E+02 -.873582129E+02 -.873572773E+02 -.873563187E+02 -.873553387E+02 -.873543386E+02 -.873533202E+02 -.873522852E+02 -.873512355E+02 -.873501730E+02 -.873491003E+02 -.873480197E+02 -.873469345E+02 -.873458481E+02 -.873447647E+02 -.873436892E+02 -.873426277E+02 -.873415876E+02 -.873405780E+02 -.873396101E+02 -.873386979E+02 -.873378590E+02 -.873371153E+02 -.873364947E+02 -.873360323E+02 -.873357727E+02 -.873357727E+02
 -.873375514E+02 -.873375514E+02 -.873379133E+02 -.873385511E+02 -.873394019E+02 -.873404196E+02 -.873415697E+02 -.873428240E+02 -.873441580E+02 -.873455495E+02 -.873469793E+02 -.873484321E+02 -.873498963E+02 -.873513645E+02 -.873528318E+02 -.873542951E+02 -.873557515E+02 -.873571977E+02 -.873586300E+02 -.873600441E+02 -.873614362E+02 -.873628030E+02 -.873641419E+02 -.873654512E+02 -.873667295E+02 -.873679755E+02 -.873691878E+02 -.873703647E+02 -.873715043E+02 -.873726043E+02 -.873736629E+02 -.873746781E+02 -.873756486E+02 -.873765729E+02 -.873774498E+02 -.873782781E+02 -.873790567E+02 -.873797841E+02 -.873804592E+02 -.873810807E+02 -.873816475E+02 -.873821585E+02 -.873826130E+02 -.873830102E+02 -.873833496E+02 -.873836305E+02 -.873838526E+02 -.873840155E+02 -.873841189E+02 -.873841626E+02 -.873841466E+02 -.873840708E+02 -.873839356E+02 -.873837411E+02 -.873834879E+02 -.873831763E+02 -.873828071E+02 -.873823809E+02 -.873818984E+02 -.873813607E+02 -.873807685E+02 -.873801230E+02 -.873794253E+02 -.873786766E+02 -.873778782E+02 -.873770315E+02 -.873761377E+02 -.873751984E+02 -.873742151E+02 -.873731893E+02 -.873721225E+02 -.873710164E+02 -.873698726E+02 -.873686929E+02 -.873674790E+02 -.873662327E+02 -.873649558E+02 -.873636501E+02 -.873623178E+02 -.873609608E+02 -.873595814E+02 -.873581820E+02 -.873567651E+02 -.873553338E+02 -.873538912E+02 -.873524411E+02 -.873509881E+02 -.873495373E+02 -.873480951E+02 -.873466692E+02 -.873452692E+02 -.873439070E+02 -.873425974E+02 -.873413594E+02 -.873402167E+02 -.873391998E+02 -.873383474E+02 -.873377094E+02 -.873373495E+02 -.873373495E+02
 -.873394998E+02 -.873394998E+02 -.873399725E+02 -.873408050E+02 -.873419170E+02 -.873432477E+02 -.873447502E+02 -.873463856E+02 -.873481201E+02 -.873499246E+02 -.873517749E+02 -.873536524E+02 -.873555440E+02 -.873574409E+02 -.873593373E+02 -.873612288E+02 -.873631110E+02 -.873649793E+02 -.873668283E+02 -.873686529E+02 -.873704484E+02 -.873722111E+02 -.873739382E+02 -.873756275E+02 -.873772774E+02 -.873788860E+02 -.873804513E+02 -.873819709E+02 -.873834421E+02 -.873848623E+02 -.873862290E+02 -.873875399E+02 -.873887932E+02 -.873899873E+02 -.873911204E+02 -.873921909E+02 -.873931971E+02 -.873941374E+02 -.873950100E+02 -.873958133E+02 -.873965458E+02 -.873972064E+02 -.873977939E+02 -.873983074E+02 -.873987461E+02 -.873991094E+02 -.873993965E+02 -.873996070E+02 -.873997405E+02 -.873997967E+02 -.873997756E+02 -.873996772E+02 -.873995019E+02 -.873992500E+02 -.873989221E+02 -.873985188E+02 -.873980410E+02 -.873974894E+02 -.873968652E+02 -.873961694E+02 -.873954034E+02 -.873945686E+02 -.873936664E+02 -.873926984E+02 -.873916664E+02 -.873905719E+02 -.873894170E+02 -.873882034E+02 -.873869331E+02 -.873856081E+02 -.873842305E+02 -.873828023E+02 -.873813258E+02 -.873798030E+02 -.873782364E+02 -.873766280E+02 -.873749804E+02 -.873732960E+02 -.873715771E+02 -.873698266E+02 -.873680472E+02 -.873662418E+02 -.873644138E+02 -.873625669E+02 -.873607051E+02 -.873588332E+02 -.873569567E+02 -.873550824E+02 -.873532181E+02 -.873513737E+02 -.873495615E+02 -.873477966E+02 -.873460983E+02 -.873444910E+02 -.873430057E+02 -.873416822E+02 -.873405713E+02 -.873397384E+02 -.873392678E+02 -.873392678E+02
 -.873416411E+02 -.873416411E+02 -.873422309E+02 -.873432710E+02 -.873446615E+02 -.873463257E+02 -.873482029E+02 -.873502423E+02 -.873524010E+02 -.873546432E+02 -.873569402E+02 -.873592707E+02 -.873616195E+02 -.873639763E+02 -.873663338E+02 -.873686856E+02 -.873710256E+02 -.873733474E+02 -.873756445E+02 -.873779105E+02 -.873801404E+02 -.873823300E+02 -.873844761E+02 -.873865762E+02 -.873886279E+02 -.873906289E+02 -.873925761E+02 -.873944665E+02 -.873962967E+02 -.873980636E+02 -.873997641E+02 -.874013957E+02 -.874029561E+02 -.874044431E+02 -.874058544E+02 -.874071881E+02 -.874084418E+02 -.874096133E+02 -.874107006E+02 -.874117015E+02 -.874126144E+02 -.874134377E+02 -.874141700E+02 -.874148101E+02 -.874153571E+02 -.874158098E+02 -.874161676E+02 -.874164297E+02 -.874165958E+02 -.874166654E+02 -.874166386E+02 -.874165154E+02 -.874162963E+02 -.874159816E+02 -.874155721E+02 -.874150687E+02 -.874144722E+02 -.874137839E+02 -.874130050E+02 -.874121371E+02 -.874111817E+02 -.874101406E+02 -.874090158E+02 -.874078092E+02 -.874065230E+02 -.874051593E+02 -.874037205E+02 -.874022089E+02 -.874006271E+02 -.873989775E+02 -.873972628E+02 -.873954856E+02 -.873936486E+02 -.873917546E+02 -.873898063E+02 -.873878066E+02 -.873857585E+02 -.873836650E+02 -.873815291E+02 -.873793542E+02 -.873771438E+02 -.873749014E+02 -.873726311E+02 -.873703375E+02 -.873680255E+02 -.873657010E+02 -.873633708E+02 -.873610430E+02 -.873587275E+02 -.873564365E+02 -.873541849E+02 -.873519917E+02 -.873498806E+02 -.873478819E+02 -.873460343E+02 -.873443872E+02 -.873430041E+02 -.873419667E+02 -.873413801E+02 -.873413801E+02
 -.873439036E+02 -.873439036E+02 -.873446154E+02 -.873458720E+02 -.873475527E+02 -.873495632E+02 -.873518281E+02 -.873542847E+02 -.873568814E+02 -.873595762E+02 -.873623365E+02 -.873651380E+02 -.873679635E+02 -.873708006E+02 -.873736398E+02 -.873764726E+02 -.873792910E+02 -.873820868E+02 -.873848522E+02 -.873875804E+02 -.873902656E+02 -.873929033E+02 -.873954898E+02 -.873980220E+02 -.874004967E+02 -.874029107E+02 -.874052602E+02 -.874075413E+02 -.874097500E+02 -.874118827E+02 -.874139359E+02 -.874159065E+02 -.874177917E+02 -.874195887E+02 -.874212948E+02 -.874229072E+02 -.874244231E+02 -.874258398E+02 -.874271547E+02 -.874283653E+02 -.874294696E+02 -.874304656E+02 -.874313517E+02 -.874321263E+02 -.874327880E+02 -.874333357E+02 -.874337684E+02 -.874340853E+02 -.874342857E+02 -.874343694E+02 -.874343363E+02 -.874341865E+02 -.874339204E+02 -.874335387E+02 -.874330421E+02 -.874324318E+02 -.874317089E+02 -.874308749E+02 -.874299314E+02 -.874288803E+02 -.874277235E+02 -.874264633E+02 -.874251019E+02 -.874236420E+02 -.874220861E+02 -.874204369E+02 -.874186973E+02 -.874168703E+02 -.874149588E+02 -.874129661E+02 -.874108952E+02 -.874087494E+02 -.874065321E+02 -.874042466E+02 -.874018963E+02 -.873994847E+02 -.873970154E+02 -.873944920E+02 -.873919182E+02 -.873892981E+02 -.873866358E+02 -.873839357E+02 -.873812027E+02 -.873784420E+02 -.873756598E+02 -.873728629E+02 -.873700596E+02 -.873672596E+02 -.873644746E+02 -.873617192E+02 -.873590114E+02 -.873563738E+02 -.873538350E+02 -.873514312E+02 -.873492090E+02 -.873472277E+02 -.873455637E+02 -.873443153E+02 -.873436093E+02 -.873436093E+02
 -.873462551E+02 -.873462551E+02 -.873470927E+02 -.873485730E+02 -.873505523E+02 -.873529182E+02 -.873555798E+02 -.873584633E+02 -.873615085E+02 -.873646679E+02 -.873679049E+02 -.873711924E+02 -.873745104E+02 -.873778441E+02 -.873811815E+02 -.873845117E+02 -.873878248E+02 -.873911110E+02 -.873943618E+02 -.873975695E+02 -.874007279E+02 -.874038318E+02 -.874068771E+02 -.874098596E+02 -.874127756E+02 -.874156206E+02 -.874183901E+02 -.874210795E+02 -.874236843E+02 -.874262001E+02 -.874286230E+02 -.874309493E+02 -.874331756E+02 -.874352984E+02 -.874373143E+02 -.874392199E+02 -.874410117E+02 -.874426865E+02 -.874442411E+02 -.874456728E+02 -.874469789E+02 -.874481571E+02 -.874492054E+02 -.874501218E+02 -.874509047E+02 -.874515526E+02 -.874520642E+02 -.874524386E+02 -.874526751E+02 -.874527734E+02 -.874527332E+02 -.874525549E+02 -.874522388E+02 -.874517858E+02 -.874511969E+02 -.874504732E+02 -.874496164E+02 -.874486281E+02 -.874475104E+02 -.874462655E+02 -.874448958E+02 -.874434041E+02 -.874417932E+02 -.874400661E+02 -.874382259E+02 -.874362761E+02 -.874342200E+02 -.874320613E+02 -.874298036E+02 -.874274506E+02 -.874250062E+02 -.874224744E+02 -.874198590E+02 -.874171642E+02 -.874143939E+02 -.874115525E+02 -.874086440E+02 -.874056729E+02 -.874026435E+02 -.873995607E+02 -.873964292E+02 -.873932542E+02 -.873900415E+02 -.873867973E+02 -.873835287E+02 -.873802437E+02 -.873769520E+02 -.873736648E+02 -.873703960E+02 -.873671624E+02 -.873639852E+02 -.873608907E+02 -.873579124E+02 -.873550928E+02 -.873524862E+02 -.873501623E+02 -.873482105E+02 -.873467462E+02 -.873459180E+02 -.873459180E+02
 -.873486818E+02 -.873486818E+02 -.873496484E+02 -.873513580E+02 -.873536431E+02 -.873563716E+02 -.873594380E+02 -.873627572E+02 -.873662614E+02 -.873698973E+02 -.873736244E+02 -.873774122E+02 -.873812378E+02 -.873850834E+02 -.873889343E+02 -.873927774E+02 -.873966008E+02 -.874003938E+02 -.874041466E+02 -.874078512E+02 -.874115005E+02 -.874150889E+02 -.874186113E+02 -.874220626E+02 -.874254381E+02 -.874287324E+02 -.874319403E+02 -.874350563E+02 -.874380753E+02 -.874409923E+02 -.874438029E+02 -.874465025E+02 -.874490871E+02 -.874515523E+02 -.874538940E+02 -.874561082E+02 -.874581906E+02 -.874601374E+02 -.874619450E+02 -.874636099E+02 -.874651291E+02 -.874664998E+02 -.874677194E+02 -.874687856E+02 -.874696965E+02 -.874704501E+02 -.874710450E+02 -.874714801E+02 -.874717545E+02 -.874718678E+02 -.874718198E+02 -.874716108E+02 -.874712414E+02 -.874707125E+02 -.874700253E+02 -.874691812E+02 -.874681821E+02 -.874670301E+02 -.874657277E+02 -.874642775E+02 -.874626826E+02 -.874609460E+02 -.874590713E+02 -.874570620E+02 -.874549221E+02 -.874526554E+02 -.874502661E+02 -.874477584E+02 -.874451368E+02 -.874424057E+02 -.874395697E+02 -.874366335E+02 -.874336017E+02 -.874304791E+02 -.874272705E+02 -.874239808E+02 -.874206151E+02 -.874171783E+02 -.874136756E+02 -.874101126E+02 -.874064948E+02 -.874028282E+02 -.873991195E+02 -.873953759E+02 -.873916053E+02 -.873878172E+02 -.873840225E+02 -.873802341E+02 -.873764679E+02 -.873727433E+02 -.873690843E+02 -.873655214E+02 -.873620928E+02 -.873588474E+02 -.873558474E+02 -.873531731E+02 -.873509271E+02 -.873492421E+02 -.873482891E+02 -.873482891E+02
 -.873511769E+02 -.873511769E+02 -.873522754E+02 -.873542195E+02 -.873568164E+02 -.873599148E+02 -.873633943E+02 -.873671591E+02 -.873711336E+02 -.873752591E+02 -.873794905E+02 -.873837936E+02 -.873881422E+02 -.873925153E+02 -.873968956E+02 -.874012678E+02 -.874056184E+02 -.874099355E+02 -.874142087E+02 -.874184289E+02 -.874225885E+02 -.874266811E+02 -.874307004E+02 -.874346406E+02 -.874384957E+02 -.874422596E+02 -.874459261E+02 -.874494891E+02 -.874529428E+02 -.874562815E+02 -.874594998E+02 -.874625926E+02 -.874655547E+02 -.874683812E+02 -.874710671E+02 -.874736073E+02 -.874759971E+02 -.874782319E+02 -.874803074E+02 -.874822197E+02 -.874839650E+02 -.874855399E+02 -.874869414E+02 -.874881667E+02 -.874892134E+02 -.874900792E+02 -.874907624E+02 -.874912617E+02 -.874915760E+02 -.874917049E+02 -.874916482E+02 -.874914062E+02 -.874909795E+02 -.874903692E+02 -.874895768E+02 -.874886040E+02 -.874874531E+02 -.874861266E+02 -.874846274E+02 -.874829586E+02 -.874811240E+02 -.874791273E+02 -.874769725E+02 -.874746640E+02 -.874722064E+02 -.874696043E+02 -.874668626E+02 -.874639865E+02 -.874609812E+02 -.874578518E+02 -.874546038E+02 -.874512426E+02 -.874477739E+02 -.874442030E+02 -.874405358E+02 -.874367778E+02 -.874329348E+02 -.874290127E+02 -.874250175E+02 -.874209554E+02 -.874168329E+02 -.874126569E+02 -.874084348E+02 -.874041748E+02 -.873998860E+02 -.873955791E+02 -.873912662E+02 -.873869622E+02 -.873826848E+02 -.873784558E+02 -.873743027E+02 -.873702595E+02 -.873663696E+02 -.873626882E+02 -.873592858E+02 -.873562531E+02 -.873537064E+02 -.873517959E+02 -.873507155E+02 -.873507155E+02
 -.873537358E+02 -.873537358E+02 -.873549693E+02 -.873571528E+02 -.873600680E+02 -.873635440E+02 -.873674460E+02 -.873716676E+02 -.873761253E+02 -.873807546E+02 -.873855056E+02 -.873903399E+02 -.873952277E+02 -.874001451E+02 -.874050719E+02 -.874099910E+02 -.874148875E+02 -.874197483E+02 -.874245620E+02 -.874293188E+02 -.874340103E+02 -.874386290E+02 -.874431675E+02 -.874476191E+02 -.874519767E+02 -.874562332E+02 -.874603817E+02 -.874644153E+02 -.874683272E+02 -.874721109E+02 -.874757603E+02 -.874792691E+02 -.874826313E+02 -.874858410E+02 -.874888921E+02 -.874917789E+02 -.874944958E+02 -.874970374E+02 -.874993986E+02 -.875015746E+02 -.875035612E+02 -.875053543E+02 -.875069501E+02 -.875083453E+02 -.875095370E+02 -.875105227E+02 -.875113002E+02 -.875118678E+02 -.875122246E+02 -.875123698E+02 -.875123032E+02 -.875120252E+02 -.875115365E+02 -.875108385E+02 -.875099328E+02 -.875088217E+02 -.875075076E+02 -.875059937E+02 -.875042833E+02 -.875023805E+02 -.875002893E+02 -.874980144E+02 -.874955604E+02 -.874929327E+02 -.874901365E+02 -.874871774E+02 -.874840613E+02 -.874807941E+02 -.874773818E+02 -.874738308E+02 -.874701473E+02 -.874663376E+02 -.874624084E+02 -.874583659E+02 -.874542167E+02 -.874499674E+02 -.874456247E+02 -.874411952E+02 -.874366859E+02 -.874321037E+02 -.874274560E+02 -.874227507E+02 -.874179961E+02 -.874132012E+02 -.874083765E+02 -.874035337E+02 -.873986865E+02 -.873938512E+02 -.873890478E+02 -.873843006E+02 -.873796399E+02 -.873751041E+02 -.873707415E+02 -.873666136E+02 -.873627994E+02 -.873594000E+02 -.873565459E+02 -.873544051E+02 -.873531944E+02 -.873531944E+02
 -.873563551E+02 -.873563551E+02 -.873577266E+02 -.873601545E+02 -.873633949E+02 -.873672574E+02 -.873715926E+02 -.873762835E+02 -.873812386E+02 -.873863870E+02 -.873916737E+02 -.873970561E+02 -.874025006E+02 -.874079801E+02 -.874134724E+02 -.874189583E+02 -.874244214E+02 -.874298476E+02 -.874352245E+02 -.874405415E+02 -.874457891E+02 -.874509585E+02 -.874560415E+02 -.874610301E+02 -.874659163E+02 -.874706921E+02 -.874753495E+02 -.874798807E+02 -.874842781E+02 -.874885342E+02 -.874926416E+02 -.874965931E+02 -.875003817E+02 -.875040002E+02 -.875074416E+02 -.875106992E+02 -.875137664E+02 -.875166368E+02 -.875193045E+02 -.875217640E+02 -.875240099E+02 -.875260375E+02 -.875278423E+02 -.875294204E+02 -.875307682E+02 -.875318828E+02 -.875327616E+02 -.875334027E+02 -.875338048E+02 -.875339670E+02 -.875338893E+02 -.875335719E+02 -.875330157E+02 -.875322223E+02 -.875311938E+02 -.875299326E+02 -.875284419E+02 -.875267254E+02 -.875247871E+02 -.875226316E+02 -.875202639E+02 -.875176894E+02 -.875149138E+02 -.875119432E+02 -.875087838E+02 -.875054424E+02 -.875019257E+02 -.874982408E+02 -.874943947E+02 -.874903948E+02 -.874862485E+02 -.874819630E+02 -.874775460E+02 -.874730048E+02 -.874683471E+02 -.874635803E+02 -.874587121E+02 -.874537501E+02 -.874487021E+02 -.874435761E+02 -.874383804E+02 -.874331236E+02 -.874278151E+02 -.874224651E+02 -.874170849E+02 -.874116876E+02 -.874062883E+02 -.874009050E+02 -.873955597E+02 -.873902793E+02 -.873850973E+02 -.873800558E+02 -.873752084E+02 -.873706231E+02 -.873663873E+02 -.873626129E+02 -.873594445E+02 -.873570682E+02 -.873557245E+02 -.873557245E+02
 -.873590310E+02 -.873590310E+02 -.873605440E+02 -.873632218E+02 -.873667950E+02 -.873710536E+02 -.873758337E+02 -.873810074E+02 -.873864748E+02 -.873921583E+02 -.873979977E+02 -.874039458E+02 -.874099656E+02 -.874160270E+02 -.874221053E+02 -.874281798E+02 -.874342326E+02 -.874402485E+02 -.874462140E+02 -.874521173E+02 -.874579479E+02 -.874636960E+02 -.874693520E+02 -.874749070E+02 -.874803518E+02 -.874856775E+02 -.874908749E+02 -.874959352E+02 -.875008497E+02 -.875056096E+02 -.875102066E+02 -.875146321E+02 -.875188777E+02 -.875229351E+02 -.875267963E+02 -.875304532E+02 -.875338981E+02 -.875371235E+02 -.875401225E+02 -.875428885E+02 -.875454151E+02 -.875476968E+02 -.875497281E+02 -.875515044E+02 -.875530215E+02 -.875542759E+02 -.875552645E+02 -.875559850E+02 -.875564359E+02 -.875566162E+02 -.875565257E+02 -.875561647E+02 -.875555344E+02 -.875546366E+02 -.875534737E+02 -.875520488E+02 -.875503655E+02 -.875484283E+02 -.875462419E+02 -.875438119E+02 -.875411440E+02 -.875382447E+02 -.875351208E+02 -.875317794E+02 -.875282280E+02 -.875244744E+02 -.875205266E+02 -.875163928E+02 -.875120814E+02 -.875076008E+02 -.875029597E+02 -.874981667E+02 -.874932303E+02 -.874881594E+02 -.874829624E+02 -.874776480E+02 -.874722249E+02 -.874667018E+02 -.874610875E+02 -.874553909E+02 -.874496214E+02 -.874437884E+02 -.874379025E+02 -.874319748E+02 -.874260177E+02 -.874200457E+02 -.874140752E+02 -.874081259E+02 -.874022219E+02 -.873963925E+02 -.873906744E+02 -.873851137E+02 -.873797691E+02 -.873747152E+02 -.873700478E+02 -.873658899E+02 -.873624002E+02 -.873597834E+02 -.873583039E+02 -.873583039E+02
 -.873617607E+02 -.873617607E+02 -.873634183E+02 -.873663518E+02 -.873702657E+02 -.873749306E+02 -.873801677E+02 -.873858380E+02 -.873918329E+02 -.873980679E+02 -.874044775E+02 -.874110099E+02 -.874176246E+02 -.874242888E+02 -.874309757E+02 -.874376626E+02 -.874443305E+02 -.874509627E+02 -.874575447E+02 -.874640635E+02 -.874705074E+02 -.874768654E+02 -.874831269E+02 -.874892817E+02 -.874953195E+02 -.875012300E+02 -.875070033E+02 -.875126290E+02 -.875180972E+02 -.875233978E+02 -.875285210E+02 -.875334568E+02 -.875381955E+02 -.875427274E+02 -.875470429E+02 -.875511326E+02 -.875549876E+02 -.875585991E+02 -.875619587E+02 -.875650586E+02 -.875678914E+02 -.875704503E+02 -.875727290E+02 -.875747219E+02 -.875764240E+02 -.875778310E+02 -.875789395E+02 -.875797466E+02 -.875802505E+02 -.875804500E+02 -.875803449E+02 -.875799355E+02 -.875792232E+02 -.875782102E+02 -.875768993E+02 -.875752943E+02 -.875733994E+02 -.875712199E+02 -.875687616E+02 -.875660309E+02 -.875630348E+02 -.875597809E+02 -.875562771E+02 -.875525320E+02 -.875485544E+02 -.875443535E+02 -.875399386E+02 -.875353194E+02 -.875305058E+02 -.875255075E+02 -.875203346E+02 -.875149971E+02 -.875095050E+02 -.875038682E+02 -.874980967E+02 -.874922003E+02 -.874861889E+02 -.874800722E+02 -.874738603E+02 -.874675631E+02 -.874611908E+02 -.874547543E+02 -.874482648E+02 -.874417347E+02 -.874351775E+02 -.874286089E+02 -.874220466E+02 -.874155123E+02 -.874090318E+02 -.874026369E+02 -.873963676E+02 -.873902740E+02 -.873844196E+02 -.873788859E+02 -.873737770E+02 -.873692273E+02 -.873654095E+02 -.873625472E+02 -.873609292E+02 -.873609292E+02
 -.873645400E+02 -.873645400E+02 -.873663455E+02 -.873695402E+02 -.873738028E+02 -.873788839E+02 -.873845901E+02 -.873907706E+02 -.873973080E+02 -.874041110E+02 -.874111083E+02 -.874182442E+02 -.874254745E+02 -.874327639E+02 -.874400833E+02 -.874474084E+02 -.874547188E+02 -.874619964E+02 -.874692256E+02 -.874763922E+02 -.874834832E+02 -.874904864E+02 -.874973900E+02 -.875041825E+02 -.875108524E+02 -.875173882E+02 -.875237784E+02 -.875300114E+02 -.875360757E+02 -.875419596E+02 -.875476518E+02 -.875531406E+02 -.875584146E+02 -.875634625E+02 -.875682731E+02 -.875728354E+02 -.875771388E+02 -.875811728E+02 -.875849277E+02 -.875883942E+02 -.875915634E+02 -.875944272E+02 -.875969781E+02 -.875992095E+02 -.876011153E+02 -.876026905E+02 -.876039310E+02 -.876048333E+02 -.876053953E+02 -.876056154E+02 -.876054934E+02 -.876050298E+02 -.876042262E+02 -.876030851E+02 -.876016100E+02 -.875998052E+02 -.875976761E+02 -.875952288E+02 -.875924701E+02 -.875894078E+02 -.875860501E+02 -.875824061E+02 -.875784852E+02 -.875742975E+02 -.875698535E+02 -.875651638E+02 -.875602396E+02 -.875550923E+02 -.875497332E+02 -.875441740E+02 -.875384263E+02 -.875325016E+02 -.875264115E+02 -.875201676E+02 -.875137810E+02 -.875072632E+02 -.875006253E+02 -.874938784E+02 -.874870335E+02 -.874801020E+02 -.874730950E+02 -.874660245E+02 -.874589028E+02 -.874517434E+02 -.874445610E+02 -.874373722E+02 -.874301966E+02 -.874230571E+02 -.874159817E+02 -.874090046E+02 -.874021688E+02 -.873955284E+02 -.873891519E+02 -.873831275E+02 -.873775678E+02 -.873726181E+02 -.873684660E+02 -.873653537E+02 -.873635946E+02 -.873635946E+02
 -.873673630E+02 -.873673630E+02 -.873693192E+02 -.873727803E+02 -.873773987E+02 -.873829055E+02 -.873890918E+02 -.873957953E+02 -.874028896E+02 -.874102765E+02 -.874178793E+02 -.874256381E+02 -.874335054E+02 -.874414432E+02 -.874494205E+02 -.874574114E+02 -.874653938E+02 -.874733485E+02 -.874812585E+02 -.874891085E+02 -.874968841E+02 -.875045720E+02 -.875121590E+02 -.875196323E+02 -.875269790E+02 -.875341862E+02 -.875412406E+02 -.875481292E+02 -.875548386E+02 -.875613554E+02 -.875676664E+02 -.875737580E+02 -.875796169E+02 -.875852298E+02 -.875905836E+02 -.875956652E+02 -.876004622E+02 -.876049623E+02 -.876091538E+02 -.876130255E+02 -.876165671E+02 -.876197688E+02 -.876226217E+02 -.876251177E+02 -.876272498E+02 -.876290118E+02 -.876303987E+02 -.876314065E+02 -.876320325E+02 -.876322750E+02 -.876321335E+02 -.876316088E+02 -.876307026E+02 -.876294181E+02 -.876277593E+02 -.876257316E+02 -.876233412E+02 -.876205954E+02 -.876175026E+02 -.876140718E+02 -.876103130E+02 -.876062368E+02 -.876018546E+02 -.875971783E+02 -.875922202E+02 -.875869930E+02 -.875815099E+02 -.875757842E+02 -.875698293E+02 -.875636587E+02 -.875572859E+02 -.875507245E+02 -.875439878E+02 -.875370889E+02 -.875300410E+02 -.875228569E+02 -.875155492E+02 -.875081305E+02 -.875006131E+02 -.874930095E+02 -.874853323E+02 -.874775944E+02 -.874698093E+02 -.874619915E+02 -.874541568E+02 -.874463232E+02 -.874385115E+02 -.874307462E+02 -.874230571E+02 -.874154810E+02 -.874080637E+02 -.874008631E+02 -.873939529E+02 -.873874276E+02 -.873814084E+02 -.873760518E+02 -.873715598E+02 -.873681935E+02 -.873662914E+02 -.873662914E+02
 -.873702203E+02 -.873702203E+02 -.873723292E+02 -.873760607E+02 -.873810412E+02 -.873869815E+02 -.873936577E+02 -.874008957E+02 -.874085602E+02 -.874165462E+02 -.874247716E+02 -.874331725E+02 -.874416983E+02 -.874503086E+02 -.874589703E+02 -.874676559E+02 -.874763419E+02 -.874850078E+02 -.874936353E+02 -.875022078E+02 -.875107098E+02 -.875191266E+02 -.875274436E+02 -.875356465E+02 -.875437208E+02 -.875516520E+02 -.875594250E+02 -.875670248E+02 -.875744362E+02 -.875816436E+02 -.875886315E+02 -.875953843E+02 -.876018863E+02 -.876081219E+02 -.876140755E+02 -.876197320E+02 -.876250763E+02 -.876300940E+02 -.876347712E+02 -.876390945E+02 -.876430515E+02 -.876466305E+02 -.876498209E+02 -.876526130E+02 -.876549982E+02 -.876569693E+02 -.876585201E+02 -.876596459E+02 -.876603432E+02 -.876606102E+02 -.876604461E+02 -.876598519E+02 -.876588298E+02 -.876573834E+02 -.876555177E+02 -.876532391E+02 -.876505550E+02 -.876474744E+02 -.876440069E+02 -.876401637E+02 -.876359566E+02 -.876313983E+02 -.876265023E+02 -.876212827E+02 -.876157543E+02 -.876099321E+02 -.876038317E+02 -.875974686E+02 -.875908587E+02 -.875840178E+02 -.875769616E+02 -.875697060E+02 -.875622663E+02 -.875546577E+02 -.875468953E+02 -.875389936E+02 -.875309671E+02 -.875228297E+02 -.875145954E+02 -.875062780E+02 -.874978913E+02 -.874894494E+02 -.874809670E+02 -.874724595E+02 -.874639440E+02 -.874554396E+02 -.874469684E+02 -.874385563E+02 -.874302350E+02 -.874220434E+02 -.874140303E+02 -.874062573E+02 -.873988029E+02 -.873917680E+02 -.873852822E+02 -.873795130E+02 -.873746767E+02 -.873710536E+02 -.873690067E+02 -.873690067E+02
 -.873730967E+02 -.873730967E+02 -.873753596E+02 -.873793644E+02 -.873847113E+02 -.873910913E+02 -.873982652E+02 -.874060472E+02 -.874142935E+02 -.874228922E+02 -.874317563E+02 -.874408180E+02 -.874500236E+02 -.874593305E+02 -.874687038E+02 -.874781144E+02 -.874875374E+02 -.874969510E+02 -.875063359E+02 -.875156739E+02 -.875249485E+02 -.875341434E+02 -.875432426E+02 -.875522303E+02 -.875610901E+02 -.875698055E+02 -.875783596E+02 -.875867351E+02 -.875949143E+02 -.876028795E+02 -.876106124E+02 -.876180948E+02 -.876253083E+02 -.876322346E+02 -.876388552E+02 -.876451522E+02 -.876511077E+02 -.876567045E+02 -.876619260E+02 -.876667561E+02 -.876711801E+02 -.876751838E+02 -.876787545E+02 -.876818804E+02 -.876845513E+02 -.876867583E+02 -.876884940E+02 -.876897527E+02 -.876905302E+02 -.876908242E+02 -.876906340E+02 -.876899604E+02 -.876888063E+02 -.876871759E+02 -.876850754E+02 -.876825123E+02 -.876794957E+02 -.876760363E+02 -.876721459E+02 -.876678376E+02 -.876631258E+02 -.876580257E+02 -.876525534E+02 -.876467258E+02 -.876405604E+02 -.876340752E+02 -.876272884E+02 -.876202185E+02 -.876128843E+02 -.876053042E+02 -.875974967E+02 -.875894802E+02 -.875812724E+02 -.875728910E+02 -.875643532E+02 -.875556756E+02 -.875468745E+02 -.875379658E+02 -.875289650E+02 -.875198873E+02 -.875107479E+02 -.875015622E+02 -.874923458E+02 -.874831155E+02 -.874738893E+02 -.874646873E+02 -.874555328E+02 -.874464532E+02 -.874374817E+02 -.874286594E+02 -.874200377E+02 -.874116816E+02 -.874036746E+02 -.873961233E+02 -.873891658E+02 -.873829802E+02 -.873777971E+02 -.873739156E+02 -.873717234E+02 -.873717234E+02
 -.873759709E+02 -.873759709E+02 -.873783878E+02 -.873826669E+02 -.873883824E+02 -.873952056E+02 -.874028822E+02 -.874112154E+02 -.874200525E+02 -.874292754E+02 -.874387924E+02 -.874485319E+02 -.874584378E+02 -.874684652E+02 -.874785776E+02 -.874887443E+02 -.874989394E+02 -.875091397E+02 -.875193248E+02 -.875294754E+02 -.875395735E+02 -.875496013E+02 -.875595415E+02 -.875693762E+02 -.875790872E+02 -.875886558E+02 -.875980628E+02 -.876072883E+02 -.876163121E+02 -.876251133E+02 -.876336709E+02 -.876419634E+02 -.876499692E+02 -.876576666E+02 -.876650339E+02 -.876720495E+02 -.876786923E+02 -.876849417E+02 -.876907776E+02 -.876961810E+02 -.877011339E+02 -.877056193E+02 -.877096218E+02 -.877131271E+02 -.877161229E+02 -.877185983E+02 -.877205445E+02 -.877219543E+02 -.877228229E+02 -.877231471E+02 -.877229262E+02 -.877221613E+02 -.877208557E+02 -.877190147E+02 -.877166456E+02 -.877137577E+02 -.877103618E+02 -.877064709E+02 -.877020994E+02 -.876972630E+02 -.876919790E+02 -.876862657E+02 -.876801425E+02 -.876736297E+02 -.876667480E+02 -.876595190E+02 -.876519643E+02 -.876441059E+02 -.876359658E+02 -.876275659E+02 -.876189278E+02 -.876100727E+02 -.876010216E+02 -.875917947E+02 -.875824118E+02 -.875728918E+02 -.875632533E+02 -.875535140E+02 -.875436912E+02 -.875338019E+02 -.875238625E+02 -.875138897E+02 -.875039003E+02 -.874939121E+02 -.874839441E+02 -.874740174E+02 -.874641562E+02 -.874543892E+02 -.874447510E+02 -.874352845E+02 -.874260436E+02 -.874170966E+02 -.874085310E+02 -.874004596E+02 -.873930281E+02 -.873864251E+02 -.873808951E+02 -.873767555E+02 -.873744183E+02 -.873744183E+02
 -.873788133E+02 -.873788133E+02 -.873813833E+02 -.873859355E+02 -.873920189E+02 -.873992854E+02 -.874074663E+02 -.874163538E+02 -.874257873E+02 -.874356427E+02 -.874458239E+02 -.874562562E+02 -.874668811E+02 -.874776518E+02 -.874885302E+02 -.874994848E+02 -.875104882E+02 -.875215164E+02 -.875325478E+02 -.875435619E+02 -.875545395E+02 -.875654612E+02 -.875763080E+02 -.875870601E+02 -.875976971E+02 -.876081979E+02 -.876185405E+02 -.876287021E+02 -.876386594E+02 -.876483882E+02 -.876578639E+02 -.876670613E+02 -.876759548E+02 -.876845188E+02 -.876927274E+02 -.877005549E+02 -.877079761E+02 -.877149661E+02 -.877215009E+02 -.877275575E+02 -.877331141E+02 -.877381501E+02 -.877426468E+02 -.877465869E+02 -.877499552E+02 -.877527386E+02 -.877549262E+02 -.877565094E+02 -.877574821E+02 -.877578406E+02 -.877575838E+02 -.877567131E+02 -.877552326E+02 -.877531486E+02 -.877504701E+02 -.877472083E+02 -.877433766E+02 -.877389906E+02 -.877340677E+02 -.877286271E+02 -.877226897E+02 -.877162776E+02 -.877094142E+02 -.877021237E+02 -.876944313E+02 -.876863624E+02 -.876779432E+02 -.876691996E+02 -.876601578E+02 -.876508434E+02 -.876412819E+02 -.876314982E+02 -.876215166E+02 -.876113604E+02 -.876010524E+02 -.875906144E+02 -.875800672E+02 -.875694308E+02 -.875587245E+02 -.875479669E+02 -.875371759E+02 -.875263696E+02 -.875155658E+02 -.875047833E+02 -.874940419E+02 -.874833634E+02 -.874727731E+02 -.874623005E+02 -.874519813E+02 -.874418600E+02 -.874319925E+02 -.874224500E+02 -.874133240E+02 -.874047326E+02 -.873968288E+02 -.873898110E+02 -.873839371E+02 -.873795422E+02 -.873770617E+02 -.873770617E+02
 -.873815860E+02 -.873815860E+02 -.873843064E+02 -.873891279E+02 -.873955745E+02 -.874032801E+02 -.874119621E+02 -.874214024E+02 -.874314332E+02 -.874419248E+02 -.874527776E+02 -.874639141E+02 -.874752737E+02 -.874868084E+02 -.874984789E+02 -.875102526E+02 -.875221014E+02 -.875340004E+02 -.875459270E+02 -.875578598E+02 -.875697781E+02 -.875816612E+02 -.875934880E+02 -.876052368E+02 -.876168848E+02 -.876284080E+02 -.876397814E+02 -.876509790E+02 -.876619736E+02 -.876727371E+02 -.876832408E+02 -.876934549E+02 -.877033492E+02 -.877128933E+02 -.877220563E+02 -.877308074E+02 -.877391162E+02 -.877469529E+02 -.877542884E+02 -.877610949E+02 -.877673457E+02 -.877730160E+02 -.877780828E+02 -.877825249E+02 -.877863239E+02 -.877894636E+02 -.877919307E+02 -.877937144E+02 -.877948074E+02 -.877952051E+02 -.877949060E+02 -.877939121E+02 -.877922280E+02 -.877898617E+02 -.877868242E+02 -.877831290E+02 -.877787927E+02 -.877738342E+02 -.877682749E+02 -.877621382E+02 -.877554492E+02 -.877482351E+02 -.877405239E+02 -.877323451E+02 -.877237288E+02 -.877147058E+02 -.877053072E+02 -.876955639E+02 -.876855070E+02 -.876751669E+02 -.876645736E+02 -.876537562E+02 -.876427429E+02 -.876315610E+02 -.876202365E+02 -.876087943E+02 -.875972579E+02 -.875856500E+02 -.875739917E+02 -.875623036E+02 -.875506053E+02 -.875389158E+02 -.875272541E+02 -.875156398E+02 -.875040934E+02 -.874926374E+02 -.874812974E+02 -.874701036E+02 -.874590925E+02 -.874483098E+02 -.874378129E+02 -.874276754E+02 -.874179922E+02 -.874088860E+02 -.874005165E+02 -.873930914E+02 -.873868807E+02 -.873822364E+02 -.873796163E+02 -.873796163E+02
 -.873842415E+02 -.873842415E+02 -.873871078E+02 -.873921906E+02 -.873989912E+02 -.874071259E+02 -.874162994E+02 -.874262846E+02 -.874369071E+02 -.874480329E+02 -.874595590E+02 -.874714062E+02 -.874835123E+02 -.874958283E+02 -.875083144E+02 -.875209373E+02 -.875336685E+02 -.875464824E+02 -.875593557E+02 -.875722662E+02 -.875851918E+02 -.875981106E+02 -.876109994E+02 -.876238343E+02 -.876365897E+02 -.876492387E+02 -.876617527E+02 -.876741019E+02 -.876862547E+02 -.876981786E+02 -.877098396E+02 -.877212029E+02 -.877322325E+02 -.877428920E+02 -.877531447E+02 -.877629535E+02 -.877722817E+02 -.877810932E+02 -.877893528E+02 -.877970265E+02 -.878040819E+02 -.878104885E+02 -.878162181E+02 -.878212448E+02 -.878255457E+02 -.878291009E+02 -.878318940E+02 -.878339118E+02 -.878351450E+02 -.878355880E+02 -.878352391E+02 -.878341004E+02 -.878321778E+02 -.878294811E+02 -.878260237E+02 -.878218225E+02 -.878168976E+02 -.878112725E+02 -.878049732E+02 -.877980284E+02 -.877904691E+02 -.877823279E+02 -.877736393E+02 -.877644389E+02 -.877547632E+02 -.877446491E+02 -.877341340E+02 -.877232551E+02 -.877120491E+02 -.877005523E+02 -.876888000E+02 -.876768264E+02 -.876646643E+02 -.876523454E+02 -.876398995E+02 -.876273552E+02 -.876147390E+02 -.876020762E+02 -.875893905E+02 -.875767041E+02 -.875640381E+02 -.875514130E+02 -.875388485E+02 -.875263649E+02 -.875139829E+02 -.875017255E+02 -.874896183E+02 -.874776917E+02 -.874659828E+02 -.874545375E+02 -.874434144E+02 -.874326888E+02 -.874224581E+02 -.874128492E+02 -.874040272E+02 -.873962079E+02 -.873896728E+02 -.873847889E+02 -.873820351E+02 -.873820351E+02
 -.873867217E+02 -.873867217E+02 -.873897264E+02 -.873950581E+02 -.874021967E+02 -.874107431E+02 -.874203907E+02 -.874309046E+02 -.874421052E+02 -.874538550E+02 -.874660490E+02 -.874786065E+02 -.874914650E+02 -.875045749E+02 -.875178962E+02 -.875313959E+02 -.875450450E+02 -.875588182E+02 -.875726916E+02 -.875866424E+02 -.876006475E+02 -.876146834E+02 -.876287252E+02 -.876427465E+02 -.876567187E+02 -.876706116E+02 -.876843927E+02 -.876980276E+02 -.877114799E+02 -.877247116E+02 -.877376828E+02 -.877503522E+02 -.877626772E+02 -.877746142E+02 -.877861191E+02 -.877971472E+02 -.878076541E+02 -.878175959E+02 -.878269297E+02 -.878356139E+02 -.878436088E+02 -.878508768E+02 -.878573830E+02 -.878630956E+02 -.878679862E+02 -.878720301E+02 -.878752069E+02 -.878775002E+02 -.878788984E+02 -.878793946E+02 -.878789864E+02 -.878776766E+02 -.878754725E+02 -.878723862E+02 -.878684342E+02 -.878636375E+02 -.878580211E+02 -.878516138E+02 -.878444478E+02 -.878365585E+02 -.878279838E+02 -.878187638E+02 -.878089407E+02 -.877985576E+02 -.877876589E+02 -.877762895E+02 -.877644943E+02 -.877523177E+02 -.877398039E+02 -.877269959E+02 -.877139353E+02 -.877006624E+02 -.876872155E+02 -.876736313E+02 -.876599442E+02 -.876461866E+02 -.876323887E+02 -.876185785E+02 -.876047821E+02 -.875910238E+02 -.875773262E+02 -.875637107E+02 -.875501978E+02 -.875368079E+02 -.875235621E+02 -.875104829E+02 -.874975958E+02 -.874849307E+02 -.874725244E+02 -.874604228E+02 -.874486846E+02 -.874373861E+02 -.874266262E+02 -.874165348E+02 -.874072816E+02 -.873990891E+02 -.873922482E+02 -.873871398E+02 -.873842610E+02 -.873842610E+02
 -.873889560E+02 -.873889560E+02 -.873920884E+02 -.873976503E+02 -.874051031E+02 -.874140343E+02 -.874241284E+02 -.874351445E+02 -.874468991E+02 -.874592526E+02 -.874720992E+02 -.874853579E+02 -.874989662E+02 -.875128753E+02 -.875270459E+02 -.875414452E+02 -.875560454E+02 -.875708212E+02 -.875857490E+02 -.876008055E+02 -.876159672E+02 -.876312091E+02 -.876465044E+02 -.876618242E+02 -.876771370E+02 -.876924087E+02 -.877076024E+02 -.877226786E+02 -.877375954E+02 -.877523082E+02 -.877667702E+02 -.877809324E+02 -.877947440E+02 -.878081530E+02 -.878211059E+02 -.878335489E+02 -.878454279E+02 -.878566895E+02 -.878672810E+02 -.878771513E+02 -.878862513E+02 -.878945347E+02 -.879019582E+02 -.879084822E+02 -.879140712E+02 -.879186947E+02 -.879223267E+02 -.879249472E+02 -.879265413E+02 -.879271004E+02 -.879266216E+02 -.879251081E+02 -.879225692E+02 -.879190199E+02 -.879144809E+02 -.879089782E+02 -.879025431E+02 -.878952114E+02 -.878870230E+02 -.878780216E+02 -.878682542E+02 -.878577701E+02 -.878466210E+02 -.878348600E+02 -.878225410E+02 -.878097184E+02 -.877964466E+02 -.877827792E+02 -.877687690E+02 -.877544670E+02 -.877399228E+02 -.877251836E+02 -.877102942E+02 -.876952970E+02 -.876802317E+02 -.876651350E+02 -.876500410E+02 -.876349808E+02 -.876199831E+02 -.876050739E+02 -.875902773E+02 -.875756153E+02 -.875611089E+02 -.875467784E+02 -.875326443E+02 -.875187284E+02 -.875050553E+02 -.874916538E+02 -.874785594E+02 -.874658172E+02 -.874534853E+02 -.874416395E+02 -.874303795E+02 -.874198367E+02 -.874101837E+02 -.874016479E+02 -.873945280E+02 -.873892158E+02 -.873862243E+02 -.873862243E+02
 -.873908596E+02 -.873908596E+02 -.873941046E+02 -.873998703E+02 -.874076035E+02 -.874168814E+02 -.874273819E+02 -.874388605E+02 -.874511318E+02 -.874640558E+02 -.874775271E+02 -.874914657E+02 -.875058106E+02 -.875205145E+02 -.875355397E+02 -.875508552E+02 -.875664344E+02 -.875822532E+02 -.875982890E+02 -.876145186E+02 -.876309182E+02 -.876474617E+02 -.876641208E+02 -.876808641E+02 -.876976568E+02 -.877144608E+02 -.877312344E+02 -.877479325E+02 -.877645064E+02 -.877809041E+02 -.877970706E+02 -.878129478E+02 -.878284751E+02 -.878435898E+02 -.878582276E+02 -.878723229E+02 -.878858100E+02 -.878986232E+02 -.879106976E+02 -.879219703E+02 -.879323804E+02 -.879418700E+02 -.879503853E+02 -.879578767E+02 -.879642998E+02 -.879696160E+02 -.879737930E+02 -.879768052E+02 -.879786341E+02 -.879792685E+02 -.879787049E+02 -.879769473E+02 -.879740072E+02 -.879699036E+02 -.879646624E+02 -.879583165E+02 -.879509049E+02 -.879424723E+02 -.879330688E+02 -.879227487E+02 -.879115703E+02 -.878995949E+02 -.878868861E+02 -.878735092E+02 -.878595302E+02 -.878450156E+02 -.878300312E+02 -.878146419E+02 -.877989107E+02 -.877828988E+02 -.877666648E+02 -.877502642E+02 -.877337494E+02 -.877171696E+02 -.877005700E+02 -.876839924E+02 -.876674750E+02 -.876510521E+02 -.876347549E+02 -.876186111E+02 -.876026458E+02 -.875868816E+02 -.875713390E+02 -.875560378E+02 -.875409972E+02 -.875262376E+02 -.875117816E+02 -.874976561E+02 -.874838946E+02 -.874705400E+02 -.874576486E+02 -.874452946E+02 -.874335769E+02 -.874226265E+02 -.874126175E+02 -.874037799E+02 -.873964174E+02 -.873909298E+02 -.873878420E+02 -.873878420E+02
 -.873923317E+02 -.873923317E+02 -.873956685E+02 -.874016026E+02 -.874095702E+02 -.874191425E+02 -.874299941E+02 -.874418795E+02 -.874546138E+02 -.874680586E+02 -.874821106E+02 -.874966926E+02 -.875117463E+02 -.875272273E+02 -.875431009E+02 -.875593390E+02 -.875759174E+02 -.875928144E+02 -.876100088E+02 -.876274786E+02 -.876452002E+02 -.876631471E+02 -.876812897E+02 -.876995943E+02 -.877180229E+02 -.877365334E+02 -.877550787E+02 -.877736073E+02 -.877920632E+02 -.878103857E+02 -.878285099E+02 -.878463671E+02 -.878638847E+02 -.878809873E+02 -.878975970E+02 -.879136340E+02 -.879290178E+02 -.879436675E+02 -.879575030E+02 -.879704459E+02 -.879824203E+02 -.879933539E+02 -.880031790E+02 -.880118332E+02 -.880192605E+02 -.880254121E+02 -.880302468E+02 -.880337322E+02 -.880358448E+02 -.880365705E+02 -.880359045E+02 -.880338519E+02 -.880304274E+02 -.880256549E+02 -.880195673E+02 -.880122062E+02 -.880036207E+02 -.879938674E+02 -.879830091E+02 -.879711139E+02 -.879582547E+02 -.879445079E+02 -.879299524E+02 -.879146687E+02 -.878987383E+02 -.878822422E+02 -.878652607E+02 -.878478722E+02 -.878301528E+02 -.878121752E+02 -.877940090E+02 -.877757195E+02 -.877573680E+02 -.877390108E+02 -.877207000E+02 -.877024826E+02 -.876844009E+02 -.876664927E+02 -.876487913E+02 -.876313260E+02 -.876141222E+02 -.875972021E+02 -.875805857E+02 -.875642908E+02 -.875483348E+02 -.875327354E+02 -.875175124E+02 -.875026894E+02 -.874882966E+02 -.874743735E+02 -.874609731E+02 -.874481664E+02 -.874360497E+02 -.874247518E+02 -.874144456E+02 -.874053612E+02 -.873978041E+02 -.873921782E+02 -.873890155E+02 -.873890155E+02
 -.873932526E+02 -.873932526E+02 -.873966545E+02 -.874027103E+02 -.874108521E+02 -.874206496E+02 -.874317785E+02 -.874439953E+02 -.874571186E+02 -.874710140E+02 -.874855826E+02 -.875007516E+02 -.875164675E+02 -.875326905E+02 -.875493905E+02 -.875665437E+02 -.875841299E+02 -.876021309E+02 -.876205282E+02 -.876393022E+02 -.876584303E+02 -.876778866E+02 -.876976406E+02 -.877176571E+02 -.877378951E+02 -.877583082E+02 -.877788440E+02 -.877994440E+02 -.878200437E+02 -.878405726E+02 -.878609545E+02 -.878811077E+02 -.879009457E+02 -.879203773E+02 -.879393081E+02 -.879576407E+02 -.879752760E+02 -.879921140E+02 -.880080552E+02 -.880230017E+02 -.880368582E+02 -.880495339E+02 -.880609428E+02 -.880710061E+02 -.880796525E+02 -.880868196E+02 -.880924551E+02 -.880965173E+02 -.880989761E+02 -.880998133E+02 -.880990228E+02 -.880966111E+02 -.880925968E+02 -.880870106E+02 -.880798945E+02 -.880713013E+02 -.880612939E+02 -.880499438E+02 -.880373307E+02 -.880235407E+02 -.880086652E+02 -.879928001E+02 -.879760437E+02 -.879584963E+02 -.879402581E+02 -.879214289E+02 -.879021067E+02 -.878823865E+02 -.878623598E+02 -.878421138E+02 -.878217309E+02 -.878012877E+02 -.877808555E+02 -.877604991E+02 -.877402776E+02 -.877202436E+02 -.877004437E+02 -.876809188E+02 -.876617039E+02 -.876428289E+02 -.876243191E+02 -.876061956E+02 -.875884760E+02 -.875711758E+02 -.875543087E+02 -.875378887E+02 -.875219312E+02 -.875064553E+02 -.874914862E+02 -.874770584E+02 -.874632196E+02 -.874500362E+02 -.874375991E+02 -.874260330E+02 -.874155065E+02 -.874062467E+02 -.873985568E+02 -.873928400E+02 -.873896299E+02 -.873896299E+02
 -.873934831E+02 -.873934831E+02 -.873969157E+02 -.874030338E+02 -.874112725E+02 -.874212062E+02 -.874325161E+02 -.874449652E+02 -.874583788E+02 -.874726295E+02 -.874876251E+02 -.875032999E+02 -.875196073E+02 -.875365144E+02 -.875539974E+02 -.875720388E+02 -.875906244E+02 -.876097410E+02 -.876293746E+02 -.876495091E+02 -.876701249E+02 -.876911975E+02 -.877126970E+02 -.877345871E+02 -.877568248E+02 -.877793598E+02 -.878021340E+02 -.878250818E+02 -.878481293E+02 -.878711950E+02 -.878941894E+02 -.879170160E+02 -.879395710E+02 -.879617449E+02 -.879834226E+02 -.880044848E+02 -.880248093E+02 -.880442720E+02 -.880627485E+02 -.880801159E+02 -.880962541E+02 -.881110476E+02 -.881243873E+02 -.881361722E+02 -.881463110E+02 -.881547237E+02 -.881613427E+02 -.881661142E+02 -.881689992E+02 -.881699741E+02 -.881690311E+02 -.881661785E+02 -.881614401E+02 -.881548557E+02 -.881464792E+02 -.881363788E+02 -.881246349E+02 -.881113393E+02 -.880965935E+02 -.880805070E+02 -.880631958E+02 -.880447805E+02 -.880253847E+02 -.880051332E+02 -.879841507E+02 -.879625600E+02 -.879404811E+02 -.879180294E+02 -.878953154E+02 -.878724430E+02 -.878495098E+02 -.878266057E+02 -.878038130E+02 -.877812059E+02 -.877588508E+02 -.877368061E+02 -.877151224E+02 -.876938428E+02 -.876730033E+02 -.876526336E+02 -.876327572E+02 -.876133928E+02 -.875945545E+02 -.875762534E+02 -.875584982E+02 -.875412973E+02 -.875246601E+02 -.875085992E+02 -.874931330E+02 -.874782890E+02 -.874641076E+02 -.874506478E+02 -.874379934E+02 -.874262613E+02 -.874156130E+02 -.874062683E+02 -.873985237E+02 -.873927759E+02 -.873895526E+02 -.873895526E+02
 -.873928626E+02 -.873928626E+02 -.873962832E+02 -.874023892E+02 -.874106278E+02 -.874205850E+02 -.874319536E+02 -.874445075E+02 -.874580828E+02 -.874725624E+02 -.874878643E+02 -.875039326E+02 -.875207303E+02 -.875382337E+02 -.875564282E+02 -.875753048E+02 -.875948572E+02 -.876150798E+02 -.876359652E+02 -.876575031E+02 -.876796784E+02 -.877024702E+02 -.877258507E+02 -.877497844E+02 -.877742271E+02 -.877991255E+02 -.878244164E+02 -.878500268E+02 -.878758732E+02 -.879018615E+02 -.879278877E+02 -.879538374E+02 -.879795871E+02 -.880050044E+02 -.880299492E+02 -.880542753E+02 -.880778311E+02 -.881004621E+02 -.881220122E+02 -.881423260E+02 -.881612509E+02 -.881786396E+02 -.881943522E+02 -.882082585E+02 -.882202405E+02 -.882301943E+02 -.882380322E+02 -.882436840E+02 -.882470988E+02 -.882482456E+02 -.882471143E+02 -.882437154E+02 -.882380803E+02 -.882302603E+02 -.882203261E+02 -.882083659E+02 -.881944839E+02 -.881787986E+02 -.881614407E+02 -.881425504E+02 -.881222758E+02 -.881007698E+02 -.880781884E+02 -.880546883E+02 -.880304246E+02 -.880055494E+02 -.879802097E+02 -.879545461E+02 -.879286916E+02 -.879027705E+02 -.878768976E+02 -.878511779E+02 -.878257061E+02 -.878005661E+02 -.877758319E+02 -.877515670E+02 -.877278251E+02 -.877046506E+02 -.876820790E+02 -.876601379E+02 -.876388476E+02 -.876182220E+02 -.875982698E+02 -.875789954E+02 -.875604007E+02 -.875424861E+02 -.875252528E+02 -.875087047E+02 -.874928510E+02 -.874777098E+02 -.874633119E+02 -.874497062E+02 -.874369659E+02 -.874251975E+02 -.874145511E+02 -.874052347E+02 -.873975322E+02 -.873918272E+02 -.873886330E+02 -.873886330E+02
 -.873912096E+02 -.873912096E+02 -.873945658E+02 -.874005685E+02 -.874086871E+02 -.874185279E+02 -.874298017E+02 -.874422992E+02 -.874558719E+02 -.874704170E+02 -.874858664E+02 -.875021774E+02 -.875193256E+02 -.875372997E+02 -.875560972E+02 -.875757204E+02 -.875961740E+02 -.876174626E+02 -.876395884E+02 -.876625494E+02 -.876863383E+02 -.877109402E+02 -.877363322E+02 -.877624815E+02 -.877893451E+02 -.878168681E+02 -.878449835E+02 -.878736115E+02 -.879026587E+02 -.879320181E+02 -.879615690E+02 -.879911772E+02 -.880206954E+02 -.880499643E+02 -.880788133E+02 -.881070623E+02 -.881345235E+02 -.881610033E+02 -.881863047E+02 -.882102305E+02 -.882325854E+02 -.882531800E+02 -.882718334E+02 -.882883764E+02 -.883026552E+02 -.883145336E+02 -.883238964E+02 -.883306513E+02 -.883347309E+02 -.883360945E+02 -.883347283E+02 -.883306465E+02 -.883238902E+02 -.883145271E+02 -.883026500E+02 -.882883745E+02 -.882718371E+02 -.882531923E+02 -.882326095E+02 -.882102701E+02 -.881863642E+02 -.881610874E+02 -.881346375E+02 -.881072122E+02 -.880790054E+02 -.880502058E+02 -.880209941E+02 -.879915414E+02 -.879620078E+02 -.879325412E+02 -.879032767E+02 -.878743355E+02 -.878458254E+02 -.878178406E+02 -.877904615E+02 -.877637559E+02 -.877377789E+02 -.877125741E+02 -.876881743E+02 -.876646024E+02 -.876418728E+02 -.876199920E+02 -.875989603E+02 -.875787729E+02 -.875594218E+02 -.875408968E+02 -.875231881E+02 -.875062881E+02 -.874901943E+02 -.874749124E+02 -.874604608E+02 -.874468751E+02 -.874342148E+02 -.874225716E+02 -.874120799E+02 -.874029307E+02 -.873953888E+02 -.873898165E+02 -.873867028E+02 -.873867028E+02
 -.873883230E+02 -.873883230E+02 -.873915517E+02 -.873973404E+02 -.874051933E+02 -.874147462E+02 -.874257362E+02 -.874379768E+02 -.874513403E+02 -.874657433E+02 -.874811353E+02 -.874974909E+02 -.875148019E+02 -.875330732E+02 -.875523173E+02 -.875725517E+02 -.875937955E+02 -.876160671E+02 -.876393820E+02 -.876637507E+02 -.876891769E+02 -.877156561E+02 -.877431734E+02 -.877717029E+02 -.878012053E+02 -.878316275E+02 -.878629008E+02 -.878949401E+02 -.879276433E+02 -.879608902E+02 -.879945424E+02 -.880284434E+02 -.880624188E+02 -.880962771E+02 -.881298107E+02 -.881627980E+02 -.881950053E+02 -.882261892E+02 -.882561003E+02 -.882844863E+02 -.883110960E+02 -.883356837E+02 -.883580135E+02 -.883778637E+02 -.883950313E+02 -.884093365E+02 -.884206259E+02 -.884287769E+02 -.884336995E+02 -.884353391E+02 -.884336773E+02 -.884287329E+02 -.884205608E+02 -.884092512E+02 -.883949274E+02 -.883777429E+02 -.883578780E+02 -.883355361E+02 -.883109393E+02 -.882843239E+02 -.882559362E+02 -.882260279E+02 -.881948517E+02 -.881626577E+02 -.881296898E+02 -.880961823E+02 -.880623576E+02 -.880284238E+02 -.879945732E+02 -.879609809E+02 -.879278042E+02 -.878951822E+02 -.878632358E+02 -.878320681E+02 -.878017649E+02 -.877723954E+02 -.877440135E+02 -.877166589E+02 -.876903580E+02 -.876651255E+02 -.876409659E+02 -.876178748E+02 -.875958402E+02 -.875748447E+02 -.875548663E+02 -.875358813E+02 -.875178652E+02 -.875007959E+02 -.874846557E+02 -.874694352E+02 -.874551365E+02 -.874417787E+02 -.874294036E+02 -.874180840E+02 -.874079334E+02 -.873991197E+02 -.873918812E+02 -.873865494E+02 -.873835775E+02 -.873835775E+02
 -.873839848E+02 -.873839848E+02 -.873870110E+02 -.873924538E+02 -.873998660E+02 -.874089243E+02 -.874194006E+02 -.874311386E+02 -.874440376E+02 -.874580385E+02 -.874731135E+02 -.874892583E+02 -.875064855E+02 -.875248196E+02 -.875442928E+02 -.875649415E+02 -.875868037E+02 -.876099162E+02 -.876343125E+02 -.876600203E+02 -.876870601E+02 -.877154422E+02 -.877451658E+02 -.877762163E+02 -.878085638E+02 -.878421610E+02 -.878769417E+02 -.879128192E+02 -.879496847E+02 -.879874062E+02 -.880258277E+02 -.880647688E+02 -.881040243E+02 -.881433652E+02 -.881825398E+02 -.882212753E+02 -.882592803E+02 -.882962483E+02 -.883318616E+02 -.883657959E+02 -.883977256E+02 -.884273294E+02 -.884542969E+02 -.884783345E+02 -.884991718E+02 -.885165680E+02 -.885303173E+02 -.885402541E+02 -.885462570E+02 -.885482518E+02 -.885462139E+02 -.885401683E+02 -.885301893E+02 -.885163986E+02 -.884989623E+02 -.884780864E+02 -.884540121E+02 -.884270100E+02 -.883973743E+02 -.883654157E+02 -.883314560E+02 -.882958212E+02 -.882588362E+02 -.882208192E+02 -.881820774E+02 -.881429026E+02 -.881035684E+02 -.880643271E+02 -.880254086E+02 -.879870186E+02 -.879493384E+02 -.879125248E+02 -.878767107E+02 -.878420056E+02 -.878084971E+02 -.877762522E+02 -.877453188E+02 -.877157275E+02 -.876874934E+02 -.876606176E+02 -.876350898E+02 -.876108891E+02 -.875879868E+02 -.875663477E+02 -.875459320E+02 -.875266976E+02 -.875086019E+02 -.874916041E+02 -.874756681E+02 -.874607650E+02 -.874468777E+02 -.874340045E+02 -.874221655E+02 -.874114097E+02 -.874018242E+02 -.873935468E+02 -.873867811E+02 -.873818176E+02 -.873790599E+02 -.873790599E+02
 -.873779655E+02 -.873779655E+02 -.873807015E+02 -.873856432E+02 -.873924079E+02 -.874007257E+02 -.874104129E+02 -.874213518E+02 -.874334749E+02 -.874467533E+02 -.874611868E+02 -.874767971E+02 -.874936218E+02 -.875117095E+02 -.875311166E+02 -.875519034E+02 -.875741319E+02 -.875978628E+02 -.876231536E+02 -.876500558E+02 -.876786130E+02 -.877088579E+02 -.877408107E+02 -.877744757E+02 -.878098396E+02 -.878468682E+02 -.878855047E+02 -.879256663E+02 -.879672428E+02 -.880100939E+02 -.880540479E+02 -.880989002E+02 -.881444127E+02 -.881903138E+02 -.882362993E+02 -.882820343E+02 -.883271557E+02 -.883712764E+02 -.884139900E+02 -.884548774E+02 -.884935131E+02 -.885294740E+02 -.885623472E+02 -.885917397E+02 -.886172874E+02 -.886386638E+02 -.886555890E+02 -.886678364E+02 -.886752397E+02 -.886776972E+02 -.886751747E+02 -.886677066E+02 -.886553948E+02 -.886384059E+02 -.886169666E+02 -.885913572E+02 -.885619043E+02 -.885289725E+02 -.884929551E+02 -.884542653E+02 -.884133266E+02 -.883705650E+02 -.883264001E+02 -.882812388E+02 -.882354688E+02 -.881894537E+02 -.881435291E+02 -.880979999E+02 -.880531384E+02 -.880091835E+02 -.879663405E+02 -.879247822E+02 -.878846494E+02 -.878460535E+02 -.878090778E+02 -.877737804E+02 -.877401959E+02 -.877083386E+02 -.876782047E+02 -.876497748E+02 -.876230161E+02 -.875978852E+02 -.875743299E+02 -.875522915E+02 -.875317069E+02 -.875125107E+02 -.874946374E+02 -.874780233E+02 -.874626096E+02 -.874483444E+02 -.874351870E+02 -.874231111E+02 -.874121105E+02 -.874022052E+02 -.873934501E+02 -.873859455E+02 -.873798511E+02 -.873754044E+02 -.873729449E+02 -.873729449E+02
 -.873700325E+02 -.873700325E+02 -.873723770E+02 -.873766377E+02 -.873825141E+02 -.873898032E+02 -.873983767E+02 -.874081636E+02 -.874191369E+02 -.874313035E+02 -.874446963E+02 -.874593677E+02 -.874753847E+02 -.874928251E+02 -.875117743E+02 -.875323219E+02 -.875545599E+02 -.875785797E+02 -.876044700E+02 -.876323139E+02 -.876621869E+02 -.876941536E+02 -.877282648E+02 -.877645545E+02 -.878030363E+02 -.878437002E+02 -.878865087E+02 -.879313934E+02 -.879782511E+02 -.880269410E+02 -.880772808E+02 -.881290449E+02 -.881819617E+02 -.882357135E+02 -.882899360E+02 -.883442196E+02 -.883981126E+02 -.884511256E+02 -.885027374E+02 -.885524030E+02 -.885995628E+02 -.886436540E+02 -.886841226E+02 -.887204362E+02 -.887520981E+02 -.887786598E+02 -.887997347E+02 -.888150088E+02 -.888242504E+02 -.888273176E+02 -.888241626E+02 -.888148334E+02 -.887994719E+02 -.887783099E+02 -.887516615E+02 -.887199137E+02 -.886835149E+02 -.886429622E+02 -.885987882E+02 -.885515472E+02 -.885018025E+02 -.884501139E+02 -.883970270E+02 -.883430635E+02 -.882887133E+02 -.882344287E+02 -.881806198E+02 -.881276517E+02 -.880758429E+02 -.880254656E+02 -.879767462E+02 -.879298680E+02 -.878849726E+02 -.878421642E+02 -.878015120E+02 -.877630545E+02 -.877268025E+02 -.876927433E+02 -.876608437E+02 -.876310537E+02 -.876033091E+02 -.875775351E+02 -.875536480E+02 -.875315586E+02 -.875111740E+02 -.874923997E+02 -.874751419E+02 -.874593095E+02 -.874448165E+02 -.874315841E+02 -.874195437E+02 -.874086405E+02 -.873988372E+02 -.873901200E+02 -.873825050E+02 -.873760472E+02 -.873708527E+02 -.873670934E+02 -.873650280E+02 -.873650280E+02
 -.873599611E+02 -.873599611E+02 -.873617992E+02 -.873651743E+02 -.873698868E+02 -.873758153E+02 -.873828981E+02 -.873911198E+02 -.874005009E+02 -.874110902E+02 -.874229582E+02 -.874361929E+02 -.874508953E+02 -.874671772E+02 -.874851580E+02 -.875049628E+02 -.875267198E+02 -.875505588E+02 -.875766081E+02 -.876049924E+02 -.876358299E+02 -.876692288E+02 -.877052840E+02 -.877440730E+02 -.877856518E+02 -.878300497E+02 -.878772648E+02 -.879272583E+02 -.879799494E+02 -.880352097E+02 -.880928578E+02 -.881526552E+02 -.882143017E+02 -.882774326E+02 -.883416177E+02 -.884063607E+02 -.884711021E+02 -.885352236E+02 -.885980551E+02 -.886588850E+02 -.887169721E+02 -.887715615E+02 -.888219013E+02 -.888672620E+02 -.889069561E+02 -.889403589E+02 -.889669280E+02 -.889862203E+02 -.889979081E+02 -.890017897E+02 -.889977972E+02 -.889859986E+02 -.889665953E+02 -.889399152E+02 -.889064012E+02 -.888665959E+02 -.888211242E+02 -.887706735E+02 -.887159735E+02 -.886577764E+02 -.885968376E+02 -.885338983E+02 -.884696708E+02 -.884048256E+02 -.883399814E+02 -.882756985E+02 -.882124735E+02 -.881507376E+02 -.880908560E+02 -.880331295E+02 -.879777978E+02 -.879250428E+02 -.878749940E+02 -.878277331E+02 -.877832999E+02 -.877416972E+02 -.877028966E+02 -.876668432E+02 -.876334603E+02 -.876026541E+02 -.875743172E+02 -.875483320E+02 -.875245744E+02 -.875029159E+02 -.874832262E+02 -.874653754E+02 -.874492361E+02 -.874346847E+02 -.874216038E+02 -.874098835E+02 -.873994238E+02 -.873901372E+02 -.873819513E+02 -.873748130E+02 -.873686936E+02 -.873635952E+02 -.873595596E+02 -.873566799E+02 -.873551164E+02 -.873551164E+02
 -.873475507E+02 -.873475507E+02 -.873487549E+02 -.873510156E+02 -.873542548E+02 -.873584473E+02 -.873636098E+02 -.873697909E+02 -.873770654E+02 -.873855292E+02 -.873952950E+02 -.874064902E+02 -.874192541E+02 -.874337367E+02 -.874500964E+02 -.874684993E+02 -.874891170E+02 -.875121255E+02 -.875377025E+02 -.875660255E+02 -.875972682E+02 -.876315977E+02 -.876691696E+02 -.877101239E+02 -.877545791E+02 -.878026263E+02 -.878543221E+02 -.879096813E+02 -.879686690E+02 -.880311921E+02 -.880970908E+02 -.881661312E+02 -.882379972E+02 -.883122843E+02 -.883884955E+02 -.884660384E+02 -.885442258E+02 -.886222796E+02 -.886993387E+02 -.887744703E+02 -.888466871E+02 -.889149673E+02 -.889782793E+02 -.890356102E+02 -.890859953E+02 -.891285496E+02 -.891624985E+02 -.891872059E+02 -.892021985E+02 -.892071842E+02 -.892020646E+02 -.891869379E+02 -.891620960E+02 -.891280118E+02 -.890853214E+02 -.890347994E+02 -.889773306E+02 -.889138797E+02 -.888454599E+02 -.887731028E+02 -.886978303E+02 -.886206304E+02 -.885424360E+02 -.884641088E+02 -.883864274E+02 -.883100794E+02 -.882356579E+02 -.881636606E+02 -.880944925E+02 -.880284705E+02 -.879658296E+02 -.879067300E+02 -.878512659E+02 -.877994732E+02 -.877513381E+02 -.877068048E+02 -.876657835E+02 -.876281564E+02 -.875937849E+02 -.875625143E+02 -.875341789E+02 -.875086058E+02 -.874856188E+02 -.874650406E+02 -.874466960E+02 -.874304128E+02 -.874160243E+02 -.874033701E+02 -.873922975E+02 -.873826620E+02 -.873743293E+02 -.873671757E+02 -.873610900E+02 -.873559755E+02 -.873517528E+02 -.873483632E+02 -.873457744E+02 -.873439867E+02 -.873430435E+02 -.873430435E+02
 -.873326453E+02 -.873326453E+02 -.873330768E+02 -.873339737E+02 -.873353994E+02 -.873374408E+02 -.873402032E+02 -.873438077E+02 -.873483889E+02 -.873540938E+02 -.873610810E+02 -.873695199E+02 -.873795911E+02 -.873914857E+02 -.874054052E+02 -.874215615E+02 -.874401761E+02 -.874614789E+02 -.874857071E+02 -.875131031E+02 -.875439112E+02 -.875783747E+02 -.876167310E+02 -.876592063E+02 -.877060089E+02 -.877573216E+02 -.878132925E+02 -.878740249E+02 -.879395662E+02 -.880098952E+02 -.880849096E+02 -.881644124E+02 -.882480994E+02 -.883355472E+02 -.884262026E+02 -.885193757E+02 -.886142357E+02 -.887098122E+02 -.888050017E+02 -.888985808E+02 -.889892272E+02 -.890755467E+02 -.891561088E+02 -.892294876E+02 -.892943076E+02 -.893492929E+02 -.893933160E+02 -.894254438E+02 -.894449780E+02 -.894514861E+02 -.894448216E+02 -.894251306E+02 -.893928450E+02 -.893486626E+02 -.892935163E+02 -.892285332E+02 -.891549891E+02 -.890742593E+02 -.889877697E+02 -.888969510E+02 -.888031975E+02 -.887078318E+02 -.886120777E+02 -.885170392E+02 -.884236871E+02 -.883328528E+02 -.882452269E+02 -.881613630E+02 -.880816853E+02 -.880064989E+02 -.879360013E+02 -.878702957E+02 -.878094042E+02 -.877532804E+02 -.877018218E+02 -.876548815E+02 -.876122776E+02 -.875738030E+02 -.875392327E+02 -.875083306E+02 -.874808549E+02 -.874565627E+02 -.874352132E+02 -.874165710E+02 -.874004073E+02 -.873865023E+02 -.873746451E+02 -.873646349E+02 -.873562810E+02 -.873494025E+02 -.873438284E+02 -.873393970E+02 -.873359558E+02 -.873333611E+02 -.873314777E+02 -.873301796E+02 -.873293502E+02 -.873288838E+02 -.873286882E+02 -.873286882E+02
 -.873151581E+02 -.873151581E+02 -.873146707E+02 -.873139387E+02 -.873131875E+02 -.873126299E+02 -.873124700E+02 -.873129077E+02 -.873141414E+02 -.873163721E+02 -.873198051E+02 -.873246531E+02 -.873311382E+02 -.873394940E+02 -.873499669E+02 -.873628173E+02 -.873783209E+02 -.873967685E+02 -.874184656E+02 -.874437312E+02 -.874728960E+02 -.875062991E+02 -.875442836E+02 -.875871908E+02 -.876353529E+02 -.876890841E+02 -.877486685E+02 -.878143480E+02 -.878863058E+02 -.879646496E+02 -.880493922E+02 -.881404308E+02 -.882375260E+02 -.883402803E+02 -.884481182E+02 -.885602700E+02 -.886757583E+02 -.887933928E+02 -.889117720E+02 -.890292951E+02 -.891441864E+02 -.892545307E+02 -.893583226E+02 -.894535270E+02 -.895381494E+02 -.896103140E+02 -.896683435E+02 -.897108363E+02 -.897367357E+02 -.897453841E+02 -.897365580E+02 -.897104800E+02 -.896678070E+02 -.896095949E+02 -.895372446E+02 -.894524329E+02 -.893570354E+02 -.892530460E+02 -.891424999E+02 -.890274026E+02 -.889096694E+02 -.887910764E+02 -.886732247E+02 -.885575162E+02 -.884451421E+02 -.883370799E+02 -.882341004E+02 -.881367794E+02 -.880455150E+02 -.879605477E+02 -.878819808E+02 -.878098022E+02 -.877439053E+02 -.876841074E+02 -.876301679E+02 -.875818034E+02 -.875387009E+02 -.875005295E+02 -.874669490E+02 -.874376178E+02 -.874121986E+02 -.873903626E+02 -.873717930E+02 -.873561867E+02 -.873432558E+02 -.873327275E+02 -.873243449E+02 -.873178650E+02 -.873130589E+02 -.873097089E+02 -.873076078E+02 -.873065558E+02 -.873063583E+02 -.873068227E+02 -.873077551E+02 -.873089561E+02 -.873102165E+02 -.873113120E+02 -.873119968E+02 -.873119968E+02
 -.872951014E+02 -.872951014E+02 -.872935458E+02 -.872909132E+02 -.872876092E+02 -.872839851E+02 -.872803516E+02 -.872769916E+02 -.872741694E+02 -.872721394E+02 -.872711523E+02 -.872714619E+02 -.872733293E+02 -.872770279E+02 -.872828471E+02 -.872910954E+02 -.873021032E+02 -.873162251E+02 -.873338407E+02 -.873553555E+02 -.873812000E+02 -.874118283E+02 -.874477146E+02 -.874893477E+02 -.875372243E+02 -.875918386E+02 -.876536693E+02 -.877231638E+02 -.878007179E+02 -.878866526E+02 -.879811864E+02 -.880844046E+02 -.881962258E+02 -.883163663E+02 -.884443045E+02 -.885792472E+02 -.887201004E+02 -.888654479E+02 -.890135408E+02 -.891623030E+02 -.893093529E+02 -.894520478E+02 -.895875494E+02 -.897129125E+02 -.898251931E+02 -.899215734E+02 -.899994955E+02 -.900567955E+02 -.900918257E+02 -.901035541E+02 -.900916285E+02 -.900563997E+02 -.899988985E+02 -.899207714E+02 -.898241814E+02 -.897116854E+02 -.895861007E+02 -.894503708E+02 -.893074409E+02 -.891601494E+02 -.890111391E+02 -.888627920E+02 -.887171849E+02 -.885760670E+02 -.884408552E+02 -.883126443E+02 -.881922281E+02 -.880801289E+02 -.879766310E+02 -.878818166E+02 -.877956010E+02 -.877177663E+02 -.876479925E+02 -.875858843E+02 -.875309955E+02 -.874828481E+02 -.874409489E+02 -.874048026E+02 -.873739216E+02 -.873478333E+02 -.873260858E+02 -.873082507E+02 -.872939254E+02 -.872827337E+02 -.872743251E+02 -.872683742E+02 -.872645781E+02 -.872626546E+02 -.872623390E+02 -.872633805E+02 -.872655387E+02 -.872685783E+02 -.872722648E+02 -.872763571E+02 -.872806015E+02 -.872847218E+02 -.872884094E+02 -.872913103E+02 -.872930091E+02 -.872930091E+02
 -.872726179E+02 -.872726179E+02 -.872698493E+02 -.872650497E+02 -.872588211E+02 -.872516626E+02 -.872439967E+02 -.872361904E+02 -.872285726E+02 -.872214472E+02 -.872151055E+02 -.872098354E+02 -.872059302E+02 -.872036957E+02 -.872034566E+02 -.872055627E+02 -.872103940E+02 -.872183650E+02 -.872299288E+02 -.872455804E+02 -.872658584E+02 -.872913464E+02 -.873226718E+02 -.873605029E+02 -.874055436E+02 -.874585242E+02 -.875201883E+02 -.875912753E+02 -.876724964E+02 -.877645053E+02 -.878678615E+02 -.879829862E+02 -.881101125E+02 -.882492288E+02 -.884000178E+02 -.885617951E+02 -.887334491E+02 -.889133894E+02 -.890995086E+02 -.892891647E+02 -.894791912E+02 -.896659411E+02 -.898453697E+02 -.900131589E+02 -.901648819E+02 -.902962047E+02 -.904031139E+02 -.904821557E+02 -.905306649E+02 -.905469558E+02 -.905304506E+02 -.904817250E+02 -.904024629E+02 -.902953278E+02 -.901637718E+02 -.900118073E+02 -.898437674E+02 -.896640784E+02 -.894770584E+02 -.892867521E+02 -.890968070E+02 -.889103902E+02 -.887301444E+02 -.885581779E+02 -.883960818E+02 -.882449684E+02 -.881055231E+02 -.879780638E+02 -.878626027E+02 -.877589075E+02 -.876665575E+02 -.875849938E+02 -.875135634E+02 -.874515556E+02 -.873982320E+02 -.873528496E+02 -.873146791E+02 -.872830179E+02 -.872571989E+02 -.872365965E+02 -.872206294E+02 -.872087616E+02 -.872005017E+02 -.871954010E+02 -.871930502E+02 -.871930765E+02 -.871951384E+02 -.871989220E+02 -.872041348E+02 -.872105008E+02 -.872177534E+02 -.872256289E+02 -.872338575E+02 -.872421539E+02 -.872502057E+02 -.872576596E+02 -.872641033E+02 -.872690448E+02 -.872718854E+02 -.872718854E+02
 -.872480133E+02 -.872480133E+02 -.872439000E+02 -.872366890E+02 -.872271900E+02 -.872160558E+02 -.872038218E+02 -.871909371E+02 -.871777892E+02 -.871647242E+02 -.871520637E+02 -.871401184E+02 -.871292004E+02 -.871196335E+02 -.871117632E+02 -.871059652E+02 -.871026537E+02 -.871022895E+02 -.871053873E+02 -.871125227E+02 -.871243388E+02 -.871415510E+02 -.871649515E+02 -.871954111E+02 -.872338781E+02 -.872813738E+02 -.873389829E+02 -.874078373E+02 -.874890921E+02 -.875838925E+02 -.876933289E+02 -.878183797E+02 -.879598407E+02 -.881182405E+02 -.882937436E+02 -.884860432E+02 -.886942495E+02 -.889167804E+02 -.891512656E+02 -.893944754E+02 -.896422897E+02 -.898897186E+02 -.901309898E+02 -.903597084E+02 -.905690976E+02 -.907523174E+02 -.909028554E+02 -.910149683E+02 -.910841325E+02 -.911074451E+02 -.910839040E+02 -.910145083E+02 -.909021584E+02 -.907513749E+02 -.905678994E+02 -.903582423E+02 -.901292427E+02 -.898876769E+02 -.896399397E+02 -.893918040E+02 -.891482605E+02 -.889134305E+02 -.886905446E+02 -.884819744E+02 -.882893030E+02 -.881134212E+02 -.879546365E+02 -.878127855E+02 -.876873401E+02 -.875775050E+02 -.874823023E+02 -.874006420E+02 -.873313796E+02 -.872733602E+02 -.872254525E+02 -.871865725E+02 -.871556998E+02 -.871318870E+02 -.871142647E+02 -.871020426E+02 -.870945076E+02 -.870910199E+02 -.870910078E+02 -.870939622E+02 -.870994291E+02 -.871070031E+02 -.871163198E+02 -.871270486E+02 -.871388841E+02 -.871515385E+02 -.871647318E+02 -.871781823E+02 -.871915945E+02 -.872046463E+02 -.872169719E+02 -.872281427E+02 -.872376425E+02 -.872448365E+02 -.872489327E+02 -.872489327E+02
 -.872217838E+02 -.872217838E+02 -.872162185E+02 -.872063937E+02 -.871933327E+02 -.871778431E+02 -.871605700E+02 -.871420378E+02 -.871226831E+02 -.871028819E+02 -.870829708E+02 -.870632659E+02 -.870440779E+02 -.870257267E+02 -.870085539E+02 -.869929345E+02 -.869792896E+02 -.869680973E+02 -.869599052E+02 -.869553422E+02 -.869551308E+02 -.869600993E+02 -.869711931E+02 -.869894854E+02 -.870161852E+02 -.870526426E+02 -.871003479E+02 -.871609253E+02 -.872361149E+02 -.873277440E+02 -.874376802E+02 -.875677661E+02 -.877197299E+02 -.878950689E+02 -.880949060E+02 -.883198176E+02 -.885696379E+02 -.888432499E+02 -.891383768E+02 -.894513953E+02 -.897771980E+02 -.901091323E+02 -.904390417E+02 -.907574323E+02 -.910537798E+02 -.913169997E+02 -.915360969E+02 -.917009974E+02 -.918035019E+02 -.918382188E+02 -.918032624E+02 -.917005142E+02 -.915353620E+02 -.913160015E+02 -.910525036E+02 -.907558609E+02 -.904371568E+02 -.901069149E+02 -.897746300E+02 -.894484596E+02 -.891350580E+02 -.888395344E+02 -.885655137E+02 -.883152746E+02 -.880899355E+02 -.878896631E+02 -.877138823E+02 -.875614709E+02 -.874309319E+02 -.873205378E+02 -.872284462E+02 -.871527896E+02 -.870917411E+02 -.870435606E+02 -.870066244E+02 -.869794423E+02 -.869606650E+02 -.869490844E+02 -.869436287E+02 -.869433541E+02 -.869474350E+02 -.869551523E+02 -.869658821E+02 -.869790829E+02 -.869942850E+02 -.870110785E+02 -.870291024E+02 -.870480338E+02 -.870675773E+02 -.870874533E+02 -.871073868E+02 -.871270938E+02 -.871462670E+02 -.871645581E+02 -.871815570E+02 -.871967661E+02 -.872095680E+02 -.872191848E+02 -.872246268E+02 -.872246268E+02
 -.871946335E+02 -.871946335E+02 -.871875461E+02 -.871749709E+02 -.871581440E+02 -.871380232E+02 -.871153557E+02 -.870907303E+02 -.870646191E+02 -.870374108E+02 -.870094375E+02 -.869809972E+02 -.869523728E+02 -.869238493E+02 -.868957296E+02 -.868683497E+02 -.868420937E+02 -.868174104E+02 -.867948290E+02 -.867749784E+02 -.867586055E+02 -.867465970E+02 -.867400013E+02 -.867400513E+02 -.867481881E+02 -.867660820E+02 -.867956519E+02 -.868390778E+02 -.868988045E+02 -.869775307E+02 -.870781787E+02 -.872038369E+02 -.873576662E+02 -.875427638E+02 -.877619720E+02 -.880176298E+02 -.883112602E+02 -.886432023E+02 -.890122024E+02 -.894149974E+02 -.898459369E+02 -.902967020E+02 -.907561705E+02 -.912104654E+02 -.916432073E+02 -.920360302E+02 -.923695092E+02 -.926246901E+02 -.927852619E+02 -.928400374E+02 -.927850134E+02 -.926241879E+02 -.923687427E+02 -.920349836E+02 -.916418602E+02 -.912087941E+02 -.907541493E+02 -.902943054E+02 -.898431411E+02 -.894117811E+02 -.890085477E+02 -.886390938E+02 -.883066855E+02 -.880125786E+02 -.877564358E+02 -.875367353E+02 -.873511393E+02 -.871968060E+02 -.870706386E+02 -.869694764E+02 -.868902309E+02 -.868299797E+02 -.867860239E+02 -.867559186E+02 -.867374837E+02 -.867288004E+02 -.867281985E+02 -.867342379E+02 -.867456866E+02 -.867614981E+02 -.867807886E+02 -.868028147E+02 -.868269532E+02 -.868526820E+02 -.868795622E+02 -.869072227E+02 -.869353448E+02 -.869636484E+02 -.869918784E+02 -.870197908E+02 -.870471387E+02 -.870736566E+02 -.870990424E+02 -.871229367E+02 -.871448970E+02 -.871643662E+02 -.871806329E+02 -.871927807E+02 -.871996237E+02 -.871996237E+02
 -.871674752E+02 -.871674752E+02 -.871588462E+02 -.871434753E+02 -.871228029E+02 -.870979269E+02 -.870696842E+02 -.870387140E+02 -.870055069E+02 -.869704448E+02 -.869338318E+02 -.868959206E+02 -.868569343E+02 -.868170859E+02 -.867765959E+02 -.867357107E+02 -.866947197E+02 -.866539752E+02 -.866139135E+02 -.865750784E+02 -.865381487E+02 -.865039688E+02 -.864735837E+02 -.864482786E+02 -.864296220E+02 -.864195128E+02 -.864202294E+02 -.864344778E+02 -.864654363E+02 -.865167895E+02 -.865927452E+02 -.866980214E+02 -.868377911E+02 -.870175661E+02 -.872429991E+02 -.875195804E+02 -.878522077E+02 -.882446138E+02 -.886986513E+02 -.892134672E+02 -.897846381E+02 -.904033820E+02 -.910559620E+02 -.917233067E+02 -.923807335E+02 -.929977321E+02 -.935383890E+02 -.939637473E+02 -.942370813E+02 -.943314442E+02 -.942368226E+02 -.939632243E+02 -.935375894E+02 -.929966365E+02 -.923793149E+02 -.917215322E+02 -.910537959E+02 -.904007902E+02 -.897815902E+02 -.892099385E+02 -.886946222E+02 -.882400693E+02 -.878471365E+02 -.875139738E+02 -.872368504E+02 -.870108700E+02 -.868305430E+02 -.866902173E+02 -.865843809E+02 -.865078606E+02 -.864559378E+02 -.864244044E+02 -.864095748E+02 -.864082703E+02 -.864177842E+02 -.864358378E+02 -.864605323E+02 -.864902993E+02 -.865238548E+02 -.865601555E+02 -.865983599E+02 -.866377932E+02 -.866779177E+02 -.867183052E+02 -.867586148E+02 -.867985720E+02 -.868379509E+02 -.868765575E+02 -.869142144E+02 -.869507450E+02 -.869859580E+02 -.870196292E+02 -.870514818E+02 -.870811621E+02 -.871082097E+02 -.871320207E+02 -.871518006E+02 -.871665038E+02 -.871747564E+02 -.871747564E+02
 -.871414053E+02 -.871414053E+02 -.871312789E+02 -.871131828E+02 -.870887457E+02 -.870591901E+02 -.870254274E+02 -.869881303E+02 -.869477906E+02 -.869047627E+02 -.868592996E+02 -.868115811E+02 -.867617374E+02 -.867098699E+02 -.866560700E+02 -.866004372E+02 -.865430990E+02 -.864842308E+02 -.864240803E+02 -.863629948E+02 -.863014548E+02 -.862401128E+02 -.861798412E+02 -.861217887E+02 -.860674468E+02 -.860187277E+02 -.859780538E+02 -.859484576E+02 -.859336904E+02 -.859383356E+02 -.859679177E+02 -.860289972E+02 -.861292309E+02 -.862773727E+02 -.864831787E+02 -.867571705E+02 -.871101962E+02 -.875527262E+02 -.880938197E+02 -.887397344E+02 -.894922318E+02 -.903467808E+02 -.912909863E+02 -.923033326E+02 -.933512541E+02 -.943867865E+02 -.953414031E+02 -.961271130E+02 -.966497944E+02 -.968338626E+02 -.966495185E+02 -.961265565E+02 -.953405548E+02 -.943856261E+02 -.933497489E+02 -.923014379E+02 -.912886521E+02 -.903439609E+02 -.894888895E+02 -.887358430E+02 -.880893610E+02 -.875476879E+02 -.871045703E+02 -.867509520E+02 -.864763647E+02 -.862699611E+02 -.861212203E+02 -.860203861E+02 -.859587039E+02 -.859285161E+02 -.859232613E+02 -.859374133E+02 -.859663877E+02 -.860064318E+02 -.860545122E+02 -.861082056E+02 -.861655992E+02 -.862252017E+02 -.862858652E+02 -.863467191E+02 -.864071134E+02 -.864665725E+02 -.865247554E+02 -.865814235E+02 -.866364139E+02 -.866896165E+02 -.867409545E+02 -.867903672E+02 -.868377939E+02 -.868831583E+02 -.869263514E+02 -.869672137E+02 -.870055129E+02 -.870409180E+02 -.870729661E+02 -.871010205E+02 -.871242172E+02 -.871413958E+02 -.871510095E+02 -.871510095E+02
 -.871176484E+02 -.871176484E+02 -.871061423E+02 -.870855274E+02 -.870575968E+02 -.870236783E+02 -.869847400E+02 -.869414728E+02 -.868943531E+02 -.868436915E+02 -.867896705E+02 -.867323747E+02 -.866718142E+02 -.866079456E+02 -.865406894E+02 -.864699474E+02 -.863956203E+02 -.863176272E+02 -.862359286E+02 -.861505538E+02 -.860616364E+02 -.859694572E+02 -.858744994E+02 -.857775179E+02 -.856796261E+02 -.855824027E+02 -.854880241E+02 -.853994234E+02 -.853204808E+02 -.852562445E+02 -.852131826E+02 -.851994582E+02 -.852252151E+02 -.853028501E+02 -.854472315E+02 -.856758024E+02 -.860084757E+02 -.864671911E+02 -.870749600E+02 -.878541990E+02 -.888241966E+02 -.899978340E+02 -.913783678E+02 -.929574418E+02 -.947107477E+02 -.965773297E+02 -.984268539E+02 -.100049695E+03 -.101186466E+03 -.101600547E+03 -.101186165E+03 -.100049089E+03 -.984259330E+02 -.965760751E+02 -.947091258E+02 -.929553961E+02 -.913758273E+02 -.899947374E+02 -.888205028E+02 -.878498832E+02 -.870700084E+02 -.864615966E+02 -.860022361E+02 -.856689183E+02 -.854397054E+02 -.852946850E+02 -.852164142E+02 -.851900236E+02 -.852031152E+02 -.852455431E+02 -.853091425E+02 -.853874430E+02 -.854753944E+02 -.855691146E+02 -.856656688E+02 -.857628793E+02 -.858591664E+02 -.859534166E+02 -.860448757E+02 -.861330618E+02 -.862176973E+02 -.862986535E+02 -.863759077E+02 -.864495097E+02 -.865195541E+02 -.865861591E+02 -.866494484E+02 -.867095356E+02 -.867665096E+02 -.868204207E+02 -.868712640E+02 -.869189623E+02 -.869633434E+02 -.870041128E+02 -.870408183E+02 -.870728046E+02 -.870991534E+02 -.871186073E+02 -.871294682E+02 -.871294682E+02
 -.870974679E+02 -.870974679E+02 -.870847785E+02 -.870619971E+02 -.870310517E+02 -.869933522E+02 -.869499070E+02 -.869014118E+02 -.868483172E+02 -.867908805E+02 -.867292048E+02 -.866632688E+02 -.865929501E+02 -.865180438E+02 -.864382777E+02 -.863533256E+02 -.862628214E+02 -.861663739E+02 -.860635844E+02 -.859540700E+02 -.858374936E+02 -.857136039E+02 -.855822892E+02 -.854436492E+02 -.852980892E+02 -.851464450E+02 -.849901443E+02 -.848314149E+02 -.846735501E+02 -.845212422E+02 -.843809960E+02 -.842616339E+02 -.841748990E+02 -.841361593E+02 -.841651995E+02 -.842870698E+02 -.845329215E+02 -.849407035E+02 -.855555017E+02 -.864291690E+02 -.876187377E+02 -.891831304E+02 -.911788857E+02 -.936600605E+02 -.966787415E+02 -.100214830E+03 -.104059641E+03 -.107754562E+03 -.110579454E+03 -.111691637E+03 -.110579128E+03 -.107753905E+03 -.104058640E+03 -.100213463E+03 -.966769745E+02 -.936578317E+02 -.911760979E+02 -.891797071E+02 -.876146390E+02 -.864243763E+02 -.855500078E+02 -.849345087E+02 -.845260312E+02 -.842794923E+02 -.841569447E+02 -.841272370E+02 -.841653178E+02 -.842514004E+02 -.843701142E+02 -.845097131E+02 -.846613715E+02 -.848185817E+02 -.849766484E+02 -.851322757E+02 -.852832336E+02 -.854280926E+02 -.855660157E+02 -.856965971E+02 -.858197376E+02 -.859355506E+02 -.860442904E+02 -.861462991E+02 -.862419673E+02 -.863317041E+02 -.864159158E+02 -.864949890E+02 -.865692773E+02 -.866390901E+02 -.867046819E+02 -.867662410E+02 -.868238759E+02 -.868775989E+02 -.869273049E+02 -.869727434E+02 -.870134818E+02 -.870488573E+02 -.870779129E+02 -.870993143E+02 -.871112402E+02 -.871112402E+02
 -.870820492E+02 -.870820492E+02 -.870684485E+02 -.870439951E+02 -.870107164E+02 -.869700810E+02 -.869231226E+02 -.868705337E+02 -.868127367E+02 -.867499374E+02 -.866821645E+02 -.866092988E+02 -.865310950E+02 -.864471973E+02 -.863571510E+02 -.862604116E+02 -.861563528E+02 -.860442743E+02 -.859234119E+02 -.857929518E+02 -.856520500E+02 -.854998626E+02 -.853355876E+02 -.851585272E+02 -.849681734E+02 -.847643292E+02 -.845472742E+02 -.843179902E+02 -.840784653E+02 -.838320982E+02 -.835842344E+02 -.833428665E+02 -.831195446E+02 -.829305483E+02 -.827983817E+02 -.827536645E+02 -.828374965E+02 -.831043753E+02 -.836257245E+02 -.844940223E+02 -.858273611E+02 -.877739955E+02 -.905168528E+02 -.942873109E+02 -.994104210E+02 -.106158458E+03 -.114486661E+03 -.123719007E+03 -.132031309E+03 -.136053406E+03 -.132030962E+03 -.123718305E+03 -.114485587E+03 -.106156983E+03 -.994085053E+02 -.942848878E+02 -.905137976E+02 -.877702257E+02 -.858228440E+02 -.844887462E+02 -.836196904E+02 -.830975926E+02 -.828299802E+02 -.827454324E+02 -.827894521E+02 -.829209379E+02 -.831092676E+02 -.833319333E+02 -.835726517E+02 -.838198682E+02 -.840655861E+02 -.843044561E+02 -.845330756E+02 -.847494536E+02 -.849526055E+02 -.851422496E+02 -.853185816E+02 -.854821088E+02 -.856335296E+02 -.857736475E+02 -.859033099E+02 -.860233658E+02 -.861346371E+02 -.862378993E+02 -.863338682E+02 -.864231921E+02 -.865064446E+02 -.865841198E+02 -.866566261E+02 -.867242791E+02 -.867872909E+02 -.868457558E+02 -.868996308E+02 -.869487076E+02 -.869925754E+02 -.870305714E+02 -.870617133E+02 -.870846121E+02 -.870973553E+02 -.870973553E+02
 -.870723684E+02 -.870723684E+02 -.870581923E+02 -.870326815E+02 -.869979245E+02 -.869554246E+02 -.869062288E+02 -.868510246E+02 -.867902126E+02 -.867239613E+02 -.866522458E+02 -.865748775E+02 -.864915230E+02 -.864017181E+02 -.863048760E+02 -.862002923E+02 -.860871478E+02 -.859645103E+02 -.858313369E+02 -.856864792E+02 -.855286925E+02 -.853566527E+02 -.851689850E+02 -.849643090E+02 -.847413075E+02 -.844988289E+02 -.842360355E+02 -.839526146E+02 -.836490753E+02 -.833271607E+02 -.829904172E+02 -.826449730E+02 -.823006013E+02 -.819721693E+02 -.816816174E+02 -.814606787E+02 -.813546531E+02 -.814277216E+02 -.817705689E+02 -.825115521E+02 -.838334511E+02 -.859991806E+02 -.893924368E+02 -.945915377E+02 -.102571720E+03 -.114665275E+03 -.132344937E+03 -.156607830E+03 -.185709680E+03 -.208471251E+03 -.185709317E+03 -.156607095E+03 -.132343810E+03 -.114663720E+03 -.102569688E+03 -.945889538E+02 -.893891518E+02 -.859951200E+02 -.838285890E+02 -.825058836E+02 -.817641033E+02 -.814204779E+02 -.813466552E+02 -.814519523E+02 -.816721874E+02 -.819620576E+02 -.822898258E+02 -.826335467E+02 -.829783479E+02 -.833144510E+02 -.836357228E+02 -.839386126E+02 -.842213730E+02 -.844834915E+02 -.847252778E+02 -.849475677E+02 -.851515111E+02 -.853384246E+02 -.855096891E+02 -.856666813E+02 -.858107285E+02 -.859430809E+02 -.860648953E+02 -.861772260E+02 -.862810217E+02 -.863771240E+02 -.864662677E+02 -.865490802E+02 -.866260806E+02 -.866976748E+02 -.867641483E+02 -.868256537E+02 -.868821918E+02 -.869335849E+02 -.869794393E+02 -.870190945E+02 -.870515547E+02 -.870753979E+02 -.870886557E+02 -.870886557E+02
 -.870690700E+02 -.870690700E+02 -.870546973E+02 -.870288249E+02 -.869935616E+02 -.869504225E+02 -.869004586E+02 -.868443549E+02 -.867825041E+02 -.867150608E+02 -.866419808E+02 -.865630500E+02 -.864779032E+02 -.863860364E+02 -.862868145E+02 -.861794741E+02 -.860631244E+02 -.859367466E+02 -.857991930E+02 -.856491879E+02 -.854853328E+02 -.853061171E+02 -.851099406E+02 -.848951500E+02 -.846600987E+02 -.844032380E+02 -.841232531E+02 -.838192600E+02 -.834910875E+02 -.831396749E+02 -.827676273E+02 -.823799861E+02 -.819852948E+02 -.815970735E+02 -.812358689E+02 -.809321373E+02 -.807303748E+02 -.806951926E+02 -.809205868E+02 -.815447241E+02 -.827747956E+02 -.849312947E+02 -.885320529E+02 -.944673700E+02 -.104478749E+03 -.121762524E+03 -.152224146E+03 -.207511875E+03 -.311663443E+03 -.516354853E+03 -.311663074E+03 -.207511128E+03 -.152222997E+03 -.121760938E+03 -.104476671E+03 -.944647196E+02 -.885286690E+02 -.849271115E+02 -.827697904E+02 -.815388957E+02 -.809139488E+02 -.806877677E+02 -.807221905E+02 -.809232224E+02 -.812262505E+02 -.815867754E+02 -.819743360E+02 -.823683802E+02 -.827553824E+02 -.831267936E+02 -.834775671E+02 -.838050932E+02 -.841084282E+02 -.843877399E+02 -.846439092E+02 -.848782489E+02 -.850923060E+02 -.852877267E+02 -.854661646E+02 -.856292219E+02 -.857784126E+02 -.859151406E+02 -.860406901E+02 -.861562204E+02 -.862627670E+02 -.863612434E+02 -.864524436E+02 -.865370442E+02 -.866156042E+02 -.866885627E+02 -.867562316E+02 -.868187846E+02 -.868762385E+02 -.869284267E+02 -.869749620E+02 -.870151851E+02 -.870480959E+02 -.870722617E+02 -.870856951E+02 -.870856951E+02
 -.870723795E+02 -.870723795E+02 -.870582040E+02 -.870326943E+02 -.869979386E+02 -.869554403E+02 -.869062463E+02 -.868510441E+02 -.867902343E+02 -.867239853E+02 -.866522722E+02 -.865749063E+02 -.864915543E+02 -.864017518E+02 -.863049122E+02 -.862003310E+02 -.860871890E+02 -.859645540E+02 -.858313832E+02 -.856865281E+02 -.855287439E+02 -.853567067E+02 -.851690416E+02 -.849643680E+02 -.847413690E+02 -.844988928E+02 -.842361019E+02 -.839526833E+02 -.836491461E+02 -.833272336E+02 -.829904921E+02 -.826450496E+02 -.823006793E+02 -.819722483E+02 -.816816971E+02 -.814607584E+02 -.813547323E+02 -.814277997E+02 -.817706450E+02 -.825116255E+02 -.838335210E+02 -.859992462E+02 -.893924976E+02 -.945915942E+02 -.102571774E+03 -.114665327E+03 -.132344989E+03 -.156607882E+03 -.185709731E+03 -.208471302E+03 -.185709368E+03 -.156607147E+03 -.132343862E+03 -.114663773E+03 -.102569742E+03 -.945890107E+02 -.893892132E+02 -.859951862E+02 -.838286596E+02 -.825059579E+02 -.817641805E+02 -.814205571E+02 -.813467356E+02 -.814520333E+02 -.816722684E+02 -.819621381E+02 -.822899053E+02 -.826336248E+02 -.829784244E+02 -.833145257E+02 -.836357955E+02 -.839386832E+02 -.842214413E+02 -.844835574E+02 -.847253414E+02 -.849476287E+02 -.851515697E+02 -.853384807E+02 -.855097427E+02 -.856667323E+02 -.858107770E+02 -.859431269E+02 -.860649388E+02 -.861772670E+02 -.862810602E+02 -.863771600E+02 -.864663012E+02 -.865491113E+02 -.866261092E+02 -.866977011E+02 -.867641723E+02 -.868256754E+02 -.868822114E+02 -.869336025E+02 -.869794551E+02 -.870191086E+02 -.870515675E+02 -.870754096E+02 -.870886669E+02 -.870886669E+02
 -.870820715E+02 -.870820715E+02 -.870684720E+02 -.870440207E+02 -.870107447E+02 -.869701125E+02 -.869231577E+02 -.868705728E+02 -.868127801E+02 -.867499854E+02 -.866822172E+02 -.866093563E+02 -.865311574E+02 -.864472646E+02 -.863572232E+02 -.862604888E+02 -.861564350E+02 -.860443614E+02 -.859235041E+02 -.857930490E+02 -.856521523E+02 -.854999698E+02 -.853356998E+02 -.851586442E+02 -.849682951E+02 -.847644556E+02 -.845474051E+02 -.843181255E+02 -.840786046E+02 -.838322414E+02 -.835843810E+02 -.833430160E+02 -.831196965E+02 -.829307018E+02 -.827985360E+02 -.827538186E+02 -.828376493E+02 -.831045255E+02 -.836258708E+02 -.844941632E+02 -.858274953E+02 -.877741217E+02 -.905169703E+02 -.942874210E+02 -.994105273E+02 -.106158562E+03 -.114486764E+03 -.123719109E+03 -.132031411E+03 -.136053507E+03 -.132031064E+03 -.123718407E+03 -.114485690E+03 -.106157088E+03 -.994086123E+02 -.942849987E+02 -.905139161E+02 -.877703530E+02 -.858229795E+02 -.844888888E+02 -.836198385E+02 -.830977449E+02 -.828301352E+02 -.827455890E+02 -.827896090E+02 -.829210942E+02 -.831094224E+02 -.833320860E+02 -.835728015E+02 -.838200148E+02 -.840657290E+02 -.843045951E+02 -.845332103E+02 -.847495839E+02 -.849527312E+02 -.851423706E+02 -.853186979E+02 -.854822202E+02 -.856336362E+02 -.857737491E+02 -.859034065E+02 -.860234575E+02 -.861347238E+02 -.862379810E+02 -.863339451E+02 -.864232640E+02 -.865065116E+02 -.865841819E+02 -.866566834E+02 -.867243317E+02 -.867873389E+02 -.868457994E+02 -.868996701E+02 -.869487428E+02 -.869926070E+02 -.870305996E+02 -.870617389E+02 -.870846356E+02 -.870973776E+02 -.870973776E+02
 -.870975015E+02 -.870975015E+02 -.870848139E+02 -.870620356E+02 -.870310942E+02 -.869933995E+02 -.869499598E+02 -.869014705E+02 -.868483824E+02 -.867909526E+02 -.867292839E+02 -.866633550E+02 -.865930435E+02 -.865181446E+02 -.864383857E+02 -.863534409E+02 -.862629441E+02 -.861665039E+02 -.860637218E+02 -.859542148E+02 -.858376456E+02 -.857137631E+02 -.855824555E+02 -.854438224E+02 -.852982691E+02 -.851466314E+02 -.849903369E+02 -.848316135E+02 -.846737542E+02 -.845214513E+02 -.843812095E+02 -.842618509E+02 -.841751188E+02 -.841363808E+02 -.841654215E+02 -.842872910E+02 -.845331403E+02 -.849409183E+02 -.855557106E+02 -.864293702E+02 -.876189295E+02 -.891833115E+02 -.911790555E+02 -.936602210E+02 -.966788969E+02 -.100214983E+03 -.104059793E+03 -.107754713E+03 -.110579604E+03 -.111691787E+03 -.110579279E+03 -.107754056E+03 -.104058792E+03 -.100213616E+03 -.966771308E+02 -.936579934E+02 -.911762691E+02 -.891798898E+02 -.876148329E+02 -.864245799E+02 -.855502193E+02 -.849347264E+02 -.845262532E+02 -.842797170E+02 -.841571705E+02 -.841274625E+02 -.841655419E+02 -.842516220E+02 -.843703324E+02 -.845099271E+02 -.846615808E+02 -.848187856E+02 -.849768466E+02 -.851324679E+02 -.852834194E+02 -.854282718E+02 -.855661881E+02 -.856967626E+02 -.858198961E+02 -.859357019E+02 -.860444345E+02 -.861464359E+02 -.862420968E+02 -.863318263E+02 -.864160307E+02 -.864950965E+02 -.865693775E+02 -.866391831E+02 -.867047678E+02 -.867663199E+02 -.868239479E+02 -.868776642E+02 -.869273639E+02 -.869727963E+02 -.870135292E+02 -.870488998E+02 -.870779512E+02 -.870993495E+02 -.871112738E+02 -.871112738E+02
 -.871176934E+02 -.871176934E+02 -.871061897E+02 -.870855788E+02 -.870576537E+02 -.870237416E+02 -.869848106E+02 -.869415514E+02 -.868944403E+02 -.868437876E+02 -.867897759E+02 -.867324895E+02 -.866719386E+02 -.866080795E+02 -.865408329E+02 -.864701006E+02 -.863957831E+02 -.863177996E+02 -.862361105E+02 -.861507452E+02 -.860618372E+02 -.859696671E+02 -.858747182E+02 -.857777454E+02 -.856798619E+02 -.855826465E+02 -.854882755E+02 -.853996820E+02 -.853207458E+02 -.852565153E+02 -.852134583E+02 -.851997378E+02 -.852254975E+02 -.853031339E+02 -.854475154E+02 -.856760847E+02 -.860087545E+02 -.864674646E+02 -.870752262E+02 -.878544558E+02 -.888244422E+02 -.899980671E+02 -.913785883E+02 -.929576514E+02 -.947109502E+02 -.965775287E+02 -.984270514E+02 -.100049892E+03 -.101186663E+03 -.101600744E+03 -.101186362E+03 -.100049286E+03 -.984261311E+02 -.965762749E+02 -.947093294E+02 -.929556072E+02 -.913760496E+02 -.899949727E+02 -.888207509E+02 -.878501430E+02 -.870702779E+02 -.864618739E+02 -.860025191E+02 -.856692050E+02 -.854399941E+02 -.852949741E+02 -.852167021E+02 -.851903091E+02 -.852033970E+02 -.852458204E+02 -.853094142E+02 -.853877086E+02 -.854756531E+02 -.855693660E+02 -.856659124E+02 -.857631147E+02 -.858593933E+02 -.859536348E+02 -.860450848E+02 -.861332619E+02 -.862178881E+02 -.862988348E+02 -.863760796E+02 -.864496720E+02 -.865197067E+02 -.865863021E+02 -.866495818E+02 -.867096594E+02 -.867666241E+02 -.868205258E+02 -.868713600E+02 -.869190494E+02 -.869634220E+02 -.870041834E+02 -.870408816E+02 -.870728613E+02 -.870992047E+02 -.871186544E+02 -.871295131E+02 -.871295131E+02
 -.871414619E+02 -.871414619E+02 -.871313384E+02 -.871132474E+02 -.870888170E+02 -.870592696E+02 -.870255159E+02 -.869882289E+02 -.869478998E+02 -.869048830E+02 -.868594314E+02 -.868117246E+02 -.867618927E+02 -.867100370E+02 -.866562489E+02 -.866006280E+02 -.865433016E+02 -.864844451E+02 -.864243061E+02 -.863632321E+02 -.863017033E+02 -.862403722E+02 -.861801113E+02 -.861220690E+02 -.860677368E+02 -.860190269E+02 -.859783617E+02 -.859487735E+02 -.859340136E+02 -.859386650E+02 -.859682524E+02 -.860293360E+02 -.861295724E+02 -.862777154E+02 -.864835210E+02 -.867575105E+02 -.871105321E+02 -.875530560E+02 -.880941412E+02 -.887400457E+02 -.894925313E+02 -.903470673E+02 -.912912596E+02 -.923035941E+02 -.933515063E+02 -.943870325E+02 -.953416456E+02 -.961273539E+02 -.966500346E+02 -.968341028E+02 -.966497590E+02 -.961267979E+02 -.953407981E+02 -.943858731E+02 -.933500025E+02 -.923017011E+02 -.912889276E+02 -.903442499E+02 -.894891920E+02 -.887361579E+02 -.880896866E+02 -.875480221E+02 -.871049112E+02 -.867512975E+02 -.864767127E+02 -.862703100E+02 -.861215685E+02 -.860207319E+02 -.859590460E+02 -.859288534E+02 -.859235926E+02 -.859377378E+02 -.859667045E+02 -.860067403E+02 -.860548117E+02 -.861084956E+02 -.861658793E+02 -.862254714E+02 -.862861242E+02 -.863469671E+02 -.864073502E+02 -.864667979E+02 -.865249692E+02 -.865816256E+02 -.866366042E+02 -.866897950E+02 -.867411211E+02 -.867905220E+02 -.868379370E+02 -.868832897E+02 -.869264715E+02 -.869673228E+02 -.870056114E+02 -.870410065E+02 -.870730453E+02 -.871010915E+02 -.871242814E+02 -.871414549E+02 -.871510656E+02 -.871510656E+02
 -.871675436E+02 -.871675436E+02 -.871589181E+02 -.871435532E+02 -.871228889E+02 -.870980227E+02 -.870697911E+02 -.870388328E+02 -.870056385E+02 -.869705896E+02 -.869339902E+02 -.868960929E+02 -.868571206E+02 -.868172862E+02 -.867768103E+02 -.867359390E+02 -.866949619E+02 -.866542312E+02 -.866141830E+02 -.865753612E+02 -.865384445E+02 -.865042772E+02 -.864739042E+02 -.864486107E+02 -.864299652E+02 -.864198664E+02 -.864205926E+02 -.864348498E+02 -.864658161E+02 -.865171762E+02 -.865931374E+02 -.866984178E+02 -.868381903E+02 -.870179665E+02 -.872433990E+02 -.875199779E+02 -.878526009E+02 -.882450007E+02 -.886990300E+02 -.892138359E+02 -.897849953E+02 -.904037268E+02 -.910562941E+02 -.917236269E+02 -.923810434E+02 -.929980338E+02 -.935386849E+02 -.939640394E+02 -.942373714E+02 -.943317338E+02 -.942371130E+02 -.939635170E+02 -.935378862E+02 -.929969395E+02 -.923796265E+02 -.917218545E+02 -.910541307E+02 -.904011380E+02 -.897819510E+02 -.892103113E+02 -.886950055E+02 -.882404614E+02 -.878475354E+02 -.875143775E+02 -.872372571E+02 -.870112778E+02 -.868309501E+02 -.866906220E+02 -.865847819E+02 -.865082564E+02 -.864563273E+02 -.864247865E+02 -.864099485E+02 -.864086348E+02 -.864181386E+02 -.864361815E+02 -.864608646E+02 -.864906198E+02 -.865241630E+02 -.865604511E+02 -.865986424E+02 -.866380624E+02 -.866781733E+02 -.867185471E+02 -.867588428E+02 -.867987860E+02 -.868381508E+02 -.868767434E+02 -.869143862E+02 -.869509031E+02 -.869861024E+02 -.870197605E+02 -.870516004E+02 -.870812686E+02 -.871083051E+02 -.871321063E+02 -.871518779E+02 -.871665749E+02 -.871748240E+02 -.871748240E+02
 -.871947141E+02 -.871947141E+02 -.871876305E+02 -.871750624E+02 -.871582449E+02 -.871381356E+02 -.871154810E+02 -.870908696E+02 -.870647733E+02 -.870375804E+02 -.870096230E+02 -.869811987E+02 -.869525904E+02 -.869240832E+02 -.868959797E+02 -.868686159E+02 -.868423759E+02 -.868177083E+02 -.867951424E+02 -.867753068E+02 -.867589486E+02 -.867469543E+02 -.867403722E+02 -.867404352E+02 -.867485842E+02 -.867664897E+02 -.867960702E+02 -.868395058E+02 -.868992411E+02 -.869779747E+02 -.870786288E+02 -.872042916E+02 -.873581241E+02 -.875432231E+02 -.877624311E+02 -.880180869E+02 -.883117134E+02 -.886436499E+02 -.890126426E+02 -.894154286E+02 -.898463579E+02 -.902971120E+02 -.907565693E+02 -.912108533E+02 -.916435853E+02 -.920363999E+02 -.923698723E+02 -.926250486E+02 -.927856177E+02 -.928403924E+02 -.927853696E+02 -.926245471E+02 -.923691069E+02 -.920353549E+02 -.916422403E+02 -.912091846E+02 -.907545512E+02 -.902947190E+02 -.898435663E+02 -.894122171E+02 -.890089932E+02 -.886395474E+02 -.883071453E+02 -.880130428E+02 -.877569026E+02 -.875372029E+02 -.873516060E+02 -.871972701E+02 -.870710987E+02 -.869699309E+02 -.868906785E+02 -.868304193E+02 -.867864543E+02 -.867563388E+02 -.867378928E+02 -.867291976E+02 -.867285831E+02 -.867346092E+02 -.867460441E+02 -.867618413E+02 -.867811170E+02 -.868031279E+02 -.868272509E+02 -.868529639E+02 -.868798281E+02 -.869074724E+02 -.869355783E+02 -.869638656E+02 -.869920793E+02 -.870199757E+02 -.870473078E+02 -.870738103E+02 -.870991813E+02 -.871230615E+02 -.871450089E+02 -.871644665E+02 -.871807236E+02 -.871928641E+02 -.871997030E+02 -.871997030E+02
 -.872218767E+02 -.872218767E+02 -.872163158E+02 -.872064990E+02 -.871934488E+02 -.871779722E+02 -.871607140E+02 -.871421979E+02 -.871228604E+02 -.871030768E+02 -.870831838E+02 -.870634970E+02 -.870443274E+02 -.870259947E+02 -.870088402E+02 -.869932391E+02 -.869796122E+02 -.869684377E+02 -.869602630E+02 -.869557169E+02 -.869555219E+02 -.869605061E+02 -.869716151E+02 -.869899218E+02 -.870166352E+02 -.870531053E+02 -.871008224E+02 -.871614103E+02 -.872366095E+02 -.873282468E+02 -.874381898E+02 -.875682811E+02 -.877202486E+02 -.878955899E+02 -.880954276E+02 -.883203380E+02 -.885701555E+02 -.888437632E+02 -.891388841E+02 -.894518954E+02 -.897776897E+02 -.901096150E+02 -.904395151E+02 -.907578966E+02 -.910542357E+02 -.913174482E+02 -.915365395E+02 -.917014357E+02 -.918039376E+02 -.918386538E+02 -.918036985E+02 -.917009534E+02 -.915358060E+02 -.913164520E+02 -.910529620E+02 -.907563282E+02 -.904376338E+02 -.901074018E+02 -.897751265E+02 -.894489651E+02 -.891355714E+02 -.888400543E+02 -.885660388E+02 -.883158032E+02 -.880904658E+02 -.878901936E+02 -.877144111E+02 -.875619965E+02 -.874314528E+02 -.873210524E+02 -.872289532E+02 -.871532877E+02 -.870922292E+02 -.870440375E+02 -.870070891E+02 -.869798938E+02 -.869611026E+02 -.869495073E+02 -.869440361E+02 -.869437455E+02 -.869478098E+02 -.869555102E+02 -.869662224E+02 -.869794055E+02 -.869945895E+02 -.870113646E+02 -.870293700E+02 -.870482830E+02 -.870678079E+02 -.870876656E+02 -.871075810E+02 -.871272704E+02 -.871464266E+02 -.871647016E+02 -.871816857E+02 -.871968816E+02 -.872096723E+02 -.872192807E+02 -.872247181E+02 -.872247181E+02
 -.872481190E+02 -.872481190E+02 -.872440105E+02 -.872368085E+02 -.872273216E+02 -.872162021E+02 -.872039849E+02 -.871911185E+02 -.871779899E+02 -.871649450E+02 -.871523048E+02 -.871403801E+02 -.871294826E+02 -.871199364E+02 -.871120867E+02 -.871063090E+02 -.871030177E+02 -.871026734E+02 -.871057906E+02 -.871129448E+02 -.871247790E+02 -.871420087E+02 -.871654259E+02 -.871959014E+02 -.872343834E+02 -.872818932E+02 -.873395153E+02 -.874083815E+02 -.874896469E+02 -.875844566E+02 -.876939009E+02 -.878189581E+02 -.879604240E+02 -.881188272E+02 -.882943321E+02 -.884866319E+02 -.886948368E+02 -.889173650E+02 -.891518460E+02 -.893950507E+02 -.896428588E+02 -.898902809E+02 -.901315450E+02 -.903602567E+02 -.905696393E+02 -.907528533E+02 -.909033866E+02 -.910154959E+02 -.910846581E+02 -.911079702E+02 -.910844301E+02 -.910150371E+02 -.909026912E+02 -.907519131E+02 -.905684439E+02 -.903587940E+02 -.901298020E+02 -.898882440E+02 -.896405142E+02 -.893923855E+02 -.891488479E+02 -.889140227E+02 -.886911403E+02 -.884825722E+02 -.882899013E+02 -.881140184E+02 -.879552311E+02 -.878133759E+02 -.876879247E+02 -.875780824E+02 -.874828711E+02 -.874012009E+02 -.873319272E+02 -.872738955E+02 -.872259743E+02 -.871870799E+02 -.871561917E+02 -.871323626E+02 -.871147233E+02 -.871024835E+02 -.870949301E+02 -.870914234E+02 -.870913919E+02 -.870943264E+02 -.870997730E+02 -.871073265E+02 -.871166225E+02 -.871273305E+02 -.871391452E+02 -.871517789E+02 -.871649518E+02 -.871783824E+02 -.871917755E+02 -.872048090E+02 -.872171178E+02 -.872282736E+02 -.872377608E+02 -.872449453E+02 -.872490362E+02 -.872490362E+02
 -.872727366E+02 -.872727366E+02 -.872699734E+02 -.872651837E+02 -.872589686E+02 -.872518265E+02 -.872441794E+02 -.872363937E+02 -.872287975E+02 -.872216945E+02 -.872153756E+02 -.872101285E+02 -.872062462E+02 -.872040346E+02 -.872038183E+02 -.872059471E+02 -.872108008E+02 -.872187937E+02 -.872303790E+02 -.872460514E+02 -.872663496E+02 -.872918569E+02 -.873232007E+02 -.873610493E+02 -.874061066E+02 -.874591027E+02 -.875207813E+02 -.875918815E+02 -.876731146E+02 -.877651342E+02 -.878684995E+02 -.879836320E+02 -.881107647E+02 -.882498857E+02 -.884006781E+02 -.885624572E+02 -.887341117E+02 -.889140512E+02 -.891001683E+02 -.892898213E+02 -.894798439E+02 -.896665893E+02 -.898460131E+02 -.900137975E+02 -.901655159E+02 -.902968345E+02 -.904037403E+02 -.904827797E+02 -.905312875E+02 -.905475780E+02 -.905310737E+02 -.904823502E+02 -.904030912E+02 -.902959602E+02 -.901644091E+02 -.900124499E+02 -.898444155E+02 -.896647321E+02 -.894777173E+02 -.892874157E+02 -.890974745E+02 -.889110605E+02 -.887308163E+02 -.885588501E+02 -.883967529E+02 -.882456371E+02 -.881061877E+02 -.879787228E+02 -.878632547E+02 -.877595511E+02 -.876671912E+02 -.875856162E+02 -.875141733E+02 -.874521518E+02 -.873988132E+02 -.873534149E+02 -.873152274E+02 -.872835483E+02 -.872577105E+02 -.872370885E+02 -.872211010E+02 -.872092123E+02 -.872009308E+02 -.871958080E+02 -.871934349E+02 -.871934383E+02 -.871954772E+02 -.871992376E+02 -.872044272E+02 -.872107701E+02 -.872180001E+02 -.872258533E+02 -.872340604E+02 -.872423364E+02 -.872503695E+02 -.872578064E+02 -.872642360E+02 -.872691669E+02 -.872720014E+02 -.872720014E+02
 -.872952334E+02 -.872952334E+02 -.872936839E+02 -.872910623E+02 -.872877733E+02 -.872841673E+02 -.872805546E+02 -.872772173E+02 -.872744193E+02 -.872724141E+02 -.872714524E+02 -.872717875E+02 -.872736803E+02 -.872774043E+02 -.872832486E+02 -.872915219E+02 -.873025544E+02 -.873167005E+02 -.873343398E+02 -.873558775E+02 -.873817442E+02 -.874123938E+02 -.874483004E+02 -.874899529E+02 -.875378478E+02 -.875924793E+02 -.876543261E+02 -.877238355E+02 -.878014032E+02 -.878873502E+02 -.879818948E+02 -.880851224E+02 -.881969515E+02 -.883170985E+02 -.884450419E+02 -.885799883E+02 -.887208439E+02 -.888661926E+02 -.890142856E+02 -.891630469E+02 -.893100951E+02 -.894527877E+02 -.895882867E+02 -.897136470E+02 -.898259248E+02 -.899223025E+02 -.900002225E+02 -.900575211E+02 -.900925505E+02 -.901042789E+02 -.900923540E+02 -.900571267E+02 -.899996278E+02 -.899215035E+02 -.898249168E+02 -.897124244E+02 -.895868433E+02 -.894511169E+02 -.893081901E+02 -.891609011E+02 -.890118926E+02 -.888635462E+02 -.887179387E+02 -.885768193E+02 -.884416047E+02 -.883133895E+02 -.881929676E+02 -.880808613E+02 -.879773548E+02 -.878825304E+02 -.877963034E+02 -.877184559E+02 -.876486680E+02 -.875865445E+02 -.875316391E+02 -.874834740E+02 -.874415561E+02 -.874053900E+02 -.873744883E+02 -.873483785E+02 -.873266086E+02 -.873087504E+02 -.872944014E+02 -.872831853E+02 -.872747520E+02 -.872687759E+02 -.872649544E+02 -.872630053E+02 -.872626640E+02 -.872636800E+02 -.872658129E+02 -.872688279E+02 -.872724905E+02 -.872765603E+02 -.872807837E+02 -.872848852E+02 -.872885571E+02 -.872914462E+02 -.872931383E+02 -.872931383E+02
 -.873153038E+02 -.873153038E+02 -.873148232E+02 -.873141035E+02 -.873133689E+02 -.873128312E+02 -.873126941E+02 -.873131568E+02 -.873144171E+02 -.873166754E+02 -.873201364E+02 -.873250126E+02 -.873315259E+02 -.873399095E+02 -.873504100E+02 -.873632878E+02 -.873788185E+02 -.873972927E+02 -.874190157E+02 -.874443066E+02 -.874734959E+02 -.875069224E+02 -.875449293E+02 -.875878578E+02 -.876360402E+02 -.876897905E+02 -.877493930E+02 -.878150891E+02 -.878870623E+02 -.879654202E+02 -.880501755E+02 -.881412254E+02 -.882383304E+02 -.883410930E+02 -.884489380E+02 -.885610955E+02 -.886765884E+02 -.887942262E+02 -.889126076E+02 -.890301320E+02 -.891450238E+02 -.892553680E+02 -.893591592E+02 -.894543626E+02 -.895389839E+02 -.896111475E+02 -.896691761E+02 -.897116683E+02 -.897375675E+02 -.897462161E+02 -.897373906E+02 -.897113137E+02 -.896686422E+02 -.896104318E+02 -.895380834E+02 -.894532737E+02 -.893578779E+02 -.892538901E+02 -.891433451E+02 -.890282482E+02 -.889105146E+02 -.887919203E+02 -.886740662E+02 -.885583542E+02 -.884459752E+02 -.883379069E+02 -.882349199E+02 -.881375899E+02 -.880463153E+02 -.879613362E+02 -.878827561E+02 -.878105631E+02 -.877446502E+02 -.876848352E+02 -.876308773E+02 -.875824932E+02 -.875393701E+02 -.875011769E+02 -.874675736E+02 -.874382187E+02 -.874127749E+02 -.873909136E+02 -.873723179E+02 -.873566850E+02 -.873437268E+02 -.873331709E+02 -.873247602E+02 -.873182522E+02 -.873134178E+02 -.873100397E+02 -.873079108E+02 -.873068316E+02 -.873066079E+02 -.873070473E+02 -.873079565E+02 -.873091368E+02 -.873103798E+02 -.873114622E+02 -.873121396E+02 -.873121396E+02
 -.873328050E+02 -.873328050E+02 -.873332444E+02 -.873341549E+02 -.873355989E+02 -.873376622E+02 -.873404496E+02 -.873440814E+02 -.873486917E+02 -.873544269E+02 -.873614450E+02 -.873699150E+02 -.873800171E+02 -.873919422E+02 -.874058920E+02 -.874220783E+02 -.874407224E+02 -.874620543E+02 -.874863111E+02 -.875137347E+02 -.875445697E+02 -.875790590E+02 -.876174400E+02 -.876599388E+02 -.877067638E+02 -.877580977E+02 -.878140886E+02 -.878748399E+02 -.879403986E+02 -.880107437E+02 -.880857728E+02 -.881652888E+02 -.882489877E+02 -.883364460E+02 -.884271105E+02 -.885202914E+02 -.886151580E+02 -.887107400E+02 -.888059338E+02 -.888995164E+02 -.889901653E+02 -.890764867E+02 -.891570500E+02 -.892304295E+02 -.892952500E+02 -.893502356E+02 -.893942589E+02 -.894263870E+02 -.894459214E+02 -.894524300E+02 -.894457660E+02 -.894260756E+02 -.893937907E+02 -.893496091E+02 -.892944634E+02 -.892294808E+02 -.891559370E+02 -.890752069E+02 -.889887164E+02 -.888978962E+02 -.888041402E+02 -.887087712E+02 -.886130127E+02 -.885179686E+02 -.884246097E+02 -.883337672E+02 -.882461318E+02 -.881622570E+02 -.880825671E+02 -.880073669E+02 -.879368542E+02 -.878711322E+02 -.878102228E+02 -.877540798E+02 -.877026009E+02 -.876556389E+02 -.876130122E+02 -.875745136E+02 -.875399183E+02 -.875089902E+02 -.874814876E+02 -.874571675E+02 -.874357895E+02 -.874171181E+02 -.874009246E+02 -.873869893E+02 -.873751014E+02 -.873650604E+02 -.873566755E+02 -.873497661E+02 -.873441615E+02 -.873397003E+02 -.873362302E+02 -.873336081E+02 -.873316993E+02 -.873303784E+02 -.873295298E+02 -.873290490E+02 -.873288452E+02 -.873288452E+02
 -.873477250E+02 -.873477250E+02 -.873489380E+02 -.873512140E+02 -.873544733E+02 -.873586900E+02 -.873638796E+02 -.873700905E+02 -.873773968E+02 -.873858936E+02 -.873956932E+02 -.874069224E+02 -.874197203E+02 -.874342364E+02 -.874506293E+02 -.874690648E+02 -.874897148E+02 -.875127551E+02 -.875383632E+02 -.875667165E+02 -.875979887E+02 -.876323464E+02 -.876699455E+02 -.877109257E+02 -.877554057E+02 -.878034764E+02 -.878551945E+02 -.879105748E+02 -.879695821E+02 -.880321235E+02 -.880980391E+02 -.881670950E+02 -.882389749E+02 -.883132747E+02 -.883894972E+02 -.884670501E+02 -.885452462E+02 -.886233076E+02 -.887003732E+02 -.887755103E+02 -.888477316E+02 -.889160155E+02 -.889793306E+02 -.890366638E+02 -.890870508E+02 -.891296066E+02 -.891635567E+02 -.891882651E+02 -.892032584E+02 -.892082448E+02 -.892031255E+02 -.891879992E+02 -.891631573E+02 -.891290730E+02 -.890863822E+02 -.890358593E+02 -.889783892E+02 -.889149363E+02 -.888465139E+02 -.887741533E+02 -.886988765E+02 -.886216713E+02 -.885434704E+02 -.884651355E+02 -.883874452E+02 -.883110870E+02 -.882366538E+02 -.881646435E+02 -.880954611E+02 -.880294233E+02 -.879667651E+02 -.879076470E+02 -.878521629E+02 -.878003489E+02 -.877521910E+02 -.877076339E+02 -.876665873E+02 -.876289339E+02 -.875945350E+02 -.875632359E+02 -.875348710E+02 -.875092676E+02 -.874862493E+02 -.874656392E+02 -.874472620E+02 -.874309457E+02 -.874165237E+02 -.874038358E+02 -.873927293E+02 -.873830601E+02 -.873746941E+02 -.873675078E+02 -.873613905E+02 -.873562460E+02 -.873519954E+02 -.873485810E+02 -.873459711E+02 -.873441677E+02 -.873432156E+02 -.873432156E+02
 -.873601507E+02 -.873601507E+02 -.873619987E+02 -.873653908E+02 -.873701256E+02 -.873760805E+02 -.873831930E+02 -.873914470E+02 -.874008627E+02 -.874114879E+02 -.874233927E+02 -.874366644E+02 -.874514039E+02 -.874677224E+02 -.874857395E+02 -.875055799E+02 -.875273722E+02 -.875512457E+02 -.875773290E+02 -.876057464E+02 -.876366160E+02 -.876700459E+02 -.877061310E+02 -.877449486E+02 -.877865547E+02 -.878309786E+02 -.878782184E+02 -.879282353E+02 -.879809485E+02 -.880362294E+02 -.880938968E+02 -.881537120E+02 -.882153747E+02 -.882785206E+02 -.883427192E+02 -.884074744E+02 -.884722267E+02 -.885363579E+02 -.885991980E+02 -.886600353E+02 -.887181289E+02 -.887727238E+02 -.888230683E+02 -.888684328E+02 -.889081302E+02 -.889415357E+02 -.889681068E+02 -.889874008E+02 -.889990897E+02 -.890029722E+02 -.889989801E+02 -.889871814E+02 -.889677776E+02 -.889410966E+02 -.889075811E+02 -.888677737E+02 -.888222993E+02 -.887718450E+02 -.887171407E+02 -.886589384E+02 -.885979933E+02 -.885350467E+02 -.884708107E+02 -.884059557E+02 -.883411005E+02 -.882768052E+02 -.882135664E+02 -.881518153E+02 -.880919170E+02 -.880341725E+02 -.879788213E+02 -.879260454E+02 -.878759742E+02 -.878286897E+02 -.877842313E+02 -.877426023E+02 -.877037740E+02 -.876676916E+02 -.876342787E+02 -.876034414E+02 -.875750722E+02 -.875490539E+02 -.875252622E+02 -.875035689E+02 -.874838436E+02 -.874659568E+02 -.874497810E+02 -.874351928E+02 -.874220750E+02 -.874103179E+02 -.873998219E+02 -.873904996E+02 -.873822793E+02 -.873751083E+02 -.873689585E+02 -.873638329E+02 -.873597743E+02 -.873568775E+02 -.873553042E+02 -.873553042E+02
 -.873702386E+02 -.873702386E+02 -.873725939E+02 -.873768733E+02 -.873827743E+02 -.873900923E+02 -.873986982E+02 -.874085202E+02 -.874195309E+02 -.874317365E+02 -.874451692E+02 -.874598808E+02 -.874759381E+02 -.874934185E+02 -.875124071E+02 -.875329937E+02 -.875552701E+02 -.875793275E+02 -.876052547E+02 -.876331347E+02 -.876630428E+02 -.876950434E+02 -.877291873E+02 -.877655084E+02 -.878040203E+02 -.878447129E+02 -.878875487E+02 -.879324594E+02 -.879793418E+02 -.880280548E+02 -.880784163E+02 -.881302006E+02 -.881831362E+02 -.882369053E+02 -.882911435E+02 -.883454416E+02 -.883993478E+02 -.884523726E+02 -.885039950E+02 -.885536700E+02 -.886008381E+02 -.886449366E+02 -.886854114E+02 -.887217304E+02 -.887533967E+02 -.887799622E+02 -.888010400E+02 -.888163163E+02 -.888255596E+02 -.888286277E+02 -.888254731E+02 -.888161435E+02 -.888007811E+02 -.887796174E+02 -.887529665E+02 -.887212155E+02 -.886848126E+02 -.886442549E+02 -.886000749E+02 -.885528269E+02 -.885030741E+02 -.884513762E+02 -.883982788E+02 -.883443033E+02 -.882899399E+02 -.882356407E+02 -.881818158E+02 -.881288302E+02 -.880770024E+02 -.880266046E+02 -.879778634E+02 -.879309617E+02 -.878860415E+02 -.878432068E+02 -.878025269E+02 -.877640403E+02 -.877277579E+02 -.876936670E+02 -.876617346E+02 -.876319105E+02 -.876041309E+02 -.875783206E+02 -.875543965E+02 -.875322692E+02 -.875118459E+02 -.874930324E+02 -.874757348E+02 -.874598624E+02 -.874453293E+02 -.874320569E+02 -.874199770E+02 -.874090350E+02 -.873991943E+02 -.873904414E+02 -.873827933E+02 -.873763059E+02 -.873710865E+02 -.873673085E+02 -.873652324E+02 -.873652324E+02
 -.873781894E+02 -.873781894E+02 -.873809371E+02 -.873858992E+02 -.873926906E+02 -.874010400E+02 -.874107626E+02 -.874217397E+02 -.874339033E+02 -.874472238E+02 -.874617004E+02 -.874773544E+02 -.874942227E+02 -.875123539E+02 -.875318039E+02 -.875526331E+02 -.875749033E+02 -.875986752E+02 -.876240062E+02 -.876509477E+02 -.876795430E+02 -.877098250E+02 -.877418135E+02 -.877755129E+02 -.878109098E+02 -.878479701E+02 -.878866367E+02 -.879268271E+02 -.879684309E+02 -.880113078E+02 -.880552861E+02 -.881001612E+02 -.881456950E+02 -.881916158E+02 -.882376196E+02 -.882833714E+02 -.883285081E+02 -.883726428E+02 -.884153691E+02 -.884562678E+02 -.884949137E+02 -.885308835E+02 -.885637645E+02 -.885931637E+02 -.886187171E+02 -.886400983E+02 -.886570272E+02 -.886692775E+02 -.886766828E+02 -.886791414E+02 -.886766192E+02 -.886691504E+02 -.886568371E+02 -.886398459E+02 -.886184032E+02 -.885927895E+02 -.885633313E+02 -.885303930E+02 -.884943681E+02 -.884556695E+02 -.884147209E+02 -.883719480E+02 -.883277705E+02 -.882825952E+02 -.882368098E+02 -.881907777E+02 -.881448348E+02 -.880992857E+02 -.880544028E+02 -.880104248E+02 -.879675574E+02 -.879259729E+02 -.878858126E+02 -.878471877E+02 -.878101815E+02 -.877748522E+02 -.877412344E+02 -.877093425E+02 -.876791727E+02 -.876507056E+02 -.876239086E+02 -.875987384E+02 -.875751427E+02 -.875530631E+02 -.875324365E+02 -.875131977E+02 -.874952812E+02 -.874786237E+02 -.874631664E+02 -.874488579E+02 -.874356575E+02 -.874235395E+02 -.874124982E+02 -.874025543E+02 -.873937633E+02 -.873862265E+02 -.873801050E+02 -.873756380E+02 -.873731669E+02 -.873731669E+02
 -.873842281E+02 -.873842281E+02 -.873872668E+02 -.873927315E+02 -.874001727E+02 -.874092654E+02 -.874197801E+02 -.874315597E+02 -.874445026E+02 -.874585489E+02 -.874736705E+02 -.874898625E+02 -.875071370E+02 -.875255181E+02 -.875450379E+02 -.875657327E+02 -.875876402E+02 -.876107973E+02 -.876352373E+02 -.876609878E+02 -.876880690E+02 -.877164915E+02 -.877462541E+02 -.877773422E+02 -.878097258E+02 -.878433577E+02 -.878781717E+02 -.879140809E+02 -.879509766E+02 -.879887268E+02 -.880271754E+02 -.880661419E+02 -.881054212E+02 -.881447845E+02 -.881839798E+02 -.882227344E+02 -.882607571E+02 -.882977413E+02 -.883333693E+02 -.883673169E+02 -.883992586E+02 -.884288730E+02 -.884558498E+02 -.884798954E+02 -.885007396E+02 -.885181415E+02 -.885318954E+02 -.885418357E+02 -.885478410E+02 -.885498371E+02 -.885477994E+02 -.885417529E+02 -.885317719E+02 -.885179782E+02 -.885005376E+02 -.884796563E+02 -.884555755E+02 -.884285656E+02 -.883989207E+02 -.883669517E+02 -.883329802E+02 -.882973321E+02 -.882603324E+02 -.882222993E+02 -.881835398E+02 -.881443457E+02 -.881049906E+02 -.880657270E+02 -.880267844E+02 -.879883687E+02 -.879506613E+02 -.879138189E+02 -.878779744E+02 -.878432373E+02 -.878096954E+02 -.877774155E+02 -.877464457E+02 -.877168166E+02 -.876885433E+02 -.876616271E+02 -.876360576E+02 -.876118141E+02 -.875888680E+02 -.875671841E+02 -.875467229E+02 -.875274423E+02 -.875092998E+02 -.874922549E+02 -.874762716E+02 -.874613215E+02 -.874473877E+02 -.874344689E+02 -.874225858E+02 -.874117880E+02 -.874021636E+02 -.873938513E+02 -.873870563E+02 -.873820707E+02 -.873793005E+02 -.873793005E+02
 -.873885874E+02 -.873885874E+02 -.873918292E+02 -.873976413E+02 -.874055254E+02 -.874151155E+02 -.874261471E+02 -.874384328E+02 -.874518440E+02 -.874662962E+02 -.874817386E+02 -.874981451E+02 -.875155072E+02 -.875338293E+02 -.875531239E+02 -.875734082E+02 -.875947013E+02 -.876170213E+02 -.876403836E+02 -.876647986E+02 -.876902700E+02 -.877167929E+02 -.877443527E+02 -.877729232E+02 -.878024651E+02 -.878329253E+02 -.878642351E+02 -.878963093E+02 -.879290458E+02 -.879623243E+02 -.879960064E+02 -.880299357E+02 -.880639378E+02 -.880978209E+02 -.881313778E+02 -.881643868E+02 -.881966141E+02 -.882278164E+02 -.882577443E+02 -.882861456E+02 -.883127691E+02 -.883373691E+02 -.883597097E+02 -.883795694E+02 -.883967450E+02 -.884110569E+02 -.884223517E+02 -.884305067E+02 -.884354321E+02 -.884370731E+02 -.884354115E+02 -.884304660E+02 -.884222915E+02 -.884109781E+02 -.883966493E+02 -.883794583E+02 -.883595856E+02 -.883372345E+02 -.883126270E+02 -.882859995E+02 -.882575981E+02 -.882276745E+02 -.881964815E+02 -.881642691E+02 -.881312812E+02 -.880977520E+02 -.880639039E+02 -.880299450E+02 -.879960676E+02 -.879624469E+02 -.879292401E+02 -.878965863E+02 -.878646065E+02 -.878334037E+02 -.878030637E+02 -.877736560E+02 -.877452344E+02 -.877178386E+02 -.876914950E+02 -.876662186E+02 -.876420138E+02 -.876188762E+02 -.875967942E+02 -.875757501E+02 -.875557224E+02 -.875366872E+02 -.875186205E+02 -.875015001E+02 -.874853089E+02 -.874700374E+02 -.874556884E+02 -.874422812E+02 -.874298584E+02 -.874184934E+02 -.874083007E+02 -.873994492E+02 -.873921789E+02 -.873868233E+02 -.873838379E+02 -.873838379E+02
 -.873914966E+02 -.873914966E+02 -.873948666E+02 -.874008942E+02 -.874090461E+02 -.874189269E+02 -.874302457E+02 -.874427921E+02 -.874564164E+02 -.874710150E+02 -.874865189E+02 -.875028848E+02 -.875200881E+02 -.875381172E+02 -.875569692E+02 -.875766464E+02 -.875971534E+02 -.876184945E+02 -.876406717E+02 -.876636831E+02 -.876875209E+02 -.877121704E+02 -.877376085E+02 -.877638025E+02 -.877907091E+02 -.878182736E+02 -.878464290E+02 -.878750952E+02 -.879041789E+02 -.879335731E+02 -.879631570E+02 -.879927964E+02 -.880223441E+02 -.880516407E+02 -.880805156E+02 -.881087888E+02 -.881362725E+02 -.881627730E+02 -.881880934E+02 -.882120364E+02 -.882344070E+02 -.882550156E+02 -.882736813E+02 -.882902352E+02 -.883045232E+02 -.883164093E+02 -.883257782E+02 -.883325377E+02 -.883366205E+02 -.883379857E+02 -.883366196E+02 -.883325364E+02 -.883257772E+02 -.883164098E+02 -.883045267E+02 -.882902438E+02 -.882736974E+02 -.882550419E+02 -.882344469E+02 -.882120936E+02 -.881881721E+02 -.881628780E+02 -.881364092E+02 -.881089631E+02 -.880807339E+02 -.880519100E+02 -.880226723E+02 -.879931917E+02 -.879636285E+02 -.879341306E+02 -.879048328E+02 -.878758567E+02 -.878473100E+02 -.878192868E+02 -.877918677E+02 -.877651203E+02 -.877391000E+02 -.877138504E+02 -.876894042E+02 -.876657846E+02 -.876430059E+02 -.876210748E+02 -.875999916E+02 -.875797517E+02 -.875603471E+02 -.875417679E+02 -.875240044E+02 -.875070492E+02 -.874909001E+02 -.874755632E+02 -.874610572E+02 -.874474181E+02 -.874347062E+02 -.874230140E+02 -.874124768E+02 -.874032868E+02 -.873957106E+02 -.873901125E+02 -.873869841E+02 -.873869841E+02
 -.873931733E+02 -.873931733E+02 -.873966086E+02 -.874027412E+02 -.874110154E+02 -.874210155E+02 -.874324325E+02 -.874450393E+02 -.874586705E+02 -.874732080E+02 -.874885690E+02 -.875046968E+02 -.875215539E+02 -.875391165E+02 -.875573699E+02 -.875763048E+02 -.875959149E+02 -.876161943E+02 -.876371356E+02 -.876587280E+02 -.876809565E+02 -.877037999E+02 -.877272305E+02 -.877512127E+02 -.877757022E+02 -.878006458E+02 -.878259802E+02 -.878516324E+02 -.878775188E+02 -.879035453E+02 -.879296077E+02 -.879555918E+02 -.879813739E+02 -.880068217E+02 -.880317953E+02 -.880561482E+02 -.880797290E+02 -.881023831E+02 -.881239544E+02 -.881442876E+02 -.881632301E+02 -.881806345E+02 -.881963609E+02 -.882102794E+02 -.882222718E+02 -.882322343E+02 -.882400791E+02 -.882457361E+02 -.882491544E+02 -.882503031E+02 -.882491718E+02 -.882457713E+02 -.882401329E+02 -.882323079E+02 -.882223670E+02 -.882103982E+02 -.881965059E+02 -.881808086E+02 -.881634368E+02 -.881445309E+02 -.881242387E+02 -.881027134E+02 -.880801108E+02 -.880565876E+02 -.880322989E+02 -.880073968E+02 -.879820283E+02 -.879563339E+02 -.879304468E+02 -.879044912E+02 -.878785819E+02 -.878528240E+02 -.878273120E+02 -.878021302E+02 -.877773523E+02 -.877530420E+02 -.877292530E+02 -.877060297E+02 -.876834079E+02 -.876614151E+02 -.876400716E+02 -.876193914E+02 -.875993835E+02 -.875800523E+02 -.875613997E+02 -.875434266E+02 -.875261340E+02 -.875095263E+02 -.874936129E+02 -.874784122E+02 -.874639556E+02 -.874502923E+02 -.874374964E+02 -.874256750E+02 -.874149794E+02 -.874056190E+02 -.873978795E+02 -.873921466E+02 -.873889366E+02 -.873889366E+02
 -.873938184E+02 -.873938184E+02 -.873972670E+02 -.874034135E+02 -.874116904E+02 -.874216700E+02 -.874330320E+02 -.874455380E+02 -.874590121E+02 -.874733254E+02 -.874883850E+02 -.875041242E+02 -.875204959E+02 -.875374669E+02 -.875550134E+02 -.875731177E+02 -.875917655E+02 -.876109435E+02 -.876306376E+02 -.876508313E+02 -.876715047E+02 -.876926333E+02 -.877141870E+02 -.877361297E+02 -.877584183E+02 -.877810023E+02 -.878038240E+02 -.878268173E+02 -.878499085E+02 -.878730158E+02 -.878960500E+02 -.879189142E+02 -.879415049E+02 -.879637124E+02 -.879854216E+02 -.880065134E+02 -.880268655E+02 -.880463537E+02 -.880648539E+02 -.880822428E+02 -.880984005E+02 -.881132114E+02 -.881265667E+02 -.881383651E+02 -.881485156E+02 -.881569379E+02 -.881635647E+02 -.881683420E+02 -.881712309E+02 -.881722078E+02 -.881712649E+02 -.881684104E+02 -.881636683E+02 -.881570781E+02 -.881486940E+02 -.881385840E+02 -.881268286E+02 -.881135194E+02 -.880987581E+02 -.880826542E+02 -.880653235E+02 -.880468866E+02 -.880274673E+02 -.880071902E+02 -.879861800E+02 -.879645597E+02 -.879424491E+02 -.879199636E+02 -.878972138E+02 -.878743036E+02 -.878513306E+02 -.878283847E+02 -.878055482E+02 -.877828955E+02 -.877604929E+02 -.877383989E+02 -.877166640E+02 -.876953316E+02 -.876744376E+02 -.876540118E+02 -.876340779E+02 -.876146545E+02 -.875957560E+02 -.875773934E+02 -.875595757E+02 -.875423116E+02 -.875256105E+02 -.875094852E+02 -.874939546E+02 -.874790464E+02 -.874648017E+02 -.874512798E+02 -.874385653E+02 -.874267761E+02 -.874160748E+02 -.874066827E+02 -.873988981E+02 -.873931202E+02 -.873898799E+02 -.873898799E+02
 -.873936131E+02 -.873936131E+02 -.873970326E+02 -.874031193E+02 -.874113022E+02 -.874211490E+02 -.874323337E+02 -.874446116E+02 -.874578000E+02 -.874717632E+02 -.874864011E+02 -.875016398E+02 -.875174252E+02 -.875337173E+02 -.875504858E+02 -.875677067E+02 -.875853600E+02 -.876034273E+02 -.876218899E+02 -.876407279E+02 -.876599184E+02 -.876794354E+02 -.876992483E+02 -.877193217E+02 -.877396148E+02 -.877600812E+02 -.877806685E+02 -.878013180E+02 -.878219652E+02 -.878425396E+02 -.878629649E+02 -.878831593E+02 -.879030362E+02 -.879225046E+02 -.879414700E+02 -.879598351E+02 -.879775006E+02 -.879943668E+02 -.880103340E+02 -.880253042E+02 -.880391824E+02 -.880518773E+02 -.880633035E+02 -.880733818E+02 -.880820410E+02 -.880892189E+02 -.880948629E+02 -.880989316E+02 -.881013947E+02 -.881022340E+02 -.881014436E+02 -.880990298E+02 -.880950113E+02 -.880894187E+02 -.880822940E+02 -.880736902E+02 -.880636699E+02 -.880523048E+02 -.880396745E+02 -.880258650E+02 -.880109680E+02 -.879950791E+02 -.879782968E+02 -.879607211E+02 -.879424525E+02 -.879235908E+02 -.879042338E+02 -.878844766E+02 -.878644108E+02 -.878441235E+02 -.878236971E+02 -.878032085E+02 -.877827286E+02 -.877623226E+02 -.877420495E+02 -.877219619E+02 -.877021067E+02 -.876825245E+02 -.876632506E+02 -.876443149E+02 -.876257429E+02 -.876075556E+02 -.875897710E+02 -.875724044E+02 -.875554699E+02 -.875389816E+02 -.875229552E+02 -.875074099E+02 -.874923714E+02 -.874778744E+02 -.874639673E+02 -.874507170E+02 -.874382152E+02 -.874265875E+02 -.874160039E+02 -.874066930E+02 -.873989601E+02 -.873932109E+02 -.873899824E+02 -.873899824E+02
 -.873927180E+02 -.873927180E+02 -.873960744E+02 -.874020424E+02 -.874100546E+02 -.874196799E+02 -.874305914E+02 -.874425423E+02 -.874553465E+02 -.874688644E+02 -.874829912E+02 -.874976486E+02 -.875127775E+02 -.875283332E+02 -.875442806E+02 -.875605917E+02 -.875772425E+02 -.875942109E+02 -.876114757E+02 -.876290146E+02 -.876468038E+02 -.876648164E+02 -.876830227E+02 -.877013890E+02 -.877198774E+02 -.877384455E+02 -.877570466E+02 -.877756290E+02 -.877941365E+02 -.878125084E+02 -.878306799E+02 -.878485819E+02 -.878661421E+02 -.878832848E+02 -.878999323E+02 -.879160049E+02 -.879314218E+02 -.879461024E+02 -.879599664E+02 -.879729353E+02 -.879849335E+02 -.879958884E+02 -.880057324E+02 -.880144032E+02 -.880218446E+02 -.880280079E+02 -.880328521E+02 -.880363447E+02 -.880384620E+02 -.880391900E+02 -.880385240E+02 -.880364691E+02 -.880330399E+02 -.880282603E+02 -.880221632E+02 -.880147902E+02 -.880061906E+02 -.879964207E+02 -.879855433E+02 -.879736268E+02 -.879607439E+02 -.879469709E+02 -.879323868E+02 -.879170723E+02 -.879011085E+02 -.878845768E+02 -.878675573E+02 -.878501285E+02 -.878323663E+02 -.878143438E+02 -.877961303E+02 -.877777914E+02 -.877593881E+02 -.877409771E+02 -.877226103E+02 -.877043349E+02 -.876861932E+02 -.876682231E+02 -.876504579E+02 -.876329270E+02 -.876156559E+02 -.875986671E+02 -.875819804E+02 -.875656140E+02 -.875495853E+02 -.875339122E+02 -.875186149E+02 -.875037171E+02 -.874892495E+02 -.874752520E+02 -.874617779E+02 -.874488992E+02 -.874367128E+02 -.874253487E+02 -.874149810E+02 -.874058416E+02 -.873982382E+02 -.873925773E+02 -.873893949E+02 -.873893949E+02
 -.873912731E+02 -.873912731E+02 -.873945397E+02 -.874003427E+02 -.874081244E+02 -.874174596E+02 -.874280245E+02 -.874395733E+02 -.874519195E+02 -.874649220E+02 -.874784739E+02 -.874924939E+02 -.875069201E+02 -.875217046E+02 -.875368095E+02 -.875522037E+02 -.875678607E+02 -.875837565E+02 -.875998681E+02 -.876161724E+02 -.876326449E+02 -.876492595E+02 -.876659876E+02 -.876827976E+02 -.876996549E+02 -.877165213E+02 -.877333553E+02 -.877501116E+02 -.877667415E+02 -.877831930E+02 -.877994108E+02 -.878153368E+02 -.878309104E+02 -.878460689E+02 -.878607478E+02 -.878748818E+02 -.878884051E+02 -.879012519E+02 -.879133576E+02 -.879246588E+02 -.879350948E+02 -.879446078E+02 -.879531438E+02 -.879606533E+02 -.879670919E+02 -.879724211E+02 -.879766085E+02 -.879796284E+02 -.879814624E+02 -.879820994E+02 -.879815358E+02 -.879797756E+02 -.879768303E+02 -.879727188E+02 -.879674672E+02 -.879611083E+02 -.879536810E+02 -.879452302E+02 -.879358058E+02 -.879254623E+02 -.879142579E+02 -.879022538E+02 -.878895138E+02 -.878761031E+02 -.878620878E+02 -.878475343E+02 -.878325085E+02 -.878170752E+02 -.878012976E+02 -.877852368E+02 -.877689514E+02 -.877524971E+02 -.877359263E+02 -.877192881E+02 -.877026280E+02 -.876859876E+02 -.876694052E+02 -.876529154E+02 -.876365493E+02 -.876203347E+02 -.876042969E+02 -.875884584E+02 -.875728401E+02 -.875574617E+02 -.875423428E+02 -.875275038E+02 -.875129678E+02 -.874987618E+02 -.874849197E+02 -.874714850E+02 -.874585143E+02 -.874460828E+02 -.874342901E+02 -.874232685E+02 -.874131933E+02 -.874042965E+02 -.873968842E+02 -.873913591E+02 -.873882500E+02 -.873882500E+02
 -.873893984E+02 -.873893984E+02 -.873925547E+02 -.873981575E+02 -.874056633E+02 -.874146564E+02 -.874248197E+02 -.874359111E+02 -.874477459E+02 -.874601835E+02 -.874731167E+02 -.874864630E+02 -.875001591E+02 -.875141552E+02 -.875284117E+02 -.875428960E+02 -.875575800E+02 -.875724385E+02 -.875874480E+02 -.876025849E+02 -.876178253E+02 -.876331439E+02 -.876485138E+02 -.876639058E+02 -.876792885E+02 -.876946277E+02 -.877098866E+02 -.877250259E+02 -.877400033E+02 -.877547743E+02 -.877692919E+02 -.877835070E+02 -.877973690E+02 -.878108255E+02 -.878238232E+02 -.878363083E+02 -.878482267E+02 -.878595250E+02 -.878701504E+02 -.878800518E+02 -.878891802E+02 -.878974890E+02 -.879049351E+02 -.879114789E+02 -.879170849E+02 -.879217224E+02 -.879253658E+02 -.879279947E+02 -.879295945E+02 -.879301564E+02 -.879296775E+02 -.879281612E+02 -.879256165E+02 -.879220585E+02 -.879175081E+02 -.879119911E+02 -.879055389E+02 -.878981872E+02 -.878899760E+02 -.878809490E+02 -.878711532E+02 -.878606379E+02 -.878494547E+02 -.878376569E+02 -.878252983E+02 -.878124334E+02 -.877991165E+02 -.877854014E+02 -.877713407E+02 -.877569857E+02 -.877423858E+02 -.877275884E+02 -.877126383E+02 -.876975780E+02 -.876824472E+02 -.876672826E+02 -.876521185E+02 -.876369860E+02 -.876219139E+02 -.876069283E+02 -.875920534E+02 -.875773114E+02 -.875627234E+02 -.875483098E+02 -.875340913E+02 -.875200900E+02 -.875063307E+02 -.874928425E+02 -.874796615E+02 -.874668331E+02 -.874544159E+02 -.874424868E+02 -.874311462E+02 -.874205267E+02 -.874108026E+02 -.874022032E+02 -.873950298E+02 -.873896773E+02 -.873866629E+02 -.873866629E+02
 -.873871960E+02 -.873871960E+02 -.873902267E+02 -.873956030E+02 -.874027992E+02 -.874114125E+02 -.874211346E+02 -.874317292E+02 -.874430156E+02 -.874548554E+02 -.874671422E+02 -.874797939E+02 -.874927468E+02 -.875059505E+02 -.875193646E+02 -.875329557E+02 -.875466952E+02 -.875605575E+02 -.875745188E+02 -.875885560E+02 -.876026459E+02 -.876167646E+02 -.876308869E+02 -.876449861E+02 -.876590339E+02 -.876729997E+02 -.876868513E+02 -.877005543E+02 -.877140721E+02 -.877273668E+02 -.877403982E+02 -.877531250E+02 -.877655045E+02 -.877774932E+02 -.877890467E+02 -.878001204E+02 -.878106701E+02 -.878206518E+02 -.878300224E+02 -.878387405E+02 -.878467661E+02 -.878540618E+02 -.878605927E+02 -.878663269E+02 -.878712359E+02 -.878752952E+02 -.878784843E+02 -.878807868E+02 -.878821911E+02 -.878826903E+02 -.878822821E+02 -.878809691E+02 -.878787587E+02 -.878756629E+02 -.878716984E+02 -.878668860E+02 -.878612509E+02 -.878548219E+02 -.878476311E+02 -.878397139E+02 -.878311082E+02 -.878218542E+02 -.878119940E+02 -.878015709E+02 -.877906292E+02 -.877792138E+02 -.877673696E+02 -.877551413E+02 -.877425729E+02 -.877297074E+02 -.877165865E+02 -.877032506E+02 -.876897382E+02 -.876760857E+02 -.876623278E+02 -.876484969E+02 -.876346232E+02 -.876207350E+02 -.876068584E+02 -.875930178E+02 -.875792359E+02 -.875655341E+02 -.875519333E+02 -.875384540E+02 -.875251173E+02 -.875119462E+02 -.874989664E+02 -.874862082E+02 -.874737086E+02 -.874615143E+02 -.874496845E+02 -.874382963E+02 -.874274499E+02 -.874172761E+02 -.874079465E+02 -.873996856E+02 -.873927872E+02 -.873876355E+02 -.873847321E+02 -.873847321E+02
 -.873847512E+02 -.873847512E+02 -.873876453E+02 -.873927763E+02 -.873996391E+02 -.874078462E+02 -.874170998E+02 -.874271716E+02 -.874378860E+02 -.874491080E+02 -.874607335E+02 -.874726816E+02 -.874848893E+02 -.874973063E+02 -.875098923E+02 -.875226138E+02 -.875354421E+02 -.875483519E+02 -.875613197E+02 -.875743232E+02 -.875873401E+02 -.876003480E+02 -.876133237E+02 -.876262427E+02 -.876390796E+02 -.876518074E+02 -.876643976E+02 -.876768202E+02 -.876890438E+02 -.877010357E+02 -.877127618E+02 -.877241872E+02 -.877352758E+02 -.877459913E+02 -.877562966E+02 -.877661549E+02 -.877755295E+02 -.877843842E+02 -.877926837E+02 -.878003942E+02 -.878074830E+02 -.878139197E+02 -.878196760E+02 -.878247262E+02 -.878290471E+02 -.878326191E+02 -.878354255E+02 -.878374533E+02 -.878386931E+02 -.878391394E+02 -.878387904E+02 -.878376481E+02 -.878357186E+02 -.878330117E+02 -.878295406E+02 -.878253223E+02 -.878203771E+02 -.878147283E+02 -.878084020E+02 -.878014268E+02 -.877938338E+02 -.877856557E+02 -.877769269E+02 -.877676830E+02 -.877579606E+02 -.877477967E+02 -.877372286E+02 -.877262936E+02 -.877150285E+02 -.877034695E+02 -.876916521E+02 -.876796104E+02 -.876673774E+02 -.876549847E+02 -.876424625E+02 -.876298390E+02 -.876171412E+02 -.876043944E+02 -.875916222E+02 -.875788470E+02 -.875660903E+02 -.875533723E+02 -.875407132E+02 -.875281333E+02 -.875156536E+02 -.875032973E+02 -.874910904E+02 -.874790637E+02 -.874672546E+02 -.874557097E+02 -.874444882E+02 -.874336663E+02 -.874233425E+02 -.874136451E+02 -.874047411E+02 -.873968484E+02 -.873902515E+02 -.873853212E+02 -.873825410E+02 -.873825410E+02
 -.873821347E+02 -.873821347E+02 -.873848847E+02 -.873897577E+02 -.873962714E+02 -.874040550E+02 -.874128231E+02 -.874223564E+02 -.874324856E+02 -.874430802E+02 -.874540393E+02 -.874652840E+02 -.874767525E+02 -.874883957E+02 -.875001737E+02 -.875120535E+02 -.875240069E+02 -.875360091E+02 -.875480373E+02 -.875600701E+02 -.875720866E+02 -.875840656E+02 -.875959859E+02 -.876078255E+02 -.876195613E+02 -.876311696E+02 -.876426251E+02 -.876539020E+02 -.876649729E+02 -.876758099E+02 -.876863838E+02 -.876966650E+02 -.877066232E+02 -.877162277E+02 -.877254477E+02 -.877342524E+02 -.877426114E+02 -.877504948E+02 -.877578736E+02 -.877647199E+02 -.877710069E+02 -.877767099E+02 -.877818056E+02 -.877862732E+02 -.877900939E+02 -.877932517E+02 -.877957332E+02 -.877975278E+02 -.877986279E+02 -.877990291E+02 -.877987299E+02 -.877977321E+02 -.877960405E+02 -.877936630E+02 -.877906106E+02 -.877868969E+02 -.877825385E+02 -.877775543E+02 -.877719656E+02 -.877657959E+02 -.877590705E+02 -.877518162E+02 -.877440615E+02 -.877358356E+02 -.877271688E+02 -.877180918E+02 -.877086358E+02 -.876988319E+02 -.876887110E+02 -.876783037E+02 -.876676400E+02 -.876567491E+02 -.876456593E+02 -.876343979E+02 -.876229910E+02 -.876114635E+02 -.875998391E+02 -.875881406E+02 -.875763892E+02 -.875646056E+02 -.875528095E+02 -.875410201E+02 -.875292566E+02 -.875175388E+02 -.875058874E+02 -.874943251E+02 -.874828779E+02 -.874715765E+02 -.874604578E+02 -.874495680E+02 -.874389655E+02 -.874287246E+02 -.874189414E+02 -.874097403E+02 -.874012827E+02 -.873937787E+02 -.873875017E+02 -.873828075E+02 -.873801592E+02 -.873801592E+02
 -.873794043E+02 -.873794043E+02 -.873820055E+02 -.873866127E+02 -.873927679E+02 -.874001183E+02 -.874083919E+02 -.874173792E+02 -.874269183E+02 -.874368839E+02 -.874471789E+02 -.874577272E+02 -.874684688E+02 -.874793560E+02 -.874903500E+02 -.875014186E+02 -.875125346E+02 -.875236738E+02 -.875348144E+02 -.875459361E+02 -.875570192E+02 -.875680441E+02 -.875789915E+02 -.875898413E+02 -.876005730E+02 -.876111654E+02 -.876215966E+02 -.876318437E+02 -.876418833E+02 -.876516913E+02 -.876612428E+02 -.876705126E+02 -.876794751E+02 -.876881043E+02 -.876963746E+02 -.877042601E+02 -.877117355E+02 -.877187760E+02 -.877253576E+02 -.877314572E+02 -.877370530E+02 -.877421243E+02 -.877466524E+02 -.877506200E+02 -.877540118E+02 -.877568148E+02 -.877590181E+02 -.877606130E+02 -.877615934E+02 -.877619556E+02 -.877616986E+02 -.877608237E+02 -.877593350E+02 -.877572389E+02 -.877545443E+02 -.877512624E+02 -.877474067E+02 -.877429927E+02 -.877380380E+02 -.877325617E+02 -.877265847E+02 -.877201292E+02 -.877132186E+02 -.877058772E+02 -.876981301E+02 -.876900029E+02 -.876815217E+02 -.876727126E+02 -.876636016E+02 -.876542147E+02 -.876445773E+02 -.876347143E+02 -.876246501E+02 -.876144082E+02 -.876040114E+02 -.875934815E+02 -.875828395E+02 -.875721056E+02 -.875612990E+02 -.875504386E+02 -.875395425E+02 -.875286287E+02 -.875177155E+02 -.875068217E+02 -.874959673E+02 -.874851748E+02 -.874744693E+02 -.874638811E+02 -.874534463E+02 -.874432101E+02 -.874332291E+02 -.874235756E+02 -.874143424E+02 -.874056491E+02 -.873976507E+02 -.873905484E+02 -.873846034E+02 -.873801549E+02 -.873776442E+02 -.873776442E+02
 -.873766066E+02 -.873766066E+02 -.873790564E+02 -.873833941E+02 -.873891866E+02 -.873960998E+02 -.874038760E+02 -.874123164E+02 -.874212669E+02 -.874306080E+02 -.874402469E+02 -.874501107E+02 -.874601419E+02 -.874702943E+02 -.874805307E+02 -.874908201E+02 -.875011362E+02 -.875114558E+02 -.875217584E+02 -.875320246E+02 -.875422360E+02 -.875523749E+02 -.875624232E+02 -.875723631E+02 -.875821761E+02 -.875918434E+02 -.876013458E+02 -.876106634E+02 -.876197759E+02 -.876286624E+02 -.876373018E+02 -.876456724E+02 -.876537525E+02 -.876615204E+02 -.876689542E+02 -.876760324E+02 -.876827338E+02 -.876890378E+02 -.876949243E+02 -.877003742E+02 -.877053694E+02 -.877098930E+02 -.877139294E+02 -.877174644E+02 -.877204857E+02 -.877229823E+02 -.877249453E+02 -.877263678E+02 -.877272446E+02 -.877275729E+02 -.877273517E+02 -.877265822E+02 -.877252678E+02 -.877234136E+02 -.877210270E+02 -.877181172E+02 -.877146954E+02 -.877107743E+02 -.877063682E+02 -.877014932E+02 -.876961664E+02 -.876904062E+02 -.876842320E+02 -.876776641E+02 -.876707233E+02 -.876634313E+02 -.876558096E+02 -.876478805E+02 -.876396658E+02 -.876311876E+02 -.876224676E+02 -.876135271E+02 -.876043870E+02 -.875950677E+02 -.875855890E+02 -.875759702E+02 -.875662296E+02 -.875563854E+02 -.875464548E+02 -.875364549E+02 -.875264024E+02 -.875163141E+02 -.875062071E+02 -.874960993E+02 -.874860100E+02 -.874759607E+02 -.874659759E+02 -.874560847E+02 -.874463225E+02 -.874367326E+02 -.874273699E+02 -.874183038E+02 -.874096231E+02 -.874014424E+02 -.873939095E+02 -.873872159E+02 -.873816095E+02 -.873774126E+02 -.873750428E+02 -.873750428E+02
 -.873737784E+02 -.873737784E+02 -.873760763E+02 -.873801437E+02 -.873855731E+02 -.873920498E+02 -.873993308E+02 -.874072281E+02 -.874155962E+02 -.874243219E+02 -.874333169E+02 -.874425118E+02 -.874518517E+02 -.874612929E+02 -.874707994E+02 -.874803417E+02 -.874898947E+02 -.874994365E+02 -.875089476E+02 -.875184099E+02 -.875278064E+02 -.875371206E+02 -.875463361E+02 -.875554369E+02 -.875644064E+02 -.875732281E+02 -.875818850E+02 -.875903596E+02 -.875986345E+02 -.876066915E+02 -.876145125E+02 -.876220791E+02 -.876293728E+02 -.876363750E+02 -.876430675E+02 -.876494319E+02 -.876554507E+02 -.876611064E+02 -.876663824E+02 -.876712628E+02 -.876757324E+02 -.876797774E+02 -.876833847E+02 -.876865427E+02 -.876892410E+02 -.876914709E+02 -.876932248E+02 -.876944971E+02 -.876952837E+02 -.876955820E+02 -.876953913E+02 -.876947128E+02 -.876935490E+02 -.876919043E+02 -.876897849E+02 -.876871982E+02 -.876841535E+02 -.876806613E+02 -.876767337E+02 -.876723836E+02 -.876676256E+02 -.876624747E+02 -.876569473E+02 -.876510603E+02 -.876448311E+02 -.876382778E+02 -.876314188E+02 -.876242726E+02 -.876168579E+02 -.876091935E+02 -.876012977E+02 -.875931890E+02 -.875848854E+02 -.875764045E+02 -.875677637E+02 -.875589796E+02 -.875500688E+02 -.875410472E+02 -.875319304E+02 -.875227338E+02 -.875134729E+02 -.875041630E+02 -.874948203E+02 -.874854615E+02 -.874761050E+02 -.874667714E+02 -.874574842E+02 -.874482713E+02 -.874391667E+02 -.874302121E+02 -.874214597E+02 -.874129759E+02 -.874048454E+02 -.873971770E+02 -.873901107E+02 -.873838279E+02 -.873785630E+02 -.873746200E+02 -.873723929E+02 -.873723929E+02
 -.873709487E+02 -.873709487E+02 -.873730954E+02 -.873768941E+02 -.873819631E+02 -.873880073E+02 -.873947988E+02 -.874021608E+02 -.874099563E+02 -.874180788E+02 -.874264447E+02 -.874349887E+02 -.874436586E+02 -.874524129E+02 -.874612176E+02 -.874700447E+02 -.874788704E+02 -.874876740E+02 -.874964373E+02 -.875051433E+02 -.875137763E+02 -.875223212E+02 -.875307633E+02 -.875390878E+02 -.875472802E+02 -.875553257E+02 -.875632093E+02 -.875709159E+02 -.875784302E+02 -.875857366E+02 -.875928194E+02 -.875996628E+02 -.876062511E+02 -.876125686E+02 -.876185996E+02 -.876243289E+02 -.876297414E+02 -.876348227E+02 -.876395587E+02 -.876439361E+02 -.876479424E+02 -.876515659E+02 -.876547959E+02 -.876576226E+02 -.876600374E+02 -.876620331E+02 -.876636036E+02 -.876647440E+02 -.876654510E+02 -.876657226E+02 -.876655582E+02 -.876649585E+02 -.876639259E+02 -.876624641E+02 -.876605779E+02 -.876582738E+02 -.876555593E+02 -.876524432E+02 -.876489355E+02 -.876450471E+02 -.876407900E+02 -.876361770E+02 -.876312215E+02 -.876259377E+02 -.876203405E+02 -.876144449E+02 -.876082666E+02 -.876018212E+02 -.875951246E+02 -.875881928E+02 -.875810415E+02 -.875736867E+02 -.875661438E+02 -.875584282E+02 -.875505549E+02 -.875425387E+02 -.875343941E+02 -.875261353E+02 -.875177763E+02 -.875093312E+02 -.875008139E+02 -.874922387E+02 -.874836204E+02 -.874749750E+02 -.874663198E+02 -.874576740E+02 -.874490604E+02 -.874405053E+02 -.874320412E+02 -.874237076E+02 -.874155544E+02 -.874076444E+02 -.874000578E+02 -.873928972E+02 -.873862948E+02 -.873804214E+02 -.873754974E+02 -.873718084E+02 -.873697242E+02 -.873697242E+02
 -.873681395E+02 -.873681395E+02 -.873701367E+02 -.873736701E+02 -.873783837E+02 -.873840021E+02 -.873903123E+02 -.873971492E+02 -.874043845E+02 -.874119181E+02 -.874196720E+02 -.874275844E+02 -.874356064E+02 -.874436988E+02 -.874518296E+02 -.874599724E+02 -.874681049E+02 -.874762076E+02 -.874842634E+02 -.874922568E+02 -.875001732E+02 -.875079989E+02 -.875157203E+02 -.875233244E+02 -.875307980E+02 -.875381281E+02 -.875453015E+02 -.875523050E+02 -.875591252E+02 -.875657486E+02 -.875721617E+02 -.875783509E+02 -.875843028E+02 -.875900039E+02 -.875954410E+02 -.876006011E+02 -.876054716E+02 -.876100402E+02 -.876142952E+02 -.876182253E+02 -.876218200E+02 -.876250696E+02 -.876279651E+02 -.876304985E+02 -.876326625E+02 -.876344511E+02 -.876358592E+02 -.876368828E+02 -.876375192E+02 -.876377666E+02 -.876376247E+02 -.876370940E+02 -.876361765E+02 -.876348752E+02 -.876331942E+02 -.876311390E+02 -.876287157E+02 -.876259317E+02 -.876227954E+02 -.876193158E+02 -.876155031E+02 -.876113678E+02 -.876069214E+02 -.876021759E+02 -.875971435E+02 -.875918373E+02 -.875862702E+02 -.875804558E+02 -.875744075E+02 -.875681390E+02 -.875616638E+02 -.875549956E+02 -.875481478E+02 -.875411338E+02 -.875339666E+02 -.875266593E+02 -.875192247E+02 -.875116755E+02 -.875040241E+02 -.874962833E+02 -.874884658E+02 -.874805848E+02 -.874726539E+02 -.874646880E+02 -.874567033E+02 -.874487181E+02 -.874407536E+02 -.874328349E+02 -.874249927E+02 -.874172643E+02 -.874096968E+02 -.874023493E+02 -.873952974E+02 -.873886373E+02 -.873824933E+02 -.873770251E+02 -.873724391E+02 -.873690022E+02 -.873670600E+02 -.873670600E+02
 -.873653670E+02 -.873653670E+02 -.873672173E+02 -.873704900E+02 -.873748548E+02 -.873800558E+02 -.873858950E+02 -.873922188E+02 -.873989077E+02 -.874058685E+02 -.874130282E+02 -.874203291E+02 -.874277256E+02 -.874351809E+02 -.874426650E+02 -.874501532E+02 -.874576247E+02 -.874650613E+02 -.874724471E+02 -.874797679E+02 -.874870101E+02 -.874941613E+02 -.875012094E+02 -.875081424E+02 -.875149487E+02 -.875216167E+02 -.875281349E+02 -.875344915E+02 -.875406750E+02 -.875466736E+02 -.875524757E+02 -.875580696E+02 -.875634437E+02 -.875685866E+02 -.875734869E+02 -.875781337E+02 -.875825162E+02 -.875866241E+02 -.875904474E+02 -.875939767E+02 -.875972032E+02 -.876001187E+02 -.876027156E+02 -.876049871E+02 -.876069274E+02 -.876085313E+02 -.876097945E+02 -.876107139E+02 -.876112870E+02 -.876115124E+02 -.876113898E+02 -.876109198E+02 -.876101039E+02 -.876089446E+02 -.876074456E+02 -.876056111E+02 -.876034464E+02 -.876009579E+02 -.875981522E+02 -.875950373E+02 -.875916214E+02 -.875879137E+02 -.875839236E+02 -.875796612E+02 -.875751371E+02 -.875703622E+02 -.875653476E+02 -.875601048E+02 -.875546452E+02 -.875489805E+02 -.875431225E+02 -.875370829E+02 -.875308734E+02 -.875245055E+02 -.875179907E+02 -.875113405E+02 -.875045662E+02 -.874976790E+02 -.874906903E+02 -.874836113E+02 -.874764537E+02 -.874692295E+02 -.874619514E+02 -.874546331E+02 -.874472896E+02 -.874399383E+02 -.874325988E+02 -.874252949E+02 -.874180552E+02 -.874109150E+02 -.874039182E+02 -.873971203E+02 -.873905920E+02 -.873844232E+02 -.873787297E+02 -.873736605E+02 -.873694077E+02 -.873662197E+02 -.873644178E+02 -.873644178E+02
 -.873626430E+02 -.873626430E+02 -.873643493E+02 -.873673668E+02 -.873713904E+02 -.873761836E+02 -.873815632E+02 -.873873871E+02 -.873935445E+02 -.873999491E+02 -.874065330E+02 -.874132429E+02 -.874200360E+02 -.874268783E+02 -.874337418E+02 -.874406036E+02 -.874474443E+02 -.874542470E+02 -.874609973E+02 -.874676817E+02 -.874742882E+02 -.874808053E+02 -.874872220E+02 -.874935277E+02 -.874997120E+02 -.875057647E+02 -.875116754E+02 -.875174341E+02 -.875230306E+02 -.875284546E+02 -.875336961E+02 -.875387450E+02 -.875435914E+02 -.875482255E+02 -.875526376E+02 -.875568183E+02 -.875607586E+02 -.875644495E+02 -.875678828E+02 -.875710504E+02 -.875739450E+02 -.875765595E+02 -.875788877E+02 -.875809239E+02 -.875826631E+02 -.875841009E+02 -.875852340E+02 -.875860594E+02 -.875865753E+02 -.875867805E+02 -.875866746E+02 -.875862583E+02 -.875855327E+02 -.875845001E+02 -.875831633E+02 -.875815261E+02 -.875795929E+02 -.875773689E+02 -.875748599E+02 -.875720725E+02 -.875690136E+02 -.875656909E+02 -.875621125E+02 -.875582870E+02 -.875542232E+02 -.875499304E+02 -.875454181E+02 -.875406960E+02 -.875357741E+02 -.875306624E+02 -.875253709E+02 -.875199098E+02 -.875142892E+02 -.875085192E+02 -.875026098E+02 -.874965711E+02 -.874904131E+02 -.874841458E+02 -.874777793E+02 -.874713238E+02 -.874647898E+02 -.874581884E+02 -.874515310E+02 -.874448304E+02 -.874381006E+02 -.874313575E+02 -.874246196E+02 -.874179090E+02 -.874112524E+02 -.874046827E+02 -.873982409E+02 -.873919787E+02 -.873859615E+02 -.873802732E+02 -.873750211E+02 -.873703432E+02 -.873664177E+02 -.873634744E+02 -.873618105E+02 -.873618105E+02
 -.873599751E+02 -.873599751E+02 -.873615407E+02 -.873643091E+02 -.873679998E+02 -.873723954E+02 -.873773275E+02 -.873826652E+02 -.873883064E+02 -.873941717E+02 -.874001983E+02 -.874063370E+02 -.874125483E+02 -.874188008E+02 -.874250686E+02 -.874313304E+02 -.874375685E+02 -.874437672E+02 -.874499133E+02 -.874559945E+02 -.874619997E+02 -.874679187E+02 -.874737415E+02 -.874794587E+02 -.874850609E+02 -.874905391E+02 -.874958843E+02 -.875010875E+02 -.875061399E+02 -.875110326E+02 -.875157569E+02 -.875203041E+02 -.875246656E+02 -.875288330E+02 -.875327981E+02 -.875365529E+02 -.875400895E+02 -.875434006E+02 -.875464789E+02 -.875493178E+02 -.875519110E+02 -.875542525E+02 -.875563372E+02 -.875581601E+02 -.875597171E+02 -.875610046E+02 -.875620196E+02 -.875627598E+02 -.875632236E+02 -.875634100E+02 -.875633187E+02 -.875629501E+02 -.875623054E+02 -.875613864E+02 -.875601955E+02 -.875587359E+02 -.875570113E+02 -.875550260E+02 -.875527849E+02 -.875502937E+02 -.875475581E+02 -.875445848E+02 -.875413804E+02 -.875379523E+02 -.875343081E+02 -.875304555E+02 -.875264028E+02 -.875221583E+02 -.875177304E+02 -.875131277E+02 -.875083590E+02 -.875034330E+02 -.874983585E+02 -.874931443E+02 -.874877992E+02 -.874823319E+02 -.874767514E+02 -.874710665E+02 -.874652863E+02 -.874594198E+02 -.874534766E+02 -.874474667E+02 -.874414007E+02 -.874352902E+02 -.874291480E+02 -.874229889E+02 -.874168301E+02 -.874106920E+02 -.874045993E+02 -.873985826E+02 -.873926797E+02 -.873869385E+02 -.873814195E+02 -.873762001E+02 -.873713793E+02 -.873670843E+02 -.873634793E+02 -.873607757E+02 -.873592471E+02 -.873592471E+02
 -.873573679E+02 -.873573679E+02 -.873587963E+02 -.873613219E+02 -.873646883E+02 -.873686970E+02 -.873731938E+02 -.873780591E+02 -.873831995E+02 -.873885420E+02 -.873940293E+02 -.873996162E+02 -.874052665E+02 -.874109511E+02 -.874166465E+02 -.874223331E+02 -.874279944E+02 -.874336165E+02 -.874391870E+02 -.874446948E+02 -.874501299E+02 -.874554830E+02 -.874607452E+02 -.874659080E+02 -.874709633E+02 -.874759029E+02 -.874807190E+02 -.874854036E+02 -.874899492E+02 -.874943479E+02 -.874985923E+02 -.875026748E+02 -.875065881E+02 -.875103249E+02 -.875138782E+02 -.875172411E+02 -.875204069E+02 -.875233694E+02 -.875261226E+02 -.875286605E+02 -.875309780E+02 -.875330701E+02 -.875349323E+02 -.875365606E+02 -.875379513E+02 -.875391016E+02 -.875400088E+02 -.875406710E+02 -.875410869E+02 -.875412557E+02 -.875411770E+02 -.875408513E+02 -.875402796E+02 -.875394633E+02 -.875384045E+02 -.875371059E+02 -.875355705E+02 -.875338021E+02 -.875318049E+02 -.875295835E+02 -.875271428E+02 -.875244885E+02 -.875216262E+02 -.875185622E+02 -.875153028E+02 -.875118549E+02 -.875082253E+02 -.875044212E+02 -.875004498E+02 -.874963186E+02 -.874920350E+02 -.874876065E+02 -.874830410E+02 -.874783459E+02 -.874735290E+02 -.874685980E+02 -.874635607E+02 -.874584250E+02 -.874531989E+02 -.874478906E+02 -.874425087E+02 -.874370620E+02 -.874315604E+02 -.874260144E+02 -.874204357E+02 -.874148380E+02 -.874092369E+02 -.874036513E+02 -.873981040E+02 -.873926229E+02 -.873872430E+02 -.873820082E+02 -.873769741E+02 -.873722117E+02 -.873678116E+02 -.873638906E+02 -.873605987E+02 -.873581296E+02 -.873567334E+02 -.873567334E+02
 -.873548235E+02 -.873548235E+02 -.873561183E+02 -.873584074E+02 -.873614582E+02 -.873650904E+02 -.873691642E+02 -.873735707E+02 -.873782252E+02 -.873830612E+02 -.873880265E+02 -.873930800E+02 -.873981887E+02 -.874033262E+02 -.874084709E+02 -.874136050E+02 -.874187136E+02 -.874237838E+02 -.874288046E+02 -.874337659E+02 -.874386587E+02 -.874434746E+02 -.874482056E+02 -.874528444E+02 -.874573835E+02 -.874618159E+02 -.874661346E+02 -.874703329E+02 -.874744038E+02 -.874783409E+02 -.874821375E+02 -.874857872E+02 -.874892836E+02 -.874926205E+02 -.874957919E+02 -.874987919E+02 -.875016150E+02 -.875042555E+02 -.875067085E+02 -.875089691E+02 -.875110327E+02 -.875128952E+02 -.875145528E+02 -.875160020E+02 -.875172399E+02 -.875182639E+02 -.875190719E+02 -.875196623E+02 -.875200338E+02 -.875201859E+02 -.875201183E+02 -.875198314E+02 -.875193259E+02 -.875186031E+02 -.875176648E+02 -.875165131E+02 -.875151508E+02 -.875135810E+02 -.875118072E+02 -.875098332E+02 -.875076634E+02 -.875053024E+02 -.875027552E+02 -.875000268E+02 -.874971230E+02 -.874940493E+02 -.874908116E+02 -.874874162E+02 -.874838691E+02 -.874801768E+02 -.874763458E+02 -.874723825E+02 -.874682936E+02 -.874640858E+02 -.874597657E+02 -.874553401E+02 -.874508159E+02 -.874462000E+02 -.874414995E+02 -.874367217E+02 -.874318744E+02 -.874269655E+02 -.874220038E+02 -.874169989E+02 -.874119616E+02 -.874069040E+02 -.874018407E+02 -.873967887E+02 -.873917690E+02 -.873868070E+02 -.873819346E+02 -.873771918E+02 -.873726295E+02 -.873683120E+02 -.873643222E+02 -.873607659E+02 -.873577797E+02 -.873555396E+02 -.873542728E+02 -.873542728E+02
 -.873523423E+02 -.873523423E+02 -.873535069E+02 -.873555658E+02 -.873583094E+02 -.873615755E+02 -.873652380E+02 -.873691989E+02 -.873733818E+02 -.873777266E+02 -.873821864E+02 -.873867238E+02 -.873913093E+02 -.873959187E+02 -.874005328E+02 -.874051353E+02 -.874097129E+02 -.874142539E+02 -.874187483E+02 -.874231872E+02 -.874275625E+02 -.874318666E+02 -.874360927E+02 -.874402339E+02 -.874442840E+02 -.874482366E+02 -.874520857E+02 -.874558253E+02 -.874594496E+02 -.874629528E+02 -.874663293E+02 -.874695735E+02 -.874726799E+02 -.874756432E+02 -.874784584E+02 -.874811203E+02 -.874836241E+02 -.874859653E+02 -.874881395E+02 -.874901426E+02 -.874919708E+02 -.874936204E+02 -.874950884E+02 -.874963718E+02 -.874974680E+02 -.874983751E+02 -.874990910E+02 -.874996146E+02 -.874999448E+02 -.875000811E+02 -.875000232E+02 -.874997715E+02 -.874993265E+02 -.874986895E+02 -.874978619E+02 -.874968455E+02 -.874956426E+02 -.874942558E+02 -.874926881E+02 -.874909428E+02 -.874890235E+02 -.874869341E+02 -.874846788E+02 -.874822621E+02 -.874796886E+02 -.874769631E+02 -.874740908E+02 -.874710769E+02 -.874679265E+02 -.874646454E+02 -.874612389E+02 -.874577127E+02 -.874540725E+02 -.874503241E+02 -.874464734E+02 -.874425261E+02 -.874384885E+02 -.874343664E+02 -.874301663E+02 -.874258945E+02 -.874215580E+02 -.874171638E+02 -.874127200E+02 -.874082349E+02 -.874037185E+02 -.873991817E+02 -.873946375E+02 -.873901016E+02 -.873855927E+02 -.873811340E+02 -.873767543E+02 -.873724898E+02 -.873683863E+02 -.873645022E+02 -.873609121E+02 -.873577115E+02 -.873550237E+02 -.873530071E+02 -.873518666E+02 -.873518666E+02
 -.873499235E+02 -.873499235E+02 -.873509613E+02 -.873527959E+02 -.873552404E+02 -.873581502E+02 -.873614128E+02 -.873649406E+02 -.873686654E+02 -.873725336E+02 -.873765031E+02 -.873805407E+02 -.873846198E+02 -.873887189E+02 -.873928207E+02 -.873969107E+02 -.874009770E+02 -.874050091E+02 -.874089981E+02 -.874129362E+02 -.874168160E+02 -.874206310E+02 -.874243750E+02 -.874280421E+02 -.874316267E+02 -.874351235E+02 -.874385270E+02 -.874418322E+02 -.874450340E+02 -.874481274E+02 -.874511075E+02 -.874539697E+02 -.874567091E+02 -.874593214E+02 -.874618021E+02 -.874641469E+02 -.874663517E+02 -.874684128E+02 -.874703262E+02 -.874720887E+02 -.874736969E+02 -.874751479E+02 -.874764389E+02 -.874775676E+02 -.874785318E+02 -.874793296E+02 -.874799597E+02 -.874804208E+02 -.874807121E+02 -.874808332E+02 -.874807839E+02 -.874805644E+02 -.874801753E+02 -.874796176E+02 -.874788923E+02 -.874780012E+02 -.874769461E+02 -.874757292E+02 -.874743531E+02 -.874728205E+02 -.874711344E+02 -.874692982E+02 -.874673154E+02 -.874651898E+02 -.874629252E+02 -.874605260E+02 -.874579962E+02 -.874553405E+02 -.874525632E+02 -.874496692E+02 -.874466630E+02 -.874435497E+02 -.874403340E+02 -.874370210E+02 -.874336157E+02 -.874301232E+02 -.874265488E+02 -.874228978E+02 -.874191756E+02 -.874153880E+02 -.874115411E+02 -.874076411E+02 -.874036951E+02 -.873997107E+02 -.873956966E+02 -.873916627E+02 -.873876206E+02 -.873835844E+02 -.873795708E+02 -.873756006E+02 -.873716996E+02 -.873679002E+02 -.873642435E+02 -.873607815E+02 -.873575810E+02 -.873547274E+02 -.873523306E+02 -.873505323E+02 -.873495151E+02 -.873495151E+02
 -.873475662E+02 -.873475662E+02 -.873484804E+02 -.873500964E+02 -.873522496E+02 -.873548124E+02 -.873576857E+02 -.873607921E+02 -.873640715E+02 -.873674766E+02 -.873709702E+02 -.873745229E+02 -.873781112E+02 -.873817162E+02 -.873853225E+02 -.873889173E+02 -.873924901E+02 -.873960316E+02 -.873995341E+02 -.874029905E+02 -.874063945E+02 -.874097403E+02 -.874130225E+02 -.874162361E+02 -.874193761E+02 -.874224379E+02 -.874254169E+02 -.874283086E+02 -.874311088E+02 -.874338131E+02 -.874364174E+02 -.874389177E+02 -.874413100E+02 -.874435905E+02 -.874457553E+02 -.874478010E+02 -.874497241E+02 -.874515212E+02 -.874531893E+02 -.874547255E+02 -.874561270E+02 -.874573913E+02 -.874585161E+02 -.874594995E+02 -.874603396E+02 -.874610349E+02 -.874615841E+02 -.874619864E+02 -.874622410E+02 -.874623475E+02 -.874623057E+02 -.874621160E+02 -.874617787E+02 -.874612947E+02 -.874606649E+02 -.874598907E+02 -.874589736E+02 -.874579155E+02 -.874567186E+02 -.874553851E+02 -.874539176E+02 -.874523189E+02 -.874505920E+02 -.874487400E+02 -.874467663E+02 -.874446743E+02 -.874424677E+02 -.874401502E+02 -.874377257E+02 -.874351981E+02 -.874325715E+02 -.874298500E+02 -.874270378E+02 -.874241392E+02 -.874211585E+02 -.874181001E+02 -.874149685E+02 -.874117683E+02 -.874085044E+02 -.874051816E+02 -.874018053E+02 -.873983811E+02 -.873949150E+02 -.873914138E+02 -.873878852E+02 -.873843379E+02 -.873807823E+02 -.873772307E+02 -.873736979E+02 -.873702024E+02 -.873667671E+02 -.873634205E+02 -.873601989E+02 -.873571484E+02 -.873543280E+02 -.873518129E+02 -.873497004E+02 -.873481152E+02 -.873472185E+02 -.873472185E+02
 -.873452711E+02 -.873452711E+02 -.873460647E+02 -.873474675E+02 -.873493367E+02 -.873515613E+02 -.873540553E+02 -.873567514E+02 -.873595973E+02 -.873625520E+02 -.873655830E+02 -.873686647E+02 -.873717767E+02 -.873749026E+02 -.873780288E+02 -.873811443E+02 -.873842398E+02 -.873873075E+02 -.873903403E+02 -.873933324E+02 -.873962782E+02 -.873991727E+02 -.874020113E+02 -.874047896E+02 -.874075033E+02 -.874101486E+02 -.874127215E+02 -.874152181E+02 -.874176349E+02 -.874199683E+02 -.874222147E+02 -.874243706E+02 -.874264329E+02 -.874283981E+02 -.874302633E+02 -.874320253E+02 -.874336813E+02 -.874352286E+02 -.874366645E+02 -.874379866E+02 -.874391926E+02 -.874402804E+02 -.874412483E+02 -.874420943E+02 -.874428172E+02 -.874434155E+02 -.874438883E+02 -.874442349E+02 -.874444545E+02 -.874445468E+02 -.874445119E+02 -.874443498E+02 -.874440609E+02 -.874436459E+02 -.874431056E+02 -.874424411E+02 -.874416538E+02 -.874407451E+02 -.874397169E+02 -.874385710E+02 -.874373096E+02 -.874359350E+02 -.874344497E+02 -.874328564E+02 -.874311578E+02 -.874293568E+02 -.874274565E+02 -.874254601E+02 -.874233706E+02 -.874211916E+02 -.874189264E+02 -.874165785E+02 -.874141515E+02 -.874116488E+02 -.874090743E+02 -.874064317E+02 -.874037249E+02 -.874009577E+02 -.873981344E+02 -.873952591E+02 -.873923364E+02 -.873893712E+02 -.873863687E+02 -.873833349E+02 -.873802764E+02 -.873772007E+02 -.873741171E+02 -.873710360E+02 -.873679707E+02 -.873649370E+02 -.873619549E+02 -.873590495E+02 -.873562521E+02 -.873536030E+02 -.873511535E+02 -.873489690E+02 -.873471341E+02 -.873457572E+02 -.873449783E+02 -.873449783E+02
 -.873430433E+02 -.873430433E+02 -.873437192E+02 -.873449141E+02 -.873465062E+02 -.873484011E+02 -.873505255E+02 -.873528220E+02 -.873552460E+02 -.873577625E+02 -.873603437E+02 -.873629679E+02 -.873656174E+02 -.873682784E+02 -.873709392E+02 -.873735904E+02 -.873762241E+02 -.873788335E+02 -.873814127E+02 -.873839566E+02 -.873864606E+02 -.873889203E+02 -.873913319E+02 -.873936916E+02 -.873959959E+02 -.873982414E+02 -.874004248E+02 -.874025430E+02 -.874045929E+02 -.874065715E+02 -.874084758E+02 -.874103031E+02 -.874120504E+02 -.874137153E+02 -.874152949E+02 -.874167869E+02 -.874181889E+02 -.874194986E+02 -.874207138E+02 -.874218326E+02 -.874228530E+02 -.874237734E+02 -.874245922E+02 -.874253080E+02 -.874259195E+02 -.874264259E+02 -.874268261E+02 -.874271195E+02 -.874273057E+02 -.874273845E+02 -.874273556E+02 -.874272193E+02 -.874269759E+02 -.874266259E+02 -.874261699E+02 -.874256090E+02 -.874249441E+02 -.874241766E+02 -.874233079E+02 -.874223395E+02 -.874212733E+02 -.874201112E+02 -.874188551E+02 -.874175072E+02 -.874160700E+02 -.874145457E+02 -.874129369E+02 -.874112462E+02 -.874094762E+02 -.874076298E+02 -.874057098E+02 -.874037191E+02 -.874016606E+02 -.873995373E+02 -.873973524E+02 -.873951090E+02 -.873928103E+02 -.873904597E+02 -.873880606E+02 -.873856167E+02 -.873831318E+02 -.873806100E+02 -.873780559E+02 -.873754744E+02 -.873728713E+02 -.873702530E+02 -.873676274E+02 -.873650035E+02 -.873623925E+02 -.873598082E+02 -.873572674E+02 -.873547917E+02 -.873524079E+02 -.873501504E+02 -.873480627E+02 -.873462011E+02 -.873446373E+02 -.873434639E+02 -.873428003E+02 -.873428003E+02
 -.873408978E+02 -.873408978E+02 -.873414589E+02 -.873424511E+02 -.873437734E+02 -.873453476E+02 -.873471125E+02 -.873490206E+02 -.873510348E+02 -.873531259E+02 -.873552708E+02 -.873574514E+02 -.873596531E+02 -.873618641E+02 -.873640748E+02 -.873662773E+02 -.873684650E+02 -.873706322E+02 -.873727741E+02 -.873748863E+02 -.873769649E+02 -.873790065E+02 -.873810077E+02 -.873829654E+02 -.873848768E+02 -.873867391E+02 -.873885494E+02 -.873903054E+02 -.873920043E+02 -.873936438E+02 -.873952214E+02 -.873967349E+02 -.873981819E+02 -.873995603E+02 -.874008680E+02 -.874021029E+02 -.874032631E+02 -.874043468E+02 -.874053521E+02 -.874062776E+02 -.874071217E+02 -.874078830E+02 -.874085602E+02 -.874091522E+02 -.874096580E+02 -.874100769E+02 -.874104080E+02 -.874106509E+02 -.874108053E+02 -.874108708E+02 -.874108474E+02 -.874107353E+02 -.874105347E+02 -.874102459E+02 -.874098696E+02 -.874094066E+02 -.874088575E+02 -.874082236E+02 -.874075060E+02 -.874067058E+02 -.874058247E+02 -.874048640E+02 -.874038255E+02 -.874027108E+02 -.874015220E+02 -.874002609E+02 -.873989296E+02 -.873975301E+02 -.873960647E+02 -.873945357E+02 -.873929453E+02 -.873912958E+02 -.873895899E+02 -.873878298E+02 -.873860181E+02 -.873841575E+02 -.873822506E+02 -.873803001E+02 -.873783090E+02 -.873762801E+02 -.873742169E+02 -.873721226E+02 -.873700010E+02 -.873678564E+02 -.873656934E+02 -.873635176E+02 -.873613354E+02 -.873591544E+02 -.873569840E+02 -.873548357E+02 -.873527236E+02 -.873506655E+02 -.873486839E+02 -.873468074E+02 -.873450722E+02 -.873435251E+02 -.873422257E+02 -.873412509E+02 -.873406997E+02 -.873406997E+02
 -.873388689E+02 -.873388689E+02 -.873393188E+02 -.873401148E+02 -.873411762E+02 -.873424403E+02 -.873438582E+02 -.873453918E+02 -.873470112E+02 -.873486929E+02 -.873504184E+02 -.873521730E+02 -.873539448E+02 -.873557243E+02 -.873575038E+02 -.873592768E+02 -.873610379E+02 -.873627825E+02 -.873645067E+02 -.873662069E+02 -.873678800E+02 -.873695230E+02 -.873711334E+02 -.873727087E+02 -.873742464E+02 -.873757444E+02 -.873772004E+02 -.873786124E+02 -.873799784E+02 -.873812964E+02 -.873825645E+02 -.873837807E+02 -.873849435E+02 -.873860509E+02 -.873871013E+02 -.873880932E+02 -.873890249E+02 -.873898951E+02 -.873907024E+02 -.873914454E+02 -.873921230E+02 -.873927341E+02 -.873932778E+02 -.873937530E+02 -.873941591E+02 -.873944954E+02 -.873947613E+02 -.873949565E+02 -.873950806E+02 -.873951334E+02 -.873951150E+02 -.873950254E+02 -.873948648E+02 -.873946336E+02 -.873943321E+02 -.873939609E+02 -.873935208E+02 -.873930125E+02 -.873924370E+02 -.873917952E+02 -.873910884E+02 -.873903176E+02 -.873894842E+02 -.873885896E+02 -.873876352E+02 -.873866227E+02 -.873855535E+02 -.873844295E+02 -.873832522E+02 -.873820236E+02 -.873807454E+02 -.873794195E+02 -.873780479E+02 -.873766326E+02 -.873751755E+02 -.873736787E+02 -.873721445E+02 -.873705749E+02 -.873689724E+02 -.873673393E+02 -.873656783E+02 -.873639922E+02 -.873622840E+02 -.873605571E+02 -.873588155E+02 -.873570635E+02 -.873553064E+02 -.873535506E+02 -.873518034E+02 -.873500742E+02 -.873483746E+02 -.873467189E+02 -.873451251E+02 -.873436164E+02 -.873422219E+02 -.873409790E+02 -.873399356E+02 -.873391533E+02 -.873387112E+02 -.873387112E+02
 -.873370292E+02 -.873370292E+02 -.873373731E+02 -.873379825E+02 -.873387964E+02 -.873397672E+02 -.873408574E+02 -.873420381E+02 -.873432862E+02 -.873445836E+02 -.873459160E+02 -.873472718E+02 -.873486419E+02 -.873500187E+02 -.873513961E+02 -.873527691E+02 -.873541333E+02 -.873554850E+02 -.873568211E+02 -.873581388E+02 -.873594356E+02 -.873607091E+02 -.873619573E+02 -.873631783E+02 -.873643702E+02 -.873655311E+02 -.873666595E+02 -.873677536E+02 -.873688120E+02 -.873698330E+02 -.873708153E+02 -.873717574E+02 -.873726579E+02 -.873735155E+02 -.873743288E+02 -.873750968E+02 -.873758181E+02 -.873764917E+02 -.873771165E+02 -.873776916E+02 -.873782160E+02 -.873786890E+02 -.873791097E+02 -.873794775E+02 -.873797917E+02 -.873800520E+02 -.873802579E+02 -.873804090E+02 -.873805052E+02 -.873805463E+02 -.873805323E+02 -.873804632E+02 -.873803393E+02 -.873801606E+02 -.873799277E+02 -.873796408E+02 -.873793006E+02 -.873789077E+02 -.873784626E+02 -.873779663E+02 -.873774196E+02 -.873768234E+02 -.873761786E+02 -.873754864E+02 -.873747478E+02 -.873739641E+02 -.873731365E+02 -.873722662E+02 -.873713546E+02 -.873704031E+02 -.873694130E+02 -.873683859E+02 -.873673232E+02 -.873662265E+02 -.873650973E+02 -.873639373E+02 -.873627480E+02 -.873615314E+02 -.873602891E+02 -.873590231E+02 -.873577355E+02 -.873564285E+02 -.873551045E+02 -.873537663E+02 -.873524169E+02 -.873510599E+02 -.873496994E+02 -.873483405E+02 -.873469891E+02 -.873456525E+02 -.873443398E+02 -.873430620E+02 -.873418333E+02 -.873406714E+02 -.873395988E+02 -.873386441E+02 -.873378437E+02 -.873372446E+02 -.873369065E+02 -.873369065E+02
 -.873355186E+02 -.873355186E+02 -.873357665E+02 -.873362080E+02 -.873368004E+02 -.873375099E+02 -.873383099E+02 -.873391794E+02 -.873401014E+02 -.873410625E+02 -.873420519E+02 -.873430608E+02 -.873440821E+02 -.873451099E+02 -.873461395E+02 -.873471667E+02 -.873481882E+02 -.873492010E+02 -.873502027E+02 -.873511910E+02 -.873521639E+02 -.873531196E+02 -.873540564E+02 -.873549729E+02 -.873558677E+02 -.873567392E+02 -.873575863E+02 -.873584077E+02 -.873592022E+02 -.873599686E+02 -.873607059E+02 -.873614130E+02 -.873620888E+02 -.873627323E+02 -.873633426E+02 -.873639188E+02 -.873644600E+02 -.873649654E+02 -.873654341E+02 -.873658655E+02 -.873662588E+02 -.873666136E+02 -.873669291E+02 -.873672050E+02 -.873674408E+02 -.873676360E+02 -.873677905E+02 -.873679039E+02 -.873679762E+02 -.873680071E+02 -.873679968E+02 -.873679451E+02 -.873678523E+02 -.873677185E+02 -.873675440E+02 -.873673291E+02 -.873670742E+02 -.873667797E+02 -.873664462E+02 -.873660742E+02 -.873656643E+02 -.873652172E+02 -.873647337E+02 -.873642146E+02 -.873636607E+02 -.873630728E+02 -.873624519E+02 -.873617989E+02 -.873611149E+02 -.873604008E+02 -.873596578E+02 -.873588868E+02 -.873580891E+02 -.873572658E+02 -.873564180E+02 -.873555471E+02 -.873546543E+02 -.873537409E+02 -.873528084E+02 -.873518583E+02 -.873508922E+02 -.873499117E+02 -.873489190E+02 -.873479160E+02 -.873469054E+02 -.873458899E+02 -.873448728E+02 -.873438581E+02 -.873428505E+02 -.873418556E+02 -.873408805E+02 -.873399337E+02 -.873390257E+02 -.873381698E+02 -.873373825E+02 -.873366844E+02 -.873361018E+02 -.873356676E+02 -.873354239E+02 -.873354239E+02
 -.873345847E+02 -.873345847E+02 -.873347601E+02 -.873350770E+02 -.873355078E+02 -.873360296E+02 -.873366236E+02 -.873372744E+02 -.873379691E+02 -.873386974E+02 -.873394506E+02 -.873402215E+02 -.873410042E+02 -.873417940E+02 -.873425867E+02 -.873433790E+02 -.873441679E+02 -.873449509E+02 -.873457260E+02 -.873464912E+02 -.873472449E+02 -.873479856E+02 -.873487119E+02 -.873494226E+02 -.873501165E+02 -.873507925E+02 -.873514496E+02 -.873520868E+02 -.873527032E+02 -.873532977E+02 -.873538697E+02 -.873544182E+02 -.873549424E+02 -.873554416E+02 -.873559149E+02 -.873563618E+02 -.873567815E+02 -.873571734E+02 -.873575369E+02 -.873578714E+02 -.873581764E+02 -.873584515E+02 -.873586962E+02 -.873589101E+02 -.873590929E+02 -.873592443E+02 -.873593641E+02 -.873594521E+02 -.873595082E+02 -.873595322E+02 -.873595243E+02 -.873594843E+02 -.873594125E+02 -.873593089E+02 -.873591738E+02 -.873590073E+02 -.873588098E+02 -.873585816E+02 -.873583231E+02 -.873580348E+02 -.873577171E+02 -.873573706E+02 -.873569958E+02 -.873565933E+02 -.873561638E+02 -.873557079E+02 -.873552265E+02 -.873547201E+02 -.873541895E+02 -.873536356E+02 -.873530592E+02 -.873524612E+02 -.873518424E+02 -.873512037E+02 -.873505460E+02 -.873498705E+02 -.873491780E+02 -.873484697E+02 -.873477467E+02 -.873470102E+02 -.873462616E+02 -.873455024E+02 -.873447341E+02 -.873439586E+02 -.873431779E+02 -.873423945E+02 -.873416112E+02 -.873408314E+02 -.873400589E+02 -.873392985E+02 -.873385561E+02 -.873378384E+02 -.873371540E+02 -.873365132E+02 -.873359285E+02 -.873354150E+02 -.873349911E+02 -.873346794E+02 -.873345069E+02 -.873345069E+02
 -.873345847E+02 -.873345847E+02 -.873347601E+02 -.873350770E+02 -.873355078E+02 -.873360296E+02 -.873366236E+02 -.873372744E+02 -.873379691E+02 -.873386974E+02 -.873394506E+02 -.873402215E+02 -.873410042E+02 -.873417940E+02 -.873425867E+02 -.873433790E+02 -.873441679E+02 -.873449509E+02 -.873457260E+02 -.873464912E+02 -.873472449E+02 -.873479856E+02 -.873487119E+02 -.873494226E+02 -.873501165E+02 -.873507925E+02 -.873514496E+02 -.873520868E+02 -.873527032E+02 -.873532977E+02 -.873538697E+02 -.873544182E+02 -.873549424E+02 -.873554416E+02 -.873559149E+02 -.873563618E+02 -.873567815E+02 -.873571734E+02 -.873575369E+02 -.873578714E+02 -.873581764E+02 -.873584515E+02 -.873586962E+02 -.873589101E+02 -.873590929E+02 -.873592443E+02 -.873593641E+02 -.873594521E+02 -.873595082E+02 -.873595322E+02 -.873595243E+02 -.873594843E+02 -.873594125E+02 -.873593089E+02 -.873591738E+02 -.873590073E+02 -.873588098E+02 -.873585816E+02 -.873583231E+02 -.873580348E+02 -.873577171E+02 -.873573706E+02 -.873569958E+02 -.873565933E+02 -.873561638E+02 -.873557079E+02 -.873552265E+02 -.873547201E+02 -.873541895E+02 -.873536356E+02 -.873530592E+02 -.873524612E+02 -.873518424E+02 -.873512037E+02 -.873505460E+02 -.873498705E+02 -.873491780E+02 -.873484697E+02 -.873477467E+02 -.873470102E+02 -.873462616E+02 -.873455024E+02 -.873447341E+02 -.873439586E+02 -.873431779E+02 -.873423945E+02 -.873416112E+02 -.873408314E+02 -.873400589E+02 -.873392985E+02 -.873385561E+02 -.873378384E+02 -.873371540E+02 -.873365132E+02 -.873359285E+02 -.873354150E+02 -.873349911E+02 -.873346794E+02 -.873345069E+02 -.873345069E+02
