# Supplementary material for: Electrical Pacing of Cardiac Tissue Including Potassium Inward Rectification
Source: PLoS One. 2015 Jun 9;10(6):e0127837. doi: 10.1371/journal.pone.0127837 (PMC4461281; doi:10.1371/journal.pone.0127837)
Supplement: S1 Data — (ZIP) [file pone.0127837.s001.zip › All-Data/Data-with-IK1/BDT33/Vm2ms.txt]

 -.873300171E+02 -.873317653E+02 -.873319328E+02 -.873322042E+02 -.873325403E+02 -.873329180E+02 -.873333259E+02 -.873337599E+02 -.873342177E+02 -.873346945E+02 -.873351831E+02 -.873356766E+02 -.873361689E+02 -.873366560E+02 -.873371365E+02 -.873376116E+02 -.873380835E+02 -.873385535E+02 -.873390208E+02 -.873394827E+02 -.873399356E+02 -.873403762E+02 -.873408030E+02 -.873412167E+02 -.873416195E+02 -.873420132E+02 -.873423984E+02 -.873427739E+02 -.873431377E+02 -.873434877E+02 -.873438227E+02 -.873441427E+02 -.873444483E+02 -.873447400E+02 -.873450177E+02 -.873452809E+02 -.873455286E+02 -.873457598E+02 -.873459738E+02 -.873461703E+02 -.873463490E+02 -.873465099E+02 -.873466527E+02 -.873467774E+02 -.873468840E+02 -.873469722E+02 -.873470420E+02 -.873470935E+02 -.873471263E+02 -.873471405E+02 -.873471358E+02 -.873471122E+02 -.873470698E+02 -.873470084E+02 -.873469284E+02 -.873468298E+02 -.873467129E+02 -.873465779E+02 -.873464252E+02 -.873462551E+02 -.873460680E+02 -.873458639E+02 -.873456434E+02 -.873454067E+02 -.873451542E+02 -.873448864E+02 -.873446036E+02 -.873443064E+02 -.873439952E+02 -.873436705E+02 -.873433328E+02 -.873429826E+02 -.873426202E+02 -.873422463E+02 -.873418613E+02 -.873414658E+02 -.873410601E+02 -.873406449E+02 -.873402207E+02 -.873397879E+02 -.873393470E+02 -.873388986E+02 -.873384432E+02 -.873379813E+02 -.873375135E+02 -.873370405E+02 -.873365632E+02 -.873360826E+02 -.873356002E+02 -.873351179E+02 -.873346383E+02 -.873341653E+02 -.873337039E+02 -.873332611E+02 -.873328463E+02 -.873324720E+02 -.873321544E+02 -.873319142E+02 -.873317778E+02 -.873317778E+02
 -.873317653E+02 -.873317653E+02 -.873319328E+02 -.873322042E+02 -.873325403E+02 -.873329180E+02 -.873333259E+02 -.873337599E+02 -.873342177E+02 -.873346945E+02 -.873351831E+02 -.873356766E+02 -.873361689E+02 -.873366560E+02 -.873371365E+02 -.873376116E+02 -.873380835E+02 -.873385535E+02 -.873390208E+02 -.873394827E+02 -.873399356E+02 -.873403762E+02 -.873408030E+02 -.873412167E+02 -.873416195E+02 -.873420132E+02 -.873423984E+02 -.873427739E+02 -.873431377E+02 -.873434877E+02 -.873438227E+02 -.873441427E+02 -.873444483E+02 -.873447400E+02 -.873450177E+02 -.873452809E+02 -.873455286E+02 -.873457598E+02 -.873459738E+02 -.873461703E+02 -.873463490E+02 -.873465099E+02 -.873466527E+02 -.873467774E+02 -.873468840E+02 -.873469722E+02 -.873470420E+02 -.873470935E+02 -.873471263E+02 -.873471405E+02 -.873471358E+02 -.873471122E+02 -.873470698E+02 -.873470084E+02 -.873469284E+02 -.873468298E+02 -.873467129E+02 -.873465779E+02 -.873464252E+02 -.873462551E+02 -.873460680E+02 -.873458639E+02 -.873456434E+02 -.873454067E+02 -.873451542E+02 -.873448864E+02 -.873446036E+02 -.873443064E+02 -.873439952E+02 -.873436705E+02 -.873433328E+02 -.873429826E+02 -.873426202E+02 -.873422463E+02 -.873418613E+02 -.873414658E+02 -.873410601E+02 -.873406449E+02 -.873402207E+02 -.873397879E+02 -.873393470E+02 -.873388986E+02 -.873384432E+02 -.873379813E+02 -.873375135E+02 -.873370405E+02 -.873365632E+02 -.873360826E+02 -.873356002E+02 -.873351179E+02 -.873346383E+02 -.873341653E+02 -.873337039E+02 -.873332611E+02 -.873328463E+02 -.873324720E+02 -.873321544E+02 -.873319142E+02 -.873317778E+02 -.873317778E+02
 -.873324763E+02 -.873324763E+02 -.873327028E+02 -.873330735E+02 -.873335381E+02 -.873340691E+02 -.873346553E+02 -.873352901E+02 -.873359644E+02 -.873366656E+02 -.873373799E+02 -.873380938E+02 -.873387980E+02 -.873394890E+02 -.873401690E+02 -.873408425E+02 -.873415139E+02 -.873421842E+02 -.873428507E+02 -.873435079E+02 -.873441497E+02 -.873447726E+02 -.873453764E+02 -.873459638E+02 -.873465379E+02 -.873471007E+02 -.873476515E+02 -.873481878E+02 -.873487063E+02 -.873492045E+02 -.873496815E+02 -.873501379E+02 -.873505741E+02 -.873509907E+02 -.873513871E+02 -.873517622E+02 -.873521148E+02 -.873524439E+02 -.873527486E+02 -.873530286E+02 -.873532834E+02 -.873535130E+02 -.873537169E+02 -.873538952E+02 -.873540475E+02 -.873541739E+02 -.873542741E+02 -.873543479E+02 -.873543950E+02 -.873544152E+02 -.873544084E+02 -.873543746E+02 -.873543137E+02 -.873542259E+02 -.873541114E+02 -.873539705E+02 -.873538035E+02 -.873536109E+02 -.873533931E+02 -.873531504E+02 -.873528833E+02 -.873525921E+02 -.873522773E+02 -.873519395E+02 -.873515791E+02 -.873511968E+02 -.873507933E+02 -.873503693E+02 -.873499253E+02 -.873494622E+02 -.873489805E+02 -.873484810E+02 -.873479643E+02 -.873474311E+02 -.873468822E+02 -.873463183E+02 -.873457402E+02 -.873451484E+02 -.873445439E+02 -.873439272E+02 -.873432990E+02 -.873426602E+02 -.873420113E+02 -.873413533E+02 -.873406868E+02 -.873400128E+02 -.873393325E+02 -.873386472E+02 -.873379587E+02 -.873372697E+02 -.873365834E+02 -.873359049E+02 -.873352409E+02 -.873346009E+02 -.873339980E+02 -.873334499E+02 -.873329804E+02 -.873326213E+02 -.873324144E+02 -.873324144E+02
 -.873334785E+02 -.873334785E+02 -.873337744E+02 -.873342747E+02 -.873349210E+02 -.873356799E+02 -.873365307E+02 -.873374547E+02 -.873384311E+02 -.873394368E+02 -.873404496E+02 -.873414523E+02 -.873424374E+02 -.873434061E+02 -.873443642E+02 -.873453185E+02 -.873462725E+02 -.873472243E+02 -.873481670E+02 -.873490923E+02 -.873499943E+02 -.873508706E+02 -.873517231E+02 -.873525554E+02 -.873533706E+02 -.873541692E+02 -.873549494E+02 -.873557074E+02 -.873564398E+02 -.873571443E+02 -.873578201E+02 -.873584671E+02 -.873590856E+02 -.873596757E+02 -.873602365E+02 -.873607671E+02 -.873612660E+02 -.873617319E+02 -.873621639E+02 -.873625609E+02 -.873629226E+02 -.873632484E+02 -.873635381E+02 -.873637916E+02 -.873640084E+02 -.873641883E+02 -.873643308E+02 -.873644355E+02 -.873645021E+02 -.873645305E+02 -.873645204E+02 -.873644720E+02 -.873643853E+02 -.873642605E+02 -.873640980E+02 -.873638981E+02 -.873636614E+02 -.873633883E+02 -.873630794E+02 -.873627352E+02 -.873623563E+02 -.873619433E+02 -.873614969E+02 -.873610178E+02 -.873605069E+02 -.873599650E+02 -.873593931E+02 -.873587921E+02 -.873581630E+02 -.873575068E+02 -.873568244E+02 -.873561169E+02 -.873553852E+02 -.873546303E+02 -.873538532E+02 -.873530550E+02 -.873522368E+02 -.873513994E+02 -.873505440E+02 -.873496716E+02 -.873487831E+02 -.873478795E+02 -.873469619E+02 -.873460314E+02 -.873450890E+02 -.873441361E+02 -.873431741E+02 -.873422050E+02 -.873412313E+02 -.873402563E+02 -.873392849E+02 -.873383237E+02 -.873373822E+02 -.873364737E+02 -.873356164E+02 -.873348355E+02 -.873341651E+02 -.873336510E+02 -.873333540E+02 -.873333540E+02
 -.873345765E+02 -.873345765E+02 -.873349476E+02 -.873355964E+02 -.873364571E+02 -.873374822E+02 -.873386346E+02 -.873398802E+02 -.873411837E+02 -.873425115E+02 -.873438375E+02 -.873451475E+02 -.873464389E+02 -.873477167E+02 -.873489892E+02 -.873502616E+02 -.873515328E+02 -.873527958E+02 -.873540411E+02 -.873552604E+02 -.873564492E+02 -.873576074E+02 -.873587378E+02 -.873598437E+02 -.873609270E+02 -.873619868E+02 -.873630206E+02 -.873640244E+02 -.873649950E+02 -.873659295E+02 -.873668265E+02 -.873676856E+02 -.873685067E+02 -.873692896E+02 -.873700338E+02 -.873707381E+02 -.873714008E+02 -.873720201E+02 -.873725944E+02 -.873731224E+02 -.873736035E+02 -.873740372E+02 -.873744231E+02 -.873747607E+02 -.873750495E+02 -.873752888E+02 -.873754782E+02 -.873756170E+02 -.873757051E+02 -.873757423E+02 -.873757284E+02 -.873756636E+02 -.873755480E+02 -.873753819E+02 -.873751658E+02 -.873749001E+02 -.873745853E+02 -.873742222E+02 -.873738114E+02 -.873733537E+02 -.873728498E+02 -.873723007E+02 -.873717073E+02 -.873710706E+02 -.873703917E+02 -.873696718E+02 -.873689122E+02 -.873681140E+02 -.873672787E+02 -.873664076E+02 -.873655019E+02 -.873645630E+02 -.873635921E+02 -.873625908E+02 -.873615602E+02 -.873605018E+02 -.873594169E+02 -.873583071E+02 -.873571734E+02 -.873560175E+02 -.873548405E+02 -.873536437E+02 -.873524286E+02 -.873511966E+02 -.873499490E+02 -.873486877E+02 -.873474145E+02 -.873461320E+02 -.873448434E+02 -.873435533E+02 -.873422679E+02 -.873409960E+02 -.873397500E+02 -.873385474E+02 -.873374123E+02 -.873363781E+02 -.873354899E+02 -.873348084E+02 -.873344143E+02 -.873344143E+02
 -.873356996E+02 -.873356996E+02 -.873361584E+02 -.873369768E+02 -.873380737E+02 -.873393836E+02 -.873408508E+02 -.873424228E+02 -.873440515E+02 -.873456992E+02 -.873473420E+02 -.873489703E+02 -.873505855E+02 -.873521946E+02 -.873538032E+02 -.873554110E+02 -.873570115E+02 -.873585952E+02 -.873601523E+02 -.873616763E+02 -.873631648E+02 -.873646190E+02 -.873660414E+02 -.873674342E+02 -.873687980E+02 -.873701314E+02 -.873714314E+02 -.873726938E+02 -.873739147E+02 -.873750908E+02 -.873762202E+02 -.873773021E+02 -.873783365E+02 -.873793233E+02 -.873802617E+02 -.873811500E+02 -.873819860E+02 -.873827672E+02 -.873834917E+02 -.873841580E+02 -.873847654E+02 -.873853130E+02 -.873858004E+02 -.873862266E+02 -.873865910E+02 -.873868927E+02 -.873871311E+02 -.873873057E+02 -.873874163E+02 -.873874626E+02 -.873874446E+02 -.873873625E+02 -.873872164E+02 -.873870066E+02 -.873867337E+02 -.873863981E+02 -.873860006E+02 -.873855421E+02 -.873850234E+02 -.873844455E+02 -.873838096E+02 -.873831167E+02 -.873823680E+02 -.873815649E+02 -.873807087E+02 -.873798010E+02 -.873788435E+02 -.873778377E+02 -.873767854E+02 -.873756881E+02 -.873745475E+02 -.873733654E+02 -.873721434E+02 -.873708832E+02 -.873695867E+02 -.873682555E+02 -.873668914E+02 -.873654962E+02 -.873640715E+02 -.873626191E+02 -.873611406E+02 -.873596377E+02 -.873581121E+02 -.873565655E+02 -.873549998E+02 -.873534171E+02 -.873518199E+02 -.873502113E+02 -.873485955E+02 -.873469779E+02 -.873453663E+02 -.873437719E+02 -.873422102E+02 -.873407029E+02 -.873392803E+02 -.873379841E+02 -.873368708E+02 -.873360166E+02 -.873355226E+02 -.873355226E+02
 -.873368433E+02 -.873368433E+02 -.873374019E+02 -.873384036E+02 -.873397490E+02 -.873413513E+02 -.873431324E+02 -.873450246E+02 -.873469740E+02 -.873489431E+02 -.873509111E+02 -.873528723E+02 -.873548294E+02 -.873567860E+02 -.873587418E+02 -.873606914E+02 -.873626256E+02 -.873645344E+02 -.873664099E+02 -.873682476E+02 -.873700464E+02 -.873718072E+02 -.873735318E+02 -.873752215E+02 -.873768761E+02 -.873784935E+02 -.873800699E+02 -.873816006E+02 -.873830809E+02 -.873845073E+02 -.873858780E+02 -.873871921E+02 -.873884496E+02 -.873896499E+02 -.873907913E+02 -.873918715E+02 -.873928878E+02 -.873938375E+02 -.873947184E+02 -.873955290E+02 -.873962680E+02 -.873969344E+02 -.873975273E+02 -.873980457E+02 -.873984886E+02 -.873988552E+02 -.873991448E+02 -.873993568E+02 -.873994909E+02 -.873995468E+02 -.873995247E+02 -.873994243E+02 -.873992461E+02 -.873989904E+02 -.873986576E+02 -.873982486E+02 -.873977642E+02 -.873972056E+02 -.873965740E+02 -.873958704E+02 -.873950963E+02 -.873942529E+02 -.873933419E+02 -.873923649E+02 -.873913237E+02 -.873902202E+02 -.873890565E+02 -.873878345E+02 -.873865563E+02 -.873852238E+02 -.873838391E+02 -.873824045E+02 -.873809218E+02 -.873793934E+02 -.873778214E+02 -.873762079E+02 -.873745551E+02 -.873728651E+02 -.873711400E+02 -.873693818E+02 -.873675926E+02 -.873657745E+02 -.873639293E+02 -.873620594E+02 -.873601669E+02 -.873582544E+02 -.873563248E+02 -.873543820E+02 -.873524307E+02 -.873504778E+02 -.873485326E+02 -.873466084E+02 -.873447239E+02 -.873429053E+02 -.873411891E+02 -.873396254E+02 -.873382825E+02 -.873372521E+02 -.873366562E+02 -.873366562E+02
 -.873379931E+02 -.873379931E+02 -.873386635E+02 -.873398640E+02 -.873414686E+02 -.873433649E+02 -.873454571E+02 -.873476686E+02 -.873499418E+02 -.873522407E+02 -.873545480E+02 -.873568584E+02 -.873591710E+02 -.873614838E+02 -.873637919E+02 -.873660871E+02 -.873683596E+02 -.873706007E+02 -.873728042E+02 -.873749666E+02 -.873770866E+02 -.873791649E+02 -.873812027E+02 -.873832006E+02 -.873851573E+02 -.873870696E+02 -.873889325E+02 -.873907408E+02 -.873924898E+02 -.873941763E+02 -.873957984E+02 -.873973554E+02 -.873988462E+02 -.874002692E+02 -.874016221E+02 -.874029020E+02 -.874041059E+02 -.874052312E+02 -.874062754E+02 -.874072367E+02 -.874081132E+02 -.874089038E+02 -.874096070E+02 -.874102217E+02 -.874107468E+02 -.874111814E+02 -.874115247E+02 -.874117760E+02 -.874119348E+02 -.874120009E+02 -.874119740E+02 -.874118543E+02 -.874116420E+02 -.874113375E+02 -.874109415E+02 -.874104552E+02 -.874098795E+02 -.874092158E+02 -.874084655E+02 -.874076299E+02 -.874067106E+02 -.874057094E+02 -.874046282E+02 -.874034692E+02 -.874022345E+02 -.874009265E+02 -.873995474E+02 -.873980997E+02 -.873965859E+02 -.873950084E+02 -.873933698E+02 -.873916725E+02 -.873899192E+02 -.873881125E+02 -.873862550E+02 -.873843493E+02 -.873823979E+02 -.873804034E+02 -.873783683E+02 -.873762949E+02 -.873741857E+02 -.873720432E+02 -.873698696E+02 -.873676677E+02 -.873654399E+02 -.873631893E+02 -.873609194E+02 -.873586345E+02 -.873563403E+02 -.873540448E+02 -.873517589E+02 -.873494981E+02 -.873472843E+02 -.873451482E+02 -.873431328E+02 -.873412967E+02 -.873397199E+02 -.873385100E+02 -.873378105E+02 -.873378105E+02
 -.873391486E+02 -.873391486E+02 -.873399467E+02 -.873413605E+02 -.873432304E+02 -.873454227E+02 -.873478279E+02 -.873503613E+02 -.873529655E+02 -.873556068E+02 -.873582677E+02 -.873609392E+02 -.873636155E+02 -.873662907E+02 -.873689565E+02 -.873716038E+02 -.873742237E+02 -.873768084E+02 -.873793521E+02 -.873818513E+02 -.873843050E+02 -.873867136E+02 -.873890777E+02 -.873913965E+02 -.873936672E+02 -.873958854E+02 -.873980453E+02 -.874001418E+02 -.874021707E+02 -.874041290E+02 -.874060148E+02 -.874078262E+02 -.874095609E+02 -.874112167E+02 -.874127905E+02 -.874142793E+02 -.874156801E+02 -.874169899E+02 -.874182059E+02 -.874193256E+02 -.874203469E+02 -.874212681E+02 -.874220876E+02 -.874228040E+02 -.874234160E+02 -.874239226E+02 -.874243226E+02 -.874246154E+02 -.874248002E+02 -.874248767E+02 -.874248445E+02 -.874247038E+02 -.874244549E+02 -.874240985E+02 -.874236356E+02 -.874230674E+02 -.874223951E+02 -.874216201E+02 -.874207441E+02 -.874197688E+02 -.874186961E+02 -.874175284E+02 -.874162679E+02 -.874149171E+02 -.874134788E+02 -.874119555E+02 -.874103503E+02 -.874086658E+02 -.874069050E+02 -.874050709E+02 -.874031665E+02 -.874011950E+02 -.873991594E+02 -.873970627E+02 -.873949082E+02 -.873926987E+02 -.873904374E+02 -.873881272E+02 -.873857709E+02 -.873833715E+02 -.873809318E+02 -.873784546E+02 -.873759427E+02 -.873733989E+02 -.873708265E+02 -.873682287E+02 -.873656095E+02 -.873629740E+02 -.873603287E+02 -.873576825E+02 -.873550482E+02 -.873524435E+02 -.873498935E+02 -.873474336E+02 -.873451128E+02 -.873429989E+02 -.873411837E+02 -.873397911E+02 -.873389859E+02 -.873389859E+02
 -.873403351E+02 -.873403351E+02 -.873412688E+02 -.873429011E+02 -.873450394E+02 -.873475281E+02 -.873502459E+02 -.873531062E+02 -.873560523E+02 -.873590493E+02 -.873620757E+02 -.873651185E+02 -.873681676E+02 -.873712133E+02 -.873742462E+02 -.873772569E+02 -.873802368E+02 -.873831779E+02 -.873860749E+02 -.873889247E+02 -.873917264E+02 -.873944798E+02 -.873971842E+02 -.873998370E+02 -.874024341E+02 -.874049699E+02 -.874074391E+02 -.874098370E+02 -.874121597E+02 -.874144041E+02 -.874165670E+02 -.874186455E+02 -.874206366E+02 -.874225370E+02 -.874243438E+02 -.874260536E+02 -.874276629E+02 -.874291682E+02 -.874305663E+02 -.874318541E+02 -.874330292E+02 -.874340892E+02 -.874350324E+02 -.874358570E+02 -.874365615E+02 -.874371446E+02 -.874376051E+02 -.874379419E+02 -.874381540E+02 -.874382410E+02 -.874382027E+02 -.874380392E+02 -.874377510E+02 -.874373392E+02 -.874368048E+02 -.874361491E+02 -.874353735E+02 -.874344796E+02 -.874334696E+02 -.874323454E+02 -.874311096E+02 -.874297648E+02 -.874283138E+02 -.874267597E+02 -.874251055E+02 -.874233545E+02 -.874215099E+02 -.874195752E+02 -.874175539E+02 -.874154496E+02 -.874132658E+02 -.874110062E+02 -.874086744E+02 -.874062741E+02 -.874038088E+02 -.874012820E+02 -.873986974E+02 -.873960583E+02 -.873933682E+02 -.873906302E+02 -.873878478E+02 -.873850240E+02 -.873821623E+02 -.873792657E+02 -.873763378E+02 -.873733824E+02 -.873704040E+02 -.873674083E+02 -.873644026E+02 -.873613971E+02 -.873584059E+02 -.873554493E+02 -.873525555E+02 -.873497645E+02 -.873471320E+02 -.873447344E+02 -.873426760E+02 -.873410968E+02 -.873401838E+02 -.873401838E+02
 -.873415734E+02 -.873415734E+02 -.873426415E+02 -.873444901E+02 -.873468916E+02 -.873496725E+02 -.873527058E+02 -.873559031E+02 -.873592046E+02 -.873625710E+02 -.873659766E+02 -.873694030E+02 -.873728360E+02 -.873762639E+02 -.873796763E+02 -.873830634E+02 -.873864161E+02 -.873897271E+02 -.873929918E+02 -.873962075E+02 -.873993729E+02 -.874024865E+02 -.874055456E+02 -.874085461E+02 -.874114829E+02 -.874143508E+02 -.874171449E+02 -.874198609E+02 -.874224942E+02 -.874250408E+02 -.874274965E+02 -.874298574E+02 -.874321199E+02 -.874342805E+02 -.874363355E+02 -.874382809E+02 -.874401128E+02 -.874418270E+02 -.874434195E+02 -.874448871E+02 -.874462265E+02 -.874474352E+02 -.874485108E+02 -.874494515E+02 -.874502553E+02 -.874509205E+02 -.874514455E+02 -.874518290E+02 -.874520700E+02 -.874521678E+02 -.874521224E+02 -.874519342E+02 -.874516038E+02 -.874511322E+02 -.874505207E+02 -.874497706E+02 -.874488836E+02 -.874478619E+02 -.874467078E+02 -.874454239E+02 -.874440132E+02 -.874424788E+02 -.874408241E+02 -.874390526E+02 -.874371680E+02 -.874351740E+02 -.874330747E+02 -.874308741E+02 -.874285763E+02 -.874261856E+02 -.874237061E+02 -.874211421E+02 -.874184979E+02 -.874157776E+02 -.874129856E+02 -.874101258E+02 -.874072024E+02 -.874042193E+02 -.874011804E+02 -.873980895E+02 -.873949503E+02 -.873917666E+02 -.873885418E+02 -.873852798E+02 -.873819844E+02 -.873786598E+02 -.873753111E+02 -.873719445E+02 -.873685683E+02 -.873651937E+02 -.873618365E+02 -.873585192E+02 -.873552734E+02 -.873521438E+02 -.873491925E+02 -.873465051E+02 -.873441982E+02 -.873424286E+02 -.873414056E+02 -.873414056E+02
 -.873428775E+02 -.873428775E+02 -.873440703E+02 -.873461214E+02 -.873487766E+02 -.873518500E+02 -.873552080E+02 -.873587562E+02 -.873624290E+02 -.873661809E+02 -.873699798E+02 -.873738023E+02 -.873776316E+02 -.873814542E+02 -.873852584E+02 -.873890339E+02 -.873927726E+02 -.873964682E+02 -.874001167E+02 -.874037153E+02 -.874072613E+02 -.874107512E+02 -.874141805E+02 -.874175445E+02 -.874208382E+02 -.874240569E+02 -.874271956E+02 -.874302492E+02 -.874332125E+02 -.874360802E+02 -.874388473E+02 -.874415094E+02 -.874440623E+02 -.874465017E+02 -.874488230E+02 -.874510215E+02 -.874530924E+02 -.874550309E+02 -.874568326E+02 -.874584935E+02 -.874600101E+02 -.874613791E+02 -.874625979E+02 -.874636640E+02 -.874645749E+02 -.874653286E+02 -.874659229E+02 -.874663564E+02 -.874666280E+02 -.874667372E+02 -.874666841E+02 -.874664690E+02 -.874660925E+02 -.874655559E+02 -.874648603E+02 -.874640076E+02 -.874629998E+02 -.874618394E+02 -.874605294E+02 -.874590728E+02 -.874574732E+02 -.874557343E+02 -.874538600E+02 -.874518545E+02 -.874497221E+02 -.874474675E+02 -.874450952E+02 -.874426100E+02 -.874400169E+02 -.874373206E+02 -.874345263E+02 -.874316389E+02 -.874286632E+02 -.874256042E+02 -.874224668E+02 -.874192557E+02 -.874159755E+02 -.874126310E+02 -.874092264E+02 -.874057661E+02 -.874022544E+02 -.873986953E+02 -.873950929E+02 -.873914513E+02 -.873877749E+02 -.873840682E+02 -.873803370E+02 -.873765879E+02 -.873728301E+02 -.873690760E+02 -.873653429E+02 -.873616556E+02 -.873580492E+02 -.873545729E+02 -.873512955E+02 -.873483118E+02 -.873457511E+02 -.873437870E+02 -.873426517E+02 -.873426517E+02
 -.873442341E+02 -.873442341E+02 -.873455384E+02 -.873477803E+02 -.873506878E+02 -.873540618E+02 -.873577584E+02 -.873616739E+02 -.873657342E+02 -.873698858E+02 -.873740903E+02 -.873783209E+02 -.873825580E+02 -.873867862E+02 -.873909936E+02 -.873951709E+02 -.873993110E+02 -.874034087E+02 -.874074599E+02 -.874114603E+02 -.874154052E+02 -.874192892E+02 -.874231074E+02 -.874268550E+02 -.874305272E+02 -.874341191E+02 -.874376252E+02 -.874410392E+02 -.874443547E+02 -.874475658E+02 -.874506669E+02 -.874536527E+02 -.874565182E+02 -.874592580E+02 -.874618665E+02 -.874643381E+02 -.874666672E+02 -.874688484E+02 -.874708767E+02 -.874727473E+02 -.874744562E+02 -.874759997E+02 -.874773743E+02 -.874785767E+02 -.874796040E+02 -.874804535E+02 -.874811228E+02 -.874816105E+02 -.874819154E+02 -.874820370E+02 -.874819752E+02 -.874817303E+02 -.874813032E+02 -.874806949E+02 -.874799071E+02 -.874789420E+02 -.874778020E+02 -.874764903E+02 -.874750102E+02 -.874733654E+02 -.874715602E+02 -.874695989E+02 -.874674862E+02 -.874652270E+02 -.874628266E+02 -.874602902E+02 -.874576233E+02 -.874548317E+02 -.874519210E+02 -.874488970E+02 -.874457655E+02 -.874425322E+02 -.874392030E+02 -.874357834E+02 -.874322791E+02 -.874286956E+02 -.874250383E+02 -.874213123E+02 -.874175227E+02 -.874136745E+02 -.874097722E+02 -.874058206E+02 -.874018242E+02 -.873977874E+02 -.873937151E+02 -.873896124E+02 -.873854852E+02 -.873813412E+02 -.873771900E+02 -.873730452E+02 -.873689258E+02 -.873648589E+02 -.873608828E+02 -.873570516E+02 -.873534407E+02 -.873501543E+02 -.873473343E+02 -.873451717E+02 -.873439218E+02 -.873439218E+02
 -.873456109E+02 -.873456109E+02 -.873470224E+02 -.873494569E+02 -.873526253E+02 -.873563134E+02 -.873603640E+02 -.873646619E+02 -.873691225E+02 -.873736847E+02 -.873783054E+02 -.873829542E+02 -.873876092E+02 -.873922545E+02 -.873968790E+02 -.874014749E+02 -.874060360E+02 -.874105569E+02 -.874150318E+02 -.874194544E+02 -.874238182E+02 -.874281174E+02 -.874323470E+02 -.874365024E+02 -.874405785E+02 -.874445695E+02 -.874484685E+02 -.874522684E+02 -.874559621E+02 -.874595427E+02 -.874630040E+02 -.874663396E+02 -.874695432E+02 -.874726083E+02 -.874755283E+02 -.874782965E+02 -.874809066E+02 -.874833523E+02 -.874856278E+02 -.874877279E+02 -.874896475E+02 -.874913820E+02 -.874929271E+02 -.874942788E+02 -.874954333E+02 -.874963876E+02 -.874971392E+02 -.874976863E+02 -.874980277E+02 -.874981626E+02 -.874980909E+02 -.874978128E+02 -.874973293E+02 -.874966416E+02 -.874957519E+02 -.874946628E+02 -.874933772E+02 -.874918989E+02 -.874902318E+02 -.874883805E+02 -.874863497E+02 -.874841449E+02 -.874817714E+02 -.874792353E+02 -.874765425E+02 -.874736996E+02 -.874707128E+02 -.874675890E+02 -.874643348E+02 -.874609568E+02 -.874574620E+02 -.874538570E+02 -.874501485E+02 -.874463431E+02 -.874424472E+02 -.874384672E+02 -.874344092E+02 -.874302792E+02 -.874260828E+02 -.874218255E+02 -.874175127E+02 -.874131494E+02 -.874087408E+02 -.874042917E+02 -.873998073E+02 -.873952933E+02 -.873907561E+02 -.873862036E+02 -.873816467E+02 -.873770997E+02 -.873725834E+02 -.873681270E+02 -.873637722E+02 -.873595779E+02 -.873556262E+02 -.873520307E+02 -.873489461E+02 -.873465812E+02 -.873452144E+02 -.873452144E+02
 -.873469863E+02 -.873469863E+02 -.873485112E+02 -.873511492E+02 -.873545923E+02 -.873586090E+02 -.873630273E+02 -.873677185E+02 -.873725886E+02 -.873775705E+02 -.873826165E+02 -.873876931E+02 -.873927776E+02 -.873978551E+02 -.874029154E+02 -.874079512E+02 -.874129560E+02 -.874179224E+02 -.874228426E+02 -.874277088E+02 -.874325140E+02 -.874372527E+02 -.874419201E+02 -.874465108E+02 -.874510190E+02 -.874554374E+02 -.874597582E+02 -.874639733E+02 -.874680749E+02 -.874720554E+02 -.874759071E+02 -.874796225E+02 -.874831939E+02 -.874866135E+02 -.874898735E+02 -.874929662E+02 -.874958843E+02 -.874986206E+02 -.875011684E+02 -.875035212E+02 -.875056731E+02 -.875076184E+02 -.875093515E+02 -.875108676E+02 -.875121625E+02 -.875132327E+02 -.875140753E+02 -.875146882E+02 -.875150698E+02 -.875152191E+02 -.875151358E+02 -.875148203E+02 -.875142736E+02 -.875134974E+02 -.875124943E+02 -.875112672E+02 -.875098200E+02 -.875081569E+02 -.875062827E+02 -.875042027E+02 -.875019228E+02 -.874994493E+02 -.874967886E+02 -.874939479E+02 -.874909344E+02 -.874877556E+02 -.874844191E+02 -.874809327E+02 -.874773044E+02 -.874735420E+02 -.874696535E+02 -.874656466E+02 -.874615292E+02 -.874573089E+02 -.874529930E+02 -.874485889E+02 -.874441036E+02 -.874395437E+02 -.874349157E+02 -.874302259E+02 -.874254802E+02 -.874206842E+02 -.874158434E+02 -.874109633E+02 -.874060494E+02 -.874011078E+02 -.873961454E+02 -.873911707E+02 -.873861952E+02 -.873812343E+02 -.873763103E+02 -.873714547E+02 -.873667125E+02 -.873621471E+02 -.873578477E+02 -.873539372E+02 -.873505832E+02 -.873480124E+02 -.873465268E+02 -.873465268E+02
 -.873483568E+02 -.873483568E+02 -.873500052E+02 -.873528604E+02 -.873565919E+02 -.873609496E+02 -.873657445E+02 -.873708366E+02 -.873761240E+02 -.873815336E+02 -.873870139E+02 -.873925303E+02 -.873980603E+02 -.874035891E+02 -.874091068E+02 -.874146054E+02 -.874200759E+02 -.874255092E+02 -.874308963E+02 -.874362292E+02 -.874415014E+02 -.874467074E+02 -.874518418E+02 -.874568984E+02 -.874618696E+02 -.874667473E+02 -.874715227E+02 -.874761870E+02 -.874807313E+02 -.874851467E+02 -.874894240E+02 -.874935542E+02 -.874975280E+02 -.875013365E+02 -.875049705E+02 -.875084211E+02 -.875116795E+02 -.875147376E+02 -.875175872E+02 -.875202206E+02 -.875226304E+02 -.875248095E+02 -.875267515E+02 -.875284506E+02 -.875299019E+02 -.875311014E+02 -.875320456E+02 -.875327318E+02 -.875331579E+02 -.875333228E+02 -.875332260E+02 -.875328680E+02 -.875322502E+02 -.875313745E+02 -.875302441E+02 -.875288626E+02 -.875272344E+02 -.875253647E+02 -.875232592E+02 -.875209244E+02 -.875183672E+02 -.875155950E+02 -.875126158E+02 -.875094378E+02 -.875060697E+02 -.875025204E+02 -.874987990E+02 -.874949145E+02 -.874908764E+02 -.874866939E+02 -.874823762E+02 -.874779326E+02 -.874733719E+02 -.874687031E+02 -.874639347E+02 -.874590749E+02 -.874541318E+02 -.874491130E+02 -.874440259E+02 -.874388772E+02 -.874336738E+02 -.874284217E+02 -.874231271E+02 -.874177957E+02 -.874124337E+02 -.874070473E+02 -.874016440E+02 -.873962328E+02 -.873908256E+02 -.873854393E+02 -.873800972E+02 -.873748331E+02 -.873696952E+02 -.873647517E+02 -.873600985E+02 -.873558677E+02 -.873522403E+02 -.873494605E+02 -.873478546E+02 -.873478546E+02
 -.873497334E+02 -.873497334E+02 -.873515126E+02 -.873545957E+02 -.873586256E+02 -.873633310E+02 -.873685083E+02 -.873740074E+02 -.873797186E+02 -.873855638E+02 -.873914895E+02 -.873974603E+02 -.874034532E+02 -.874094534E+02 -.874154496E+02 -.874214311E+02 -.874273876E+02 -.874333090E+02 -.874391862E+02 -.874450120E+02 -.874507802E+02 -.874564846E+02 -.874621187E+02 -.874676748E+02 -.874731443E+02 -.874785181E+02 -.874837865E+02 -.874889395E+02 -.874939668E+02 -.874988578E+02 -.875036016E+02 -.875081877E+02 -.875126052E+02 -.875168434E+02 -.875208917E+02 -.875247396E+02 -.875283770E+02 -.875317939E+02 -.875349805E+02 -.875379273E+02 -.875406254E+02 -.875430662E+02 -.875452423E+02 -.875471470E+02 -.875487743E+02 -.875501193E+02 -.875511776E+02 -.875519459E+02 -.875524217E+02 -.875526036E+02 -.875524911E+02 -.875520848E+02 -.875513862E+02 -.875503980E+02 -.875491237E+02 -.875475678E+02 -.875457355E+02 -.875436331E+02 -.875412675E+02 -.875386464E+02 -.875357781E+02 -.875326717E+02 -.875293364E+02 -.875257824E+02 -.875220197E+02 -.875180590E+02 -.875139110E+02 -.875095867E+02 -.875050969E+02 -.875004525E+02 -.874956645E+02 -.874907435E+02 -.874856999E+02 -.874805439E+02 -.874752855E+02 -.874699340E+02 -.874644987E+02 -.874589882E+02 -.874534107E+02 -.874477740E+02 -.874420854E+02 -.874363518E+02 -.874305797E+02 -.874247755E+02 -.874189455E+02 -.874130965E+02 -.874072361E+02 -.874013739E+02 -.873955225E+02 -.873896994E+02 -.873839295E+02 -.873782485E+02 -.873727079E+02 -.873673803E+02 -.873623683E+02 -.873578134E+02 -.873539096E+02 -.873509188E+02 -.873491914E+02 -.873491914E+02
 -.873511298E+02 -.873511298E+02 -.873530435E+02 -.873563589E+02 -.873606898E+02 -.873657451E+02 -.873713080E+02 -.873772178E+02 -.873833579E+02 -.873896469E+02 -.873960292E+02 -.874024683E+02 -.874089406E+02 -.874154296E+02 -.874219217E+02 -.874284048E+02 -.874348675E+02 -.874413001E+02 -.874476943E+02 -.874540433E+02 -.874603401E+02 -.874665777E+02 -.874727481E+02 -.874788423E+02 -.874848508E+02 -.874907635E+02 -.874965694E+02 -.875022568E+02 -.875078137E+02 -.875132276E+02 -.875184860E+02 -.875235764E+02 -.875284861E+02 -.875332024E+02 -.875377130E+02 -.875420055E+02 -.875460676E+02 -.875498873E+02 -.875534527E+02 -.875567523E+02 -.875597753E+02 -.875625118E+02 -.875649529E+02 -.875670904E+02 -.875689172E+02 -.875704270E+02 -.875716145E+02 -.875724757E+02 -.875730076E+02 -.875732084E+02 -.875730776E+02 -.875726158E+02 -.875718251E+02 -.875707085E+02 -.875692702E+02 -.875675158E+02 -.875654515E+02 -.875630850E+02 -.875604246E+02 -.875574795E+02 -.875542599E+02 -.875507765E+02 -.875470407E+02 -.875430642E+02 -.875388594E+02 -.875344388E+02 -.875298152E+02 -.875250017E+02 -.875200109E+02 -.875148559E+02 -.875095494E+02 -.875041037E+02 -.874985312E+02 -.874928435E+02 -.874870521E+02 -.874811679E+02 -.874752013E+02 -.874691621E+02 -.874630596E+02 -.874569024E+02 -.874506985E+02 -.874444556E+02 -.874381807E+02 -.874318806E+02 -.874255619E+02 -.874192318E+02 -.874128982E+02 -.874065710E+02 -.874002631E+02 -.873939930E+02 -.873877867E+02 -.873816820E+02 -.873757331E+02 -.873700172E+02 -.873646432E+02 -.873597620E+02 -.873555803E+02 -.873523777E+02 -.873505283E+02 -.873505283E+02
 -.873525505E+02 -.873525505E+02 -.873545975E+02 -.873581422E+02 -.873627714E+02 -.873681756E+02 -.873741235E+02 -.873804445E+02 -.873870169E+02 -.873937556E+02 -.874006033E+02 -.874075225E+02 -.874144878E+02 -.874214804E+02 -.874284850E+02 -.874354887E+02 -.874424804E+02 -.874494513E+02 -.874563934E+02 -.874632993E+02 -.874701613E+02 -.874769708E+02 -.874837188E+02 -.874903953E+02 -.874969898E+02 -.875034904E+02 -.875098847E+02 -.875161591E+02 -.875222996E+02 -.875282919E+02 -.875341213E+02 -.875397730E+02 -.875452323E+02 -.875504844E+02 -.875555144E+02 -.875603076E+02 -.875648492E+02 -.875691243E+02 -.875731187E+02 -.875768185E+02 -.875802111E+02 -.875832845E+02 -.875860279E+02 -.875884313E+02 -.875904858E+02 -.875921839E+02 -.875935191E+02 -.875944863E+02 -.875950821E+02 -.875953041E+02 -.875951519E+02 -.875946261E+02 -.875937292E+02 -.875924650E+02 -.875908385E+02 -.875888564E+02 -.875865265E+02 -.875838579E+02 -.875808609E+02 -.875775466E+02 -.875739272E+02 -.875700157E+02 -.875658257E+02 -.875613715E+02 -.875566679E+02 -.875517298E+02 -.875465725E+02 -.875412114E+02 -.875356617E+02 -.875299388E+02 -.875240573E+02 -.875180321E+02 -.875118773E+02 -.875056065E+02 -.874992330E+02 -.874927692E+02 -.874862271E+02 -.874796176E+02 -.874729512E+02 -.874662375E+02 -.874594855E+02 -.874527032E+02 -.874458984E+02 -.874390782E+02 -.874322496E+02 -.874254198E+02 -.874185971E+02 -.874117914E+02 -.874050162E+02 -.873982904E+02 -.873916410E+02 -.873851077E+02 -.873787473E+02 -.873726413E+02 -.873669047E+02 -.873616973E+02 -.873572383E+02 -.873538246E+02 -.873518540E+02 -.873518540E+02
 -.873539772E+02 -.873539772E+02 -.873561526E+02 -.873599206E+02 -.873648431E+02 -.873705910E+02 -.873769192E+02 -.873836493E+02 -.873906543E+02 -.873978462E+02 -.874051666E+02 -.874125757E+02 -.874200457E+02 -.874275560E+02 -.874350905E+02 -.874426363E+02 -.874501832E+02 -.874577225E+02 -.874652461E+02 -.874727458E+02 -.874802125E+02 -.874876369E+02 -.874950090E+02 -.875023177E+02 -.875095510E+02 -.875166955E+02 -.875237365E+02 -.875306586E+02 -.875374458E+02 -.875440812E+02 -.875505480E+02 -.875568287E+02 -.875629061E+02 -.875687626E+02 -.875743803E+02 -.875797414E+02 -.875848278E+02 -.875896216E+02 -.875941056E+02 -.875982635E+02 -.876020799E+02 -.876055402E+02 -.876086311E+02 -.876113403E+02 -.876136571E+02 -.876155721E+02 -.876170774E+02 -.876181668E+02 -.876188360E+02 -.876190822E+02 -.876189048E+02 -.876183046E+02 -.876172845E+02 -.876158492E+02 -.876140049E+02 -.876117598E+02 -.876091235E+02 -.876061069E+02 -.876027226E+02 -.875989842E+02 -.875949065E+02 -.875905052E+02 -.875857969E+02 -.875807987E+02 -.875755284E+02 -.875700041E+02 -.875642439E+02 -.875582662E+02 -.875520892E+02 -.875457308E+02 -.875392086E+02 -.875325397E+02 -.875257408E+02 -.875188277E+02 -.875118156E+02 -.875047189E+02 -.874975510E+02 -.874903246E+02 -.874830512E+02 -.874757415E+02 -.874684053E+02 -.874610514E+02 -.874536881E+02 -.874463227E+02 -.874389625E+02 -.874316148E+02 -.874242878E+02 -.874169917E+02 -.874097401E+02 -.874025520E+02 -.873954556E+02 -.873884917E+02 -.873817198E+02 -.873752251E+02 -.873691284E+02 -.873635980E+02 -.873588651E+02 -.873552433E+02 -.873531532E+02 -.873531532E+02
 -.873553720E+02 -.873553720E+02 -.873576711E+02 -.873616560E+02 -.873668634E+02 -.873729461E+02 -.873796476E+02 -.873867821E+02 -.873942183E+02 -.874018664E+02 -.874096651E+02 -.874175721E+02 -.874255576E+02 -.874335997E+02 -.874416822E+02 -.874497930E+02 -.874579223E+02 -.874660612E+02 -.874742011E+02 -.874823328E+02 -.874904470E+02 -.874985336E+02 -.875065815E+02 -.875145784E+02 -.875225105E+02 -.875303623E+02 -.875381173E+02 -.875457578E+02 -.875532651E+02 -.875606201E+02 -.875678028E+02 -.875747929E+02 -.875815700E+02 -.875881128E+02 -.875943997E+02 -.876004091E+02 -.876061189E+02 -.876115079E+02 -.876165553E+02 -.876212415E+02 -.876255473E+02 -.876294552E+02 -.876329487E+02 -.876360128E+02 -.876386340E+02 -.876408010E+02 -.876425040E+02 -.876437354E+02 -.876444898E+02 -.876447639E+02 -.876445566E+02 -.876438692E+02 -.876427052E+02 -.876410702E+02 -.876389721E+02 -.876364208E+02 -.876334281E+02 -.876300075E+02 -.876261743E+02 -.876219453E+02 -.876173383E+02 -.876123726E+02 -.876070684E+02 -.876014465E+02 -.875955282E+02 -.875893354E+02 -.875828899E+02 -.875762136E+02 -.875693282E+02 -.875622549E+02 -.875550145E+02 -.875476273E+02 -.875401125E+02 -.875324887E+02 -.875247734E+02 -.875169830E+02 -.875091328E+02 -.875012370E+02 -.874933087E+02 -.874853596E+02 -.874774004E+02 -.874694405E+02 -.874614886E+02 -.874535525E+02 -.874456392E+02 -.874377563E+02 -.874299117E+02 -.874221153E+02 -.874143807E+02 -.874067272E+02 -.873991832E+02 -.873917908E+02 -.873846114E+02 -.873777336E+02 -.873712836E+02 -.873654374E+02 -.873604375E+02 -.873566133E+02 -.873544072E+02 -.873544072E+02
 -.873566930E+02 -.873566930E+02 -.873591115E+02 -.873633044E+02 -.873687853E+02 -.873751919E+02 -.873822577E+02 -.873897906E+02 -.873976561E+02 -.874057610E+02 -.874140406E+02 -.874224504E+02 -.874309591E+02 -.874395447E+02 -.874481918E+02 -.874568887E+02 -.874656259E+02 -.874743945E+02 -.874831855E+02 -.874919897E+02 -.875007976E+02 -.875095982E+02 -.875183793E+02 -.875271272E+02 -.875358258E+02 -.875444579E+02 -.875530047E+02 -.875614458E+02 -.875697597E+02 -.875779242E+02 -.875859160E+02 -.875937111E+02 -.876012848E+02 -.876086115E+02 -.876156652E+02 -.876224194E+02 -.876288479E+02 -.876349250E+02 -.876406255E+02 -.876459252E+02 -.876508009E+02 -.876552306E+02 -.876591943E+02 -.876626732E+02 -.876656510E+02 -.876681133E+02 -.876700481E+02 -.876714461E+02 -.876723003E+02 -.876726067E+02 -.876723640E+02 -.876715737E+02 -.876702402E+02 -.876683705E+02 -.876659743E+02 -.876630637E+02 -.876596535E+02 -.876557602E+02 -.876514028E+02 -.876466017E+02 -.876413791E+02 -.876357584E+02 -.876297644E+02 -.876234222E+02 -.876167580E+02 -.876097980E+02 -.876025686E+02 -.875950960E+02 -.875874060E+02 -.875795241E+02 -.875714749E+02 -.875632819E+02 -.875549680E+02 -.875465546E+02 -.875380618E+02 -.875295085E+02 -.875209121E+02 -.875122886E+02 -.875036525E+02 -.874950166E+02 -.874863926E+02 -.874777905E+02 -.874692193E+02 -.874606867E+02 -.874522000E+02 -.874437662E+02 -.874353929E+02 -.874270896E+02 -.874188694E+02 -.874107514E+02 -.874027642E+02 -.873949503E+02 -.873873728E+02 -.873801231E+02 -.873733318E+02 -.873671819E+02 -.873619263E+02 -.873579090E+02 -.873555924E+02 -.873555924E+02
 -.873579060E+02 -.873579060E+02 -.873604368E+02 -.873648256E+02 -.873705664E+02 -.873772835E+02 -.873847017E+02 -.873926242E+02 -.874009119E+02 -.874094674E+02 -.874182236E+02 -.874271342E+02 -.874361678E+02 -.874453036E+02 -.874545270E+02 -.874638271E+02 -.874731950E+02 -.874826221E+02 -.874920999E+02 -.875016195E+02 -.875111709E+02 -.875207424E+02 -.875303207E+02 -.875398899E+02 -.875494324E+02 -.875589287E+02 -.875683572E+02 -.875776947E+02 -.875869165E+02 -.875959964E+02 -.876049074E+02 -.876136207E+02 -.876221065E+02 -.876303340E+02 -.876382716E+02 -.876458877E+02 -.876531506E+02 -.876600289E+02 -.876664919E+02 -.876725097E+02 -.876780537E+02 -.876830969E+02 -.876876141E+02 -.876915823E+02 -.876949811E+02 -.876977925E+02 -.877000016E+02 -.877015965E+02 -.877025688E+02 -.877029133E+02 -.877026283E+02 -.877017159E+02 -.877001813E+02 -.876980334E+02 -.876952842E+02 -.876919489E+02 -.876880456E+02 -.876835950E+02 -.876786206E+02 -.876731477E+02 -.876672037E+02 -.876608175E+02 -.876540192E+02 -.876468399E+02 -.876393113E+02 -.876314653E+02 -.876233336E+02 -.876149480E+02 -.876063395E+02 -.875975381E+02 -.875885731E+02 -.875794724E+02 -.875702625E+02 -.875609682E+02 -.875516130E+02 -.875422184E+02 -.875328041E+02 -.875233879E+02 -.875139858E+02 -.875046120E+02 -.874952789E+02 -.874859969E+02 -.874767752E+02 -.874676215E+02 -.874585426E+02 -.874495451E+02 -.874406357E+02 -.874318233E+02 -.874231200E+02 -.874145442E+02 -.874061241E+02 -.873979025E+02 -.873899430E+02 -.873823393E+02 -.873752255E+02 -.873687905E+02 -.873632960E+02 -.873590989E+02 -.873566799E+02 -.873566799E+02
 -.873589843E+02 -.873589843E+02 -.873616171E+02 -.873661860E+02 -.873721683E+02 -.873791766E+02 -.873869290E+02 -.873952228E+02 -.874039142E+02 -.874129030E+02 -.874221204E+02 -.874315202E+02 -.874410725E+02 -.874507580E+02 -.874605635E+02 -.874704797E+02 -.874804985E+02 -.874906124E+02 -.875008139E+02 -.875110941E+02 -.875214427E+02 -.875318474E+02 -.875422932E+02 -.875527629E+02 -.875632369E+02 -.875736932E+02 -.875841072E+02 -.875944524E+02 -.876047003E+02 -.876148205E+02 -.876247806E+02 -.876345464E+02 -.876440823E+02 -.876533510E+02 -.876623146E+02 -.876709349E+02 -.876791733E+02 -.876869913E+02 -.876943511E+02 -.877012159E+02 -.877075500E+02 -.877133200E+02 -.877184945E+02 -.877230447E+02 -.877269449E+02 -.877301725E+02 -.877327089E+02 -.877345391E+02 -.877356523E+02 -.877360422E+02 -.877357066E+02 -.877346480E+02 -.877328731E+02 -.877303928E+02 -.877272223E+02 -.877233806E+02 -.877188903E+02 -.877137777E+02 -.877080716E+02 -.877018038E+02 -.876950083E+02 -.876877209E+02 -.876799786E+02 -.876718198E+02 -.876632830E+02 -.876544073E+02 -.876452312E+02 -.876357930E+02 -.876261298E+02 -.876162776E+02 -.876062712E+02 -.875961432E+02 -.875859248E+02 -.875756448E+02 -.875653302E+02 -.875550053E+02 -.875446926E+02 -.875344118E+02 -.875241806E+02 -.875140140E+02 -.875039252E+02 -.874939251E+02 -.874840226E+02 -.874742250E+02 -.874645385E+02 -.874549685E+02 -.874455209E+02 -.874362030E+02 -.874270258E+02 -.874180064E+02 -.874091719E+02 -.874005644E+02 -.873922477E+02 -.873843164E+02 -.873769071E+02 -.873702131E+02 -.873645032E+02 -.873601450E+02 -.873576346E+02 -.873576346E+02
 -.873598977E+02 -.873598977E+02 -.873626197E+02 -.873673474E+02 -.873735443E+02 -.873808144E+02 -.873888694E+02 -.873975012E+02 -.874065632E+02 -.874159539E+02 -.874256047E+02 -.874354719E+02 -.874455278E+02 -.874557552E+02 -.874661433E+02 -.874766842E+02 -.874873715E+02 -.874981995E+02 -.875091613E+02 -.875202486E+02 -.875314511E+02 -.875427556E+02 -.875541463E+02 -.875656045E+02 -.875771085E+02 -.875886336E+02 -.876001522E+02 -.876116341E+02 -.876230462E+02 -.876343530E+02 -.876455161E+02 -.876564948E+02 -.876672464E+02 -.876777262E+02 -.876878885E+02 -.876976867E+02 -.877070736E+02 -.877160017E+02 -.877244243E+02 -.877322956E+02 -.877395713E+02 -.877462096E+02 -.877521709E+02 -.877574190E+02 -.877619214E+02 -.877656498E+02 -.877685802E+02 -.877706939E+02 -.877719771E+02 -.877724217E+02 -.877720250E+02 -.877707901E+02 -.877687253E+02 -.877658446E+02 -.877621671E+02 -.877577169E+02 -.877525226E+02 -.877466170E+02 -.877400367E+02 -.877328214E+02 -.877250135E+02 -.877166575E+02 -.877077996E+02 -.876984868E+02 -.876887668E+02 -.876786872E+02 -.876682951E+02 -.876576366E+02 -.876467565E+02 -.876356979E+02 -.876245018E+02 -.876132069E+02 -.876018495E+02 -.875904631E+02 -.875790784E+02 -.875677233E+02 -.875564227E+02 -.875451985E+02 -.875340698E+02 -.875230527E+02 -.875121607E+02 -.875014046E+02 -.874907930E+02 -.874803323E+02 -.874700275E+02 -.874598826E+02 -.874499015E+02 -.874400900E+02 -.874304569E+02 -.874210174E+02 -.874117968E+02 -.874028357E+02 -.873941969E+02 -.873859749E+02 -.873783072E+02 -.873713897E+02 -.873654961E+02 -.873610018E+02 -.873584148E+02 -.873584148E+02
 -.873606027E+02 -.873606027E+02 -.873633967E+02 -.873682530E+02 -.873746263E+02 -.873821143E+02 -.873904233E+02 -.873993433E+02 -.874087270E+02 -.874184741E+02 -.874285192E+02 -.874388217E+02 -.874493569E+02 -.874601105E+02 -.874710741E+02 -.874822421E+02 -.874936108E+02 -.875051760E+02 -.875169324E+02 -.875288726E+02 -.875409866E+02 -.875532613E+02 -.875656802E+02 -.875782234E+02 -.875908672E+02 -.876035843E+02 -.876163438E+02 -.876291113E+02 -.876418488E+02 -.876545146E+02 -.876670635E+02 -.876794471E+02 -.876916141E+02 -.877035112E+02 -.877150827E+02 -.877262715E+02 -.877370196E+02 -.877472684E+02 -.877569597E+02 -.877660365E+02 -.877744433E+02 -.877821272E+02 -.877890382E+02 -.877951305E+02 -.878003627E+02 -.878046985E+02 -.878081077E+02 -.878105661E+02 -.878120562E+02 -.878125674E+02 -.878120965E+02 -.878106470E+02 -.878082299E+02 -.878048628E+02 -.878005702E+02 -.877953827E+02 -.877893369E+02 -.877824743E+02 -.877748411E+02 -.877664876E+02 -.877574671E+02 -.877478352E+02 -.877376496E+02 -.877269687E+02 -.877158514E+02 -.877043561E+02 -.876925403E+02 -.876804599E+02 -.876681691E+02 -.876557192E+02 -.876431590E+02 -.876305340E+02 -.876178866E+02 -.876052553E+02 -.875926753E+02 -.875801780E+02 -.875677908E+02 -.875555378E+02 -.875434393E+02 -.875315120E+02 -.875197694E+02 -.875082219E+02 -.874968769E+02 -.874857396E+02 -.874748128E+02 -.874640987E+02 -.874535986E+02 -.874433157E+02 -.874332560E+02 -.874234319E+02 -.874138661E+02 -.874045964E+02 -.873956837E+02 -.873872205E+02 -.873793436E+02 -.873722493E+02 -.873662134E+02 -.873616154E+02 -.873589708E+02 -.873589708E+02
 -.873610379E+02 -.873610379E+02 -.873638799E+02 -.873688245E+02 -.873753220E+02 -.873829666E+02 -.873914642E+02 -.874006061E+02 -.874102474E+02 -.874202923E+02 -.874306799E+02 -.874413733E+02 -.874523516E+02 -.874636039E+02 -.874751248E+02 -.874869124E+02 -.874989659E+02 -.875112838E+02 -.875238632E+02 -.875366984E+02 -.875497807E+02 -.875630978E+02 -.875766332E+02 -.875903661E+02 -.876042712E+02 -.876183189E+02 -.876324748E+02 -.876467001E+02 -.876609510E+02 -.876751789E+02 -.876893308E+02 -.877033492E+02 -.877171731E+02 -.877307377E+02 -.877439755E+02 -.877568162E+02 -.877691884E+02 -.877810194E+02 -.877922366E+02 -.878027682E+02 -.878125442E+02 -.878214975E+02 -.878295645E+02 -.878366867E+02 -.878428109E+02 -.878478907E+02 -.878518869E+02 -.878547684E+02 -.878565128E+02 -.878571062E+02 -.878565442E+02 -.878548316E+02 -.878519823E+02 -.878480192E+02 -.878429738E+02 -.878368855E+02 -.878298010E+02 -.878217737E+02 -.878128625E+02 -.878031313E+02 -.877926474E+02 -.877814813E+02 -.877697050E+02 -.877573916E+02 -.877446140E+02 -.877314443E+02 -.877179530E+02 -.877042081E+02 -.876902746E+02 -.876762143E+02 -.876620848E+02 -.876479398E+02 -.876338281E+02 -.876197943E+02 -.876058780E+02 -.875921141E+02 -.875785329E+02 -.875651600E+02 -.875520166E+02 -.875391195E+02 -.875264815E+02 -.875141118E+02 -.875020160E+02 -.874901969E+02 -.874786549E+02 -.874673887E+02 -.874563967E+02 -.874456781E+02 -.874352356E+02 -.874250775E+02 -.874152226E+02 -.874057050E+02 -.873965818E+02 -.873879421E+02 -.873799198E+02 -.873727088E+02 -.873665834E+02 -.873619231E+02 -.873592452E+02 -.873592452E+02
 -.873611237E+02 -.873611237E+02 -.873639837E+02 -.873689649E+02 -.873755185E+02 -.873832422E+02 -.873918465E+02 -.874011275E+02 -.874109470E+02 -.874212153E+02 -.874318767E+02 -.874428994E+02 -.874542670E+02 -.874659728E+02 -.874780164E+02 -.874904004E+02 -.875031282E+02 -.875162024E+02 -.875296237E+02 -.875433893E+02 -.875574932E+02 -.875719247E+02 -.875866681E+02 -.876017027E+02 -.876170022E+02 -.876325350E+02 -.876482636E+02 -.876641442E+02 -.876801270E+02 -.876961558E+02 -.877121685E+02 -.877280972E+02 -.877438689E+02 -.877594053E+02 -.877746241E+02 -.877894391E+02 -.878037616E+02 -.878175012E+02 -.878305667E+02 -.878428673E+02 -.878543142E+02 -.878648215E+02 -.878743078E+02 -.878826976E+02 -.878899222E+02 -.878959214E+02 -.879006444E+02 -.879040506E+02 -.879061105E+02 -.879068062E+02 -.879061318E+02 -.879040934E+02 -.879007093E+02 -.878960092E+02 -.878900341E+02 -.878828351E+02 -.878744728E+02 -.878650161E+02 -.878545409E+02 -.878431287E+02 -.878308659E+02 -.878178414E+02 -.878041466E+02 -.877898728E+02 -.877751111E+02 -.877599505E+02 -.877444777E+02 -.877287754E+02 -.877129222E+02 -.876969918E+02 -.876810524E+02 -.876651667E+02 -.876493911E+02 -.876337763E+02 -.876183666E+02 -.876032004E+02 -.875883102E+02 -.875737227E+02 -.875594591E+02 -.875455355E+02 -.875319631E+02 -.875187488E+02 -.875058952E+02 -.874934018E+02 -.874812650E+02 -.874694795E+02 -.874580390E+02 -.874469381E+02 -.874361744E+02 -.874257514E+02 -.874156824E+02 -.874059963E+02 -.873967448E+02 -.873880114E+02 -.873799245E+02 -.873726723E+02 -.873665236E+02 -.873618527E+02 -.873591717E+02 -.873591717E+02
 -.873607718E+02 -.873607718E+02 -.873636129E+02 -.873685659E+02 -.873750926E+02 -.873828013E+02 -.873914120E+02 -.874007309E+02 -.874106290E+02 -.874210241E+02 -.874318676E+02 -.874431338E+02 -.874548125E+02 -.874669035E+02 -.874794127E+02 -.874923490E+02 -.875057217E+02 -.875195392E+02 -.875338071E+02 -.875485278E+02 -.875636989E+02 -.875793126E+02 -.875953559E+02 -.876118089E+02 -.876286458E+02 -.876458337E+02 -.876633322E+02 -.876810930E+02 -.876990599E+02 -.877171685E+02 -.877353468E+02 -.877535148E+02 -.877715853E+02 -.877894639E+02 -.878070501E+02 -.878242380E+02 -.878409174E+02 -.878569751E+02 -.878722957E+02 -.878867642E+02 -.879002666E+02 -.879126927E+02 -.879239371E+02 -.879339015E+02 -.879424966E+02 -.879496435E+02 -.879552753E+02 -.879593385E+02 -.879617942E+02 -.879626187E+02 -.879618040E+02 -.879593584E+02 -.879553058E+02 -.879496855E+02 -.879425511E+02 -.879339700E+02 -.879240214E+02 -.879127951E+02 -.879003894E+02 -.878869101E+02 -.878724678E+02 -.878571766E+02 -.878411521E+02 -.878245097E+02 -.878073634E+02 -.877898237E+02 -.877719971E+02 -.877539844E+02 -.877358805E+02 -.877177731E+02 -.876997427E+02 -.876818618E+02 -.876641953E+02 -.876467999E+02 -.876297245E+02 -.876130104E+02 -.875966914E+02 -.875807943E+02 -.875653391E+02 -.875503399E+02 -.875358048E+02 -.875217367E+02 -.875081341E+02 -.874949913E+02 -.874822994E+02 -.874700475E+02 -.874582233E+02 -.874468153E+02 -.874358148E+02 -.874252185E+02 -.874150331E+02 -.874052805E+02 -.873960047E+02 -.873872816E+02 -.873792307E+02 -.873720310E+02 -.873659408E+02 -.873613225E+02 -.873586753E+02 -.873586753E+02
 -.873598931E+02 -.873598931E+02 -.873626695E+02 -.873675163E+02 -.873739162E+02 -.873814955E+02 -.873899904E+02 -.873992212E+02 -.874090708E+02 -.874194670E+02 -.874303704E+02 -.874417638E+02 -.874536456E+02 -.874660242E+02 -.874789138E+02 -.874923316E+02 -.875062951E+02 -.875208200E+02 -.875359195E+02 -.875516023E+02 -.875678719E+02 -.875847259E+02 -.876021551E+02 -.876201433E+02 -.876386665E+02 -.876576918E+02 -.876771770E+02 -.876970702E+02 -.877173092E+02 -.877378215E+02 -.877585241E+02 -.877793235E+02 -.878001159E+02 -.878207879E+02 -.878412169E+02 -.878612725E+02 -.878808175E+02 -.878997092E+02 -.879178017E+02 -.879349475E+02 -.879510001E+02 -.879658163E+02 -.879792586E+02 -.879911982E+02 -.880015173E+02 -.880101112E+02 -.880168912E+02 -.880217860E+02 -.880247434E+02 -.880257318E+02 -.880247406E+02 -.880217805E+02 -.880168837E+02 -.880101023E+02 -.880015081E+02 -.879911902E+02 -.879792535E+02 -.879658160E+02 -.879510072E+02 -.879349645E+02 -.879178316E+02 -.878997552E+02 -.878808832E+02 -.878613619E+02 -.878413343E+02 -.878209381E+02 -.878003044E+02 -.877795560E+02 -.877588071E+02 -.877381617E+02 -.877177139E+02 -.876975473E+02 -.876777349E+02 -.876583393E+02 -.876394133E+02 -.876209997E+02 -.876031322E+02 -.875858359E+02 -.875691279E+02 -.875530179E+02 -.875375090E+02 -.875225983E+02 -.875082777E+02 -.874945347E+02 -.874813531E+02 -.874687143E+02 -.874565985E+02 -.874449862E+02 -.874338606E+02 -.874232103E+02 -.874130335E+02 -.874033427E+02 -.873941725E+02 -.873855879E+02 -.873776965E+02 -.873706633E+02 -.873647306E+02 -.873602417E+02 -.873576729E+02 -.873576729E+02
 -.873583971E+02 -.873583971E+02 -.873610537E+02 -.873657006E+02 -.873718530E+02 -.873791639E+02 -.873873926E+02 -.873963780E+02 -.874060183E+02 -.874162548E+02 -.874270602E+02 -.874384285E+02 -.874503697E+02 -.874629028E+02 -.874760530E+02 -.874898479E+02 -.875043150E+02 -.875194803E+02 -.875353664E+02 -.875519913E+02 -.875693671E+02 -.875874995E+02 -.876063867E+02 -.876260185E+02 -.876463753E+02 -.876674267E+02 -.876891313E+02 -.877114349E+02 -.877342709E+02 -.877575591E+02 -.877812052E+02 -.878051011E+02 -.878291243E+02 -.878531390E+02 -.878769962E+02 -.879005351E+02 -.879235845E+02 -.879459644E+02 -.879674886E+02 -.879879676E+02 -.880072112E+02 -.880250319E+02 -.880412488E+02 -.880556911E+02 -.880682014E+02 -.880786398E+02 -.880868867E+02 -.880928458E+02 -.880964466E+02 -.880976461E+02 -.880964298E+02 -.880928126E+02 -.880868374E+02 -.880785753E+02 -.880681226E+02 -.880555993E+02 -.880411456E+02 -.880249191E+02 -.880070911E+02 -.879878427E+02 -.879673618E+02 -.879458386E+02 -.879234633E+02 -.879004224E+02 -.878768960E+02 -.878530559E+02 -.878290636E+02 -.878050684E+02 -.877812067E+02 -.877576015E+02 -.877343615E+02 -.877115814E+02 -.876893420E+02 -.876677107E+02 -.876467419E+02 -.876264782E+02 -.876069504E+02 -.875881795E+02 -.875701764E+02 -.875529440E+02 -.875364773E+02 -.875207646E+02 -.875057887E+02 -.874915275E+02 -.874779552E+02 -.874650433E+02 -.874527622E+02 -.874410826E+02 -.874299775E+02 -.874194254E+02 -.874094138E+02 -.873999443E+02 -.873910389E+02 -.873827489E+02 -.873751660E+02 -.873684365E+02 -.873627797E+02 -.873585115E+02 -.873560741E+02 -.873560741E+02
 -.873561865E+02 -.873561865E+02 -.873586581E+02 -.873629935E+02 -.873687532E+02 -.873756280E+02 -.873834072E+02 -.873919538E+02 -.874011861E+02 -.874110627E+02 -.874215715E+02 -.874327215E+02 -.874445363E+02 -.874570483E+02 -.874702959E+02 -.874843193E+02 -.874991589E+02 -.875148538E+02 -.875314392E+02 -.875489458E+02 -.875673983E+02 -.875868145E+02 -.876072040E+02 -.876285668E+02 -.876508915E+02 -.876741547E+02 -.876983188E+02 -.877233312E+02 -.877491233E+02 -.877756088E+02 -.878026834E+02 -.878302236E+02 -.878580870E+02 -.878861118E+02 -.879141179E+02 -.879419072E+02 -.879692660E+02 -.879959667E+02 -.880217710E+02 -.880464335E+02 -.880697053E+02 -.880913392E+02 -.881110942E+02 -.881287414E+02 -.881440683E+02 -.881568849E+02 -.881670281E+02 -.881743661E+02 -.881788020E+02 -.881802766E+02 -.881787702E+02 -.881743028E+02 -.881669338E+02 -.881567602E+02 -.881439141E+02 -.881285589E+02 -.881108848E+02 -.880911045E+02 -.880694474E+02 -.880461546E+02 -.880214738E+02 -.879956540E+02 -.879689410E+02 -.879415735E+02 -.879137793E+02 -.878857728E+02 -.878577522E+02 -.878298985E+02 -.878023739E+02 -.877753213E+02 -.877488648E+02 -.877231091E+02 -.876981412E+02 -.876740303E+02 -.876508297E+02 -.876285776E+02 -.876072985E+02 -.875870044E+02 -.875676967E+02 -.875493667E+02 -.875319977E+02 -.875155655E+02 -.875000402E+02 -.874853868E+02 -.874715668E+02 -.874585393E+02 -.874462620E+02 -.874346936E+02 -.874237948E+02 -.874135320E+02 -.874038797E+02 -.873948260E+02 -.873863780E+02 -.873785697E+02 -.873714727E+02 -.873652089E+02 -.873599676E+02 -.873560272E+02 -.873537831E+02 -.873537831E+02
 -.873531533E+02 -.873531533E+02 -.873553643E+02 -.873592568E+02 -.873644534E+02 -.873706936E+02 -.873778049E+02 -.873856811E+02 -.873942658E+02 -.874035390E+02 -.874135078E+02 -.874241988E+02 -.874356515E+02 -.874479144E+02 -.874610411E+02 -.874750876E+02 -.874901106E+02 -.875061651E+02 -.875233036E+02 -.875415739E+02 -.875610184E+02 -.875816722E+02 -.876035619E+02 -.876267034E+02 -.876510998E+02 -.876767403E+02 -.877035973E+02 -.877316252E+02 -.877607580E+02 -.877909077E+02 -.878219623E+02 -.878537848E+02 -.878862120E+02 -.879190541E+02 -.879520943E+02 -.879850904E+02 -.880177757E+02 -.880498620E+02 -.880810432E+02 -.881109994E+02 -.881394030E+02 -.881659244E+02 -.881902397E+02 -.882120378E+02 -.882310285E+02 -.882469499E+02 -.882595762E+02 -.882687242E+02 -.882742587E+02 -.882760969E+02 -.882742110E+02 -.882686290E+02 -.882594339E+02 -.882467610E+02 -.882307939E+02 -.882117585E+02 -.881899168E+02 -.881655593E+02 -.881389974E+02 -.881105555E+02 -.880805631E+02 -.880493483E+02 -.880172312E+02 -.879845183E+02 -.879514982E+02 -.879184378E+02 -.878855800E+02 -.878531418E+02 -.878213137E+02 -.877902596E+02 -.877601168E+02 -.877309979E+02 -.877029916E+02 -.876761644E+02 -.876505626E+02 -.876262145E+02 -.876031319E+02 -.875813124E+02 -.875607414E+02 -.875413935E+02 -.875232347E+02 -.875062236E+02 -.874903128E+02 -.874754507E+02 -.874615824E+02 -.874486510E+02 -.874365992E+02 -.874253706E+02 -.874149117E+02 -.874051741E+02 -.873961176E+02 -.873877141E+02 -.873799527E+02 -.873728471E+02 -.873664439E+02 -.873608346E+02 -.873561704E+02 -.873526815E+02 -.873507021E+02 -.873507021E+02
 -.873491837E+02 -.873491837E+02 -.873510476E+02 -.873543475E+02 -.873587851E+02 -.873641610E+02 -.873703504E+02 -.873772851E+02 -.873849394E+02 -.873933189E+02 -.874024535E+02 -.874123893E+02 -.874231848E+02 -.874349065E+02 -.874476260E+02 -.874614185E+02 -.874763603E+02 -.874925272E+02 -.875099934E+02 -.875288296E+02 -.875491021E+02 -.875708704E+02 -.875941852E+02 -.876190863E+02 -.876456002E+02 -.876737371E+02 -.877034885E+02 -.877348244E+02 -.877676900E+02 -.878020025E+02 -.878376490E+02 -.878744831E+02 -.879123231E+02 -.879509501E+02 -.879901075E+02 -.880295007E+02 -.880687986E+02 -.881076366E+02 -.881456202E+02 -.881823308E+02 -.882173334E+02 -.882501851E+02 -.882804449E+02 -.883076852E+02 -.883315033E+02 -.883515331E+02 -.883674568E+02 -.883790151E+02 -.883860159E+02 -.883883412E+02 -.883859514E+02 -.883788863E+02 -.883672641E+02 -.883512768E+02 -.883311840E+02 -.883073038E+02 -.882800021E+02 -.882496822E+02 -.882167717E+02 -.881817118E+02 -.881449459E+02 -.881069092E+02 -.880680204E+02 -.880286744E+02 -.879892362E+02 -.879500372E+02 -.879113722E+02 -.878734985E+02 -.878366355E+02 -.878009652E+02 -.877666347E+02 -.877337577E+02 -.877024172E+02 -.876726686E+02 -.876445429E+02 -.876180491E+02 -.875931778E+02 -.875699034E+02 -.875481874E+02 -.875279801E+02 -.875092233E+02 -.874918522E+02 -.874757966E+02 -.874609832E+02 -.874473365E+02 -.874347803E+02 -.874232387E+02 -.874126380E+02 -.874029076E+02 -.873939826E+02 -.873858054E+02 -.873783296E+02 -.873715240E+02 -.873653777E+02 -.873599079E+02 -.873551694E+02 -.873512665E+02 -.873483696E+02 -.873467357E+02 -.873467357E+02
 -.873441671E+02 -.873441671E+02 -.873455881E+02 -.873481284E+02 -.873515868E+02 -.873558385E+02 -.873608167E+02 -.873664985E+02 -.873728940E+02 -.873800390E+02 -.873879881E+02 -.873968097E+02 -.874065834E+02 -.874173959E+02 -.874293402E+02 -.874425136E+02 -.874570158E+02 -.874729484E+02 -.874904128E+02 -.875095095E+02 -.875303358E+02 -.875529842E+02 -.875775393E+02 -.876040756E+02 -.876326541E+02 -.876633191E+02 -.876960945E+02 -.877309789E+02 -.877679422E+02 -.878069200E+02 -.878478097E+02 -.878904654E+02 -.879346937E+02 -.879802505E+02 -.880268379E+02 -.880741032E+02 -.881216388E+02 -.881689846E+02 -.882156323E+02 -.882610322E+02 -.883046029E+02 -.883457430E+02 -.883838456E+02 -.884183149E+02 -.884485832E+02 -.884741302E+02 -.884945002E+02 -.885093191E+02 -.885183086E+02 -.885212971E+02 -.885182268E+02 -.885091555E+02 -.884942551E+02 -.884738038E+02 -.884481759E+02 -.884178271E+02 -.883832780E+02 -.883450962E+02 -.883038779E+02 -.882602301E+02 -.882147545E+02 -.881680327E+02 -.881206147E+02 -.880730090E+02 -.880256760E+02 -.879790236E+02 -.879334048E+02 -.878891180E+02 -.878464077E+02 -.878054677E+02 -.877664444E+02 -.877294412E+02 -.876945229E+02 -.876617204E+02 -.876310354E+02 -.876024448E+02 -.875759052E+02 -.875513563E+02 -.875287246E+02 -.875079267E+02 -.874888717E+02 -.874714633E+02 -.874556024E+02 -.874411884E+02 -.874281205E+02 -.874162991E+02 -.874056271E+02 -.873960104E+02 -.873873595E+02 -.873795906E+02 -.873726275E+02 -.873664031E+02 -.873608631E+02 -.873559690E+02 -.873517041E+02 -.873480796E+02 -.873451441E+02 -.873429956E+02 -.873417969E+02 -.873417969E+02
 -.873380089E+02 -.873380089E+02 -.873388827E+02 -.873404804E+02 -.873427172E+02 -.873455570E+02 -.873490010E+02 -.873530784E+02 -.873578408E+02 -.873633568E+02 -.873697081E+02 -.873769878E+02 -.873852977E+02 -.873947473E+02 -.874054531E+02 -.874175374E+02 -.874311273E+02 -.874463547E+02 -.874633544E+02 -.874822637E+02 -.875032199E+02 -.875263583E+02 -.875518097E+02 -.875796969E+02 -.876101313E+02 -.876432084E+02 -.876790030E+02 -.877175630E+02 -.877589032E+02 -.878029989E+02 -.878497776E+02 -.878991124E+02 -.879508141E+02 -.880046244E+02 -.880602102E+02 -.881171590E+02 -.881749767E+02 -.882330876E+02 -.882908389E+02 -.883475072E+02 -.884023113E+02 -.884544275E+02 -.885030105E+02 -.885472180E+02 -.885862369E+02 -.886193135E+02 -.886457812E+02 -.886650889E+02 -.886768241E+02 -.886807314E+02 -.886767245E+02 -.886648898E+02 -.886454825E+02 -.886189153E+02 -.885857393E+02 -.885466210E+02 -.885023145E+02 -.884536326E+02 -.884014180E+02 -.883465161E+02 -.882897505E+02 -.882319030E+02 -.881736969E+02 -.881157857E+02 -.880587449E+02 -.880030690E+02 -.879491709E+02 -.878973840E+02 -.878479668E+02 -.878011090E+02 -.877569380E+02 -.877155268E+02 -.876769007E+02 -.876410456E+02 -.876079139E+02 -.875774316E+02 -.875495040E+02 -.875240203E+02 -.875008585E+02 -.874798890E+02 -.874609777E+02 -.874439887E+02 -.874287863E+02 -.874152367E+02 -.874032092E+02 -.873925773E+02 -.873832193E+02 -.873750191E+02 -.873678666E+02 -.873616578E+02 -.873562963E+02 -.873516933E+02 -.873477692E+02 -.873444553E+02 -.873416961E+02 -.873394534E+02 -.873377108E+02 -.873364809E+02 -.873358147E+02 -.873358147E+02
 -.873306459E+02 -.873306459E+02 -.873308612E+02 -.873313206E+02 -.873320747E+02 -.873331906E+02 -.873347469E+02 -.873368319E+02 -.873395426E+02 -.873429824E+02 -.873472625E+02 -.873525011E+02 -.873588232E+02 -.873663622E+02 -.873752591E+02 -.873856632E+02 -.873977322E+02 -.874116322E+02 -.874275373E+02 -.874456286E+02 -.874660927E+02 -.874891196E+02 -.875148999E+02 -.875436221E+02 -.875754677E+02 -.876106065E+02 -.876491898E+02 -.876913434E+02 -.877371582E+02 -.877866812E+02 -.878399036E+02 -.878967499E+02 -.879570650E+02 -.880206027E+02 -.880870133E+02 -.881558344E+02 -.882264826E+02 -.882982496E+02 -.883703035E+02 -.884416946E+02 -.885113692E+02 -.885781909E+02 -.886409689E+02 -.886984943E+02 -.887495823E+02 -.887931185E+02 -.888281069E+02 -.888537155E+02 -.888693176E+02 -.888745232E+02 -.888692001E+02 -.888534806E+02 -.888277542E+02 -.887926479E+02 -.887489935E+02 -.886977870E+02 -.886401428E+02 -.885772457E+02 -.885103046E+02 -.884405104E+02 -.883689998E+02 -.882968265E+02 -.882249403E+02 -.881541737E+02 -.880852350E+02 -.880187076E+02 -.879550546E+02 -.878946256E+02 -.878376673E+02 -.877843350E+02 -.877347047E+02 -.876887854E+02 -.876465309E+02 -.876078506E+02 -.875726195E+02 -.875406867E+02 -.875118831E+02 -.874860278E+02 -.874629331E+02 -.874424091E+02 -.874242670E+02 -.874083215E+02 -.873943931E+02 -.873823091E+02 -.873719050E+02 -.873630242E+02 -.873555189E+02 -.873492497E+02 -.873440850E+02 -.873399011E+02 -.873365806E+02 -.873340127E+02 -.873320915E+02 -.873307158E+02 -.873297882E+02 -.873292148E+02 -.873289057E+02 -.873287751E+02 -.873287443E+02 -.873287443E+02
 -.873220604E+02 -.873220604E+02 -.873215017E+02 -.873206183E+02 -.873196164E+02 -.873186789E+02 -.873179711E+02 -.873176460E+02 -.873178483E+02 -.873187187E+02 -.873203973E+02 -.873230267E+02 -.873267551E+02 -.873317380E+02 -.873381405E+02 -.873461393E+02 -.873559236E+02 -.873676964E+02 -.873816752E+02 -.873980912E+02 -.874171887E+02 -.874392244E+02 -.874644643E+02 -.874931816E+02 -.875256521E+02 -.875621482E+02 -.876029320E+02 -.876482458E+02 -.876983009E+02 -.877532643E+02 -.878132433E+02 -.878782679E+02 -.879482710E+02 -.880230689E+02 -.881023393E+02 -.881856023E+02 -.882722015E+02 -.883612914E+02 -.884518299E+02 -.885425798E+02 -.886321213E+02 -.887188773E+02 -.888011527E+02 -.888771874E+02 -.889452223E+02 -.890035746E+02 -.890507186E+02 -.890853658E+02 -.891065366E+02 -.891136180E+02 -.891064016E+02 -.890850957E+02 -.890503128E+02 -.890030325E+02 -.889445431E+02 -.888763704E+02 -.888001968E+02 -.887177815E+02 -.886308846E+02 -.885412013E+02 -.884503087E+02 -.883596268E+02 -.882703929E+02 -.881836492E+02 -.881002417E+02 -.880208266E+02 -.879458843E+02 -.878757372E+02 -.878105693E+02 -.877504477E+02 -.876953429E+02 -.876451479E+02 -.875996960E+02 -.875587764E+02 -.875221473E+02 -.874895471E+02 -.874607039E+02 -.874353425E+02 -.874131903E+02 -.873939818E+02 -.873774613E+02 -.873633856E+02 -.873515249E+02 -.873416636E+02 -.873336004E+02 -.873271480E+02 -.873221322E+02 -.873183910E+02 -.873157727E+02 -.873141346E+02 -.873133406E+02 -.873132582E+02 -.873137557E+02 -.873146985E+02 -.873159447E+02 -.873173401E+02 -.873187129E+02 -.873198675E+02 -.873205774E+02 -.873205774E+02
 -.873122898E+02 -.873122898E+02 -.873108413E+02 -.873084103E+02 -.873053759E+02 -.873020495E+02 -.872986907E+02 -.872955209E+02 -.872927344E+02 -.872905083E+02 -.872890100E+02 -.872884039E+02 -.872888574E+02 -.872905450E+02 -.872936526E+02 -.872983812E+02 -.873049498E+02 -.873135978E+02 -.873245865E+02 -.873382005E+02 -.873547484E+02 -.873745629E+02 -.873980000E+02 -.874254375E+02 -.874572711E+02 -.874939092E+02 -.875357658E+02 -.875832502E+02 -.876367536E+02 -.876966327E+02 -.877631886E+02 -.878366422E+02 -.879171054E+02 -.880045485E+02 -.880987643E+02 -.881993316E+02 -.883055787E+02 -.884165510E+02 -.885309865E+02 -.886473022E+02 -.887635987E+02 -.888776846E+02 -.889871264E+02 -.890893257E+02 -.891816208E+02 -.892614123E+02 -.893263011E+02 -.893742319E+02 -.894036253E+02 -.894134859E+02 -.894034736E+02 -.893739280E+02 -.893258441E+02 -.892608010E+02 -.891808540E+02 -.890884015E+02 -.889860432E+02 -.888764404E+02 -.887621918E+02 -.886457306E+02 -.885292483E+02 -.884146447E+02 -.883035026E+02 -.881970843E+02 -.880963445E+02 -.880019551E+02 -.879143375E+02 -.878336989E+02 -.877600692E+02 -.876933368E+02 -.876332808E+02 -.875796003E+02 -.875319389E+02 -.874899056E+02 -.874530916E+02 -.874210833E+02 -.873934725E+02 -.873698639E+02 -.873498805E+02 -.873331665E+02 -.873193899E+02 -.873082430E+02 -.872994425E+02 -.872927287E+02 -.872878646E+02 -.872846338E+02 -.872828387E+02 -.872822980E+02 -.872828438E+02 -.872843184E+02 -.872865697E+02 -.872894470E+02 -.872927947E+02 -.872964453E+02 -.873002116E+02 -.873038756E+02 -.873071773E+02 -.873098003E+02 -.873113541E+02 -.873113541E+02
 -.873014368E+02 -.873014368E+02 -.872989891E+02 -.872948152E+02 -.872894834E+02 -.872834435E+02 -.872770547E+02 -.872706091E+02 -.872643500E+02 -.872584880E+02 -.872532132E+02 -.872487065E+02 -.872451478E+02 -.872427234E+02 -.872416332E+02 -.872420956E+02 -.872443523E+02 -.872486730E+02 -.872553583E+02 -.872647436E+02 -.872772019E+02 -.872931461E+02 -.873130315E+02 -.873373557E+02 -.873666580E+02 -.874015166E+02 -.874425430E+02 -.874903725E+02 -.875456517E+02 -.876090189E+02 -.876810797E+02 -.877623743E+02 -.878533375E+02 -.879542497E+02 -.880651798E+02 -.881859223E+02 -.883159284E+02 -.884542391E+02 -.885994229E+02 -.887495290E+02 -.889020629E+02 -.890539972E+02 -.892018246E+02 -.893416624E+02 -.894694095E+02 -.895809532E+02 -.896724132E+02 -.897404039E+02 -.897822872E+02 -.897963846E+02 -.897821198E+02 -.897400685E+02 -.896719084E+02 -.895802770E+02 -.894685597E+02 -.893406361E+02 -.892006190E+02 -.890526094E+02 -.889004899E+02 -.887477678E+02 -.885974708E+02 -.884520933E+02 -.883135864E+02 -.881833816E+02 -.880624382E+02 -.879513048E+02 -.878501873E+02 -.877590167E+02 -.876775126E+02 -.876052405E+02 -.875416600E+02 -.874861656E+02 -.874381190E+02 -.873968739E+02 -.873617949E+02 -.873322710E+02 -.873077240E+02 -.872876150E+02 -.872714466E+02 -.872587639E+02 -.872491542E+02 -.872422453E+02 -.872377029E+02 -.872352279E+02 -.872345532E+02 -.872354404E+02 -.872376756E+02 -.872410655E+02 -.872454331E+02 -.872506121E+02 -.872564410E+02 -.872627557E+02 -.872693809E+02 -.872761194E+02 -.872827388E+02 -.872889563E+02 -.872944191E+02 -.872986812E+02 -.873011746E+02 -.873011746E+02
 -.872896789E+02 -.872896789E+02 -.872861366E+02 -.872800483E+02 -.872721838E+02 -.872631384E+02 -.872533739E+02 -.872432523E+02 -.872330627E+02 -.872230436E+02 -.872134009E+02 -.872043228E+02 -.871959916E+02 -.871885952E+02 -.871823347E+02 -.871774332E+02 -.871741420E+02 -.871727471E+02 -.871735752E+02 -.871770001E+02 -.871834487E+02 -.871934071E+02 -.872074269E+02 -.872261295E+02 -.872502109E+02 -.872804439E+02 -.873176778E+02 -.873628343E+02 -.874168986E+02 -.874809027E+02 -.875559004E+02 -.876429303E+02 -.877429651E+02 -.878568449E+02 -.879851925E+02 -.881283117E+02 -.882860681E+02 -.884577590E+02 -.886419811E+02 -.888365079E+02 -.890381954E+02 -.892429390E+02 -.894457023E+02 -.896406401E+02 -.898213287E+02 -.899811048E+02 -.901134992E+02 -.902127321E+02 -.902742146E+02 -.902949892E+02 -.902740336E+02 -.902123689E+02 -.901129517E+02 -.899803699E+02 -.898204028E+02 -.896395190E+02 -.894443816E+02 -.892414144E+02 -.890364626E+02 -.888345628E+02 -.886398200E+02 -.884553781E+02 -.882834640E+02 -.881254811E+02 -.879821320E+02 -.878535513E+02 -.877394353E+02 -.876391609E+02 -.875518881E+02 -.874766442E+02 -.874123902E+02 -.873580725E+02 -.873126588E+02 -.872751638E+02 -.872446656E+02 -.872203151E+02 -.872013393E+02 -.871870424E+02 -.871768029E+02 -.871700695E+02 -.871663561E+02 -.871652363E+02 -.871663371E+02 -.871693333E+02 -.871739415E+02 -.871799142E+02 -.871870344E+02 -.871951090E+02 -.872039628E+02 -.872134316E+02 -.872233531E+02 -.872335580E+02 -.872438576E+02 -.872540297E+02 -.872638002E+02 -.872728219E+02 -.872806472E+02 -.872866948E+02 -.872902092E+02 -.872902092E+02
 -.872772738E+02 -.872772738E+02 -.872725647E+02 -.872644304E+02 -.872538496E+02 -.872415663E+02 -.872281441E+02 -.872140112E+02 -.871994969E+02 -.871848593E+02 -.871703102E+02 -.871560330E+02 -.871421995E+02 -.871289830E+02 -.871165687E+02 -.871051645E+02 -.870950096E+02 -.870863827E+02 -.870796114E+02 -.870750816E+02 -.870732475E+02 -.870746422E+02 -.870798894E+02 -.870897153E+02 -.871049610E+02 -.871265938E+02 -.871557181E+02 -.871935826E+02 -.872415833E+02 -.873012586E+02 -.873742738E+02 -.874623897E+02 -.875674107E+02 -.876911059E+02 -.878350978E+02 -.880007121E+02 -.881887869E+02 -.883994420E+02 -.886318176E+02 -.888838004E+02 -.891517700E+02 -.894304061E+02 -.897126103E+02 -.899895940E+02 -.902511774E+02 -.904863224E+02 -.906838951E+02 -.908336160E+02 -.909271012E+02 -.909588406E+02 -.909269092E+02 -.908332301E+02 -.906833120E+02 -.904855373E+02 -.902501846E+02 -.899883873E+02 -.897111834E+02 -.894287530E+02 -.891498849E+02 -.888816780E+02 -.886294532E+02 -.883968312E+02 -.881859255E+02 -.879975962E+02 -.878317234E+02 -.876874690E+02 -.875635072E+02 -.874582152E+02 -.873698238E+02 -.872965283E+02 -.872365676E+02 -.871882761E+02 -.871501151E+02 -.871206882E+02 -.870987462E+02 -.870831846E+02 -.870730356E+02 -.870674580E+02 -.870657254E+02 -.870672140E+02 -.870713904E+02 -.870778009E+02 -.870860600E+02 -.870958415E+02 -.871068692E+02 -.871189083E+02 -.871317581E+02 -.871452434E+02 -.871592067E+02 -.871734994E+02 -.871879707E+02 -.872024564E+02 -.872167633E+02 -.872306508E+02 -.872438087E+02 -.872558283E+02 -.872661681E+02 -.872741098E+02 -.872787046E+02 -.872787046E+02
 -.872645645E+02 -.872645645E+02 -.872586493E+02 -.872483945E+02 -.872349895E+02 -.872193243E+02 -.872020599E+02 -.871836852E+02 -.871645604E+02 -.871449537E+02 -.871250702E+02 -.871050750E+02 -.870851121E+02 -.870653206E+02 -.870458471E+02 -.870268578E+02 -.870085488E+02 -.869911572E+02 -.869749722E+02 -.869603475E+02 -.869477157E+02 -.869376041E+02 -.869306525E+02 -.869276344E+02 -.869294799E+02 -.869373016E+02 -.869524216E+02 -.869764003E+02 -.870110626E+02 -.870585206E+02 -.871211868E+02 -.872017713E+02 -.873032544E+02 -.874288206E+02 -.875817415E+02 -.877651895E+02 -.879819645E+02 -.882341241E+02 -.885225128E+02 -.888462079E+02 -.892019267E+02 -.895834740E+02 -.899813371E+02 -.903825570E+02 -.907709882E+02 -.911280312E+02 -.914338866E+02 -.916693476E+02 -.918180511E+02 -.918688727E+02 -.918178513E+02 -.916689452E+02 -.914332766E+02 -.911272061E+02 -.907699393E+02 -.903812752E+02 -.899798133E+02 -.895817000E+02 -.891998954E+02 -.888439132E+02 -.885199496E+02 -.882312876E+02 -.879788503E+02 -.877617934E+02 -.875780593E+02 -.874248477E+02 -.872989861E+02 -.871972025E+02 -.871163116E+02 -.870533331E+02 -.870055561E+02 -.869705678E+02 -.869462553E+02 -.869307931E+02 -.869226204E+02 -.869204143E+02 -.869230616E+02 -.869296315E+02 -.869393502E+02 -.869515773E+02 -.869657853E+02 -.869815415E+02 -.869984925E+02 -.870163504E+02 -.870348805E+02 -.870538916E+02 -.870732254E+02 -.870927476E+02 -.871123380E+02 -.871318805E+02 -.871512505E+02 -.871703009E+02 -.871888444E+02 -.872066312E+02 -.872233213E+02 -.872384509E+02 -.872513881E+02 -.872612801E+02 -.872669845E+02 -.872669845E+02
 -.872519815E+02 -.872519815E+02 -.872448622E+02 -.872324865E+02 -.872162468E+02 -.871971723E+02 -.871760143E+02 -.871533125E+02 -.871294490E+02 -.871046907E+02 -.870792231E+02 -.870531772E+02 -.870266512E+02 -.869997278E+02 -.869724883E+02 -.869450255E+02 -.869174549E+02 -.868899268E+02 -.868626387E+02 -.868358494E+02 -.868098963E+02 -.867852152E+02 -.867623642E+02 -.867420534E+02 -.867251800E+02 -.867128708E+02 -.867065316E+02 -.867079054E+02 -.867191373E+02 -.867428455E+02 -.867821939E+02 -.868409593E+02 -.869235797E+02 -.870351667E+02 -.871814523E+02 -.873686327E+02 -.876030643E+02 -.878907597E+02 -.882366394E+02 -.886435226E+02 -.891108867E+02 -.896335158E+02 -.902002502E+02 -.907931268E+02 -.913871726E+02 -.919509989E+02 -.924483371E+02 -.928409748E+02 -.930937066E+02 -.931810264E+02 -.930935017E+02 -.928405614E+02 -.924477078E+02 -.919501430E+02 -.913860772E+02 -.907917781E+02 -.901986355E+02 -.896316248E+02 -.891087113E+02 -.886410565E+02 -.882338778E+02 -.878876984E+02 -.875996996E+02 -.873649606E+02 -.871774686E+02 -.870308669E+02 -.869189585E+02 -.868360109E+02 -.867769117E+02 -.867372221E+02 -.867131647E+02 -.867015748E+02 -.866998334E+02 -.867057944E+02 -.867177141E+02 -.867341856E+02 -.867540813E+02 -.867765030E+02 -.868007398E+02 -.868262327E+02 -.868525454E+02 -.868793403E+02 -.869063585E+02 -.869334036E+02 -.869603279E+02 -.869870209E+02 -.870133987E+02 -.870393939E+02 -.870649459E+02 -.870899893E+02 -.871144412E+02 -.871381846E+02 -.871610491E+02 -.871827849E+02 -.872030314E+02 -.872212766E+02 -.872368057E+02 -.872486376E+02 -.872554433E+02 -.872554433E+02
 -.872400256E+02 -.872400256E+02 -.872317540E+02 -.872173436E+02 -.871983760E+02 -.871760076E+02 -.871510686E+02 -.871241397E+02 -.870956147E+02 -.870657485E+02 -.870346947E+02 -.870025360E+02 -.869693072E+02 -.869350133E+02 -.868996440E+02 -.868631860E+02 -.868256339E+02 -.867870009E+02 -.867473307E+02 -.867067104E+02 -.866652876E+02 -.866232904E+02 -.865810542E+02 -.865390553E+02 -.864979545E+02 -.864586533E+02 -.864223651E+02 -.863907056E+02 -.863658066E+02 -.863504552E+02 -.863482621E+02 -.863638558E+02 -.864030952E+02 -.864732801E+02 -.865833210E+02 -.867438060E+02 -.869668695E+02 -.872657352E+02 -.876537835E+02 -.881429931E+02 -.887416723E+02 -.894515491E+02 -.902645677E+02 -.911600548E+02 -.921028889E+02 -.930424583E+02 -.939116734E+02 -.946284901E+02 -.951061345E+02 -.952745470E+02 -.951059239E+02 -.946280653E+02 -.939110262E+02 -.930415749E+02 -.921017504E+02 -.911586409E+02 -.902628607E+02 -.894495366E+02 -.887393464E+02 -.881403490E+02 -.876508181E+02 -.872624461E+02 -.869632540E+02 -.867398612E+02 -.865790432E+02 -.864686648E+02 -.863981370E+02 -.863585483E+02 -.863425978E+02 -.863444256E+02 -.863594022E+02 -.863839159E+02 -.864151784E+02 -.864510570E+02 -.864899348E+02 -.865305972E+02 -.865721416E+02 -.866139060E+02 -.866554126E+02 -.866963252E+02 -.867364146E+02 -.867755328E+02 -.868135923E+02 -.868505506E+02 -.868863969E+02 -.869211419E+02 -.869548085E+02 -.869874226E+02 -.870190039E+02 -.870495552E+02 -.870790487E+02 -.871074098E+02 -.871344948E+02 -.871600633E+02 -.871837424E+02 -.872049810E+02 -.872229912E+02 -.872366748E+02 -.872445296E+02 -.872445296E+02
 -.872292354E+02 -.872292354E+02 -.872199171E+02 -.872036546E+02 -.871821968E+02 -.871568107E+02 -.871283919E+02 -.870975521E+02 -.870646877E+02 -.870300326E+02 -.869937000E+02 -.869557139E+02 -.869160328E+02 -.868745684E+02 -.868311983E+02 -.867857766E+02 -.867381422E+02 -.866881262E+02 -.866355588E+02 -.865802787E+02 -.865221433E+02 -.864610437E+02 -.863969253E+02 -.863298161E+02 -.862598670E+02 -.861874086E+02 -.861130300E+02 -.860376896E+02 -.859628684E+02 -.858907811E+02 -.858246611E+02 -.857691379E+02 -.857307181E+02 -.857183729E+02 -.857442040E+02 -.858241186E+02 -.859783724E+02 -.862317507E+02 -.866130511E+02 -.871534373E+02 -.878831991E+02 -.888265871E+02 -.899948918E+02 -.913790937E+02 -.929443792E+02 -.946240359E+02 -.963003603E+02 -.977840837E+02 -.988315473E+02 -.992149505E+02 -.988313260E+02 -.977836384E+02 -.962996846E+02 -.946231161E+02 -.929431908E+02 -.913776057E+02 -.899930796E+02 -.888244377E+02 -.878807072E+02 -.871506015E+02 -.866098715E+02 -.862282274E+02 -.859745049E+02 -.858199053E+02 -.857396420E+02 -.857134579E+02 -.857254446E+02 -.857634989E+02 -.858186483E+02 -.858843847E+02 -.859560774E+02 -.860304916E+02 -.861054115E+02 -.861793547E+02 -.862513616E+02 -.863208417E+02 -.863874631E+02 -.864510733E+02 -.865116428E+02 -.865692248E+02 -.866239271E+02 -.866758913E+02 -.867252785E+02 -.867722592E+02 -.868170049E+02 -.868596822E+02 -.869004472E+02 -.869394392E+02 -.869767739E+02 -.870125341E+02 -.870467571E+02 -.870794181E+02 -.871104076E+02 -.871395017E+02 -.871663229E+02 -.871902904E+02 -.872105550E+02 -.872259170E+02 -.872347208E+02 -.872347208E+02
 -.872201478E+02 -.872201478E+02 -.872099432E+02 -.871921094E+02 -.871685340E+02 -.871405737E+02 -.871091753E+02 -.870749717E+02 -.870383551E+02 -.869995342E+02 -.869585784E+02 -.869154499E+02 -.868700277E+02 -.868221248E+02 -.867714991E+02 -.867178606E+02 -.866608748E+02 -.866001647E+02 -.865353101E+02 -.864658472E+02 -.863912679E+02 -.863110203E+02 -.862245123E+02 -.861311201E+02 -.860302059E+02 -.859211498E+02 -.858034061E+02 -.856765973E+02 -.855406683E+02 -.853961302E+02 -.852444384E+02 -.850885580E+02 -.849337814E+02 -.847888611E+02 -.846675005E+02 -.845901897E+02 -.845862705E+02 -.846959511E+02 -.849717637E+02 -.854786863E+02 -.862918752E+02 -.874907496E+02 -.891483369E+02 -.913166931E+02 -.940163876E+02 -.972257594E+02 -.100779236E+03 -.104248376E+03 -.106930722E+03 -.107994204E+03 -.106930488E+03 -.104247905E+03 -.100778521E+03 -.972247877E+02 -.940151343E+02 -.913151136E+02 -.891463983E+02 -.874884419E+02 -.862891982E+02 -.854756436E+02 -.849683596E+02 -.846921893E+02 -.845821532E+02 -.845857173E+02 -.846626712E+02 -.847836709E+02 -.849282243E+02 -.850826264E+02 -.852381226E+02 -.853894190E+02 -.855335491E+02 -.856690559E+02 -.857954269E+02 -.859127159E+02 -.860212990E+02 -.861217203E+02 -.862145983E+02 -.863005691E+02 -.863802548E+02 -.864542459E+02 -.865230929E+02 -.865873027E+02 -.866473386E+02 -.867036215E+02 -.867565311E+02 -.868064074E+02 -.868535513E+02 -.868982230E+02 -.869406388E+02 -.869809643E+02 -.870193037E+02 -.870556839E+02 -.870900319E+02 -.871221437E+02 -.871516434E+02 -.871779290E+02 -.872001034E+02 -.872168840E+02 -.872264888E+02 -.872264888E+02
 -.872132528E+02 -.872132528E+02 -.872023728E+02 -.871833400E+02 -.871581458E+02 -.871282126E+02 -.870945241E+02 -.870577257E+02 -.870182024E+02 -.869761390E+02 -.869315652E+02 -.868843879E+02 -.868344156E+02 -.867813728E+02 -.867249086E+02 -.866646003E+02 -.865999511E+02 -.865303848E+02 -.864552364E+02 -.863737391E+02 -.862850080E+02 -.861880203E+02 -.860815927E+02 -.859643562E+02 -.858347319E+02 -.856909109E+02 -.855308498E+02 -.853522971E+02 -.851528816E+02 -.849303100E+02 -.846827456E+02 -.844094747E+02 -.841120002E+02 -.837957339E+02 -.834724743E+02 -.831638263E+02 -.829056276E+02 -.827532612E+02 -.827874464E+02 -.831197360E+02 -.838965438E+02 -.853001251E+02 -.875445130E+02 -.908647356E+02 -.955132136E+02 -.101784058E+03 -.109695679E+03 -.118604559E+03 -.126711739E+03 -.130663578E+03 -.126711494E+03 -.118604065E+03 -.109694927E+03 -.101783030E+03 -.955118851E+02 -.908630510E+02 -.875424340E+02 -.852976474E+02 -.838936733E+02 -.831164822E+02 -.827838193E+02 -.827492697E+02 -.829012774E+02 -.831591199E+02 -.834674110E+02 -.837903096E+02 -.841062081E+02 -.844033058E+02 -.846761887E+02 -.849233523E+02 -.851455086E+02 -.853444928E+02 -.855225968E+02 -.856821904E+02 -.858255235E+02 -.859546382E+02 -.860713416E+02 -.861772111E+02 -.862736137E+02 -.863617311E+02 -.864425844E+02 -.865170572E+02 -.865859158E+02 -.866498256E+02 -.867093656E+02 -.867650382E+02 -.868172775E+02 -.868664532E+02 -.869128717E+02 -.869567718E+02 -.869983166E+02 -.870375787E+02 -.870745177E+02 -.871089487E+02 -.871405001E+02 -.871685567E+02 -.871921867E+02 -.872100468E+02 -.872202602E+02 -.872202602E+02
 -.872089446E+02 -.872089446E+02 -.871976415E+02 -.871778568E+02 -.871516460E+02 -.871204718E+02 -.870853397E+02 -.870469013E+02 -.870055356E+02 -.869614102E+02 -.869145266E+02 -.868647537E+02 -.868118509E+02 -.867554805E+02 -.866952152E+02 -.866305377E+02 -.865608338E+02 -.864853818E+02 -.864033345E+02 -.863136958E+02 -.862152897E+02 -.861067218E+02 -.859863301E+02 -.858521265E+02 -.857017260E+02 -.855322677E+02 -.853403341E+02 -.851218850E+02 -.848722380E+02 -.845861518E+02 -.842581080E+02 -.838829350E+02 -.834569841E+02 -.829801386E+02 -.824590037E+02 -.819116564E+02 -.813743249E+02 -.809102748E+02 -.806210619E+02 -.806602692E+02 -.812501476E+02 -.827026320E+02 -.854485877E+02 -.900836811E+02 -.974624888E+02 -.108962951E+03 -.126120310E+03 -.149974460E+03 -.178815887E+03 -.201488057E+03 -.178815634E+03 -.149973948E+03 -.126119527E+03 -.108961877E+03 -.974610911E+02 -.900818997E+02 -.854463836E+02 -.827000053E+02 -.812471100E+02 -.806568371E+02 -.806172518E+02 -.809061004E+02 -.813697952E+02 -.819067756E+02 -.824537713E+02 -.829745500E+02 -.834510312E+02 -.838766074E+02 -.842513928E+02 -.845790346E+02 -.848647028E+02 -.851139144E+02 -.853319091E+02 -.855233681E+02 -.856923303E+02 -.858422114E+02 -.859758708E+02 -.860956917E+02 -.862036605E+02 -.863014373E+02 -.863904149E+02 -.864717677E+02 -.865464912E+02 -.866154333E+02 -.866793181E+02 -.867387657E+02 -.867943050E+02 -.868463829E+02 -.868953683E+02 -.869415512E+02 -.869851353E+02 -.870262245E+02 -.870648011E+02 -.871006941E+02 -.871335358E+02 -.871627040E+02 -.871872463E+02 -.872057822E+02 -.872163764E+02 -.872163764E+02
 -.872074791E+02 -.872074791E+02 -.871960322E+02 -.871759916E+02 -.871494345E+02 -.871178373E+02 -.870822124E+02 -.870432135E+02 -.870012170E+02 -.869563842E+02 -.869087066E+02 -.868580396E+02 -.868041245E+02 -.867466017E+02 -.866850162E+02 -.866188159E+02 -.865473439E+02 -.864698248E+02 -.863853436E+02 -.862928180E+02 -.861909614E+02 -.860782363E+02 -.859527946E+02 -.858124028E+02 -.856543514E+02 -.854753484E+02 -.852714015E+02 -.850377048E+02 -.847685609E+02 -.844573957E+02 -.840969652E+02 -.836799124E+02 -.831999046E+02 -.826536703E+02 -.820443418E+02 -.813865762E+02 -.807139565E+02 -.800891808E+02 -.796176289E+02 -.794653751E+02 -.798843249E+02 -.812515003E+02 -.841401797E+02 -.894665548E+02 -.988323226E+02 -.115480692E+03 -.145378923E+03 -.200223900E+03 -.304092690E+03 -.508686915E+03 -.304092434E+03 -.200223381E+03 -.145378128E+03 -.115479597E+03 -.988308929E+02 -.894647281E+02 -.841379188E+02 -.812488072E+02 -.798812146E+02 -.794618676E+02 -.796137435E+02 -.800849330E+02 -.807093566E+02 -.813816287E+02 -.820390462E+02 -.826480215E+02 -.831938940E+02 -.836735286E+02 -.840901946E+02 -.844502233E+02 -.847609700E+02 -.850296773E+02 -.852629180E+02 -.854663883E+02 -.856448925E+02 -.858024213E+02 -.859422652E+02 -.860671320E+02 -.861792533E+02 -.862804753E+02 -.863723340E+02 -.864561144E+02 -.865328980E+02 -.866036005E+02 -.866689998E+02 -.867297589E+02 -.867864413E+02 -.868395217E+02 -.868893918E+02 -.869363596E+02 -.869806435E+02 -.870223584E+02 -.870614950E+02 -.870978871E+02 -.871311688E+02 -.871607157E+02 -.871855687E+02 -.872043344E+02 -.872150581E+02 -.872150581E+02
 -.872089450E+02 -.872089450E+02 -.871976427E+02 -.871778594E+02 -.871516502E+02 -.871204780E+02 -.870853479E+02 -.870469115E+02 -.870055478E+02 -.869614243E+02 -.869145424E+02 -.868647714E+02 -.868118703E+02 -.867555016E+02 -.866952380E+02 -.866305619E+02 -.865608594E+02 -.864854088E+02 -.864033629E+02 -.863137255E+02 -.862153208E+02 -.861067542E+02 -.859863639E+02 -.858521617E+02 -.857017627E+02 -.855323058E+02 -.853403736E+02 -.851219260E+02 -.848722802E+02 -.845861952E+02 -.842581526E+02 -.838829808E+02 -.834570310E+02 -.829801868E+02 -.824590530E+02 -.819117067E+02 -.813743761E+02 -.809103267E+02 -.806211143E+02 -.806603217E+02 -.812501998E+02 -.827026831E+02 -.854486372E+02 -.900837283E+02 -.974625340E+02 -.108962996E+03 -.126120353E+03 -.149974503E+03 -.178815930E+03 -.201488100E+03 -.178815677E+03 -.149973991E+03 -.126119569E+03 -.108961920E+03 -.974611345E+02 -.900819453E+02 -.854464318E+02 -.827000555E+02 -.812471617E+02 -.806568896E+02 -.806173046E+02 -.809061530E+02 -.813698473E+02 -.819068269E+02 -.824538216E+02 -.829745993E+02 -.834510793E+02 -.838766543E+02 -.842514385E+02 -.845790790E+02 -.848647460E+02 -.851139563E+02 -.853319497E+02 -.855234075E+02 -.856923683E+02 -.858422481E+02 -.859759061E+02 -.860957257E+02 -.862036931E+02 -.863014685E+02 -.863904446E+02 -.864717960E+02 -.865465181E+02 -.866154587E+02 -.866793420E+02 -.867387881E+02 -.867943258E+02 -.868464022E+02 -.868953861E+02 -.869415675E+02 -.869851500E+02 -.870262377E+02 -.870648128E+02 -.871007043E+02 -.871335446E+02 -.871627116E+02 -.871872529E+02 -.872057880E+02 -.872163817E+02 -.872163817E+02
 -.872132535E+02 -.872132535E+02 -.872023751E+02 -.871833450E+02 -.871581541E+02 -.871282248E+02 -.870945403E+02 -.870577458E+02 -.870182265E+02 -.869761670E+02 -.869315967E+02 -.868844231E+02 -.868344543E+02 -.867814148E+02 -.867249540E+02 -.866646487E+02 -.866000023E+02 -.865304389E+02 -.864552932E+02 -.863737987E+02 -.862850703E+02 -.861880853E+02 -.860816604E+02 -.859644267E+02 -.858348052E+02 -.856909871E+02 -.855309288E+02 -.853523787E+02 -.851529658E+02 -.849303965E+02 -.846828343E+02 -.844095656E+02 -.841120932E+02 -.837958290E+02 -.834725714E+02 -.831639251E+02 -.829057279E+02 -.827533625E+02 -.827875481E+02 -.831198376E+02 -.838966443E+02 -.853002235E+02 -.875446082E+02 -.908648267E+02 -.955133012E+02 -.101784144E+03 -.109695765E+03 -.118604645E+03 -.126711824E+03 -.130663663E+03 -.126711579E+03 -.118604149E+03 -.109695011E+03 -.101783114E+03 -.955119707E+02 -.908631403E+02 -.875425280E+02 -.852977452E+02 -.838937737E+02 -.831165842E+02 -.827839221E+02 -.827493723E+02 -.829013793E+02 -.831592206E+02 -.834675100E+02 -.837904067E+02 -.841063033E+02 -.844033988E+02 -.846762794E+02 -.849234407E+02 -.851455946E+02 -.853445764E+02 -.855226779E+02 -.856822690E+02 -.858255995E+02 -.859547116E+02 -.860714123E+02 -.861772791E+02 -.862736790E+02 -.863617936E+02 -.864426440E+02 -.865171140E+02 -.865859696E+02 -.866498765E+02 -.867094134E+02 -.867650830E+02 -.868173193E+02 -.868664920E+02 -.869129073E+02 -.869568043E+02 -.869983461E+02 -.870376051E+02 -.870745411E+02 -.871089692E+02 -.871405179E+02 -.871685719E+02 -.871921998E+02 -.872100583E+02 -.872202708E+02 -.872202708E+02
 -.872201494E+02 -.872201494E+02 -.872099470E+02 -.871921171E+02 -.871685466E+02 -.871405920E+02 -.871091994E+02 -.870750017E+02 -.870383909E+02 -.869995756E+02 -.869586254E+02 -.869155023E+02 -.868700854E+02 -.868221876E+02 -.867715669E+02 -.867179330E+02 -.866609517E+02 -.866002459E+02 -.865353955E+02 -.864659368E+02 -.863913617E+02 -.863111182E+02 -.862246142E+02 -.861312261E+02 -.860303160E+02 -.859212639E+02 -.858035241E+02 -.856767192E+02 -.855407938E+02 -.853962591E+02 -.852445706E+02 -.850886932E+02 -.849339194E+02 -.847890019E+02 -.846676438E+02 -.845903350E+02 -.845864173E+02 -.846960990E+02 -.849719117E+02 -.854788336E+02 -.862920205E+02 -.874908917E+02 -.891484743E+02 -.913168251E+02 -.940165150E+02 -.972258851E+02 -.100779361E+03 -.104248502E+03 -.106930847E+03 -.107994329E+03 -.106930613E+03 -.104248030E+03 -.100778645E+03 -.972249127E+02 -.940152614E+02 -.913152454E+02 -.891465359E+02 -.874885845E+02 -.862893445E+02 -.854757922E+02 -.849685093E+02 -.846923391E+02 -.845823023E+02 -.845858650E+02 -.846628170E+02 -.847838144E+02 -.849283652E+02 -.850827644E+02 -.852382576E+02 -.853895508E+02 -.855336774E+02 -.856691808E+02 -.857955482E+02 -.859128336E+02 -.860214129E+02 -.861218304E+02 -.862147044E+02 -.863006712E+02 -.863803528E+02 -.864543398E+02 -.865231825E+02 -.865873880E+02 -.866474196E+02 -.867036980E+02 -.867566031E+02 -.868064749E+02 -.868536142E+02 -.868982813E+02 -.869406924E+02 -.869810132E+02 -.870193480E+02 -.870557236E+02 -.870900671E+02 -.871221745E+02 -.871516701E+02 -.871779521E+02 -.872001232E+02 -.872169014E+02 -.872265047E+02 -.872265047E+02
 -.872292398E+02 -.872292398E+02 -.872199244E+02 -.872036667E+02 -.871822154E+02 -.871568365E+02 -.871284250E+02 -.870975927E+02 -.870647356E+02 -.870300877E+02 -.869937623E+02 -.869557834E+02 -.869161095E+02 -.868746521E+02 -.868312886E+02 -.867858731E+02 -.867382448E+02 -.866882346E+02 -.866356730E+02 -.865803986E+02 -.865222689E+02 -.864611748E+02 -.863970618E+02 -.863299578E+02 -.862600139E+02 -.861875606E+02 -.861131870E+02 -.860378515E+02 -.859630349E+02 -.858909519E+02 -.858248361E+02 -.857693166E+02 -.857309003E+02 -.857185583E+02 -.857443923E+02 -.858243092E+02 -.859785645E+02 -.862319436E+02 -.866132439E+02 -.871536288E+02 -.878833881E+02 -.888267720E+02 -.899950713E+02 -.913792670E+02 -.929445469E+02 -.946242001E+02 -.963005232E+02 -.977842463E+02 -.988317101E+02 -.992151135E+02 -.988314890E+02 -.977838015E+02 -.962998482E+02 -.946232812E+02 -.929433597E+02 -.913777804E+02 -.899932608E+02 -.888246244E+02 -.878808982E+02 -.871507954E+02 -.866100669E+02 -.862284231E+02 -.859746999E+02 -.858200989E+02 -.857398335E+02 -.857136468E+02 -.857256304E+02 -.857636813E+02 -.858188270E+02 -.858845594E+02 -.859562478E+02 -.860306577E+02 -.861055730E+02 -.861795114E+02 -.862515134E+02 -.863209885E+02 -.863876048E+02 -.864512097E+02 -.865117737E+02 -.865693503E+02 -.866240469E+02 -.866760054E+02 -.867253868E+02 -.867723616E+02 -.868171013E+02 -.868597725E+02 -.869005313E+02 -.869395172E+02 -.869768457E+02 -.870125997E+02 -.870468165E+02 -.870794713E+02 -.871104548E+02 -.871395430E+02 -.871663588E+02 -.871903212E+02 -.872105815E+02 -.872259402E+02 -.872347421E+02 -.872347421E+02
 -.872400361E+02 -.872400361E+02 -.872317678E+02 -.872173630E+02 -.871984029E+02 -.871760430E+02 -.871511126E+02 -.871241924E+02 -.870956761E+02 -.870658183E+02 -.870347731E+02 -.870026232E+02 -.869694032E+02 -.869351178E+02 -.868997568E+02 -.868633067E+02 -.868257622E+02 -.867871366E+02 -.867474737E+02 -.867068607E+02 -.866654450E+02 -.866234548E+02 -.865812253E+02 -.865392329E+02 -.864981384E+02 -.864588434E+02 -.864225611E+02 -.863909075E+02 -.863660140E+02 -.863506679E+02 -.863484797E+02 -.863640779E+02 -.864033214E+02 -.864735099E+02 -.865835539E+02 -.867440414E+02 -.869671066E+02 -.872659732E+02 -.876540213E+02 -.881432295E+02 -.887419061E+02 -.894517788E+02 -.902647922E+02 -.911602733E+02 -.921031015E+02 -.930426660E+02 -.939118778E+02 -.946286926E+02 -.951063362E+02 -.952747486E+02 -.951061261E+02 -.946282687E+02 -.939112318E+02 -.930417841E+02 -.921019649E+02 -.911588614E+02 -.902630875E+02 -.894497688E+02 -.887395829E+02 -.881405883E+02 -.876510590E+02 -.872626874E+02 -.869634947E+02 -.867401004E+02 -.865792801E+02 -.864688988E+02 -.863983675E+02 -.863587749E+02 -.863428201E+02 -.863446432E+02 -.863596148E+02 -.863841232E+02 -.864153802E+02 -.864512530E+02 -.864901248E+02 -.865307811E+02 -.865723191E+02 -.866140769E+02 -.866555768E+02 -.866964826E+02 -.867365650E+02 -.867756760E+02 -.868137283E+02 -.868506791E+02 -.868865180E+02 -.869212554E+02 -.869549143E+02 -.869875206E+02 -.870190942E+02 -.870496376E+02 -.870791234E+02 -.871074767E+02 -.871345541E+02 -.871601153E+02 -.871837875E+02 -.872050198E+02 -.872230245E+02 -.872367040E+02 -.872445564E+02 -.872445564E+02
 -.872520014E+02 -.872520014E+02 -.872448853E+02 -.872325155E+02 -.872162839E+02 -.871972189E+02 -.871760708E+02 -.871533791E+02 -.871295255E+02 -.871047770E+02 -.870793193E+02 -.870532833E+02 -.870267674E+02 -.869998539E+02 -.869726242E+02 -.869451709E+02 -.869176094E+02 -.868900902E+02 -.868628109E+02 -.868360303E+02 -.868100859E+02 -.867854131E+02 -.867625702E+02 -.867422672E+02 -.867254013E+02 -.867130993E+02 -.867067671E+02 -.867081476E+02 -.867193860E+02 -.867431003E+02 -.867824545E+02 -.868412251E+02 -.869238502E+02 -.870354414E+02 -.871817305E+02 -.873689137E+02 -.876033474E+02 -.878910438E+02 -.882369238E+02 -.886438060E+02 -.891111681E+02 -.896337939E+02 -.902005241E+02 -.907933960E+02 -.913874367E+02 -.919512583E+02 -.924485926E+02 -.928412276E+02 -.930939579E+02 -.931812773E+02 -.930937534E+02 -.928408150E+02 -.924479645E+02 -.919504039E+02 -.913863430E+02 -.907920492E+02 -.901989118E+02 -.896319055E+02 -.891089955E+02 -.886413430E+02 -.882341656E+02 -.878879863E+02 -.875999866E+02 -.873652458E+02 -.871777513E+02 -.870311463E+02 -.869192340E+02 -.868362820E+02 -.867771779E+02 -.867374829E+02 -.867134197E+02 -.867018237E+02 -.867000758E+02 -.867060301E+02 -.867179427E+02 -.867344069E+02 -.867542950E+02 -.867767090E+02 -.868009378E+02 -.868264225E+02 -.868527268E+02 -.868795131E+02 -.869065226E+02 -.869335588E+02 -.869604741E+02 -.869871580E+02 -.870135265E+02 -.870395124E+02 -.870650549E+02 -.870900889E+02 -.871145314E+02 -.871382655E+02 -.871611207E+02 -.871828477E+02 -.872030859E+02 -.872213234E+02 -.872368460E+02 -.872486729E+02 -.872554757E+02 -.872554757E+02
 -.872645971E+02 -.872645971E+02 -.872586845E+02 -.872484355E+02 -.872350387E+02 -.872193833E+02 -.872021302E+02 -.871837670E+02 -.871646538E+02 -.871450585E+02 -.871251861E+02 -.871052019E+02 -.870852502E+02 -.870654699E+02 -.870460076E+02 -.870270292E+02 -.870087309E+02 -.869913496E+02 -.869751746E+02 -.869605599E+02 -.869479381E+02 -.869378361E+02 -.869308939E+02 -.869278849E+02 -.869297392E+02 -.869375692E+02 -.869526974E+02 -.869766838E+02 -.870113535E+02 -.870588185E+02 -.871214913E+02 -.872020819E+02 -.873035703E+02 -.874291413E+02 -.875820663E+02 -.877655175E+02 -.879822951E+02 -.882344565E+02 -.885228460E+02 -.888465409E+02 -.892022587E+02 -.895838041E+02 -.899816645E+02 -.903828811E+02 -.907713087E+02 -.911283483E+02 -.914342008E+02 -.916696594E+02 -.918183616E+02 -.918691828E+02 -.918181622E+02 -.916692578E+02 -.914335918E+02 -.911275246E+02 -.907702616E+02 -.903816013E+02 -.899801430E+02 -.895820328E+02 -.892002305E+02 -.888442497E+02 -.885202865E+02 -.882316240E+02 -.879791853E+02 -.877621261E+02 -.875783890E+02 -.874251736E+02 -.872993076E+02 -.871975189E+02 -.871166225E+02 -.870536378E+02 -.870058543E+02 -.869708589E+02 -.869465391E+02 -.869310691E+02 -.869228883E+02 -.869206737E+02 -.869233122E+02 -.869298731E+02 -.869395825E+02 -.869518001E+02 -.869659983E+02 -.869817445E+02 -.869986854E+02 -.870165328E+02 -.870350524E+02 -.870540528E+02 -.870733757E+02 -.870928869E+02 -.871124663E+02 -.871319977E+02 -.871513566E+02 -.871703961E+02 -.871889288E+02 -.872067051E+02 -.872233855E+02 -.872385061E+02 -.872514356E+02 -.872613217E+02 -.872670226E+02 -.872670226E+02
 -.872773231E+02 -.872773231E+02 -.872726162E+02 -.872644868E+02 -.872539138E+02 -.872416403E+02 -.872282299E+02 -.872141099E+02 -.871996087E+02 -.871849843E+02 -.871704477E+02 -.871561829E+02 -.871423618E+02 -.871291575E+02 -.871167557E+02 -.871053638E+02 -.870952210E+02 -.870866057E+02 -.870798458E+02 -.870753272E+02 -.870735041E+02 -.870749095E+02 -.870801673E+02 -.870900036E+02 -.871052593E+02 -.871269017E+02 -.871560353E+02 -.871939086E+02 -.872419177E+02 -.873016009E+02 -.873746235E+02 -.874627463E+02 -.875677734E+02 -.876914742E+02 -.878354709E+02 -.880010892E+02 -.881891673E+02 -.883998250E+02 -.886322022E+02 -.888841860E+02 -.891521557E+02 -.894307912E+02 -.897129941E+02 -.899899761E+02 -.902515576E+02 -.904867006E+02 -.906842716E+02 -.908339910E+02 -.909274755E+02 -.909592147E+02 -.909272838E+02 -.908336059E+02 -.906836896E+02 -.904859171E+02 -.902505668E+02 -.899887718E+02 -.897115700E+02 -.894291412E+02 -.891502740E+02 -.888820675E+02 -.886298421E+02 -.883972188E+02 -.881863109E+02 -.879979786E+02 -.878321021E+02 -.876878432E+02 -.875638762E+02 -.874585785E+02 -.873701807E+02 -.872968783E+02 -.872369101E+02 -.871886107E+02 -.871504413E+02 -.871210055E+02 -.870990543E+02 -.870834831E+02 -.870733241E+02 -.870677362E+02 -.870659930E+02 -.870674706E+02 -.870716359E+02 -.870780349E+02 -.870862823E+02 -.870960519E+02 -.871070674E+02 -.871190942E+02 -.871319315E+02 -.871454042E+02 -.871593548E+02 -.871736346E+02 -.871880932E+02 -.872025663E+02 -.872168607E+02 -.872307363E+02 -.872438828E+02 -.872558920E+02 -.872662229E+02 -.872741579E+02 -.872787486E+02 -.872787486E+02
 -.872897456E+02 -.872897456E+02 -.872862054E+02 -.872801215E+02 -.872722641E+02 -.872632282E+02 -.872534758E+02 -.872433678E+02 -.872331928E+02 -.872231885E+02 -.872135603E+02 -.872044962E+02 -.871961789E+02 -.871887961E+02 -.871825494E+02 -.871776617E+02 -.871743841E+02 -.871730024E+02 -.871738432E+02 -.871772804E+02 -.871837411E+02 -.871937114E+02 -.872077428E+02 -.872264569E+02 -.872505495E+02 -.872807934E+02 -.873180377E+02 -.873632042E+02 -.874172779E+02 -.874812910E+02 -.875562970E+02 -.876433346E+02 -.877433765E+02 -.878572627E+02 -.879856160E+02 -.881287402E+02 -.882865007E+02 -.884581951E+02 -.886424199E+02 -.888369486E+02 -.890386374E+02 -.892433817E+02 -.894461452E+02 -.896410827E+02 -.898217708E+02 -.899815462E+02 -.901139399E+02 -.902131722E+02 -.902746544E+02 -.902954291E+02 -.902744738E+02 -.902128098E+02 -.901133936E+02 -.899808130E+02 -.898208470E+02 -.896399642E+02 -.894448276E+02 -.892418607E+02 -.890369087E+02 -.888350080E+02 -.886402637E+02 -.884558194E+02 -.882839022E+02 -.881259155E+02 -.879825619E+02 -.878539759E+02 -.877398539E+02 -.876395730E+02 -.875522929E+02 -.874770411E+02 -.874127788E+02 -.873584521E+02 -.873130289E+02 -.872755239E+02 -.872450154E+02 -.872206539E+02 -.872016669E+02 -.871873584E+02 -.871771069E+02 -.871703611E+02 -.871666351E+02 -.871655023E+02 -.871665898E+02 -.871695725E+02 -.871741669E+02 -.871801257E+02 -.871872316E+02 -.871952919E+02 -.872041313E+02 -.872135855E+02 -.872234925E+02 -.872336830E+02 -.872439686E+02 -.872541269E+02 -.872638846E+02 -.872728945E+02 -.872807096E+02 -.872867495E+02 -.872902594E+02 -.872902594E+02
 -.873015142E+02 -.873015142E+02 -.872990691E+02 -.872949003E+02 -.872895760E+02 -.872835461E+02 -.872771700E+02 -.872707390E+02 -.872644960E+02 -.872586506E+02 -.872533925E+02 -.872489020E+02 -.872453590E+02 -.872429502E+02 -.872418754E+02 -.872423532E+02 -.872446253E+02 -.872489610E+02 -.872556608E+02 -.872650599E+02 -.872775316E+02 -.872934889E+02 -.873133871E+02 -.873377239E+02 -.873670386E+02 -.874019093E+02 -.874429473E+02 -.874907880E+02 -.875460778E+02 -.876094550E+02 -.876815251E+02 -.877628284E+02 -.878537997E+02 -.879547192E+02 -.880656560E+02 -.881864044E+02 -.883164158E+02 -.884547310E+02 -.885999186E+02 -.887500277E+02 -.889025641E+02 -.890545002E+02 -.892023289E+02 -.893421677E+02 -.894699154E+02 -.895814594E+02 -.896729196E+02 -.897409105E+02 -.897827938E+02 -.897968914E+02 -.897826269E+02 -.897405759E+02 -.896724162E+02 -.895807852E+02 -.894690680E+02 -.893411444E+02 -.892011269E+02 -.890531164E+02 -.889009955E+02 -.887482715E+02 -.885979719E+02 -.884525911E+02 -.883140802E+02 -.881838706E+02 -.880629217E+02 -.879517821E+02 -.878506578E+02 -.877594796E+02 -.876779673E+02 -.876056863E+02 -.875420963E+02 -.874865919E+02 -.874385346E+02 -.873972784E+02 -.873621878E+02 -.873326517E+02 -.873080922E+02 -.872879701E+02 -.872717882E+02 -.872590917E+02 -.872494679E+02 -.872425444E+02 -.872379871E+02 -.872354969E+02 -.872348068E+02 -.872356783E+02 -.872378976E+02 -.872412714E+02 -.872456227E+02 -.872507854E+02 -.872565980E+02 -.872628965E+02 -.872695058E+02 -.872762289E+02 -.872828338E+02 -.872890381E+02 -.872944895E+02 -.872987428E+02 -.873012312E+02 -.873012312E+02
 -.873123674E+02 -.873123674E+02 -.873109229E+02 -.873084991E+02 -.873054744E+02 -.873021601E+02 -.872988158E+02 -.872956623E+02 -.872928937E+02 -.872906862E+02 -.872892068E+02 -.872886195E+02 -.872890912E+02 -.872907964E+02 -.872939214E+02 -.872986674E+02 -.873052533E+02 -.873139183E+02 -.873249235E+02 -.873385533E+02 -.873551163E+02 -.873749454E+02 -.873983968E+02 -.874258483E+02 -.874576955E+02 -.874943469E+02 -.875362164E+02 -.875837133E+02 -.876372285E+02 -.876971187E+02 -.877636850E+02 -.878371484E+02 -.879176207E+02 -.880050722E+02 -.880992958E+02 -.881998701E+02 -.883061235E+02 -.884171015E+02 -.885315418E+02 -.886478618E+02 -.887641618E+02 -.888782505E+02 -.889876948E+02 -.890898960E+02 -.891821927E+02 -.892619853E+02 -.893268750E+02 -.893748066E+02 -.894042004E+02 -.894140614E+02 -.894040492E+02 -.893745036E+02 -.893264196E+02 -.892613762E+02 -.891814286E+02 -.890889752E+02 -.889866154E+02 -.888770108E+02 -.887627597E+02 -.886462956E+02 -.885298097E+02 -.884152018E+02 -.883040546E+02 -.881976306E+02 -.880968844E+02 -.880024878E+02 -.879148622E+02 -.878342150E+02 -.877605761E+02 -.876938337E+02 -.876337671E+02 -.875800753E+02 -.875324021E+02 -.874903564E+02 -.874535294E+02 -.874215076E+02 -.873938828E+02 -.873702598E+02 -.873502614E+02 -.873335320E+02 -.873197396E+02 -.873085765E+02 -.872997595E+02 -.872930288E+02 -.872881475E+02 -.872848992E+02 -.872830863E+02 -.872825277E+02 -.872830554E+02 -.872845118E+02 -.872867449E+02 -.872896042E+02 -.872929341E+02 -.872965676E+02 -.873003176E+02 -.873039668E+02 -.873072559E+02 -.873098691E+02 -.873114172E+02 -.873114172E+02
 -.873221308E+02 -.873221308E+02 -.873215782E+02 -.873207052E+02 -.873197164E+02 -.873187943E+02 -.873181039E+02 -.873177979E+02 -.873180204E+02 -.873189118E+02 -.873206115E+02 -.873232620E+02 -.873270109E+02 -.873320138E+02 -.873384358E+02 -.873464539E+02 -.873562574E+02 -.873680494E+02 -.873820468E+02 -.873984808E+02 -.874175956E+02 -.874396478E+02 -.874649037E+02 -.874936366E+02 -.875261222E+02 -.875626330E+02 -.876034311E+02 -.876487586E+02 -.876988268E+02 -.877538027E+02 -.878137934E+02 -.878788288E+02 -.879488422E+02 -.880236496E+02 -.881029289E+02 -.881862000E+02 -.882728066E+02 -.883619033E+02 -.884524478E+02 -.885432030E+02 -.886327491E+02 -.887195090E+02 -.888017878E+02 -.888778253E+02 -.889458625E+02 -.890042167E+02 -.890513623E+02 -.890860106E+02 -.891071821E+02 -.891142640E+02 -.891070478E+02 -.890857417E+02 -.890509583E+02 -.890036771E+02 -.889451865E+02 -.888770120E+02 -.888008362E+02 -.887184181E+02 -.886315179E+02 -.885418306E+02 -.884509334E+02 -.883602462E+02 -.882710061E+02 -.881842557E+02 -.881008407E+02 -.880214173E+02 -.879464661E+02 -.878763092E+02 -.878111309E+02 -.877509981E+02 -.876958815E+02 -.876456739E+02 -.876002089E+02 -.875592756E+02 -.875226321E+02 -.874900170E+02 -.874611582E+02 -.874357808E+02 -.874136121E+02 -.873943866E+02 -.873778487E+02 -.873637551E+02 -.873518761E+02 -.873419961E+02 -.873339139E+02 -.873274421E+02 -.873224067E+02 -.873186455E+02 -.873160072E+02 -.873143490E+02 -.873135348E+02 -.873134324E+02 -.873139103E+02 -.873148341E+02 -.873160623E+02 -.873174413E+02 -.873188000E+02 -.873199438E+02 -.873206474E+02 -.873206474E+02
 -.873307088E+02 -.873307088E+02 -.873309324E+02 -.873314052E+02 -.873321761E+02 -.873333110E+02 -.873348881E+02 -.873369954E+02 -.873397290E+02 -.873431923E+02 -.873474960E+02 -.873527577E+02 -.873591026E+02 -.873666637E+02 -.873755821E+02 -.873860074E+02 -.873980974E+02 -.874120183E+02 -.874279442E+02 -.874460558E+02 -.874665395E+02 -.874895851E+02 -.875153835E+02 -.875441230E+02 -.875759855E+02 -.876111405E+02 -.876497396E+02 -.876919083E+02 -.877377377E+02 -.877872745E+02 -.878405100E+02 -.878973685E+02 -.879576951E+02 -.880212435E+02 -.880876641E+02 -.881564944E+02 -.882271511E+02 -.882989261E+02 -.883709871E+02 -.884423846E+02 -.885120649E+02 -.885788915E+02 -.886416737E+02 -.886992027E+02 -.887502937E+02 -.887938325E+02 -.888288228E+02 -.888544330E+02 -.888700361E+02 -.888752423E+02 -.888699194E+02 -.888541995E+02 -.888284723E+02 -.887933647E+02 -.887497084E+02 -.886984995E+02 -.886408523E+02 -.885779517E+02 -.885110064E+02 -.884412073E+02 -.883696910E+02 -.882975113E+02 -.882256181E+02 -.881548436E+02 -.880858962E+02 -.880193595E+02 -.879556963E+02 -.878952564E+02 -.878382864E+02 -.877849417E+02 -.877352982E+02 -.876893651E+02 -.876470960E+02 -.876084005E+02 -.875731536E+02 -.875412043E+02 -.875123836E+02 -.874865107E+02 -.874633978E+02 -.874428551E+02 -.874246937E+02 -.874087285E+02 -.873947799E+02 -.873826755E+02 -.873722503E+02 -.873633483E+02 -.873558214E+02 -.873495303E+02 -.873443435E+02 -.873401374E+02 -.873367947E+02 -.873342048E+02 -.873322619E+02 -.873308653E+02 -.873299179E+02 -.873293264E+02 -.873290017E+02 -.873288592E+02 -.873288215E+02 -.873288215E+02
 -.873380718E+02 -.873380718E+02 -.873389552E+02 -.873405686E+02 -.873428247E+02 -.873456863E+02 -.873491538E+02 -.873532562E+02 -.873580443E+02 -.873635862E+02 -.873699634E+02 -.873772686E+02 -.873856033E+02 -.873950771E+02 -.874058065E+02 -.874179137E+02 -.874315263E+02 -.874467763E+02 -.874637987E+02 -.874827303E+02 -.875037083E+02 -.875268678E+02 -.875523394E+02 -.875802460E+02 -.876106991E+02 -.876437942E+02 -.876796061E+02 -.877181827E+02 -.877595390E+02 -.878036500E+02 -.878504432E+02 -.878997917E+02 -.879515063E+02 -.880053286E+02 -.880609256E+02 -.881178849E+02 -.881757122E+02 -.882338321E+02 -.882915915E+02 -.883482673E+02 -.884030780E+02 -.884552001E+02 -.885037883E+02 -.885480002E+02 -.885870229E+02 -.886201025E+02 -.886465727E+02 -.886658822E+02 -.886776187E+02 -.886815267E+02 -.886775198E+02 -.886656846E+02 -.886462762E+02 -.886197073E+02 -.885865290E+02 -.885474077E+02 -.885030976E+02 -.884544113E+02 -.884021916E+02 -.883472838E+02 -.882905116E+02 -.882326568E+02 -.881744426E+02 -.881165223E+02 -.880594718E+02 -.880037853E+02 -.879498758E+02 -.878980767E+02 -.878486465E+02 -.878017749E+02 -.877575894E+02 -.877161629E+02 -.876775208E+02 -.876416489E+02 -.876084998E+02 -.875779994E+02 -.875500530E+02 -.875245500E+02 -.875013682E+02 -.874803782E+02 -.874614458E+02 -.874444352E+02 -.874292107E+02 -.874156386E+02 -.874035881E+02 -.873929328E+02 -.873835512E+02 -.873753270E+02 -.873681502E+02 -.873619171E+02 -.873565313E+02 -.873519041E+02 -.873479563E+02 -.873446193E+02 -.873418384E+02 -.873395759E+02 -.873378163E+02 -.873365733E+02 -.873358995E+02 -.873358995E+02
 -.873442425E+02 -.873442425E+02 -.873456732E+02 -.873482296E+02 -.873517083E+02 -.873559832E+02 -.873609864E+02 -.873666946E+02 -.873731177E+02 -.873802908E+02 -.873882680E+02 -.873971175E+02 -.874069182E+02 -.874177572E+02 -.874297273E+02 -.874429256E+02 -.874574524E+02 -.874734092E+02 -.874908979E+02 -.875100187E+02 -.875308689E+02 -.875535405E+02 -.875781180E+02 -.876046757E+02 -.876332748E+02 -.876639596E+02 -.876967539E+02 -.877316565E+02 -.877686373E+02 -.878076320E+02 -.878485378E+02 -.878912086E+02 -.879354513E+02 -.879810216E+02 -.880276215E+02 -.880748985E+02 -.881224450E+02 -.881698008E+02 -.882164577E+02 -.882618661E+02 -.883054444E+02 -.883465913E+02 -.883847000E+02 -.884191744E+02 -.884494472E+02 -.884749978E+02 -.884953707E+02 -.885101917E+02 -.885191827E+02 -.885221720E+02 -.885191017E+02 -.885100298E+02 -.884951280E+02 -.884746746E+02 -.884490439E+02 -.884186915E+02 -.883841381E+02 -.883459512E+02 -.883047270E+02 -.882610725E+02 -.882155893E+02 -.881688591E+02 -.881214318E+02 -.880738160E+02 -.880264721E+02 -.879798078E+02 -.879341764E+02 -.878898760E+02 -.878471514E+02 -.878061961E+02 -.877671569E+02 -.877301369E+02 -.876952010E+02 -.876623801E+02 -.876316759E+02 -.876030655E+02 -.875765054E+02 -.875519353E+02 -.875292818E+02 -.875084615E+02 -.874893833E+02 -.874719514E+02 -.874560663E+02 -.874416277E+02 -.874285347E+02 -.874166878E+02 -.874059899E+02 -.873963469E+02 -.873876696E+02 -.873798741E+02 -.873728844E+02 -.873666336E+02 -.873610676E+02 -.873561484E+02 -.873518598E+02 -.873482136E+02 -.873452594E+02 -.873430965E+02 -.873418895E+02 -.873418895E+02
 -.873492817E+02 -.873492817E+02 -.873511544E+02 -.873544696E+02 -.873589275E+02 -.873643267E+02 -.873705418E+02 -.873775037E+02 -.873851865E+02 -.873935956E+02 -.874027601E+02 -.874127260E+02 -.874235511E+02 -.874353018E+02 -.874480496E+02 -.874618696E+02 -.874768381E+02 -.874930312E+02 -.875105234E+02 -.875293855E+02 -.875496837E+02 -.875714771E+02 -.875948163E+02 -.876197409E+02 -.876462773E+02 -.876744357E+02 -.877042078E+02 -.877355636E+02 -.877684482E+02 -.878027791E+02 -.878384431E+02 -.878752939E+02 -.879131498E+02 -.879517918E+02 -.879909631E+02 -.880303694E+02 -.880696795E+02 -.881085286E+02 -.881465225E+02 -.881832425E+02 -.882182538E+02 -.882511132E+02 -.882813798E+02 -.883086260E+02 -.883324491E+02 -.883524831E+02 -.883684101E+02 -.883799709E+02 -.883869733E+02 -.883892995E+02 -.883869098E+02 -.883798439E+02 -.883682201E+02 -.883522304E+02 -.883321343E+02 -.883082499E+02 -.882809433E+02 -.882506175E+02 -.882177003E+02 -.881826328E+02 -.881458583E+02 -.881078121E+02 -.880689130E+02 -.880295557E+02 -.879901053E+02 -.879508932E+02 -.879122142E+02 -.878743256E+02 -.878374467E+02 -.878017597E+02 -.877674117E+02 -.877345161E+02 -.877031564E+02 -.876733877E+02 -.876452411E+02 -.876187257E+02 -.875938319E+02 -.875705344E+02 -.875487946E+02 -.875285628E+02 -.875097809E+02 -.874923840E+02 -.874763022E+02 -.874614620E+02 -.874477879E+02 -.874352039E+02 -.874236341E+02 -.874130048E+02 -.874032456E+02 -.873942915E+02 -.873860854E+02 -.873785808E+02 -.873717469E+02 -.873655732E+02 -.873600776E+02 -.873553154E+02 -.873513922E+02 -.873484797E+02 -.873468368E+02 -.873468368E+02
 -.873532762E+02 -.873532762E+02 -.873554948E+02 -.873594016E+02 -.873646183E+02 -.873708825E+02 -.873780203E+02 -.873859248E+02 -.873945388E+02 -.874038425E+02 -.874138427E+02 -.874245655E+02 -.874360502E+02 -.874483447E+02 -.874615025E+02 -.874755793E+02 -.874906318E+02 -.875067152E+02 -.875238819E+02 -.875421801E+02 -.875616521E+02 -.875823330E+02 -.876042491E+02 -.876274159E+02 -.876518369E+02 -.876775008E+02 -.877043803E+02 -.877324297E+02 -.877615833E+02 -.877917528E+02 -.878228264E+02 -.878546672E+02 -.878871119E+02 -.879199704E+02 -.879530261E+02 -.879860366E+02 -.880187354E+02 -.880508341E+02 -.880820267E+02 -.881119934E+02 -.881404065E+02 -.881669365E+02 -.881912594E+02 -.882130642E+02 -.882320605E+02 -.882479866E+02 -.882606167E+02 -.882697674E+02 -.882753038E+02 -.882771430E+02 -.882752571E+02 -.882696742E+02 -.882604773E+02 -.882478017E+02 -.882318308E+02 -.882127907E+02 -.881909434E+02 -.881665793E+02 -.881400099E+02 -.881115593E+02 -.880815574E+02 -.880503321E+02 -.880182035E+02 -.879854782E+02 -.879524446E+02 -.879193697E+02 -.878864964E+02 -.878540418E+02 -.878221964E+02 -.877911239E+02 -.877609619E+02 -.877318229E+02 -.877037955E+02 -.876769463E+02 -.876513218E+02 -.876269501E+02 -.876038431E+02 -.875819984E+02 -.875614015E+02 -.875420270E+02 -.875238409E+02 -.875068017E+02 -.874908624E+02 -.874759711E+02 -.874620730E+02 -.874491114E+02 -.874370289E+02 -.874257693E+02 -.874152791E+02 -.874055100E+02 -.873964220E+02 -.873879871E+02 -.873801951E+02 -.873730597E+02 -.873666284E+02 -.873609933E+02 -.873563070E+02 -.873528012E+02 -.873508120E+02 -.873508120E+02
 -.873563286E+02 -.873563286E+02 -.873588074E+02 -.873631569E+02 -.873689375E+02 -.873758382E+02 -.873836462E+02 -.873922234E+02 -.874014871E+02 -.874113957E+02 -.874219372E+02 -.874331205E+02 -.874449689E+02 -.874575149E+02 -.874707960E+02 -.874848526E+02 -.874997250E+02 -.875154516E+02 -.875320680E+02 -.875496048E+02 -.875680870E+02 -.875875325E+02 -.876079505E+02 -.876293408E+02 -.876516921E+02 -.876749807E+02 -.876991692E+02 -.877242051E+02 -.877500197E+02 -.877765268E+02 -.878036221E+02 -.878311821E+02 -.878590644E+02 -.878871073E+02 -.879151303E+02 -.879429355E+02 -.879703090E+02 -.879970234E+02 -.880228404E+02 -.880475144E+02 -.880707967E+02 -.880924400E+02 -.881122035E+02 -.881298581E+02 -.881451913E+02 -.881580131E+02 -.881681605E+02 -.881755016E+02 -.881799395E+02 -.881814153E+02 -.881799089E+02 -.881754404E+02 -.881680693E+02 -.881578927E+02 -.881450424E+02 -.881296819E+02 -.881120016E+02 -.880922139E+02 -.880705484E+02 -.880472462E+02 -.880225548E+02 -.879967233E+02 -.879699976E+02 -.879426164E+02 -.879148074E+02 -.878867850E+02 -.878587475E+02 -.878308758E+02 -.878033322E+02 -.877762596E+02 -.877497820E+02 -.877240044E+02 -.876990135E+02 -.876748788E+02 -.876516535E+02 -.876293757E+02 -.876080700E+02 -.875877486E+02 -.875684127E+02 -.875500539E+02 -.875326552E+02 -.875161927E+02 -.875006363E+02 -.874859512E+02 -.874720990E+02 -.874590387E+02 -.874467282E+02 -.874351261E+02 -.874241933E+02 -.874138963E+02 -.874042099E+02 -.873951222E+02 -.873866409E+02 -.873788003E+02 -.873716728E+02 -.873653811E+02 -.873601158E+02 -.873561570E+02 -.873539022E+02 -.873539022E+02
 -.873585482E+02 -.873585482E+02 -.873612123E+02 -.873658748E+02 -.873720500E+02 -.873793897E+02 -.873876512E+02 -.873966715E+02 -.874063473E+02 -.874166193E+02 -.874274597E+02 -.874388632E+02 -.874508396E+02 -.874634084E+02 -.874765944E+02 -.874904249E+02 -.875049274E+02 -.875201274E+02 -.875360474E+02 -.875527052E+02 -.875701132E+02 -.875882771E+02 -.876071952E+02 -.876268570E+02 -.876472427E+02 -.876683219E+02 -.876900530E+02 -.877123822E+02 -.877352427E+02 -.877585544E+02 -.877822230E+02 -.878061404E+02 -.878301842E+02 -.878542185E+02 -.878780942E+02 -.879016505E+02 -.879247160E+02 -.879471108E+02 -.879686489E+02 -.879891405E+02 -.880083955E+02 -.880262266E+02 -.880424528E+02 -.880569032E+02 -.880694206E+02 -.880798648E+02 -.880881163E+02 -.880940788E+02 -.880976818E+02 -.880988824E+02 -.880976662E+02 -.880940478E+02 -.880880704E+02 -.880798048E+02 -.880693475E+02 -.880568183E+02 -.880423577E+02 -.880261231E+02 -.880082858E+02 -.879890270E+02 -.879685344E+02 -.879469985E+02 -.879246093E+02 -.879015532E+02 -.878780106E+02 -.878541532E+02 -.878301424E+02 -.878061275E+02 -.877822452E+02 -.877586182E+02 -.877353553E+02 -.877125513E+02 -.876902870E+02 -.876686297E+02 -.876476341E+02 -.876273425E+02 -.876077860E+02 -.875889854E+02 -.875709518E+02 -.875536880E+02 -.875371892E+02 -.875214436E+02 -.875064341E+02 -.874921386E+02 -.874785314E+02 -.874655840E+02 -.874532669E+02 -.874415508E+02 -.874304089E+02 -.874198198E+02 -.874097713E+02 -.874002650E+02 -.873913235E+02 -.873829986E+02 -.873753826E+02 -.873686229E+02 -.873629402E+02 -.873586521E+02 -.873562031E+02 -.873562031E+02
 -.873600453E+02 -.873600453E+02 -.873628301E+02 -.873676944E+02 -.873741195E+02 -.873817305E+02 -.873902624E+02 -.873995335E+02 -.874094243E+02 -.874198613E+02 -.874308044E+02 -.874422364E+02 -.874541562E+02 -.874665726E+02 -.874795000E+02 -.874929557E+02 -.875069568E+02 -.875215190E+02 -.875366550E+02 -.875523735E+02 -.875686778E+02 -.875855657E+02 -.876030283E+02 -.876210491E+02 -.876396038E+02 -.876586594E+02 -.876781738E+02 -.876980949E+02 -.877183606E+02 -.877388986E+02 -.877596257E+02 -.877804485E+02 -.878012633E+02 -.878219565E+02 -.878424057E+02 -.878624803E+02 -.878820429E+02 -.879009509E+02 -.879190584E+02 -.879362179E+02 -.879522830E+02 -.879671104E+02 -.879805629E+02 -.879925114E+02 -.880028381E+02 -.880114385E+02 -.880182236E+02 -.880231221E+02 -.880260820E+02 -.880270716E+02 -.880260804E+02 -.880231191E+02 -.880182196E+02 -.880114345E+02 -.880028352E+02 -.879925110E+02 -.879805665E+02 -.879671202E+02 -.879523011E+02 -.879362470E+02 -.879191014E+02 -.879010111E+02 -.878821238E+02 -.878625861E+02 -.878425407E+02 -.878221256E+02 -.878014717E+02 -.877807021E+02 -.877599306E+02 -.877392615E+02 -.877187889E+02 -.876985963E+02 -.876787569E+02 -.876593332E+02 -.876403781E+02 -.876219343E+02 -.876040356E+02 -.875867072E+02 -.875699661E+02 -.875538223E+02 -.875382786E+02 -.875233323E+02 -.875089754E+02 -.874951953E+02 -.874819759E+02 -.874692987E+02 -.874571440E+02 -.874454923E+02 -.874343269E+02 -.874236367E+02 -.874134198E+02 -.874036894E+02 -.873944801E+02 -.873858578E+02 -.873779306E+02 -.873708649E+02 -.873649041E+02 -.873603937E+02 -.873578124E+02 -.873578124E+02
 -.873609257E+02 -.873609257E+02 -.873637769E+02 -.873687490E+02 -.873753025E+02 -.873830446E+02 -.873916948E+02 -.874010579E+02 -.874110026E+02 -.874214445E+02 -.874323337E+02 -.874436439E+02 -.874553651E+02 -.874674975E+02 -.874800475E+02 -.874930241E+02 -.875064368E+02 -.875202939E+02 -.875346009E+02 -.875493597E+02 -.875645680E+02 -.875802183E+02 -.875962971E+02 -.876127851E+02 -.876296563E+02 -.876468773E+02 -.876644076E+02 -.876821989E+02 -.877001950E+02 -.877183316E+02 -.877365367E+02 -.877547303E+02 -.877728251E+02 -.877907269E+02 -.878083350E+02 -.878255435E+02 -.878422422E+02 -.878583177E+02 -.878736547E+02 -.878881381E+02 -.879016542E+02 -.879140924E+02 -.879253478E+02 -.879353218E+02 -.879439253E+02 -.879510791E+02 -.879567165E+02 -.879607839E+02 -.879632424E+02 -.879640682E+02 -.879632535E+02 -.879608065E+02 -.879567510E+02 -.879511265E+02 -.879439866E+02 -.879353985E+02 -.879254416E+02 -.879142054E+02 -.879017887E+02 -.878882968E+02 -.878738407E+02 -.878585342E+02 -.878424931E+02 -.878258329E+02 -.878086673E+02 -.877911070E+02 -.877732585E+02 -.877552226E+02 -.877370943E+02 -.877189612E+02 -.877009039E+02 -.876829949E+02 -.876652991E+02 -.876478733E+02 -.876307664E+02 -.876140196E+02 -.875976669E+02 -.875817351E+02 -.875662442E+02 -.875512084E+02 -.875366357E+02 -.875225292E+02 -.875088873E+02 -.874957044E+02 -.874829718E+02 -.874706784E+02 -.874588122E+02 -.874473617E+02 -.874363181E+02 -.874256787E+02 -.874154502E+02 -.874056547E+02 -.873963368E+02 -.873875729E+02 -.873794834E+02 -.873722486E+02 -.873661280E+02 -.873614865E+02 -.873588258E+02 -.873588258E+02
 -.873612884E+02 -.873612884E+02 -.873641604E+02 -.873691624E+02 -.873757438E+02 -.873835016E+02 -.873921456E+02 -.874014719E+02 -.874113408E+02 -.874216604E+02 -.874323732E+02 -.874434458E+02 -.874548613E+02 -.874666134E+02 -.874787020E+02 -.874911299E+02 -.875039009E+02 -.875170175E+02 -.875304804E+02 -.875442870E+02 -.875584308E+02 -.875729011E+02 -.875876826E+02 -.876027544E+02 -.876180905E+02 -.876336591E+02 -.876494222E+02 -.876653361E+02 -.876813507E+02 -.876974100E+02 -.877134518E+02 -.877294085E+02 -.877452066E+02 -.877607682E+02 -.877760107E+02 -.877908482E+02 -.878051917E+02 -.878189507E+02 -.878320341E+02 -.878443511E+02 -.878558128E+02 -.878663334E+02 -.878758316E+02 -.878842317E+02 -.878914654E+02 -.878974722E+02 -.879022013E+02 -.879056120E+02 -.879076749E+02 -.879083721E+02 -.879076976E+02 -.879056577E+02 -.879022704E+02 -.878975658E+02 -.878915845E+02 -.878843779E+02 -.878760066E+02 -.878665393E+02 -.878560519E+02 -.878446261E+02 -.878323482E+02 -.878193072E+02 -.878055943E+02 -.877913011E+02 -.877765184E+02 -.877613356E+02 -.877458390E+02 -.877301116E+02 -.877142320E+02 -.876982737E+02 -.876823053E+02 -.876663891E+02 -.876505819E+02 -.876349341E+02 -.876194903E+02 -.876042889E+02 -.875893623E+02 -.875747373E+02 -.875604351E+02 -.875464720E+02 -.875328591E+02 -.875196033E+02 -.875067074E+02 -.874941708E+02 -.874819900E+02 -.874701598E+02 -.874586739E+02 -.874475272E+02 -.874367172E+02 -.874262476E+02 -.874161320E+02 -.874063998E+02 -.873971028E+02 -.873883255E+02 -.873801970E+02 -.873729069E+02 -.873667255E+02 -.873620295E+02 -.873593340E+02 -.873593340E+02
 -.873612231E+02 -.873612231E+02 -.873640789E+02 -.873690472E+02 -.873755746E+02 -.873832544E+02 -.873917919E+02 -.874009784E+02 -.874106692E+02 -.874207670E+02 -.874312091E+02 -.874419568E+02 -.874529881E+02 -.874642916E+02 -.874758622E+02 -.874876982E+02 -.874997989E+02 -.875121631E+02 -.875247876E+02 -.875376670E+02 -.875507923E+02 -.875641512E+02 -.875777273E+02 -.875914999E+02 -.876054439E+02 -.876195297E+02 -.876337227E+02 -.876479839E+02 -.876622692E+02 -.876765301E+02 -.876907135E+02 -.877047621E+02 -.877186147E+02 -.877322066E+02 -.877454701E+02 -.877583352E+02 -.877707301E+02 -.877825822E+02 -.877938189E+02 -.878043684E+02 -.878141606E+02 -.878231285E+02 -.878312084E+02 -.878383419E+02 -.878444758E+02 -.878495637E+02 -.878535665E+02 -.878564530E+02 -.878582006E+02 -.878587956E+02 -.878582336E+02 -.878565192E+02 -.878536666E+02 -.878496985E+02 -.878446464E+02 -.878385498E+02 -.878314555E+02 -.878234166E+02 -.878144923E+02 -.878047463E+02 -.877942461E+02 -.877830620E+02 -.877712662E+02 -.877589317E+02 -.877461315E+02 -.877329376E+02 -.877194206E+02 -.877056485E+02 -.876916864E+02 -.876775960E+02 -.876634351E+02 -.876492572E+02 -.876351113E+02 -.876210420E+02 -.876070889E+02 -.875932870E+02 -.875796665E+02 -.875662532E+02 -.875530682E+02 -.875401284E+02 -.875274467E+02 -.875150323E+02 -.875028909E+02 -.874910252E+02 -.874794358E+02 -.874681215E+02 -.874570806E+02 -.874463126E+02 -.874358201E+02 -.874256119E+02 -.874157069E+02 -.874061395E+02 -.873969674E+02 -.873882804E+02 -.873802133E+02 -.873729614E+02 -.873668008E+02 -.873621135E+02 -.873594200E+02 -.873594200E+02
 -.873608101E+02 -.873608101E+02 -.873636197E+02 -.873685030E+02 -.873749110E+02 -.873824381E+02 -.873907899E+02 -.873997559E+02 -.874091891E+02 -.874189891E+02 -.874290897E+02 -.874394486E+02 -.874500398E+02 -.874608483E+02 -.874718654E+02 -.874830860E+02 -.874945063E+02 -.875061220E+02 -.875179278E+02 -.875299162E+02 -.875420770E+02 -.875543971E+02 -.875668600E+02 -.875794459E+02 -.875921313E+02 -.876048891E+02 -.876176883E+02 -.876304943E+02 -.876432688E+02 -.876559700E+02 -.876685527E+02 -.876809687E+02 -.876931667E+02 -.877050932E+02 -.877166925E+02 -.877279075E+02 -.877386800E+02 -.877489516E+02 -.877586642E+02 -.877677604E+02 -.877761849E+02 -.877838847E+02 -.877908098E+02 -.877969144E+02 -.878021571E+02 -.878065018E+02 -.878099180E+02 -.878123817E+02 -.878138753E+02 -.878143883E+02 -.878139173E+02 -.878124659E+02 -.878100451E+02 -.878066726E+02 -.878023728E+02 -.877971764E+02 -.877911198E+02 -.877842446E+02 -.877765973E+02 -.877682278E+02 -.877591895E+02 -.877495382E+02 -.877393315E+02 -.877286278E+02 -.877174860E+02 -.877059645E+02 -.876941209E+02 -.876820113E+02 -.876696895E+02 -.876572071E+02 -.876446129E+02 -.876319525E+02 -.876192682E+02 -.876065986E+02 -.875939790E+02 -.875814406E+02 -.875690111E+02 -.875567145E+02 -.875445712E+02 -.875325979E+02 -.875208083E+02 -.875092126E+02 -.874978185E+02 -.874866310E+02 -.874756533E+02 -.874648872E+02 -.874543346E+02 -.874439984E+02 -.874338850E+02 -.874240070E+02 -.874143872E+02 -.874050640E+02 -.873960986E+02 -.873875845E+02 -.873796594E+02 -.873725212E+02 -.873664473E+02 -.873618203E+02 -.873591589E+02 -.873591589E+02
 -.873601195E+02 -.873601195E+02 -.873628591E+02 -.873676171E+02 -.873738539E+02 -.873811703E+02 -.873892749E+02 -.873979585E+02 -.874070738E+02 -.874165193E+02 -.874262268E+02 -.874361515E+02 -.874462650E+02 -.874565494E+02 -.874669937E+02 -.874775901E+02 -.874883325E+02 -.874992150E+02 -.875102306E+02 -.875213706E+02 -.875326242E+02 -.875439783E+02 -.875554170E+02 -.875669216E+02 -.875784705E+02 -.875900393E+02 -.876016004E+02 -.876131235E+02 -.876245755E+02 -.876359204E+02 -.876471199E+02 -.876581333E+02 -.876689178E+02 -.876794291E+02 -.876896212E+02 -.876994475E+02 -.877088607E+02 -.877178134E+02 -.877262588E+02 -.877341511E+02 -.877414461E+02 -.877481017E+02 -.877540783E+02 -.877593399E+02 -.877638538E+02 -.877675916E+02 -.877705296E+02 -.877726489E+02 -.877739359E+02 -.877743824E+02 -.877739857E+02 -.877727487E+02 -.877706799E+02 -.877677933E+02 -.877641080E+02 -.877596481E+02 -.877544421E+02 -.877485230E+02 -.877419273E+02 -.877346947E+02 -.877268676E+02 -.877184907E+02 -.877096099E+02 -.877002725E+02 -.876905261E+02 -.876804183E+02 -.876699962E+02 -.876593061E+02 -.876483926E+02 -.876372990E+02 -.876260662E+02 -.876147331E+02 -.876033359E+02 -.875919082E+02 -.875804808E+02 -.875690815E+02 -.875577353E+02 -.875464642E+02 -.875352873E+02 -.875242207E+02 -.875132780E+02 -.875024701E+02 -.874918056E+02 -.874812910E+02 -.874709313E+02 -.874607305E+02 -.874506930E+02 -.874408242E+02 -.874311333E+02 -.874216358E+02 -.874123571E+02 -.874033384E+02 -.873946431E+02 -.873863663E+02 -.873786468E+02 -.873716820E+02 -.873657477E+02 -.873612221E+02 -.873586170E+02 -.873586170E+02
 -.873592116E+02 -.873592116E+02 -.873618629E+02 -.873664643E+02 -.873724905E+02 -.873795517E+02 -.873873626E+02 -.873957175E+02 -.874044706E+02 -.874135208E+02 -.874227989E+02 -.874322591E+02 -.874418713E+02 -.874516159E+02 -.874614799E+02 -.874714540E+02 -.874815305E+02 -.874917022E+02 -.875019612E+02 -.875122983E+02 -.875227026E+02 -.875331613E+02 -.875436594E+02 -.875541796E+02 -.875647023E+02 -.875752057E+02 -.875856654E+02 -.875960550E+02 -.876063459E+02 -.876165074E+02 -.876265068E+02 -.876363100E+02 -.876458812E+02 -.876551834E+02 -.876641789E+02 -.876728293E+02 -.876810959E+02 -.876889403E+02 -.876963246E+02 -.877032119E+02 -.877095668E+02 -.877153555E+02 -.877205466E+02 -.877251113E+02 -.877290239E+02 -.877322618E+02 -.877348063E+02 -.877366426E+02 -.877377599E+02 -.877381518E+02 -.877378162E+02 -.877367554E+02 -.877349762E+02 -.877324896E+02 -.877293106E+02 -.877254583E+02 -.877209555E+02 -.877158282E+02 -.877101054E+02 -.877038190E+02 -.876970028E+02 -.876896927E+02 -.876819258E+02 -.876737403E+02 -.876651751E+02 -.876562689E+02 -.876470606E+02 -.876375882E+02 -.876278891E+02 -.876179992E+02 -.876079532E+02 -.875977841E+02 -.875875228E+02 -.875771984E+02 -.875668378E+02 -.875564654E+02 -.875461036E+02 -.875357723E+02 -.875254892E+02 -.875152694E+02 -.875051261E+02 -.874950702E+02 -.874851108E+02 -.874752553E+02 -.874655097E+02 -.874558798E+02 -.874463714E+02 -.874369920E+02 -.874277527E+02 -.874186709E+02 -.874097740E+02 -.874011046E+02 -.873927271E+02 -.873847370E+02 -.873772720E+02 -.873705271E+02 -.873647735E+02 -.873603817E+02 -.873578519E+02 -.873578519E+02
 -.873581379E+02 -.873581379E+02 -.873606869E+02 -.873651083E+02 -.873708943E+02 -.873776674E+02 -.873851506E+02 -.873931434E+02 -.874015030E+02 -.874101297E+02 -.874189548E+02 -.874279320E+02 -.874370304E+02 -.874462294E+02 -.874555147E+02 -.874648759E+02 -.874743044E+02 -.874837922E+02 -.874933310E+02 -.875029114E+02 -.875125228E+02 -.875221529E+02 -.875317877E+02 -.875414115E+02 -.875510067E+02 -.875605537E+02 -.875700314E+02 -.875794166E+02 -.875886847E+02 -.875978094E+02 -.876067632E+02 -.876155171E+02 -.876240412E+02 -.876323048E+02 -.876402765E+02 -.876479247E+02 -.876552178E+02 -.876621244E+02 -.876686137E+02 -.876746558E+02 -.876802220E+02 -.876852853E+02 -.876898204E+02 -.876938043E+02 -.876972165E+02 -.877000390E+02 -.877022568E+02 -.877038583E+02 -.877048349E+02 -.877051815E+02 -.877048965E+02 -.877039818E+02 -.877024427E+02 -.877002879E+02 -.876975296E+02 -.876941829E+02 -.876902660E+02 -.876857996E+02 -.876808071E+02 -.876753140E+02 -.876693477E+02 -.876629371E+02 -.876561122E+02 -.876489043E+02 -.876413450E+02 -.876334661E+02 -.876252997E+02 -.876168773E+02 -.876082301E+02 -.875993881E+02 -.875903806E+02 -.875812356E+02 -.875719796E+02 -.875626375E+02 -.875532328E+02 -.875437870E+02 -.875343199E+02 -.875248494E+02 -.875153916E+02 -.875059606E+02 -.874965688E+02 -.874872269E+02 -.874779441E+02 -.874687281E+02 -.874595858E+02 -.874505238E+02 -.874415491E+02 -.874326705E+02 -.874239006E+02 -.874152578E+02 -.874067708E+02 -.873984826E+02 -.873904578E+02 -.873827909E+02 -.873756173E+02 -.873691277E+02 -.873635863E+02 -.873593531E+02 -.873569132E+02 -.873569132E+02
 -.873569412E+02 -.873569412E+02 -.873593778E+02 -.873636023E+02 -.873691269E+02 -.873755886E+02 -.873827202E+02 -.873903279E+02 -.873982732E+02 -.874064586E+02 -.874148168E+02 -.874233018E+02 -.874318825E+02 -.874405375E+02 -.874492520E+02 -.874580151E+02 -.874668175E+02 -.874756509E+02 -.874845068E+02 -.874933759E+02 -.875022481E+02 -.875111117E+02 -.875199540E+02 -.875287607E+02 -.875375159E+02 -.875462025E+02 -.875548018E+02 -.875632939E+02 -.875716575E+02 -.875798701E+02 -.875879084E+02 -.875957478E+02 -.876033633E+02 -.876107293E+02 -.876178198E+02 -.876246085E+02 -.876310694E+02 -.876371769E+02 -.876429056E+02 -.876482314E+02 -.876531310E+02 -.876575824E+02 -.876615652E+02 -.876650610E+02 -.876680532E+02 -.876705274E+02 -.876724717E+02 -.876738767E+02 -.876747355E+02 -.876750441E+02 -.876748013E+02 -.876740085E+02 -.876726701E+02 -.876707931E+02 -.876683871E+02 -.876654643E+02 -.876620394E+02 -.876581291E+02 -.876537522E+02 -.876489293E+02 -.876436826E+02 -.876380356E+02 -.876320130E+02 -.876256399E+02 -.876189426E+02 -.876119473E+02 -.876046804E+02 -.875971682E+02 -.875894366E+02 -.875815110E+02 -.875734161E+02 -.875651755E+02 -.875568120E+02 -.875483471E+02 -.875398011E+02 -.875311928E+02 -.875225397E+02 -.875138579E+02 -.875051618E+02 -.874964645E+02 -.874877775E+02 -.874791110E+02 -.874704741E+02 -.874618746E+02 -.874533198E+02 -.874448168E+02 -.874363733E+02 -.874279991E+02 -.874197073E+02 -.874115174E+02 -.874034582E+02 -.873955729E+02 -.873879253E+02 -.873806078E+02 -.873737523E+02 -.873675439E+02 -.873622378E+02 -.873581818E+02 -.873558428E+02 -.873558428E+02
 -.873556573E+02 -.873556573E+02 -.873579745E+02 -.873619904E+02 -.873672392E+02 -.873733738E+02 -.873801382E+02 -.873873464E+02 -.873948649E+02 -.874025995E+02 -.874104847E+02 -.874184753E+02 -.874265404E+02 -.874346587E+02 -.874428151E+02 -.874509983E+02 -.874591988E+02 -.874674083E+02 -.874756183E+02 -.874838197E+02 -.874920030E+02 -.875001575E+02 -.875082714E+02 -.875163318E+02 -.875243247E+02 -.875322349E+02 -.875400460E+02 -.875477409E+02 -.875553010E+02 -.875627074E+02 -.875699399E+02 -.875769781E+02 -.875838007E+02 -.875903863E+02 -.875967133E+02 -.876027599E+02 -.876085046E+02 -.876139263E+02 -.876190041E+02 -.876237184E+02 -.876280500E+02 -.876319811E+02 -.876354953E+02 -.876385775E+02 -.876412142E+02 -.876433940E+02 -.876451072E+02 -.876463461E+02 -.876471055E+02 -.876473819E+02 -.876471744E+02 -.876464842E+02 -.876453149E+02 -.876436720E+02 -.876415634E+02 -.876389990E+02 -.876359905E+02 -.876325516E+02 -.876286975E+02 -.876244449E+02 -.876198121E+02 -.876148180E+02 -.876094830E+02 -.876038278E+02 -.875978739E+02 -.875916431E+02 -.875851573E+02 -.875784384E+02 -.875715081E+02 -.875643878E+02 -.875570984E+02 -.875496599E+02 -.875420919E+02 -.875344128E+02 -.875266402E+02 -.875187907E+02 -.875108796E+02 -.875029211E+02 -.874949284E+02 -.874869133E+02 -.874788864E+02 -.874708575E+02 -.874628351E+02 -.874548271E+02 -.874468407E+02 -.874388835E+02 -.874309636E+02 -.874230911E+02 -.874152797E+02 -.874075490E+02 -.873999278E+02 -.873924588E+02 -.873852041E+02 -.873782536E+02 -.873717347E+02 -.873658256E+02 -.873607716E+02 -.873569060E+02 -.873546758E+02 -.873546758E+02
 -.873543153E+02 -.873543153E+02 -.873565087E+02 -.873603086E+02 -.873652726E+02 -.873710706E+02 -.873774588E+02 -.873842598E+02 -.873913458E+02 -.873986264E+02 -.874060383E+02 -.874135376E+02 -.874210942E+02 -.874286870E+02 -.874363009E+02 -.874439246E+02 -.874515487E+02 -.874591649E+02 -.874667647E+02 -.874743399E+02 -.874818812E+02 -.874893788E+02 -.874968221E+02 -.875041995E+02 -.875114985E+02 -.875187057E+02 -.875258068E+02 -.875327870E+02 -.875396303E+02 -.875463203E+02 -.875528401E+02 -.875591722E+02 -.875652987E+02 -.875712017E+02 -.875768631E+02 -.875822647E+02 -.875873887E+02 -.875922175E+02 -.875967342E+02 -.876009224E+02 -.876047664E+02 -.876082518E+02 -.876113650E+02 -.876140938E+02 -.876164272E+02 -.876183560E+02 -.876198722E+02 -.876209697E+02 -.876216442E+02 -.876218930E+02 -.876217153E+02 -.876211121E+02 -.876200862E+02 -.876186423E+02 -.876167867E+02 -.876145275E+02 -.876118741E+02 -.876088379E+02 -.876054311E+02 -.876016675E+02 -.875975618E+02 -.875931300E+02 -.875883885E+02 -.875833546E+02 -.875780460E+02 -.875724808E+02 -.875666773E+02 -.875606538E+02 -.875544286E+02 -.875480196E+02 -.875414446E+02 -.875347207E+02 -.875278645E+02 -.875208920E+02 -.875138185E+02 -.875066583E+02 -.874994250E+02 -.874921312E+02 -.874847887E+02 -.874774081E+02 -.874699993E+02 -.874625713E+02 -.874551323E+02 -.874476898E+02 -.874402511E+02 -.874328237E+02 -.874254160E+02 -.874180382E+02 -.874107041E+02 -.874034333E+02 -.873962541E+02 -.873892080E+02 -.873823554E+02 -.873757826E+02 -.873696121E+02 -.873640143E+02 -.873592234E+02 -.873555571E+02 -.873534412E+02 -.873534412E+02
 -.873529388E+02 -.873529388E+02 -.873550059E+02 -.873585858E+02 -.873632603E+02 -.873687172E+02 -.873747256E+02 -.873811170E+02 -.873877699E+02 -.873945980E+02 -.874015408E+02 -.874085561E+02 -.874156146E+02 -.874226958E+02 -.874297849E+02 -.874368707E+02 -.874439440E+02 -.874509967E+02 -.874580208E+02 -.874650083E+02 -.874719507E+02 -.874788391E+02 -.874856637E+02 -.874924143E+02 -.874990796E+02 -.875056480E+02 -.875121071E+02 -.875184437E+02 -.875246442E+02 -.875306946E+02 -.875365804E+02 -.875422867E+02 -.875477985E+02 -.875531006E+02 -.875581778E+02 -.875630150E+02 -.875675973E+02 -.875719101E+02 -.875759394E+02 -.875796716E+02 -.875830939E+02 -.875861943E+02 -.875889617E+02 -.875913861E+02 -.875934586E+02 -.875951715E+02 -.875965185E+02 -.875974945E+02 -.875980960E+02 -.875983207E+02 -.875981682E+02 -.875976392E+02 -.875967360E+02 -.875954625E+02 -.875938237E+02 -.875918264E+02 -.875894782E+02 -.875867884E+02 -.875837672E+02 -.875804258E+02 -.875767764E+02 -.875728320E+02 -.875686064E+02 -.875641137E+02 -.875593689E+02 -.875543869E+02 -.875491831E+02 -.875437728E+02 -.875381713E+02 -.875323940E+02 -.875264558E+02 -.875203715E+02 -.875141551E+02 -.875078206E+02 -.875013811E+02 -.874948491E+02 -.874882367E+02 -.874815550E+02 -.874748144E+02 -.874680246E+02 -.874611947E+02 -.874543329E+02 -.874474469E+02 -.874405439E+02 -.874336312E+02 -.874267159E+02 -.874198065E+02 -.874129132E+02 -.874060497E+02 -.873992350E+02 -.873924970E+02 -.873858755E+02 -.873794286E+02 -.873732389E+02 -.873674232E+02 -.873621435E+02 -.873576224E+02 -.873541609E+02 -.873521626E+02 -.873521626E+02
 -.873515465E+02 -.873515465E+02 -.873534863E+02 -.873568449E+02 -.873612288E+02 -.873663440E+02 -.873719728E+02 -.873779562E+02 -.873841794E+02 -.873905604E+02 -.873970416E+02 -.874035828E+02 -.874101560E+02 -.874167412E+02 -.874233243E+02 -.874298942E+02 -.874364422E+02 -.874429603E+02 -.874494409E+02 -.874558767E+02 -.874622598E+02 -.874685819E+02 -.874748344E+02 -.874810079E+02 -.874870928E+02 -.874930785E+02 -.874989542E+02 -.875047087E+02 -.875103301E+02 -.875158063E+02 -.875211249E+02 -.875262734E+02 -.875312389E+02 -.875360087E+02 -.875405698E+02 -.875449098E+02 -.875490160E+02 -.875528764E+02 -.875564792E+02 -.875598133E+02 -.875628679E+02 -.875656333E+02 -.875681002E+02 -.875702603E+02 -.875721065E+02 -.875736323E+02 -.875748325E+02 -.875757031E+02 -.875762412E+02 -.875764449E+02 -.875763138E+02 -.875758485E+02 -.875750510E+02 -.875739244E+02 -.875724729E+02 -.875707019E+02 -.875686180E+02 -.875662286E+02 -.875635422E+02 -.875605680E+02 -.875573161E+02 -.875537974E+02 -.875500232E+02 -.875460054E+02 -.875417563E+02 -.875372886E+02 -.875326150E+02 -.875277485E+02 -.875227022E+02 -.875174889E+02 -.875121214E+02 -.875066122E+02 -.875009735E+02 -.874952174E+02 -.874893551E+02 -.874833978E+02 -.874773558E+02 -.874712391E+02 -.874650569E+02 -.874588180E+02 -.874525307E+02 -.874462024E+02 -.874398404E+02 -.874334515E+02 -.874270427E+02 -.874206209E+02 -.874141944E+02 -.874077732E+02 -.874013707E+02 -.873950054E+02 -.873887039E+02 -.873825048E+02 -.873764631E+02 -.873706576E+02 -.873651988E+02 -.873602402E+02 -.873559918E+02 -.873527381E+02 -.873508591E+02 -.873508591E+02
 -.873501529E+02 -.873501529E+02 -.873519657E+02 -.873551037E+02 -.873591985E+02 -.873639743E+02 -.873692270E+02 -.873748072E+02 -.873806068E+02 -.873865486E+02 -.873925782E+02 -.873986574E+02 -.874047594E+02 -.874108654E+02 -.874169616E+02 -.874230376E+02 -.874290848E+02 -.874350957E+02 -.874410633E+02 -.874469805E+02 -.874528402E+02 -.874586350E+02 -.874643569E+02 -.874699977E+02 -.874755487E+02 -.874810007E+02 -.874863443E+02 -.874915696E+02 -.874966665E+02 -.875016245E+02 -.875064330E+02 -.875110812E+02 -.875155583E+02 -.875198534E+02 -.875239557E+02 -.875278546E+02 -.875315395E+02 -.875350004E+02 -.875382273E+02 -.875412111E+02 -.875439428E+02 -.875464143E+02 -.875486179E+02 -.875505468E+02 -.875521950E+02 -.875535572E+02 -.875546293E+02 -.875554077E+02 -.875558901E+02 -.875560751E+02 -.875559622E+02 -.875555521E+02 -.875548462E+02 -.875538473E+02 -.875525587E+02 -.875509850E+02 -.875491316E+02 -.875470045E+02 -.875446109E+02 -.875419585E+02 -.875390555E+02 -.875359111E+02 -.875325346E+02 -.875289361E+02 -.875251259E+02 -.875211145E+02 -.875169128E+02 -.875125316E+02 -.875079821E+02 -.875032752E+02 -.874984217E+02 -.874934324E+02 -.874883179E+02 -.874830885E+02 -.874777539E+02 -.874723240E+02 -.874668078E+02 -.874612141E+02 -.874555512E+02 -.874498270E+02 -.874440488E+02 -.874382236E+02 -.874323581E+02 -.874264588E+02 -.874205320E+02 -.874145848E+02 -.874086248E+02 -.874026620E+02 -.873967090E+02 -.873907839E+02 -.873849120E+02 -.873791299E+02 -.873734899E+02 -.873680663E+02 -.873629634E+02 -.873583256E+02 -.873543504E+02 -.873513048E+02 -.873495456E+02 -.873495456E+02
 -.873487690E+02 -.873487690E+02 -.873504562E+02 -.873533760E+02 -.873571850E+02 -.873616259E+02 -.873665082E+02 -.873716921E+02 -.873770764E+02 -.873825889E+02 -.873881783E+02 -.873938087E+02 -.873994548E+02 -.874050987E+02 -.874107273E+02 -.874163307E+02 -.874219007E+02 -.874274303E+02 -.874329129E+02 -.874383421E+02 -.874437112E+02 -.874490135E+02 -.874542420E+02 -.874593891E+02 -.874644474E+02 -.874694086E+02 -.874742645E+02 -.874790066E+02 -.874836260E+02 -.874881137E+02 -.874924607E+02 -.874966576E+02 -.875006953E+02 -.875045645E+02 -.875082561E+02 -.875117610E+02 -.875150705E+02 -.875181760E+02 -.875210693E+02 -.875237426E+02 -.875261885E+02 -.875284002E+02 -.875303713E+02 -.875320962E+02 -.875335699E+02 -.875347880E+02 -.875357470E+02 -.875364441E+02 -.875368774E+02 -.875370455E+02 -.875369483E+02 -.875365861E+02 -.875359604E+02 -.875350732E+02 -.875339274E+02 -.875325268E+02 -.875308758E+02 -.875289797E+02 -.875268441E+02 -.875244755E+02 -.875218809E+02 -.875190679E+02 -.875160444E+02 -.875128187E+02 -.875093995E+02 -.875057957E+02 -.875020165E+02 -.874980711E+02 -.874939688E+02 -.874897190E+02 -.874853311E+02 -.874808143E+02 -.874761776E+02 -.874714298E+02 -.874665798E+02 -.874616358E+02 -.874566059E+02 -.874514979E+02 -.874463191E+02 -.874410766E+02 -.874357771E+02 -.874304269E+02 -.874250321E+02 -.874195988E+02 -.874141331E+02 -.874086414E+02 -.874031314E+02 -.873976123E+02 -.873920964E+02 -.873866007E+02 -.873811494E+02 -.873757770E+02 -.873705327E+02 -.873654863E+02 -.873607357E+02 -.873564161E+02 -.873527124E+02 -.873498739E+02 -.873482340E+02 -.873482340E+02
 -.873474032E+02 -.873474032E+02 -.873489666E+02 -.873516717E+02 -.873551998E+02 -.873593120E+02 -.873638311E+02 -.873686272E+02 -.873736060E+02 -.873787002E+02 -.873838619E+02 -.873890574E+02 -.873942630E+02 -.873994619E+02 -.874046417E+02 -.874097930E+02 -.874149083E+02 -.874199808E+02 -.874250045E+02 -.874299734E+02 -.874348816E+02 -.874397229E+02 -.874444910E+02 -.874491792E+02 -.874537808E+02 -.874582888E+02 -.874626957E+02 -.874669943E+02 -.874711767E+02 -.874752354E+02 -.874791624E+02 -.874829498E+02 -.874865897E+02 -.874900743E+02 -.874933957E+02 -.874965465E+02 -.874995190E+02 -.875023062E+02 -.875049011E+02 -.875072972E+02 -.875094882E+02 -.875114685E+02 -.875132328E+02 -.875147763E+02 -.875160949E+02 -.875171849E+02 -.875180435E+02 -.875186683E+02 -.875190576E+02 -.875192105E+02 -.875191267E+02 -.875188066E+02 -.875182513E+02 -.875174626E+02 -.875164429E+02 -.875151954E+02 -.875137237E+02 -.875120321E+02 -.875101255E+02 -.875080093E+02 -.875056893E+02 -.875031718E+02 -.875004636E+02 -.874975716E+02 -.874945031E+02 -.874912658E+02 -.874878672E+02 -.874843153E+02 -.874806181E+02 -.874767835E+02 -.874728196E+02 -.874687341E+02 -.874645351E+02 -.874602301E+02 -.874558267E+02 -.874513323E+02 -.874467538E+02 -.874420983E+02 -.874373721E+02 -.874325816E+02 -.874277329E+02 -.874228317E+02 -.874178836E+02 -.874128942E+02 -.874078693E+02 -.874028148E+02 -.873977381E+02 -.873926479E+02 -.873875558E+02 -.873824779E+02 -.873774370E+02 -.873724653E+02 -.873676091E+02 -.873629336E+02 -.873585300E+02 -.873545243E+02 -.873510886E+02 -.873484549E+02 -.873469330E+02 -.873469330E+02
 -.873460612E+02 -.873460612E+02 -.873475033E+02 -.873499980E+02 -.873532511E+02 -.873570417E+02 -.873612059E+02 -.873656237E+02 -.873702076E+02 -.873748952E+02 -.873796421E+02 -.873844169E+02 -.873891975E+02 -.873939681E+02 -.873987173E+02 -.874034361E+02 -.874081176E+02 -.874127555E+02 -.874173443E+02 -.874218783E+02 -.874263524E+02 -.874307608E+02 -.874350979E+02 -.874393579E+02 -.874435347E+02 -.874476222E+02 -.874516139E+02 -.874555034E+02 -.874592839E+02 -.874629489E+02 -.874664916E+02 -.874699051E+02 -.874731827E+02 -.874763177E+02 -.874793035E+02 -.874821336E+02 -.874848017E+02 -.874873017E+02 -.874896279E+02 -.874917745E+02 -.874937366E+02 -.874955092E+02 -.874970880E+02 -.874984690E+02 -.874996486E+02 -.875006240E+02 -.875013925E+02 -.875019524E+02 -.875023022E+02 -.875024411E+02 -.875023689E+02 -.875020859E+02 -.875015930E+02 -.875008918E+02 -.874999843E+02 -.874988730E+02 -.874975612E+02 -.874960522E+02 -.874943504E+02 -.874924601E+02 -.874903863E+02 -.874881343E+02 -.874857097E+02 -.874831184E+02 -.874803666E+02 -.874774608E+02 -.874744074E+02 -.874712132E+02 -.874678850E+02 -.874644295E+02 -.874608537E+02 -.874571644E+02 -.874533683E+02 -.874494721E+02 -.874454823E+02 -.874414054E+02 -.874372476E+02 -.874330149E+02 -.874287132E+02 -.874243480E+02 -.874199248E+02 -.874154488E+02 -.874109252E+02 -.874063591E+02 -.874017557E+02 -.873971208E+02 -.873924611E+02 -.873877849E+02 -.873831031E+02 -.873784309E+02 -.873737893E+02 -.873692087E+02 -.873647320E+02 -.873604196E+02 -.873563564E+02 -.873526591E+02 -.873494869E+02 -.873470547E+02 -.873456491E+02 -.873456491E+02
 -.873447471E+02 -.873447471E+02 -.873460705E+02 -.873483596E+02 -.873513440E+02 -.873548208E+02 -.873586392E+02 -.873626886E+02 -.873668887E+02 -.873711818E+02 -.873755269E+02 -.873798950E+02 -.873842656E+02 -.873886242E+02 -.873929600E+02 -.873972648E+02 -.874015321E+02 -.874057562E+02 -.874099318E+02 -.874140541E+02 -.874181181E+02 -.874221188E+02 -.874260512E+02 -.874299101E+02 -.874336901E+02 -.874373858E+02 -.874409916E+02 -.874445019E+02 -.874479109E+02 -.874512127E+02 -.874544016E+02 -.874574718E+02 -.874604174E+02 -.874632326E+02 -.874659120E+02 -.874684498E+02 -.874708409E+02 -.874730801E+02 -.874751623E+02 -.874770830E+02 -.874788378E+02 -.874804227E+02 -.874818338E+02 -.874830680E+02 -.874841222E+02 -.874849940E+02 -.874856813E+02 -.874861825E+02 -.874864963E+02 -.874866223E+02 -.874865601E+02 -.874863100E+02 -.874858729E+02 -.874852500E+02 -.874844430E+02 -.874834540E+02 -.874822857E+02 -.874809411E+02 -.874794236E+02 -.874777370E+02 -.874758855E+02 -.874738735E+02 -.874717059E+02 -.874693874E+02 -.874669236E+02 -.874643196E+02 -.874615812E+02 -.874587141E+02 -.874557240E+02 -.874526168E+02 -.874493983E+02 -.874460745E+02 -.874426513E+02 -.874391343E+02 -.874355293E+02 -.874318418E+02 -.874280775E+02 -.874242415E+02 -.874203390E+02 -.874163751E+02 -.874123545E+02 -.874082821E+02 -.874041625E+02 -.874000003E+02 -.873958005E+02 -.873915683E+02 -.873873101E+02 -.873830334E+02 -.873787487E+02 -.873744697E+02 -.873702163E+02 -.873660164E+02 -.873619098E+02 -.873579523E+02 -.873542220E+02 -.873508267E+02 -.873479129E+02 -.873456784E+02 -.873443869E+02 -.873443869E+02
 -.873434630E+02 -.873434630E+02 -.873446706E+02 -.873467592E+02 -.873494817E+02 -.873526527E+02 -.873561345E+02 -.873598258E+02 -.873636532E+02 -.873675637E+02 -.873715198E+02 -.873754949E+02 -.873794702E+02 -.873834320E+02 -.873873707E+02 -.873912787E+02 -.873951499E+02 -.873989791E+02 -.874027616E+02 -.874064928E+02 -.874101685E+02 -.874137840E+02 -.874173349E+02 -.874208166E+02 -.874242244E+02 -.874275535E+02 -.874307991E+02 -.874339561E+02 -.874370197E+02 -.874399847E+02 -.874428461E+02 -.874455991E+02 -.874482384E+02 -.874507594E+02 -.874531571E+02 -.874554269E+02 -.874575642E+02 -.874595647E+02 -.874614241E+02 -.874631386E+02 -.874647044E+02 -.874661181E+02 -.874673767E+02 -.874684773E+02 -.874694174E+02 -.874701949E+02 -.874708082E+02 -.874712558E+02 -.874715368E+02 -.874716507E+02 -.874715972E+02 -.874713766E+02 -.874709896E+02 -.874704372E+02 -.874697209E+02 -.874688425E+02 -.874678041E+02 -.874666083E+02 -.874652581E+02 -.874637566E+02 -.874621072E+02 -.874603139E+02 -.874583805E+02 -.874563113E+02 -.874541109E+02 -.874517837E+02 -.874493345E+02 -.874467683E+02 -.874440899E+02 -.874413043E+02 -.874384167E+02 -.874354321E+02 -.874323556E+02 -.874291921E+02 -.874259466E+02 -.874226240E+02 -.874192291E+02 -.874157666E+02 -.874122410E+02 -.874086568E+02 -.874050183E+02 -.874013297E+02 -.873975954E+02 -.873938195E+02 -.873900064E+02 -.873861612E+02 -.873822896E+02 -.873783986E+02 -.873744978E+02 -.873706001E+02 -.873667235E+02 -.873628939E+02 -.873591478E+02 -.873555364E+02 -.873521313E+02 -.873490311E+02 -.873463701E+02 -.873443291E+02 -.873431492E+02 -.873431492E+02
 -.873422099E+02 -.873422099E+02 -.873433046E+02 -.873451978E+02 -.873476652E+02 -.873505386E+02 -.873536930E+02 -.873570364E+02 -.873605019E+02 -.873640416E+02 -.873676211E+02 -.873712162E+02 -.873748097E+02 -.873783894E+02 -.873819462E+02 -.873854732E+02 -.873889649E+02 -.873924166E+02 -.873958239E+02 -.873991829E+02 -.874024895E+02 -.874057398E+02 -.874089299E+02 -.874120555E+02 -.874151127E+02 -.874180972E+02 -.874210047E+02 -.874238310E+02 -.874265718E+02 -.874292226E+02 -.874317792E+02 -.874342373E+02 -.874365926E+02 -.874388410E+02 -.874409782E+02 -.874430004E+02 -.874449036E+02 -.874466842E+02 -.874483386E+02 -.874498635E+02 -.874512557E+02 -.874525124E+02 -.874536310E+02 -.874546091E+02 -.874554446E+02 -.874561357E+02 -.874566810E+02 -.874570794E+02 -.874573301E+02 -.874574326E+02 -.874573867E+02 -.874571926E+02 -.874568510E+02 -.874563627E+02 -.874557288E+02 -.874549510E+02 -.874540311E+02 -.874529713E+02 -.874517738E+02 -.874504416E+02 -.874489774E+02 -.874473845E+02 -.874456663E+02 -.874438264E+02 -.874418686E+02 -.874397967E+02 -.874376148E+02 -.874353271E+02 -.874329378E+02 -.874304512E+02 -.874278716E+02 -.874252034E+02 -.874224510E+02 -.874196186E+02 -.874167107E+02 -.874137313E+02 -.874106848E+02 -.874075753E+02 -.874044067E+02 -.874011829E+02 -.873979080E+02 -.873945855E+02 -.873912194E+02 -.873878135E+02 -.873843718E+02 -.873808989E+02 -.873773999E+02 -.873738814E+02 -.873703522E+02 -.873668239E+02 -.873633132E+02 -.873598437E+02 -.873564484E+02 -.873531743E+02 -.873500864E+02 -.873472743E+02 -.873448602E+02 -.873430083E+02 -.873419376E+02 -.873419376E+02
 -.873409877E+02 -.873409877E+02 -.873419724E+02 -.873436752E+02 -.873458942E+02 -.873484781E+02 -.873513140E+02 -.873543192E+02 -.873574334E+02 -.873606133E+02 -.873638280E+02 -.873670554E+02 -.873702801E+02 -.873734910E+02 -.873766798E+02 -.873798404E+02 -.873829678E+02 -.873860576E+02 -.873891060E+02 -.873921094E+02 -.873950643E+02 -.873979672E+02 -.874008145E+02 -.874036026E+02 -.874063280E+02 -.874089870E+02 -.874115759E+02 -.874140910E+02 -.874165285E+02 -.874188847E+02 -.874211559E+02 -.874233383E+02 -.874254285E+02 -.874274227E+02 -.874293175E+02 -.874311094E+02 -.874327953E+02 -.874343719E+02 -.874358363E+02 -.874371856E+02 -.874384172E+02 -.874395288E+02 -.874405180E+02 -.874413829E+02 -.874421217E+02 -.874427330E+02 -.874432155E+02 -.874435683E+02 -.874437908E+02 -.874438824E+02 -.874438432E+02 -.874436732E+02 -.874433730E+02 -.874429432E+02 -.874423850E+02 -.874416995E+02 -.874408884E+02 -.874399535E+02 -.874388967E+02 -.874377204E+02 -.874364271E+02 -.874350194E+02 -.874335002E+02 -.874318726E+02 -.874301397E+02 -.874283049E+02 -.874263716E+02 -.874243434E+02 -.874222238E+02 -.874200165E+02 -.874177253E+02 -.874153538E+02 -.874129059E+02 -.874103853E+02 -.874077957E+02 -.874051408E+02 -.874024242E+02 -.873996495E+02 -.873968203E+02 -.873939400E+02 -.873910120E+02 -.873880398E+02 -.873850266E+02 -.873819759E+02 -.873788915E+02 -.873757772E+02 -.873726380E+02 -.873694797E+02 -.873663103E+02 -.873631404E+02 -.873599850E+02 -.873568655E+02 -.873538119E+02 -.873508664E+02 -.873480877E+02 -.873455568E+02 -.873433838E+02 -.873417166E+02 -.873407526E+02 -.873407526E+02
 -.873397954E+02 -.873397954E+02 -.873406729E+02 -.873421902E+02 -.873441673E+02 -.873464692E+02 -.873489952E+02 -.873516716E+02 -.873544444E+02 -.873572750E+02 -.873601356E+02 -.873630068E+02 -.873658745E+02 -.873687289E+02 -.873715626E+02 -.873743700E+02 -.873771466E+02 -.873798886E+02 -.873825926E+02 -.873852553E+02 -.873878738E+02 -.873904448E+02 -.873929653E+02 -.873954321E+02 -.873978422E+02 -.874001924E+02 -.874024794E+02 -.874047000E+02 -.874068511E+02 -.874089294E+02 -.874109318E+02 -.874128551E+02 -.874146962E+02 -.874164520E+02 -.874181196E+02 -.874196961E+02 -.874211787E+02 -.874225648E+02 -.874238519E+02 -.874250375E+02 -.874261195E+02 -.874270959E+02 -.874279646E+02 -.874287242E+02 -.874293730E+02 -.874299100E+02 -.874303340E+02 -.874306443E+02 -.874308403E+02 -.874309216E+02 -.874308882E+02 -.874307402E+02 -.874304780E+02 -.874301023E+02 -.874296138E+02 -.874290138E+02 -.874283033E+02 -.874274841E+02 -.874265577E+02 -.874255262E+02 -.874243916E+02 -.874231561E+02 -.874218222E+02 -.874203925E+02 -.874188696E+02 -.874172564E+02 -.874155558E+02 -.874137707E+02 -.874119043E+02 -.874099597E+02 -.874079399E+02 -.874058484E+02 -.874036881E+02 -.874014625E+02 -.873991746E+02 -.873968277E+02 -.873944248E+02 -.873919693E+02 -.873894640E+02 -.873869120E+02 -.873843164E+02 -.873816801E+02 -.873790060E+02 -.873762973E+02 -.873735573E+02 -.873707894E+02 -.873679981E+02 -.873651887E+02 -.873623682E+02 -.873595462E+02 -.873567363E+02 -.873539574E+02 -.873512365E+02 -.873486113E+02 -.873461344E+02 -.873438779E+02 -.873419402E+02 -.873404535E+02 -.873395938E+02 -.873395938E+02
 -.873386315E+02 -.873386315E+02 -.873394044E+02 -.873407408E+02 -.873424820E+02 -.873445090E+02 -.873467332E+02 -.873490893E+02 -.873515298E+02 -.873540207E+02 -.873565375E+02 -.873590628E+02 -.873615844E+02 -.873640934E+02 -.873665834E+02 -.873690494E+02 -.873714875E+02 -.873738942E+02 -.873762666E+02 -.873786018E+02 -.873808972E+02 -.873831500E+02 -.873853577E+02 -.873875173E+02 -.873896264E+02 -.873916820E+02 -.873936816E+02 -.873956223E+02 -.873975014E+02 -.873993162E+02 -.874010639E+02 -.874027420E+02 -.874043477E+02 -.874058785E+02 -.874073319E+02 -.874087054E+02 -.874099968E+02 -.874112037E+02 -.874123242E+02 -.874133561E+02 -.874142977E+02 -.874151471E+02 -.874159029E+02 -.874165637E+02 -.874171282E+02 -.874175955E+02 -.874179645E+02 -.874182348E+02 -.874184058E+02 -.874184772E+02 -.874184490E+02 -.874183213E+02 -.874180944E+02 -.874177688E+02 -.874173452E+02 -.874168246E+02 -.874162081E+02 -.874154968E+02 -.874146923E+02 -.874137961E+02 -.874128100E+02 -.874117359E+02 -.874105757E+02 -.874093318E+02 -.874080063E+02 -.874066015E+02 -.874051201E+02 -.874035643E+02 -.874019370E+02 -.874002407E+02 -.873984781E+02 -.873966519E+02 -.873947649E+02 -.873928197E+02 -.873908193E+02 -.873887661E+02 -.873866631E+02 -.873845128E+02 -.873823179E+02 -.873800811E+02 -.873778049E+02 -.873754919E+02 -.873731448E+02 -.873707662E+02 -.873683591E+02 -.873659266E+02 -.873634725E+02 -.873610016E+02 -.873585201E+02 -.873560365E+02 -.873535628E+02 -.873511158E+02 -.873487193E+02 -.873464067E+02 -.873442243E+02 -.873422359E+02 -.873405282E+02 -.873392178E+02 -.873384600E+02 -.873384600E+02
 -.873374939E+02 -.873374939E+02 -.873381646E+02 -.873393242E+02 -.873408351E+02 -.873425938E+02 -.873445234E+02 -.873465671E+02 -.873486839E+02 -.873508438E+02 -.873530258E+02 -.873552147E+02 -.873573998E+02 -.873595735E+02 -.873617300E+02 -.873638651E+02 -.873659753E+02 -.873680578E+02 -.873701098E+02 -.873721290E+02 -.873741130E+02 -.873760596E+02 -.873779663E+02 -.873798309E+02 -.873816512E+02 -.873834247E+02 -.873851492E+02 -.873868223E+02 -.873884417E+02 -.873900051E+02 -.873915103E+02 -.873929549E+02 -.873943369E+02 -.873956539E+02 -.873969040E+02 -.873980851E+02 -.873991953E+02 -.874002326E+02 -.874011954E+02 -.874020819E+02 -.874028907E+02 -.874036203E+02 -.874042695E+02 -.874048370E+02 -.874053218E+02 -.874057232E+02 -.874060403E+02 -.874062727E+02 -.874064199E+02 -.874064818E+02 -.874064582E+02 -.874063492E+02 -.874061552E+02 -.874058766E+02 -.874055139E+02 -.874050679E+02 -.874045396E+02 -.874039298E+02 -.874032399E+02 -.874024712E+02 -.874016250E+02 -.874007031E+02 -.873997071E+02 -.873986387E+02 -.873974999E+02 -.873962926E+02 -.873950189E+02 -.873936808E+02 -.873922807E+02 -.873908206E+02 -.873893029E+02 -.873877298E+02 -.873861036E+02 -.873844266E+02 -.873827012E+02 -.873809297E+02 -.873791144E+02 -.873772575E+02 -.873753613E+02 -.873734280E+02 -.873714600E+02 -.873694594E+02 -.873674285E+02 -.873653696E+02 -.873632853E+02 -.873611782E+02 -.873590518E+02 -.873569101E+02 -.873547586E+02 -.873526047E+02 -.873504589E+02 -.873483358E+02 -.873462561E+02 -.873442489E+02 -.873423544E+02 -.873406281E+02 -.873391455E+02 -.873380076E+02 -.873373496E+02 -.873373496E+02
 -.873363803E+02 -.873363803E+02 -.873369510E+02 -.873379378E+02 -.873392234E+02 -.873407197E+02 -.873423613E+02 -.873440998E+02 -.873459002E+02 -.873477371E+02 -.873495924E+02 -.873514533E+02 -.873533106E+02 -.873551577E+02 -.873569898E+02 -.873588032E+02 -.873605951E+02 -.873623628E+02 -.873641043E+02 -.873658174E+02 -.873675001E+02 -.873691506E+02 -.873707668E+02 -.873723468E+02 -.873738888E+02 -.873753907E+02 -.873768506E+02 -.873782666E+02 -.873796367E+02 -.873809591E+02 -.873822318E+02 -.873834531E+02 -.873846210E+02 -.873857337E+02 -.873867897E+02 -.873877871E+02 -.873887245E+02 -.873896002E+02 -.873904128E+02 -.873911609E+02 -.873918434E+02 -.873924590E+02 -.873930066E+02 -.873934854E+02 -.873938945E+02 -.873942331E+02 -.873945008E+02 -.873946971E+02 -.873948216E+02 -.873948741E+02 -.873948547E+02 -.873947633E+02 -.873946003E+02 -.873943660E+02 -.873940608E+02 -.873936853E+02 -.873932404E+02 -.873927268E+02 -.873921455E+02 -.873914976E+02 -.873907844E+02 -.873900070E+02 -.873891670E+02 -.873882656E+02 -.873873046E+02 -.873862855E+02 -.873852100E+02 -.873840799E+02 -.873828968E+02 -.873816628E+02 -.873803796E+02 -.873790492E+02 -.873776733E+02 -.873762541E+02 -.873747933E+02 -.873732930E+02 -.873717550E+02 -.873701813E+02 -.873685737E+02 -.873669341E+02 -.873652645E+02 -.873635667E+02 -.873618427E+02 -.873600943E+02 -.873583238E+02 -.873565335E+02 -.873547262E+02 -.873529055E+02 -.873510760E+02 -.873492441E+02 -.873474187E+02 -.873456122E+02 -.873438425E+02 -.873421341E+02 -.873405216E+02 -.873390520E+02 -.873377898E+02 -.873368211E+02 -.873362609E+02 -.873362609E+02
 -.873352895E+02 -.873352895E+02 -.873357623E+02 -.873365797E+02 -.873376446E+02 -.873388841E+02 -.873402438E+02 -.873416837E+02 -.873431747E+02 -.873446957E+02 -.873462318E+02 -.873477722E+02 -.873493094E+02 -.873508379E+02 -.873523537E+02 -.873538538E+02 -.873553357E+02 -.873567973E+02 -.873582368E+02 -.873596526E+02 -.873610430E+02 -.873624063E+02 -.873637410E+02 -.873650455E+02 -.873663182E+02 -.873675576E+02 -.873687620E+02 -.873699299E+02 -.873710597E+02 -.873721498E+02 -.873731988E+02 -.873742051E+02 -.873751673E+02 -.873760838E+02 -.873769534E+02 -.873777746E+02 -.873785462E+02 -.873792670E+02 -.873799357E+02 -.873805514E+02 -.873811129E+02 -.873816193E+02 -.873820699E+02 -.873824637E+02 -.873828003E+02 -.873830790E+02 -.873832993E+02 -.873834608E+02 -.873835635E+02 -.873836070E+02 -.873835913E+02 -.873835166E+02 -.873833829E+02 -.873831906E+02 -.873829401E+02 -.873826318E+02 -.873822663E+02 -.873818443E+02 -.873813667E+02 -.873808342E+02 -.873802479E+02 -.873796087E+02 -.873789177E+02 -.873781763E+02 -.873773855E+02 -.873765468E+02 -.873756614E+02 -.873747308E+02 -.873737564E+02 -.873727397E+02 -.873716823E+02 -.873705855E+02 -.873694511E+02 -.873682805E+02 -.873670753E+02 -.873658372E+02 -.873645676E+02 -.873632681E+02 -.873619403E+02 -.873605858E+02 -.873592060E+02 -.873578025E+02 -.873563770E+02 -.873549310E+02 -.873534663E+02 -.873519849E+02 -.873504891E+02 -.873489819E+02 -.873474672E+02 -.873459501E+02 -.873444382E+02 -.873429418E+02 -.873414756E+02 -.873400601E+02 -.873387238E+02 -.873375060E+02 -.873364600E+02 -.873356572E+02 -.873351929E+02 -.873351929E+02
 -.873342253E+02 -.873342253E+02 -.873346022E+02 -.873352539E+02 -.873361031E+02 -.873370914E+02 -.873381757E+02 -.873393239E+02 -.873405127E+02 -.873417255E+02 -.873429501E+02 -.873441781E+02 -.873454033E+02 -.873466214E+02 -.873478292E+02 -.873490243E+02 -.873502048E+02 -.873513689E+02 -.873525152E+02 -.873536423E+02 -.873547490E+02 -.873558340E+02 -.873568960E+02 -.873579338E+02 -.873589461E+02 -.873599316E+02 -.873608892E+02 -.873618175E+02 -.873627154E+02 -.873635816E+02 -.873644149E+02 -.873652142E+02 -.873659783E+02 -.873667061E+02 -.873673964E+02 -.873680483E+02 -.873686607E+02 -.873692327E+02 -.873697633E+02 -.873702518E+02 -.873706973E+02 -.873710990E+02 -.873714564E+02 -.873717689E+02 -.873720359E+02 -.873722569E+02 -.873724318E+02 -.873725600E+02 -.873726416E+02 -.873726763E+02 -.873726641E+02 -.873726050E+02 -.873724993E+02 -.873723471E+02 -.873721487E+02 -.873719045E+02 -.873716149E+02 -.873712806E+02 -.873709020E+02 -.873704800E+02 -.873700151E+02 -.873695083E+02 -.873689603E+02 -.873683722E+02 -.873677448E+02 -.873670793E+02 -.873663766E+02 -.873656378E+02 -.873648641E+02 -.873640567E+02 -.873632167E+02 -.873623453E+02 -.873614438E+02 -.873605133E+02 -.873595551E+02 -.873585705E+02 -.873575606E+02 -.873565267E+02 -.873554701E+02 -.873543919E+02 -.873532934E+02 -.873521759E+02 -.873510405E+02 -.873498886E+02 -.873487216E+02 -.873475410E+02 -.873463488E+02 -.873451473E+02 -.873439396E+02 -.873427299E+02 -.873415242E+02 -.873403307E+02 -.873391611E+02 -.873380320E+02 -.873369661E+02 -.873359947E+02 -.873351603E+02 -.873345200E+02 -.873341498E+02 -.873341498E+02
 -.873332089E+02 -.873332089E+02 -.873334929E+02 -.873339843E+02 -.873346248E+02 -.873353707E+02 -.873361892E+02 -.873370563E+02 -.873379542E+02 -.873388702E+02 -.873397953E+02 -.873407230E+02 -.873416485E+02 -.873425687E+02 -.873434810E+02 -.873443837E+02 -.873452751E+02 -.873461541E+02 -.873470196E+02 -.873478705E+02 -.873487059E+02 -.873495247E+02 -.873503261E+02 -.873511090E+02 -.873518726E+02 -.873526160E+02 -.873533381E+02 -.873540380E+02 -.873547149E+02 -.873553679E+02 -.873559959E+02 -.873565983E+02 -.873571740E+02 -.873577223E+02 -.873582423E+02 -.873587333E+02 -.873591945E+02 -.873596252E+02 -.873600248E+02 -.873603925E+02 -.873607279E+02 -.873610304E+02 -.873612994E+02 -.873615347E+02 -.873617357E+02 -.873619021E+02 -.873620338E+02 -.873621304E+02 -.873621919E+02 -.873622181E+02 -.873622090E+02 -.873621647E+02 -.873620853E+02 -.873619709E+02 -.873618218E+02 -.873616381E+02 -.873614204E+02 -.873611689E+02 -.873608842E+02 -.873605666E+02 -.873602168E+02 -.873598354E+02 -.873594230E+02 -.873589802E+02 -.873585079E+02 -.873580067E+02 -.873574775E+02 -.873569211E+02 -.873563382E+02 -.873557298E+02 -.873550968E+02 -.873544400E+02 -.873537604E+02 -.873530588E+02 -.873523362E+02 -.873515935E+02 -.873508317E+02 -.873500516E+02 -.873492542E+02 -.873484404E+02 -.873476111E+02 -.873467673E+02 -.873459100E+02 -.873450400E+02 -.873441585E+02 -.873432667E+02 -.873423660E+02 -.873414581E+02 -.873405456E+02 -.873396315E+02 -.873387205E+02 -.873378187E+02 -.873369352E+02 -.873360823E+02 -.873352774E+02 -.873345441E+02 -.873339145E+02 -.873334316E+02 -.873331525E+02 -.873331525E+02
 -.873323093E+02 -.873323093E+02 -.873325070E+02 -.873328501E+02 -.873332985E+02 -.873338219E+02 -.873343973E+02 -.873350078E+02 -.873356408E+02 -.873362873E+02 -.873369406E+02 -.873375960E+02 -.873382502E+02 -.873389008E+02 -.873395458E+02 -.873401841E+02 -.873408144E+02 -.873414360E+02 -.873420479E+02 -.873426495E+02 -.873432400E+02 -.873438187E+02 -.873443851E+02 -.873449384E+02 -.873454780E+02 -.873460032E+02 -.873465133E+02 -.873470077E+02 -.873474858E+02 -.873479469E+02 -.873483904E+02 -.873488156E+02 -.873492221E+02 -.873496091E+02 -.873499762E+02 -.873503227E+02 -.873506482E+02 -.873509521E+02 -.873512341E+02 -.873514935E+02 -.873517302E+02 -.873519436E+02 -.873521334E+02 -.873522994E+02 -.873524412E+02 -.873525586E+02 -.873526515E+02 -.873527197E+02 -.873527631E+02 -.873527817E+02 -.873527754E+02 -.873527442E+02 -.873526883E+02 -.873526077E+02 -.873525026E+02 -.873523731E+02 -.873522196E+02 -.873520423E+02 -.873518415E+02 -.873516176E+02 -.873513709E+02 -.873511019E+02 -.873508110E+02 -.873504987E+02 -.873501654E+02 -.873498118E+02 -.873494383E+02 -.873490455E+02 -.873486341E+02 -.873482046E+02 -.873477576E+02 -.873472938E+02 -.873468138E+02 -.873463183E+02 -.873458078E+02 -.873452831E+02 -.873447447E+02 -.873441934E+02 -.873436298E+02 -.873430545E+02 -.873424683E+02 -.873418717E+02 -.873412654E+02 -.873406502E+02 -.873400268E+02 -.873393961E+02 -.873387591E+02 -.873381172E+02 -.873374721E+02 -.873368261E+02 -.873361826E+02 -.873355461E+02 -.873349230E+02 -.873343224E+02 -.873337564E+02 -.873332417E+02 -.873328008E+02 -.873324636E+02 -.873322693E+02 -.873322693E+02
 -.873317001E+02 -.873317001E+02 -.873318305E+02 -.873320599E+02 -.873323631E+02 -.873327204E+02 -.873331161E+02 -.873335384E+02 -.873339782E+02 -.873344288E+02 -.873348852E+02 -.873353438E+02 -.873358022E+02 -.873362583E+02 -.873367108E+02 -.873371586E+02 -.873376010E+02 -.873380372E+02 -.873384667E+02 -.873388889E+02 -.873393033E+02 -.873397094E+02 -.873401069E+02 -.873404951E+02 -.873408737E+02 -.873412421E+02 -.873415999E+02 -.873419467E+02 -.873422820E+02 -.873426054E+02 -.873429164E+02 -.873432146E+02 -.873434996E+02 -.873437709E+02 -.873440282E+02 -.873442712E+02 -.873444993E+02 -.873447124E+02 -.873449100E+02 -.873450918E+02 -.873452577E+02 -.873454072E+02 -.873455403E+02 -.873456566E+02 -.873457560E+02 -.873458383E+02 -.873459034E+02 -.873459512E+02 -.873459817E+02 -.873459947E+02 -.873459903E+02 -.873459685E+02 -.873459293E+02 -.873458729E+02 -.873457993E+02 -.873457087E+02 -.873456012E+02 -.873454770E+02 -.873453363E+02 -.873451794E+02 -.873450066E+02 -.873448181E+02 -.873446143E+02 -.873443954E+02 -.873441618E+02 -.873439140E+02 -.873436522E+02 -.873433768E+02 -.873430884E+02 -.873427872E+02 -.873424738E+02 -.873421486E+02 -.873418119E+02 -.873414643E+02 -.873411062E+02 -.873407381E+02 -.873403604E+02 -.873399735E+02 -.873395780E+02 -.873391743E+02 -.873387628E+02 -.873383441E+02 -.873379185E+02 -.873374867E+02 -.873370491E+02 -.873366065E+02 -.873361597E+02 -.873357096E+02 -.873352575E+02 -.873348054E+02 -.873343558E+02 -.873339121E+02 -.873334791E+02 -.873330636E+02 -.873326743E+02 -.873323229E+02 -.873320247E+02 -.873317992E+02 -.873316710E+02 -.873316710E+02
 -.873317001E+02 -.873317001E+02 -.873318305E+02 -.873320599E+02 -.873323631E+02 -.873327204E+02 -.873331161E+02 -.873335384E+02 -.873339782E+02 -.873344288E+02 -.873348852E+02 -.873353438E+02 -.873358022E+02 -.873362583E+02 -.873367108E+02 -.873371586E+02 -.873376010E+02 -.873380372E+02 -.873384667E+02 -.873388889E+02 -.873393033E+02 -.873397094E+02 -.873401069E+02 -.873404951E+02 -.873408737E+02 -.873412421E+02 -.873415999E+02 -.873419467E+02 -.873422820E+02 -.873426054E+02 -.873429164E+02 -.873432146E+02 -.873434996E+02 -.873437709E+02 -.873440282E+02 -.873442712E+02 -.873444993E+02 -.873447124E+02 -.873449100E+02 -.873450918E+02 -.873452577E+02 -.873454072E+02 -.873455403E+02 -.873456566E+02 -.873457560E+02 -.873458383E+02 -.873459034E+02 -.873459512E+02 -.873459817E+02 -.873459947E+02 -.873459903E+02 -.873459685E+02 -.873459293E+02 -.873458729E+02 -.873457993E+02 -.873457087E+02 -.873456012E+02 -.873454770E+02 -.873453363E+02 -.873451794E+02 -.873450066E+02 -.873448181E+02 -.873446143E+02 -.873443954E+02 -.873441618E+02 -.873439140E+02 -.873436522E+02 -.873433768E+02 -.873430884E+02 -.873427872E+02 -.873424738E+02 -.873421486E+02 -.873418119E+02 -.873414643E+02 -.873411062E+02 -.873407381E+02 -.873403604E+02 -.873399735E+02 -.873395780E+02 -.873391743E+02 -.873387628E+02 -.873383441E+02 -.873379185E+02 -.873374867E+02 -.873370491E+02 -.873366065E+02 -.873361597E+02 -.873357096E+02 -.873352575E+02 -.873348054E+02 -.873343558E+02 -.873339121E+02 -.873334791E+02 -.873330636E+02 -.873326743E+02 -.873323229E+02 -.873320247E+02 -.873317992E+02 -.873316710E+02 -.873316710E+02
