# Supplementary material for: Electrical Pacing of Cardiac Tissue Including Potassium Inward Rectification
Source: PLoS One. 2015 Jun 9;10(6):e0127837. doi: 10.1371/journal.pone.0127837 (PMC4461281; doi:10.1371/journal.pone.0127837)
Supplement: S1 Data — (ZIP) [file pone.0127837.s001.zip › All-Data/Data-with-IK1/BDT33/Vm50ms.txt]

 -.873300171E+02 -.873349237E+02 -.873351084E+02 -.873354396E+02 -.873358892E+02 -.873364354E+02 -.873370610E+02 -.873377513E+02 -.873384931E+02 -.873392738E+02 -.873400823E+02 -.873409091E+02 -.873417467E+02 -.873425898E+02 -.873434350E+02 -.873442797E+02 -.873451220E+02 -.873459597E+02 -.873467904E+02 -.873476115E+02 -.873484206E+02 -.873492155E+02 -.873499945E+02 -.873507566E+02 -.873515007E+02 -.873522261E+02 -.873529319E+02 -.873536171E+02 -.873542805E+02 -.873549208E+02 -.873555369E+02 -.873561277E+02 -.873566924E+02 -.873572301E+02 -.873577402E+02 -.873582220E+02 -.873586747E+02 -.873590977E+02 -.873594902E+02 -.873598515E+02 -.873601809E+02 -.873604779E+02 -.873607420E+02 -.873609729E+02 -.873611701E+02 -.873613335E+02 -.873614626E+02 -.873615574E+02 -.873616177E+02 -.873616433E+02 -.873616342E+02 -.873615904E+02 -.873615121E+02 -.873613994E+02 -.873612526E+02 -.873610720E+02 -.873608578E+02 -.873606105E+02 -.873603305E+02 -.873600183E+02 -.873596744E+02 -.873592995E+02 -.873588942E+02 -.873584592E+02 -.873579952E+02 -.873575029E+02 -.873569833E+02 -.873564370E+02 -.873558650E+02 -.873552681E+02 -.873546473E+02 -.873540034E+02 -.873533376E+02 -.873526508E+02 -.873519440E+02 -.873512184E+02 -.873504749E+02 -.873497149E+02 -.873489396E+02 -.873481502E+02 -.873473483E+02 -.873465353E+02 -.873457130E+02 -.873448835E+02 -.873440488E+02 -.873432116E+02 -.873423748E+02 -.873415420E+02 -.873407173E+02 -.873399059E+02 -.873391139E+02 -.873383485E+02 -.873376188E+02 -.873369357E+02 -.873363125E+02 -.873357653E+02 -.873353138E+02 -.873349817E+02 -.873347979E+02 -.873347979E+02
 -.873349237E+02 -.873349237E+02 -.873351084E+02 -.873354396E+02 -.873358892E+02 -.873364354E+02 -.873370610E+02 -.873377513E+02 -.873384931E+02 -.873392738E+02 -.873400823E+02 -.873409091E+02 -.873417467E+02 -.873425898E+02 -.873434350E+02 -.873442797E+02 -.873451220E+02 -.873459597E+02 -.873467904E+02 -.873476115E+02 -.873484206E+02 -.873492155E+02 -.873499945E+02 -.873507566E+02 -.873515007E+02 -.873522261E+02 -.873529319E+02 -.873536171E+02 -.873542805E+02 -.873549208E+02 -.873555369E+02 -.873561277E+02 -.873566924E+02 -.873572301E+02 -.873577402E+02 -.873582220E+02 -.873586747E+02 -.873590977E+02 -.873594902E+02 -.873598515E+02 -.873601809E+02 -.873604779E+02 -.873607420E+02 -.873609729E+02 -.873611701E+02 -.873613335E+02 -.873614626E+02 -.873615574E+02 -.873616177E+02 -.873616433E+02 -.873616342E+02 -.873615904E+02 -.873615121E+02 -.873613994E+02 -.873612526E+02 -.873610720E+02 -.873608578E+02 -.873606105E+02 -.873603305E+02 -.873600183E+02 -.873596744E+02 -.873592995E+02 -.873588942E+02 -.873584592E+02 -.873579952E+02 -.873575029E+02 -.873569833E+02 -.873564370E+02 -.873558650E+02 -.873552681E+02 -.873546473E+02 -.873540034E+02 -.873533376E+02 -.873526508E+02 -.873519440E+02 -.873512184E+02 -.873504749E+02 -.873497149E+02 -.873489396E+02 -.873481502E+02 -.873473483E+02 -.873465353E+02 -.873457130E+02 -.873448835E+02 -.873440488E+02 -.873432116E+02 -.873423748E+02 -.873415420E+02 -.873407173E+02 -.873399059E+02 -.873391139E+02 -.873383485E+02 -.873376188E+02 -.873369357E+02 -.873363125E+02 -.873357653E+02 -.873353138E+02 -.873349817E+02 -.873347979E+02 -.873347979E+02
 -.873359343E+02 -.873359343E+02 -.873361906E+02 -.873366471E+02 -.873372623E+02 -.873380048E+02 -.873388496E+02 -.873397755E+02 -.873407634E+02 -.873417960E+02 -.873428583E+02 -.873439391E+02 -.873450299E+02 -.873461253E+02 -.873472221E+02 -.873483177E+02 -.873494093E+02 -.873504942E+02 -.873515688E+02 -.873526297E+02 -.873536739E+02 -.873546991E+02 -.873557034E+02 -.873566857E+02 -.873576451E+02 -.873585807E+02 -.873594911E+02 -.873603749E+02 -.873612305E+02 -.873620561E+02 -.873628503E+02 -.873636119E+02 -.873643398E+02 -.873650331E+02 -.873656910E+02 -.873663124E+02 -.873668965E+02 -.873674423E+02 -.873679486E+02 -.873684147E+02 -.873688395E+02 -.873692226E+02 -.873695633E+02 -.873698611E+02 -.873701156E+02 -.873703263E+02 -.873704930E+02 -.873706153E+02 -.873706929E+02 -.873707258E+02 -.873707139E+02 -.873706572E+02 -.873705560E+02 -.873704105E+02 -.873702209E+02 -.873699876E+02 -.873697111E+02 -.873693918E+02 -.873690304E+02 -.873686274E+02 -.873681836E+02 -.873676998E+02 -.873671768E+02 -.873666155E+02 -.873660169E+02 -.873653819E+02 -.873647116E+02 -.873640071E+02 -.873632694E+02 -.873624997E+02 -.873616992E+02 -.873608691E+02 -.873600107E+02 -.873591252E+02 -.873582140E+02 -.873572784E+02 -.873563198E+02 -.873553398E+02 -.873543397E+02 -.873533213E+02 -.873522862E+02 -.873512364E+02 -.873501740E+02 -.873491012E+02 -.873480207E+02 -.873469354E+02 -.873458490E+02 -.873447655E+02 -.873436900E+02 -.873426285E+02 -.873415884E+02 -.873405788E+02 -.873396109E+02 -.873386987E+02 -.873378598E+02 -.873371161E+02 -.873364955E+02 -.873360330E+02 -.873357734E+02 -.873357734E+02
 -.873375499E+02 -.873375499E+02 -.873379024E+02 -.873385316E+02 -.873393788E+02 -.873403988E+02 -.873415552E+02 -.873428169E+02 -.873441565E+02 -.873455501E+02 -.873469788E+02 -.873484286E+02 -.873498899E+02 -.873513565E+02 -.873528244E+02 -.873542900E+02 -.873557494E+02 -.873571983E+02 -.873586321E+02 -.873600464E+02 -.873614375E+02 -.873628029E+02 -.873641407E+02 -.873654495E+02 -.873667281E+02 -.873679750E+02 -.873691885E+02 -.873703663E+02 -.873715062E+02 -.873726061E+02 -.873736642E+02 -.873746789E+02 -.873756490E+02 -.873765732E+02 -.873774503E+02 -.873782791E+02 -.873790580E+02 -.873797858E+02 -.873804609E+02 -.873810823E+02 -.873816489E+02 -.873821597E+02 -.873826141E+02 -.873830114E+02 -.873833508E+02 -.873836319E+02 -.873838542E+02 -.873840172E+02 -.873841206E+02 -.873841642E+02 -.873841481E+02 -.873840723E+02 -.873839370E+02 -.873837425E+02 -.873834893E+02 -.873831778E+02 -.873828086E+02 -.873823824E+02 -.873819000E+02 -.873813621E+02 -.873807699E+02 -.873801244E+02 -.873794267E+02 -.873786780E+02 -.873778796E+02 -.873770329E+02 -.873761391E+02 -.873751998E+02 -.873742164E+02 -.873731906E+02 -.873721238E+02 -.873710176E+02 -.873698739E+02 -.873686942E+02 -.873674802E+02 -.873662339E+02 -.873649569E+02 -.873636513E+02 -.873623189E+02 -.873609619E+02 -.873595824E+02 -.873581830E+02 -.873567661E+02 -.873553347E+02 -.873538921E+02 -.873524421E+02 -.873509890E+02 -.873495382E+02 -.873480960E+02 -.873466701E+02 -.873452701E+02 -.873439078E+02 -.873425983E+02 -.873413602E+02 -.873402175E+02 -.873392006E+02 -.873383483E+02 -.873377102E+02 -.873373503E+02 -.873373503E+02
 -.873395011E+02 -.873395011E+02 -.873399628E+02 -.873407884E+02 -.873418995E+02 -.873432351E+02 -.873447454E+02 -.873463877E+02 -.873481258E+02 -.873499298E+02 -.873517766E+02 -.873536497E+02 -.873555380E+02 -.873574339E+02 -.873593317E+02 -.873612263E+02 -.873631118E+02 -.873649824E+02 -.873668322E+02 -.873686561E+02 -.873704499E+02 -.873722109E+02 -.873739369E+02 -.873756261E+02 -.873772767E+02 -.873788866E+02 -.873804531E+02 -.873819733E+02 -.873834446E+02 -.873848643E+02 -.873862303E+02 -.873875406E+02 -.873887937E+02 -.873899878E+02 -.873911213E+02 -.873921923E+02 -.873931989E+02 -.873941394E+02 -.873950119E+02 -.873958150E+02 -.873965473E+02 -.873972077E+02 -.873977951E+02 -.873983087E+02 -.873987476E+02 -.873991110E+02 -.873993983E+02 -.873996088E+02 -.873997422E+02 -.873997983E+02 -.873997771E+02 -.873996787E+02 -.873995034E+02 -.873992516E+02 -.873989237E+02 -.873985205E+02 -.873980426E+02 -.873974910E+02 -.873968668E+02 -.873961710E+02 -.873954050E+02 -.873945701E+02 -.873936679E+02 -.873926999E+02 -.873916679E+02 -.873905734E+02 -.873894185E+02 -.873882048E+02 -.873869345E+02 -.873856095E+02 -.873842318E+02 -.873828036E+02 -.873813271E+02 -.873798043E+02 -.873782376E+02 -.873766293E+02 -.873749817E+02 -.873732972E+02 -.873715783E+02 -.873698277E+02 -.873680483E+02 -.873662429E+02 -.873644149E+02 -.873625679E+02 -.873607061E+02 -.873588342E+02 -.873569577E+02 -.873550833E+02 -.873532190E+02 -.873513746E+02 -.873495624E+02 -.873477975E+02 -.873460992E+02 -.873444919E+02 -.873430066E+02 -.873416830E+02 -.873405721E+02 -.873397393E+02 -.873392687E+02 -.873392687E+02
 -.873416416E+02 -.873416416E+02 -.873422215E+02 -.873432579E+02 -.873446513E+02 -.873463229E+02 -.873482080E+02 -.873502526E+02 -.873524122E+02 -.873546512E+02 -.873569429E+02 -.873592683E+02 -.873616142E+02 -.873639709E+02 -.873663307E+02 -.873686859E+02 -.873710290E+02 -.873733524E+02 -.873756493E+02 -.873779138E+02 -.873801417E+02 -.873823296E+02 -.873844749E+02 -.873865754E+02 -.873886283E+02 -.873906305E+02 -.873925787E+02 -.873944695E+02 -.873962994E+02 -.873980655E+02 -.873997653E+02 -.874013965E+02 -.874029567E+02 -.874044440E+02 -.874058558E+02 -.874071899E+02 -.874084440E+02 -.874096155E+02 -.874107026E+02 -.874117033E+02 -.874126159E+02 -.874134391E+02 -.874141714E+02 -.874148117E+02 -.874153588E+02 -.874158117E+02 -.874161695E+02 -.874164317E+02 -.874165976E+02 -.874166672E+02 -.874166403E+02 -.874165171E+02 -.874162979E+02 -.874159833E+02 -.874155739E+02 -.874150705E+02 -.874144740E+02 -.874137856E+02 -.874130067E+02 -.874121387E+02 -.874111833E+02 -.874101422E+02 -.874090174E+02 -.874078108E+02 -.874065246E+02 -.874051609E+02 -.874037221E+02 -.874022105E+02 -.874006286E+02 -.873989790E+02 -.873972643E+02 -.873954870E+02 -.873936500E+02 -.873917560E+02 -.873898077E+02 -.873878080E+02 -.873857598E+02 -.873836663E+02 -.873815304E+02 -.873793555E+02 -.873771450E+02 -.873749025E+02 -.873726323E+02 -.873703386E+02 -.873680266E+02 -.873657021E+02 -.873633719E+02 -.873610441E+02 -.873587286E+02 -.873564375E+02 -.873541859E+02 -.873519926E+02 -.873498815E+02 -.873478829E+02 -.873460353E+02 -.873443882E+02 -.873430051E+02 -.873419676E+02 -.873413810E+02 -.873413810E+02
 -.873439005E+02 -.873439005E+02 -.873446051E+02 -.873458627E+02 -.873475499E+02 -.873495692E+02 -.873518411E+02 -.873543006E+02 -.873568954E+02 -.873595849E+02 -.873623388E+02 -.873651355E+02 -.873679590E+02 -.873707971E+02 -.873736392E+02 -.873764754E+02 -.873792961E+02 -.873820925E+02 -.873848569E+02 -.873875831E+02 -.873902663E+02 -.873929027E+02 -.873954890E+02 -.873980220E+02 -.874004980E+02 -.874029132E+02 -.874052633E+02 -.874075444E+02 -.874097526E+02 -.874118845E+02 -.874139371E+02 -.874159074E+02 -.874177927E+02 -.874195901E+02 -.874212967E+02 -.874229095E+02 -.874244255E+02 -.874258421E+02 -.874271568E+02 -.874283671E+02 -.874294712E+02 -.874304672E+02 -.874313533E+02 -.874321281E+02 -.874327900E+02 -.874333378E+02 -.874337706E+02 -.874340874E+02 -.874342877E+02 -.874343713E+02 -.874343381E+02 -.874341883E+02 -.874339222E+02 -.874335406E+02 -.874330441E+02 -.874324338E+02 -.874317109E+02 -.874308768E+02 -.874299333E+02 -.874288821E+02 -.874277253E+02 -.874264650E+02 -.874251037E+02 -.874236438E+02 -.874220879E+02 -.874204387E+02 -.874186991E+02 -.874168720E+02 -.874149605E+02 -.874129677E+02 -.874108967E+02 -.874087510E+02 -.874065336E+02 -.874042481E+02 -.874018978E+02 -.873994861E+02 -.873970168E+02 -.873944934E+02 -.873919196E+02 -.873892995E+02 -.873866371E+02 -.873839370E+02 -.873812039E+02 -.873784432E+02 -.873756610E+02 -.873728641E+02 -.873700608E+02 -.873672607E+02 -.873644758E+02 -.873617203E+02 -.873590125E+02 -.873563749E+02 -.873538360E+02 -.873514323E+02 -.873492100E+02 -.873472287E+02 -.873455647E+02 -.873443163E+02 -.873436103E+02 -.873436103E+02
 -.873462465E+02 -.873462465E+02 -.873470811E+02 -.873485666E+02 -.873505553E+02 -.873529302E+02 -.873555974E+02 -.873584811E+02 -.873615222E+02 -.873646751E+02 -.873679059E+02 -.873711895E+02 -.873745068E+02 -.873778424E+02 -.873811829E+02 -.873845161E+02 -.873878306E+02 -.873911165E+02 -.873943657E+02 -.873975712E+02 -.874007279E+02 -.874038311E+02 -.874068767E+02 -.874098604E+02 -.874127776E+02 -.874156235E+02 -.874183933E+02 -.874210824E+02 -.874236865E+02 -.874262016E+02 -.874286241E+02 -.874309503E+02 -.874331769E+02 -.874353002E+02 -.874373165E+02 -.874392223E+02 -.874410142E+02 -.874426888E+02 -.874442432E+02 -.874456746E+02 -.874469806E+02 -.874481589E+02 -.874492073E+02 -.874501239E+02 -.874509069E+02 -.874515548E+02 -.874520665E+02 -.874524408E+02 -.874526772E+02 -.874527754E+02 -.874527352E+02 -.874525569E+02 -.874522409E+02 -.874517879E+02 -.874511990E+02 -.874504754E+02 -.874496185E+02 -.874486302E+02 -.874475124E+02 -.874462675E+02 -.874448978E+02 -.874434061E+02 -.874417951E+02 -.874400680E+02 -.874382279E+02 -.874362780E+02 -.874342219E+02 -.874320631E+02 -.874298053E+02 -.874274523E+02 -.874250079E+02 -.874224761E+02 -.874198607E+02 -.874171658E+02 -.874143955E+02 -.874115540E+02 -.874086455E+02 -.874056744E+02 -.874026450E+02 -.873995621E+02 -.873964306E+02 -.873932556E+02 -.873900429E+02 -.873867987E+02 -.873835300E+02 -.873802450E+02 -.873769533E+02 -.873736660E+02 -.873703972E+02 -.873671636E+02 -.873639863E+02 -.873608918E+02 -.873579135E+02 -.873550939E+02 -.873524873E+02 -.873501634E+02 -.873482116E+02 -.873467473E+02 -.873459191E+02 -.873459191E+02
 -.873486679E+02 -.873486679E+02 -.873496357E+02 -.873513540E+02 -.873536496E+02 -.873563864E+02 -.873594561E+02 -.873627735E+02 -.873662722E+02 -.873699016E+02 -.873736235E+02 -.873774089E+02 -.873812351E+02 -.873850832E+02 -.873889371E+02 -.873927823E+02 -.873966063E+02 -.874003982E+02 -.874041492E+02 -.874078519E+02 -.874115000E+02 -.874150883E+02 -.874186114E+02 -.874220640E+02 -.874254406E+02 -.874287355E+02 -.874319433E+02 -.874350589E+02 -.874380772E+02 -.874409937E+02 -.874438040E+02 -.874465038E+02 -.874490887E+02 -.874515544E+02 -.874538965E+02 -.874561108E+02 -.874581931E+02 -.874601397E+02 -.874619470E+02 -.874636118E+02 -.874651310E+02 -.874665018E+02 -.874677216E+02 -.874687880E+02 -.874696989E+02 -.874704525E+02 -.874710474E+02 -.874714824E+02 -.874717567E+02 -.874718699E+02 -.874718220E+02 -.874716130E+02 -.874712437E+02 -.874707148E+02 -.874700276E+02 -.874691835E+02 -.874681843E+02 -.874670323E+02 -.874657299E+02 -.874642797E+02 -.874626847E+02 -.874609481E+02 -.874590734E+02 -.874570642E+02 -.874549242E+02 -.874526574E+02 -.874502681E+02 -.874477604E+02 -.874451387E+02 -.874424076E+02 -.874395716E+02 -.874366353E+02 -.874336035E+02 -.874304809E+02 -.874272723E+02 -.874239826E+02 -.874206168E+02 -.874171799E+02 -.874136773E+02 -.874101142E+02 -.874064963E+02 -.874028298E+02 -.873991210E+02 -.873953773E+02 -.873916067E+02 -.873878186E+02 -.873840239E+02 -.873802355E+02 -.873764692E+02 -.873727446E+02 -.873690856E+02 -.873655227E+02 -.873620940E+02 -.873588486E+02 -.873558487E+02 -.873531743E+02 -.873509283E+02 -.873492433E+02 -.873482903E+02 -.873482903E+02
 -.873511601E+02 -.873511601E+02 -.873522632E+02 -.873542174E+02 -.873568245E+02 -.873599293E+02 -.873634100E+02 -.873671714E+02 -.873711402E+02 -.873752600E+02 -.873794878E+02 -.873837902E+02 -.873881404E+02 -.873925163E+02 -.873968991E+02 -.874012726E+02 -.874056229E+02 -.874099386E+02 -.874142100E+02 -.874184288E+02 -.874225879E+02 -.874266809E+02 -.874307012E+02 -.874346425E+02 -.874384984E+02 -.874422626E+02 -.874459288E+02 -.874494913E+02 -.874529444E+02 -.874562828E+02 -.874595011E+02 -.874625942E+02 -.874655568E+02 -.874683836E+02 -.874710697E+02 -.874736099E+02 -.874759996E+02 -.874782342E+02 -.874803096E+02 -.874822218E+02 -.874839671E+02 -.874855422E+02 -.874869438E+02 -.874881693E+02 -.874892159E+02 -.874900817E+02 -.874907649E+02 -.874912641E+02 -.874915784E+02 -.874917073E+02 -.874916506E+02 -.874914086E+02 -.874909820E+02 -.874903717E+02 -.874895793E+02 -.874886065E+02 -.874874555E+02 -.874861290E+02 -.874846297E+02 -.874829610E+02 -.874811263E+02 -.874791296E+02 -.874769748E+02 -.874746663E+02 -.874722086E+02 -.874696065E+02 -.874668648E+02 -.874639887E+02 -.874609833E+02 -.874578539E+02 -.874546058E+02 -.874512447E+02 -.874477759E+02 -.874442050E+02 -.874405377E+02 -.874367797E+02 -.874329366E+02 -.874290145E+02 -.874250193E+02 -.874209571E+02 -.874168346E+02 -.874126586E+02 -.874084364E+02 -.874041764E+02 -.873998876E+02 -.873955806E+02 -.873912677E+02 -.873869637E+02 -.873826862E+02 -.873784573E+02 -.873743041E+02 -.873702608E+02 -.873663709E+02 -.873626895E+02 -.873592872E+02 -.873562544E+02 -.873537077E+02 -.873517972E+02 -.873507168E+02 -.873507168E+02
 -.873537200E+02 -.873537200E+02 -.873549597E+02 -.873571528E+02 -.873600762E+02 -.873635562E+02 -.873674574E+02 -.873716749E+02 -.873761275E+02 -.873807527E+02 -.873855020E+02 -.873903370E+02 -.873952271E+02 -.874001470E+02 -.874050756E+02 -.874099952E+02 -.874148909E+02 -.874197501E+02 -.874245624E+02 -.874293184E+02 -.874340100E+02 -.874386294E+02 -.874431690E+02 -.874476214E+02 -.874519795E+02 -.874562360E+02 -.874603841E+02 -.874644172E+02 -.874683287E+02 -.874721124E+02 -.874757619E+02 -.874792710E+02 -.874826337E+02 -.874858436E+02 -.874888948E+02 -.874917816E+02 -.874944983E+02 -.874970397E+02 -.874994008E+02 -.875015769E+02 -.875035636E+02 -.875053568E+02 -.875069527E+02 -.875083481E+02 -.875095398E+02 -.875105254E+02 -.875113028E+02 -.875118704E+02 -.875122272E+02 -.875123724E+02 -.875123058E+02 -.875120279E+02 -.875115393E+02 -.875108412E+02 -.875099355E+02 -.875088243E+02 -.875075102E+02 -.875059962E+02 -.875042859E+02 -.875023831E+02 -.875002919E+02 -.874980169E+02 -.874955630E+02 -.874929352E+02 -.874901389E+02 -.874871798E+02 -.874840637E+02 -.874807964E+02 -.874773841E+02 -.874738331E+02 -.874701495E+02 -.874663399E+02 -.874624105E+02 -.874583680E+02 -.874542188E+02 -.874499695E+02 -.874456267E+02 -.874411972E+02 -.874366878E+02 -.874321056E+02 -.874274579E+02 -.874227525E+02 -.874179978E+02 -.874132030E+02 -.874083782E+02 -.874035354E+02 -.873986881E+02 -.873938528E+02 -.873890494E+02 -.873843021E+02 -.873796415E+02 -.873751056E+02 -.873707430E+02 -.873666151E+02 -.873628008E+02 -.873594015E+02 -.873565474E+02 -.873544065E+02 -.873531958E+02 -.873531958E+02
 -.873563440E+02 -.873563440E+02 -.873577215E+02 -.873601569E+02 -.873634025E+02 -.873672663E+02 -.873715993E+02 -.873762862E+02 -.873812374E+02 -.873863836E+02 -.873916702E+02 -.873970543E+02 -.874025012E+02 -.874079827E+02 -.874134760E+02 -.874189616E+02 -.874244237E+02 -.874298486E+02 -.874352247E+02 -.874405414E+02 -.874457894E+02 -.874509597E+02 -.874560436E+02 -.874610328E+02 -.874659191E+02 -.874706947E+02 -.874753517E+02 -.874798826E+02 -.874842798E+02 -.874885359E+02 -.874926436E+02 -.874965955E+02 -.875003843E+02 -.875040030E+02 -.875074444E+02 -.875107019E+02 -.875137690E+02 -.875166393E+02 -.875193071E+02 -.875217666E+02 -.875240126E+02 -.875260403E+02 -.875278452E+02 -.875294233E+02 -.875307711E+02 -.875318857E+02 -.875327644E+02 -.875334055E+02 -.875338076E+02 -.875339699E+02 -.875338922E+02 -.875335748E+02 -.875330186E+02 -.875322252E+02 -.875311966E+02 -.875299354E+02 -.875284447E+02 -.875267282E+02 -.875247899E+02 -.875226344E+02 -.875202667E+02 -.875176921E+02 -.875149165E+02 -.875119458E+02 -.875087865E+02 -.875054450E+02 -.875019283E+02 -.874982434E+02 -.874943973E+02 -.874903973E+02 -.874862509E+02 -.874819654E+02 -.874775483E+02 -.874730071E+02 -.874683493E+02 -.874635825E+02 -.874587143E+02 -.874537522E+02 -.874487042E+02 -.874435782E+02 -.874383824E+02 -.874331256E+02 -.874278170E+02 -.874224670E+02 -.874170868E+02 -.874116894E+02 -.874062901E+02 -.874009068E+02 -.873955615E+02 -.873902810E+02 -.873850990E+02 -.873800575E+02 -.873752100E+02 -.873706247E+02 -.873663889E+02 -.873626145E+02 -.873594461E+02 -.873570697E+02 -.873557261E+02 -.873557261E+02
 -.873590276E+02 -.873590276E+02 -.873605447E+02 -.873632267E+02 -.873668018E+02 -.873710594E+02 -.873758366E+02 -.873810070E+02 -.873864721E+02 -.873921551E+02 -.873979955E+02 -.874039457E+02 -.874099674E+02 -.874160301E+02 -.874221086E+02 -.874281824E+02 -.874342342E+02 -.874402492E+02 -.874462144E+02 -.874521180E+02 -.874579492E+02 -.874636980E+02 -.874693546E+02 -.874749099E+02 -.874803546E+02 -.874856799E+02 -.874908770E+02 -.874959372E+02 -.875008517E+02 -.875056119E+02 -.875102091E+02 -.875146348E+02 -.875188806E+02 -.875229381E+02 -.875267992E+02 -.875304560E+02 -.875339008E+02 -.875371263E+02 -.875401253E+02 -.875428914E+02 -.875454182E+02 -.875476999E+02 -.875497312E+02 -.875515076E+02 -.875530246E+02 -.875542789E+02 -.875552675E+02 -.875559881E+02 -.875564390E+02 -.875566193E+02 -.875565288E+02 -.875561679E+02 -.875555376E+02 -.875546398E+02 -.875534768E+02 -.875520519E+02 -.875503686E+02 -.875484313E+02 -.875462450E+02 -.875438149E+02 -.875411470E+02 -.875382477E+02 -.875351237E+02 -.875317823E+02 -.875282309E+02 -.875244772E+02 -.875205294E+02 -.875163955E+02 -.875120841E+02 -.875076035E+02 -.875029624E+02 -.874981693E+02 -.874932329E+02 -.874881619E+02 -.874829648E+02 -.874776504E+02 -.874722273E+02 -.874667041E+02 -.874610898E+02 -.874553932E+02 -.874496235E+02 -.874437906E+02 -.874379046E+02 -.874319768E+02 -.874260197E+02 -.874200476E+02 -.874140771E+02 -.874081278E+02 -.874022238E+02 -.873963943E+02 -.873906762E+02 -.873851155E+02 -.873797709E+02 -.873747170E+02 -.873700495E+02 -.873658917E+02 -.873624020E+02 -.873597851E+02 -.873583056E+02 -.873583056E+02
 -.873617655E+02 -.873617655E+02 -.873634246E+02 -.873663588E+02 -.873702717E+02 -.873749341E+02 -.873801684E+02 -.873858364E+02 -.873918305E+02 -.873980662E+02 -.874044773E+02 -.874110115E+02 -.874176275E+02 -.874242921E+02 -.874309786E+02 -.874376648E+02 -.874443319E+02 -.874509637E+02 -.874575458E+02 -.874640651E+02 -.874705096E+02 -.874768681E+02 -.874831299E+02 -.874892847E+02 -.874953222E+02 -.875012325E+02 -.875070056E+02 -.875126313E+02 -.875180997E+02 -.875234005E+02 -.875285239E+02 -.875334599E+02 -.875381987E+02 -.875427305E+02 -.875470459E+02 -.875511356E+02 -.875549906E+02 -.875586021E+02 -.875619618E+02 -.875650618E+02 -.875678947E+02 -.875704536E+02 -.875727323E+02 -.875747252E+02 -.875764273E+02 -.875778343E+02 -.875789428E+02 -.875797500E+02 -.875802539E+02 -.875804534E+02 -.875803483E+02 -.875799389E+02 -.875792266E+02 -.875782136E+02 -.875769027E+02 -.875752976E+02 -.875734027E+02 -.875712232E+02 -.875687649E+02 -.875660342E+02 -.875630380E+02 -.875597841E+02 -.875562803E+02 -.875525351E+02 -.875485575E+02 -.875443565E+02 -.875399416E+02 -.875353224E+02 -.875305087E+02 -.875255104E+02 -.875203375E+02 -.875149999E+02 -.875095078E+02 -.875038709E+02 -.874980994E+02 -.874922029E+02 -.874861914E+02 -.874800748E+02 -.874738628E+02 -.874675655E+02 -.874611932E+02 -.874547566E+02 -.874482671E+02 -.874417369E+02 -.874351797E+02 -.874286110E+02 -.874220487E+02 -.874155144E+02 -.874090338E+02 -.874026389E+02 -.873963696E+02 -.873902759E+02 -.873844215E+02 -.873788878E+02 -.873737789E+02 -.873692291E+02 -.873654114E+02 -.873625490E+02 -.873609310E+02 -.873609310E+02
 -.873645513E+02 -.873645513E+02 -.873663555E+02 -.873695482E+02 -.873738080E+02 -.873788863E+02 -.873845903E+02 -.873907698E+02 -.873973074E+02 -.874041116E+02 -.874111103E+02 -.874182473E+02 -.874254780E+02 -.874327671E+02 -.874400858E+02 -.874474104E+02 -.874547204E+02 -.874619981E+02 -.874692276E+02 -.874763947E+02 -.874834862E+02 -.874904896E+02 -.874973932E+02 -.875041855E+02 -.875108552E+02 -.875173909E+02 -.875237811E+02 -.875300142E+02 -.875360787E+02 -.875419628E+02 -.875476551E+02 -.875531439E+02 -.875584179E+02 -.875634658E+02 -.875682763E+02 -.875728387E+02 -.875771420E+02 -.875811762E+02 -.875849312E+02 -.875883977E+02 -.875915669E+02 -.875944307E+02 -.875969817E+02 -.875992130E+02 -.876011188E+02 -.876026941E+02 -.876039346E+02 -.876048369E+02 -.876053989E+02 -.876056190E+02 -.876054970E+02 -.876050334E+02 -.876042298E+02 -.876030887E+02 -.876016135E+02 -.875998088E+02 -.875976797E+02 -.875952323E+02 -.875924736E+02 -.875894113E+02 -.875860536E+02 -.875824095E+02 -.875784886E+02 -.875743009E+02 -.875698568E+02 -.875651671E+02 -.875602429E+02 -.875550955E+02 -.875497364E+02 -.875441771E+02 -.875384293E+02 -.875325046E+02 -.875264145E+02 -.875201705E+02 -.875137839E+02 -.875072660E+02 -.875006281E+02 -.874938811E+02 -.874870362E+02 -.874801045E+02 -.874730976E+02 -.874660270E+02 -.874589053E+02 -.874517458E+02 -.874445633E+02 -.874373745E+02 -.874301989E+02 -.874230593E+02 -.874159839E+02 -.874090068E+02 -.874021709E+02 -.873955304E+02 -.873891540E+02 -.873831295E+02 -.873775698E+02 -.873726201E+02 -.873684680E+02 -.873653556E+02 -.873635966E+02 -.873635966E+02
 -.873673774E+02 -.873673774E+02 -.873693304E+02 -.873727880E+02 -.873774033E+02 -.873829078E+02 -.873890930E+02 -.873957965E+02 -.874028916E+02 -.874102795E+02 -.874178830E+02 -.874256419E+02 -.874335089E+02 -.874414461E+02 -.874494228E+02 -.874574134E+02 -.874653958E+02 -.874733509E+02 -.874812614E+02 -.874891117E+02 -.874968875E+02 -.875045753E+02 -.875121622E+02 -.875196353E+02 -.875269819E+02 -.875341891E+02 -.875412437E+02 -.875481324E+02 -.875548420E+02 -.875613589E+02 -.875676699E+02 -.875737615E+02 -.875796203E+02 -.875852332E+02 -.875905870E+02 -.875956687E+02 -.876004658E+02 -.876049660E+02 -.876091575E+02 -.876130293E+02 -.876165709E+02 -.876197726E+02 -.876226255E+02 -.876251215E+02 -.876272536E+02 -.876290156E+02 -.876304025E+02 -.876314104E+02 -.876320364E+02 -.876322789E+02 -.876321374E+02 -.876316126E+02 -.876307064E+02 -.876294219E+02 -.876277631E+02 -.876257354E+02 -.876233450E+02 -.876205992E+02 -.876175063E+02 -.876140755E+02 -.876103167E+02 -.876062405E+02 -.876018582E+02 -.875971819E+02 -.875922237E+02 -.875869965E+02 -.875815134E+02 -.875757876E+02 -.875698327E+02 -.875636620E+02 -.875572892E+02 -.875507277E+02 -.875439909E+02 -.875370920E+02 -.875300441E+02 -.875228599E+02 -.875155521E+02 -.875081333E+02 -.875006159E+02 -.874930123E+02 -.874853351E+02 -.874775971E+02 -.874698119E+02 -.874619940E+02 -.874541593E+02 -.874463257E+02 -.874385139E+02 -.874307486E+02 -.874230594E+02 -.874154833E+02 -.874080659E+02 -.874008653E+02 -.873939551E+02 -.873874298E+02 -.873814106E+02 -.873760540E+02 -.873715619E+02 -.873681957E+02 -.873662935E+02 -.873662935E+02
 -.873702338E+02 -.873702338E+02 -.873723387E+02 -.873760669E+02 -.873810451E+02 -.873869845E+02 -.873936608E+02 -.874008994E+02 -.874085647E+02 -.874165510E+02 -.874247762E+02 -.874331765E+02 -.874417015E+02 -.874503111E+02 -.874589725E+02 -.874676582E+02 -.874763446E+02 -.874850109E+02 -.874936388E+02 -.875022114E+02 -.875107134E+02 -.875191299E+02 -.875274466E+02 -.875356494E+02 -.875437238E+02 -.875516551E+02 -.875594284E+02 -.875670285E+02 -.875744399E+02 -.875816474E+02 -.875886352E+02 -.875953880E+02 -.876018899E+02 -.876081255E+02 -.876140792E+02 -.876197358E+02 -.876250802E+02 -.876300980E+02 -.876347752E+02 -.876390985E+02 -.876430555E+02 -.876466345E+02 -.876498249E+02 -.876526170E+02 -.876550023E+02 -.876569734E+02 -.876585242E+02 -.876596500E+02 -.876603473E+02 -.876606143E+02 -.876604502E+02 -.876598560E+02 -.876588339E+02 -.876573875E+02 -.876555218E+02 -.876532432E+02 -.876505591E+02 -.876474784E+02 -.876440109E+02 -.876401677E+02 -.876359605E+02 -.876314021E+02 -.876265061E+02 -.876212865E+02 -.876157581E+02 -.876099359E+02 -.876038354E+02 -.875974722E+02 -.875908622E+02 -.875840213E+02 -.875769651E+02 -.875697094E+02 -.875622697E+02 -.875546611E+02 -.875468986E+02 -.875389968E+02 -.875309702E+02 -.875228328E+02 -.875145984E+02 -.875062810E+02 -.874978942E+02 -.874894523E+02 -.874809697E+02 -.874724622E+02 -.874639467E+02 -.874554423E+02 -.874469709E+02 -.874385588E+02 -.874302375E+02 -.874220458E+02 -.874140327E+02 -.874062597E+02 -.873988053E+02 -.873917703E+02 -.873852845E+02 -.873795152E+02 -.873746789E+02 -.873710558E+02 -.873690090E+02 -.873690090E+02
 -.873731061E+02 -.873731061E+02 -.873753656E+02 -.873793685E+02 -.873847149E+02 -.873910955E+02 -.873982703E+02 -.874060532E+02 -.874142997E+02 -.874228978E+02 -.874317609E+02 -.874408214E+02 -.874500262E+02 -.874593327E+02 -.874687061E+02 -.874781172E+02 -.874875407E+02 -.874969548E+02 -.875063397E+02 -.875156776E+02 -.875249519E+02 -.875341465E+02 -.875432456E+02 -.875522333E+02 -.875610933E+02 -.875698090E+02 -.875783633E+02 -.875867390E+02 -.875949182E+02 -.876028833E+02 -.876106162E+02 -.876180985E+02 -.876253121E+02 -.876322384E+02 -.876388592E+02 -.876451563E+02 -.876511119E+02 -.876567087E+02 -.876619302E+02 -.876667604E+02 -.876711843E+02 -.876751880E+02 -.876787587E+02 -.876818847E+02 -.876845556E+02 -.876867626E+02 -.876884984E+02 -.876897571E+02 -.876905346E+02 -.876908286E+02 -.876906383E+02 -.876899647E+02 -.876888106E+02 -.876871802E+02 -.876850797E+02 -.876825166E+02 -.876795000E+02 -.876760405E+02 -.876721501E+02 -.876678418E+02 -.876631300E+02 -.876580298E+02 -.876525575E+02 -.876467299E+02 -.876405644E+02 -.876340791E+02 -.876272923E+02 -.876202224E+02 -.876128881E+02 -.876053079E+02 -.875975004E+02 -.875894838E+02 -.875812760E+02 -.875728945E+02 -.875643566E+02 -.875556790E+02 -.875468779E+02 -.875379691E+02 -.875289682E+02 -.875198905E+02 -.875107510E+02 -.875015652E+02 -.874923488E+02 -.874831184E+02 -.874738921E+02 -.874646901E+02 -.874555355E+02 -.874464559E+02 -.874374843E+02 -.874286620E+02 -.874200402E+02 -.874116842E+02 -.874036771E+02 -.873961258E+02 -.873891683E+02 -.873829826E+02 -.873777995E+02 -.873739180E+02 -.873717258E+02 -.873717258E+02
 -.873759748E+02 -.873759748E+02 -.873783899E+02 -.873826692E+02 -.873883862E+02 -.873952112E+02 -.874028892E+02 -.874112228E+02 -.874200593E+02 -.874292808E+02 -.874387962E+02 -.874485345E+02 -.874584398E+02 -.874684673E+02 -.874785802E+02 -.874887477E+02 -.874989432E+02 -.875091438E+02 -.875193286E+02 -.875294789E+02 -.875395766E+02 -.875496043E+02 -.875595445E+02 -.875693794E+02 -.875790907E+02 -.875886597E+02 -.875980669E+02 -.876072924E+02 -.876163161E+02 -.876251172E+02 -.876336747E+02 -.876419672E+02 -.876499731E+02 -.876576707E+02 -.876650381E+02 -.876720538E+02 -.876786967E+02 -.876849461E+02 -.876907820E+02 -.876961854E+02 -.877011383E+02 -.877056237E+02 -.877096262E+02 -.877131316E+02 -.877161275E+02 -.877186029E+02 -.877205491E+02 -.877219589E+02 -.877228275E+02 -.877231517E+02 -.877229308E+02 -.877221659E+02 -.877208603E+02 -.877190193E+02 -.877166502E+02 -.877137622E+02 -.877103663E+02 -.877064754E+02 -.877021038E+02 -.876972674E+02 -.876919834E+02 -.876862701E+02 -.876801468E+02 -.876736339E+02 -.876667522E+02 -.876595231E+02 -.876519684E+02 -.876441100E+02 -.876359698E+02 -.876275698E+02 -.876189316E+02 -.876100766E+02 -.876010254E+02 -.875917984E+02 -.875824154E+02 -.875728954E+02 -.875632568E+02 -.875535174E+02 -.875436946E+02 -.875338052E+02 -.875238657E+02 -.875138929E+02 -.875039035E+02 -.874939152E+02 -.874839471E+02 -.874740203E+02 -.874641591E+02 -.874543920E+02 -.874447538E+02 -.874352873E+02 -.874260463E+02 -.874170992E+02 -.874085336E+02 -.874004622E+02 -.873930307E+02 -.873864277E+02 -.873808977E+02 -.873767581E+02 -.873744208E+02 -.873744208E+02
 -.873788123E+02 -.873788123E+02 -.873813825E+02 -.873859370E+02 -.873920233E+02 -.873992923E+02 -.874074744E+02 -.874163615E+02 -.874257936E+02 -.874356471E+02 -.874458267E+02 -.874562581E+02 -.874668829E+02 -.874776542E+02 -.874885335E+02 -.874994887E+02 -.875104924E+02 -.875215205E+02 -.875325514E+02 -.875435652E+02 -.875545424E+02 -.875654642E+02 -.875763112E+02 -.875870636E+02 -.875977010E+02 -.876082020E+02 -.876185447E+02 -.876287063E+02 -.876386635E+02 -.876483922E+02 -.876578679E+02 -.876670653E+02 -.876759590E+02 -.876845231E+02 -.876927319E+02 -.877005595E+02 -.877079807E+02 -.877149707E+02 -.877215055E+02 -.877275621E+02 -.877331187E+02 -.877381548E+02 -.877426515E+02 -.877465916E+02 -.877499600E+02 -.877527434E+02 -.877549310E+02 -.877565142E+02 -.877574869E+02 -.877578454E+02 -.877575886E+02 -.877567179E+02 -.877552374E+02 -.877531534E+02 -.877504749E+02 -.877472131E+02 -.877433814E+02 -.877389953E+02 -.877340724E+02 -.877286318E+02 -.877226943E+02 -.877162822E+02 -.877094187E+02 -.877021282E+02 -.876944357E+02 -.876863668E+02 -.876779475E+02 -.876692039E+02 -.876601620E+02 -.876508475E+02 -.876412860E+02 -.876315022E+02 -.876215205E+02 -.876113643E+02 -.876010563E+02 -.875906182E+02 -.875800709E+02 -.875694344E+02 -.875587281E+02 -.875479703E+02 -.875371793E+02 -.875263729E+02 -.875155691E+02 -.875047865E+02 -.874940450E+02 -.874833666E+02 -.874727762E+02 -.874623035E+02 -.874519842E+02 -.874418629E+02 -.874319954E+02 -.874224528E+02 -.874133268E+02 -.874047354E+02 -.873968315E+02 -.873898137E+02 -.873839398E+02 -.873795449E+02 -.873770644E+02 -.873770644E+02
 -.873815824E+02 -.873815824E+02 -.873843047E+02 -.873891298E+02 -.873955800E+02 -.874032879E+02 -.874119702E+02 -.874214094E+02 -.874314381E+02 -.874419279E+02 -.874527794E+02 -.874639156E+02 -.874752758E+02 -.874868114E+02 -.874984828E+02 -.875102569E+02 -.875221057E+02 -.875340043E+02 -.875459304E+02 -.875578628E+02 -.875697809E+02 -.875816642E+02 -.875934915E+02 -.876052407E+02 -.876168890E+02 -.876284124E+02 -.876397858E+02 -.876509832E+02 -.876619777E+02 -.876727412E+02 -.876832449E+02 -.876934591E+02 -.877033537E+02 -.877128979E+02 -.877220610E+02 -.877308122E+02 -.877391210E+02 -.877469576E+02 -.877542932E+02 -.877610996E+02 -.877673505E+02 -.877730209E+02 -.877780877E+02 -.877825299E+02 -.877863289E+02 -.877894687E+02 -.877919357E+02 -.877937194E+02 -.877948124E+02 -.877952100E+02 -.877949110E+02 -.877939171E+02 -.877922330E+02 -.877898667E+02 -.877868291E+02 -.877831340E+02 -.877787976E+02 -.877738391E+02 -.877682798E+02 -.877621430E+02 -.877554540E+02 -.877482398E+02 -.877405286E+02 -.877323498E+02 -.877237335E+02 -.877147104E+02 -.877053117E+02 -.876955684E+02 -.876855114E+02 -.876751712E+02 -.876645779E+02 -.876537604E+02 -.876427471E+02 -.876315651E+02 -.876202405E+02 -.876087982E+02 -.875972618E+02 -.875856538E+02 -.875739955E+02 -.875623073E+02 -.875506088E+02 -.875389193E+02 -.875272576E+02 -.875156432E+02 -.875040968E+02 -.874926407E+02 -.874813006E+02 -.874701067E+02 -.874590956E+02 -.874483128E+02 -.874378159E+02 -.874276784E+02 -.874179951E+02 -.874088889E+02 -.874005194E+02 -.873930942E+02 -.873868835E+02 -.873822392E+02 -.873796191E+02 -.873796191E+02
 -.873842382E+02 -.873842382E+02 -.873871073E+02 -.873921941E+02 -.873989978E+02 -.874071338E+02 -.874163067E+02 -.874262901E+02 -.874369105E+02 -.874480347E+02 -.874595603E+02 -.874714079E+02 -.874835151E+02 -.874958322E+02 -.875083189E+02 -.875209420E+02 -.875336727E+02 -.875464861E+02 -.875593589E+02 -.875722691E+02 -.875851949E+02 -.875981140E+02 -.876110033E+02 -.876238386E+02 -.876365942E+02 -.876492432E+02 -.876617571E+02 -.876741061E+02 -.876862589E+02 -.876981828E+02 -.877098440E+02 -.877212074E+02 -.877322372E+02 -.877428969E+02 -.877531496E+02 -.877629584E+02 -.877722866E+02 -.877810981E+02 -.877893577E+02 -.877970314E+02 -.878040869E+02 -.878104936E+02 -.878162232E+02 -.878212499E+02 -.878255509E+02 -.878291061E+02 -.878318992E+02 -.878339170E+02 -.878351502E+02 -.878355932E+02 -.878352443E+02 -.878341056E+02 -.878321830E+02 -.878294863E+02 -.878260289E+02 -.878218276E+02 -.878169028E+02 -.878112776E+02 -.878049783E+02 -.877980335E+02 -.877904741E+02 -.877823329E+02 -.877736443E+02 -.877644438E+02 -.877547680E+02 -.877446539E+02 -.877341387E+02 -.877232597E+02 -.877120537E+02 -.877005569E+02 -.876888045E+02 -.876768308E+02 -.876646686E+02 -.876523496E+02 -.876399037E+02 -.876273593E+02 -.876147430E+02 -.876020802E+02 -.875893944E+02 -.875767079E+02 -.875640419E+02 -.875514167E+02 -.875388521E+02 -.875263684E+02 -.875139864E+02 -.875017289E+02 -.874896216E+02 -.874776950E+02 -.874659860E+02 -.874545407E+02 -.874434176E+02 -.874326919E+02 -.874224612E+02 -.874128522E+02 -.874040302E+02 -.873962109E+02 -.873896757E+02 -.873847919E+02 -.873820381E+02 -.873820381E+02
 -.873867212E+02 -.873867212E+02 -.873897288E+02 -.873950637E+02 -.874022042E+02 -.874107506E+02 -.874203966E+02 -.874309085E+02 -.874421072E+02 -.874538562E+02 -.874660505E+02 -.874786090E+02 -.874914686E+02 -.875045794E+02 -.875179011E+02 -.875314005E+02 -.875450491E+02 -.875588216E+02 -.875726947E+02 -.875866454E+02 -.876006509E+02 -.876146873E+02 -.876287296E+02 -.876427511E+02 -.876567234E+02 -.876706162E+02 -.876843971E+02 -.876980319E+02 -.877114842E+02 -.877247160E+02 -.877376874E+02 -.877503570E+02 -.877626822E+02 -.877746193E+02 -.877861242E+02 -.877971522E+02 -.878076591E+02 -.878176010E+02 -.878269348E+02 -.878356191E+02 -.878436140E+02 -.878508821E+02 -.878573883E+02 -.878631009E+02 -.878679915E+02 -.878720355E+02 -.878752122E+02 -.878775055E+02 -.878789038E+02 -.878793999E+02 -.878789918E+02 -.878776820E+02 -.878754779E+02 -.878723915E+02 -.878684395E+02 -.878636428E+02 -.878580264E+02 -.878516191E+02 -.878444531E+02 -.878365637E+02 -.878279890E+02 -.878187690E+02 -.878089458E+02 -.877985626E+02 -.877876640E+02 -.877762945E+02 -.877644991E+02 -.877523226E+02 -.877398087E+02 -.877270006E+02 -.877139400E+02 -.877006670E+02 -.876872201E+02 -.876736358E+02 -.876599486E+02 -.876461909E+02 -.876323929E+02 -.876185826E+02 -.876047862E+02 -.875910278E+02 -.875773301E+02 -.875637145E+02 -.875502015E+02 -.875368116E+02 -.875235657E+02 -.875104864E+02 -.874975993E+02 -.874849342E+02 -.874725278E+02 -.874604261E+02 -.874486879E+02 -.874373893E+02 -.874266294E+02 -.874165380E+02 -.874072847E+02 -.873990922E+02 -.873922513E+02 -.873871428E+02 -.873842640E+02 -.873842640E+02
 -.873889598E+02 -.873889598E+02 -.873920943E+02 -.873976578E+02 -.874051109E+02 -.874140409E+02 -.874241329E+02 -.874351469E+02 -.874469004E+02 -.874592539E+02 -.874721014E+02 -.874853613E+02 -.874989707E+02 -.875128804E+02 -.875270508E+02 -.875414497E+02 -.875560492E+02 -.875708245E+02 -.875857521E+02 -.876008089E+02 -.876159711E+02 -.876312134E+02 -.876465091E+02 -.876618291E+02 -.876771418E+02 -.876924133E+02 -.877076069E+02 -.877226831E+02 -.877375999E+02 -.877523129E+02 -.877667751E+02 -.877809375E+02 -.877947492E+02 -.878081582E+02 -.878211111E+02 -.878335540E+02 -.878454331E+02 -.878566947E+02 -.878672863E+02 -.878771566E+02 -.878862568E+02 -.878945402E+02 -.879019637E+02 -.879084877E+02 -.879140767E+02 -.879187002E+02 -.879223322E+02 -.879249527E+02 -.879265468E+02 -.879271059E+02 -.879266271E+02 -.879251137E+02 -.879225748E+02 -.879190254E+02 -.879144864E+02 -.879089837E+02 -.879025486E+02 -.878952168E+02 -.878870284E+02 -.878780270E+02 -.878682595E+02 -.878577754E+02 -.878466263E+02 -.878348652E+02 -.878225461E+02 -.878097235E+02 -.877964516E+02 -.877827842E+02 -.877687739E+02 -.877544719E+02 -.877399276E+02 -.877251883E+02 -.877102989E+02 -.876953016E+02 -.876802362E+02 -.876651395E+02 -.876500453E+02 -.876349851E+02 -.876199873E+02 -.876050780E+02 -.875902813E+02 -.875756193E+02 -.875611128E+02 -.875467822E+02 -.875326481E+02 -.875187321E+02 -.875050589E+02 -.874916573E+02 -.874785629E+02 -.874658206E+02 -.874534886E+02 -.874416428E+02 -.874303828E+02 -.874198399E+02 -.874101869E+02 -.874016511E+02 -.873945312E+02 -.873892190E+02 -.873862275E+02 -.873862275E+02
 -.873908677E+02 -.873908677E+02 -.873941134E+02 -.873998791E+02 -.874076109E+02 -.874168867E+02 -.874273851E+02 -.874388622E+02 -.874511331E+02 -.874640578E+02 -.874775303E+02 -.874914701E+02 -.875058157E+02 -.875205197E+02 -.875355445E+02 -.875508593E+02 -.875664379E+02 -.875822566E+02 -.875982924E+02 -.876145225E+02 -.876309225E+02 -.876474665E+02 -.876641258E+02 -.876808691E+02 -.876976616E+02 -.877144654E+02 -.877312390E+02 -.877479371E+02 -.877645111E+02 -.877809091E+02 -.877970758E+02 -.878129531E+02 -.878284805E+02 -.878435952E+02 -.878582329E+02 -.878723282E+02 -.878858153E+02 -.878986285E+02 -.879107031E+02 -.879219758E+02 -.879323860E+02 -.879418757E+02 -.879503909E+02 -.879578823E+02 -.879643054E+02 -.879696217E+02 -.879737987E+02 -.879768109E+02 -.879786397E+02 -.879792742E+02 -.879787106E+02 -.879769530E+02 -.879740129E+02 -.879699093E+02 -.879646681E+02 -.879583221E+02 -.879509105E+02 -.879424779E+02 -.879330743E+02 -.879227542E+02 -.879115758E+02 -.878996003E+02 -.878868915E+02 -.878735145E+02 -.878595355E+02 -.878450209E+02 -.878300364E+02 -.878146470E+02 -.877989158E+02 -.877829038E+02 -.877666697E+02 -.877502690E+02 -.877337542E+02 -.877171743E+02 -.877005746E+02 -.876839970E+02 -.876674795E+02 -.876510565E+02 -.876347592E+02 -.876186154E+02 -.876026500E+02 -.875868856E+02 -.875713430E+02 -.875560417E+02 -.875410011E+02 -.875262413E+02 -.875117853E+02 -.874976597E+02 -.874838982E+02 -.874705435E+02 -.874576520E+02 -.874452980E+02 -.874335802E+02 -.874226298E+02 -.874126208E+02 -.874037832E+02 -.873964207E+02 -.873909330E+02 -.873878452E+02 -.873878452E+02
 -.873923426E+02 -.873923426E+02 -.873956789E+02 -.874016115E+02 -.874095768E+02 -.874191467E+02 -.874299965E+02 -.874418811E+02 -.874546157E+02 -.874680615E+02 -.874821148E+02 -.874966976E+02 -.875117516E+02 -.875272324E+02 -.875431054E+02 -.875593428E+02 -.875759209E+02 -.875928179E+02 -.876100126E+02 -.876274829E+02 -.876452049E+02 -.876631522E+02 -.876812948E+02 -.876995992E+02 -.877180278E+02 -.877365381E+02 -.877550834E+02 -.877736121E+02 -.877920682E+02 -.878103909E+02 -.878285153E+02 -.878463725E+02 -.878638901E+02 -.878809927E+02 -.878976024E+02 -.879136394E+02 -.879290233E+02 -.879436730E+02 -.879575086E+02 -.879704515E+02 -.879824260E+02 -.879933597E+02 -.880031848E+02 -.880118390E+02 -.880192663E+02 -.880254178E+02 -.880302525E+02 -.880337380E+02 -.880358506E+02 -.880365763E+02 -.880359103E+02 -.880338577E+02 -.880304332E+02 -.880256606E+02 -.880195731E+02 -.880122119E+02 -.880036264E+02 -.879938731E+02 -.879830147E+02 -.879711195E+02 -.879582603E+02 -.879445135E+02 -.879299579E+02 -.879146742E+02 -.878987437E+02 -.878822476E+02 -.878652661E+02 -.878478775E+02 -.878301580E+02 -.878121803E+02 -.877940141E+02 -.877757245E+02 -.877573729E+02 -.877390157E+02 -.877207048E+02 -.877024873E+02 -.876844055E+02 -.876664972E+02 -.876487958E+02 -.876313303E+02 -.876141264E+02 -.875972063E+02 -.875805898E+02 -.875642948E+02 -.875483388E+02 -.875327393E+02 -.875175161E+02 -.875026931E+02 -.874883003E+02 -.874743771E+02 -.874609766E+02 -.874481699E+02 -.874360531E+02 -.874247552E+02 -.874144490E+02 -.874053646E+02 -.873978074E+02 -.873921815E+02 -.873890187E+02 -.873890187E+02
 -.873932645E+02 -.873932645E+02 -.873966648E+02 -.874027183E+02 -.874108576E+02 -.874206530E+02 -.874317808E+02 -.874439975E+02 -.874571215E+02 -.874710180E+02 -.874855875E+02 -.875007569E+02 -.875164727E+02 -.875326952E+02 -.875493946E+02 -.875665473E+02 -.875841335E+02 -.876021347E+02 -.876205325E+02 -.876393068E+02 -.876584353E+02 -.876778917E+02 -.876976457E+02 -.877176620E+02 -.877378999E+02 -.877583130E+02 -.877788488E+02 -.877994490E+02 -.878200489E+02 -.878405780E+02 -.878609600E+02 -.878811133E+02 -.879009512E+02 -.879203828E+02 -.879393136E+02 -.879576462E+02 -.879752815E+02 -.879921196E+02 -.880080609E+02 -.880230074E+02 -.880368640E+02 -.880495397E+02 -.880609486E+02 -.880710119E+02 -.880796583E+02 -.880868254E+02 -.880924609E+02 -.880965231E+02 -.880989820E+02 -.880998191E+02 -.880990286E+02 -.880966169E+02 -.880926026E+02 -.880870164E+02 -.880799003E+02 -.880713071E+02 -.880612996E+02 -.880499496E+02 -.880373364E+02 -.880235464E+02 -.880086709E+02 -.879928057E+02 -.879760493E+02 -.879585018E+02 -.879402636E+02 -.879214344E+02 -.879021121E+02 -.878823918E+02 -.878623651E+02 -.878421191E+02 -.878217360E+02 -.878012928E+02 -.877808605E+02 -.877605041E+02 -.877402824E+02 -.877202483E+02 -.877004484E+02 -.876809234E+02 -.876617084E+02 -.876428333E+02 -.876243234E+02 -.876061998E+02 -.875884802E+02 -.875711798E+02 -.875543127E+02 -.875378926E+02 -.875219350E+02 -.875064590E+02 -.874914899E+02 -.874770620E+02 -.874632232E+02 -.874500397E+02 -.874376026E+02 -.874260364E+02 -.874155099E+02 -.874062501E+02 -.873985601E+02 -.873928433E+02 -.873896332E+02 -.873896332E+02
 -.873934938E+02 -.873934938E+02 -.873969246E+02 -.874030404E+02 -.874112770E+02 -.874212093E+02 -.874325188E+02 -.874449684E+02 -.874583828E+02 -.874726343E+02 -.874876303E+02 -.875033051E+02 -.875196121E+02 -.875365186E+02 -.875540012E+02 -.875720425E+02 -.875906282E+02 -.876097451E+02 -.876293791E+02 -.876495140E+02 -.876701299E+02 -.876912025E+02 -.877127019E+02 -.877345919E+02 -.877568295E+02 -.877793646E+02 -.878021390E+02 -.878250869E+02 -.878481346E+02 -.878712004E+02 -.878941949E+02 -.879170215E+02 -.879395765E+02 -.879617504E+02 -.879834281E+02 -.880044904E+02 -.880248149E+02 -.880442777E+02 -.880627543E+02 -.880801217E+02 -.880962599E+02 -.881110534E+02 -.881243930E+02 -.881361780E+02 -.881463168E+02 -.881547295E+02 -.881613485E+02 -.881661200E+02 -.881690051E+02 -.881699800E+02 -.881690370E+02 -.881661843E+02 -.881614460E+02 -.881548615E+02 -.881464850E+02 -.881363846E+02 -.881246407E+02 -.881113451E+02 -.880965992E+02 -.880805127E+02 -.880632015E+02 -.880447862E+02 -.880253903E+02 -.880051388E+02 -.879841562E+02 -.879625656E+02 -.879404866E+02 -.879180349E+02 -.878953207E+02 -.878724483E+02 -.878495150E+02 -.878266109E+02 -.878038180E+02 -.877812109E+02 -.877588557E+02 -.877368110E+02 -.877151271E+02 -.876938474E+02 -.876730078E+02 -.876526380E+02 -.876327616E+02 -.876133971E+02 -.875945587E+02 -.875762575E+02 -.875585022E+02 -.875413012E+02 -.875246640E+02 -.875086030E+02 -.874931367E+02 -.874782926E+02 -.874641112E+02 -.874506514E+02 -.874379968E+02 -.874262647E+02 -.874156164E+02 -.874062717E+02 -.873985271E+02 -.873927792E+02 -.873895559E+02 -.873895559E+02
 -.873928709E+02 -.873928709E+02 -.873962898E+02 -.874023942E+02 -.874106316E+02 -.874205883E+02 -.874319571E+02 -.874445116E+02 -.874580876E+02 -.874725675E+02 -.874878694E+02 -.875039374E+02 -.875207345E+02 -.875382375E+02 -.875564318E+02 -.875753085E+02 -.875948612E+02 -.876150842E+02 -.876359699E+02 -.876575080E+02 -.876796833E+02 -.877024750E+02 -.877258555E+02 -.877497891E+02 -.877742319E+02 -.877991304E+02 -.878244215E+02 -.878500321E+02 -.878758785E+02 -.879018670E+02 -.879278931E+02 -.879538429E+02 -.879795925E+02 -.880050098E+02 -.880299547E+02 -.880542809E+02 -.880778368E+02 -.881004678E+02 -.881220180E+02 -.881423318E+02 -.881612567E+02 -.881786454E+02 -.881943579E+02 -.882082642E+02 -.882202462E+02 -.882302001E+02 -.882380380E+02 -.882436898E+02 -.882471046E+02 -.882482514E+02 -.882471201E+02 -.882437212E+02 -.882380860E+02 -.882302661E+02 -.882203319E+02 -.882083716E+02 -.881944896E+02 -.881788043E+02 -.881614464E+02 -.881425561E+02 -.881222815E+02 -.881007755E+02 -.880781941E+02 -.880546939E+02 -.880304302E+02 -.880055549E+02 -.879802152E+02 -.879545515E+02 -.879286970E+02 -.879027758E+02 -.878769029E+02 -.878511831E+02 -.878257111E+02 -.878005711E+02 -.877758368E+02 -.877515718E+02 -.877278299E+02 -.877046552E+02 -.876820836E+02 -.876601424E+02 -.876388520E+02 -.876182263E+02 -.875982740E+02 -.875789995E+02 -.875604047E+02 -.875424901E+02 -.875252567E+02 -.875087084E+02 -.874928546E+02 -.874777134E+02 -.874633154E+02 -.874497096E+02 -.874369693E+02 -.874252009E+02 -.874145544E+02 -.874052380E+02 -.873975355E+02 -.873918304E+02 -.873886363E+02 -.873886363E+02
 -.873912151E+02 -.873912151E+02 -.873945703E+02 -.874005723E+02 -.874086906E+02 -.874185317E+02 -.874298060E+02 -.874423040E+02 -.874558769E+02 -.874704219E+02 -.874858710E+02 -.875021815E+02 -.875193293E+02 -.875373033E+02 -.875561009E+02 -.875757243E+02 -.875961783E+02 -.876174671E+02 -.876395930E+02 -.876625541E+02 -.876863429E+02 -.877109448E+02 -.877363368E+02 -.877624862E+02 -.877893499E+02 -.878168730E+02 -.878449886E+02 -.878736167E+02 -.879026640E+02 -.879320235E+02 -.879615744E+02 -.879911825E+02 -.880207008E+02 -.880499697E+02 -.880788188E+02 -.881070679E+02 -.881345292E+02 -.881610089E+02 -.881863104E+02 -.882102361E+02 -.882325911E+02 -.882531857E+02 -.882718391E+02 -.882883821E+02 -.883026609E+02 -.883145393E+02 -.883239021E+02 -.883306570E+02 -.883347366E+02 -.883361002E+02 -.883347340E+02 -.883306522E+02 -.883238959E+02 -.883145328E+02 -.883026556E+02 -.882883802E+02 -.882718428E+02 -.882531979E+02 -.882326151E+02 -.882102757E+02 -.881863698E+02 -.881610930E+02 -.881346431E+02 -.881072177E+02 -.880790109E+02 -.880502113E+02 -.880209995E+02 -.879915468E+02 -.879620131E+02 -.879325465E+02 -.879032819E+02 -.878743406E+02 -.878458305E+02 -.878178456E+02 -.877904664E+02 -.877637607E+02 -.877377836E+02 -.877125787E+02 -.876881788E+02 -.876646068E+02 -.876418771E+02 -.876199962E+02 -.875989644E+02 -.875787770E+02 -.875594258E+02 -.875409007E+02 -.875231919E+02 -.875062918E+02 -.874901979E+02 -.874749160E+02 -.874604643E+02 -.874468785E+02 -.874342181E+02 -.874225748E+02 -.874120832E+02 -.874029339E+02 -.873953920E+02 -.873898197E+02 -.873867060E+02 -.873867060E+02
 -.873883261E+02 -.873883261E+02 -.873915546E+02 -.873973436E+02 -.874051969E+02 -.874147505E+02 -.874257409E+02 -.874379817E+02 -.874513451E+02 -.874657476E+02 -.874811393E+02 -.874974945E+02 -.875148054E+02 -.875330767E+02 -.875523211E+02 -.875725557E+02 -.875937998E+02 -.876160715E+02 -.876393865E+02 -.876637551E+02 -.876891813E+02 -.877156605E+02 -.877431779E+02 -.877717075E+02 -.878012101E+02 -.878316324E+02 -.878629058E+02 -.878949453E+02 -.879276485E+02 -.879608954E+02 -.879945476E+02 -.880284487E+02 -.880624241E+02 -.880962824E+02 -.881298161E+02 -.881628035E+02 -.881950108E+02 -.882261947E+02 -.882561058E+02 -.882844918E+02 -.883111015E+02 -.883356892E+02 -.883580190E+02 -.883778692E+02 -.883950369E+02 -.884093420E+02 -.884206315E+02 -.884287824E+02 -.884337050E+02 -.884353446E+02 -.884336828E+02 -.884287384E+02 -.884205663E+02 -.884092568E+02 -.883949330E+02 -.883777484E+02 -.883578835E+02 -.883355416E+02 -.883109448E+02 -.882843294E+02 -.882559417E+02 -.882260334E+02 -.881948571E+02 -.881626632E+02 -.881296952E+02 -.880961877E+02 -.880623629E+02 -.880284291E+02 -.879945784E+02 -.879609861E+02 -.879278093E+02 -.878951872E+02 -.878632408E+02 -.878320730E+02 -.878017697E+02 -.877724001E+02 -.877440181E+02 -.877166634E+02 -.876903624E+02 -.876651298E+02 -.876409701E+02 -.876178789E+02 -.875958442E+02 -.875748486E+02 -.875548702E+02 -.875358850E+02 -.875178688E+02 -.875007994E+02 -.874846592E+02 -.874694386E+02 -.874551398E+02 -.874417819E+02 -.874294067E+02 -.874180871E+02 -.874079365E+02 -.873991227E+02 -.873918842E+02 -.873865524E+02 -.873835805E+02 -.873835805E+02
 -.873839865E+02 -.873839865E+02 -.873870132E+02 -.873924568E+02 -.873998699E+02 -.874089288E+02 -.874194053E+02 -.874311431E+02 -.874440417E+02 -.874580421E+02 -.874731167E+02 -.874892614E+02 -.875064888E+02 -.875248232E+02 -.875442966E+02 -.875649455E+02 -.875868078E+02 -.876099204E+02 -.876343166E+02 -.876600244E+02 -.876870642E+02 -.877154465E+02 -.877451702E+02 -.877762209E+02 -.878085685E+02 -.878421658E+02 -.878769466E+02 -.879128241E+02 -.879496897E+02 -.879874112E+02 -.880258328E+02 -.880647739E+02 -.881040294E+02 -.881433705E+02 -.881825451E+02 -.882212806E+02 -.882592856E+02 -.882962536E+02 -.883318669E+02 -.883658012E+02 -.883977309E+02 -.884273347E+02 -.884543022E+02 -.884783398E+02 -.884991771E+02 -.885165733E+02 -.885303226E+02 -.885402594E+02 -.885462623E+02 -.885482571E+02 -.885462192E+02 -.885401736E+02 -.885301946E+02 -.885164039E+02 -.884989676E+02 -.884780917E+02 -.884540174E+02 -.884270153E+02 -.883973796E+02 -.883654210E+02 -.883314613E+02 -.882958265E+02 -.882588414E+02 -.882208245E+02 -.881820827E+02 -.881429079E+02 -.881035736E+02 -.880643323E+02 -.880254137E+02 -.879870236E+02 -.879493434E+02 -.879125297E+02 -.878767155E+02 -.878420104E+02 -.878085018E+02 -.877762568E+02 -.877453233E+02 -.877157319E+02 -.876874976E+02 -.876606218E+02 -.876350938E+02 -.876108930E+02 -.875879906E+02 -.875663514E+02 -.875459356E+02 -.875267011E+02 -.875086053E+02 -.874916074E+02 -.874756713E+02 -.874607682E+02 -.874468808E+02 -.874340075E+02 -.874221684E+02 -.874114125E+02 -.874018271E+02 -.873935496E+02 -.873867839E+02 -.873818204E+02 -.873790626E+02 -.873790626E+02
 -.873779668E+02 -.873779668E+02 -.873807037E+02 -.873856464E+02 -.873924119E+02 -.874007300E+02 -.874104170E+02 -.874213554E+02 -.874334780E+02 -.874467560E+02 -.874611895E+02 -.874768000E+02 -.874936249E+02 -.875117131E+02 -.875311204E+02 -.875519073E+02 -.875741357E+02 -.875978666E+02 -.876231573E+02 -.876500596E+02 -.876786168E+02 -.877088620E+02 -.877408149E+02 -.877744801E+02 -.878098441E+02 -.878468729E+02 -.878855093E+02 -.879256710E+02 -.879672475E+02 -.880100987E+02 -.880540527E+02 -.880989051E+02 -.881444177E+02 -.881903188E+02 -.882363044E+02 -.882820394E+02 -.883271608E+02 -.883712814E+02 -.884139951E+02 -.884548824E+02 -.884935182E+02 -.885294790E+02 -.885623522E+02 -.885917448E+02 -.886172924E+02 -.886386689E+02 -.886555940E+02 -.886678414E+02 -.886752447E+02 -.886777022E+02 -.886751797E+02 -.886677116E+02 -.886553998E+02 -.886384109E+02 -.886169716E+02 -.885913622E+02 -.885619093E+02 -.885289775E+02 -.884929602E+02 -.884542703E+02 -.884133317E+02 -.883705700E+02 -.883264052E+02 -.882812439E+02 -.882354738E+02 -.881894587E+02 -.881435341E+02 -.880980049E+02 -.880531433E+02 -.880091883E+02 -.879663453E+02 -.879247868E+02 -.878846540E+02 -.878460580E+02 -.878090823E+02 -.877737847E+02 -.877402001E+02 -.877083427E+02 -.876782087E+02 -.876497787E+02 -.876230199E+02 -.875978888E+02 -.875743334E+02 -.875522949E+02 -.875317102E+02 -.875125139E+02 -.874946405E+02 -.874780263E+02 -.874626125E+02 -.874483473E+02 -.874351897E+02 -.874231137E+02 -.874121131E+02 -.874022077E+02 -.873934526E+02 -.873859480E+02 -.873798535E+02 -.873754068E+02 -.873729473E+02 -.873729473E+02
 -.873700342E+02 -.873700342E+02 -.873723795E+02 -.873766411E+02 -.873825179E+02 -.873898069E+02 -.873983798E+02 -.874081661E+02 -.874191390E+02 -.874313055E+02 -.874446985E+02 -.874593703E+02 -.874753877E+02 -.874928284E+02 -.875117777E+02 -.875323253E+02 -.875545632E+02 -.875785829E+02 -.876044732E+02 -.876323172E+02 -.876621905E+02 -.876941574E+02 -.877282689E+02 -.877645587E+02 -.878030406E+02 -.878437045E+02 -.878865130E+02 -.879313977E+02 -.879782555E+02 -.880269455E+02 -.880772854E+02 -.881290495E+02 -.881819665E+02 -.882357183E+02 -.882899407E+02 -.883442243E+02 -.883981173E+02 -.884511303E+02 -.885027421E+02 -.885524077E+02 -.885995675E+02 -.886436587E+02 -.886841273E+02 -.887204409E+02 -.887521027E+02 -.887786644E+02 -.887997393E+02 -.888150134E+02 -.888242550E+02 -.888273222E+02 -.888241672E+02 -.888148380E+02 -.887994766E+02 -.887783146E+02 -.887516662E+02 -.887199184E+02 -.886835196E+02 -.886429669E+02 -.885987929E+02 -.885515519E+02 -.885018072E+02 -.884501187E+02 -.883970318E+02 -.883430682E+02 -.882887180E+02 -.882344334E+02 -.881806245E+02 -.881276563E+02 -.880758475E+02 -.880254701E+02 -.879767507E+02 -.879298723E+02 -.878849769E+02 -.878421684E+02 -.878015161E+02 -.877630585E+02 -.877268064E+02 -.876927470E+02 -.876608473E+02 -.876310572E+02 -.876033125E+02 -.875775383E+02 -.875536512E+02 -.875315617E+02 -.875111769E+02 -.874924025E+02 -.874751446E+02 -.874593121E+02 -.874448190E+02 -.874315864E+02 -.874195460E+02 -.874086427E+02 -.873988393E+02 -.873901221E+02 -.873825070E+02 -.873760492E+02 -.873708546E+02 -.873670954E+02 -.873650300E+02 -.873650300E+02
 -.873599635E+02 -.873599635E+02 -.873618022E+02 -.873651776E+02 -.873698900E+02 -.873758179E+02 -.873829000E+02 -.873911211E+02 -.874005021E+02 -.874110915E+02 -.874229600E+02 -.874361951E+02 -.874508980E+02 -.874671800E+02 -.874851608E+02 -.875049655E+02 -.875267224E+02 -.875505613E+02 -.875766107E+02 -.876049953E+02 -.876358331E+02 -.876692322E+02 -.877052876E+02 -.877440768E+02 -.877856556E+02 -.878300535E+02 -.878772686E+02 -.879272622E+02 -.879799534E+02 -.880352138E+02 -.880928621E+02 -.881526595E+02 -.882143060E+02 -.882774370E+02 -.883416221E+02 -.884063651E+02 -.884711065E+02 -.885352279E+02 -.885980595E+02 -.886588893E+02 -.887169765E+02 -.887715659E+02 -.888219056E+02 -.888672662E+02 -.889069603E+02 -.889403631E+02 -.889669321E+02 -.889862245E+02 -.889979122E+02 -.890017939E+02 -.889978014E+02 -.889860028E+02 -.889665995E+02 -.889399194E+02 -.889064054E+02 -.888666002E+02 -.888211285E+02 -.887706778E+02 -.887159778E+02 -.886577807E+02 -.885968419E+02 -.885339027E+02 -.884696752E+02 -.884048299E+02 -.883399858E+02 -.882757028E+02 -.882124778E+02 -.881507419E+02 -.880908602E+02 -.880331336E+02 -.879778018E+02 -.879250468E+02 -.878749979E+02 -.878277369E+02 -.877833036E+02 -.877417008E+02 -.877029000E+02 -.876668465E+02 -.876334635E+02 -.876026572E+02 -.875743201E+02 -.875483348E+02 -.875245770E+02 -.875029183E+02 -.874832285E+02 -.874653776E+02 -.874492382E+02 -.874346867E+02 -.874216057E+02 -.874098853E+02 -.873994255E+02 -.873901388E+02 -.873819528E+02 -.873748145E+02 -.873686950E+02 -.873635966E+02 -.873595609E+02 -.873566813E+02 -.873551177E+02 -.873551177E+02
 -.873475536E+02 -.873475536E+02 -.873487579E+02 -.873510184E+02 -.873542569E+02 -.873584486E+02 -.873636103E+02 -.873697911E+02 -.873770658E+02 -.873855299E+02 -.873952963E+02 -.874064920E+02 -.874192562E+02 -.874337388E+02 -.874500984E+02 -.874685011E+02 -.874891188E+02 -.875121273E+02 -.875377046E+02 -.875660278E+02 -.875972709E+02 -.876316006E+02 -.876691726E+02 -.877101270E+02 -.877545823E+02 -.878026295E+02 -.878543254E+02 -.879096847E+02 -.879686726E+02 -.880311957E+02 -.880970946E+02 -.881661351E+02 -.882380011E+02 -.883122882E+02 -.883884994E+02 -.884660423E+02 -.885442297E+02 -.886222835E+02 -.886993426E+02 -.887744742E+02 -.888466910E+02 -.889149711E+02 -.889782832E+02 -.890356140E+02 -.890859990E+02 -.891285533E+02 -.891625022E+02 -.891872096E+02 -.892022021E+02 -.892071879E+02 -.892020683E+02 -.891869416E+02 -.891620997E+02 -.891280155E+02 -.890853252E+02 -.890348032E+02 -.889773344E+02 -.889138836E+02 -.888454638E+02 -.887731067E+02 -.886978342E+02 -.886206344E+02 -.885424400E+02 -.884641127E+02 -.883864313E+02 -.883100833E+02 -.882356617E+02 -.881636644E+02 -.880944962E+02 -.880284742E+02 -.879658331E+02 -.879067335E+02 -.878512693E+02 -.877994765E+02 -.877513412E+02 -.877068078E+02 -.876657863E+02 -.876281591E+02 -.875937874E+02 -.875625167E+02 -.875341811E+02 -.875086079E+02 -.874856207E+02 -.874650424E+02 -.874466976E+02 -.874304143E+02 -.874160257E+02 -.874033714E+02 -.873922986E+02 -.873826631E+02 -.873743303E+02 -.873671766E+02 -.873610908E+02 -.873559763E+02 -.873517535E+02 -.873483639E+02 -.873457750E+02 -.873439873E+02 -.873430441E+02 -.873430441E+02
 -.873326480E+02 -.873326480E+02 -.873330792E+02 -.873339754E+02 -.873354002E+02 -.873374407E+02 -.873402026E+02 -.873438070E+02 -.873483885E+02 -.873540939E+02 -.873610816E+02 -.873695209E+02 -.873795923E+02 -.873914868E+02 -.874054061E+02 -.874215623E+02 -.874401769E+02 -.874614799E+02 -.874857084E+02 -.875131047E+02 -.875439132E+02 -.875783769E+02 -.876167333E+02 -.876592087E+02 -.877060114E+02 -.877573241E+02 -.878132951E+02 -.878740277E+02 -.879395692E+02 -.880098984E+02 -.880849128E+02 -.881644157E+02 -.882481028E+02 -.883355506E+02 -.884262060E+02 -.885193791E+02 -.886142391E+02 -.887098156E+02 -.888050051E+02 -.888985843E+02 -.889892306E+02 -.890755501E+02 -.891561122E+02 -.892294909E+02 -.892943108E+02 -.893492961E+02 -.893933192E+02 -.894254470E+02 -.894449812E+02 -.894514893E+02 -.894448248E+02 -.894251338E+02 -.893928482E+02 -.893486658E+02 -.892935195E+02 -.892285365E+02 -.891549925E+02 -.890742627E+02 -.889877731E+02 -.888969544E+02 -.888032009E+02 -.887078352E+02 -.886120812E+02 -.885170426E+02 -.884236905E+02 -.883328562E+02 -.882452302E+02 -.881613662E+02 -.880816885E+02 -.880065019E+02 -.879360042E+02 -.878702985E+02 -.878094068E+02 -.877532829E+02 -.877018242E+02 -.876548837E+02 -.876122797E+02 -.875738049E+02 -.875392344E+02 -.875083321E+02 -.874808563E+02 -.874565638E+02 -.874352142E+02 -.874165718E+02 -.874004081E+02 -.873865029E+02 -.873746455E+02 -.873646352E+02 -.873562812E+02 -.873494026E+02 -.873438284E+02 -.873393969E+02 -.873359557E+02 -.873333609E+02 -.873314775E+02 -.873301793E+02 -.873293498E+02 -.873288834E+02 -.873286878E+02 -.873286878E+02
 -.873151598E+02 -.873151598E+02 -.873146718E+02 -.873139388E+02 -.873131867E+02 -.873126283E+02 -.873124682E+02 -.873129059E+02 -.873141402E+02 -.873163714E+02 -.873198048E+02 -.873246530E+02 -.873311381E+02 -.873394938E+02 -.873499665E+02 -.873628169E+02 -.873783207E+02 -.873967685E+02 -.874184659E+02 -.874437319E+02 -.874728970E+02 -.875063003E+02 -.875442849E+02 -.875871922E+02 -.876353544E+02 -.876890857E+02 -.877486704E+02 -.878143500E+02 -.878863080E+02 -.879646520E+02 -.880493947E+02 -.881404335E+02 -.882375288E+02 -.883402830E+02 -.884481210E+02 -.885602728E+02 -.886757612E+02 -.887933957E+02 -.889117749E+02 -.890292980E+02 -.891441893E+02 -.892545336E+02 -.893583255E+02 -.894535297E+02 -.895381521E+02 -.896103167E+02 -.896683461E+02 -.897108389E+02 -.897367383E+02 -.897453867E+02 -.897365607E+02 -.897104827E+02 -.896678097E+02 -.896095977E+02 -.895372474E+02 -.894524357E+02 -.893570382E+02 -.892530488E+02 -.891425028E+02 -.890274055E+02 -.889096723E+02 -.887910793E+02 -.886732275E+02 -.885575191E+02 -.884451448E+02 -.883370826E+02 -.882341030E+02 -.881367819E+02 -.880455175E+02 -.879605500E+02 -.878819829E+02 -.878098043E+02 -.877439071E+02 -.876841090E+02 -.876301694E+02 -.875818046E+02 -.875387020E+02 -.875005304E+02 -.874669497E+02 -.874376183E+02 -.874121989E+02 -.873903627E+02 -.873717929E+02 -.873561865E+02 -.873432553E+02 -.873327270E+02 -.873243442E+02 -.873178642E+02 -.873130579E+02 -.873097078E+02 -.873076066E+02 -.873065546E+02 -.873063570E+02 -.873068214E+02 -.873077537E+02 -.873089546E+02 -.873102150E+02 -.873113105E+02 -.873119952E+02 -.873119952E+02
 -.872951013E+02 -.872951013E+02 -.872935450E+02 -.872909114E+02 -.872876067E+02 -.872839821E+02 -.872803486E+02 -.872769889E+02 -.872741672E+02 -.872721375E+02 -.872711507E+02 -.872714603E+02 -.872733276E+02 -.872770261E+02 -.872828453E+02 -.872910936E+02 -.873021017E+02 -.873162240E+02 -.873338399E+02 -.873553550E+02 -.873811998E+02 -.874118283E+02 -.874477147E+02 -.874893480E+02 -.875372248E+02 -.875918392E+02 -.876536702E+02 -.877231649E+02 -.878007193E+02 -.878866542E+02 -.879811882E+02 -.880844065E+02 -.881962278E+02 -.883163684E+02 -.884443067E+02 -.885792495E+02 -.887201027E+02 -.888654502E+02 -.890135432E+02 -.891623054E+02 -.893093552E+02 -.894520501E+02 -.895875517E+02 -.897129148E+02 -.898251953E+02 -.899215756E+02 -.899994977E+02 -.900567976E+02 -.900918279E+02 -.901035563E+02 -.900916307E+02 -.900564018E+02 -.899989007E+02 -.899207736E+02 -.898241836E+02 -.897116876E+02 -.895861029E+02 -.894503731E+02 -.893074432E+02 -.891601517E+02 -.890111415E+02 -.888627943E+02 -.887171871E+02 -.885760692E+02 -.884408574E+02 -.883126464E+02 -.881922300E+02 -.880801307E+02 -.879766327E+02 -.878818181E+02 -.877956023E+02 -.877177674E+02 -.876479933E+02 -.875858850E+02 -.875309959E+02 -.874828482E+02 -.874409488E+02 -.874048023E+02 -.873739210E+02 -.873478325E+02 -.873260848E+02 -.873082494E+02 -.872939240E+02 -.872827321E+02 -.872743234E+02 -.872683723E+02 -.872645760E+02 -.872626524E+02 -.872623366E+02 -.872633781E+02 -.872655361E+02 -.872685757E+02 -.872722621E+02 -.872763544E+02 -.872805987E+02 -.872847189E+02 -.872884065E+02 -.872913075E+02 -.872930062E+02 -.872930062E+02
 -.872726155E+02 -.872726155E+02 -.872698462E+02 -.872650459E+02 -.872588168E+02 -.872516581E+02 -.872439923E+02 -.872361864E+02 -.872285690E+02 -.872214438E+02 -.872151022E+02 -.872098321E+02 -.872059268E+02 -.872036921E+02 -.872034531E+02 -.872055594E+02 -.872103910E+02 -.872183623E+02 -.872299265E+02 -.872455784E+02 -.872658567E+02 -.872913449E+02 -.873226704E+02 -.873605018E+02 -.874055427E+02 -.874585236E+02 -.875201881E+02 -.875912753E+02 -.876724968E+02 -.877645060E+02 -.878678623E+02 -.879829872E+02 -.881101137E+02 -.882492301E+02 -.884000193E+02 -.885617967E+02 -.887334508E+02 -.889133912E+02 -.890995104E+02 -.892891665E+02 -.894791930E+02 -.896659429E+02 -.898453715E+02 -.900131607E+02 -.901648837E+02 -.902962064E+02 -.904031156E+02 -.904821574E+02 -.905306666E+02 -.905469575E+02 -.905304523E+02 -.904817267E+02 -.904024646E+02 -.902953295E+02 -.901637736E+02 -.900118091E+02 -.898437692E+02 -.896640802E+02 -.894770602E+02 -.892867539E+02 -.890968088E+02 -.889103919E+02 -.887301460E+02 -.885581794E+02 -.883960832E+02 -.882449697E+02 -.881055242E+02 -.879780647E+02 -.878626034E+02 -.877589080E+02 -.876665577E+02 -.875849937E+02 -.875135630E+02 -.874515550E+02 -.873982310E+02 -.873528484E+02 -.873146776E+02 -.872830161E+02 -.872571969E+02 -.872365942E+02 -.872206268E+02 -.872087588E+02 -.872004987E+02 -.871953977E+02 -.871930468E+02 -.871930729E+02 -.871951347E+02 -.871989181E+02 -.872041308E+02 -.872104967E+02 -.872177493E+02 -.872256247E+02 -.872338532E+02 -.872421495E+02 -.872502014E+02 -.872576551E+02 -.872640988E+02 -.872690404E+02 -.872718809E+02 -.872718809E+02
 -.872480082E+02 -.872480082E+02 -.872438945E+02 -.872366831E+02 -.872271838E+02 -.872160496E+02 -.872038159E+02 -.871909315E+02 -.871777838E+02 -.871647190E+02 -.871520584E+02 -.871401130E+02 -.871291949E+02 -.871196281E+02 -.871117579E+02 -.871059601E+02 -.871026489E+02 -.871022850E+02 -.871053832E+02 -.871125189E+02 -.871243352E+02 -.871415476E+02 -.871649484E+02 -.871954083E+02 -.872338757E+02 -.872813718E+02 -.873389813E+02 -.874078361E+02 -.874890912E+02 -.875838920E+02 -.876933286E+02 -.878183797E+02 -.879598409E+02 -.881182410E+02 -.882937444E+02 -.884860441E+02 -.886942505E+02 -.889167816E+02 -.891512668E+02 -.893944767E+02 -.896422910E+02 -.898897200E+02 -.901309911E+02 -.903597098E+02 -.905690990E+02 -.907523187E+02 -.909028567E+02 -.910149696E+02 -.910841338E+02 -.911074464E+02 -.910839052E+02 -.910145096E+02 -.909021596E+02 -.907513762E+02 -.905679007E+02 -.903582436E+02 -.901292440E+02 -.898876782E+02 -.896399409E+02 -.893918053E+02 -.891482617E+02 -.889134316E+02 -.886905456E+02 -.884819752E+02 -.882893036E+02 -.881134216E+02 -.879546367E+02 -.878127854E+02 -.876873397E+02 -.875775043E+02 -.874823012E+02 -.874006407E+02 -.873313778E+02 -.872733581E+02 -.872254500E+02 -.871865697E+02 -.871556966E+02 -.871318834E+02 -.871142609E+02 -.871020385E+02 -.870945032E+02 -.870910152E+02 -.870910029E+02 -.870939571E+02 -.870994238E+02 -.871069976E+02 -.871163142E+02 -.871270428E+02 -.871388783E+02 -.871515325E+02 -.871647258E+02 -.871781762E+02 -.871915884E+02 -.872046401E+02 -.872169657E+02 -.872281365E+02 -.872376363E+02 -.872448303E+02 -.872489265E+02 -.872489265E+02
 -.872217759E+02 -.872217759E+02 -.872162104E+02 -.872063856E+02 -.871933246E+02 -.871778351E+02 -.871605622E+02 -.871420302E+02 -.871226757E+02 -.871028744E+02 -.870829632E+02 -.870632582E+02 -.870440702E+02 -.870257191E+02 -.870085464E+02 -.869929274E+02 -.869792828E+02 -.869680908E+02 -.869598990E+02 -.869553362E+02 -.869551251E+02 -.869600939E+02 -.869711881E+02 -.869894808E+02 -.870161811E+02 -.870526389E+02 -.871003448E+02 -.871609226E+02 -.872361127E+02 -.873277422E+02 -.874376787E+02 -.875677651E+02 -.877197291E+02 -.878950685E+02 -.880949059E+02 -.883198177E+02 -.885696382E+02 -.888432505E+02 -.891383775E+02 -.894513961E+02 -.897771989E+02 -.901091332E+02 -.904390427E+02 -.907574333E+02 -.910537808E+02 -.913170007E+02 -.915360979E+02 -.917009983E+02 -.918035029E+02 -.918382198E+02 -.918032633E+02 -.917005151E+02 -.915353630E+02 -.913160024E+02 -.910525045E+02 -.907558618E+02 -.904371577E+02 -.901069158E+02 -.897746308E+02 -.894484604E+02 -.891350586E+02 -.888395348E+02 -.885655140E+02 -.883152747E+02 -.880899353E+02 -.878896626E+02 -.877138814E+02 -.875614696E+02 -.874309303E+02 -.873205357E+02 -.872284437E+02 -.871527867E+02 -.870917377E+02 -.870435568E+02 -.870066201E+02 -.869794376E+02 -.869606599E+02 -.869490789E+02 -.869436228E+02 -.869433478E+02 -.869474284E+02 -.869551455E+02 -.869658750E+02 -.869790756E+02 -.869942775E+02 -.870110709E+02 -.870290946E+02 -.870480259E+02 -.870675693E+02 -.870874453E+02 -.871073787E+02 -.871270856E+02 -.871462588E+02 -.871645499E+02 -.871815489E+02 -.871967580E+02 -.872095598E+02 -.872191766E+02 -.872246187E+02 -.872246187E+02
 -.871946230E+02 -.871946230E+02 -.871875356E+02 -.871749606E+02 -.871581338E+02 -.871380132E+02 -.871153458E+02 -.870907204E+02 -.870646092E+02 -.870374008E+02 -.870094275E+02 -.869809871E+02 -.869523628E+02 -.869238394E+02 -.868957200E+02 -.868683402E+02 -.868420846E+02 -.868174014E+02 -.867948204E+02 -.867749700E+02 -.867585975E+02 -.867465895E+02 -.867399942E+02 -.867400447E+02 -.867481820E+02 -.867660764E+02 -.867956469E+02 -.868390734E+02 -.868988006E+02 -.869775274E+02 -.870781759E+02 -.872038346E+02 -.873576644E+02 -.875427624E+02 -.877619711E+02 -.880176292E+02 -.883112599E+02 -.886432023E+02 -.890122026E+02 -.894149977E+02 -.898459374E+02 -.902967025E+02 -.907561711E+02 -.912104661E+02 -.916432079E+02 -.920360309E+02 -.923695099E+02 -.926246908E+02 -.927852626E+02 -.928400381E+02 -.927850141E+02 -.926241886E+02 -.923687433E+02 -.920349843E+02 -.916418609E+02 -.912087947E+02 -.907541499E+02 -.902943059E+02 -.898431415E+02 -.894117814E+02 -.890085477E+02 -.886390937E+02 -.883066851E+02 -.880125778E+02 -.877564346E+02 -.875367337E+02 -.873511373E+02 -.871968034E+02 -.870706356E+02 -.869694728E+02 -.868902268E+02 -.868299750E+02 -.867860187E+02 -.867559128E+02 -.867374773E+02 -.867287935E+02 -.867281912E+02 -.867342301E+02 -.867456784E+02 -.867614895E+02 -.867807797E+02 -.868028055E+02 -.868269438E+02 -.868526723E+02 -.868795524E+02 -.869072127E+02 -.869353347E+02 -.869636382E+02 -.869918681E+02 -.870197805E+02 -.870471284E+02 -.870736463E+02 -.870990321E+02 -.871229264E+02 -.871448867E+02 -.871643559E+02 -.871806226E+02 -.871927705E+02 -.871996135E+02 -.871996135E+02
 -.871674623E+02 -.871674623E+02 -.871588335E+02 -.871434628E+02 -.871227905E+02 -.870979146E+02 -.870696720E+02 -.870387017E+02 -.870054945E+02 -.869704323E+02 -.869338192E+02 -.868959081E+02 -.868569219E+02 -.868170736E+02 -.867765838E+02 -.867356987E+02 -.866947079E+02 -.866539637E+02 -.866139023E+02 -.865750676E+02 -.865381383E+02 -.865039588E+02 -.864735743E+02 -.864482698E+02 -.864296138E+02 -.864195052E+02 -.864202224E+02 -.864344715E+02 -.864654306E+02 -.865167846E+02 -.865927409E+02 -.866980177E+02 -.868377880E+02 -.870175637E+02 -.872429972E+02 -.875195790E+02 -.878522067E+02 -.882446131E+02 -.886986510E+02 -.892134671E+02 -.897846382E+02 -.904033823E+02 -.910559623E+02 -.917233072E+02 -.923807340E+02 -.929977326E+02 -.935383896E+02 -.939637479E+02 -.942370818E+02 -.943314448E+02 -.942368231E+02 -.939632248E+02 -.935375899E+02 -.929966370E+02 -.923793154E+02 -.917215326E+02 -.910537962E+02 -.904007904E+02 -.897815902E+02 -.892099383E+02 -.886946217E+02 -.882400685E+02 -.878471353E+02 -.875139721E+02 -.872368483E+02 -.870108673E+02 -.868305397E+02 -.866902133E+02 -.865843763E+02 -.865078553E+02 -.864559319E+02 -.864243977E+02 -.864095675E+02 -.864082624E+02 -.864177756E+02 -.864358287E+02 -.864605225E+02 -.864902891E+02 -.865238441E+02 -.865601445E+02 -.865983484E+02 -.866377815E+02 -.866779057E+02 -.867182930E+02 -.867586025E+02 -.867985596E+02 -.868379384E+02 -.868765449E+02 -.869142018E+02 -.869507324E+02 -.869859454E+02 -.870196167E+02 -.870514693E+02 -.870811496E+02 -.871081972E+02 -.871320083E+02 -.871517882E+02 -.871664914E+02 -.871747440E+02 -.871747440E+02
 -.871413904E+02 -.871413904E+02 -.871312641E+02 -.871131682E+02 -.870887311E+02 -.870591756E+02 -.870254127E+02 -.869881155E+02 -.869477756E+02 -.869047476E+02 -.868592846E+02 -.868115661E+02 -.867617226E+02 -.867098552E+02 -.866560553E+02 -.866004227E+02 -.865430847E+02 -.864842167E+02 -.864240665E+02 -.863629814E+02 -.863014418E+02 -.862401003E+02 -.861798294E+02 -.861217775E+02 -.860674362E+02 -.860187178E+02 -.859780447E+02 -.859484492E+02 -.859336829E+02 -.859383289E+02 -.859679118E+02 -.860289922E+02 -.861292267E+02 -.862773691E+02 -.864831759E+02 -.867571682E+02 -.871101945E+02 -.875527250E+02 -.880938189E+02 -.887397339E+02 -.894922317E+02 -.903467809E+02 -.912909865E+02 -.923033329E+02 -.933512545E+02 -.943867869E+02 -.953414036E+02 -.961271135E+02 -.966497949E+02 -.968338632E+02 -.966495190E+02 -.961265570E+02 -.953405553E+02 -.943856265E+02 -.933497492E+02 -.923014381E+02 -.912886522E+02 -.903439608E+02 -.894888892E+02 -.887358424E+02 -.880893600E+02 -.875476865E+02 -.871045684E+02 -.867509495E+02 -.864763615E+02 -.862699572E+02 -.861212157E+02 -.860203806E+02 -.859586976E+02 -.859285091E+02 -.859232534E+02 -.859374046E+02 -.859663782E+02 -.860064216E+02 -.860545012E+02 -.861081940E+02 -.861655870E+02 -.862251890E+02 -.862858520E+02 -.863467054E+02 -.864070994E+02 -.864665582E+02 -.865247408E+02 -.865814087E+02 -.866363990E+02 -.866896015E+02 -.867409395E+02 -.867903522E+02 -.868377789E+02 -.868831433E+02 -.869263365E+02 -.869671989E+02 -.870054982E+02 -.870409034E+02 -.870729515E+02 -.871010060E+02 -.871242028E+02 -.871413814E+02 -.871509951E+02 -.871509951E+02
 -.871176317E+02 -.871176317E+02 -.871061257E+02 -.870855109E+02 -.870575803E+02 -.870236616E+02 -.869847231E+02 -.869414557E+02 -.868943359E+02 -.868436742E+02 -.867896533E+02 -.867323575E+02 -.866717970E+02 -.866079284E+02 -.865406723E+02 -.864699304E+02 -.863956035E+02 -.863176106E+02 -.862359123E+02 -.861505379E+02 -.860616210E+02 -.859694423E+02 -.858744851E+02 -.857775043E+02 -.856796132E+02 -.855823906E+02 -.854880128E+02 -.853994131E+02 -.853204714E+02 -.852562361E+02 -.852131751E+02 -.851994517E+02 -.852252095E+02 -.853028454E+02 -.854472277E+02 -.856757993E+02 -.860084734E+02 -.864671893E+02 -.870749588E+02 -.878541983E+02 -.888241962E+02 -.899978339E+02 -.913783679E+02 -.929574420E+02 -.947107480E+02 -.965773301E+02 -.984268544E+02 -.100049695E+03 -.101186466E+03 -.101600547E+03 -.101186166E+03 -.100049089E+03 -.984259334E+02 -.965760755E+02 -.947091261E+02 -.929553963E+02 -.913758273E+02 -.899947372E+02 -.888205022E+02 -.878498823E+02 -.870700069E+02 -.864615946E+02 -.860022334E+02 -.856689149E+02 -.854397011E+02 -.852946799E+02 -.852164081E+02 -.851900166E+02 -.852031072E+02 -.852455342E+02 -.853091326E+02 -.853874322E+02 -.854753827E+02 -.855691021E+02 -.856656555E+02 -.857628652E+02 -.858591517E+02 -.859534013E+02 -.860448599E+02 -.861330456E+02 -.862176807E+02 -.862986366E+02 -.863758907E+02 -.864494925E+02 -.865195368E+02 -.865861417E+02 -.866494310E+02 -.867095182E+02 -.867664924E+02 -.868204035E+02 -.868712470E+02 -.869189454E+02 -.869633266E+02 -.870040961E+02 -.870408018E+02 -.870727881E+02 -.870991371E+02 -.871185909E+02 -.871294519E+02 -.871294519E+02
 -.870974498E+02 -.870974498E+02 -.870847604E+02 -.870619789E+02 -.870310333E+02 -.869933335E+02 -.869498881E+02 -.869013927E+02 -.868482980E+02 -.867908614E+02 -.867291856E+02 -.866632496E+02 -.865929309E+02 -.865180246E+02 -.864382585E+02 -.863533064E+02 -.862628023E+02 -.861663550E+02 -.860635658E+02 -.859540519E+02 -.858374759E+02 -.857135868E+02 -.855822728E+02 -.854436334E+02 -.852980742E+02 -.851464309E+02 -.849901311E+02 -.848314027E+02 -.846735390E+02 -.845212321E+02 -.843809870E+02 -.842616260E+02 -.841748922E+02 -.841361535E+02 -.841651947E+02 -.842870660E+02 -.845329185E+02 -.849407013E+02 -.855555001E+02 -.864291680E+02 -.876187371E+02 -.891831302E+02 -.911788858E+02 -.936600607E+02 -.966787419E+02 -.100214830E+03 -.104059642E+03 -.107754563E+03 -.110579454E+03 -.111691638E+03 -.110579129E+03 -.107753906E+03 -.104058640E+03 -.100213463E+03 -.966769748E+02 -.936578318E+02 -.911760978E+02 -.891797066E+02 -.876146382E+02 -.864243750E+02 -.855500059E+02 -.849345061E+02 -.845260277E+02 -.842794880E+02 -.841569394E+02 -.841272307E+02 -.841653104E+02 -.842513919E+02 -.843701046E+02 -.845097024E+02 -.846613598E+02 -.848185689E+02 -.849766346E+02 -.851322610E+02 -.852832181E+02 -.854280762E+02 -.855659987E+02 -.856965795E+02 -.858197195E+02 -.859355321E+02 -.860442715E+02 -.861462800E+02 -.862419480E+02 -.863316847E+02 -.864158964E+02 -.864949695E+02 -.865692579E+02 -.866390708E+02 -.867046627E+02 -.867662220E+02 -.868238570E+02 -.868775802E+02 -.869272864E+02 -.869727250E+02 -.870134636E+02 -.870488391E+02 -.870778948E+02 -.870992963E+02 -.871112223E+02 -.871112223E+02
 -.870820301E+02 -.870820301E+02 -.870684292E+02 -.870439756E+02 -.870106966E+02 -.869700609E+02 -.869231022E+02 -.868705131E+02 -.868127161E+02 -.867499168E+02 -.866821439E+02 -.866092781E+02 -.865310742E+02 -.864471764E+02 -.863571301E+02 -.862603907E+02 -.861563320E+02 -.860442536E+02 -.859233916E+02 -.857929319E+02 -.856520306E+02 -.854998437E+02 -.853355694E+02 -.851585096E+02 -.849681566E+02 -.847643133E+02 -.845472593E+02 -.843179764E+02 -.840784526E+02 -.838320867E+02 -.835842241E+02 -.833428574E+02 -.831195367E+02 -.829305416E+02 -.827983761E+02 -.827536600E+02 -.828374929E+02 -.831043727E+02 -.836257227E+02 -.844940211E+02 -.858273604E+02 -.877739953E+02 -.905168529E+02 -.942873111E+02 -.994104214E+02 -.106158458E+03 -.114486662E+03 -.123719008E+03 -.132031310E+03 -.136053406E+03 -.132030963E+03 -.123718306E+03 -.114485588E+03 -.106156984E+03 -.994085057E+02 -.942848879E+02 -.905137974E+02 -.877702251E+02 -.858228430E+02 -.844887446E+02 -.836196881E+02 -.830975895E+02 -.828299761E+02 -.827454273E+02 -.827894459E+02 -.829209305E+02 -.831092590E+02 -.833319236E+02 -.835726407E+02 -.838198560E+02 -.840655728E+02 -.843044417E+02 -.845330601E+02 -.847494371E+02 -.849525881E+02 -.851422314E+02 -.853185628E+02 -.854820894E+02 -.856335097E+02 -.857736271E+02 -.859032892E+02 -.860233448E+02 -.861346160E+02 -.862378781E+02 -.863338471E+02 -.864231710E+02 -.865064236E+02 -.865840989E+02 -.866566054E+02 -.867242586E+02 -.867872705E+02 -.868457357E+02 -.868996109E+02 -.869486878E+02 -.869925558E+02 -.870305519E+02 -.870616940E+02 -.870845929E+02 -.870973361E+02 -.870973361E+02
 -.870723485E+02 -.870723485E+02 -.870581722E+02 -.870326611E+02 -.869979037E+02 -.869554035E+02 -.869062075E+02 -.868510032E+02 -.867901912E+02 -.867239398E+02 -.866522243E+02 -.865748559E+02 -.864915012E+02 -.864016962E+02 -.863048540E+02 -.862002703E+02 -.860871259E+02 -.859644886E+02 -.858313155E+02 -.856864582E+02 -.855286719E+02 -.853566327E+02 -.851689656E+02 -.849642903E+02 -.847412896E+02 -.844988119E+02 -.842360196E+02 -.839525998E+02 -.836490616E+02 -.833271483E+02 -.829904060E+02 -.826449631E+02 -.823005927E+02 -.819721620E+02 -.816816113E+02 -.814606737E+02 -.813546492E+02 -.814277187E+02 -.817705668E+02 -.825115508E+02 -.838334504E+02 -.859991803E+02 -.893924368E+02 -.945915380E+02 -.102571720E+03 -.114665275E+03 -.132344938E+03 -.156607831E+03 -.185709680E+03 -.208471251E+03 -.185709318E+03 -.156607096E+03 -.132343810E+03 -.114663721E+03 -.102569688E+03 -.945889539E+02 -.893891516E+02 -.859951194E+02 -.838285879E+02 -.825058818E+02 -.817641008E+02 -.814204744E+02 -.813466506E+02 -.814519467E+02 -.816721806E+02 -.819620495E+02 -.822898165E+02 -.826335360E+02 -.829783359E+02 -.833144378E+02 -.836357084E+02 -.839385971E+02 -.842213564E+02 -.844834738E+02 -.847252593E+02 -.849475483E+02 -.851514910E+02 -.853384039E+02 -.855096680E+02 -.856666597E+02 -.858107066E+02 -.859430588E+02 -.860648731E+02 -.861772038E+02 -.862809995E+02 -.863771019E+02 -.864662456E+02 -.865490583E+02 -.866260589E+02 -.866976533E+02 -.867641270E+02 -.868256326E+02 -.868821710E+02 -.869335643E+02 -.869794189E+02 -.870190742E+02 -.870515345E+02 -.870753778E+02 -.870886357E+02 -.870886357E+02
 -.870690498E+02 -.870690498E+02 -.870546768E+02 -.870288041E+02 -.869935405E+02 -.869504011E+02 -.869004371E+02 -.868443333E+02 -.867824825E+02 -.867150391E+02 -.866419590E+02 -.865630280E+02 -.864778810E+02 -.863860141E+02 -.862867921E+02 -.861794517E+02 -.860631021E+02 -.859367246E+02 -.857991712E+02 -.856491665E+02 -.854853118E+02 -.853060967E+02 -.851099208E+02 -.848951309E+02 -.846600804E+02 -.844032206E+02 -.841232368E+02 -.838192448E+02 -.834910735E+02 -.831396621E+02 -.827676158E+02 -.823799759E+02 -.819852859E+02 -.815970659E+02 -.812358625E+02 -.809321322E+02 -.807303707E+02 -.806951895E+02 -.809205847E+02 -.815447227E+02 -.827747949E+02 -.849312944E+02 -.885320529E+02 -.944673703E+02 -.104478749E+03 -.121762524E+03 -.152224146E+03 -.207511876E+03 -.311663444E+03 -.516354854E+03 -.311663075E+03 -.207511129E+03 -.152222998E+03 -.121760939E+03 -.104476671E+03 -.944647198E+02 -.885286689E+02 -.849271109E+02 -.827697892E+02 -.815388939E+02 -.809139461E+02 -.806877640E+02 -.807221858E+02 -.809232166E+02 -.812262434E+02 -.815867671E+02 -.819743264E+02 -.823683692E+02 -.827553702E+02 -.831267801E+02 -.834775523E+02 -.838050772E+02 -.841084112E+02 -.843877218E+02 -.846438902E+02 -.848782291E+02 -.850922855E+02 -.852877056E+02 -.854661430E+02 -.856292000E+02 -.857783903E+02 -.859151182E+02 -.860406675E+02 -.861561977E+02 -.862627444E+02 -.863612209E+02 -.864524213E+02 -.865370220E+02 -.866155822E+02 -.866885409E+02 -.867562100E+02 -.868187633E+02 -.868762174E+02 -.869284058E+02 -.869749413E+02 -.870151645E+02 -.870480755E+02 -.870722414E+02 -.870856748E+02 -.870856748E+02
 -.870723595E+02 -.870723595E+02 -.870581838E+02 -.870326738E+02 -.869979178E+02 -.869554193E+02 -.869062252E+02 -.868510230E+02 -.867902131E+02 -.867239639E+02 -.866522507E+02 -.865748846E+02 -.864915324E+02 -.864017298E+02 -.863048902E+02 -.862003090E+02 -.860871672E+02 -.859645324E+02 -.858313618E+02 -.856865071E+02 -.855287234E+02 -.853566867E+02 -.851690221E+02 -.849643493E+02 -.847413511E+02 -.844988759E+02 -.842360859E+02 -.839526685E+02 -.836491325E+02 -.833272212E+02 -.829904809E+02 -.826450397E+02 -.823006707E+02 -.819722410E+02 -.816816909E+02 -.814607535E+02 -.813547284E+02 -.814277968E+02 -.817706429E+02 -.825116242E+02 -.838335202E+02 -.859992459E+02 -.893924977E+02 -.945915945E+02 -.102571774E+03 -.114665328E+03 -.132344990E+03 -.156607882E+03 -.185709731E+03 -.208471302E+03 -.185709369E+03 -.156607148E+03 -.132343862E+03 -.114663774E+03 -.102569743E+03 -.945890108E+02 -.893892130E+02 -.859951857E+02 -.838286585E+02 -.825059561E+02 -.817641779E+02 -.814205536E+02 -.813467311E+02 -.814520277E+02 -.816722616E+02 -.819621300E+02 -.822898960E+02 -.826336142E+02 -.829784125E+02 -.833145125E+02 -.836357811E+02 -.839386676E+02 -.842214246E+02 -.844835397E+02 -.847253228E+02 -.849476094E+02 -.851515496E+02 -.853384600E+02 -.855097215E+02 -.856667108E+02 -.858107552E+02 -.859431049E+02 -.860649166E+02 -.861772447E+02 -.862810380E+02 -.863771379E+02 -.864662791E+02 -.865490894E+02 -.866260876E+02 -.866976796E+02 -.867641510E+02 -.868256544E+02 -.868821906E+02 -.869335819E+02 -.869794346E+02 -.870190884E+02 -.870515473E+02 -.870753896E+02 -.870886468E+02 -.870886468E+02
 -.870820521E+02 -.870820521E+02 -.870684524E+02 -.870440009E+02 -.870107247E+02 -.869700924E+02 -.869231376E+02 -.868705526E+02 -.868127599E+02 -.867499651E+02 -.866821967E+02 -.866093356E+02 -.865311365E+02 -.864472436E+02 -.863572023E+02 -.862604679E+02 -.861564142E+02 -.860443409E+02 -.859234839E+02 -.857930291E+02 -.856521329E+02 -.854999509E+02 -.853356815E+02 -.851586266E+02 -.849682784E+02 -.847644397E+02 -.845473903E+02 -.843181117E+02 -.840785920E+02 -.838322299E+02 -.835843707E+02 -.833430069E+02 -.831196886E+02 -.829306951E+02 -.827985304E+02 -.827538141E+02 -.828376457E+02 -.831045229E+02 -.836258689E+02 -.844941620E+02 -.858274946E+02 -.877741214E+02 -.905169704E+02 -.942874213E+02 -.994105277E+02 -.106158562E+03 -.114486765E+03 -.123719110E+03 -.132031411E+03 -.136053508E+03 -.132031064E+03 -.123718408E+03 -.114485691E+03 -.106157088E+03 -.994086126E+02 -.942849988E+02 -.905139159E+02 -.877703525E+02 -.858229785E+02 -.844888872E+02 -.836198362E+02 -.830977417E+02 -.828301312E+02 -.827455839E+02 -.827896028E+02 -.829210868E+02 -.831094138E+02 -.833320762E+02 -.835727905E+02 -.838200026E+02 -.840657157E+02 -.843045806E+02 -.845331949E+02 -.847495674E+02 -.849527138E+02 -.851423525E+02 -.853186790E+02 -.854822008E+02 -.856336162E+02 -.857737288E+02 -.859033859E+02 -.860234366E+02 -.861347028E+02 -.862379599E+02 -.863339239E+02 -.864232429E+02 -.865064905E+02 -.865841610E+02 -.866566627E+02 -.867243112E+02 -.867873185E+02 -.868457792E+02 -.868996502E+02 -.869487231E+02 -.869925874E+02 -.870305802E+02 -.870617196E+02 -.870846164E+02 -.870973584E+02 -.870973584E+02
 -.870974832E+02 -.870974832E+02 -.870847954E+02 -.870620170E+02 -.870310756E+02 -.869933809E+02 -.869499411E+02 -.869014518E+02 -.868483636E+02 -.867909337E+02 -.867292648E+02 -.866633358E+02 -.865930242E+02 -.865181252E+02 -.864383664E+02 -.863534218E+02 -.862629251E+02 -.861664852E+02 -.860637034E+02 -.859541967E+02 -.858376280E+02 -.857137460E+02 -.855824390E+02 -.854438066E+02 -.852982541E+02 -.851466173E+02 -.849903238E+02 -.848316013E+02 -.846737430E+02 -.845214412E+02 -.843812005E+02 -.842618430E+02 -.841751120E+02 -.841363750E+02 -.841654167E+02 -.842872871E+02 -.845331373E+02 -.849409160E+02 -.855557091E+02 -.864293692E+02 -.876189290E+02 -.891833113E+02 -.911790556E+02 -.936602212E+02 -.966788973E+02 -.100214983E+03 -.104059793E+03 -.107754713E+03 -.110579605E+03 -.111691788E+03 -.110579280E+03 -.107754057E+03 -.104058792E+03 -.100213617E+03 -.966771310E+02 -.936579935E+02 -.911762690E+02 -.891798894E+02 -.876148321E+02 -.864245786E+02 -.855502174E+02 -.849347238E+02 -.845262497E+02 -.842797127E+02 -.841571652E+02 -.841274562E+02 -.841655346E+02 -.842516135E+02 -.843703228E+02 -.845099164E+02 -.846615690E+02 -.848187728E+02 -.849768328E+02 -.851324532E+02 -.852834039E+02 -.854282555E+02 -.855661711E+02 -.856967450E+02 -.858198780E+02 -.859356834E+02 -.860444156E+02 -.861464168E+02 -.862420775E+02 -.863318069E+02 -.864160112E+02 -.864950771E+02 -.865693581E+02 -.866391638E+02 -.867047486E+02 -.867663008E+02 -.868239290E+02 -.868776455E+02 -.869273453E+02 -.869727779E+02 -.870135110E+02 -.870488816E+02 -.870779332E+02 -.870993316E+02 -.871112558E+02 -.871112558E+02
 -.871176766E+02 -.871176766E+02 -.871061728E+02 -.870855620E+02 -.870576369E+02 -.870237248E+02 -.869847938E+02 -.869415345E+02 -.868944233E+02 -.868437706E+02 -.867897588E+02 -.867324723E+02 -.866719213E+02 -.866080623E+02 -.865408158E+02 -.864700836E+02 -.863957663E+02 -.863177831E+02 -.862360943E+02 -.861507294E+02 -.860618218E+02 -.859696522E+02 -.858747039E+02 -.857777318E+02 -.856798491E+02 -.855826345E+02 -.854882643E+02 -.853996717E+02 -.853207364E+02 -.852565069E+02 -.852134508E+02 -.851997313E+02 -.852254919E+02 -.853031292E+02 -.854475115E+02 -.856760816E+02 -.860087522E+02 -.864674628E+02 -.870752250E+02 -.878544551E+02 -.888244419E+02 -.899980670E+02 -.913785884E+02 -.929576517E+02 -.947109505E+02 -.965775291E+02 -.984270519E+02 -.100049892E+03 -.101186663E+03 -.101600744E+03 -.101186363E+03 -.100049287E+03 -.984261316E+02 -.965762753E+02 -.947093297E+02 -.929556074E+02 -.913760496E+02 -.899949724E+02 -.888207503E+02 -.878501420E+02 -.870702764E+02 -.864618718E+02 -.860025164E+02 -.856692016E+02 -.854399898E+02 -.852949690E+02 -.852166961E+02 -.851903021E+02 -.852033890E+02 -.852458114E+02 -.853094044E+02 -.853876978E+02 -.854756414E+02 -.855693535E+02 -.856658990E+02 -.857631006E+02 -.858593786E+02 -.859536195E+02 -.860450691E+02 -.861332457E+02 -.862178715E+02 -.862988179E+02 -.863760625E+02 -.864496547E+02 -.865196894E+02 -.865862848E+02 -.866495645E+02 -.867096421E+02 -.867666068E+02 -.868205086E+02 -.868713430E+02 -.869190325E+02 -.869634052E+02 -.870041668E+02 -.870408651E+02 -.870728448E+02 -.870991883E+02 -.871186380E+02 -.871294968E+02 -.871294968E+02
 -.871414470E+02 -.871414470E+02 -.871313235E+02 -.871132325E+02 -.870888022E+02 -.870592548E+02 -.870255012E+02 -.869882141E+02 -.869478849E+02 -.869048681E+02 -.868594165E+02 -.868117096E+02 -.867618778E+02 -.867100222E+02 -.866562342E+02 -.866006135E+02 -.865432873E+02 -.864844310E+02 -.864242924E+02 -.863632188E+02 -.863016903E+02 -.862403598E+02 -.861800994E+02 -.861220577E+02 -.860677262E+02 -.860190171E+02 -.859783526E+02 -.859487652E+02 -.859340061E+02 -.859386583E+02 -.859682465E+02 -.860293309E+02 -.861295681E+02 -.862777118E+02 -.864835181E+02 -.867575083E+02 -.871105304E+02 -.875530548E+02 -.880941405E+02 -.887400453E+02 -.894925312E+02 -.903470673E+02 -.912912598E+02 -.923035944E+02 -.933515067E+02 -.943870329E+02 -.953416461E+02 -.961273544E+02 -.966500351E+02 -.968341033E+02 -.966497595E+02 -.961267984E+02 -.953407986E+02 -.943858735E+02 -.933500028E+02 -.923017014E+02 -.912889277E+02 -.903442499E+02 -.894891917E+02 -.887361573E+02 -.880896856E+02 -.875480207E+02 -.871049092E+02 -.867512949E+02 -.864767096E+02 -.862703061E+02 -.861215638E+02 -.860207265E+02 -.859590398E+02 -.859288464E+02 -.859235848E+02 -.859377291E+02 -.859666950E+02 -.860067301E+02 -.860548008E+02 -.861084840E+02 -.861658670E+02 -.862254586E+02 -.862861110E+02 -.863469534E+02 -.864073362E+02 -.864667836E+02 -.865249546E+02 -.865816108E+02 -.866365893E+02 -.866897800E+02 -.867411061E+02 -.867905070E+02 -.868379220E+02 -.868832748E+02 -.869264566E+02 -.869673080E+02 -.870055967E+02 -.870409919E+02 -.870730308E+02 -.871010770E+02 -.871242670E+02 -.871414405E+02 -.871510512E+02 -.871510512E+02
 -.871675308E+02 -.871675308E+02 -.871589053E+02 -.871435406E+02 -.871228763E+02 -.870980101E+02 -.870697785E+02 -.870388203E+02 -.870056259E+02 -.869705770E+02 -.869339776E+02 -.868960804E+02 -.868571082E+02 -.868172739E+02 -.867767981E+02 -.867359270E+02 -.866949502E+02 -.866542197E+02 -.866141719E+02 -.865753504E+02 -.865384341E+02 -.865042672E+02 -.864738948E+02 -.864486019E+02 -.864299569E+02 -.864198588E+02 -.864205856E+02 -.864348435E+02 -.864658105E+02 -.865171712E+02 -.865931332E+02 -.866984142E+02 -.868381873E+02 -.870179641E+02 -.872433971E+02 -.875199765E+02 -.878525999E+02 -.882450000E+02 -.886990297E+02 -.892138358E+02 -.897849954E+02 -.904037271E+02 -.910562945E+02 -.917236274E+02 -.923810439E+02 -.929980343E+02 -.935386854E+02 -.939640399E+02 -.942373719E+02 -.943317344E+02 -.942371136E+02 -.939635175E+02 -.935378867E+02 -.929969400E+02 -.923796269E+02 -.917218549E+02 -.910541310E+02 -.904011382E+02 -.897819510E+02 -.892103111E+02 -.886950051E+02 -.882404606E+02 -.878475342E+02 -.875143759E+02 -.872372550E+02 -.870112751E+02 -.868309468E+02 -.866906181E+02 -.865847773E+02 -.865082512E+02 -.864563214E+02 -.864247798E+02 -.864099412E+02 -.864086268E+02 -.864181300E+02 -.864361724E+02 -.864608549E+02 -.864906096E+02 -.865241524E+02 -.865604400E+02 -.865986310E+02 -.866380507E+02 -.866781613E+02 -.867185349E+02 -.867588304E+02 -.867987735E+02 -.868381383E+02 -.868767308E+02 -.869143736E+02 -.869508904E+02 -.869860898E+02 -.870197479E+02 -.870515879E+02 -.870812562E+02 -.871082927E+02 -.871320939E+02 -.871518655E+02 -.871665626E+02 -.871748117E+02 -.871748117E+02
 -.871947035E+02 -.871947035E+02 -.871876200E+02 -.871750520E+02 -.871582346E+02 -.871381253E+02 -.871154707E+02 -.870908593E+02 -.870647630E+02 -.870375702E+02 -.870096128E+02 -.869811886E+02 -.869525804E+02 -.869240733E+02 -.868959700E+02 -.868686064E+02 -.868423667E+02 -.868176993E+02 -.867951337E+02 -.867752985E+02 -.867589407E+02 -.867469468E+02 -.867403651E+02 -.867404287E+02 -.867485782E+02 -.867664841E+02 -.867960652E+02 -.868395014E+02 -.868992372E+02 -.869779713E+02 -.870786260E+02 -.872042893E+02 -.873581222E+02 -.875432217E+02 -.877624302E+02 -.880180863E+02 -.883117131E+02 -.886436498E+02 -.890126428E+02 -.894154289E+02 -.898463584E+02 -.902971126E+02 -.907565699E+02 -.912108540E+02 -.916435860E+02 -.920364006E+02 -.923698730E+02 -.926250493E+02 -.927856184E+02 -.928403931E+02 -.927853703E+02 -.926245478E+02 -.923691076E+02 -.920353556E+02 -.916422410E+02 -.912091852E+02 -.907545517E+02 -.902947195E+02 -.898435667E+02 -.894122174E+02 -.890089932E+02 -.886395472E+02 -.883071448E+02 -.880130420E+02 -.877569015E+02 -.875372014E+02 -.873516040E+02 -.871972676E+02 -.870710957E+02 -.869699273E+02 -.868906744E+02 -.868304146E+02 -.867864491E+02 -.867563330E+02 -.867378865E+02 -.867291908E+02 -.867285758E+02 -.867346015E+02 -.867460359E+02 -.867618327E+02 -.867811081E+02 -.868031187E+02 -.868272415E+02 -.868529542E+02 -.868798183E+02 -.869074625E+02 -.869355682E+02 -.869638554E+02 -.869920691E+02 -.870199654E+02 -.870472975E+02 -.870738000E+02 -.870991710E+02 -.871230513E+02 -.871449986E+02 -.871644563E+02 -.871807133E+02 -.871928539E+02 -.871996928E+02 -.871996928E+02
 -.872218684E+02 -.872218684E+02 -.872163075E+02 -.872064908E+02 -.871934406E+02 -.871779641E+02 -.871607058E+02 -.871421898E+02 -.871228523E+02 -.871030688E+02 -.870831759E+02 -.870634893E+02 -.870443198E+02 -.870259872E+02 -.870088328E+02 -.869932320E+02 -.869796053E+02 -.869684311E+02 -.869602567E+02 -.869557109E+02 -.869555162E+02 -.869605008E+02 -.869716102E+02 -.869899173E+02 -.870166312E+02 -.870531016E+02 -.871008192E+02 -.871614076E+02 -.872366072E+02 -.873282449E+02 -.874381883E+02 -.875682800E+02 -.877202479E+02 -.878955895E+02 -.880954275E+02 -.883203382E+02 -.885701559E+02 -.888437637E+02 -.891388848E+02 -.894518962E+02 -.897776906E+02 -.901096159E+02 -.904395161E+02 -.907578976E+02 -.910542367E+02 -.913174492E+02 -.915365404E+02 -.917014366E+02 -.918039386E+02 -.918386548E+02 -.918036994E+02 -.917009543E+02 -.915358070E+02 -.913164529E+02 -.910529629E+02 -.907563292E+02 -.904376347E+02 -.901074027E+02 -.897751273E+02 -.894489658E+02 -.891355720E+02 -.888400548E+02 -.885660391E+02 -.883158032E+02 -.880904656E+02 -.878901930E+02 -.877144102E+02 -.875619953E+02 -.874314512E+02 -.873210504E+02 -.872289507E+02 -.871532848E+02 -.870922258E+02 -.870440336E+02 -.870070848E+02 -.869798891E+02 -.869610975E+02 -.869495018E+02 -.869440303E+02 -.869437393E+02 -.869478033E+02 -.869555034E+02 -.869662154E+02 -.869793982E+02 -.869945820E+02 -.870113570E+02 -.870293623E+02 -.870482751E+02 -.870678000E+02 -.870876576E+02 -.871075729E+02 -.871272623E+02 -.871464185E+02 -.871646935E+02 -.871816776E+02 -.871968734E+02 -.872096641E+02 -.872192725E+02 -.872247099E+02 -.872247099E+02
 -.872481128E+02 -.872481128E+02 -.872440044E+02 -.872368023E+02 -.872273154E+02 -.872161960E+02 -.872039788E+02 -.871911125E+02 -.871779840E+02 -.871649391E+02 -.871522991E+02 -.871403744E+02 -.871294771E+02 -.871199311E+02 -.871120815E+02 -.871063041E+02 -.871030130E+02 -.871026688E+02 -.871057863E+02 -.871129409E+02 -.871247754E+02 -.871420054E+02 -.871654229E+02 -.871958988E+02 -.872343811E+02 -.872818912E+02 -.873395137E+02 -.874083803E+02 -.874896460E+02 -.875844561E+02 -.876939006E+02 -.878189581E+02 -.879604243E+02 -.881188277E+02 -.882943328E+02 -.884866328E+02 -.886948379E+02 -.889173661E+02 -.891518473E+02 -.893950520E+02 -.896428601E+02 -.898902823E+02 -.901315464E+02 -.903602580E+02 -.905696406E+02 -.907528546E+02 -.909033879E+02 -.910154972E+02 -.910846594E+02 -.911079715E+02 -.910844314E+02 -.910150384E+02 -.909026924E+02 -.907519144E+02 -.905684452E+02 -.903587954E+02 -.901298033E+02 -.898882453E+02 -.896405155E+02 -.893923867E+02 -.891488491E+02 -.889140238E+02 -.886911413E+02 -.884825730E+02 -.882899019E+02 -.881140188E+02 -.879552313E+02 -.878133758E+02 -.876879243E+02 -.875780817E+02 -.874828700E+02 -.874011995E+02 -.873319255E+02 -.872738933E+02 -.872259718E+02 -.871870770E+02 -.871561885E+02 -.871323591E+02 -.871147195E+02 -.871024794E+02 -.870949257E+02 -.870914187E+02 -.870913870E+02 -.870943212E+02 -.870997677E+02 -.871073210E+02 -.871166169E+02 -.871273247E+02 -.871391393E+02 -.871517729E+02 -.871649458E+02 -.871783763E+02 -.871917694E+02 -.872048029E+02 -.872171116E+02 -.872282674E+02 -.872377546E+02 -.872449391E+02 -.872490300E+02 -.872490300E+02
 -.872727323E+02 -.872727323E+02 -.872699691E+02 -.872651794E+02 -.872589643E+02 -.872518223E+02 -.872441751E+02 -.872363895E+02 -.872287934E+02 -.872216906E+02 -.872153717E+02 -.872101248E+02 -.872062427E+02 -.872040311E+02 -.872038150E+02 -.872059440E+02 -.872107979E+02 -.872187911E+02 -.872303766E+02 -.872460493E+02 -.872663477E+02 -.872918553E+02 -.873231993E+02 -.873610482E+02 -.874061058E+02 -.874591022E+02 -.875207811E+02 -.875918816E+02 -.876731149E+02 -.877651348E+02 -.878685003E+02 -.879836330E+02 -.881107659E+02 -.882498871E+02 -.884006796E+02 -.885624588E+02 -.887341134E+02 -.889140529E+02 -.891001701E+02 -.892898231E+02 -.894798457E+02 -.896665911E+02 -.898460149E+02 -.900137992E+02 -.901655176E+02 -.902968363E+02 -.904037420E+02 -.904827814E+02 -.905312891E+02 -.905475797E+02 -.905310754E+02 -.904823519E+02 -.904030929E+02 -.902959619E+02 -.901644108E+02 -.900124516E+02 -.898444173E+02 -.896647339E+02 -.894777191E+02 -.892874175E+02 -.890974762E+02 -.889110622E+02 -.887308180E+02 -.885588517E+02 -.883967544E+02 -.882456383E+02 -.881061888E+02 -.879787237E+02 -.878632554E+02 -.877595516E+02 -.876671914E+02 -.875856161E+02 -.875141729E+02 -.874521511E+02 -.873988123E+02 -.873534136E+02 -.873152259E+02 -.872835465E+02 -.872577084E+02 -.872370861E+02 -.872210985E+02 -.872092095E+02 -.872009278E+02 -.871958048E+02 -.871934314E+02 -.871934347E+02 -.871954735E+02 -.871992337E+02 -.872044232E+02 -.872107661E+02 -.872179959E+02 -.872258491E+02 -.872340561E+02 -.872423321E+02 -.872503651E+02 -.872578020E+02 -.872642316E+02 -.872691625E+02 -.872719970E+02 -.872719970E+02
 -.872952308E+02 -.872952308E+02 -.872936813E+02 -.872910596E+02 -.872877706E+02 -.872841646E+02 -.872805520E+02 -.872772148E+02 -.872744169E+02 -.872724118E+02 -.872714503E+02 -.872717854E+02 -.872736784E+02 -.872774025E+02 -.872832470E+02 -.872915204E+02 -.873025531E+02 -.873166994E+02 -.873343389E+02 -.873558769E+02 -.873817438E+02 -.874123936E+02 -.874483004E+02 -.874899531E+02 -.875378483E+02 -.875924800E+02 -.876543271E+02 -.877238367E+02 -.878014046E+02 -.878873517E+02 -.879818965E+02 -.880851242E+02 -.881969535E+02 -.883171006E+02 -.884450440E+02 -.885799906E+02 -.887208462E+02 -.888661949E+02 -.890142880E+02 -.891630493E+02 -.893100975E+02 -.894527901E+02 -.895882890E+02 -.897136493E+02 -.898259270E+02 -.899223047E+02 -.900002247E+02 -.900575232E+02 -.900925527E+02 -.901042810E+02 -.900923562E+02 -.900571289E+02 -.899996300E+02 -.899215057E+02 -.898249190E+02 -.897124266E+02 -.895868456E+02 -.894511192E+02 -.893081924E+02 -.891609034E+02 -.890118949E+02 -.888635485E+02 -.887179410E+02 -.885768215E+02 -.884416068E+02 -.883133915E+02 -.881929695E+02 -.880808631E+02 -.879773565E+02 -.878825319E+02 -.877963046E+02 -.877184570E+02 -.876486688E+02 -.875865451E+02 -.875316395E+02 -.874834742E+02 -.874415560E+02 -.874053897E+02 -.873744878E+02 -.873483777E+02 -.873266076E+02 -.873087492E+02 -.872944000E+02 -.872831837E+02 -.872747503E+02 -.872687740E+02 -.872649523E+02 -.872630030E+02 -.872626616E+02 -.872636775E+02 -.872658104E+02 -.872688253E+02 -.872724878E+02 -.872765575E+02 -.872807809E+02 -.872848824E+02 -.872885543E+02 -.872914433E+02 -.872931354E+02 -.872931354E+02
 -.873153025E+02 -.873153025E+02 -.873148220E+02 -.873141022E+02 -.873133676E+02 -.873128299E+02 -.873126929E+02 -.873131557E+02 -.873144162E+02 -.873166745E+02 -.873201356E+02 -.873250119E+02 -.873315253E+02 -.873399091E+02 -.873504097E+02 -.873632877E+02 -.873788186E+02 -.873972929E+02 -.874190162E+02 -.874443073E+02 -.874734967E+02 -.875069234E+02 -.875449305E+02 -.875878592E+02 -.876360418E+02 -.876897923E+02 -.877493949E+02 -.878150912E+02 -.878870646E+02 -.879654226E+02 -.880501780E+02 -.881412280E+02 -.882383331E+02 -.883410958E+02 -.884489409E+02 -.885610984E+02 -.886765913E+02 -.887942291E+02 -.889126105E+02 -.890301349E+02 -.891450267E+02 -.892553708E+02 -.893591620E+02 -.894543654E+02 -.895389867E+02 -.896111502E+02 -.896691788E+02 -.897116710E+02 -.897375701E+02 -.897462187E+02 -.897373933E+02 -.897113164E+02 -.896686448E+02 -.896104345E+02 -.895380862E+02 -.894532764E+02 -.893578807E+02 -.892538929E+02 -.891433479E+02 -.890282511E+02 -.889105175E+02 -.887919232E+02 -.886740691E+02 -.885583570E+02 -.884459780E+02 -.883379097E+02 -.882349225E+02 -.881375925E+02 -.880463177E+02 -.879613385E+02 -.878827583E+02 -.878105651E+02 -.877446521E+02 -.876848369E+02 -.876308788E+02 -.875824945E+02 -.875393712E+02 -.875011778E+02 -.874675743E+02 -.874382192E+02 -.874127752E+02 -.873909137E+02 -.873723179E+02 -.873566847E+02 -.873437264E+02 -.873331703E+02 -.873247595E+02 -.873182514E+02 -.873134168E+02 -.873100387E+02 -.873079097E+02 -.873068304E+02 -.873066066E+02 -.873070459E+02 -.873079551E+02 -.873091353E+02 -.873103783E+02 -.873114607E+02 -.873121381E+02 -.873121381E+02
 -.873328048E+02 -.873328048E+02 -.873332442E+02 -.873341547E+02 -.873355988E+02 -.873376621E+02 -.873404496E+02 -.873440815E+02 -.873486919E+02 -.873544272E+02 -.873614453E+02 -.873699154E+02 -.873800176E+02 -.873919429E+02 -.874058929E+02 -.874220793E+02 -.874407236E+02 -.874620556E+02 -.874863126E+02 -.875137364E+02 -.875445715E+02 -.875790610E+02 -.876174421E+02 -.876599411E+02 -.877067663E+02 -.877581004E+02 -.878140914E+02 -.878748428E+02 -.879404016E+02 -.880107468E+02 -.880857760E+02 -.881652921E+02 -.882489911E+02 -.883364493E+02 -.884271139E+02 -.885202948E+02 -.886151615E+02 -.887107434E+02 -.888059372E+02 -.888995198E+02 -.889901687E+02 -.890764900E+02 -.891570533E+02 -.892304328E+02 -.892952533E+02 -.893502388E+02 -.893942621E+02 -.894263902E+02 -.894459246E+02 -.894524331E+02 -.894457692E+02 -.894260788E+02 -.893937939E+02 -.893496123E+02 -.892944667E+02 -.892294841E+02 -.891559403E+02 -.890752102E+02 -.889887198E+02 -.888978996E+02 -.888041436E+02 -.887087746E+02 -.886130161E+02 -.885179720E+02 -.884246131E+02 -.883337706E+02 -.882461351E+02 -.881622603E+02 -.880825702E+02 -.880073700E+02 -.879368572E+02 -.878711350E+02 -.878102255E+02 -.877540824E+02 -.877026033E+02 -.876556411E+02 -.876130142E+02 -.875745155E+02 -.875399200E+02 -.875089917E+02 -.874814889E+02 -.874571687E+02 -.874357906E+02 -.874171189E+02 -.874009254E+02 -.873869899E+02 -.873751019E+02 -.873650607E+02 -.873566757E+02 -.873497662E+02 -.873441615E+02 -.873397002E+02 -.873362301E+02 -.873336078E+02 -.873316990E+02 -.873303781E+02 -.873295294E+02 -.873290486E+02 -.873288449E+02 -.873288449E+02
 -.873477257E+02 -.873477257E+02 -.873489387E+02 -.873512148E+02 -.873544741E+02 -.873586909E+02 -.873638806E+02 -.873700916E+02 -.873773980E+02 -.873858949E+02 -.873956945E+02 -.874069238E+02 -.874197218E+02 -.874342380E+02 -.874506310E+02 -.874690667E+02 -.874897169E+02 -.875127573E+02 -.875383656E+02 -.875667190E+02 -.875979913E+02 -.876323492E+02 -.876699484E+02 -.877109288E+02 -.877554089E+02 -.878034797E+02 -.878551979E+02 -.879105783E+02 -.879695858E+02 -.880321272E+02 -.880980429E+02 -.881670988E+02 -.882389788E+02 -.883132786E+02 -.883895011E+02 -.884670540E+02 -.885452502E+02 -.886233116E+02 -.887003771E+02 -.887755142E+02 -.888477355E+02 -.889160193E+02 -.889793344E+02 -.890366676E+02 -.890870546E+02 -.891296104E+02 -.891635604E+02 -.891882688E+02 -.892032621E+02 -.892082484E+02 -.892031292E+02 -.891880029E+02 -.891631610E+02 -.891290767E+02 -.890863859E+02 -.890358631E+02 -.889783930E+02 -.889149402E+02 -.888465178E+02 -.887741572E+02 -.886988804E+02 -.886216752E+02 -.885434743E+02 -.884651394E+02 -.883874491E+02 -.883110908E+02 -.882366577E+02 -.881646473E+02 -.880954648E+02 -.880294270E+02 -.879667687E+02 -.879076504E+02 -.878521662E+02 -.878003521E+02 -.877521942E+02 -.877076368E+02 -.876665901E+02 -.876289366E+02 -.875945375E+02 -.875632383E+02 -.875348732E+02 -.875092696E+02 -.874862512E+02 -.874656410E+02 -.874472636E+02 -.874309472E+02 -.874165251E+02 -.874038371E+02 -.873927304E+02 -.873830612E+02 -.873746950E+02 -.873675087E+02 -.873613913E+02 -.873562468E+02 -.873519961E+02 -.873485816E+02 -.873459717E+02 -.873441683E+02 -.873432161E+02 -.873432161E+02
 -.873601522E+02 -.873601522E+02 -.873620002E+02 -.873653923E+02 -.873701272E+02 -.873760821E+02 -.873831947E+02 -.873914488E+02 -.874008645E+02 -.874114898E+02 -.874233947E+02 -.874366665E+02 -.874514061E+02 -.874677247E+02 -.874857419E+02 -.875055825E+02 -.875273749E+02 -.875512486E+02 -.875773319E+02 -.876057495E+02 -.876366193E+02 -.876700493E+02 -.877061345E+02 -.877449522E+02 -.877865584E+02 -.878309824E+02 -.878782223E+02 -.879282394E+02 -.879809526E+02 -.880362336E+02 -.880939010E+02 -.881537162E+02 -.882153791E+02 -.882785250E+02 -.883427236E+02 -.884074788E+02 -.884722311E+02 -.885363623E+02 -.885992024E+02 -.886600397E+02 -.887181333E+02 -.887727281E+02 -.888230726E+02 -.888684371E+02 -.889081344E+02 -.889415399E+02 -.889681110E+02 -.889874050E+02 -.889990939E+02 -.890029763E+02 -.889989842E+02 -.889871856E+02 -.889677818E+02 -.889411008E+02 -.889075853E+02 -.888677780E+02 -.888223035E+02 -.887718493E+02 -.887171450E+02 -.886589427E+02 -.885979976E+02 -.885350510E+02 -.884708150E+02 -.884059600E+02 -.883411048E+02 -.882768095E+02 -.882135707E+02 -.881518196E+02 -.880919212E+02 -.880341767E+02 -.879788253E+02 -.879260494E+02 -.878759781E+02 -.878286935E+02 -.877842350E+02 -.877426058E+02 -.877037774E+02 -.876676949E+02 -.876342819E+02 -.876034444E+02 -.875750751E+02 -.875490566E+02 -.875252649E+02 -.875035713E+02 -.874838460E+02 -.874659590E+02 -.874497831E+02 -.874351948E+02 -.874220769E+02 -.874103197E+02 -.873998236E+02 -.873905013E+02 -.873822808E+02 -.873751098E+02 -.873689599E+02 -.873638343E+02 -.873597757E+02 -.873568788E+02 -.873553055E+02 -.873553055E+02
 -.873702406E+02 -.873702406E+02 -.873725959E+02 -.873768754E+02 -.873827764E+02 -.873900945E+02 -.873987005E+02 -.874085226E+02 -.874195333E+02 -.874317390E+02 -.874451718E+02 -.874598835E+02 -.874759408E+02 -.874934214E+02 -.875124101E+02 -.875329968E+02 -.875552733E+02 -.875793309E+02 -.876052582E+02 -.876331383E+02 -.876630465E+02 -.876950472E+02 -.877291913E+02 -.877655124E+02 -.878040244E+02 -.878447171E+02 -.878875531E+02 -.879324638E+02 -.879793463E+02 -.880280594E+02 -.880784209E+02 -.881302052E+02 -.881831409E+02 -.882369100E+02 -.882911483E+02 -.883454463E+02 -.883993525E+02 -.884523774E+02 -.885039998E+02 -.885536747E+02 -.886008428E+02 -.886449413E+02 -.886854161E+02 -.887217351E+02 -.887534014E+02 -.887799668E+02 -.888010447E+02 -.888163210E+02 -.888255642E+02 -.888286323E+02 -.888254777E+02 -.888161481E+02 -.888007857E+02 -.887796220E+02 -.887529712E+02 -.887212201E+02 -.886848173E+02 -.886442596E+02 -.886000796E+02 -.885528316E+02 -.885030788E+02 -.884513810E+02 -.883982835E+02 -.883443081E+02 -.882899446E+02 -.882356454E+02 -.881818205E+02 -.881288348E+02 -.880770070E+02 -.880266092E+02 -.879778679E+02 -.879309661E+02 -.878860458E+02 -.878432110E+02 -.878025310E+02 -.877640443E+02 -.877277618E+02 -.876936708E+02 -.876617383E+02 -.876319141E+02 -.876041343E+02 -.875783239E+02 -.875543996E+02 -.875322722E+02 -.875118488E+02 -.874930351E+02 -.874757375E+02 -.874598650E+02 -.874453318E+02 -.874320593E+02 -.874199793E+02 -.874090372E+02 -.873991964E+02 -.873904435E+02 -.873827953E+02 -.873763079E+02 -.873710884E+02 -.873673104E+02 -.873652344E+02 -.873652344E+02
 -.873781919E+02 -.873781919E+02 -.873809397E+02 -.873859018E+02 -.873926933E+02 -.874010427E+02 -.874107653E+02 -.874217425E+02 -.874339062E+02 -.874472267E+02 -.874617034E+02 -.874773575E+02 -.874942259E+02 -.875123572E+02 -.875318074E+02 -.875526367E+02 -.875749070E+02 -.875986790E+02 -.876240101E+02 -.876509516E+02 -.876795471E+02 -.877098291E+02 -.877418177E+02 -.877755173E+02 -.878109143E+02 -.878479747E+02 -.878866414E+02 -.879268318E+02 -.879684357E+02 -.880113127E+02 -.880552910E+02 -.881001662E+02 -.881456999E+02 -.881916208E+02 -.882376246E+02 -.882833764E+02 -.883285132E+02 -.883726478E+02 -.884153742E+02 -.884562729E+02 -.884949187E+02 -.885308885E+02 -.885637695E+02 -.885931688E+02 -.886187221E+02 -.886401033E+02 -.886570322E+02 -.886692825E+02 -.886766878E+02 -.886791464E+02 -.886766241E+02 -.886691554E+02 -.886568421E+02 -.886398509E+02 -.886184082E+02 -.885927945E+02 -.885633363E+02 -.885303981E+02 -.884943732E+02 -.884556746E+02 -.884147260E+02 -.883719530E+02 -.883277756E+02 -.882826003E+02 -.882368148E+02 -.881907828E+02 -.881448397E+02 -.880992906E+02 -.880544076E+02 -.880104297E+02 -.879675621E+02 -.879259776E+02 -.878858172E+02 -.878471922E+02 -.878101860E+02 -.877748565E+02 -.877412386E+02 -.877093466E+02 -.876791767E+02 -.876507095E+02 -.876239124E+02 -.875987420E+02 -.875751463E+02 -.875530665E+02 -.875324398E+02 -.875132009E+02 -.874952844E+02 -.874786268E+02 -.874631693E+02 -.874488607E+02 -.874356602E+02 -.874235422E+02 -.874125008E+02 -.874025568E+02 -.873937658E+02 -.873862289E+02 -.873801074E+02 -.873756404E+02 -.873731693E+02 -.873731693E+02
 -.873842309E+02 -.873842309E+02 -.873872697E+02 -.873927345E+02 -.874001757E+02 -.874092685E+02 -.874197832E+02 -.874315628E+02 -.874445058E+02 -.874585522E+02 -.874736739E+02 -.874898659E+02 -.875071405E+02 -.875255217E+02 -.875450416E+02 -.875657365E+02 -.875876442E+02 -.876108013E+02 -.876352414E+02 -.876609920E+02 -.876880734E+02 -.877164959E+02 -.877462586E+02 -.877773468E+02 -.878097305E+02 -.878433625E+02 -.878781766E+02 -.879140859E+02 -.879509816E+02 -.879887318E+02 -.880271805E+02 -.880661470E+02 -.881054264E+02 -.881447897E+02 -.881839851E+02 -.882227397E+02 -.882607624E+02 -.882977466E+02 -.883333746E+02 -.883673223E+02 -.883992639E+02 -.884288783E+02 -.884558551E+02 -.884799008E+02 -.885007449E+02 -.885181468E+02 -.885319007E+02 -.885418410E+02 -.885478462E+02 -.885498424E+02 -.885478047E+02 -.885417582E+02 -.885317772E+02 -.885179835E+02 -.885005429E+02 -.884796617E+02 -.884555808E+02 -.884285709E+02 -.883989260E+02 -.883669570E+02 -.883329855E+02 -.882973374E+02 -.882603377E+02 -.882223046E+02 -.881835450E+02 -.881443510E+02 -.881049958E+02 -.880657321E+02 -.880267895E+02 -.879883738E+02 -.879506663E+02 -.879138238E+02 -.878779792E+02 -.878432421E+02 -.878097000E+02 -.877774201E+02 -.877464502E+02 -.877168210E+02 -.876885475E+02 -.876616313E+02 -.876360616E+02 -.876118181E+02 -.875888719E+02 -.875671879E+02 -.875467265E+02 -.875274458E+02 -.875093032E+02 -.874922582E+02 -.874762748E+02 -.874613247E+02 -.874473907E+02 -.874344719E+02 -.874225887E+02 -.874117909E+02 -.874021665E+02 -.873938542E+02 -.873870591E+02 -.873820735E+02 -.873793032E+02 -.873793032E+02
 -.873885905E+02 -.873885905E+02 -.873918324E+02 -.873976445E+02 -.874055286E+02 -.874151188E+02 -.874261504E+02 -.874384362E+02 -.874518474E+02 -.874662997E+02 -.874817422E+02 -.874981487E+02 -.875155109E+02 -.875338331E+02 -.875531278E+02 -.875734122E+02 -.875947054E+02 -.876170255E+02 -.876403879E+02 -.876648030E+02 -.876902745E+02 -.877167975E+02 -.877443574E+02 -.877729280E+02 -.878024700E+02 -.878329303E+02 -.878642401E+02 -.878963144E+02 -.879290509E+02 -.879623295E+02 -.879960117E+02 -.880299411E+02 -.880639431E+02 -.880978263E+02 -.881313833E+02 -.881643923E+02 -.881966195E+02 -.882278219E+02 -.882577499E+02 -.882861511E+02 -.883127746E+02 -.883373747E+02 -.883597153E+02 -.883795749E+02 -.883967506E+02 -.884110624E+02 -.884223572E+02 -.884305122E+02 -.884354376E+02 -.884370786E+02 -.884354170E+02 -.884304715E+02 -.884222970E+02 -.884109837E+02 -.883966548E+02 -.883794638E+02 -.883595911E+02 -.883372400E+02 -.883126325E+02 -.882860050E+02 -.882576036E+02 -.882276800E+02 -.881964870E+02 -.881642746E+02 -.881312866E+02 -.880977573E+02 -.880639092E+02 -.880299503E+02 -.879960729E+02 -.879624521E+02 -.879292452E+02 -.878965913E+02 -.878646114E+02 -.878334086E+02 -.878030686E+02 -.877736608E+02 -.877452391E+02 -.877178431E+02 -.876914995E+02 -.876662230E+02 -.876420180E+02 -.876188804E+02 -.875967982E+02 -.875757540E+02 -.875557262E+02 -.875366909E+02 -.875186241E+02 -.875015037E+02 -.874853123E+02 -.874700408E+02 -.874556917E+02 -.874422844E+02 -.874298616E+02 -.874184965E+02 -.874083038E+02 -.873994523E+02 -.873921820E+02 -.873868263E+02 -.873838409E+02 -.873838409E+02
 -.873914999E+02 -.873914999E+02 -.873948700E+02 -.874008975E+02 -.874090495E+02 -.874189303E+02 -.874302492E+02 -.874427956E+02 -.874564200E+02 -.874710186E+02 -.874865226E+02 -.875028886E+02 -.875200920E+02 -.875381211E+02 -.875569732E+02 -.875766505E+02 -.875971576E+02 -.876184988E+02 -.876406761E+02 -.876636876E+02 -.876875255E+02 -.877121751E+02 -.877376133E+02 -.877638073E+02 -.877907140E+02 -.878182786E+02 -.878464340E+02 -.878751003E+02 -.879041841E+02 -.879335784E+02 -.879631624E+02 -.879928018E+02 -.880223496E+02 -.880516462E+02 -.880805211E+02 -.881087944E+02 -.881362781E+02 -.881627786E+02 -.881880990E+02 -.882120421E+02 -.882344127E+02 -.882550213E+02 -.882736870E+02 -.882902409E+02 -.883045289E+02 -.883164150E+02 -.883257839E+02 -.883325434E+02 -.883366262E+02 -.883379914E+02 -.883366253E+02 -.883325421E+02 -.883257829E+02 -.883164155E+02 -.883045324E+02 -.882902495E+02 -.882737030E+02 -.882550476E+02 -.882344525E+02 -.882120992E+02 -.881881778E+02 -.881628836E+02 -.881364148E+02 -.881089687E+02 -.880807394E+02 -.880519155E+02 -.880226777E+02 -.879931971E+02 -.879636339E+02 -.879341359E+02 -.879048380E+02 -.878758619E+02 -.878473151E+02 -.878192918E+02 -.877918726E+02 -.877651251E+02 -.877391047E+02 -.877138550E+02 -.876894088E+02 -.876657891E+02 -.876430102E+02 -.876210790E+02 -.875999957E+02 -.875797557E+02 -.875603511E+02 -.875417718E+02 -.875240082E+02 -.875070529E+02 -.874909037E+02 -.874755668E+02 -.874610607E+02 -.874474215E+02 -.874347096E+02 -.874230173E+02 -.874124800E+02 -.874032900E+02 -.873957138E+02 -.873901156E+02 -.873869873E+02 -.873869873E+02
 -.873931768E+02 -.873931768E+02 -.873966121E+02 -.874027446E+02 -.874110189E+02 -.874210190E+02 -.874324361E+02 -.874450429E+02 -.874586741E+02 -.874732117E+02 -.874885727E+02 -.875047006E+02 -.875215578E+02 -.875391205E+02 -.875573739E+02 -.875763089E+02 -.875959192E+02 -.876161987E+02 -.876371400E+02 -.876587326E+02 -.876809611E+02 -.877038046E+02 -.877272353E+02 -.877512175E+02 -.877757072E+02 -.878006508E+02 -.878259854E+02 -.878516376E+02 -.878775240E+02 -.879035506E+02 -.879296131E+02 -.879555972E+02 -.879813794E+02 -.880068273E+02 -.880318009E+02 -.880561538E+02 -.880797346E+02 -.881023888E+02 -.881239601E+02 -.881442933E+02 -.881632358E+02 -.881806402E+02 -.881963667E+02 -.882102852E+02 -.882222776E+02 -.882322401E+02 -.882400849E+02 -.882457419E+02 -.882491602E+02 -.882503089E+02 -.882491776E+02 -.882457771E+02 -.882401387E+02 -.882323137E+02 -.882223727E+02 -.882104040E+02 -.881965117E+02 -.881808143E+02 -.881634425E+02 -.881445366E+02 -.881242444E+02 -.881027191E+02 -.880801165E+02 -.880565932E+02 -.880323045E+02 -.880074023E+02 -.879820337E+02 -.879563394E+02 -.879304522E+02 -.879044965E+02 -.878785872E+02 -.878528291E+02 -.878273171E+02 -.878021352E+02 -.877773572E+02 -.877530468E+02 -.877292577E+02 -.877060344E+02 -.876834125E+02 -.876614195E+02 -.876400759E+02 -.876193957E+02 -.875993877E+02 -.875800564E+02 -.875614038E+02 -.875434305E+02 -.875261379E+02 -.875095300E+02 -.874936166E+02 -.874784159E+02 -.874639592E+02 -.874502958E+02 -.874374998E+02 -.874256784E+02 -.874149828E+02 -.874056223E+02 -.873978828E+02 -.873921499E+02 -.873889399E+02 -.873889399E+02
 -.873938219E+02 -.873938219E+02 -.873972705E+02 -.874034170E+02 -.874116939E+02 -.874216736E+02 -.874330356E+02 -.874455417E+02 -.874590158E+02 -.874733292E+02 -.874883888E+02 -.875041281E+02 -.875204999E+02 -.875374709E+02 -.875550175E+02 -.875731219E+02 -.875917698E+02 -.876109479E+02 -.876306420E+02 -.876508358E+02 -.876715093E+02 -.876926380E+02 -.877141918E+02 -.877361346E+02 -.877584232E+02 -.877810074E+02 -.878038291E+02 -.878268224E+02 -.878499137E+02 -.878730211E+02 -.878960554E+02 -.879189197E+02 -.879415104E+02 -.879637179E+02 -.879854272E+02 -.880065191E+02 -.880268712E+02 -.880463594E+02 -.880648596E+02 -.880822485E+02 -.880984062E+02 -.881132172E+02 -.881265725E+02 -.881383710E+02 -.881485214E+02 -.881569438E+02 -.881635705E+02 -.881683479E+02 -.881712368E+02 -.881722137E+02 -.881712708E+02 -.881684162E+02 -.881636741E+02 -.881570840E+02 -.881486999E+02 -.881385898E+02 -.881268344E+02 -.881135252E+02 -.880987639E+02 -.880826599E+02 -.880653292E+02 -.880468923E+02 -.880274729E+02 -.880071958E+02 -.879861856E+02 -.879645653E+02 -.879424545E+02 -.879199691E+02 -.878972191E+02 -.878743089E+02 -.878513358E+02 -.878283899E+02 -.878055533E+02 -.877829005E+02 -.877604979E+02 -.877384037E+02 -.877166688E+02 -.876953362E+02 -.876744422E+02 -.876540163E+02 -.876340823E+02 -.876146588E+02 -.875957602E+02 -.875773975E+02 -.875595798E+02 -.875423155E+02 -.875256143E+02 -.875094890E+02 -.874939583E+02 -.874790501E+02 -.874648053E+02 -.874512834E+02 -.874385688E+02 -.874267795E+02 -.874160782E+02 -.874066861E+02 -.873989015E+02 -.873931236E+02 -.873898832E+02 -.873898832E+02
 -.873936166E+02 -.873936166E+02 -.873970361E+02 -.874031228E+02 -.874113057E+02 -.874211525E+02 -.874323373E+02 -.874446152E+02 -.874578037E+02 -.874717670E+02 -.874864048E+02 -.875016436E+02 -.875174291E+02 -.875337213E+02 -.875504898E+02 -.875677108E+02 -.875853642E+02 -.876034316E+02 -.876218943E+02 -.876407323E+02 -.876599230E+02 -.876794400E+02 -.876992530E+02 -.877193265E+02 -.877396197E+02 -.877600862E+02 -.877806735E+02 -.878013231E+02 -.878219704E+02 -.878425449E+02 -.878629702E+02 -.878831646E+02 -.879030416E+02 -.879225101E+02 -.879414755E+02 -.879598406E+02 -.879775063E+02 -.879943724E+02 -.880103397E+02 -.880253099E+02 -.880391881E+02 -.880518831E+02 -.880633093E+02 -.880733876E+02 -.880820468E+02 -.880892247E+02 -.880948688E+02 -.880989375E+02 -.881014006E+02 -.881022399E+02 -.881014494E+02 -.880990356E+02 -.880950171E+02 -.880894245E+02 -.880822998E+02 -.880736960E+02 -.880636757E+02 -.880523106E+02 -.880396802E+02 -.880258708E+02 -.880109737E+02 -.879950848E+02 -.879783024E+02 -.879607267E+02 -.879424581E+02 -.879235963E+02 -.879042392E+02 -.878844819E+02 -.878644161E+02 -.878441288E+02 -.878237023E+02 -.878032136E+02 -.877827336E+02 -.877623276E+02 -.877420544E+02 -.877219667E+02 -.877021114E+02 -.876825291E+02 -.876632551E+02 -.876443194E+02 -.876257472E+02 -.876075599E+02 -.875897752E+02 -.875724085E+02 -.875554739E+02 -.875389855E+02 -.875229590E+02 -.875074137E+02 -.874923751E+02 -.874778781E+02 -.874639709E+02 -.874507205E+02 -.874382187E+02 -.874265910E+02 -.874160074E+02 -.874066964E+02 -.873989634E+02 -.873932143E+02 -.873899857E+02 -.873899857E+02
 -.873927215E+02 -.873927215E+02 -.873960779E+02 -.874020458E+02 -.874100580E+02 -.874196834E+02 -.874305950E+02 -.874425459E+02 -.874553502E+02 -.874688681E+02 -.874829950E+02 -.874976524E+02 -.875127814E+02 -.875283371E+02 -.875442846E+02 -.875605958E+02 -.875772466E+02 -.875942151E+02 -.876114800E+02 -.876290190E+02 -.876468082E+02 -.876648210E+02 -.876830274E+02 -.877013937E+02 -.877198822E+02 -.877384504E+02 -.877570515E+02 -.877756340E+02 -.877941416E+02 -.878125136E+02 -.878306851E+02 -.878485872E+02 -.878661474E+02 -.878832902E+02 -.878999378E+02 -.879160104E+02 -.879314274E+02 -.879461079E+02 -.879599720E+02 -.879729410E+02 -.879849391E+02 -.879958941E+02 -.880057381E+02 -.880144089E+02 -.880218504E+02 -.880280137E+02 -.880328579E+02 -.880363505E+02 -.880384678E+02 -.880391958E+02 -.880385298E+02 -.880364749E+02 -.880330456E+02 -.880282660E+02 -.880221690E+02 -.880147960E+02 -.880061963E+02 -.879964264E+02 -.879855490E+02 -.879736325E+02 -.879607495E+02 -.879469765E+02 -.879323924E+02 -.879170778E+02 -.879011140E+02 -.878845822E+02 -.878675627E+02 -.878501338E+02 -.878323715E+02 -.878143489E+02 -.877961354E+02 -.877777964E+02 -.877593930E+02 -.877409820E+02 -.877226151E+02 -.877043396E+02 -.876861978E+02 -.876682276E+02 -.876504623E+02 -.876329313E+02 -.876156602E+02 -.875986713E+02 -.875819845E+02 -.875656180E+02 -.875495892E+02 -.875339161E+02 -.875186186E+02 -.875037209E+02 -.874892532E+02 -.874752556E+02 -.874617815E+02 -.874489027E+02 -.874367162E+02 -.874253521E+02 -.874149844E+02 -.874058449E+02 -.873982415E+02 -.873925807E+02 -.873893982E+02 -.873893982E+02
 -.873912764E+02 -.873912764E+02 -.873945430E+02 -.874003461E+02 -.874081278E+02 -.874174630E+02 -.874280280E+02 -.874395768E+02 -.874519231E+02 -.874649256E+02 -.874784775E+02 -.874924976E+02 -.875069239E+02 -.875217084E+02 -.875368134E+02 -.875522076E+02 -.875678647E+02 -.875837606E+02 -.875998723E+02 -.876161766E+02 -.876326492E+02 -.876492639E+02 -.876659921E+02 -.876828022E+02 -.876996596E+02 -.877165261E+02 -.877333601E+02 -.877501165E+02 -.877667465E+02 -.877831980E+02 -.877994159E+02 -.878153420E+02 -.878309156E+02 -.878460741E+02 -.878607531E+02 -.878748872E+02 -.878884105E+02 -.879012574E+02 -.879133631E+02 -.879246643E+02 -.879351004E+02 -.879446134E+02 -.879531494E+02 -.879606589E+02 -.879670976E+02 -.879724268E+02 -.879766141E+02 -.879796341E+02 -.879814681E+02 -.879821051E+02 -.879815415E+02 -.879797813E+02 -.879768360E+02 -.879727245E+02 -.879674729E+02 -.879611139E+02 -.879536866E+02 -.879452358E+02 -.879358114E+02 -.879254678E+02 -.879142634E+02 -.879022593E+02 -.878895193E+02 -.878761085E+02 -.878620932E+02 -.878475396E+02 -.878325137E+02 -.878170803E+02 -.878013027E+02 -.877852418E+02 -.877689564E+02 -.877525020E+02 -.877359312E+02 -.877192929E+02 -.877026326E+02 -.876859922E+02 -.876694097E+02 -.876529198E+02 -.876365536E+02 -.876203390E+02 -.876043010E+02 -.875884625E+02 -.875728441E+02 -.875574656E+02 -.875423466E+02 -.875275076E+02 -.875129715E+02 -.874987654E+02 -.874849233E+02 -.874714885E+02 -.874585178E+02 -.874460862E+02 -.874342935E+02 -.874232718E+02 -.874131966E+02 -.874042998E+02 -.873968875E+02 -.873913624E+02 -.873882533E+02 -.873882533E+02
 -.873894016E+02 -.873894016E+02 -.873925580E+02 -.873981608E+02 -.874056666E+02 -.874146598E+02 -.874248231E+02 -.874359145E+02 -.874477493E+02 -.874601870E+02 -.874731202E+02 -.874864666E+02 -.875001627E+02 -.875141589E+02 -.875284155E+02 -.875428998E+02 -.875575839E+02 -.875724425E+02 -.875874521E+02 -.876025891E+02 -.876178295E+02 -.876331482E+02 -.876485182E+02 -.876639103E+02 -.876792930E+02 -.876946323E+02 -.877098913E+02 -.877250306E+02 -.877400081E+02 -.877547792E+02 -.877692968E+02 -.877835121E+02 -.877973741E+02 -.878108306E+02 -.878238284E+02 -.878363135E+02 -.878482320E+02 -.878595303E+02 -.878701557E+02 -.878800572E+02 -.878891856E+02 -.878974945E+02 -.879049406E+02 -.879114844E+02 -.879170904E+02 -.879217280E+02 -.879253714E+02 -.879280003E+02 -.879296001E+02 -.879301619E+02 -.879296831E+02 -.879281667E+02 -.879256220E+02 -.879220641E+02 -.879175136E+02 -.879119967E+02 -.879055444E+02 -.878981927E+02 -.878899815E+02 -.878809545E+02 -.878711585E+02 -.878606432E+02 -.878494600E+02 -.878376621E+02 -.878253034E+02 -.878124385E+02 -.877991216E+02 -.877854064E+02 -.877713457E+02 -.877569906E+02 -.877423907E+02 -.877275932E+02 -.877126430E+02 -.876975826E+02 -.876824517E+02 -.876672871E+02 -.876521228E+02 -.876369903E+02 -.876219181E+02 -.876069325E+02 -.875920575E+02 -.875773154E+02 -.875627273E+02 -.875483136E+02 -.875340951E+02 -.875200937E+02 -.875063343E+02 -.874928461E+02 -.874796650E+02 -.874668365E+02 -.874544193E+02 -.874424901E+02 -.874311495E+02 -.874205299E+02 -.874108058E+02 -.874022064E+02 -.873950330E+02 -.873896805E+02 -.873866661E+02 -.873866661E+02
 -.873871991E+02 -.873871991E+02 -.873902299E+02 -.873956062E+02 -.874028024E+02 -.874114158E+02 -.874211378E+02 -.874317325E+02 -.874430190E+02 -.874548588E+02 -.874671456E+02 -.874797974E+02 -.874927503E+02 -.875059541E+02 -.875193683E+02 -.875329595E+02 -.875466990E+02 -.875605613E+02 -.875745227E+02 -.875885600E+02 -.876026500E+02 -.876167687E+02 -.876308911E+02 -.876449904E+02 -.876590383E+02 -.876730042E+02 -.876868559E+02 -.877005589E+02 -.877140768E+02 -.877273715E+02 -.877404030E+02 -.877531299E+02 -.877655095E+02 -.877774981E+02 -.877890517E+02 -.878001255E+02 -.878106752E+02 -.878206569E+02 -.878300276E+02 -.878387457E+02 -.878467714E+02 -.878540671E+02 -.878605980E+02 -.878663322E+02 -.878712413E+02 -.878753006E+02 -.878784897E+02 -.878807922E+02 -.878821966E+02 -.878826957E+02 -.878822875E+02 -.878809745E+02 -.878787641E+02 -.878756683E+02 -.878717037E+02 -.878668914E+02 -.878612563E+02 -.878548272E+02 -.878476364E+02 -.878397191E+02 -.878311134E+02 -.878218594E+02 -.878119991E+02 -.878015760E+02 -.877906342E+02 -.877792188E+02 -.877673746E+02 -.877551462E+02 -.877425777E+02 -.877297121E+02 -.877165912E+02 -.877032552E+02 -.876897427E+02 -.876760901E+02 -.876623322E+02 -.876485012E+02 -.876346274E+02 -.876207392E+02 -.876068625E+02 -.875930218E+02 -.875792398E+02 -.875655380E+02 -.875519371E+02 -.875384577E+02 -.875251210E+02 -.875119498E+02 -.874989699E+02 -.874862116E+02 -.874737120E+02 -.874615176E+02 -.874496878E+02 -.874382996E+02 -.874274530E+02 -.874172793E+02 -.874079496E+02 -.873996887E+02 -.873927903E+02 -.873876385E+02 -.873847352E+02 -.873847352E+02
 -.873847542E+02 -.873847542E+02 -.873876484E+02 -.873927794E+02 -.873996422E+02 -.874078493E+02 -.874171030E+02 -.874271748E+02 -.874378892E+02 -.874491113E+02 -.874607368E+02 -.874726850E+02 -.874848927E+02 -.874973097E+02 -.875098958E+02 -.875226173E+02 -.875354457E+02 -.875483556E+02 -.875613235E+02 -.875743271E+02 -.875873441E+02 -.876003520E+02 -.876133277E+02 -.876262469E+02 -.876390838E+02 -.876518117E+02 -.876644019E+02 -.876768246E+02 -.876890483E+02 -.877010402E+02 -.877127665E+02 -.877241919E+02 -.877352806E+02 -.877459961E+02 -.877563014E+02 -.877661598E+02 -.877755344E+02 -.877843892E+02 -.877926888E+02 -.878003992E+02 -.878074881E+02 -.878139249E+02 -.878196812E+02 -.878247313E+02 -.878290523E+02 -.878326243E+02 -.878354307E+02 -.878374585E+02 -.878386984E+02 -.878391446E+02 -.878387956E+02 -.878376533E+02 -.878357239E+02 -.878330169E+02 -.878295458E+02 -.878253275E+02 -.878203823E+02 -.878147334E+02 -.878084071E+02 -.878014319E+02 -.877938388E+02 -.877856607E+02 -.877769319E+02 -.877676879E+02 -.877579655E+02 -.877478015E+02 -.877372334E+02 -.877262983E+02 -.877150331E+02 -.877034741E+02 -.876916566E+02 -.876796148E+02 -.876673817E+02 -.876549890E+02 -.876424667E+02 -.876298432E+02 -.876171453E+02 -.876043984E+02 -.875916261E+02 -.875788509E+02 -.875660940E+02 -.875533760E+02 -.875407168E+02 -.875281368E+02 -.875156571E+02 -.875033007E+02 -.874910938E+02 -.874790671E+02 -.874672579E+02 -.874557129E+02 -.874444914E+02 -.874336694E+02 -.874233456E+02 -.874136481E+02 -.874047441E+02 -.873968514E+02 -.873902544E+02 -.873853241E+02 -.873825440E+02 -.873825440E+02
 -.873821376E+02 -.873821376E+02 -.873848876E+02 -.873897606E+02 -.873962744E+02 -.874040580E+02 -.874128262E+02 -.874223594E+02 -.874324886E+02 -.874430833E+02 -.874540424E+02 -.874652872E+02 -.874767558E+02 -.874883990E+02 -.875001770E+02 -.875120569E+02 -.875240104E+02 -.875360126E+02 -.875480410E+02 -.875600738E+02 -.875720903E+02 -.875840694E+02 -.875959898E+02 -.876078294E+02 -.876195654E+02 -.876311737E+02 -.876426293E+02 -.876539062E+02 -.876649772E+02 -.876758142E+02 -.876863882E+02 -.876966695E+02 -.877066277E+02 -.877162323E+02 -.877254523E+02 -.877342571E+02 -.877426162E+02 -.877504996E+02 -.877578785E+02 -.877647247E+02 -.877710118E+02 -.877767148E+02 -.877818106E+02 -.877862782E+02 -.877900989E+02 -.877932568E+02 -.877957382E+02 -.877975328E+02 -.877986330E+02 -.877990341E+02 -.877987349E+02 -.877977371E+02 -.877960455E+02 -.877936680E+02 -.877906156E+02 -.877869019E+02 -.877825435E+02 -.877775592E+02 -.877719705E+02 -.877658008E+02 -.877590753E+02 -.877518210E+02 -.877440662E+02 -.877358403E+02 -.877271735E+02 -.877180965E+02 -.877086404E+02 -.876988364E+02 -.876887155E+02 -.876783081E+02 -.876676443E+02 -.876567534E+02 -.876456635E+02 -.876344020E+02 -.876229950E+02 -.876114674E+02 -.875998430E+02 -.875881444E+02 -.875763930E+02 -.875646093E+02 -.875528131E+02 -.875410236E+02 -.875292601E+02 -.875175422E+02 -.875058907E+02 -.874943284E+02 -.874828812E+02 -.874715796E+02 -.874604609E+02 -.874495711E+02 -.874389685E+02 -.874287275E+02 -.874189443E+02 -.874097432E+02 -.874012856E+02 -.873937816E+02 -.873875046E+02 -.873828104E+02 -.873801620E+02 -.873801620E+02
 -.873794071E+02 -.873794071E+02 -.873820082E+02 -.873866155E+02 -.873927708E+02 -.874001211E+02 -.874083948E+02 -.874173821E+02 -.874269212E+02 -.874368869E+02 -.874471819E+02 -.874577302E+02 -.874684719E+02 -.874793591E+02 -.874903532E+02 -.875014219E+02 -.875125379E+02 -.875236772E+02 -.875348179E+02 -.875459396E+02 -.875570227E+02 -.875680478E+02 -.875789952E+02 -.875898451E+02 -.876005769E+02 -.876111693E+02 -.876216005E+02 -.876318477E+02 -.876418874E+02 -.876516955E+02 -.876612471E+02 -.876705169E+02 -.876794794E+02 -.876881087E+02 -.876963790E+02 -.877042646E+02 -.877117400E+02 -.877187806E+02 -.877253622E+02 -.877314619E+02 -.877370577E+02 -.877421291E+02 -.877466571E+02 -.877506247E+02 -.877540166E+02 -.877568197E+02 -.877590229E+02 -.877606178E+02 -.877615982E+02 -.877619605E+02 -.877617034E+02 -.877608286E+02 -.877593398E+02 -.877572437E+02 -.877545491E+02 -.877512672E+02 -.877474114E+02 -.877429975E+02 -.877380427E+02 -.877325664E+02 -.877265894E+02 -.877201338E+02 -.877132232E+02 -.877058817E+02 -.876981346E+02 -.876900074E+02 -.876815261E+02 -.876727169E+02 -.876636059E+02 -.876542189E+02 -.876445814E+02 -.876347183E+02 -.876246541E+02 -.876144121E+02 -.876040152E+02 -.875934853E+02 -.875828432E+02 -.875721092E+02 -.875613026E+02 -.875504421E+02 -.875395459E+02 -.875286321E+02 -.875177188E+02 -.875068249E+02 -.874959705E+02 -.874851779E+02 -.874744724E+02 -.874638841E+02 -.874534493E+02 -.874432130E+02 -.874332320E+02 -.874235785E+02 -.874143452E+02 -.874056519E+02 -.873976535E+02 -.873905512E+02 -.873846061E+02 -.873801577E+02 -.873776469E+02 -.873776469E+02
 -.873766092E+02 -.873766092E+02 -.873790590E+02 -.873833968E+02 -.873891892E+02 -.873961025E+02 -.874038788E+02 -.874123191E+02 -.874212696E+02 -.874306108E+02 -.874402498E+02 -.874501136E+02 -.874601448E+02 -.874702973E+02 -.874805338E+02 -.874908232E+02 -.875011393E+02 -.875114590E+02 -.875217616E+02 -.875320279E+02 -.875422394E+02 -.875523784E+02 -.875624268E+02 -.875723667E+02 -.875821797E+02 -.875918472E+02 -.876013496E+02 -.876106673E+02 -.876197798E+02 -.876286664E+02 -.876373058E+02 -.876456765E+02 -.876537567E+02 -.876615246E+02 -.876689585E+02 -.876760367E+02 -.876827382E+02 -.876890421E+02 -.876949287E+02 -.877003786E+02 -.877053739E+02 -.877098975E+02 -.877139339E+02 -.877174690E+02 -.877204902E+02 -.877229868E+02 -.877249499E+02 -.877263724E+02 -.877272492E+02 -.877275775E+02 -.877273563E+02 -.877265869E+02 -.877252724E+02 -.877234182E+02 -.877210316E+02 -.877181218E+02 -.877146999E+02 -.877107788E+02 -.877063727E+02 -.877014977E+02 -.876961708E+02 -.876904106E+02 -.876842363E+02 -.876776684E+02 -.876707276E+02 -.876634355E+02 -.876558138E+02 -.876478846E+02 -.876396699E+02 -.876311916E+02 -.876224715E+02 -.876135309E+02 -.876043908E+02 -.875950714E+02 -.875855927E+02 -.875759738E+02 -.875662332E+02 -.875563888E+02 -.875464582E+02 -.875364582E+02 -.875264056E+02 -.875163173E+02 -.875062102E+02 -.874961024E+02 -.874860130E+02 -.874759636E+02 -.874659788E+02 -.874560876E+02 -.874463253E+02 -.874367354E+02 -.874273726E+02 -.874183065E+02 -.874096258E+02 -.874014451E+02 -.873939122E+02 -.873872185E+02 -.873816121E+02 -.873774152E+02 -.873750454E+02 -.873750454E+02
 -.873737809E+02 -.873737809E+02 -.873760788E+02 -.873801462E+02 -.873855756E+02 -.873920523E+02 -.873993333E+02 -.874072307E+02 -.874155989E+02 -.874243246E+02 -.874333196E+02 -.874425145E+02 -.874518545E+02 -.874612957E+02 -.874708023E+02 -.874803446E+02 -.874898977E+02 -.874994396E+02 -.875089507E+02 -.875184131E+02 -.875278096E+02 -.875371238E+02 -.875463395E+02 -.875554403E+02 -.875644099E+02 -.875732316E+02 -.875818885E+02 -.875903633E+02 -.875986382E+02 -.876066953E+02 -.876145164E+02 -.876220830E+02 -.876293767E+02 -.876363790E+02 -.876430715E+02 -.876494360E+02 -.876554548E+02 -.876611106E+02 -.876663866E+02 -.876712670E+02 -.876757367E+02 -.876797817E+02 -.876833890E+02 -.876865470E+02 -.876892454E+02 -.876914752E+02 -.876932292E+02 -.876945015E+02 -.876952880E+02 -.876955864E+02 -.876953957E+02 -.876947172E+02 -.876935534E+02 -.876919087E+02 -.876897892E+02 -.876872025E+02 -.876841578E+02 -.876806656E+02 -.876767379E+02 -.876723879E+02 -.876676298E+02 -.876624789E+02 -.876569515E+02 -.876510644E+02 -.876448351E+02 -.876382818E+02 -.876314227E+02 -.876242765E+02 -.876168618E+02 -.876091972E+02 -.876013014E+02 -.875931927E+02 -.875848890E+02 -.875764081E+02 -.875677672E+02 -.875589831E+02 -.875500722E+02 -.875410505E+02 -.875319336E+02 -.875227370E+02 -.875134760E+02 -.875041661E+02 -.874948232E+02 -.874854644E+02 -.874761079E+02 -.874667742E+02 -.874574869E+02 -.874482741E+02 -.874391694E+02 -.874302147E+02 -.874214623E+02 -.874129785E+02 -.874048480E+02 -.873971795E+02 -.873901132E+02 -.873838303E+02 -.873785654E+02 -.873746224E+02 -.873723953E+02 -.873723953E+02
 -.873709510E+02 -.873709510E+02 -.873730977E+02 -.873768965E+02 -.873819655E+02 -.873880097E+02 -.873948012E+02 -.874021632E+02 -.874099588E+02 -.874180813E+02 -.874264473E+02 -.874349912E+02 -.874436612E+02 -.874524156E+02 -.874612204E+02 -.874700475E+02 -.874788732E+02 -.874876769E+02 -.874964402E+02 -.875051463E+02 -.875137793E+02 -.875223243E+02 -.875307664E+02 -.875390910E+02 -.875472835E+02 -.875553290E+02 -.875632127E+02 -.875709194E+02 -.875784337E+02 -.875857401E+02 -.875928230E+02 -.875996665E+02 -.876062549E+02 -.876125724E+02 -.876186034E+02 -.876243327E+02 -.876297453E+02 -.876348266E+02 -.876395626E+02 -.876439401E+02 -.876479465E+02 -.876515700E+02 -.876547999E+02 -.876576267E+02 -.876600415E+02 -.876620373E+02 -.876636077E+02 -.876647482E+02 -.876654552E+02 -.876657268E+02 -.876655623E+02 -.876649627E+02 -.876639301E+02 -.876624682E+02 -.876605820E+02 -.876582779E+02 -.876555633E+02 -.876524473E+02 -.876489395E+02 -.876450511E+02 -.876407940E+02 -.876361809E+02 -.876312254E+02 -.876259416E+02 -.876203443E+02 -.876144487E+02 -.876082703E+02 -.876018249E+02 -.875951282E+02 -.875881963E+02 -.875810451E+02 -.875736902E+02 -.875661472E+02 -.875584315E+02 -.875505582E+02 -.875425419E+02 -.875343972E+02 -.875261384E+02 -.875177794E+02 -.875093342E+02 -.875008168E+02 -.874922415E+02 -.874836233E+02 -.874749778E+02 -.874663225E+02 -.874576767E+02 -.874490630E+02 -.874405079E+02 -.874320437E+02 -.874237101E+02 -.874155569E+02 -.874076469E+02 -.874000602E+02 -.873928995E+02 -.873862972E+02 -.873804237E+02 -.873754997E+02 -.873718107E+02 -.873697265E+02 -.873697265E+02
 -.873681417E+02 -.873681417E+02 -.873701389E+02 -.873736723E+02 -.873783859E+02 -.873840043E+02 -.873903146E+02 -.873971515E+02 -.874043868E+02 -.874119205E+02 -.874196744E+02 -.874275868E+02 -.874356089E+02 -.874437013E+02 -.874518322E+02 -.874599750E+02 -.874681075E+02 -.874762103E+02 -.874842662E+02 -.874922596E+02 -.875001761E+02 -.875080018E+02 -.875157233E+02 -.875233274E+02 -.875308011E+02 -.875381312E+02 -.875453047E+02 -.875523083E+02 -.875591285E+02 -.875657519E+02 -.875721651E+02 -.875783543E+02 -.875843063E+02 -.875900074E+02 -.875954446E+02 -.876006048E+02 -.876054753E+02 -.876100439E+02 -.876142989E+02 -.876182290E+02 -.876218238E+02 -.876250735E+02 -.876279690E+02 -.876305023E+02 -.876326664E+02 -.876344550E+02 -.876358631E+02 -.876368867E+02 -.876375231E+02 -.876377705E+02 -.876376286E+02 -.876370979E+02 -.876361804E+02 -.876348791E+02 -.876331981E+02 -.876311428E+02 -.876287195E+02 -.876259355E+02 -.876227992E+02 -.876193196E+02 -.876155068E+02 -.876113715E+02 -.876069251E+02 -.876021795E+02 -.875971471E+02 -.875918408E+02 -.875862738E+02 -.875804593E+02 -.875744109E+02 -.875681424E+02 -.875616671E+02 -.875549989E+02 -.875481510E+02 -.875411369E+02 -.875339697E+02 -.875266624E+02 -.875192277E+02 -.875116784E+02 -.875040270E+02 -.874962862E+02 -.874884686E+02 -.874805875E+02 -.874726566E+02 -.874646906E+02 -.874567058E+02 -.874487206E+02 -.874407560E+02 -.874328373E+02 -.874249950E+02 -.874172666E+02 -.874096991E+02 -.874023516E+02 -.873952996E+02 -.873886396E+02 -.873824955E+02 -.873770273E+02 -.873724412E+02 -.873690044E+02 -.873670622E+02 -.873670622E+02
 -.873653691E+02 -.873653691E+02 -.873672193E+02 -.873704921E+02 -.873748568E+02 -.873800579E+02 -.873858971E+02 -.873922209E+02 -.873989099E+02 -.874058707E+02 -.874130304E+02 -.874203314E+02 -.874277279E+02 -.874351832E+02 -.874426674E+02 -.874501557E+02 -.874576271E+02 -.874650638E+02 -.874724497E+02 -.874797705E+02 -.874870128E+02 -.874941641E+02 -.875012121E+02 -.875081452E+02 -.875149516E+02 -.875216197E+02 -.875281379E+02 -.875344945E+02 -.875406781E+02 -.875466767E+02 -.875524789E+02 -.875580728E+02 -.875634470E+02 -.875685899E+02 -.875734903E+02 -.875781371E+02 -.875825197E+02 -.875866276E+02 -.875904509E+02 -.875939803E+02 -.875972068E+02 -.876001223E+02 -.876027192E+02 -.876049907E+02 -.876069310E+02 -.876085349E+02 -.876097982E+02 -.876107176E+02 -.876112906E+02 -.876115161E+02 -.876113935E+02 -.876109235E+02 -.876101075E+02 -.876089483E+02 -.876074492E+02 -.876056147E+02 -.876034501E+02 -.876009615E+02 -.875981558E+02 -.875950409E+02 -.875916250E+02 -.875879172E+02 -.875839270E+02 -.875796646E+02 -.875751405E+02 -.875703656E+02 -.875653509E+02 -.875601080E+02 -.875546484E+02 -.875489837E+02 -.875431256E+02 -.875370860E+02 -.875308764E+02 -.875245084E+02 -.875179936E+02 -.875113434E+02 -.875045690E+02 -.874976818E+02 -.874906930E+02 -.874836139E+02 -.874764563E+02 -.874692320E+02 -.874619539E+02 -.874546355E+02 -.874472920E+02 -.874399406E+02 -.874326011E+02 -.874252972E+02 -.874180574E+02 -.874109172E+02 -.874039203E+02 -.873971225E+02 -.873905941E+02 -.873844252E+02 -.873787317E+02 -.873736625E+02 -.873694097E+02 -.873662218E+02 -.873644199E+02 -.873644199E+02
 -.873626449E+02 -.873626449E+02 -.873643512E+02 -.873673688E+02 -.873713923E+02 -.873761855E+02 -.873815652E+02 -.873873890E+02 -.873935465E+02 -.873999511E+02 -.874065351E+02 -.874132450E+02 -.874200381E+02 -.874268804E+02 -.874337440E+02 -.874406059E+02 -.874474466E+02 -.874542494E+02 -.874609997E+02 -.874676842E+02 -.874742907E+02 -.874808078E+02 -.874872246E+02 -.874935303E+02 -.874997147E+02 -.875057674E+02 -.875116782E+02 -.875174370E+02 -.875230334E+02 -.875284575E+02 -.875336991E+02 -.875387480E+02 -.875435945E+02 -.875482286E+02 -.875526408E+02 -.875568215E+02 -.875607618E+02 -.875644528E+02 -.875678861E+02 -.875710538E+02 -.875739483E+02 -.875765629E+02 -.875788911E+02 -.875809273E+02 -.875826665E+02 -.875841044E+02 -.875852374E+02 -.875860628E+02 -.875865787E+02 -.875867839E+02 -.875866781E+02 -.875862617E+02 -.875855362E+02 -.875845035E+02 -.875831667E+02 -.875815295E+02 -.875795963E+02 -.875773723E+02 -.875748633E+02 -.875720758E+02 -.875690169E+02 -.875656942E+02 -.875621157E+02 -.875582902E+02 -.875542263E+02 -.875499335E+02 -.875454212E+02 -.875406991E+02 -.875357771E+02 -.875306654E+02 -.875253738E+02 -.875199127E+02 -.875142920E+02 -.875085219E+02 -.875026125E+02 -.874965738E+02 -.874904157E+02 -.874841484E+02 -.874777818E+02 -.874713263E+02 -.874647922E+02 -.874581907E+02 -.874515333E+02 -.874448327E+02 -.874381028E+02 -.874313597E+02 -.874246217E+02 -.874179111E+02 -.874112545E+02 -.874046848E+02 -.873982429E+02 -.873919806E+02 -.873859635E+02 -.873802751E+02 -.873750230E+02 -.873703452E+02 -.873664196E+02 -.873634763E+02 -.873618124E+02 -.873618124E+02
 -.873599769E+02 -.873599769E+02 -.873615425E+02 -.873643109E+02 -.873680016E+02 -.873723972E+02 -.873773293E+02 -.873826670E+02 -.873883083E+02 -.873941736E+02 -.874002002E+02 -.874063389E+02 -.874125503E+02 -.874188028E+02 -.874250706E+02 -.874313325E+02 -.874375706E+02 -.874437694E+02 -.874499155E+02 -.874559967E+02 -.874620021E+02 -.874679211E+02 -.874737439E+02 -.874794611E+02 -.874850634E+02 -.874905417E+02 -.874958869E+02 -.875010902E+02 -.875061426E+02 -.875110353E+02 -.875157597E+02 -.875203069E+02 -.875246684E+02 -.875288359E+02 -.875328011E+02 -.875365559E+02 -.875400925E+02 -.875434036E+02 -.875464820E+02 -.875493209E+02 -.875519141E+02 -.875542557E+02 -.875563403E+02 -.875581633E+02 -.875597203E+02 -.875610078E+02 -.875620228E+02 -.875627630E+02 -.875632268E+02 -.875634132E+02 -.875633219E+02 -.875629533E+02 -.875623086E+02 -.875613896E+02 -.875601987E+02 -.875587391E+02 -.875570144E+02 -.875550291E+02 -.875527881E+02 -.875502968E+02 -.875475612E+02 -.875445878E+02 -.875413834E+02 -.875379553E+02 -.875343110E+02 -.875304584E+02 -.875264057E+02 -.875221611E+02 -.875177332E+02 -.875131305E+02 -.875083617E+02 -.875034357E+02 -.874983611E+02 -.874931469E+02 -.874878017E+02 -.874823344E+02 -.874767538E+02 -.874710689E+02 -.874652886E+02 -.874594221E+02 -.874534789E+02 -.874474689E+02 -.874414029E+02 -.874352923E+02 -.874291501E+02 -.874229909E+02 -.874168321E+02 -.874106939E+02 -.874046012E+02 -.873985845E+02 -.873926815E+02 -.873869403E+02 -.873814213E+02 -.873762019E+02 -.873713810E+02 -.873670861E+02 -.873634810E+02 -.873607775E+02 -.873592489E+02 -.873592489E+02
 -.873573696E+02 -.873573696E+02 -.873587980E+02 -.873613236E+02 -.873646900E+02 -.873686986E+02 -.873731955E+02 -.873780608E+02 -.873832012E+02 -.873885438E+02 -.873940311E+02 -.873996180E+02 -.874052683E+02 -.874109530E+02 -.874166484E+02 -.874223350E+02 -.874279964E+02 -.874336185E+02 -.874391890E+02 -.874446969E+02 -.874501320E+02 -.874554852E+02 -.874607474E+02 -.874659103E+02 -.874709656E+02 -.874759053E+02 -.874807214E+02 -.874854061E+02 -.874899517E+02 -.874943505E+02 -.874985949E+02 -.875026774E+02 -.875065907E+02 -.875103276E+02 -.875138809E+02 -.875172438E+02 -.875204097E+02 -.875233723E+02 -.875261254E+02 -.875286634E+02 -.875309809E+02 -.875330730E+02 -.875349353E+02 -.875365635E+02 -.875379543E+02 -.875391045E+02 -.875400118E+02 -.875406740E+02 -.875410899E+02 -.875412586E+02 -.875411800E+02 -.875408543E+02 -.875402826E+02 -.875394663E+02 -.875384075E+02 -.875371088E+02 -.875355734E+02 -.875338051E+02 -.875318078E+02 -.875295863E+02 -.875271457E+02 -.875244913E+02 -.875216290E+02 -.875185649E+02 -.875153056E+02 -.875118576E+02 -.875082280E+02 -.875044238E+02 -.875004524E+02 -.874963211E+02 -.874920375E+02 -.874876090E+02 -.874830434E+02 -.874783483E+02 -.874735313E+02 -.874686003E+02 -.874635630E+02 -.874584272E+02 -.874532011E+02 -.874478927E+02 -.874425107E+02 -.874370641E+02 -.874315624E+02 -.874260163E+02 -.874204377E+02 -.874148399E+02 -.874092388E+02 -.874036531E+02 -.873981058E+02 -.873926247E+02 -.873872447E+02 -.873820099E+02 -.873769758E+02 -.873722133E+02 -.873678133E+02 -.873638923E+02 -.873606004E+02 -.873581313E+02 -.873567350E+02 -.873567350E+02
 -.873548250E+02 -.873548250E+02 -.873561198E+02 -.873584089E+02 -.873614597E+02 -.873650919E+02 -.873691657E+02 -.873735723E+02 -.873782267E+02 -.873830628E+02 -.873880282E+02 -.873930817E+02 -.873981904E+02 -.874033279E+02 -.874084726E+02 -.874136068E+02 -.874187154E+02 -.874237857E+02 -.874288065E+02 -.874337678E+02 -.874386606E+02 -.874434766E+02 -.874482077E+02 -.874528465E+02 -.874573856E+02 -.874618181E+02 -.874661369E+02 -.874703351E+02 -.874744061E+02 -.874783432E+02 -.874821399E+02 -.874857896E+02 -.874892860E+02 -.874926230E+02 -.874957944E+02 -.874987945E+02 -.875016175E+02 -.875042581E+02 -.875067112E+02 -.875089718E+02 -.875110354E+02 -.875128979E+02 -.875145555E+02 -.875160048E+02 -.875172427E+02 -.875182667E+02 -.875190746E+02 -.875196650E+02 -.875200366E+02 -.875201886E+02 -.875201211E+02 -.875198341E+02 -.875193286E+02 -.875186058E+02 -.875176675E+02 -.875165158E+02 -.875151535E+02 -.875135837E+02 -.875118099E+02 -.875098359E+02 -.875076661E+02 -.875053050E+02 -.875027577E+02 -.875000294E+02 -.874971255E+02 -.874940517E+02 -.874908141E+02 -.874874186E+02 -.874838715E+02 -.874801792E+02 -.874763481E+02 -.874723848E+02 -.874682959E+02 -.874640880E+02 -.874597678E+02 -.874553422E+02 -.874508179E+02 -.874462020E+02 -.874415015E+02 -.874367237E+02 -.874318763E+02 -.874269674E+02 -.874220057E+02 -.874170007E+02 -.874119633E+02 -.874069057E+02 -.874018424E+02 -.873967904E+02 -.873917706E+02 -.873868086E+02 -.873819362E+02 -.873771934E+02 -.873726310E+02 -.873683136E+02 -.873643237E+02 -.873607674E+02 -.873577812E+02 -.873555411E+02 -.873542743E+02 -.873542743E+02
 -.873523437E+02 -.873523437E+02 -.873535083E+02 -.873555671E+02 -.873583108E+02 -.873615769E+02 -.873652394E+02 -.873692004E+02 -.873733832E+02 -.873777281E+02 -.873821879E+02 -.873867254E+02 -.873913108E+02 -.873959203E+02 -.874005344E+02 -.874051370E+02 -.874097146E+02 -.874142556E+02 -.874187501E+02 -.874231890E+02 -.874275643E+02 -.874318685E+02 -.874360946E+02 -.874402359E+02 -.874442859E+02 -.874482386E+02 -.874520877E+02 -.874558274E+02 -.874594517E+02 -.874629550E+02 -.874663315E+02 -.874695757E+02 -.874726821E+02 -.874756455E+02 -.874784607E+02 -.874811226E+02 -.874836265E+02 -.874859677E+02 -.874881419E+02 -.874901451E+02 -.874919732E+02 -.874936229E+02 -.874950909E+02 -.874963743E+02 -.874974706E+02 -.874983776E+02 -.874990936E+02 -.874996172E+02 -.874999474E+02 -.875000836E+02 -.875000257E+02 -.874997740E+02 -.874993291E+02 -.874986921E+02 -.874978644E+02 -.874968480E+02 -.874956451E+02 -.874942583E+02 -.874926905E+02 -.874909452E+02 -.874890259E+02 -.874869365E+02 -.874846812E+02 -.874822644E+02 -.874796909E+02 -.874769654E+02 -.874740931E+02 -.874710791E+02 -.874679287E+02 -.874646475E+02 -.874612410E+02 -.874577148E+02 -.874540745E+02 -.874503261E+02 -.874464753E+02 -.874425281E+02 -.874384904E+02 -.874343683E+02 -.874301681E+02 -.874258963E+02 -.874215597E+02 -.874171656E+02 -.874127216E+02 -.874082366E+02 -.874037201E+02 -.873991832E+02 -.873946391E+02 -.873901031E+02 -.873855942E+02 -.873811354E+02 -.873767557E+02 -.873724912E+02 -.873683878E+02 -.873645036E+02 -.873609135E+02 -.873577129E+02 -.873550250E+02 -.873530085E+02 -.873518679E+02 -.873518679E+02
 -.873499247E+02 -.873499247E+02 -.873509626E+02 -.873527971E+02 -.873552417E+02 -.873581515E+02 -.873614141E+02 -.873649419E+02 -.873686667E+02 -.873725349E+02 -.873765045E+02 -.873805421E+02 -.873846212E+02 -.873887204E+02 -.873928222E+02 -.873969122E+02 -.874009785E+02 -.874050107E+02 -.874089997E+02 -.874129378E+02 -.874168176E+02 -.874206327E+02 -.874243767E+02 -.874280438E+02 -.874316285E+02 -.874351253E+02 -.874385289E+02 -.874418341E+02 -.874450359E+02 -.874481293E+02 -.874511095E+02 -.874539717E+02 -.874567112E+02 -.874593235E+02 -.874618042E+02 -.874641490E+02 -.874663539E+02 -.874684150E+02 -.874703285E+02 -.874720909E+02 -.874736992E+02 -.874751502E+02 -.874764412E+02 -.874775699E+02 -.874785341E+02 -.874793320E+02 -.874799620E+02 -.874804231E+02 -.874807145E+02 -.874808355E+02 -.874807862E+02 -.874805667E+02 -.874801777E+02 -.874796199E+02 -.874788946E+02 -.874780035E+02 -.874769484E+02 -.874757315E+02 -.874743554E+02 -.874728227E+02 -.874711366E+02 -.874693004E+02 -.874673176E+02 -.874651919E+02 -.874629274E+02 -.874605281E+02 -.874579983E+02 -.874553425E+02 -.874525653E+02 -.874496712E+02 -.874466650E+02 -.874435516E+02 -.874403359E+02 -.874370229E+02 -.874336175E+02 -.874301250E+02 -.874265505E+02 -.874228995E+02 -.874191773E+02 -.874153897E+02 -.874115427E+02 -.874076427E+02 -.874036966E+02 -.873997122E+02 -.873956981E+02 -.873916641E+02 -.873876220E+02 -.873835858E+02 -.873795721E+02 -.873756019E+02 -.873717009E+02 -.873679015E+02 -.873642448E+02 -.873607828E+02 -.873575822E+02 -.873547286E+02 -.873523319E+02 -.873505335E+02 -.873495164E+02 -.873495164E+02
 -.873475673E+02 -.873475673E+02 -.873484815E+02 -.873500975E+02 -.873522508E+02 -.873548136E+02 -.873576869E+02 -.873607933E+02 -.873640727E+02 -.873674778E+02 -.873709714E+02 -.873745242E+02 -.873781125E+02 -.873817175E+02 -.873853238E+02 -.873889187E+02 -.873924915E+02 -.873960331E+02 -.873995355E+02 -.874029920E+02 -.874063960E+02 -.874097418E+02 -.874130241E+02 -.874162377E+02 -.874193778E+02 -.874224396E+02 -.874254186E+02 -.874283103E+02 -.874311105E+02 -.874338149E+02 -.874364193E+02 -.874389196E+02 -.874413119E+02 -.874435924E+02 -.874457573E+02 -.874478030E+02 -.874497261E+02 -.874515232E+02 -.874531914E+02 -.874547276E+02 -.874561291E+02 -.874573934E+02 -.874585182E+02 -.874595016E+02 -.874603417E+02 -.874610370E+02 -.874615863E+02 -.874619885E+02 -.874622431E+02 -.874623496E+02 -.874623079E+02 -.874621181E+02 -.874617809E+02 -.874612968E+02 -.874606670E+02 -.874598928E+02 -.874589757E+02 -.874579176E+02 -.874567207E+02 -.874553872E+02 -.874539197E+02 -.874523210E+02 -.874505940E+02 -.874487420E+02 -.874467682E+02 -.874446762E+02 -.874424696E+02 -.874401520E+02 -.874377275E+02 -.874351999E+02 -.874325733E+02 -.874298517E+02 -.874270395E+02 -.874241409E+02 -.874211601E+02 -.874181017E+02 -.874149701E+02 -.874117699E+02 -.874085059E+02 -.874051831E+02 -.874018068E+02 -.873983825E+02 -.873949164E+02 -.873914152E+02 -.873878866E+02 -.873843392E+02 -.873807836E+02 -.873772319E+02 -.873736992E+02 -.873702037E+02 -.873667683E+02 -.873634217E+02 -.873602001E+02 -.873571496E+02 -.873543291E+02 -.873518141E+02 -.873497015E+02 -.873481163E+02 -.873472197E+02 -.873472197E+02
 -.873452721E+02 -.873452721E+02 -.873460658E+02 -.873474686E+02 -.873493378E+02 -.873515624E+02 -.873540563E+02 -.873567525E+02 -.873595984E+02 -.873625531E+02 -.873655841E+02 -.873686659E+02 -.873717779E+02 -.873749038E+02 -.873780300E+02 -.873811455E+02 -.873842411E+02 -.873873088E+02 -.873903417E+02 -.873933338E+02 -.873962796E+02 -.873991741E+02 -.874020128E+02 -.874047910E+02 -.874075048E+02 -.874101501E+02 -.874127230E+02 -.874152197E+02 -.874176366E+02 -.874199699E+02 -.874222163E+02 -.874243723E+02 -.874264346E+02 -.874283999E+02 -.874302650E+02 -.874320271E+02 -.874336831E+02 -.874352304E+02 -.874366663E+02 -.874379884E+02 -.874391945E+02 -.874402823E+02 -.874412502E+02 -.874420962E+02 -.874428191E+02 -.874434175E+02 -.874438903E+02 -.874442368E+02 -.874444564E+02 -.874445488E+02 -.874445139E+02 -.874443518E+02 -.874440629E+02 -.874436479E+02 -.874431076E+02 -.874424431E+02 -.874416557E+02 -.874407470E+02 -.874397188E+02 -.874385729E+02 -.874373114E+02 -.874359369E+02 -.874344516E+02 -.874328582E+02 -.874311596E+02 -.874293586E+02 -.874274583E+02 -.874254618E+02 -.874233723E+02 -.874211933E+02 -.874189281E+02 -.874165801E+02 -.874141530E+02 -.874116504E+02 -.874090759E+02 -.874064332E+02 -.874037263E+02 -.874009592E+02 -.873981358E+02 -.873952604E+02 -.873923377E+02 -.873893725E+02 -.873863700E+02 -.873833362E+02 -.873802776E+02 -.873772020E+02 -.873741182E+02 -.873710372E+02 -.873679718E+02 -.873649381E+02 -.873619560E+02 -.873590506E+02 -.873562532E+02 -.873536041E+02 -.873511545E+02 -.873489701E+02 -.873471351E+02 -.873457582E+02 -.873449794E+02 -.873449794E+02
 -.873430443E+02 -.873430443E+02 -.873437202E+02 -.873449150E+02 -.873465072E+02 -.873484021E+02 -.873505265E+02 -.873528230E+02 -.873552470E+02 -.873577635E+02 -.873603448E+02 -.873629689E+02 -.873656185E+02 -.873682795E+02 -.873709403E+02 -.873735915E+02 -.873762252E+02 -.873788347E+02 -.873814139E+02 -.873839579E+02 -.873864619E+02 -.873889216E+02 -.873913332E+02 -.873936929E+02 -.873959972E+02 -.873982428E+02 -.874004262E+02 -.874025445E+02 -.874045944E+02 -.874065730E+02 -.874084774E+02 -.874103046E+02 -.874120520E+02 -.874137169E+02 -.874152966E+02 -.874167886E+02 -.874181906E+02 -.874195003E+02 -.874207155E+02 -.874218343E+02 -.874228548E+02 -.874237752E+02 -.874245940E+02 -.874253097E+02 -.874259213E+02 -.874264276E+02 -.874268279E+02 -.874271213E+02 -.874273075E+02 -.874273863E+02 -.874273574E+02 -.874272211E+02 -.874269777E+02 -.874266276E+02 -.874261717E+02 -.874256108E+02 -.874249459E+02 -.874241784E+02 -.874233096E+02 -.874223413E+02 -.874212750E+02 -.874201128E+02 -.874188567E+02 -.874175089E+02 -.874160716E+02 -.874145473E+02 -.874129385E+02 -.874112478E+02 -.874094778E+02 -.874076314E+02 -.874057113E+02 -.874037206E+02 -.874016620E+02 -.873995387E+02 -.873973538E+02 -.873951104E+02 -.873928117E+02 -.873904610E+02 -.873880619E+02 -.873856180E+02 -.873831330E+02 -.873806112E+02 -.873780571E+02 -.873754756E+02 -.873728724E+02 -.873702542E+02 -.873676285E+02 -.873650046E+02 -.873623936E+02 -.873598092E+02 -.873572684E+02 -.873547927E+02 -.873524089E+02 -.873501513E+02 -.873480637E+02 -.873462020E+02 -.873446382E+02 -.873434649E+02 -.873428012E+02 -.873428012E+02
 -.873408986E+02 -.873408986E+02 -.873414598E+02 -.873424520E+02 -.873437743E+02 -.873453485E+02 -.873471134E+02 -.873490215E+02 -.873510357E+02 -.873531268E+02 -.873552718E+02 -.873574524E+02 -.873596541E+02 -.873618651E+02 -.873640758E+02 -.873662783E+02 -.873684660E+02 -.873706333E+02 -.873727752E+02 -.873748874E+02 -.873769661E+02 -.873790077E+02 -.873810089E+02 -.873829667E+02 -.873848781E+02 -.873867404E+02 -.873885508E+02 -.873903067E+02 -.873920057E+02 -.873936452E+02 -.873952228E+02 -.873967363E+02 -.873981834E+02 -.873995618E+02 -.874008695E+02 -.874021044E+02 -.874032646E+02 -.874043483E+02 -.874053537E+02 -.874062792E+02 -.874071233E+02 -.874078846E+02 -.874085618E+02 -.874091538E+02 -.874096597E+02 -.874100785E+02 -.874104097E+02 -.874106526E+02 -.874108069E+02 -.874108724E+02 -.874108491E+02 -.874107370E+02 -.874105363E+02 -.874102476E+02 -.874098713E+02 -.874094082E+02 -.874088592E+02 -.874082253E+02 -.874075076E+02 -.874067074E+02 -.874058262E+02 -.874048655E+02 -.874038270E+02 -.874027124E+02 -.874015235E+02 -.874002624E+02 -.873989310E+02 -.873975316E+02 -.873960662E+02 -.873945371E+02 -.873929466E+02 -.873912972E+02 -.873895912E+02 -.873878311E+02 -.873860194E+02 -.873841587E+02 -.873822518E+02 -.873803013E+02 -.873783101E+02 -.873762813E+02 -.873742180E+02 -.873721237E+02 -.873700021E+02 -.873678574E+02 -.873656945E+02 -.873635186E+02 -.873613364E+02 -.873591554E+02 -.873569850E+02 -.873548366E+02 -.873527245E+02 -.873506664E+02 -.873486848E+02 -.873468083E+02 -.873450731E+02 -.873435260E+02 -.873422266E+02 -.873412518E+02 -.873407005E+02 -.873407005E+02
 -.873388697E+02 -.873388697E+02 -.873393196E+02 -.873401156E+02 -.873411770E+02 -.873424411E+02 -.873438591E+02 -.873453927E+02 -.873470121E+02 -.873486938E+02 -.873504193E+02 -.873521739E+02 -.873539457E+02 -.873557252E+02 -.873575047E+02 -.873592777E+02 -.873610389E+02 -.873627835E+02 -.873645078E+02 -.873662080E+02 -.873678811E+02 -.873695242E+02 -.873711346E+02 -.873727098E+02 -.873742476E+02 -.873757456E+02 -.873772016E+02 -.873786137E+02 -.873799797E+02 -.873812977E+02 -.873825658E+02 -.873837821E+02 -.873849448E+02 -.873860523E+02 -.873871027E+02 -.873880946E+02 -.873890264E+02 -.873898966E+02 -.873907038E+02 -.873914469E+02 -.873921245E+02 -.873927356E+02 -.873932793E+02 -.873937545E+02 -.873941606E+02 -.873944969E+02 -.873947628E+02 -.873949580E+02 -.873950821E+02 -.873951350E+02 -.873951166E+02 -.873950270E+02 -.873948664E+02 -.873946351E+02 -.873943336E+02 -.873939624E+02 -.873935223E+02 -.873930140E+02 -.873924385E+02 -.873917967E+02 -.873910898E+02 -.873903190E+02 -.873894856E+02 -.873885910E+02 -.873876366E+02 -.873866240E+02 -.873855549E+02 -.873844308E+02 -.873832535E+02 -.873820249E+02 -.873807467E+02 -.873794208E+02 -.873780492E+02 -.873766338E+02 -.873751767E+02 -.873736799E+02 -.873721456E+02 -.873705760E+02 -.873689735E+02 -.873673404E+02 -.873656794E+02 -.873639932E+02 -.873622850E+02 -.873605581E+02 -.873588165E+02 -.873570645E+02 -.873553074E+02 -.873535515E+02 -.873518043E+02 -.873500751E+02 -.873483755E+02 -.873467197E+02 -.873451260E+02 -.873436172E+02 -.873422227E+02 -.873409798E+02 -.873399364E+02 -.873391541E+02 -.873387120E+02 -.873387120E+02
 -.873370300E+02 -.873370300E+02 -.873373739E+02 -.873379833E+02 -.873387972E+02 -.873397679E+02 -.873408582E+02 -.873420389E+02 -.873432870E+02 -.873445844E+02 -.873459168E+02 -.873472726E+02 -.873486427E+02 -.873500196E+02 -.873513970E+02 -.873527700E+02 -.873541342E+02 -.873554859E+02 -.873568221E+02 -.873581398E+02 -.873594366E+02 -.873607101E+02 -.873619584E+02 -.873631794E+02 -.873643713E+02 -.873655322E+02 -.873666606E+02 -.873677548E+02 -.873688132E+02 -.873698343E+02 -.873708166E+02 -.873717587E+02 -.873726592E+02 -.873735168E+02 -.873743301E+02 -.873750981E+02 -.873758194E+02 -.873764930E+02 -.873771179E+02 -.873776930E+02 -.873782174E+02 -.873786904E+02 -.873791111E+02 -.873794789E+02 -.873797932E+02 -.873800535E+02 -.873802594E+02 -.873804105E+02 -.873805067E+02 -.873805478E+02 -.873805338E+02 -.873804647E+02 -.873803407E+02 -.873801621E+02 -.873799291E+02 -.873796423E+02 -.873793020E+02 -.873789091E+02 -.873784641E+02 -.873779677E+02 -.873774210E+02 -.873768247E+02 -.873761799E+02 -.873754877E+02 -.873747491E+02 -.873739654E+02 -.873731377E+02 -.873722675E+02 -.873713559E+02 -.873704043E+02 -.873694143E+02 -.873683871E+02 -.873673244E+02 -.873662277E+02 -.873650984E+02 -.873639384E+02 -.873627491E+02 -.873615324E+02 -.873602901E+02 -.873590241E+02 -.873577365E+02 -.873564294E+02 -.873551054E+02 -.873537672E+02 -.873524178E+02 -.873510608E+02 -.873497003E+02 -.873483414E+02 -.873469900E+02 -.873456534E+02 -.873443406E+02 -.873430628E+02 -.873418341E+02 -.873406722E+02 -.873395996E+02 -.873386448E+02 -.873378445E+02 -.873372453E+02 -.873369073E+02 -.873369073E+02
 -.873355193E+02 -.873355193E+02 -.873357673E+02 -.873362087E+02 -.873368011E+02 -.873375106E+02 -.873383107E+02 -.873391801E+02 -.873401022E+02 -.873410633E+02 -.873420527E+02 -.873430616E+02 -.873440829E+02 -.873451108E+02 -.873461403E+02 -.873471676E+02 -.873481891E+02 -.873492020E+02 -.873502036E+02 -.873511919E+02 -.873521649E+02 -.873531206E+02 -.873540575E+02 -.873549740E+02 -.873558687E+02 -.873567403E+02 -.873575874E+02 -.873584088E+02 -.873592033E+02 -.873599698E+02 -.873607071E+02 -.873614142E+02 -.873620900E+02 -.873627336E+02 -.873633439E+02 -.873639201E+02 -.873644613E+02 -.873649667E+02 -.873654354E+02 -.873658668E+02 -.873662602E+02 -.873666149E+02 -.873669305E+02 -.873672064E+02 -.873674421E+02 -.873676374E+02 -.873677919E+02 -.873679053E+02 -.873679776E+02 -.873680085E+02 -.873679981E+02 -.873679465E+02 -.873678537E+02 -.873677199E+02 -.873675454E+02 -.873673305E+02 -.873670756E+02 -.873667811E+02 -.873664475E+02 -.873660755E+02 -.873656656E+02 -.873652185E+02 -.873647350E+02 -.873642159E+02 -.873636619E+02 -.873630740E+02 -.873624531E+02 -.873618001E+02 -.873611161E+02 -.873604020E+02 -.873596589E+02 -.873588880E+02 -.873580902E+02 -.873572669E+02 -.873564191E+02 -.873555482E+02 -.873546553E+02 -.873537420E+02 -.873528094E+02 -.873518593E+02 -.873508931E+02 -.873499127E+02 -.873489199E+02 -.873479169E+02 -.873469063E+02 -.873458907E+02 -.873448736E+02 -.873438589E+02 -.873428513E+02 -.873418564E+02 -.873408813E+02 -.873399344E+02 -.873390265E+02 -.873381706E+02 -.873373832E+02 -.873366852E+02 -.873361025E+02 -.873356683E+02 -.873354246E+02 -.873354246E+02
 -.873345854E+02 -.873345854E+02 -.873347608E+02 -.873350777E+02 -.873355085E+02 -.873360303E+02 -.873366243E+02 -.873372751E+02 -.873379699E+02 -.873386982E+02 -.873394513E+02 -.873402223E+02 -.873410050E+02 -.873417948E+02 -.873425876E+02 -.873433798E+02 -.873441687E+02 -.873449518E+02 -.873457269E+02 -.873464921E+02 -.873472458E+02 -.873479865E+02 -.873487129E+02 -.873494236E+02 -.873501175E+02 -.873507936E+02 -.873514507E+02 -.873520879E+02 -.873527043E+02 -.873532989E+02 -.873538709E+02 -.873544194E+02 -.873549436E+02 -.873554428E+02 -.873559162E+02 -.873563630E+02 -.873567828E+02 -.873571747E+02 -.873575382E+02 -.873578727E+02 -.873581777E+02 -.873584528E+02 -.873586975E+02 -.873589114E+02 -.873590942E+02 -.873592456E+02 -.873593654E+02 -.873594534E+02 -.873595095E+02 -.873595336E+02 -.873595256E+02 -.873594857E+02 -.873594139E+02 -.873593103E+02 -.873591751E+02 -.873590086E+02 -.873588111E+02 -.873585829E+02 -.873583244E+02 -.873580361E+02 -.873577184E+02 -.873573719E+02 -.873569970E+02 -.873565946E+02 -.873561650E+02 -.873557092E+02 -.873552277E+02 -.873547212E+02 -.873541907E+02 -.873536368E+02 -.873530604E+02 -.873524623E+02 -.873518435E+02 -.873512047E+02 -.873505471E+02 -.873498715E+02 -.873491790E+02 -.873484707E+02 -.873477476E+02 -.873470111E+02 -.873462625E+02 -.873455033E+02 -.873447350E+02 -.873439594E+02 -.873431788E+02 -.873423954E+02 -.873416121E+02 -.873408322E+02 -.873400597E+02 -.873392993E+02 -.873385568E+02 -.873378392E+02 -.873371548E+02 -.873365140E+02 -.873359292E+02 -.873354157E+02 -.873349919E+02 -.873346801E+02 -.873345076E+02 -.873345076E+02
 -.873345854E+02 -.873345854E+02 -.873347608E+02 -.873350777E+02 -.873355085E+02 -.873360303E+02 -.873366243E+02 -.873372751E+02 -.873379699E+02 -.873386982E+02 -.873394513E+02 -.873402223E+02 -.873410050E+02 -.873417948E+02 -.873425876E+02 -.873433798E+02 -.873441687E+02 -.873449518E+02 -.873457269E+02 -.873464921E+02 -.873472458E+02 -.873479865E+02 -.873487129E+02 -.873494236E+02 -.873501175E+02 -.873507936E+02 -.873514507E+02 -.873520879E+02 -.873527043E+02 -.873532989E+02 -.873538709E+02 -.873544194E+02 -.873549436E+02 -.873554428E+02 -.873559162E+02 -.873563630E+02 -.873567828E+02 -.873571747E+02 -.873575382E+02 -.873578727E+02 -.873581777E+02 -.873584528E+02 -.873586975E+02 -.873589114E+02 -.873590942E+02 -.873592456E+02 -.873593654E+02 -.873594534E+02 -.873595095E+02 -.873595336E+02 -.873595256E+02 -.873594857E+02 -.873594139E+02 -.873593103E+02 -.873591751E+02 -.873590086E+02 -.873588111E+02 -.873585829E+02 -.873583244E+02 -.873580361E+02 -.873577184E+02 -.873573719E+02 -.873569970E+02 -.873565946E+02 -.873561650E+02 -.873557092E+02 -.873552277E+02 -.873547212E+02 -.873541907E+02 -.873536368E+02 -.873530604E+02 -.873524623E+02 -.873518435E+02 -.873512047E+02 -.873505471E+02 -.873498715E+02 -.873491790E+02 -.873484707E+02 -.873477476E+02 -.873470111E+02 -.873462625E+02 -.873455033E+02 -.873447350E+02 -.873439594E+02 -.873431788E+02 -.873423954E+02 -.873416121E+02 -.873408322E+02 -.873400597E+02 -.873392993E+02 -.873385568E+02 -.873378392E+02 -.873371548E+02 -.873365140E+02 -.873359292E+02 -.873354157E+02 -.873349919E+02 -.873346801E+02 -.873345076E+02 -.873345076E+02
