# Supplementary material for: Electrical Pacing of Cardiac Tissue Including Potassium Inward Rectification
Source: PLoS One. 2015 Jun 9;10(6):e0127837. doi: 10.1371/journal.pone.0127837 (PMC4461281; doi:10.1371/journal.pone.0127837)
Supplement: S1 Data — (ZIP) [file pone.0127837.s001.zip › All-Data/Data-with-IK1/BDT33/Vm5ms.txt]

 -.873300171E+02 -.873338661E+02 -.873340321E+02 -.873343496E+02 -.873347928E+02 -.873353309E+02 -.873359408E+02 -.873366021E+02 -.873372962E+02 -.873380128E+02 -.873387485E+02 -.873394984E+02 -.873402592E+02 -.873410291E+02 -.873418038E+02 -.873425772E+02 -.873433458E+02 -.873441062E+02 -.873448551E+02 -.873455914E+02 -.873463152E+02 -.873470257E+02 -.873477221E+02 -.873484043E+02 -.873490708E+02 -.873497200E+02 -.873503508E+02 -.873509622E+02 -.873515532E+02 -.873521229E+02 -.873526711E+02 -.873531970E+02 -.873536998E+02 -.873541790E+02 -.873546337E+02 -.873550630E+02 -.873554663E+02 -.873558429E+02 -.873561923E+02 -.873565138E+02 -.873568070E+02 -.873570714E+02 -.873573066E+02 -.873575123E+02 -.873576880E+02 -.873578335E+02 -.873579484E+02 -.873580328E+02 -.873580863E+02 -.873581090E+02 -.873581008E+02 -.873580618E+02 -.873579920E+02 -.873578916E+02 -.873577608E+02 -.873575999E+02 -.873574091E+02 -.873571889E+02 -.873569395E+02 -.873566615E+02 -.873563553E+02 -.873560214E+02 -.873556605E+02 -.873552731E+02 -.873548598E+02 -.873544215E+02 -.873539587E+02 -.873534722E+02 -.873529627E+02 -.873524311E+02 -.873518780E+02 -.873513043E+02 -.873507108E+02 -.873500984E+02 -.873494678E+02 -.873488201E+02 -.873481561E+02 -.873474767E+02 -.873467829E+02 -.873460757E+02 -.873453562E+02 -.873446257E+02 -.873438855E+02 -.873431370E+02 -.873423822E+02 -.873416231E+02 -.873408621E+02 -.873401024E+02 -.873393474E+02 -.873386018E+02 -.873378711E+02 -.873371621E+02 -.873364833E+02 -.873358450E+02 -.873352602E+02 -.873347445E+02 -.873343171E+02 -.873340015E+02 -.873338262E+02 -.873338262E+02
 -.873338661E+02 -.873338661E+02 -.873340321E+02 -.873343496E+02 -.873347928E+02 -.873353309E+02 -.873359408E+02 -.873366021E+02 -.873372962E+02 -.873380128E+02 -.873387485E+02 -.873394984E+02 -.873402592E+02 -.873410291E+02 -.873418038E+02 -.873425772E+02 -.873433458E+02 -.873441062E+02 -.873448551E+02 -.873455914E+02 -.873463152E+02 -.873470257E+02 -.873477221E+02 -.873484043E+02 -.873490708E+02 -.873497200E+02 -.873503508E+02 -.873509622E+02 -.873515532E+02 -.873521229E+02 -.873526711E+02 -.873531970E+02 -.873536998E+02 -.873541790E+02 -.873546337E+02 -.873550630E+02 -.873554663E+02 -.873558429E+02 -.873561923E+02 -.873565138E+02 -.873568070E+02 -.873570714E+02 -.873573066E+02 -.873575123E+02 -.873576880E+02 -.873578335E+02 -.873579484E+02 -.873580328E+02 -.873580863E+02 -.873581090E+02 -.873581008E+02 -.873580618E+02 -.873579920E+02 -.873578916E+02 -.873577608E+02 -.873575999E+02 -.873574091E+02 -.873571889E+02 -.873569395E+02 -.873566615E+02 -.873563553E+02 -.873560214E+02 -.873556605E+02 -.873552731E+02 -.873548598E+02 -.873544215E+02 -.873539587E+02 -.873534722E+02 -.873529627E+02 -.873524311E+02 -.873518780E+02 -.873513043E+02 -.873507108E+02 -.873500984E+02 -.873494678E+02 -.873488201E+02 -.873481561E+02 -.873474767E+02 -.873467829E+02 -.873460757E+02 -.873453562E+02 -.873446257E+02 -.873438855E+02 -.873431370E+02 -.873423822E+02 -.873416231E+02 -.873408621E+02 -.873401024E+02 -.873393474E+02 -.873386018E+02 -.873378711E+02 -.873371621E+02 -.873364833E+02 -.873358450E+02 -.873352602E+02 -.873347445E+02 -.873343171E+02 -.873340015E+02 -.873338262E+02 -.873338262E+02
 -.873347781E+02 -.873347781E+02 -.873350264E+02 -.873354856E+02 -.873361086E+02 -.873368527E+02 -.873376840E+02 -.873385722E+02 -.873394972E+02 -.873404509E+02 -.873414281E+02 -.873424236E+02 -.873434347E+02 -.873444572E+02 -.873454826E+02 -.873465043E+02 -.873475174E+02 -.873485170E+02 -.873495005E+02 -.873504678E+02 -.873514189E+02 -.873523528E+02 -.873532692E+02 -.873541670E+02 -.873550439E+02 -.873558980E+02 -.873567279E+02 -.873575319E+02 -.873583090E+02 -.873590585E+02 -.873597798E+02 -.873604717E+02 -.873611336E+02 -.873617645E+02 -.873623631E+02 -.873629283E+02 -.873634594E+02 -.873639553E+02 -.873644152E+02 -.873648385E+02 -.873652246E+02 -.873655727E+02 -.873658824E+02 -.873661532E+02 -.873663846E+02 -.873665762E+02 -.873667276E+02 -.873668387E+02 -.873669092E+02 -.873669390E+02 -.873669281E+02 -.873668765E+02 -.873667845E+02 -.873666521E+02 -.873664797E+02 -.873662676E+02 -.873660162E+02 -.873657259E+02 -.873653974E+02 -.873650310E+02 -.873646276E+02 -.873641878E+02 -.873637124E+02 -.873632022E+02 -.873626580E+02 -.873620809E+02 -.873614716E+02 -.873608312E+02 -.873601606E+02 -.873594608E+02 -.873587330E+02 -.873579781E+02 -.873571972E+02 -.873563916E+02 -.873555622E+02 -.873547102E+02 -.873538368E+02 -.873529432E+02 -.873520307E+02 -.873511004E+02 -.873501539E+02 -.873491927E+02 -.873482183E+02 -.873472327E+02 -.873462380E+02 -.873452366E+02 -.873442317E+02 -.873432267E+02 -.873422261E+02 -.873412354E+02 -.873402612E+02 -.873393122E+02 -.873383989E+02 -.873375350E+02 -.873367372E+02 -.873360273E+02 -.873354325E+02 -.873349876E+02 -.873347370E+02 -.873347370E+02
 -.873362518E+02 -.873362518E+02 -.873366154E+02 -.873372627E+02 -.873381258E+02 -.873391458E+02 -.873402746E+02 -.873414776E+02 -.873427344E+02 -.873440328E+02 -.873453646E+02 -.873467235E+02 -.873481022E+02 -.873494908E+02 -.873508796E+02 -.873522605E+02 -.873536268E+02 -.873549745E+02 -.873563020E+02 -.873576089E+02 -.873588947E+02 -.873601584E+02 -.873613985E+02 -.873626125E+02 -.873637979E+02 -.873649522E+02 -.873660736E+02 -.873671602E+02 -.873682111E+02 -.873692251E+02 -.873702011E+02 -.873711378E+02 -.873720338E+02 -.873728875E+02 -.873736976E+02 -.873744626E+02 -.873751813E+02 -.873758525E+02 -.873764752E+02 -.873770484E+02 -.873775712E+02 -.873780427E+02 -.873784622E+02 -.873788290E+02 -.873791423E+02 -.873794017E+02 -.873796068E+02 -.873797571E+02 -.873798524E+02 -.873798926E+02 -.873798777E+02 -.873798076E+02 -.873796827E+02 -.873795032E+02 -.873792694E+02 -.873789818E+02 -.873786410E+02 -.873782476E+02 -.873778023E+02 -.873773059E+02 -.873767593E+02 -.873761635E+02 -.873755196E+02 -.873748286E+02 -.873740917E+02 -.873733103E+02 -.873724855E+02 -.873716186E+02 -.873707111E+02 -.873697642E+02 -.873687795E+02 -.873677583E+02 -.873667022E+02 -.873656126E+02 -.873644911E+02 -.873633392E+02 -.873621585E+02 -.873609506E+02 -.873597172E+02 -.873584599E+02 -.873571806E+02 -.873558813E+02 -.873545640E+02 -.873532312E+02 -.873518857E+02 -.873505306E+02 -.873491698E+02 -.873478078E+02 -.873464503E+02 -.873451045E+02 -.873437790E+02 -.873424853E+02 -.873412375E+02 -.873400538E+02 -.873389575E+02 -.873379785E+02 -.873371552E+02 -.873365368E+02 -.873361868E+02 -.873361868E+02
 -.873380387E+02 -.873380387E+02 -.873385247E+02 -.873393750E+02 -.873404970E+02 -.873418142E+02 -.873432714E+02 -.873448316E+02 -.873464684E+02 -.873481645E+02 -.873499082E+02 -.873516863E+02 -.873534845E+02 -.873552908E+02 -.873570936E+02 -.873588833E+02 -.873606540E+02 -.873624031E+02 -.873641284E+02 -.873658286E+02 -.873675027E+02 -.873691482E+02 -.873707619E+02 -.873723409E+02 -.873738821E+02 -.873753828E+02 -.873768410E+02 -.873782550E+02 -.873796232E+02 -.873809438E+02 -.873822153E+02 -.873834356E+02 -.873846026E+02 -.873857147E+02 -.873867698E+02 -.873877663E+02 -.873887026E+02 -.873895774E+02 -.873903891E+02 -.873911364E+02 -.873918180E+02 -.873924328E+02 -.873929798E+02 -.873934578E+02 -.873938663E+02 -.873942044E+02 -.873944716E+02 -.873946675E+02 -.873947916E+02 -.873948438E+02 -.873948240E+02 -.873947324E+02 -.873945691E+02 -.873943346E+02 -.873940293E+02 -.873936539E+02 -.873932091E+02 -.873926957E+02 -.873921146E+02 -.873914670E+02 -.873907540E+02 -.873899769E+02 -.873891372E+02 -.873882363E+02 -.873872758E+02 -.873862572E+02 -.873851824E+02 -.873840529E+02 -.873828707E+02 -.873816374E+02 -.873803551E+02 -.873790256E+02 -.873776508E+02 -.873762328E+02 -.873747735E+02 -.873732749E+02 -.873717392E+02 -.873701683E+02 -.873685643E+02 -.873669297E+02 -.873652665E+02 -.873635775E+02 -.873618653E+02 -.873601329E+02 -.873583840E+02 -.873566224E+02 -.873548531E+02 -.873530819E+02 -.873513161E+02 -.873495647E+02 -.873478390E+02 -.873461536E+02 -.873445269E+02 -.873429825E+02 -.873415509E+02 -.873402712E+02 -.873391936E+02 -.873383833E+02 -.873379241E+02 -.873379241E+02
 -.873399874E+02 -.873399874E+02 -.873405962E+02 -.873416517E+02 -.873430359E+02 -.873446612E+02 -.873464676E+02 -.873484102E+02 -.873504560E+02 -.873525819E+02 -.873547670E+02 -.873569896E+02 -.873592322E+02 -.873614803E+02 -.873637210E+02 -.873659455E+02 -.873681497E+02 -.873703300E+02 -.873724832E+02 -.873746071E+02 -.873766986E+02 -.873787532E+02 -.873807672E+02 -.873827372E+02 -.873846599E+02 -.873865326E+02 -.873883534E+02 -.873901201E+02 -.873918302E+02 -.873934814E+02 -.873950713E+02 -.873965971E+02 -.873980563E+02 -.873994467E+02 -.874007662E+02 -.874020127E+02 -.874031843E+02 -.874042791E+02 -.874052952E+02 -.874062308E+02 -.874070842E+02 -.874078540E+02 -.874085387E+02 -.874091372E+02 -.874096485E+02 -.874100717E+02 -.874104061E+02 -.874106511E+02 -.874108063E+02 -.874108713E+02 -.874108462E+02 -.874107309E+02 -.874105259E+02 -.874102316E+02 -.874098487E+02 -.874093779E+02 -.874088202E+02 -.874081766E+02 -.874074484E+02 -.874066369E+02 -.874057437E+02 -.874047704E+02 -.874037188E+02 -.874025909E+02 -.874013885E+02 -.874001138E+02 -.873987688E+02 -.873973559E+02 -.873958773E+02 -.873943352E+02 -.873927322E+02 -.873910705E+02 -.873893528E+02 -.873875814E+02 -.873857589E+02 -.873838878E+02 -.873819707E+02 -.873800102E+02 -.873780089E+02 -.873759697E+02 -.873738955E+02 -.873717893E+02 -.873696546E+02 -.873674952E+02 -.873653153E+02 -.873631200E+02 -.873609153E+02 -.873587083E+02 -.873565080E+02 -.873543257E+02 -.873521753E+02 -.873500750E+02 -.873480475E+02 -.873461223E+02 -.873443373E+02 -.873427412E+02 -.873413969E+02 -.873403856E+02 -.873398121E+02 -.873398121E+02
 -.873420283E+02 -.873420283E+02 -.873427548E+02 -.873440112E+02 -.873456602E+02 -.873476058E+02 -.873497782E+02 -.873521235E+02 -.873546007E+02 -.873571754E+02 -.873598163E+02 -.873624973E+02 -.873651975E+02 -.873679006E+02 -.873705950E+02 -.873732737E+02 -.873759314E+02 -.873785635E+02 -.873811654E+02 -.873837325E+02 -.873862592E+02 -.873887404E+02 -.873911720E+02 -.873935503E+02 -.873958722E+02 -.873981353E+02 -.874003370E+02 -.874024742E+02 -.874045439E+02 -.874065427E+02 -.874084672E+02 -.874103142E+02 -.874120808E+02 -.874137645E+02 -.874153627E+02 -.874168731E+02 -.874182931E+02 -.874196204E+02 -.874208525E+02 -.874219871E+02 -.874230220E+02 -.874239554E+02 -.874247856E+02 -.874255114E+02 -.874261315E+02 -.874266447E+02 -.874270502E+02 -.874273471E+02 -.874275349E+02 -.874276133E+02 -.874275821E+02 -.874274416E+02 -.874271921E+02 -.874268342E+02 -.874263688E+02 -.874257967E+02 -.874251192E+02 -.874243376E+02 -.874234534E+02 -.874224683E+02 -.874213842E+02 -.874202032E+02 -.874189275E+02 -.874175595E+02 -.874161016E+02 -.874145564E+02 -.874129266E+02 -.874112147E+02 -.874094238E+02 -.874075566E+02 -.874056162E+02 -.874036054E+02 -.874015273E+02 -.873993850E+02 -.873971816E+02 -.873949201E+02 -.873926036E+02 -.873902354E+02 -.873878188E+02 -.873853570E+02 -.873828536E+02 -.873803124E+02 -.873777375E+02 -.873751334E+02 -.873725052E+02 -.873698591E+02 -.873672020E+02 -.873645428E+02 -.873618921E+02 -.873592633E+02 -.873566734E+02 -.873541439E+02 -.873517024E+02 -.873493841E+02 -.873472346E+02 -.873453125E+02 -.873436935E+02 -.873424755E+02 -.873417847E+02 -.873417847E+02
 -.873441289E+02 -.873441289E+02 -.873449647E+02 -.873464192E+02 -.873483412E+02 -.873506213E+02 -.873531770E+02 -.873559440E+02 -.873588680E+02 -.873619023E+02 -.873650086E+02 -.873681569E+02 -.873713240E+02 -.873744946E+02 -.873776586E+02 -.873808082E+02 -.873839369E+02 -.873870383E+02 -.873901052E+02 -.873931301E+02 -.873961065E+02 -.873990289E+02 -.874018928E+02 -.874046949E+02 -.874074326E+02 -.874101026E+02 -.874127017E+02 -.874152258E+02 -.874176708E+02 -.874200323E+02 -.874223062E+02 -.874244891E+02 -.874265775E+02 -.874285685E+02 -.874304592E+02 -.874322467E+02 -.874339278E+02 -.874354993E+02 -.874369583E+02 -.874383019E+02 -.874395276E+02 -.874406331E+02 -.874416166E+02 -.874424763E+02 -.874432109E+02 -.874438188E+02 -.874442990E+02 -.874446504E+02 -.874448724E+02 -.874449646E+02 -.874449268E+02 -.874447592E+02 -.874444625E+02 -.874440372E+02 -.874434843E+02 -.874428051E+02 -.874420010E+02 -.874410735E+02 -.874400246E+02 -.874388563E+02 -.874375710E+02 -.874361712E+02 -.874346596E+02 -.874330390E+02 -.874313125E+02 -.874294832E+02 -.874275543E+02 -.874255290E+02 -.874234109E+02 -.874212034E+02 -.874189100E+02 -.874165344E+02 -.874140803E+02 -.874115512E+02 -.874089509E+02 -.874062831E+02 -.874035514E+02 -.874007598E+02 -.873979121E+02 -.873950123E+02 -.873920646E+02 -.873890733E+02 -.873860434E+02 -.873829801E+02 -.873798894E+02 -.873767785E+02 -.873736557E+02 -.873705311E+02 -.873674172E+02 -.873643298E+02 -.873612887E+02 -.873583189E+02 -.873554529E+02 -.873527318E+02 -.873502090E+02 -.873479533E+02 -.873460534E+02 -.873446240E+02 -.873438133E+02 -.873438133E+02
 -.873462703E+02 -.873462703E+02 -.873472122E+02 -.873488711E+02 -.873510787E+02 -.873537090E+02 -.873566658E+02 -.873598690E+02 -.873632492E+02 -.873667505E+02 -.873703296E+02 -.873739531E+02 -.873775984E+02 -.873812515E+02 -.873849015E+02 -.873885392E+02 -.873921560E+02 -.873957425E+02 -.873992884E+02 -.874027852E+02 -.874062257E+02 -.874096041E+02 -.874129164E+02 -.874161596E+02 -.874193305E+02 -.874224250E+02 -.874254388E+02 -.874283668E+02 -.874312035E+02 -.874339438E+02 -.874365833E+02 -.874391179E+02 -.874415438E+02 -.874438577E+02 -.874460561E+02 -.874481350E+02 -.874500908E+02 -.874519194E+02 -.874536174E+02 -.874551812E+02 -.874566079E+02 -.874578950E+02 -.874590402E+02 -.874600415E+02 -.874608969E+02 -.874616048E+02 -.874621637E+02 -.874625725E+02 -.874628303E+02 -.874629366E+02 -.874628914E+02 -.874626949E+02 -.874623477E+02 -.874618507E+02 -.874612050E+02 -.874604121E+02 -.874594736E+02 -.874583915E+02 -.874571681E+02 -.874558060E+02 -.874543079E+02 -.874526769E+02 -.874509163E+02 -.874490294E+02 -.874470199E+02 -.874448914E+02 -.874426480E+02 -.874402934E+02 -.874378319E+02 -.874352676E+02 -.874326047E+02 -.874298476E+02 -.874270005E+02 -.874240677E+02 -.874210538E+02 -.874179629E+02 -.874147996E+02 -.874115682E+02 -.874082734E+02 -.874049197E+02 -.874015121E+02 -.873980556E+02 -.873945559E+02 -.873910189E+02 -.873874518E+02 -.873838626E+02 -.873802608E+02 -.873766582E+02 -.873730690E+02 -.873695112E+02 -.873660077E+02 -.873625871E+02 -.873592865E+02 -.873561535E+02 -.873532492E+02 -.873506526E+02 -.873484658E+02 -.873468205E+02 -.873458875E+02 -.873458875E+02
 -.873484453E+02 -.873484453E+02 -.873495011E+02 -.873513761E+02 -.873538839E+02 -.873568815E+02 -.873602533E+02 -.873639008E+02 -.873677433E+02 -.873717180E+02 -.873757771E+02 -.873798867E+02 -.873840253E+02 -.873881779E+02 -.873923317E+02 -.873964752E+02 -.874005967E+02 -.874046832E+02 -.874087233E+02 -.874127074E+02 -.874166282E+02 -.874204804E+02 -.874242601E+02 -.874279640E+02 -.874315878E+02 -.874351265E+02 -.874385743E+02 -.874419248E+02 -.874451718E+02 -.874483095E+02 -.874513331E+02 -.874542380E+02 -.874570199E+02 -.874596747E+02 -.874621979E+02 -.874645850E+02 -.874668311E+02 -.874689318E+02 -.874708827E+02 -.874726798E+02 -.874743198E+02 -.874757997E+02 -.874771166E+02 -.874782680E+02 -.874792518E+02 -.874800657E+02 -.874807081E+02 -.874811776E+02 -.874814731E+02 -.874815941E+02 -.874815406E+02 -.874813128E+02 -.874809115E+02 -.874803377E+02 -.874795927E+02 -.874786782E+02 -.874775963E+02 -.874763494E+02 -.874749402E+02 -.874733717E+02 -.874716473E+02 -.874697707E+02 -.874677457E+02 -.874655764E+02 -.874632671E+02 -.874608222E+02 -.874582463E+02 -.874555441E+02 -.874527206E+02 -.874497806E+02 -.874467291E+02 -.874435712E+02 -.874403119E+02 -.874369564E+02 -.874335098E+02 -.874299771E+02 -.874263635E+02 -.874226742E+02 -.874189143E+02 -.874150893E+02 -.874112047E+02 -.874072664E+02 -.874032807E+02 -.873992546E+02 -.873951959E+02 -.873911138E+02 -.873870191E+02 -.873829250E+02 -.873788476E+02 -.873748073E+02 -.873708296E+02 -.873669472E+02 -.873632019E+02 -.873596475E+02 -.873563531E+02 -.873534081E+02 -.873509282E+02 -.873490626E+02 -.873480047E+02 -.873480047E+02
 -.873506629E+02 -.873506629E+02 -.873518425E+02 -.873539470E+02 -.873567711E+02 -.873601490E+02 -.873639427E+02 -.873680397E+02 -.873723500E+02 -.873768046E+02 -.873813541E+02 -.873859653E+02 -.873906150E+02 -.873952858E+02 -.873999624E+02 -.874046297E+02 -.874092721E+02 -.874138751E+02 -.874184263E+02 -.874229158E+02 -.874273367E+02 -.874316839E+02 -.874359533E+02 -.874401402E+02 -.874442394E+02 -.874482442E+02 -.874521476E+02 -.874559421E+02 -.874596211E+02 -.874631781E+02 -.874666077E+02 -.874699047E+02 -.874730642E+02 -.874760809E+02 -.874789493E+02 -.874816639E+02 -.874842190E+02 -.874866093E+02 -.874888297E+02 -.874908759E+02 -.874927437E+02 -.874944295E+02 -.874959300E+02 -.874972421E+02 -.874983630E+02 -.874992902E+02 -.875000217E+02 -.875005557E+02 -.875008913E+02 -.875010276E+02 -.875009647E+02 -.875007030E+02 -.875002431E+02 -.874995864E+02 -.874987344E+02 -.874976891E+02 -.874964531E+02 -.874950291E+02 -.874934204E+02 -.874916308E+02 -.874896641E+02 -.874875247E+02 -.874852172E+02 -.874827465E+02 -.874801176E+02 -.874773357E+02 -.874744063E+02 -.874713351E+02 -.874681276E+02 -.874647897E+02 -.874613274E+02 -.874577464E+02 -.874540528E+02 -.874502524E+02 -.874463512E+02 -.874423550E+02 -.874382699E+02 -.874341017E+02 -.874298565E+02 -.874255404E+02 -.874211596E+02 -.874167208E+02 -.874122312E+02 -.874076985E+02 -.874031316E+02 -.873985406E+02 -.873939377E+02 -.873893374E+02 -.873847580E+02 -.873802218E+02 -.873757576E+02 -.873714018E+02 -.873672009E+02 -.873632150E+02 -.873595215E+02 -.873562204E+02 -.873534409E+02 -.873513502E+02 -.873501648E+02 -.873501648E+02
 -.873529285E+02 -.873529285E+02 -.873542432E+02 -.873565927E+02 -.873597454E+02 -.873635098E+02 -.873677299E+02 -.873722811E+02 -.873770650E+02 -.873820098E+02 -.873870656E+02 -.873921969E+02 -.873973775E+02 -.874025869E+02 -.874078056E+02 -.874130144E+02 -.874181955E+02 -.874233336E+02 -.874284157E+02 -.874334323E+02 -.874383769E+02 -.874432438E+02 -.874480279E+02 -.874527232E+02 -.874573227E+02 -.874618185E+02 -.874662024E+02 -.874704662E+02 -.874746026E+02 -.874786047E+02 -.874824663E+02 -.874861814E+02 -.874897436E+02 -.874931468E+02 -.874963842E+02 -.874994492E+02 -.875023353E+02 -.875050361E+02 -.875075460E+02 -.875098598E+02 -.875119727E+02 -.875138802E+02 -.875155785E+02 -.875170636E+02 -.875183322E+02 -.875193813E+02 -.875202085E+02 -.875208120E+02 -.875211903E+02 -.875213428E+02 -.875212693E+02 -.875209703E+02 -.875204466E+02 -.875196997E+02 -.875187315E+02 -.875175444E+02 -.875161413E+02 -.875145257E+02 -.875127015E+02 -.875106730E+02 -.875084450E+02 -.875060225E+02 -.875034111E+02 -.875006164E+02 -.874976444E+02 -.874945014E+02 -.874911937E+02 -.874877280E+02 -.874841109E+02 -.874803493E+02 -.874764501E+02 -.874724200E+02 -.874682661E+02 -.874639951E+02 -.874596140E+02 -.874551295E+02 -.874505484E+02 -.874458776E+02 -.874411238E+02 -.874362940E+02 -.874313953E+02 -.874264351E+02 -.874214213E+02 -.874163628E+02 -.874112691E+02 -.874061517E+02 -.874010238E+02 -.873959015E+02 -.873908049E+02 -.873857589E+02 -.873807948E+02 -.873759531E+02 -.873712852E+02 -.873668574E+02 -.873627555E+02 -.873590901E+02 -.873560045E+02 -.873536838E+02 -.873523681E+02 -.873523681E+02
 -.873552462E+02 -.873552462E+02 -.873567081E+02 -.873593136E+02 -.873628007E+02 -.873669553E+02 -.873716057E+02 -.873766161E+02 -.873818836E+02 -.873873346E+02 -.873929159E+02 -.873985880E+02 -.874043210E+02 -.874100894E+02 -.874158690E+02 -.874216382E+02 -.874273781E+02 -.874330725E+02 -.874387090E+02 -.874442784E+02 -.874497737E+02 -.874551882E+02 -.874605151E+02 -.874657469E+02 -.874708749E+02 -.874758901E+02 -.874807834E+02 -.874855461E+02 -.874901700E+02 -.874946476E+02 -.874989717E+02 -.875031348E+02 -.875071294E+02 -.875109479E+02 -.875145823E+02 -.875180247E+02 -.875212677E+02 -.875243041E+02 -.875271272E+02 -.875297308E+02 -.875321094E+02 -.875342575E+02 -.875361702E+02 -.875378430E+02 -.875392718E+02 -.875404532E+02 -.875413843E+02 -.875420629E+02 -.875424873E+02 -.875426569E+02 -.875425714E+02 -.875422312E+02 -.875416373E+02 -.875407916E+02 -.875396962E+02 -.875383540E+02 -.875367687E+02 -.875349442E+02 -.875328852E+02 -.875305969E+02 -.875280848E+02 -.875253552E+02 -.875224143E+02 -.875192689E+02 -.875159262E+02 -.875123935E+02 -.875086783E+02 -.875047884E+02 -.875007317E+02 -.874965160E+02 -.874921495E+02 -.874876400E+02 -.874829957E+02 -.874782244E+02 -.874733341E+02 -.874683326E+02 -.874632276E+02 -.874580269E+02 -.874527382E+02 -.874473692E+02 -.874419281E+02 -.874364230E+02 -.874308627E+02 -.874252569E+02 -.874196162E+02 -.874139530E+02 -.874082820E+02 -.874026207E+02 -.873969909E+02 -.873914198E+02 -.873859420E+02 -.873806015E+02 -.873754546E+02 -.873705743E+02 -.873660545E+02 -.873620166E+02 -.873586181E+02 -.873560625E+02 -.873546138E+02 -.873546138E+02
 -.873576188E+02 -.873576188E+02 -.873592346E+02 -.873621009E+02 -.873659254E+02 -.873704731E+02 -.873755581E+02 -.873810374E+02 -.873868045E+02 -.873927810E+02 -.873989087E+02 -.874051436E+02 -.874114498E+02 -.874177966E+02 -.874241567E+02 -.874305070E+02 -.874368277E+02 -.874431032E+02 -.874493214E+02 -.874554727E+02 -.874615488E+02 -.874675416E+02 -.874734425E+02 -.874792421E+02 -.874849307E+02 -.874904981E+02 -.874959345E+02 -.875012306E+02 -.875063773E+02 -.875113660E+02 -.875161879E+02 -.875208342E+02 -.875252957E+02 -.875295632E+02 -.875336275E+02 -.875374794E+02 -.875411103E+02 -.875445118E+02 -.875476762E+02 -.875505962E+02 -.875532649E+02 -.875556758E+02 -.875578230E+02 -.875597010E+02 -.875613051E+02 -.875626311E+02 -.875636758E+02 -.875644363E+02 -.875649111E+02 -.875650989E+02 -.875649995E+02 -.875646134E+02 -.875639419E+02 -.875629870E+02 -.875617513E+02 -.875602384E+02 -.875584525E+02 -.875563985E+02 -.875540819E+02 -.875515088E+02 -.875486859E+02 -.875456204E+02 -.875423198E+02 -.875387923E+02 -.875350462E+02 -.875310902E+02 -.875269331E+02 -.875225841E+02 -.875180524E+02 -.875133472E+02 -.875084779E+02 -.875034539E+02 -.874982843E+02 -.874929785E+02 -.874875453E+02 -.874819939E+02 -.874763330E+02 -.874705715E+02 -.874647180E+02 -.874587813E+02 -.874527703E+02 -.874466941E+02 -.874405625E+02 -.874343859E+02 -.874281760E+02 -.874219463E+02 -.874157126E+02 -.874094940E+02 -.874033142E+02 -.873972025E+02 -.873911965E+02 -.873853439E+02 -.873797062E+02 -.873743625E+02 -.873694153E+02 -.873649968E+02 -.873612789E+02 -.873584837E+02 -.873568994E+02 -.873568994E+02
 -.873600447E+02 -.873600447E+02 -.873618146E+02 -.873649421E+02 -.873691053E+02 -.873740495E+02 -.873795779E+02 -.873855410E+02 -.873918261E+02 -.873983486E+02 -.874050443E+02 -.874118624E+02 -.874187610E+02 -.874257055E+02 -.874326667E+02 -.874396205E+02 -.874465475E+02 -.874534325E+02 -.874602629E+02 -.874670281E+02 -.874737182E+02 -.874803232E+02 -.874868325E+02 -.874932355E+02 -.874995213E+02 -.875056789E+02 -.875116978E+02 -.875175677E+02 -.875232782E+02 -.875288192E+02 -.875341801E+02 -.875393503E+02 -.875443190E+02 -.875490752E+02 -.875536082E+02 -.875579074E+02 -.875619629E+02 -.875657649E+02 -.875693041E+02 -.875725718E+02 -.875755596E+02 -.875782598E+02 -.875806653E+02 -.875827695E+02 -.875845669E+02 -.875860524E+02 -.875872222E+02 -.875880731E+02 -.875886029E+02 -.875888103E+02 -.875886950E+02 -.875882575E+02 -.875874993E+02 -.875864228E+02 -.875850313E+02 -.875833289E+02 -.875813207E+02 -.875790126E+02 -.875764112E+02 -.875735236E+02 -.875703579E+02 -.875669226E+02 -.875632267E+02 -.875592797E+02 -.875550916E+02 -.875506726E+02 -.875460333E+02 -.875411841E+02 -.875361361E+02 -.875309001E+02 -.875254869E+02 -.875199074E+02 -.875141723E+02 -.875082922E+02 -.875022776E+02 -.874961387E+02 -.874898855E+02 -.874835281E+02 -.874770763E+02 -.874705397E+02 -.874639282E+02 -.874572521E+02 -.874505218E+02 -.874437488E+02 -.874369458E+02 -.874301273E+02 -.874233103E+02 -.874165154E+02 -.874097679E+02 -.874030997E+02 -.873965509E+02 -.873901732E+02 -.873840328E+02 -.873782153E+02 -.873728316E+02 -.873680250E+02 -.873639815E+02 -.873609423E+02 -.873592199E+02 -.873592199E+02
 -.873625124E+02 -.873625124E+02 -.873644343E+02 -.873678223E+02 -.873723256E+02 -.873776732E+02 -.873836578E+02 -.873901216E+02 -.873969440E+02 -.874040325E+02 -.874113153E+02 -.874187344E+02 -.874262435E+02 -.874338053E+02 -.874413896E+02 -.874489723E+02 -.874565343E+02 -.874640602E+02 -.874715364E+02 -.874789505E+02 -.874862907E+02 -.874935451E+02 -.875007016E+02 -.875077484E+02 -.875146736E+02 -.875214655E+02 -.875281124E+02 -.875346027E+02 -.875409244E+02 -.875470654E+02 -.875530131E+02 -.875587548E+02 -.875642779E+02 -.875695695E+02 -.875746172E+02 -.875794088E+02 -.875839324E+02 -.875881767E+02 -.875921304E+02 -.875957830E+02 -.875991245E+02 -.876021457E+02 -.876048379E+02 -.876071935E+02 -.876092056E+02 -.876108686E+02 -.876121775E+02 -.876131287E+02 -.876137194E+02 -.876139482E+02 -.876138144E+02 -.876133188E+02 -.876124631E+02 -.876112503E+02 -.876096842E+02 -.876077700E+02 -.876055136E+02 -.876029221E+02 -.876000033E+02 -.875967659E+02 -.875932193E+02 -.875893739E+02 -.875852402E+02 -.875808296E+02 -.875761540E+02 -.875712253E+02 -.875660560E+02 -.875606587E+02 -.875550461E+02 -.875492309E+02 -.875432258E+02 -.875370434E+02 -.875306961E+02 -.875241963E+02 -.875175558E+02 -.875107865E+02 -.875038998E+02 -.874969069E+02 -.874898188E+02 -.874826465E+02 -.874754007E+02 -.874680927E+02 -.874607341E+02 -.874533370E+02 -.874459153E+02 -.874384844E+02 -.874310625E+02 -.874236716E+02 -.874163387E+02 -.874090978E+02 -.874019920E+02 -.873950765E+02 -.873884223E+02 -.873821215E+02 -.873762931E+02 -.873710916E+02 -.873667173E+02 -.873634302E+02 -.873615679E+02 -.873615679E+02
 -.873650100E+02 -.873650100E+02 -.873670806E+02 -.873707275E+02 -.873755747E+02 -.873813354E+02 -.873877905E+02 -.873947714E+02 -.874021482E+02 -.874098192E+02 -.874177043E+02 -.874257403E+02 -.874338775E+02 -.874420770E+02 -.874503085E+02 -.874585483E+02 -.874667769E+02 -.874749777E+02 -.874831356E+02 -.874912364E+02 -.874992662E+02 -.875072114E+02 -.875150587E+02 -.875227953E+02 -.875304084E+02 -.875378853E+02 -.875452127E+02 -.875523773E+02 -.875593649E+02 -.875661611E+02 -.875727512E+02 -.875791201E+02 -.875852531E+02 -.875911353E+02 -.875967522E+02 -.876020894E+02 -.876071330E+02 -.876118691E+02 -.876162845E+02 -.876203665E+02 -.876241031E+02 -.876274830E+02 -.876304962E+02 -.876331333E+02 -.876353862E+02 -.876372480E+02 -.876387129E+02 -.876397763E+02 -.876404350E+02 -.876406871E+02 -.876405318E+02 -.876399702E+02 -.876390041E+02 -.876376373E+02 -.876358744E+02 -.876337215E+02 -.876311858E+02 -.876282758E+02 -.876250008E+02 -.876213713E+02 -.876173986E+02 -.876130949E+02 -.876084731E+02 -.876035466E+02 -.875983293E+02 -.875928358E+02 -.875870806E+02 -.875810785E+02 -.875748446E+02 -.875683938E+02 -.875617409E+02 -.875549006E+02 -.875478873E+02 -.875407152E+02 -.875333982E+02 -.875259495E+02 -.875183823E+02 -.875107092E+02 -.875029426E+02 -.874950945E+02 -.874871771E+02 -.874792024E+02 -.874711830E+02 -.874631322E+02 -.874550646E+02 -.874469966E+02 -.874389476E+02 -.874309409E+02 -.874230050E+02 -.874151760E+02 -.874074997E+02 -.874000347E+02 -.873928569E+02 -.873860645E+02 -.873797846E+02 -.873741828E+02 -.873694736E+02 -.873659359E+02 -.873639321E+02 -.873639321E+02
 -.873675218E+02 -.873675218E+02 -.873697376E+02 -.873736434E+02 -.873788402E+02 -.873850242E+02 -.873919621E+02 -.873994734E+02 -.874074172E+02 -.874156823E+02 -.874241822E+02 -.874328494E+02 -.874416323E+02 -.874504916E+02 -.874593968E+02 -.874683240E+02 -.874772526E+02 -.874861644E+02 -.874950425E+02 -.875038706E+02 -.875126330E+02 -.875213151E+02 -.875299026E+02 -.875383816E+02 -.875467383E+02 -.875549583E+02 -.875630265E+02 -.875709272E+02 -.875786439E+02 -.875861596E+02 -.875934569E+02 -.876005184E+02 -.876073269E+02 -.876138651E+02 -.876201157E+02 -.876260619E+02 -.876316868E+02 -.876369740E+02 -.876419075E+02 -.876464720E+02 -.876506531E+02 -.876544374E+02 -.876578125E+02 -.876607675E+02 -.876632925E+02 -.876653791E+02 -.876670203E+02 -.876682104E+02 -.876689456E+02 -.876692235E+02 -.876690432E+02 -.876684059E+02 -.876673141E+02 -.876657719E+02 -.876637853E+02 -.876613614E+02 -.876585091E+02 -.876552384E+02 -.876515607E+02 -.876474886E+02 -.876430356E+02 -.876382164E+02 -.876330463E+02 -.876275415E+02 -.876217187E+02 -.876155949E+02 -.876091875E+02 -.876025142E+02 -.875955925E+02 -.875884400E+02 -.875810742E+02 -.875735120E+02 -.875657705E+02 -.875578658E+02 -.875498139E+02 -.875416301E+02 -.875333292E+02 -.875249256E+02 -.875164330E+02 -.875078650E+02 -.874992347E+02 -.874905553E+02 -.874818405E+02 -.874731043E+02 -.874643624E+02 -.874556319E+02 -.874469334E+02 -.874382911E+02 -.874297353E+02 -.874213038E+02 -.874130449E+02 -.874050207E+02 -.873973113E+02 -.873900210E+02 -.873832850E+02 -.873772793E+02 -.873722329E+02 -.873684433E+02 -.873662973E+02 -.873662973E+02
 -.873700262E+02 -.873700262E+02 -.873723859E+02 -.873765525E+02 -.873821046E+02 -.873887196E+02 -.873961487E+02 -.874041983E+02 -.874127159E+02 -.874215828E+02 -.874307073E+02 -.874400194E+02 -.874494663E+02 -.874590086E+02 -.874686154E+02 -.874782614E+02 -.874879246E+02 -.874975850E+02 -.875072237E+02 -.875168227E+02 -.875263654E+02 -.875358361E+02 -.875452195E+02 -.875545009E+02 -.875636645E+02 -.875726941E+02 -.875815722E+02 -.875902805E+02 -.875987994E+02 -.876071093E+02 -.876151900E+02 -.876230213E+02 -.876305829E+02 -.876378544E+02 -.876448155E+02 -.876514459E+02 -.876577255E+02 -.876636344E+02 -.876691535E+02 -.876742643E+02 -.876789495E+02 -.876831930E+02 -.876869799E+02 -.876902967E+02 -.876931317E+02 -.876954745E+02 -.876973165E+02 -.876986510E+02 -.876994730E+02 -.876997797E+02 -.876995703E+02 -.876988458E+02 -.876976094E+02 -.876958663E+02 -.876936235E+02 -.876908898E+02 -.876876757E+02 -.876839936E+02 -.876798571E+02 -.876752815E+02 -.876702832E+02 -.876648798E+02 -.876590898E+02 -.876529325E+02 -.876464279E+02 -.876395963E+02 -.876324585E+02 -.876250353E+02 -.876173476E+02 -.876094161E+02 -.876012612E+02 -.875929030E+02 -.875843610E+02 -.875756541E+02 -.875668006E+02 -.875578181E+02 -.875487234E+02 -.875395327E+02 -.875302613E+02 -.875209243E+02 -.875115360E+02 -.875021109E+02 -.874926635E+02 -.874832087E+02 -.874737629E+02 -.874643444E+02 -.874549741E+02 -.874456777E+02 -.874364864E+02 -.874274399E+02 -.874185886E+02 -.874099976E+02 -.874017515E+02 -.873939599E+02 -.873867659E+02 -.873803558E+02 -.873749722E+02 -.873709311E+02 -.873686433E+02 -.873686433E+02
 -.873724977E+02 -.873724977E+02 -.873750019E+02 -.873794314E+02 -.873853416E+02 -.873923907E+02 -.874003133E+02 -.874089023E+02 -.874179956E+02 -.874274683E+02 -.874372253E+02 -.874471950E+02 -.874573243E+02 -.874675728E+02 -.874779086E+02 -.874883047E+02 -.874987375E+02 -.875091850E+02 -.875196269E+02 -.875300443E+02 -.875404199E+02 -.875507371E+02 -.875609796E+02 -.875711311E+02 -.875811738E+02 -.875910889E+02 -.876008562E+02 -.876104542E+02 -.876198606E+02 -.876290522E+02 -.876380059E+02 -.876466979E+02 -.876551044E+02 -.876632013E+02 -.876709642E+02 -.876783687E+02 -.876853906E+02 -.876920060E+02 -.876981919E+02 -.877039260E+02 -.877091874E+02 -.877139565E+02 -.877182154E+02 -.877219476E+02 -.877251386E+02 -.877277757E+02 -.877298485E+02 -.877313487E+02 -.877322703E+02 -.877326097E+02 -.877323660E+02 -.877315404E+02 -.877301369E+02 -.877281617E+02 -.877256233E+02 -.877225325E+02 -.877189021E+02 -.877147471E+02 -.877100842E+02 -.877049319E+02 -.876993100E+02 -.876932399E+02 -.876867438E+02 -.876798451E+02 -.876725677E+02 -.876649361E+02 -.876569749E+02 -.876487090E+02 -.876401631E+02 -.876313617E+02 -.876223289E+02 -.876130881E+02 -.876036620E+02 -.875940727E+02 -.875843412E+02 -.875744876E+02 -.875645310E+02 -.875544896E+02 -.875443806E+02 -.875342206E+02 -.875240253E+02 -.875138102E+02 -.875035908E+02 -.874933828E+02 -.874832034E+02 -.874730712E+02 -.874630082E+02 -.874530405E+02 -.874432005E+02 -.874335292E+02 -.874240789E+02 -.874149175E+02 -.874061331E+02 -.873978408E+02 -.873901908E+02 -.873833791E+02 -.873776616E+02 -.873733718E+02 -.873709441E+02 -.873709441E+02
 -.873749055E+02 -.873749055E+02 -.873775545E+02 -.873822464E+02 -.873885130E+02 -.873959926E+02 -.874044035E+02 -.874135266E+02 -.874231924E+02 -.874332715E+02 -.874436665E+02 -.874543051E+02 -.874651332E+02 -.874761092E+02 -.874871996E+02 -.874983759E+02 -.875096127E+02 -.875208868E+02 -.875321773E+02 -.875434649E+02 -.875547315E+02 -.875659598E+02 -.875771322E+02 -.875882302E+02 -.875992337E+02 -.876101209E+02 -.876208685E+02 -.876314516E+02 -.876418446E+02 -.876520208E+02 -.876619530E+02 -.876716135E+02 -.876809739E+02 -.876900056E+02 -.876986791E+02 -.877069653E+02 -.877148348E+02 -.877222589E+02 -.877292097E+02 -.877356604E+02 -.877415855E+02 -.877469611E+02 -.877517653E+02 -.877559780E+02 -.877595812E+02 -.877625594E+02 -.877648997E+02 -.877665919E+02 -.877676286E+02 -.877680056E+02 -.877677214E+02 -.877667779E+02 -.877651796E+02 -.877629342E+02 -.877600522E+02 -.877565468E+02 -.877524337E+02 -.877477312E+02 -.877424598E+02 -.877366419E+02 -.877303018E+02 -.877234654E+02 -.877161597E+02 -.877084129E+02 -.877002538E+02 -.876917119E+02 -.876828168E+02 -.876735980E+02 -.876640851E+02 -.876543070E+02 -.876442920E+02 -.876340678E+02 -.876236608E+02 -.876130966E+02 -.876023994E+02 -.875915922E+02 -.875806968E+02 -.875697336E+02 -.875587218E+02 -.875476795E+02 -.875366240E+02 -.875255717E+02 -.875145391E+02 -.875035425E+02 -.874925996E+02 -.874817295E+02 -.874709545E+02 -.874603012E+02 -.874498026E+02 -.874395007E+02 -.874294493E+02 -.874197184E+02 -.874103994E+02 -.874016120E+02 -.873935129E+02 -.873863072E+02 -.873802630E+02 -.873757306E+02 -.873731666E+02 -.873731666E+02
 -.873772093E+02 -.873772093E+02 -.873800021E+02 -.873849516E+02 -.873915664E+02 -.873994649E+02 -.874083512E+02 -.874179969E+02 -.874282267E+02 -.874389084E+02 -.874499433E+02 -.874612581E+02 -.874727975E+02 -.874845183E+02 -.874963858E+02 -.875083698E+02 -.875204442E+02 -.875325856E+02 -.875447728E+02 -.875569864E+02 -.875692080E+02 -.875814190E+02 -.875936002E+02 -.876057306E+02 -.876177873E+02 -.876297454E+02 -.876415782E+02 -.876532571E+02 -.876647527E+02 -.876760341E+02 -.876870695E+02 -.876978261E+02 -.877082701E+02 -.877183671E+02 -.877280818E+02 -.877373789E+02 -.877462230E+02 -.877545795E+02 -.877624144E+02 -.877696951E+02 -.877763905E+02 -.877824715E+02 -.877879108E+02 -.877926836E+02 -.877967680E+02 -.878001446E+02 -.878027976E+02 -.878047142E+02 -.878058854E+02 -.878063059E+02 -.878059740E+02 -.878048917E+02 -.878030648E+02 -.878005027E+02 -.877972183E+02 -.877932279E+02 -.877885509E+02 -.877832098E+02 -.877772296E+02 -.877706381E+02 -.877634649E+02 -.877557415E+02 -.877475010E+02 -.877387775E+02 -.877296060E+02 -.877200218E+02 -.877100607E+02 -.876997582E+02 -.876891493E+02 -.876782685E+02 -.876671493E+02 -.876558239E+02 -.876443236E+02 -.876326778E+02 -.876209145E+02 -.876090600E+02 -.875971391E+02 -.875851746E+02 -.875731878E+02 -.875611986E+02 -.875492256E+02 -.875372863E+02 -.875253979E+02 -.875135772E+02 -.875018421E+02 -.874902118E+02 -.874787087E+02 -.874673594E+02 -.874561972E+02 -.874452643E+02 -.874346156E+02 -.874243226E+02 -.874144792E+02 -.874052089E+02 -.873966741E+02 -.873890878E+02 -.873827293E+02 -.873779641E+02 -.873752699E+02 -.873752699E+02
 -.873793609E+02 -.873793609E+02 -.873822922E+02 -.873874883E+02 -.873944343E+02 -.874027315E+02 -.874120727E+02 -.874222222E+02 -.874330011E+02 -.874442756E+02 -.874559459E+02 -.874679376E+02 -.874801942E+02 -.874926714E+02 -.875053333E+02 -.875181496E+02 -.875310941E+02 -.875441439E+02 -.875572783E+02 -.875704779E+02 -.875837237E+02 -.875969959E+02 -.876102732E+02 -.876235320E+02 -.876367465E+02 -.876498883E+02 -.876629272E+02 -.876758306E+02 -.876885645E+02 -.877010931E+02 -.877133789E+02 -.877253831E+02 -.877370652E+02 -.877483838E+02 -.877592964E+02 -.877697605E+02 -.877797331E+02 -.877891722E+02 -.877980364E+02 -.878062859E+02 -.878138823E+02 -.878207898E+02 -.878269745E+02 -.878324059E+02 -.878370566E+02 -.878409026E+02 -.878439240E+02 -.878461053E+02 -.878474351E+02 -.878479067E+02 -.878475180E+02 -.878462714E+02 -.878441742E+02 -.878412380E+02 -.878374787E+02 -.878329166E+02 -.878275758E+02 -.878214841E+02 -.878146726E+02 -.878071753E+02 -.877990288E+02 -.877902717E+02 -.877809444E+02 -.877710885E+02 -.877607467E+02 -.877499618E+02 -.877387768E+02 -.877272345E+02 -.877153767E+02 -.877032444E+02 -.876908773E+02 -.876783135E+02 -.876655892E+02 -.876527388E+02 -.876397945E+02 -.876267864E+02 -.876137424E+02 -.876006880E+02 -.875876470E+02 -.875746409E+02 -.875616895E+02 -.875488114E+02 -.875360240E+02 -.875233446E+02 -.875107908E+02 -.874983816E+02 -.874861390E+02 -.874740890E+02 -.874622645E+02 -.874507075E+02 -.874394731E+02 -.874286334E+02 -.874182841E+02 -.874085515E+02 -.873996023E+02 -.873916562E+02 -.873850021E+02 -.873800191E+02 -.873772033E+02 -.873772033E+02
 -.873812993E+02 -.873812993E+02 -.873843590E+02 -.873897822E+02 -.873970333E+02 -.874057000E+02 -.874154663E+02 -.874260921E+02 -.874373967E+02 -.874492451E+02 -.874615368E+02 -.874741967E+02 -.874871676E+02 -.875004048E+02 -.875138724E+02 -.875275411E+02 -.875413858E+02 -.875553847E+02 -.875695179E+02 -.875837664E+02 -.875981105E+02 -.876125290E+02 -.876269984E+02 -.876414927E+02 -.876559830E+02 -.876704376E+02 -.876848221E+02 -.876990995E+02 -.877132305E+02 -.877271733E+02 -.877408838E+02 -.877543156E+02 -.877674204E+02 -.877801482E+02 -.877924480E+02 -.878042680E+02 -.878155564E+02 -.878262615E+02 -.878363329E+02 -.878457214E+02 -.878543798E+02 -.878622632E+02 -.878693299E+02 -.878755417E+02 -.878808642E+02 -.878852677E+02 -.878887274E+02 -.878912235E+02 -.878927419E+02 -.878932742E+02 -.878928175E+02 -.878913751E+02 -.878889558E+02 -.878855742E+02 -.878812502E+02 -.878760092E+02 -.878698812E+02 -.878629009E+02 -.878551068E+02 -.878465413E+02 -.878372495E+02 -.878272791E+02 -.878166798E+02 -.878055026E+02 -.877937995E+02 -.877816227E+02 -.877690243E+02 -.877560557E+02 -.877427672E+02 -.877292075E+02 -.877154238E+02 -.877014609E+02 -.876873611E+02 -.876731643E+02 -.876589077E+02 -.876446255E+02 -.876303491E+02 -.876161071E+02 -.876019254E+02 -.875878271E+02 -.875738334E+02 -.875599633E+02 -.875462347E+02 -.875326643E+02 -.875192693E+02 -.875060679E+02 -.874930808E+02 -.874803331E+02 -.874678563E+02 -.874556915E+02 -.874438929E+02 -.874325325E+02 -.874217064E+02 -.874115423E+02 -.874022100E+02 -.873939341E+02 -.873870112E+02 -.873818311E+02 -.873789060E+02 -.873789060E+02
 -.873829496E+02 -.873829496E+02 -.873861216E+02 -.873917437E+02 -.873992640E+02 -.874082602E+02 -.874184112E+02 -.874294747E+02 -.874412694E+02 -.874536602E+02 -.874665465E+02 -.874798534E+02 -.874935239E+02 -.875075145E+02 -.875217910E+02 -.875363260E+02 -.875510965E+02 -.875660828E+02 -.875812662E+02 -.875966279E+02 -.876121479E+02 -.876278038E+02 -.876435704E+02 -.876594192E+02 -.876753183E+02 -.876912326E+02 -.877071233E+02 -.877229483E+02 -.877386621E+02 -.877542158E+02 -.877695572E+02 -.877846311E+02 -.877993796E+02 -.878137427E+02 -.878276587E+02 -.878410647E+02 -.878538973E+02 -.878660935E+02 -.878775909E+02 -.878883286E+02 -.878982478E+02 -.879072928E+02 -.879154112E+02 -.879225551E+02 -.879286815E+02 -.879337529E+02 -.879377380E+02 -.879406120E+02 -.879423569E+02 -.879429619E+02 -.879424237E+02 -.879407459E+02 -.879379399E+02 -.879340239E+02 -.879290232E+02 -.879229696E+02 -.879159008E+02 -.879078603E+02 -.878988965E+02 -.878890619E+02 -.878784129E+02 -.878670087E+02 -.878549106E+02 -.878421816E+02 -.878288854E+02 -.878150856E+02 -.878008455E+02 -.877862273E+02 -.877712914E+02 -.877560961E+02 -.877406972E+02 -.877251475E+02 -.877094965E+02 -.876937905E+02 -.876780720E+02 -.876623799E+02 -.876467494E+02 -.876312121E+02 -.876157961E+02 -.876005262E+02 -.875854243E+02 -.875705097E+02 -.875557997E+02 -.875413106E+02 -.875270581E+02 -.875130588E+02 -.874993315E+02 -.874858993E+02 -.874727916E+02 -.874600474E+02 -.874477189E+02 -.874358767E+02 -.874246158E+02 -.874140640E+02 -.874043921E+02 -.873958275E+02 -.873886718E+02 -.873833229E+02 -.873803046E+02 -.873803046E+02
 -.873842219E+02 -.873842219E+02 -.873874838E+02 -.873932673E+02 -.874010095E+02 -.874102827E+02 -.874207643E+02 -.874322120E+02 -.874444454E+02 -.874573304E+02 -.874707680E+02 -.874846845E+02 -.874990255E+02 -.875137501E+02 -.875288273E+02 -.875442332E+02 -.875599481E+02 -.875759548E+02 -.875922363E+02 -.876087749E+02 -.876255505E+02 -.876425403E+02 -.876597177E+02 -.876770523E+02 -.876945096E+02 -.877120506E+02 -.877296318E+02 -.877472055E+02 -.877647188E+02 -.877821145E+02 -.877993312E+02 -.878163031E+02 -.878329609E+02 -.878492324E+02 -.878650427E+02 -.878803153E+02 -.878949726E+02 -.879089368E+02 -.879221305E+02 -.879344780E+02 -.879459058E+02 -.879563439E+02 -.879657265E+02 -.879739931E+02 -.879810894E+02 -.879869678E+02 -.879915885E+02 -.879949199E+02 -.879969392E+02 -.879976325E+02 -.879969954E+02 -.879950327E+02 -.879917587E+02 -.879871965E+02 -.879813783E+02 -.879743443E+02 -.879661425E+02 -.879568275E+02 -.879464604E+02 -.879351073E+02 -.879228386E+02 -.879097283E+02 -.878958526E+02 -.878812894E+02 -.878661172E+02 -.878504139E+02 -.878342568E+02 -.878177211E+02 -.878008795E+02 -.877838018E+02 -.877665541E+02 -.877491986E+02 -.877317931E+02 -.877143910E+02 -.876970409E+02 -.876797867E+02 -.876626676E+02 -.876457182E+02 -.876289684E+02 -.876124444E+02 -.875961682E+02 -.875801589E+02 -.875644327E+02 -.875490041E+02 -.875338869E+02 -.875190948E+02 -.875046440E+02 -.874905542E+02 -.874768516E+02 -.874635717E+02 -.874507635E+02 -.874384945E+02 -.874268570E+02 -.874159768E+02 -.874060236E+02 -.873972249E+02 -.873898839E+02 -.873844029E+02 -.873813129E+02 -.873813129E+02
 -.873850095E+02 -.873850095E+02 -.873883328E+02 -.873942297E+02 -.874021335E+02 -.874116162E+02 -.874223569E+02 -.874341162E+02 -.874467164E+02 -.874600267E+02 -.874739513E+02 -.874884205E+02 -.875033842E+02 -.875188063E+02 -.875346611E+02 -.875509294E+02 -.875675959E+02 -.875846467E+02 -.876020678E+02 -.876198432E+02 -.876379541E+02 -.876563778E+02 -.876750876E+02 -.876940515E+02 -.877132328E+02 -.877325888E+02 -.877520710E+02 -.877716251E+02 -.877911903E+02 -.878107000E+02 -.878300816E+02 -.878492571E+02 -.878681437E+02 -.878866541E+02 -.879046977E+02 -.879221808E+02 -.879390079E+02 -.879550826E+02 -.879703085E+02 -.879845909E+02 -.879978373E+02 -.880099595E+02 -.880208740E+02 -.880305040E+02 -.880387803E+02 -.880456421E+02 -.880510384E+02 -.880549286E+02 -.880572834E+02 -.880580850E+02 -.880573274E+02 -.880550169E+02 -.880511718E+02 -.880458218E+02 -.880390079E+02 -.880307816E+02 -.880212041E+02 -.880103450E+02 -.879982818E+02 -.879850981E+02 -.879708827E+02 -.879557283E+02 -.879397305E+02 -.879229859E+02 -.879055916E+02 -.878876436E+02 -.878692363E+02 -.878504610E+02 -.878314054E+02 -.878121529E+02 -.877927819E+02 -.877733655E+02 -.877539710E+02 -.877346597E+02 -.877154868E+02 -.876965014E+02 -.876777467E+02 -.876592599E+02 -.876410726E+02 -.876232112E+02 -.876056975E+02 -.875885491E+02 -.875717802E+02 -.875554025E+02 -.875394263E+02 -.875238616E+02 -.875087203E+02 -.874940174E+02 -.874797745E+02 -.874660220E+02 -.874528040E+02 -.874401831E+02 -.874282468E+02 -.874171165E+02 -.874069579E+02 -.873979955E+02 -.873905304E+02 -.873849644E+02 -.873818299E+02 -.873818299E+02
 -.873851884E+02 -.873851884E+02 -.873885379E+02 -.873944890E+02 -.874024786E+02 -.874120843E+02 -.874229911E+02 -.874349653E+02 -.874478354E+02 -.874614764E+02 -.874757986E+02 -.874907391E+02 -.875062545E+02 -.875223161E+02 -.875389050E+02 -.875560084E+02 -.875736167E+02 -.875917212E+02 -.876103119E+02 -.876293763E+02 -.876488982E+02 -.876688567E+02 -.876892259E+02 -.877099735E+02 -.877310609E+02 -.877524421E+02 -.877740638E+02 -.877958643E+02 -.878177745E+02 -.878397168E+02 -.878616062E+02 -.878833506E+02 -.879048507E+02 -.879260014E+02 -.879466922E+02 -.879668083E+02 -.879862318E+02 -.880048425E+02 -.880225201E+02 -.880391452E+02 -.880546009E+02 -.880687749E+02 -.880815610E+02 -.880928608E+02 -.881025852E+02 -.881106560E+02 -.881170072E+02 -.881215864E+02 -.881243553E+02 -.881252908E+02 -.881243853E+02 -.881216468E+02 -.881170987E+02 -.881107797E+02 -.881027429E+02 -.880930544E+02 -.880817931E+02 -.880690483E+02 -.880549191E+02 -.880395121E+02 -.880229400E+02 -.880053201E+02 -.879867723E+02 -.879674175E+02 -.879473763E+02 -.879267673E+02 -.879057060E+02 -.878843036E+02 -.878626659E+02 -.878408925E+02 -.878190764E+02 -.877973030E+02 -.877756503E+02 -.877541882E+02 -.877329791E+02 -.877120770E+02 -.876915287E+02 -.876713734E+02 -.876516435E+02 -.876323647E+02 -.876135572E+02 -.875952357E+02 -.875774110E+02 -.875600904E+02 -.875432792E+02 -.875269821E+02 -.875112048E+02 -.874959562E+02 -.874812511E+02 -.874671133E+02 -.874535797E+02 -.874407057E+02 -.874285718E+02 -.874172921E+02 -.874070252E+02 -.873979885E+02 -.873904765E+02 -.873848845E+02 -.873817394E+02 -.873817394E+02
 -.873846177E+02 -.873846177E+02 -.873879510E+02 -.873938834E+02 -.874018643E+02 -.874114835E+02 -.874224367E+02 -.874345009E+02 -.874475139E+02 -.874613603E+02 -.874759603E+02 -.874912605E+02 -.875072275E+02 -.875238420E+02 -.875410942E+02 -.875589797E+02 -.875774967E+02 -.875966433E+02 -.876164159E+02 -.876368076E+02 -.876578068E+02 -.876793967E+02 -.877015536E+02 -.877242467E+02 -.877474365E+02 -.877710745E+02 -.877951028E+02 -.878194528E+02 -.878440461E+02 -.878687938E+02 -.878935966E+02 -.879183457E+02 -.879429229E+02 -.879672011E+02 -.879910459E+02 -.880143160E+02 -.880368651E+02 -.880585434E+02 -.880791993E+02 -.880986816E+02 -.881168419E+02 -.881335362E+02 -.881486282E+02 -.881619906E+02 -.881735079E+02 -.881830786E+02 -.881906165E+02 -.881960529E+02 -.881993379E+02 -.882004410E+02 -.881993522E+02 -.881960819E+02 -.881906609E+02 -.881831396E+02 -.881735871E+02 -.881620899E+02 -.881487501E+02 -.881336835E+02 -.881170179E+02 -.880988902E+02 -.880794447E+02 -.880588304E+02 -.880371989E+02 -.880147022E+02 -.879914907E+02 -.879677114E+02 -.879435062E+02 -.879190103E+02 -.878943514E+02 -.878696485E+02 -.878450111E+02 -.878205389E+02 -.877963215E+02 -.877724380E+02 -.877489573E+02 -.877259386E+02 -.877034309E+02 -.876814744E+02 -.876601006E+02 -.876393331E+02 -.876191884E+02 -.875996767E+02 -.875808031E+02 -.875625686E+02 -.875449714E+02 -.875280086E+02 -.875116780E+02 -.874959799E+02 -.874809204E+02 -.874665140E+02 -.874527885E+02 -.874397894E+02 -.874275871E+02 -.874162853E+02 -.874060317E+02 -.873970321E+02 -.873895687E+02 -.873840237E+02 -.873809097E+02 -.873809097E+02
 -.873831393E+02 -.873831393E+02 -.873864053E+02 -.873922298E+02 -.874000854E+02 -.874095812E+02 -.874204306E+02 -.874324259E+02 -.874454195E+02 -.874593101E+02 -.874740312E+02 -.874895429E+02 -.875058245E+02 -.875228689E+02 -.875406778E+02 -.875592578E+02 -.875786174E+02 -.875987645E+02 -.876197046E+02 -.876414393E+02 -.876639648E+02 -.876872706E+02 -.877113382E+02 -.877361400E+02 -.877616380E+02 -.877877828E+02 -.878145128E+02 -.878417536E+02 -.878694176E+02 -.878974038E+02 -.879255974E+02 -.879538707E+02 -.879820829E+02 -.880100811E+02 -.880377011E+02 -.880647692E+02 -.880911033E+02 -.881165156E+02 -.881408146E+02 -.881638079E+02 -.881853050E+02 -.882051207E+02 -.882230779E+02 -.882390109E+02 -.882527686E+02 -.882642175E+02 -.882732442E+02 -.882797579E+02 -.882836924E+02 -.882850074E+02 -.882836894E+02 -.882797524E+02 -.882732368E+02 -.882642094E+02 -.882527612E+02 -.882390060E+02 -.882230779E+02 -.882051283E+02 -.881853234E+02 -.881638406E+02 -.881408659E+02 -.881165900E+02 -.880912059E+02 -.880649055E+02 -.880378772E+02 -.880103037E+02 -.879823593E+02 -.879542090E+02 -.879260064E+02 -.878978931E+02 -.878699976E+02 -.878424354E+02 -.878153080E+02 -.877887037E+02 -.877626976E+02 -.877373520E+02 -.877127172E+02 -.876888320E+02 -.876657247E+02 -.876434143E+02 -.876219109E+02 -.876012176E+02 -.875813311E+02 -.875622433E+02 -.875439427E+02 -.875264162E+02 -.875096508E+02 -.874936359E+02 -.874783661E+02 -.874638443E+02 -.874500860E+02 -.874371241E+02 -.874250157E+02 -.874138501E+02 -.874037598E+02 -.873949338E+02 -.873876356E+02 -.873822262E+02 -.873791941E+02 -.873791941E+02
 -.873805789E+02 -.873805789E+02 -.873837164E+02 -.873893254E+02 -.873969130E+02 -.874061175E+02 -.874166770E+02 -.874284060E+02 -.874411773E+02 -.874549081E+02 -.874695500E+02 -.874850798E+02 -.875014930E+02 -.875187977E+02 -.875370103E+02 -.875561515E+02 -.875762434E+02 -.875973074E+02 -.876193619E+02 -.876424207E+02 -.876664916E+02 -.876915741E+02 -.877176587E+02 -.877447243E+02 -.877727375E+02 -.878016509E+02 -.878314019E+02 -.878619119E+02 -.878930852E+02 -.879248090E+02 -.879569522E+02 -.879893659E+02 -.880218834E+02 -.880543211E+02 -.880864791E+02 -.881181431E+02 -.881490865E+02 -.881790728E+02 -.882078588E+02 -.882351983E+02 -.882608454E+02 -.882845594E+02 -.883061086E+02 -.883252751E+02 -.883418592E+02 -.883556835E+02 -.883665969E+02 -.883744783E+02 -.883792387E+02 -.883808243E+02 -.883792170E+02 -.883744352E+02 -.883665332E+02 -.883556000E+02 -.883417574E+02 -.883251568E+02 -.883059757E+02 -.882844145E+02 -.882606914E+02 -.882350384E+02 -.882076970E+02 -.881789133E+02 -.881489342E+02 -.881180034E+02 -.880863577E+02 -.880542244E+02 -.880218184E+02 -.879893403E+02 -.879569745E+02 -.879248885E+02 -.878932322E+02 -.878621371E+02 -.878317171E+02 -.878020685E+02 -.877732704E+02 -.877453863E+02 -.877184644E+02 -.876925391E+02 -.876676320E+02 -.876437536E+02 -.876209044E+02 -.875990761E+02 -.875782536E+02 -.875584163E+02 -.875395395E+02 -.875215965E+02 -.875045605E+02 -.874884069E+02 -.874731158E+02 -.874586754E+02 -.874450858E+02 -.874323639E+02 -.874205498E+02 -.874097145E+02 -.873999699E+02 -.873914825E+02 -.873844896E+02 -.873793221E+02 -.873764323E+02 -.873764323E+02
 -.873767491E+02 -.873767491E+02 -.873796850E+02 -.873849495E+02 -.873920977E+02 -.874008078E+02 -.874108518E+02 -.874220737E+02 -.874343726E+02 -.874476902E+02 -.874620000E+02 -.874772999E+02 -.874936049E+02 -.875109420E+02 -.875293459E+02 -.875488553E+02 -.875695103E+02 -.875913502E+02 -.876144109E+02 -.876387235E+02 -.876643122E+02 -.876911918E+02 -.877193665E+02 -.877488272E+02 -.877795498E+02 -.878114937E+02 -.878445996E+02 -.878787882E+02 -.879139587E+02 -.879499876E+02 -.879867279E+02 -.880240083E+02 -.880616332E+02 -.880993829E+02 -.881370149E+02 -.881742652E+02 -.882108513E+02 -.882464746E+02 -.882808251E+02 -.883135852E+02 -.883444356E+02 -.883730607E+02 -.883991547E+02 -.884224279E+02 -.884426136E+02 -.884594733E+02 -.884728036E+02 -.884824402E+02 -.884882627E+02 -.884901979E+02 -.884882209E+02 -.884823569E+02 -.884726794E+02 -.884593092E+02 -.884424106E+02 -.884221876E+02 -.883988788E+02 -.883727515E+02 -.883440955E+02 -.883132172E+02 -.882804326E+02 -.882460616E+02 -.882104221E+02 -.881738248E+02 -.881365685E+02 -.880989366E+02 -.880611934E+02 -.880235823E+02 -.879863236E+02 -.879496139E+02 -.879136251E+02 -.878785053E+02 -.878443788E+02 -.878113471E+02 -.877794902E+02 -.877488681E+02 -.877195226E+02 -.876914783E+02 -.876647453E+02 -.876393202E+02 -.876151887E+02 -.875923265E+02 -.875707018E+02 -.875502767E+02 -.875310093E+02 -.875128553E+02 -.874957704E+02 -.874797122E+02 -.874646431E+02 -.874505329E+02 -.874373630E+02 -.874251308E+02 -.874138552E+02 -.874035842E+02 -.873944041E+02 -.873864518E+02 -.873799304E+02 -.873751300E+02 -.873724538E+02 -.873724538E+02
 -.873714535E+02 -.873714535E+02 -.873741017E+02 -.873788696E+02 -.873853756E+02 -.873933502E+02 -.874026094E+02 -.874130347E+02 -.874245586E+02 -.874371520E+02 -.874508155E+02 -.874655719E+02 -.874814598E+02 -.874985292E+02 -.875168372E+02 -.875364455E+02 -.875574170E+02 -.875798142E+02 -.876036966E+02 -.876291185E+02 -.876561269E+02 -.876847590E+02 -.877150398E+02 -.877469793E+02 -.877805705E+02 -.878157867E+02 -.878525786E+02 -.878908726E+02 -.879305679E+02 -.879715347E+02 -.880136120E+02 -.880566065E+02 -.881002916E+02 -.881444071E+02 -.881886602E+02 -.882327267E+02 -.882762542E+02 -.883188651E+02 -.883601621E+02 -.883997341E+02 -.884371627E+02 -.884720306E+02 -.885039302E+02 -.885324726E+02 -.885572966E+02 -.885780785E+02 -.885945398E+02 -.886064554E+02 -.886136597E+02 -.886160515E+02 -.886135968E+02 -.886063297E+02 -.885943519E+02 -.885778291E+02 -.885569866E+02 -.885321031E+02 -.885035027E+02 -.884715468E+02 -.884366246E+02 -.883991442E+02 -.883595232E+02 -.883181805E+02 -.882755277E+02 -.882319626E+02 -.881878632E+02 -.881435826E+02 -.880994454E+02 -.880557452E+02 -.880127428E+02 -.879706656E+02 -.879297078E+02 -.878900313E+02 -.878517667E+02 -.878150158E+02 -.877798531E+02 -.877463285E+02 -.877144697E+02 -.876842845E+02 -.876557638E+02 -.876288835E+02 -.876036071E+02 -.875798880E+02 -.875576716E+02 -.875368972E+02 -.875175003E+02 -.874994144E+02 -.874825732E+02 -.874669126E+02 -.874523733E+02 -.874389033E+02 -.874264617E+02 -.874150222E+02 -.874045784E+02 -.873951504E+02 -.873867930E+02 -.873796064E+02 -.873737505E+02 -.873694627E+02 -.873670826E+02 -.873670826E+02
 -.873644935E+02 -.873644935E+02 -.873667549E+02 -.873708499E+02 -.873764781E+02 -.873834359E+02 -.873915942E+02 -.874008806E+02 -.874112675E+02 -.874227608E+02 -.874353927E+02 -.874492152E+02 -.874642947E+02 -.874807086E+02 -.874985414E+02 -.875178825E+02 -.875388237E+02 -.875614570E+02 -.875858722E+02 -.876121546E+02 -.876403824E+02 -.876706239E+02 -.877029347E+02 -.877373545E+02 -.877739038E+02 -.878125806E+02 -.878533568E+02 -.878961742E+02 -.879409414E+02 -.879875300E+02 -.880357711E+02 -.880854527E+02 -.881363179E+02 -.881880628E+02 -.882403372E+02 -.882927452E+02 -.883448477E+02 -.883961672E+02 -.884461931E+02 -.884943894E+02 -.885402047E+02 -.885830823E+02 -.886224733E+02 -.886578488E+02 -.886887147E+02 -.887146243E+02 -.887351918E+02 -.887501037E+02 -.887591285E+02 -.887621244E+02 -.887590436E+02 -.887499340E+02 -.887349377E+02 -.887142862E+02 -.886882931E+02 -.886573444E+02 -.886218870E+02 -.885824154E+02 -.885394586E+02 -.884935658E+02 -.884452941E+02 -.883951954E+02 -.883438060E+02 -.882916369E+02 -.882391664E+02 -.881868340E+02 -.881350360E+02 -.880841235E+02 -.880344007E+02 -.879861256E+02 -.879395109E+02 -.878947262E+02 -.878519010E+02 -.878111278E+02 -.877724654E+02 -.877359429E+02 -.877015632E+02 -.876693068E+02 -.876391348E+02 -.876109926E+02 -.875848128E+02 -.875605178E+02 -.875380226E+02 -.875172369E+02 -.874980676E+02 -.874804204E+02 -.874642021E+02 -.874493227E+02 -.874356971E+02 -.874232479E+02 -.874119078E+02 -.874016232E+02 -.873923582E+02 -.873841000E+02 -.873768657E+02 -.873707113E+02 -.873657436E+02 -.873621352E+02 -.873601451E+02 -.873601451E+02
 -.873556807E+02 -.873556807E+02 -.873574426E+02 -.873606644E+02 -.873651461E+02 -.873707648E+02 -.873774572E+02 -.873852061E+02 -.873940300E+02 -.874039753E+02 -.874151104E+02 -.874275205E+02 -.874413042E+02 -.874565704E+02 -.874734362E+02 -.874920242E+02 -.875124610E+02 -.875348753E+02 -.875593952E+02 -.875861461E+02 -.876152477E+02 -.876468112E+02 -.876809356E+02 -.877177043E+02 -.877571802E+02 -.877994019E+02 -.878443781E+02 -.878920823E+02 -.879424477E+02 -.879953612E+02 -.880506581E+02 -.881081170E+02 -.881674557E+02 -.882283275E+02 -.882903198E+02 -.883529534E+02 -.884156848E+02 -.884779099E+02 -.885389714E+02 -.885981681E+02 -.886547674E+02 -.887080206E+02 -.887571801E+02 -.888015186E+02 -.888403501E+02 -.888730495E+02 -.888990734E+02 -.889179781E+02 -.889294344E+02 -.889332402E+02 -.889293272E+02 -.889177635E+02 -.888987516E+02 -.888726204E+02 -.888398138E+02 -.888008754E+02 -.887564302E+02 -.887071645E+02 -.886538057E+02 -.885971016E+02 -.885378014E+02 -.884766378E+02 -.884143126E+02 -.883514835E+02 -.882887550E+02 -.882266712E+02 -.881657119E+02 -.881062903E+02 -.880487535E+02 -.879933846E+02 -.879404057E+02 -.878899823E+02 -.878422285E+02 -.877972121E+02 -.877549604E+02 -.877154657E+02 -.876786905E+02 -.876445726E+02 -.876130298E+02 -.875839641E+02 -.875572652E+02 -.875328144E+02 -.875104870E+02 -.874901551E+02 -.874716900E+02 -.874549638E+02 -.874398513E+02 -.874262320E+02 -.874139914E+02 -.874030227E+02 -.873932291E+02 -.873845259E+02 -.873768437E+02 -.873701321E+02 -.873643644E+02 -.873595448E+02 -.873557168E+02 -.873529749E+02 -.873514800E+02 -.873514800E+02
 -.873448498E+02 -.873448498E+02 -.873459873E+02 -.873481134E+02 -.873511486E+02 -.873550658E+02 -.873598790E+02 -.873656341E+02 -.873724021E+02 -.873802750E+02 -.873893608E+02 -.873997822E+02 -.874116732E+02 -.874251786E+02 -.874404520E+02 -.874576547E+02 -.874769545E+02 -.874985239E+02 -.875225383E+02 -.875491736E+02 -.875786036E+02 -.876109966E+02 -.876465116E+02 -.876852937E+02 -.877274690E+02 -.877731383E+02 -.878223705E+02 -.878751950E+02 -.879315937E+02 -.879914925E+02 -.880547523E+02 -.881211611E+02 -.881904256E+02 -.882621648E+02 -.883359044E+02 -.884110737E+02 -.884870059E+02 -.885629408E+02 -.886380323E+02 -.887113600E+02 -.887819451E+02 -.888487714E+02 -.889108101E+02 -.889670478E+02 -.890165181E+02 -.890583324E+02 -.890917120E+02 -.891160168E+02 -.891307701E+02 -.891356778E+02 -.891306403E+02 -.891157571E+02 -.890913221E+02 -.890578118E+02 -.890158663E+02 -.889662643E+02 -.889098941E+02 -.888477226E+02 -.887807630E+02 -.887100444E+02 -.886365833E+02 -.885613586E+02 -.884852912E+02 -.884092277E+02 -.883339286E+02 -.882600613E+02 -.881881971E+02 -.881188106E+02 -.880522838E+02 -.879889103E+02 -.879289030E+02 -.878724016E+02 -.878194812E+02 -.877701607E+02 -.877244118E+02 -.876821665E+02 -.876433250E+02 -.876077623E+02 -.875753343E+02 -.875458831E+02 -.875192416E+02 -.874952371E+02 -.874736948E+02 -.874544405E+02 -.874373024E+02 -.874221128E+02 -.874087100E+02 -.873969387E+02 -.873866515E+02 -.873777096E+02 -.873699837E+02 -.873633554E+02 -.873577181E+02 -.873529795E+02 -.873490639E+02 -.873459160E+02 -.873435059E+02 -.873418363E+02 -.873409518E+02 -.873409518E+02
 -.873318780E+02 -.873318780E+02 -.873322564E+02 -.873330455E+02 -.873343067E+02 -.873361241E+02 -.873385995E+02 -.873418494E+02 -.873460030E+02 -.873512010E+02 -.873575948E+02 -.873653462E+02 -.873746278E+02 -.873856224E+02 -.873985239E+02 -.874135363E+02 -.874308738E+02 -.874507600E+02 -.874734265E+02 -.874991112E+02 -.875280556E+02 -.875605022E+02 -.875966897E+02 -.876368486E+02 -.876811942E+02 -.877299197E+02 -.877831867E+02 -.878411157E+02 -.879037743E+02 -.879711649E+02 -.880432110E+02 -.881197442E+02 -.882004901E+02 -.882850556E+02 -.883729177E+02 -.884634153E+02 -.885557440E+02 -.886489562E+02 -.887419672E+02 -.888335676E+02 -.889224438E+02 -.890072055E+02 -.890864214E+02 -.891586609E+02 -.892225409E+02 -.892767763E+02 -.893202295E+02 -.893519585E+02 -.893712575E+02 -.893776893E+02 -.893711058E+02 -.893516547E+02 -.893197728E+02 -.892761656E+02 -.892217748E+02 -.891577379E+02 -.890853398E+02 -.890059635E+02 -.889210397E+02 -.888319999E+02 -.887402345E+02 -.886470574E+02 -.885536782E+02 -.884611822E+02 -.883705173E+02 -.882824885E+02 -.881977575E+02 -.881168477E+02 -.880401528E+02 -.879679478E+02 -.879004018E+02 -.878375918E+02 -.877795163E+02 -.877261086E+02 -.876772490E+02 -.876327769E+02 -.875925002E+02 -.875562045E+02 -.875236606E+02 -.874946308E+02 -.874688742E+02 -.874461505E+02 -.874262235E+02 -.874088633E+02 -.873938482E+02 -.873809656E+02 -.873700129E+02 -.873607974E+02 -.873531368E+02 -.873468584E+02 -.873417991E+02 -.873378048E+02 -.873347299E+02 -.873324368E+02 -.873307961E+02 -.873296863E+02 -.873289946E+02 -.873286185E+02 -.873284676E+02 -.873284676E+02
 -.873167071E+02 -.873167071E+02 -.873161852E+02 -.873153828E+02 -.873145228E+02 -.873138141E+02 -.873134560E+02 -.873136421E+02 -.873145632E+02 -.873164111E+02 -.873193814E+02 -.873236760E+02 -.873295057E+02 -.873370925E+02 -.873466711E+02 -.873584903E+02 -.873728144E+02 -.873899232E+02 -.874101125E+02 -.874336925E+02 -.874609872E+02 -.874923311E+02 -.875280656E+02 -.875685339E+02 -.876140739E+02 -.876650096E+02 -.877216398E+02 -.877842256E+02 -.878529745E+02 -.879280230E+02 -.880094172E+02 -.880970909E+02 -.881908442E+02 -.882903202E+02 -.883949843E+02 -.885041055E+02 -.886167423E+02 -.887317345E+02 -.888477047E+02 -.889630690E+02 -.890760601E+02 -.891847637E+02 -.892871679E+02 -.893812250E+02 -.894649238E+02 -.895363693E+02 -.895938647E+02 -.896359909E+02 -.896616773E+02 -.896702574E+02 -.896615047E+02 -.896356449E+02 -.895933440E+02 -.895356719E+02 -.894640472E+02 -.893801662E+02 -.892859239E+02 -.891833311E+02 -.890744355E+02 -.889612493E+02 -.888456867E+02 -.887295154E+02 -.886143196E+02 -.885014772E+02 -.883921488E+02 -.882872763E+02 -.881875915E+02 -.880936294E+02 -.880057473E+02 -.879241458E+02 -.878488916E+02 -.877799392E+02 -.877171526E+02 -.876603252E+02 -.876091967E+02 -.875634690E+02 -.875228194E+02 -.874869108E+02 -.874554014E+02 -.874279509E+02 -.874042263E+02 -.873839056E+02 -.873666803E+02 -.873522574E+02 -.873403597E+02 -.873307264E+02 -.873231122E+02 -.873172864E+02 -.873130316E+02 -.873101421E+02 -.873084213E+02 -.873076797E+02 -.873077321E+02 -.873083944E+02 -.873094800E+02 -.873107959E+02 -.873121381E+02 -.873132859E+02 -.873139963E+02 -.873139963E+02
 -.872993679E+02 -.872993679E+02 -.872978033E+02 -.872951510E+02 -.872918139E+02 -.872881382E+02 -.872844284E+02 -.872809590E+02 -.872779843E+02 -.872757470E+02 -.872744851E+02 -.872744380E+02 -.872758521E+02 -.872789850E+02 -.872841098E+02 -.872915184E+02 -.873015246E+02 -.873144663E+02 -.873307073E+02 -.873506385E+02 -.873746777E+02 -.874032689E+02 -.874368793E+02 -.874759952E+02 -.875211153E+02 -.875727417E+02 -.876313671E+02 -.876974598E+02 -.877714437E+02 -.878536747E+02 -.879444133E+02 -.880437926E+02 -.881517838E+02 -.882681586E+02 -.883924516E+02 -.885239239E+02 -.886615312E+02 -.888038996E+02 -.889493133E+02 -.890957171E+02 -.892407384E+02 -.893817304E+02 -.895158397E+02 -.896400958E+02 -.897515231E+02 -.898472692E+02 -.899247416E+02 -.899817457E+02 -.900166097E+02 -.900282862E+02 -.900164179E+02 -.899813609E+02 -.899241616E+02 -.898464908E+02 -.897505423E+02 -.896389079E+02 -.895144396E+02 -.893801128E+02 -.892388977E+02 -.890936481E+02 -.889470109E+02 -.888013590E+02 -.886587482E+02 -.885208946E+02 -.883891727E+02 -.882646272E+02 -.881479977E+02 -.880397501E+02 -.879401131E+02 -.878491161E+02 -.877666263E+02 -.876923838E+02 -.876260331E+02 -.875671509E+02 -.875152697E+02 -.874698972E+02 -.874305325E+02 -.873966778E+02 -.873678479E+02 -.873435771E+02 -.873234231E+02 -.873069701E+02 -.872938298E+02 -.872836416E+02 -.872760715E+02 -.872708108E+02 -.872675735E+02 -.872660938E+02 -.872661231E+02 -.872674257E+02 -.872697755E+02 -.872729505E+02 -.872767280E+02 -.872808780E+02 -.872851558E+02 -.872892933E+02 -.872929883E+02 -.872958915E+02 -.872975906E+02 -.872975906E+02
 -.872800069E+02 -.872800069E+02 -.872772628E+02 -.872725104E+02 -.872663482E+02 -.872592694E+02 -.872516887E+02 -.872439629E+02 -.872364084E+02 -.872293151E+02 -.872229583E+02 -.872176085E+02 -.872135397E+02 -.872110375E+02 -.872104053E+02 -.872119701E+02 -.872160885E+02 -.872231513E+02 -.872335881E+02 -.872478708E+02 -.872665168E+02 -.872900908E+02 -.873192049E+02 -.873545167E+02 -.873967252E+02 -.874465631E+02 -.875047848E+02 -.875721497E+02 -.876493998E+02 -.877372298E+02 -.878362513E+02 -.879469476E+02 -.880696221E+02 -.882043392E+02 -.883508610E+02 -.885085807E+02 -.886764591E+02 -.888529680E+02 -.890360477E+02 -.892230864E+02 -.894109276E+02 -.895959145E+02 -.897739733E+02 -.899407420E+02 -.900917393E+02 -.902225726E+02 -.903291712E+02 -.904080314E+02 -.904564491E+02 -.904727141E+02 -.904562405E+02 -.904076125E+02 -.903285385E+02 -.902217213E+02 -.900906633E+02 -.899394341E+02 -.897724260E+02 -.895941196E+02 -.894088772E+02 -.892207725E+02 -.890334631E+02 -.888501057E+02 -.886733130E+02 -.885051451E+02 -.883471310E+02 -.882003104E+02 -.880652906E+02 -.879423101E+02 -.878313048E+02 -.877319719E+02 -.876438281E+02 -.875662625E+02 -.874985805E+02 -.874400405E+02 -.873898835E+02 -.873473556E+02 -.873117250E+02 -.872822935E+02 -.872584045E+02 -.872394474E+02 -.872248595E+02 -.872141257E+02 -.872067770E+02 -.872023879E+02 -.872005729E+02 -.872009821E+02 -.872032969E+02 -.872072247E+02 -.872124937E+02 -.872188469E+02 -.872260358E+02 -.872338125E+02 -.872419221E+02 -.872500921E+02 -.872580214E+02 -.872653658E+02 -.872717210E+02 -.872766004E+02 -.872794089E+02 -.872794089E+02
 -.872589117E+02 -.872589117E+02 -.872548654E+02 -.872477867E+02 -.872384810E+02 -.872275944E+02 -.872156531E+02 -.872030944E+02 -.871902918E+02 -.871775748E+02 -.871652463E+02 -.871535962E+02 -.871429134E+02 -.871334968E+02 -.871256644E+02 -.871197625E+02 -.871161742E+02 -.871153274E+02 -.871177031E+02 -.871238428E+02 -.871343559E+02 -.871499261E+02 -.871713168E+02 -.871993744E+02 -.872350299E+02 -.872792957E+02 -.873332583E+02 -.873980643E+02 -.874748987E+02 -.875649522E+02 -.876693777E+02 -.877892327E+02 -.879254066E+02 -.880785337E+02 -.882488912E+02 -.884362867E+02 -.886399389E+02 -.888583613E+02 -.890892579E+02 -.893294467E+02 -.895748227E+02 -.898203787E+02 -.900602936E+02 -.902880995E+02 -.904969304E+02 -.906798521E+02 -.908302628E+02 -.909423432E+02 -.910115125E+02 -.910348329E+02 -.910112902E+02 -.909418959E+02 -.908295857E+02 -.906789378E+02 -.904957701E+02 -.902866827E+02 -.900586092E+02 -.898184152E+02 -.895725689E+02 -.893268918E+02 -.890863921E+02 -.888551755E+02 -.886364253E+02 -.884324380E+02 -.882447011E+02 -.880739965E+02 -.879205173E+02 -.877839865E+02 -.876637704E+02 -.875589797E+02 -.874685570E+02 -.873913497E+02 -.873261670E+02 -.872718241E+02 -.872271746E+02 -.871911322E+02 -.871626850E+02 -.871409028E+02 -.871249400E+02 -.871140348E+02 -.871075053E+02 -.871047449E+02 -.871052157E+02 -.871084415E+02 -.871140009E+02 -.871215193E+02 -.871306615E+02 -.871411239E+02 -.871526265E+02 -.871649046E+02 -.871776991E+02 -.871907474E+02 -.872037708E+02 -.872164618E+02 -.872284674E+02 -.872393696E+02 -.872486606E+02 -.872557119E+02 -.872597359E+02 -.872597359E+02
 -.872365293E+02 -.872365293E+02 -.872310836E+02 -.872214958E+02 -.872087845E+02 -.871937502E+02 -.871770279E+02 -.871591293E+02 -.871404759E+02 -.871214254E+02 -.871022938E+02 -.870833735E+02 -.870649486E+02 -.870473092E+02 -.870307635E+02 -.870156502E+02 -.870023498E+02 -.869912972E+02 -.869829931E+02 -.869780177E+02 -.869770427E+02 -.869808457E+02 -.869903228E+02 -.870065015E+02 -.870305517E+02 -.870637940E+02 -.871077025E+02 -.871639021E+02 -.872341544E+02 -.873203317E+02 -.874243728E+02 -.875482182E+02 -.876937196E+02 -.878625205E+02 -.880559063E+02 -.882746237E+02 -.885186744E+02 -.887870929E+02 -.890777246E+02 -.893870268E+02 -.897099215E+02 -.900397294E+02 -.903682156E+02 -.906857655E+02 -.909817110E+02 -.912448210E+02 -.914639692E+02 -.916289780E+02 -.917315761E+02 -.917663309E+02 -.917313434E+02 -.916285088E+02 -.914632566E+02 -.912438545E+02 -.909804778E+02 -.906842507E+02 -.903664034E+02 -.900376040E+02 -.897074677E+02 -.893842308E+02 -.890745738E+02 -.887835767E+02 -.885147834E+02 -.882703499E+02 -.880512426E+02 -.878574605E+02 -.876882576E+02 -.875423488E+02 -.874180907E+02 -.873136316E+02 -.872270310E+02 -.871563497E+02 -.870997154E+02 -.870553662E+02 -.870216772E+02 -.869971740E+02 -.869805364E+02 -.869705949E+02 -.869663228E+02 -.869668253E+02 -.869713270E+02 -.869791589E+02 -.869897451E+02 -.870025904E+02 -.870172679E+02 -.870334073E+02 -.870506838E+02 -.870688075E+02 -.870875124E+02 -.871065457E+02 -.871256558E+02 -.871445797E+02 -.871630285E+02 -.871806696E+02 -.871971065E+02 -.872118527E+02 -.872242996E+02 -.872336762E+02 -.872389971E+02 -.872389971E+02
 -.872134772E+02 -.872134772E+02 -.872065715E+02 -.871943574E+02 -.871780661E+02 -.871586482E+02 -.871368410E+02 -.871132204E+02 -.870882434E+02 -.870622800E+02 -.870356408E+02 -.870085983E+02 -.869814065E+02 -.869543166E+02 -.869275931E+02 -.869015277E+02 -.868764550E+02 -.868527675E+02 -.868309326E+02 -.868115109E+02 -.867951760E+02 -.867827373E+02 -.867751638E+02 -.867736103E+02 -.867794442E+02 -.867942718E+02 -.868199631E+02 -.868586704E+02 -.869128390E+02 -.869852019E+02 -.870787555E+02 -.871967047E+02 -.873423708E+02 -.875190516E+02 -.877298241E+02 -.879772830E+02 -.882632123E+02 -.885881965E+02 -.889511879E+02 -.893490661E+02 -.897762400E+02 -.902243528E+02 -.906821500E+02 -.911355488E+02 -.915679300E+02 -.919607017E+02 -.922942637E+02 -.925495521E+02 -.927102020E+02 -.927650074E+02 -.927099614E+02 -.925490661E+02 -.922935228E+02 -.919596918E+02 -.915666331E+02 -.911339439E+02 -.906802151E+02 -.902220664E+02 -.897735824E+02 -.893460202E+02 -.889477393E+02 -.885843335E+02 -.882589253E+02 -.879725639E+02 -.877246663E+02 -.875134490E+02 -.873363178E+02 -.871901957E+02 -.870717850E+02 -.869777638E+02 -.869049267E+02 -.868502770E+02 -.868110809E+02 -.867848926E+02 -.867695592E+02 -.867632105E+02 -.867642397E+02 -.867712797E+02 -.867831765E+02 -.867989621E+02 -.868178292E+02 -.868391074E+02 -.868622406E+02 -.868867681E+02 -.869123063E+02 -.869385331E+02 -.869651730E+02 -.869919840E+02 -.870187440E+02 -.870452380E+02 -.870712441E+02 -.870965184E+02 -.871207773E+02 -.871436773E+02 -.871647891E+02 -.871835666E+02 -.871993070E+02 -.872111004E+02 -.872177652E+02 -.872177652E+02
 -.871905375E+02 -.871905375E+02 -.871821606E+02 -.871672914E+02 -.871473659E+02 -.871234756E+02 -.870964484E+02 -.870669118E+02 -.870353424E+02 -.870021047E+02 -.869674818E+02 -.869317014E+02 -.868949565E+02 -.868574241E+02 -.868192822E+02 -.867807264E+02 -.867419866E+02 -.867033456E+02 -.866651592E+02 -.866278798E+02 -.865920834E+02 -.865585017E+02 -.865280591E+02 -.865019152E+02 -.864815137E+02 -.864686355E+02 -.864654566E+02 -.864746059E+02 -.864992212E+02 -.865429941E+02 -.866101973E+02 -.867056807E+02 -.868348200E+02 -.870034002E+02 -.872174098E+02 -.874827222E+02 -.878046414E+02 -.881872971E+02 -.886328903E+02 -.891408234E+02 -.897067912E+02 -.903219565E+02 -.909723425E+02 -.916384912E+02 -.922952845E+02 -.929118591E+02 -.934521201E+02 -.938770967E+02 -.941501437E+02 -.942444022E+02 -.941498947E+02 -.938765934E+02 -.934513515E+02 -.929108076E+02 -.922939259E+02 -.916367965E+02 -.909702808E+02 -.903194991E+02 -.897039133E+02 -.891375054E+02 -.886291173E+02 -.881830579E+02 -.877999279E+02 -.874775279E+02 -.872117296E+02 -.869972295E+02 -.868281543E+02 -.866985152E+02 -.866025267E+02 -.865348120E+02 -.864905206E+02 -.864653784E+02 -.864556928E+02 -.864583251E+02 -.864706452E+02 -.864904764E+02 -.865160373E+02 -.865458840E+02 -.865788573E+02 -.866140338E+02 -.866506840E+02 -.866882351E+02 -.867262398E+02 -.867643496E+02 -.868022921E+02 -.868398515E+02 -.868768514E+02 -.869131397E+02 -.869485742E+02 -.869830078E+02 -.870162735E+02 -.870481680E+02 -.870784315E+02 -.871067247E+02 -.871325989E+02 -.871554600E+02 -.871745208E+02 -.871887415E+02 -.871967520E+02 -.871967520E+02
 -.871686304E+02 -.871686304E+02 -.871588314E+02 -.871413884E+02 -.871179262E+02 -.870896626E+02 -.870575018E+02 -.870221076E+02 -.869839602E+02 -.869433996E+02 -.869006606E+02 -.868559000E+02 -.868092193E+02 -.867606838E+02 -.867103398E+02 -.866582313E+02 -.866044166E+02 -.865489879E+02 -.864920920E+02 -.864339576E+02 -.863749266E+02 -.863154942E+02 -.862563579E+02 -.861984776E+02 -.861431483E+02 -.860920869E+02 -.860475336E+02 -.860123664E+02 -.859902277E+02 -.859856554E+02 -.860042122E+02 -.860525959E+02 -.861387123E+02 -.862716799E+02 -.864617293E+02 -.867199469E+02 -.870578026E+02 -.874863972E+02 -.880153673E+02 -.886514195E+02 -.893965491E+02 -.902461501E+02 -.911873713E+02 -.921978938E+02 -.932442684E+02 -.942780040E+02 -.952306035E+02 -.960144518E+02 -.965358366E+02 -.967194461E+02 -.965355731E+02 -.960139204E+02 -.952297943E+02 -.942768985E+02 -.932428371E+02 -.921960970E+02 -.911851653E+02 -.902434964E+02 -.893934184E+02 -.886477914E+02 -.880112289E+02 -.874817403E+02 -.870526222E+02 -.867142401E+02 -.864554939E+02 -.862649140E+02 -.861314135E+02 -.860447611E+02 -.859958368E+02 -.859767335E+02 -.859807517E+02 -.860023270E+02 -.860369197E+02 -.860808860E+02 -.861313462E+02 -.861860591E+02 -.862433068E+02 -.863017937E+02 -.863605601E+02 -.864189096E+02 -.864763489E+02 -.865325396E+02 -.865872587E+02 -.866403672E+02 -.866917846E+02 -.867414683E+02 -.867893962E+02 -.868355515E+02 -.868799085E+02 -.869224186E+02 -.869629950E+02 -.870014957E+02 -.870377025E+02 -.870712953E+02 -.871018203E+02 -.871286479E+02 -.871509197E+02 -.871674793E+02 -.871767828E+02 -.871767828E+02
 -.871487639E+02 -.871487639E+02 -.871376612E+02 -.871178517E+02 -.870911266E+02 -.870588104E+02 -.870218674E+02 -.869809830E+02 -.869366262E+02 -.868890975E+02 -.868385659E+02 -.867850970E+02 -.867286759E+02 -.866692251E+02 -.866066198E+02 -.865407028E+02 -.864712981E+02 -.863982276E+02 -.863213303E+02 -.862404868E+02 -.861556517E+02 -.860668960E+02 -.859744627E+02 -.858788392E+02 -.857808513E+02 -.856817808E+02 -.855835140E+02 -.854887211E+02 -.854010721E+02 -.853254872E+02 -.852684192E+02 -.852381581E+02 -.852451408E+02 -.853022377E+02 -.854249694E+02 -.856315889E+02 -.859429320E+02 -.863819050E+02 -.869724377E+02 -.877377015E+02 -.886974346E+02 -.898644734E+02 -.912412777E+02 -.928177981E+02 -.945678671E+02 -.964301407E+02 -.982752383E+02 -.998944664E+02 -.101028935E+03 -.101442233E+03 -.101028650E+03 -.998938926E+02 -.982743669E+02 -.964289556E+02 -.945663380E+02 -.928158739E+02 -.912388964E+02 -.898615839E+02 -.886940053E+02 -.877337150E+02 -.869678857E+02 -.863767845E+02 -.859372432E+02 -.856253338E+02 -.854181504E+02 -.852948568E+02 -.852371990E+02 -.852296544E+02 -.852593507E+02 -.853158484E+02 -.853908552E+02 -.854779157E+02 -.855721074E+02 -.856697581E+02 -.857681955E+02 -.858655319E+02 -.859604839E+02 -.860522254E+02 -.861402685E+02 -.862243713E+02 -.863044649E+02 -.863805984E+02 -.864528970E+02 -.865215305E+02 -.865866895E+02 -.866485675E+02 -.867073458E+02 -.867631820E+02 -.868161976E+02 -.868664666E+02 -.869140020E+02 -.869587391E+02 -.870005147E+02 -.870390411E+02 -.870738709E+02 -.871043523E+02 -.871295700E+02 -.871482684E+02 -.871587512E+02 -.871587512E+02
 -.871319614E+02 -.871319614E+02 -.871197454E+02 -.870979103E+02 -.870683836E+02 -.870325747E+02 -.869914915E+02 -.869458282E+02 -.868960330E+02 -.868423587E+02 -.867849001E+02 -.867236230E+02 -.866583846E+02 -.865889500E+02 -.865150031E+02 -.864361574E+02 -.863519641E+02 -.862619225E+02 -.861654929E+02 -.860621134E+02 -.859512264E+02 -.858323152E+02 -.857049567E+02 -.855688958E+02 -.854241463E+02 -.852711289E+02 -.851108514E+02 -.849451445E+02 -.847769615E+02 -.846107529E+02 -.844529261E+02 -.843123963E+02 -.842012323E+02 -.841353894E+02 -.841355114E+02 -.842277596E+02 -.844445937E+02 -.848253736E+02 -.854165654E+02 -.862712053E+02 -.874471143E+02 -.890033400E+02 -.909953640E+02 -.934740892E+02 -.964879409E+02 -.100017958E+03 -.103857335E+03 -.107548113E+03 -.110370424E+03 -.111481736E+03 -.110370118E+03 -.107547495E+03 -.103856395E+03 -.100016677E+03 -.964862889E+02 -.934720105E+02 -.909927725E+02 -.890001733E+02 -.874433434E+02 -.862668190E+02 -.854115619E+02 -.848197568E+02 -.844383709E+02 -.842209394E+02 -.841281024E+02 -.841273988E+02 -.841926650E+02 -.843032543E+02 -.844432079E+02 -.846004537E+02 -.847660728E+02 -.849336547E+02 -.850987458E+02 -.852583900E+02 -.854107542E+02 -.855548285E+02 -.856901910E+02 -.858168266E+02 -.859349906E+02 -.860451067E+02 -.861476939E+02 -.862433137E+02 -.863325340E+02 -.864159043E+02 -.864939384E+02 -.865671040E+02 -.866358137E+02 -.867004189E+02 -.867612027E+02 -.868183719E+02 -.868720467E+02 -.869222460E+02 -.869688680E+02 -.870116634E+02 -.870501998E+02 -.870838141E+02 -.871115489E+02 -.871320696E+02 -.871435552E+02 -.871435552E+02
 -.871191693E+02 -.871191693E+02 -.871060990E+02 -.870827068E+02 -.870510211E+02 -.870125125E+02 -.869682171E+02 -.869188301E+02 -.868647763E+02 -.868062620E+02 -.867433135E+02 -.866758043E+02 -.866034740E+02 -.865259409E+02 -.864427096E+02 -.863531748E+02 -.862566235E+02 -.861522365E+02 -.860390917E+02 -.859161703E+02 -.857823706E+02 -.856365321E+02 -.854774754E+02 -.853040642E+02 -.851152987E+02 -.849104491E+02 -.846892440E+02 -.844521280E+02 -.842006085E+02 -.839377136E+02 -.836685884E+02 -.834012615E+02 -.831476174E+02 -.829246186E+02 -.827558279E+02 -.826732894E+02 -.827198340E+02 -.829518804E+02 -.834427839E+02 -.842867313E+02 -.856030248E+02 -.875403088E+02 -.902805086E+02 -.940505201E+02 -.991687172E+02 -.105911059E+03 -.114234182E+03 -.123462552E+03 -.131772328E+03 -.135793566E+03 -.131772004E+03 -.123461896E+03 -.114233180E+03 -.105909687E+03 -.991669391E+02 -.940482773E+02 -.902776898E+02 -.875368489E+02 -.855989017E+02 -.842819407E+02 -.834373316E+02 -.829457789E+02 -.827130993E+02 -.826659383E+02 -.827478759E+02 -.829160783E+02 -.831384977E+02 -.833915666E+02 -.836583180E+02 -.839268628E+02 -.841891680E+02 -.844400844E+02 -.846765802E+02 -.848971450E+02 -.851013314E+02 -.852894088E+02 -.854621051E+02 -.856204193E+02 -.857654874E+02 -.858984897E+02 -.860205892E+02 -.861328915E+02 -.862364220E+02 -.863321128E+02 -.864207970E+02 -.865032076E+02 -.865799773E+02 -.866516392E+02 -.867186258E+02 -.867812657E+02 -.868397765E+02 -.868942534E+02 -.869446509E+02 -.869907568E+02 -.870321564E+02 -.870681824E+02 -.870978495E+02 -.871197661E+02 -.871320184E+02 -.871320184E+02
 -.871111579E+02 -.871111579E+02 -.870975496E+02 -.870731755E+02 -.870401260E+02 -.869999083E+02 -.869535742E+02 -.869018166E+02 -.868450420E+02 -.867834232E+02 -.867169372E+02 -.866453922E+02 -.865684439E+02 -.864856057E+02 -.863962523E+02 -.862996190E+02 -.861947977E+02 -.860807312E+02 -.859562074E+02 -.858198549E+02 -.856701450E+02 -.855054008E+02 -.853238215E+02 -.851235276E+02 -.849026346E+02 -.846593693E+02 -.843922416E+02 -.841002911E+02 -.837834320E+02 -.834429273E+02 -.830820306E+02 -.827068440E+02 -.823274620E+02 -.819594892E+02 -.816260643E+02 -.813605835E+02 -.812104204E+02 -.812421130E+02 -.815487776E+02 -.822609880E+02 -.835631651E+02 -.857188762E+02 -.891109457E+02 -.943131147E+02 -.102289915E+03 -.114379134E+03 -.132054549E+03 -.156313935E+03 -.185413493E+03 -.208174276E+03 -.185413155E+03 -.156313252E+03 -.132053502E+03 -.114377694E+03 -.102288039E+03 -.943107365E+02 -.891079323E+02 -.857151706E+02 -.835587513E+02 -.822558684E+02 -.815429662E+02 -.812356310E+02 -.812032917E+02 -.813528317E+02 -.816177104E+02 -.819505497E+02 -.823179484E+02 -.826967618E+02 -.830713798E+02 -.834317024E+02 -.837716222E+02 -.840878816E+02 -.843792133E+02 -.846456997E+02 -.848882986E+02 -.851084978E+02 -.853080688E+02 -.854888951E+02 -.856528562E+02 -.858017537E+02 -.859372670E+02 -.860609290E+02 -.861741179E+02 -.862780561E+02 -.863738152E+02 -.864623240E+02 -.865443756E+02 -.866206340E+02 -.866916386E+02 -.867578042E+02 -.868194176E+02 -.868766274E+02 -.869294283E+02 -.869776348E+02 -.870208459E+02 -.870583942E+02 -.870892786E+02 -.871120731E+02 -.871248071E+02 -.871248071E+02
 -.871084318E+02 -.871084318E+02 -.870946400E+02 -.870699305E+02 -.870364149E+02 -.869956122E+02 -.869485793E+02 -.868960080E+02 -.868382976E+02 -.867756088E+02 -.867079007E+02 -.866349577E+02 -.865564050E+02 -.864717178E+02 -.863802231E+02 -.862810977E+02 -.861733613E+02 -.860558678E+02 -.859272961E+02 -.857861415E+02 -.856307116E+02 -.854591300E+02 -.852693528E+02 -.850592046E+02 -.848264438E+02 -.845688664E+02 -.842844667E+02 -.839716701E+02 -.836296659E+02 -.832588694E+02 -.828615537E+02 -.824427060E+02 -.820111802E+02 -.815812477E+02 -.811747003E+02 -.808237433E+02 -.805750749E+02 -.804958339E+02 -.806826531E+02 -.812761385E+02 -.824853348E+02 -.846315458E+02 -.882318152E+02 -.941722996E+02 -.104181388E+03 -.121461600E+03 -.151919448E+03 -.207203945E+03 -.311353361E+03 -.516044027E+03 -.311353019E+03 -.207203251E+03 -.151918384E+03 -.121460135E+03 -.104179473E+03 -.941698651E+02 -.882287179E+02 -.846277361E+02 -.824808000E+02 -.812708844E+02 -.806766977E+02 -.804892020E+02 -.805677935E+02 -.808158386E+02 -.811661951E+02 -.815721600E+02 -.820015220E+02 -.824324833E+02 -.828507662E+02 -.832475112E+02 -.836177259E+02 -.839591324E+02 -.842713115E+02 -.845550705E+02 -.848119810E+02 -.850440467E+02 -.852534696E+02 -.854424907E+02 -.856132851E+02 -.857678978E+02 -.859082076E+02 -.860359111E+02 -.861525201E+02 -.862593658E+02 -.863576092E+02 -.864482512E+02 -.865321440E+02 -.866099996E+02 -.866823963E+02 -.867497802E+02 -.868124629E+02 -.868706127E+02 -.869242385E+02 -.869731648E+02 -.870169956E+02 -.870550641E+02 -.870863641E+02 -.871094580E+02 -.871223561E+02 -.871223561E+02
 -.871111673E+02 -.871111673E+02 -.870975596E+02 -.870731864E+02 -.870401382E+02 -.869999219E+02 -.869535894E+02 -.869018337E+02 -.868450611E+02 -.867834444E+02 -.867169607E+02 -.866454180E+02 -.865684720E+02 -.864856361E+02 -.863962850E+02 -.862996539E+02 -.861948349E+02 -.860807708E+02 -.859562492E+02 -.858198991E+02 -.856701915E+02 -.855054495E+02 -.853238726E+02 -.851235810E+02 -.849026902E+02 -.846594272E+02 -.843923018E+02 -.841003535E+02 -.837834965E+02 -.834429940E+02 -.830820992E+02 -.827069145E+02 -.823275341E+02 -.819595626E+02 -.816261387E+02 -.813606585E+02 -.812104954E+02 -.812421873E+02 -.815488505E+02 -.822610587E+02 -.835632328E+02 -.857189401E+02 -.891110052E+02 -.943131700E+02 -.102289968E+03 -.114379186E+03 -.132054600E+03 -.156313986E+03 -.185413543E+03 -.208174326E+03 -.185413206E+03 -.156313302E+03 -.132053553E+03 -.114377746E+03 -.102288092E+03 -.943107921E+02 -.891079922E+02 -.857152350E+02 -.835588197E+02 -.822559398E+02 -.815430400E+02 -.812357063E+02 -.812033677E+02 -.813529079E+02 -.816177860E+02 -.819506245E+02 -.823180219E+02 -.826968338E+02 -.830714499E+02 -.834317706E+02 -.837716884E+02 -.840879456E+02 -.843792752E+02 -.846457595E+02 -.848883561E+02 -.851085531E+02 -.853081219E+02 -.854889458E+02 -.856529047E+02 -.858018000E+02 -.859373110E+02 -.860609708E+02 -.861741574E+02 -.862780933E+02 -.863738502E+02 -.864623567E+02 -.865444060E+02 -.866206622E+02 -.866916646E+02 -.867578280E+02 -.868194392E+02 -.868766470E+02 -.869294458E+02 -.869776505E+02 -.870208598E+02 -.870584065E+02 -.870892896E+02 -.871120832E+02 -.871248165E+02 -.871248165E+02
 -.871191883E+02 -.871191883E+02 -.871061191E+02 -.870827288E+02 -.870510456E+02 -.870125398E+02 -.869682477E+02 -.869188644E+02 -.868648147E+02 -.868063047E+02 -.867433606E+02 -.866758559E+02 -.866035302E+02 -.865260017E+02 -.864427750E+02 -.863532447E+02 -.862566979E+02 -.861523155E+02 -.860391752E+02 -.859162584E+02 -.857824633E+02 -.856366293E+02 -.854775770E+02 -.853041703E+02 -.851154092E+02 -.849105639E+02 -.846893631E+02 -.844522514E+02 -.842007359E+02 -.839378447E+02 -.836687232E+02 -.834013995E+02 -.831477582E+02 -.829247617E+02 -.827559725E+02 -.826734346E+02 -.827199789E+02 -.829520237E+02 -.834429243E+02 -.842868673E+02 -.856031550E+02 -.875404318E+02 -.902806236E+02 -.940506281E+02 -.991688216E+02 -.105911161E+03 -.114234283E+03 -.123462652E+03 -.131772428E+03 -.135793666E+03 -.131772104E+03 -.123461996E+03 -.114233282E+03 -.105909789E+03 -.991670440E+02 -.940483860E+02 -.902778058E+02 -.875369731E+02 -.855990332E+02 -.842820782E+02 -.834374736E+02 -.829459241E+02 -.827132462E+02 -.826660857E+02 -.827480229E+02 -.829162240E+02 -.831386412E+02 -.833917075E+02 -.836584558E+02 -.839269971E+02 -.841892986E+02 -.844402110E+02 -.846767028E+02 -.848972634E+02 -.851014456E+02 -.852895186E+02 -.854622105E+02 -.856205204E+02 -.857655840E+02 -.858985820E+02 -.860206770E+02 -.861329749E+02 -.862365009E+02 -.863321871E+02 -.864208669E+02 -.865032730E+02 -.865800382E+02 -.866516957E+02 -.867186778E+02 -.867813133E+02 -.868398198E+02 -.868942925E+02 -.869446860E+02 -.869907882E+02 -.870321842E+02 -.870682071E+02 -.870978716E+02 -.871197862E+02 -.871320374E+02 -.871320374E+02
 -.871319900E+02 -.871319900E+02 -.871197756E+02 -.870979434E+02 -.870684204E+02 -.870326160E+02 -.869915378E+02 -.869458801E+02 -.868960910E+02 -.868424231E+02 -.867849711E+02 -.867237007E+02 -.866584692E+02 -.865890413E+02 -.865151012E+02 -.864362622E+02 -.863520756E+02 -.862620409E+02 -.861656179E+02 -.860622451E+02 -.859513648E+02 -.858324601E+02 -.857051081E+02 -.855690536E+02 -.854243104E+02 -.852712991E+02 -.851110276E+02 -.849453265E+02 -.847771490E+02 -.846109455E+02 -.844531233E+02 -.843125976E+02 -.842014371E+02 -.841355967E+02 -.841357203E+02 -.842279688E+02 -.844448019E+02 -.848255790E+02 -.854167664E+02 -.862714001E+02 -.874473009E+02 -.890035170E+02 -.909955306E+02 -.934742469E+02 -.964880935E+02 -.100018109E+03 -.103857484E+03 -.107548261E+03 -.110370572E+03 -.111481884E+03 -.110370266E+03 -.107547644E+03 -.103856544E+03 -.100016828E+03 -.964864424E+02 -.934721692E+02 -.909929403E+02 -.890003518E+02 -.874435319E+02 -.862670159E+02 -.854117653E+02 -.848199649E+02 -.844385819E+02 -.842211518E+02 -.841283147E+02 -.841276099E+02 -.841928737E+02 -.843034598E+02 -.844434095E+02 -.846006508E+02 -.847662650E+02 -.849338416E+02 -.850989270E+02 -.852585654E+02 -.854109237E+02 -.855549919E+02 -.856903481E+02 -.858169774E+02 -.859351349E+02 -.860452445E+02 -.861478252E+02 -.862434384E+02 -.863326521E+02 -.864160157E+02 -.864940432E+02 -.865672020E+02 -.866359051E+02 -.867005036E+02 -.867612808E+02 -.868184435E+02 -.868721118E+02 -.869223049E+02 -.869689208E+02 -.870117105E+02 -.870502417E+02 -.870838512E+02 -.871115821E+02 -.871320999E+02 -.871435838E+02 -.871435838E+02
 -.871488021E+02 -.871488021E+02 -.871377016E+02 -.871178959E+02 -.870911758E+02 -.870588657E+02 -.870219296E+02 -.869810528E+02 -.869367041E+02 -.868891839E+02 -.868386611E+02 -.867852011E+02 -.867287889E+02 -.866693470E+02 -.866067506E+02 -.865408425E+02 -.864714467E+02 -.863983851E+02 -.863214966E+02 -.862406618E+02 -.861558353E+02 -.860670881E+02 -.859746630E+02 -.858790476E+02 -.857810676E+02 -.856820048E+02 -.855837453E+02 -.854889594E+02 -.854013170E+02 -.853257381E+02 -.852686755E+02 -.852384190E+02 -.852454053E+02 -.853025048E+02 -.854252378E+02 -.856318571E+02 -.859431983E+02 -.863821676E+02 -.869726946E+02 -.877379506E+02 -.886976741E+02 -.898647016E+02 -.912414943E+02 -.928180044E+02 -.945680664E+02 -.964303366E+02 -.982754328E+02 -.998946605E+02 -.101029129E+03 -.101442427E+03 -.101028844E+03 -.998940871E+02 -.982745621E+02 -.964291524E+02 -.945665384E+02 -.928160816E+02 -.912391146E+02 -.898618142E+02 -.886942472E+02 -.877339669E+02 -.869681457E+02 -.863770505E+02 -.859375133E+02 -.856256060E+02 -.854184232E+02 -.852951286E+02 -.852374685E+02 -.852299206E+02 -.852596126E+02 -.853161052E+02 -.853911062E+02 -.854781604E+02 -.855723454E+02 -.856699890E+02 -.857684189E+02 -.858657476E+02 -.859606917E+02 -.860524250E+02 -.861404599E+02 -.862245543E+02 -.863046394E+02 -.863807643E+02 -.864530542E+02 -.865216789E+02 -.865868291E+02 -.866486982E+02 -.867074677E+02 -.867632950E+02 -.868163018E+02 -.868665622E+02 -.869140891E+02 -.869588178E+02 -.870005854E+02 -.870391042E+02 -.870739269E+02 -.871044020E+02 -.871296144E+02 -.871483089E+02 -.871587895E+02 -.871587895E+02
 -.871686783E+02 -.871686783E+02 -.871588821E+02 -.871414438E+02 -.871179882E+02 -.870897324E+02 -.870575803E+02 -.870221957E+02 -.869840584E+02 -.869435084E+02 -.869007802E+02 -.868560306E+02 -.868093610E+02 -.867608365E+02 -.867105036E+02 -.866584061E+02 -.866046024E+02 -.865491845E+02 -.864922995E+02 -.864341757E+02 -.863751551E+02 -.863157329E+02 -.862566066E+02 -.861987359E+02 -.861434159E+02 -.860923635E+02 -.860478186E+02 -.860126595E+02 -.859905282E+02 -.859859626E+02 -.860045253E+02 -.860529139E+02 -.861390339E+02 -.862720040E+02 -.864620545E+02 -.867202714E+02 -.870581247E+02 -.874867150E+02 -.880156787E+02 -.886517225E+02 -.893968419E+02 -.902464312E+02 -.911876403E+02 -.921981517E+02 -.932445173E+02 -.942782469E+02 -.952308430E+02 -.960146897E+02 -.965360739E+02 -.967196834E+02 -.965358106E+02 -.960141588E+02 -.952300346E+02 -.942771425E+02 -.932430875E+02 -.921963565E+02 -.911854365E+02 -.902437800E+02 -.893937140E+02 -.886480977E+02 -.880115441E+02 -.874820623E+02 -.870529490E+02 -.867145697E+02 -.864558245E+02 -.862652439E+02 -.861317413E+02 -.860450855E+02 -.859961567E+02 -.859770479E+02 -.859810597E+02 -.860026279E+02 -.860372129E+02 -.860811710E+02 -.861316226E+02 -.861863264E+02 -.862435646E+02 -.863020418E+02 -.863607983E+02 -.864191376E+02 -.864765665E+02 -.865327467E+02 -.865874551E+02 -.866405527E+02 -.866919592E+02 -.867416319E+02 -.867895488E+02 -.868356931E+02 -.868800392E+02 -.869225384E+02 -.869631042E+02 -.870015945E+02 -.870377911E+02 -.870713745E+02 -.871018906E+02 -.871287104E+02 -.871509756E+02 -.871675302E+02 -.871768308E+02 -.871768308E+02
 -.871905953E+02 -.871905953E+02 -.871822216E+02 -.871673584E+02 -.871474410E+02 -.871235602E+02 -.870965437E+02 -.870670186E+02 -.870354614E+02 -.870022363E+02 -.869676263E+02 -.869318590E+02 -.868951273E+02 -.868576081E+02 -.868194793E+02 -.867809366E+02 -.867422098E+02 -.867035817E+02 -.866654080E+02 -.866281410E+02 -.865923568E+02 -.865587870E+02 -.865283559E+02 -.865022231E+02 -.864818322E+02 -.864689642E+02 -.864657948E+02 -.864749531E+02 -.864995765E+02 -.865433567E+02 -.866105663E+02 -.867060549E+02 -.868351981E+02 -.870037808E+02 -.872177914E+02 -.874831032E+02 -.878050199E+02 -.881876712E+02 -.886332581E+02 -.891411831E+02 -.897071411E+02 -.903222954E+02 -.909726699E+02 -.916388076E+02 -.922955912E+02 -.929121580E+02 -.934524133E+02 -.938773863E+02 -.941504314E+02 -.942446893E+02 -.941501826E+02 -.938768837E+02 -.934516457E+02 -.929111078E+02 -.922942343E+02 -.916371150E+02 -.909706108E+02 -.903198409E+02 -.897042666E+02 -.891378690E+02 -.886294895E+02 -.881834370E+02 -.878003118E+02 -.874779148E+02 -.872121176E+02 -.869976169E+02 -.868285396E+02 -.866988970E+02 -.866029037E+02 -.865351831E+02 -.864908848E+02 -.864657348E+02 -.864560407E+02 -.864586637E+02 -.864709740E+02 -.864907949E+02 -.865163450E+02 -.865461805E+02 -.865791422E+02 -.866143068E+02 -.866509448E+02 -.866884835E+02 -.867264755E+02 -.867645725E+02 -.868025021E+02 -.868400483E+02 -.868770351E+02 -.869133103E+02 -.869487316E+02 -.869831522E+02 -.870164051E+02 -.870482870E+02 -.870785385E+02 -.871068202E+02 -.871326838E+02 -.871555354E+02 -.871745882E+02 -.871888030E+02 -.871968100E+02 -.871968100E+02
 -.872135447E+02 -.872135447E+02 -.872066430E+02 -.871944362E+02 -.871781545E+02 -.871587480E+02 -.871369533E+02 -.871133463E+02 -.870883835E+02 -.870624348E+02 -.870358105E+02 -.870087833E+02 -.869816068E+02 -.869545323E+02 -.869278240E+02 -.869017738E+02 -.868767161E+02 -.868530434E+02 -.868312231E+02 -.868118156E+02 -.867954947E+02 -.867830694E+02 -.867755090E+02 -.867739681E+02 -.867798139E+02 -.867946528E+02 -.868203547E+02 -.868590719E+02 -.869132495E+02 -.869856205E+02 -.870791810E+02 -.871971359E+02 -.873428064E+02 -.875194901E+02 -.877302640E+02 -.879777226E+02 -.882636500E+02 -.885886304E+02 -.889516162E+02 -.893494874E+02 -.897766529E+02 -.902247562E+02 -.906825435E+02 -.911359325E+02 -.915683046E+02 -.919610685E+02 -.922946243E+02 -.925499083E+02 -.927105557E+02 -.927653604E+02 -.927103155E+02 -.925494231E+02 -.922938846E+02 -.919600602E+02 -.915670097E+02 -.911343301E+02 -.906806116E+02 -.902224732E+02 -.897739992E+02 -.893464460E+02 -.889481727E+02 -.885847730E+02 -.882593691E+02 -.879730103E+02 -.877251134E+02 -.875138953E+02 -.873367616E+02 -.871906357E+02 -.870722197E+02 -.869781921E+02 -.869053475E+02 -.868506893E+02 -.868114837E+02 -.867852852E+02 -.867699408E+02 -.867635805E+02 -.867645975E+02 -.867716249E+02 -.867835084E+02 -.867992804E+02 -.868181337E+02 -.868393975E+02 -.868625162E+02 -.868870289E+02 -.869125521E+02 -.869387636E+02 -.869653883E+02 -.869921839E+02 -.870189287E+02 -.870454075E+02 -.870713986E+02 -.870966582E+02 -.871209029E+02 -.871437895E+02 -.871648888E+02 -.871836552E+02 -.871993862E+02 -.872111726E+02 -.872178334E+02 -.872178334E+02
 -.872366066E+02 -.872366066E+02 -.872311657E+02 -.872215865E+02 -.872088866E+02 -.871938654E+02 -.871771577E+02 -.871592747E+02 -.871406374E+02 -.871216037E+02 -.871024892E+02 -.870835862E+02 -.870651789E+02 -.870475571E+02 -.870310290E+02 -.870159329E+02 -.870026496E+02 -.869916137E+02 -.869833261E+02 -.869783667E+02 -.869774074E+02 -.869812255E+02 -.869907172E+02 -.870069099E+02 -.870309736E+02 -.870642284E+02 -.871081487E+02 -.871643592E+02 -.872346215E+02 -.873208076E+02 -.874248565E+02 -.875487084E+02 -.876942149E+02 -.878630195E+02 -.880564075E+02 -.882751255E+02 -.885191752E+02 -.887875911E+02 -.890782188E+02 -.893875156E+02 -.897104036E+02 -.900402042E+02 -.903686825E+02 -.906862244E+02 -.909821626E+02 -.912452659E+02 -.914644087E+02 -.916294135E+02 -.917320093E+02 -.917667634E+02 -.917317770E+02 -.916289453E+02 -.914636975E+02 -.912443013E+02 -.909809317E+02 -.906847125E+02 -.903668738E+02 -.900380828E+02 -.897079545E+02 -.893847247E+02 -.890750739E+02 -.887840814E+02 -.885152913E+02 -.882708593E+02 -.880517520E+02 -.878579684E+02 -.876887623E+02 -.875428490E+02 -.874185850E+02 -.873141187E+02 -.872275096E+02 -.871568189E+02 -.871001742E+02 -.870558137E+02 -.870221125E+02 -.869975965E+02 -.869809453E+02 -.869709896E+02 -.869667027E+02 -.869671899E+02 -.869716759E+02 -.869794915E+02 -.869900613E+02 -.870028898E+02 -.870175502E+02 -.870336722E+02 -.870509313E+02 -.870690375E+02 -.870877249E+02 -.871067407E+02 -.871258336E+02 -.871447407E+02 -.871631732E+02 -.871807989E+02 -.871972215E+02 -.872119548E+02 -.872243910E+02 -.872337594E+02 -.872390757E+02 -.872390757E+02
 -.872589993E+02 -.872589993E+02 -.872549586E+02 -.872478898E+02 -.872385970E+02 -.872277256E+02 -.872158009E+02 -.872032597E+02 -.871904753E+02 -.871777771E+02 -.871654679E+02 -.871538374E+02 -.871431745E+02 -.871337778E+02 -.871259652E+02 -.871200828E+02 -.871165136E+02 -.871156856E+02 -.871180796E+02 -.871242372E+02 -.871347678E+02 -.871503548E+02 -.871717618E+02 -.871998350E+02 -.872355054E+02 -.872797852E+02 -.873337608E+02 -.873985790E+02 -.874754244E+02 -.875654879E+02 -.876699222E+02 -.877897847E+02 -.879259648E+02 -.880790968E+02 -.882494577E+02 -.884368551E+02 -.886405077E+02 -.888589291E+02 -.890898235E+02 -.893300087E+02 -.895753803E+02 -.898209311E+02 -.900608404E+02 -.902886406E+02 -.904974659E+02 -.906803826E+02 -.908307892E+02 -.909428665E+02 -.910120341E+02 -.910353540E+02 -.910118123E+02 -.909424204E+02 -.908301137E+02 -.906794705E+02 -.904963084E+02 -.902872271E+02 -.900591599E+02 -.898189722E+02 -.895731317E+02 -.893274598E+02 -.890869642E+02 -.888557506E+02 -.886370020E+02 -.884330149E+02 -.882452768E+02 -.880745695E+02 -.879210861E+02 -.877845498E+02 -.876643268E+02 -.875595279E+02 -.874690958E+02 -.873918780E+02 -.873266837E+02 -.872723282E+02 -.872276653E+02 -.871916086E+02 -.871631462E+02 -.871413483E+02 -.871253691E+02 -.871144468E+02 -.871078997E+02 -.871051212E+02 -.871055735E+02 -.871087805E+02 -.871143207E+02 -.871218195E+02 -.871309421E+02 -.871413847E+02 -.871528676E+02 -.871651259E+02 -.871779010E+02 -.871909302E+02 -.872039352E+02 -.872166087E+02 -.872285981E+02 -.872394857E+02 -.872487644E+02 -.872558065E+02 -.872598252E+02 -.872598252E+02
 -.872801054E+02 -.872801054E+02 -.872773675E+02 -.872726261E+02 -.872664785E+02 -.872594168E+02 -.872518547E+02 -.872441486E+02 -.872366146E+02 -.872295423E+02 -.872232070E+02 -.872178790E+02 -.872138324E+02 -.872113525E+02 -.872107423E+02 -.872123290E+02 -.872164688E+02 -.872235525E+02 -.872340096E+02 -.872483121E+02 -.872669774E+02 -.872905701E+02 -.873197022E+02 -.873550313E+02 -.873972564E+02 -.874471099E+02 -.875053461E+02 -.875727246E+02 -.876499870E+02 -.877378283E+02 -.878368599E+02 -.879475650E+02 -.880702471E+02 -.882049705E+02 -.883514971E+02 -.885092203E+02 -.886771008E+02 -.888536105E+02 -.890366899E+02 -.892237271E+02 -.894115661E+02 -.895965500E+02 -.897746054E+02 -.899413705E+02 -.900923642E+02 -.902231942E+02 -.903297901E+02 -.904086484E+02 -.904570649E+02 -.904733297E+02 -.904568569E+02 -.904082307E+02 -.903291593E+02 -.902223455E+02 -.900912914E+02 -.899400665E+02 -.897730626E+02 -.895947603E+02 -.894095216E+02 -.892214200E+02 -.890341127E+02 -.888507564E+02 -.886739635E+02 -.885057943E+02 -.883477774E+02 -.882009527E+02 -.880659274E+02 -.879429401E+02 -.878319267E+02 -.877325843E+02 -.876444299E+02 -.875668525E+02 -.874991575E+02 -.874406036E+02 -.873904316E+02 -.873478879E+02 -.873122406E+02 -.872827916E+02 -.872588844E+02 -.872399085E+02 -.872253010E+02 -.872145471E+02 -.872071778E+02 -.872027678E+02 -.872009314E+02 -.872013189E+02 -.872036117E+02 -.872075173E+02 -.872127642E+02 -.872190955E+02 -.872262625E+02 -.872340179E+02 -.872421068E+02 -.872502572E+02 -.872581682E+02 -.872654964E+02 -.872718377E+02 -.872767067E+02 -.872795094E+02 -.872795094E+02
 -.872994778E+02 -.872994778E+02 -.872979200E+02 -.872952798E+02 -.872919587E+02 -.872883020E+02 -.872846130E+02 -.872811657E+02 -.872782139E+02 -.872760000E+02 -.872747619E+02 -.872747391E+02 -.872761776E+02 -.872793351E+02 -.872844844E+02 -.872919173E+02 -.873019473E+02 -.873149121E+02 -.873311757E+02 -.873511287E+02 -.873751892E+02 -.874038010E+02 -.874374312E+02 -.874765663E+02 -.875217047E+02 -.875733483E+02 -.876319901E+02 -.876980979E+02 -.877720958E+02 -.878543396E+02 -.879450897E+02 -.880444794E+02 -.881524797E+02 -.882688624E+02 -.883931620E+02 -.885246395E+02 -.886622507E+02 -.888046219E+02 -.889500372E+02 -.890964417E+02 -.892414628E+02 -.893824540E+02 -.895165619E+02 -.896408163E+02 -.897522420E+02 -.898479863E+02 -.899254573E+02 -.899824604E+02 -.900173240E+02 -.900290005E+02 -.900171328E+02 -.899820770E+02 -.899248795E+02 -.898472108E+02 -.897512648E+02 -.896396328E+02 -.895151670E+02 -.893808423E+02 -.892396288E+02 -.890943802E+02 -.889477431E+02 -.888020904E+02 -.886594775E+02 -.885216208E+02 -.883898945E+02 -.882653433E+02 -.881487068E+02 -.880404508E+02 -.879408042E+02 -.878497963E+02 -.877672944E+02 -.876930386E+02 -.876266735E+02 -.875677757E+02 -.875158779E+02 -.874704880E+02 -.874311048E+02 -.873972308E+02 -.873683808E+02 -.873440892E+02 -.873239136E+02 -.873074384E+02 -.872942754E+02 -.872840639E+02 -.872764702E+02 -.872711854E+02 -.872679237E+02 -.872664196E+02 -.872664243E+02 -.872677025E+02 -.872700280E+02 -.872731793E+02 -.872769339E+02 -.872810620E+02 -.872853195E+02 -.872894388E+02 -.872931184E+02 -.872960101E+02 -.872977026E+02 -.872977026E+02
 -.873168295E+02 -.873168295E+02 -.873163148E+02 -.873155253E+02 -.873146827E+02 -.873139947E+02 -.873136598E+02 -.873138704E+02 -.873148170E+02 -.873166910E+02 -.873196877E+02 -.873240090E+02 -.873298656E+02 -.873374794E+02 -.873470848E+02 -.873589308E+02 -.873732811E+02 -.873904157E+02 -.874106298E+02 -.874342340E+02 -.874615521E+02 -.874929185E+02 -.875286749E+02 -.875691642E+02 -.876147244E+02 -.876656793E+02 -.877223277E+02 -.877849305E+02 -.878536951E+02 -.879287582E+02 -.880101656E+02 -.880978514E+02 -.881916155E+02 -.882911011E+02 -.883957736E+02 -.885049019E+02 -.886175446E+02 -.887325416E+02 -.888485155E+02 -.889638824E+02 -.890768753E+02 -.891855800E+02 -.892879848E+02 -.893820420E+02 -.894657407E+02 -.895371860E+02 -.895946811E+02 -.896368072E+02 -.896624937E+02 -.896710740E+02 -.896623218E+02 -.896364628E+02 -.895941628E+02 -.895364918E+02 -.894648682E+02 -.893809882E+02 -.892867466E+02 -.891841541E+02 -.890752582E+02 -.889620709E+02 -.888465066E+02 -.887303324E+02 -.886151328E+02 -.885022854E+02 -.883929508E+02 -.882880709E+02 -.881883774E+02 -.880944052E+02 -.880065118E+02 -.879248978E+02 -.878496298E+02 -.877806624E+02 -.877178597E+02 -.876610150E+02 -.876098682E+02 -.875641211E+02 -.875234511E+02 -.874875213E+02 -.874559897E+02 -.874285162E+02 -.874047680E+02 -.873844229E+02 -.873671726E+02 -.873527240E+02 -.873408003E+02 -.873311405E+02 -.873234994E+02 -.873176466E+02 -.873133648E+02 -.873104483E+02 -.873087007E+02 -.873079329E+02 -.873079599E+02 -.873085980E+02 -.873096612E+02 -.873109570E+02 -.873122822E+02 -.873134172E+02 -.873141203E+02 -.873141203E+02
 -.873320138E+02 -.873320138E+02 -.873323998E+02 -.873332027E+02 -.873344826E+02 -.873363224E+02 -.873388230E+02 -.873421001E+02 -.873462821E+02 -.873515091E+02 -.873579321E+02 -.873657129E+02 -.873750239E+02 -.873860480E+02 -.873989788E+02 -.874140203E+02 -.874313867E+02 -.874513012E+02 -.874739952E+02 -.874997065E+02 -.875286767E+02 -.875611481E+02 -.875973596E+02 -.876375415E+02 -.876819093E+02 -.877306559E+02 -.877839431E+02 -.878418912E+02 -.879045675E+02 -.879719745E+02 -.880440359E+02 -.881205830E+02 -.882013416E+02 -.882859185E+02 -.883737909E+02 -.884642976E+02 -.885566341E+02 -.886498531E+02 -.887428697E+02 -.888344747E+02 -.889233546E+02 -.890081193E+02 -.890873375E+02 -.891595787E+02 -.892234601E+02 -.892776965E+02 -.893211505E+02 -.893528801E+02 -.893721796E+02 -.893786119E+02 -.893720288E+02 -.893525781E+02 -.893206965E+02 -.892770894E+02 -.892226986E+02 -.891586612E+02 -.890862623E+02 -.890068846E+02 -.889219588E+02 -.888329162E+02 -.887411471E+02 -.886479653E+02 -.885545804E+02 -.884620775E+02 -.883714046E+02 -.882833664E+02 -.881986249E+02 -.881177033E+02 -.880409953E+02 -.879687759E+02 -.879012143E+02 -.878383875E+02 -.877802940E+02 -.877268670E+02 -.876779871E+02 -.876334936E+02 -.875931945E+02 -.875568754E+02 -.875243072E+02 -.874952522E+02 -.874694696E+02 -.874467191E+02 -.874267647E+02 -.874093764E+02 -.873943327E+02 -.873814210E+02 -.873704389E+02 -.873611937E+02 -.873535034E+02 -.873471953E+02 -.873421067E+02 -.873380836E+02 -.873349808E+02 -.873326611E+02 -.873309957E+02 -.873298637E+02 -.873291534E+02 -.873287631E+02 -.873286042E+02 -.873286042E+02
 -.873449996E+02 -.873449996E+02 -.873461456E+02 -.873482867E+02 -.873513418E+02 -.873552831E+02 -.873601234E+02 -.873659080E+02 -.873727073E+02 -.873806123E+02 -.873897306E+02 -.874001844E+02 -.874121077E+02 -.874256451E+02 -.874409504E+02 -.874581848E+02 -.874775160E+02 -.874991163E+02 -.875231609E+02 -.875498256E+02 -.875792839E+02 -.876117042E+02 -.876472455E+02 -.876860529E+02 -.877282525E+02 -.877739451E+02 -.878231996E+02 -.878760452E+02 -.879324639E+02 -.879923812E+02 -.880556583E+02 -.881220830E+02 -.881913622E+02 -.882631149E+02 -.883368666E+02 -.884120469E+02 -.884879889E+02 -.885639325E+02 -.886390316E+02 -.887123659E+02 -.887829565E+02 -.888497875E+02 -.889118301E+02 -.889680711E+02 -.890175439E+02 -.890593604E+02 -.890927417E+02 -.891170478E+02 -.891318021E+02 -.891367104E+02 -.891316734E+02 -.891167902E+02 -.890923549E+02 -.890588438E+02 -.890168972E+02 -.889672935E+02 -.889109212E+02 -.888487468E+02 -.887817835E+02 -.887110604E+02 -.886375937E+02 -.885623625E+02 -.884862875E+02 -.884102152E+02 -.883349062E+02 -.882610277E+02 -.881891510E+02 -.881197508E+02 -.880532089E+02 -.879898191E+02 -.879297943E+02 -.878732740E+02 -.878203335E+02 -.877709917E+02 -.877252203E+02 -.876829515E+02 -.876440854E+02 -.876084970E+02 -.875760423E+02 -.875465635E+02 -.875198935E+02 -.874958597E+02 -.874742875E+02 -.874550025E+02 -.874378330E+02 -.874226117E+02 -.874091767E+02 -.873973729E+02 -.873870532E+02 -.873780788E+02 -.873703209E+02 -.873636610E+02 -.873579931E+02 -.873532254E+02 -.873492827E+02 -.873461105E+02 -.873436799E+02 -.873419949E+02 -.873411016E+02 -.873411016E+02
 -.873558453E+02 -.873558453E+02 -.873576168E+02 -.873608552E+02 -.873653586E+02 -.873710029E+02 -.873777243E+02 -.873855049E+02 -.873943626E+02 -.874043431E+02 -.874155140E+02 -.874279600E+02 -.874417792E+02 -.874570805E+02 -.874739808E+02 -.874926030E+02 -.875130738E+02 -.875355217E+02 -.875600746E+02 -.875868576E+02 -.876159904E+02 -.876475840E+02 -.876817373E+02 -.877185337E+02 -.877580363E+02 -.878002836E+02 -.878452842E+02 -.878930118E+02 -.879433994E+02 -.879963338E+02 -.880516502E+02 -.881091273E+02 -.881684827E+02 -.882293700E+02 -.882913765E+02 -.883540231E+02 -.884167662E+02 -.884790020E+02 -.885400730E+02 -.885992780E+02 -.886558847E+02 -.887091442E+02 -.887583091E+02 -.888026522E+02 -.888414875E+02 -.888741901E+02 -.889002166E+02 -.889191232E+02 -.889305809E+02 -.889343875E+02 -.889304747E+02 -.889189108E+02 -.888998981E+02 -.888737654E+02 -.888409568E+02 -.888020157E+02 -.887575669E+02 -.887082969E+02 -.886549329E+02 -.885982226E+02 -.885389151E+02 -.884777433E+02 -.884154086E+02 -.883525688E+02 -.882898284E+02 -.882277315E+02 -.881667577E+02 -.881073203E+02 -.880497665E+02 -.879943792E+02 -.879413805E+02 -.878909361E+02 -.878431600E+02 -.877981200E+02 -.877558436E+02 -.877163230E+02 -.876795207E+02 -.876453747E+02 -.876138028E+02 -.875847068E+02 -.875579769E+02 -.875334941E+02 -.875111339E+02 -.874907686E+02 -.874722693E+02 -.874555084E+02 -.874403609E+02 -.874267062E+02 -.874144301E+02 -.874034259E+02 -.873935973E+02 -.873848597E+02 -.873771441E+02 -.873704007E+02 -.873646034E+02 -.873597574E+02 -.873559070E+02 -.873531482E+02 -.873516437E+02 -.873516437E+02
 -.873646732E+02 -.873646732E+02 -.873669459E+02 -.873710598E+02 -.873767118E+02 -.873836972E+02 -.873918861E+02 -.874012061E+02 -.874116292E+02 -.874231606E+02 -.874358318E+02 -.874496938E+02 -.874648125E+02 -.874812648E+02 -.874991352E+02 -.875185134E+02 -.875394912E+02 -.875621607E+02 -.875866116E+02 -.876129291E+02 -.876411910E+02 -.876714656E+02 -.877038082E+02 -.877382585E+02 -.877748370E+02 -.878135418E+02 -.878543448E+02 -.878971879E+02 -.879419797E+02 -.879885915E+02 -.880368545E+02 -.880865566E+02 -.881374408E+02 -.881892034E+02 -.882414941E+02 -.882939170E+02 -.883460333E+02 -.883973654E+02 -.884474026E+02 -.884956091E+02 -.885414334E+02 -.885843190E+02 -.886237168E+02 -.886590983E+02 -.886899691E+02 -.887158828E+02 -.887364536E+02 -.887513680E+02 -.887603946E+02 -.887633915E+02 -.887603109E+02 -.887512008E+02 -.887362032E+02 -.887155495E+02 -.886895535E+02 -.886586011E+02 -.886231389E+02 -.885836617E+02 -.885406981E+02 -.884947976E+02 -.884465170E+02 -.883964082E+02 -.883450074E+02 -.882928258E+02 -.882403414E+02 -.881879938E+02 -.881361793E+02 -.880852489E+02 -.880355068E+02 -.879872111E+02 -.879405743E+02 -.878957663E+02 -.878529165E+02 -.878121173E+02 -.877734277E+02 -.877368768E+02 -.877024675E+02 -.876701803E+02 -.876399765E+02 -.876118014E+02 -.875855877E+02 -.875612579E+02 -.875387270E+02 -.875179048E+02 -.874986983E+02 -.874810134E+02 -.874647569E+02 -.874498390E+02 -.874361748E+02 -.874236870E+02 -.874123088E+02 -.874019867E+02 -.873926854E+02 -.873843925E+02 -.873771261E+02 -.873709428E+02 -.873659508E+02 -.873623240E+02 -.873603234E+02 -.873603234E+02
 -.873716482E+02 -.873716482E+02 -.873743097E+02 -.873790994E+02 -.873856322E+02 -.873936368E+02 -.874029286E+02 -.874133895E+02 -.874249515E+02 -.874375857E+02 -.874512917E+02 -.874660913E+02 -.874820223E+02 -.874991340E+02 -.875174833E+02 -.875371318E+02 -.875581428E+02 -.875805790E+02 -.876044998E+02 -.876299597E+02 -.876570054E+02 -.876856737E+02 -.877159893E+02 -.877479623E+02 -.877815856E+02 -.878168324E+02 -.878536537E+02 -.878919759E+02 -.879316982E+02 -.879726906E+02 -.880147923E+02 -.880578097E+02 -.881015162E+02 -.881456517E+02 -.881899233E+02 -.882340069E+02 -.882775501E+02 -.883201754E+02 -.883614857E+02 -.884010696E+02 -.884385089E+02 -.884733863E+02 -.885052943E+02 -.885338438E+02 -.885586739E+02 -.885794608E+02 -.885959261E+02 -.886078447E+02 -.886150512E+02 -.886174441E+02 -.886149896E+02 -.886077218E+02 -.885957422E+02 -.885792166E+02 -.885583704E+02 -.885334821E+02 -.885048759E+02 -.884729130E+02 -.884379826E+02 -.884004929E+02 -.883608614E+02 -.883195068E+02 -.882768408E+02 -.882332612E+02 -.881891459E+02 -.881448479E+02 -.881006921E+02 -.880569717E+02 -.880139478E+02 -.879718476E+02 -.879308655E+02 -.878911632E+02 -.878528715E+02 -.878160921E+02 -.877808995E+02 -.877473438E+02 -.877154526E+02 -.876852338E+02 -.876566784E+02 -.876297622E+02 -.876044489E+02 -.875806919E+02 -.875584367E+02 -.875376227E+02 -.875181854E+02 -.875000586E+02 -.874831759E+02 -.874674735E+02 -.874528922E+02 -.874393804E+02 -.874268973E+02 -.874154171E+02 -.874049339E+02 -.873954683E+02 -.873870759E+02 -.873798580E+02 -.873739756E+02 -.873696679E+02 -.873672764E+02 -.873672764E+02
 -.873769590E+02 -.873769590E+02 -.873799100E+02 -.873851994E+02 -.873923780E+02 -.874011214E+02 -.874112008E+02 -.874224604E+02 -.874347997E+02 -.874481603E+02 -.874625155E+02 -.874778622E+02 -.874942143E+02 -.875115979E+02 -.875300471E+02 -.875496005E+02 -.875702983E+02 -.875921801E+02 -.876152822E+02 -.876396358E+02 -.876652647E+02 -.876921837E+02 -.877203966E+02 -.877498940E+02 -.877806519E+02 -.878126294E+02 -.878457674E+02 -.878799868E+02 -.879151867E+02 -.879512439E+02 -.879880111E+02 -.880253170E+02 -.880629658E+02 -.881007379E+02 -.881383906E+02 -.881756603E+02 -.882122641E+02 -.882479039E+02 -.882822693E+02 -.883150431E+02 -.883459059E+02 -.883745421E+02 -.884006457E+02 -.884239274E+02 -.884441202E+02 -.884609859E+02 -.884743209E+02 -.884839610E+02 -.884897860E+02 -.884917225E+02 -.884897457E+02 -.884838807E+02 -.884742010E+02 -.884608275E+02 -.884439244E+02 -.884236957E+02 -.884003799E+02 -.883742443E+02 -.883455788E+02 -.883146896E+02 -.882818927E+02 -.882475081E+02 -.882118535E+02 -.881752396E+02 -.881379654E+02 -.881003140E+02 -.880625499E+02 -.880249163E+02 -.879876337E+02 -.879508985E+02 -.879148829E+02 -.878797347E+02 -.878455784E+02 -.878125154E+02 -.877806258E+02 -.877499698E+02 -.877205889E+02 -.876925080E+02 -.876657372E+02 -.876402732E+02 -.876161015E+02 -.875931982E+02 -.875715313E+02 -.875510633E+02 -.875317521E+02 -.875135537E+02 -.874964238E+02 -.874803203E+02 -.874652057E+02 -.874510501E+02 -.874378353E+02 -.874255590E+02 -.874142407E+02 -.874039289E+02 -.873947109E+02 -.873867246E+02 -.873801745E+02 -.873753524E+02 -.873726639E+02 -.873726639E+02
 -.873808041E+02 -.873808041E+02 -.873839582E+02 -.873895950E+02 -.873972168E+02 -.874064587E+02 -.874170574E+02 -.874288272E+02 -.874416413E+02 -.874554177E+02 -.874701076E+02 -.874856874E+02 -.875021516E+02 -.875195072E+02 -.875377695E+02 -.875569589E+02 -.875770975E+02 -.875982069E+02 -.876203059E+02 -.876434087E+02 -.876675229E+02 -.876926481E+02 -.877187743E+02 -.877458801E+02 -.877739319E+02 -.878028821E+02 -.878326683E+02 -.878632119E+02 -.878944175E+02 -.879261721E+02 -.879583447E+02 -.879907865E+02 -.880233306E+02 -.880557932E+02 -.880879744E+02 -.881196600E+02 -.881506233E+02 -.881806280E+02 -.882094309E+02 -.882367858E+02 -.882624470E+02 -.882861735E+02 -.883077338E+02 -.883269100E+02 -.883435023E+02 -.883573334E+02 -.883682523E+02 -.883761378E+02 -.883809010E+02 -.883824880E+02 -.883808808E+02 -.883760978E+02 -.883681932E+02 -.883572562E+02 -.883434083E+02 -.883268009E+02 -.883076118E+02 -.882860410E+02 -.882623069E+02 -.882366416E+02 -.882092862E+02 -.881804871E+02 -.881504910E+02 -.881195416E+02 -.880878758E+02 -.880557208E+02 -.880232915E+02 -.879907885E+02 -.879583963E+02 -.879262823E+02 -.878945963E+02 -.878634701E+02 -.878330175E+02 -.878033346E+02 -.877745010E+02 -.877465798E+02 -.877196195E+02 -.876936543E+02 -.876687062E+02 -.876447854E+02 -.876218927E+02 -.876000198E+02 -.875791517E+02 -.875592677E+02 -.875403435E+02 -.875223524E+02 -.875052677E+02 -.874890651E+02 -.874737248E+02 -.874592352E+02 -.874455970E+02 -.874328274E+02 -.874209670E+02 -.874100876E+02 -.874003020E+02 -.873917777E+02 -.873847538E+02 -.873795628E+02 -.873766598E+02 -.873766598E+02
 -.873833806E+02 -.873833806E+02 -.873866640E+02 -.873925185E+02 -.874004119E+02 -.874099497E+02 -.874208430E+02 -.874328834E+02 -.874459235E+02 -.874598625E+02 -.874746345E+02 -.874901993E+02 -.875065354E+02 -.875236347E+02 -.875414979E+02 -.875601307E+02 -.875795413E+02 -.875997379E+02 -.876207262E+02 -.876425082E+02 -.876650803E+02 -.876884320E+02 -.877125446E+02 -.877373902E+02 -.877629303E+02 -.877891155E+02 -.878158840E+02 -.878431616E+02 -.878708608E+02 -.878988805E+02 -.879271064E+02 -.879554104E+02 -.879836518E+02 -.880116775E+02 -.880393233E+02 -.880664153E+02 -.880927717E+02 -.881182045E+02 -.881425223E+02 -.881655328E+02 -.881870455E+02 -.882068753E+02 -.882248450E+02 -.882407890E+02 -.882545560E+02 -.882660127E+02 -.882750455E+02 -.882815638E+02 -.882855014E+02 -.882868179E+02 -.882855001E+02 -.882815616E+02 -.882750431E+02 -.882660112E+02 -.882545570E+02 -.882407942E+02 -.882248568E+02 -.882068964E+02 -.881870791E+02 -.881655823E+02 -.881425919E+02 -.881182988E+02 -.880928956E+02 -.880665746E+02 -.880395240E+02 -.880119264E+02 -.879839563E+02 -.879557785E+02 -.879275468E+02 -.878994028E+02 -.878714749E+02 -.878438786E+02 -.878167155E+02 -.877900740E+02 -.877640291E+02 -.877386432E+02 -.877139665E+02 -.876900381E+02 -.876668863E+02 -.876445299E+02 -.876229795E+02 -.876022378E+02 -.875823019E+02 -.875631636E+02 -.875448118E+02 -.875272332E+02 -.875104151E+02 -.874943472E+02 -.874790242E+02 -.874644493E+02 -.874506384E+02 -.874376250E+02 -.874254665E+02 -.874142533E+02 -.874041187E+02 -.873952529E+02 -.873879211E+02 -.873824864E+02 -.873794399E+02 -.873794399E+02
 -.873848771E+02 -.873848771E+02 -.873882276E+02 -.873941910E+02 -.874022127E+02 -.874118782E+02 -.874228808E+02 -.874349954E+02 -.874480598E+02 -.874619589E+02 -.874766132E+02 -.874919696E+02 -.875079945E+02 -.875246677E+02 -.875419784E+02 -.875599214E+02 -.875784942E+02 -.875976949E+02 -.876175199E+02 -.876379627E+02 -.876590122E+02 -.876806514E+02 -.877028568E+02 -.877255972E+02 -.877488328E+02 -.877725150E+02 -.877965853E+02 -.878209756E+02 -.878456073E+02 -.878703916E+02 -.878952295E+02 -.879200121E+02 -.879446212E+02 -.879689296E+02 -.879928028E+02 -.880160994E+02 -.880386731E+02 -.880603741E+02 -.880810508E+02 -.881005522E+02 -.881187298E+02 -.881354398E+02 -.881505457E+02 -.881639203E+02 -.881754481E+02 -.881850274E+02 -.881925722E+02 -.881980138E+02 -.882013022E+02 -.882024071E+02 -.882013183E+02 -.881980464E+02 -.881926220E+02 -.881850956E+02 -.881755363E+02 -.881640305E+02 -.881506803E+02 -.881356017E+02 -.881189222E+02 -.881007789E+02 -.880813160E+02 -.880606824E+02 -.880390299E+02 -.880165103E+02 -.879932742E+02 -.879694684E+02 -.879452349E+02 -.879207089E+02 -.878960181E+02 -.878712815E+02 -.878466087E+02 -.878220994E+02 -.877978431E+02 -.877739190E+02 -.877503962E+02 -.877273336E+02 -.877047806E+02 -.876827773E+02 -.876613552E+02 -.876405380E+02 -.876203422E+02 -.876007782E+02 -.875818512E+02 -.875635622E+02 -.875459096E+02 -.875288906E+02 -.875125031E+02 -.874967477E+02 -.874816307E+02 -.874671671E+02 -.874533848E+02 -.874403300E+02 -.874280738E+02 -.874167205E+02 -.874064190E+02 -.873973765E+02 -.873898768E+02 -.873843045E+02 -.873811750E+02 -.873811750E+02
 -.873854683E+02 -.873854683E+02 -.873888346E+02 -.873948171E+02 -.874028492E+02 -.874125048E+02 -.874234659E+02 -.874354968E+02 -.874484244E+02 -.874621235E+02 -.874765047E+02 -.874915053E+02 -.875070821E+02 -.875232060E+02 -.875398574E+02 -.875570228E+02 -.875746919E+02 -.875928555E+02 -.876115035E+02 -.876306235E+02 -.876501996E+02 -.876702112E+02 -.876906324E+02 -.877114309E+02 -.877325679E+02 -.877539970E+02 -.877756647E+02 -.877975092E+02 -.878194613E+02 -.878414436E+02 -.878633712E+02 -.878851519E+02 -.879066867E+02 -.879278703E+02 -.879485922E+02 -.879687375E+02 -.879881880E+02 -.880068238E+02 -.880245245E+02 -.880411706E+02 -.880566454E+02 -.880708366E+02 -.880836381E+02 -.880949513E+02 -.881046873E+02 -.881127677E+02 -.881191266E+02 -.881237115E+02 -.881264842E+02 -.881274216E+02 -.881265161E+02 -.881237757E+02 -.881192238E+02 -.881128992E+02 -.881048547E+02 -.880951567E+02 -.880838839E+02 -.880711257E+02 -.880569811E+02 -.880415568E+02 -.880249655E+02 -.880073244E+02 -.879887533E+02 -.879693734E+02 -.879493051E+02 -.879286671E+02 -.879075748E+02 -.878861395E+02 -.878644670E+02 -.878426569E+02 -.878208021E+02 -.877989883E+02 -.877772933E+02 -.877557873E+02 -.877345323E+02 -.877135828E+02 -.876929853E+02 -.876727793E+02 -.876529971E+02 -.876336646E+02 -.876148018E+02 -.875964239E+02 -.875785415E+02 -.875611620E+02 -.875442910E+02 -.875279332E+02 -.875120945E+02 -.874967841E+02 -.874820170E+02 -.874678174E+02 -.874542226E+02 -.874412886E+02 -.874290965E+02 -.874177613E+02 -.874074428E+02 -.873983598E+02 -.873908087E+02 -.873851873E+02 -.873820254E+02 -.873820254E+02
 -.873853126E+02 -.873853126E+02 -.873886527E+02 -.873945813E+02 -.874025284E+02 -.874120634E+02 -.874228626E+02 -.874346842E+02 -.874473486E+02 -.874607239E+02 -.874747135E+02 -.874892480E+02 -.875042772E+02 -.875197654E+02 -.875356866E+02 -.875520212E+02 -.875687532E+02 -.875858683E+02 -.876033519E+02 -.876211880E+02 -.876393578E+02 -.876578390E+02 -.876766046E+02 -.876956232E+02 -.877148578E+02 -.877342655E+02 -.877537977E+02 -.877733997E+02 -.877930107E+02 -.878125641E+02 -.878319872E+02 -.878512023E+02 -.878701265E+02 -.878886727E+02 -.879067501E+02 -.879242650E+02 -.879411217E+02 -.879572239E+02 -.879724752E+02 -.879867807E+02 -.880000482E+02 -.880121892E+02 -.880231205E+02 -.880327653E+02 -.880410542E+02 -.880479266E+02 -.880533314E+02 -.880572280E+02 -.880595870E+02 -.880603906E+02 -.880596330E+02 -.880573204E+02 -.880534710E+02 -.880481147E+02 -.880412924E+02 -.880330556E+02 -.880234654E+02 -.880125915E+02 -.880005114E+02 -.879873086E+02 -.879730720E+02 -.879578944E+02 -.879418711E+02 -.879250990E+02 -.879076750E+02 -.878896954E+02 -.878712542E+02 -.878524430E+02 -.878333495E+02 -.878140570E+02 -.877946441E+02 -.877751838E+02 -.877557434E+02 -.877363843E+02 -.877171618E+02 -.876981251E+02 -.876793172E+02 -.876607755E+02 -.876425316E+02 -.876246122E+02 -.876070389E+02 -.875898295E+02 -.875729983E+02 -.875565572E+02 -.875405164E+02 -.875248863E+02 -.875096787E+02 -.874949093E+02 -.874805995E+02 -.874667805E+02 -.874534966E+02 -.874408109E+02 -.874288119E+02 -.874176218E+02 -.874074076E+02 -.873983954E+02 -.873908883E+02 -.873852905E+02 -.873821379E+02 -.873821379E+02
 -.873845506E+02 -.873845506E+02 -.873878308E+02 -.873936471E+02 -.874014333E+02 -.874107600E+02 -.874213027E+02 -.874328174E+02 -.874451215E+02 -.874580788E+02 -.874715887E+02 -.874855770E+02 -.874999890E+02 -.875147840E+02 -.875299315E+02 -.875454077E+02 -.875611927E+02 -.875772688E+02 -.875936184E+02 -.876102233E+02 -.876270633E+02 -.876441153E+02 -.876613530E+02 -.876787463E+02 -.876962607E+02 -.877138572E+02 -.877314924E+02 -.877491180E+02 -.877666812E+02 -.877841247E+02 -.878013866E+02 -.878184016E+02 -.878351003E+02 -.878514104E+02 -.878672574E+02 -.878825645E+02 -.878972541E+02 -.879112484E+02 -.879244698E+02 -.879368427E+02 -.879482935E+02 -.879587523E+02 -.879681533E+02 -.879764360E+02 -.879835461E+02 -.879894360E+02 -.879940660E+02 -.879974044E+02 -.879994283E+02 -.880001239E+02 -.879994868E+02 -.879975217E+02 -.879942430E+02 -.879896738E+02 -.879838463E+02 -.879768008E+02 -.879685850E+02 -.879592538E+02 -.879488681E+02 -.879374941E+02 -.879252023E+02 -.879120665E+02 -.878981631E+02 -.878835698E+02 -.878683652E+02 -.878526274E+02 -.878364335E+02 -.878198587E+02 -.878029759E+02 -.877858548E+02 -.877685616E+02 -.877511585E+02 -.877337033E+02 -.877162495E+02 -.876988457E+02 -.876815360E+02 -.876643594E+02 -.876473506E+02 -.876305398E+02 -.876139531E+02 -.875976126E+02 -.875815375E+02 -.875657442E+02 -.875502472E+02 -.875350603E+02 -.875201978E+02 -.875056757E+02 -.874915142E+02 -.874777396E+02 -.874643880E+02 -.874515088E+02 -.874391701E+02 -.874274652E+02 -.874165207E+02 -.874065076E+02 -.873976552E+02 -.873902689E+02 -.873847537E+02 -.873816444E+02 -.873816444E+02
 -.873833049E+02 -.873833049E+02 -.873864989E+02 -.873921571E+02 -.873997231E+02 -.874087735E+02 -.874189869E+02 -.874301204E+02 -.874419910E+02 -.874544611E+02 -.874674278E+02 -.874808141E+02 -.874945624E+02 -.875086290E+02 -.875229804E+02 -.875375897E+02 -.875524346E+02 -.875674951E+02 -.875827520E+02 -.875981860E+02 -.876137762E+02 -.876294999E+02 -.876453319E+02 -.876612439E+02 -.876772044E+02 -.876931782E+02 -.877091267E+02 -.877250079E+02 -.877407758E+02 -.877563813E+02 -.877717721E+02 -.877868929E+02 -.878016858E+02 -.878160909E+02 -.878300464E+02 -.878434897E+02 -.878563574E+02 -.878685863E+02 -.878801139E+02 -.878908793E+02 -.879008237E+02 -.879098913E+02 -.879180298E+02 -.879251912E+02 -.879313327E+02 -.879364167E+02 -.879404119E+02 -.879432934E+02 -.879450433E+02 -.879456509E+02 -.879451125E+02 -.879434322E+02 -.879406210E+02 -.879366973E+02 -.879316864E+02 -.879256201E+02 -.879185361E+02 -.879104779E+02 -.879014938E+02 -.878916364E+02 -.878809622E+02 -.878695302E+02 -.878574019E+02 -.878446402E+02 -.878313088E+02 -.878174714E+02 -.878031913E+02 -.877885308E+02 -.877735502E+02 -.877583079E+02 -.877428597E+02 -.877272584E+02 -.877115536E+02 -.876957917E+02 -.876800152E+02 -.876642630E+02 -.876485705E+02 -.876329692E+02 -.876174874E+02 -.876021498E+02 -.875869786E+02 -.875719931E+02 -.875572108E+02 -.875426479E+02 -.875283205E+02 -.875142453E+02 -.875004413E+02 -.874869318E+02 -.874737467E+02 -.874609253E+02 -.874485205E+02 -.874366033E+02 -.874252699E+02 -.874146488E+02 -.874049126E+02 -.873962903E+02 -.873890858E+02 -.873837002E+02 -.873806611E+02 -.873806611E+02
 -.873816813E+02 -.873816813E+02 -.873847685E+02 -.873902336E+02 -.873975343E+02 -.874062569E+02 -.874160864E+02 -.874267837E+02 -.874381677E+02 -.874501012E+02 -.874624809E+02 -.874752287E+02 -.874882854E+02 -.875016055E+02 -.875151537E+02 -.875289013E+02 -.875428246E+02 -.875569022E+02 -.875711142E+02 -.875854407E+02 -.875998612E+02 -.876143537E+02 -.876288945E+02 -.876434573E+02 -.876580135E+02 -.876725318E+02 -.876869783E+02 -.877013159E+02 -.877155053E+02 -.877295043E+02 -.877432685E+02 -.877567513E+02 -.877699044E+02 -.877826777E+02 -.877950204E+02 -.878068807E+02 -.878182069E+02 -.878289474E+02 -.878390517E+02 -.878484703E+02 -.878571561E+02 -.878650642E+02 -.878721528E+02 -.878783836E+02 -.878837224E+02 -.878881396E+02 -.878916101E+02 -.878941145E+02 -.878956384E+02 -.878961733E+02 -.878957166E+02 -.878942714E+02 -.878918464E+02 -.878884564E+02 -.878841213E+02 -.878788664E+02 -.878727218E+02 -.878657221E+02 -.878579061E+02 -.878493157E+02 -.878399964E+02 -.878299958E+02 -.878193637E+02 -.878081510E+02 -.877964097E+02 -.877841922E+02 -.877715505E+02 -.877585359E+02 -.877451990E+02 -.877315885E+02 -.877177514E+02 -.877037327E+02 -.876895748E+02 -.876753177E+02 -.876609984E+02 -.876466514E+02 -.876323081E+02 -.876179971E+02 -.876037443E+02 -.875895732E+02 -.875755048E+02 -.875615584E+02 -.875477518E+02 -.875341021E+02 -.875206265E+02 -.875073434E+02 -.874942737E+02 -.874814429E+02 -.874688829E+02 -.874566351E+02 -.874447544E+02 -.874333135E+02 -.874224093E+02 -.874121708E+02 -.874027693E+02 -.873944314E+02 -.873874561E+02 -.873822366E+02 -.873792890E+02 -.873792890E+02
 -.873797692E+02 -.873797692E+02 -.873827345E+02 -.873879802E+02 -.873949821E+02 -.874033392E+02 -.874127454E+02 -.874229673E+02 -.874338276E+02 -.874451914E+02 -.874569563E+02 -.874690441E+02 -.874813953E+02 -.874939638E+02 -.875067132E+02 -.875196141E+02 -.875326420E+02 -.875457749E+02 -.875589928E+02 -.875722759E+02 -.875856043E+02 -.875989571E+02 -.876123121E+02 -.876256454E+02 -.876389312E+02 -.876521417E+02 -.876652469E+02 -.876782148E+02 -.876910114E+02 -.877036005E+02 -.877159445E+02 -.877280041E+02 -.877397387E+02 -.877511067E+02 -.877620658E+02 -.877725734E+02 -.877825868E+02 -.877920641E+02 -.878009638E+02 -.878092459E+02 -.878168722E+02 -.878238064E+02 -.878300150E+02 -.878354672E+02 -.878401355E+02 -.878439962E+02 -.878470295E+02 -.878492196E+02 -.878505553E+02 -.878510298E+02 -.878506410E+02 -.878493914E+02 -.878472880E+02 -.878443426E+02 -.878405712E+02 -.878359940E+02 -.878306352E+02 -.878245225E+02 -.878176870E+02 -.878101628E+02 -.878019864E+02 -.877931966E+02 -.877838336E+02 -.877739393E+02 -.877635561E+02 -.877527271E+02 -.877414952E+02 -.877299032E+02 -.877179931E+02 -.877058058E+02 -.876933811E+02 -.876807570E+02 -.876679700E+02 -.876550544E+02 -.876420425E+02 -.876289645E+02 -.876158483E+02 -.876027197E+02 -.875896022E+02 -.875765176E+02 -.875634858E+02 -.875505255E+02 -.875376543E+02 -.875248895E+02 -.875122490E+02 -.874997520E+02 -.874874205E+02 -.874752812E+02 -.874633672E+02 -.874517211E+02 -.874403984E+02 -.874294722E+02 -.874190390E+02 -.874092265E+02 -.874002030E+02 -.873921903E+02 -.873854800E+02 -.873804546E+02 -.873776147E+02 -.873776147E+02
 -.873776439E+02 -.873776439E+02 -.873804761E+02 -.873854838E+02 -.873921631E+02 -.874001282E+02 -.874090838E+02 -.874188041E+02 -.874291169E+02 -.874398906E+02 -.874510250E+02 -.874624431E+02 -.874740858E+02 -.874859071E+02 -.874978705E+02 -.875099464E+02 -.875221100E+02 -.875343395E+02 -.875466149E+02 -.875589172E+02 -.875712271E+02 -.875835252E+02 -.875957908E+02 -.876080023E+02 -.876201365E+02 -.876321688E+02 -.876440729E+02 -.876558209E+02 -.876673835E+02 -.876787299E+02 -.876898280E+02 -.877006446E+02 -.877111456E+02 -.877212962E+02 -.877310613E+02 -.877404055E+02 -.877492936E+02 -.877576912E+02 -.877655643E+02 -.877728803E+02 -.877796080E+02 -.877857181E+02 -.877911832E+02 -.877959786E+02 -.878000822E+02 -.878034748E+02 -.878061404E+02 -.878080666E+02 -.878092442E+02 -.878096678E+02 -.878093358E+02 -.878082501E+02 -.878064166E+02 -.878038446E+02 -.878005470E+02 -.877965402E+02 -.877918435E+02 -.877864796E+02 -.877804734E+02 -.877738528E+02 -.877666472E+02 -.877588884E+02 -.877506093E+02 -.877418441E+02 -.877326279E+02 -.877229960E+02 -.877129842E+02 -.877026280E+02 -.876919625E+02 -.876810223E+02 -.876698409E+02 -.876584506E+02 -.876468826E+02 -.876351665E+02 -.876233304E+02 -.876114007E+02 -.875994020E+02 -.875873574E+02 -.875752883E+02 -.875632147E+02 -.875511552E+02 -.875391275E+02 -.875271489E+02 -.875152364E+02 -.875034080E+02 -.874916833E+02 -.874800848E+02 -.874686396E+02 -.874573812E+02 -.874463526E+02 -.874356090E+02 -.874252231E+02 -.874152896E+02 -.874059335E+02 -.873973189E+02 -.873896611E+02 -.873832422E+02 -.873784315E+02 -.873757114E+02 -.873757114E+02
 -.873753674E+02 -.873753674E+02 -.873780591E+02 -.873828159E+02 -.873891568E+02 -.873967126E+02 -.874052002E+02 -.874144029E+02 -.874241546E+02 -.874343282E+02 -.874448263E+02 -.874555739E+02 -.874665132E+02 -.874775987E+02 -.874887945E+02 -.875000714E+02 -.875114048E+02 -.875227732E+02 -.875341573E+02 -.875455387E+02 -.875568992E+02 -.875682206E+02 -.875794841E+02 -.875906701E+02 -.876017578E+02 -.876127255E+02 -.876235501E+02 -.876342075E+02 -.876446722E+02 -.876549181E+02 -.876649176E+02 -.876746427E+02 -.876840648E+02 -.876931545E+02 -.877018827E+02 -.877102198E+02 -.877181369E+02 -.877256054E+02 -.877325973E+02 -.877390860E+02 -.877450459E+02 -.877504530E+02 -.877552852E+02 -.877595222E+02 -.877631463E+02 -.877661418E+02 -.877684958E+02 -.877701982E+02 -.877712418E+02 -.877716221E+02 -.877713378E+02 -.877703906E+02 -.877687851E+02 -.877665290E+02 -.877636327E+02 -.877601095E+02 -.877559752E+02 -.877512479E+02 -.877459483E+02 -.877400989E+02 -.877337238E+02 -.877268491E+02 -.877195017E+02 -.877117098E+02 -.877035025E+02 -.876949090E+02 -.876859590E+02 -.876766823E+02 -.876671084E+02 -.876572662E+02 -.876471842E+02 -.876368899E+02 -.876264101E+02 -.876157701E+02 -.876049945E+02 -.875941062E+02 -.875831271E+02 -.875720778E+02 -.875609774E+02 -.875498443E+02 -.875386957E+02 -.875275484E+02 -.875164188E+02 -.875053236E+02 -.874942805E+02 -.874833089E+02 -.874724315E+02 -.874616751E+02 -.874510733E+02 -.874406686E+02 -.874305154E+02 -.874206847E+02 -.874112690E+02 -.874023896E+02 -.873942048E+02 -.873869224E+02 -.873808134E+02 -.873762321E+02 -.873736404E+02 -.873736404E+02
 -.873729906E+02 -.873729906E+02 -.873755369E+02 -.873800351E+02 -.873860280E+02 -.873931645E+02 -.874011749E+02 -.874098521E+02 -.874190373E+02 -.874286084E+02 -.874384718E+02 -.874485549E+02 -.874588017E+02 -.874691680E+02 -.874796187E+02 -.874901252E+02 -.875006637E+02 -.875112133E+02 -.875217553E+02 -.875322724E+02 -.875427474E+02 -.875531636E+02 -.875635037E+02 -.875737500E+02 -.875838840E+02 -.875938865E+02 -.876037373E+02 -.876134153E+02 -.876228988E+02 -.876321651E+02 -.876411908E+02 -.876499523E+02 -.876584251E+02 -.876665848E+02 -.876744067E+02 -.876818665E+02 -.876889398E+02 -.876956031E+02 -.877018333E+02 -.877076083E+02 -.877129071E+02 -.877177102E+02 -.877219993E+02 -.877257579E+02 -.877289714E+02 -.877316273E+02 -.877337150E+02 -.877352262E+02 -.877361551E+02 -.877364980E+02 -.877362541E+02 -.877354246E+02 -.877340133E+02 -.877320264E+02 -.877294726E+02 -.877263625E+02 -.877227091E+02 -.877185274E+02 -.877138340E+02 -.877086475E+02 -.877029879E+02 -.876968763E+02 -.876903352E+02 -.876833879E+02 -.876760583E+02 -.876683710E+02 -.876603507E+02 -.876520223E+02 -.876434107E+02 -.876345402E+02 -.876254351E+02 -.876161189E+02 -.876066143E+02 -.875969435E+02 -.875871275E+02 -.875771866E+02 -.875671400E+02 -.875570059E+02 -.875468017E+02 -.875365440E+02 -.875262488E+02 -.875159315E+02 -.875056079E+02 -.874952940E+02 -.874850069E+02 -.874747658E+02 -.874645928E+02 -.874545145E+02 -.874445637E+02 -.874347820E+02 -.874252224E+02 -.874159539E+02 -.874070658E+02 -.873986747E+02 -.873909329E+02 -.873840388E+02 -.873782518E+02 -.873739096E+02 -.873714522E+02 -.873714522E+02
 -.873705544E+02 -.873705544E+02 -.873729529E+02 -.873771885E+02 -.873828289E+02 -.873895420E+02 -.873970719E+02 -.874052221E+02 -.874138416E+02 -.874228141E+02 -.874320498E+02 -.874414794E+02 -.874510489E+02 -.874607158E+02 -.874704462E+02 -.874802124E+02 -.874899915E+02 -.874997635E+02 -.875095106E+02 -.875192163E+02 -.875288648E+02 -.875384405E+02 -.875479278E+02 -.875573107E+02 -.875665728E+02 -.875756970E+02 -.875846657E+02 -.875934605E+02 -.876020627E+02 -.876104527E+02 -.876186106E+02 -.876265163E+02 -.876341490E+02 -.876414881E+02 -.876485131E+02 -.876552033E+02 -.876615385E+02 -.876674991E+02 -.876730660E+02 -.876782208E+02 -.876829463E+02 -.876872263E+02 -.876910457E+02 -.876943911E+02 -.876972505E+02 -.876996135E+02 -.877014715E+02 -.877028179E+02 -.877036478E+02 -.877039583E+02 -.877037485E+02 -.877030197E+02 -.877017749E+02 -.877000193E+02 -.876977597E+02 -.876950052E+02 -.876917663E+02 -.876880552E+02 -.876838859E+02 -.876792734E+02 -.876742343E+02 -.876687861E+02 -.876629475E+02 -.876567377E+02 -.876501768E+02 -.876432852E+02 -.876360837E+02 -.876285932E+02 -.876208346E+02 -.876128287E+02 -.876045960E+02 -.875961565E+02 -.875875300E+02 -.875787354E+02 -.875697911E+02 -.875607147E+02 -.875515232E+02 -.875422328E+02 -.875328591E+02 -.875234171E+02 -.875139214E+02 -.875043866E+02 -.874948273E+02 -.874852587E+02 -.874756974E+02 -.874661619E+02 -.874566736E+02 -.874472584E+02 -.874379482E+02 -.874287832E+02 -.874198148E+02 -.874111089E+02 -.874027515E+02 -.873948540E+02 -.873875615E+02 -.873810631E+02 -.873756050E+02 -.873715077E+02 -.873691880E+02 -.873691880E+02
 -.873680914E+02 -.873680914E+02 -.873703414E+02 -.873743134E+02 -.873796008E+02 -.873858906E+02 -.873929417E+02 -.874005684E+02 -.874086279E+02 -.874170098E+02 -.874256291E+02 -.874344197E+02 -.874433300E+02 -.874523195E+02 -.874613557E+02 -.874704121E+02 -.874794669E+02 -.874885009E+02 -.874974974E+02 -.875064409E+02 -.875153168E+02 -.875241107E+02 -.875328085E+02 -.875413958E+02 -.875498579E+02 -.875581798E+02 -.875663460E+02 -.875743407E+02 -.875821473E+02 -.875897493E+02 -.875971296E+02 -.876042708E+02 -.876111555E+02 -.876177663E+02 -.876240856E+02 -.876300963E+02 -.876357814E+02 -.876411245E+02 -.876461096E+02 -.876507216E+02 -.876549460E+02 -.876587695E+02 -.876621796E+02 -.876651653E+02 -.876677166E+02 -.876698250E+02 -.876714835E+02 -.876726866E+02 -.876734302E+02 -.876737120E+02 -.876735315E+02 -.876728894E+02 -.876717884E+02 -.876702326E+02 -.876682280E+02 -.876657817E+02 -.876629025E+02 -.876596006E+02 -.876558874E+02 -.876517754E+02 -.876472784E+02 -.876424109E+02 -.876371884E+02 -.876316271E+02 -.876257436E+02 -.876195552E+02 -.876130792E+02 -.876063333E+02 -.875993352E+02 -.875921026E+02 -.875846530E+02 -.875770034E+02 -.875691710E+02 -.875611719E+02 -.875530223E+02 -.875447376E+02 -.875363327E+02 -.875278220E+02 -.875192194E+02 -.875105386E+02 -.875017929E+02 -.874929958E+02 -.874841608E+02 -.874753025E+02 -.874664365E+02 -.874575806E+02 -.874487553E+02 -.874399857E+02 -.874313024E+02 -.874227438E+02 -.874143593E+02 -.874062118E+02 -.873983832E+02 -.873909793E+02 -.873841377E+02 -.873780374E+02 -.873729111E+02 -.873690613E+02 -.873668810E+02 -.873668810E+02
 -.873656269E+02 -.873656269E+02 -.873677289E+02 -.873714388E+02 -.873763757E+02 -.873822460E+02 -.873888235E+02 -.873959337E+02 -.874034423E+02 -.874112452E+02 -.874192620E+02 -.874274305E+02 -.874357015E+02 -.874440368E+02 -.874524054E+02 -.874607823E+02 -.874691466E+02 -.874774803E+02 -.874857677E+02 -.874939944E+02 -.875021468E+02 -.875102118E+02 -.875181767E+02 -.875260284E+02 -.875337539E+02 -.875413400E+02 -.875487731E+02 -.875560393E+02 -.875631244E+02 -.875700140E+02 -.875766934E+02 -.875831478E+02 -.875893625E+02 -.875953225E+02 -.876010131E+02 -.876064197E+02 -.876115282E+02 -.876163247E+02 -.876207960E+02 -.876249292E+02 -.876287124E+02 -.876321345E+02 -.876351853E+02 -.876378553E+02 -.876401365E+02 -.876420218E+02 -.876435055E+02 -.876445828E+02 -.876452506E+02 -.876455070E+02 -.876453513E+02 -.876447844E+02 -.876438085E+02 -.876424269E+02 -.876406445E+02 -.876384674E+02 -.876359028E+02 -.876329591E+02 -.876296458E+02 -.876259733E+02 -.876219531E+02 -.876175974E+02 -.876129191E+02 -.876079316E+02 -.876026491E+02 -.875970859E+02 -.875912567E+02 -.875851766E+02 -.875788605E+02 -.875723234E+02 -.875655803E+02 -.875586460E+02 -.875515350E+02 -.875442615E+02 -.875368394E+02 -.875292823E+02 -.875216032E+02 -.875138151E+02 -.875059303E+02 -.874979612E+02 -.874899199E+02 -.874818187E+02 -.874736704E+02 -.874654885E+02 -.874572878E+02 -.874490852E+02 -.874409003E+02 -.874327569E+02 -.874246843E+02 -.874167191E+02 -.874089080E+02 -.874013111E+02 -.873940054E+02 -.873870912E+02 -.873806982E+02 -.873749949E+02 -.873702001E+02 -.873665980E+02 -.873645575E+02 -.873645575E+02
 -.873631803E+02 -.873631803E+02 -.873651360E+02 -.873685870E+02 -.873731780E+02 -.873786350E+02 -.873847468E+02 -.873913502E+02 -.873983194E+02 -.874055569E+02 -.874129873E+02 -.874205519E+02 -.874282048E+02 -.874359094E+02 -.874436369E+02 -.874513636E+02 -.874590698E+02 -.874667387E+02 -.874743556E+02 -.874819071E+02 -.874893807E+02 -.874967646E+02 -.875040470E+02 -.875112164E+02 -.875182612E+02 -.875251697E+02 -.875319299E+02 -.875385298E+02 -.875449569E+02 -.875511989E+02 -.875572432E+02 -.875630770E+02 -.875686877E+02 -.875740626E+02 -.875791893E+02 -.875840554E+02 -.875886490E+02 -.875929583E+02 -.875969723E+02 -.876006802E+02 -.876040721E+02 -.876071387E+02 -.876098713E+02 -.876122622E+02 -.876143048E+02 -.876159930E+02 -.876173221E+02 -.876182883E+02 -.876188888E+02 -.876191222E+02 -.876189879E+02 -.876184867E+02 -.876176202E+02 -.876163914E+02 -.876148043E+02 -.876128640E+02 -.876105764E+02 -.876079486E+02 -.876049884E+02 -.876017048E+02 -.875981070E+02 -.875942055E+02 -.875900109E+02 -.875855347E+02 -.875807887E+02 -.875757850E+02 -.875705362E+02 -.875650548E+02 -.875593538E+02 -.875534458E+02 -.875473437E+02 -.875410602E+02 -.875346078E+02 -.875279990E+02 -.875212457E+02 -.875143598E+02 -.875073530E+02 -.875002365E+02 -.874930216E+02 -.874857192E+02 -.874783405E+02 -.874708968E+02 -.874633997E+02 -.874558621E+02 -.874482976E+02 -.874407223E+02 -.874331547E+02 -.874256173E+02 -.874181378E+02 -.874107509E+02 -.874035007E+02 -.873964437E+02 -.873896526E+02 -.873832213E+02 -.873772717E+02 -.873719615E+02 -.873674955E+02 -.873641394E+02 -.873622377E+02 -.873622377E+02
 -.873607658E+02 -.873607658E+02 -.873625777E+02 -.873657742E+02 -.873700256E+02 -.873750774E+02 -.873807332E+02 -.873868412E+02 -.873932843E+02 -.873999715E+02 -.874068326E+02 -.874138125E+02 -.874208683E+02 -.874279659E+02 -.874350782E+02 -.874421829E+02 -.874492617E+02 -.874562990E+02 -.874632809E+02 -.874701953E+02 -.874770306E+02 -.874837761E+02 -.874904211E+02 -.874969555E+02 -.875033687E+02 -.875096505E+02 -.875157904E+02 -.875217778E+02 -.875276020E+02 -.875332522E+02 -.875387175E+02 -.875439871E+02 -.875490501E+02 -.875538957E+02 -.875585133E+02 -.875628924E+02 -.875670229E+02 -.875708950E+02 -.875744992E+02 -.875778266E+02 -.875808688E+02 -.875836179E+02 -.875860668E+02 -.875882091E+02 -.875900390E+02 -.875915517E+02 -.875927431E+02 -.875936102E+02 -.875941506E+02 -.875943631E+02 -.875942472E+02 -.875938036E+02 -.875930337E+02 -.875919399E+02 -.875905256E+02 -.875887950E+02 -.875867532E+02 -.875844060E+02 -.875817600E+02 -.875788226E+02 -.875756017E+02 -.875721060E+02 -.875683445E+02 -.875643268E+02 -.875600630E+02 -.875555633E+02 -.875508383E+02 -.875458988E+02 -.875407556E+02 -.875354198E+02 -.875299024E+02 -.875242142E+02 -.875183661E+02 -.875123688E+02 -.875062329E+02 -.874999688E+02 -.874935867E+02 -.874870966E+02 -.874805086E+02 -.874738324E+02 -.874670783E+02 -.874602565E+02 -.874533778E+02 -.874464540E+02 -.874394980E+02 -.874325246E+02 -.874255514E+02 -.874185995E+02 -.874116949E+02 -.874048701E+02 -.873981667E+02 -.873916373E+02 -.873853502E+02 -.873793931E+02 -.873738794E+02 -.873689565E+02 -.873648148E+02 -.873617016E+02 -.873599372E+02 -.873599372E+02
 -.873583937E+02 -.873583937E+02 -.873600647E+02 -.873630120E+02 -.873669312E+02 -.873715869E+02 -.873767976E+02 -.873824229E+02 -.873883540E+02 -.873945069E+02 -.874008161E+02 -.874072307E+02 -.874137105E+02 -.874202241E+02 -.874267460E+02 -.874332556E+02 -.874397358E+02 -.874461721E+02 -.874525519E+02 -.874588638E+02 -.874650974E+02 -.874712429E+02 -.874772908E+02 -.874832318E+02 -.874890568E+02 -.874947566E+02 -.875003220E+02 -.875057437E+02 -.875110124E+02 -.875161188E+02 -.875210535E+02 -.875258071E+02 -.875303704E+02 -.875347340E+02 -.875388890E+02 -.875428265E+02 -.875465378E+02 -.875500146E+02 -.875532490E+02 -.875562334E+02 -.875589607E+02 -.875614243E+02 -.875636183E+02 -.875655372E+02 -.875671763E+02 -.875685314E+02 -.875695992E+02 -.875703771E+02 -.875708633E+02 -.875710565E+02 -.875709565E+02 -.875705639E+02 -.875698797E+02 -.875689061E+02 -.875676459E+02 -.875661025E+02 -.875642803E+02 -.875621841E+02 -.875598196E+02 -.875571928E+02 -.875543105E+02 -.875511799E+02 -.875478087E+02 -.875442051E+02 -.875403775E+02 -.875363346E+02 -.875320854E+02 -.875276391E+02 -.875230051E+02 -.875181926E+02 -.875132113E+02 -.875080704E+02 -.875027794E+02 -.874973477E+02 -.874917843E+02 -.874860984E+02 -.874802990E+02 -.874743951E+02 -.874683954E+02 -.874623090E+02 -.874561449E+02 -.874499125E+02 -.874436217E+02 -.874372833E+02 -.874309094E+02 -.874245137E+02 -.874181126E+02 -.874117257E+02 -.874053775E+02 -.873990982E+02 -.873929265E+02 -.873869115E+02 -.873811166E+02 -.873756233E+02 -.873705370E+02 -.873659940E+02 -.873621709E+02 -.873592965E+02 -.873576672E+02 -.873576672E+02
 -.873560707E+02 -.873560707E+02 -.873576039E+02 -.873603079E+02 -.873639029E+02 -.873681726E+02 -.873729498E+02 -.873781054E+02 -.873835393E+02 -.873891739E+02 -.873949488E+02 -.874008171E+02 -.874067416E+02 -.874126932E+02 -.874186484E+02 -.874245881E+02 -.874304965E+02 -.874363603E+02 -.874421678E+02 -.874479088E+02 -.874535737E+02 -.874591536E+02 -.874646400E+02 -.874700247E+02 -.874752995E+02 -.874804564E+02 -.874854871E+02 -.874903837E+02 -.874951381E+02 -.874997421E+02 -.875041877E+02 -.875084667E+02 -.875125712E+02 -.875164933E+02 -.875202252E+02 -.875237595E+02 -.875270886E+02 -.875302057E+02 -.875331039E+02 -.875357769E+02 -.875382186E+02 -.875404236E+02 -.875423868E+02 -.875441036E+02 -.875455699E+02 -.875467825E+02 -.875477385E+02 -.875484356E+02 -.875488723E+02 -.875490477E+02 -.875489615E+02 -.875486142E+02 -.875480067E+02 -.875471408E+02 -.875460189E+02 -.875446439E+02 -.875430193E+02 -.875411494E+02 -.875390387E+02 -.875366926E+02 -.875341166E+02 -.875313169E+02 -.875282999E+02 -.875250727E+02 -.875216422E+02 -.875180160E+02 -.875142017E+02 -.875102072E+02 -.875060404E+02 -.875017095E+02 -.874972224E+02 -.874925875E+02 -.874878127E+02 -.874829062E+02 -.874778760E+02 -.874727301E+02 -.874674764E+02 -.874621228E+02 -.874566772E+02 -.874511477E+02 -.874455423E+02 -.874398696E+02 -.874341387E+02 -.874283594E+02 -.874225429E+02 -.874167018E+02 -.874108514E+02 -.874050098E+02 -.873991996E+02 -.873934491E+02 -.873877938E+02 -.873822793E+02 -.873769642E+02 -.873719237E+02 -.873672550E+02 -.873630838E+02 -.873595727E+02 -.873569324E+02 -.873554355E+02 -.873554355E+02
 -.873538007E+02 -.873538007E+02 -.873551996E+02 -.873576664E+02 -.873609455E+02 -.873648393E+02 -.873691949E+02 -.873738941E+02 -.873788454E+02 -.873839777E+02 -.873892356E+02 -.873945761E+02 -.873999650E+02 -.874053756E+02 -.874107862E+02 -.874161795E+02 -.874215409E+02 -.874268582E+02 -.874321208E+02 -.874373192E+02 -.874424450E+02 -.874474900E+02 -.874524467E+02 -.874573078E+02 -.874620659E+02 -.874667140E+02 -.874712450E+02 -.874756519E+02 -.874799274E+02 -.874840648E+02 -.874880569E+02 -.874918968E+02 -.874955776E+02 -.874990926E+02 -.875024351E+02 -.875055987E+02 -.875085772E+02 -.875113646E+02 -.875139551E+02 -.875163433E+02 -.875185242E+02 -.875204931E+02 -.875222456E+02 -.875237781E+02 -.875250871E+02 -.875261697E+02 -.875270236E+02 -.875276469E+02 -.875280383E+02 -.875281970E+02 -.875281228E+02 -.875278160E+02 -.875272776E+02 -.875265090E+02 -.875255122E+02 -.875242896E+02 -.875228443E+02 -.875211797E+02 -.875192998E+02 -.875172090E+02 -.875149121E+02 -.875124142E+02 -.875097209E+02 -.875068380E+02 -.875037716E+02 -.875005280E+02 -.874971137E+02 -.874935355E+02 -.874898002E+02 -.874859146E+02 -.874818859E+02 -.874777209E+02 -.874734268E+02 -.874690106E+02 -.874644792E+02 -.874598397E+02 -.874550991E+02 -.874502642E+02 -.874453421E+02 -.874403400E+02 -.874352651E+02 -.874301253E+02 -.874249286E+02 -.874196841E+02 -.874144020E+02 -.874090939E+02 -.874037738E+02 -.873984585E+02 -.873931687E+02 -.873879304E+02 -.873827764E+02 -.873777485E+02 -.873729004E+02 -.873683012E+02 -.873640400E+02 -.873602319E+02 -.873570258E+02 -.873546145E+02 -.873532473E+02 -.873532473E+02
 -.873515854E+02 -.873515854E+02 -.873528534E+02 -.873550892E+02 -.873580608E+02 -.873615888E+02 -.873655346E+02 -.873697906E+02 -.873742736E+02 -.873789191E+02 -.873836765E+02 -.873885067E+02 -.873933787E+02 -.873982679E+02 -.874031548E+02 -.874080234E+02 -.874128605E+02 -.874176550E+02 -.874223973E+02 -.874270788E+02 -.874316919E+02 -.874362294E+02 -.874406845E+02 -.874450507E+02 -.874493216E+02 -.874534909E+02 -.874575525E+02 -.874615001E+02 -.874653277E+02 -.874690292E+02 -.874725985E+02 -.874760297E+02 -.874793168E+02 -.874824541E+02 -.874854359E+02 -.874882567E+02 -.874909112E+02 -.874933943E+02 -.874957012E+02 -.874978272E+02 -.874997680E+02 -.875015198E+02 -.875030789E+02 -.875044421E+02 -.875056065E+02 -.875065697E+02 -.875073297E+02 -.875078850E+02 -.875082344E+02 -.875083774E+02 -.875083137E+02 -.875080436E+02 -.875075679E+02 -.875068877E+02 -.875060048E+02 -.875049213E+02 -.875036396E+02 -.875021628E+02 -.875004942E+02 -.874986374E+02 -.874965965E+02 -.874943760E+02 -.874919804E+02 -.874894147E+02 -.874866842E+02 -.874837941E+02 -.874807501E+02 -.874775578E+02 -.874742231E+02 -.874707521E+02 -.874671505E+02 -.874634246E+02 -.874595805E+02 -.874556241E+02 -.874515615E+02 -.874473990E+02 -.874431426E+02 -.874387984E+02 -.874343727E+02 -.874298717E+02 -.874253021E+02 -.874206707E+02 -.874159849E+02 -.874112530E+02 -.874064841E+02 -.874016890E+02 -.873968802E+02 -.873920732E+02 -.873872869E+02 -.873825450E+02 -.873778774E+02 -.873733223E+02 -.873689287E+02 -.873647594E+02 -.873608954E+02 -.873574416E+02 -.873545333E+02 -.873523456E+02 -.873511051E+02 -.873511051E+02
 -.873494245E+02 -.873494245E+02 -.873505651E+02 -.873525759E+02 -.873552482E+02 -.873584205E+02 -.873619678E+02 -.873657932E+02 -.873698217E+02 -.873739950E+02 -.873782677E+02 -.873826043E+02 -.873869767E+02 -.873913629E+02 -.873957451E+02 -.874001088E+02 -.874044423E+02 -.874087354E+02 -.874129796E+02 -.874171672E+02 -.874212912E+02 -.874253454E+02 -.874293237E+02 -.874332203E+02 -.874370297E+02 -.874407464E+02 -.874443649E+02 -.874478799E+02 -.874512861E+02 -.874545783E+02 -.874577512E+02 -.874607998E+02 -.874637189E+02 -.874665036E+02 -.874691491E+02 -.874716507E+02 -.874740038E+02 -.874762042E+02 -.874782478E+02 -.874801306E+02 -.874818490E+02 -.874833997E+02 -.874847797E+02 -.874859862E+02 -.874870168E+02 -.874878695E+02 -.874885426E+02 -.874890348E+02 -.874893451E+02 -.874894731E+02 -.874894186E+02 -.874891818E+02 -.874887633E+02 -.874881642E+02 -.874873859E+02 -.874864302E+02 -.874852992E+02 -.874839953E+02 -.874825214E+02 -.874808806E+02 -.874790763E+02 -.874771123E+02 -.874749925E+02 -.874727210E+02 -.874703023E+02 -.874677410E+02 -.874650418E+02 -.874622095E+02 -.874592493E+02 -.874561660E+02 -.874529650E+02 -.874496514E+02 -.874462305E+02 -.874427075E+02 -.874390877E+02 -.874353765E+02 -.874315791E+02 -.874277009E+02 -.874237474E+02 -.874197242E+02 -.874156372E+02 -.874114925E+02 -.874072966E+02 -.874030571E+02 -.873987821E+02 -.873944813E+02 -.873901663E+02 -.873858508E+02 -.873815521E+02 -.873772915E+02 -.873730962E+02 -.873690008E+02 -.873650493E+02 -.873612986E+02 -.873578219E+02 -.873547137E+02 -.873520960E+02 -.873501266E+02 -.873490098E+02 -.873490098E+02
 -.873473168E+02 -.873473168E+02 -.873483331E+02 -.873501248E+02 -.873525057E+02 -.873553317E+02 -.873584913E+02 -.873618981E+02 -.873654851E+02 -.873692001E+02 -.873730027E+02 -.873768609E+02 -.873807499E+02 -.873846498E+02 -.873885446E+02 -.873924217E+02 -.873962702E+02 -.874000813E+02 -.874038472E+02 -.874075612E+02 -.874112171E+02 -.874148094E+02 -.874183326E+02 -.874217819E+02 -.874251523E+02 -.874284390E+02 -.874316373E+02 -.874347427E+02 -.874377504E+02 -.874406562E+02 -.874434553E+02 -.874461436E+02 -.874487166E+02 -.874511701E+02 -.874535001E+02 -.874557025E+02 -.874577736E+02 -.874597096E+02 -.874615071E+02 -.874631628E+02 -.874646736E+02 -.874660368E+02 -.874672497E+02 -.874683101E+02 -.874692160E+02 -.874699656E+02 -.874705576E+02 -.874709908E+02 -.874712645E+02 -.874713781E+02 -.874713317E+02 -.874711253E+02 -.874707596E+02 -.874702354E+02 -.874695538E+02 -.874687164E+02 -.874677249E+02 -.874665814E+02 -.874652884E+02 -.874638484E+02 -.874622643E+02 -.874605392E+02 -.874586765E+02 -.874566797E+02 -.874545526E+02 -.874522990E+02 -.874499229E+02 -.874474285E+02 -.874448201E+02 -.874421019E+02 -.874392785E+02 -.874363541E+02 -.874333335E+02 -.874302210E+02 -.874270212E+02 -.874237388E+02 -.874203783E+02 -.874169445E+02 -.874134421E+02 -.874098761E+02 -.874062516E+02 -.874025739E+02 -.873988492E+02 -.873950837E+02 -.873912851E+02 -.873874619E+02 -.873836243E+02 -.873797849E+02 -.873759589E+02 -.873721657E+02 -.873684294E+02 -.873647810E+02 -.873612601E+02 -.873579173E+02 -.873548182E+02 -.873520471E+02 -.873497130E+02 -.873479569E+02 -.873469609E+02 -.873469609E+02
 -.873452600E+02 -.873452600E+02 -.873461551E+02 -.873477332E+02 -.873498301E+02 -.873523187E+02 -.873551009E+02 -.873581002E+02 -.873612577E+02 -.873645273E+02 -.873678732E+02 -.873712673E+02 -.873746876E+02 -.873781164E+02 -.873815398E+02 -.873849463E+02 -.873883267E+02 -.873916729E+02 -.873949783E+02 -.873982368E+02 -.874014431E+02 -.874045922E+02 -.874076796E+02 -.874107009E+02 -.874136518E+02 -.874165283E+02 -.874193262E+02 -.874220417E+02 -.874246708E+02 -.874272097E+02 -.874296545E+02 -.874320016E+02 -.874342472E+02 -.874363878E+02 -.874384199E+02 -.874403402E+02 -.874421455E+02 -.874438326E+02 -.874453986E+02 -.874468407E+02 -.874481565E+02 -.874493435E+02 -.874503996E+02 -.874513229E+02 -.874521116E+02 -.874527645E+02 -.874532802E+02 -.874536578E+02 -.874538968E+02 -.874539967E+02 -.874539574E+02 -.874537792E+02 -.874534624E+02 -.874530077E+02 -.874524162E+02 -.874516891E+02 -.874508279E+02 -.874498344E+02 -.874487105E+02 -.874474584E+02 -.874460805E+02 -.874445796E+02 -.874429583E+02 -.874412196E+02 -.874393668E+02 -.874374030E+02 -.874353316E+02 -.874331562E+02 -.874308804E+02 -.874285078E+02 -.874260421E+02 -.874234873E+02 -.874208470E+02 -.874181252E+02 -.874153258E+02 -.874124527E+02 -.874095099E+02 -.874065015E+02 -.874034317E+02 -.874003046E+02 -.873971247E+02 -.873938969E+02 -.873906263E+02 -.873873187E+02 -.873839806E+02 -.873806196E+02 -.873772448E+02 -.873738672E+02 -.873705004E+02 -.873671615E+02 -.873638719E+02 -.873606590E+02 -.873575576E+02 -.873546126E+02 -.873518819E+02 -.873494399E+02 -.873473829E+02 -.873458351E+02 -.873449572E+02 -.873449572E+02
 -.873432524E+02 -.873432524E+02 -.873440293E+02 -.873453989E+02 -.873472187E+02 -.873493783E+02 -.873517925E+02 -.873543948E+02 -.873571340E+02 -.873599701E+02 -.873628718E+02 -.873658147E+02 -.873687797E+02 -.873717513E+02 -.873747176E+02 -.873776684E+02 -.873805957E+02 -.873834925E+02 -.873863531E+02 -.873891722E+02 -.873919452E+02 -.873946678E+02 -.873973361E+02 -.873999464E+02 -.874024950E+02 -.874049784E+02 -.874073931E+02 -.874097359E+02 -.874120034E+02 -.874141923E+02 -.874162994E+02 -.874183217E+02 -.874202559E+02 -.874220992E+02 -.874238485E+02 -.874255012E+02 -.874270545E+02 -.874285057E+02 -.874298526E+02 -.874310927E+02 -.874322240E+02 -.874332445E+02 -.874341524E+02 -.874349460E+02 -.874356241E+02 -.874361854E+02 -.874366290E+02 -.874369540E+02 -.874371600E+02 -.874372466E+02 -.874372137E+02 -.874370615E+02 -.874367904E+02 -.874364010E+02 -.874358940E+02 -.874352705E+02 -.874345318E+02 -.874336792E+02 -.874327145E+02 -.874316395E+02 -.874304562E+02 -.874291667E+02 -.874277735E+02 -.874262789E+02 -.874246857E+02 -.874229964E+02 -.874212141E+02 -.874193415E+02 -.874173818E+02 -.874153380E+02 -.874132133E+02 -.874110108E+02 -.874087338E+02 -.874063855E+02 -.874039694E+02 -.874014886E+02 -.873989467E+02 -.873963471E+02 -.873936933E+02 -.873909891E+02 -.873882381E+02 -.873854447E+02 -.873826132E+02 -.873797487E+02 -.873768568E+02 -.873739441E+02 -.873710187E+02 -.873680900E+02 -.873651699E+02 -.873622734E+02 -.873594189E+02 -.873566305E+02 -.873539384E+02 -.873513818E+02 -.873490109E+02 -.873468905E+02 -.873451042E+02 -.873437600E+02 -.873429977E+02 -.873429977E+02
 -.873412951E+02 -.873412951E+02 -.873419565E+02 -.873431225E+02 -.873446718E+02 -.873465104E+02 -.873485655E+02 -.873507808E+02 -.873531123E+02 -.873555260E+02 -.873579953E+02 -.873604993E+02 -.873630215E+02 -.873655491E+02 -.873680714E+02 -.873705802E+02 -.873730683E+02 -.873755300E+02 -.873779601E+02 -.873803545E+02 -.873827090E+02 -.873850201E+02 -.873872845E+02 -.873894989E+02 -.873916604E+02 -.873937660E+02 -.873958128E+02 -.873977980E+02 -.873997189E+02 -.874015727E+02 -.874033567E+02 -.874050685E+02 -.874067053E+02 -.874082647E+02 -.874097444E+02 -.874111420E+02 -.874124553E+02 -.874136821E+02 -.874148204E+02 -.874158685E+02 -.874168244E+02 -.874176866E+02 -.874184536E+02 -.874191242E+02 -.874196971E+02 -.874201714E+02 -.874205463E+02 -.874208212E+02 -.874209956E+02 -.874210693E+02 -.874210422E+02 -.874209144E+02 -.874206863E+02 -.874203582E+02 -.874199310E+02 -.874194054E+02 -.874187824E+02 -.874180633E+02 -.874172493E+02 -.874163421E+02 -.874153432E+02 -.874142544E+02 -.874130777E+02 -.874118151E+02 -.874104688E+02 -.874090409E+02 -.874075339E+02 -.874059502E+02 -.874042922E+02 -.874025626E+02 -.874007639E+02 -.873988987E+02 -.873969699E+02 -.873949800E+02 -.873929319E+02 -.873908284E+02 -.873886724E+02 -.873864666E+02 -.873842142E+02 -.873819181E+02 -.873795818E+02 -.873772086E+02 -.873748023E+02 -.873723673E+02 -.873699084E+02 -.873674312E+02 -.873649425E+02 -.873624506E+02 -.873599654E+02 -.873574998E+02 -.873550696E+02 -.873526953E+02 -.873504028E+02 -.873482254E+02 -.873462060E+02 -.873443999E+02 -.873428783E+02 -.873417334E+02 -.873410841E+02 -.873410841E+02
 -.873393969E+02 -.873393969E+02 -.873399455E+02 -.873409128E+02 -.873421982E+02 -.873437239E+02 -.873454293E+02 -.873472676E+02 -.873492024E+02 -.873512053E+02 -.873532542E+02 -.873553317E+02 -.873574242E+02 -.873595207E+02 -.873616128E+02 -.873636931E+02 -.873657561E+02 -.873677967E+02 -.873698108E+02 -.873717948E+02 -.873737454E+02 -.873756597E+02 -.873775347E+02 -.873793681E+02 -.873811571E+02 -.873828995E+02 -.873845929E+02 -.873862349E+02 -.873878233E+02 -.873893559E+02 -.873908305E+02 -.873922450E+02 -.873935974E+02 -.873948856E+02 -.873961077E+02 -.873972617E+02 -.873983460E+02 -.873993587E+02 -.874002983E+02 -.874011632E+02 -.874019520E+02 -.874026635E+02 -.874032964E+02 -.874038497E+02 -.874043224E+02 -.874047138E+02 -.874050233E+02 -.874052503E+02 -.874053945E+02 -.874054557E+02 -.874054338E+02 -.874053290E+02 -.874051413E+02 -.874048714E+02 -.874045196E+02 -.874040867E+02 -.874035735E+02 -.874029809E+02 -.874023101E+02 -.874015622E+02 -.874007386E+02 -.873998407E+02 -.873988701E+02 -.873978284E+02 -.873967174E+02 -.873955388E+02 -.873942946E+02 -.873929867E+02 -.873916172E+02 -.873901881E+02 -.873887015E+02 -.873871597E+02 -.873855647E+02 -.873839189E+02 -.873822245E+02 -.873804837E+02 -.873786989E+02 -.873768726E+02 -.873750071E+02 -.873731050E+02 -.873711690E+02 -.873692021E+02 -.873672073E+02 -.873651882E+02 -.873631489E+02 -.873610940E+02 -.873590292E+02 -.873569614E+02 -.873548990E+02 -.873528525E+02 -.873508353E+02 -.873488643E+02 -.873469611E+02 -.873451534E+02 -.873434770E+02 -.873419777E+02 -.873407147E+02 -.873397644E+02 -.873392255E+02 -.873392255E+02
 -.873375837E+02 -.873375837E+02 -.873380228E+02 -.873387973E+02 -.873398270E+02 -.873410495E+02 -.873424165E+02 -.873438903E+02 -.873454417E+02 -.873470480E+02 -.873486914E+02 -.873503578E+02 -.873520364E+02 -.873537182E+02 -.873553964E+02 -.873570651E+02 -.873587198E+02 -.873603564E+02 -.873619715E+02 -.873635623E+02 -.873651261E+02 -.873666604E+02 -.873681632E+02 -.873696322E+02 -.873710655E+02 -.873724612E+02 -.873738173E+02 -.873751321E+02 -.873764037E+02 -.873776305E+02 -.873788106E+02 -.873799424E+02 -.873810243E+02 -.873820548E+02 -.873830321E+02 -.873839550E+02 -.873848219E+02 -.873856315E+02 -.873863826E+02 -.873870739E+02 -.873877044E+02 -.873882730E+02 -.873887788E+02 -.873892210E+02 -.873895988E+02 -.873899117E+02 -.873901591E+02 -.873903407E+02 -.873904561E+02 -.873905053E+02 -.873904881E+02 -.873904047E+02 -.873902552E+02 -.873900399E+02 -.873897593E+02 -.873894138E+02 -.873890042E+02 -.873885312E+02 -.873879956E+02 -.873873984E+02 -.873867406E+02 -.873860234E+02 -.873852479E+02 -.873844155E+02 -.873835275E+02 -.873825854E+02 -.873815905E+02 -.873805446E+02 -.873794492E+02 -.873783059E+02 -.873771163E+02 -.873758823E+02 -.873746055E+02 -.873732876E+02 -.873719306E+02 -.873705361E+02 -.873691062E+02 -.873676426E+02 -.873661473E+02 -.873646224E+02 -.873630701E+02 -.873614927E+02 -.873598927E+02 -.873582731E+02 -.873566370E+02 -.873549882E+02 -.873533315E+02 -.873516722E+02 -.873500173E+02 -.873483752E+02 -.873467567E+02 -.873451754E+02 -.873436488E+02 -.873421991E+02 -.873408549E+02 -.873396530E+02 -.873386409E+02 -.873378798E+02 -.873374483E+02 -.873374483E+02
 -.873359179E+02 -.873359179E+02 -.873362524E+02 -.873368432E+02 -.873376296E+02 -.873385643E+02 -.873396105E+02 -.873407395E+02 -.873419290E+02 -.873431615E+02 -.873444231E+02 -.873457032E+02 -.873469930E+02 -.873482859E+02 -.873495762E+02 -.873508594E+02 -.873521320E+02 -.873533908E+02 -.873546332E+02 -.873558567E+02 -.873570595E+02 -.873582395E+02 -.873593952E+02 -.873605247E+02 -.873616267E+02 -.873626996E+02 -.873637420E+02 -.873647524E+02 -.873657296E+02 -.873666721E+02 -.873675787E+02 -.873684480E+02 -.873692790E+02 -.873700702E+02 -.873708207E+02 -.873715292E+02 -.873721947E+02 -.873728161E+02 -.873733926E+02 -.873739232E+02 -.873744070E+02 -.873748434E+02 -.873752315E+02 -.873755708E+02 -.873758608E+02 -.873761009E+02 -.873762909E+02 -.873764303E+02 -.873765190E+02 -.873765569E+02 -.873765439E+02 -.873764801E+02 -.873763656E+02 -.873762007E+02 -.873759857E+02 -.873757210E+02 -.873754070E+02 -.873750444E+02 -.873746337E+02 -.873741757E+02 -.873736712E+02 -.873731210E+02 -.873725261E+02 -.873718874E+02 -.873712060E+02 -.873704829E+02 -.873697192E+02 -.873689162E+02 -.873680750E+02 -.873671969E+02 -.873662832E+02 -.873653351E+02 -.873643540E+02 -.873633412E+02 -.873622981E+02 -.873612261E+02 -.873601267E+02 -.873590012E+02 -.873578512E+02 -.873566783E+02 -.873554842E+02 -.873542707E+02 -.873530398E+02 -.873517938E+02 -.873505352E+02 -.873492670E+02 -.873479929E+02 -.873467171E+02 -.873454450E+02 -.873441834E+02 -.873429405E+02 -.873417269E+02 -.873405561E+02 -.873394451E+02 -.873384160E+02 -.873374968E+02 -.873367237E+02 -.873361429E+02 -.873358142E+02 -.873358142E+02
 -.873345293E+02 -.873345293E+02 -.873347687E+02 -.873351935E+02 -.873357613E+02 -.873364388E+02 -.873371998E+02 -.873380235E+02 -.873388937E+02 -.873397974E+02 -.873407243E+02 -.873416663E+02 -.873426167E+02 -.873435703E+02 -.873445229E+02 -.873454709E+02 -.873464115E+02 -.873473422E+02 -.873482610E+02 -.873491661E+02 -.873500558E+02 -.873509288E+02 -.873517838E+02 -.873526195E+02 -.873534347E+02 -.873542283E+02 -.873549993E+02 -.873557466E+02 -.873564692E+02 -.873571661E+02 -.873578364E+02 -.873584791E+02 -.873590933E+02 -.873596781E+02 -.873602328E+02 -.873607563E+02 -.873612481E+02 -.873617072E+02 -.873621332E+02 -.873625251E+02 -.873628826E+02 -.873632049E+02 -.873634916E+02 -.873637423E+02 -.873639565E+02 -.873641339E+02 -.873642742E+02 -.873643772E+02 -.873644429E+02 -.873644709E+02 -.873644615E+02 -.873644145E+02 -.873643301E+02 -.873642085E+02 -.873640498E+02 -.873638545E+02 -.873636228E+02 -.873633551E+02 -.873630520E+02 -.873627139E+02 -.873623414E+02 -.873619351E+02 -.873614957E+02 -.873610240E+02 -.873605206E+02 -.873599863E+02 -.873594221E+02 -.873588286E+02 -.873582069E+02 -.873575579E+02 -.873568823E+02 -.873561813E+02 -.873554558E+02 -.873547068E+02 -.873539353E+02 -.873531423E+02 -.873523289E+02 -.873514962E+02 -.873506453E+02 -.873497775E+02 -.873488940E+02 -.873479963E+02 -.873470858E+02 -.873461644E+02 -.873452340E+02 -.873442969E+02 -.873433561E+02 -.873424148E+02 -.873414773E+02 -.873405487E+02 -.873396353E+02 -.873387452E+02 -.873378885E+02 -.873370777E+02 -.873363290E+02 -.873356626E+02 -.873351041E+02 -.873346864E+02 -.873344510E+02 -.873344510E+02
 -.873336574E+02 -.873336574E+02 -.873338248E+02 -.873341261E+02 -.873345339E+02 -.873350258E+02 -.873355835E+02 -.873361917E+02 -.873368383E+02 -.873375132E+02 -.873382082E+02 -.873389169E+02 -.873396337E+02 -.873403545E+02 -.873410756E+02 -.873417942E+02 -.873425077E+02 -.873432143E+02 -.873439123E+02 -.873446000E+02 -.873452763E+02 -.873459399E+02 -.873465899E+02 -.873472253E+02 -.873478451E+02 -.873484485E+02 -.873490347E+02 -.873496028E+02 -.873501521E+02 -.873506819E+02 -.873511914E+02 -.873516798E+02 -.873521466E+02 -.873525910E+02 -.873530125E+02 -.873534103E+02 -.873537839E+02 -.873541327E+02 -.873544562E+02 -.873547540E+02 -.873550255E+02 -.873552703E+02 -.873554881E+02 -.873556785E+02 -.873558412E+02 -.873559760E+02 -.873560826E+02 -.873561609E+02 -.873562108E+02 -.873562321E+02 -.873562250E+02 -.873561894E+02 -.873561254E+02 -.873560331E+02 -.873559128E+02 -.873557645E+02 -.873555887E+02 -.873553855E+02 -.873551553E+02 -.873548986E+02 -.873546158E+02 -.873543073E+02 -.873539736E+02 -.873536153E+02 -.873532329E+02 -.873528271E+02 -.873523984E+02 -.873519475E+02 -.873514751E+02 -.873509818E+02 -.873504684E+02 -.873499356E+02 -.873493841E+02 -.873488146E+02 -.873482280E+02 -.873476251E+02 -.873470066E+02 -.873463735E+02 -.873457265E+02 -.873450668E+02 -.873443952E+02 -.873437129E+02 -.873430213E+02 -.873423216E+02 -.873416156E+02 -.873409053E+02 -.873401929E+02 -.873394814E+02 -.873387741E+02 -.873380753E+02 -.873373903E+02 -.873367254E+02 -.873360887E+02 -.873354899E+02 -.873349411E+02 -.873344570E+02 -.873340559E+02 -.873337595E+02 -.873335949E+02 -.873335949E+02
 -.873336574E+02 -.873336574E+02 -.873338248E+02 -.873341261E+02 -.873345339E+02 -.873350258E+02 -.873355835E+02 -.873361917E+02 -.873368383E+02 -.873375132E+02 -.873382082E+02 -.873389169E+02 -.873396337E+02 -.873403545E+02 -.873410756E+02 -.873417942E+02 -.873425077E+02 -.873432143E+02 -.873439123E+02 -.873446000E+02 -.873452763E+02 -.873459399E+02 -.873465899E+02 -.873472253E+02 -.873478451E+02 -.873484485E+02 -.873490347E+02 -.873496028E+02 -.873501521E+02 -.873506819E+02 -.873511914E+02 -.873516798E+02 -.873521466E+02 -.873525910E+02 -.873530125E+02 -.873534103E+02 -.873537839E+02 -.873541327E+02 -.873544562E+02 -.873547540E+02 -.873550255E+02 -.873552703E+02 -.873554881E+02 -.873556785E+02 -.873558412E+02 -.873559760E+02 -.873560826E+02 -.873561609E+02 -.873562108E+02 -.873562321E+02 -.873562250E+02 -.873561894E+02 -.873561254E+02 -.873560331E+02 -.873559128E+02 -.873557645E+02 -.873555887E+02 -.873553855E+02 -.873551553E+02 -.873548986E+02 -.873546158E+02 -.873543073E+02 -.873539736E+02 -.873536153E+02 -.873532329E+02 -.873528271E+02 -.873523984E+02 -.873519475E+02 -.873514751E+02 -.873509818E+02 -.873504684E+02 -.873499356E+02 -.873493841E+02 -.873488146E+02 -.873482280E+02 -.873476251E+02 -.873470066E+02 -.873463735E+02 -.873457265E+02 -.873450668E+02 -.873443952E+02 -.873437129E+02 -.873430213E+02 -.873423216E+02 -.873416156E+02 -.873409053E+02 -.873401929E+02 -.873394814E+02 -.873387741E+02 -.873380753E+02 -.873373903E+02 -.873367254E+02 -.873360887E+02 -.873354899E+02 -.873349411E+02 -.873344570E+02 -.873340559E+02 -.873337595E+02 -.873335949E+02 -.873335949E+02
