# Supplementary material for: Electrical Pacing of Cardiac Tissue Including Potassium Inward Rectification
Source: PLoS One. 2015 Jun 9;10(6):e0127837. doi: 10.1371/journal.pone.0127837 (PMC4461281; doi:10.1371/journal.pone.0127837)
Supplement: S1 Data — (ZIP) [file pone.0127837.s001.zip › All-Data/Data-with-IK1/BDT33/Vmpoint5ms.txt]

 -.873300171E+02 -.873304702E+02 -.873305305E+02 -.873306197E+02 -.873307376E+02 -.873308642E+02 -.873309771E+02 -.873310783E+02 -.873311773E+02 -.873312725E+02 -.873313648E+02 -.873314683E+02 -.873315940E+02 -.873317384E+02 -.873318943E+02 -.873320599E+02 -.873322312E+02 -.873323985E+02 -.873325544E+02 -.873326987E+02 -.873328332E+02 -.873329571E+02 -.873330704E+02 -.873331766E+02 -.873332795E+02 -.873333812E+02 -.873334822E+02 -.873335834E+02 -.873336857E+02 -.873337880E+02 -.873338882E+02 -.873339844E+02 -.873340762E+02 -.873341630E+02 -.873342445E+02 -.873343202E+02 -.873343902E+02 -.873344552E+02 -.873345155E+02 -.873345710E+02 -.873346211E+02 -.873346658E+02 -.873347056E+02 -.873347406E+02 -.873347706E+02 -.873347952E+02 -.873348146E+02 -.873348290E+02 -.873348385E+02 -.873348428E+02 -.873348414E+02 -.873348346E+02 -.873348225E+02 -.873348053E+02 -.873347829E+02 -.873347551E+02 -.873347221E+02 -.873346840E+02 -.873346410E+02 -.873345930E+02 -.873345400E+02 -.873344821E+02 -.873344197E+02 -.873343529E+02 -.873342817E+02 -.873342062E+02 -.873341265E+02 -.873340427E+02 -.873339549E+02 -.873338633E+02 -.873337681E+02 -.873336693E+02 -.873335671E+02 -.873334617E+02 -.873333531E+02 -.873332416E+02 -.873331273E+02 -.873330102E+02 -.873328906E+02 -.873327686E+02 -.873326443E+02 -.873325179E+02 -.873323895E+02 -.873322592E+02 -.873321272E+02 -.873319935E+02 -.873318584E+02 -.873317219E+02 -.873315842E+02 -.873314453E+02 -.873313054E+02 -.873311648E+02 -.873310237E+02 -.873308828E+02 -.873307436E+02 -.873306090E+02 -.873304849E+02 -.873303819E+02 -.873303172E+02 -.873303172E+02
 -.873304702E+02 -.873304702E+02 -.873305305E+02 -.873306197E+02 -.873307376E+02 -.873308642E+02 -.873309771E+02 -.873310783E+02 -.873311773E+02 -.873312725E+02 -.873313648E+02 -.873314683E+02 -.873315940E+02 -.873317384E+02 -.873318943E+02 -.873320599E+02 -.873322312E+02 -.873323985E+02 -.873325544E+02 -.873326987E+02 -.873328332E+02 -.873329571E+02 -.873330704E+02 -.873331766E+02 -.873332795E+02 -.873333812E+02 -.873334822E+02 -.873335834E+02 -.873336857E+02 -.873337880E+02 -.873338882E+02 -.873339844E+02 -.873340762E+02 -.873341630E+02 -.873342445E+02 -.873343202E+02 -.873343902E+02 -.873344552E+02 -.873345155E+02 -.873345710E+02 -.873346211E+02 -.873346658E+02 -.873347056E+02 -.873347406E+02 -.873347706E+02 -.873347952E+02 -.873348146E+02 -.873348290E+02 -.873348385E+02 -.873348428E+02 -.873348414E+02 -.873348346E+02 -.873348225E+02 -.873348053E+02 -.873347829E+02 -.873347551E+02 -.873347221E+02 -.873346840E+02 -.873346410E+02 -.873345930E+02 -.873345400E+02 -.873344821E+02 -.873344197E+02 -.873343529E+02 -.873342817E+02 -.873342062E+02 -.873341265E+02 -.873340427E+02 -.873339549E+02 -.873338633E+02 -.873337681E+02 -.873336693E+02 -.873335671E+02 -.873334617E+02 -.873333531E+02 -.873332416E+02 -.873331273E+02 -.873330102E+02 -.873328906E+02 -.873327686E+02 -.873326443E+02 -.873325179E+02 -.873323895E+02 -.873322592E+02 -.873321272E+02 -.873319935E+02 -.873318584E+02 -.873317219E+02 -.873315842E+02 -.873314453E+02 -.873313054E+02 -.873311648E+02 -.873310237E+02 -.873308828E+02 -.873307436E+02 -.873306090E+02 -.873304849E+02 -.873303819E+02 -.873303172E+02 -.873303172E+02
 -.873306689E+02 -.873306689E+02 -.873307743E+02 -.873309359E+02 -.873311210E+02 -.873313119E+02 -.873315033E+02 -.873316919E+02 -.873318788E+02 -.873320746E+02 -.873322903E+02 -.873325264E+02 -.873327794E+02 -.873330485E+02 -.873333304E+02 -.873336138E+02 -.873338878E+02 -.873341476E+02 -.873343914E+02 -.873346167E+02 -.873348231E+02 -.873350159E+02 -.873352015E+02 -.873353839E+02 -.873355648E+02 -.873357461E+02 -.873359289E+02 -.873361120E+02 -.873362924E+02 -.873364678E+02 -.873366366E+02 -.873367977E+02 -.873369504E+02 -.873370941E+02 -.873372285E+02 -.873373541E+02 -.873374716E+02 -.873375813E+02 -.873376831E+02 -.873377765E+02 -.873378616E+02 -.873379384E+02 -.873380070E+02 -.873380668E+02 -.873381177E+02 -.873381599E+02 -.873381937E+02 -.873382189E+02 -.873382351E+02 -.873382421E+02 -.873382399E+02 -.873382286E+02 -.873382080E+02 -.873381782E+02 -.873381393E+02 -.873380917E+02 -.873380354E+02 -.873379704E+02 -.873378968E+02 -.873378148E+02 -.873377244E+02 -.873376260E+02 -.873375197E+02 -.873374057E+02 -.873372841E+02 -.873371552E+02 -.873370191E+02 -.873368761E+02 -.873367263E+02 -.873365701E+02 -.873364075E+02 -.873362390E+02 -.873360647E+02 -.873358849E+02 -.873356998E+02 -.873355096E+02 -.873353146E+02 -.873351151E+02 -.873349113E+02 -.873347034E+02 -.873344916E+02 -.873342762E+02 -.873340574E+02 -.873338354E+02 -.873336105E+02 -.873333828E+02 -.873331527E+02 -.873329202E+02 -.873326855E+02 -.873324490E+02 -.873322108E+02 -.873319712E+02 -.873317307E+02 -.873314905E+02 -.873312528E+02 -.873310226E+02 -.873308095E+02 -.873306314E+02 -.873305186E+02 -.873305186E+02
 -.873308518E+02 -.873308518E+02 -.873309986E+02 -.873312172E+02 -.873314840E+02 -.873317895E+02 -.873321143E+02 -.873324459E+02 -.873327905E+02 -.873331531E+02 -.873335270E+02 -.873339076E+02 -.873342984E+02 -.873346971E+02 -.873350925E+02 -.873354759E+02 -.873358453E+02 -.873361976E+02 -.873365284E+02 -.873368392E+02 -.873371373E+02 -.873374284E+02 -.873377151E+02 -.873379997E+02 -.873382845E+02 -.873385691E+02 -.873388503E+02 -.873391252E+02 -.873393919E+02 -.873396488E+02 -.873398943E+02 -.873401276E+02 -.873403485E+02 -.873405572E+02 -.873407545E+02 -.873409408E+02 -.873411161E+02 -.873412801E+02 -.873414324E+02 -.873415730E+02 -.873417017E+02 -.873418175E+02 -.873419199E+02 -.873420093E+02 -.873420862E+02 -.873421504E+02 -.873422013E+02 -.873422385E+02 -.873422621E+02 -.873422724E+02 -.873422689E+02 -.873422514E+02 -.873422199E+02 -.873421751E+02 -.873421173E+02 -.873420464E+02 -.873419624E+02 -.873418652E+02 -.873417553E+02 -.873416329E+02 -.873414982E+02 -.873413513E+02 -.873411926E+02 -.873410223E+02 -.873408408E+02 -.873406484E+02 -.873404453E+02 -.873402317E+02 -.873400081E+02 -.873397749E+02 -.873395325E+02 -.873392811E+02 -.873390211E+02 -.873387530E+02 -.873384770E+02 -.873381935E+02 -.873379029E+02 -.873376056E+02 -.873373018E+02 -.873369920E+02 -.873366765E+02 -.873363556E+02 -.873360297E+02 -.873356992E+02 -.873353642E+02 -.873350253E+02 -.873346826E+02 -.873343365E+02 -.873339873E+02 -.873336352E+02 -.873332807E+02 -.873329241E+02 -.873325663E+02 -.873322088E+02 -.873318552E+02 -.873315126E+02 -.873311954E+02 -.873309301E+02 -.873307620E+02 -.873307620E+02
 -.873309760E+02 -.873309760E+02 -.873311593E+02 -.873314798E+02 -.873318938E+02 -.873323619E+02 -.873328608E+02 -.873333764E+02 -.873338933E+02 -.873344019E+02 -.873349068E+02 -.873354122E+02 -.873359131E+02 -.873364036E+02 -.873368850E+02 -.873373572E+02 -.873378145E+02 -.873382548E+02 -.873386826E+02 -.873391023E+02 -.873395141E+02 -.873399187E+02 -.873403193E+02 -.873407173E+02 -.873411102E+02 -.873414954E+02 -.873418713E+02 -.873422361E+02 -.873425876E+02 -.873429243E+02 -.873432464E+02 -.873435538E+02 -.873438466E+02 -.873441256E+02 -.873443914E+02 -.873446433E+02 -.873448803E+02 -.873451021E+02 -.873453088E+02 -.873454996E+02 -.873456730E+02 -.873458287E+02 -.873459672E+02 -.873460887E+02 -.873461924E+02 -.873462779E+02 -.873463453E+02 -.873463949E+02 -.873464265E+02 -.873464396E+02 -.873464341E+02 -.873464104E+02 -.873463688E+02 -.873463093E+02 -.873462317E+02 -.873461362E+02 -.873460231E+02 -.873458928E+02 -.873457452E+02 -.873455806E+02 -.873453993E+02 -.873452018E+02 -.873449885E+02 -.873447597E+02 -.873445157E+02 -.873442569E+02 -.873439838E+02 -.873436969E+02 -.873433967E+02 -.873430835E+02 -.873427580E+02 -.873424205E+02 -.873420716E+02 -.873417119E+02 -.873413416E+02 -.873409614E+02 -.873405717E+02 -.873401730E+02 -.873397658E+02 -.873393506E+02 -.873389278E+02 -.873384978E+02 -.873380613E+02 -.873376185E+02 -.873371701E+02 -.873367163E+02 -.873362576E+02 -.873357943E+02 -.873353270E+02 -.873348559E+02 -.873343816E+02 -.873339046E+02 -.873334260E+02 -.873329479E+02 -.873324749E+02 -.873320168E+02 -.873315926E+02 -.873312380E+02 -.873310131E+02 -.873310131E+02
 -.873311294E+02 -.873311294E+02 -.873313966E+02 -.873318628E+02 -.873324432E+02 -.873330873E+02 -.873337611E+02 -.873344310E+02 -.873350784E+02 -.873357055E+02 -.873363166E+02 -.873369106E+02 -.873374910E+02 -.873380659E+02 -.873386376E+02 -.873392029E+02 -.873397620E+02 -.873403168E+02 -.873408654E+02 -.873414049E+02 -.873419367E+02 -.873424624E+02 -.873429805E+02 -.873434883E+02 -.873439849E+02 -.873444695E+02 -.873449393E+02 -.873453922E+02 -.873458290E+02 -.873462497E+02 -.873466534E+02 -.873470399E+02 -.873474104E+02 -.873477648E+02 -.873481019E+02 -.873484207E+02 -.873487219E+02 -.873490049E+02 -.873492677E+02 -.873495088E+02 -.873497281E+02 -.873499261E+02 -.873501019E+02 -.873502545E+02 -.873503842E+02 -.873504920E+02 -.873505779E+02 -.873506409E+02 -.873506804E+02 -.873506969E+02 -.873506908E+02 -.873506617E+02 -.873506093E+02 -.873505337E+02 -.873504355E+02 -.873503149E+02 -.873501719E+02 -.873500067E+02 -.873498196E+02 -.873496111E+02 -.873493818E+02 -.873491321E+02 -.873488621E+02 -.873485726E+02 -.873482640E+02 -.873479370E+02 -.873475920E+02 -.873472296E+02 -.873468503E+02 -.873464549E+02 -.873460439E+02 -.873456181E+02 -.873451779E+02 -.873447240E+02 -.873442570E+02 -.873437776E+02 -.873432864E+02 -.873427840E+02 -.873422709E+02 -.873417479E+02 -.873412155E+02 -.873406743E+02 -.873401249E+02 -.873395679E+02 -.873390037E+02 -.873384330E+02 -.873378561E+02 -.873372737E+02 -.873366863E+02 -.873360943E+02 -.873354982E+02 -.873348990E+02 -.873342978E+02 -.873336973E+02 -.873331033E+02 -.873325280E+02 -.873319954E+02 -.873315500E+02 -.873312677E+02 -.873312677E+02
 -.873313892E+02 -.873313892E+02 -.873317599E+02 -.873323687E+02 -.873331119E+02 -.873339123E+02 -.873347146E+02 -.873354926E+02 -.873362393E+02 -.873369526E+02 -.873376381E+02 -.873383123E+02 -.873389893E+02 -.873396711E+02 -.873403562E+02 -.873410455E+02 -.873417364E+02 -.873424214E+02 -.873430967E+02 -.873437632E+02 -.873444200E+02 -.873450636E+02 -.873456928E+02 -.873463083E+02 -.873469081E+02 -.873474899E+02 -.873480541E+02 -.873486015E+02 -.873491305E+02 -.873496394E+02 -.873501292E+02 -.873506012E+02 -.873510540E+02 -.873514858E+02 -.873518971E+02 -.873522885E+02 -.873526581E+02 -.873530026E+02 -.873533212E+02 -.873536146E+02 -.873538823E+02 -.873541225E+02 -.873543348E+02 -.873545206E+02 -.873546802E+02 -.873548127E+02 -.873549170E+02 -.873549932E+02 -.873550421E+02 -.873550631E+02 -.873550555E+02 -.873550193E+02 -.873549550E+02 -.873548631E+02 -.873547434E+02 -.873545957E+02 -.873544207E+02 -.873542190E+02 -.873539911E+02 -.873537373E+02 -.873534579E+02 -.873531535E+02 -.873528249E+02 -.873524727E+02 -.873520974E+02 -.873516995E+02 -.873512797E+02 -.873508391E+02 -.873503782E+02 -.873498977E+02 -.873493985E+02 -.873488812E+02 -.873483468E+02 -.873477959E+02 -.873472294E+02 -.873466480E+02 -.873460523E+02 -.873454433E+02 -.873448217E+02 -.873441882E+02 -.873435436E+02 -.873428886E+02 -.873422237E+02 -.873415498E+02 -.873408675E+02 -.873401775E+02 -.873394802E+02 -.873387764E+02 -.873380667E+02 -.873373516E+02 -.873366318E+02 -.873359083E+02 -.873351825E+02 -.873344577E+02 -.873337409E+02 -.873330466E+02 -.873324039E+02 -.873318666E+02 -.873315259E+02 -.873315259E+02
 -.873317439E+02 -.873317439E+02 -.873322163E+02 -.873329566E+02 -.873338220E+02 -.873347157E+02 -.873355931E+02 -.873364415E+02 -.873372585E+02 -.873380532E+02 -.873388447E+02 -.873396464E+02 -.873404600E+02 -.873412846E+02 -.873421184E+02 -.873429540E+02 -.873437825E+02 -.873446000E+02 -.873454047E+02 -.873461925E+02 -.873469620E+02 -.873477159E+02 -.873484552E+02 -.873491774E+02 -.873498813E+02 -.873505682E+02 -.873512372E+02 -.873518844E+02 -.873525092E+02 -.873531143E+02 -.873536997E+02 -.873542620E+02 -.873548001E+02 -.873553155E+02 -.873558074E+02 -.873562717E+02 -.873567064E+02 -.873571126E+02 -.873574907E+02 -.873578383E+02 -.873581536E+02 -.873584377E+02 -.873586916E+02 -.873589141E+02 -.873591035E+02 -.873592598E+02 -.873593839E+02 -.873594756E+02 -.873595337E+02 -.873595574E+02 -.873595475E+02 -.873595044E+02 -.873594281E+02 -.873593180E+02 -.873591746E+02 -.873589988E+02 -.873587911E+02 -.873585516E+02 -.873582807E+02 -.873579789E+02 -.873576472E+02 -.873572862E+02 -.873568962E+02 -.873564781E+02 -.873560325E+02 -.873555606E+02 -.873550632E+02 -.873545409E+02 -.873539948E+02 -.873534257E+02 -.873528347E+02 -.873522226E+02 -.873515905E+02 -.873509391E+02 -.873502694E+02 -.873495824E+02 -.873488790E+02 -.873481601E+02 -.873474266E+02 -.873466793E+02 -.873459192E+02 -.873451471E+02 -.873443637E+02 -.873435700E+02 -.873427667E+02 -.873419545E+02 -.873411341E+02 -.873403062E+02 -.873394716E+02 -.873386310E+02 -.873377850E+02 -.873369348E+02 -.873360822E+02 -.873352309E+02 -.873343890E+02 -.873335737E+02 -.873328192E+02 -.873321883E+02 -.873317884E+02 -.873317884E+02
 -.873321494E+02 -.873321494E+02 -.873326915E+02 -.873334985E+02 -.873344154E+02 -.873353639E+02 -.873363102E+02 -.873372439E+02 -.873381725E+02 -.873391099E+02 -.873400614E+02 -.873410262E+02 -.873420042E+02 -.873429918E+02 -.873439774E+02 -.873449509E+02 -.873459089E+02 -.873468490E+02 -.873477685E+02 -.873486694E+02 -.873495557E+02 -.873504272E+02 -.873512811E+02 -.873521176E+02 -.873529374E+02 -.873537370E+02 -.873545128E+02 -.873552665E+02 -.873559997E+02 -.873567089E+02 -.873573900E+02 -.873580441E+02 -.873586725E+02 -.873592723E+02 -.873598398E+02 -.873603754E+02 -.873608810E+02 -.873613549E+02 -.873617934E+02 -.873621961E+02 -.873625648E+02 -.873628988E+02 -.873631955E+02 -.873634539E+02 -.873636749E+02 -.873638590E+02 -.873640043E+02 -.873641098E+02 -.873641759E+02 -.873642034E+02 -.873641920E+02 -.873641409E+02 -.873640504E+02 -.873639213E+02 -.873637544E+02 -.873635494E+02 -.873633064E+02 -.873630263E+02 -.873627101E+02 -.873623583E+02 -.873619712E+02 -.873615496E+02 -.873610945E+02 -.873606070E+02 -.873600879E+02 -.873595382E+02 -.873589587E+02 -.873583508E+02 -.873577154E+02 -.873570537E+02 -.873563667E+02 -.873556555E+02 -.873549213E+02 -.873541651E+02 -.873533881E+02 -.873525914E+02 -.873517760E+02 -.873509431E+02 -.873500936E+02 -.873492287E+02 -.873483493E+02 -.873474564E+02 -.873465510E+02 -.873456340E+02 -.873447062E+02 -.873437685E+02 -.873428218E+02 -.873418668E+02 -.873409044E+02 -.873399353E+02 -.873389604E+02 -.873379809E+02 -.873369988E+02 -.873360185E+02 -.873350491E+02 -.873341105E+02 -.873332419E+02 -.873325158E+02 -.873320555E+02 -.873320555E+02
 -.873324968E+02 -.873324968E+02 -.873330548E+02 -.873338916E+02 -.873348677E+02 -.873359053E+02 -.873369650E+02 -.873380390E+02 -.873391331E+02 -.873402473E+02 -.873413770E+02 -.873425184E+02 -.873436633E+02 -.873447986E+02 -.873459167E+02 -.873470161E+02 -.873480953E+02 -.873491541E+02 -.873501959E+02 -.873512234E+02 -.873522336E+02 -.873532250E+02 -.873542000E+02 -.873551589E+02 -.873560969E+02 -.873570115E+02 -.873579043E+02 -.873587737E+02 -.873596136E+02 -.873604218E+02 -.873612015E+02 -.873619526E+02 -.873626707E+02 -.873633541E+02 -.873640050E+02 -.873646236E+02 -.873652052E+02 -.873657473E+02 -.873662515E+02 -.873667182E+02 -.873671445E+02 -.873675276E+02 -.873678681E+02 -.873681671E+02 -.873684227E+02 -.873686330E+02 -.873687980E+02 -.873689190E+02 -.873689958E+02 -.873690271E+02 -.873690125E+02 -.873689529E+02 -.873688491E+02 -.873687007E+02 -.873685075E+02 -.873682702E+02 -.873679900E+02 -.873676675E+02 -.873673029E+02 -.873668967E+02 -.873664502E+02 -.873659646E+02 -.873654407E+02 -.873648795E+02 -.873642821E+02 -.873636498E+02 -.873629839E+02 -.873622856E+02 -.873615561E+02 -.873607965E+02 -.873600084E+02 -.873591930E+02 -.873583516E+02 -.873574857E+02 -.873565963E+02 -.873556849E+02 -.873547527E+02 -.873538010E+02 -.873528310E+02 -.873518438E+02 -.873508407E+02 -.873498228E+02 -.873487911E+02 -.873477467E+02 -.873466905E+02 -.873456237E+02 -.873445470E+02 -.873434614E+02 -.873423678E+02 -.873412671E+02 -.873401601E+02 -.873390482E+02 -.873379338E+02 -.873368216E+02 -.873357221E+02 -.873346577E+02 -.873336728E+02 -.873328496E+02 -.873323277E+02 -.873323277E+02
 -.873327359E+02 -.873327359E+02 -.873333073E+02 -.873342066E+02 -.873352828E+02 -.873364508E+02 -.873376745E+02 -.873389385E+02 -.873402282E+02 -.873415311E+02 -.873428381E+02 -.873441373E+02 -.873454179E+02 -.873466786E+02 -.873479212E+02 -.873491438E+02 -.873503457E+02 -.873515304E+02 -.873526994E+02 -.873538509E+02 -.873549859E+02 -.873561079E+02 -.873572148E+02 -.873583004E+02 -.873593627E+02 -.873604023E+02 -.873614147E+02 -.873623941E+02 -.873633413E+02 -.873642596E+02 -.873651464E+02 -.873659967E+02 -.873668111E+02 -.873675918E+02 -.873683360E+02 -.873690385E+02 -.873696988E+02 -.873703187E+02 -.873708962E+02 -.873714268E+02 -.873719097E+02 -.873723465E+02 -.873727363E+02 -.873730762E+02 -.873733652E+02 -.873736046E+02 -.873737945E+02 -.873739332E+02 -.873740196E+02 -.873740543E+02 -.873740383E+02 -.873739709E+02 -.873738515E+02 -.873736806E+02 -.873734594E+02 -.873731886E+02 -.873728682E+02 -.873724988E+02 -.873720815E+02 -.873716176E+02 -.873711080E+02 -.873705537E+02 -.873699557E+02 -.873693156E+02 -.873686349E+02 -.873679148E+02 -.873671566E+02 -.873663619E+02 -.873655321E+02 -.873646689E+02 -.873637737E+02 -.873628482E+02 -.873618938E+02 -.873609121E+02 -.873599046E+02 -.873588728E+02 -.873578182E+02 -.873567421E+02 -.873556461E+02 -.873545315E+02 -.873533996E+02 -.873522517E+02 -.873510889E+02 -.873499125E+02 -.873487237E+02 -.873475234E+02 -.873463127E+02 -.873450926E+02 -.873438641E+02 -.873426282E+02 -.873413857E+02 -.873401383E+02 -.873388884E+02 -.873376413E+02 -.873364089E+02 -.873352160E+02 -.873341124E+02 -.873331901E+02 -.873326054E+02 -.873326054E+02
 -.873329043E+02 -.873329043E+02 -.873335297E+02 -.873345424E+02 -.873357757E+02 -.873371365E+02 -.873385678E+02 -.873400271E+02 -.873414897E+02 -.873429450E+02 -.873443849E+02 -.873458041E+02 -.873472049E+02 -.873485882E+02 -.873499518E+02 -.873512969E+02 -.873526282E+02 -.873539474E+02 -.873552527E+02 -.873565461E+02 -.873578287E+02 -.873590944E+02 -.873603360E+02 -.873615534E+02 -.873627468E+02 -.873639107E+02 -.873650406E+02 -.873661394E+02 -.873672085E+02 -.873682430E+02 -.873692392E+02 -.873701994E+02 -.873711240E+02 -.873720076E+02 -.873728456E+02 -.873736395E+02 -.873743892E+02 -.873750904E+02 -.873757397E+02 -.873763383E+02 -.873768869E+02 -.873773825E+02 -.873778222E+02 -.873782064E+02 -.873785359E+02 -.873788091E+02 -.873790236E+02 -.873791796E+02 -.873792780E+02 -.873793184E+02 -.873792995E+02 -.873792211E+02 -.873790846E+02 -.873788907E+02 -.873786394E+02 -.873783308E+02 -.873779662E+02 -.873775467E+02 -.873770733E+02 -.873765468E+02 -.873759683E+02 -.873753395E+02 -.873746620E+02 -.873739373E+02 -.873731667E+02 -.873723519E+02 -.873714947E+02 -.873705969E+02 -.873696602E+02 -.873686863E+02 -.873676771E+02 -.873666344E+02 -.873655601E+02 -.873644558E+02 -.873633234E+02 -.873621645E+02 -.873609809E+02 -.873597742E+02 -.873585460E+02 -.873572979E+02 -.873560314E+02 -.873547478E+02 -.873534486E+02 -.873521351E+02 -.873508086E+02 -.873494702E+02 -.873481210E+02 -.873467623E+02 -.873453949E+02 -.873440198E+02 -.873426383E+02 -.873412518E+02 -.873398631E+02 -.873384781E+02 -.873371098E+02 -.873357856E+02 -.873345609E+02 -.873335373E+02 -.873328886E+02 -.873328886E+02
 -.873331474E+02 -.873331474E+02 -.873338686E+02 -.873350330E+02 -.873364461E+02 -.873379841E+02 -.873395701E+02 -.873411670E+02 -.873427603E+02 -.873443404E+02 -.873459019E+02 -.873474469E+02 -.873489750E+02 -.873504857E+02 -.873519845E+02 -.873534774E+02 -.873549636E+02 -.873564387E+02 -.873579022E+02 -.873593522E+02 -.873607812E+02 -.873621839E+02 -.873635629E+02 -.873649177E+02 -.873662417E+02 -.873675328E+02 -.873687949E+02 -.873700273E+02 -.873712234E+02 -.873723814E+02 -.873735036E+02 -.873745872E+02 -.873756251E+02 -.873766145E+02 -.873775574E+02 -.873784517E+02 -.873792922E+02 -.873800777E+02 -.873808097E+02 -.873814869E+02 -.873821048E+02 -.873826620E+02 -.873831591E+02 -.873835952E+02 -.873839673E+02 -.873842740E+02 -.873845159E+02 -.873846931E+02 -.873848040E+02 -.873848476E+02 -.873848247E+02 -.873847363E+02 -.873845821E+02 -.873843620E+02 -.873840766E+02 -.873837275E+02 -.873833154E+02 -.873828409E+02 -.873823052E+02 -.873817099E+02 -.873810569E+02 -.873803476E+02 -.873795835E+02 -.873787665E+02 -.873778985E+02 -.873769817E+02 -.873760178E+02 -.873750088E+02 -.873739569E+02 -.873728642E+02 -.873717329E+02 -.873705650E+02 -.873693625E+02 -.873681276E+02 -.873668623E+02 -.873655686E+02 -.873642485E+02 -.873629038E+02 -.873615363E+02 -.873601479E+02 -.873587401E+02 -.873573147E+02 -.873558731E+02 -.873544168E+02 -.873529473E+02 -.873514657E+02 -.873499733E+02 -.873484713E+02 -.873469607E+02 -.873454425E+02 -.873439181E+02 -.873423890E+02 -.873408582E+02 -.873393320E+02 -.873378247E+02 -.873363665E+02 -.873350180E+02 -.873338912E+02 -.873331772E+02 -.873331772E+02
 -.873334971E+02 -.873334971E+02 -.873343071E+02 -.873355948E+02 -.873371397E+02 -.873388072E+02 -.873405277E+02 -.873422649E+02 -.873439948E+02 -.873457059E+02 -.873474007E+02 -.873490810E+02 -.873507508E+02 -.873524162E+02 -.873540806E+02 -.873557397E+02 -.873573876E+02 -.873590233E+02 -.873606441E+02 -.873622419E+02 -.873638140E+02 -.873653640E+02 -.873668901E+02 -.873683859E+02 -.873698518E+02 -.873712918E+02 -.873727022E+02 -.873740756E+02 -.873754111E+02 -.873767094E+02 -.873779652E+02 -.873791716E+02 -.873803282E+02 -.873814365E+02 -.873824922E+02 -.873834904E+02 -.873844314E+02 -.873853159E+02 -.873861400E+02 -.873868995E+02 -.873875938E+02 -.873882228E+02 -.873887834E+02 -.873892726E+02 -.873896899E+02 -.873900355E+02 -.873903083E+02 -.873905063E+02 -.873906294E+02 -.873906783E+02 -.873906528E+02 -.873905523E+02 -.873903769E+02 -.873901277E+02 -.873898057E+02 -.873894115E+02 -.873889458E+02 -.873884103E+02 -.873878067E+02 -.873871367E+02 -.873864017E+02 -.873856036E+02 -.873847448E+02 -.873838275E+02 -.873828535E+02 -.873818252E+02 -.873807451E+02 -.873796156E+02 -.873784392E+02 -.873772181E+02 -.873759549E+02 -.873746520E+02 -.873733120E+02 -.873719372E+02 -.873705300E+02 -.873690927E+02 -.873676274E+02 -.873661364E+02 -.873646218E+02 -.873630854E+02 -.873615292E+02 -.873599550E+02 -.873583644E+02 -.873567592E+02 -.873551407E+02 -.873535104E+02 -.873518696E+02 -.873502194E+02 -.873485610E+02 -.873468956E+02 -.873452244E+02 -.873435490E+02 -.873418726E+02 -.873402020E+02 -.873385528E+02 -.873369578E+02 -.873354833E+02 -.873342515E+02 -.873334709E+02 -.873334709E+02
 -.873338427E+02 -.873338427E+02 -.873347366E+02 -.873361410E+02 -.873378165E+02 -.873396227E+02 -.873414799E+02 -.873433444E+02 -.873451995E+02 -.873470475E+02 -.873488894E+02 -.873507285E+02 -.873525680E+02 -.873544082E+02 -.873562434E+02 -.873580677E+02 -.873598815E+02 -.873616806E+02 -.873634565E+02 -.873652082E+02 -.873669398E+02 -.873686488E+02 -.873703299E+02 -.873719851E+02 -.873736162E+02 -.873752166E+02 -.873767792E+02 -.873783040E+02 -.873797906E+02 -.873812325E+02 -.873826237E+02 -.873839655E+02 -.873852575E+02 -.873864938E+02 -.873876704E+02 -.873887881E+02 -.873898456E+02 -.873908371E+02 -.873917593E+02 -.873926116E+02 -.873933922E+02 -.873940972E+02 -.873947241E+02 -.873952727E+02 -.873957422E+02 -.873961303E+02 -.873964353E+02 -.873966571E+02 -.873967955E+02 -.873968498E+02 -.873968193E+02 -.873967045E+02 -.873965063E+02 -.873962252E+02 -.873958617E+02 -.873954168E+02 -.873948924E+02 -.873942901E+02 -.873936112E+02 -.873928578E+02 -.873920322E+02 -.873911368E+02 -.873901738E+02 -.873891455E+02 -.873880548E+02 -.873869045E+02 -.873856973E+02 -.873844360E+02 -.873831234E+02 -.873817625E+02 -.873803563E+02 -.873789077E+02 -.873774193E+02 -.873758940E+02 -.873743345E+02 -.873727435E+02 -.873711235E+02 -.873694769E+02 -.873678060E+02 -.873661131E+02 -.873644002E+02 -.873626695E+02 -.873609227E+02 -.873591616E+02 -.873573878E+02 -.873556028E+02 -.873538080E+02 -.873520047E+02 -.873501940E+02 -.873483770E+02 -.873465550E+02 -.873447297E+02 -.873429045E+02 -.873410867E+02 -.873392928E+02 -.873375587E+02 -.873359559E+02 -.873346172E+02 -.873337691E+02 -.873337691E+02
 -.873342234E+02 -.873342234E+02 -.873351841E+02 -.873366823E+02 -.873384643E+02 -.873403830E+02 -.873423603E+02 -.873443607E+02 -.873463750E+02 -.873483936E+02 -.873504145E+02 -.873524363E+02 -.873544586E+02 -.873564750E+02 -.873584795E+02 -.873604734E+02 -.873624519E+02 -.873644090E+02 -.873663467E+02 -.873682695E+02 -.873701733E+02 -.873720524E+02 -.873739081E+02 -.873757401E+02 -.873775405E+02 -.873793035E+02 -.873810300E+02 -.873827187E+02 -.873843624E+02 -.873859563E+02 -.873875020E+02 -.873889973E+02 -.873904348E+02 -.873918116E+02 -.873931278E+02 -.873943793E+02 -.873955600E+02 -.873966671E+02 -.873976998E+02 -.873986548E+02 -.873995278E+02 -.874003168E+02 -.874010208E+02 -.874016374E+02 -.874021637E+02 -.874025982E+02 -.874029402E+02 -.874031889E+02 -.874033432E+02 -.874034024E+02 -.874033669E+02 -.874032372E+02 -.874030132E+02 -.874026956E+02 -.874022857E+02 -.874017850E+02 -.874011950E+02 -.874005173E+02 -.873997542E+02 -.873989083E+02 -.873979819E+02 -.873969774E+02 -.873958980E+02 -.873947468E+02 -.873935271E+02 -.873922417E+02 -.873908942E+02 -.873894880E+02 -.873880265E+02 -.873865130E+02 -.873849509E+02 -.873833436E+02 -.873816944E+02 -.873800064E+02 -.873782828E+02 -.873765265E+02 -.873747405E+02 -.873729275E+02 -.873710902E+02 -.873692311E+02 -.873673525E+02 -.873654567E+02 -.873635457E+02 -.873616214E+02 -.873596855E+02 -.873577397E+02 -.873557853E+02 -.873538237E+02 -.873518559E+02 -.873498832E+02 -.873479067E+02 -.873459281E+02 -.873439511E+02 -.873419833E+02 -.873400424E+02 -.873381670E+02 -.873364342E+02 -.873349873E+02 -.873340707E+02 -.873340707E+02
 -.873345498E+02 -.873345498E+02 -.873355551E+02 -.873371389E+02 -.873390390E+02 -.873411011E+02 -.873432412E+02 -.873454220E+02 -.873476182E+02 -.873498217E+02 -.873520255E+02 -.873542279E+02 -.873564201E+02 -.873585984E+02 -.873607677E+02 -.873629259E+02 -.873650700E+02 -.873672033E+02 -.873693279E+02 -.873714368E+02 -.873735230E+02 -.873755876E+02 -.873776288E+02 -.873796387E+02 -.873816131E+02 -.873835536E+02 -.873854583E+02 -.873873198E+02 -.873891348E+02 -.873909044E+02 -.873926239E+02 -.873942848E+02 -.873958842E+02 -.873974209E+02 -.873988893E+02 -.874002834E+02 -.874016011E+02 -.874028405E+02 -.874039967E+02 -.874050652E+02 -.874060433E+02 -.874069290E+02 -.874077187E+02 -.874084092E+02 -.874089988E+02 -.874094863E+02 -.874098700E+02 -.874101483E+02 -.874103202E+02 -.874103859E+02 -.874103453E+02 -.874101980E+02 -.874099446E+02 -.874095863E+02 -.874091244E+02 -.874085601E+02 -.874078953E+02 -.874071327E+02 -.874062747E+02 -.874053240E+02 -.874042835E+02 -.874031569E+02 -.874019478E+02 -.874006595E+02 -.873992957E+02 -.873978606E+02 -.873963580E+02 -.873947918E+02 -.873931660E+02 -.873914845E+02 -.873897514E+02 -.873879706E+02 -.873861458E+02 -.873842807E+02 -.873823790E+02 -.873804441E+02 -.873784795E+02 -.873764881E+02 -.873744731E+02 -.873724372E+02 -.873703830E+02 -.873683129E+02 -.873662292E+02 -.873641339E+02 -.873620288E+02 -.873599156E+02 -.873577958E+02 -.873556705E+02 -.873535411E+02 -.873514085E+02 -.873492740E+02 -.873471393E+02 -.873450078E+02 -.873428878E+02 -.873407981E+02 -.873387798E+02 -.873369158E+02 -.873353598E+02 -.873343743E+02 -.873343743E+02
 -.873348343E+02 -.873348343E+02 -.873359014E+02 -.873376013E+02 -.873396477E+02 -.873418727E+02 -.873441914E+02 -.873465510E+02 -.873489285E+02 -.873513064E+02 -.873536802E+02 -.873560412E+02 -.873583910E+02 -.873607391E+02 -.873630837E+02 -.873654229E+02 -.873677577E+02 -.873700880E+02 -.873724053E+02 -.873747029E+02 -.873769817E+02 -.873792389E+02 -.873814670E+02 -.873836635E+02 -.873858313E+02 -.873879684E+02 -.873900671E+02 -.873921238E+02 -.873941383E+02 -.873961025E+02 -.873980078E+02 -.873998519E+02 -.874016324E+02 -.874033430E+02 -.874049778E+02 -.874065344E+02 -.874080089E+02 -.874093952E+02 -.874106883E+02 -.874118849E+02 -.874129819E+02 -.874139749E+02 -.874148602E+02 -.874156352E+02 -.874162979E+02 -.874168458E+02 -.874172765E+02 -.874175887E+02 -.874177821E+02 -.874178556E+02 -.874178085E+02 -.874176410E+02 -.874173543E+02 -.874169491E+02 -.874164266E+02 -.874157891E+02 -.874150394E+02 -.874141801E+02 -.874132139E+02 -.874121446E+02 -.874109761E+02 -.874097123E+02 -.874083570E+02 -.874069146E+02 -.874053899E+02 -.874037872E+02 -.874021112E+02 -.874003665E+02 -.873985580E+02 -.873966904E+02 -.873947684E+02 -.873927965E+02 -.873907791E+02 -.873887207E+02 -.873866254E+02 -.873844971E+02 -.873823396E+02 -.873801565E+02 -.873779512E+02 -.873757266E+02 -.873734857E+02 -.873712312E+02 -.873689655E+02 -.873666908E+02 -.873644090E+02 -.873621217E+02 -.873598305E+02 -.873575366E+02 -.873552411E+02 -.873529451E+02 -.873506495E+02 -.873483561E+02 -.873460683E+02 -.873437946E+02 -.873415551E+02 -.873393933E+02 -.873373977E+02 -.873357323E+02 -.873346778E+02 -.873346778E+02
 -.873351327E+02 -.873351327E+02 -.873362711E+02 -.873380901E+02 -.873402904E+02 -.873426952E+02 -.873451918E+02 -.873477243E+02 -.873502601E+02 -.873527943E+02 -.873553201E+02 -.873578434E+02 -.873603727E+02 -.873629054E+02 -.873654399E+02 -.873679757E+02 -.873705129E+02 -.873730411E+02 -.873755531E+02 -.873780495E+02 -.873805282E+02 -.873829833E+02 -.873854147E+02 -.873878253E+02 -.873902119E+02 -.873925646E+02 -.873948794E+02 -.873971547E+02 -.873993813E+02 -.874015515E+02 -.874036637E+02 -.874057139E+02 -.874076945E+02 -.874095992E+02 -.874114242E+02 -.874131644E+02 -.874148128E+02 -.874163637E+02 -.874178130E+02 -.874191562E+02 -.874203880E+02 -.874215036E+02 -.874224995E+02 -.874233729E+02 -.874241198E+02 -.874247370E+02 -.874252225E+02 -.874255750E+02 -.874257922E+02 -.874258729E+02 -.874258175E+02 -.874256265E+02 -.874253001E+02 -.874248397E+02 -.874242480E+02 -.874235275E+02 -.874226806E+02 -.874217106E+02 -.874206218E+02 -.874194181E+02 -.874181037E+02 -.874166832E+02 -.874151619E+02 -.874135450E+02 -.874118378E+02 -.874100457E+02 -.874081745E+02 -.874062300E+02 -.874042176E+02 -.874021429E+02 -.874000114E+02 -.873978286E+02 -.873955994E+02 -.873933290E+02 -.873910220E+02 -.873886831E+02 -.873863166E+02 -.873839264E+02 -.873815163E+02 -.873790898E+02 -.873766503E+02 -.873742004E+02 -.873717429E+02 -.873692799E+02 -.873668135E+02 -.873643454E+02 -.873618771E+02 -.873594098E+02 -.873569445E+02 -.873544819E+02 -.873520230E+02 -.873495692E+02 -.873471241E+02 -.873446964E+02 -.873423071E+02 -.873400023E+02 -.873378757E+02 -.873361016E+02 -.873349786E+02 -.873349786E+02
 -.873354123E+02 -.873354123E+02 -.873366515E+02 -.873386229E+02 -.873409938E+02 -.873435543E+02 -.873461974E+02 -.873488679E+02 -.873515533E+02 -.873542413E+02 -.873569367E+02 -.873596453E+02 -.873623657E+02 -.873650960E+02 -.873678330E+02 -.873705751E+02 -.873733098E+02 -.873760316E+02 -.873787439E+02 -.873814475E+02 -.873841382E+02 -.873868157E+02 -.873894806E+02 -.873921276E+02 -.873947457E+02 -.873973321E+02 -.873998849E+02 -.874023947E+02 -.874048542E+02 -.874072605E+02 -.874096076E+02 -.874118872E+02 -.874140923E+02 -.874162180E+02 -.874182582E+02 -.874202046E+02 -.874220508E+02 -.874237913E+02 -.874254203E+02 -.874269313E+02 -.874283184E+02 -.874295769E+02 -.874307023E+02 -.874316890E+02 -.874325323E+02 -.874332295E+02 -.874337778E+02 -.874341740E+02 -.874344166E+02 -.874345055E+02 -.874344406E+02 -.874342214E+02 -.874338496E+02 -.874333274E+02 -.874326567E+02 -.874318400E+02 -.874308811E+02 -.874297842E+02 -.874285536E+02 -.874271941E+02 -.874257112E+02 -.874241112E+02 -.874223999E+02 -.874205835E+02 -.874186689E+02 -.874166626E+02 -.874145714E+02 -.874124018E+02 -.874101605E+02 -.874078542E+02 -.874054891E+02 -.874030716E+02 -.874006077E+02 -.873981033E+02 -.873955638E+02 -.873929946E+02 -.873904004E+02 -.873877859E+02 -.873851555E+02 -.873825128E+02 -.873798614E+02 -.873772044E+02 -.873745445E+02 -.873718842E+02 -.873692255E+02 -.873665701E+02 -.873639194E+02 -.873612744E+02 -.873586359E+02 -.873560046E+02 -.873533810E+02 -.873507665E+02 -.873481644E+02 -.873455836E+02 -.873430460E+02 -.873406000E+02 -.873383444E+02 -.873364635E+02 -.873352732E+02 -.873352732E+02
 -.873357641E+02 -.873357641E+02 -.873370916E+02 -.873391798E+02 -.873416687E+02 -.873443570E+02 -.873471341E+02 -.873499560E+02 -.873527964E+02 -.873556559E+02 -.873585390E+02 -.873614434E+02 -.873643619E+02 -.873672878E+02 -.873702199E+02 -.873731490E+02 -.873760759E+02 -.873790069E+02 -.873819428E+02 -.873848778E+02 -.873878087E+02 -.873907349E+02 -.873936509E+02 -.873965466E+02 -.873994200E+02 -.874022686E+02 -.874050818E+02 -.874078525E+02 -.874105762E+02 -.874132461E+02 -.874158537E+02 -.874183905E+02 -.874208511E+02 -.874232275E+02 -.874255105E+02 -.874276927E+02 -.874297677E+02 -.874317279E+02 -.874335650E+02 -.874352713E+02 -.874368402E+02 -.874382649E+02 -.874395380E+02 -.874406536E+02 -.874416080E+02 -.874423968E+02 -.874430158E+02 -.874434631E+02 -.874437375E+02 -.874438373E+02 -.874437616E+02 -.874435114E+02 -.874430881E+02 -.874424930E+02 -.874417286E+02 -.874407992E+02 -.874397091E+02 -.874384631E+02 -.874370668E+02 -.874355270E+02 -.874338503E+02 -.874320434E+02 -.874301139E+02 -.874280695E+02 -.874259180E+02 -.874236672E+02 -.874213252E+02 -.874189001E+02 -.874163998E+02 -.874138321E+02 -.874112046E+02 -.874085247E+02 -.874057997E+02 -.874030361E+02 -.874002403E+02 -.873974184E+02 -.873945761E+02 -.873917184E+02 -.873888500E+02 -.873859753E+02 -.873830979E+02 -.873802213E+02 -.873773483E+02 -.873744814E+02 -.873716226E+02 -.873687737E+02 -.873659357E+02 -.873631095E+02 -.873602957E+02 -.873574946E+02 -.873547065E+02 -.873519323E+02 -.873491752E+02 -.873464440E+02 -.873437613E+02 -.873411778E+02 -.873387970E+02 -.873368127E+02 -.873355574E+02 -.873355574E+02
 -.873361179E+02 -.873361179E+02 -.873375013E+02 -.873396742E+02 -.873422703E+02 -.873450766E+02 -.873479908E+02 -.873509625E+02 -.873539778E+02 -.873570297E+02 -.873601073E+02 -.873631975E+02 -.873662966E+02 -.873694090E+02 -.873725313E+02 -.873756666E+02 -.873788189E+02 -.873819873E+02 -.873851645E+02 -.873883475E+02 -.873915360E+02 -.873947256E+02 -.873979064E+02 -.874010763E+02 -.874042321E+02 -.874073634E+02 -.874104631E+02 -.874135258E+02 -.874165442E+02 -.874195082E+02 -.874224083E+02 -.874252387E+02 -.874279902E+02 -.874306525E+02 -.874332174E+02 -.874356758E+02 -.874380181E+02 -.874402333E+02 -.874423114E+02 -.874442437E+02 -.874460214E+02 -.874476353E+02 -.874490785E+02 -.874503457E+02 -.874514305E+02 -.874523273E+02 -.874530328E+02 -.874535434E+02 -.874538557E+02 -.874539679E+02 -.874538797E+02 -.874535916E+02 -.874531045E+02 -.874524216E+02 -.874515469E+02 -.874504849E+02 -.874492410E+02 -.874478214E+02 -.874462333E+02 -.874444840E+02 -.874425815E+02 -.874405344E+02 -.874383519E+02 -.874360432E+02 -.874336177E+02 -.874310854E+02 -.874284559E+02 -.874257390E+02 -.874229439E+02 -.874200803E+02 -.874171571E+02 -.874141829E+02 -.874111661E+02 -.874081144E+02 -.874050352E+02 -.874019356E+02 -.873988217E+02 -.873956993E+02 -.873925738E+02 -.873894496E+02 -.873863311E+02 -.873832216E+02 -.873801243E+02 -.873770416E+02 -.873739754E+02 -.873709272E+02 -.873678981E+02 -.873648884E+02 -.873618986E+02 -.873589284E+02 -.873559776E+02 -.873530468E+02 -.873501387E+02 -.873472622E+02 -.873444401E+02 -.873417250E+02 -.873392250E+02 -.873371425E+02 -.873358256E+02 -.873358256E+02
 -.873363710E+02 -.873363710E+02 -.873378036E+02 -.873400540E+02 -.873427541E+02 -.873457013E+02 -.873487840E+02 -.873519429E+02 -.873551465E+02 -.873583746E+02 -.873616161E+02 -.873648738E+02 -.873681557E+02 -.873714607E+02 -.873747904E+02 -.873781479E+02 -.873815339E+02 -.873849418E+02 -.873883691E+02 -.873918154E+02 -.873952765E+02 -.873987430E+02 -.874022136E+02 -.874056849E+02 -.874091470E+02 -.874125916E+02 -.874160121E+02 -.874194009E+02 -.874227473E+02 -.874260420E+02 -.874292789E+02 -.874324472E+02 -.874355350E+02 -.874385317E+02 -.874414251E+02 -.874442030E+02 -.874468518E+02 -.874493596E+02 -.874517156E+02 -.874539093E+02 -.874559298E+02 -.874577682E+02 -.874594166E+02 -.874608658E+02 -.874621075E+02 -.874631353E+02 -.874639434E+02 -.874645262E+02 -.874648807E+02 -.874650056E+02 -.874649006E+02 -.874645660E+02 -.874640046E+02 -.874632199E+02 -.874622161E+02 -.874609985E+02 -.874595738E+02 -.874579497E+02 -.874561345E+02 -.874541375E+02 -.874519692E+02 -.874496401E+02 -.874471613E+02 -.874445444E+02 -.874418012E+02 -.874389435E+02 -.874359829E+02 -.874329311E+02 -.874297996E+02 -.874265994E+02 -.874233412E+02 -.874200351E+02 -.874166908E+02 -.874133176E+02 -.874099239E+02 -.874065175E+02 -.874031057E+02 -.873996949E+02 -.873962908E+02 -.873928987E+02 -.873895227E+02 -.873861668E+02 -.873828339E+02 -.873795264E+02 -.873762461E+02 -.873729943E+02 -.873697714E+02 -.873665778E+02 -.873634131E+02 -.873602765E+02 -.873571674E+02 -.873540857E+02 -.873510334E+02 -.873480192E+02 -.873450663E+02 -.873422286E+02 -.873396180E+02 -.873374450E+02 -.873360713E+02 -.873360713E+02
 -.873365530E+02 -.873365530E+02 -.873380374E+02 -.873403983E+02 -.873432506E+02 -.873463626E+02 -.873496012E+02 -.873529051E+02 -.873562452E+02 -.873596102E+02 -.873630026E+02 -.873664298E+02 -.873698936E+02 -.873733957E+02 -.873769405E+02 -.873805288E+02 -.873841531E+02 -.873878108E+02 -.873915026E+02 -.873952264E+02 -.873989744E+02 -.874027448E+02 -.874065337E+02 -.874103307E+02 -.874141271E+02 -.874179173E+02 -.874216942E+02 -.874254477E+02 -.874291686E+02 -.874328489E+02 -.874364756E+02 -.874400348E+02 -.874435123E+02 -.874468933E+02 -.874501632E+02 -.874533063E+02 -.874563094E+02 -.874591600E+02 -.874618454E+02 -.874643515E+02 -.874666662E+02 -.874687769E+02 -.874706704E+02 -.874723349E+02 -.874737614E+02 -.874749413E+02 -.874758675E+02 -.874765353E+02 -.874769414E+02 -.874770837E+02 -.874769609E+02 -.874765740E+02 -.874759255E+02 -.874750190E+02 -.874738597E+02 -.874724549E+02 -.874708130E+02 -.874689436E+02 -.874668575E+02 -.874645668E+02 -.874620841E+02 -.874594225E+02 -.874565959E+02 -.874536186E+02 -.874505046E+02 -.874472684E+02 -.874439243E+02 -.874404862E+02 -.874369678E+02 -.874333824E+02 -.874297426E+02 -.874260604E+02 -.874223473E+02 -.874186139E+02 -.874148699E+02 -.874111242E+02 -.874073850E+02 -.874036594E+02 -.873999538E+02 -.873962736E+02 -.873926235E+02 -.873890073E+02 -.873854279E+02 -.873818875E+02 -.873783877E+02 -.873749292E+02 -.873715122E+02 -.873681362E+02 -.873648003E+02 -.873615030E+02 -.873582429E+02 -.873550190E+02 -.873518327E+02 -.873486922E+02 -.873456205E+02 -.873426726E+02 -.873399635E+02 -.873377101E+02 -.873362864E+02 -.873362864E+02
 -.873367685E+02 -.873367685E+02 -.873383142E+02 -.873407710E+02 -.873437293E+02 -.873469433E+02 -.873502905E+02 -.873537073E+02 -.873571672E+02 -.873606670E+02 -.873642151E+02 -.873678161E+02 -.873714688E+02 -.873751762E+02 -.873789381E+02 -.873827503E+02 -.873866133E+02 -.873905303E+02 -.873945006E+02 -.873985162E+02 -.874025737E+02 -.874066701E+02 -.874107968E+02 -.874149462E+02 -.874191139E+02 -.874232938E+02 -.874274759E+02 -.874316500E+02 -.874358061E+02 -.874399287E+02 -.874440006E+02 -.874480047E+02 -.874519248E+02 -.874557456E+02 -.874594504E+02 -.874630246E+02 -.874664525E+02 -.874697170E+02 -.874727987E+02 -.874756801E+02 -.874783441E+02 -.874807739E+02 -.874829547E+02 -.874848746E+02 -.874865221E+02 -.874878868E+02 -.874889602E+02 -.874897357E+02 -.874902075E+02 -.874903715E+02 -.874902272E+02 -.874897752E+02 -.874890186E+02 -.874879624E+02 -.874866143E+02 -.874849833E+02 -.874830799E+02 -.874809167E+02 -.874785074E+02 -.874758666E+02 -.874730101E+02 -.874699544E+02 -.874667164E+02 -.874633137E+02 -.874597638E+02 -.874560843E+02 -.874522926E+02 -.874484058E+02 -.874444404E+02 -.874404120E+02 -.874363358E+02 -.874322261E+02 -.874280961E+02 -.874239580E+02 -.874198231E+02 -.874157015E+02 -.874116021E+02 -.874075331E+02 -.874035011E+02 -.873995120E+02 -.873955705E+02 -.873916804E+02 -.873878444E+02 -.873840644E+02 -.873803414E+02 -.873766757E+02 -.873730665E+02 -.873695129E+02 -.873660128E+02 -.873625639E+02 -.873591638E+02 -.873558106E+02 -.873525047E+02 -.873492533E+02 -.873460792E+02 -.873430378E+02 -.873402462E+02 -.873379262E+02 -.873364614E+02 -.873364614E+02
 -.873369373E+02 -.873369373E+02 -.873385324E+02 -.873410623E+02 -.873440968E+02 -.873473917E+02 -.873508186E+02 -.873543240E+02 -.873578938E+02 -.873615309E+02 -.873652338E+02 -.873689970E+02 -.873728247E+02 -.873767216E+02 -.873806894E+02 -.873847287E+02 -.873888422E+02 -.873930294E+02 -.873972839E+02 -.874016035E+02 -.874059877E+02 -.874104297E+02 -.874149234E+02 -.874194664E+02 -.874240540E+02 -.874286766E+02 -.874333220E+02 -.874379761E+02 -.874426210E+02 -.874472377E+02 -.874518095E+02 -.874563217E+02 -.874607585E+02 -.874651014E+02 -.874693312E+02 -.874734257E+02 -.874773619E+02 -.874811151E+02 -.874846637E+02 -.874879873E+02 -.874910658E+02 -.874938803E+02 -.874964140E+02 -.874986498E+02 -.875005716E+02 -.875021653E+02 -.875034193E+02 -.875043238E+02 -.875048715E+02 -.875050592E+02 -.875048855E+02 -.875043521E+02 -.875034631E+02 -.875022258E+02 -.875006492E+02 -.874987447E+02 -.874965259E+02 -.874940085E+02 -.874912093E+02 -.874881472E+02 -.874848418E+02 -.874813140E+02 -.874775850E+02 -.874736767E+02 -.874696108E+02 -.874654091E+02 -.874610927E+02 -.874566823E+02 -.874521977E+02 -.874476580E+02 -.874430811E+02 -.874384836E+02 -.874338811E+02 -.874292876E+02 -.874247159E+02 -.874201774E+02 -.874156820E+02 -.874112384E+02 -.874068538E+02 -.874025342E+02 -.873982842E+02 -.873941075E+02 -.873900064E+02 -.873859821E+02 -.873820350E+02 -.873781644E+02 -.873743689E+02 -.873706461E+02 -.873669931E+02 -.873634063E+02 -.873598822E+02 -.873564174E+02 -.873530113E+02 -.873496698E+02 -.873464149E+02 -.873433018E+02 -.873404484E+02 -.873380796E+02 -.873365849E+02 -.873365849E+02
 -.873371037E+02 -.873371037E+02 -.873387198E+02 -.873412634E+02 -.873443125E+02 -.873476374E+02 -.873511233E+02 -.873547163E+02 -.873583947E+02 -.873621481E+02 -.873659733E+02 -.873698784E+02 -.873738706E+02 -.873779515E+02 -.873821201E+02 -.873863820E+02 -.873907407E+02 -.873951933E+02 -.873997376E+02 -.874043750E+02 -.874091024E+02 -.874139183E+02 -.874188238E+02 -.874238142E+02 -.874288770E+02 -.874339948E+02 -.874391517E+02 -.874443316E+02 -.874495188E+02 -.874547002E+02 -.874598609E+02 -.874649816E+02 -.874700378E+02 -.874750035E+02 -.874798510E+02 -.874845539E+02 -.874890844E+02 -.874934179E+02 -.874975295E+02 -.875013934E+02 -.875049836E+02 -.875082754E+02 -.875112438E+02 -.875138656E+02 -.875161202E+02 -.875179901E+02 -.875194605E+02 -.875205194E+02 -.875211599E+02 -.875213767E+02 -.875211686E+02 -.875205373E+02 -.875194884E+02 -.875180301E+02 -.875161739E+02 -.875139347E+02 -.875113300E+02 -.875083794E+02 -.875051052E+02 -.875015312E+02 -.874976825E+02 -.874935856E+02 -.874892671E+02 -.874847542E+02 -.874800742E+02 -.874752538E+02 -.874703188E+02 -.874652946E+02 -.874602052E+02 -.874550732E+02 -.874499197E+02 -.874447645E+02 -.874396254E+02 -.874345184E+02 -.874294582E+02 -.874244573E+02 -.874195266E+02 -.874146753E+02 -.874099109E+02 -.874052393E+02 -.874006650E+02 -.873961909E+02 -.873918188E+02 -.873875489E+02 -.873833807E+02 -.873793122E+02 -.873753407E+02 -.873714625E+02 -.873676732E+02 -.873639679E+02 -.873603414E+02 -.873567888E+02 -.873533078E+02 -.873499031E+02 -.873465952E+02 -.873434381E+02 -.873405493E+02 -.873381539E+02 -.873366437E+02 -.873366437E+02
 -.873371470E+02 -.873371470E+02 -.873387346E+02 -.873412557E+02 -.873443146E+02 -.873476742E+02 -.873512060E+02 -.873548532E+02 -.873585974E+02 -.873624334E+02 -.873663631E+02 -.873703916E+02 -.873745224E+02 -.873787605E+02 -.873831157E+02 -.873875924E+02 -.873921876E+02 -.873969002E+02 -.874017387E+02 -.874067095E+02 -.874118157E+02 -.874170561E+02 -.874224212E+02 -.874278942E+02 -.874334588E+02 -.874391045E+02 -.874448227E+02 -.874506020E+02 -.874564286E+02 -.874622827E+02 -.874681390E+02 -.874739682E+02 -.874797406E+02 -.874854275E+02 -.874910006E+02 -.874964292E+02 -.875016833E+02 -.875067305E+02 -.875115360E+02 -.875160643E+02 -.875202814E+02 -.875241535E+02 -.875276494E+02 -.875307406E+02 -.875334024E+02 -.875356128E+02 -.875373526E+02 -.875386079E+02 -.875393672E+02 -.875396238E+02 -.875393749E+02 -.875386232E+02 -.875373750E+02 -.875356414E+02 -.875334379E+02 -.875307839E+02 -.875277018E+02 -.875242178E+02 -.875203604E+02 -.875161601E+02 -.875116493E+02 -.875068613E+02 -.875018302E+02 -.874965903E+02 -.874911751E+02 -.874856178E+02 -.874799505E+02 -.874742037E+02 -.874684063E+02 -.874625855E+02 -.874567665E+02 -.874509719E+02 -.874452225E+02 -.874395367E+02 -.874339305E+02 -.874284178E+02 -.874230101E+02 -.874177171E+02 -.874125460E+02 -.874075025E+02 -.874025903E+02 -.873978115E+02 -.873931665E+02 -.873886545E+02 -.873842733E+02 -.873800194E+02 -.873758884E+02 -.873718749E+02 -.873679728E+02 -.873641751E+02 -.873604748E+02 -.873568653E+02 -.873533424E+02 -.873499087E+02 -.873465826E+02 -.873434163E+02 -.873405248E+02 -.873381307E+02 -.873366228E+02 -.873366228E+02
 -.873370093E+02 -.873370093E+02 -.873385829E+02 -.873410947E+02 -.873441378E+02 -.873474820E+02 -.873510132E+02 -.873546814E+02 -.873584597E+02 -.873623395E+02 -.873663293E+02 -.873704405E+02 -.873746816E+02 -.873790578E+02 -.873835717E+02 -.873882263E+02 -.873930315E+02 -.873980070E+02 -.874031648E+02 -.874085039E+02 -.874140164E+02 -.874196908E+02 -.874255155E+02 -.874314838E+02 -.874375940E+02 -.874438422E+02 -.874502165E+02 -.874566983E+02 -.874632632E+02 -.874698839E+02 -.874765308E+02 -.874831754E+02 -.874897893E+02 -.874963415E+02 -.875027961E+02 -.875091145E+02 -.875152546E+02 -.875211713E+02 -.875268190E+02 -.875321543E+02 -.875371343E+02 -.875417182E+02 -.875458675E+02 -.875495466E+02 -.875527223E+02 -.875553641E+02 -.875574475E+02 -.875589513E+02 -.875598609E+02 -.875601664E+02 -.875598655E+02 -.875589609E+02 -.875574614E+02 -.875553823E+02 -.875527438E+02 -.875495713E+02 -.875458950E+02 -.875417486E+02 -.875371694E+02 -.875321971E+02 -.875268732E+02 -.875212405E+02 -.875153424E+02 -.875092217E+02 -.875029209E+02 -.874964812E+02 -.874899420E+02 -.874833408E+02 -.874767124E+02 -.874700893E+02 -.874635008E+02 -.874569734E+02 -.874505308E+02 -.874441933E+02 -.874379786E+02 -.874319015E+02 -.874259738E+02 -.874202050E+02 -.874146020E+02 -.874091695E+02 -.874039098E+02 -.873988237E+02 -.873939100E+02 -.873891657E+02 -.873845868E+02 -.873801677E+02 -.873759018E+02 -.873717814E+02 -.873677981E+02 -.873639428E+02 -.873602062E+02 -.873565794E+02 -.873530558E+02 -.873496356E+02 -.873463348E+02 -.873432020E+02 -.873403479E+02 -.873379890E+02 -.873365050E+02 -.873365050E+02
 -.873367671E+02 -.873367671E+02 -.873383021E+02 -.873407527E+02 -.873437353E+02 -.873470286E+02 -.873505149E+02 -.873541360E+02 -.873578763E+02 -.873617465E+02 -.873657568E+02 -.873699094E+02 -.873742056E+02 -.873786565E+02 -.873832802E+02 -.873880984E+02 -.873931329E+02 -.873983925E+02 -.874038706E+02 -.874095590E+02 -.874154536E+02 -.874215550E+02 -.874278669E+02 -.874343930E+02 -.874411303E+02 -.874480642E+02 -.874551734E+02 -.874624343E+02 -.874698227E+02 -.874773145E+02 -.874848839E+02 -.874925023E+02 -.875001334E+02 -.875077340E+02 -.875152551E+02 -.875226457E+02 -.875298520E+02 -.875368199E+02 -.875434964E+02 -.875498280E+02 -.875557606E+02 -.875612413E+02 -.875662187E+02 -.875706436E+02 -.875744704E+02 -.875776595E+02 -.875801765E+02 -.875819944E+02 -.875830926E+02 -.875834599E+02 -.875830917E+02 -.875819924E+02 -.875801743E+02 -.875776576E+02 -.875744693E+02 -.875706436E+02 -.875662200E+02 -.875612434E+02 -.875557625E+02 -.875498292E+02 -.875434979E+02 -.875368238E+02 -.875298622E+02 -.875226682E+02 -.875152952E+02 -.875077943E+02 -.875002144E+02 -.874926007E+02 -.874849954E+02 -.874774364E+02 -.874699583E+02 -.874625914E+02 -.874553620E+02 -.874482927E+02 -.874414024E+02 -.874347060E+02 -.874282154E+02 -.874219393E+02 -.874158832E+02 -.874100500E+02 -.874044404E+02 -.873990525E+02 -.873938827E+02 -.873889254E+02 -.873841740E+02 -.873796199E+02 -.873752537E+02 -.873710650E+02 -.873670427E+02 -.873631748E+02 -.873594492E+02 -.873558545E+02 -.873523815E+02 -.873490273E+02 -.873458043E+02 -.873427568E+02 -.873399886E+02 -.873377057E+02 -.873362714E+02 -.873362714E+02
 -.873363577E+02 -.873363577E+02 -.873378397E+02 -.873402037E+02 -.873430741E+02 -.873462394E+02 -.873495972E+02 -.873531097E+02 -.873567705E+02 -.873605789E+02 -.873645329E+02 -.873686405E+02 -.873729264E+02 -.873774201E+02 -.873821478E+02 -.873871275E+02 -.873923655E+02 -.873978562E+02 -.874035975E+02 -.874095979E+02 -.874158717E+02 -.874224317E+02 -.874292837E+02 -.874364233E+02 -.874438348E+02 -.874515000E+02 -.874594034E+02 -.874675310E+02 -.874758662E+02 -.874843853E+02 -.874930556E+02 -.875018349E+02 -.875106730E+02 -.875195152E+02 -.875283058E+02 -.875369853E+02 -.875454915E+02 -.875537599E+02 -.875617223E+02 -.875693077E+02 -.875764442E+02 -.875830606E+02 -.875890877E+02 -.875944592E+02 -.875991153E+02 -.876030022E+02 -.876060740E+02 -.876082939E+02 -.876096356E+02 -.876100823E+02 -.876096289E+02 -.876082810E+02 -.876060551E+02 -.876029780E+02 -.875990867E+02 -.875944268E+02 -.875890521E+02 -.875830226E+02 -.875764035E+02 -.875692640E+02 -.875616750E+02 -.875537086E+02 -.875454361E+02 -.875369276E+02 -.875282503E+02 -.875194683E+02 -.875106412E+02 -.875018244E+02 -.874930679E+02 -.874844168E+02 -.874759106E+02 -.874675837E+02 -.874594651E+02 -.874515787E+02 -.874439437E+02 -.874365749E+02 -.874294827E+02 -.874226737E+02 -.874161512E+02 -.874099154E+02 -.874039636E+02 -.873982905E+02 -.873928892E+02 -.873877507E+02 -.873828641E+02 -.873782178E+02 -.873737987E+02 -.873695930E+02 -.873655860E+02 -.873617625E+02 -.873581075E+02 -.873546061E+02 -.873512461E+02 -.873480211E+02 -.873449394E+02 -.873420390E+02 -.873394141E+02 -.873372553E+02 -.873359016E+02 -.873359016E+02
 -.873358904E+02 -.873358904E+02 -.873372679E+02 -.873394577E+02 -.873421221E+02 -.873450810E+02 -.873482439E+02 -.873515725E+02 -.873550534E+02 -.873586852E+02 -.873624838E+02 -.873664828E+02 -.873707199E+02 -.873752231E+02 -.873800064E+02 -.873850741E+02 -.873904252E+02 -.873960697E+02 -.874020330E+02 -.874083429E+02 -.874150161E+02 -.874220563E+02 -.874294577E+02 -.874372118E+02 -.874453139E+02 -.874537643E+02 -.874625606E+02 -.874716910E+02 -.874811303E+02 -.874908433E+02 -.875007865E+02 -.875109107E+02 -.875211623E+02 -.875314844E+02 -.875418130E+02 -.875520769E+02 -.875621982E+02 -.875720929E+02 -.875816706E+02 -.875908378E+02 -.875994994E+02 -.876075606E+02 -.876149285E+02 -.876215157E+02 -.876272412E+02 -.876320321E+02 -.876358260E+02 -.876385721E+02 -.876402332E+02 -.876407858E+02 -.876402220E+02 -.876385497E+02 -.876357916E+02 -.876319854E+02 -.876271823E+02 -.876214455E+02 -.876148482E+02 -.876074720E+02 -.875994046E+02 -.875907382E+02 -.875815664E+02 -.875719837E+02 -.875620828E+02 -.875519534E+02 -.875416809E+02 -.875313452E+02 -.875210199E+02 -.875107716E+02 -.875006601E+02 -.874907372E+02 -.874810480E+02 -.874716298E+02 -.874625135E+02 -.874537231E+02 -.874452771E+02 -.874371880E+02 -.874294635E+02 -.874221069E+02 -.874151173E+02 -.874084906E+02 -.874022193E+02 -.873962937E+02 -.873907018E+02 -.873854297E+02 -.873804622E+02 -.873757827E+02 -.873713739E+02 -.873672176E+02 -.873632952E+02 -.873595878E+02 -.873560763E+02 -.873527426E+02 -.873495708E+02 -.873465505E+02 -.873436849E+02 -.873410041E+02 -.873385899E+02 -.873366115E+02 -.873353739E+02 -.873353739E+02
 -.873352295E+02 -.873352295E+02 -.873364335E+02 -.873383684E+02 -.873407493E+02 -.873434141E+02 -.873462795E+02 -.873493099E+02 -.873524982E+02 -.873558641E+02 -.873594482E+02 -.873632948E+02 -.873674290E+02 -.873718574E+02 -.873765836E+02 -.873816204E+02 -.873869974E+02 -.873927557E+02 -.873989283E+02 -.874055294E+02 -.874125617E+02 -.874200285E+02 -.874279403E+02 -.874363124E+02 -.874451598E+02 -.874544875E+02 -.874642867E+02 -.874745356E+02 -.874852044E+02 -.874962582E+02 -.875076560E+02 -.875193504E+02 -.875312864E+02 -.875433982E+02 -.875556082E+02 -.875678272E+02 -.875799557E+02 -.875918839E+02 -.876034949E+02 -.876146666E+02 -.876252746E+02 -.876351928E+02 -.876442978E+02 -.876524706E+02 -.876595987E+02 -.876655805E+02 -.876703277E+02 -.876737689E+02 -.876758508E+02 -.876765415E+02 -.876758306E+02 -.876737293E+02 -.876702704E+02 -.876655067E+02 -.876595094E+02 -.876523662E+02 -.876441783E+02 -.876350578E+02 -.876251247E+02 -.876145032E+02 -.876033195E+02 -.875916986E+02 -.875797618E+02 -.875676246E+02 -.875553952E+02 -.875431730E+02 -.875310476E+02 -.875190991E+02 -.875073964E+02 -.874959989E+02 -.874849556E+02 -.874743063E+02 -.874640815E+02 -.874543039E+02 -.874449886E+02 -.874361440E+02 -.874277725E+02 -.874198716E+02 -.874124342E+02 -.874054495E+02 -.873989035E+02 -.873927800E+02 -.873870602E+02 -.873817242E+02 -.873767505E+02 -.873721171E+02 -.873678011E+02 -.873637792E+02 -.873600281E+02 -.873565245E+02 -.873532453E+02 -.873501683E+02 -.873472737E+02 -.873445466E+02 -.873419841E+02 -.873396069E+02 -.873374806E+02 -.873357470E+02 -.873346663E+02 -.873346663E+02
 -.873342233E+02 -.873342233E+02 -.873352463E+02 -.873368984E+02 -.873389339E+02 -.873412120E+02 -.873436654E+02 -.873462792E+02 -.873490776E+02 -.873521075E+02 -.873554113E+02 -.873590060E+02 -.873628933E+02 -.873670852E+02 -.873716158E+02 -.873765319E+02 -.873818800E+02 -.873876906E+02 -.873939782E+02 -.874007548E+02 -.874080429E+02 -.874158753E+02 -.874242849E+02 -.874332978E+02 -.874429272E+02 -.874531729E+02 -.874640250E+02 -.874754684E+02 -.874874843E+02 -.875000476E+02 -.875131237E+02 -.875266662E+02 -.875406139E+02 -.875548877E+02 -.875693921E+02 -.875840167E+02 -.875986364E+02 -.876131139E+02 -.876273011E+02 -.876410405E+02 -.876541663E+02 -.876665083E+02 -.876778962E+02 -.876881628E+02 -.876971507E+02 -.877047166E+02 -.877107366E+02 -.877151089E+02 -.877177586E+02 -.877186394E+02 -.877177355E+02 -.877150621E+02 -.877106655E+02 -.877046210E+02 -.876970305E+02 -.876880190E+02 -.876777298E+02 -.876663204E+02 -.876539571E+02 -.876408105E+02 -.876270507E+02 -.876128442E+02 -.875983496E+02 -.875837158E+02 -.875690792E+02 -.875545627E+02 -.875402753E+02 -.875263104E+02 -.875127475E+02 -.874996513E+02 -.874870735E+02 -.874750528E+02 -.874636172E+02 -.874527839E+02 -.874425612E+02 -.874329497E+02 -.874239432E+02 -.874155301E+02 -.874076937E+02 -.874004142E+02 -.873936682E+02 -.873874306E+02 -.873816742E+02 -.873763710E+02 -.873714921E+02 -.873670084E+02 -.873628905E+02 -.873591094E+02 -.873556364E+02 -.873524430E+02 -.873495018E+02 -.873467864E+02 -.873442726E+02 -.873419408E+02 -.873397810E+02 -.873378028E+02 -.873360518E+02 -.873346356E+02 -.873337576E+02 -.873337576E+02
 -.873331860E+02 -.873331860E+02 -.873339463E+02 -.873351833E+02 -.873367126E+02 -.873384361E+02 -.873403295E+02 -.873424169E+02 -.873447413E+02 -.873473350E+02 -.873502073E+02 -.873533622E+02 -.873568249E+02 -.873606473E+02 -.873648847E+02 -.873695825E+02 -.873747704E+02 -.873804697E+02 -.873867083E+02 -.873935292E+02 -.874009853E+02 -.874091256E+02 -.874179876E+02 -.874275957E+02 -.874379645E+02 -.874491038E+02 -.874610219E+02 -.874737256E+02 -.874872145E+02 -.875014759E+02 -.875164803E+02 -.875321791E+02 -.875485020E+02 -.875653593E+02 -.875826416E+02 -.876002205E+02 -.876179462E+02 -.876356486E+02 -.876531365E+02 -.876702002E+02 -.876866152E+02 -.877021486E+02 -.877165644E+02 -.877296302E+02 -.877411240E+02 -.877508409E+02 -.877586000E+02 -.877642516E+02 -.877676836E+02 -.877688263E+02 -.877676558E+02 -.877641954E+02 -.877585143E+02 -.877507242E+02 -.877409750E+02 -.877294480E+02 -.877163494E+02 -.877019026E+02 -.876863405E+02 -.876698991E+02 -.876528106E+02 -.876352978E+02 -.876175697E+02 -.875998183E+02 -.875822152E+02 -.875649114E+02 -.875480357E+02 -.875316956E+02 -.875159777E+02 -.875009495E+02 -.874866601E+02 -.874731431E+02 -.874604174E+02 -.874484899E+02 -.874373570E+02 -.874270062E+02 -.874174179E+02 -.874085665E+02 -.874004226E+02 -.873929528E+02 -.873861218E+02 -.873798926E+02 -.873742274E+02 -.873690880E+02 -.873644366E+02 -.873602355E+02 -.873564482E+02 -.873530389E+02 -.873499727E+02 -.873472163E+02 -.873447372E+02 -.873425047E+02 -.873404903E+02 -.873386693E+02 -.873370240E+02 -.873355509E+02 -.873342722E+02 -.873332535E+02 -.873326285E+02 -.873326285E+02
 -.873318319E+02 -.873318319E+02 -.873322696E+02 -.873329793E+02 -.873338713E+02 -.873349279E+02 -.873361756E+02 -.873376504E+02 -.873393743E+02 -.873413525E+02 -.873435942E+02 -.873461370E+02 -.873490429E+02 -.873523713E+02 -.873561652E+02 -.873604549E+02 -.873652708E+02 -.873706584E+02 -.873766813E+02 -.873834101E+02 -.873909073E+02 -.873992210E+02 -.874083900E+02 -.874184500E+02 -.874294388E+02 -.874413971E+02 -.874543649E+02 -.874683745E+02 -.874834434E+02 -.874995699E+02 -.875167318E+02 -.875348857E+02 -.875539665E+02 -.875738865E+02 -.875945308E+02 -.876157521E+02 -.876373692E+02 -.876591669E+02 -.876808980E+02 -.877022870E+02 -.877230354E+02 -.877428258E+02 -.877613288E+02 -.877782120E+02 -.877931507E+02 -.878058410E+02 -.878160123E+02 -.878234408E+02 -.878279586E+02 -.878294622E+02 -.878279176E+02 -.878233605E+02 -.878158955E+02 -.878056901E+02 -.877929673E+02 -.877779958E+02 -.877610777E+02 -.877425364E+02 -.877227053E+02 -.877019157E+02 -.876804875E+02 -.876587211E+02 -.876368916E+02 -.876152443E+02 -.875939926E+02 -.875733171E+02 -.875533661E+02 -.875342570E+02 -.875160784E+02 -.874988928E+02 -.874827396E+02 -.874676382E+02 -.874535908E+02 -.874405852E+02 -.874285981E+02 -.874175966E+02 -.874075411E+02 -.873983868E+02 -.873900854E+02 -.873825864E+02 -.873758383E+02 -.873697894E+02 -.873643886E+02 -.873595857E+02 -.873553319E+02 -.873515806E+02 -.873482866E+02 -.873454069E+02 -.873429007E+02 -.873407289E+02 -.873388545E+02 -.873372426E+02 -.873358605E+02 -.873346783E+02 -.873336702E+02 -.873328181E+02 -.873321165E+02 -.873315816E+02 -.873312638E+02 -.873312638E+02
 -.873301747E+02 -.873301747E+02 -.873302066E+02 -.873302804E+02 -.873304405E+02 -.873307457E+02 -.873312412E+02 -.873319489E+02 -.873328730E+02 -.873340301E+02 -.873354673E+02 -.873372512E+02 -.873394419E+02 -.873420781E+02 -.873451902E+02 -.873488195E+02 -.873530291E+02 -.873578993E+02 -.873635123E+02 -.873699397E+02 -.873772410E+02 -.873854725E+02 -.873946958E+02 -.874049813E+02 -.874164061E+02 -.874290486E+02 -.874429804E+02 -.874582586E+02 -.874749223E+02 -.874929940E+02 -.875124799E+02 -.875333652E+02 -.875556087E+02 -.875791330E+02 -.876038182E+02 -.876294992E+02 -.876559652E+02 -.876829586E+02 -.877101728E+02 -.877372516E+02 -.877637917E+02 -.877893486E+02 -.878134499E+02 -.878356102E+02 -.878553506E+02 -.878722172E+02 -.878858027E+02 -.878957640E+02 -.879018414E+02 -.879038721E+02 -.879017998E+02 -.878956793E+02 -.878856726E+02 -.878720403E+02 -.878551268E+02 -.878353419E+02 -.878131398E+02 -.877889991E+02 -.877634027E+02 -.877368203E+02 -.877096948E+02 -.876824311E+02 -.876553887E+02 -.876288775E+02 -.876031569E+02 -.875784356E+02 -.875548751E+02 -.875325932E+02 -.875116684E+02 -.874921454E+02 -.874740399E+02 -.874573434E+02 -.874420281E+02 -.874280510E+02 -.874153578E+02 -.874038856E+02 -.873935662E+02 -.873843281E+02 -.873760984E+02 -.873688043E+02 -.873623740E+02 -.873567380E+02 -.873518293E+02 -.873475839E+02 -.873439414E+02 -.873408444E+02 -.873382393E+02 -.873360758E+02 -.873343067E+02 -.873328881E+02 -.873317788E+02 -.873309401E+02 -.873303357E+02 -.873299306E+02 -.873296912E+02 -.873295828E+02 -.873295687E+02 -.873296083E+02 -.873296543E+02 -.873296543E+02
 -.873282039E+02 -.873282039E+02 -.873277729E+02 -.873271394E+02 -.873264847E+02 -.873259206E+02 -.873254974E+02 -.873252327E+02 -.873251565E+02 -.873253229E+02 -.873257999E+02 -.873266433E+02 -.873278871E+02 -.873295620E+02 -.873317183E+02 -.873344319E+02 -.873377925E+02 -.873418875E+02 -.873467950E+02 -.873525854E+02 -.873593320E+02 -.873671210E+02 -.873760548E+02 -.873862482E+02 -.873978196E+02 -.874108828E+02 -.874255403E+02 -.874418847E+02 -.874600032E+02 -.874799751E+02 -.875018615E+02 -.875256934E+02 -.875514629E+02 -.875791187E+02 -.876085616E+02 -.876396386E+02 -.876721301E+02 -.877057390E+02 -.877400833E+02 -.877746956E+02 -.878090280E+02 -.878424630E+02 -.878743283E+02 -.879039156E+02 -.879305064E+02 -.879534028E+02 -.879719631E+02 -.879856391E+02 -.879940108E+02 -.879968142E+02 -.879939594E+02 -.879855370E+02 -.879718109E+02 -.879532006E+02 -.879302530E+02 -.879036090E+02 -.878739673E+02 -.878420486E+02 -.878085631E+02 -.877741840E+02 -.877395269E+02 -.877051354E+02 -.876714733E+02 -.876389224E+02 -.876077838E+02 -.875782832E+02 -.875505778E+02 -.875247649E+02 -.875008903E+02 -.874789578E+02 -.874589367E+02 -.874407702E+02 -.874243813E+02 -.874096792E+02 -.873965641E+02 -.873849306E+02 -.873746719E+02 -.873656811E+02 -.873578541E+02 -.873510906E+02 -.873452947E+02 -.873403762E+02 -.873362503E+02 -.873328383E+02 -.873300670E+02 -.873278688E+02 -.873261817E+02 -.873249487E+02 -.873241171E+02 -.873236390E+02 -.873234699E+02 -.873235687E+02 -.873238962E+02 -.873244137E+02 -.873250789E+02 -.873258404E+02 -.873266267E+02 -.873273323E+02 -.873277994E+02 -.873277994E+02
 -.873258835E+02 -.873258835E+02 -.873249665E+02 -.873235801E+02 -.873220140E+02 -.873204254E+02 -.873188911E+02 -.873174732E+02 -.873162393E+02 -.873152589E+02 -.873145828E+02 -.873142405E+02 -.873142610E+02 -.873146980E+02 -.873156330E+02 -.873171576E+02 -.873193599E+02 -.873223195E+02 -.873261119E+02 -.873308216E+02 -.873365552E+02 -.873434428E+02 -.873516307E+02 -.873612720E+02 -.873725181E+02 -.873855192E+02 -.874004317E+02 -.874174209E+02 -.874366536E+02 -.874582823E+02 -.874824361E+02 -.875092187E+02 -.875387039E+02 -.875709241E+02 -.876058511E+02 -.876433733E+02 -.876832775E+02 -.877252360E+02 -.877687987E+02 -.878133851E+02 -.878582799E+02 -.879026348E+02 -.879454820E+02 -.879857606E+02 -.880223595E+02 -.880541726E+02 -.880801626E+02 -.880994293E+02 -.881112740E+02 -.881152529E+02 -.881112144E+02 -.880993105E+02 -.880799853E+02 -.880539380E+02 -.880220692E+02 -.879854150E+02 -.879450800E+02 -.879021735E+02 -.878577556E+02 -.878127964E+02 -.877681477E+02 -.877245275E+02 -.876825159E+02 -.876425585E+02 -.876049766E+02 -.875699807E+02 -.875376865E+02 -.875081308E+02 -.874812874E+02 -.874570813E+02 -.874354015E+02 -.874161120E+02 -.873990609E+02 -.873840872E+02 -.873710273E+02 -.873597193E+02 -.873500055E+02 -.873417358E+02 -.873347683E+02 -.873289706E+02 -.873242203E+02 -.873204045E+02 -.873174205E+02 -.873151745E+02 -.873135816E+02 -.873125653E+02 -.873120562E+02 -.873119923E+02 -.873123173E+02 -.873129808E+02 -.873139372E+02 -.873151440E+02 -.873165615E+02 -.873181477E+02 -.873198533E+02 -.873216089E+02 -.873233054E+02 -.873247661E+02 -.873257093E+02 -.873257093E+02
 -.873233163E+02 -.873233163E+02 -.873218850E+02 -.873196655E+02 -.873170544E+02 -.873142762E+02 -.873114767E+02 -.873087659E+02 -.873062286E+02 -.873039150E+02 -.873018503E+02 -.873000596E+02 -.872985928E+02 -.872975301E+02 -.872969588E+02 -.872969607E+02 -.872976086E+02 -.872989763E+02 -.873011517E+02 -.873042525E+02 -.873084238E+02 -.873138308E+02 -.873206480E+02 -.873290550E+02 -.873392452E+02 -.873514356E+02 -.873658662E+02 -.873827868E+02 -.874024474E+02 -.874250982E+02 -.874509933E+02 -.874803811E+02 -.875134836E+02 -.875504689E+02 -.875914273E+02 -.876363500E+02 -.876851069E+02 -.877374189E+02 -.877928244E+02 -.878506468E+02 -.879099714E+02 -.879696371E+02 -.880282477E+02 -.880842058E+02 -.881357733E+02 -.881811578E+02 -.882186258E+02 -.882466319E+02 -.882639510E+02 -.882697945E+02 -.882638895E+02 -.882465076E+02 -.882184366E+02 -.881809015E+02 -.881354482E+02 -.880838122E+02 -.880277873E+02 -.879691126E+02 -.879093839E+02 -.878499945E+02 -.877921032E+02 -.877366248E+02 -.876842397E+02 -.876354139E+02 -.875904277E+02 -.875494063E+02 -.875123508E+02 -.874791672E+02 -.874496918E+02 -.874237133E+02 -.874009908E+02 -.873812679E+02 -.873642838E+02 -.873497815E+02 -.873375137E+02 -.873272463E+02 -.873187614E+02 -.873118579E+02 -.873063523E+02 -.873020784E+02 -.872988864E+02 -.872966423E+02 -.872952267E+02 -.872945335E+02 -.872944686E+02 -.872949491E+02 -.872959018E+02 -.872972623E+02 -.872989737E+02 -.873009859E+02 -.873032544E+02 -.873057387E+02 -.873083998E+02 -.873111951E+02 -.873140689E+02 -.873169340E+02 -.873196420E+02 -.873219389E+02 -.873234083E+02 -.873234083E+02
 -.873206584E+02 -.873206584E+02 -.873186416E+02 -.873154690E+02 -.873116683E+02 -.873075713E+02 -.873033940E+02 -.872992709E+02 -.872952692E+02 -.872914164E+02 -.872877342E+02 -.872842625E+02 -.872810740E+02 -.872782446E+02 -.872758431E+02 -.872739283E+02 -.872725633E+02 -.872718282E+02 -.872718362E+02 -.872727314E+02 -.872746807E+02 -.872778618E+02 -.872824648E+02 -.872887086E+02 -.872968502E+02 -.873071797E+02 -.873200094E+02 -.873356768E+02 -.873545548E+02 -.873770552E+02 -.874036173E+02 -.874346844E+02 -.874706828E+02 -.875120044E+02 -.875589846E+02 -.876118685E+02 -.876707603E+02 -.877355637E+02 -.878059158E+02 -.878811244E+02 -.879601115E+02 -.880413676E+02 -.881229294E+02 -.882023966E+02 -.882770036E+02 -.883437562E+02 -.883996373E+02 -.884418661E+02 -.884681808E+02 -.884770998E+02 -.884681072E+02 -.884417200E+02 -.883994206E+02 -.883434702E+02 -.882766481E+02 -.882019696E+02 -.881224278E+02 -.880407893E+02 -.879594564E+02 -.878803947E+02 -.878051135E+02 -.877346884E+02 -.876698076E+02 -.876108333E+02 -.875578659E+02 -.875108057E+02 -.874694089E+02 -.874333344E+02 -.874021821E+02 -.873755228E+02 -.873529203E+02 -.873339478E+02 -.873181986E+02 -.873052928E+02 -.872948814E+02 -.872866475E+02 -.872803067E+02 -.872756053E+02 -.872723192E+02 -.872702511E+02 -.872692284E+02 -.872691008E+02 -.872697374E+02 -.872710254E+02 -.872728671E+02 -.872751784E+02 -.872778869E+02 -.872809305E+02 -.872842561E+02 -.872878178E+02 -.872915758E+02 -.872954945E+02 -.872995387E+02 -.873036675E+02 -.873078207E+02 -.873118942E+02 -.873156986E+02 -.873188992E+02 -.873209360E+02 -.873209360E+02
 -.873180318E+02 -.873180318E+02 -.873153528E+02 -.873111068E+02 -.873060077E+02 -.873005045E+02 -.872948586E+02 -.872891985E+02 -.872835732E+02 -.872780050E+02 -.872725224E+02 -.872671860E+02 -.872620548E+02 -.872571798E+02 -.872525996E+02 -.872483569E+02 -.872445104E+02 -.872411544E+02 -.872384145E+02 -.872364386E+02 -.872353846E+02 -.872354295E+02 -.872367883E+02 -.872397212E+02 -.872445278E+02 -.872515449E+02 -.872611604E+02 -.872738308E+02 -.872900857E+02 -.873105216E+02 -.873357880E+02 -.873665818E+02 -.874036447E+02 -.874477484E+02 -.874996594E+02 -.875600840E+02 -.876295962E+02 -.877085500E+02 -.877969729E+02 -.878944386E+02 -.879999219E+02 -.881116541E+02 -.882270057E+02 -.883424299E+02 -.884535060E+02 -.885551234E+02 -.886418341E+02 -.887083723E+02 -.887502889E+02 -.887645883E+02 -.887502110E+02 -.887082159E+02 -.886415984E+02 -.885548084E+02 -.884531126E+02 -.883419597E+02 -.882264592E+02 -.881110296E+02 -.879992159E+02 -.878936471E+02 -.877960942E+02 -.877075857E+02 -.876285489E+02 -.875589531E+02 -.874984401E+02 -.874464354E+02 -.874022369E+02 -.873650826E+02 -.873342002E+02 -.873088402E+02 -.872882982E+02 -.872719266E+02 -.872591412E+02 -.872494218E+02 -.872423103E+02 -.872374072E+02 -.872343664E+02 -.872328900E+02 -.872327232E+02 -.872336486E+02 -.872354819E+02 -.872380669E+02 -.872412721E+02 -.872449872E+02 -.872491195E+02 -.872535917E+02 -.872583395E+02 -.872633094E+02 -.872684575E+02 -.872737470E+02 -.872791475E+02 -.872846316E+02 -.872901720E+02 -.872957319E+02 -.873012488E+02 -.873066031E+02 -.873115649E+02 -.873157163E+02 -.873183491E+02 -.873183491E+02
 -.873152290E+02 -.873152290E+02 -.873118680E+02 -.873065366E+02 -.873001385E+02 -.872932152E+02 -.872860530E+02 -.872787729E+02 -.872714219E+02 -.872640281E+02 -.872566383E+02 -.872492935E+02 -.872420250E+02 -.872348464E+02 -.872277719E+02 -.872208291E+02 -.872140807E+02 -.872076165E+02 -.872015461E+02 -.871959873E+02 -.871910781E+02 -.871869933E+02 -.871839522E+02 -.871822168E+02 -.871820937E+02 -.871839557E+02 -.871882649E+02 -.871955825E+02 -.872065715E+02 -.872219979E+02 -.872427477E+02 -.872698462E+02 -.873044653E+02 -.873479095E+02 -.874015871E+02 -.874669628E+02 -.875454859E+02 -.876384751E+02 -.877469462E+02 -.878713752E+02 -.880114050E+02 -.881655049E+02 -.883306153E+02 -.885018362E+02 -.886722577E+02 -.888330657E+02 -.889740596E+02 -.890846767E+02 -.891554805E+02 -.891798526E+02 -.891553999E+02 -.890845149E+02 -.889738151E+02 -.888327366E+02 -.886718417E+02 -.885013318E+02 -.883300228E+02 -.881648258E+02 -.880106407E+02 -.878705248E+02 -.877460056E+02 -.876374392E+02 -.875443517E+02 -.874657318E+02 -.874002615E+02 -.873464878E+02 -.873029417E+02 -.872682159E+02 -.872410108E+02 -.872201574E+02 -.872046249E+02 -.871935184E+02 -.871860700E+02 -.871816272E+02 -.871796401E+02 -.871796483E+02 -.871812682E+02 -.871841821E+02 -.871881279E+02 -.871928901E+02 -.871982926E+02 -.872041917E+02 -.872104710E+02 -.872170367E+02 -.872238132E+02 -.872307408E+02 -.872377721E+02 -.872448702E+02 -.872520067E+02 -.872591601E+02 -.872663137E+02 -.872734534E+02 -.872805625E+02 -.872876116E+02 -.872945387E+02 -.873012104E+02 -.873073579E+02 -.873124806E+02 -.873157209E+02 -.873157209E+02
 -.873123777E+02 -.873123777E+02 -.873083494E+02 -.873019691E+02 -.872943053E+02 -.872859731E+02 -.872772756E+02 -.872683446E+02 -.872592361E+02 -.872499921E+02 -.872406428E+02 -.872311999E+02 -.872216526E+02 -.872119827E+02 -.872021821E+02 -.871922702E+02 -.871822915E+02 -.871723043E+02 -.871623719E+02 -.871525690E+02 -.871429992E+02 -.871338040E+02 -.871251627E+02 -.871172910E+02 -.871104706E+02 -.871050730E+02 -.871015765E+02 -.871005726E+02 -.871027831E+02 -.871090974E+02 -.871206178E+02 -.871386957E+02 -.871649593E+02 -.872013419E+02 -.872501033E+02 -.873138354E+02 -.873954195E+02 -.874979162E+02 -.876243620E+02 -.877774421E+02 -.879589957E+02 -.881693226E+02 -.884062954E+02 -.886643476E+02 -.889335205E+02 -.891989031E+02 -.894409568E+02 -.896372685E+02 -.897660500E+02 -.898109942E+02 -.897659668E+02 -.896371010E+02 -.894407031E+02 -.891985609E+02 -.889330868E+02 -.886638195E+02 -.884056702E+02 -.881685988E+02 -.879581735E+02 -.877765236E+02 -.876233490E+02 -.874968080E+02 -.873942114E+02 -.873125213E+02 -.872486804E+02 -.871998115E+02 -.871633221E+02 -.871369474E+02 -.871187524E+02 -.871071119E+02 -.871006788E+02 -.870983480E+02 -.870992208E+02 -.871025712E+02 -.871078167E+02 -.871144921E+02 -.871222283E+02 -.871307336E+02 -.871397789E+02 -.871491858E+02 -.871588158E+02 -.871685632E+02 -.871783477E+02 -.871881096E+02 -.871978059E+02 -.872074061E+02 -.872168902E+02 -.872262465E+02 -.872354693E+02 -.872445580E+02 -.872535146E+02 -.872623420E+02 -.872710376E+02 -.872795826E+02 -.872879176E+02 -.872958985E+02 -.873032195E+02 -.873093010E+02 -.873131398E+02 -.873131398E+02
 -.873097316E+02 -.873097316E+02 -.873050756E+02 -.872977000E+02 -.872888197E+02 -.872791140E+02 -.872689163E+02 -.872583764E+02 -.872475642E+02 -.872365156E+02 -.872252286E+02 -.872136742E+02 -.872018043E+02 -.871895741E+02 -.871769569E+02 -.871639491E+02 -.871505534E+02 -.871367719E+02 -.871226047E+02 -.871080692E+02 -.870932069E+02 -.870780812E+02 -.870627744E+02 -.870474167E+02 -.870322062E+02 -.870174285E+02 -.870034612E+02 -.869907984E+02 -.869800947E+02 -.869722268E+02 -.869683501E+02 -.869699677E+02 -.869790165E+02 -.869979757E+02 -.870299879E+02 -.870789736E+02 -.871497259E+02 -.872479555E+02 -.873802313E+02 -.875537197E+02 -.877755908E+02 -.880519338E+02 -.883859989E+02 -.887756517E+02 -.892101324E+02 -.896666900E+02 -.901084405E+02 -.904856974E+02 -.907433525E+02 -.908354431E+02 -.907432578E+02 -.904855090E+02 -.901081601E+02 -.896663187E+02 -.892096694E+02 -.887750943E+02 -.883853430E+02 -.880511750E+02 -.877747262E+02 -.875527486E+02 -.873791550E+02 -.872467757E+02 -.871484432E+02 -.870775850E+02 -.870284871E+02 -.869963573E+02 -.869772790E+02 -.869681111E+02 -.869663711E+02 -.869701193E+02 -.869778547E+02 -.869884249E+02 -.870009520E+02 -.870147723E+02 -.870293877E+02 -.870444283E+02 -.870596221E+02 -.870747726E+02 -.870897400E+02 -.871044284E+02 -.871187745E+02 -.871327401E+02 -.871463051E+02 -.871594638E+02 -.871722203E+02 -.871845864E+02 -.871965793E+02 -.872082200E+02 -.872195321E+02 -.872305405E+02 -.872412704E+02 -.872517445E+02 -.872619773E+02 -.872719624E+02 -.872816458E+02 -.872908745E+02 -.872993104E+02 -.873063003E+02 -.873107054E+02 -.873107054E+02
 -.873073253E+02 -.873073253E+02 -.873021168E+02 -.872938536E+02 -.872838718E+02 -.872729096E+02 -.872613395E+02 -.872493332E+02 -.872369663E+02 -.872242468E+02 -.872111401E+02 -.871975770E+02 -.871834819E+02 -.871687868E+02 -.871534430E+02 -.871374027E+02 -.871206121E+02 -.871030021E+02 -.870845049E+02 -.870650601E+02 -.870446101E+02 -.870230949E+02 -.870004681E+02 -.869767153E+02 -.869518684E+02 -.869260043E+02 -.868992593E+02 -.868718616E+02 -.868441892E+02 -.868168243E+02 -.867906276E+02 -.867668402E+02 -.867472370E+02 -.867343239E+02 -.867315927E+02 -.867438425E+02 -.867775826E+02 -.868415011E+02 -.869469501E+02 -.871083243E+02 -.873431126E+02 -.876711825E+02 -.881126075E+02 -.886830088E+02 -.893852897E+02 -.901973328E+02 -.910577460E+02 -.918564288E+02 -.924419556E+02 -.926617556E+02 -.924418559E+02 -.918562285E+02 -.910574447E+02 -.901969322E+02 -.893847934E+02 -.886824200E+02 -.881119254E+02 -.876704015E+02 -.873422243E+02 -.871073221E+02 -.869458309E+02 -.868402666E+02 -.867762350E+02 -.867423833E+02 -.867300193E+02 -.867326301E+02 -.867454166E+02 -.867648908E+02 -.867885479E+02 -.868146109E+02 -.868418351E+02 -.868693624E+02 -.868966132E+02 -.869232074E+02 -.869489067E+02 -.869735731E+02 -.869971387E+02 -.870195839E+02 -.870409222E+02 -.870611887E+02 -.870804330E+02 -.870987126E+02 -.871160900E+02 -.871326296E+02 -.871483958E+02 -.871634521E+02 -.871778600E+02 -.871916788E+02 -.872049652E+02 -.872177731E+02 -.872301526E+02 -.872421481E+02 -.872537922E+02 -.872650922E+02 -.872760007E+02 -.872863590E+02 -.872958009E+02 -.873036086E+02 -.873085227E+02 -.873085227E+02
 -.873052703E+02 -.873052703E+02 -.872996023E+02 -.872905953E+02 -.872796786E+02 -.872676513E+02 -.872549207E+02 -.872416779E+02 -.872279867E+02 -.872138283E+02 -.871991318E+02 -.871838023E+02 -.871677424E+02 -.871508655E+02 -.871330873E+02 -.871143109E+02 -.870944169E+02 -.870732690E+02 -.870507254E+02 -.870266301E+02 -.870008040E+02 -.869730452E+02 -.869431475E+02 -.869109025E+02 -.868760917E+02 -.868384783E+02 -.867978183E+02 -.867538932E+02 -.867065340E+02 -.866556570E+02 -.866013210E+02 -.865438366E+02 -.864839155E+02 -.864229052E+02 -.863631320E+02 -.863084252E+02 -.862648935E+02 -.862420568E+02 -.862544368E+02 -.863237308E+02 -.864815562E+02 -.867724479E+02 -.872558566E+02 -.880040008E+02 -.890892669E+02 -.905520951E+02 -.923439157E+02 -.942558478E+02 -.958563916E+02 -.965318030E+02 -.958563224E+02 -.942556971E+02 -.923436630E+02 -.905517220E+02 -.890887668E+02 -.880033800E+02 -.872551271E+02 -.867716183E+02 -.864806263E+02 -.863226924E+02 -.862532811E+02 -.862407779E+02 -.862634922E+02 -.863069040E+02 -.863614931E+02 -.864211453E+02 -.864820278E+02 -.865418141E+02 -.865991605E+02 -.866533554E+02 -.867040877E+02 -.867512945E+02 -.867950619E+02 -.868355612E+02 -.868730078E+02 -.869076359E+02 -.869396820E+02 -.869693761E+02 -.869969361E+02 -.870225653E+02 -.870464514E+02 -.870687665E+02 -.870896676E+02 -.871092981E+02 -.871277881E+02 -.871452563E+02 -.871618107E+02 -.871775501E+02 -.871925646E+02 -.872069368E+02 -.872207412E+02 -.872340433E+02 -.872468931E+02 -.872593114E+02 -.872712576E+02 -.872825694E+02 -.872928583E+02 -.873013534E+02 -.873066948E+02 -.873066948E+02
 -.873037428E+02 -.873037428E+02 -.872977231E+02 -.872881401E+02 -.872764998E+02 -.872636537E+02 -.872500404E+02 -.872358572E+02 -.872211484E+02 -.872058712E+02 -.871899299E+02 -.871732134E+02 -.871556103E+02 -.871370143E+02 -.871173038E+02 -.870963335E+02 -.870739284E+02 -.870498965E+02 -.870240223E+02 -.869960548E+02 -.869656962E+02 -.869326138E+02 -.868964349E+02 -.868567370E+02 -.868130180E+02 -.867646841E+02 -.867110467E+02 -.866513150E+02 -.865845746E+02 -.865097674E+02 -.864256905E+02 -.863310004E+02 -.862242509E+02 -.861039744E+02 -.859688672E+02 -.858181693E+02 -.856523889E+02 -.854746584E+02 -.852932613E+02 -.851262942E+02 -.850101151E+02 -.850138697E+02 -.852619437E+02 -.859617090E+02 -.874204853E+02 -.900104324E+02 -.940189471E+02 -.993635809E+02 -.104958642E+03 -.108002265E+03 -.104958569E+03 -.993634321E+02 -.940187116E+02 -.900100840E+02 -.874200005E+02 -.859610788E+02 -.852611780E+02 -.850129887E+02 -.850091350E+02 -.851252161E+02 -.852920756E+02 -.854733530E+02 -.856509557E+02 -.858166080E+02 -.859671802E+02 -.861021628E+02 -.862223107E+02 -.863289238E+02 -.864234710E+02 -.865074016E+02 -.865820581E+02 -.866486424E+02 -.867082103E+02 -.867616787E+02 -.868098398E+02 -.868533754E+02 -.868928723E+02 -.869288358E+02 -.869617015E+02 -.869918462E+02 -.870195962E+02 -.870452356E+02 -.870690121E+02 -.870911428E+02 -.871118187E+02 -.871312083E+02 -.871494613E+02 -.871667109E+02 -.871830765E+02 -.871986651E+02 -.872135722E+02 -.872278808E+02 -.872416557E+02 -.872549287E+02 -.872676657E+02 -.872797022E+02 -.872906336E+02 -.872996493E+02 -.873053140E+02 -.873053140E+02
 -.873028048E+02 -.873028048E+02 -.872965629E+02 -.872866127E+02 -.872745147E+02 -.872611558E+02 -.872469955E+02 -.872322255E+02 -.872168758E+02 -.872008834E+02 -.871841433E+02 -.871665373E+02 -.871479484E+02 -.871282506E+02 -.871072949E+02 -.870848992E+02 -.870608550E+02 -.870349299E+02 -.870068535E+02 -.869763020E+02 -.869428968E+02 -.869062065E+02 -.868657326E+02 -.868208760E+02 -.867709064E+02 -.867149377E+02 -.866519043E+02 -.865805045E+02 -.864991293E+02 -.864057722E+02 -.862979197E+02 -.861723904E+02 -.860251240E+02 -.858508859E+02 -.856429022E+02 -.853923918E+02 -.850880833E+02 -.847159539E+02 -.842600845E+02 -.837069514E+02 -.830587757E+02 -.823673092E+02 -.818067871E+02 -.818062199E+02 -.832385154E+02 -.875918630E+02 -.969275203E+02 -.113465544E+03 -.137043814E+03 -.157792576E+03 -.137043705E+03 -.113465338E+03 -.969272341E+02 -.875914909E+02 -.832380391E+02 -.818056120E+02 -.818060301E+02 -.823664107E+02 -.830577579E+02 -.837058328E+02 -.842588655E+02 -.847146245E+02 -.850866299E+02 -.853908081E+02 -.856411867E+02 -.858490417E+02 -.860231493E+02 -.861702803E+02 -.862956649E+02 -.864033673E+02 -.864965701E+02 -.865777868E+02 -.866490202E+02 -.867118797E+02 -.867676693E+02 -.868174543E+02 -.868621115E+02 -.869023676E+02 -.869388295E+02 -.869720071E+02 -.870023314E+02 -.870301694E+02 -.870558350E+02 -.870795984E+02 -.871016938E+02 -.871223249E+02 -.871416702E+02 -.871598869E+02 -.871771141E+02 -.871934757E+02 -.872090810E+02 -.872240251E+02 -.872383823E+02 -.872521922E+02 -.872654247E+02 -.872779145E+02 -.872892472E+02 -.872985878E+02 -.873044541E+02 -.873044541E+02
 -.873024822E+02 -.873024822E+02 -.872961623E+02 -.872860827E+02 -.872738267E+02 -.872602983E+02 -.872459618E+02 -.872309999E+02 -.872154330E+02 -.871991909E+02 -.871821694E+02 -.871642535E+02 -.871453265E+02 -.871252524E+02 -.871038682E+02 -.870809781E+02 -.870563653E+02 -.870297814E+02 -.870009326E+02 -.869694676E+02 -.869349835E+02 -.868970148E+02 -.868550128E+02 -.868083067E+02 -.867560766E+02 -.866973258E+02 -.866308367E+02 -.865550971E+02 -.864682022E+02 -.863677353E+02 -.862505838E+02 -.861126873E+02 -.859486450E+02 -.857511446E+02 -.855100877E+02 -.852112415E+02 -.848341871E+02 -.843494275E+02 -.837151186E+02 -.828761309E+02 -.817741965E+02 -.803913805E+02 -.788729063E+02 -.778052775E+02 -.787443988E+02 -.850882574E+02 -.103517841E+03 -.147465270E+03 -.243395800E+03 -.445070977E+03 -.243395672E+03 -.147465031E+03 -.103517511E+03 -.850878434E+02 -.787438971E+02 -.778046661E+02 -.788721589E+02 -.803904893E+02 -.817731737E+02 -.828749981E+02 -.837138844E+02 -.843480867E+02 -.848327273E+02 -.852096516E+02 -.855083646E+02 -.857492890E+02 -.859466576E+02 -.861105644E+02 -.862483178E+02 -.863653180E+02 -.864656296E+02 -.865523638E+02 -.866279368E+02 -.866942506E+02 -.867528196E+02 -.868048631E+02 -.868513720E+02 -.868931591E+02 -.869308967E+02 -.869651449E+02 -.869963742E+02 -.870249820E+02 -.870513068E+02 -.870756382E+02 -.870982260E+02 -.871192866E+02 -.871390088E+02 -.871575584E+02 -.871750817E+02 -.871917083E+02 -.872075527E+02 -.872227138E+02 -.872372698E+02 -.872512625E+02 -.872646637E+02 -.872773077E+02 -.872887768E+02 -.872982277E+02 -.873041624E+02 -.873041624E+02
 -.873028099E+02 -.873028099E+02 -.872965606E+02 -.872865963E+02 -.872744879E+02 -.872611374E+02 -.872470007E+02 -.872322534E+02 -.872169099E+02 -.872009056E+02 -.871841456E+02 -.871665275E+02 -.871479405E+02 -.871282532E+02 -.871073049E+02 -.870849120E+02 -.870608727E+02 -.870349532E+02 -.870068746E+02 -.869763116E+02 -.869428966E+02 -.869062081E+02 -.868657435E+02 -.868208929E+02 -.867709211E+02 -.867149504E+02 -.866519178E+02 -.865805199E+02 -.864991433E+02 -.864057854E+02 -.862979334E+02 -.861724085E+02 -.860251428E+02 -.858509029E+02 -.856429136E+02 -.853924024E+02 -.850880962E+02 -.847159756E+02 -.842601116E+02 -.837069767E+02 -.830587857E+02 -.823673041E+02 -.818067818E+02 -.818062366E+02 -.832385609E+02 -.875919235E+02 -.969275702E+02 -.113465573E+03 -.137043826E+03 -.157792578E+03 -.137043707E+03 -.113465343E+03 -.969272432E+02 -.875915037E+02 -.832380546E+02 -.818056297E+02 -.818060493E+02 -.823664307E+02 -.830577782E+02 -.837058527E+02 -.842588848E+02 -.847146430E+02 -.850866476E+02 -.853908252E+02 -.856412032E+02 -.858490578E+02 -.860231652E+02 -.861702958E+02 -.862956802E+02 -.864033823E+02 -.864965848E+02 -.865778012E+02 -.866490342E+02 -.867118933E+02 -.867676825E+02 -.868174671E+02 -.868621238E+02 -.869023795E+02 -.869388410E+02 -.869720181E+02 -.870023419E+02 -.870301794E+02 -.870558445E+02 -.870796074E+02 -.871017023E+02 -.871223329E+02 -.871416776E+02 -.871598938E+02 -.871771204E+02 -.871934814E+02 -.872090862E+02 -.872240297E+02 -.872383864E+02 -.872521957E+02 -.872654276E+02 -.872779169E+02 -.872892491E+02 -.872985893E+02 -.873044553E+02 -.873044553E+02
 -.873037683E+02 -.873037683E+02 -.872977374E+02 -.872881275E+02 -.872764646E+02 -.872636258E+02 -.872500501E+02 -.872359072E+02 -.872212132E+02 -.872059162E+02 -.871899380E+02 -.871731952E+02 -.871555918E+02 -.871370124E+02 -.871173174E+02 -.870963554E+02 -.870739598E+02 -.870499381E+02 -.870240621E+02 -.869960766E+02 -.869657001E+02 -.869326168E+02 -.868964531E+02 -.868567679E+02 -.868130491E+02 -.867647108E+02 -.867110739E+02 -.866513448E+02 -.865846043E+02 -.865097952E+02 -.864257189E+02 -.863310345E+02 -.862242887E+02 -.861040099E+02 -.859688949E+02 -.858181910E+02 -.856524127E+02 -.854746952E+02 -.852933120E+02 -.851263500E+02 -.850101548E+02 -.850138795E+02 -.852619328E+02 -.859617097E+02 -.874205276E+02 -.900105176E+02 -.940190463E+02 -.993636627E+02 -.104958691E+03 -.108002285E+03 -.104958576E+03 -.993634423E+02 -.940187317E+02 -.900101144E+02 -.874200374E+02 -.859611177E+02 -.852612165E+02 -.850130256E+02 -.850091706E+02 -.851252510E+02 -.852921101E+02 -.854733874E+02 -.856509899E+02 -.858166420E+02 -.859672139E+02 -.861021959E+02 -.862223432E+02 -.863289556E+02 -.864235021E+02 -.865074320E+02 -.865820877E+02 -.866486713E+02 -.867082383E+02 -.867617060E+02 -.868098662E+02 -.868534010E+02 -.868928971E+02 -.869288596E+02 -.869617245E+02 -.869918681E+02 -.870196172E+02 -.870452556E+02 -.870690311E+02 -.870911608E+02 -.871118357E+02 -.871312243E+02 -.871494762E+02 -.871667247E+02 -.871830892E+02 -.871986766E+02 -.872135826E+02 -.872278901E+02 -.872416638E+02 -.872549357E+02 -.872676716E+02 -.872797070E+02 -.872906374E+02 -.872996523E+02 -.873053164E+02 -.873053164E+02
 -.873052907E+02 -.873052907E+02 -.872996153E+02 -.872905802E+02 -.872796340E+02 -.872676087E+02 -.872549205E+02 -.872417320E+02 -.872280681E+02 -.872138938E+02 -.871991530E+02 -.871837846E+02 -.871677156E+02 -.871508552E+02 -.871330989E+02 -.871143393E+02 -.870944597E+02 -.870733255E+02 -.870507824E+02 -.870266692E+02 -.870008194E+02 -.869730542E+02 -.869431702E+02 -.869109428E+02 -.868761384E+02 -.868385214E+02 -.867978609E+02 -.867539377E+02 -.867065798E+02 -.866556999E+02 -.866013648E+02 -.865438856E+02 -.864839703E+02 -.864229601E+02 -.863631800E+02 -.863084632E+02 -.862649289E+02 -.862421011E+02 -.862544984E+02 -.863238076E+02 -.864816323E+02 -.867725031E+02 -.872558813E+02 -.880040083E+02 -.890892844E+02 -.905521445E+02 -.923439984E+02 -.942559477E+02 -.958564878E+02 -.965318814E+02 -.958563803E+02 -.942557401E+02 -.923436998E+02 -.905517594E+02 -.890888084E+02 -.880034266E+02 -.872551777E+02 -.867716715E+02 -.864806806E+02 -.863227469E+02 -.862533352E+02 -.862408312E+02 -.862635446E+02 -.863069555E+02 -.863615437E+02 -.864211950E+02 -.864820765E+02 -.865418618E+02 -.865992072E+02 -.866534010E+02 -.867041322E+02 -.867513379E+02 -.867951041E+02 -.868356022E+02 -.868730476E+02 -.869076744E+02 -.869397192E+02 -.869694120E+02 -.869969706E+02 -.870225984E+02 -.870464830E+02 -.870687966E+02 -.870896963E+02 -.871093252E+02 -.871278136E+02 -.871452802E+02 -.871618331E+02 -.871775708E+02 -.871925837E+02 -.872069542E+02 -.872207569E+02 -.872340573E+02 -.872469054E+02 -.872593219E+02 -.872712665E+02 -.872825766E+02 -.872928640E+02 -.873013578E+02 -.873066984E+02 -.873066984E+02
 -.873073034E+02 -.873073034E+02 -.873020980E+02 -.872938217E+02 -.872838167E+02 -.872728539E+02 -.872613216E+02 -.872493755E+02 -.872370513E+02 -.872243324E+02 -.872111873E+02 -.871975787E+02 -.871834604E+02 -.871687722E+02 -.871534505E+02 -.871374358E+02 -.871206664E+02 -.871030718E+02 -.870845777E+02 -.870651197E+02 -.870446474E+02 -.870231183E+02 -.870004959E+02 -.869767589E+02 -.869519255E+02 -.869260651E+02 -.868993187E+02 -.868719204E+02 -.868442488E+02 -.868168839E+02 -.867906872E+02 -.867669030E+02 -.867473052E+02 -.867343958E+02 -.867316626E+02 -.867439039E+02 -.867776366E+02 -.868415559E+02 -.869470148E+02 -.871084051E+02 -.873432050E+02 -.876712742E+02 -.881126839E+02 -.886830650E+02 -.893853332E+02 -.901973782E+02 -.910578047E+02 -.918565041E+02 -.924420430E+02 -.926618474E+02 -.924419459E+02 -.918563134E+02 -.910575241E+02 -.901970073E+02 -.893848657E+02 -.886824906E+02 -.881119951E+02 -.876704707E+02 -.873422930E+02 -.871073905E+02 -.869458990E+02 -.868403343E+02 -.867763023E+02 -.867424502E+02 -.867300856E+02 -.867326956E+02 -.867454812E+02 -.867649543E+02 -.867886102E+02 -.868146719E+02 -.868418948E+02 -.868694206E+02 -.868966698E+02 -.869232624E+02 -.869489601E+02 -.869736248E+02 -.869971886E+02 -.870196320E+02 -.870409684E+02 -.870612331E+02 -.870804753E+02 -.870987530E+02 -.871161284E+02 -.871326659E+02 -.871484301E+02 -.871634842E+02 -.871778899E+02 -.871917065E+02 -.872049907E+02 -.872177964E+02 -.872301737E+02 -.872421668E+02 -.872538086E+02 -.872651064E+02 -.872760126E+02 -.872863686E+02 -.872958085E+02 -.873036145E+02 -.873085275E+02 -.873085275E+02
 -.873097104E+02 -.873097104E+02 -.873050626E+02 -.872976855E+02 -.872887913E+02 -.872790777E+02 -.872689001E+02 -.872584071E+02 -.872476445E+02 -.872366142E+02 -.872253073E+02 -.872137110E+02 -.872018055E+02 -.871895622E+02 -.871769582E+02 -.871639785E+02 -.871506129E+02 -.871368500E+02 -.871226878E+02 -.871081455E+02 -.870932692E+02 -.870781272E+02 -.870628137E+02 -.870474611E+02 -.870322653E+02 -.870175002E+02 -.870035381E+02 -.869908736E+02 -.869801683E+02 -.869723008E+02 -.869684265E+02 -.869700464E+02 -.869790978E+02 -.869980607E+02 -.870300758E+02 -.870790592E+02 -.871498052E+02 -.872480305E+02 -.873803082E+02 -.875538048E+02 -.877756864E+02 -.880520368E+02 -.883861021E+02 -.887757485E+02 -.892102205E+02 -.896667716E+02 -.901085203E+02 -.904857795E+02 -.907434389E+02 -.908355336E+02 -.907433511E+02 -.904856037E+02 -.901082551E+02 -.896664136E+02 -.892097641E+02 -.887751887E+02 -.883854370E+02 -.880512685E+02 -.877748191E+02 -.875528404E+02 -.873792456E+02 -.872468647E+02 -.871485307E+02 -.870776709E+02 -.870285713E+02 -.869964400E+02 -.869773601E+02 -.869681907E+02 -.869664491E+02 -.869701957E+02 -.869779294E+02 -.869884978E+02 -.870010230E+02 -.870148413E+02 -.870294547E+02 -.870444931E+02 -.870596848E+02 -.870748330E+02 -.870897981E+02 -.871044841E+02 -.871188278E+02 -.871327909E+02 -.871463534E+02 -.871595095E+02 -.871722634E+02 -.871846268E+02 -.871966170E+02 -.872082550E+02 -.872195642E+02 -.872305698E+02 -.872412969E+02 -.872517681E+02 -.872619980E+02 -.872719803E+02 -.872816607E+02 -.872908867E+02 -.872993200E+02 -.873063077E+02 -.873107115E+02 -.873107115E+02
 -.873123821E+02 -.873123821E+02 -.873083543E+02 -.873019740E+02 -.872943058E+02 -.872859654E+02 -.872772698E+02 -.872683600E+02 -.872592898E+02 -.872500773E+02 -.872407337E+02 -.872312683E+02 -.872216849E+02 -.872119837E+02 -.872021762E+02 -.871922851E+02 -.871823418E+02 -.871723823E+02 -.871624594E+02 -.871526539E+02 -.871430793E+02 -.871338776E+02 -.871252252E+02 -.871173452E+02 -.871105283E+02 -.871051464E+02 -.871016663E+02 -.871006677E+02 -.871028743E+02 -.871091856E+02 -.871207093E+02 -.871387926E+02 -.871650589E+02 -.872014411E+02 -.872502037E+02 -.873139385E+02 -.873955239E+02 -.874980185E+02 -.876244615E+02 -.877775419E+02 -.879590999E+02 -.881694332E+02 -.884064107E+02 -.886644640E+02 -.889336351E+02 -.891990151E+02 -.894410669E+02 -.896373783E+02 -.897661603E+02 -.898111049E+02 -.897660776E+02 -.896372114E+02 -.894408130E+02 -.891986702E+02 -.889331959E+02 -.886639284E+02 -.884057791E+02 -.881687076E+02 -.879582822E+02 -.877766319E+02 -.876234568E+02 -.874969150E+02 -.873943174E+02 -.873126259E+02 -.872487835E+02 -.871999128E+02 -.871634216E+02 -.871370448E+02 -.871188478E+02 -.871072051E+02 -.871007698E+02 -.870984367E+02 -.870993071E+02 -.871026550E+02 -.871078980E+02 -.871145709E+02 -.871223044E+02 -.871308069E+02 -.871398494E+02 -.871492534E+02 -.871588805E+02 -.871686248E+02 -.871784062E+02 -.871881650E+02 -.871978580E+02 -.872074550E+02 -.872169359E+02 -.872262888E+02 -.872355083E+02 -.872445935E+02 -.872535467E+02 -.872623705E+02 -.872710626E+02 -.872796041E+02 -.872879357E+02 -.872959132E+02 -.873032311E+02 -.873093099E+02 -.873131471E+02 -.873131471E+02
 -.873151903E+02 -.873151903E+02 -.873118177E+02 -.873064882E+02 -.873001062E+02 -.872931994E+02 -.872860440E+02 -.872787701E+02 -.872714368E+02 -.872640757E+02 -.872567137E+02 -.872493781E+02 -.872420923E+02 -.872348798E+02 -.872277774E+02 -.872208357E+02 -.872141159E+02 -.872076869E+02 -.872016360E+02 -.871960806E+02 -.871911717E+02 -.871870892E+02 -.871840459E+02 -.871822987E+02 -.871821644E+02 -.871840293E+02 -.871883558E+02 -.871956914E+02 -.872066858E+02 -.872221075E+02 -.872428540E+02 -.872699567E+02 -.873045831E+02 -.873480310E+02 -.874017071E+02 -.874670803E+02 -.875456042E+02 -.876385974E+02 -.877470720E+02 -.878715020E+02 -.880115310E+02 -.881656307E+02 -.883307426E+02 -.885019658E+02 -.886723894E+02 -.888331983E+02 -.889741923E+02 -.890848094E+02 -.891556133E+02 -.891799859E+02 -.891555337E+02 -.890846489E+02 -.889739486E+02 -.888328691E+02 -.886719729E+02 -.885014616E+02 -.883301513E+02 -.881649532E+02 -.880107672E+02 -.878706505E+02 -.877461304E+02 -.876375629E+02 -.875444742E+02 -.874658529E+02 -.874003811E+02 -.873466056E+02 -.873030576E+02 -.872683297E+02 -.872411223E+02 -.872202666E+02 -.872047316E+02 -.871936225E+02 -.871861713E+02 -.871817257E+02 -.871797357E+02 -.871797408E+02 -.871813576E+02 -.871842683E+02 -.871882107E+02 -.871929696E+02 -.871983686E+02 -.872042641E+02 -.872105399E+02 -.872171018E+02 -.872238746E+02 -.872307984E+02 -.872378258E+02 -.872449199E+02 -.872520525E+02 -.872592019E+02 -.872663515E+02 -.872734871E+02 -.872805920E+02 -.872876370E+02 -.872945600E+02 -.873012277E+02 -.873073716E+02 -.873124912E+02 -.873157295E+02 -.873157295E+02
 -.873180335E+02 -.873180335E+02 -.873153227E+02 -.873110523E+02 -.873059622E+02 -.873004893E+02 -.872948669E+02 -.872892121E+02 -.872835853E+02 -.872780273E+02 -.872725768E+02 -.872672739E+02 -.872621564E+02 -.872572642E+02 -.872526509E+02 -.872483843E+02 -.872445428E+02 -.872412143E+02 -.872385030E+02 -.872365408E+02 -.872354904E+02 -.872355404E+02 -.872369062E+02 -.872398377E+02 -.872446312E+02 -.872516354E+02 -.872612526E+02 -.872739391E+02 -.872902122E+02 -.873106559E+02 -.873359196E+02 -.873667097E+02 -.874037746E+02 -.874478851E+02 -.874998020E+02 -.875602272E+02 -.876297362E+02 -.877086876E+02 -.877971123E+02 -.878945831E+02 -.880000716E+02 -.881118065E+02 -.882271580E+02 -.883425805E+02 -.884536551E+02 -.885552723E+02 -.886419840E+02 -.887085238E+02 -.887504420E+02 -.887647424E+02 -.887503657E+02 -.887083707E+02 -.886417531E+02 -.885549626E+02 -.884532663E+02 -.883421124E+02 -.882266107E+02 -.881111798E+02 -.879993645E+02 -.878937940E+02 -.877962394E+02 -.877077292E+02 -.876286906E+02 -.875590930E+02 -.874985781E+02 -.874465713E+02 -.874023706E+02 -.873652139E+02 -.873343289E+02 -.873089662E+02 -.872884212E+02 -.872720467E+02 -.872592581E+02 -.872495354E+02 -.872424206E+02 -.872375140E+02 -.872344695E+02 -.872329895E+02 -.872328189E+02 -.872337404E+02 -.872355697E+02 -.872381506E+02 -.872413517E+02 -.872450625E+02 -.872491904E+02 -.872536582E+02 -.872584015E+02 -.872633670E+02 -.872685104E+02 -.872737953E+02 -.872791910E+02 -.872846705E+02 -.872902061E+02 -.872957612E+02 -.873012734E+02 -.873066231E+02 -.873115807E+02 -.873157286E+02 -.873183591E+02 -.873183591E+02
 -.873208249E+02 -.873208249E+02 -.873187582E+02 -.873155160E+02 -.873116772E+02 -.873075875E+02 -.873034367E+02 -.872993263E+02 -.872953152E+02 -.872914487E+02 -.872877728E+02 -.872843358E+02 -.872811845E+02 -.872783684E+02 -.872759498E+02 -.872740046E+02 -.872726185E+02 -.872718853E+02 -.872719129E+02 -.872728314E+02 -.872747967E+02 -.872779860E+02 -.872825959E+02 -.872888462E+02 -.872969880E+02 -.873073078E+02 -.873201254E+02 -.873357899E+02 -.873546783E+02 -.873771959E+02 -.874037707E+02 -.874348409E+02 -.874708362E+02 -.875121556E+02 -.875591386E+02 -.876120285E+02 -.876709254E+02 -.877357295E+02 -.878060792E+02 -.878812860E+02 -.879602745E+02 -.880415350E+02 -.881231020E+02 -.882025729E+02 -.882771807E+02 -.883439317E+02 -.883998106E+02 -.884420376E+02 -.884683520E+02 -.884772718E+02 -.884682805E+02 -.884418947E+02 -.883995961E+02 -.883436457E+02 -.882768231E+02 -.882021436E+02 -.881226006E+02 -.880409607E+02 -.879596264E+02 -.878805630E+02 -.878052801E+02 -.877348530E+02 -.876699701E+02 -.876109936E+02 -.875580236E+02 -.875109609E+02 -.874695614E+02 -.874334840E+02 -.874023288E+02 -.873756663E+02 -.873530606E+02 -.873340847E+02 -.873183319E+02 -.873054224E+02 -.872950071E+02 -.872867693E+02 -.872804243E+02 -.872757187E+02 -.872724282E+02 -.872703557E+02 -.872693284E+02 -.872691961E+02 -.872698280E+02 -.872711112E+02 -.872729479E+02 -.872752541E+02 -.872779575E+02 -.872809961E+02 -.872843164E+02 -.872878728E+02 -.872916255E+02 -.872955387E+02 -.872995775E+02 -.873037010E+02 -.873078488E+02 -.873119170E+02 -.873157166E+02 -.873189131E+02 -.873209474E+02 -.873209474E+02
 -.873234821E+02 -.873234821E+02 -.873220248E+02 -.873197526E+02 -.873170899E+02 -.873142948E+02 -.873115138E+02 -.873088313E+02 -.873063016E+02 -.873039710E+02 -.873018886E+02 -.873001069E+02 -.872986771E+02 -.872976526E+02 -.872970974E+02 -.872970887E+02 -.872977116E+02 -.872990573E+02 -.873012273E+02 -.873043399E+02 -.873085333E+02 -.873139619E+02 -.873207927E+02 -.873292058E+02 -.873393992E+02 -.873515916E+02 -.873660200E+02 -.873829331E+02 -.874025863E+02 -.874252381E+02 -.874511448E+02 -.874805491E+02 -.875136635E+02 -.875506516E+02 -.875916063E+02 -.876365254E+02 -.876852835E+02 -.877376011E+02 -.877930125E+02 -.878508379E+02 -.879101621E+02 -.879698260E+02 -.880284362E+02 -.880843964E+02 -.881359676E+02 -.881813558E+02 -.882188260E+02 -.882468321E+02 -.882641498E+02 -.882699913E+02 -.882640847E+02 -.882467020E+02 -.882186311E+02 -.881810963E+02 -.881356434E+02 -.880840074E+02 -.880279819E+02 -.879693060E+02 -.879095756E+02 -.878501843E+02 -.877922909E+02 -.877368103E+02 -.876844227E+02 -.876355944E+02 -.875906056E+02 -.875495814E+02 -.875125229E+02 -.874793360E+02 -.874498572E+02 -.874238752E+02 -.874011489E+02 -.873814221E+02 -.873644339E+02 -.873499275E+02 -.873376553E+02 -.873273835E+02 -.873188940E+02 -.873119857E+02 -.873064752E+02 -.873021962E+02 -.872989991E+02 -.872967498E+02 -.872953288E+02 -.872946301E+02 -.872945597E+02 -.872950345E+02 -.872959815E+02 -.872973361E+02 -.872990416E+02 -.873010479E+02 -.873033104E+02 -.873057886E+02 -.873084436E+02 -.873112328E+02 -.873141005E+02 -.873169598E+02 -.873196623E+02 -.873219546E+02 -.873234211E+02 -.873234211E+02
 -.873259387E+02 -.873259387E+02 -.873250432E+02 -.873236629E+02 -.873220773E+02 -.873204623E+02 -.873189225E+02 -.873175238E+02 -.873163145E+02 -.873153389E+02 -.873146457E+02 -.873142878E+02 -.873143179E+02 -.873147888E+02 -.873157618E+02 -.873173092E+02 -.873195109E+02 -.873224506E+02 -.873262176E+02 -.873309128E+02 -.873366518E+02 -.873435618E+02 -.873517769E+02 -.873614370E+02 -.873726892E+02 -.873856903E+02 -.874006047E+02 -.874175981E+02 -.874368311E+02 -.874584541E+02 -.874826018E+02 -.875093858E+02 -.875388827E+02 -.875711194E+02 -.876060587E+02 -.876435840E+02 -.876834841E+02 -.877254377E+02 -.877689995E+02 -.878135901E+02 -.878584914E+02 -.879028516E+02 -.879457008E+02 -.879859786E+02 -.880225760E+02 -.880543886E+02 -.880803798E+02 -.880996488E+02 -.881114958E+02 -.881154762E+02 -.881114377E+02 -.880995328E+02 -.880802059E+02 -.880541568E+02 -.880222864E+02 -.879856310E+02 -.879452951E+02 -.879023876E+02 -.878579686E+02 -.878130080E+02 -.877683574E+02 -.877247349E+02 -.876827207E+02 -.876427605E+02 -.876051754E+02 -.875701762E+02 -.875378786E+02 -.875083192E+02 -.874814720E+02 -.874572620E+02 -.874355781E+02 -.874162843E+02 -.873992286E+02 -.873842503E+02 -.873711856E+02 -.873598725E+02 -.873501536E+02 -.873418785E+02 -.873349056E+02 -.873291023E+02 -.873243461E+02 -.873205245E+02 -.873175345E+02 -.873152824E+02 -.873136833E+02 -.873126607E+02 -.873121452E+02 -.873120747E+02 -.873123932E+02 -.873130501E+02 -.873139997E+02 -.873151998E+02 -.873166104E+02 -.873181898E+02 -.873198887E+02 -.873216376E+02 -.873233281E+02 -.873247837E+02 -.873257237E+02 -.873257237E+02
 -.873281521E+02 -.873281521E+02 -.873277615E+02 -.873271810E+02 -.873265578E+02 -.873259919E+02 -.873255486E+02 -.873252752E+02 -.873252122E+02 -.873254005E+02 -.873258855E+02 -.873267179E+02 -.873279489E+02 -.873296288E+02 -.873318127E+02 -.873345650E+02 -.873379568E+02 -.873420615E+02 -.873469550E+02 -.873527191E+02 -.873594452E+02 -.873672331E+02 -.873761863E+02 -.873864084E+02 -.873980033E+02 -.874110764E+02 -.874257340E+02 -.874420782E+02 -.874602010E+02 -.874801783E+02 -.875020658E+02 -.875258934E+02 -.875516584E+02 -.875793159E+02 -.876087692E+02 -.876398606E+02 -.876723640E+02 -.877059775E+02 -.877403198E+02 -.877749274E+02 -.878092571E+02 -.878426938E+02 -.878745639E+02 -.879041569E+02 -.879307518E+02 -.879536495E+02 -.879722090E+02 -.879858834E+02 -.879942539E+02 -.879970571E+02 -.879942031E+02 -.879857817E+02 -.879720564E+02 -.879534460E+02 -.879304974E+02 -.879038518E+02 -.878742080E+02 -.878422869E+02 -.878087991E+02 -.877744177E+02 -.877397583E+02 -.877053644E+02 -.876716997E+02 -.876391459E+02 -.876080042E+02 -.875785002E+02 -.875507911E+02 -.875249741E+02 -.875010954E+02 -.874791584E+02 -.874591326E+02 -.874409612E+02 -.874245673E+02 -.874098600E+02 -.873967395E+02 -.873851005E+02 -.873748360E+02 -.873658394E+02 -.873580064E+02 -.873512366E+02 -.873454344E+02 -.873405094E+02 -.873363769E+02 -.873329580E+02 -.873301798E+02 -.873279746E+02 -.873262805E+02 -.873250402E+02 -.873242013E+02 -.873237158E+02 -.873235393E+02 -.873236305E+02 -.873239505E+02 -.873244603E+02 -.873251181E+02 -.873258723E+02 -.873266518E+02 -.873273518E+02 -.873278152E+02 -.873278152E+02
 -.873301004E+02 -.873301004E+02 -.873301527E+02 -.873302723E+02 -.873304883E+02 -.873308325E+02 -.873313342E+02 -.873320228E+02 -.873329301E+02 -.873340921E+02 -.873355499E+02 -.873373498E+02 -.873395392E+02 -.873421645E+02 -.873452739E+02 -.873489219E+02 -.873531688E+02 -.873580772E+02 -.873637094E+02 -.873701295E+02 -.873774066E+02 -.873856153E+02 -.873948317E+02 -.874051298E+02 -.874165795E+02 -.874292468E+02 -.874431943E+02 -.874584780E+02 -.874751425E+02 -.874932161E+02 -.875127061E+02 -.875335962E+02 -.875558415E+02 -.875793642E+02 -.876040476E+02 -.876297304E+02 -.876562036E+02 -.876832076E+02 -.877104319E+02 -.877375171E+02 -.877640583E+02 -.877896130E+02 -.878137114E+02 -.878358707E+02 -.878556127E+02 -.878724830E+02 -.878860724E+02 -.878960367E+02 -.879021151E+02 -.879041451E+02 -.879020713E+02 -.878959490E+02 -.878859409E+02 -.878723078E+02 -.878553938E+02 -.878356083E+02 -.878134055E+02 -.877892634E+02 -.877636650E+02 -.877370800E+02 -.877099516E+02 -.876826846E+02 -.876556387E+02 -.876291240E+02 -.876033996E+02 -.875786744E+02 -.875551098E+02 -.875328236E+02 -.875118943E+02 -.874923665E+02 -.874742560E+02 -.874575542E+02 -.874422334E+02 -.874282506E+02 -.874155514E+02 -.874040730E+02 -.873937473E+02 -.873845027E+02 -.873762663E+02 -.873689653E+02 -.873625280E+02 -.873568849E+02 -.873519688E+02 -.873477160E+02 -.873440658E+02 -.873409611E+02 -.873383482E+02 -.873361767E+02 -.873343996E+02 -.873329728E+02 -.873318553E+02 -.873310083E+02 -.873303955E+02 -.873299822E+02 -.873297344E+02 -.873296179E+02 -.873295965E+02 -.873296297E+02 -.873296719E+02 -.873296719E+02
 -.873317769E+02 -.873317769E+02 -.873322086E+02 -.873329267E+02 -.873338572E+02 -.873349718E+02 -.873362679E+02 -.873377583E+02 -.873394661E+02 -.873414213E+02 -.873436600E+02 -.873462229E+02 -.873491526E+02 -.873524904E+02 -.873562777E+02 -.873605590E+02 -.873653834E+02 -.873708023E+02 -.873768659E+02 -.873836233E+02 -.873911244E+02 -.873994220E+02 -.874085696E+02 -.874186176E+02 -.874296106E+02 -.874415866E+02 -.874545770E+02 -.874686060E+02 -.874836871E+02 -.874998191E+02 -.875169830E+02 -.875351386E+02 -.875542227E+02 -.875741467E+02 -.875947939E+02 -.876160166E+02 -.876376344E+02 -.876594336E+02 -.876811687E+02 -.877025644E+02 -.877233205E+02 -.877431175E+02 -.877616245E+02 -.877785086E+02 -.877934460E+02 -.878061345E+02 -.878163049E+02 -.878237338E+02 -.878282534E+02 -.878297593E+02 -.878282164E+02 -.878236600E+02 -.878161943E+02 -.878059872E+02 -.877932623E+02 -.877782883E+02 -.877613678E+02 -.877428245E+02 -.877229913E+02 -.877021996E+02 -.876807690E+02 -.876589998E+02 -.876371670E+02 -.876155160E+02 -.875942601E+02 -.875735802E+02 -.875536244E+02 -.875345103E+02 -.875163265E+02 -.874991355E+02 -.874829767E+02 -.874678694E+02 -.874538160E+02 -.874408042E+02 -.874288105E+02 -.874178023E+02 -.874077399E+02 -.873985785E+02 -.873902698E+02 -.873827633E+02 -.873760075E+02 -.873699507E+02 -.873645418E+02 -.873597306E+02 -.873554686E+02 -.873517088E+02 -.873484062E+02 -.873455178E+02 -.873430027E+02 -.873408219E+02 -.873389385E+02 -.873373175E+02 -.873359263E+02 -.873347348E+02 -.873337177E+02 -.873328567E+02 -.873321469E+02 -.873316052E+02 -.873312831E+02 -.873312831E+02
 -.873331863E+02 -.873331863E+02 -.873339352E+02 -.873351523E+02 -.873366762E+02 -.873384268E+02 -.873403738E+02 -.873425150E+02 -.873448649E+02 -.873474479E+02 -.873502942E+02 -.873534387E+02 -.873569182E+02 -.873607690E+02 -.873650259E+02 -.873697247E+02 -.873749036E+02 -.873806031E+02 -.873868627E+02 -.873937195E+02 -.874012087E+02 -.874093653E+02 -.874182243E+02 -.874278178E+02 -.874381725E+02 -.874493072E+02 -.874612331E+02 -.874739533E+02 -.874874617E+02 -.875017404E+02 -.875167568E+02 -.875324616E+02 -.875487868E+02 -.875656455E+02 -.875829302E+02 -.876005127E+02 -.876182426E+02 -.876359485E+02 -.876534387E+02 -.876705040E+02 -.876869212E+02 -.877024580E+02 -.877168786E+02 -.877299497E+02 -.877414481E+02 -.877511678E+02 -.877589278E+02 -.877645786E+02 -.877680090E+02 -.877691502E+02 -.877679789E+02 -.877645184E+02 -.877588376E+02 -.877510479E+02 -.877412984E+02 -.877297704E+02 -.877166699E+02 -.877022203E+02 -.876866549E+02 -.876702100E+02 -.876531178E+02 -.876356013E+02 -.876178696E+02 -.876001142E+02 -.875825071E+02 -.875651988E+02 -.875483183E+02 -.875319730E+02 -.875162496E+02 -.875012154E+02 -.874869199E+02 -.874733964E+02 -.874606640E+02 -.874487296E+02 -.874375895E+02 -.874272312E+02 -.874176352E+02 -.874087761E+02 -.874006241E+02 -.873931461E+02 -.873863067E+02 -.873800689E+02 -.873743949E+02 -.873692466E+02 -.873645860E+02 -.873603757E+02 -.873565790E+02 -.873531601E+02 -.873500843E+02 -.873473181E+02 -.873448291E+02 -.873425867E+02 -.873405623E+02 -.873387311E+02 -.873370759E+02 -.873355932E+02 -.873343055E+02 -.873332793E+02 -.873326495E+02 -.873326495E+02
 -.873343402E+02 -.873343402E+02 -.873353477E+02 -.873369701E+02 -.873389738E+02 -.873412355E+02 -.873437008E+02 -.873463546E+02 -.873492037E+02 -.873522667E+02 -.873555683E+02 -.873591376E+02 -.873630055E+02 -.873672028E+02 -.873717587E+02 -.873767015E+02 -.873820604E+02 -.873878656E+02 -.873941471E+02 -.874009325E+02 -.874082461E+02 -.874161101E+02 -.874245448E+02 -.874335685E+02 -.874431946E+02 -.874534300E+02 -.874642733E+02 -.874757153E+02 -.874877383E+02 -.875003155E+02 -.875134090E+02 -.875269677E+02 -.875409269E+02 -.875552071E+02 -.875697142E+02 -.875843396E+02 -.875989608E+02 -.876134414E+02 -.876276329E+02 -.876413764E+02 -.876545055E+02 -.876668498E+02 -.876782390E+02 -.876885072E+02 -.876974974E+02 -.877050665E+02 -.877110898E+02 -.877154651E+02 -.877181168E+02 -.877189980E+02 -.877180932E+02 -.877154181E+02 -.877110193E+02 -.877049727E+02 -.876973805E+02 -.876883674E+02 -.876780768E+02 -.876666657E+02 -.876543003E+02 -.876411509E+02 -.876273877E+02 -.876131771E+02 -.875986780E+02 -.875840392E+02 -.875693974E+02 -.875548757E+02 -.875405827E+02 -.875266121E+02 -.875130432E+02 -.874999408E+02 -.874873564E+02 -.874753290E+02 -.874638861E+02 -.874530453E+02 -.874428148E+02 -.874331953E+02 -.874241805E+02 -.874157588E+02 -.874079137E+02 -.874006251E+02 -.873938699E+02 -.873876228E+02 -.873818569E+02 -.873765439E+02 -.873716551E+02 -.873671612E+02 -.873630331E+02 -.873592416E+02 -.873557580E+02 -.873525540E+02 -.873496020E+02 -.873468757E+02 -.873443510E+02 -.873420082E+02 -.873398376E+02 -.873378488E+02 -.873360881E+02 -.873346637E+02 -.873337805E+02 -.873337805E+02
 -.873352558E+02 -.873352558E+02 -.873364681E+02 -.873384103E+02 -.873407904E+02 -.873434499E+02 -.873463144E+02 -.873493577E+02 -.873525798E+02 -.873559939E+02 -.873596200E+02 -.873634815E+02 -.873676036E+02 -.873720118E+02 -.873767302E+02 -.873817812E+02 -.873871865E+02 -.873929679E+02 -.873991470E+02 -.874057436E+02 -.874127741E+02 -.874202517E+02 -.874281867E+02 -.874365869E+02 -.874454563E+02 -.874547936E+02 -.874645908E+02 -.874748322E+02 -.874854947E+02 -.874965476E+02 -.875079518E+02 -.875196589E+02 -.875316103E+02 -.875437366E+02 -.875559578E+02 -.875681840E+02 -.875803158E+02 -.875922455E+02 -.876038578E+02 -.876150319E+02 -.876256431E+02 -.876355652E+02 -.876446739E+02 -.876528492E+02 -.876599790E+02 -.876659617E+02 -.876707098E+02 -.876741518E+02 -.876762352E+02 -.876769275E+02 -.876762179E+02 -.876741173E+02 -.876706580E+02 -.876658929E+02 -.876598934E+02 -.876527474E+02 -.876445564E+02 -.876354326E+02 -.876254961E+02 -.876148713E+02 -.876036841E+02 -.875920595E+02 -.875801186E+02 -.875679768E+02 -.875557422E+02 -.875435144E+02 -.875313830E+02 -.875194279E+02 -.875077185E+02 -.874963138E+02 -.874852632E+02 -.874746061E+02 -.874643735E+02 -.874545878E+02 -.874452641E+02 -.874364108E+02 -.874280304E+02 -.874201203E+02 -.874126733E+02 -.874056789E+02 -.873991229E+02 -.873929891E+02 -.873872589E+02 -.873819122E+02 -.873769278E+02 -.873722833E+02 -.873679561E+02 -.873639229E+02 -.873601604E+02 -.873566452E+02 -.873533542E+02 -.873502654E+02 -.873473589E+02 -.873446199E+02 -.873420456E+02 -.873396570E+02 -.873375201E+02 -.873357776E+02 -.873346912E+02 -.873346912E+02
 -.873359553E+02 -.873359553E+02 -.873373240E+02 -.873395096E+02 -.873421739E+02 -.873451305E+02 -.873482891E+02 -.873516145E+02 -.873551006E+02 -.873587560E+02 -.873625960E+02 -.873666394E+02 -.873709064E+02 -.873754173E+02 -.873801915E+02 -.873852466E+02 -.873905988E+02 -.873962632E+02 -.874022546E+02 -.874085860E+02 -.874152681E+02 -.874223079E+02 -.874297094E+02 -.874374733E+02 -.874455969E+02 -.874540739E+02 -.874628922E+02 -.874720338E+02 -.874814741E+02 -.874911820E+02 -.875011200E+02 -.875112438E+02 -.875215018E+02 -.875318351E+02 -.875421769E+02 -.875524538E+02 -.875625857E+02 -.875724875E+02 -.875820695E+02 -.875912392E+02 -.875999024E+02 -.876079652E+02 -.876153355E+02 -.876219256E+02 -.876276538E+02 -.876324472E+02 -.876362429E+02 -.876389901E+02 -.876406513E+02 -.876412038E+02 -.876406399E+02 -.876389672E+02 -.876362088E+02 -.876324021E+02 -.876275982E+02 -.876218598E+02 -.876152602E+02 -.876078810E+02 -.875998100E+02 -.875911392E+02 -.875819628E+02 -.875723751E+02 -.875624691E+02 -.875523343E+02 -.875420562E+02 -.875317146E+02 -.875213831E+02 -.875111283E+02 -.875010097E+02 -.874910794E+02 -.874813823E+02 -.874719558E+02 -.874628308E+02 -.874540315E+02 -.874455761E+02 -.874374775E+02 -.874297432E+02 -.874223765E+02 -.874153766E+02 -.874087392E+02 -.874024571E+02 -.873965205E+02 -.873909173E+02 -.873856337E+02 -.873806544E+02 -.873759630E+02 -.873715421E+02 -.873673736E+02 -.873634387E+02 -.873597187E+02 -.873561945E+02 -.873528480E+02 -.873496633E+02 -.873466301E+02 -.873437517E+02 -.873410585E+02 -.873386327E+02 -.873366447E+02 -.873354009E+02 -.873354009E+02
 -.873364652E+02 -.873364652E+02 -.873379471E+02 -.873403080E+02 -.873431753E+02 -.873463412E+02 -.873497029E+02 -.873532181E+02 -.873568758E+02 -.873606802E+02 -.873646429E+02 -.873687783E+02 -.873731025E+02 -.873776312E+02 -.873823797E+02 -.873873615E+02 -.873925884E+02 -.873980710E+02 -.874038184E+02 -.874098387E+02 -.874161377E+02 -.874227185E+02 -.874295809E+02 -.874367214E+02 -.874441335E+02 -.874518073E+02 -.874597290E+02 -.874678798E+02 -.874762360E+02 -.874847685E+02 -.874934427E+02 -.875022193E+02 -.875110535E+02 -.875198957E+02 -.875286910E+02 -.875373796E+02 -.875458976E+02 -.875541776E+02 -.875621496E+02 -.875697421E+02 -.875768836E+02 -.875835032E+02 -.875895322E+02 -.875949055E+02 -.875995631E+02 -.876034515E+02 -.876065250E+02 -.876087466E+02 -.876100893E+02 -.876105367E+02 -.876100833E+02 -.876087347E+02 -.876065074E+02 -.876034287E+02 -.875995354E+02 -.875948733E+02 -.875894962E+02 -.875834639E+02 -.875768418E+02 -.875696986E+02 -.875621053E+02 -.875541339E+02 -.875458560E+02 -.875373414E+02 -.875286576E+02 -.875198687E+02 -.875110344E+02 -.875022100E+02 -.874934458E+02 -.874847866E+02 -.874762720E+02 -.874679363E+02 -.874598085E+02 -.874519126E+02 -.874442678E+02 -.874368887E+02 -.874297858E+02 -.874229660E+02 -.874164323E+02 -.874101849E+02 -.874042212E+02 -.873985362E+02 -.873931226E+02 -.873879715E+02 -.873830723E+02 -.873784131E+02 -.873739809E+02 -.873697618E+02 -.873657413E+02 -.873619043E+02 -.873582354E+02 -.873547202E+02 -.873513462E+02 -.873481073E+02 -.873450117E+02 -.873420978E+02 -.873394605E+02 -.873372913E+02 -.873359309E+02 -.873359309E+02
 -.873368117E+02 -.873368117E+02 -.873383690E+02 -.873408458E+02 -.873438459E+02 -.873471458E+02 -.873506333E+02 -.873542605E+02 -.873580124E+02 -.873618898E+02 -.873659007E+02 -.873700562E+02 -.873743685E+02 -.873788497E+02 -.873835113E+02 -.873883636E+02 -.873934151E+02 -.873986727E+02 -.874041419E+02 -.874098267E+02 -.874157294E+02 -.874218502E+02 -.874281864E+02 -.874347324E+02 -.874414794E+02 -.874484160E+02 -.874555274E+02 -.874627956E+02 -.874701984E+02 -.874777096E+02 -.874852986E+02 -.874929310E+02 -.875005688E+02 -.875081701E+02 -.875156898E+02 -.875230797E+02 -.875302885E+02 -.875372631E+02 -.875439485E+02 -.875502894E+02 -.875562307E+02 -.875617184E+02 -.875667006E+02 -.875711287E+02 -.875749578E+02 -.875781483E+02 -.875806663E+02 -.875824846E+02 -.875835835E+02 -.875839509E+02 -.875835826E+02 -.875824830E+02 -.875806642E+02 -.875781460E+02 -.875749558E+02 -.875711274E+02 -.875667007E+02 -.875617204E+02 -.875562354E+02 -.875502979E+02 -.875439618E+02 -.875372825E+02 -.875303155E+02 -.875231155E+02 -.875157359E+02 -.875082280E+02 -.875006404E+02 -.874930187E+02 -.874854047E+02 -.874778368E+02 -.874703492E+02 -.874629725E+02 -.874557331E+02 -.874486534E+02 -.874417522E+02 -.874350448E+02 -.874285429E+02 -.874222550E+02 -.874161869E+02 -.874103414E+02 -.874047190E+02 -.873993181E+02 -.873941351E+02 -.873891644E+02 -.873843991E+02 -.873798310E+02 -.873754506E+02 -.873712476E+02 -.873672106E+02 -.873633280E+02 -.873595876E+02 -.873559779E+02 -.873524897E+02 -.873491204E+02 -.873458825E+02 -.873428204E+02 -.873400387E+02 -.873377445E+02 -.873363031E+02 -.873363031E+02
 -.873370180E+02 -.873370180E+02 -.873386188E+02 -.873411614E+02 -.873442348E+02 -.873476053E+02 -.873511541E+02 -.873548287E+02 -.873586111E+02 -.873624995E+02 -.873664991E+02 -.873706179E+02 -.873748650E+02 -.873792494E+02 -.873837796E+02 -.873884630E+02 -.873933056E+02 -.873983117E+02 -.874034842E+02 -.874088243E+02 -.874143318E+02 -.874200049E+02 -.874258391E+02 -.874318279E+02 -.874379619E+02 -.874442290E+02 -.874506148E+02 -.874571020E+02 -.874636706E+02 -.874702974E+02 -.874769560E+02 -.874836169E+02 -.874902479E+02 -.874968141E+02 -.875032783E+02 -.875096014E+02 -.875157425E+02 -.875216594E+02 -.875273090E+02 -.875326480E+02 -.875376338E+02 -.875422248E+02 -.875463816E+02 -.875500670E+02 -.875532473E+02 -.875558928E+02 -.875579782E+02 -.875594831E+02 -.875603929E+02 -.875606984E+02 -.875603968E+02 -.875594910E+02 -.875579903E+02 -.875559094E+02 -.875532688E+02 -.875500938E+02 -.875464144E+02 -.875422644E+02 -.875376809E+02 -.875327038E+02 -.875273745E+02 -.875217360E+02 -.875158314E+02 -.875097038E+02 -.875033958E+02 -.874969485E+02 -.874904013E+02 -.874837916E+02 -.874771543E+02 -.874705216E+02 -.874639232E+02 -.874573854E+02 -.874509319E+02 -.874445831E+02 -.874383567E+02 -.874322675E+02 -.874263274E+02 -.874205458E+02 -.874149297E+02 -.874094837E+02 -.874042104E+02 -.873991103E+02 -.873941823E+02 -.873894235E+02 -.873848298E+02 -.873803956E+02 -.873761144E+02 -.873719785E+02 -.873679795E+02 -.873641083E+02 -.873603556E+02 -.873567126E+02 -.873531727E+02 -.873497362E+02 -.873464192E+02 -.873432707E+02 -.873404020E+02 -.873380310E+02 -.873365392E+02 -.873365392E+02
 -.873371051E+02 -.873371051E+02 -.873387229E+02 -.873412898E+02 -.873443874E+02 -.873477762E+02 -.873513331E+02 -.873550025E+02 -.873587642E+02 -.873626141E+02 -.873665552E+02 -.873705933E+02 -.873747347E+02 -.873789860E+02 -.873833531E+02 -.873878412E+02 -.873924542E+02 -.873971946E+02 -.874020634E+02 -.874070601E+02 -.874121828E+02 -.874174281E+02 -.874227909E+02 -.874282639E+02 -.874338379E+02 -.874395014E+02 -.874452405E+02 -.874510394E+02 -.874568800E+02 -.874627421E+02 -.874686031E+02 -.874744379E+02 -.874802197E+02 -.874859194E+02 -.874915065E+02 -.874969491E+02 -.875022143E+02 -.875072685E+02 -.875120777E+02 -.875166081E+02 -.875208263E+02 -.875247002E+02 -.875281992E+02 -.875312950E+02 -.875339618E+02 -.875361770E+02 -.875379215E+02 -.875391798E+02 -.875399410E+02 -.875401981E+02 -.875399491E+02 -.875391962E+02 -.875379462E+02 -.875362105E+02 -.875340043E+02 -.875313471E+02 -.875282616E+02 -.875247736E+02 -.875209116E+02 -.875167063E+02 -.875121900E+02 -.875073959E+02 -.875023581E+02 -.874971108E+02 -.874916877E+02 -.874861220E+02 -.874804457E+02 -.874746894E+02 -.874688822E+02 -.874630512E+02 -.874572214E+02 -.874514157E+02 -.874456547E+02 -.874399569E+02 -.874343382E+02 -.874288126E+02 -.874233916E+02 -.874180848E+02 -.874128996E+02 -.874078416E+02 -.874029146E+02 -.873981206E+02 -.873934602E+02 -.873889324E+02 -.873845352E+02 -.873802650E+02 -.873761175E+02 -.873720873E+02 -.873681682E+02 -.873643534E+02 -.873606358E+02 -.873570089E+02 -.873534684E+02 -.873500171E+02 -.873466736E+02 -.873434903E+02 -.873405831E+02 -.873381759E+02 -.873366597E+02 -.873366597E+02
 -.873370933E+02 -.873370933E+02 -.873387063E+02 -.873412634E+02 -.873443450E+02 -.873477094E+02 -.873512314E+02 -.873548536E+02 -.873585537E+02 -.873623264E+02 -.873661728E+02 -.873700966E+02 -.873741024E+02 -.873781945E+02 -.873823771E+02 -.873866533E+02 -.873910255E+02 -.873954948E+02 -.874000610E+02 -.874047224E+02 -.874094762E+02 -.874143180E+02 -.874192423E+02 -.874242418E+02 -.874293076E+02 -.874344290E+02 -.874395934E+02 -.874447864E+02 -.874499921E+02 -.874551928E+02 -.874603692E+02 -.874655003E+02 -.874705635E+02 -.874755349E+02 -.874803894E+02 -.874851011E+02 -.874896433E+02 -.874939892E+02 -.874981116E+02 -.875019841E+02 -.875055803E+02 -.875088753E+02 -.875118452E+02 -.875144682E+02 -.875167242E+02 -.875185960E+02 -.875200688E+02 -.875211310E+02 -.875217742E+02 -.875219931E+02 -.875217860E+02 -.875211548E+02 -.875201048E+02 -.875186443E+02 -.875167854E+02 -.875145427E+02 -.875119338E+02 -.875089787E+02 -.875056994E+02 -.875021197E+02 -.874982649E+02 -.874941612E+02 -.874898355E+02 -.874853149E+02 -.874806265E+02 -.874757970E+02 -.874708526E+02 -.874658183E+02 -.874607182E+02 -.874555750E+02 -.874504099E+02 -.874452425E+02 -.874400908E+02 -.874349708E+02 -.874298971E+02 -.874248822E+02 -.874199372E+02 -.874150711E+02 -.874102915E+02 -.874056044E+02 -.874010142E+02 -.873965239E+02 -.873921352E+02 -.873878484E+02 -.873836629E+02 -.873795769E+02 -.873755876E+02 -.873716913E+02 -.873678838E+02 -.873641600E+02 -.873605148E+02 -.873569433E+02 -.873534435E+02 -.873500199E+02 -.873466932E+02 -.873435178E+02 -.873406121E+02 -.873382026E+02 -.873366835E+02 -.873366835E+02
 -.873370018E+02 -.873370018E+02 -.873385919E+02 -.873411113E+02 -.873441441E+02 -.873474499E+02 -.873509029E+02 -.873544445E+02 -.873580516E+02 -.873617173E+02 -.873654415E+02 -.873692265E+02 -.873730752E+02 -.873769905E+02 -.873809747E+02 -.873850299E+02 -.873891570E+02 -.873933561E+02 -.873976261E+02 -.874019647E+02 -.874063686E+02 -.874108330E+02 -.874153522E+02 -.874199191E+02 -.874245253E+02 -.874291611E+02 -.874338153E+02 -.874384750E+02 -.874431264E+02 -.874477541E+02 -.874523415E+02 -.874568711E+02 -.874613240E+02 -.874656805E+02 -.874699200E+02 -.874740213E+02 -.874779629E+02 -.874817231E+02 -.874852802E+02 -.874886131E+02 -.874917012E+02 -.874945246E+02 -.874970650E+02 -.874993050E+02 -.875012292E+02 -.875028241E+02 -.875040784E+02 -.875049830E+02 -.875055314E+02 -.875057196E+02 -.875055464E+02 -.875050132E+02 -.875041240E+02 -.875028855E+02 -.875013067E+02 -.874993992E+02 -.874971765E+02 -.874946541E+02 -.874918495E+02 -.874887811E+02 -.874854690E+02 -.874819338E+02 -.874781969E+02 -.874742801E+02 -.874702051E+02 -.874659937E+02 -.874616670E+02 -.874572457E+02 -.874527498E+02 -.874481982E+02 -.874436088E+02 -.874389983E+02 -.874343822E+02 -.874297747E+02 -.874251884E+02 -.874206348E+02 -.874161239E+02 -.874116643E+02 -.874072634E+02 -.874029270E+02 -.873986599E+02 -.873944657E+02 -.873903467E+02 -.873863042E+02 -.873823386E+02 -.873784492E+02 -.873746345E+02 -.873708923E+02 -.873672197E+02 -.873636131E+02 -.873600689E+02 -.873565838E+02 -.873531573E+02 -.873497954E+02 -.873465203E+02 -.873433876E+02 -.873405160E+02 -.873381320E+02 -.873366276E+02 -.873366276E+02
 -.873368475E+02 -.873368475E+02 -.873384004E+02 -.873408594E+02 -.873438172E+02 -.873470371E+02 -.873503943E+02 -.873538298E+02 -.873573196E+02 -.873608561E+02 -.873644381E+02 -.873680668E+02 -.873717439E+02 -.873754709E+02 -.873792493E+02 -.873830797E+02 -.873869622E+02 -.873908962E+02 -.873948800E+02 -.873989109E+02 -.874029853E+02 -.874070986E+02 -.874112449E+02 -.874154177E+02 -.874196091E+02 -.874238103E+02 -.874280113E+02 -.874322011E+02 -.874363675E+02 -.874404974E+02 -.874445766E+02 -.874485902E+02 -.874525225E+02 -.874563573E+02 -.874600776E+02 -.874636661E+02 -.874671053E+02 -.874703778E+02 -.874734660E+02 -.874763530E+02 -.874790225E+02 -.874814587E+02 -.874836471E+02 -.874855742E+02 -.874872277E+02 -.874885973E+02 -.874896739E+02 -.874904505E+02 -.874909221E+02 -.874910856E+02 -.874909400E+02 -.874904864E+02 -.874897279E+02 -.874886699E+02 -.874873193E+02 -.874856852E+02 -.874837781E+02 -.874816105E+02 -.874791957E+02 -.874765486E+02 -.874736850E+02 -.874706214E+02 -.874673749E+02 -.874639629E+02 -.874604031E+02 -.874567132E+02 -.874529104E+02 -.874490118E+02 -.874450340E+02 -.874409928E+02 -.874369032E+02 -.874327794E+02 -.874286349E+02 -.874244817E+02 -.874203312E+02 -.874161934E+02 -.874120774E+02 -.874079913E+02 -.874039417E+02 -.873999346E+02 -.873959746E+02 -.873920656E+02 -.873882104E+02 -.873844108E+02 -.873806678E+02 -.873769818E+02 -.873733521E+02 -.873697776E+02 -.873662563E+02 -.873627861E+02 -.873593645E+02 -.873559895E+02 -.873526617E+02 -.873493884E+02 -.873461925E+02 -.873431301E+02 -.873403189E+02 -.873379826E+02 -.873365074E+02 -.873365074E+02
 -.873366441E+02 -.873366441E+02 -.873381487E+02 -.873405300E+02 -.873433922E+02 -.873465050E+02 -.873497458E+02 -.873530559E+02 -.873564107E+02 -.873598018E+02 -.873632274E+02 -.873666879E+02 -.873701842E+02 -.873737167E+02 -.873772860E+02 -.873808919E+02 -.873845339E+02 -.873882107E+02 -.873919204E+02 -.873956599E+02 -.873994258E+02 -.874032134E+02 -.874070173E+02 -.874108313E+02 -.874146483E+02 -.874184603E+02 -.874222585E+02 -.874260334E+02 -.874297744E+02 -.874334702E+02 -.874371089E+02 -.874406779E+02 -.874441641E+02 -.874475539E+02 -.874508333E+02 -.874539884E+02 -.874570047E+02 -.874598680E+02 -.874625643E+02 -.874650800E+02 -.874674019E+02 -.874695174E+02 -.874714151E+02 -.874730841E+02 -.874745149E+02 -.874756992E+02 -.874766300E+02 -.874773018E+02 -.874777104E+02 -.874778537E+02 -.874777307E+02 -.874773424E+02 -.874766912E+02 -.874757813E+02 -.874746183E+02 -.874732091E+02 -.874715624E+02 -.874696877E+02 -.874675958E+02 -.874652986E+02 -.874628085E+02 -.874601389E+02 -.874573035E+02 -.874543164E+02 -.874511920E+02 -.874479446E+02 -.874445885E+02 -.874411377E+02 -.874376060E+02 -.874340067E+02 -.874303524E+02 -.874266551E+02 -.874229264E+02 -.874191767E+02 -.874154158E+02 -.874116528E+02 -.874078957E+02 -.874041517E+02 -.874004272E+02 -.873967277E+02 -.873930578E+02 -.873894212E+02 -.873858212E+02 -.873822597E+02 -.873787385E+02 -.873752582E+02 -.873718191E+02 -.873684207E+02 -.873650621E+02 -.873617418E+02 -.873584585E+02 -.873552112E+02 -.873520014E+02 -.873488373E+02 -.873457422E+02 -.873427717E+02 -.873400416E+02 -.873377707E+02 -.873363358E+02 -.873363358E+02
 -.873364027E+02 -.873364027E+02 -.873378508E+02 -.873401415E+02 -.873428930E+02 -.873458826E+02 -.873489915E+02 -.873521619E+02 -.873553690E+02 -.873586038E+02 -.873618637E+02 -.873651487E+02 -.873684589E+02 -.873717944E+02 -.873751548E+02 -.873785395E+02 -.873819472E+02 -.873853765E+02 -.873888251E+02 -.873922900E+02 -.873957678E+02 -.873992541E+02 -.874027437E+02 -.874062311E+02 -.874097098E+02 -.874131727E+02 -.874166121E+02 -.874200195E+02 -.874233861E+02 -.874267021E+02 -.874299574E+02 -.874331414E+02 -.874362431E+02 -.874392512E+02 -.874421542E+02 -.874449404E+02 -.874475982E+02 -.874501160E+02 -.874524824E+02 -.874546863E+02 -.874567172E+02 -.874585650E+02 -.874602204E+02 -.874616749E+02 -.874629208E+02 -.874639515E+02 -.874647615E+02 -.874653464E+02 -.874657031E+02 -.874658295E+02 -.874657253E+02 -.874653909E+02 -.874648285E+02 -.874640413E+02 -.874630337E+02 -.874618113E+02 -.874603810E+02 -.874587503E+02 -.874569280E+02 -.874549234E+02 -.874527468E+02 -.874504087E+02 -.874479203E+02 -.874452932E+02 -.874425389E+02 -.874396693E+02 -.874366961E+02 -.874336309E+02 -.874304852E+02 -.874272701E+02 -.874239963E+02 -.874206739E+02 -.874173128E+02 -.874139221E+02 -.874105103E+02 -.874070853E+02 -.874036542E+02 -.874002236E+02 -.873967992E+02 -.873933862E+02 -.873899890E+02 -.873866113E+02 -.873832562E+02 -.873799261E+02 -.873766228E+02 -.873733475E+02 -.873701010E+02 -.873668833E+02 -.873636942E+02 -.873605330E+02 -.873573990E+02 -.873542921E+02 -.873512146E+02 -.873481750E+02 -.873451970E+02 -.873423350E+02 -.873397019E+02 -.873375100E+02 -.873361243E+02 -.873361243E+02
 -.873361328E+02 -.873361328E+02 -.873375185E+02 -.873397093E+02 -.873423391E+02 -.873451942E+02 -.873481600E+02 -.873511807E+02 -.873542315E+02 -.873573028E+02 -.873603916E+02 -.873634972E+02 -.873666196E+02 -.873697582E+02 -.873729123E+02 -.873760807E+02 -.873792621E+02 -.873824544E+02 -.873856555E+02 -.873888624E+02 -.873920716E+02 -.873952792E+02 -.873984804E+02 -.874016702E+02 -.874048427E+02 -.874079918E+02 -.874111104E+02 -.874141915E+02 -.874172273E+02 -.874202094E+02 -.874231294E+02 -.874259783E+02 -.874287468E+02 -.874314256E+02 -.874340049E+02 -.874364754E+02 -.874388272E+02 -.874410511E+02 -.874431376E+02 -.874450779E+02 -.874468633E+02 -.874484857E+02 -.874499376E+02 -.874512121E+02 -.874523031E+02 -.874532054E+02 -.874539145E+02 -.874544268E+02 -.874547400E+02 -.874548525E+02 -.874547637E+02 -.874544744E+02 -.874539860E+02 -.874533012E+02 -.874524235E+02 -.874513574E+02 -.874501084E+02 -.874486827E+02 -.874470871E+02 -.874453294E+02 -.874434176E+02 -.874413605E+02 -.874391672E+02 -.874368469E+02 -.874344093E+02 -.874318641E+02 -.874292210E+02 -.874264896E+02 -.874236796E+02 -.874208001E+02 -.874178602E+02 -.874148686E+02 -.874118337E+02 -.874087633E+02 -.874056648E+02 -.874025451E+02 -.873994105E+02 -.873962669E+02 -.873931195E+02 -.873899730E+02 -.873868316E+02 -.873836987E+02 -.873805776E+02 -.873774705E+02 -.873743796E+02 -.873713063E+02 -.873682517E+02 -.873652162E+02 -.873622002E+02 -.873592035E+02 -.873562261E+02 -.873532683E+02 -.873503331E+02 -.873474294E+02 -.873445804E+02 -.873418392E+02 -.873393150E+02 -.873372123E+02 -.873358825E+02 -.873358825E+02
 -.873358424E+02 -.873358424E+02 -.873371614E+02 -.873392460E+02 -.873417467E+02 -.873444595E+02 -.873472750E+02 -.873501394E+02 -.873530284E+02 -.873559321E+02 -.873588473E+02 -.873617726E+02 -.873647076E+02 -.873676516E+02 -.873706037E+02 -.873735624E+02 -.873765260E+02 -.873794925E+02 -.873824594E+02 -.873854241E+02 -.873883832E+02 -.873913331E+02 -.873942694E+02 -.873971875E+02 -.874000823E+02 -.874029483E+02 -.874057795E+02 -.874085695E+02 -.874113117E+02 -.874139991E+02 -.874166243E+02 -.874191799E+02 -.874216580E+02 -.874240508E+02 -.874263503E+02 -.874285485E+02 -.874306375E+02 -.874326095E+02 -.874344569E+02 -.874361724E+02 -.874377490E+02 -.874391801E+02 -.874404596E+02 -.874415819E+02 -.874425422E+02 -.874433361E+02 -.874439600E+02 -.874444113E+02 -.874446878E+02 -.874447884E+02 -.874447127E+02 -.874444611E+02 -.874440349E+02 -.874434363E+02 -.874426680E+02 -.874417338E+02 -.874406380E+02 -.874393857E+02 -.874379823E+02 -.874364342E+02 -.874347480E+02 -.874329308E+02 -.874309899E+02 -.874289331E+02 -.874267683E+02 -.874245034E+02 -.874221465E+02 -.874197057E+02 -.874171890E+02 -.874146041E+02 -.874119587E+02 -.874092602E+02 -.874065157E+02 -.874037320E+02 -.874009155E+02 -.873980722E+02 -.873952078E+02 -.873923273E+02 -.873894355E+02 -.873865368E+02 -.873836349E+02 -.873807332E+02 -.873778346E+02 -.873749416E+02 -.873720564E+02 -.873691804E+02 -.873663150E+02 -.873634611E+02 -.873606193E+02 -.873577898E+02 -.873549730E+02 -.873521699E+02 -.873493837E+02 -.873466234E+02 -.873439119E+02 -.873413003E+02 -.873388935E+02 -.873368875E+02 -.873356184E+02 -.873356184E+02
 -.873355383E+02 -.873355383E+02 -.873367879E+02 -.873387620E+02 -.873411288E+02 -.873436946E+02 -.873463554E+02 -.873490597E+02 -.873517840E+02 -.873545187E+02 -.873572598E+02 -.873600058E+02 -.873627559E+02 -.873655093E+02 -.873682648E+02 -.873710209E+02 -.873737759E+02 -.873765276E+02 -.873792736E+02 -.873820112E+02 -.873847373E+02 -.873874485E+02 -.873901410E+02 -.873928107E+02 -.873954529E+02 -.873980628E+02 -.874006352E+02 -.874031645E+02 -.874056451E+02 -.874080709E+02 -.874104357E+02 -.874127331E+02 -.874149566E+02 -.874170995E+02 -.874191553E+02 -.874211172E+02 -.874229787E+02 -.874247334E+02 -.874263750E+02 -.874278975E+02 -.874292952E+02 -.874305626E+02 -.874316948E+02 -.874326874E+02 -.874335362E+02 -.874342379E+02 -.874347895E+02 -.874351888E+02 -.874354341E+02 -.874355245E+02 -.874354597E+02 -.874352401E+02 -.874348666E+02 -.874343411E+02 -.874336658E+02 -.874328437E+02 -.874318783E+02 -.874307738E+02 -.874295347E+02 -.874281660E+02 -.874266732E+02 -.874250622E+02 -.874233389E+02 -.874215098E+02 -.874195814E+02 -.874175602E+02 -.874154531E+02 -.874132666E+02 -.874110077E+02 -.874086827E+02 -.874062983E+02 -.874038606E+02 -.874013758E+02 -.873988497E+02 -.873962879E+02 -.873936955E+02 -.873910777E+02 -.873884388E+02 -.873857833E+02 -.873831149E+02 -.873804372E+02 -.873777533E+02 -.873750660E+02 -.873723778E+02 -.873696906E+02 -.873670063E+02 -.873643262E+02 -.873616515E+02 -.873589829E+02 -.873563211E+02 -.873536668E+02 -.873510213E+02 -.873483880E+02 -.873457760E+02 -.873432074E+02 -.873407313E+02 -.873384479E+02 -.873365438E+02 -.873353387E+02 -.873353387E+02
 -.873352259E+02 -.873352259E+02 -.873364045E+02 -.873382657E+02 -.873404961E+02 -.873429125E+02 -.873454164E+02 -.873479590E+02 -.873505180E+02 -.873530837E+02 -.873556521E+02 -.873582213E+02 -.873607903E+02 -.873633581E+02 -.873659234E+02 -.873684848E+02 -.873710404E+02 -.873735880E+02 -.873761255E+02 -.873786501E+02 -.873811589E+02 -.873836490E+02 -.873861167E+02 -.873885585E+02 -.873909702E+02 -.873933476E+02 -.873956861E+02 -.873979809E+02 -.874002272E+02 -.874024196E+02 -.874045530E+02 -.874066219E+02 -.874086207E+02 -.874105440E+02 -.874123862E+02 -.874141417E+02 -.874158049E+02 -.874173707E+02 -.874188338E+02 -.874201893E+02 -.874214324E+02 -.874225587E+02 -.874235642E+02 -.874244452E+02 -.874251983E+02 -.874258208E+02 -.874263103E+02 -.874266650E+02 -.874268835E+02 -.874269651E+02 -.874269096E+02 -.874267171E+02 -.874263887E+02 -.874259257E+02 -.874253299E+02 -.874246038E+02 -.874237504E+02 -.874227729E+02 -.874216750E+02 -.874204611E+02 -.874191354E+02 -.874177029E+02 -.874161685E+02 -.874145375E+02 -.874128152E+02 -.874110074E+02 -.874091194E+02 -.874071570E+02 -.874051259E+02 -.874030315E+02 -.874008794E+02 -.873986749E+02 -.873964233E+02 -.873941296E+02 -.873917986E+02 -.873894348E+02 -.873870427E+02 -.873846262E+02 -.873821893E+02 -.873797353E+02 -.873772675E+02 -.873747887E+02 -.873723018E+02 -.873698088E+02 -.873673119E+02 -.873648129E+02 -.873623132E+02 -.873598140E+02 -.873573164E+02 -.873548212E+02 -.873523293E+02 -.873498423E+02 -.873473638E+02 -.873449026E+02 -.873424801E+02 -.873401431E+02 -.873379867E+02 -.873361876E+02 -.873350488E+02 -.873350488E+02
 -.873349096E+02 -.873349096E+02 -.873360164E+02 -.873377637E+02 -.873398569E+02 -.873421232E+02 -.873444701E+02 -.873468513E+02 -.873492458E+02 -.873516442E+02 -.873540424E+02 -.873564384E+02 -.873588309E+02 -.873612188E+02 -.873636007E+02 -.873659752E+02 -.873683406E+02 -.873706947E+02 -.873730353E+02 -.873753600E+02 -.873776661E+02 -.873799507E+02 -.873822107E+02 -.873844428E+02 -.873866435E+02 -.873888089E+02 -.873909352E+02 -.873930181E+02 -.873950533E+02 -.873970365E+02 -.873989632E+02 -.874008285E+02 -.874026281E+02 -.874043570E+02 -.874060107E+02 -.874075845E+02 -.874090738E+02 -.874104742E+02 -.874117814E+02 -.874129912E+02 -.874140998E+02 -.874151035E+02 -.874159989E+02 -.874167831E+02 -.874174534E+02 -.874180074E+02 -.874184432E+02 -.874187592E+02 -.874189545E+02 -.874190284E+02 -.874189807E+02 -.874188116E+02 -.874185219E+02 -.874181126E+02 -.874175854E+02 -.874169423E+02 -.874161856E+02 -.874153180E+02 -.874143427E+02 -.874132631E+02 -.874120829E+02 -.874108060E+02 -.874094366E+02 -.874079791E+02 -.874064380E+02 -.874048180E+02 -.874031236E+02 -.874013598E+02 -.873995311E+02 -.873976424E+02 -.873956983E+02 -.873937034E+02 -.873916621E+02 -.873895789E+02 -.873874578E+02 -.873853030E+02 -.873831181E+02 -.873809068E+02 -.873786725E+02 -.873764183E+02 -.873741472E+02 -.873718618E+02 -.873695645E+02 -.873672576E+02 -.873649431E+02 -.873626226E+02 -.873602977E+02 -.873579696E+02 -.873556396E+02 -.873533086E+02 -.873509777E+02 -.873486486E+02 -.873463250E+02 -.873440155E+02 -.873417404E+02 -.873395442E+02 -.873375166E+02 -.873358245E+02 -.873347530E+02 -.873347530E+02
 -.873345928E+02 -.873345928E+02 -.873356277E+02 -.873372613E+02 -.873392175E+02 -.873413347E+02 -.873435256E+02 -.873457471E+02 -.873479791E+02 -.873502129E+02 -.873524444E+02 -.873546714E+02 -.873568926E+02 -.873591066E+02 -.873613122E+02 -.873635079E+02 -.873656919E+02 -.873678624E+02 -.873700172E+02 -.873721540E+02 -.873742705E+02 -.873763638E+02 -.873784314E+02 -.873804701E+02 -.873824768E+02 -.873844483E+02 -.873863811E+02 -.873882715E+02 -.873901159E+02 -.873919104E+02 -.873936512E+02 -.873953343E+02 -.873969558E+02 -.873985117E+02 -.873999980E+02 -.874014108E+02 -.874027464E+02 -.874040009E+02 -.874051708E+02 -.874062527E+02 -.874072432E+02 -.874081395E+02 -.874089388E+02 -.874096384E+02 -.874102363E+02 -.874107305E+02 -.874111194E+02 -.874114017E+02 -.874115767E+02 -.874116437E+02 -.874116027E+02 -.874114538E+02 -.874111976E+02 -.874108350E+02 -.874103674E+02 -.874097963E+02 -.874091239E+02 -.874083522E+02 -.874074839E+02 -.874065219E+02 -.874054691E+02 -.874043289E+02 -.874031048E+02 -.874018004E+02 -.874004194E+02 -.873989659E+02 -.873974436E+02 -.873958566E+02 -.873942090E+02 -.873925048E+02 -.873907478E+02 -.873889422E+02 -.873870916E+02 -.873851999E+02 -.873832706E+02 -.873813074E+02 -.873793134E+02 -.873772920E+02 -.873752460E+02 -.873731784E+02 -.873710917E+02 -.873689885E+02 -.873668710E+02 -.873647412E+02 -.873626011E+02 -.873604523E+02 -.873582963E+02 -.873561344E+02 -.873539680E+02 -.873517979E+02 -.873496256E+02 -.873474526E+02 -.873452828E+02 -.873431244E+02 -.873409966E+02 -.873389414E+02 -.873370432E+02 -.873354585E+02 -.873344548E+02 -.873344548E+02
 -.873342783E+02 -.873342783E+02 -.873352418E+02 -.873367625E+02 -.873385831E+02 -.873405528E+02 -.873425901E+02 -.873446544E+02 -.873467270E+02 -.873487996E+02 -.873508684E+02 -.873529312E+02 -.873549865E+02 -.873570329E+02 -.873590692E+02 -.873610937E+02 -.873631050E+02 -.873651013E+02 -.873670805E+02 -.873690406E+02 -.873709793E+02 -.873728943E+02 -.873747829E+02 -.873766425E+02 -.873784704E+02 -.873802636E+02 -.873820192E+02 -.873837340E+02 -.873854048E+02 -.873870283E+02 -.873886011E+02 -.873901200E+02 -.873915815E+02 -.873929822E+02 -.873943188E+02 -.873955881E+02 -.873967868E+02 -.873979117E+02 -.873989599E+02 -.873999285E+02 -.874008148E+02 -.874016163E+02 -.874023307E+02 -.874029559E+02 -.874034900E+02 -.874039316E+02 -.874042792E+02 -.874045318E+02 -.874046888E+02 -.874047497E+02 -.874047144E+02 -.874045830E+02 -.874043560E+02 -.874040343E+02 -.874036188E+02 -.874031110E+02 -.874025124E+02 -.874018251E+02 -.874010510E+02 -.874001925E+02 -.873992523E+02 -.873982330E+02 -.873971376E+02 -.873959691E+02 -.873947306E+02 -.873934256E+02 -.873920572E+02 -.873906289E+02 -.873891442E+02 -.873876063E+02 -.873860187E+02 -.873843848E+02 -.873827079E+02 -.873809913E+02 -.873792380E+02 -.873774511E+02 -.873756336E+02 -.873737883E+02 -.873719179E+02 -.873700248E+02 -.873681115E+02 -.873661802E+02 -.873642330E+02 -.873622718E+02 -.873602985E+02 -.873583145E+02 -.873563214E+02 -.873543205E+02 -.873523131E+02 -.873503002E+02 -.873482831E+02 -.873462638E+02 -.873442456E+02 -.873422366E+02 -.873402550E+02 -.873383400E+02 -.873365706E+02 -.873350930E+02 -.873341570E+02 -.873341570E+02
 -.873339679E+02 -.873339679E+02 -.873348610E+02 -.873362704E+02 -.873379574E+02 -.873397820E+02 -.873416684E+02 -.873435788E+02 -.873454957E+02 -.873474113E+02 -.873493218E+02 -.873512253E+02 -.873531203E+02 -.873550053E+02 -.873568790E+02 -.873587400E+02 -.873605868E+02 -.873624176E+02 -.873642307E+02 -.873660242E+02 -.873677961E+02 -.873695440E+02 -.873712658E+02 -.873729591E+02 -.873746214E+02 -.873762501E+02 -.873778427E+02 -.873793964E+02 -.873809085E+02 -.873823760E+02 -.873837962E+02 -.873851661E+02 -.873864829E+02 -.873877437E+02 -.873889457E+02 -.873900860E+02 -.873911619E+02 -.873921709E+02 -.873931104E+02 -.873939780E+02 -.873947714E+02 -.873954886E+02 -.873961276E+02 -.873966866E+02 -.873971642E+02 -.873975590E+02 -.873978700E+02 -.873980963E+02 -.873982373E+02 -.873982926E+02 -.873982622E+02 -.873981461E+02 -.873979449E+02 -.873976591E+02 -.873972896E+02 -.873968376E+02 -.873963044E+02 -.873956916E+02 -.873950009E+02 -.873942345E+02 -.873933943E+02 -.873924827E+02 -.873915021E+02 -.873904551E+02 -.873893444E+02 -.873881728E+02 -.873869429E+02 -.873856578E+02 -.873843203E+02 -.873829334E+02 -.873814999E+02 -.873800228E+02 -.873785049E+02 -.873769489E+02 -.873753577E+02 -.873737340E+02 -.873720802E+02 -.873703989E+02 -.873686924E+02 -.873669630E+02 -.873652129E+02 -.873634441E+02 -.873616585E+02 -.873598579E+02 -.873580439E+02 -.873562181E+02 -.873543819E+02 -.873525366E+02 -.873506834E+02 -.873488234E+02 -.873469580E+02 -.873450890E+02 -.873432198E+02 -.873413579E+02 -.873395204E+02 -.873377439E+02 -.873361019E+02 -.873347304E+02 -.873338614E+02 -.873338614E+02
 -.873336631E+02 -.873336631E+02 -.873344870E+02 -.873357871E+02 -.873373431E+02 -.873390254E+02 -.873407642E+02 -.873425244E+02 -.873442896E+02 -.873460525E+02 -.873478095E+02 -.873495588E+02 -.873512990E+02 -.873530287E+02 -.873547465E+02 -.873564511E+02 -.873581410E+02 -.873598146E+02 -.873614704E+02 -.873631065E+02 -.873647211E+02 -.873663124E+02 -.873678781E+02 -.873694162E+02 -.873709246E+02 -.873724009E+02 -.873738428E+02 -.873752481E+02 -.873766143E+02 -.873779389E+02 -.873792195E+02 -.873804536E+02 -.873816387E+02 -.873827724E+02 -.873838523E+02 -.873848760E+02 -.873858412E+02 -.873867458E+02 -.873875874E+02 -.873883643E+02 -.873890743E+02 -.873897159E+02 -.873902873E+02 -.873907871E+02 -.873912141E+02 -.873915672E+02 -.873918454E+02 -.873920480E+02 -.873921746E+02 -.873922249E+02 -.873921986E+02 -.873920961E+02 -.873919176E+02 -.873916637E+02 -.873913350E+02 -.873909327E+02 -.873904577E+02 -.873899114E+02 -.873892953E+02 -.873886111E+02 -.873878605E+02 -.873870455E+02 -.873861682E+02 -.873852306E+02 -.873842351E+02 -.873831840E+02 -.873820797E+02 -.873809245E+02 -.873797211E+02 -.873784719E+02 -.873771794E+02 -.873758460E+02 -.873744743E+02 -.873730667E+02 -.873716255E+02 -.873701531E+02 -.873686517E+02 -.873671236E+02 -.873655708E+02 -.873639954E+02 -.873623993E+02 -.873607843E+02 -.873591522E+02 -.873575046E+02 -.873558431E+02 -.873541690E+02 -.873524838E+02 -.873507887E+02 -.873490848E+02 -.873473734E+02 -.873456557E+02 -.873439334E+02 -.873422100E+02 -.873404923E+02 -.873387964E+02 -.873371561E+02 -.873356396E+02 -.873343726E+02 -.873335698E+02 -.873335698E+02
 -.873333646E+02 -.873333646E+02 -.873341209E+02 -.873353141E+02 -.873367418E+02 -.873382853E+02 -.873398800E+02 -.873414938E+02 -.873431114E+02 -.873447260E+02 -.873463344E+02 -.873479347E+02 -.873495256E+02 -.873511057E+02 -.873526739E+02 -.873542287E+02 -.873557689E+02 -.873572929E+02 -.873587993E+02 -.873602865E+02 -.873617527E+02 -.873631964E+02 -.873646156E+02 -.873660085E+02 -.873673731E+02 -.873687075E+02 -.873700096E+02 -.873712774E+02 -.873725088E+02 -.873737017E+02 -.873748539E+02 -.873759633E+02 -.873770279E+02 -.873780455E+02 -.873790141E+02 -.873799317E+02 -.873807962E+02 -.873816059E+02 -.873823589E+02 -.873830536E+02 -.873836883E+02 -.873842615E+02 -.873847720E+02 -.873852185E+02 -.873855998E+02 -.873859152E+02 -.873861638E+02 -.873863451E+02 -.873864587E+02 -.873865042E+02 -.873864816E+02 -.873863911E+02 -.873862329E+02 -.873860074E+02 -.873857153E+02 -.873853575E+02 -.873849347E+02 -.873844482E+02 -.873838992E+02 -.873832891E+02 -.873826193E+02 -.873818916E+02 -.873811076E+02 -.873802692E+02 -.873793783E+02 -.873784369E+02 -.873774469E+02 -.873764106E+02 -.873753299E+02 -.873742071E+02 -.873730442E+02 -.873718435E+02 -.873706070E+02 -.873693368E+02 -.873680350E+02 -.873667037E+02 -.873653449E+02 -.873639604E+02 -.873625521E+02 -.873611219E+02 -.873596714E+02 -.873582023E+02 -.873567162E+02 -.873552146E+02 -.873536990E+02 -.873521706E+02 -.873506307E+02 -.873490805E+02 -.873475212E+02 -.873459538E+02 -.873443796E+02 -.873428004E+02 -.873412192E+02 -.873396426E+02 -.873380852E+02 -.873365786E+02 -.873351852E+02 -.873340208E+02 -.873332830E+02 -.873332830E+02
 -.873330729E+02 -.873330729E+02 -.873337631E+02 -.873348520E+02 -.873361547E+02 -.873375626E+02 -.873390170E+02 -.873404883E+02 -.873419626E+02 -.873434335E+02 -.873448979E+02 -.873463542E+02 -.873478010E+02 -.873492372E+02 -.873506616E+02 -.873520729E+02 -.873534699E+02 -.873548513E+02 -.873562156E+02 -.873575614E+02 -.873588872E+02 -.873601915E+02 -.873614727E+02 -.873627291E+02 -.873639590E+02 -.873651606E+02 -.873663323E+02 -.873674721E+02 -.873685783E+02 -.873696490E+02 -.873706825E+02 -.873716769E+02 -.873726304E+02 -.873735413E+02 -.873744076E+02 -.873752279E+02 -.873760003E+02 -.873767233E+02 -.873773954E+02 -.873780152E+02 -.873785812E+02 -.873790924E+02 -.873795474E+02 -.873799453E+02 -.873802852E+02 -.873805663E+02 -.873807881E+02 -.873809499E+02 -.873810515E+02 -.873810926E+02 -.873810732E+02 -.873809934E+02 -.873808534E+02 -.873806536E+02 -.873803945E+02 -.873800768E+02 -.873797012E+02 -.873792688E+02 -.873787806E+02 -.873782377E+02 -.873776414E+02 -.873769930E+02 -.873762941E+02 -.873755463E+02 -.873747510E+02 -.873739100E+02 -.873730250E+02 -.873720978E+02 -.873711302E+02 -.873701240E+02 -.873690811E+02 -.873680033E+02 -.873668924E+02 -.873657503E+02 -.873645788E+02 -.873633796E+02 -.873621544E+02 -.873609051E+02 -.873596331E+02 -.873583402E+02 -.873570278E+02 -.873556975E+02 -.873543507E+02 -.873529887E+02 -.873516128E+02 -.873502243E+02 -.873488243E+02 -.873474140E+02 -.873459945E+02 -.873445668E+02 -.873431320E+02 -.873416919E+02 -.873402493E+02 -.873388104E+02 -.873373885E+02 -.873360125E+02 -.873347397E+02 -.873336759E+02 -.873330017E+02 -.873330017E+02
 -.873327882E+02 -.873327882E+02 -.873334140E+02 -.873344011E+02 -.873355819E+02 -.873368579E+02 -.873381757E+02 -.873395085E+02 -.873408435E+02 -.873421750E+02 -.873435000E+02 -.873448171E+02 -.873461249E+02 -.873474224E+02 -.873487086E+02 -.873499821E+02 -.873512420E+02 -.873524870E+02 -.873537158E+02 -.873549271E+02 -.873561195E+02 -.873572918E+02 -.873584425E+02 -.873595701E+02 -.873606731E+02 -.873617500E+02 -.873627993E+02 -.873638194E+02 -.873648087E+02 -.873657657E+02 -.873666887E+02 -.873675763E+02 -.873684268E+02 -.873692388E+02 -.873700107E+02 -.873707412E+02 -.873714287E+02 -.873720720E+02 -.873726697E+02 -.873732206E+02 -.873737237E+02 -.873741778E+02 -.873745820E+02 -.873749355E+02 -.873752374E+02 -.873754872E+02 -.873756842E+02 -.873758282E+02 -.873759188E+02 -.873759558E+02 -.873759391E+02 -.873758689E+02 -.873757454E+02 -.873755689E+02 -.873753397E+02 -.873750586E+02 -.873747261E+02 -.873743430E+02 -.873739102E+02 -.873734287E+02 -.873728996E+02 -.873723240E+02 -.873717032E+02 -.873710385E+02 -.873703312E+02 -.873695828E+02 -.873687947E+02 -.873679685E+02 -.873671057E+02 -.873662078E+02 -.873652765E+02 -.873643133E+02 -.873633198E+02 -.873622975E+02 -.873612481E+02 -.873601731E+02 -.873590740E+02 -.873579523E+02 -.873568094E+02 -.873556468E+02 -.873544658E+02 -.873532678E+02 -.873520540E+02 -.873508256E+02 -.873495839E+02 -.873483300E+02 -.873470649E+02 -.873457897E+02 -.873445054E+02 -.873432131E+02 -.873419137E+02 -.873406089E+02 -.873393013E+02 -.873379966E+02 -.873367070E+02 -.873354586E+02 -.873343037E+02 -.873333383E+02 -.873327264E+02 -.873327264E+02
 -.873325104E+02 -.873325104E+02 -.873330734E+02 -.873339614E+02 -.873350235E+02 -.873361711E+02 -.873373560E+02 -.873385540E+02 -.873397538E+02 -.873409500E+02 -.873421400E+02 -.873433223E+02 -.873444958E+02 -.873456595E+02 -.873468125E+02 -.873479536E+02 -.873490819E+02 -.873501961E+02 -.873512953E+02 -.873523782E+02 -.873534436E+02 -.873544903E+02 -.873555171E+02 -.873565227E+02 -.873575057E+02 -.873584649E+02 -.873593989E+02 -.873603064E+02 -.873611860E+02 -.873620363E+02 -.873628560E+02 -.873636438E+02 -.873643983E+02 -.873651182E+02 -.873658023E+02 -.873664493E+02 -.873670581E+02 -.873676274E+02 -.873681563E+02 -.873686436E+02 -.873690884E+02 -.873694899E+02 -.873698472E+02 -.873701596E+02 -.873704265E+02 -.873706473E+02 -.873708216E+02 -.873709490E+02 -.873710293E+02 -.873710624E+02 -.873710482E+02 -.873709867E+02 -.873708782E+02 -.873707229E+02 -.873705212E+02 -.873702736E+02 -.873699805E+02 -.873696427E+02 -.873692610E+02 -.873688361E+02 -.873683689E+02 -.873678604E+02 -.873673118E+02 -.873667240E+02 -.873660982E+02 -.873654357E+02 -.873647377E+02 -.873640054E+02 -.873632403E+02 -.873624436E+02 -.873616166E+02 -.873607608E+02 -.873598775E+02 -.873589681E+02 -.873580338E+02 -.873570762E+02 -.873560963E+02 -.873550957E+02 -.873540754E+02 -.873530369E+02 -.873519813E+02 -.873509097E+02 -.873498233E+02 -.873487232E+02 -.873476106E+02 -.873464863E+02 -.873453514E+02 -.873442068E+02 -.873430536E+02 -.873418925E+02 -.873407246E+02 -.873395514E+02 -.873383753E+02 -.873372014E+02 -.873360408E+02 -.873349171E+02 -.873338773E+02 -.873330081E+02 -.873324570E+02 -.873324570E+02
 -.873322395E+02 -.873322395E+02 -.873327412E+02 -.873335326E+02 -.873344790E+02 -.873355015E+02 -.873365570E+02 -.873376240E+02 -.873386922E+02 -.873397570E+02 -.873408160E+02 -.873418678E+02 -.873429113E+02 -.873439457E+02 -.873449702E+02 -.873459836E+02 -.873469852E+02 -.873479739E+02 -.873489487E+02 -.873499086E+02 -.873508525E+02 -.873517794E+02 -.873526881E+02 -.873535776E+02 -.873544467E+02 -.873552942E+02 -.873561191E+02 -.873569201E+02 -.873576961E+02 -.873584459E+02 -.873591684E+02 -.873598624E+02 -.873605267E+02 -.873611604E+02 -.873617622E+02 -.873623312E+02 -.873628664E+02 -.873633668E+02 -.873638314E+02 -.873642594E+02 -.873646500E+02 -.873650025E+02 -.873653162E+02 -.873655904E+02 -.873658247E+02 -.873660186E+02 -.873661717E+02 -.873662837E+02 -.873663544E+02 -.873663838E+02 -.873663717E+02 -.873663182E+02 -.873662235E+02 -.873660878E+02 -.873659114E+02 -.873656946E+02 -.873654381E+02 -.873651422E+02 -.873648077E+02 -.873644352E+02 -.873640256E+02 -.873635795E+02 -.873630979E+02 -.873625818E+02 -.873620321E+02 -.873614498E+02 -.873608360E+02 -.873601918E+02 -.873595183E+02 -.873588166E+02 -.873580879E+02 -.873573333E+02 -.873565540E+02 -.873557512E+02 -.873549261E+02 -.873540797E+02 -.873532132E+02 -.873523279E+02 -.873514246E+02 -.873505047E+02 -.873495690E+02 -.873486187E+02 -.873476548E+02 -.873466782E+02 -.873456899E+02 -.873446908E+02 -.873436818E+02 -.873426637E+02 -.873416375E+02 -.873406039E+02 -.873395639E+02 -.873385188E+02 -.873374708E+02 -.873364244E+02 -.873353897E+02 -.873343877E+02 -.873334604E+02 -.873326851E+02 -.873321937E+02 -.873321937E+02
 -.873319749E+02 -.873319749E+02 -.873324169E+02 -.873331140E+02 -.873339476E+02 -.873348481E+02 -.873357775E+02 -.873367168E+02 -.873376571E+02 -.873385941E+02 -.873395257E+02 -.873404508E+02 -.873413683E+02 -.873422775E+02 -.873431776E+02 -.873440677E+02 -.873449470E+02 -.873458147E+02 -.873466698E+02 -.873475115E+02 -.873483388E+02 -.873491508E+02 -.873499466E+02 -.873507251E+02 -.873514854E+02 -.873522266E+02 -.873529476E+02 -.873536475E+02 -.873543251E+02 -.873549797E+02 -.873556101E+02 -.873562154E+02 -.873567946E+02 -.873573469E+02 -.873578713E+02 -.873583668E+02 -.873588328E+02 -.873592683E+02 -.873596727E+02 -.873600451E+02 -.873603849E+02 -.873606914E+02 -.873609642E+02 -.873612027E+02 -.873614064E+02 -.873615751E+02 -.873617083E+02 -.873618058E+02 -.873618675E+02 -.873618933E+02 -.873618831E+02 -.873618369E+02 -.873617550E+02 -.873616374E+02 -.873614845E+02 -.873612966E+02 -.873610740E+02 -.873608172E+02 -.873605268E+02 -.873602034E+02 -.873598474E+02 -.873594598E+02 -.873590411E+02 -.873585922E+02 -.873581139E+02 -.873576070E+02 -.873570725E+02 -.873565112E+02 -.873559242E+02 -.873553123E+02 -.873546765E+02 -.873540179E+02 -.873533373E+02 -.873526359E+02 -.873519146E+02 -.873511744E+02 -.873504162E+02 -.873496410E+02 -.873488499E+02 -.873480437E+02 -.873472234E+02 -.873463898E+02 -.873455438E+02 -.873446864E+02 -.873438182E+02 -.873429403E+02 -.873420533E+02 -.873411579E+02 -.873402551E+02 -.873393455E+02 -.873384299E+02 -.873375097E+02 -.873365866E+02 -.873356648E+02 -.873347530E+02 -.873338700E+02 -.873330526E+02 -.873323692E+02 -.873319360E+02 -.873319360E+02
 -.873317164E+02 -.873317164E+02 -.873321000E+02 -.873327049E+02 -.873334283E+02 -.873342096E+02 -.873350159E+02 -.873358308E+02 -.873366463E+02 -.873374587E+02 -.873382664E+02 -.873390682E+02 -.873398632E+02 -.873406508E+02 -.873414303E+02 -.873422008E+02 -.873429618E+02 -.873437124E+02 -.873444520E+02 -.873451796E+02 -.873458946E+02 -.873465960E+02 -.873472832E+02 -.873479552E+02 -.873486113E+02 -.873492506E+02 -.873498723E+02 -.873504754E+02 -.873510593E+02 -.873516230E+02 -.873521658E+02 -.873526867E+02 -.873531851E+02 -.873536601E+02 -.873541110E+02 -.873545370E+02 -.873549374E+02 -.873553116E+02 -.873556589E+02 -.873559787E+02 -.873562705E+02 -.873565337E+02 -.873567679E+02 -.873569727E+02 -.873571476E+02 -.873572924E+02 -.873574068E+02 -.873574906E+02 -.873575437E+02 -.873575660E+02 -.873575575E+02 -.873575182E+02 -.873574482E+02 -.873573476E+02 -.873572167E+02 -.873570558E+02 -.873568651E+02 -.873566451E+02 -.873563961E+02 -.873561187E+02 -.873558135E+02 -.873554808E+02 -.873551215E+02 -.873547361E+02 -.873543253E+02 -.873538898E+02 -.873534304E+02 -.873529478E+02 -.873524429E+02 -.873519164E+02 -.873513691E+02 -.873508019E+02 -.873502156E+02 -.873496110E+02 -.873489890E+02 -.873483505E+02 -.873476962E+02 -.873470269E+02 -.873463436E+02 -.873456470E+02 -.873449378E+02 -.873442169E+02 -.873434850E+02 -.873427429E+02 -.873419913E+02 -.873412309E+02 -.873404624E+02 -.873396865E+02 -.873389038E+02 -.873381149E+02 -.873373208E+02 -.873365223E+02 -.873357213E+02 -.873349212E+02 -.873341297E+02 -.873333630E+02 -.873326533E+02 -.873320599E+02 -.873316836E+02 -.873316836E+02
 -.873314632E+02 -.873314632E+02 -.873317896E+02 -.873323044E+02 -.873329199E+02 -.873335846E+02 -.873342706E+02 -.873349637E+02 -.873356573E+02 -.873363481E+02 -.873370348E+02 -.873377163E+02 -.873383920E+02 -.873390611E+02 -.873397232E+02 -.873403776E+02 -.873410236E+02 -.873416607E+02 -.873422881E+02 -.873429053E+02 -.873435116E+02 -.873441062E+02 -.873446885E+02 -.873452578E+02 -.873458134E+02 -.873463547E+02 -.873468808E+02 -.873473911E+02 -.873478850E+02 -.873483616E+02 -.873488204E+02 -.873492606E+02 -.873496817E+02 -.873500829E+02 -.873504636E+02 -.873508232E+02 -.873511612E+02 -.873514769E+02 -.873517700E+02 -.873520398E+02 -.873522859E+02 -.873525079E+02 -.873527054E+02 -.873528780E+02 -.873530255E+02 -.873531477E+02 -.873532442E+02 -.873533150E+02 -.873533599E+02 -.873533788E+02 -.873533718E+02 -.873533388E+02 -.873532800E+02 -.873531954E+02 -.873530853E+02 -.873529499E+02 -.873527894E+02 -.873526042E+02 -.873523945E+02 -.873521608E+02 -.873519036E+02 -.873516233E+02 -.873513203E+02 -.873509953E+02 -.873506487E+02 -.873502813E+02 -.873498935E+02 -.873494860E+02 -.873490595E+02 -.873486147E+02 -.873481521E+02 -.873476726E+02 -.873471767E+02 -.873466652E+02 -.873461387E+02 -.873455981E+02 -.873450439E+02 -.873444769E+02 -.873438977E+02 -.873433070E+02 -.873427056E+02 -.873420939E+02 -.873414727E+02 -.873408427E+02 -.873402044E+02 -.873395584E+02 -.873389054E+02 -.873382458E+02 -.873375803E+02 -.873369095E+02 -.873362340E+02 -.873355547E+02 -.873348731E+02 -.873341922E+02 -.873335185E+02 -.873328658E+02 -.873322617E+02 -.873317564E+02 -.873314361E+02 -.873314361E+02
 -.873312147E+02 -.873312147E+02 -.873314850E+02 -.873319113E+02 -.873324210E+02 -.873329715E+02 -.873335394E+02 -.873341132E+02 -.873346874E+02 -.873352592E+02 -.873358274E+02 -.873363913E+02 -.873369502E+02 -.873375037E+02 -.873380512E+02 -.873385922E+02 -.873391262E+02 -.873396526E+02 -.873401710E+02 -.873406808E+02 -.873411814E+02 -.873416723E+02 -.873421529E+02 -.873426226E+02 -.873430810E+02 -.873435273E+02 -.873439611E+02 -.873443817E+02 -.873447887E+02 -.873451814E+02 -.873455592E+02 -.873459218E+02 -.873462684E+02 -.873465986E+02 -.873469119E+02 -.873472078E+02 -.873474858E+02 -.873477455E+02 -.873479865E+02 -.873482084E+02 -.873484107E+02 -.873485932E+02 -.873487556E+02 -.873488975E+02 -.873490188E+02 -.873491192E+02 -.873491986E+02 -.873492568E+02 -.873492938E+02 -.873493095E+02 -.873493038E+02 -.873492769E+02 -.873492287E+02 -.873491593E+02 -.873490690E+02 -.873489579E+02 -.873488262E+02 -.873486741E+02 -.873485019E+02 -.873483100E+02 -.873480987E+02 -.873478683E+02 -.873476193E+02 -.873473521E+02 -.873470672E+02 -.873467650E+02 -.873464460E+02 -.873461107E+02 -.873457596E+02 -.873453934E+02 -.873450124E+02 -.873446174E+02 -.873442088E+02 -.873437871E+02 -.873433531E+02 -.873429072E+02 -.873424500E+02 -.873419821E+02 -.873415040E+02 -.873410163E+02 -.873405195E+02 -.873400142E+02 -.873395008E+02 -.873389800E+02 -.873384523E+02 -.873379180E+02 -.873373778E+02 -.873368321E+02 -.873362814E+02 -.873357262E+02 -.873351669E+02 -.873346045E+02 -.873340400E+02 -.873334760E+02 -.873329180E+02 -.873323773E+02 -.873318768E+02 -.873314582E+02 -.873311928E+02 -.873311928E+02
 -.873309703E+02 -.873309703E+02 -.873311854E+02 -.873315247E+02 -.873319304E+02 -.873323684E+02 -.873328204E+02 -.873332770E+02 -.873337338E+02 -.873341887E+02 -.873346406E+02 -.873350891E+02 -.873355336E+02 -.873359736E+02 -.873364089E+02 -.873368389E+02 -.873372632E+02 -.873376815E+02 -.873380933E+02 -.873384982E+02 -.873388957E+02 -.873392855E+02 -.873396669E+02 -.873400397E+02 -.873404034E+02 -.873407574E+02 -.873411015E+02 -.873414350E+02 -.873417576E+02 -.873420689E+02 -.873423683E+02 -.873426555E+02 -.873429301E+02 -.873431917E+02 -.873434398E+02 -.873436741E+02 -.873438942E+02 -.873440998E+02 -.873442905E+02 -.873444661E+02 -.873446262E+02 -.873447706E+02 -.873448991E+02 -.873450114E+02 -.873451074E+02 -.873451868E+02 -.873452497E+02 -.873452958E+02 -.873453251E+02 -.873453375E+02 -.873453331E+02 -.873453119E+02 -.873452739E+02 -.873452191E+02 -.873451478E+02 -.873450600E+02 -.873449559E+02 -.873448357E+02 -.873446996E+02 -.873445479E+02 -.873443807E+02 -.873441985E+02 -.873440016E+02 -.873437902E+02 -.873435647E+02 -.873433255E+02 -.873430729E+02 -.873428074E+02 -.873425294E+02 -.873422392E+02 -.873419373E+02 -.873416242E+02 -.873413003E+02 -.873409660E+02 -.873406217E+02 -.873402680E+02 -.873399052E+02 -.873395339E+02 -.873391543E+02 -.873387670E+02 -.873383725E+02 -.873379711E+02 -.873375632E+02 -.873371493E+02 -.873367298E+02 -.873363051E+02 -.873358755E+02 -.873354415E+02 -.873350034E+02 -.873345617E+02 -.873341167E+02 -.873336691E+02 -.873332198E+02 -.873327709E+02 -.873323267E+02 -.873318963E+02 -.873314978E+02 -.873311645E+02 -.873309532E+02 -.873309532E+02
 -.873307296E+02 -.873307296E+02 -.873308904E+02 -.873311440E+02 -.873314473E+02 -.873317747E+02 -.873321125E+02 -.873324537E+02 -.873327950E+02 -.873331350E+02 -.873334727E+02 -.873338077E+02 -.873341397E+02 -.873344684E+02 -.873347935E+02 -.873351146E+02 -.873354314E+02 -.873357437E+02 -.873360510E+02 -.873363532E+02 -.873366498E+02 -.873369406E+02 -.873372252E+02 -.873375032E+02 -.873377744E+02 -.873380384E+02 -.873382948E+02 -.873385434E+02 -.873387839E+02 -.873390158E+02 -.873392389E+02 -.873394529E+02 -.873396574E+02 -.873398522E+02 -.873400369E+02 -.873402114E+02 -.873403752E+02 -.873405283E+02 -.873406702E+02 -.873408009E+02 -.873409201E+02 -.873410276E+02 -.873411232E+02 -.873412067E+02 -.873412782E+02 -.873413373E+02 -.873413841E+02 -.873414184E+02 -.873414402E+02 -.873414496E+02 -.873414463E+02 -.873414306E+02 -.873414023E+02 -.873413617E+02 -.873413087E+02 -.873412434E+02 -.873411660E+02 -.873410766E+02 -.873409754E+02 -.873408626E+02 -.873407383E+02 -.873406027E+02 -.873404562E+02 -.873402988E+02 -.873401310E+02 -.873399529E+02 -.873397649E+02 -.873395672E+02 -.873393602E+02 -.873391440E+02 -.873389192E+02 -.873386859E+02 -.873384445E+02 -.873381953E+02 -.873379386E+02 -.873376749E+02 -.873374043E+02 -.873371273E+02 -.873368442E+02 -.873365552E+02 -.873362608E+02 -.873359611E+02 -.873356566E+02 -.873353476E+02 -.873350343E+02 -.873347171E+02 -.873343962E+02 -.873340720E+02 -.873337447E+02 -.873334146E+02 -.873330820E+02 -.873327475E+02 -.873324116E+02 -.873320761E+02 -.873317440E+02 -.873314222E+02 -.873311242E+02 -.873308750E+02 -.873307171E+02 -.873307171E+02
 -.873304966E+02 -.873304966E+02 -.873306045E+02 -.873307747E+02 -.873309784E+02 -.873311983E+02 -.873314252E+02 -.873316545E+02 -.873318838E+02 -.873321121E+02 -.873323390E+02 -.873325641E+02 -.873327871E+02 -.873330078E+02 -.873332261E+02 -.873334417E+02 -.873336545E+02 -.873338641E+02 -.873340705E+02 -.873342733E+02 -.873344724E+02 -.873346675E+02 -.873348585E+02 -.873350450E+02 -.873352269E+02 -.873354040E+02 -.873355760E+02 -.873357428E+02 -.873359040E+02 -.873360595E+02 -.873362091E+02 -.873363525E+02 -.873364896E+02 -.873366201E+02 -.873367439E+02 -.873368608E+02 -.873369707E+02 -.873370732E+02 -.873371683E+02 -.873372559E+02 -.873373357E+02 -.873374077E+02 -.873374717E+02 -.873375277E+02 -.873375756E+02 -.873376152E+02 -.873376465E+02 -.873376695E+02 -.873376842E+02 -.873376904E+02 -.873376883E+02 -.873376778E+02 -.873376589E+02 -.873376317E+02 -.873375962E+02 -.873375525E+02 -.873375007E+02 -.873374409E+02 -.873373731E+02 -.873372975E+02 -.873372143E+02 -.873371235E+02 -.873370254E+02 -.873369200E+02 -.873368075E+02 -.873366882E+02 -.873365622E+02 -.873364298E+02 -.873362910E+02 -.873361461E+02 -.873359954E+02 -.873358389E+02 -.873356771E+02 -.873355099E+02 -.873353378E+02 -.873351609E+02 -.873349794E+02 -.873347935E+02 -.873346035E+02 -.873344096E+02 -.873342119E+02 -.873340108E+02 -.873338063E+02 -.873335988E+02 -.873333884E+02 -.873331754E+02 -.873329599E+02 -.873327421E+02 -.873325222E+02 -.873323004E+02 -.873320770E+02 -.873318522E+02 -.873316265E+02 -.873314010E+02 -.873311779E+02 -.873309617E+02 -.873307616E+02 -.873305943E+02 -.873304883E+02 -.873304883E+02
 -.873303040E+02 -.873303040E+02 -.873303658E+02 -.873304643E+02 -.873305828E+02 -.873307113E+02 -.873308443E+02 -.873309787E+02 -.873311132E+02 -.873312473E+02 -.873313804E+02 -.873315125E+02 -.873316434E+02 -.873317730E+02 -.873319011E+02 -.873320277E+02 -.873321526E+02 -.873322756E+02 -.873323967E+02 -.873325157E+02 -.873326325E+02 -.873327470E+02 -.873328590E+02 -.873329684E+02 -.873330751E+02 -.873331790E+02 -.873332799E+02 -.873333777E+02 -.873334722E+02 -.873335634E+02 -.873336511E+02 -.873337352E+02 -.873338156E+02 -.873338921E+02 -.873339647E+02 -.873340332E+02 -.873340976E+02 -.873341577E+02 -.873342134E+02 -.873342647E+02 -.873343115E+02 -.873343537E+02 -.873343912E+02 -.873344240E+02 -.873344521E+02 -.873344753E+02 -.873344937E+02 -.873345071E+02 -.873345157E+02 -.873345194E+02 -.873345182E+02 -.873345120E+02 -.873345009E+02 -.873344850E+02 -.873344642E+02 -.873344386E+02 -.873344083E+02 -.873343732E+02 -.873343335E+02 -.873342893E+02 -.873342405E+02 -.873341873E+02 -.873341298E+02 -.873340680E+02 -.873340022E+02 -.873339322E+02 -.873338584E+02 -.873337807E+02 -.873336994E+02 -.873336144E+02 -.873335260E+02 -.873334343E+02 -.873333394E+02 -.873332414E+02 -.873331404E+02 -.873330367E+02 -.873329302E+02 -.873328212E+02 -.873327097E+02 -.873325959E+02 -.873324799E+02 -.873323619E+02 -.873322419E+02 -.873321201E+02 -.873319967E+02 -.873318716E+02 -.873317451E+02 -.873316172E+02 -.873314881E+02 -.873313579E+02 -.873312268E+02 -.873310948E+02 -.873309624E+02 -.873308302E+02 -.873306994E+02 -.873305731E+02 -.873304566E+02 -.873303598E+02 -.873302990E+02 -.873302990E+02
 -.873303040E+02 -.873303040E+02 -.873303658E+02 -.873304643E+02 -.873305828E+02 -.873307113E+02 -.873308443E+02 -.873309787E+02 -.873311132E+02 -.873312473E+02 -.873313804E+02 -.873315125E+02 -.873316434E+02 -.873317730E+02 -.873319011E+02 -.873320277E+02 -.873321526E+02 -.873322756E+02 -.873323967E+02 -.873325157E+02 -.873326325E+02 -.873327470E+02 -.873328590E+02 -.873329684E+02 -.873330751E+02 -.873331790E+02 -.873332799E+02 -.873333777E+02 -.873334722E+02 -.873335634E+02 -.873336511E+02 -.873337352E+02 -.873338156E+02 -.873338921E+02 -.873339647E+02 -.873340332E+02 -.873340976E+02 -.873341577E+02 -.873342134E+02 -.873342647E+02 -.873343115E+02 -.873343537E+02 -.873343912E+02 -.873344240E+02 -.873344521E+02 -.873344753E+02 -.873344937E+02 -.873345071E+02 -.873345157E+02 -.873345194E+02 -.873345182E+02 -.873345120E+02 -.873345009E+02 -.873344850E+02 -.873344642E+02 -.873344386E+02 -.873344083E+02 -.873343732E+02 -.873343335E+02 -.873342893E+02 -.873342405E+02 -.873341873E+02 -.873341298E+02 -.873340680E+02 -.873340022E+02 -.873339322E+02 -.873338584E+02 -.873337807E+02 -.873336994E+02 -.873336144E+02 -.873335260E+02 -.873334343E+02 -.873333394E+02 -.873332414E+02 -.873331404E+02 -.873330367E+02 -.873329302E+02 -.873328212E+02 -.873327097E+02 -.873325959E+02 -.873324799E+02 -.873323619E+02 -.873322419E+02 -.873321201E+02 -.873319967E+02 -.873318716E+02 -.873317451E+02 -.873316172E+02 -.873314881E+02 -.873313579E+02 -.873312268E+02 -.873310948E+02 -.873309624E+02 -.873308302E+02 -.873306994E+02 -.873305731E+02 -.873304566E+02 -.873303598E+02 -.873302990E+02 -.873302990E+02
