# Supplementary material for: Electrical Pacing of Cardiac Tissue Including Potassium Inward Rectification
Source: PLoS One. 2015 Jun 9;10(6):e0127837. doi: 10.1371/journal.pone.0127837 (PMC4461281; doi:10.1371/journal.pone.0127837)
Supplement: S1 Data — (ZIP) [file pone.0127837.s001.zip › All-Data/Data-with-IK1/BDT34/Vm10ms.txt]

 -.873300171E+02 -.873395845E+02 -.873399604E+02 -.873406331E+02 -.873415430E+02 -.873426427E+02 -.873438944E+02 -.873452677E+02 -.873467369E+02 -.873482802E+02 -.873498787E+02 -.873515161E+02 -.873531785E+02 -.873548547E+02 -.873565357E+02 -.873582145E+02 -.873598860E+02 -.873615456E+02 -.873631892E+02 -.873648132E+02 -.873664137E+02 -.873679871E+02 -.873695301E+02 -.873710398E+02 -.873725136E+02 -.873739494E+02 -.873753454E+02 -.873766995E+02 -.873780100E+02 -.873792748E+02 -.873804921E+02 -.873816597E+02 -.873827759E+02 -.873838388E+02 -.873848469E+02 -.873857986E+02 -.873866927E+02 -.873875277E+02 -.873883023E+02 -.873890155E+02 -.873896658E+02 -.873902523E+02 -.873907739E+02 -.873912298E+02 -.873916192E+02 -.873919417E+02 -.873921966E+02 -.873923836E+02 -.873925024E+02 -.873925528E+02 -.873925349E+02 -.873924485E+02 -.873922940E+02 -.873920717E+02 -.873917819E+02 -.873914253E+02 -.873910024E+02 -.873905142E+02 -.873899614E+02 -.873893450E+02 -.873886662E+02 -.873879259E+02 -.873871256E+02 -.873862665E+02 -.873853501E+02 -.873843778E+02 -.873833513E+02 -.873822720E+02 -.873811418E+02 -.873799623E+02 -.873787354E+02 -.873774628E+02 -.873761465E+02 -.873747884E+02 -.873733906E+02 -.873719551E+02 -.873704842E+02 -.873689802E+02 -.873674453E+02 -.873658824E+02 -.873642940E+02 -.873626834E+02 -.873610539E+02 -.873594093E+02 -.873577540E+02 -.873560931E+02 -.873544325E+02 -.873527791E+02 -.873511414E+02 -.873495293E+02 -.873479550E+02 -.873464332E+02 -.873449818E+02 -.873436225E+02 -.873423820E+02 -.873412924E+02 -.873403930E+02 -.873397313E+02 -.873393650E+02 -.873393650E+02
 -.873395845E+02 -.873395845E+02 -.873399604E+02 -.873406331E+02 -.873415430E+02 -.873426427E+02 -.873438944E+02 -.873452677E+02 -.873467369E+02 -.873482802E+02 -.873498787E+02 -.873515161E+02 -.873531785E+02 -.873548547E+02 -.873565357E+02 -.873582145E+02 -.873598860E+02 -.873615456E+02 -.873631892E+02 -.873648132E+02 -.873664137E+02 -.873679871E+02 -.873695301E+02 -.873710398E+02 -.873725136E+02 -.873739494E+02 -.873753454E+02 -.873766995E+02 -.873780100E+02 -.873792748E+02 -.873804921E+02 -.873816597E+02 -.873827759E+02 -.873838388E+02 -.873848469E+02 -.873857986E+02 -.873866927E+02 -.873875277E+02 -.873883023E+02 -.873890155E+02 -.873896658E+02 -.873902523E+02 -.873907739E+02 -.873912298E+02 -.873916192E+02 -.873919417E+02 -.873921966E+02 -.873923836E+02 -.873925024E+02 -.873925528E+02 -.873925349E+02 -.873924485E+02 -.873922940E+02 -.873920717E+02 -.873917819E+02 -.873914253E+02 -.873910024E+02 -.873905142E+02 -.873899614E+02 -.873893450E+02 -.873886662E+02 -.873879259E+02 -.873871256E+02 -.873862665E+02 -.873853501E+02 -.873843778E+02 -.873833513E+02 -.873822720E+02 -.873811418E+02 -.873799623E+02 -.873787354E+02 -.873774628E+02 -.873761465E+02 -.873747884E+02 -.873733906E+02 -.873719551E+02 -.873704842E+02 -.873689802E+02 -.873674453E+02 -.873658824E+02 -.873642940E+02 -.873626834E+02 -.873610539E+02 -.873594093E+02 -.873577540E+02 -.873560931E+02 -.873544325E+02 -.873527791E+02 -.873511414E+02 -.873495293E+02 -.873479550E+02 -.873464332E+02 -.873449818E+02 -.873436225E+02 -.873423820E+02 -.873412924E+02 -.873403930E+02 -.873397313E+02 -.873393650E+02 -.873393650E+02
 -.873415978E+02 -.873415978E+02 -.873421174E+02 -.873430446E+02 -.873442896E+02 -.873457833E+02 -.873474718E+02 -.873493117E+02 -.873512674E+02 -.873533091E+02 -.873554122E+02 -.873575564E+02 -.873597253E+02 -.873619066E+02 -.873640905E+02 -.873662694E+02 -.873684371E+02 -.873705879E+02 -.873727164E+02 -.873748176E+02 -.873768865E+02 -.873789189E+02 -.873809110E+02 -.873828597E+02 -.873847622E+02 -.873866160E+02 -.873884186E+02 -.873901676E+02 -.873918601E+02 -.873934935E+02 -.873950652E+02 -.873965726E+02 -.873980136E+02 -.873993859E+02 -.874006876E+02 -.874019169E+02 -.874030719E+02 -.874041507E+02 -.874051516E+02 -.874060730E+02 -.874069131E+02 -.874076707E+02 -.874083445E+02 -.874089334E+02 -.874094365E+02 -.874098530E+02 -.874101824E+02 -.874104239E+02 -.874105774E+02 -.874106423E+02 -.874106189E+02 -.874105070E+02 -.874103070E+02 -.874100193E+02 -.874096445E+02 -.874091833E+02 -.874086366E+02 -.874080054E+02 -.874072908E+02 -.874064941E+02 -.874056167E+02 -.874046600E+02 -.874036258E+02 -.874025158E+02 -.874013318E+02 -.874000758E+02 -.873987499E+02 -.873973560E+02 -.873958964E+02 -.873943732E+02 -.873927890E+02 -.873911459E+02 -.873894464E+02 -.873876931E+02 -.873858885E+02 -.873840353E+02 -.873821361E+02 -.873801939E+02 -.873782117E+02 -.873761926E+02 -.873741400E+02 -.873720576E+02 -.873699495E+02 -.873678202E+02 -.873656749E+02 -.873635196E+02 -.873613612E+02 -.873592079E+02 -.873570698E+02 -.873549587E+02 -.873528895E+02 -.873508801E+02 -.873489531E+02 -.873471365E+02 -.873454651E+02 -.873439831E+02 -.873427459E+02 -.873418237E+02 -.873413059E+02 -.873413059E+02
 -.873448260E+02 -.873448260E+02 -.873455406E+02 -.873468165E+02 -.873485258E+02 -.873505705E+02 -.873528737E+02 -.873553748E+02 -.873580245E+02 -.873607827E+02 -.873636163E+02 -.873664989E+02 -.873694099E+02 -.873723333E+02 -.873752572E+02 -.873781719E+02 -.873810695E+02 -.873839426E+02 -.873867843E+02 -.873895880E+02 -.873923476E+02 -.873950578E+02 -.873977139E+02 -.874003121E+02 -.874028488E+02 -.874053207E+02 -.874077244E+02 -.874100566E+02 -.874123135E+02 -.874144915E+02 -.874165874E+02 -.874185977E+02 -.874205196E+02 -.874223501E+02 -.874240868E+02 -.874257270E+02 -.874272681E+02 -.874287078E+02 -.874300435E+02 -.874312730E+02 -.874323942E+02 -.874334052E+02 -.874343045E+02 -.874350905E+02 -.874357620E+02 -.874363179E+02 -.874367574E+02 -.874370796E+02 -.874372840E+02 -.874373704E+02 -.874373386E+02 -.874371887E+02 -.874369212E+02 -.874365366E+02 -.874360357E+02 -.874354195E+02 -.874346891E+02 -.874338459E+02 -.874328915E+02 -.874318274E+02 -.874306557E+02 -.874293784E+02 -.874279977E+02 -.874265160E+02 -.874249358E+02 -.874232597E+02 -.874214904E+02 -.874196307E+02 -.874176835E+02 -.874156519E+02 -.874135390E+02 -.874113478E+02 -.874090817E+02 -.874067440E+02 -.874043381E+02 -.874018674E+02 -.873993355E+02 -.873967462E+02 -.873941033E+02 -.873914109E+02 -.873886733E+02 -.873858953E+02 -.873830819E+02 -.873802389E+02 -.873773728E+02 -.873744910E+02 -.873716023E+02 -.873687171E+02 -.873658481E+02 -.873630106E+02 -.873602237E+02 -.873575111E+02 -.873549025E+02 -.873524355E+02 -.873501578E+02 -.873481302E+02 -.873464303E+02 -.873451575E+02 -.873444393E+02 -.873444393E+02
 -.873487308E+02 -.873487308E+02 -.873496654E+02 -.873513318E+02 -.873535619E+02 -.873562260E+02 -.873592233E+02 -.873624741E+02 -.873659140E+02 -.873694905E+02 -.873731611E+02 -.873768920E+02 -.873806568E+02 -.873844358E+02 -.873882138E+02 -.873919787E+02 -.873957204E+02 -.873994296E+02 -.874030974E+02 -.874067156E+02 -.874102766E+02 -.874137737E+02 -.874172012E+02 -.874205541E+02 -.874238279E+02 -.874270184E+02 -.874301212E+02 -.874331317E+02 -.874360454E+02 -.874388576E+02 -.874415638E+02 -.874441600E+02 -.874466423E+02 -.874490070E+02 -.874512507E+02 -.874533699E+02 -.874553614E+02 -.874572219E+02 -.874589481E+02 -.874605372E+02 -.874619863E+02 -.874632932E+02 -.874644555E+02 -.874654716E+02 -.874663395E+02 -.874670581E+02 -.874676259E+02 -.874680421E+02 -.874683060E+02 -.874684171E+02 -.874683753E+02 -.874681809E+02 -.874678342E+02 -.874673361E+02 -.874666876E+02 -.874658900E+02 -.874649447E+02 -.874638537E+02 -.874626188E+02 -.874612423E+02 -.874597269E+02 -.874580750E+02 -.874562898E+02 -.874543742E+02 -.874523316E+02 -.874501653E+02 -.874478789E+02 -.874454761E+02 -.874429607E+02 -.874403366E+02 -.874376079E+02 -.874347786E+02 -.874318530E+02 -.874288353E+02 -.874257299E+02 -.874225414E+02 -.874192742E+02 -.874159332E+02 -.874125232E+02 -.874090495E+02 -.874055175E+02 -.874019331E+02 -.873983028E+02 -.873946338E+02 -.873909341E+02 -.873872132E+02 -.873834820E+02 -.873797538E+02 -.873760444E+02 -.873723735E+02 -.873687653E+02 -.873652502E+02 -.873618667E+02 -.873586633E+02 -.873557023E+02 -.873530629E+02 -.873508469E+02 -.873491851E+02 -.873482459E+02 -.873482459E+02
 -.873530148E+02 -.873530148E+02 -.873541833E+02 -.873562620E+02 -.873590419E+02 -.873623612E+02 -.873660943E+02 -.873701414E+02 -.873744217E+02 -.873788697E+02 -.873834325E+02 -.873880683E+02 -.873927452E+02 -.873974390E+02 -.874021314E+02 -.874068077E+02 -.874114552E+02 -.874160625E+02 -.874206184E+02 -.874251127E+02 -.874295361E+02 -.874338804E+02 -.874381387E+02 -.874423051E+02 -.874463739E+02 -.874503398E+02 -.874541973E+02 -.874579407E+02 -.874615641E+02 -.874650618E+02 -.874684283E+02 -.874716585E+02 -.874747474E+02 -.874776905E+02 -.874804834E+02 -.874831219E+02 -.874856015E+02 -.874879182E+02 -.874900680E+02 -.874920471E+02 -.874938521E+02 -.874954799E+02 -.874969278E+02 -.874981935E+02 -.874992746E+02 -.875001696E+02 -.875008766E+02 -.875013947E+02 -.875017227E+02 -.875018603E+02 -.875018073E+02 -.875015640E+02 -.875011309E+02 -.875005090E+02 -.874996997E+02 -.874987045E+02 -.874975253E+02 -.874961646E+02 -.874946247E+02 -.874929087E+02 -.874910196E+02 -.874889609E+02 -.874867364E+02 -.874843498E+02 -.874818055E+02 -.874791076E+02 -.874762607E+02 -.874732694E+02 -.874701386E+02 -.874668732E+02 -.874634782E+02 -.874599588E+02 -.874563204E+02 -.874525682E+02 -.874487078E+02 -.874447446E+02 -.874406845E+02 -.874365333E+02 -.874322972E+02 -.874279824E+02 -.874235959E+02 -.874191447E+02 -.874146369E+02 -.874100812E+02 -.874054877E+02 -.874008677E+02 -.873962349E+02 -.873916053E+02 -.873869986E+02 -.873824389E+02 -.873779562E+02 -.873735882E+02 -.873693823E+02 -.873653992E+02 -.873617159E+02 -.873584313E+02 -.873556723E+02 -.873536022E+02 -.873524314E+02 -.873524314E+02
 -.873575290E+02 -.873575290E+02 -.873589387E+02 -.873614435E+02 -.873647920E+02 -.873687903E+02 -.873732867E+02 -.873781603E+02 -.873833128E+02 -.873886652E+02 -.873941538E+02 -.873997293E+02 -.874053541E+02 -.874110000E+02 -.874166453E+02 -.874222725E+02 -.874278661E+02 -.874334120E+02 -.874388965E+02 -.874443073E+02 -.874496333E+02 -.874548651E+02 -.874599943E+02 -.874650140E+02 -.874699175E+02 -.874746982E+02 -.874793492E+02 -.874838636E+02 -.874882342E+02 -.874924539E+02 -.874965162E+02 -.875004147E+02 -.875041436E+02 -.875076973E+02 -.875110703E+02 -.875142573E+02 -.875172529E+02 -.875200521E+02 -.875226499E+02 -.875250417E+02 -.875272233E+02 -.875291909E+02 -.875309411E+02 -.875324710E+02 -.875337779E+02 -.875348594E+02 -.875357138E+02 -.875363393E+02 -.875367351E+02 -.875369003E+02 -.875368349E+02 -.875365391E+02 -.875360138E+02 -.875352600E+02 -.875342795E+02 -.875330742E+02 -.875316465E+02 -.875299993E+02 -.875281357E+02 -.875260593E+02 -.875237740E+02 -.875212841E+02 -.875185941E+02 -.875157089E+02 -.875126336E+02 -.875093735E+02 -.875059341E+02 -.875023212E+02 -.874985408E+02 -.874945988E+02 -.874905015E+02 -.874862552E+02 -.874818663E+02 -.874773414E+02 -.874726872E+02 -.874679104E+02 -.874630180E+02 -.874580170E+02 -.874529150E+02 -.874477194E+02 -.874424386E+02 -.874370811E+02 -.874316565E+02 -.874261752E+02 -.874206492E+02 -.874150923E+02 -.874095205E+02 -.874039532E+02 -.873984138E+02 -.873929311E+02 -.873875412E+02 -.873822891E+02 -.873772318E+02 -.873724420E+02 -.873680124E+02 -.873640617E+02 -.873607427E+02 -.873582520E+02 -.873568430E+02 -.873568430E+02
 -.873622040E+02 -.873622040E+02 -.873638594E+02 -.873668007E+02 -.873707338E+02 -.873754310E+02 -.873807132E+02 -.873864367E+02 -.873924857E+02 -.873987671E+02 -.874052071E+02 -.874117491E+02 -.874183502E+02 -.874249780E+02 -.874316076E+02 -.874382178E+02 -.874447902E+02 -.874513075E+02 -.874577536E+02 -.874641140E+02 -.874703760E+02 -.874765287E+02 -.874825628E+02 -.874884700E+02 -.874942423E+02 -.874998719E+02 -.875053504E+02 -.875106692E+02 -.875158199E+02 -.875207941E+02 -.875255839E+02 -.875301818E+02 -.875345810E+02 -.875387745E+02 -.875427558E+02 -.875465183E+02 -.875500557E+02 -.875533616E+02 -.875564302E+02 -.875592558E+02 -.875618333E+02 -.875641583E+02 -.875662265E+02 -.875680344E+02 -.875695786E+02 -.875708565E+02 -.875718655E+02 -.875726040E+02 -.875730704E+02 -.875732642E+02 -.875731850E+02 -.875728333E+02 -.875722100E+02 -.875713165E+02 -.875701548E+02 -.875687273E+02 -.875670370E+02 -.875650872E+02 -.875628820E+02 -.875604255E+02 -.875577225E+02 -.875547784E+02 -.875515985E+02 -.875481887E+02 -.875445553E+02 -.875407046E+02 -.875366435E+02 -.875323787E+02 -.875279175E+02 -.875232671E+02 -.875184350E+02 -.875134289E+02 -.875082563E+02 -.875029253E+02 -.874974436E+02 -.874918194E+02 -.874860610E+02 -.874801767E+02 -.874741753E+02 -.874680659E+02 -.874618580E+02 -.874555618E+02 -.874491885E+02 -.874427503E+02 -.874362612E+02 -.874297373E+02 -.874231973E+02 -.874166638E+02 -.874101641E+02 -.874037320E+02 -.873974095E+02 -.873912492E+02 -.873853180E+02 -.873797007E+02 -.873745059E+02 -.873698728E+02 -.873659804E+02 -.873630592E+02 -.873614065E+02 -.873614065E+02
 -.873670067E+02 -.873670067E+02 -.873689120E+02 -.873723010E+02 -.873768351E+02 -.873822505E+02 -.873883388E+02 -.873949335E+02 -.874019006E+02 -.874091333E+02 -.874165485E+02 -.874240826E+02 -.874316876E+02 -.874393266E+02 -.874469707E+02 -.874545950E+02 -.874621774E+02 -.874696976E+02 -.874771371E+02 -.874844793E+02 -.874917100E+02 -.874988172E+02 -.875057903E+02 -.875126195E+02 -.875192956E+02 -.875258089E+02 -.875321494E+02 -.875383071E+02 -.875442719E+02 -.875500342E+02 -.875555847E+02 -.875609147E+02 -.875660160E+02 -.875708805E+02 -.875755001E+02 -.875798671E+02 -.875839736E+02 -.875878123E+02 -.875913759E+02 -.875946580E+02 -.875976525E+02 -.876003538E+02 -.876027570E+02 -.876048577E+02 -.876066521E+02 -.876081366E+02 -.876093084E+02 -.876101654E+02 -.876107060E+02 -.876109291E+02 -.876108347E+02 -.876104231E+02 -.876096955E+02 -.876086536E+02 -.876072997E+02 -.876056367E+02 -.876036683E+02 -.876013985E+02 -.875988319E+02 -.875959739E+02 -.875928301E+02 -.875894068E+02 -.875857105E+02 -.875817484E+02 -.875775277E+02 -.875730562E+02 -.875683419E+02 -.875633931E+02 -.875582183E+02 -.875528261E+02 -.875472253E+02 -.875414251E+02 -.875354345E+02 -.875292627E+02 -.875229192E+02 -.875164134E+02 -.875097549E+02 -.875029536E+02 -.874960196E+02 -.874889635E+02 -.874817964E+02 -.874745300E+02 -.874671771E+02 -.874597519E+02 -.874522704E+02 -.874447509E+02 -.874372151E+02 -.874296887E+02 -.874222032E+02 -.874147970E+02 -.874075183E+02 -.874004277E+02 -.873936016E+02 -.873871375E+02 -.873811601E+02 -.873758294E+02 -.873713510E+02 -.873679901E+02 -.873660887E+02 -.873660887E+02
 -.873719229E+02 -.873719229E+02 -.873740846E+02 -.873779344E+02 -.873830863E+02 -.873892388E+02 -.873961533E+02 -.874036394E+02 -.874115458E+02 -.874197530E+02 -.874281686E+02 -.874367224E+02 -.874453606E+02 -.874540417E+02 -.874627321E+02 -.874714026E+02 -.874800277E+02 -.874885838E+02 -.874970504E+02 -.875054091E+02 -.875136443E+02 -.875217427E+02 -.875296921E+02 -.875374815E+02 -.875450995E+02 -.875525348E+02 -.875597757E+02 -.875668105E+02 -.875736275E+02 -.875802156E+02 -.875865644E+02 -.875926635E+02 -.875985031E+02 -.876040738E+02 -.876093659E+02 -.876143701E+02 -.876190772E+02 -.876234784E+02 -.876275652E+02 -.876313299E+02 -.876347652E+02 -.876378648E+02 -.876406227E+02 -.876430335E+02 -.876450925E+02 -.876467957E+02 -.876481397E+02 -.876491219E+02 -.876497403E+02 -.876499938E+02 -.876498823E+02 -.876494062E+02 -.876485669E+02 -.876473664E+02 -.876458075E+02 -.876438937E+02 -.876416293E+02 -.876390191E+02 -.876360687E+02 -.876327844E+02 -.876291729E+02 -.876252417E+02 -.876209987E+02 -.876164522E+02 -.876116109E+02 -.876064840E+02 -.876010810E+02 -.875954116E+02 -.875894859E+02 -.875833141E+02 -.875769066E+02 -.875702739E+02 -.875634268E+02 -.875563760E+02 -.875491324E+02 -.875417070E+02 -.875341111E+02 -.875263559E+02 -.875184532E+02 -.875104151E+02 -.875022541E+02 -.874939837E+02 -.874856185E+02 -.874771745E+02 -.874686697E+02 -.874601250E+02 -.874515647E+02 -.874430179E+02 -.874345200E+02 -.874261145E+02 -.874178558E+02 -.874098121E+02 -.874020699E+02 -.873947396E+02 -.873879621E+02 -.873819183E+02 -.873768414E+02 -.873730314E+02 -.873708760E+02 -.873708760E+02
 -.873769466E+02 -.873769466E+02 -.873793742E+02 -.873836993E+02 -.873894865E+02 -.873963948E+02 -.874041548E+02 -.874125533E+02 -.874214217E+02 -.874306287E+02 -.874400728E+02 -.874496765E+02 -.874593801E+02 -.874691366E+02 -.874789071E+02 -.874886583E+02 -.874983612E+02 -.875079896E+02 -.875175207E+02 -.875269347E+02 -.875362147E+02 -.875453457E+02 -.875543139E+02 -.875631062E+02 -.875717094E+02 -.875801102E+02 -.875882952E+02 -.875962508E+02 -.876039638E+02 -.876114216E+02 -.876186120E+02 -.876255231E+02 -.876321433E+02 -.876384613E+02 -.876444657E+02 -.876501455E+02 -.876554899E+02 -.876604884E+02 -.876651312E+02 -.876694093E+02 -.876733140E+02 -.876768377E+02 -.876799733E+02 -.876827145E+02 -.876850556E+02 -.876869917E+02 -.876885189E+02 -.876896339E+02 -.876903347E+02 -.876906198E+02 -.876904891E+02 -.876899431E+02 -.876889833E+02 -.876876122E+02 -.876858332E+02 -.876836503E+02 -.876810687E+02 -.876780941E+02 -.876747331E+02 -.876709933E+02 -.876668826E+02 -.876624099E+02 -.876575844E+02 -.876524160E+02 -.876469150E+02 -.876410923E+02 -.876349590E+02 -.876285266E+02 -.876218068E+02 -.876148116E+02 -.876075531E+02 -.876000438E+02 -.875922959E+02 -.875843221E+02 -.875761349E+02 -.875677470E+02 -.875591713E+02 -.875504207E+02 -.875415086E+02 -.875324487E+02 -.875232553E+02 -.875139436E+02 -.875045298E+02 -.874950321E+02 -.874854705E+02 -.874758683E+02 -.874662526E+02 -.874566558E+02 -.874471174E+02 -.874376858E+02 -.874284217E+02 -.874194013E+02 -.874107210E+02 -.874025041E+02 -.873949082E+02 -.873881356E+02 -.873824470E+02 -.873781784E+02 -.873757636E+02 -.873757636E+02
 -.873820778E+02 -.873820778E+02 -.873847824E+02 -.873895977E+02 -.873960370E+02 -.874037191E+02 -.874123443E+02 -.874216770E+02 -.874315326E+02 -.874417673E+02 -.874522707E+02 -.874629574E+02 -.874737608E+02 -.874846280E+02 -.874955150E+02 -.875063844E+02 -.875172037E+02 -.875279446E+02 -.875385825E+02 -.875490960E+02 -.875594664E+02 -.875696769E+02 -.875797117E+02 -.875895556E+02 -.875991933E+02 -.876086095E+02 -.876177888E+02 -.876267160E+02 -.876353760E+02 -.876437545E+02 -.876518372E+02 -.876596104E+02 -.876670605E+02 -.876741739E+02 -.876809374E+02 -.876873380E+02 -.876933629E+02 -.876990001E+02 -.877042380E+02 -.877090658E+02 -.877134736E+02 -.877174521E+02 -.877209930E+02 -.877240886E+02 -.877267323E+02 -.877289182E+02 -.877306417E+02 -.877318990E+02 -.877326875E+02 -.877330056E+02 -.877328532E+02 -.877322307E+02 -.877311401E+02 -.877295842E+02 -.877275670E+02 -.877250934E+02 -.877221694E+02 -.877188019E+02 -.877149988E+02 -.877107688E+02 -.877061215E+02 -.877010673E+02 -.876956171E+02 -.876897826E+02 -.876835760E+02 -.876770099E+02 -.876700975E+02 -.876628521E+02 -.876552876E+02 -.876474179E+02 -.876392573E+02 -.876308199E+02 -.876221201E+02 -.876131725E+02 -.876039915E+02 -.875945917E+02 -.875849877E+02 -.875751944E+02 -.875652268E+02 -.875551004E+02 -.875448313E+02 -.875344364E+02 -.875239339E+02 -.875133439E+02 -.875026885E+02 -.874919935E+02 -.874812887E+02 -.874706101E+02 -.874600009E+02 -.874495148E+02 -.874392186E+02 -.874291964E+02 -.874195550E+02 -.874104305E+02 -.874019972E+02 -.873944795E+02 -.873881658E+02 -.873834286E+02 -.873807490E+02 -.873807490E+02
 -.873873182E+02 -.873873182E+02 -.873903107E+02 -.873956299E+02 -.874027367E+02 -.874112101E+02 -.874207208E+02 -.874310115E+02 -.874418813E+02 -.874531743E+02 -.874647699E+02 -.874765745E+02 -.874885141E+02 -.875005295E+02 -.875125719E+02 -.875246001E+02 -.875365787E+02 -.875484774E+02 -.875602696E+02 -.875719321E+02 -.875834442E+02 -.875947871E+02 -.876059426E+02 -.876168934E+02 -.876276220E+02 -.876381108E+02 -.876483427E+02 -.876583002E+02 -.876679666E+02 -.876773251E+02 -.876863594E+02 -.876950533E+02 -.877033908E+02 -.877113562E+02 -.877189338E+02 -.877261083E+02 -.877328650E+02 -.877391897E+02 -.877450688E+02 -.877504897E+02 -.877554406E+02 -.877599104E+02 -.877638892E+02 -.877673679E+02 -.877703387E+02 -.877727946E+02 -.877747301E+02 -.877761407E+02 -.877770234E+02 -.877773764E+02 -.877771992E+02 -.877764926E+02 -.877752587E+02 -.877735011E+02 -.877712242E+02 -.877684341E+02 -.877651378E+02 -.877613436E+02 -.877570607E+02 -.877522995E+02 -.877470713E+02 -.877413884E+02 -.877352636E+02 -.877287108E+02 -.877217442E+02 -.877143788E+02 -.877066298E+02 -.876985131E+02 -.876900447E+02 -.876812409E+02 -.876721182E+02 -.876626931E+02 -.876529822E+02 -.876430021E+02 -.876327696E+02 -.876223012E+02 -.876116136E+02 -.876007236E+02 -.875896483E+02 -.875784049E+02 -.875670114E+02 -.875554866E+02 -.875438507E+02 -.875321257E+02 -.875203360E+02 -.875085097E+02 -.874966797E+02 -.874848849E+02 -.874731728E+02 -.874616021E+02 -.874502458E+02 -.874391959E+02 -.874285695E+02 -.874185157E+02 -.874092260E+02 -.874009465E+02 -.873939943E+02 -.873887787E+02 -.873858288E+02 -.873858288E+02
 -.873926698E+02 -.873926698E+02 -.873959587E+02 -.874017929E+02 -.874095809E+02 -.874188627E+02 -.874292800E+02 -.874405536E+02 -.874524664E+02 -.874648495E+02 -.874775717E+02 -.874905300E+02 -.875036434E+02 -.875168466E+02 -.875300862E+02 -.875433175E+02 -.875565028E+02 -.875696094E+02 -.875826088E+02 -.875954756E+02 -.876081870E+02 -.876207216E+02 -.876330590E+02 -.876451795E+02 -.876570632E+02 -.876686905E+02 -.876800420E+02 -.876910982E+02 -.877018396E+02 -.877122472E+02 -.877223020E+02 -.877319850E+02 -.877412775E+02 -.877501611E+02 -.877586174E+02 -.877666288E+02 -.877741778E+02 -.877812478E+02 -.877878229E+02 -.877938881E+02 -.877994295E+02 -.878044339E+02 -.878088895E+02 -.878127855E+02 -.878161126E+02 -.878188626E+02 -.878210289E+02 -.878226061E+02 -.878235908E+02 -.878239807E+02 -.878237752E+02 -.878229753E+02 -.878215835E+02 -.878196038E+02 -.878170419E+02 -.878139046E+02 -.878102005E+02 -.878059392E+02 -.878011319E+02 -.877957907E+02 -.877899292E+02 -.877835616E+02 -.877767033E+02 -.877693705E+02 -.877615800E+02 -.877533493E+02 -.877446965E+02 -.877356400E+02 -.877261984E+02 -.877163909E+02 -.877062365E+02 -.876957543E+02 -.876849636E+02 -.876738835E+02 -.876625330E+02 -.876509311E+02 -.876390968E+02 -.876270490E+02 -.876148068E+02 -.876023897E+02 -.875898174E+02 -.875771109E+02 -.875642922E+02 -.875513855E+02 -.875384174E+02 -.875254184E+02 -.875124240E+02 -.874994768E+02 -.874866281E+02 -.874739414E+02 -.874614960E+02 -.874493920E+02 -.874377565E+02 -.874267519E+02 -.874165867E+02 -.874075293E+02 -.873999254E+02 -.873942218E+02 -.873909963E+02 -.873909963E+02
 -.873981291E+02 -.873981291E+02 -.874017193E+02 -.874080768E+02 -.874165585E+02 -.874266656E+02 -.874380107E+02 -.874502930E+02 -.874632781E+02 -.874767833E+02 -.874906662E+02 -.875048148E+02 -.875191407E+02 -.875335733E+02 -.875480549E+02 -.875625377E+02 -.875769815E+02 -.875913512E+02 -.876056161E+02 -.876197486E+02 -.876337231E+02 -.876475159E+02 -.876611041E+02 -.876744655E+02 -.876875779E+02 -.877004194E+02 -.877129679E+02 -.877252013E+02 -.877370975E+02 -.877486344E+02 -.877597898E+02 -.877705417E+02 -.877808682E+02 -.877907478E+02 -.878001592E+02 -.878090814E+02 -.878174942E+02 -.878253779E+02 -.878327138E+02 -.878394843E+02 -.878456725E+02 -.878512630E+02 -.878562416E+02 -.878605957E+02 -.878643140E+02 -.878673869E+02 -.878698064E+02 -.878715663E+02 -.878726622E+02 -.878730915E+02 -.878728536E+02 -.878719495E+02 -.878703822E+02 -.878681565E+02 -.878652791E+02 -.878617582E+02 -.878576039E+02 -.878528278E+02 -.878474430E+02 -.878414641E+02 -.878349069E+02 -.878277884E+02 -.878201268E+02 -.878119412E+02 -.878032514E+02 -.877940781E+02 -.877844423E+02 -.877743657E+02 -.877638701E+02 -.877529777E+02 -.877417107E+02 -.877300912E+02 -.877181414E+02 -.877058833E+02 -.876933387E+02 -.876805292E+02 -.876674763E+02 -.876542014E+02 -.876407259E+02 -.876270713E+02 -.876132597E+02 -.875993141E+02 -.875852585E+02 -.875711191E+02 -.875569249E+02 -.875427088E+02 -.875285091E+02 -.875143713E+02 -.875003509E+02 -.874865163E+02 -.874729527E+02 -.874597683E+02 -.874471001E+02 -.874351239E+02 -.874240651E+02 -.874142144E+02 -.874059466E+02 -.873997463E+02 -.873962403E+02 -.873962403E+02
 -.874036829E+02 -.874036829E+02 -.874075764E+02 -.874144638E+02 -.874236505E+02 -.874345992E+02 -.874468934E+02 -.874602095E+02 -.874742950E+02 -.874889534E+02 -.875040305E+02 -.875194058E+02 -.875349840E+02 -.875506894E+02 -.875664607E+02 -.875822470E+02 -.875980054E+02 -.876136985E+02 -.876292929E+02 -.876447583E+02 -.876600669E+02 -.876751922E+02 -.876901088E+02 -.877047919E+02 -.877192169E+02 -.877333592E+02 -.877471937E+02 -.877606952E+02 -.877738383E+02 -.877865974E+02 -.877989467E+02 -.878108608E+02 -.878223140E+02 -.878332811E+02 -.878437371E+02 -.878536577E+02 -.878630187E+02 -.878717972E+02 -.878799709E+02 -.878875187E+02 -.878944208E+02 -.879006587E+02 -.879062157E+02 -.879110765E+02 -.879152277E+02 -.879186579E+02 -.879213575E+02 -.879233191E+02 -.879245375E+02 -.879250094E+02 -.879247341E+02 -.879237129E+02 -.879219492E+02 -.879194489E+02 -.879162198E+02 -.879122718E+02 -.879076170E+02 -.879022691E+02 -.878962438E+02 -.878895583E+02 -.878822316E+02 -.878742838E+02 -.878657364E+02 -.878566119E+02 -.878469339E+02 -.878367267E+02 -.878260150E+02 -.878148243E+02 -.878031801E+02 -.877911082E+02 -.877786345E+02 -.877657847E+02 -.877525842E+02 -.877390586E+02 -.877252326E+02 -.877111309E+02 -.876967780E+02 -.876821977E+02 -.876674141E+02 -.876524511E+02 -.876373332E+02 -.876220852E+02 -.876067336E+02 -.875913067E+02 -.875758354E+02 -.875603553E+02 -.875449071E+02 -.875295397E+02 -.875143122E+02 -.874992977E+02 -.874845875E+02 -.874702972E+02 -.874565742E+02 -.874436070E+02 -.874316383E+02 -.874209807E+02 -.874120384E+02 -.874053338E+02 -.874015434E+02 -.874015434E+02
 -.874093082E+02 -.874093082E+02 -.874135048E+02 -.874209272E+02 -.874308292E+02 -.874426347E+02 -.874558973E+02 -.874702698E+02 -.874854816E+02 -.875013218E+02 -.875176252E+02 -.875342629E+02 -.875511337E+02 -.875681571E+02 -.875852682E+02 -.876024132E+02 -.876195464E+02 -.876366275E+02 -.876536207E+02 -.876704931E+02 -.876872142E+02 -.877037549E+02 -.877200873E+02 -.877361839E+02 -.877520172E+02 -.877675593E+02 -.877827820E+02 -.877976562E+02 -.878121528E+02 -.878262420E+02 -.878398941E+02 -.878530793E+02 -.878657678E+02 -.878779300E+02 -.878895366E+02 -.879005588E+02 -.879109682E+02 -.879207375E+02 -.879298403E+02 -.879382514E+02 -.879459473E+02 -.879529059E+02 -.879591071E+02 -.879645328E+02 -.879691670E+02 -.879729958E+02 -.879760078E+02 -.879781942E+02 -.879795484E+02 -.879800668E+02 -.879797483E+02 -.879785945E+02 -.879766095E+02 -.879738003E+02 -.879701763E+02 -.879657494E+02 -.879605339E+02 -.879545463E+02 -.879478053E+02 -.879403315E+02 -.879321474E+02 -.879232771E+02 -.879137461E+02 -.879035811E+02 -.878928099E+02 -.878814613E+02 -.878695646E+02 -.878571494E+02 -.878442459E+02 -.878308842E+02 -.878170945E+02 -.878029065E+02 -.877883498E+02 -.877734535E+02 -.877582462E+02 -.877427561E+02 -.877270106E+02 -.877110368E+02 -.876948615E+02 -.876785112E+02 -.876620128E+02 -.876453935E+02 -.876286819E+02 -.876119084E+02 -.875951062E+02 -.875783130E+02 -.875615722E+02 -.875449356E+02 -.875284658E+02 -.875122404E+02 -.874963566E+02 -.874809374E+02 -.874661398E+02 -.874521652E+02 -.874392729E+02 -.874277978E+02 -.874181728E+02 -.874109583E+02 -.874068805E+02 -.874068805E+02
 -.874149691E+02 -.874149691E+02 -.874194682E+02 -.874274293E+02 -.874380552E+02 -.874507300E+02 -.874649768E+02 -.874804245E+02 -.874967845E+02 -.875138318E+02 -.875313911E+02 -.875493258E+02 -.875675292E+02 -.875859165E+02 -.876044192E+02 -.876229806E+02 -.876415519E+02 -.876600903E+02 -.876785573E+02 -.876969175E+02 -.877151377E+02 -.877331864E+02 -.877510330E+02 -.877686468E+02 -.877859972E+02 -.878030525E+02 -.878197805E+02 -.878361480E+02 -.878521213E+02 -.878676662E+02 -.878827481E+02 -.878973322E+02 -.879113838E+02 -.879248679E+02 -.879377501E+02 -.879499962E+02 -.879615727E+02 -.879724470E+02 -.879825876E+02 -.879919646E+02 -.880005497E+02 -.880083166E+02 -.880152413E+02 -.880213018E+02 -.880264789E+02 -.880307560E+02 -.880341193E+02 -.880365581E+02 -.880380645E+02 -.880386341E+02 -.880382655E+02 -.880369606E+02 -.880347245E+02 -.880315655E+02 -.880274948E+02 -.880225268E+02 -.880166786E+02 -.880099701E+02 -.880024236E+02 -.879940639E+02 -.879849179E+02 -.879750142E+02 -.879643833E+02 -.879530571E+02 -.879410686E+02 -.879284518E+02 -.879152413E+02 -.879014722E+02 -.878871799E+02 -.878723996E+02 -.878571665E+02 -.878415154E+02 -.878254804E+02 -.878090951E+02 -.877923922E+02 -.877754039E+02 -.877581613E+02 -.877406948E+02 -.877230343E+02 -.877052092E+02 -.876872490E+02 -.876691832E+02 -.876510427E+02 -.876328600E+02 -.876146704E+02 -.875965136E+02 -.875784356E+02 -.875604907E+02 -.875427450E+02 -.875252801E+02 -.875081987E+02 -.874916308E+02 -.874757427E+02 -.874607481E+02 -.874469229E+02 -.874346234E+02 -.874243110E+02 -.874165839E+02 -.874122173E+02 -.874122173E+02
 -.874206176E+02 -.874206176E+02 -.874254184E+02 -.874339209E+02 -.874452759E+02 -.874588277E+02 -.874740688E+02 -.874906048E+02 -.875081293E+02 -.875264045E+02 -.875452457E+02 -.875645096E+02 -.875840842E+02 -.876038807E+02 -.876238273E+02 -.876438642E+02 -.876639398E+02 -.876840088E+02 -.877040303E+02 -.877239663E+02 -.877437814E+02 -.877634413E+02 -.877829124E+02 -.878021606E+02 -.878211515E+02 -.878398493E+02 -.878582172E+02 -.878762172E+02 -.878938104E+02 -.879109571E+02 -.879276173E+02 -.879437503E+02 -.879593152E+02 -.879742709E+02 -.879885767E+02 -.880021919E+02 -.880150766E+02 -.880271919E+02 -.880385002E+02 -.880489658E+02 -.880585547E+02 -.880672352E+02 -.880749784E+02 -.880817579E+02 -.880875504E+02 -.880923357E+02 -.880960972E+02 -.880988218E+02 -.881005002E+02 -.881011268E+02 -.881006999E+02 -.880992219E+02 -.880966988E+02 -.880931407E+02 -.880885611E+02 -.880829773E+02 -.880764101E+02 -.880688832E+02 -.880604237E+02 -.880510613E+02 -.880408282E+02 -.880297589E+02 -.880178898E+02 -.880052591E+02 -.879919059E+02 -.879778708E+02 -.879631948E+02 -.879479194E+02 -.879320863E+02 -.879157368E+02 -.878989122E+02 -.878816529E+02 -.878639986E+02 -.878459880E+02 -.878276588E+02 -.878090475E+02 -.877901894E+02 -.877711188E+02 -.877518690E+02 -.877324724E+02 -.877129613E+02 -.876933677E+02 -.876737247E+02 -.876540669E+02 -.876344315E+02 -.876148602E+02 -.875954010E+02 -.875761106E+02 -.875570580E+02 -.875383287E+02 -.875200301E+02 -.875022988E+02 -.874853099E+02 -.874692888E+02 -.874545269E+02 -.874414016E+02 -.874304021E+02 -.874221632E+02 -.874175088E+02 -.874175088E+02
 -.874261939E+02 -.874261939E+02 -.874312954E+02 -.874403382E+02 -.874524220E+02 -.874668517E+02 -.874830894E+02 -.875007188E+02 -.875194171E+02 -.875389348E+02 -.875590788E+02 -.875796998E+02 -.876006809E+02 -.876219299E+02 -.876433716E+02 -.876649434E+02 -.876865914E+02 -.877082681E+02 -.877299302E+02 -.877515379E+02 -.877730530E+02 -.877944386E+02 -.878156577E+02 -.878366725E+02 -.878574442E+02 -.878779322E+02 -.878980945E+02 -.879178877E+02 -.879372668E+02 -.879561861E+02 -.879745986E+02 -.879924567E+02 -.880097123E+02 -.880263168E+02 -.880422217E+02 -.880573785E+02 -.880717398E+02 -.880852588E+02 -.880978907E+02 -.881095922E+02 -.881203226E+02 -.881300436E+02 -.881387202E+02 -.881463202E+02 -.881528155E+02 -.881581817E+02 -.881623983E+02 -.881654495E+02 -.881673238E+02 -.881680146E+02 -.881675198E+02 -.881658421E+02 -.881629888E+02 -.881589722E+02 -.881538086E+02 -.881475190E+02 -.881401285E+02 -.881316660E+02 -.881221641E+02 -.881116586E+02 -.881001886E+02 -.880877955E+02 -.880745230E+02 -.880604168E+02 -.880455239E+02 -.880298925E+02 -.880135715E+02 -.879966101E+02 -.879790575E+02 -.879609626E+02 -.879423735E+02 -.879233376E+02 -.879039010E+02 -.878841084E+02 -.878640032E+02 -.878436269E+02 -.878230197E+02 -.878022200E+02 -.877812650E+02 -.877601905E+02 -.877390314E+02 -.877178227E+02 -.876965993E+02 -.876753978E+02 -.876542572E+02 -.876332209E+02 -.876123386E+02 -.875916688E+02 -.875712832E+02 -.875512701E+02 -.875317413E+02 -.875128391E+02 -.874947466E+02 -.874777000E+02 -.874620055E+02 -.874480602E+02 -.874363799E+02 -.874276350E+02 -.874226965E+02 -.874226965E+02
 -.874316236E+02 -.874316236E+02 -.874370228E+02 -.874465998E+02 -.874594041E+02 -.874747027E+02 -.874919295E+02 -.875106477E+02 -.875305199E+02 -.875512862E+02 -.875727463E+02 -.875947456E+02 -.876171631E+02 -.876399033E+02 -.876628884E+02 -.876860536E+02 -.877093431E+02 -.877327076E+02 -.877561021E+02 -.877794848E+02 -.878028151E+02 -.878260531E+02 -.878491581E+02 -.878720882E+02 -.878947996E+02 -.879172466E+02 -.879393812E+02 -.879611536E+02 -.879825120E+02 -.880034031E+02 -.880237721E+02 -.880435630E+02 -.880627189E+02 -.880811823E+02 -.880988951E+02 -.881157997E+02 -.881318389E+02 -.881469570E+02 -.881610996E+02 -.881742148E+02 -.881862530E+02 -.881971679E+02 -.882069168E+02 -.882154608E+02 -.882227653E+02 -.882288004E+02 -.882335415E+02 -.882369689E+02 -.882390688E+02 -.882398327E+02 -.882392583E+02 -.882373487E+02 -.882341129E+02 -.882295657E+02 -.882237271E+02 -.882166227E+02 -.882082829E+02 -.881987430E+02 -.881880425E+02 -.881762251E+02 -.881633378E+02 -.881494308E+02 -.881345568E+02 -.881187708E+02 -.881021294E+02 -.880846900E+02 -.880665112E+02 -.880476515E+02 -.880281691E+02 -.880081218E+02 -.879875663E+02 -.879665579E+02 -.879451503E+02 -.879233954E+02 -.879013428E+02 -.878790402E+02 -.878565331E+02 -.878338646E+02 -.878110759E+02 -.877882066E+02 -.877652946E+02 -.877423773E+02 -.877194919E+02 -.876966766E+02 -.876739719E+02 -.876514223E+02 -.876290786E+02 -.876070011E+02 -.875852627E+02 -.875639544E+02 -.875431911E+02 -.875231203E+02 -.875039315E+02 -.874858708E+02 -.874692576E+02 -.874545075E+02 -.874421611E+02 -.874329222E+02 -.874277069E+02 -.874277069E+02
 -.874368163E+02 -.874368163E+02 -.874425064E+02 -.874526033E+02 -.874661092E+02 -.874822557E+02 -.875004514E+02 -.875202412E+02 -.875412753E+02 -.875632849E+02 -.875860638E+02 -.876094528E+02 -.876333280E+02 -.876575912E+02 -.876821630E+02 -.877069772E+02 -.877319768E+02 -.877571115E+02 -.877823350E+02 -.878076035E+02 -.878328743E+02 -.878581041E+02 -.878832485E+02 -.879082610E+02 -.879330926E+02 -.879576914E+02 -.879820029E+02 -.880059698E+02 -.880295324E+02 -.880526285E+02 -.880751941E+02 -.880971630E+02 -.881184677E+02 -.881390397E+02 -.881588098E+02 -.881777088E+02 -.881956680E+02 -.882126202E+02 -.882284997E+02 -.882432433E+02 -.882567909E+02 -.882690861E+02 -.882800765E+02 -.882897146E+02 -.882979580E+02 -.883047700E+02 -.883101203E+02 -.883139848E+02 -.883163464E+02 -.883171947E+02 -.883165266E+02 -.883143461E+02 -.883106641E+02 -.883054986E+02 -.882988743E+02 -.882908224E+02 -.882813802E+02 -.882705909E+02 -.882585026E+02 -.882451686E+02 -.882306462E+02 -.882149962E+02 -.881982827E+02 -.881805719E+02 -.881619320E+02 -.881424323E+02 -.881221427E+02 -.881011331E+02 -.880794728E+02 -.880572301E+02 -.880344719E+02 -.880112629E+02 -.879876659E+02 -.879637408E+02 -.879395450E+02 -.879151329E+02 -.878905558E+02 -.878658624E+02 -.878410983E+02 -.878163067E+02 -.877915289E+02 -.877668046E+02 -.877421729E+02 -.877176733E+02 -.876933473E+02 -.876692402E+02 -.876454034E+02 -.876218974E+02 -.875987961E+02 -.875761920E+02 -.875542021E+02 -.875329772E+02 -.875127126E+02 -.874936623E+02 -.874761572E+02 -.874606292E+02 -.874476414E+02 -.874379286E+02 -.874324484E+02 -.874324484E+02
 -.874416618E+02 -.874416618E+02 -.874476295E+02 -.874582214E+02 -.874723963E+02 -.874893549E+02 -.875084836E+02 -.875293121E+02 -.875514803E+02 -.875747127E+02 -.875987983E+02 -.876235750E+02 -.876489170E+02 -.876747251E+02 -.877009191E+02 -.877274327E+02 -.877542087E+02 -.877811965E+02 -.878083490E+02 -.878356210E+02 -.878629673E+02 -.878903417E+02 -.879176958E+02 -.879449782E+02 -.879721340E+02 -.879991049E+02 -.880258287E+02 -.880522397E+02 -.880782687E+02 -.881038432E+02 -.881288879E+02 -.881533247E+02 -.881770733E+02 -.882000520E+02 -.882221778E+02 -.882433675E+02 -.882635384E+02 -.882826088E+02 -.883004991E+02 -.883171322E+02 -.883324347E+02 -.883463373E+02 -.883587759E+02 -.883696919E+02 -.883790332E+02 -.883867545E+02 -.883928183E+02 -.883971948E+02 -.883998628E+02 -.884008094E+02 -.884000308E+02 -.883975316E+02 -.883933255E+02 -.883874345E+02 -.883798890E+02 -.883707276E+02 -.883599961E+02 -.883477475E+02 -.883340410E+02 -.883189419E+02 -.883025201E+02 -.882848500E+02 -.882660094E+02 -.882460789E+02 -.882251409E+02 -.882032789E+02 -.881805771E+02 -.881571190E+02 -.881329873E+02 -.881082632E+02 -.880830254E+02 -.880573501E+02 -.880313106E+02 -.880049764E+02 -.879784135E+02 -.879516840E+02 -.879248461E+02 -.878979541E+02 -.878710585E+02 -.878442067E+02 -.878174427E+02 -.877908087E+02 -.877643452E+02 -.877380926E+02 -.877120929E+02 -.876863910E+02 -.876610380E+02 -.876360941E+02 -.876116328E+02 -.875877464E+02 -.875645530E+02 -.875422053E+02 -.875209020E+02 -.875009031E+02 -.874825489E+02 -.874662847E+02 -.874526933E+02 -.874425363E+02 -.874368086E+02 -.874368086E+02
 -.874460245E+02 -.874460245E+02 -.874522485E+02 -.874632972E+02 -.874780926E+02 -.874958091E+02 -.875158155E+02 -.875376297E+02 -.875608839E+02 -.875852982E+02 -.876106592E+02 -.876368036E+02 -.876636054E+02 -.876909661E+02 -.877188066E+02 -.877470616E+02 -.877756752E+02 -.878045971E+02 -.878337803E+02 -.878631786E+02 -.878927449E+02 -.879224302E+02 -.879521819E+02 -.879819437E+02 -.880116545E+02 -.880412487E+02 -.880706556E+02 -.880997996E+02 -.881286007E+02 -.881569741E+02 -.881848312E+02 -.882120794E+02 -.882386234E+02 -.882643651E+02 -.882892050E+02 -.883130426E+02 -.883357778E+02 -.883573111E+02 -.883775454E+02 -.883963863E+02 -.884137437E+02 -.884295323E+02 -.884436729E+02 -.884560930E+02 -.884667280E+02 -.884755220E+02 -.884824280E+02 -.884874093E+02 -.884904392E+02 -.884915017E+02 -.884905918E+02 -.884877155E+02 -.884828893E+02 -.884761408E+02 -.884675077E+02 -.884570376E+02 -.884447874E+02 -.884308225E+02 -.884152161E+02 -.883980484E+02 -.883794055E+02 -.883593786E+02 -.883380628E+02 -.883155562E+02 -.882919592E+02 -.882673728E+02 -.882418984E+02 -.882156365E+02 -.881886860E+02 -.881611431E+02 -.881331012E+02 -.881046500E+02 -.880758749E+02 -.880468566E+02 -.880176711E+02 -.879883893E+02 -.879590767E+02 -.879297940E+02 -.879005968E+02 -.878715364E+02 -.878426597E+02 -.878140108E+02 -.877856312E+02 -.877575615E+02 -.877298429E+02 -.877025194E+02 -.876756404E+02 -.876492643E+02 -.876234628E+02 -.875983267E+02 -.875739729E+02 -.875505539E+02 -.875282701E+02 -.875073845E+02 -.874882439E+02 -.874713036E+02 -.874571617E+02 -.874466022E+02 -.874406515E+02 -.874406515E+02
 -.874497403E+02 -.874497403E+02 -.874561894E+02 -.874676415E+02 -.874829890E+02 -.875013871E+02 -.875221917E+02 -.875449129E+02 -.875691792E+02 -.875947089E+02 -.876212889E+02 -.876487574E+02 -.876769907E+02 -.877058929E+02 -.877353882E+02 -.877654140E+02 -.877959169E+02 -.878268486E+02 -.878581628E+02 -.878898134E+02 -.879217521E+02 -.879539272E+02 -.879862827E+02 -.880187570E+02 -.880512827E+02 -.880837861E+02 -.881161868E+02 -.881483984E+02 -.881803278E+02 -.882118762E+02 -.882429390E+02 -.882734066E+02 -.883031652E+02 -.883320972E+02 -.883600828E+02 -.883870002E+02 -.884127275E+02 -.884371435E+02 -.884601289E+02 -.884815677E+02 -.885013486E+02 -.885193660E+02 -.885355216E+02 -.885497254E+02 -.885618969E+02 -.885719660E+02 -.885798744E+02 -.885855758E+02 -.885890368E+02 -.885902373E+02 -.885891709E+02 -.885858450E+02 -.885802803E+02 -.885725111E+02 -.885625844E+02 -.885505598E+02 -.885365079E+02 -.885205101E+02 -.885026574E+02 -.884830490E+02 -.884617914E+02 -.884389968E+02 -.884147822E+02 -.883892679E+02 -.883625760E+02 -.883348295E+02 -.883061511E+02 -.882766618E+02 -.882464799E+02 -.882157204E+02 -.881844939E+02 -.881529058E+02 -.881210559E+02 -.880890380E+02 -.880569392E+02 -.880248401E+02 -.879928146E+02 -.879609300E+02 -.879292471E+02 -.878978209E+02 -.878667010E+02 -.878359324E+02 -.878055569E+02 -.877756141E+02 -.877461435E+02 -.877171865E+02 -.876887895E+02 -.876610073E+02 -.876339080E+02 -.876075785E+02 -.875821326E+02 -.875577201E+02 -.875345398E+02 -.875128552E+02 -.874930151E+02 -.874754810E+02 -.874608611E+02 -.874499554E+02 -.874438144E+02 -.874438144E+02
 -.874526118E+02 -.874526118E+02 -.874592436E+02 -.874710271E+02 -.874868354E+02 -.875058115E+02 -.875273047E+02 -.875508229E+02 -.875759947E+02 -.876025410E+02 -.876302522E+02 -.876589712E+02 -.876885797E+02 -.877189872E+02 -.877501233E+02 -.877819307E+02 -.878143600E+02 -.878473666E+02 -.878809066E+02 -.879149351E+02 -.879494037E+02 -.879842591E+02 -.880194422E+02 -.880548866E+02 -.880905182E+02 -.881262546E+02 -.881620052E+02 -.881976707E+02 -.882331435E+02 -.882683081E+02 -.883030413E+02 -.883372131E+02 -.883706875E+02 -.884033234E+02 -.884349758E+02 -.884654968E+02 -.884947375E+02 -.885225492E+02 -.885487851E+02 -.885733018E+02 -.885959610E+02 -.886166316E+02 -.886351907E+02 -.886515257E+02 -.886655358E+02 -.886771330E+02 -.886862437E+02 -.886928095E+02 -.886967883E+02 -.886981549E+02 -.886969008E+02 -.886930353E+02 -.886865844E+02 -.886775913E+02 -.886661151E+02 -.886522303E+02 -.886360257E+02 -.886176032E+02 -.885970762E+02 -.885745685E+02 -.885502123E+02 -.885241468E+02 -.884965163E+02 -.884674688E+02 -.884371540E+02 -.884057219E+02 -.883733214E+02 -.883400986E+02 -.883061957E+02 -.882717499E+02 -.882368923E+02 -.882017470E+02 -.881664306E+02 -.881310516E+02 -.880957099E+02 -.880604969E+02 -.880254951E+02 -.879907788E+02 -.879564137E+02 -.879224581E+02 -.878889634E+02 -.878559748E+02 -.878235328E+02 -.877916747E+02 -.877604366E+02 -.877298555E+02 -.876999727E+02 -.876708372E+02 -.876425112E+02 -.876150754E+02 -.875886373E+02 -.875633412E+02 -.875393808E+02 -.875170157E+02 -.874965930E+02 -.874785742E+02 -.874635715E+02 -.874523934E+02 -.874461048E+02 -.874461048E+02
 -.874544040E+02 -.874544040E+02 -.874611637E+02 -.874731858E+02 -.874893355E+02 -.875087530E+02 -.875307891E+02 -.875549553E+02 -.875808863E+02 -.876083100E+02 -.876370251E+02 -.876668832E+02 -.876977747E+02 -.877296180E+02 -.877623510E+02 -.877959239E+02 -.878302946E+02 -.878654238E+02 -.879012725E+02 -.879377988E+02 -.879749558E+02 -.880126902E+02 -.880509407E+02 -.880896366E+02 -.881286974E+02 -.881680319E+02 -.882075380E+02 -.882471024E+02 -.882866011E+02 -.883258992E+02 -.883648518E+02 -.884033046E+02 -.884410951E+02 -.884780532E+02 -.885140032E+02 -.885487651E+02 -.885821563E+02 -.886139936E+02 -.886440953E+02 -.886722833E+02 -.886983853E+02 -.887222369E+02 -.887436841E+02 -.887625850E+02 -.887788122E+02 -.887922546E+02 -.888028189E+02 -.888104309E+02 -.888150372E+02 -.888166053E+02 -.888151247E+02 -.888106069E+02 -.888030850E+02 -.887926134E+02 -.887792671E+02 -.887631403E+02 -.887443450E+02 -.887230096E+02 -.886992767E+02 -.886733015E+02 -.886452493E+02 -.886152934E+02 -.885836130E+02 -.885503909E+02 -.885158113E+02 -.884800579E+02 -.884433119E+02 -.884057504E+02 -.883675443E+02 -.883288577E+02 -.882898459E+02 -.882506551E+02 -.882114211E+02 -.881722691E+02 -.881333131E+02 -.880946562E+02 -.880563899E+02 -.880185951E+02 -.879813420E+02 -.879446914E+02 -.879086949E+02 -.878733963E+02 -.878388333E+02 -.878050387E+02 -.877720428E+02 -.877398758E+02 -.877085715E+02 -.876781706E+02 -.876487260E+02 -.876203092E+02 -.875930184E+02 -.875669881E+02 -.875424029E+02 -.875195140E+02 -.874986607E+02 -.874802985E+02 -.874650356E+02 -.874536794E+02 -.874472976E+02 -.874472976E+02
 -.874548427E+02 -.874548427E+02 -.874616615E+02 -.874738044E+02 -.874901429E+02 -.875098261E+02 -.875322152E+02 -.875568337E+02 -.875833289E+02 -.876114418E+02 -.876409847E+02 -.876718225E+02 -.877038588E+02 -.877370246E+02 -.877712697E+02 -.878065556E+02 -.878428502E+02 -.878801231E+02 -.879183428E+02 -.879574730E+02 -.879974711E+02 -.880382857E+02 -.880798550E+02 -.881221054E+02 -.881649507E+02 -.882082909E+02 -.882520120E+02 -.882959858E+02 -.883400696E+02 -.883841066E+02 -.884279266E+02 -.884713467E+02 -.885141722E+02 -.885561984E+02 -.885972117E+02 -.886369922E+02 -.886753152E+02 -.887119542E+02 -.887466835E+02 -.887792804E+02 -.888095289E+02 -.888372221E+02 -.888621653E+02 -.888841787E+02 -.889031005E+02 -.889187889E+02 -.889311247E+02 -.889400134E+02 -.889453861E+02 -.889472015E+02 -.889454458E+02 -.889401335E+02 -.889313070E+02 -.889190358E+02 -.889034155E+02 -.888845659E+02 -.888626298E+02 -.888377699E+02 -.888101669E+02 -.887800166E+02 -.887475267E+02 -.887129145E+02 -.886764036E+02 -.886382208E+02 -.885985940E+02 -.885577486E+02 -.885159061E+02 -.884732812E+02 -.884300799E+02 -.883864983E+02 -.883427207E+02 -.882989184E+02 -.882552496E+02 -.882118580E+02 -.881688730E+02 -.881264094E+02 -.880845679E+02 -.880434352E+02 -.880030849E+02 -.879635782E+02 -.879249651E+02 -.878872860E+02 -.878505726E+02 -.878148508E+02 -.877801420E+02 -.877464668E+02 -.877138479E+02 -.876823140E+02 -.876519058E+02 -.876226815E+02 -.875947256E+02 -.875681587E+02 -.875431514E+02 -.875199404E+02 -.874988509E+02 -.874803246E+02 -.874649561E+02 -.874535401E+02 -.874471332E+02 -.874471332E+02
 -.874536124E+02 -.874536124E+02 -.874604053E+02 -.874725222E+02 -.874888580E+02 -.875085845E+02 -.875310849E+02 -.875559041E+02 -.875827101E+02 -.876112643E+02 -.876413986E+02 -.876729968E+02 -.877059808E+02 -.877402990E+02 -.877759176E+02 -.878128137E+02 -.878509693E+02 -.878903671E+02 -.879309869E+02 -.879728021E+02 -.880157776E+02 -.880598669E+02 -.881050106E+02 -.881511345E+02 -.881981480E+02 -.882459436E+02 -.882943957E+02 -.883433600E+02 -.883926739E+02 -.884421560E+02 -.884916069E+02 -.885408100E+02 -.885895326E+02 -.886375275E+02 -.886845352E+02 -.887302858E+02 -.887745024E+02 -.888169037E+02 -.888572075E+02 -.888951347E+02 -.889304125E+02 -.889627787E+02 -.889919856E+02 -.890178039E+02 -.890400261E+02 -.890584703E+02 -.890729831E+02 -.890834425E+02 -.890897597E+02 -.890918810E+02 -.890897886E+02 -.890835011E+02 -.890730730E+02 -.890585938E+02 -.890401864E+02 -.890180050E+02 -.889922324E+02 -.889630768E+02 -.889307686E+02 -.888955565E+02 -.888577036E+02 -.888174837E+02 -.887751772E+02 -.887310672E+02 -.886854363E+02 -.886385627E+02 -.885907173E+02 -.885421611E+02 -.884931426E+02 -.884438960E+02 -.883946394E+02 -.883455735E+02 -.882968810E+02 -.882487261E+02 -.882012541E+02 -.881545917E+02 -.881088473E+02 -.880641121E+02 -.880204606E+02 -.879779520E+02 -.879366317E+02 -.878965328E+02 -.878576781E+02 -.878200821E+02 -.877837540E+02 -.877487004E+02 -.877149288E+02 -.876824521E+02 -.876512939E+02 -.876214948E+02 -.875931207E+02 -.875662732E+02 -.875411026E+02 -.875178249E+02 -.874967432E+02 -.874782762E+02 -.874629938E+02 -.874516645E+02 -.874453163E+02 -.874453163E+02
 -.874503561E+02 -.874503561E+02 -.874570197E+02 -.874689302E+02 -.874850266E+02 -.875045199E+02 -.875268289E+02 -.875515311E+02 -.875783249E+02 -.876070002E+02 -.876374156E+02 -.876694805E+02 -.877031410E+02 -.877383684E+02 -.877751512E+02 -.878134871E+02 -.878533779E+02 -.878948246E+02 -.879378235E+02 -.879823628E+02 -.880284196E+02 -.880759572E+02 -.881249225E+02 -.881752441E+02 -.882268307E+02 -.882795691E+02 -.883333233E+02 -.883879336E+02 -.884432162E+02 -.884989628E+02 -.885549410E+02 -.886108952E+02 -.886665474E+02 -.887215995E+02 -.887757354E+02 -.888286238E+02 -.888799218E+02 -.889292788E+02 -.889763407E+02 -.890207550E+02 -.890621756E+02 -.891002680E+02 -.891347149E+02 -.891652210E+02 -.891915187E+02 -.892133724E+02 -.892305831E+02 -.892429917E+02 -.892504828E+02 -.892529861E+02 -.892504783E+02 -.892429836E+02 -.892305726E+02 -.892133619E+02 -.891915109E+02 -.891652196E+02 -.891347242E+02 -.891002935E+02 -.890622233E+02 -.890208320E+02 -.889764550E+02 -.889294396E+02 -.888801393E+02 -.888289094E+02 -.887761016E+02 -.887220601E+02 -.886671174E+02 -.886115910E+02 -.885557806E+02 -.884999655E+02 -.884444030E+02 -.883893270E+02 -.883349472E+02 -.882814491E+02 -.882289937E+02 -.881777182E+02 -.881277367E+02 -.880791417E+02 -.880320050E+02 -.879863798E+02 -.879423020E+02 -.878997930E+02 -.878588614E+02 -.878195057E+02 -.877817176E+02 -.877454843E+02 -.877107935E+02 -.876776367E+02 -.876460153E+02 -.876159468E+02 -.875874731E+02 -.875606704E+02 -.875356621E+02 -.875126358E+02 -.874918636E+02 -.874737304E+02 -.874587685E+02 -.874477040E+02 -.874415163E+02 -.874415163E+02
 -.874446776E+02 -.874446776E+02 -.874510875E+02 -.874625731E+02 -.874781417E+02 -.874970630E+02 -.875188074E+02 -.875429979E+02 -.875693742E+02 -.875977639E+02 -.876280606E+02 -.876602067E+02 -.876941793E+02 -.877299799E+02 -.877676254E+02 -.878071412E+02 -.878485553E+02 -.878918941E+02 -.879371770E+02 -.879844140E+02 -.880336011E+02 -.880847175E+02 -.881377231E+02 -.881925551E+02 -.882491259E+02 -.883073213E+02 -.883669980E+02 -.884279827E+02 -.884900706E+02 -.885530252E+02 -.886165777E+02 -.886804277E+02 -.887442444E+02 -.888076688E+02 -.888703155E+02 -.889317773E+02 -.889916285E+02 -.890494302E+02 -.891047363E+02 -.891570990E+02 -.892060762E+02 -.892512382E+02 -.892921753E+02 -.893285046E+02 -.893598774E+02 -.893859859E+02 -.894065693E+02 -.894214187E+02 -.894303821E+02 -.894333669E+02 -.894303422E+02 -.894213395E+02 -.894064519E+02 -.893858322E+02 -.893596898E+02 -.893282863E+02 -.892919301E+02 -.892509706E+02 -.892057915E+02 -.891568035E+02 -.891044372E+02 -.890491358E+02 -.889913479E+02 -.889315210E+02 -.888700952E+02 -.888074973E+02 -.887441360E+02 -.886803978E+02 -.886166436E+02 -.885532055E+02 -.884903856E+02 -.884284543E+02 -.883676499E+02 -.883081787E+02 -.882502157E+02 -.881939055E+02 -.881393637E+02 -.880866789E+02 -.880359147E+02 -.879871117E+02 -.879402905E+02 -.878954536E+02 -.878525890E+02 -.878116724E+02 -.877726712E+02 -.877355473E+02 -.877002618E+02 -.876667788E+02 -.876350713E+02 -.876051276E+02 -.875769586E+02 -.875506085E+02 -.875261662E+02 -.875037820E+02 -.874836871E+02 -.874662202E+02 -.874518611E+02 -.874412751E+02 -.874353697E+02 -.874353697E+02
 -.874361469E+02 -.874361469E+02 -.874421549E+02 -.874529542E+02 -.874676486E+02 -.874855891E+02 -.875063153E+02 -.875295104E+02 -.875549676E+02 -.875825625E+02 -.876122330E+02 -.876439627E+02 -.876777681E+02 -.877136883E+02 -.877517768E+02 -.877920947E+02 -.878347047E+02 -.878796666E+02 -.879270324E+02 -.879768422E+02 -.880291204E+02 -.880838716E+02 -.881410771E+02 -.882006914E+02 -.882626392E+02 -.883268120E+02 -.883930653E+02 -.884612165E+02 -.885310428E+02 -.886022792E+02 -.886746185E+02 -.887477108E+02 -.888211643E+02 -.888945474E+02 -.889673916E+02 -.890391952E+02 -.891094287E+02 -.891775411E+02 -.892429669E+02 -.893051348E+02 -.893634759E+02 -.894174342E+02 -.894664762E+02 -.895101008E+02 -.895478498E+02 -.895793168E+02 -.896041564E+02 -.896220915E+02 -.896329194E+02 -.896365167E+02 -.896328423E+02 -.896219378E+02 -.896039270E+02 -.895790130E+02 -.895474734E+02 -.895096541E+02 -.894659621E+02 -.894168564E+02 -.893628385E+02 -.893044429E+02 -.892422265E+02 -.891767590E+02 -.891086128E+02 -.890383546E+02 -.889665366E+02 -.888936895E+02 -.888203163E+02 -.887468870E+02 -.886738349E+02 -.886015531E+02 -.885303934E+02 -.884606648E+02 -.883926339E+02 -.883265254E+02 -.882625237E+02 -.882007747E+02 -.881413887E+02 -.880844422E+02 -.880299818E+02 -.879780270E+02 -.879285733E+02 -.878815957E+02 -.878370525E+02 -.877948880E+02 -.877550369E+02 -.877174280E+02 -.876819880E+02 -.876486463E+02 -.876173404E+02 -.875880218E+02 -.875606639E+02 -.875352704E+02 -.875118878E+02 -.874906192E+02 -.874716438E+02 -.874552406E+02 -.874418202E+02 -.874319657E+02 -.874264861E+02 -.874264861E+02
 -.874243088E+02 -.874243088E+02 -.874297409E+02 -.874395458E+02 -.874529562E+02 -.874694290E+02 -.874885930E+02 -.875102081E+02 -.875341336E+02 -.875603048E+02 -.875887138E+02 -.876193947E+02 -.876524122E+02 -.876878519E+02 -.877258132E+02 -.877664021E+02 -.878097262E+02 -.878558894E+02 -.879049871E+02 -.879571017E+02 -.880122979E+02 -.880706182E+02 -.881320785E+02 -.881966634E+02 -.882643217E+02 -.883349624E+02 -.884084500E+02 -.884846013E+02 -.885631814E+02 -.886439010E+02 -.887264147E+02 -.888103197E+02 -.888951556E+02 -.889804067E+02 -.890655040E+02 -.891498302E+02 -.892327257E+02 -.893134962E+02 -.893914222E+02 -.894657698E+02 -.895358026E+02 -.896007951E+02 -.896600465E+02 -.897128949E+02 -.897587315E+02 -.897970140E+02 -.898272796E+02 -.898491558E+02 -.898623696E+02 -.898667544E+02 -.898622544E+02 -.898489256E+02 -.898269348E+02 -.897965553E+02 -.897581598E+02 -.897122116E+02 -.896592532E+02 -.895998940E+02 -.895347964E+02 -.894646619E+02 -.893902169E+02 -.893121985E+02 -.892313417E+02 -.891483670E+02 -.890639700E+02 -.889788116E+02 -.888935104E+02 -.888086368E+02 -.887247084E+02 -.886421868E+02 -.885614768E+02 -.884829257E+02 -.884068245E+02 -.883334101E+02 -.882628677E+02 -.881953345E+02 -.881309034E+02 -.880696270E+02 -.880115222E+02 -.879565743E+02 -.879047413E+02 -.878559587E+02 -.878101430E+02 -.877671964E+02 -.877270106E+02 -.876894713E+02 -.876544620E+02 -.876218688E+02 -.875915856E+02 -.875635195E+02 -.875375978E+02 -.875137763E+02 -.874920492E+02 -.874724628E+02 -.874551317E+02 -.874402605E+02 -.874281722E+02 -.874193444E+02 -.874144575E+02 -.874144575E+02
 -.874086978E+02 -.874086978E+02 -.874133526E+02 -.874218058E+02 -.874334538E+02 -.874478875E+02 -.874648465E+02 -.874841839E+02 -.875058399E+02 -.875298209E+02 -.875561837E+02 -.875850228E+02 -.876164606E+02 -.876506391E+02 -.876877133E+02 -.877278453E+02 -.877711992E+02 -.878179357E+02 -.878682076E+02 -.879221545E+02 -.879798977E+02 -.880415346E+02 -.881071334E+02 -.881767269E+02 -.882503065E+02 -.883278163E+02 -.884091466E+02 -.884941285E+02 -.885825275E+02 -.886740394E+02 -.887682858E+02 -.888648113E+02 -.889630821E+02 -.890624866E+02 -.891623374E+02 -.892618764E+02 -.893602814E+02 -.894566757E+02 -.895501397E+02 -.896397257E+02 -.897244733E+02 -.898034283E+02 -.898756612E+02 -.899402883E+02 -.899964914E+02 -.900435379E+02 -.900807994E+02 -.901077681E+02 -.901240709E+02 -.901294796E+02 -.901239173E+02 -.901074607E+02 -.900803381E+02 -.900429225E+02 -.899957217E+02 -.899393641E+02 -.898745825E+02 -.898021954E+02 -.897230871E+02 -.896381873E+02 -.895484511E+02 -.894548395E+02 -.893583013E+02 -.892597571E+02 -.891600847E+02 -.890601077E+02 -.889605857E+02 -.888622074E+02 -.887655862E+02 -.886712575E+02 -.885796786E+02 -.884912296E+02 -.884062170E+02 -.883248770E+02 -.882473807E+02 -.881738399E+02 -.881043123E+02 -.880388084E+02 -.879772972E+02 -.879197120E+02 -.878659566E+02 -.878159103E+02 -.877694335E+02 -.877263722E+02 -.876865627E+02 -.876498360E+02 -.876160222E+02 -.875849547E+02 -.875564748E+02 -.875304369E+02 -.875067141E+02 -.874852053E+02 -.874658438E+02 -.874486080E+02 -.874335353E+02 -.874207403E+02 -.874104384E+02 -.874029764E+02 -.873988733E+02 -.873988733E+02
 -.873888593E+02 -.873888593E+02 -.873925077E+02 -.873992010E+02 -.874085377E+02 -.874202721E+02 -.874342771E+02 -.874505170E+02 -.874690268E+02 -.874898961E+02 -.875132569E+02 -.875392737E+02 -.875681362E+02 -.876000527E+02 -.876352447E+02 -.876739422E+02 -.877163789E+02 -.877627875E+02 -.878133948E+02 -.878684163E+02 -.879280506E+02 -.879924725E+02 -.880618265E+02 -.881362192E+02 -.882157110E+02 -.883003076E+02 -.883899514E+02 -.884845121E+02 -.885837786E+02 -.886874500E+02 -.887951288E+02 -.889063150E+02 -.890204015E+02 -.891366726E+02 -.892543049E+02 -.893723714E+02 -.894898486E+02 -.896056279E+02 -.897185305E+02 -.898273255E+02 -.899307518E+02 -.900275430E+02 -.901164543E+02 -.901962917E+02 -.902659412E+02 -.903243988E+02 -.903707980E+02 -.904044353E+02 -.904247919E+02 -.904315494E+02 -.904246004E+02 -.904040519E+02 -.903702216E+02 -.903236280E+02 -.902649743E+02 -.901951267E+02 -.901150890E+02 -.900259753E+02 -.899289798E+02 -.898253476E+02 -.897163456E+02 -.896032356E+02 -.894872494E+02 -.893695669E+02 -.892512980E+02 -.891334672E+02 -.890170032E+02 -.889027311E+02 -.887913681E+02 -.886835229E+02 -.885796978E+02 -.884802920E+02 -.883856084E+02 -.882958604E+02 -.882111803E+02 -.881316280E+02 -.880571998E+02 -.879878374E+02 -.879234364E+02 -.878638543E+02 -.878089179E+02 -.877584301E+02 -.877121763E+02 -.876699297E+02 -.876314565E+02 -.875965203E+02 -.875648861E+02 -.875363246E+02 -.875106157E+02 -.874875526E+02 -.874669463E+02 -.874486305E+02 -.874324685E+02 -.874183605E+02 -.874062540E+02 -.873961577E+02 -.873881585E+02 -.873824456E+02 -.873793410E+02 -.873793410E+02
 -.873643788E+02 -.873643788E+02 -.873667654E+02 -.873712412E+02 -.873776481E+02 -.873859334E+02 -.873961264E+02 -.874083203E+02 -.874226584E+02 -.874393248E+02 -.874585359E+02 -.874805353E+02 -.875055885E+02 -.875339796E+02 -.875660071E+02 -.876019809E+02 -.876422187E+02 -.876870416E+02 -.877367701E+02 -.877917179E+02 -.878521863E+02 -.879184563E+02 -.879907809E+02 -.880693750E+02 -.881544049E+02 -.882459771E+02 -.883441253E+02 -.884487978E+02 -.885598435E+02 -.886769993E+02 -.887998771E+02 -.889279531E+02 -.890605585E+02 -.891968738E+02 -.893359261E+02 -.894765911E+02 -.896176004E+02 -.897575531E+02 -.898949343E+02 -.900281385E+02 -.901554979E+02 -.902753172E+02 -.903859107E+02 -.904856443E+02 -.905729790E+02 -.906465152E+02 -.907050361E+02 -.907475473E+02 -.907733114E+02 -.907818747E+02 -.907730836E+02 -.907470906E+02 -.907043485E+02 -.906455938E+02 -.905718199E+02 -.904842432E+02 -.903842626E+02 -.902734167E+02 -.901533397E+02 -.900257172E+02 -.898922452E+02 -.897545918E+02 -.896143635E+02 -.894730764E+02 -.893321325E+02 -.891928017E+02 -.890562099E+02 -.889233317E+02 -.887949883E+02 -.886718503E+02 -.885544437E+02 -.884431584E+02 -.883382598E+02 -.882399010E+02 -.881481361E+02 -.880629335E+02 -.879841892E+02 -.879117390E+02 -.878453704E+02 -.877848330E+02 -.877298479E+02 -.876801162E+02 -.876353260E+02 -.875951585E+02 -.875592932E+02 -.875274125E+02 -.874992049E+02 -.874743683E+02 -.874526129E+02 -.874336632E+02 -.874172612E+02 -.874031685E+02 -.873911703E+02 -.873810791E+02 -.873727410E+02 -.873660426E+02 -.873609223E+02 -.873573835E+02 -.873555147E+02 -.873555147E+02
 -.873349210E+02 -.873349210E+02 -.873357670E+02 -.873375241E+02 -.873403177E+02 -.873443192E+02 -.873497363E+02 -.873568069E+02 -.873657950E+02 -.873769877E+02 -.873906937E+02 -.874072418E+02 -.874269803E+02 -.874502761E+02 -.874775138E+02 -.875090943E+02 -.875454330E+02 -.875869567E+02 -.876341002E+02 -.876873012E+02 -.877469938E+02 -.878136009E+02 -.878875241E+02 -.879691326E+02 -.880587497E+02 -.881566375E+02 -.882629799E+02 -.883778634E+02 -.885012580E+02 -.886329958E+02 -.887727512E+02 -.889200211E+02 -.890741080E+02 -.892341061E+02 -.893988925E+02 -.895671241E+02 -.897372417E+02 -.899074822E+02 -.900758987E+02 -.902403902E+02 -.903987383E+02 -.905486532E+02 -.906878262E+02 -.908139891E+02 -.909249788E+02 -.910188051E+02 -.910937191E+02 -.911482790E+02 -.911814075E+02 -.911924384E+02 -.911811456E+02 -.911477535E+02 -.910929268E+02 -.910177409E+02 -.909236364E+02 -.908123609E+02 -.906859035E+02 -.905464267E+02 -.903961980E+02 -.902375261E+02 -.900727012E+02 -.899039420E+02 -.897333508E+02 -.895628755E+02 -.893942807E+02 -.892291271E+02 -.890687598E+02 -.889143034E+02 -.887666657E+02 -.886265463E+02 -.884944501E+02 -.883707051E+02 -.882554812E+02 -.881488106E+02 -.880506090E+02 -.879606950E+02 -.878788087E+02 -.878046294E+02 -.877377906E+02 -.876778932E+02 -.876245176E+02 -.875772325E+02 -.875356035E+02 -.874991988E+02 -.874675945E+02 -.874403783E+02 -.874171514E+02 -.873975312E+02 -.873811513E+02 -.873676627E+02 -.873567335E+02 -.873480485E+02 -.873413090E+02 -.873362329E+02 -.873325542E+02 -.873300238E+02 -.873284114E+02 -.873275079E+02 -.873271306E+02 -.873271306E+02
 -.873002788E+02 -.873002788E+02 -.872992884E+02 -.872977906E+02 -.872962352E+02 -.872950458E+02 -.872946282E+02 -.872953788E+02 -.872976906E+02 -.873019594E+02 -.873085895E+02 -.873179977E+02 -.873306175E+02 -.873469022E+02 -.873673274E+02 -.873923926E+02 -.874226219E+02 -.874585631E+02 -.875007859E+02 -.875498781E+02 -.876064403E+02 -.876710778E+02 -.877443904E+02 -.878269599E+02 -.879193333E+02 -.880220040E+02 -.881353893E+02 -.882598043E+02 -.883954336E+02 -.885423001E+02 -.887002325E+02 -.888688333E+02 -.890474480E+02 -.892351377E+02 -.894306577E+02 -.896324446E+02 -.898386129E+02 -.900469630E+02 -.902550028E+02 -.904599816E+02 -.906589363E+02 -.908487511E+02 -.910262279E+02 -.911881700E+02 -.913314759E+02 -.914532452E+02 -.915508896E+02 -.916222463E+02 -.916656820E+02 -.916801784E+02 -.916653889E+02 -.916216577E+02 -.915500006E+02 -.914520484E+02 -.913299617E+02 -.911863267E+02 -.910240422E+02 -.908462082E+02 -.906560206E+02 -.904566770E+02 -.902512936E+02 -.900428339E+02 -.898340501E+02 -.896274358E+02 -.894251921E+02 -.892292068E+02 -.890410454E+02 -.888619547E+02 -.886928757E+02 -.885344652E+02 -.883871230E+02 -.882510222E+02 -.881261422E+02 -.880123008E+02 -.879091848E+02 -.878163795E+02 -.877333937E+02 -.876596830E+02 -.875946685E+02 -.875377536E+02 -.874883362E+02 -.874458200E+02 -.874096212E+02 -.873791752E+02 -.873539395E+02 -.873333961E+02 -.873170522E+02 -.873044400E+02 -.872951145E+02 -.872886517E+02 -.872846453E+02 -.872827023E+02 -.872824386E+02 -.872834728E+02 -.872854203E+02 -.872878848E+02 -.872904500E+02 -.872926690E+02 -.872940518E+02 -.872940518E+02
 -.872604315E+02 -.872604315E+02 -.872573007E+02 -.872519936E+02 -.872453210E+02 -.872379836E+02 -.872306014E+02 -.872237376E+02 -.872179183E+02 -.872136482E+02 -.872114245E+02 -.872117485E+02 -.872151347E+02 -.872221194E+02 -.872332672E+02 -.872491771E+02 -.872704860E+02 -.872978721E+02 -.873320555E+02 -.873737976E+02 -.874238976E+02 -.874831864E+02 -.875525178E+02 -.876327548E+02 -.877247521E+02 -.878293337E+02 -.879472648E+02 -.880792183E+02 -.882257348E+02 -.883871783E+02 -.885636867E+02 -.887551196E+02 -.889610059E+02 -.891804934E+02 -.894123052E+02 -.896547057E+02 -.899054813E+02 -.901619382E+02 -.904209193E+02 -.906788400E+02 -.909317425E+02 -.911753675E+02 -.914052423E+02 -.916167901E+02 -.918054631E+02 -.919669036E+02 -.920971324E+02 -.921927548E+02 -.922511635E+02 -.922707139E+02 -.922508423E+02 -.921921090E+02 -.920961552E+02 -.919655848E+02 -.918037892E+02 -.916147445E+02 -.914028054E+02 -.911725178E+02 -.909284570E+02 -.906750949E+02 -.904166911E+02 -.901572045E+02 -.899002213E+02 -.896489010E+02 -.894059397E+02 -.891735538E+02 -.889534815E+02 -.887470025E+02 -.885549712E+02 -.883778614E+02 -.882158155E+02 -.880686978E+02 -.879361465E+02 -.878176229E+02 -.877124563E+02 -.876198838E+02 -.875390835E+02 -.874692034E+02 -.874093833E+02 -.873587730E+02 -.873165455E+02 -.872819063E+02 -.872540996E+02 -.872324121E+02 -.872161736E+02 -.872047567E+02 -.871975743E+02 -.871940757E+02 -.871937420E+02 -.871960798E+02 -.872006137E+02 -.872068779E+02 -.872144062E+02 -.872227194E+02 -.872313114E+02 -.872396318E+02 -.872470649E+02 -.872529037E+02 -.872563189E+02 -.872563189E+02
 -.872156105E+02 -.872156105E+02 -.872100407E+02 -.872003744E+02 -.871878145E+02 -.871733579E+02 -.871578486E+02 -.871420191E+02 -.871265251E+02 -.871119728E+02 -.870989422E+02 -.870880061E+02 -.870797463E+02 -.870747679E+02 -.870737116E+02 -.870772642E+02 -.870861680E+02 -.871012282E+02 -.871233192E+02 -.871533881E+02 -.871924568E+02 -.872416197E+02 -.873020382E+02 -.873749309E+02 -.874615567E+02 -.875631916E+02 -.876810977E+02 -.878164819E+02 -.879704451E+02 -.881439215E+02 -.883376061E+02 -.885518755E+02 -.887867008E+02 -.890415596E+02 -.893153520E+02 -.896063283E+02 -.899120356E+02 -.902292906E+02 -.905541824E+02 -.908821047E+02 -.912078120E+02 -.915254942E+02 -.918288678E+02 -.921112925E+02 -.923659345E+02 -.925860025E+02 -.927650712E+02 -.928974815E+02 -.929787744E+02 -.930060860E+02 -.929784268E+02 -.928967822E+02 -.927640115E+02 -.925845692E+02 -.923641096E+02 -.921090534E+02 -.918261875E+02 -.915223422E+02 -.912041555E+02 -.908779099E+02 -.905494162E+02 -.902239218E+02 -.899060358E+02 -.895996726E+02 -.893080192E+02 -.890335322E+02 -.887779649E+02 -.885424203E+02 -.883274236E+02 -.881330062E+02 -.879587940E+02 -.878040936E+02 -.876679731E+02 -.875493332E+02 -.874469688E+02 -.873596199E+02 -.872860124E+02 -.872248899E+02 -.871750369E+02 -.871352953E+02 -.871045751E+02 -.870818602E+02 -.870662102E+02 -.870567593E+02 -.870527131E+02 -.870533428E+02 -.870579786E+02 -.870660010E+02 -.870768321E+02 -.870899238E+02 -.871047464E+02 -.871207744E+02 -.871374699E+02 -.871542636E+02 -.871705319E+02 -.871855687E+02 -.871985511E+02 -.872084960E+02 -.872142071E+02 -.872142071E+02
 -.871663682E+02 -.871663682E+02 -.871580838E+02 -.871435444E+02 -.871243678E+02 -.871018584E+02 -.870770852E+02 -.870509446E+02 -.870242100E+02 -.869975724E+02 -.869716733E+02 -.869471327E+02 -.869245728E+02 -.869046387E+02 -.868880171E+02 -.868754534E+02 -.868677671E+02 -.868658663E+02 -.868707608E+02 -.868835738E+02 -.869055513E+02 -.869380687E+02 -.869826340E+02 -.870408851E+02 -.871145804E+02 -.872055811E+02 -.873158219E+02 -.874472682E+02 -.876018577E+02 -.877814238E+02 -.879875994E+02 -.882217010E+02 -.884845949E+02 -.887765493E+02 -.890970823E+02 -.894448165E+02 -.898173572E+02 -.902112098E+02 -.906217484E+02 -.910432352E+02 -.914688729E+02 -.918908628E+02 -.923004446E+02 -.926879335E+02 -.930428260E+02 -.933540833E+02 -.936106862E+02 -.938024686E+02 -.939211248E+02 -.939611889E+02 -.939207499E+02 -.938017140E+02 -.936095422E+02 -.933525341E+02 -.930408493E+02 -.926854998E+02 -.922975174E+02 -.918873998E+02 -.914648281E+02 -.910385618E+02 -.906164012E+02 -.902051473E+02 -.898105432E+02 -.894372204E+02 -.890886791E+02 -.887673192E+02 -.884745225E+02 -.882107746E+02 -.879758104E+02 -.877687660E+02 -.875883271E+02 -.874328625E+02 -.873005403E+02 -.871894240E+02 -.870975497E+02 -.870229841E+02 -.869638677E+02 -.869184443E+02 -.868850785E+02 -.868622663E+02 -.868486368E+02 -.868429503E+02 -.868440917E+02 -.868510617E+02 -.868629659E+02 -.868790022E+02 -.868984480E+02 -.869206456E+02 -.869449873E+02 -.869708988E+02 -.869978219E+02 -.870251942E+02 -.870524263E+02 -.870788747E+02 -.871038096E+02 -.871263750E+02 -.871455399E+02 -.871600364E+02 -.871682823E+02 -.871682823E+02
 -.871136416E+02 -.871136416E+02 -.871024119E+02 -.870825621E+02 -.870561363E+02 -.870247466E+02 -.869896796E+02 -.869519802E+02 -.869125178E+02 -.868720402E+02 -.868312173E+02 -.867906779E+02 -.867510414E+02 -.867129449E+02 -.866770697E+02 -.866441647E+02 -.866150698E+02 -.865907390E+02 -.865722628E+02 -.865608908E+02 -.865580535E+02 -.865653824E+02 -.865847281E+02 -.866181736E+02 -.866680421E+02 -.867368943E+02 -.868275139E+02 -.869428756E+02 -.870860914E+02 -.872603293E+02 -.874687003E+02 -.877141074E+02 -.879990563E+02 -.883254270E+02 -.886942147E+02 -.891052566E+02 -.895569733E+02 -.900461609E+02 -.905678756E+02 -.911154257E+02 -.916804379E+02 -.922528918E+02 -.928209867E+02 -.933708055E+02 -.938859759E+02 -.943477546E+02 -.947359396E+02 -.950307224E+02 -.952151911E+02 -.952778969E+02 -.952147829E+02 -.950299016E+02 -.947346965E+02 -.943460725E+02 -.938838291E+02 -.933681571E+02 -.928177883E+02 -.922490852E+02 -.916759590E+02 -.911102100E+02 -.905618631E+02 -.900392995E+02 -.895492202E+02 -.890965782E+02 -.886845855E+02 -.883148281E+02 -.879874739E+02 -.877015317E+02 -.874551246E+02 -.872457491E+02 -.870705037E+02 -.869262785E+02 -.868099064E+02 -.867182759E+02 -.866484131E+02 -.865975349E+02 -.865630817E+02 -.865427319E+02 -.865344049E+02 -.865362537E+02 -.865466515E+02 -.865641748E+02 -.865875834E+02 -.866157991E+02 -.866478845E+02 -.866830214E+02 -.867204893E+02 -.867596443E+02 -.867998974E+02 -.868406923E+02 -.868814819E+02 -.869217018E+02 -.869607410E+02 -.869979069E+02 -.870323830E+02 -.870631779E+02 -.870890600E+02 -.871084769E+02 -.871194516E+02 -.871194516E+02
 -.870587993E+02 -.870587993E+02 -.870444649E+02 -.870189928E+02 -.869848505E+02 -.869439472E+02 -.868977688E+02 -.868474833E+02 -.867940243E+02 -.867381580E+02 -.866805372E+02 -.866217464E+02 -.865623407E+02 -.865028808E+02 -.864439643E+02 -.863862576E+02 -.863305272E+02 -.862776716E+02 -.862287556E+02 -.861850464E+02 -.861480517E+02 -.861195598E+02 -.861016802E+02 -.860968840E+02 -.861080410E+02 -.861384504E+02 -.861918603E+02 -.862724704E+02 -.863849088E+02 -.865341753E+02 -.867255392E+02 -.869643790E+02 -.872559538E+02 -.876050946E+02 -.880158131E+02 -.884908362E+02 -.890311006E+02 -.896352722E+02 -.902993971E+02 -.910167977E+02 -.917782294E+02 -.925720416E+02 -.933837499E+02 -.941945057E+02 -.949789203E+02 -.957038855E+02 -.963299902E+02 -.968158724E+02 -.971245962E+02 -.972304360E+02 -.971241441E+02 -.968149645E+02 -.963286181E+02 -.957020333E+02 -.949765608E+02 -.941915953E+02 -.933802254E+02 -.925678223E+02 -.917732251E+02 -.910109205E+02 -.902925707E+02 -.896274365E+02 -.890222112E+02 -.884808618E+02 -.880047327E+02 -.875928949E+02 -.872426268E+02 -.869499206E+02 -.867099477E+02 -.865174507E+02 -.863670516E+02 -.862534814E+02 -.861717402E+02 -.861171990E+02 -.860856581E+02 -.860733687E+02 -.860770320E+02 -.860937788E+02 -.861211398E+02 -.861570086E+02 -.861996022E+02 -.862474200E+02 -.862992053E+02 -.863539076E+02 -.864106478E+02 -.864686855E+02 -.865273887E+02 -.865862052E+02 -.866446341E+02 -.867021986E+02 -.867584163E+02 -.868127676E+02 -.868646600E+02 -.869133855E+02 -.869580692E+02 -.869976061E+02 -.870305810E+02 -.870551672E+02 -.870689972E+02 -.870689972E+02
 -.870036573E+02 -.870036573E+02 -.869861591E+02 -.869549329E+02 -.869128513E+02 -.868620977E+02 -.868043291E+02 -.867408032E+02 -.866724781E+02 -.866000911E+02 -.865242220E+02 -.864453461E+02 -.863638782E+02 -.862802127E+02 -.861947611E+02 -.861079888E+02 -.860204531E+02 -.859328449E+02 -.858460333E+02 -.857611168E+02 -.856794809E+02 -.856028616E+02 -.855334175E+02 -.854738078E+02 -.854272749E+02 -.853977296E+02 -.853898331E+02 -.854090695E+02 -.854617983E+02 -.855552740E+02 -.856976161E+02 -.858977070E+02 -.861649942E+02 -.865091661E+02 -.869396743E+02 -.874650784E+02 -.880922120E+02 -.888252238E+02 -.896646526E+02 -.906068667E+02 -.916442797E+02 -.927662621E+02 -.939589704E+02 -.952008686E+02 -.964541713E+02 -.976589229E+02 -.987352392E+02 -.995933857E+02 -.100149189E+03 -.100341759E+03 -.100148683E+03 -.995923688E+02 -.987337029E+02 -.976568509E+02 -.964515353E+02 -.951976190E+02 -.939550264E+02 -.927615106E+02 -.916385928E+02 -.906001286E+02 -.896567750E+02 -.888161470E+02 -.880818989E+02 -.874535076E+02 -.869268358E+02 -.864950573E+02 -.861496179E+02 -.858810693E+02 -.856797248E+02 -.855361374E+02 -.854414241E+02 -.853874641E+02 -.853670007E+02 -.853736724E+02 -.854019928E+02 -.854472987E+02 -.855056781E+02 -.855738882E+02 -.856492707E+02 -.857296698E+02 -.858133541E+02 -.858989462E+02 -.859853589E+02 -.860717392E+02 -.861574189E+02 -.862418705E+02 -.863246692E+02 -.864054573E+02 -.864839114E+02 -.865597102E+02 -.866325014E+02 -.867018661E+02 -.867672775E+02 -.868280525E+02 -.868832921E+02 -.869318072E+02 -.869720237E+02 -.870018617E+02 -.870185810E+02 -.870185810E+02
 -.869504446E+02 -.869504446E+02 -.869298527E+02 -.868929764E+02 -.868430594E+02 -.867825253E+02 -.867131668E+02 -.866362928E+02 -.865528424E+02 -.864634740E+02 -.863686359E+02 -.862686239E+02 -.861636290E+02 -.860537800E+02 -.859391826E+02 -.858199590E+02 -.856962892E+02 -.855684579E+02 -.854369073E+02 -.853023007E+02 -.851655970E+02 -.850281401E+02 -.848917643E+02 -.847589177E+02 -.846328048E+02 -.845175467E+02 -.844183572E+02 -.843417292E+02 -.842956220E+02 -.842896351E+02 -.843351486E+02 -.844454006E+02 -.846354658E+02 -.849220862E+02 -.853232962E+02 -.858577713E+02 -.865438280E+02 -.873980165E+02 -.884333425E+02 -.896574526E+02 -.910718578E+02 -.926740260E+02 -.944609088E+02 -.964205477E+02 -.985040671E+02 -.100605584E+03 -.102564734E+03 -.104184268E+03 -.105262643E+03 -.105642367E+03 -.105262076E+03 -.104183128E+03 -.102563007E+03 -.100603247E+03 -.985010826E+02 -.964168577E+02 -.944564109E+02 -.926685598E+02 -.910652442E+02 -.896495540E+02 -.884240746E+02 -.873873340E+02 -.865317099E+02 -.858442130E+02 -.853083049E+02 -.849056772E+02 -.846176600E+02 -.844262215E+02 -.843146202E+02 -.842677798E+02 -.842724590E+02 -.843172735E+02 -.843926188E+02 -.844905309E+02 -.846045119E+02 -.847293439E+02 -.848609025E+02 -.849959815E+02 -.851321324E+02 -.852675231E+02 -.854008144E+02 -.855310556E+02 -.856575961E+02 -.857800116E+02 -.858980428E+02 -.860115438E+02 -.861204389E+02 -.862246839E+02 -.863242322E+02 -.864190012E+02 -.865088378E+02 -.865934815E+02 -.866725201E+02 -.867453374E+02 -.868110469E+02 -.868684083E+02 -.869157198E+02 -.869506793E+02 -.869702052E+02 -.869702052E+02
 -.869017012E+02 -.869017012E+02 -.868782394E+02 -.868361017E+02 -.867788541E+02 -.867091179E+02 -.866287830E+02 -.865391718E+02 -.864411651E+02 -.863352986E+02 -.862218386E+02 -.861008407E+02 -.859721981E+02 -.858356822E+02 -.856909797E+02 -.855377288E+02 -.853755589E+02 -.852041349E+02 -.850232113E+02 -.848327000E+02 -.846327544E+02 -.844238763E+02 -.842070495E+02 -.839839061E+02 -.837569308E+02 -.835297071E+02 -.833072094E+02 -.830961413E+02 -.829053177E+02 -.827460812E+02 -.826327363E+02 -.825829752E+02 -.826182548E+02 -.827640695E+02 -.830500444E+02 -.835097502E+02 -.841801109E+02 -.851002428E+02 -.863095312E+02 -.878448123E+02 -.897371388E+02 -.920115880E+02 -.946989265E+02 -.978369038E+02 -.101394849E+03 -.105213981E+03 -.108995092E+03 -.112301740E+03 -.114611506E+03 -.115451581E+03 -.114610875E+03 -.112300467E+03 -.108993152E+03 -.105211337E+03 -.101391444E+03 -.978326562E+02 -.946937015E+02 -.920051530E+02 -.897292634E+02 -.878353673E+02 -.862984548E+02 -.850875106E+02 -.841657241E+02 -.834937300E+02 -.830324269E+02 -.827449005E+02 -.825975854E+02 -.825608568E+02 -.826092172E+02 -.827212038E+02 -.828791165E+02 -.830686418E+02 -.832784279E+02 -.834996509E+02 -.837255989E+02 -.839512905E+02 -.841731368E+02 -.843886496E+02 -.845961957E+02 -.847947926E+02 -.849839434E+02 -.851635035E+02 -.853335751E+02 -.854944234E+02 -.856464115E+02 -.857899488E+02 -.859254485E+02 -.860532932E+02 -.861738037E+02 -.862872087E+02 -.863936138E+02 -.864929651E+02 -.865850060E+02 -.866692225E+02 -.867447733E+02 -.868103993E+02 -.868643048E+02 -.869040033E+02 -.869261174E+02 -.869261174E+02
 -.868600981E+02 -.868600981E+02 -.868341586E+02 -.867874635E+02 -.867238397E+02 -.866460597E+02 -.865560742E+02 -.864551896E+02 -.863442020E+02 -.862234997E+02 -.860931392E+02 -.859529034E+02 -.858023466E+02 -.856408288E+02 -.854675463E+02 -.852815589E+02 -.850818196E+02 -.848672088E+02 -.846365788E+02 -.843888131E+02 -.841229054E+02 -.838380678E+02 -.835338745E+02 -.832104524E+02 -.828687287E+02 -.825107492E+02 -.821400787E+02 -.817622969E+02 -.813855992E+02 -.810215105E+02 -.806857115E+02 -.803989709E+02 -.801881640E+02 -.800873459E+02 -.801388259E+02 -.803941706E+02 -.809150305E+02 -.817736466E+02 -.830528466E+02 -.848452562E+02 -.872513764E+02 -.903769902E+02 -.943423776E+02 -.993338011E+02 -.105474233E+03 -.112651386E+03 -.120419531E+03 -.127861565E+03 -.133541003E+03 -.135774967E+03 -.133540302E+03 -.127860145E+03 -.120417355E+03 -.112648394E+03 -.105470337E+03 -.993288764E+02 -.943362336E+02 -.903692847E+02 -.872418797E+02 -.848338694E+02 -.830395292E+02 -.817584021E+02 -.808978978E+02 -.803752158E+02 -.801181322E+02 -.800650056E+02 -.801642703E+02 -.803736117E+02 -.806589649E+02 -.809934413E+02 -.813562574E+02 -.817317172E+02 -.821082807E+02 -.824777386E+02 -.828344994E+02 -.831749882E+02 -.834971519E+02 -.838000582E+02 -.840835785E+02 -.843481401E+02 -.845945361E+02 -.848237824E+02 -.850370109E+02 -.852353915E+02 -.854200744E+02 -.855921488E+02 -.857526117E+02 -.859023427E+02 -.860420824E+02 -.861724106E+02 -.862937210E+02 -.864061905E+02 -.865097385E+02 -.866039730E+02 -.866881196E+02 -.867609253E+02 -.868205329E+02 -.868643140E+02 -.868886507E+02 -.868886507E+02
 -.868281841E+02 -.868281841E+02 -.868003259E+02 -.867500917E+02 -.866814998E+02 -.865974270E+02 -.864998560E+02 -.863900618E+02 -.862687522E+02 -.861361717E+02 -.859921776E+02 -.858362946E+02 -.856677542E+02 -.854855214E+02 -.852883145E+02 -.850746201E+02 -.848427074E+02 -.845906459E+02 -.843163306E+02 -.840175216E+02 -.836919028E+02 -.833371715E+02 -.829511683E+02 -.825320614E+02 -.820786027E+02 -.815904752E+02 -.810687556E+02 -.805165163E+02 -.799395960E+02 -.793475667E+02 -.787549270E+02 -.781825499E+02 -.776594195E+02 -.772246938E+02 -.769301461E+02 -.768430588E+02 -.770496756E+02 -.776593689E+02 -.788097633E+02 -.806732422E+02 -.834656630E+02 -.874587871E+02 -.930007147E+02 -.100618503E+03 -.111001415E+03 -.124604948E+03 -.141336340E+03 -.159850114E+03 -.176502441E+03 -.184555572E+03 -.176501669E+03 -.159848545E+03 -.141333920E+03 -.124601591E+03 -.110996991E+03 -.100612826E+03 -.929935142E+02 -.874496094E+02 -.834543288E+02 -.806596722E+02 -.787939524E+02 -.776413714E+02 -.770295889E+02 -.768210083E+02 -.769062719E+02 -.771991391E+02 -.776323215E+02 -.781540325E+02 -.787250959E+02 -.793165059E+02 -.799073669E+02 -.804831582E+02 -.810342871E+02 -.815548963E+02 -.820418981E+02 -.824942035E+02 -.829121205E+02 -.832968917E+02 -.836503470E+02 -.839746475E+02 -.842721020E+02 -.845450374E+02 -.847957106E+02 -.850262505E+02 -.852386210E+02 -.854345982E+02 -.856157562E+02 -.857834578E+02 -.859388458E+02 -.860828318E+02 -.862160797E+02 -.863389821E+02 -.864516236E+02 -.865537299E+02 -.866445966E+02 -.867229909E+02 -.867870205E+02 -.868339578E+02 -.868600084E+02 -.868600084E+02
 -.868080883E+02 -.868080883E+02 -.867790135E+02 -.867265310E+02 -.866547754E+02 -.865666839E+02 -.864642523E+02 -.863487270E+02 -.862207485E+02 -.860804560E+02 -.859275623E+02 -.857614049E+02 -.855809802E+02 -.853849635E+02 -.851717187E+02 -.849393024E+02 -.846854640E+02 -.844076466E+02 -.841029931E+02 -.837683632E+02 -.834003680E+02 -.829954328E+02 -.825498997E+02 -.820601862E+02 -.815230204E+02 -.809357763E+02 -.802969396E+02 -.796067381E+02 -.788679763E+02 -.780871181E+02 -.772756677E+02 -.764519098E+02 -.756430900E+02 -.748881556E+02 -.742412485E+02 -.737762680E+02 -.735930265E+02 -.738258619E+02 -.746561471E+02 -.763311939E+02 -.791942301E+02 -.837350197E+02 -.906814652E+02 -.101199930E+03 -.117322840E+03 -.141626392E+03 -.177065577E+03 -.225643063E+03 -.283875741E+03 -.329408184E+03 -.283874911E+03 -.225641370E+03 -.177062951E+03 -.141622719E+03 -.117317945E+03 -.101193557E+03 -.906732391E+02 -.837245020E+02 -.791812548E+02 -.763157145E+02 -.746382075E+02 -.738055691E+02 -.735705287E+02 -.737517378E+02 -.742148685E+02 -.748601066E+02 -.756135409E+02 -.764210097E+02 -.772435410E+02 -.780538611E+02 -.788336567E+02 -.795713960E+02 -.802605900E+02 -.808984126E+02 -.814846181E+02 -.820207070E+02 -.825092956E+02 -.829536503E+02 -.833573515E+02 -.837240597E+02 -.840573563E+02 -.843606424E+02 -.846370761E+02 -.848895402E+02 -.851206266E+02 -.853326333E+02 -.855275674E+02 -.857071492E+02 -.858728159E+02 -.860257198E+02 -.861667199E+02 -.862963635E+02 -.864148541E+02 -.865220033E+02 -.866171595E+02 -.866991101E+02 -.867659461E+02 -.868148820E+02 -.868420161E+02 -.868420161E+02
 -.868012310E+02 -.868012310E+02 -.867717395E+02 -.867184860E+02 -.866456441E+02 -.865561708E+02 -.864520649E+02 -.863345614E+02 -.862042756E+02 -.860613080E+02 -.859053182E+02 -.857355752E+02 -.855509890E+02 -.853501279E+02 -.851312242E+02 -.848921740E+02 -.846305312E+02 -.843435013E+02 -.840279396E+02 -.836803578E+02 -.832969477E+02 -.828736310E+02 -.824061481E+02 -.818902016E+02 -.813216763E+02 -.806969609E+02 -.800134016E+02 -.792699266E+02 -.784678794E+02 -.776121116E+02 -.767123858E+02 -.757851546E+02 -.748558065E+02 -.739615136E+02 -.731549166E+02 -.725090510E+02 -.721242346E+02 -.721381964E+02 -.727417927E+02 -.742047973E+02 -.769209689E+02 -.814928979E+02 -.889058947E+02 -.100920055E+03 -.121121778E+03 -.155814097E+03 -.216821906E+03 -.327451649E+03 -.535785046E+03 -.945177551E+03 -.535784193E+03 -.327449906E+03 -.216819195E+03 -.155810290E+03 -.121116677E+03 -.100913368E+03 -.888971832E+02 -.814817791E+02 -.769072846E+02 -.741885206E+02 -.727229885E+02 -.721169904E+02 -.721007924E+02 -.724835609E+02 -.731275756E+02 -.739325154E+02 -.748253311E+02 -.757533602E+02 -.766794033E+02 -.775780416E+02 -.784327912E+02 -.792338602E+02 -.799763703E+02 -.806589549E+02 -.812826675E+02 -.818501472E+02 -.823649955E+02 -.828313220E+02 -.832534223E+02 -.836355588E+02 -.839818170E+02 -.842960174E+02 -.845816669E+02 -.848419363E+02 -.850796556E+02 -.852973193E+02 -.854970959E+02 -.856808386E+02 -.858500929E+02 -.860060997E+02 -.861497892E+02 -.862817652E+02 -.864022747E+02 -.865111607E+02 -.866077915E+02 -.866909624E+02 -.867587601E+02 -.868083801E+02 -.868358847E+02 -.868358847E+02
 -.868081118E+02 -.868081118E+02 -.867790381E+02 -.867265575E+02 -.866548044E+02 -.865667163E+02 -.864642886E+02 -.863487677E+02 -.862207940E+02 -.860805066E+02 -.859276180E+02 -.857614659E+02 -.855810467E+02 -.853850356E+02 -.851717965E+02 -.849393861E+02 -.846855538E+02 -.844077426E+02 -.841030956E+02 -.837684724E+02 -.834004840E+02 -.829955556E+02 -.825500295E+02 -.820603232E+02 -.815231647E+02 -.809359280E+02 -.802970986E+02 -.796069043E+02 -.788681495E+02 -.780872980E+02 -.772758536E+02 -.764521009E+02 -.756432853E+02 -.748883536E+02 -.742414475E+02 -.737764660E+02 -.735932213E+02 -.738260512E+02 -.746563283E+02 -.763313646E+02 -.791943880E+02 -.837351635E+02 -.906815947E+02 -.101200049E+03 -.117322953E+03 -.141626501E+03 -.177065683E+03 -.225643167E+03 -.283875845E+03 -.329408287E+03 -.283875015E+03 -.225641475E+03 -.177063058E+03 -.141622828E+03 -.117318058E+03 -.101193677E+03 -.906733698E+02 -.837246472E+02 -.791814146E+02 -.763158873E+02 -.746383912E+02 -.738057612E+02 -.735707266E+02 -.737519391E+02 -.742150711E+02 -.748603084E+02 -.756137401E+02 -.764212050E+02 -.772437313E+02 -.780540455E+02 -.788338345E+02 -.795715668E+02 -.802607537E+02 -.808985690E+02 -.814847672E+02 -.820208488E+02 -.825094304E+02 -.829537780E+02 -.833574724E+02 -.837241738E+02 -.840574639E+02 -.843607435E+02 -.846371711E+02 -.848896291E+02 -.851207095E+02 -.853327104E+02 -.855276387E+02 -.857072150E+02 -.858728763E+02 -.860257750E+02 -.861667701E+02 -.862964088E+02 -.864148948E+02 -.865220397E+02 -.866171921E+02 -.866991392E+02 -.867659723E+02 -.868149061E+02 -.868420390E+02 -.868420390E+02
 -.868282311E+02 -.868282311E+02 -.868003750E+02 -.867501446E+02 -.866815579E+02 -.865974918E+02 -.864999286E+02 -.863901432E+02 -.862688431E+02 -.861362726E+02 -.859922887E+02 -.858364162E+02 -.856678865E+02 -.854856647E+02 -.852884691E+02 -.850747863E+02 -.848428854E+02 -.845908361E+02 -.843165333E+02 -.840177369E+02 -.836921310E+02 -.833374127E+02 -.829514227E+02 -.825323290E+02 -.820788836E+02 -.815907695E+02 -.810690631E+02 -.805168365E+02 -.799399283E+02 -.793479104E+02 -.787552805E+02 -.781829116E+02 -.776597873E+02 -.772250650E+02 -.769305176E+02 -.768434269E+02 -.770500364E+02 -.776597183E+02 -.788100969E+02 -.806735560E+02 -.834659539E+02 -.874590532E+02 -.930009566E+02 -.100618731E+03 -.111001634E+03 -.124605161E+03 -.141336549E+03 -.159850320E+03 -.176502646E+03 -.184555777E+03 -.176501875E+03 -.159848752E+03 -.141334130E+03 -.124601805E+03 -.110997211E+03 -.100613055E+03 -.929937582E+02 -.874498782E+02 -.834546230E+02 -.806599900E+02 -.787942905E+02 -.776417258E+02 -.770299554E+02 -.768213827E+02 -.769066501E+02 -.771995175E+02 -.776326969E+02 -.781544022E+02 -.787254576E+02 -.793168580E+02 -.799077080E+02 -.804834874E+02 -.810346037E+02 -.815551999E+02 -.820421885E+02 -.824944806E+02 -.829123845E+02 -.832971426E+02 -.836505848E+02 -.839748726E+02 -.842723146E+02 -.845452376E+02 -.847958987E+02 -.850264268E+02 -.852387857E+02 -.854347514E+02 -.856158982E+02 -.857835889E+02 -.859389662E+02 -.860829418E+02 -.862161798E+02 -.863390725E+02 -.864517049E+02 -.865538027E+02 -.866446616E+02 -.867230490E+02 -.867870729E+02 -.868340060E+02 -.868600542E+02 -.868600542E+02
 -.868601681E+02 -.868601681E+02 -.868342320E+02 -.867875428E+02 -.867239270E+02 -.866461570E+02 -.865561832E+02 -.864553115E+02 -.863443379E+02 -.862236502E+02 -.860933049E+02 -.859530846E+02 -.858025436E+02 -.856410419E+02 -.854677759E+02 -.852818053E+02 -.850820831E+02 -.848674897E+02 -.846368775E+02 -.843891296E+02 -.841232398E+02 -.838384202E+02 -.835342449E+02 -.832108406E+02 -.828691345E+02 -.825111723E+02 -.821405185E+02 -.817627525E+02 -.813860695E+02 -.810219939E+02 -.806862059E+02 -.803994737E+02 -.801886722E+02 -.800878558E+02 -.801393334E+02 -.803946713E+02 -.809155193E+02 -.817741187E+02 -.830532970E+02 -.848456807E+02 -.872517717E+02 -.903773549E+02 -.943427165E+02 -.993341263E+02 -.105474549E+03 -.112651697E+03 -.120419839E+03 -.127861871E+03 -.133541308E+03 -.135775272E+03 -.133540607E+03 -.127860452E+03 -.120417664E+03 -.112648707E+03 -.105470656E+03 -.993292038E+02 -.943365753E+02 -.903696530E+02 -.872422793E+02 -.848342990E+02 -.830399856E+02 -.817588810E+02 -.808983943E+02 -.803757248E+02 -.801186489E+02 -.800655253E+02 -.801647889E+02 -.803741254E+02 -.806594707E+02 -.809939365E+02 -.813567401E+02 -.817321855E+02 -.821087336E+02 -.824781751E+02 -.828349188E+02 -.831753902E+02 -.834975362E+02 -.838004247E+02 -.840839272E+02 -.843484710E+02 -.845948494E+02 -.848240782E+02 -.850372894E+02 -.852356528E+02 -.854203188E+02 -.855923766E+02 -.857528232E+02 -.859025381E+02 -.860422620E+02 -.861725749E+02 -.862938705E+02 -.864063257E+02 -.865098601E+02 -.866040820E+02 -.866882169E+02 -.867610123E+02 -.868206114E+02 -.868643861E+02 -.868887192E+02 -.868887192E+02
 -.869017940E+02 -.869017940E+02 -.868783367E+02 -.868362073E+02 -.867789707E+02 -.867092478E+02 -.866289283E+02 -.865393341E+02 -.864413455E+02 -.863354982E+02 -.862220580E+02 -.861010804E+02 -.859724585E+02 -.858359636E+02 -.856912823E+02 -.855380530E+02 -.853759049E+02 -.852045028E+02 -.850236014E+02 -.848331122E+02 -.846331885E+02 -.844243322E+02 -.842075267E+02 -.839844043E+02 -.837574493E+02 -.835302451E+02 -.833077657E+02 -.830967145E+02 -.829059060E+02 -.827466824E+02 -.826333476E+02 -.825835935E+02 -.826188762E+02 -.827646899E+02 -.830506593E+02 -.835103545E+02 -.841806995E+02 -.851008106E+02 -.863100733E+02 -.878453244E+02 -.897376182E+02 -.920120359E+02 -.946993519E+02 -.978373179E+02 -.101395258E+03 -.105214387E+03 -.108995495E+03 -.112302143E+03 -.114611909E+03 -.115451983E+03 -.114611278E+03 -.112300871E+03 -.108993557E+03 -.105211744E+03 -.101391855E+03 -.978330732E+02 -.946941303E+02 -.920056052E+02 -.897297480E+02 -.878358855E+02 -.862990041E+02 -.850880866E+02 -.841663219E+02 -.834943444E+02 -.830330528E+02 -.827455329E+02 -.825982195E+02 -.825614884E+02 -.826098427E+02 -.827218198E+02 -.828797202E+02 -.830692310E+02 -.832790008E+02 -.835002059E+02 -.837261348E+02 -.839518064E+02 -.841736320E+02 -.843891238E+02 -.845966483E+02 -.847952235E+02 -.849843525E+02 -.851638908E+02 -.853339406E+02 -.854947671E+02 -.856467336E+02 -.857902494E+02 -.859257279E+02 -.860535518E+02 -.861740417E+02 -.862874267E+02 -.863938123E+02 -.864931448E+02 -.865851677E+02 -.866693674E+02 -.867449028E+02 -.868105152E+02 -.868644093E+02 -.869040994E+02 -.869262087E+02 -.869262087E+02
 -.869505599E+02 -.869505599E+02 -.869299739E+02 -.868931081E+02 -.868432051E+02 -.867826877E+02 -.867133483E+02 -.866364952E+02 -.865530671E+02 -.864637221E+02 -.863689083E+02 -.862689211E+02 -.861639515E+02 -.860541280E+02 -.859395564E+02 -.858203586E+02 -.856967148E+02 -.855689094E+02 -.854373847E+02 -.853028037E+02 -.851661252E+02 -.850286929E+02 -.848923409E+02 -.847595174E+02 -.846334264E+02 -.845181888E+02 -.844190183E+02 -.843424072E+02 -.842963145E+02 -.842903394E+02 -.843358614E+02 -.844461183E+02 -.846361843E+02 -.849228011E+02 -.853240025E+02 -.858584640E+02 -.865445018E+02 -.873986665E+02 -.884339638E+02 -.896580418E+02 -.910724139E+02 -.926745532E+02 -.944614164E+02 -.964210459E+02 -.985045621E+02 -.100606079E+03 -.102565229E+03 -.104184763E+03 -.105263139E+03 -.105642864E+03 -.105262573E+03 -.104183625E+03 -.102563503E+03 -.100603743E+03 -.985015804E+02 -.964173592E+02 -.944569225E+02 -.926690918E+02 -.910658063E+02 -.896501501E+02 -.884247040E+02 -.873879932E+02 -.865323941E+02 -.858449172E+02 -.853090238E+02 -.849064057E+02 -.846183931E+02 -.844269548E+02 -.843153496E+02 -.842685015E+02 -.842731697E+02 -.843179704E+02 -.843932995E+02 -.844911933E+02 -.846051543E+02 -.847299649E+02 -.848615009E+02 -.849965564E+02 -.851326832E+02 -.852680491E+02 -.854013151E+02 -.855315308E+02 -.856580456E+02 -.857804352E+02 -.858984405E+02 -.860119157E+02 -.861207851E+02 -.862250047E+02 -.863245279E+02 -.864192722E+02 -.865090848E+02 -.865937053E+02 -.866727217E+02 -.867455182E+02 -.868112085E+02 -.868685530E+02 -.869158503E+02 -.869507992E+02 -.869703193E+02 -.869703193E+02
 -.870037950E+02 -.870037950E+02 -.869863041E+02 -.869550907E+02 -.869130260E+02 -.868622925E+02 -.868045466E+02 -.867410456E+02 -.866727469E+02 -.866003875E+02 -.865245470E+02 -.864457003E+02 -.863642619E+02 -.862806263E+02 -.861952046E+02 -.861084621E+02 -.860209563E+02 -.859333776E+02 -.858465950E+02 -.857617072E+02 -.856800991E+02 -.856035068E+02 -.855340886E+02 -.854745035E+02 -.854279936E+02 -.853984694E+02 -.853905920E+02 -.854098450E+02 -.854625876E+02 -.855560740E+02 -.856984231E+02 -.858985171E+02 -.861658030E+02 -.865099689E+02 -.869404663E+02 -.874658544E+02 -.880929669E+02 -.888259529E+02 -.896653519E+02 -.906075342E+02 -.916449160E+02 -.927668718E+02 -.939595615E+02 -.952014497E+02 -.964547491E+02 -.976595010E+02 -.987358192E+02 -.995939677E+02 -.100149773E+03 -.100342343E+03 -.100149267E+03 -.995929521E+02 -.987342847E+02 -.976574315E+02 -.964521161E+02 -.951982039E+02 -.939556221E+02 -.927621259E+02 -.916392357E+02 -.906008038E+02 -.896574833E+02 -.888168864E+02 -.880826654E+02 -.874542965E+02 -.869276419E+02 -.864958754E+02 -.861504431E+02 -.858818969E+02 -.856805504E+02 -.855369571E+02 -.854422341E+02 -.853882612E+02 -.853677821E+02 -.853744355E+02 -.854027354E+02 -.854480191E+02 -.855063746E+02 -.855745593E+02 -.856499154E+02 -.857302872E+02 -.858139433E+02 -.858995067E+02 -.859858902E+02 -.860722409E+02 -.861578908E+02 -.862423125E+02 -.863250813E+02 -.864058396E+02 -.864842642E+02 -.865600339E+02 -.866327968E+02 -.867021339E+02 -.867675190E+02 -.868282691E+02 -.868834860E+02 -.869319808E+02 -.869721803E+02 -.870020057E+02 -.870187178E+02 -.870187178E+02
 -.870589598E+02 -.870589598E+02 -.870446338E+02 -.870191767E+02 -.869850541E+02 -.869441743E+02 -.868980224E+02 -.868477656E+02 -.867943371E+02 -.867385027E+02 -.866809147E+02 -.866221573E+02 -.865627855E+02 -.865033595E+02 -.864444768E+02 -.863868039E+02 -.863311068E+02 -.862782840E+02 -.862294002E+02 -.861857224E+02 -.861487581E+02 -.861202952E+02 -.861024433E+02 -.860976730E+02 -.861088540E+02 -.861392851E+02 -.861927144E+02 -.862733410E+02 -.863857927E+02 -.865350690E+02 -.867264389E+02 -.869652805E+02 -.872568527E+02 -.876059862E+02 -.880166923E+02 -.884916983E+02 -.890319410E+02 -.896360867E+02 -.903001827E+02 -.910175533E+02 -.917789562E+02 -.925727433E+02 -.933844323E+02 -.941951756E+02 -.949795836E+02 -.957045465E+02 -.963306515E+02 -.968165350E+02 -.971252601E+02 -.972311006E+02 -.971248087E+02 -.968156285E+02 -.963292815E+02 -.957026971E+02 -.949772276E+02 -.941922695E+02 -.933809131E+02 -.925685303E+02 -.917739593E+02 -.910116848E+02 -.902933664E+02 -.896282624E+02 -.890230643E+02 -.884817380E+02 -.880056275E+02 -.875938033E+02 -.872435439E+02 -.869508416E+02 -.867108681E+02 -.865183663E+02 -.863679586E+02 -.862543762E+02 -.861726195E+02 -.861180601E+02 -.860864982E+02 -.860741858E+02 -.860778238E+02 -.860945437E+02 -.861218764E+02 -.861577156E+02 -.862002783E+02 -.862480644E+02 -.862998172E+02 -.863544865E+02 -.864111931E+02 -.864691970E+02 -.865278663E+02 -.865866488E+02 -.866450440E+02 -.867025752E+02 -.867587601E+02 -.868130797E+02 -.868649416E+02 -.869136383E+02 -.869582954E+02 -.869978088E+02 -.870307639E+02 -.870553353E+02 -.870691570E+02 -.870691570E+02
 -.871138255E+02 -.871138255E+02 -.871026053E+02 -.870827724E+02 -.870563691E+02 -.870250061E+02 -.869899694E+02 -.869523027E+02 -.869128750E+02 -.868724335E+02 -.868316477E+02 -.867911461E+02 -.867515475E+02 -.867134889E+02 -.866776515E+02 -.866447838E+02 -.866157257E+02 -.865914310E+02 -.865729901E+02 -.865616523E+02 -.865588478E+02 -.865662079E+02 -.865855830E+02 -.866190560E+02 -.866689496E+02 -.867378244E+02 -.868284638E+02 -.869438423E+02 -.870870714E+02 -.872613190E+02 -.874696957E+02 -.877151042E+02 -.880000502E+02 -.883264132E+02 -.886951886E+02 -.891062138E+02 -.895579097E+02 -.900470732E+02 -.905687614E+02 -.911162841E+02 -.916812698E+02 -.922536998E+02 -.928217748E+02 -.933715785E+02 -.938867384E+02 -.943485105E+02 -.947366922E+02 -.950314735E+02 -.952159418E+02 -.952786479E+02 -.952155344E+02 -.950306543E+02 -.947354515E+02 -.943468317E+02 -.938845956E+02 -.933689350E+02 -.928185825E+02 -.922499004E+02 -.916767993E+02 -.911110781E+02 -.905627600E+02 -.900402243E+02 -.895501707E+02 -.890975510E+02 -.886855765E+02 -.883158328E+02 -.879884877E+02 -.877025499E+02 -.874561428E+02 -.872467630E+02 -.870715092E+02 -.869272720E+02 -.868108843E+02 -.867192352E+02 -.866493509E+02 -.865984485E+02 -.865639688E+02 -.865435905E+02 -.865352332E+02 -.865370499E+02 -.865474143E+02 -.865649031E+02 -.865882760E+02 -.866164552E+02 -.866485035E+02 -.866836028E+02 -.867210328E+02 -.867601497E+02 -.868003649E+02 -.868411222E+02 -.868818748E+02 -.869220586E+02 -.869610632E+02 -.869981962E+02 -.870326421E+02 -.870634100E+02 -.870892696E+02 -.871086695E+02 -.871196347E+02 -.871196347E+02
 -.871665765E+02 -.871665765E+02 -.871583025E+02 -.871437819E+02 -.871246305E+02 -.871021510E+02 -.870774117E+02 -.870513079E+02 -.870246124E+02 -.869980153E+02 -.869721577E+02 -.869476591E+02 -.869251413E+02 -.869052491E+02 -.868886691E+02 -.868761465E+02 -.868685006E+02 -.868666392E+02 -.868715721E+02 -.868844221E+02 -.869064349E+02 -.869389859E+02 -.869835827E+02 -.870418629E+02 -.871155849E+02 -.872066095E+02 -.873168711E+02 -.874483350E+02 -.876029386E+02 -.877825150E+02 -.879886969E+02 -.882228007E+02 -.884856923E+02 -.887776402E+02 -.890981623E+02 -.894458817E+02 -.898184039E+02 -.902122352E+02 -.906227506E+02 -.910442132E+02 -.914698271E+02 -.918917948E+02 -.923013570E+02 -.926888295E+02 -.930437090E+02 -.933549568E+02 -.936115532E+02 -.938033315E+02 -.939219857E+02 -.939620495E+02 -.939216117E+02 -.938025788E+02 -.936104119E+02 -.933534114E+02 -.930417371E+02 -.926864016E+02 -.922984367E+02 -.918883400E+02 -.914657919E+02 -.910395507E+02 -.906174158E+02 -.902061867E+02 -.898116054E+02 -.894383027E+02 -.890897778E+02 -.887684304E+02 -.884756418E+02 -.882118977E+02 -.879769329E+02 -.877698838E+02 -.875894361E+02 -.874339589E+02 -.873016204E+02 -.871904846E+02 -.870985876E+02 -.870239965E+02 -.869648521E+02 -.869193982E+02 -.868859999E+02 -.868631533E+02 -.868494877E+02 -.868437636E+02 -.868448662E+02 -.868517963E+02 -.868636597E+02 -.868796546E+02 -.868990584E+02 -.869212139E+02 -.869455133E+02 -.869713829E+02 -.869982647E+02 -.870255966E+02 -.870527899E+02 -.870792014E+02 -.871041022E+02 -.871266372E+02 -.871457766E+02 -.871602540E+02 -.871684891E+02 -.871684891E+02
 -.872158441E+02 -.872158441E+02 -.872102857E+02 -.872006402E+02 -.871881080E+02 -.871736848E+02 -.871582131E+02 -.871424245E+02 -.871269739E+02 -.871124666E+02 -.870994820E+02 -.870885923E+02 -.870803788E+02 -.870754465E+02 -.870744358E+02 -.870780333E+02 -.870869811E+02 -.871020843E+02 -.871242169E+02 -.871543260E+02 -.871934329E+02 -.872426319E+02 -.873030843E+02 -.873760083E+02 -.874626627E+02 -.875643233E+02 -.876822519E+02 -.878176552E+02 -.879716341E+02 -.881451222E+02 -.883388147E+02 -.885530879E+02 -.887879129E+02 -.890427672E+02 -.893165514E+02 -.896075159E+02 -.899132081E+02 -.902304455E+02 -.905553178E+02 -.908832197E+02 -.912089064E+02 -.915265690E+02 -.918299245E+02 -.921123332E+02 -.923669618E+02 -.925870192E+02 -.927660800E+02 -.928984849E+02 -.929797749E+02 -.930070859E+02 -.929794284E+02 -.928977877E+02 -.927650234E+02 -.925855902E+02 -.923651424E+02 -.921101008E+02 -.918272522E+02 -.915234263E+02 -.912052607E+02 -.908790372E+02 -.905505655E+02 -.902250922E+02 -.899072255E+02 -.896008790E+02 -.893092391E+02 -.890347621E+02 -.887792009E+02 -.885436584E+02 -.883286596E+02 -.881342360E+02 -.879600136E+02 -.878052993E+02 -.876691611E+02 -.875505002E+02 -.874481115E+02 -.873607353E+02 -.872870977E+02 -.872259425E+02 -.871760545E+02 -.871362758E+02 -.871055166E+02 -.870827610E+02 -.870670688E+02 -.870575744E+02 -.870534837E+02 -.870540680E+02 -.870586576E+02 -.870666337E+02 -.870774181E+02 -.870904635E+02 -.871052404E+02 -.871212236E+02 -.871378759E+02 -.871546286E+02 -.871708589E+02 -.871858619E+02 -.871988158E+02 -.872087393E+02 -.872144384E+02 -.872144384E+02
 -.872606913E+02 -.872606913E+02 -.872575730E+02 -.872522888E+02 -.872456468E+02 -.872383461E+02 -.872310054E+02 -.872241868E+02 -.872184153E+02 -.872141948E+02 -.872120217E+02 -.872123966E+02 -.872158336E+02 -.872228687E+02 -.872340663E+02 -.872500251E+02 -.872713819E+02 -.872988148E+02 -.873330434E+02 -.873748290E+02 -.874249704E+02 -.874842984E+02 -.875536665E+02 -.876339374E+02 -.877259657E+02 -.878305754E+02 -.879485314E+02 -.880805063E+02 -.882270406E+02 -.883884982E+02 -.885650169E+02 -.887564562E+02 -.889623450E+02 -.891818313E+02 -.894136382E+02 -.896560305E+02 -.899067951E+02 -.901632386E+02 -.904222046E+02 -.906801089E+02 -.909329947E+02 -.911766032E+02 -.914064625E+02 -.916179962E+02 -.918066570E+02 -.919680873E+02 -.920983083E+02 -.921939253E+02 -.922523310E+02 -.922718808E+02 -.922520110E+02 -.921932820E+02 -.920973348E+02 -.919667735E+02 -.918049894E+02 -.916159582E+02 -.914040347E+02 -.911737642E+02 -.909297214E+02 -.906763776E+02 -.904179919E+02 -.901585222E+02 -.899015542E+02 -.896502466E+02 -.894072953E+02 -.891749161E+02 -.889548469E+02 -.887483671E+02 -.885563313E+02 -.883792130E+02 -.882171548E+02 -.880700210E+02 -.879374499E+02 -.878189031E+02 -.877137100E+02 -.876211077E+02 -.875402749E+02 -.874703595E+02 -.874105015E+02 -.873598511E+02 -.873175814E+02 -.872828980E+02 -.872550455E+02 -.872333107E+02 -.872170236E+02 -.872055572E+02 -.871983244E+02 -.871947750E+02 -.871943903E+02 -.871966771E+02 -.872011607E+02 -.872073756E+02 -.872148562E+02 -.872231241E+02 -.872316741E+02 -.872399570E+02 -.872473585E+02 -.872531737E+02 -.872565754E+02 -.872565754E+02
 -.873005656E+02 -.873005656E+02 -.872995890E+02 -.872981165E+02 -.872965948E+02 -.872954458E+02 -.872950738E+02 -.872958738E+02 -.872982379E+02 -.873025611E+02 -.873092465E+02 -.873187104E+02 -.873313857E+02 -.873477254E+02 -.873682049E+02 -.873933234E+02 -.874236048E+02 -.874595968E+02 -.875018686E+02 -.875510081E+02 -.876076152E+02 -.876722953E+02 -.877456479E+02 -.878282545E+02 -.879206620E+02 -.880233637E+02 -.881367768E+02 -.882612162E+02 -.883968664E+02 -.885437500E+02 -.887016959E+02 -.888703065E+02 -.890489273E+02 -.892366194E+02 -.894321387E+02 -.896339218E+02 -.898400834E+02 -.900484247E+02 -.902564539E+02 -.904614208E+02 -.906603629E+02 -.908501650E+02 -.910276295E+02 -.911895601E+02 -.913328560E+02 -.914546166E+02 -.915522544E+02 -.916236064E+02 -.916670395E+02 -.916815356E+02 -.916667479E+02 -.916230207E+02 -.915513696E+02 -.914534256E+02 -.913313489E+02 -.911877256E+02 -.910254541E+02 -.908476340E+02 -.906574608E+02 -.904581316E+02 -.902527619E+02 -.900443147E+02 -.898355417E+02 -.896289358E+02 -.894266979E+02 -.892307153E+02 -.890425533E+02 -.888634584E+02 -.886943716E+02 -.885359496E+02 -.883885921E+02 -.882524724E+02 -.881275699E+02 -.880137024E+02 -.879105570E+02 -.878177191E+02 -.877346977E+02 -.876609485E+02 -.875958929E+02 -.875389344E+02 -.874894712E+02 -.874469070E+02 -.874106585E+02 -.873801611E+02 -.873548726E+02 -.873342752E+02 -.873178765E+02 -.873052087E+02 -.872958274E+02 -.872893090E+02 -.872852474E+02 -.872832504E+02 -.872829343E+02 -.872839188E+02 -.872858201E+02 -.872882433E+02 -.872907738E+02 -.872929666E+02 -.872943346E+02 -.872943346E+02
 -.873352351E+02 -.873352351E+02 -.873360967E+02 -.873378817E+02 -.873407125E+02 -.873447584E+02 -.873502254E+02 -.873573501E+02 -.873663953E+02 -.873776472E+02 -.873914134E+02 -.874080222E+02 -.874278212E+02 -.874511770E+02 -.874784738E+02 -.875101123E+02 -.875465076E+02 -.875880865E+02 -.876352833E+02 -.876885356E+02 -.877482773E+02 -.878149308E+02 -.878888977E+02 -.879705470E+02 -.880602019E+02 -.881581244E+02 -.882644980E+02 -.883794095E+02 -.885028286E+02 -.886345873E+02 -.887743600E+02 -.889216436E+02 -.890757407E+02 -.892357456E+02 -.894005357E+02 -.895687681E+02 -.897388838E+02 -.899091202E+02 -.900775309E+02 -.902420151E+02 -.904003550E+02 -.905502612E+02 -.906894255E+02 -.908155802E+02 -.909265624E+02 -.910203823E+02 -.910952913E+02 -.911498476E+02 -.911829743E+02 -.911940051E+02 -.911827140E+02 -.911493253E+02 -.910945037E+02 -.910193246E+02 -.909252282E+02 -.908139618E+02 -.906875145E+02 -.905480481E+02 -.903978299E+02 -.902391682E+02 -.900743524E+02 -.899056011E+02 -.897350160E+02 -.895645446E+02 -.893959510E+02 -.892307959E+02 -.890704237E+02 -.889159592E+02 -.887683099E+02 -.886281752E+02 -.884960602E+02 -.883722928E+02 -.882570428E+02 -.881503428E+02 -.880521084E+02 -.879621582E+02 -.878802328E+02 -.878060114E+02 -.877391277E+02 -.876791829E+02 -.876257574E+02 -.875784203E+02 -.875367371E+02 -.875002766E+02 -.874686150E+02 -.874413401E+02 -.874180535E+02 -.873983728E+02 -.873819322E+02 -.873683829E+02 -.873573934E+02 -.873486493E+02 -.873418527E+02 -.873367221E+02 -.873329927E+02 -.873304171E+02 -.873287666E+02 -.873278344E+02 -.873274409E+02 -.873274409E+02
 -.873647205E+02 -.873647205E+02 -.873671247E+02 -.873716317E+02 -.873780795E+02 -.873864136E+02 -.873966612E+02 -.874089140E+02 -.874233144E+02 -.874400451E+02 -.874593218E+02 -.874813871E+02 -.875065062E+02 -.875349625E+02 -.875670542E+02 -.876030911E+02 -.876433905E+02 -.876882735E+02 -.877380600E+02 -.877930637E+02 -.878535854E+02 -.879199063E+02 -.879922789E+02 -.880709180E+02 -.881559898E+02 -.882476008E+02 -.883457845E+02 -.884504890E+02 -.885615634E+02 -.886787443E+02 -.888016437E+02 -.889297379E+02 -.890623581E+02 -.891986848E+02 -.893377456E+02 -.894784163E+02 -.896194286E+02 -.897593821E+02 -.898967623E+02 -.900299639E+02 -.901573196E+02 -.902771344E+02 -.903877229E+02 -.904874516E+02 -.905747817E+02 -.906483140E+02 -.907068317E+02 -.907493408E+02 -.907751040E+02 -.907836676E+02 -.907748780E+02 -.907488877E+02 -.907061496E+02 -.906473999E+02 -.905736319E+02 -.904860616E+02 -.903860878E+02 -.902752488E+02 -.901551783E+02 -.900275616E+02 -.898940943E+02 -.897564441E+02 -.896162171E+02 -.894749291E+02 -.893339818E+02 -.891946447E+02 -.890580436E+02 -.889251527E+02 -.887967934E+02 -.886736360E+02 -.885562064E+02 -.884448947E+02 -.883399661E+02 -.882415739E+02 -.881497721E+02 -.880645294E+02 -.879857419E+02 -.879132454E+02 -.878468277E+02 -.877862385E+02 -.877311991E+02 -.876814108E+02 -.876365618E+02 -.875963336E+02 -.875604060E+02 -.875284615E+02 -.875001890E+02 -.874752868E+02 -.874534652E+02 -.874344495E+02 -.874179819E+02 -.874038249E+02 -.873917642E+02 -.873816137E+02 -.873732203E+02 -.873664725E+02 -.873613105E+02 -.873577404E+02 -.873558538E+02 -.873558538E+02
 -.873892292E+02 -.873892292E+02 -.873928977E+02 -.873996254E+02 -.874090074E+02 -.874207952E+02 -.874348597E+02 -.874511639E+02 -.874697414E+02 -.874906806E+02 -.875141126E+02 -.875402012E+02 -.875691352E+02 -.876011225E+02 -.876363843E+02 -.876751504E+02 -.877176540E+02 -.877641279E+02 -.878147984E+02 -.878698808E+02 -.879295735E+02 -.879940510E+02 -.880634578E+02 -.881379003E+02 -.882174387E+02 -.883020787E+02 -.883917625E+02 -.884863600E+02 -.885856598E+02 -.886893610E+02 -.887970663E+02 -.889082754E+02 -.890223815E+02 -.891386691E+02 -.892563149E+02 -.893743920E+02 -.894918773E+02 -.896076624E+02 -.897205688E+02 -.898293659E+02 -.899327929E+02 -.900295838E+02 -.901184941E+02 -.901983299E+02 -.902679779E+02 -.903264340E+02 -.903728320E+02 -.904064687E+02 -.904268252E+02 -.904335834E+02 -.904266358E+02 -.904060893E+02 -.903722617E+02 -.903256713E+02 -.902670212E+02 -.901971772E+02 -.901171432E+02 -.900280327E+02 -.899310397E+02 -.898274090E+02 -.897184071E+02 -.896052957E+02 -.894893060E+02 -.893716177E+02 -.892533404E+02 -.891354985E+02 -.890190204E+02 -.889047309E+02 -.887933473E+02 -.886854781E+02 -.885816254E+02 -.884821886E+02 -.883874706E+02 -.882976847E+02 -.882129632E+02 -.881333663E+02 -.880588902E+02 -.879894770E+02 -.879250222E+02 -.878653835E+02 -.878103878E+02 -.877598384E+02 -.877135207E+02 -.876712081E+02 -.876326672E+02 -.875976618E+02 -.875659572E+02 -.875373244E+02 -.875115436E+02 -.874884087E+02 -.874677311E+02 -.874493454E+02 -.874331156E+02 -.874189429E+02 -.874067763E+02 -.873966261E+02 -.873885816E+02 -.873828345E+02 -.873797105E+02 -.873797105E+02
 -.874090971E+02 -.874090971E+02 -.874137746E+02 -.874222659E+02 -.874339635E+02 -.874484555E+02 -.874654794E+02 -.874848867E+02 -.875066162E+02 -.875306733E+02 -.875571135E+02 -.875860305E+02 -.876175459E+02 -.876518012E+02 -.876889512E+02 -.877291576E+02 -.877725843E+02 -.878193917E+02 -.878697325E+02 -.879237459E+02 -.879815530E+02 -.880432509E+02 -.881089078E+02 -.881785562E+02 -.882521875E+02 -.883297458E+02 -.884111214E+02 -.884961451E+02 -.885845825E+02 -.886761294E+02 -.887704073E+02 -.888669609E+02 -.889652565E+02 -.890646826E+02 -.891645521E+02 -.892641069E+02 -.893625251E+02 -.894589301E+02 -.895524029E+02 -.896419956E+02 -.897267484E+02 -.898057071E+02 -.898779427E+02 -.899425718E+02 -.899987762E+02 -.900458237E+02 -.900830860E+02 -.901100555E+02 -.901263592E+02 -.901317690E+02 -.901262079E+02 -.901097527E+02 -.900826315E+02 -.900452174E+02 -.899980178E+02 -.899416611E+02 -.898768800E+02 -.898044925E+02 -.897253828E+02 -.896404803E+02 -.895507398E+02 -.894571220E+02 -.893605755E+02 -.892620205E+02 -.891623348E+02 -.890623417E+02 -.889628005E+02 -.888643999E+02 -.887677531E+02 -.886733953E+02 -.885817839E+02 -.884932990E+02 -.884082470E+02 -.883268641E+02 -.882493215E+02 -.881757310E+02 -.881061505E+02 -.880405906E+02 -.879790204E+02 -.879213733E+02 -.878675532E+02 -.878174398E+02 -.877708935E+02 -.877277606E+02 -.876878775E+02 -.876510757E+02 -.876171855E+02 -.875860406E+02 -.875574828E+02 -.875313670E+02 -.875075669E+02 -.874859822E+02 -.874665471E+02 -.874492410E+02 -.874341030E+02 -.874212496E+02 -.874108983E+02 -.874033991E+02 -.873992749E+02 -.873992749E+02
 -.874247395E+02 -.874247395E+02 -.874301969E+02 -.874400438E+02 -.874535083E+02 -.874700445E+02 -.874892790E+02 -.875109699E+02 -.875349753E+02 -.875612290E+02 -.875897220E+02 -.876204875E+02 -.876535892E+02 -.876891124E+02 -.877271558E+02 -.877678254E+02 -.878112285E+02 -.878574689E+02 -.879066416E+02 -.879588288E+02 -.880140949E+02 -.880724822E+02 -.881340063E+02 -.881986518E+02 -.882663675E+02 -.883370622E+02 -.884106006E+02 -.884867992E+02 -.885654232E+02 -.886461833E+02 -.887287340E+02 -.888126725E+02 -.888975387E+02 -.889828168E+02 -.890679380E+02 -.891522853E+02 -.892351991E+02 -.893159855E+02 -.893939250E+02 -.894682839E+02 -.895383262E+02 -.896033266E+02 -.896625844E+02 -.897154381E+02 -.897612789E+02 -.897995648E+02 -.898298332E+02 -.898517117E+02 -.898649273E+02 -.898693136E+02 -.898648146E+02 -.898514864E+02 -.898294959E+02 -.897991161E+02 -.897607196E+02 -.897147697E+02 -.896618086E+02 -.896024455E+02 -.895373427E+02 -.894672013E+02 -.893927476E+02 -.893147183E+02 -.892338484E+02 -.891508581E+02 -.890664427E+02 -.889812629E+02 -.888959374E+02 -.888110362E+02 -.887270768E+02 -.886445209E+02 -.885637732E+02 -.884851808E+02 -.884090348E+02 -.883355721E+02 -.882649780E+02 -.881973897E+02 -.881329001E+02 -.880715621E+02 -.880133925E+02 -.879583769E+02 -.879064734E+02 -.878576177E+02 -.878117264E+02 -.877687020E+02 -.877284364E+02 -.876908156E+02 -.876557234E+02 -.876230463E+02 -.875926787E+02 -.875645282E+02 -.875385228E+02 -.875146189E+02 -.874928120E+02 -.874731495E+02 -.874557476E+02 -.874408129E+02 -.874286710E+02 -.874198029E+02 -.874148931E+02 -.874148931E+02
 -.874366120E+02 -.874366120E+02 -.874426477E+02 -.874534928E+02 -.874682462E+02 -.874862555E+02 -.875070578E+02 -.875303350E+02 -.875558786E+02 -.875835629E+02 -.876133246E+02 -.876451461E+02 -.876790429E+02 -.877150537E+02 -.877532313E+02 -.877936366E+02 -.878363323E+02 -.878813780E+02 -.879288255E+02 -.879787145E+02 -.880310691E+02 -.880858936E+02 -.881431693E+02 -.882028505E+02 -.882648617E+02 -.883290946E+02 -.883954046E+02 -.884636091E+02 -.885334851E+02 -.886047678E+02 -.886771499E+02 -.887502815E+02 -.888237709E+02 -.888971867E+02 -.889700602E+02 -.890418902E+02 -.891121472E+02 -.891802804E+02 -.892457246E+02 -.893079084E+02 -.893662634E+02 -.894202336E+02 -.894692856E+02 -.895129187E+02 -.895506748E+02 -.895821476E+02 -.896069919E+02 -.896249306E+02 -.896357613E+02 -.896393605E+02 -.896356869E+02 -.896247824E+02 -.896067707E+02 -.895818547E+02 -.895503120E+02 -.895124884E+02 -.894687907E+02 -.894196777E+02 -.893656508E+02 -.893072442E+02 -.892450147E+02 -.891795316E+02 -.891113675E+02 -.890410886E+02 -.889692471E+02 -.888963734E+02 -.888229704E+02 -.887495082E+02 -.886764195E+02 -.886040979E+02 -.885328947E+02 -.884631191E+02 -.883950377E+02 -.883288750E+02 -.882648157E+02 -.882030057E+02 -.881435552E+02 -.880865410E+02 -.880320097E+02 -.879799808E+02 -.879304502E+02 -.878833931E+02 -.878387676E+02 -.877965186E+02 -.877565810E+02 -.877188838E+02 -.876833539E+02 -.876499214E+02 -.876185241E+02 -.875891141E+02 -.875616655E+02 -.875361829E+02 -.875127138E+02 -.874913629E+02 -.874723108E+02 -.874558388E+02 -.874423604E+02 -.874324622E+02 -.874269578E+02 -.874269578E+02
 -.874451811E+02 -.874451811E+02 -.874516206E+02 -.874631558E+02 -.874787883E+02 -.874977840E+02 -.875196106E+02 -.875438896E+02 -.875703592E+02 -.875988455E+02 -.876292409E+02 -.876614864E+02 -.876955583E+02 -.877314572E+02 -.877691994E+02 -.878088100E+02 -.878503171E+02 -.878937468E+02 -.879391184E+02 -.879864416E+02 -.880357121E+02 -.880869089E+02 -.881399915E+02 -.881948971E+02 -.882515380E+02 -.883097999E+02 -.883695396E+02 -.884305839E+02 -.884927279E+02 -.885557349E+02 -.886193363E+02 -.886832316E+02 -.887470902E+02 -.888105528E+02 -.888732346E+02 -.889347282E+02 -.889946081E+02 -.890524358E+02 -.891077650E+02 -.891601482E+02 -.892091436E+02 -.892543215E+02 -.892952722E+02 -.893316131E+02 -.893629958E+02 -.893891125E+02 -.894097024E+02 -.894245569E+02 -.894335239E+02 -.894365109E+02 -.894334870E+02 -.894244837E+02 -.894095940E+02 -.893889707E+02 -.893628232E+02 -.893314127E+02 -.892950478E+02 -.892540777E+02 -.892088859E+02 -.891598829E+02 -.891074991E+02 -.890521776E+02 -.889943669E+02 -.889345143E+02 -.888730596E+02 -.888104297E+02 -.887470331E+02 -.886832562E+02 -.886194597E+02 -.885559759E+02 -.884931065E+02 -.884311221E+02 -.883702610E+02 -.883107295E+02 -.882527026E+02 -.881963249E+02 -.881417121E+02 -.880889530E+02 -.880381111E+02 -.879892274E+02 -.879423223E+02 -.878973988E+02 -.878544449E+02 -.878134366E+02 -.877743415E+02 -.877371220E+02 -.877017392E+02 -.876681579E+02 -.876363515E+02 -.876063089E+02 -.875780419E+02 -.875515953E+02 -.875270596E+02 -.875045862E+02 -.874844084E+02 -.874668671E+02 -.874524454E+02 -.874418121E+02 -.874358799E+02 -.874358799E+02
 -.874509020E+02 -.874509020E+02 -.874575968E+02 -.874695607E+02 -.874857261E+02 -.875052997E+02 -.875276975E+02 -.875524950E+02 -.875793892E+02 -.876081687E+02 -.876386906E+02 -.876708632E+02 -.877046312E+02 -.877399652E+02 -.877768529E+02 -.878152917E+02 -.878552833E+02 -.878968285E+02 -.879399237E+02 -.879845567E+02 -.880307045E+02 -.880783298E+02 -.881273795E+02 -.881777821E+02 -.882294458E+02 -.882822577E+02 -.883360818E+02 -.883907583E+02 -.884461035E+02 -.885019091E+02 -.885579426E+02 -.886139484E+02 -.886696485E+02 -.887247450E+02 -.887789217E+02 -.888318475E+02 -.888831796E+02 -.889325676E+02 -.889796575E+02 -.890240970E+02 -.890655400E+02 -.891036521E+02 -.891381162E+02 -.891686372E+02 -.891949476E+02 -.892168117E+02 -.892340307E+02 -.892464458E+02 -.892539413E+02 -.892564472E+02 -.892539402E+02 -.892464442E+02 -.892340300E+02 -.892168141E+02 -.891949559E+02 -.891686553E+02 -.891381483E+02 -.891037036E+02 -.890656169E+02 -.890242066E+02 -.889798078E+02 -.889327677E+02 -.888834397E+02 -.888321788E+02 -.887793369E+02 -.887252578E+02 -.886702740E+02 -.886147030E+02 -.885588444E+02 -.885029773E+02 -.884473590E+02 -.883922235E+02 -.883377805E+02 -.882842154E+02 -.882316893E+02 -.881803394E+02 -.881302800E+02 -.880816035E+02 -.880343820E+02 -.879886686E+02 -.879444996E+02 -.879018964E+02 -.878608678E+02 -.878214127E+02 -.877835228E+02 -.877471859E+02 -.877123898E+02 -.876791267E+02 -.876473983E+02 -.876172230E+02 -.875886433E+02 -.875617364E+02 -.875366272E+02 -.875135045E+02 -.874926428E+02 -.874744293E+02 -.874593996E+02 -.874482840E+02 -.874420673E+02 -.874420673E+02
 -.874542047E+02 -.874542047E+02 -.874610300E+02 -.874732040E+02 -.874896142E+02 -.875094275E+02 -.875320237E+02 -.875569456E+02 -.875838596E+02 -.876125259E+02 -.876427750E+02 -.876744894E+02 -.877075897E+02 -.877420233E+02 -.877777557E+02 -.878147634E+02 -.878530283E+02 -.878925331E+02 -.879332572E+02 -.879751743E+02 -.880182486E+02 -.880624337E+02 -.881076696E+02 -.881538821E+02 -.882009805E+02 -.882488571E+02 -.882973863E+02 -.883464240E+02 -.883958075E+02 -.884453553E+02 -.884948682E+02 -.885441295E+02 -.885929064E+02 -.886409519E+02 -.886880063E+02 -.887338001E+02 -.887780564E+02 -.888204939E+02 -.888608307E+02 -.888987876E+02 -.889340921E+02 -.889664820E+02 -.889957097E+02 -.890215460E+02 -.890437836E+02 -.890622405E+02 -.890767636E+02 -.890872307E+02 -.890935532E+02 -.890956775E+02 -.890935856E+02 -.890872963E+02 -.890768640E+02 -.890623780E+02 -.890439614E+02 -.890217682E+02 -.889959811E+02 -.889668083E+02 -.889344799E+02 -.888992447E+02 -.888613656E+02 -.888211163E+02 -.887787770E+02 -.887346309E+02 -.886889603E+02 -.886420434E+02 -.885941510E+02 -.885455440E+02 -.884964709E+02 -.884471658E+02 -.883978468E+02 -.883487146E+02 -.882999520E+02 -.882517230E+02 -.882041730E+02 -.881574289E+02 -.881115990E+02 -.880667747E+02 -.880230306E+02 -.879804260E+02 -.879390065E+02 -.878988053E+02 -.878598453E+02 -.878221416E+02 -.877857033E+02 -.877505375E+02 -.877166521E+02 -.876840605E+02 -.876527867E+02 -.876228722E+02 -.875943836E+02 -.875674236E+02 -.875421440E+02 -.875187623E+02 -.874975840E+02 -.874790303E+02 -.874636748E+02 -.874522903E+02 -.874459108E+02 -.874459108E+02
 -.874554842E+02 -.874554842E+02 -.874623370E+02 -.874745408E+02 -.874909595E+02 -.875107363E+02 -.875332289E+02 -.875579583E+02 -.875845698E+02 -.876128034E+02 -.876424699E+02 -.876734329E+02 -.877055946E+02 -.877388852E+02 -.877732535E+02 -.878086604E+02 -.878450735E+02 -.878824624E+02 -.879207952E+02 -.879600359E+02 -.880001415E+02 -.880410602E+02 -.880827301E+02 -.881250774E+02 -.881680156E+02 -.882114448E+02 -.882552510E+02 -.882993057E+02 -.883434665E+02 -.883875765E+02 -.884314655E+02 -.884749506E+02 -.885178371E+02 -.885599202E+02 -.886009866E+02 -.886408162E+02 -.886791845E+02 -.887158652E+02 -.887506324E+02 -.887832638E+02 -.888135434E+02 -.888412643E+02 -.888662318E+02 -.888882665E+02 -.889072063E+02 -.889229097E+02 -.889352576E+02 -.889441554E+02 -.889495343E+02 -.889513530E+02 -.889495978E+02 -.889442832E+02 -.889354514E+02 -.889231719E+02 -.889075403E+02 -.888886765E+02 -.888667229E+02 -.888418425E+02 -.888142157E+02 -.887840381E+02 -.887515175E+02 -.887168712E+02 -.886803224E+02 -.886420981E+02 -.886024258E+02 -.885615312E+02 -.885196355E+02 -.884769534E+02 -.884336909E+02 -.883900440E+02 -.883461969E+02 -.883023211E+02 -.882585747E+02 -.882151015E+02 -.881720308E+02 -.881294776E+02 -.880875427E+02 -.880463127E+02 -.880058614E+02 -.879662503E+02 -.879275294E+02 -.878897392E+02 -.878529118E+02 -.878170732E+02 -.877822452E+02 -.877484487E+02 -.877157068E+02 -.876840487E+02 -.876535157E+02 -.876241668E+02 -.875960873E+02 -.875693992E+02 -.875442742E+02 -.875209511E+02 -.874997574E+02 -.874811376E+02 -.874656902E+02 -.874542148E+02 -.874477741E+02 -.874477741E+02
 -.874550964E+02 -.874550964E+02 -.874618924E+02 -.874739799E+02 -.874902158E+02 -.875097344E+02 -.875318823E+02 -.875561682E+02 -.875822248E+02 -.876097785E+02 -.876386267E+02 -.876686196E+02 -.876996464E+02 -.877316243E+02 -.877644903E+02 -.877981942E+02 -.878326933E+02 -.878679482E+02 -.879039198E+02 -.879405658E+02 -.879778394E+02 -.880156870E+02 -.880540470E+02 -.880928486E+02 -.881320110E+02 -.881714430E+02 -.882110424E+02 -.882506959E+02 -.882902794E+02 -.883296582E+02 -.883686872E+02 -.884072122E+02 -.884450706E+02 -.884820924E+02 -.885181019E+02 -.885529191E+02 -.885863614E+02 -.886182459E+02 -.886483908E+02 -.886766182E+02 -.887027556E+02 -.887266390E+02 -.887481142E+02 -.887670395E+02 -.887832876E+02 -.887967474E+02 -.888073256E+02 -.888149481E+02 -.888195615E+02 -.888211333E+02 -.888196532E+02 -.888151323E+02 -.888076040E+02 -.887971227E+02 -.887837631E+02 -.887676195E+02 -.887488039E+02 -.887274445E+02 -.887036840E+02 -.886776774E+02 -.886495900E+02 -.886195950E+02 -.885878714E+02 -.885546021E+02 -.885199713E+02 -.884841624E+02 -.884473568E+02 -.884097314E+02 -.883714571E+02 -.883326979E+02 -.882936093E+02 -.882543374E+02 -.882150179E+02 -.881757763E+02 -.881367265E+02 -.880979715E+02 -.880596032E+02 -.880217024E+02 -.879843395E+02 -.879475754E+02 -.879114618E+02 -.878760428E+02 -.878413563E+02 -.878074353E+02 -.877743104E+02 -.877420124E+02 -.877105752E+02 -.876800402E+02 -.876504609E+02 -.876219097E+02 -.875944856E+02 -.875683245E+02 -.875436126E+02 -.875206028E+02 -.874996371E+02 -.874811743E+02 -.874658264E+02 -.874544061E+02 -.874479879E+02 -.874479879E+02
 -.874533555E+02 -.874533555E+02 -.874600276E+02 -.874718818E+02 -.874877831E+02 -.875068680E+02 -.875284819E+02 -.875521294E+02 -.875774369E+02 -.876041235E+02 -.876319783E+02 -.876608426E+02 -.876905967E+02 -.877211494E+02 -.877524290E+02 -.877843778E+02 -.878169461E+02 -.878500888E+02 -.878837619E+02 -.879179203E+02 -.879525154E+02 -.879874938E+02 -.880227960E+02 -.880583553E+02 -.880940977E+02 -.881299406E+02 -.881657932E+02 -.882015564E+02 -.882371225E+02 -.882723758E+02 -.883071933E+02 -.883414449E+02 -.883749946E+02 -.884077012E+02 -.884394197E+02 -.884700025E+02 -.884993005E+02 -.885271652E+02 -.885534496E+02 -.885780106E+02 -.886007099E+02 -.886214164E+02 -.886400073E+02 -.886563701E+02 -.886704039E+02 -.886820208E+02 -.886911473E+02 -.886977250E+02 -.887017119E+02 -.887030825E+02 -.887018288E+02 -.886979596E+02 -.886915013E+02 -.886824968E+02 -.886710053E+02 -.886571012E+02 -.886408733E+02 -.886224234E+02 -.886018649E+02 -.885793215E+02 -.885549254E+02 -.885288157E+02 -.885011366E+02 -.884720361E+02 -.884416639E+02 -.884101699E+02 -.883777030E+02 -.883444092E+02 -.883104307E+02 -.882759048E+02 -.882409626E+02 -.882057281E+02 -.881703180E+02 -.881348408E+02 -.880993965E+02 -.880640765E+02 -.880289635E+02 -.879941318E+02 -.879596473E+02 -.879255685E+02 -.878919469E+02 -.878588278E+02 -.878262522E+02 -.877942575E+02 -.877628800E+02 -.877321573E+02 -.877021310E+02 -.876728509E+02 -.876443796E+02 -.876167988E+02 -.875902172E+02 -.875647801E+02 -.875406831E+02 -.875181879E+02 -.874976441E+02 -.874795169E+02 -.874644227E+02 -.874531757E+02 -.874468479E+02 -.874468479E+02
 -.874505353E+02 -.874505353E+02 -.874570304E+02 -.874685599E+02 -.874840079E+02 -.875025233E+02 -.875234577E+02 -.875463183E+02 -.875707310E+02 -.875964125E+02 -.876231476E+02 -.876507729E+02 -.876791632E+02 -.877082218E+02 -.877378717E+02 -.877680500E+02 -.877987029E+02 -.878297818E+02 -.878612403E+02 -.878930317E+02 -.879251077E+02 -.879574162E+02 -.879899010E+02 -.880225002E+02 -.880551464E+02 -.880877658E+02 -.881202780E+02 -.881525964E+02 -.881846280E+02 -.882162738E+02 -.882474292E+02 -.882779846E+02 -.883078261E+02 -.883368362E+02 -.883648950E+02 -.883918809E+02 -.884176719E+02 -.884421468E+02 -.884651864E+02 -.884866747E+02 -.885065004E+02 -.885245581E+02 -.885407494E+02 -.885549843E+02 -.885671824E+02 -.885772738E+02 -.885851999E+02 -.885909146E+02 -.885943846E+02 -.885955897E+02 -.885945235E+02 -.885911933E+02 -.885856200E+02 -.885778378E+02 -.885678938E+02 -.885558472E+02 -.885417689E+02 -.885257402E+02 -.885078520E+02 -.884882035E+02 -.884669010E+02 -.884440570E+02 -.884197882E+02 -.883942148E+02 -.883674590E+02 -.883396439E+02 -.883108920E+02 -.882813243E+02 -.882510591E+02 -.882202115E+02 -.881888920E+02 -.881572061E+02 -.881252537E+02 -.880931284E+02 -.880609177E+02 -.880287021E+02 -.879965557E+02 -.879645457E+02 -.879327333E+02 -.879011734E+02 -.878699160E+02 -.878390063E+02 -.878084862E+02 -.877783957E+02 -.877487746E+02 -.877196648E+02 -.876911130E+02 -.876631748E+02 -.876359189E+02 -.876094333E+02 -.875838326E+02 -.875592684E+02 -.875359410E+02 -.875141163E+02 -.874941460E+02 -.874764951E+02 -.874617767E+02 -.874507969E+02 -.874446139E+02 -.874446139E+02
 -.874468709E+02 -.874468709E+02 -.874531482E+02 -.874642827E+02 -.874791872E+02 -.874970300E+02 -.875171759E+02 -.875391398E+02 -.875625519E+02 -.875871300E+02 -.876126586E+02 -.876389725E+02 -.876659440E+02 -.876934732E+02 -.877214803E+02 -.877498997E+02 -.877786749E+02 -.878077558E+02 -.878370949E+02 -.878666458E+02 -.878963610E+02 -.879261910E+02 -.879560830E+02 -.879859804E+02 -.880158222E+02 -.880455425E+02 -.880750706E+02 -.881043312E+02 -.881332439E+02 -.881617239E+02 -.881896825E+02 -.882170270E+02 -.882436621E+02 -.882694896E+02 -.882944102E+02 -.883183233E+02 -.883411288E+02 -.883627273E+02 -.883830217E+02 -.884019176E+02 -.884193248E+02 -.884351582E+02 -.884493384E+02 -.884617932E+02 -.884724579E+02 -.884812765E+02 -.884882024E+02 -.884931985E+02 -.884962383E+02 -.884973059E+02 -.884963961E+02 -.884935149E+02 -.884886790E+02 -.884819158E+02 -.884732631E+02 -.884627684E+02 -.884504886E+02 -.884364891E+02 -.884208431E+02 -.884036306E+02 -.883849378E+02 -.883648559E+02 -.883434799E+02 -.883209080E+02 -.882972404E+02 -.882725782E+02 -.882470229E+02 -.882206747E+02 -.881936327E+02 -.881659932E+02 -.881378496E+02 -.881092915E+02 -.880804044E+02 -.880512691E+02 -.880219618E+02 -.879925532E+02 -.879631092E+02 -.879336905E+02 -.879043529E+02 -.878751477E+02 -.878461223E+02 -.878173207E+02 -.877887849E+02 -.877605556E+02 -.877326746E+02 -.877051862E+02 -.876781403E+02 -.876515961E+02 -.876256260E+02 -.876003216E+02 -.875758013E+02 -.875522189E+02 -.875297768E+02 -.875087405E+02 -.874894598E+02 -.874723940E+02 -.874581462E+02 -.874475070E+02 -.874415110E+02 -.874415110E+02
 -.874425616E+02 -.874425616E+02 -.874485905E+02 -.874592777E+02 -.874735717E+02 -.874906666E+02 -.875099450E+02 -.875309341E+02 -.875532717E+02 -.875766804E+02 -.876009470E+02 -.876259070E+02 -.876514325E+02 -.876774226E+02 -.877037963E+02 -.877304868E+02 -.877574370E+02 -.877845961E+02 -.878119169E+02 -.878393539E+02 -.878668615E+02 -.878943929E+02 -.879218992E+02 -.879493287E+02 -.879766266E+02 -.880037344E+02 -.880305900E+02 -.880571277E+02 -.880832783E+02 -.881089692E+02 -.881341248E+02 -.881586670E+02 -.881825154E+02 -.882055882E+02 -.882278025E+02 -.882490751E+02 -.882693233E+02 -.882884655E+02 -.883064219E+02 -.883231157E+02 -.883384733E+02 -.883524254E+02 -.883649079E+02 -.883758623E+02 -.883852363E+02 -.883929850E+02 -.883990706E+02 -.884034636E+02 -.884061425E+02 -.884070946E+02 -.884063160E+02 -.884038114E+02 -.883995943E+02 -.883936869E+02 -.883861195E+02 -.883769307E+02 -.883661663E+02 -.883538792E+02 -.883401288E+02 -.883249801E+02 -.883085031E+02 -.882907722E+02 -.882718652E+02 -.882518626E+02 -.882308469E+02 -.882089017E+02 -.881861109E+02 -.881625583E+02 -.881383266E+02 -.881134968E+02 -.880881478E+02 -.880623560E+02 -.880361945E+02 -.880097330E+02 -.879830376E+02 -.879561706E+02 -.879291901E+02 -.879021507E+02 -.878751031E+02 -.878480946E+02 -.878211697E+02 -.877943707E+02 -.877677385E+02 -.877413138E+02 -.877151389E+02 -.876892592E+02 -.876637264E+02 -.876386014E+02 -.876139585E+02 -.875898910E+02 -.875665184E+02 -.875439949E+02 -.875225214E+02 -.875023604E+02 -.874838556E+02 -.874674565E+02 -.874537512E+02 -.874435085E+02 -.874377322E+02 -.874377322E+02
 -.874377744E+02 -.874377744E+02 -.874435329E+02 -.874537352E+02 -.874673712E+02 -.874836652E+02 -.875020218E+02 -.875219834E+02 -.875431989E+02 -.875653978E+02 -.875883715E+02 -.876119583E+02 -.876360318E+02 -.876604919E+02 -.876852577E+02 -.877102627E+02 -.877354498E+02 -.877607689E+02 -.877861738E+02 -.878116205E+02 -.878370656E+02 -.878624654E+02 -.878877749E+02 -.879129470E+02 -.879379326E+02 -.879626799E+02 -.879871344E+02 -.880112389E+02 -.880349336E+02 -.880581565E+02 -.880808429E+02 -.881029269E+02 -.881243406E+02 -.881450155E+02 -.881648824E+02 -.881838721E+02 -.882019160E+02 -.882189469E+02 -.882348990E+02 -.882497092E+02 -.882633175E+02 -.882756671E+02 -.882867059E+02 -.882963861E+02 -.883046656E+02 -.883115078E+02 -.883168821E+02 -.883207646E+02 -.883231382E+02 -.883239925E+02 -.883233244E+02 -.883211377E+02 -.883174436E+02 -.883122598E+02 -.883056113E+02 -.882975290E+02 -.882880504E+02 -.882772186E+02 -.882650818E+02 -.882516931E+02 -.882371099E+02 -.882213930E+02 -.882046065E+02 -.881868166E+02 -.881680916E+02 -.881485007E+02 -.881281138E+02 -.881070009E+02 -.880852313E+02 -.880628734E+02 -.880399941E+02 -.880166583E+02 -.879929286E+02 -.879688653E+02 -.879445257E+02 -.879199644E+02 -.878952328E+02 -.878703798E+02 -.878454511E+02 -.878204902E+02 -.877955386E+02 -.877706362E+02 -.877458224E+02 -.877211372E+02 -.876966223E+02 -.876723237E+02 -.876482931E+02 -.876245921E+02 -.876012954E+02 -.875784964E+02 -.875563137E+02 -.875348999E+02 -.875144523E+02 -.874952277E+02 -.874775608E+02 -.874618877E+02 -.874487777E+02 -.874389729E+02 -.874334404E+02 -.874334404E+02
 -.874326475E+02 -.874326475E+02 -.874381205E+02 -.874478124E+02 -.874607586E+02 -.874762172E+02 -.874936173E+02 -.875125196E+02 -.875325858E+02 -.875535546E+02 -.875752238E+02 -.875974360E+02 -.876200676E+02 -.876430205E+02 -.876662153E+02 -.876895864E+02 -.877130780E+02 -.877366410E+02 -.877602309E+02 -.877838056E+02 -.878073241E+02 -.878307459E+02 -.878540296E+02 -.878771327E+02 -.879000111E+02 -.879226191E+02 -.879449087E+02 -.879668302E+02 -.879883319E+02 -.880093605E+02 -.880298611E+02 -.880497773E+02 -.880690521E+02 -.880876277E+02 -.881054461E+02 -.881224497E+02 -.881385814E+02 -.881537855E+02 -.881680075E+02 -.881811956E+02 -.881933001E+02 -.882042748E+02 -.882140767E+02 -.882226670E+02 -.882300111E+02 -.882360793E+02 -.882408467E+02 -.882442938E+02 -.882464068E+02 -.882471772E+02 -.882466026E+02 -.882446862E+02 -.882414370E+02 -.882368696E+02 -.882310043E+02 -.882238664E+02 -.882154865E+02 -.882058998E+02 -.881951460E+02 -.881832686E+02 -.881703146E+02 -.881563342E+02 -.881413804E+02 -.881255078E+02 -.881087732E+02 -.880912343E+02 -.880729493E+02 -.880539769E+02 -.880343755E+02 -.880142028E+02 -.879935157E+02 -.879723694E+02 -.879508178E+02 -.879289129E+02 -.879067044E+02 -.878842403E+02 -.878615659E+02 -.878387248E+02 -.878157583E+02 -.877927060E+02 -.877696064E+02 -.877464970E+02 -.877234152E+02 -.877003997E+02 -.876774915E+02 -.876547356E+02 -.876321835E+02 -.876098960E+02 -.875879473E+02 -.875664295E+02 -.875454590E+02 -.875251850E+02 -.875057996E+02 -.874875517E+02 -.874707646E+02 -.874558588E+02 -.874433811E+02 -.874340434E+02 -.874287720E+02 -.874287720E+02
 -.874272940E+02 -.874272940E+02 -.874324720E+02 -.874416379E+02 -.874538753E+02 -.874684783E+02 -.874849032E+02 -.875027305E+02 -.875216366E+02 -.875413707E+02 -.875617385E+02 -.875825879E+02 -.876037995E+02 -.876252780E+02 -.876469462E+02 -.876687404E+02 -.876906064E+02 -.877124971E+02 -.877343695E+02 -.877561838E+02 -.877779018E+02 -.877994858E+02 -.878208980E+02 -.878421001E+02 -.878630527E+02 -.878837150E+02 -.879040453E+02 -.879240000E+02 -.879435345E+02 -.879626028E+02 -.879811580E+02 -.879991523E+02 -.880165371E+02 -.880332639E+02 -.880492838E+02 -.880645485E+02 -.880790105E+02 -.880926233E+02 -.881053418E+02 -.881171229E+02 -.881279257E+02 -.881377120E+02 -.881464465E+02 -.881540972E+02 -.881606359E+02 -.881660380E+02 -.881702834E+02 -.881733561E+02 -.881752447E+02 -.881759425E+02 -.881754475E+02 -.881737622E+02 -.881708941E+02 -.881668553E+02 -.881616623E+02 -.881553360E+02 -.881479014E+02 -.881393877E+02 -.881298273E+02 -.881192562E+02 -.881077132E+02 -.880952400E+02 -.880818802E+02 -.880676795E+02 -.880526851E+02 -.880369451E+02 -.880205084E+02 -.880034245E+02 -.879857424E+02 -.879675113E+02 -.879487792E+02 -.879295938E+02 -.879100010E+02 -.878900460E+02 -.878697720E+02 -.878492209E+02 -.878284329E+02 -.878074467E+02 -.877862995E+02 -.877650276E+02 -.877436660E+02 -.877222500E+02 -.877008150E+02 -.876793979E+02 -.876580382E+02 -.876367798E+02 -.876156731E+02 -.875947777E+02 -.875741658E+02 -.875539275E+02 -.875341759E+02 -.875150555E+02 -.874967517E+02 -.874795042E+02 -.874636229E+02 -.874495105E+02 -.874376893E+02 -.874288383E+02 -.874238396E+02 -.874238396E+02
 -.874218054E+02 -.874218054E+02 -.874266833E+02 -.874353152E+02 -.874468347E+02 -.874605739E+02 -.874760172E+02 -.874927666E+02 -.875105142E+02 -.875290211E+02 -.875481016E+02 -.875676101E+02 -.875874319E+02 -.876074754E+02 -.876276663E+02 -.876479433E+02 -.876682543E+02 -.876885540E+02 -.877088019E+02 -.877289604E+02 -.877489939E+02 -.877688676E+02 -.877885472E+02 -.878079978E+02 -.878271844E+02 -.878460710E+02 -.878646206E+02 -.878827955E+02 -.879005568E+02 -.879178650E+02 -.879346798E+02 -.879509603E+02 -.879666655E+02 -.879817541E+02 -.879961850E+02 -.880099175E+02 -.880229118E+02 -.880351291E+02 -.880465317E+02 -.880570838E+02 -.880667516E+02 -.880755032E+02 -.880833096E+02 -.880901444E+02 -.880959841E+02 -.881008087E+02 -.881046016E+02 -.881073496E+02 -.881090435E+02 -.881096776E+02 -.881092504E+02 -.881077640E+02 -.881052246E+02 -.881016422E+02 -.880970304E+02 -.880914065E+02 -.880847911E+02 -.880772082E+02 -.880686848E+02 -.880592506E+02 -.880489379E+02 -.880377813E+02 -.880258171E+02 -.880130834E+02 -.879996198E+02 -.879854665E+02 -.879706648E+02 -.879552563E+02 -.879392826E+02 -.879227853E+02 -.879058057E+02 -.878883843E+02 -.878705610E+02 -.878523746E+02 -.878338628E+02 -.878150625E+02 -.877960091E+02 -.877767370E+02 -.877572798E+02 -.877376703E+02 -.877179408E+02 -.876981240E+02 -.876782530E+02 -.876583630E+02 -.876384917E+02 -.876186814E+02 -.875989809E+02 -.875794478E+02 -.875601522E+02 -.875411808E+02 -.875226429E+02 -.875046772E+02 -.874874614E+02 -.874712245E+02 -.874562622E+02 -.874429575E+02 -.874318068E+02 -.874234541E+02 -.874187352E+02 -.874187352E+02
 -.874162540E+02 -.874162540E+02 -.874208304E+02 -.874289266E+02 -.874397271E+02 -.874526030E+02 -.874670680E+02 -.874827463E+02 -.874993465E+02 -.875166426E+02 -.875344581E+02 -.875526546E+02 -.875711227E+02 -.875897750E+02 -.876085406E+02 -.876273607E+02 -.876461860E+02 -.876649734E+02 -.876836845E+02 -.877022843E+02 -.877207396E+02 -.877390185E+02 -.877570897E+02 -.877749219E+02 -.877924837E+02 -.878097431E+02 -.878266678E+02 -.878432245E+02 -.878593798E+02 -.878750993E+02 -.878903485E+02 -.879050924E+02 -.879192959E+02 -.879329241E+02 -.879459421E+02 -.879583157E+02 -.879700113E+02 -.879809963E+02 -.879912393E+02 -.880007104E+02 -.880093812E+02 -.880172254E+02 -.880242188E+02 -.880303394E+02 -.880355680E+02 -.880398879E+02 -.880432853E+02 -.880457495E+02 -.880472727E+02 -.880478504E+02 -.880474813E+02 -.880461672E+02 -.880439132E+02 -.880407276E+02 -.880366218E+02 -.880316099E+02 -.880257092E+02 -.880189396E+02 -.880113235E+02 -.880028856E+02 -.879936529E+02 -.879836541E+02 -.879729197E+02 -.879614817E+02 -.879493731E+02 -.879366279E+02 -.879232810E+02 -.879093675E+02 -.878949228E+02 -.878799824E+02 -.878645814E+02 -.878487548E+02 -.878325369E+02 -.878159614E+02 -.877990614E+02 -.877818689E+02 -.877644153E+02 -.877467315E+02 -.877288473E+02 -.877107927E+02 -.876925972E+02 -.876742909E+02 -.876559049E+02 -.876374722E+02 -.876190289E+02 -.876006151E+02 -.875822777E+02 -.875640719E+02 -.875460650E+02 -.875283401E+02 -.875110017E+02 -.874941821E+02 -.874780505E+02 -.874628243E+02 -.874487841E+02 -.874362921E+02 -.874258175E+02 -.874179683E+02 -.874135326E+02 -.874135326E+02
 -.874106967E+02 -.874106967E+02 -.874149729E+02 -.874225361E+02 -.874326227E+02 -.874446426E+02 -.874581398E+02 -.874727610E+02 -.874882323E+02 -.875043405E+02 -.875209190E+02 -.875378371E+02 -.875549912E+02 -.875722985E+02 -.875896916E+02 -.876071150E+02 -.876245217E+02 -.876418714E+02 -.876591279E+02 -.876762586E+02 -.876932328E+02 -.877100212E+02 -.877265955E+02 -.877429274E+02 -.877589887E+02 -.877747513E+02 -.877901865E+02 -.878052654E+02 -.878199587E+02 -.878342368E+02 -.878480698E+02 -.878614278E+02 -.878742808E+02 -.878865989E+02 -.878983527E+02 -.879095131E+02 -.879200518E+02 -.879299412E+02 -.879391552E+02 -.879476684E+02 -.879554572E+02 -.879624997E+02 -.879687755E+02 -.879742665E+02 -.879789565E+02 -.879828318E+02 -.879858809E+02 -.879880948E+02 -.879894672E+02 -.879899944E+02 -.879896752E+02 -.879885112E+02 -.879865067E+02 -.879836685E+02 -.879800061E+02 -.879755315E+02 -.879702588E+02 -.879642047E+02 -.879573879E+02 -.879498291E+02 -.879415507E+02 -.879325771E+02 -.879229336E+02 -.879126472E+02 -.879017457E+02 -.878902579E+02 -.878782133E+02 -.878656416E+02 -.878525731E+02 -.878390380E+02 -.878250666E+02 -.878106889E+02 -.877959345E+02 -.877808328E+02 -.877654125E+02 -.877497020E+02 -.877337289E+02 -.877175207E+02 -.877011043E+02 -.876845067E+02 -.876677549E+02 -.876508766E+02 -.876339008E+02 -.876168584E+02 -.875997833E+02 -.875827138E+02 -.875656942E+02 -.875487773E+02 -.875320270E+02 -.875155224E+02 -.874993627E+02 -.874836733E+02 -.874686144E+02 -.874543913E+02 -.874412684E+02 -.874295869E+02 -.874197879E+02 -.874124426E+02 -.874082906E+02 -.874082906E+02
 -.874051768E+02 -.874051768E+02 -.874091562E+02 -.874161928E+02 -.874255748E+02 -.874367513E+02 -.874492965E+02 -.874628800E+02 -.874772455E+02 -.874921931E+02 -.875075665E+02 -.875232429E+02 -.875391248E+02 -.875551341E+02 -.875712074E+02 -.875872925E+02 -.876033451E+02 -.876193274E+02 -.876352057E+02 -.876509497E+02 -.876665311E+02 -.876819232E+02 -.876971000E+02 -.877120364E+02 -.877267071E+02 -.877410871E+02 -.877551511E+02 -.877688738E+02 -.877822296E+02 -.877951929E+02 -.878077378E+02 -.878198386E+02 -.878314696E+02 -.878426053E+02 -.878532206E+02 -.878632907E+02 -.878727918E+02 -.878817006E+02 -.878899948E+02 -.878976533E+02 -.879046562E+02 -.879109850E+02 -.879166228E+02 -.879215544E+02 -.879257662E+02 -.879292467E+02 -.879319865E+02 -.879339781E+02 -.879352161E+02 -.879356974E+02 -.879354213E+02 -.879343889E+02 -.879326039E+02 -.879300720E+02 -.879268011E+02 -.879228011E+02 -.879180841E+02 -.879126639E+02 -.879065563E+02 -.878997784E+02 -.878923494E+02 -.878842894E+02 -.878756200E+02 -.878663639E+02 -.878565447E+02 -.878461867E+02 -.878353148E+02 -.878239547E+02 -.878121319E+02 -.877998725E+02 -.877872024E+02 -.877741475E+02 -.877607336E+02 -.877469861E+02 -.877329302E+02 -.877185908E+02 -.877039925E+02 -.876891595E+02 -.876741162E+02 -.876588868E+02 -.876434960E+02 -.876279694E+02 -.876123336E+02 -.875966175E+02 -.875808529E+02 -.875650758E+02 -.875493281E+02 -.875336596E+02 -.875181308E+02 -.875028166E+02 -.874878103E+02 -.874732302E+02 -.874592269E+02 -.874459932E+02 -.874337772E+02 -.874228983E+02 -.874137696E+02 -.874069247E+02 -.874030548E+02 -.874030548E+02
 -.873997266E+02 -.873997266E+02 -.874034138E+02 -.874099329E+02 -.874186228E+02 -.874289721E+02 -.874405848E+02 -.874531536E+02 -.874664398E+02 -.874802570E+02 -.874944595E+02 -.875089324E+02 -.875235845E+02 -.875383428E+02 -.875531479E+02 -.875679509E+02 -.875827104E+02 -.875973911E+02 -.876119619E+02 -.876263946E+02 -.876406633E+02 -.876547436E+02 -.876686121E+02 -.876822460E+02 -.876956229E+02 -.877087204E+02 -.877215163E+02 -.877339885E+02 -.877461145E+02 -.877578720E+02 -.877692388E+02 -.877801926E+02 -.877907113E+02 -.878007731E+02 -.878103565E+02 -.878194405E+02 -.878280047E+02 -.878360295E+02 -.878434961E+02 -.878503864E+02 -.878566838E+02 -.878623728E+02 -.878674390E+02 -.878718697E+02 -.878756535E+02 -.878787810E+02 -.878812439E+02 -.878830362E+02 -.878841533E+02 -.878845928E+02 -.878843538E+02 -.878834376E+02 -.878818470E+02 -.878795870E+02 -.878766640E+02 -.878730866E+02 -.878688648E+02 -.878640102E+02 -.878585361E+02 -.878524569E+02 -.878457888E+02 -.878385487E+02 -.878307549E+02 -.878224267E+02 -.878135839E+02 -.878042473E+02 -.877944382E+02 -.877841783E+02 -.877734897E+02 -.877623946E+02 -.877509154E+02 -.877390745E+02 -.877268942E+02 -.877143967E+02 -.877016042E+02 -.876885384E+02 -.876752210E+02 -.876616739E+02 -.876479187E+02 -.876339773E+02 -.876198721E+02 -.876056266E+02 -.875912654E+02 -.875768152E+02 -.875623057E+02 -.875477706E+02 -.875332491E+02 -.875187881E+02 -.875044444E+02 -.874902881E+02 -.874764069E+02 -.874629116E+02 -.874499428E+02 -.874376809E+02 -.874263570E+02 -.874162691E+02 -.874078015E+02 -.874014509E+02 -.873978597E+02 -.873978597E+02
 -.873943689E+02 -.873943689E+02 -.873977699E+02 -.874037821E+02 -.874117947E+02 -.874213353E+02 -.874320374E+02 -.874436168E+02 -.874558521E+02 -.874685709E+02 -.874816376E+02 -.874949456E+02 -.875084102E+02 -.875219634E+02 -.875355499E+02 -.875491241E+02 -.875626478E+02 -.875760882E+02 -.875894164E+02 -.876026066E+02 -.876156351E+02 -.876284797E+02 -.876411192E+02 -.876535331E+02 -.876657015E+02 -.876776045E+02 -.876892224E+02 -.877005359E+02 -.877115253E+02 -.877221713E+02 -.877324544E+02 -.877423556E+02 -.877518557E+02 -.877609361E+02 -.877695783E+02 -.877777645E+02 -.877854772E+02 -.877926998E+02 -.877994161E+02 -.878056112E+02 -.878112708E+02 -.878163818E+02 -.878209321E+02 -.878249110E+02 -.878283091E+02 -.878311180E+02 -.878333313E+02 -.878349435E+02 -.878359511E+02 -.878363519E+02 -.878361452E+02 -.878353320E+02 -.878339148E+02 -.878318978E+02 -.878292864E+02 -.878260878E+02 -.878223103E+02 -.878179639E+02 -.878130597E+02 -.878076099E+02 -.878016282E+02 -.877951288E+02 -.877881274E+02 -.877806402E+02 -.877726841E+02 -.877642769E+02 -.877554367E+02 -.877461820E+02 -.877365319E+02 -.877265054E+02 -.877161219E+02 -.877054008E+02 -.876943614E+02 -.876830231E+02 -.876714053E+02 -.876595272E+02 -.876474080E+02 -.876350671E+02 -.876225238E+02 -.876097979E+02 -.875969099E+02 -.875838809E+02 -.875707337E+02 -.875574930E+02 -.875441861E+02 -.875308445E+02 -.875175048E+02 -.875042105E+02 -.874910149E+02 -.874779831E+02 -.874651971E+02 -.874527597E+02 -.874408019E+02 -.874294911E+02 -.874190418E+02 -.874097302E+02 -.874019122E+02 -.873960477E+02 -.873927310E+02 -.873927310E+02
 -.873891191E+02 -.873891191E+02 -.873922403E+02 -.873977573E+02 -.874051089E+02 -.874138606E+02 -.874236755E+02 -.874342918E+02 -.874455058E+02 -.874571583E+02 -.874691245E+02 -.874813059E+02 -.874936242E+02 -.875060164E+02 -.875184315E+02 -.875308274E+02 -.875431687E+02 -.875554251E+02 -.875675703E+02 -.875795805E+02 -.875914342E+02 -.876031111E+02 -.876145923E+02 -.876258594E+02 -.876368945E+02 -.876476800E+02 -.876581987E+02 -.876684334E+02 -.876783671E+02 -.876879827E+02 -.876972637E+02 -.877061932E+02 -.877147550E+02 -.877229330E+02 -.877307113E+02 -.877380746E+02 -.877450082E+02 -.877514976E+02 -.877575295E+02 -.877630908E+02 -.877681696E+02 -.877727547E+02 -.877768360E+02 -.877804043E+02 -.877834518E+02 -.877859714E+02 -.877879576E+02 -.877894060E+02 -.877903134E+02 -.877906780E+02 -.877904994E+02 -.877897783E+02 -.877885169E+02 -.877867186E+02 -.877843881E+02 -.877815314E+02 -.877781556E+02 -.877742691E+02 -.877698812E+02 -.877650023E+02 -.877596440E+02 -.877538185E+02 -.877475388E+02 -.877408190E+02 -.877336733E+02 -.877261170E+02 -.877181655E+02 -.877098348E+02 -.877011411E+02 -.876921009E+02 -.876827310E+02 -.876730480E+02 -.876630689E+02 -.876528106E+02 -.876422900E+02 -.876315240E+02 -.876205296E+02 -.876093241E+02 -.875979247E+02 -.875863493E+02 -.875746163E+02 -.875627449E+02 -.875507560E+02 -.875386721E+02 -.875265186E+02 -.875143245E+02 -.875021237E+02 -.874899566E+02 -.874778724E+02 -.874659317E+02 -.874542100E+02 -.874428028E+02 -.874318310E+02 -.874214491E+02 -.874118550E+02 -.874033032E+02 -.873961218E+02 -.873907338E+02 -.873876862E+02 -.873876862E+02
 -.873839863E+02 -.873839863E+02 -.873868346E+02 -.873918687E+02 -.873985760E+02 -.874065593E+02 -.874155107E+02 -.874251907E+02 -.874354129E+02 -.874460313E+02 -.874569316E+02 -.874680233E+02 -.874792347E+02 -.874905079E+02 -.875017961E+02 -.875130606E+02 -.875242689E+02 -.875353933E+02 -.875464097E+02 -.875572965E+02 -.875680341E+02 -.875786043E+02 -.875889900E+02 -.875991749E+02 -.876091429E+02 -.876188786E+02 -.876283667E+02 -.876375921E+02 -.876465401E+02 -.876551957E+02 -.876635445E+02 -.876715721E+02 -.876792643E+02 -.876866073E+02 -.876935876E+02 -.877001920E+02 -.877064078E+02 -.877122229E+02 -.877176257E+02 -.877226052E+02 -.877271513E+02 -.877312545E+02 -.877349062E+02 -.877380987E+02 -.877408252E+02 -.877430800E+02 -.877448582E+02 -.877461562E+02 -.877469713E+02 -.877473020E+02 -.877471478E+02 -.877465096E+02 -.877453890E+02 -.877437890E+02 -.877417136E+02 -.877391678E+02 -.877361576E+02 -.877326901E+02 -.877287733E+02 -.877244160E+02 -.877196278E+02 -.877144193E+02 -.877088016E+02 -.877027865E+02 -.876963864E+02 -.876896140E+02 -.876824828E+02 -.876750063E+02 -.876671986E+02 -.876590739E+02 -.876506465E+02 -.876419311E+02 -.876329423E+02 -.876236948E+02 -.876142035E+02 -.876044833E+02 -.875945491E+02 -.875844162E+02 -.875741001E+02 -.875636167E+02 -.875529825E+02 -.875422152E+02 -.875313334E+02 -.875203580E+02 -.875093121E+02 -.874982223E+02 -.874871198E+02 -.874760418E+02 -.874650336E+02 -.874541508E+02 -.874434631E+02 -.874330580E+02 -.874230465E+02 -.874135705E+02 -.874048113E+02 -.873970020E+02 -.873904429E+02 -.873855211E+02 -.873827370E+02 -.873827370E+02
 -.873789747E+02 -.873789747E+02 -.873815570E+02 -.873861206E+02 -.873922004E+02 -.873994360E+02 -.874075476E+02 -.874163177E+02 -.874255767E+02 -.874351921E+02 -.874450597E+02 -.874550972E+02 -.874652392E+02 -.874754329E+02 -.874856355E+02 -.874958120E+02 -.875059327E+02 -.875159723E+02 -.875259091E+02 -.875357234E+02 -.875453976E+02 -.875549154E+02 -.875642614E+02 -.875734210E+02 -.875823802E+02 -.875911252E+02 -.875996426E+02 -.876079193E+02 -.876159421E+02 -.876236984E+02 -.876311754E+02 -.876383609E+02 -.876452424E+02 -.876518083E+02 -.876580467E+02 -.876639466E+02 -.876694969E+02 -.876746875E+02 -.876795083E+02 -.876839500E+02 -.876880041E+02 -.876916625E+02 -.876949179E+02 -.876977637E+02 -.877001943E+02 -.877022047E+02 -.877037910E+02 -.877049498E+02 -.877056792E+02 -.877059777E+02 -.877058451E+02 -.877052818E+02 -.877042895E+02 -.877028706E+02 -.877010285E+02 -.876987673E+02 -.876960924E+02 -.876930095E+02 -.876895255E+02 -.876856479E+02 -.876813848E+02 -.876767453E+02 -.876717387E+02 -.876663751E+02 -.876606651E+02 -.876546196E+02 -.876482501E+02 -.876415682E+02 -.876345860E+02 -.876273157E+02 -.876197697E+02 -.876119608E+02 -.876039014E+02 -.875956047E+02 -.875870833E+02 -.875783506E+02 -.875694196E+02 -.875603038E+02 -.875510169E+02 -.875415733E+02 -.875319877E+02 -.875222759E+02 -.875124550E+02 -.875025436E+02 -.874925630E+02 -.874825373E+02 -.874724950E+02 -.874624701E+02 -.874525039E+02 -.874426473E+02 -.874329637E+02 -.874235331E+02 -.874144567E+02 -.874058634E+02 -.873979185E+02 -.873908339E+02 -.873848826E+02 -.873804165E+02 -.873778898E+02 -.873778898E+02
 -.873740849E+02 -.873740849E+02 -.873764080E+02 -.873805134E+02 -.873859823E+02 -.873924901E+02 -.873997848E+02 -.874076704E+02 -.874159941E+02 -.874246362E+02 -.874335027E+02 -.874425192E+02 -.874516267E+02 -.874607775E+02 -.874699329E+02 -.874790612E+02 -.874881356E+02 -.874971334E+02 -.875060348E+02 -.875148223E+02 -.875234801E+02 -.875319936E+02 -.875403492E+02 -.875485339E+02 -.875565352E+02 -.875643412E+02 -.875719401E+02 -.875793204E+02 -.875864707E+02 -.875933800E+02 -.876000373E+02 -.876064319E+02 -.876125533E+02 -.876183913E+02 -.876239359E+02 -.876291775E+02 -.876341069E+02 -.876387151E+02 -.876429938E+02 -.876469351E+02 -.876505316E+02 -.876537765E+02 -.876566637E+02 -.876591875E+02 -.876613432E+02 -.876631265E+02 -.876645342E+02 -.876655636E+02 -.876662127E+02 -.876664805E+02 -.876663667E+02 -.876658719E+02 -.876649972E+02 -.876637448E+02 -.876621176E+02 -.876601191E+02 -.876577536E+02 -.876550263E+02 -.876519427E+02 -.876485094E+02 -.876447333E+02 -.876406219E+02 -.876361832E+02 -.876314259E+02 -.876263589E+02 -.876209916E+02 -.876153338E+02 -.876093954E+02 -.876031868E+02 -.875967184E+02 -.875900011E+02 -.875830457E+02 -.875758632E+02 -.875684648E+02 -.875608617E+02 -.875530655E+02 -.875450875E+02 -.875369398E+02 -.875286345E+02 -.875201842E+02 -.875116020E+02 -.875029023E+02 -.874941001E+02 -.874852124E+02 -.874762583E+02 -.874672596E+02 -.874582421E+02 -.874492366E+02 -.874402805E+02 -.874314198E+02 -.874227120E+02 -.874142293E+02 -.874060632E+02 -.873983301E+02 -.873911792E+02 -.873848017E+02 -.873794438E+02 -.873754226E+02 -.873731475E+02 -.873731475E+02
 -.873693152E+02 -.873693152E+02 -.873713857E+02 -.873750446E+02 -.873799184E+02 -.873857176E+02 -.873922174E+02 -.873992428E+02 -.874066573E+02 -.874143540E+02 -.874222489E+02 -.874302755E+02 -.874383810E+02 -.874465227E+02 -.874546659E+02 -.874627823E+02 -.874708479E+02 -.874788425E+02 -.874867483E+02 -.874945498E+02 -.875022330E+02 -.875097848E+02 -.875171934E+02 -.875244472E+02 -.875315355E+02 -.875384476E+02 -.875451733E+02 -.875517026E+02 -.875580258E+02 -.875641332E+02 -.875700155E+02 -.875756633E+02 -.875810678E+02 -.875862202E+02 -.875911119E+02 -.875957347E+02 -.876000808E+02 -.876041427E+02 -.876079131E+02 -.876113855E+02 -.876145535E+02 -.876174114E+02 -.876199540E+02 -.876221766E+02 -.876240751E+02 -.876256460E+02 -.876268864E+02 -.876277942E+02 -.876283677E+02 -.876286061E+02 -.876285090E+02 -.876280769E+02 -.876273110E+02 -.876262129E+02 -.876247850E+02 -.876230304E+02 -.876209528E+02 -.876185564E+02 -.876158460E+02 -.876128271E+02 -.876095055E+02 -.876058876E+02 -.876019803E+02 -.875977907E+02 -.875933267E+02 -.875885960E+02 -.875836071E+02 -.875783685E+02 -.875728890E+02 -.875671775E+02 -.875612434E+02 -.875550960E+02 -.875487447E+02 -.875421992E+02 -.875354694E+02 -.875285650E+02 -.875214963E+02 -.875142735E+02 -.875069074E+02 -.874994092E+02 -.874917904E+02 -.874840636E+02 -.874762423E+02 -.874683418E+02 -.874603789E+02 -.874523733E+02 -.874443481E+02 -.874363308E+02 -.874283549E+02 -.874204618E+02 -.874127029E+02 -.874051428E+02 -.873978634E+02 -.873909688E+02 -.873845924E+02 -.873789050E+02 -.873741263E+02 -.873705397E+02 -.873685103E+02 -.873685103E+02
 -.873646636E+02 -.873646636E+02 -.873664878E+02 -.873697113E+02 -.873740051E+02 -.873791139E+02 -.873848394E+02 -.873910273E+02 -.873975572E+02 -.874043346E+02 -.874112854E+02 -.874183509E+02 -.874254842E+02 -.874326477E+02 -.874398108E+02 -.874469482E+02 -.874540390E+02 -.874610650E+02 -.874680109E+02 -.874748628E+02 -.874816084E+02 -.874882364E+02 -.874947363E+02 -.875010980E+02 -.875073122E+02 -.875133698E+02 -.875192618E+02 -.875249796E+02 -.875305150E+02 -.875358595E+02 -.875410051E+02 -.875459441E+02 -.875506687E+02 -.875551715E+02 -.875594452E+02 -.875634829E+02 -.875672779E+02 -.875708239E+02 -.875741148E+02 -.875771450E+02 -.875799091E+02 -.875824024E+02 -.875846205E+02 -.875865594E+02 -.875882157E+02 -.875895865E+02 -.875906693E+02 -.875914622E+02 -.875919640E+02 -.875921739E+02 -.875920917E+02 -.875917177E+02 -.875910529E+02 -.875900986E+02 -.875888571E+02 -.875873307E+02 -.875855225E+02 -.875834363E+02 -.875810759E+02 -.875784460E+02 -.875755515E+02 -.875723978E+02 -.875689907E+02 -.875653362E+02 -.875614409E+02 -.875573115E+02 -.875529550E+02 -.875483787E+02 -.875435901E+02 -.875385968E+02 -.875334067E+02 -.875280278E+02 -.875224683E+02 -.875167363E+02 -.875108403E+02 -.875047890E+02 -.874985909E+02 -.874922552E+02 -.874857911E+02 -.874792083E+02 -.874725170E+02 -.874657283E+02 -.874588541E+02 -.874519076E+02 -.874449040E+02 -.874378606E+02 -.874307977E+02 -.874237398E+02 -.874167166E+02 -.874097647E+02 -.874029295E+02 -.873962682E+02 -.873898532E+02 -.873837765E+02 -.873781560E+02 -.873731423E+02 -.873689295E+02 -.873657674E+02 -.873639782E+02 -.873639782E+02
 -.873601311E+02 -.873601311E+02 -.873617149E+02 -.873645136E+02 -.873682415E+02 -.873726770E+02 -.873776478E+02 -.873830197E+02 -.873886880E+02 -.873945706E+02 -.874006029E+02 -.874067339E+02 -.874129227E+02 -.874191366E+02 -.874253489E+02 -.874315376E+02 -.874376844E+02 -.874437736E+02 -.874497917E+02 -.874557267E+02 -.874615681E+02 -.874673059E+02 -.874729311E+02 -.874784351E+02 -.874838098E+02 -.874890474E+02 -.874941404E+02 -.874990812E+02 -.875038629E+02 -.875084784E+02 -.875129209E+02 -.875171838E+02 -.875212605E+02 -.875251448E+02 -.875288306E+02 -.875323121E+02 -.875355836E+02 -.875386398E+02 -.875414757E+02 -.875440865E+02 -.875464679E+02 -.875486157E+02 -.875505263E+02 -.875521964E+02 -.875536233E+02 -.875548043E+02 -.875557375E+02 -.875564214E+02 -.875568548E+02 -.875570371E+02 -.875569681E+02 -.875566482E+02 -.875560781E+02 -.875552590E+02 -.875541926E+02 -.875528810E+02 -.875513268E+02 -.875495330E+02 -.875475030E+02 -.875452405E+02 -.875427497E+02 -.875400351E+02 -.875371016E+02 -.875339542E+02 -.875305983E+02 -.875270397E+02 -.875232842E+02 -.875193379E+02 -.875152072E+02 -.875108985E+02 -.875064184E+02 -.875017738E+02 -.874969714E+02 -.874920184E+02 -.874869219E+02 -.874816892E+02 -.874763278E+02 -.874708453E+02 -.874652499E+02 -.874595499E+02 -.874537540E+02 -.874478718E+02 -.874419138E+02 -.874358914E+02 -.874298178E+02 -.874237080E+02 -.874175799E+02 -.874114547E+02 -.874053585E+02 -.873993229E+02 -.873933878E+02 -.873876028E+02 -.873820312E+02 -.873767529E+02 -.873718704E+02 -.873675149E+02 -.873638551E+02 -.873611081E+02 -.873595538E+02 -.873595538E+02
 -.873557273E+02 -.873557273E+02 -.873570763E+02 -.873594603E+02 -.873626362E+02 -.873664149E+02 -.873706497E+02 -.873752263E+02 -.873800553E+02 -.873850667E+02 -.873902053E+02 -.873954275E+02 -.874006984E+02 -.874059900E+02 -.874112795E+02 -.874165480E+02 -.874217800E+02 -.874269619E+02 -.874320824E+02 -.874371312E+02 -.874420991E+02 -.874469778E+02 -.874517597E+02 -.874564375E+02 -.874610042E+02 -.874654534E+02 -.874697785E+02 -.874739735E+02 -.874780324E+02 -.874819493E+02 -.874857184E+02 -.874893343E+02 -.874927916E+02 -.874960849E+02 -.874992094E+02 -.875021601E+02 -.875049323E+02 -.875075218E+02 -.875099241E+02 -.875121356E+02 -.875141525E+02 -.875159715E+02 -.875175896E+02 -.875190040E+02 -.875202124E+02 -.875212128E+02 -.875220035E+02 -.875225833E+02 -.875229512E+02 -.875231067E+02 -.875230497E+02 -.875227804E+02 -.875222995E+02 -.875216079E+02 -.875207071E+02 -.875195987E+02 -.875182850E+02 -.875167683E+02 -.875150515E+02 -.875131376E+02 -.875110301E+02 -.875087328E+02 -.875062495E+02 -.875035845E+02 -.875007424E+02 -.874977277E+02 -.874945454E+02 -.874912006E+02 -.874876985E+02 -.874840445E+02 -.874802441E+02 -.874763029E+02 -.874722268E+02 -.874680215E+02 -.874636932E+02 -.874592479E+02 -.874546920E+02 -.874500320E+02 -.874452746E+02 -.874404269E+02 -.874354965E+02 -.874304915E+02 -.874254207E+02 -.874202939E+02 -.874151224E+02 -.874099192E+02 -.874046994E+02 -.873994813E+02 -.873942870E+02 -.873891439E+02 -.873840858E+02 -.873791553E+02 -.873744064E+02 -.873699073E+02 -.873657456E+02 -.873620332E+02 -.873589138E+02 -.873565726E+02 -.873552480E+02 -.873552480E+02
 -.873514811E+02 -.873514811E+02 -.873526011E+02 -.873545809E+02 -.873572188E+02 -.873603581E+02 -.873638768E+02 -.873676799E+02 -.873716931E+02 -.873758581E+02 -.873801290E+02 -.873844693E+02 -.873888502E+02 -.873932480E+02 -.873976439E+02 -.874020221E+02 -.874063695E+02 -.874106749E+02 -.874149286E+02 -.874191222E+02 -.874232480E+02 -.874272991E+02 -.874312691E+02 -.874351520E+02 -.874389420E+02 -.874426338E+02 -.874462219E+02 -.874497015E+02 -.874530674E+02 -.874563150E+02 -.874594396E+02 -.874624365E+02 -.874653015E+02 -.874680302E+02 -.874706185E+02 -.874730625E+02 -.874753584E+02 -.874775027E+02 -.874794918E+02 -.874813226E+02 -.874829923E+02 -.874844981E+02 -.874858375E+02 -.874870083E+02 -.874880087E+02 -.874888369E+02 -.874894918E+02 -.874899721E+02 -.874902773E+02 -.874904069E+02 -.874903607E+02 -.874901389E+02 -.874897422E+02 -.874891712E+02 -.874884271E+02 -.874875113E+02 -.874864256E+02 -.874851718E+02 -.874837524E+02 -.874821697E+02 -.874804265E+02 -.874785260E+02 -.874764712E+02 -.874742657E+02 -.874719130E+02 -.874694171E+02 -.874667818E+02 -.874640113E+02 -.874611098E+02 -.874580818E+02 -.874549318E+02 -.874516644E+02 -.874482843E+02 -.874447963E+02 -.874412054E+02 -.874375167E+02 -.874337354E+02 -.874298668E+02 -.874259166E+02 -.874218906E+02 -.874177951E+02 -.874136369E+02 -.874094233E+02 -.874051627E+02 -.874008644E+02 -.873965391E+02 -.873921997E+02 -.873878614E+02 -.873835427E+02 -.873792664E+02 -.873750608E+02 -.873709615E+02 -.873670132E+02 -.873632730E+02 -.873598136E+02 -.873567281E+02 -.873541359E+02 -.873521908E+02 -.873510906E+02 -.873510906E+02
 -.873474607E+02 -.873474607E+02 -.873483586E+02 -.873499469E+02 -.873520642E+02 -.873545852E+02 -.873574122E+02 -.873604688E+02 -.873636954E+02 -.873670452E+02 -.873704810E+02 -.873739736E+02 -.873774993E+02 -.873810393E+02 -.873845781E+02 -.873881029E+02 -.873916030E+02 -.873950694E+02 -.873984942E+02 -.874018704E+02 -.874051919E+02 -.874084530E+02 -.874116484E+02 -.874147734E+02 -.874178234E+02 -.874207938E+02 -.874236806E+02 -.874264796E+02 -.874291868E+02 -.874317985E+02 -.874343108E+02 -.874367203E+02 -.874390233E+02 -.874412165E+02 -.874432966E+02 -.874452605E+02 -.874471052E+02 -.874488278E+02 -.874504257E+02 -.874518964E+02 -.874532375E+02 -.874544469E+02 -.874555226E+02 -.874564630E+02 -.874572665E+02 -.874579319E+02 -.874584581E+02 -.874588442E+02 -.874590898E+02 -.874591944E+02 -.874591579E+02 -.874589807E+02 -.874586629E+02 -.874582053E+02 -.874576088E+02 -.874568744E+02 -.874560035E+02 -.874549977E+02 -.874538588E+02 -.874525887E+02 -.874511896E+02 -.874496639E+02 -.874480142E+02 -.874462432E+02 -.874443537E+02 -.874423488E+02 -.874402315E+02 -.874380053E+02 -.874356734E+02 -.874332394E+02 -.874307069E+02 -.874280795E+02 -.874253610E+02 -.874225553E+02 -.874196664E+02 -.874166982E+02 -.874136551E+02 -.874105412E+02 -.874073613E+02 -.874041200E+02 -.874008224E+02 -.873974740E+02 -.873940809E+02 -.873906498E+02 -.873871882E+02 -.873837051E+02 -.873802108E+02 -.873767178E+02 -.873732410E+02 -.873697989E+02 -.873664145E+02 -.873631165E+02 -.873599409E+02 -.873569338E+02 -.873541535E+02 -.873516748E+02 -.873495934E+02 -.873480323E+02 -.873471500E+02 -.873471500E+02
 -.873438099E+02 -.873438099E+02 -.873444962E+02 -.873457120E+02 -.873473354E+02 -.873492710E+02 -.873514443E+02 -.873537971E+02 -.873562834E+02 -.873588672E+02 -.873615197E+02 -.873642180E+02 -.873669438E+02 -.873696822E+02 -.873724210E+02 -.873751499E+02 -.873778607E+02 -.873805459E+02 -.873831993E+02 -.873858155E+02 -.873883895E+02 -.873909168E+02 -.873933933E+02 -.873958151E+02 -.873981787E+02 -.874004805E+02 -.874027174E+02 -.874048860E+02 -.874069834E+02 -.874090066E+02 -.874109526E+02 -.874128187E+02 -.874146022E+02 -.874163006E+02 -.874179111E+02 -.874194316E+02 -.874208597E+02 -.874221931E+02 -.874234300E+02 -.874245683E+02 -.874256062E+02 -.874265422E+02 -.874273748E+02 -.874281026E+02 -.874287245E+02 -.874292395E+02 -.874296469E+02 -.874299459E+02 -.874301363E+02 -.874302176E+02 -.874301898E+02 -.874300532E+02 -.874298078E+02 -.874294543E+02 -.874289934E+02 -.874284258E+02 -.874277525E+02 -.874269749E+02 -.874260942E+02 -.874251119E+02 -.874240298E+02 -.874228496E+02 -.874215733E+02 -.874202029E+02 -.874187407E+02 -.874171889E+02 -.874155500E+02 -.874138264E+02 -.874120209E+02 -.874101360E+02 -.874081746E+02 -.874061394E+02 -.874040334E+02 -.874018595E+02 -.873996210E+02 -.873973208E+02 -.873949623E+02 -.873925490E+02 -.873900842E+02 -.873875720E+02 -.873850161E+02 -.873824211E+02 -.873797917E+02 -.873771332E+02 -.873744518E+02 -.873717545E+02 -.873690496E+02 -.873663468E+02 -.873636581E+02 -.873609980E+02 -.873583845E+02 -.873558398E+02 -.873533921E+02 -.873510768E+02 -.873489386E+02 -.873470349E+02 -.873454386E+02 -.873442432E+02 -.873435686E+02 -.873435686E+02
 -.873408081E+02 -.873408081E+02 -.873413026E+02 -.873421830E+02 -.873433640E+02 -.873447780E+02 -.873463720E+02 -.873481037E+02 -.873499395E+02 -.873518525E+02 -.873538211E+02 -.873558278E+02 -.873578584E+02 -.873599013E+02 -.873619470E+02 -.873639874E+02 -.873660158E+02 -.873680264E+02 -.873700142E+02 -.873719749E+02 -.873739046E+02 -.873757997E+02 -.873776570E+02 -.873794735E+02 -.873812464E+02 -.873829731E+02 -.873846511E+02 -.873862778E+02 -.873878511E+02 -.873893685E+02 -.873908281E+02 -.873922276E+02 -.873935651E+02 -.873948386E+02 -.873960462E+02 -.873971861E+02 -.873982567E+02 -.873992564E+02 -.874001835E+02 -.874010367E+02 -.874018147E+02 -.874025163E+02 -.874031403E+02 -.874036858E+02 -.874041520E+02 -.874045381E+02 -.874048435E+02 -.874050678E+02 -.874052106E+02 -.874052718E+02 -.874052513E+02 -.874051492E+02 -.874049657E+02 -.874047012E+02 -.874043561E+02 -.874039312E+02 -.874034271E+02 -.874028447E+02 -.874021851E+02 -.874014493E+02 -.874006387E+02 -.873997544E+02 -.873987981E+02 -.873977712E+02 -.873966753E+02 -.873955121E+02 -.873942835E+02 -.873929914E+02 -.873916376E+02 -.873902242E+02 -.873887532E+02 -.873872268E+02 -.873856471E+02 -.873840165E+02 -.873823372E+02 -.873806117E+02 -.873788425E+02 -.873770322E+02 -.873751835E+02 -.873732994E+02 -.873713831E+02 -.873694380E+02 -.873674678E+02 -.873654769E+02 -.873634700E+02 -.873614529E+02 -.873594320E+02 -.873574151E+02 -.873554117E+02 -.873534329E+02 -.873514927E+02 -.873496082E+02 -.873478004E+02 -.873460957E+02 -.873445271E+02 -.873431359E+02 -.873419743E+02 -.873411084E+02 -.873406222E+02 -.873406222E+02
 -.873389500E+02 -.873389500E+02 -.873392996E+02 -.873399310E+02 -.873407891E+02 -.873418282E+02 -.873430108E+02 -.873443058E+02 -.873456879E+02 -.873471361E+02 -.873486332E+02 -.873501650E+02 -.873517199E+02 -.873532880E+02 -.873548614E+02 -.873564333E+02 -.873579980E+02 -.873595506E+02 -.873610869E+02 -.873626032E+02 -.873640962E+02 -.873655631E+02 -.873670011E+02 -.873684079E+02 -.873697811E+02 -.873711186E+02 -.873724184E+02 -.873736786E+02 -.873748974E+02 -.873760729E+02 -.873772035E+02 -.873782876E+02 -.873793236E+02 -.873803100E+02 -.873812453E+02 -.873821281E+02 -.873829572E+02 -.873837313E+02 -.873844492E+02 -.873851099E+02 -.873857122E+02 -.873862554E+02 -.873867386E+02 -.873871610E+02 -.873875219E+02 -.873878209E+02 -.873880574E+02 -.873882311E+02 -.873883418E+02 -.873883894E+02 -.873883737E+02 -.873882948E+02 -.873881530E+02 -.873879484E+02 -.873876816E+02 -.873873528E+02 -.873869628E+02 -.873865122E+02 -.873860018E+02 -.873854324E+02 -.873848050E+02 -.873841206E+02 -.873833803E+02 -.873825853E+02 -.873817368E+02 -.873808362E+02 -.873798848E+02 -.873788841E+02 -.873778356E+02 -.873767409E+02 -.873756014E+02 -.873744190E+02 -.873731953E+02 -.873719321E+02 -.873706312E+02 -.873692946E+02 -.873679242E+02 -.873665221E+02 -.873650907E+02 -.873636322E+02 -.873621493E+02 -.873606448E+02 -.873591219E+02 -.873575843E+02 -.873560359E+02 -.873544816E+02 -.873529269E+02 -.873513785E+02 -.873498441E+02 -.873483332E+02 -.873468573E+02 -.873454303E+02 -.873440689E+02 -.873427937E+02 -.873416296E+02 -.873406070E+02 -.873397627E+02 -.873391415E+02 -.873387977E+02 -.873387977E+02
 -.873389500E+02 -.873389500E+02 -.873392996E+02 -.873399310E+02 -.873407891E+02 -.873418282E+02 -.873430108E+02 -.873443058E+02 -.873456879E+02 -.873471361E+02 -.873486332E+02 -.873501650E+02 -.873517199E+02 -.873532880E+02 -.873548614E+02 -.873564333E+02 -.873579980E+02 -.873595506E+02 -.873610869E+02 -.873626032E+02 -.873640962E+02 -.873655631E+02 -.873670011E+02 -.873684079E+02 -.873697811E+02 -.873711186E+02 -.873724184E+02 -.873736786E+02 -.873748974E+02 -.873760729E+02 -.873772035E+02 -.873782876E+02 -.873793236E+02 -.873803100E+02 -.873812453E+02 -.873821281E+02 -.873829572E+02 -.873837313E+02 -.873844492E+02 -.873851099E+02 -.873857122E+02 -.873862554E+02 -.873867386E+02 -.873871610E+02 -.873875219E+02 -.873878209E+02 -.873880574E+02 -.873882311E+02 -.873883418E+02 -.873883894E+02 -.873883737E+02 -.873882948E+02 -.873881530E+02 -.873879484E+02 -.873876816E+02 -.873873528E+02 -.873869628E+02 -.873865122E+02 -.873860018E+02 -.873854324E+02 -.873848050E+02 -.873841206E+02 -.873833803E+02 -.873825853E+02 -.873817368E+02 -.873808362E+02 -.873798848E+02 -.873788841E+02 -.873778356E+02 -.873767409E+02 -.873756014E+02 -.873744190E+02 -.873731953E+02 -.873719321E+02 -.873706312E+02 -.873692946E+02 -.873679242E+02 -.873665221E+02 -.873650907E+02 -.873636322E+02 -.873621493E+02 -.873606448E+02 -.873591219E+02 -.873575843E+02 -.873560359E+02 -.873544816E+02 -.873529269E+02 -.873513785E+02 -.873498441E+02 -.873483332E+02 -.873468573E+02 -.873454303E+02 -.873440689E+02 -.873427937E+02 -.873416296E+02 -.873406070E+02 -.873397627E+02 -.873391415E+02 -.873387977E+02 -.873387977E+02
