# Supplementary material for: Electrical Pacing of Cardiac Tissue Including Potassium Inward Rectification
Source: PLoS One. 2015 Jun 9;10(6):e0127837. doi: 10.1371/journal.pone.0127837 (PMC4461281; doi:10.1371/journal.pone.0127837)
Supplement: S1 Data — (ZIP) [file pone.0127837.s001.zip › All-Data/Data-with-IK1/BDT34/Vm1ms.txt]

 -.873300171E+02 -.873315865E+02 -.873317839E+02 -.873321233E+02 -.873325608E+02 -.873330599E+02 -.873335891E+02 -.873341280E+02 -.873346681E+02 -.873352059E+02 -.873357407E+02 -.873362759E+02 -.873368164E+02 -.873373623E+02 -.873379086E+02 -.873384503E+02 -.873389839E+02 -.873395061E+02 -.873400144E+02 -.873405096E+02 -.873409951E+02 -.873414733E+02 -.873419442E+02 -.873424073E+02 -.873428613E+02 -.873433042E+02 -.873437334E+02 -.873441473E+02 -.873445461E+02 -.873449300E+02 -.873452992E+02 -.873456535E+02 -.873459930E+02 -.873463176E+02 -.873466265E+02 -.873469187E+02 -.873471933E+02 -.873474500E+02 -.873476883E+02 -.873479077E+02 -.873481077E+02 -.873482881E+02 -.873484483E+02 -.873485882E+02 -.873487075E+02 -.873488057E+02 -.873488829E+02 -.873489390E+02 -.873489742E+02 -.873489886E+02 -.873489824E+02 -.873489556E+02 -.873489085E+02 -.873488408E+02 -.873487526E+02 -.873486439E+02 -.873485148E+02 -.873483655E+02 -.873481963E+02 -.873480076E+02 -.873477999E+02 -.873475734E+02 -.873473288E+02 -.873470664E+02 -.873467865E+02 -.873464896E+02 -.873461761E+02 -.873458466E+02 -.873455015E+02 -.873451414E+02 -.873447669E+02 -.873443786E+02 -.873439769E+02 -.873435625E+02 -.873431358E+02 -.873426973E+02 -.873422478E+02 -.873417877E+02 -.873413176E+02 -.873408380E+02 -.873403494E+02 -.873398525E+02 -.873393476E+02 -.873388354E+02 -.873383164E+02 -.873377910E+02 -.873372598E+02 -.873367233E+02 -.873361824E+02 -.873356379E+02 -.873350912E+02 -.873345446E+02 -.873340018E+02 -.873334688E+02 -.873329555E+02 -.873324772E+02 -.873320564E+02 -.873317260E+02 -.873315309E+02 -.873315309E+02
 -.873315865E+02 -.873315865E+02 -.873317839E+02 -.873321233E+02 -.873325608E+02 -.873330599E+02 -.873335891E+02 -.873341280E+02 -.873346681E+02 -.873352059E+02 -.873357407E+02 -.873362759E+02 -.873368164E+02 -.873373623E+02 -.873379086E+02 -.873384503E+02 -.873389839E+02 -.873395061E+02 -.873400144E+02 -.873405096E+02 -.873409951E+02 -.873414733E+02 -.873419442E+02 -.873424073E+02 -.873428613E+02 -.873433042E+02 -.873437334E+02 -.873441473E+02 -.873445461E+02 -.873449300E+02 -.873452992E+02 -.873456535E+02 -.873459930E+02 -.873463176E+02 -.873466265E+02 -.873469187E+02 -.873471933E+02 -.873474500E+02 -.873476883E+02 -.873479077E+02 -.873481077E+02 -.873482881E+02 -.873484483E+02 -.873485882E+02 -.873487075E+02 -.873488057E+02 -.873488829E+02 -.873489390E+02 -.873489742E+02 -.873489886E+02 -.873489824E+02 -.873489556E+02 -.873489085E+02 -.873488408E+02 -.873487526E+02 -.873486439E+02 -.873485148E+02 -.873483655E+02 -.873481963E+02 -.873480076E+02 -.873477999E+02 -.873475734E+02 -.873473288E+02 -.873470664E+02 -.873467865E+02 -.873464896E+02 -.873461761E+02 -.873458466E+02 -.873455015E+02 -.873451414E+02 -.873447669E+02 -.873443786E+02 -.873439769E+02 -.873435625E+02 -.873431358E+02 -.873426973E+02 -.873422478E+02 -.873417877E+02 -.873413176E+02 -.873408380E+02 -.873403494E+02 -.873398525E+02 -.873393476E+02 -.873388354E+02 -.873383164E+02 -.873377910E+02 -.873372598E+02 -.873367233E+02 -.873361824E+02 -.873356379E+02 -.873350912E+02 -.873345446E+02 -.873340018E+02 -.873334688E+02 -.873329555E+02 -.873324772E+02 -.873320564E+02 -.873317260E+02 -.873315309E+02 -.873315309E+02
 -.873323987E+02 -.873323987E+02 -.873327109E+02 -.873332453E+02 -.873339273E+02 -.873346980E+02 -.873355163E+02 -.873363560E+02 -.873372027E+02 -.873380511E+02 -.873389024E+02 -.873397591E+02 -.873406196E+02 -.873414792E+02 -.873423319E+02 -.873431721E+02 -.873439947E+02 -.873447980E+02 -.873455843E+02 -.873463575E+02 -.873471201E+02 -.873478730E+02 -.873486154E+02 -.873493443E+02 -.873500555E+02 -.873507450E+02 -.873514110E+02 -.873520534E+02 -.873526726E+02 -.873532695E+02 -.873538449E+02 -.873543992E+02 -.873549316E+02 -.873554405E+02 -.873559243E+02 -.873563814E+02 -.873568107E+02 -.873572112E+02 -.873575821E+02 -.873579232E+02 -.873582341E+02 -.873585143E+02 -.873587634E+02 -.873589808E+02 -.873591662E+02 -.873593192E+02 -.873594397E+02 -.873595276E+02 -.873595831E+02 -.873596063E+02 -.873595973E+02 -.873595561E+02 -.873594826E+02 -.873593769E+02 -.873592388E+02 -.873590685E+02 -.873588664E+02 -.873586328E+02 -.873583683E+02 -.873580735E+02 -.873577490E+02 -.873573954E+02 -.873570133E+02 -.873566033E+02 -.873561661E+02 -.873557023E+02 -.873552126E+02 -.873546980E+02 -.873541591E+02 -.873535970E+02 -.873530125E+02 -.873524063E+02 -.873517794E+02 -.873511326E+02 -.873504667E+02 -.873497827E+02 -.873490813E+02 -.873483636E+02 -.873476302E+02 -.873468822E+02 -.873461202E+02 -.873453452E+02 -.873445580E+02 -.873437593E+02 -.873429500E+02 -.873421309E+02 -.873413028E+02 -.873404665E+02 -.873396230E+02 -.873387738E+02 -.873379209E+02 -.873370673E+02 -.873362185E+02 -.873353833E+02 -.873345762E+02 -.873338202E+02 -.873331506E+02 -.873326198E+02 -.873323025E+02 -.873323025E+02
 -.873334652E+02 -.873334652E+02 -.873339214E+02 -.873346981E+02 -.873356855E+02 -.873368037E+02 -.873379963E+02 -.873392259E+02 -.873404725E+02 -.873417293E+02 -.873429930E+02 -.873442588E+02 -.873455215E+02 -.873467759E+02 -.873480152E+02 -.873492325E+02 -.873504260E+02 -.873515984E+02 -.873527528E+02 -.873538911E+02 -.873550144E+02 -.873561223E+02 -.873572110E+02 -.873582745E+02 -.873593082E+02 -.873603100E+02 -.873612795E+02 -.873622164E+02 -.873631221E+02 -.873639983E+02 -.873648454E+02 -.873656617E+02 -.873664448E+02 -.873671922E+02 -.873679013E+02 -.873685699E+02 -.873691963E+02 -.873697799E+02 -.873703203E+02 -.873708175E+02 -.873712711E+02 -.873716805E+02 -.873720449E+02 -.873723636E+02 -.873726357E+02 -.873728608E+02 -.873730383E+02 -.873731683E+02 -.873732507E+02 -.873732855E+02 -.873732727E+02 -.873732122E+02 -.873731041E+02 -.873729483E+02 -.873727451E+02 -.873724949E+02 -.873721981E+02 -.873718554E+02 -.873714677E+02 -.873710356E+02 -.873705600E+02 -.873700418E+02 -.873694817E+02 -.873688807E+02 -.873682398E+02 -.873675602E+02 -.873668428E+02 -.873660891E+02 -.873653000E+02 -.873644769E+02 -.873636211E+02 -.873627337E+02 -.873618160E+02 -.873608693E+02 -.873598950E+02 -.873588941E+02 -.873578681E+02 -.873568182E+02 -.873557457E+02 -.873546517E+02 -.873535376E+02 -.873524046E+02 -.873512538E+02 -.873500865E+02 -.873489038E+02 -.873477068E+02 -.873464968E+02 -.873452750E+02 -.873440428E+02 -.873428022E+02 -.873415561E+02 -.873403091E+02 -.873390687E+02 -.873378478E+02 -.873366674E+02 -.873355610E+02 -.873345801E+02 -.873338013E+02 -.873333351E+02 -.873333351E+02
 -.873345370E+02 -.873345370E+02 -.873351575E+02 -.873362063E+02 -.873375351E+02 -.873390364E+02 -.873406360E+02 -.873422884E+02 -.873439681E+02 -.873456599E+02 -.873473539E+02 -.873490446E+02 -.873507268E+02 -.873523931E+02 -.873540368E+02 -.873556557E+02 -.873572504E+02 -.873588212E+02 -.873603692E+02 -.873618961E+02 -.873634014E+02 -.873648806E+02 -.873663286E+02 -.873677417E+02 -.873691173E+02 -.873704531E+02 -.873717483E+02 -.873730042E+02 -.873742221E+02 -.873754014E+02 -.873765401E+02 -.873776356E+02 -.873786848E+02 -.873796840E+02 -.873806301E+02 -.873815213E+02 -.873823565E+02 -.873831355E+02 -.873838580E+02 -.873845237E+02 -.873851318E+02 -.873856815E+02 -.873861711E+02 -.873865993E+02 -.873869650E+02 -.873872675E+02 -.873875064E+02 -.873876812E+02 -.873877920E+02 -.873878387E+02 -.873878213E+02 -.873877396E+02 -.873875939E+02 -.873873841E+02 -.873871109E+02 -.873867748E+02 -.873863764E+02 -.873859168E+02 -.873853967E+02 -.873848173E+02 -.873841795E+02 -.873834845E+02 -.873827336E+02 -.873819279E+02 -.873810691E+02 -.873801584E+02 -.873791975E+02 -.873781880E+02 -.873771313E+02 -.873760293E+02 -.873748835E+02 -.873736957E+02 -.873724676E+02 -.873712010E+02 -.873698975E+02 -.873685589E+02 -.873671869E+02 -.873657832E+02 -.873643495E+02 -.873628875E+02 -.873613989E+02 -.873598853E+02 -.873583483E+02 -.873567894E+02 -.873552103E+02 -.873536123E+02 -.873519972E+02 -.873503665E+02 -.873487223E+02 -.873470671E+02 -.873454046E+02 -.873437411E+02 -.873420867E+02 -.873404583E+02 -.873388839E+02 -.873374081E+02 -.873360997E+02 -.873350608E+02 -.873344387E+02 -.873344387E+02
 -.873356236E+02 -.873356236E+02 -.873364273E+02 -.873377724E+02 -.873394621E+02 -.873413605E+02 -.873433789E+02 -.873454621E+02 -.873475753E+02 -.873496991E+02 -.873518246E+02 -.873539450E+02 -.873560518E+02 -.873581382E+02 -.873602011E+02 -.873622375E+02 -.873642442E+02 -.873662213E+02 -.873681708E+02 -.873700921E+02 -.873719816E+02 -.873738362E+02 -.873756538E+02 -.873774306E+02 -.873791626E+02 -.873808477E+02 -.873824860E+02 -.873840768E+02 -.873856183E+02 -.873871087E+02 -.873885458E+02 -.873899263E+02 -.873912462E+02 -.873925022E+02 -.873936921E+02 -.873948144E+02 -.873958681E+02 -.873968524E+02 -.873977667E+02 -.873986101E+02 -.873993807E+02 -.874000768E+02 -.874006964E+02 -.874012381E+02 -.874017005E+02 -.874020829E+02 -.874023847E+02 -.874026056E+02 -.874027456E+02 -.874028043E+02 -.874027817E+02 -.874026777E+02 -.874024924E+02 -.874022264E+02 -.874018802E+02 -.874014546E+02 -.874009505E+02 -.874003689E+02 -.873997111E+02 -.873989783E+02 -.873981717E+02 -.873972930E+02 -.873963437E+02 -.873953256E+02 -.873942405E+02 -.873930902E+02 -.873918767E+02 -.873906019E+02 -.873892679E+02 -.873878769E+02 -.873864311E+02 -.873849326E+02 -.873833837E+02 -.873817865E+02 -.873801433E+02 -.873784563E+02 -.873767277E+02 -.873749596E+02 -.873731543E+02 -.873713138E+02 -.873694402E+02 -.873675357E+02 -.873656021E+02 -.873636415E+02 -.873616558E+02 -.873596469E+02 -.873576168E+02 -.873555676E+02 -.873535018E+02 -.873514224E+02 -.873493344E+02 -.873472453E+02 -.873451678E+02 -.873431233E+02 -.873411468E+02 -.873392942E+02 -.873376517E+02 -.873363476E+02 -.873355667E+02 -.873355667E+02
 -.873368107E+02 -.873368107E+02 -.873377893E+02 -.873394194E+02 -.873414608E+02 -.873437511E+02 -.873461840E+02 -.873486917E+02 -.873512360E+02 -.873537980E+02 -.873563643E+02 -.873589226E+02 -.873614650E+02 -.873639859E+02 -.873664782E+02 -.873689365E+02 -.873713604E+02 -.873737514E+02 -.873761084E+02 -.873784298E+02 -.873807150E+02 -.873829623E+02 -.873851662E+02 -.873873216E+02 -.873894254E+02 -.873914750E+02 -.873934673E+02 -.873953996E+02 -.873972706E+02 -.873990785E+02 -.874008202E+02 -.874024920E+02 -.874040911E+02 -.874056147E+02 -.874070602E+02 -.874084255E+02 -.874097090E+02 -.874109093E+02 -.874120247E+02 -.874130528E+02 -.874139915E+02 -.874148387E+02 -.874155925E+02 -.874162512E+02 -.874168135E+02 -.874172785E+02 -.874176457E+02 -.874179145E+02 -.874180845E+02 -.874181554E+02 -.874181269E+02 -.874179994E+02 -.874177729E+02 -.874174482E+02 -.874170259E+02 -.874165070E+02 -.874158926E+02 -.874151840E+02 -.874143826E+02 -.874134899E+02 -.874125077E+02 -.874114379E+02 -.874102824E+02 -.874090435E+02 -.874077232E+02 -.874063239E+02 -.874048481E+02 -.874032983E+02 -.874016770E+02 -.873999870E+02 -.873982309E+02 -.873964114E+02 -.873945312E+02 -.873925932E+02 -.873906000E+02 -.873885543E+02 -.873864589E+02 -.873843164E+02 -.873821294E+02 -.873799005E+02 -.873776322E+02 -.873753271E+02 -.873729876E+02 -.873706161E+02 -.873682149E+02 -.873657863E+02 -.873633327E+02 -.873608567E+02 -.873583611E+02 -.873558497E+02 -.873533284E+02 -.873508061E+02 -.873482984E+02 -.873458307E+02 -.873434454E+02 -.873412099E+02 -.873392281E+02 -.873376546E+02 -.873367123E+02 -.873367123E+02
 -.873380661E+02 -.873380661E+02 -.873392045E+02 -.873411019E+02 -.873434838E+02 -.873461606E+02 -.873490072E+02 -.873519487E+02 -.873549425E+02 -.873579592E+02 -.873609781E+02 -.873639871E+02 -.873669769E+02 -.873699371E+02 -.873728618E+02 -.873757509E+02 -.873786048E+02 -.873814215E+02 -.873842008E+02 -.873869433E+02 -.873896460E+02 -.873923023E+02 -.873949064E+02 -.873974542E+02 -.873999407E+02 -.874023612E+02 -.874047130E+02 -.874069953E+02 -.874092058E+02 -.874113415E+02 -.874133997E+02 -.874153775E+02 -.874172712E+02 -.874190769E+02 -.874207914E+02 -.874224123E+02 -.874239370E+02 -.874253625E+02 -.874266864E+02 -.874279063E+02 -.874290197E+02 -.874300242E+02 -.874309178E+02 -.874316986E+02 -.874323655E+02 -.874329171E+02 -.874333526E+02 -.874336711E+02 -.874338721E+02 -.874339554E+02 -.874339207E+02 -.874337683E+02 -.874334986E+02 -.874331122E+02 -.874326101E+02 -.874319933E+02 -.874312631E+02 -.874304210E+02 -.874294687E+02 -.874284083E+02 -.874272419E+02 -.874259717E+02 -.874246002E+02 -.874231299E+02 -.874215637E+02 -.874199044E+02 -.874181549E+02 -.874163184E+02 -.874143980E+02 -.874123969E+02 -.874103184E+02 -.874081656E+02 -.874059420E+02 -.874036509E+02 -.874012954E+02 -.873988788E+02 -.873964045E+02 -.873938755E+02 -.873912950E+02 -.873886662E+02 -.873859919E+02 -.873832752E+02 -.873805189E+02 -.873777260E+02 -.873748990E+02 -.873720408E+02 -.873691541E+02 -.873662418E+02 -.873633074E+02 -.873603552E+02 -.873573920E+02 -.873544284E+02 -.873514823E+02 -.873485839E+02 -.873457826E+02 -.873431575E+02 -.873408305E+02 -.873389831E+02 -.873378768E+02 -.873378768E+02
 -.873393381E+02 -.873393381E+02 -.873406282E+02 -.873427896E+02 -.873455143E+02 -.873485861E+02 -.873518662E+02 -.873552662E+02 -.873587256E+02 -.873622062E+02 -.873656872E+02 -.873691532E+02 -.873725915E+02 -.873759971E+02 -.873793703E+02 -.873827093E+02 -.873860114E+02 -.873892761E+02 -.873925026E+02 -.873956854E+02 -.873988172E+02 -.874018927E+02 -.874049070E+02 -.874078541E+02 -.874107293E+02 -.874135308E+02 -.874162570E+02 -.874189048E+02 -.874214711E+02 -.874239533E+02 -.874263476E+02 -.874286489E+02 -.874308527E+02 -.874329552E+02 -.874349527E+02 -.874368412E+02 -.874386173E+02 -.874402781E+02 -.874418206E+02 -.874432416E+02 -.874445383E+02 -.874457083E+02 -.874467492E+02 -.874476591E+02 -.874484362E+02 -.874490790E+02 -.874495862E+02 -.874499570E+02 -.874501908E+02 -.874502871E+02 -.874502459E+02 -.874500673E+02 -.874497518E+02 -.874493002E+02 -.874487132E+02 -.874479923E+02 -.874471390E+02 -.874461553E+02 -.874450433E+02 -.874438054E+02 -.874424442E+02 -.874409623E+02 -.874393629E+02 -.874376490E+02 -.874358240E+02 -.874338913E+02 -.874318545E+02 -.874297173E+02 -.874274835E+02 -.874251568E+02 -.874227411E+02 -.874202403E+02 -.874176584E+02 -.874149992E+02 -.874122666E+02 -.874094645E+02 -.874065968E+02 -.874036671E+02 -.874006792E+02 -.873976366E+02 -.873945430E+02 -.873914017E+02 -.873882161E+02 -.873849894E+02 -.873817249E+02 -.873784255E+02 -.873750946E+02 -.873717353E+02 -.873683515E+02 -.873649485E+02 -.873615336E+02 -.873581193E+02 -.873547260E+02 -.873513882E+02 -.873481628E+02 -.873451406E+02 -.873424619E+02 -.873403355E+02 -.873390623E+02 -.873390623E+02
 -.873405708E+02 -.873405708E+02 -.873420302E+02 -.873444764E+02 -.873475653E+02 -.873510596E+02 -.873547963E+02 -.873586636E+02 -.873625922E+02 -.873665433E+02 -.873704905E+02 -.873744176E+02 -.873783200E+02 -.873821965E+02 -.873860425E+02 -.873898537E+02 -.873936283E+02 -.873973621E+02 -.874010471E+02 -.874046762E+02 -.874082449E+02 -.874117485E+02 -.874151814E+02 -.874185401E+02 -.874218232E+02 -.874250279E+02 -.874281497E+02 -.874311851E+02 -.874341303E+02 -.874369796E+02 -.874397272E+02 -.874423684E+02 -.874448989E+02 -.874473135E+02 -.874496077E+02 -.874517774E+02 -.874538189E+02 -.874557281E+02 -.874575013E+02 -.874591351E+02 -.874606265E+02 -.874619723E+02 -.874631700E+02 -.874642173E+02 -.874651118E+02 -.874658517E+02 -.874664356E+02 -.874668624E+02 -.874671312E+02 -.874672414E+02 -.874671930E+02 -.874669861E+02 -.874666211E+02 -.874660989E+02 -.874654206E+02 -.874645880E+02 -.874636030E+02 -.874624681E+02 -.874611857E+02 -.874597587E+02 -.874581901E+02 -.874564834E+02 -.874546420E+02 -.874526697E+02 -.874505705E+02 -.874483485E+02 -.874460078E+02 -.874435530E+02 -.874409884E+02 -.874383185E+02 -.874355480E+02 -.874326814E+02 -.874297233E+02 -.874266785E+02 -.874235514E+02 -.874203465E+02 -.874170683E+02 -.874137213E+02 -.874103096E+02 -.874068375E+02 -.874033090E+02 -.873997280E+02 -.873960985E+02 -.873924241E+02 -.873887083E+02 -.873849546E+02 -.873811667E+02 -.873773482E+02 -.873735035E+02 -.873696383E+02 -.873657610E+02 -.873618855E+02 -.873580349E+02 -.873542482E+02 -.873505898E+02 -.873471624E+02 -.873441249E+02 -.873417140E+02 -.873402704E+02 -.873402704E+02
 -.873417835E+02 -.873417835E+02 -.873434348E+02 -.873461931E+02 -.873496742E+02 -.873536059E+02 -.873577990E+02 -.873621343E+02 -.873665397E+02 -.873709684E+02 -.873753948E+02 -.873798098E+02 -.873842074E+02 -.873885791E+02 -.873929186E+02 -.873972216E+02 -.874014809E+02 -.874056872E+02 -.874098345E+02 -.874139194E+02 -.874179376E+02 -.874218845E+02 -.874257579E+02 -.874295562E+02 -.874332744E+02 -.874369068E+02 -.874404491E+02 -.874438955E+02 -.874472388E+02 -.874504727E+02 -.874535926E+02 -.874565930E+02 -.874594679E+02 -.874622125E+02 -.874648219E+02 -.874672910E+02 -.874696145E+02 -.874717882E+02 -.874738079E+02 -.874756695E+02 -.874773694E+02 -.874789041E+02 -.874802706E+02 -.874814655E+02 -.874824863E+02 -.874833309E+02 -.874839972E+02 -.874844837E+02 -.874847893E+02 -.874849138E+02 -.874848567E+02 -.874846181E+02 -.874841988E+02 -.874835999E+02 -.874828230E+02 -.874818702E+02 -.874807437E+02 -.874794463E+02 -.874779810E+02 -.874763512E+02 -.874745605E+02 -.874726129E+02 -.874705126E+02 -.874682641E+02 -.874658721E+02 -.874633413E+02 -.874606770E+02 -.874578842E+02 -.874549682E+02 -.874519344E+02 -.874487881E+02 -.874455348E+02 -.874421799E+02 -.874387288E+02 -.874351867E+02 -.874315590E+02 -.874278507E+02 -.874240669E+02 -.874202127E+02 -.874162927E+02 -.874123115E+02 -.874082738E+02 -.874041836E+02 -.874000453E+02 -.873958629E+02 -.873916402E+02 -.873873812E+02 -.873830899E+02 -.873787713E+02 -.873744314E+02 -.873700798E+02 -.873657318E+02 -.873614131E+02 -.873571673E+02 -.873530663E+02 -.873492250E+02 -.873458213E+02 -.873431199E+02 -.873415025E+02 -.873415025E+02
 -.873430415E+02 -.873430415E+02 -.873448872E+02 -.873479661E+02 -.873518396E+02 -.873562027E+02 -.873608566E+02 -.873656735E+02 -.873705704E+02 -.873755004E+02 -.873804402E+02 -.873853731E+02 -.873902848E+02 -.873951662E+02 -.874000107E+02 -.874048097E+02 -.874095546E+02 -.874142410E+02 -.874188666E+02 -.874234271E+02 -.874279186E+02 -.874323393E+02 -.874366860E+02 -.874409518E+02 -.874451304E+02 -.874492164E+02 -.874532020E+02 -.874570790E+02 -.874608412E+02 -.874644831E+02 -.874679979E+02 -.874713793E+02 -.874746219E+02 -.874777198E+02 -.874806663E+02 -.874834555E+02 -.874860822E+02 -.874885409E+02 -.874908263E+02 -.874929341E+02 -.874948600E+02 -.874965994E+02 -.874981482E+02 -.874995028E+02 -.875006600E+02 -.875016170E+02 -.875023712E+02 -.875029212E+02 -.875032660E+02 -.875034048E+02 -.875033372E+02 -.875030637E+02 -.875025854E+02 -.875019035E+02 -.875010198E+02 -.874999367E+02 -.874986569E+02 -.874971836E+02 -.874955203E+02 -.874936710E+02 -.874916401E+02 -.874894323E+02 -.874870527E+02 -.874845065E+02 -.874817993E+02 -.874789370E+02 -.874759255E+02 -.874727710E+02 -.874694795E+02 -.874660574E+02 -.874625111E+02 -.874588468E+02 -.874550708E+02 -.874511894E+02 -.874472087E+02 -.874431347E+02 -.874389736E+02 -.874347310E+02 -.874304125E+02 -.874260236E+02 -.874215696E+02 -.874170554E+02 -.874124860E+02 -.874078659E+02 -.874031996E+02 -.873984915E+02 -.873937458E+02 -.873889670E+02 -.873841602E+02 -.873793324E+02 -.873744938E+02 -.873696612E+02 -.873648630E+02 -.873601473E+02 -.873555937E+02 -.873513296E+02 -.873475517E+02 -.873445538E+02 -.873427591E+02 -.873427591E+02
 -.873443554E+02 -.873443554E+02 -.873463895E+02 -.873497777E+02 -.873540382E+02 -.873588462E+02 -.873639833E+02 -.873693047E+02 -.873747224E+02 -.873801850E+02 -.873856576E+02 -.873911159E+02 -.873965467E+02 -.874019420E+02 -.874072931E+02 -.874125935E+02 -.874178406E+02 -.874230322E+02 -.874281636E+02 -.874332303E+02 -.874382298E+02 -.874431569E+02 -.874480033E+02 -.874527626E+02 -.874574284E+02 -.874619914E+02 -.874664427E+02 -.874707762E+02 -.874749850E+02 -.874790608E+02 -.874829973E+02 -.874867883E+02 -.874904264E+02 -.874939038E+02 -.874972142E+02 -.875003509E+02 -.875033064E+02 -.875060745E+02 -.875086497E+02 -.875110260E+02 -.875131973E+02 -.875151585E+02 -.875169052E+02 -.875184328E+02 -.875197371E+02 -.875208151E+02 -.875216647E+02 -.875222838E+02 -.875226707E+02 -.875228248E+02 -.875227461E+02 -.875224349E+02 -.875218922E+02 -.875211195E+02 -.875201190E+02 -.875188932E+02 -.875174455E+02 -.875157795E+02 -.875138996E+02 -.875118107E+02 -.875095180E+02 -.875070270E+02 -.875043438E+02 -.875014748E+02 -.874984266E+02 -.874952059E+02 -.874918198E+02 -.874882756E+02 -.874845804E+02 -.874807417E+02 -.874767667E+02 -.874726629E+02 -.874684376E+02 -.874640980E+02 -.874596513E+02 -.874551044E+02 -.874504641E+02 -.874457371E+02 -.874409297E+02 -.874360482E+02 -.874310984E+02 -.874260860E+02 -.874210163E+02 -.874158946E+02 -.874107256E+02 -.874055142E+02 -.874002649E+02 -.873949825E+02 -.873896726E+02 -.873843426E+02 -.873790037E+02 -.873736739E+02 -.873683845E+02 -.873631881E+02 -.873581718E+02 -.873534756E+02 -.873493159E+02 -.873460155E+02 -.873440399E+02 -.873440399E+02
 -.873457191E+02 -.873457191E+02 -.873479318E+02 -.873516282E+02 -.873562951E+02 -.873615725E+02 -.873672143E+02 -.873730625E+02 -.873790183E+02 -.873850168E+02 -.873910177E+02 -.873970005E+02 -.874029545E+02 -.874088715E+02 -.874147460E+02 -.874205760E+02 -.874263588E+02 -.874320878E+02 -.874377575E+02 -.874433643E+02 -.874489012E+02 -.874543592E+02 -.874597323E+02 -.874650131E+02 -.874701912E+02 -.874752579E+02 -.874802063E+02 -.874850277E+02 -.874897130E+02 -.874942559E+02 -.874986487E+02 -.875028823E+02 -.875069488E+02 -.875108406E+02 -.875145486E+02 -.875180638E+02 -.875213787E+02 -.875244859E+02 -.875273771E+02 -.875300451E+02 -.875324839E+02 -.875346875E+02 -.875366498E+02 -.875383657E+02 -.875398315E+02 -.875410435E+02 -.875419982E+02 -.875426931E+02 -.875431268E+02 -.875432985E+02 -.875432075E+02 -.875428542E+02 -.875422399E+02 -.875413664E+02 -.875402360E+02 -.875388521E+02 -.875372187E+02 -.875353403E+02 -.875332221E+02 -.875308699E+02 -.875282898E+02 -.875254888E+02 -.875224738E+02 -.875192524E+02 -.875158323E+02 -.875122216E+02 -.875084286E+02 -.875044618E+02 -.875003297E+02 -.874960409E+02 -.874916040E+02 -.874870275E+02 -.874823201E+02 -.874774901E+02 -.874725457E+02 -.874674950E+02 -.874623456E+02 -.874571053E+02 -.874517812E+02 -.874463802E+02 -.874409090E+02 -.874353740E+02 -.874297810E+02 -.874241358E+02 -.874184436E+02 -.874127095E+02 -.874069384E+02 -.874011356E+02 -.873953068E+02 -.873894599E+02 -.873836069E+02 -.873777673E+02 -.873719749E+02 -.873662868E+02 -.873607980E+02 -.873556610E+02 -.873511119E+02 -.873475031E+02 -.873453433E+02 -.873453433E+02
 -.873471012E+02 -.873471012E+02 -.873495072E+02 -.873535404E+02 -.873586368E+02 -.873643971E+02 -.873705528E+02 -.873769295E+02 -.873834142E+02 -.873899391E+02 -.873964697E+02 -.874029885E+02 -.874094843E+02 -.874159505E+02 -.874223837E+02 -.874287793E+02 -.874351283E+02 -.874414243E+02 -.874476631E+02 -.874538359E+02 -.874599343E+02 -.874659529E+02 -.874718832E+02 -.874777141E+02 -.874834372E+02 -.874890446E+02 -.874945258E+02 -.874998715E+02 -.875050746E+02 -.875101256E+02 -.875150143E+02 -.875197319E+02 -.875242689E+02 -.875286137E+02 -.875327559E+02 -.875366863E+02 -.875403951E+02 -.875438719E+02 -.875471085E+02 -.875500975E+02 -.875528309E+02 -.875553010E+02 -.875575019E+02 -.875594280E+02 -.875610739E+02 -.875624342E+02 -.875635056E+02 -.875642851E+02 -.875647706E+02 -.875649604E+02 -.875648544E+02 -.875644533E+02 -.875637583E+02 -.875627715E+02 -.875614962E+02 -.875599363E+02 -.875580967E+02 -.875559828E+02 -.875536006E+02 -.875509572E+02 -.875480600E+02 -.875449169E+02 -.875415364E+02 -.875379273E+02 -.875340989E+02 -.875300608E+02 -.875258227E+02 -.875213946E+02 -.875167865E+02 -.875120084E+02 -.875070706E+02 -.875019830E+02 -.874967556E+02 -.874913979E+02 -.874859195E+02 -.874803296E+02 -.874746371E+02 -.874688506E+02 -.874629783E+02 -.874570279E+02 -.874510069E+02 -.874449224E+02 -.874387807E+02 -.874325882E+02 -.874263505E+02 -.874200731E+02 -.874137611E+02 -.874074201E+02 -.874010561E+02 -.873946774E+02 -.873882966E+02 -.873819347E+02 -.873756279E+02 -.873694378E+02 -.873634671E+02 -.873578812E+02 -.873529358E+02 -.873490137E+02 -.873466665E+02 -.873466665E+02
 -.873485332E+02 -.873485332E+02 -.873511505E+02 -.873555312E+02 -.873610564E+02 -.873672934E+02 -.873739519E+02 -.873808421E+02 -.873878484E+02 -.873949092E+02 -.874019908E+02 -.874090728E+02 -.874161433E+02 -.874231951E+02 -.874302203E+02 -.874372074E+02 -.874441495E+02 -.874510416E+02 -.874578741E+02 -.874646394E+02 -.874713329E+02 -.874779449E+02 -.874844645E+02 -.874908837E+02 -.874971935E+02 -.875033819E+02 -.875094397E+02 -.875153583E+02 -.875211261E+02 -.875267317E+02 -.875321649E+02 -.875374134E+02 -.875424638E+02 -.875473042E+02 -.875519235E+02 -.875563092E+02 -.875604495E+02 -.875643348E+02 -.875679554E+02 -.875713011E+02 -.875743623E+02 -.875771314E+02 -.875796003E+02 -.875817611E+02 -.875836071E+02 -.875851329E+02 -.875863341E+02 -.875872066E+02 -.875877479E+02 -.875879570E+02 -.875878335E+02 -.875873778E+02 -.875865916E+02 -.875854779E+02 -.875840404E+02 -.875822837E+02 -.875802135E+02 -.875778364E+02 -.875751598E+02 -.875721918E+02 -.875689413E+02 -.875654178E+02 -.875616314E+02 -.875575928E+02 -.875533128E+02 -.875488028E+02 -.875440744E+02 -.875391393E+02 -.875340094E+02 -.875286966E+02 -.875232126E+02 -.875175691E+02 -.875117777E+02 -.875058496E+02 -.874997955E+02 -.874936263E+02 -.874873519E+02 -.874809821E+02 -.874745262E+02 -.874679930E+02 -.874613906E+02 -.874547268E+02 -.874480088E+02 -.874412433E+02 -.874344363E+02 -.874275937E+02 -.874207209E+02 -.874138235E+02 -.874069079E+02 -.873999825E+02 -.873930607E+02 -.873861646E+02 -.873793328E+02 -.873726315E+02 -.873661709E+02 -.873601290E+02 -.873547818E+02 -.873505419E+02 -.873480050E+02 -.873480050E+02
 -.873499955E+02 -.873499955E+02 -.873528223E+02 -.873575408E+02 -.873634814E+02 -.873701826E+02 -.873773345E+02 -.873847425E+02 -.873922936E+02 -.873999219E+02 -.874075877E+02 -.874152671E+02 -.874229456E+02 -.874306107E+02 -.874382483E+02 -.874458509E+02 -.874534127E+02 -.874609237E+02 -.874683779E+02 -.874757707E+02 -.874830925E+02 -.874903332E+02 -.874974855E+02 -.875045389E+02 -.875114809E+02 -.875183020E+02 -.875249911E+02 -.875315345E+02 -.875379193E+02 -.875441335E+02 -.875501620E+02 -.875559899E+02 -.875616042E+02 -.875669914E+02 -.875721367E+02 -.875770269E+02 -.875816501E+02 -.875859935E+02 -.875900440E+02 -.875937900E+02 -.875972209E+02 -.876003256E+02 -.876030939E+02 -.876055169E+02 -.876075871E+02 -.876092978E+02 -.876106432E+02 -.876116194E+02 -.876122238E+02 -.876124543E+02 -.876123104E+02 -.876117930E+02 -.876109043E+02 -.876096474E+02 -.876080266E+02 -.876060476E+02 -.876037174E+02 -.876010438E+02 -.875980355E+02 -.875947025E+02 -.875910554E+02 -.875871057E+02 -.875828654E+02 -.875783472E+02 -.875735642E+02 -.875685299E+02 -.875632580E+02 -.875577624E+02 -.875520571E+02 -.875461562E+02 -.875400733E+02 -.875338221E+02 -.875274160E+02 -.875208679E+02 -.875141905E+02 -.875073959E+02 -.875004956E+02 -.874935007E+02 -.874864216E+02 -.874792681E+02 -.874720494E+02 -.874647740E+02 -.874574496E+02 -.874500834E+02 -.874426821E+02 -.874352515E+02 -.874277974E+02 -.874203254E+02 -.874128420E+02 -.874053559E+02 -.873978807E+02 -.873904399E+02 -.873830741E+02 -.873758539E+02 -.873688971E+02 -.873623942E+02 -.873566411E+02 -.873520806E+02 -.873493524E+02 -.873493524E+02
 -.873514382E+02 -.873514382E+02 -.873544623E+02 -.873595078E+02 -.873658614E+02 -.873730312E+02 -.873806953E+02 -.873886539E+02 -.873967838E+02 -.874050095E+02 -.874132853E+02 -.874215843E+02 -.874298876E+02 -.874381770E+02 -.874464448E+02 -.874546841E+02 -.874628849E+02 -.874710427E+02 -.874791534E+02 -.874872080E+02 -.874951978E+02 -.875031159E+02 -.875109511E+02 -.875186902E+02 -.875263225E+02 -.875338344E+02 -.875412100E+02 -.875484351E+02 -.875554955E+02 -.875623742E+02 -.875690551E+02 -.875755239E+02 -.875817644E+02 -.875877597E+02 -.875934944E+02 -.875989532E+02 -.876041197E+02 -.876089778E+02 -.876135127E+02 -.876177103E+02 -.876215564E+02 -.876250378E+02 -.876281433E+02 -.876308626E+02 -.876331860E+02 -.876351058E+02 -.876366157E+02 -.876377107E+02 -.876383867E+02 -.876386416E+02 -.876384750E+02 -.876378875E+02 -.876368815E+02 -.876354608E+02 -.876336310E+02 -.876313989E+02 -.876287726E+02 -.876257617E+02 -.876223771E+02 -.876186306E+02 -.876145351E+02 -.876101043E+02 -.876053528E+02 -.876002958E+02 -.875949488E+02 -.875893281E+02 -.875834499E+02 -.875773308E+02 -.875709873E+02 -.875644357E+02 -.875576923E+02 -.875507730E+02 -.875436934E+02 -.875364684E+02 -.875291128E+02 -.875216402E+02 -.875140641E+02 -.875063968E+02 -.874986502E+02 -.874908351E+02 -.874829616E+02 -.874750392E+02 -.874670761E+02 -.874590801E+02 -.874510581E+02 -.874430163E+02 -.874349603E+02 -.874268959E+02 -.874188294E+02 -.874107696E+02 -.874027304E+02 -.873947362E+02 -.873868297E+02 -.873790854E+02 -.873716286E+02 -.873646621E+02 -.873585015E+02 -.873536196E+02 -.873506998E+02 -.873506998E+02
 -.873528551E+02 -.873528551E+02 -.873560701E+02 -.873614421E+02 -.873682146E+02 -.873758713E+02 -.873840745E+02 -.873926069E+02 -.874013321E+02 -.874101663E+02 -.874190610E+02 -.874279855E+02 -.874369159E+02 -.874458425E+02 -.874547572E+02 -.874636504E+02 -.874725189E+02 -.874813592E+02 -.874901637E+02 -.874989249E+02 -.875076359E+02 -.875162850E+02 -.875248582E+02 -.875333431E+02 -.875417242E+02 -.875499840E+02 -.875581074E+02 -.875660783E+02 -.875738785E+02 -.875814910E+02 -.875888991E+02 -.875960841E+02 -.876030263E+02 -.876097069E+02 -.876161069E+02 -.876222059E+02 -.876279843E+02 -.876334236E+02 -.876385060E+02 -.876432137E+02 -.876475301E+02 -.876514406E+02 -.876549313E+02 -.876579891E+02 -.876606031E+02 -.876627639E+02 -.876644632E+02 -.876656942E+02 -.876664525E+02 -.876667355E+02 -.876665419E+02 -.876658728E+02 -.876647312E+02 -.876631220E+02 -.876610515E+02 -.876585283E+02 -.876555625E+02 -.876521656E+02 -.876483509E+02 -.876441327E+02 -.876395266E+02 -.876345493E+02 -.876292183E+02 -.876235516E+02 -.876175682E+02 -.876112873E+02 -.876047284E+02 -.875979111E+02 -.875908549E+02 -.875835792E+02 -.875761031E+02 -.875684453E+02 -.875606239E+02 -.875526564E+02 -.875445596E+02 -.875363494E+02 -.875280409E+02 -.875196482E+02 -.875111845E+02 -.875026620E+02 -.874940918E+02 -.874854840E+02 -.874768479E+02 -.874681913E+02 -.874595216E+02 -.874508449E+02 -.874421669E+02 -.874334932E+02 -.874248299E+02 -.874161855E+02 -.874075742E+02 -.873990208E+02 -.873905699E+02 -.873822999E+02 -.873743429E+02 -.873669138E+02 -.873603473E+02 -.873551455E+02 -.873520353E+02 -.873520353E+02
 -.873542410E+02 -.873542410E+02 -.873576511E+02 -.873633536E+02 -.873705555E+02 -.873787138E+02 -.873874657E+02 -.873965750E+02 -.874058941E+02 -.874153356E+02 -.874248471E+02 -.874343931E+02 -.874439594E+02 -.874535355E+02 -.874631126E+02 -.874726885E+02 -.874822606E+02 -.874918229E+02 -.875013682E+02 -.875108898E+02 -.875203750E+02 -.875298090E+02 -.875391786E+02 -.875484673E+02 -.875576572E+02 -.875667327E+02 -.875756768E+02 -.875844701E+02 -.875930938E+02 -.876015286E+02 -.876097526E+02 -.876177427E+02 -.876254762E+02 -.876329300E+02 -.876400799E+02 -.876469022E+02 -.876533745E+02 -.876594749E+02 -.876651812E+02 -.876704726E+02 -.876753300E+02 -.876797350E+02 -.876836699E+02 -.876871195E+02 -.876900702E+02 -.876925093E+02 -.876944267E+02 -.876958146E+02 -.876966673E+02 -.876969810E+02 -.876967549E+02 -.876959904E+02 -.876946909E+02 -.876928625E+02 -.876905133E+02 -.876876537E+02 -.876842960E+02 -.876804543E+02 -.876761447E+02 -.876713847E+02 -.876661932E+02 -.876605903E+02 -.876545971E+02 -.876482358E+02 -.876415290E+02 -.876344997E+02 -.876271712E+02 -.876195671E+02 -.876117104E+02 -.876036243E+02 -.875953311E+02 -.875868528E+02 -.875782107E+02 -.875694248E+02 -.875605147E+02 -.875514986E+02 -.875423937E+02 -.875332160E+02 -.875239801E+02 -.875146997E+02 -.875053869E+02 -.874960529E+02 -.874867071E+02 -.874773581E+02 -.874680131E+02 -.874586785E+02 -.874493596E+02 -.874400616E+02 -.874307901E+02 -.874215534E+02 -.874123652E+02 -.874032508E+02 -.873942564E+02 -.873854634E+02 -.873770107E+02 -.873691243E+02 -.873621576E+02 -.873566412E+02 -.873533437E+02 -.873533437E+02
 -.873555930E+02 -.873555930E+02 -.873591994E+02 -.873652370E+02 -.873728730E+02 -.873815306E+02 -.873908209E+02 -.874004932E+02 -.874103941E+02 -.874204315E+02 -.874305480E+02 -.874407183E+02 -.874509277E+02 -.874611669E+02 -.874714342E+02 -.874817282E+02 -.874920435E+02 -.875023727E+02 -.875127089E+02 -.875230390E+02 -.875333479E+02 -.875436232E+02 -.875538485E+02 -.875640067E+02 -.875740823E+02 -.875840576E+02 -.875939118E+02 -.876036236E+02 -.876131708E+02 -.876225279E+02 -.876316679E+02 -.876405646E+02 -.876491909E+02 -.876575185E+02 -.876655197E+02 -.876731675E+02 -.876804352E+02 -.876872952E+02 -.876937214E+02 -.876996892E+02 -.877051739E+02 -.877101522E+02 -.877146035E+02 -.877185084E+02 -.877218492E+02 -.877246108E+02 -.877267813E+02 -.877283506E+02 -.877293115E+02 -.877296603E+02 -.877293956E+02 -.877285190E+02 -.877270350E+02 -.877249511E+02 -.877222772E+02 -.877190259E+02 -.877152124E+02 -.877108542E+02 -.877059706E+02 -.877005832E+02 -.876947149E+02 -.876883905E+02 -.876816357E+02 -.876744772E+02 -.876669423E+02 -.876590590E+02 -.876508553E+02 -.876423592E+02 -.876335983E+02 -.876246000E+02 -.876153907E+02 -.876059963E+02 -.875964414E+02 -.875867497E+02 -.875769435E+02 -.875670438E+02 -.875570701E+02 -.875470405E+02 -.875369714E+02 -.875268777E+02 -.875167730E+02 -.875066687E+02 -.874965753E+02 -.874865013E+02 -.874764541E+02 -.874664397E+02 -.874564630E+02 -.874465284E+02 -.874366411E+02 -.874268083E+02 -.874170433E+02 -.874073715E+02 -.873978397E+02 -.873885326E+02 -.873795945E+02 -.873712622E+02 -.873639063E+02 -.873580847E+02 -.873546060E+02 -.873546060E+02
 -.873568895E+02 -.873568895E+02 -.873606901E+02 -.873670586E+02 -.873751159E+02 -.873842508E+02 -.873940551E+02 -.874042687E+02 -.874147316E+02 -.874253465E+02 -.874360655E+02 -.874468639E+02 -.874577287E+02 -.874686564E+02 -.874796461E+02 -.874906920E+02 -.875017865E+02 -.875129232E+02 -.875240893E+02 -.875352713E+02 -.875464586E+02 -.875576366E+02 -.875687895E+02 -.875799023E+02 -.875909565E+02 -.876019295E+02 -.876127977E+02 -.876235358E+02 -.876341149E+02 -.876445049E+02 -.876546763E+02 -.876645980E+02 -.876742378E+02 -.876835633E+02 -.876925426E+02 -.877011427E+02 -.877093299E+02 -.877170713E+02 -.877243353E+02 -.877310898E+02 -.877373047E+02 -.877429522E+02 -.877480061E+02 -.877524418E+02 -.877562384E+02 -.877593778E+02 -.877618442E+02 -.877636259E+02 -.877647143E+02 -.877651043E+02 -.877647941E+02 -.877637859E+02 -.877620852E+02 -.877597008E+02 -.877566453E+02 -.877529342E+02 -.877485861E+02 -.877436227E+02 -.877380680E+02 -.877319483E+02 -.877252923E+02 -.877181299E+02 -.877104927E+02 -.877024131E+02 -.876939246E+02 -.876850607E+02 -.876758552E+02 -.876663417E+02 -.876565533E+02 -.876465225E+02 -.876362807E+02 -.876258582E+02 -.876152839E+02 -.876045853E+02 -.875937882E+02 -.875829165E+02 -.875719924E+02 -.875610363E+02 -.875500665E+02 -.875390994E+02 -.875281493E+02 -.875172289E+02 -.875063486E+02 -.874955173E+02 -.874847420E+02 -.874740281E+02 -.874633799E+02 -.874528008E+02 -.874422947E+02 -.874318679E+02 -.874215326E+02 -.874113136E+02 -.874012582E+02 -.873914531E+02 -.873820478E+02 -.873732882E+02 -.873655610E+02 -.873594489E+02 -.873557981E+02 -.873557981E+02
 -.873580882E+02 -.873580882E+02 -.873620779E+02 -.873687616E+02 -.873772142E+02 -.873867963E+02 -.873970850E+02 -.874078119E+02 -.874188111E+02 -.874299933E+02 -.874413126E+02 -.874527443E+02 -.874642795E+02 -.874759154E+02 -.874876455E+02 -.874994627E+02 -.875113620E+02 -.875233332E+02 -.875353660E+02 -.875474527E+02 -.875595813E+02 -.875717378E+02 -.875839074E+02 -.875960711E+02 -.876082047E+02 -.876202829E+02 -.876322782E+02 -.876441594E+02 -.876558939E+02 -.876674494E+02 -.876787911E+02 -.876898825E+02 -.877006860E+02 -.877111638E+02 -.877212758E+02 -.877309809E+02 -.877402384E+02 -.877490081E+02 -.877572496E+02 -.877649240E+02 -.877719953E+02 -.877784281E+02 -.877841900E+02 -.877892518E+02 -.877935873E+02 -.877971734E+02 -.877999912E+02 -.878020256E+02 -.878032656E+02 -.878037048E+02 -.878033409E+02 -.878021763E+02 -.878002179E+02 -.877974770E+02 -.877939689E+02 -.877897132E+02 -.877847332E+02 -.877790557E+02 -.877727105E+02 -.877657304E+02 -.877581505E+02 -.877500079E+02 -.877413412E+02 -.877321903E+02 -.877225957E+02 -.877125983E+02 -.877022391E+02 -.876915584E+02 -.876805960E+02 -.876693905E+02 -.876579792E+02 -.876463978E+02 -.876346802E+02 -.876228581E+02 -.876109612E+02 -.875990172E+02 -.875870511E+02 -.875750856E+02 -.875631410E+02 -.875512351E+02 -.875393834E+02 -.875275989E+02 -.875158925E+02 -.875042726E+02 -.874927457E+02 -.874813164E+02 -.874699878E+02 -.874587618E+02 -.874476409E+02 -.874366296E+02 -.874257386E+02 -.874149915E+02 -.874044354E+02 -.873941582E+02 -.873843132E+02 -.873751542E+02 -.873670816E+02 -.873607004E+02 -.873568907E+02 -.873568907E+02
 -.873591960E+02 -.873591960E+02 -.873633522E+02 -.873703134E+02 -.873791154E+02 -.873890981E+02 -.873998279E+02 -.874110286E+02 -.874225397E+02 -.874342739E+02 -.874461824E+02 -.874582433E+02 -.874704481E+02 -.874827886E+02 -.874952592E+02 -.875078576E+02 -.875205785E+02 -.875334159E+02 -.875463658E+02 -.875594194E+02 -.875725641E+02 -.875857857E+02 -.875990655E+02 -.876123789E+02 -.876257003E+02 -.876390015E+02 -.876522505E+02 -.876654132E+02 -.876784546E+02 -.876913368E+02 -.877040185E+02 -.877164566E+02 -.877286063E+02 -.877404201E+02 -.877518484E+02 -.877628417E+02 -.877733502E+02 -.877833238E+02 -.877927135E+02 -.878014728E+02 -.878095558E+02 -.878169193E+02 -.878235237E+02 -.878293318E+02 -.878343105E+02 -.878384311E+02 -.878416694E+02 -.878440061E+02 -.878454275E+02 -.878459251E+02 -.878454963E+02 -.878441440E+02 -.878418771E+02 -.878387095E+02 -.878346608E+02 -.878297556E+02 -.878240228E+02 -.878174960E+02 -.878102127E+02 -.878022135E+02 -.877935420E+02 -.877842443E+02 -.877743681E+02 -.877639624E+02 -.877530768E+02 -.877417613E+02 -.877300655E+02 -.877180383E+02 -.877057272E+02 -.876931786E+02 -.876804365E+02 -.876675431E+02 -.876545378E+02 -.876414578E+02 -.876283373E+02 -.876152074E+02 -.876020966E+02 -.875890300E+02 -.875760299E+02 -.875631155E+02 -.875503032E+02 -.875376062E+02 -.875250352E+02 -.875125981E+02 -.875003003E+02 -.874881452E+02 -.874761339E+02 -.874642667E+02 -.874525436E+02 -.874409670E+02 -.874295454E+02 -.874183004E+02 -.874072781E+02 -.873965663E+02 -.873863207E+02 -.873768013E+02 -.873684195E+02 -.873617989E+02 -.873578483E+02 -.873578483E+02
 -.873601629E+02 -.873601629E+02 -.873644500E+02 -.873716327E+02 -.873807238E+02 -.873910504E+02 -.874021687E+02 -.874138036E+02 -.874257958E+02 -.874380515E+02 -.874505230E+02 -.874631889E+02 -.874760375E+02 -.874890640E+02 -.875022704E+02 -.875156576E+02 -.875292243E+02 -.875429707E+02 -.875568915E+02 -.875709761E+02 -.875852119E+02 -.875995821E+02 -.876140638E+02 -.876286331E+02 -.876432631E+02 -.876579227E+02 -.876725772E+02 -.876871899E+02 -.877017197E+02 -.877161209E+02 -.877303444E+02 -.877443386E+02 -.877580481E+02 -.877714147E+02 -.877843792E+02 -.877968819E+02 -.878088610E+02 -.878202561E+02 -.878310081E+02 -.878410579E+02 -.878503487E+02 -.878588272E+02 -.878664421E+02 -.878731470E+02 -.878788999E+02 -.878836640E+02 -.878874089E+02 -.878901100E+02 -.878917498E+02 -.878923178E+02 -.878918105E+02 -.878902318E+02 -.878875926E+02 -.878839107E+02 -.878792110E+02 -.878735241E+02 -.878668870E+02 -.878593422E+02 -.878509364E+02 -.878417210E+02 -.878317504E+02 -.878210820E+02 -.878097750E+02 -.877978899E+02 -.877854879E+02 -.877726302E+02 -.877593771E+02 -.877457878E+02 -.877319197E+02 -.877178279E+02 -.877035650E+02 -.876891804E+02 -.876747205E+02 -.876602282E+02 -.876457425E+02 -.876312989E+02 -.876169292E+02 -.876026611E+02 -.875885187E+02 -.875745225E+02 -.875606891E+02 -.875470319E+02 -.875335607E+02 -.875202825E+02 -.875072009E+02 -.874943172E+02 -.874816303E+02 -.874691377E+02 -.874568367E+02 -.874447264E+02 -.874328125E+02 -.874211136E+02 -.874096736E+02 -.873985792E+02 -.873879867E+02 -.873781594E+02 -.873695167E+02 -.873626961E+02 -.873586286E+02 -.873586286E+02
 -.873608720E+02 -.873608720E+02 -.873652573E+02 -.873726119E+02 -.873819368E+02 -.873925494E+02 -.874040035E+02 -.874160239E+02 -.874284422E+02 -.874411648E+02 -.874541460E+02 -.874673656E+02 -.874808174E+02 -.874945070E+02 -.875084415E+02 -.875226246E+02 -.875370610E+02 -.875517497E+02 -.875666836E+02 -.875818538E+02 -.875972474E+02 -.876128463E+02 -.876286303E+02 -.876445763E+02 -.876606557E+02 -.876768346E+02 -.876930754E+02 -.877093348E+02 -.877255633E+02 -.877417066E+02 -.877577070E+02 -.877735019E+02 -.877890244E+02 -.878042059E+02 -.878189755E+02 -.878332595E+02 -.878469836E+02 -.878600737E+02 -.878724549E+02 -.878840533E+02 -.878947983E+02 -.879046210E+02 -.879134573E+02 -.879212479E+02 -.879279394E+02 -.879334852E+02 -.879378461E+02 -.879409910E+02 -.879428973E+02 -.879435513E+02 -.879429486E+02 -.879410940E+02 -.879380015E+02 -.879336939E+02 -.879282027E+02 -.879215676E+02 -.879138356E+02 -.879050604E+02 -.878953015E+02 -.878846236E+02 -.878730954E+02 -.878607886E+02 -.878477772E+02 -.878341366E+02 -.878199423E+02 -.878052694E+02 -.877901917E+02 -.877747811E+02 -.877591068E+02 -.877432346E+02 -.877272270E+02 -.877111423E+02 -.876950343E+02 -.876789525E+02 -.876629415E+02 -.876470412E+02 -.876312868E+02 -.876157084E+02 -.876003318E+02 -.875851780E+02 -.875702639E+02 -.875556017E+02 -.875412003E+02 -.875270643E+02 -.875131952E+02 -.874995913E+02 -.874862482E+02 -.874731599E+02 -.874603198E+02 -.874477232E+02 -.874353716E+02 -.874232799E+02 -.874114882E+02 -.874000805E+02 -.873892116E+02 -.873791453E+02 -.873703045E+02 -.873633348E+02 -.873591814E+02 -.873591814E+02
 -.873612681E+02 -.873612681E+02 -.873657181E+02 -.873731923E+02 -.873826861E+02 -.873935128E+02 -.874052263E+02 -.874175436E+02 -.874302971E+02 -.874433996E+02 -.874568108E+02 -.874705176E+02 -.874845256E+02 -.874988464E+02 -.875134888E+02 -.875284622E+02 -.875437715E+02 -.875594151E+02 -.875753903E+02 -.875916914E+02 -.876083077E+02 -.876252253E+02 -.876424270E+02 -.876598887E+02 -.876775790E+02 -.876954612E+02 -.877134915E+02 -.877316186E+02 -.877497851E+02 -.877679286E+02 -.877859808E+02 -.878038678E+02 -.878215113E+02 -.878388296E+02 -.878557356E+02 -.878721397E+02 -.878879505E+02 -.879030743E+02 -.879174173E+02 -.879308874E+02 -.879433940E+02 -.879548504E+02 -.879651749E+02 -.879742917E+02 -.879821323E+02 -.879886367E+02 -.879937543E+02 -.879974447E+02 -.879996786E+02 -.880004385E+02 -.879997184E+02 -.879975246E+02 -.879938752E+02 -.879887997E+02 -.879823388E+02 -.879745436E+02 -.879654743E+02 -.879551998E+02 -.879437963E+02 -.879313459E+02 -.879179359E+02 -.879036567E+02 -.878886014E+02 -.878728640E+02 -.878565383E+02 -.878397169E+02 -.878224904E+02 -.878049462E+02 -.877871674E+02 -.877692334E+02 -.877512178E+02 -.877331892E+02 -.877152100E+02 -.876973370E+02 -.876796206E+02 -.876621053E+02 -.876448293E+02 -.876278250E+02 -.876111190E+02 -.875947325E+02 -.875786812E+02 -.875629760E+02 -.875476230E+02 -.875326240E+02 -.875179769E+02 -.875036759E+02 -.874897124E+02 -.874760757E+02 -.874627541E+02 -.874497379E+02 -.874370235E+02 -.874246205E+02 -.874125641E+02 -.874009334E+02 -.873898791E+02 -.873796619E+02 -.873707029E+02 -.873636485E+02 -.873594483E+02 -.873594483E+02
 -.873613069E+02 -.873613069E+02 -.873657818E+02 -.873733073E+02 -.873828783E+02 -.873938133E+02 -.874056647E+02 -.874181536E+02 -.874311243E+02 -.874444985E+02 -.874582450E+02 -.874723623E+02 -.874868626E+02 -.875017587E+02 -.875170647E+02 -.875327931E+02 -.875489508E+02 -.875655441E+02 -.875825778E+02 -.876000512E+02 -.876179597E+02 -.876362941E+02 -.876550371E+02 -.876741625E+02 -.876936374E+02 -.877134205E+02 -.877334620E+02 -.877537045E+02 -.877740844E+02 -.877945302E+02 -.878149626E+02 -.878352955E+02 -.878554364E+02 -.878752848E+02 -.878947349E+02 -.879136768E+02 -.879319959E+02 -.879495752E+02 -.879662975E+02 -.879820456E+02 -.879967048E+02 -.880101642E+02 -.880223187E+02 -.880330704E+02 -.880423307E+02 -.880500215E+02 -.880560768E+02 -.880604441E+02 -.880630853E+02 -.880639770E+02 -.880631117E+02 -.880604975E+02 -.880561578E+02 -.880501314E+02 -.880424711E+02 -.880332433E+02 -.880225263E+02 -.880104092E+02 -.879969902E+02 -.879823747E+02 -.879666740E+02 -.879500033E+02 -.879324801E+02 -.879142222E+02 -.878953468E+02 -.878759687E+02 -.878561990E+02 -.878361440E+02 -.878159045E+02 -.877955750E+02 -.877752426E+02 -.877549874E+02 -.877348816E+02 -.877149894E+02 -.876953674E+02 -.876760641E+02 -.876571205E+02 -.876385704E+02 -.876204402E+02 -.876027499E+02 -.875855131E+02 -.875687375E+02 -.875524255E+02 -.875365743E+02 -.875211769E+02 -.875062220E+02 -.874916953E+02 -.874775798E+02 -.874638578E+02 -.874505131E+02 -.874375354E+02 -.874249278E+02 -.874127185E+02 -.874009797E+02 -.873898548E+02 -.873795969E+02 -.873706195E+02 -.873635609E+02 -.873593625E+02 -.873593625E+02
 -.873609451E+02 -.873609451E+02 -.873653861E+02 -.873728601E+02 -.873823797E+02 -.873932751E+02 -.874051091E+02 -.874176208E+02 -.874306687E+02 -.874441856E+02 -.874581514E+02 -.874725721E+02 -.874874616E+02 -.875028386E+02 -.875187249E+02 -.875351387E+02 -.875520982E+02 -.875696211E+02 -.875877200E+02 -.876064018E+02 -.876256683E+02 -.876455119E+02 -.876659151E+02 -.876868524E+02 -.877082901E+02 -.877301843E+02 -.877524827E+02 -.877751245E+02 -.877980391E+02 -.878211452E+02 -.878443512E+02 -.878675561E+02 -.878906477E+02 -.879135049E+02 -.879359991E+02 -.879579940E+02 -.879793469E+02 -.879999124E+02 -.880195415E+02 -.880380853E+02 -.880553967E+02 -.880713330E+02 -.880857575E+02 -.880985433E+02 -.881095743E+02 -.881187481E+02 -.881259781E+02 -.881311948E+02 -.881343476E+02 -.881354059E+02 -.881343594E+02 -.881312186E+02 -.881260147E+02 -.881187988E+02 -.881096405E+02 -.880986270E+02 -.880858612E+02 -.880714594E+02 -.880555491E+02 -.880382669E+02 -.880197563E+02 -.880001645E+02 -.879796408E+02 -.879583344E+02 -.879363919E+02 -.879139557E+02 -.878911625E+02 -.878681423E+02 -.878450164E+02 -.878218971E+02 -.877988874E+02 -.877760800E+02 -.877535572E+02 -.877313913E+02 -.877096442E+02 -.876883681E+02 -.876676054E+02 -.876473897E+02 -.876277459E+02 -.876086909E+02 -.875902343E+02 -.875723787E+02 -.875551207E+02 -.875384512E+02 -.875223561E+02 -.875068169E+02 -.874918116E+02 -.874773157E+02 -.874633035E+02 -.874497507E+02 -.874366390E+02 -.874239630E+02 -.874117420E+02 -.874000387E+02 -.873889857E+02 -.873788234E+02 -.873699502E+02 -.873629856E+02 -.873588482E+02 -.873588482E+02
 -.873600883E+02 -.873600883E+02 -.873644164E+02 -.873717087E+02 -.873810131E+02 -.873916860E+02 -.874033208E+02 -.874156801E+02 -.874286362E+02 -.874421335E+02 -.874561612E+02 -.874707296E+02 -.874858603E+02 -.875015842E+02 -.875179323E+02 -.875349370E+02 -.875526316E+02 -.875710443E+02 -.875901963E+02 -.876101027E+02 -.876307698E+02 -.876521935E+02 -.876743609E+02 -.876972515E+02 -.877208337E+02 -.877450660E+02 -.877698964E+02 -.877952607E+02 -.878210805E+02 -.878472642E+02 -.878737067E+02 -.879002884E+02 -.879268761E+02 -.879533249E+02 -.879794775E+02 -.880051653E+02 -.880302117E+02 -.880544326E+02 -.880776390E+02 -.880996403E+02 -.881202468E+02 -.881392728E+02 -.881565403E+02 -.881718820E+02 -.881851446E+02 -.881961924E+02 -.882049097E+02 -.882112038E+02 -.882150068E+02 -.882162776E+02 -.882150023E+02 -.882111952E+02 -.882048978E+02 -.881961782E+02 -.881851295E+02 -.881718678E+02 -.881565293E+02 -.881392676E+02 -.881202503E+02 -.880996562E+02 -.880776712E+02 -.880544854E+02 -.880302900E+02 -.880052740E+02 -.879796218E+02 -.879535108E+02 -.879271096E+02 -.879005762E+02 -.878740565E+02 -.878476840E+02 -.878215787E+02 -.877958472E+02 -.877705821E+02 -.877458629E+02 -.877217561E+02 -.876983154E+02 -.876755831E+02 -.876535901E+02 -.876323571E+02 -.876118954E+02 -.875922078E+02 -.875732892E+02 -.875551277E+02 -.875377052E+02 -.875209981E+02 -.875049785E+02 -.874896147E+02 -.874748722E+02 -.874607157E+02 -.874471110E+02 -.874340299E+02 -.874214565E+02 -.874093993E+02 -.873979083E+02 -.873871011E+02 -.873771998E+02 -.873685788E+02 -.873618266E+02 -.873578214E+02 -.873578214E+02
 -.873585776E+02 -.873585776E+02 -.873627014E+02 -.873696628E+02 -.873785674E+02 -.873888221E+02 -.874000579E+02 -.874120588E+02 -.874247139E+02 -.874379821E+02 -.874518613E+02 -.874663718E+02 -.874815515E+02 -.874974454E+02 -.875141014E+02 -.875315694E+02 -.875498949E+02 -.875691162E+02 -.875892655E+02 -.876103671E+02 -.876324356E+02 -.876554771E+02 -.876794904E+02 -.877044637E+02 -.877303731E+02 -.877571829E+02 -.877848427E+02 -.878132853E+02 -.878424266E+02 -.878721657E+02 -.879023829E+02 -.879329396E+02 -.879636801E+02 -.879944301E+02 -.880249976E+02 -.880551757E+02 -.880847436E+02 -.881134685E+02 -.881411100E+02 -.881674224E+02 -.881921590E+02 -.882150768E+02 -.882359404E+02 -.882545276E+02 -.882706333E+02 -.882840753E+02 -.882946974E+02 -.883023739E+02 -.883070131E+02 -.883085584E+02 -.883069912E+02 -.883023306E+02 -.882946330E+02 -.882839908E+02 -.882705299E+02 -.882544069E+02 -.882358045E+02 -.882149280E+02 -.881920003E+02 -.881672570E+02 -.881409418E+02 -.881133016E+02 -.880845828E+02 -.880550262E+02 -.880248646E+02 -.879943195E+02 -.879635983E+02 -.879328930E+02 -.879023784E+02 -.878722114E+02 -.878425308E+02 -.878134568E+02 -.877850917E+02 -.877575206E+02 -.877308116E+02 -.877050176E+02 -.876801767E+02 -.876563140E+02 -.876334420E+02 -.876115627E+02 -.875906683E+02 -.875707423E+02 -.875517607E+02 -.875336932E+02 -.875165038E+02 -.875001521E+02 -.874845938E+02 -.874697826E+02 -.874556710E+02 -.874422132E+02 -.874293688E+02 -.874171097E+02 -.874054307E+02 -.873943660E+02 -.873840140E+02 -.873745714E+02 -.873663789E+02 -.873599797E+02 -.873561911E+02 -.873561911E+02
 -.873563039E+02 -.873563039E+02 -.873601252E+02 -.873665923E+02 -.873748947E+02 -.873845034E+02 -.873950910E+02 -.874064719E+02 -.874185583E+02 -.874313250E+02 -.874447849E+02 -.874589794E+02 -.874739659E+02 -.874898068E+02 -.875065684E+02 -.875243150E+02 -.875431044E+02 -.875629890E+02 -.875840156E+02 -.876062225E+02 -.876296416E+02 -.876542976E+02 -.876802058E+02 -.877073682E+02 -.877357740E+02 -.877653965E+02 -.877961904E+02 -.878280907E+02 -.878610119E+02 -.878948456E+02 -.879294590E+02 -.879646956E+02 -.880003735E+02 -.880362852E+02 -.880721992E+02 -.881078611E+02 -.881429949E+02 -.881773068E+02 -.882104884E+02 -.882422212E+02 -.882721822E+02 -.883000497E+02 -.883255098E+02 -.883482634E+02 -.883680333E+02 -.883845707E+02 -.883976622E+02 -.884071352E+02 -.884128625E+02 -.884147666E+02 -.884128217E+02 -.884070538E+02 -.883975409E+02 -.883844103E+02 -.883678349E+02 -.883480284E+02 -.883252398E+02 -.882997468E+02 -.882718490E+02 -.882418604E+02 -.882101034E+02 -.881769015E+02 -.881425736E+02 -.881074285E+02 -.880717609E+02 -.880358470E+02 -.879999418E+02 -.879642773E+02 -.879290610E+02 -.878944753E+02 -.878606776E+02 -.878278007E+02 -.877959537E+02 -.877652234E+02 -.877356757E+02 -.877073573E+02 -.876802971E+02 -.876545086E+02 -.876299911E+02 -.876067316E+02 -.875847067E+02 -.875638835E+02 -.875442216E+02 -.875256741E+02 -.875081887E+02 -.874917091E+02 -.874761758E+02 -.874615272E+02 -.874477018E+02 -.874346395E+02 -.874222861E+02 -.874105988E+02 -.873995563E+02 -.873891738E+02 -.873795250E+02 -.873707740E+02 -.873632168E+02 -.873573348E+02 -.873538612E+02 -.873538612E+02
 -.873531662E+02 -.873531662E+02 -.873565729E+02 -.873623551E+02 -.873698145E+02 -.873785001E+02 -.873881378E+02 -.873985806E+02 -.874097704E+02 -.874217063E+02 -.874344274E+02 -.874479986E+02 -.874624945E+02 -.874779968E+02 -.874945889E+02 -.875123493E+02 -.875313531E+02 -.875516723E+02 -.875733747E+02 -.875965231E+02 -.876211748E+02 -.876473788E+02 -.876751720E+02 -.877045784E+02 -.877356068E+02 -.877682470E+02 -.878024669E+02 -.878382117E+02 -.878754002E+02 -.879139220E+02 -.879536362E+02 -.879943697E+02 -.880359146E+02 -.880780281E+02 -.881204332E+02 -.881628183E+02 -.882048399E+02 -.882461258E+02 -.882862792E+02 -.883248850E+02 -.883615166E+02 -.883957442E+02 -.884271443E+02 -.884553098E+02 -.884798599E+02 -.885004511E+02 -.885167865E+02 -.885286249E+02 -.885357885E+02 -.885381683E+02 -.885357276E+02 -.885285033E+02 -.885166046E+02 -.885002098E+02 -.884795600E+02 -.884549523E+02 -.884267308E+02 -.883952762E+02 -.883609963E+02 -.883243148E+02 -.882856619E+02 -.882454646E+02 -.882041387E+02 -.881620813E+02 -.881196653E+02 -.880772349E+02 -.880351020E+02 -.879935446E+02 -.879528057E+02 -.879130932E+02 -.878745812E+02 -.878374107E+02 -.878016922E+02 -.877675076E+02 -.877349130E+02 -.877039411E+02 -.876746038E+02 -.876468951E+02 -.876207932E+02 -.875962629E+02 -.875732583E+02 -.875517239E+02 -.875315969E+02 -.875128087E+02 -.874952862E+02 -.874789532E+02 -.874637313E+02 -.874495411E+02 -.874363040E+02 -.874239438E+02 -.874123901E+02 -.874015836E+02 -.873914841E+02 -.873820842E+02 -.873734280E+02 -.873656387E+02 -.873589554E+02 -.873537795E+02 -.873507338E+02 -.873507338E+02
 -.873491157E+02 -.873491157E+02 -.873519701E+02 -.873568424E+02 -.873631721E+02 -.873706025E+02 -.873789284E+02 -.873880557E+02 -.873979650E+02 -.874086882E+02 -.874202921E+02 -.874328618E+02 -.874464919E+02 -.874612825E+02 -.874773326E+02 -.874947405E+02 -.875136062E+02 -.875340299E+02 -.875561087E+02 -.875799367E+02 -.876056030E+02 -.876331877E+02 -.876627602E+02 -.876943764E+02 -.877280749E+02 -.877638731E+02 -.878017649E+02 -.878417169E+02 -.878836633E+02 -.879275024E+02 -.879730942E+02 -.880202548E+02 -.880687547E+02 -.881183164E+02 -.881686122E+02 -.882192646E+02 -.882698476E+02 -.883198901E+02 -.883688805E+02 -.884162747E+02 -.884615053E+02 -.885039929E+02 -.885431594E+02 -.885784429E+02 -.886093134E+02 -.886352881E+02 -.886559474E+02 -.886709482E+02 -.886800366E+02 -.886830562E+02 -.886799544E+02 -.886707839E+02 -.886557012E+02 -.886349606E+02 -.886089052E+02 -.885779549E+02 -.885425928E+02 -.885033491E+02 -.884607862E+02 -.884154822E+02 -.883680168E+02 -.883189579E+02 -.882688498E+02 -.882182046E+02 -.881674939E+02 -.881171443E+02 -.880675341E+02 -.880189915E+02 -.879717951E+02 -.879261748E+02 -.878823148E+02 -.878403557E+02 -.878003991E+02 -.877625110E+02 -.877267257E+02 -.876930500E+02 -.876614672E+02 -.876319405E+02 -.876044164E+02 -.875788280E+02 -.875550978E+02 -.875331398E+02 -.875128619E+02 -.874941677E+02 -.874769579E+02 -.874611319E+02 -.874465886E+02 -.874332280E+02 -.874209517E+02 -.874096653E+02 -.873992806E+02 -.873897194E+02 -.873809207E+02 -.873728510E+02 -.873655193E+02 -.873589997E+02 -.873534608E+02 -.873492042E+02 -.873467135E+02 -.873467135E+02
 -.873440781E+02 -.873440781E+02 -.873462247E+02 -.873499230E+02 -.873547833E+02 -.873605718E+02 -.873671731E+02 -.873745567E+02 -.873827487E+02 -.873918173E+02 -.874018551E+02 -.874129659E+02 -.874252630E+02 -.874388636E+02 -.874538891E+02 -.874704667E+02 -.874887277E+02 -.875088042E+02 -.875308297E+02 -.875549379E+02 -.875812580E+02 -.876099125E+02 -.876410145E+02 -.876746649E+02 -.877109474E+02 -.877499247E+02 -.877916339E+02 -.878360802E+02 -.878832316E+02 -.879330137E+02 -.879853026E+02 -.880399184E+02 -.880966206E+02 -.881551017E+02 -.882149838E+02 -.882758165E+02 -.883370765E+02 -.883981699E+02 -.884584376E+02 -.885171643E+02 -.885735899E+02 -.886269260E+02 -.886763743E+02 -.887211486E+02 -.887604984E+02 -.887937339E+02 -.888202496E+02 -.888395482E+02 -.888512590E+02 -.888551532E+02 -.888511536E+02 -.888393378E+02 -.888199346E+02 -.887933148E+02 -.887599761E+02 -.887205237E+02 -.886756478E+02 -.886260988E+02 -.885726632E+02 -.885161394E+02 -.884573160E+02 -.883969533E+02 -.883357672E+02 -.882744168E+02 -.882134967E+02 -.881535305E+02 -.880949695E+02 -.880381922E+02 -.879835066E+02 -.879311546E+02 -.878813163E+02 -.878341164E+02 -.877896299E+02 -.877478885E+02 -.877088871E+02 -.876725892E+02 -.876389327E+02 -.876078349E+02 -.875791966E+02 -.875529066E+02 -.875288448E+02 -.875068850E+02 -.874868976E+02 -.874687514E+02 -.874523153E+02 -.874374596E+02 -.874240570E+02 -.874119835E+02 -.874011194E+02 -.873913501E+02 -.873825681E+02 -.873746753E+02 -.873675879E+02 -.873612431E+02 -.873556097E+02 -.873507041E+02 -.873466105E+02 -.873435096E+02 -.873417142E+02 -.873417142E+02
 -.873378925E+02 -.873378925E+02 -.873391638E+02 -.873414035E+02 -.873444319E+02 -.873481669E+02 -.873526002E+02 -.873577732E+02 -.873637641E+02 -.873706752E+02 -.873786196E+02 -.873877212E+02 -.873981130E+02 -.874099353E+02 -.874233380E+02 -.874384795E+02 -.874555251E+02 -.874746464E+02 -.874960210E+02 -.875198285E+02 -.875462479E+02 -.875754569E+02 -.876076285E+02 -.876429262E+02 -.876814992E+02 -.877234776E+02 -.877689660E+02 -.878180358E+02 -.878707177E+02 -.879269922E+02 -.879867791E+02 -.880499285E+02 -.881162104E+02 -.881853044E+02 -.882567922E+02 -.883301508E+02 -.884047483E+02 -.884798440E+02 -.885545921E+02 -.886280510E+02 -.886991981E+02 -.887669506E+02 -.888301928E+02 -.888878080E+02 -.889387157E+02 -.889819102E+02 -.890165008E+02 -.890417491E+02 -.890571013E+02 -.890622148E+02 -.890569732E+02 -.890414929E+02 -.890161168E+02 -.889813985E+02 -.889380767E+02 -.888870423E+02 -.888293007E+02 -.887659330E+02 -.886980555E+02 -.886267842E+02 -.885532019E+02 -.884783314E+02 -.884031146E+02 -.883283975E+02 -.882549212E+02 -.881833178E+02 -.881141109E+02 -.880477195E+02 -.879844644E+02 -.879245766E+02 -.878682069E+02 -.878154361E+02 -.877662846E+02 -.877207223E+02 -.876786779E+02 -.876400468E+02 -.876046992E+02 -.875724859E+02 -.875432446E+02 -.875168040E+02 -.874929884E+02 -.874716205E+02 -.874525241E+02 -.874355259E+02 -.874204572E+02 -.874071551E+02 -.873954627E+02 -.873852303E+02 -.873763149E+02 -.873685814E+02 -.873619023E+02 -.873561593E+02 -.873512445E+02 -.873470637E+02 -.873435408E+02 -.873406257E+02 -.873383047E+02 -.873366154E+02 -.873356669E+02 -.873356669E+02
 -.873304653E+02 -.873304653E+02 -.873306879E+02 -.873311728E+02 -.873319919E+02 -.873332420E+02 -.873350346E+02 -.873374918E+02 -.873407432E+02 -.873449209E+02 -.873501615E+02 -.873566107E+02 -.873644231E+02 -.873737644E+02 -.873848136E+02 -.873977623E+02 -.874128136E+02 -.874301826E+02 -.874500946E+02 -.874727834E+02 -.874984909E+02 -.875274648E+02 -.875599547E+02 -.875962076E+02 -.876364643E+02 -.876809529E+02 -.877298794E+02 -.877834194E+02 -.878417068E+02 -.879048201E+02 -.879727685E+02 -.880454763E+02 -.881227659E+02 -.882043415E+02 -.882897730E+02 -.883784813E+02 -.884697273E+02 -.885626046E+02 -.886560388E+02 -.887487944E+02 -.888394919E+02 -.889266339E+02 -.890086430E+02 -.890839095E+02 -.891508488E+02 -.892079642E+02 -.892539133E+02 -.892875715E+02 -.893080897E+02 -.893149388E+02 -.893079392E+02 -.892872703E+02 -.892534608E+02 -.892073602E+02 -.891500928E+02 -.890830012E+02 -.890075824E+02 -.889254213E+02 -.888381275E+02 -.887472787E+02 -.886543723E+02 -.885607877E+02 -.884677603E+02 -.883763645E+02 -.882875069E+02 -.882019269E+02 -.881202039E+02 -.880427687E+02 -.879699175E+02 -.879018284E+02 -.878385781E+02 -.877801583E+02 -.877264912E+02 -.876774438E+02 -.876328413E+02 -.875924773E+02 -.875561247E+02 -.875235425E+02 -.874944834E+02 -.874686984E+02 -.874459416E+02 -.874259730E+02 -.874085606E+02 -.873934825E+02 -.873805279E+02 -.873694970E+02 -.873602019E+02 -.873524661E+02 -.873461239E+02 -.873410198E+02 -.873370078E+02 -.873339498E+02 -.873317141E+02 -.873301738E+02 -.873292043E+02 -.873286814E+02 -.873284796E+02 -.873284713E+02 -.873285288E+02 -.873285288E+02
 -.873218056E+02 -.873218056E+02 -.873207988E+02 -.873192263E+02 -.873174499E+02 -.873157663E+02 -.873144190E+02 -.873136146E+02 -.873135329E+02 -.873143379E+02 -.873161913E+02 -.873192592E+02 -.873237173E+02 -.873297554E+02 -.873375800E+02 -.873474140E+02 -.873594982E+02 -.873740919E+02 -.873914730E+02 -.874119372E+02 -.874357992E+02 -.874633898E+02 -.874950543E+02 -.875311491E+02 -.875720371E+02 -.876180797E+02 -.876696283E+02 -.877270137E+02 -.877905304E+02 -.878604194E+02 -.879368488E+02 -.880198905E+02 -.881094943E+02 -.882054605E+02 -.883074110E+02 -.884147606E+02 -.885266921E+02 -.886421348E+02 -.887597527E+02 -.888779426E+02 -.889948477E+02 -.891083879E+02 -.892163103E+02 -.893162590E+02 -.894058646E+02 -.894828481E+02 -.895451328E+02 -.895909578E+02 -.896189804E+02 -.896283589E+02 -.896188065E+02 -.895906098E+02 -.895446105E+02 -.894821509E+02 -.894049918E+02 -.893152096E+02 -.892150833E+02 -.891069823E+02 -.889932625E+02 -.888761773E+02 -.887578068E+02 -.886400080E+02 -.885243843E+02 -.884122716E+02 -.883047402E+02 -.882026075E+02 -.881064585E+02 -.880166718E+02 -.879334475E+02 -.878568364E+02 -.877867671E+02 -.877230724E+02 -.876655116E+02 -.876137913E+02 -.875675820E+02 -.875265327E+02 -.874902819E+02 -.874584673E+02 -.874307323E+02 -.874067316E+02 -.873861344E+02 -.873686274E+02 -.873539160E+02 -.873417250E+02 -.873317985E+02 -.873238996E+02 -.873178099E+02 -.873133276E+02 -.873102666E+02 -.873084543E+02 -.873077285E+02 -.873079342E+02 -.873089180E+02 -.873105203E+02 -.873125657E+02 -.873148496E+02 -.873171223E+02 -.873190699E+02 -.873202949E+02 -.873202949E+02
 -.873119769E+02 -.873119769E+02 -.873095670E+02 -.873056417E+02 -.873008853E+02 -.872958125E+02 -.872908096E+02 -.872861715E+02 -.872821297E+02 -.872788814E+02 -.872766110E+02 -.872755012E+02 -.872757434E+02 -.872775456E+02 -.872811355E+02 -.872867619E+02 -.872946991E+02 -.873052487E+02 -.873187403E+02 -.873355349E+02 -.873560262E+02 -.873806403E+02 -.874098353E+02 -.874441006E+02 -.874839521E+02 -.875299269E+02 -.875825742E+02 -.876424429E+02 -.877100642E+02 -.877859327E+02 -.878704792E+02 -.879640381E+02 -.880668103E+02 -.881788196E+02 -.882998645E+02 -.884294671E+02 -.885668224E+02 -.887107504E+02 -.888596566E+02 -.890115083E+02 -.891638315E+02 -.893137376E+02 -.894579841E+02 -.895930743E+02 -.897153957E+02 -.898213926E+02 -.899077618E+02 -.899716575E+02 -.900108836E+02 -.900240521E+02 -.900106879E+02 -.899712656E+02 -.899071729E+02 -.898206057E+02 -.897144093E+02 -.895918867E+02 -.894565933E+02 -.893121415E+02 -.891620280E+02 -.890094952E+02 -.888574323E+02 -.887083132E+02 -.885641713E+02 -.884266011E+02 -.882967826E+02 -.881755208E+02 -.880632930E+02 -.879603005E+02 -.878665195E+02 -.877817494E+02 -.877056560E+02 -.876378094E+02 -.875777160E+02 -.875248443E+02 -.874786467E+02 -.874385749E+02 -.874040925E+02 -.873746837E+02 -.873498594E+02 -.873291609E+02 -.873121618E+02 -.872984689E+02 -.872877217E+02 -.872795912E+02 -.872737787E+02 -.872700135E+02 -.872680509E+02 -.872676693E+02 -.872686678E+02 -.872708620E+02 -.872740797E+02 -.872781537E+02 -.872829126E+02 -.872881669E+02 -.872936898E+02 -.872991917E+02 -.873042880E+02 -.873084598E+02 -.873110093E+02 -.873110093E+02
 -.873010283E+02 -.873010283E+02 -.872970586E+02 -.872905103E+02 -.872824149E+02 -.872735209E+02 -.872643659E+02 -.872553343E+02 -.872467110E+02 -.872387253E+02 -.872315765E+02 -.872254552E+02 -.872205609E+02 -.872171090E+02 -.872153362E+02 -.872155073E+02 -.872179202E+02 -.872229085E+02 -.872308478E+02 -.872421594E+02 -.872573144E+02 -.872768369E+02 -.873013078E+02 -.873313664E+02 -.873677095E+02 -.874110886E+02 -.874623049E+02 -.875221986E+02 -.875916336E+02 -.876714757E+02 -.877625605E+02 -.878656546E+02 -.879814036E+02 -.881102686E+02 -.882524519E+02 -.884078102E+02 -.885757607E+02 -.887551827E+02 -.889443254E+02 -.891407297E+02 -.893411807E+02 -.895417044E+02 -.897376248E+02 -.899236931E+02 -.900942982E+02 -.902437513E+02 -.903666356E+02 -.904581871E+02 -.905146710E+02 -.905337008E+02 -.905144554E+02 -.904577551E+02 -.903659853E+02 -.902428804E+02 -.900932038E+02 -.899223723E+02 -.897360744E+02 -.895399216E+02 -.893391624E+02 -.891384729E+02 -.889418271E+02 -.887524400E+02 -.885727708E+02 -.884045707E+02 -.882489606E+02 -.881065237E+02 -.879774027E+02 -.878613952E+02 -.877580392E+02 -.876666890E+02 -.875865780E+02 -.875168703E+02 -.874567011E+02 -.874052070E+02 -.873615483E+02 -.873249247E+02 -.872945848E+02 -.872698326E+02 -.872500293E+02 -.872345938E+02 -.872230012E+02 -.872147799E+02 -.872095085E+02 -.872068117E+02 -.872063563E+02 -.872078476E+02 -.872110244E+02 -.872156555E+02 -.872215348E+02 -.872284757E+02 -.872363045E+02 -.872448498E+02 -.872539288E+02 -.872633264E+02 -.872727664E+02 -.872818720E+02 -.872901161E+02 -.872967591E+02 -.873007767E+02 -.873007767E+02
 -.872891826E+02 -.872891826E+02 -.872835161E+02 -.872741062E+02 -.872623526E+02 -.872492500E+02 -.872354901E+02 -.872215495E+02 -.872077658E+02 -.871943900E+02 -.871816265E+02 -.871696645E+02 -.871586960E+02 -.871489269E+02 -.871405874E+02 -.871339408E+02 -.871292898E+02 -.871269829E+02 -.871274226E+02 -.871310733E+02 -.871384681E+02 -.871502173E+02 -.871670174E+02 -.871896575E+02 -.872190255E+02 -.872561137E+02 -.873020203E+02 -.873579463E+02 -.874251879E+02 -.875051184E+02 -.875991600E+02 -.877087409E+02 -.878352337E+02 -.879798732E+02 -.881436485E+02 -.883271684E+02 -.885304996E+02 -.887529846E+02 -.889930462E+02 -.892479980E+02 -.895138847E+02 -.897853834E+02 -.900558046E+02 -.903172269E+02 -.905607924E+02 -.907771724E+02 -.909571887E+02 -.910925469E+02 -.911766010E+02 -.912050393E+02 -.911763664E+02 -.910920767E+02 -.909564805E+02 -.907762229E+02 -.905595976E+02 -.903157821E+02 -.900541049E+02 -.897834240E+02 -.895116611E+02 -.892455059E+02 -.889902815E+02 -.887499435E+02 -.885271784E+02 -.883235631E+02 -.881397555E+02 -.879756889E+02 -.878307548E+02 -.877039641E+02 -.875940813E+02 -.874997328E+02 -.874194898E+02 -.873519296E+02 -.872956787E+02 -.872494415E+02 -.872120170E+02 -.871823076E+02 -.871593216E+02 -.871421714E+02 -.871300683E+02 -.871223160E+02 -.871183035E+02 -.871174967E+02 -.871194306E+02 -.871237019E+02 -.871299618E+02 -.871379087E+02 -.871472825E+02 -.871578582E+02 -.871694394E+02 -.871818508E+02 -.871949292E+02 -.872085099E+02 -.872224078E+02 -.872363894E+02 -.872501330E+02 -.872631758E+02 -.872748438E+02 -.872841659E+02 -.872897716E+02 -.872897716E+02
 -.872767199E+02 -.872767199E+02 -.872692539E+02 -.872568005E+02 -.872411420E+02 -.872235252E+02 -.872047977E+02 -.871855270E+02 -.871660945E+02 -.871467621E+02 -.871277283E+02 -.871091639E+02 -.870912338E+02 -.870741141E+02 -.870580063E+02 -.870431467E+02 -.870298148E+02 -.870183437E+02 -.870091308E+02 -.870026478E+02 -.869994535E+02 -.870002084E+02 -.870056892E+02 -.870168035E+02 -.870346083E+02 -.870603265E+02 -.870953622E+02 -.871413158E+02 -.871999913E+02 -.872733970E+02 -.873637336E+02 -.874733645E+02 -.876047605E+02 -.877604095E+02 -.879426831E+02 -.881536490E+02 -.883948234E+02 -.886668582E+02 -.889691689E+02 -.892995231E+02 -.896536304E+02 -.900247945E+02 -.904037122E+02 -.907785063E+02 -.911350712E+02 -.914577773E+02 -.917305477E+02 -.919382709E+02 -.920684318E+02 -.921127103E+02 -.920681822E+02 -.919377699E+02 -.917297917E+02 -.914567611E+02 -.911337885E+02 -.907769501E+02 -.904018755E+02 -.900226705E+02 -.896512127E+02 -.892968062E+02 -.889661476E+02 -.886635279E+02 -.883911796E+02 -.881496874E+02 -.879383991E+02 -.877557984E+02 -.875998171E+02 -.874680838E+02 -.873581103E+02 -.872674254E+02 -.871936646E+02 -.871346257E+02 -.870882997E+02 -.870528820E+02 -.870267728E+02 -.870085673E+02 -.869970433E+02 -.869911441E+02 -.869899617E+02 -.869927200E+02 -.869987582E+02 -.870075165E+02 -.870185215E+02 -.870313750E+02 -.870457425E+02 -.870613442E+02 -.870779456E+02 -.870953505E+02 -.871133920E+02 -.871319240E+02 -.871508093E+02 -.871699031E+02 -.871890295E+02 -.872079454E+02 -.872262912E+02 -.872435214E+02 -.872588154E+02 -.872709658E+02 -.872782443E+02 -.872782443E+02
 -.872640130E+02 -.872640130E+02 -.872546928E+02 -.872390953E+02 -.872193896E+02 -.871970736E+02 -.871731497E+02 -.871482699E+02 -.871228462E+02 -.870971411E+02 -.870713315E+02 -.870455493E+02 -.870199108E+02 -.869945390E+02 -.869695778E+02 -.869452031E+02 -.869216341E+02 -.868991457E+02 -.868780793E+02 -.868588581E+02 -.868420044E+02 -.868281588E+02 -.868181015E+02 -.868127804E+02 -.868133413E+02 -.868211612E+02 -.868378867E+02 -.868654738E+02 -.869062282E+02 -.869628435E+02 -.870384319E+02 -.871365381E+02 -.872611262E+02 -.874165239E+02 -.876073043E+02 -.878380788E+02 -.881131735E+02 -.884361586E+02 -.888092109E+02 -.892323123E+02 -.897023275E+02 -.902120705E+02 -.907495369E+02 -.912975151E+02 -.918337552E+02 -.923317994E+02 -.927625789E+02 -.930969822E+02 -.933094863E+02 -.933823626E+02 -.933092266E+02 -.930964599E+02 -.927617881E+02 -.923307319E+02 -.918324006E+02 -.912958625E+02 -.907475760E+02 -.902097923E+02 -.896997247E+02 -.892293787E+02 -.888059413E+02 -.884325480E+02 -.881092173E+02 -.878337720E+02 -.876026417E+02 -.874114999E+02 -.872557348E+02 -.871307727E+02 -.870322855E+02 -.869563086E+02 -.868992965E+02 -.868581358E+02 -.868301314E+02 -.868129760E+02 -.868047131E+02 -.868036955E+02 -.868085460E+02 -.868181191E+02 -.868314666E+02 -.868478077E+02 -.868665019E+02 -.868870262E+02 -.869089557E+02 -.869319470E+02 -.869557237E+02 -.869800652E+02 -.870047960E+02 -.870297764E+02 -.870548937E+02 -.870800513E+02 -.871051560E+02 -.871300981E+02 -.871547235E+02 -.871787909E+02 -.872019109E+02 -.872234626E+02 -.872424835E+02 -.872575320E+02 -.872665210E+02 -.872665210E+02
 -.872514885E+02 -.872514885E+02 -.872403212E+02 -.872215862E+02 -.871978303E+02 -.871707962E+02 -.871416317E+02 -.871110592E+02 -.870795125E+02 -.870472411E+02 -.870143816E+02 -.869810081E+02 -.869471676E+02 -.869129031E+02 -.868782690E+02 -.868433436E+02 -.868082411E+02 -.867731226E+02 -.867382094E+02 -.867037997E+02 -.866702871E+02 -.866381841E+02 -.866081513E+02 -.865810339E+02 -.865579052E+02 -.865401193E+02 -.865293759E+02 -.865277947E+02 -.865380028E+02 -.865632344E+02 -.866074365E+02 -.866753771E+02 -.867727417E+02 -.869062004E+02 -.870834121E+02 -.873129199E+02 -.876038703E+02 -.879654696E+02 -.884060795E+02 -.889318622E+02 -.895449520E+02 -.902412790E+02 -.910084017E+02 -.918238827E+02 -.926545579E+02 -.934565333E+02 -.941759875E+02 -.947526076E+02 -.951280007E+02 -.952585049E+02 -.951277302E+02 -.947520638E+02 -.941751644E+02 -.934554204E+02 -.926531404E+02 -.918221435E+02 -.910063249E+02 -.902388525E+02 -.895421677E+02 -.889287147E+02 -.884025650E+02 -.879615842E+02 -.875996097E+02 -.873082792E+02 -.870783858E+02 -.869007823E+02 -.867669248E+02 -.866691533E+02 -.866007972E+02 -.865561701E+02 -.865305033E+02 -.865198489E+02 -.865209710E+02 -.865312405E+02 -.865485359E+02 -.865711568E+02 -.865977478E+02 -.866272353E+02 -.866587737E+02 -.866917018E+02 -.867255063E+02 -.867597929E+02 -.867942622E+02 -.868286905E+02 -.868629144E+02 -.868968179E+02 -.869303221E+02 -.869633758E+02 -.869959461E+02 -.870280080E+02 -.870595302E+02 -.870904534E+02 -.871206582E+02 -.871499159E+02 -.871778180E+02 -.872036772E+02 -.872263988E+02 -.872443169E+02 -.872549961E+02 -.872549961E+02
 -.872395992E+02 -.872395992E+02 -.872266702E+02 -.872049372E+02 -.871773020E+02 -.871457336E+02 -.871115086E+02 -.870754079E+02 -.870378756E+02 -.869991339E+02 -.869592650E+02 -.869182701E+02 -.868761071E+02 -.868327150E+02 -.867880290E+02 -.867419931E+02 -.866945694E+02 -.866457470E+02 -.865955549E+02 -.865440753E+02 -.864914607E+02 -.864379573E+02 -.863839358E+02 -.863299305E+02 -.862766905E+02 -.862252457E+02 -.861769919E+02 -.861337990E+02 -.860981494E+02 -.860733100E+02 -.860635426E+02 -.860743570E+02 -.861128061E+02 -.861878111E+02 -.863104908E+02 -.864944383E+02 -.867558461E+02 -.871133124E+02 -.875870800E+02 -.881973688E+02 -.889614484E+02 -.898892876E+02 -.909782375E+02 -.922081681E+02 -.935382016E+02 -.949023156E+02 -.962005963E+02 -.972971448E+02 -.980402413E+02 -.983045847E+02 -.980399545E+02 -.972965698E+02 -.961997294E+02 -.949011475E+02 -.935367146E+02 -.922063371E+02 -.909760393E+02 -.898867075E+02 -.889584793E+02 -.881940072E+02 -.875833238E+02 -.871091593E+02 -.867512928E+02 -.864894803E+02 -.863051222E+02 -.861820249E+02 -.861065944E+02 -.860677107E+02 -.860564513E+02 -.860657624E+02 -.860901330E+02 -.861253004E+02 -.861679966E+02 -.862157370E+02 -.862666493E+02 -.863193359E+02 -.863727653E+02 -.864261872E+02 -.864790665E+02 -.865310315E+02 -.865818349E+02 -.866313230E+02 -.866794123E+02 -.867260720E+02 -.867713097E+02 -.868151612E+02 -.868576815E+02 -.868989378E+02 -.869390012E+02 -.869779374E+02 -.870157925E+02 -.870525704E+02 -.870881973E+02 -.871224673E+02 -.871549622E+02 -.871849403E+02 -.872111880E+02 -.872318330E+02 -.872441156E+02 -.872441156E+02
 -.872288639E+02 -.872288639E+02 -.872143418E+02 -.871898927E+02 -.871587349E+02 -.871230351E+02 -.870841786E+02 -.870429932E+02 -.869999215E+02 -.869551484E+02 -.869086941E+02 -.868604769E+02 -.868103535E+02 -.867581421E+02 -.867036381E+02 -.866466226E+02 -.865868669E+02 -.865241399E+02 -.864582124E+02 -.863888642E+02 -.863158946E+02 -.862391382E+02 -.861584856E+02 -.860739147E+02 -.859855331E+02 -.858936389E+02 -.857988034E+02 -.857019893E+02 -.856047103E+02 -.855092501E+02 -.854189602E+02 -.853386628E+02 -.852751868E+02 -.852380707E+02 -.852404594E+02 -.853002036E+02 -.854411169E+02 -.856942357E+02 -.860987157E+02 -.867016587E+02 -.875557269E+02 -.887130467E+02 -.902143555E+02 -.920752016E+02 -.942757602E+02 -.967462394E+02 -.993124477E+02 -.101653613E+03 -.103341596E+03 -.103967009E+03 -.103341294E+03 -.101653008E+03 -.993115351E+02 -.967450111E+02 -.942741967E+02 -.920732662E+02 -.902120175E+02 -.887102950E+02 -.875525603E+02 -.866980778E+02 -.860947199E+02 -.856898235E+02 -.854362850E+02 -.852949479E+02 -.852347740E+02 -.852319481E+02 -.852686180E+02 -.853316376E+02 -.854114668E+02 -.855012753E+02 -.855962397E+02 -.856930071E+02 -.857892926E+02 -.858835809E+02 -.859749071E+02 -.860626968E+02 -.861466500E+02 -.862266571E+02 -.863027389E+02 -.863750032E+02 -.864436142E+02 -.865087708E+02 -.865706913E+02 -.866296031E+02 -.866857349E+02 -.867393119E+02 -.867905521E+02 -.868396623E+02 -.868868342E+02 -.869322363E+02 -.869760016E+02 -.870182045E+02 -.870588236E+02 -.870976827E+02 -.871343628E+02 -.871680791E+02 -.871975172E+02 -.872206238E+02 -.872343515E+02 -.872343515E+02
 -.872198309E+02 -.872198309E+02 -.872039641E+02 -.871772197E+02 -.871430791E+02 -.871038702E+02 -.870610665E+02 -.870155290E+02 -.869676907E+02 -.869176966E+02 -.868655041E+02 -.868109484E+02 -.867537832E+02 -.866937043E+02 -.866303614E+02 -.865633620E+02 -.864922721E+02 -.864166149E+02 -.863358659E+02 -.862494493E+02 -.861567352E+02 -.860570374E+02 -.859496139E+02 -.858336723E+02 -.857083806E+02 -.855728904E+02 -.854263773E+02 -.852681082E+02 -.850975477E+02 -.849145274E+02 -.847195117E+02 -.845140097E+02 -.843012133E+02 -.840869777E+02 -.838813184E+02 -.837006643E+02 -.835711608E+02 -.835332879E+02 -.836478178E+02 -.840024619E+02 -.847172191E+02 -.859443628E+02 -.878567627E+02 -.906181852E+02 -.943429646E+02 -.990767421E+02 -.104615735E+03 -.110262273E+03 -.114773324E+03 -.116601665E+03 -.114773020E+03 -.110261658E+03 -.104614797E+03 -.990754652E+02 -.943413212E+02 -.906161194E+02 -.878542504E+02 -.859414074E+02 -.847138286E+02 -.839986427E+02 -.836435730E+02 -.835286176E+02 -.835660621E+02 -.836951324E+02 -.838753468E+02 -.840805578E+02 -.842943347E+02 -.845066604E+02 -.847116784E+02 -.849061951E+02 -.850886997E+02 -.852587266E+02 -.854164425E+02 -.855623816E+02 -.856972751E+02 -.858219445E+02 -.859372353E+02 -.860439769E+02 -.861429598E+02 -.862349241E+02 -.863205541E+02 -.864004778E+02 -.864752687E+02 -.865454489E+02 -.866114930E+02 -.866738319E+02 -.867328563E+02 -.867889190E+02 -.868423344E+02 -.868933749E+02 -.869422601E+02 -.869891346E+02 -.870340296E+02 -.870768007E+02 -.871170341E+02 -.871539139E+02 -.871860446E+02 -.872112246E+02 -.872261677E+02 -.872261677E+02
 -.872129928E+02 -.872129928E+02 -.871961036E+02 -.871676129E+02 -.871311981E+02 -.870893079E+02 -.870434808E+02 -.869945982E+02 -.869430809E+02 -.868890388E+02 -.868323745E+02 -.867728511E+02 -.867101332E+02 -.866438091E+02 -.865733989E+02 -.864983536E+02 -.864180515E+02 -.863317859E+02 -.862387505E+02 -.861380236E+02 -.860285464E+02 -.859090980E+02 -.857782664E+02 -.856344139E+02 -.854756353E+02 -.852997123E+02 -.851040618E+02 -.848856792E+02 -.846410817E+02 -.843662664E+02 -.840567039E+02 -.837074219E+02 -.833132813E+02 -.828696496E+02 -.823738590E+02 -.818281358E+02 -.812451265E+02 -.806576428E+02 -.801345404E+02 -.798040987E+02 -.798839113E+02 -.807111759E+02 -.827595187E+02 -.866210581E+02 -.929327825E+02 -.102313108E+03 -.115119698E+03 -.130423561E+03 -.144965919E+03 -.152282809E+03 -.144965608E+03 -.130422930E+03 -.115118728E+03 -.102311768E+03 -.929310311E+02 -.866188232E+02 -.827567996E+02 -.807079873E+02 -.798802719E+02 -.798000248E+02 -.801300422E+02 -.806527237E+02 -.812397841E+02 -.818223634E+02 -.823676474E+02 -.828629877E+02 -.833061565E+02 -.836998199E+02 -.840486091E+02 -.843576617E+02 -.846319487E+02 -.848759977E+02 -.850938104E+02 -.852888678E+02 -.854641730E+02 -.856223070E+02 -.857654846E+02 -.858956079E+02 -.860143122E+02 -.861230072E+02 -.862229115E+02 -.863150813E+02 -.864004364E+02 -.864797797E+02 -.865538155E+02 -.866231634E+02 -.866883701E+02 -.867499175E+02 -.868082284E+02 -.868636652E+02 -.869165217E+02 -.869670028E+02 -.870151850E+02 -.870609525E+02 -.871038989E+02 -.871431877E+02 -.871773646E+02 -.872041179E+02 -.872199823E+02 -.872199823E+02
 -.872087260E+02 -.872087260E+02 -.871911978E+02 -.871616142E+02 -.871237736E+02 -.870802005E+02 -.870324727E+02 -.869814816E+02 -.869276390E+02 -.868710303E+02 -.868115202E+02 -.867488227E+02 -.866825418E+02 -.866121919E+02 -.865372023E+02 -.864569155E+02 -.863705760E+02 -.862773115E+02 -.861761109E+02 -.860657964E+02 -.859449858E+02 -.858120477E+02 -.856650446E+02 -.855016576E+02 -.853190923E+02 -.851139577E+02 -.848821053E+02 -.846184170E+02 -.843165259E+02 -.839684474E+02 -.835641052E+02 -.830907447E+02 -.825322913E+02 -.818688466E+02 -.810768406E+02 -.801309936E+02 -.790103372E+02 -.777121842E+02 -.762798187E+02 -.748507946E+02 -.737311697E+02 -.734945349E+02 -.750926711E+02 -.799514306E+02 -.900321160E+02 -.107950343E+03 -.137346444E+03 -.180917359E+03 -.235832217E+03 -.280202348E+03 -.235831890E+03 -.180916693E+03 -.137345417E+03 -.107948915E+03 -.900302208E+02 -.799490135E+02 -.750897417E+02 -.734911207E+02 -.737273005E+02 -.748464952E+02 -.762751055E+02 -.777070633E+02 -.790048064E+02 -.801250442E+02 -.810704600E+02 -.818620204E+02 -.825250039E+02 -.830829790E+02 -.835558435E+02 -.839596710E+02 -.843072145E+02 -.846085491E+02 -.848716576E+02 -.851029058E+02 -.853074098E+02 -.854893164E+02 -.856520139E+02 -.857982929E+02 -.859304692E+02 -.860504781E+02 -.861599481E+02 -.862602586E+02 -.863525852E+02 -.864379356E+02 -.865171792E+02 -.865910694E+02 -.866602624E+02 -.867253303E+02 -.867867700E+02 -.868450055E+02 -.869003813E+02 -.869531429E+02 -.870033975E+02 -.870510493E+02 -.870956981E+02 -.871364957E+02 -.871719525E+02 -.871996887E+02 -.872161283E+02 -.872161283E+02
 -.872072695E+02 -.872072695E+02 -.871895251E+02 -.871595701E+02 -.871212445E+02 -.870770995E+02 -.870287252E+02 -.869770155E+02 -.869223792E+02 -.868648922E+02 -.868044061E+02 -.867406171E+02 -.866731081E+02 -.866013665E+02 -.865247895E+02 -.864426813E+02 -.863542374E+02 -.862585247E+02 -.861544575E+02 -.860407625E+02 -.859159362E+02 -.857781924E+02 -.856253916E+02 -.854549501E+02 -.852637224E+02 -.850478446E+02 -.848025217E+02 -.845217371E+02 -.841978546E+02 -.838210666E+02 -.833786331E+02 -.828538564E+02 -.822247724E+02 -.814626811E+02 -.805310047E+02 -.793857534E+02 -.779803762E+02 -.762802029E+02 -.742948857E+02 -.721402630E+02 -.701420491E+02 -.689916700E+02 -.699635048E+02 -.752186019E+02 -.883074416E+02 -.115429412E+03 -.169201812E+03 -.273799074E+03 -.478119542E+03 -.886103670E+03 -.478119199E+03 -.273798380E+03 -.169200743E+03 -.115427926E+03 -.883054655E+02 -.752160879E+02 -.699604737E+02 -.689881547E+02 -.701380809E+02 -.721358684E+02 -.742900830E+02 -.762749999E+02 -.779747709E+02 -.793797364E+02 -.805245618E+02 -.814557958E+02 -.822174276E+02 -.828460341E+02 -.833703143E+02 -.838122317E+02 -.841884827E+02 -.845118060E+02 -.847920078E+02 -.850367227E+02 -.852519654E+02 -.854425294E+02 -.856122762E+02 -.857643479E+02 -.859013245E+02 -.860253428E+02 -.861381864E+02 -.862413556E+02 -.863361208E+02 -.864235652E+02 -.865046184E+02 -.865800826E+02 -.866506532E+02 -.867169347E+02 -.867794506E+02 -.868386468E+02 -.868948857E+02 -.869484272E+02 -.869993895E+02 -.870476839E+02 -.870929125E+02 -.871342235E+02 -.871701154E+02 -.871981857E+02 -.872148206E+02 -.872148206E+02
 -.872087184E+02 -.872087184E+02 -.871911927E+02 -.871616103E+02 -.871237710E+02 -.870802019E+02 -.870324792E+02 -.869814933E+02 -.869276562E+02 -.868710520E+02 -.868115453E+02 -.867488500E+02 -.866825706E+02 -.866122206E+02 -.865372305E+02 -.864569443E+02 -.863706059E+02 -.862773430E+02 -.861761450E+02 -.860658333E+02 -.859450255E+02 -.858120905E+02 -.856650899E+02 -.855017042E+02 -.853191396E+02 -.851140059E+02 -.848821545E+02 -.846184677E+02 -.843165778E+02 -.839685008E+02 -.835641597E+02 -.830908006E+02 -.825323488E+02 -.818689053E+02 -.810769008E+02 -.801310559E+02 -.790104012E+02 -.777122491E+02 -.762798835E+02 -.748508583E+02 -.737312321E+02 -.734945975E+02 -.750927364E+02 -.799515004E+02 -.900321903E+02 -.107950421E+03 -.137346523E+03 -.180917434E+03 -.235832287E+03 -.280202410E+03 -.235831945E+03 -.180916743E+03 -.137345466E+03 -.107948965E+03 -.900302758E+02 -.799490743E+02 -.750898072E+02 -.734911890E+02 -.737273701E+02 -.748465647E+02 -.762751741E+02 -.777071306E+02 -.790048721E+02 -.801251083E+02 -.810705225E+02 -.818620813E+02 -.825250633E+02 -.830830370E+02 -.835559000E+02 -.839597260E+02 -.843072680E+02 -.846086012E+02 -.848717082E+02 -.851029548E+02 -.853074573E+02 -.854893623E+02 -.856520581E+02 -.857983355E+02 -.859305101E+02 -.860505172E+02 -.861599855E+02 -.862602943E+02 -.863526190E+02 -.864379676E+02 -.865172093E+02 -.865910976E+02 -.866602887E+02 -.867253547E+02 -.867867924E+02 -.868450259E+02 -.869003998E+02 -.869531593E+02 -.870034120E+02 -.870510619E+02 -.870957087E+02 -.871365046E+02 -.871719598E+02 -.871996948E+02 -.872161336E+02 -.872161336E+02
 -.872129963E+02 -.872129963E+02 -.871961093E+02 -.871676189E+02 -.871312044E+02 -.870893187E+02 -.870434989E+02 -.869946248E+02 -.869431166E+02 -.868890827E+02 -.868324245E+02 -.867729052E+02 -.867101897E+02 -.866438658E+02 -.865734549E+02 -.864984107E+02 -.864181106E+02 -.863318483E+02 -.862388177E+02 -.861380965E+02 -.860286251E+02 -.859091827E+02 -.857783564E+02 -.856345069E+02 -.854757300E+02 -.852998087E+02 -.851041604E+02 -.848857803E+02 -.846411854E+02 -.843663728E+02 -.840568127E+02 -.837075334E+02 -.833133954E+02 -.828697662E+02 -.823739782E+02 -.818282586E+02 -.812452527E+02 -.806577714E+02 -.801346693E+02 -.798042255E+02 -.798840341E+02 -.807112953E+02 -.827596374E+02 -.866211798E+02 -.929329095E+02 -.102313244E+03 -.115119841E+03 -.130423704E+03 -.144966057E+03 -.152282938E+03 -.144965727E+03 -.130423040E+03 -.115118833E+03 -.102311873E+03 -.929311394E+02 -.866189398E+02 -.827569235E+02 -.807081163E+02 -.798804036E+02 -.798001572E+02 -.801301740E+02 -.806528539E+02 -.812399122E+02 -.818224892E+02 -.823677707E+02 -.828631085E+02 -.833062746E+02 -.836999354E+02 -.840487218E+02 -.843577717E+02 -.846320558E+02 -.848761019E+02 -.850939116E+02 -.852889660E+02 -.854642681E+02 -.856223988E+02 -.857655732E+02 -.858956931E+02 -.860143941E+02 -.861230857E+02 -.862229864E+02 -.863151527E+02 -.864005041E+02 -.864798438E+02 -.865538758E+02 -.866232199E+02 -.866884227E+02 -.867499663E+02 -.868082733E+02 -.868637061E+02 -.869165586E+02 -.869670357E+02 -.870152140E+02 -.870609776E+02 -.871039202E+02 -.871432054E+02 -.871773792E+02 -.872041300E+02 -.872199929E+02 -.872199929E+02
 -.872198460E+02 -.872198460E+02 -.872039794E+02 -.871772339E+02 -.871430930E+02 -.871038883E+02 -.870610935E+02 -.870155679E+02 -.869677422E+02 -.869177599E+02 -.868655767E+02 -.868110277E+02 -.867538663E+02 -.866937883E+02 -.866304455E+02 -.865634472E+02 -.864923601E+02 -.864167077E+02 -.863359655E+02 -.862495570E+02 -.861568516E+02 -.860571628E+02 -.859497473E+02 -.858338111E+02 -.857085228E+02 -.855730354E+02 -.854265254E+02 -.852682599E+02 -.850977033E+02 -.849146868E+02 -.847196746E+02 -.845141765E+02 -.843013837E+02 -.840871513E+02 -.838814951E+02 -.837008450E+02 -.835713461E+02 -.835334776E+02 -.836480098E+02 -.840026529E+02 -.847174052E+02 -.859445418E+02 -.878569347E+02 -.906183528E+02 -.943431331E+02 -.990769192E+02 -.104615922E+03 -.110262468E+03 -.114773522E+03 -.116601859E+03 -.114773207E+03 -.110261837E+03 -.104614969E+03 -.990756320E+02 -.943414872E+02 -.906162906E+02 -.878544286E+02 -.859415913E+02 -.847140163E+02 -.839988325E+02 -.836437633E+02 -.835288070E+02 -.835662498E+02 -.836953177E+02 -.838755292E+02 -.840807370E+02 -.842945105E+02 -.845068326E+02 -.847118468E+02 -.849063596E+02 -.850888601E+02 -.852588827E+02 -.854165943E+02 -.855625289E+02 -.856974178E+02 -.858220825E+02 -.859373684E+02 -.860441050E+02 -.861430829E+02 -.862350421E+02 -.863206668E+02 -.864005852E+02 -.864753706E+02 -.865455452E+02 -.866115837E+02 -.866739169E+02 -.867329356E+02 -.867889924E+02 -.868424019E+02 -.868934365E+02 -.869423157E+02 -.869891842E+02 -.870340733E+02 -.870768385E+02 -.871170662E+02 -.871539406E+02 -.871860666E+02 -.872112428E+02 -.872261837E+02 -.872261837E+02
 -.872288749E+02 -.872288749E+02 -.872143516E+02 -.871899007E+02 -.871587442E+02 -.871230499E+02 -.870842049E+02 -.870430360E+02 -.869999823E+02 -.869552260E+02 -.869087858E+02 -.868605796E+02 -.868104627E+02 -.867582542E+02 -.867037519E+02 -.866467378E+02 -.865869855E+02 -.865242642E+02 -.864583450E+02 -.863890065E+02 -.863160482E+02 -.862393036E+02 -.861586616E+02 -.860740989E+02 -.859857234E+02 -.858938334E+02 -.857990022E+02 -.857021923E+02 -.856049183E+02 -.855094628E+02 -.854191777E+02 -.853388851E+02 -.852754135E+02 -.852383012E+02 -.852406934E+02 -.853004413E+02 -.854413589E+02 -.856944826E+02 -.860989666E+02 -.867019111E+02 -.875559768E+02 -.887132900E+02 -.902145892E+02 -.920754257E+02 -.942759789E+02 -.967464594E+02 -.993126737E+02 -.101653846E+03 -.103341835E+03 -.103967252E+03 -.103341537E+03 -.101653248E+03 -.993117711E+02 -.967452434E+02 -.942744275E+02 -.920734999E+02 -.902122564E+02 -.887105386E+02 -.875528072E+02 -.866983263E+02 -.860949687E+02 -.856900713E+02 -.854365310E+02 -.852951913E+02 -.852350143E+02 -.852321848E+02 -.852688507E+02 -.853318659E+02 -.854116904E+02 -.855014940E+02 -.855964532E+02 -.856932152E+02 -.857894950E+02 -.858837774E+02 -.859750976E+02 -.860628811E+02 -.861468279E+02 -.862268285E+02 -.863029036E+02 -.863751610E+02 -.864437650E+02 -.865089144E+02 -.865708277E+02 -.866297321E+02 -.866858563E+02 -.867394258E+02 -.867906582E+02 -.868397607E+02 -.868869246E+02 -.869323188E+02 -.869760760E+02 -.870182709E+02 -.870588821E+02 -.870977333E+02 -.871344057E+02 -.871681149E+02 -.871975467E+02 -.872206483E+02 -.872343729E+02 -.872343729E+02
 -.872396107E+02 -.872396107E+02 -.872266793E+02 -.872049434E+02 -.871773095E+02 -.871457471E+02 -.871115342E+02 -.870754524E+02 -.870379429E+02 -.869992233E+02 -.869593740E+02 -.869183954E+02 -.868762433E+02 -.868328573E+02 -.867881755E+02 -.867421425E+02 -.866947225E+02 -.866459060E+02 -.865957231E+02 -.865442543E+02 -.864916523E+02 -.864381628E+02 -.863841544E+02 -.863301600E+02 -.862769289E+02 -.862254908E+02 -.861772427E+02 -.861340546E+02 -.860984107E+02 -.860735770E+02 -.860638151E+02 -.860746353E+02 -.861130896E+02 -.861880991E+02 -.863107827E+02 -.864947340E+02 -.867561454E+02 -.871136155E+02 -.875873869E+02 -.881976782E+02 -.889617578E+02 -.898895934E+02 -.909785363E+02 -.922084581E+02 -.935384840E+02 -.949025936E+02 -.962008738E+02 -.972974243E+02 -.980405240E+02 -.983048702E+02 -.980402419E+02 -.972968579E+02 -.962000175E+02 -.949014361E+02 -.935370055E+02 -.922066323E+02 -.909763399E+02 -.898870129E+02 -.889587881E+02 -.881943177E+02 -.875836345E+02 -.871094687E+02 -.867515999E+02 -.864897844E+02 -.863054224E+02 -.861823207E+02 -.861068852E+02 -.860679961E+02 -.860567311E+02 -.860660361E+02 -.860904004E+02 -.861255611E+02 -.861682503E+02 -.862159835E+02 -.862668884E+02 -.863195672E+02 -.863729886E+02 -.864264024E+02 -.864792733E+02 -.865312298E+02 -.865820244E+02 -.866315035E+02 -.866795837E+02 -.867262341E+02 -.867714624E+02 -.868153043E+02 -.868578150E+02 -.868990615E+02 -.869391150E+02 -.869780412E+02 -.870158862E+02 -.870526540E+02 -.870882708E+02 -.871225309E+02 -.871550163E+02 -.871849853E+02 -.872112251E+02 -.872318638E+02 -.872441426E+02 -.872441426E+02
 -.872515341E+02 -.872515341E+02 -.872403620E+02 -.872216205E+02 -.871978612E+02 -.871708286E+02 -.871416725E+02 -.871111159E+02 -.870795919E+02 -.870473454E+02 -.870145096E+02 -.869811572E+02 -.869473323E+02 -.869130783E+02 -.868784516E+02 -.868435311E+02 -.868084335E+02 -.867733208E+02 -.867384164E+02 -.867040177E+02 -.866705183E+02 -.866384303E+02 -.866084123E+02 -.865813082E+02 -.865581911E+02 -.865404148E+02 -.865296795E+02 -.865281044E+02 -.865383187E+02 -.865635564E+02 -.866077648E+02 -.866757120E+02 -.867730829E+02 -.869065469E+02 -.870837631E+02 -.873132750E+02 -.876042291E+02 -.879658318E+02 -.884064446E+02 -.889322294E+02 -.895453200E+02 -.902416457E+02 -.910087648E+02 -.918242405E+02 -.926549098E+02 -.934568800E+02 -.941763306E+02 -.947529490E+02 -.951283417E+02 -.952588465E+02 -.951280728E+02 -.947524078E+02 -.941755101E+02 -.934557688E+02 -.926534926E+02 -.918225002E+02 -.910066865E+02 -.902392182E+02 -.895425365E+02 -.889290851E+02 -.884029356E+02 -.879619537E+02 -.875999770E+02 -.873086433E+02 -.870787458E+02 -.869011374E+02 -.867672743E+02 -.866694968E+02 -.866011340E+02 -.865564997E+02 -.865308255E+02 -.865201631E+02 -.865212769E+02 -.865315378E+02 -.865488243E+02 -.865714359E+02 -.865980174E+02 -.866274950E+02 -.866590234E+02 -.866919412E+02 -.867257352E+02 -.867600110E+02 -.867944693E+02 -.868288864E+02 -.868630989E+02 -.868969909E+02 -.869304835E+02 -.869635253E+02 -.869960836E+02 -.870281335E+02 -.870596435E+02 -.870905545E+02 -.871207471E+02 -.871499929E+02 -.871778834E+02 -.872037317E+02 -.872264437E+02 -.872443541E+02 -.872550288E+02 -.872550288E+02
 -.872641120E+02 -.872641120E+02 -.872547860E+02 -.872391799E+02 -.872194656E+02 -.871971443E+02 -.871732223E+02 -.871483518E+02 -.871229455E+02 -.870972639E+02 -.870714798E+02 -.870457216E+02 -.870201030E+02 -.869947465E+02 -.869697968E+02 -.869454298E+02 -.869218676E+02 -.868993857E+02 -.868783275E+02 -.868591171E+02 -.868422768E+02 -.868284463E+02 -.868184049E+02 -.868130991E+02 -.868136742E+02 -.868215066E+02 -.868382431E+02 -.868658388E+02 -.869066005E+02 -.869632227E+02 -.870388178E+02 -.871369311E+02 -.872615262E+02 -.874169303E+02 -.876077162E+02 -.878384954E+02 -.881135942E+02 -.884365829E+02 -.888096383E+02 -.892327420E+02 -.897027583E+02 -.902125012E+02 -.907499660E+02 -.912979415E+02 -.918341782E+02 -.923322189E+02 -.927629953E+02 -.930973966E+02 -.933098995E+02 -.933827756E+02 -.933096402E+02 -.930968749E+02 -.927622053E+02 -.923311518E+02 -.918328238E+02 -.912962890E+02 -.907480054E+02 -.902102239E+02 -.897001577E+02 -.892298120E+02 -.888063738E+02 -.884329788E+02 -.881096453E+02 -.878341962E+02 -.876030614E+02 -.874119142E+02 -.872561429E+02 -.871311740E+02 -.870326794E+02 -.869566944E+02 -.868996738E+02 -.868585041E+02 -.868304901E+02 -.868133248E+02 -.868050515E+02 -.868040233E+02 -.868088627E+02 -.868184243E+02 -.868317601E+02 -.868480891E+02 -.868667709E+02 -.868872827E+02 -.869091993E+02 -.869321774E+02 -.869559408E+02 -.869802688E+02 -.870049858E+02 -.870299524E+02 -.870550556E+02 -.870801990E+02 -.871052893E+02 -.871302171E+02 -.871548282E+02 -.871788815E+02 -.872019879E+02 -.872235268E+02 -.872425363E+02 -.872575758E+02 -.872665595E+02 -.872665595E+02
 -.872768424E+02 -.872768424E+02 -.872693747E+02 -.872569181E+02 -.872412546E+02 -.872236316E+02 -.872049020E+02 -.871856366E+02 -.871662162E+02 -.871469031E+02 -.871278945E+02 -.871093563E+02 -.870914497E+02 -.870743502E+02 -.870582592E+02 -.870434117E+02 -.870300896E+02 -.870186272E+02 -.870094233E+02 -.870029507E+02 -.869997693E+02 -.870005396E+02 -.870060365E+02 -.870171672E+02 -.870349881E+02 -.870607212E+02 -.870957708E+02 -.871417362E+02 -.872004216E+02 -.872738354E+02 -.873641794E+02 -.874738177E+02 -.876052214E+02 -.877608778E+02 -.879431578E+02 -.881541292E+02 -.883953084E+02 -.886673475E+02 -.889696618E+02 -.893000192E+02 -.896541288E+02 -.900252942E+02 -.904042120E+02 -.907790052E+02 -.911355684E+02 -.914582726E+02 -.917310411E+02 -.919387629E+02 -.920689232E+02 -.921132019E+02 -.920686746E+02 -.919382637E+02 -.917302874E+02 -.914572588E+02 -.911342882E+02 -.907774516E+02 -.904023782E+02 -.900231738E+02 -.896517159E+02 -.892973082E+02 -.889666476E+02 -.886640249E+02 -.883916727E+02 -.881501756E+02 -.879388818E+02 -.877562747E+02 -.876002863E+02 -.874685452E+02 -.873585632E+02 -.872678692E+02 -.871940986E+02 -.871350495E+02 -.870887126E+02 -.870532836E+02 -.870271625E+02 -.870089448E+02 -.869974082E+02 -.869914958E+02 -.869903000E+02 -.869930444E+02 -.869990686E+02 -.870078123E+02 -.870188025E+02 -.870316409E+02 -.870459931E+02 -.870615792E+02 -.870781648E+02 -.870955537E+02 -.871135790E+02 -.871320945E+02 -.871509633E+02 -.871700406E+02 -.871891504E+02 -.872080501E+02 -.872263802E+02 -.872435956E+02 -.872588764E+02 -.872710164E+02 -.872782887E+02 -.872782887E+02
 -.872892892E+02 -.872892892E+02 -.872836284E+02 -.872742270E+02 -.872624801E+02 -.872493803E+02 -.872356216E+02 -.872216859E+02 -.872079120E+02 -.871945515E+02 -.871818107E+02 -.871698755E+02 -.871589335E+02 -.871491889E+02 -.871408715E+02 -.871342426E+02 -.871296057E+02 -.871273107E+02 -.871277614E+02 -.871314232E+02 -.871388305E+02 -.871505944E+02 -.871674106E+02 -.871900673E+02 -.872194525E+02 -.872565576E+02 -.873024803E+02 -.873584211E+02 -.874256757E+02 -.875056173E+02 -.875996682E+02 -.877092573E+02 -.878357580E+02 -.879804054E+02 -.881441883E+02 -.883277151E+02 -.885310523E+02 -.887535423E+02 -.889936081E+02 -.892485638E+02 -.895144538E+02 -.897859552E+02 -.900563785E+02 -.903178020E+02 -.905613678E+02 -.907777473E+02 -.909577629E+02 -.910931202E+02 -.911771738E+02 -.912056121E+02 -.911769398E+02 -.910926510E+02 -.909570561E+02 -.907767998E+02 -.905601756E+02 -.903163608E+02 -.900546836E+02 -.897840020E+02 -.895122375E+02 -.892460799E+02 -.889908522E+02 -.887505101E+02 -.885277399E+02 -.883241188E+02 -.881403045E+02 -.879762305E+02 -.878312882E+02 -.877044885E+02 -.875945959E+02 -.875002370E+02 -.874199829E+02 -.873524111E+02 -.872961480E+02 -.872498979E+02 -.872124600E+02 -.871827368E+02 -.871597365E+02 -.871425715E+02 -.871304531E+02 -.871226851E+02 -.871186565E+02 -.871178332E+02 -.871197504E+02 -.871240046E+02 -.871302470E+02 -.871381762E+02 -.871475320E+02 -.871580895E+02 -.871696522E+02 -.871820449E+02 -.871951045E+02 -.872086664E+02 -.872225456E+02 -.872365086E+02 -.872502343E+02 -.872632603E+02 -.872749133E+02 -.872842235E+02 -.872898221E+02 -.872898221E+02
 -.873010998E+02 -.873010998E+02 -.872971436E+02 -.872906172E+02 -.872825437E+02 -.872736668E+02 -.872645222E+02 -.872554984E+02 -.872468848E+02 -.872389119E+02 -.872317814E+02 -.872256847E+02 -.872208176E+02 -.872173930E+02 -.872156468E+02 -.872158414E+02 -.872182740E+02 -.872232792E+02 -.872312329E+02 -.872425578E+02 -.872577261E+02 -.872772633E+02 -.873017502E+02 -.873318256E+02 -.873681860E+02 -.874115830E+02 -.874628171E+02 -.875227280E+02 -.875921791E+02 -.876720353E+02 -.877631325E+02 -.878662372E+02 -.879819953E+02 -.881108688E+02 -.882530602E+02 -.884084262E+02 -.885763838E+02 -.887558123E+02 -.889449606E+02 -.891413696E+02 -.893418247E+02 -.895423519E+02 -.897382753E+02 -.899243463E+02 -.900949534E+02 -.902444080E+02 -.903672931E+02 -.904588450E+02 -.905153288E+02 -.905343585E+02 -.905151129E+02 -.904584126E+02 -.903666428E+02 -.902435380E+02 -.900938613E+02 -.899230295E+02 -.897367306E+02 -.895405761E+02 -.893398144E+02 -.891391216E+02 -.889424715E+02 -.887530792E+02 -.885734037E+02 -.884051966E+02 -.882495787E+02 -.881071330E+02 -.879780026E+02 -.878619848E+02 -.877586179E+02 -.876672560E+02 -.875871325E+02 -.875174118E+02 -.874572289E+02 -.874057204E+02 -.873620467E+02 -.873254074E+02 -.872950515E+02 -.872702826E+02 -.872504622E+02 -.872350091E+02 -.872233985E+02 -.872151587E+02 -.872098684E+02 -.872071523E+02 -.872066774E+02 -.872081487E+02 -.872113053E+02 -.872159159E+02 -.872217744E+02 -.872286944E+02 -.872365020E+02 -.872450260E+02 -.872540839E+02 -.872634607E+02 -.872728805E+02 -.872819672E+02 -.872901944E+02 -.872968240E+02 -.873008336E+02 -.873008336E+02
 -.873120100E+02 -.873120100E+02 -.873096187E+02 -.873057254E+02 -.873010044E+02 -.872959634E+02 -.872909850E+02 -.872863634E+02 -.872823341E+02 -.872790985E+02 -.872768439E+02 -.872757547E+02 -.872760223E+02 -.872778529E+02 -.872814723E+02 -.872871272E+02 -.872950903E+02 -.873056624E+02 -.873191735E+02 -.873359853E+02 -.873564924E+02 -.873811219E+02 -.874103329E+02 -.874446147E+02 -.874844836E+02 -.875304766E+02 -.875831424E+02 -.876430292E+02 -.877106684E+02 -.877865538E+02 -.878711156E+02 -.879646881E+02 -.880674722E+02 -.881794918E+02 -.883005458E+02 -.884301567E+02 -.885675198E+02 -.887114551E+02 -.888603680E+02 -.890122258E+02 -.891645545E+02 -.893144653E+02 -.894587157E+02 -.895938092E+02 -.897161334E+02 -.898221325E+02 -.899085035E+02 -.899724007E+02 -.900116278E+02 -.900247968E+02 -.900114327E+02 -.899720101E+02 -.899079166E+02 -.898213482E+02 -.897151504E+02 -.895926258E+02 -.894573301E+02 -.893128753E+02 -.891627582E+02 -.890102210E+02 -.888581527E+02 -.887090275E+02 -.885648785E+02 -.884273002E+02 -.882974728E+02 -.881762011E+02 -.880639626E+02 -.879609584E+02 -.878671651E+02 -.877823818E+02 -.877062745E+02 -.876384132E+02 -.875783044E+02 -.875254168E+02 -.874792025E+02 -.874391133E+02 -.874046130E+02 -.873751857E+02 -.873503424E+02 -.873296243E+02 -.873126051E+02 -.872988916E+02 -.872881233E+02 -.872799714E+02 -.872741370E+02 -.872703496E+02 -.872683644E+02 -.872679600E+02 -.872689353E+02 -.872711061E+02 -.872743002E+02 -.872783505E+02 -.872830858E+02 -.872883169E+02 -.872938172E+02 -.872992980E+02 -.873043755E+02 -.873085324E+02 -.873110729E+02 -.873110729E+02
 -.873218414E+02 -.873218414E+02 -.873208512E+02 -.873193096E+02 -.873175722E+02 -.873159286E+02 -.873146170E+02 -.873138404E+02 -.873137782E+02 -.873145981E+02 -.873164659E+02 -.873195509E+02 -.873240302E+02 -.873300942E+02 -.873379480E+02 -.873478125E+02 -.873599266E+02 -.873745482E+02 -.873919542E+02 -.874124406E+02 -.874363221E+02 -.874639306E+02 -.874956123E+02 -.875317241E+02 -.875726291E+02 -.876186892E+02 -.876702566E+02 -.877276610E+02 -.877911965E+02 -.878611038E+02 -.879375505E+02 -.880206084E+02 -.881102269E+02 -.882062064E+02 -.883081684E+02 -.884155282E+02 -.885274685E+02 -.886429192E+02 -.887605444E+02 -.888787412E+02 -.889956526E+02 -.891091986E+02 -.892171262E+02 -.893170794E+02 -.894066889E+02 -.894836752E+02 -.895459622E+02 -.895917889E+02 -.896198126E+02 -.896291918E+02 -.896196397E+02 -.895914428E+02 -.895454427E+02 -.894829816E+02 -.894058205E+02 -.893160354E+02 -.892159055E+02 -.891078002E+02 -.889940755E+02 -.888769844E+02 -.887586072E+02 -.886408010E+02 -.885251689E+02 -.884130470E+02 -.883055054E+02 -.882033617E+02 -.881072007E+02 -.880174011E+02 -.879341631E+02 -.878575373E+02 -.877874525E+02 -.877237415E+02 -.876661637E+02 -.876144256E+02 -.875681978E+02 -.875271293E+02 -.874908587E+02 -.874590235E+02 -.874312674E+02 -.874072450E+02 -.873866256E+02 -.873690958E+02 -.873543612E+02 -.873421464E+02 -.873321957E+02 -.873242722E+02 -.873181575E+02 -.873136499E+02 -.873105632E+02 -.873087249E+02 -.873079730E+02 -.873081525E+02 -.873091101E+02 -.873106866E+02 -.873127070E+02 -.873149675E+02 -.873172193E+02 -.873191504E+02 -.873203654E+02 -.873203654E+02
 -.873304929E+02 -.873304929E+02 -.873307278E+02 -.873312370E+02 -.873320921E+02 -.873333855E+02 -.873352236E+02 -.873377230E+02 -.873410084E+02 -.873452111E+02 -.873504717E+02 -.873569387E+02 -.873647702E+02 -.873741345E+02 -.873852111E+02 -.873981905E+02 -.874132741E+02 -.874306751E+02 -.874506174E+02 -.874733343E+02 -.874990674E+02 -.875280641E+02 -.875605743E+02 -.875968462E+02 -.876371214E+02 -.876816279E+02 -.877305728E+02 -.877841319E+02 -.878424386E+02 -.879055712E+02 -.879735385E+02 -.880462642E+02 -.881235705E+02 -.882051617E+02 -.882906073E+02 -.883793285E+02 -.884705859E+02 -.885634731E+02 -.886569158E+02 -.887496791E+02 -.888403834E+02 -.889275317E+02 -.890095465E+02 -.890848184E+02 -.891517624E+02 -.892088819E+02 -.892548341E+02 -.892884947E+02 -.893090143E+02 -.893158641E+02 -.893088643E+02 -.892881947E+02 -.892543840E+02 -.892082814E+02 -.891510114E+02 -.890839165E+02 -.890084935E+02 -.889263273E+02 -.888390277E+02 -.887481720E+02 -.886552576E+02 -.885616643E+02 -.884686271E+02 -.883772206E+02 -.882883513E+02 -.882027588E+02 -.881210224E+02 -.880435727E+02 -.879707062E+02 -.879026009E+02 -.878393335E+02 -.877808957E+02 -.877272098E+02 -.876781429E+02 -.876335199E+02 -.875931349E+02 -.875567604E+02 -.875241556E+02 -.874950732E+02 -.874692644E+02 -.874464831E+02 -.874264893E+02 -.874090512E+02 -.873939470E+02 -.873809657E+02 -.873699077E+02 -.873605852E+02 -.873528214E+02 -.873464509E+02 -.873413182E+02 -.873372774E+02 -.873341905E+02 -.873319260E+02 -.873303572E+02 -.873293601E+02 -.873288113E+02 -.873285866E+02 -.873285601E+02 -.873286066E+02 -.873286066E+02
 -.873379297E+02 -.873379297E+02 -.873392108E+02 -.873414669E+02 -.873445216E+02 -.873482938E+02 -.873527723E+02 -.873579948E+02 -.873640334E+02 -.873709840E+02 -.873789596E+02 -.873880863E+02 -.873984996E+02 -.874103440E+02 -.874237717E+02 -.874389417E+02 -.874560192E+02 -.874751747E+02 -.874965836E+02 -.875204238E+02 -.875468741E+02 -.875761120E+02 -.876083096E+02 -.876436306E+02 -.876822248E+02 -.877242229E+02 -.877697305E+02 -.878188196E+02 -.878715212E+02 -.879278153E+02 -.879876220E+02 -.880507907E+02 -.881170909E+02 -.881862023E+02 -.882577063E+02 -.883310797E+02 -.884056908E+02 -.884807988E+02 -.885555578E+02 -.886290263E+02 -.887001816E+02 -.887679412E+02 -.888311896E+02 -.888888104E+02 -.889397229E+02 -.889829218E+02 -.890175161E+02 -.890427672E+02 -.890581216E+02 -.890632362E+02 -.890579948E+02 -.890425137E+02 -.890171359E+02 -.889824150E+02 -.889390897E+02 -.888880509E+02 -.888303043E+02 -.887669305E+02 -.886990462E+02 -.886277670E+02 -.885541759E+02 -.884792956E+02 -.884040678E+02 -.883293388E+02 -.882558494E+02 -.881842320E+02 -.881150101E+02 -.880486026E+02 -.879853304E+02 -.879254247E+02 -.878690361E+02 -.878162455E+02 -.877670733E+02 -.877214894E+02 -.876794225E+02 -.876407682E+02 -.876053966E+02 -.875731586E+02 -.875438917E+02 -.875174250E+02 -.874935825E+02 -.874721871E+02 -.874530626E+02 -.874360356E+02 -.874209378E+02 -.874076059E+02 -.873958833E+02 -.873856202E+02 -.873766738E+02 -.873689089E+02 -.873621983E+02 -.873564235E+02 -.873514771E+02 -.873472650E+02 -.873437119E+02 -.873407684E+02 -.873384222E+02 -.873367129E+02 -.873357523E+02 -.873357523E+02
 -.873441703E+02 -.873441703E+02 -.873463236E+02 -.873500317E+02 -.873549070E+02 -.873607197E+02 -.873673557E+02 -.873747826E+02 -.873830245E+02 -.873921431E+02 -.874022248E+02 -.874133721E+02 -.874256982E+02 -.874393232E+02 -.874543729E+02 -.874709767E+02 -.874892664E+02 -.875093750E+02 -.875314355E+02 -.875555794E+02 -.875819346E+02 -.876106227E+02 -.876417562E+02 -.876754354E+02 -.877117440E+02 -.877507451E+02 -.877924758E+02 -.878369425E+02 -.878841141E+02 -.879339163E+02 -.879862252E+02 -.880408611E+02 -.880975828E+02 -.881560825E+02 -.882159823E+02 -.882768316E+02 -.883381069E+02 -.883992143E+02 -.884594948E+02 -.885182329E+02 -.885746686E+02 -.886280136E+02 -.886774695E+02 -.887222503E+02 -.887616055E+02 -.887948454E+02 -.888213648E+02 -.888406662E+02 -.888523789E+02 -.888562743E+02 -.888522750E+02 -.888404586E+02 -.888210537E+02 -.887944311E+02 -.887610885E+02 -.887216312E+02 -.886767493E+02 -.886271932E+02 -.885737495E+02 -.885172165E+02 -.884583830E+02 -.883980092E+02 -.883368107E+02 -.882754471E+02 -.882145126E+02 -.881545310E+02 -.880959535E+02 -.880391585E+02 -.879844543E+02 -.879320825E+02 -.878822234E+02 -.878350017E+02 -.877904925E+02 -.877487274E+02 -.877097014E+02 -.876733781E+02 -.876396953E+02 -.876085703E+02 -.875799041E+02 -.875535855E+02 -.875294943E+02 -.875075044E+02 -.874874863E+02 -.874693087E+02 -.874528406E+02 -.874379524E+02 -.874245168E+02 -.874124099E+02 -.874015118E+02 -.873917083E+02 -.873828917E+02 -.873749642E+02 -.873678422E+02 -.873614633E+02 -.873557969E+02 -.873508602E+02 -.873467390E+02 -.873436162E+02 -.873418077E+02 -.873418077E+02
 -.873492734E+02 -.873492734E+02 -.873521347E+02 -.873570178E+02 -.873633598E+02 -.873708062E+02 -.873791552E+02 -.873883140E+02 -.873982642E+02 -.874090359E+02 -.874206902E+02 -.874333076E+02 -.874469793E+02 -.874618032E+02 -.874778805E+02 -.874953140E+02 -.875142065E+02 -.875346589E+02 -.875567696E+02 -.875806323E+02 -.876063347E+02 -.876339558E+02 -.876635640E+02 -.876952138E+02 -.877289431E+02 -.877647697E+02 -.878026875E+02 -.878426631E+02 -.878846314E+02 -.879284919E+02 -.879741042E+02 -.880212852E+02 -.880698053E+02 -.881193866E+02 -.881697011E+02 -.882203714E+02 -.882709711E+02 -.883210291E+02 -.883700338E+02 -.884174410E+02 -.884626833E+02 -.885051812E+02 -.885443567E+02 -.885796480E+02 -.886105250E+02 -.886365051E+02 -.886571684E+02 -.886721723E+02 -.886812626E+02 -.886842831E+02 -.886811811E+02 -.886720095E+02 -.886569247E+02 -.886361809E+02 -.886101212E+02 -.885791656E+02 -.885437968E+02 -.885045455E+02 -.884619736E+02 -.884166594E+02 -.883691826E+02 -.883201111E+02 -.882699893E+02 -.882193292E+02 -.881686024E+02 -.881182357E+02 -.880686072E+02 -.880200453E+02 -.879728284E+02 -.879271865E+02 -.878833037E+02 -.878413209E+02 -.878013396E+02 -.877634256E+02 -.877276135E+02 -.876939101E+02 -.876622986E+02 -.876327422E+02 -.876051877E+02 -.875795681E+02 -.875558059E+02 -.875338150E+02 -.875135036E+02 -.874947752E+02 -.874775306E+02 -.874616691E+02 -.874470899E+02 -.874336927E+02 -.874213795E+02 -.874100558E+02 -.873996333E+02 -.873900343E+02 -.873811980E+02 -.873730910E+02 -.873657233E+02 -.873591698E+02 -.873536009E+02 -.873493204E+02 -.873468154E+02 -.873468154E+02
 -.873533247E+02 -.873533247E+02 -.873567433E+02 -.873625480E+02 -.873700345E+02 -.873787463E+02 -.873884095E+02 -.873988802E+02 -.874101031E+02 -.874220805E+02 -.874348507E+02 -.874484737E+02 -.874630209E+02 -.874785701E+02 -.874952009E+02 -.875129933E+02 -.875320252E+02 -.875523717E+02 -.875741029E+02 -.875972832E+02 -.876219697E+02 -.876482098E+02 -.876760401E+02 -.877054834E+02 -.877365471E+02 -.877692201E+02 -.878034706E+02 -.878392435E+02 -.878764576E+02 -.879150033E+02 -.879547403E+02 -.879954953E+02 -.880370610E+02 -.880791948E+02 -.881216194E+02 -.881640232E+02 -.882060626E+02 -.882473652E+02 -.882875342E+02 -.883261543E+02 -.883627988E+02 -.883970381E+02 -.884284485E+02 -.884566229E+02 -.884811805E+02 -.885017778E+02 -.885181180E+02 -.885299601E+02 -.885371260E+02 -.885395069E+02 -.885370660E+02 -.885298403E+02 -.885179390E+02 -.885015402E+02 -.884808854E+02 -.884562715E+02 -.884280425E+02 -.883965793E+02 -.883622894E+02 -.883255968E+02 -.882869315E+02 -.882467205E+02 -.882053795E+02 -.881633058E+02 -.881208722E+02 -.880784229E+02 -.880362699E+02 -.879946911E+02 -.879539297E+02 -.879141936E+02 -.878756567E+02 -.878384603E+02 -.878027147E+02 -.877685020E+02 -.877358782E+02 -.877048761E+02 -.876755077E+02 -.876477668E+02 -.876216317E+02 -.875970675E+02 -.875740280E+02 -.875524579E+02 -.875322945E+02 -.875134692E+02 -.874959089E+02 -.874795373E+02 -.874642763E+02 -.874500464E+02 -.874367691E+02 -.874243683E+02 -.874127737E+02 -.874019260E+02 -.873917856E+02 -.873823452E+02 -.873736498E+02 -.873658237E+02 -.873591077E+02 -.873539058E+02 -.873508445E+02 -.873508445E+02
 -.873564256E+02 -.873564256E+02 -.873602664E+02 -.873667663E+02 -.873751104E+02 -.873847619E+02 -.873953888E+02 -.874068053E+02 -.874189253E+02 -.874317272E+02 -.874452295E+02 -.874594737E+02 -.874745141E+02 -.874904105E+02 -.875072245E+02 -.875250166E+02 -.875438448E+02 -.875637629E+02 -.875848194E+02 -.876070563E+02 -.876305077E+02 -.876551987E+02 -.876811434E+02 -.877083437E+02 -.877367873E+02 -.877664462E+02 -.877972746E+02 -.878292074E+02 -.878621587E+02 -.878960201E+02 -.879306597E+02 -.879659207E+02 -.880016213E+02 -.880375547E+02 -.880734895E+02 -.881091709E+02 -.881443234E+02 -.881786529E+02 -.882118510E+02 -.882435992E+02 -.882735744E+02 -.883014547E+02 -.883269263E+02 -.883496899E+02 -.883694683E+02 -.883860128E+02 -.883991098E+02 -.884085868E+02 -.884143168E+02 -.884162223E+02 -.884142772E+02 -.884085079E+02 -.883989923E+02 -.883858574E+02 -.883692764E+02 -.883494629E+02 -.883266659E+02 -.883011632E+02 -.882732542E+02 -.882432532E+02 -.882114824E+02 -.881782653E+02 -.881439209E+02 -.881087581E+02 -.880730714E+02 -.880371369E+02 -.880012098E+02 -.879655221E+02 -.879302813E+02 -.878956698E+02 -.878618450E+02 -.878289398E+02 -.877970634E+02 -.877663025E+02 -.877367230E+02 -.877083717E+02 -.876812776E+02 -.876554541E+02 -.876309007E+02 -.876076043E+02 -.875855416E+02 -.875646797E+02 -.875449784E+02 -.875263905E+02 -.875088641E+02 -.874923427E+02 -.874767669E+02 -.874620753E+02 -.874482063E+02 -.874351000E+02 -.874227022E+02 -.874109703E+02 -.873998833E+02 -.873894569E+02 -.873797656E+02 -.873709747E+02 -.873633820E+02 -.873574719E+02 -.873539814E+02 -.873539814E+02
 -.873586851E+02 -.873586851E+02 -.873628294E+02 -.873698261E+02 -.873787774E+02 -.873890855E+02 -.874003737E+02 -.874124231E+02 -.874251222E+02 -.874384296E+02 -.874523466E+02 -.874668995E+02 -.874821272E+02 -.874980748E+02 -.875147884E+02 -.875323129E+02 -.875506900E+02 -.875699571E+02 -.875901460E+02 -.876112820E+02 -.876333830E+02 -.876564580E+02 -.876805063E+02 -.877055164E+02 -.877314643E+02 -.877583128E+02 -.877860100E+02 -.878144885E+02 -.878436641E+02 -.878734352E+02 -.879036822E+02 -.879342671E+02 -.879650338E+02 -.879958080E+02 -.880263983E+02 -.880565977E+02 -.880861854E+02 -.881149290E+02 -.881425880E+02 -.881689166E+02 -.881936683E+02 -.882165997E+02 -.882374757E+02 -.882560738E+02 -.882721890E+02 -.882856388E+02 -.882962672E+02 -.883039485E+02 -.883085906E+02 -.883101374E+02 -.883085702E+02 -.883039080E+02 -.882962073E+02 -.882855606E+02 -.882720937E+02 -.882559630E+02 -.882373515E+02 -.882164644E+02 -.881935246E+02 -.881687676E+02 -.881424372E+02 -.881147804E+02 -.880860433E+02 -.880564671E+02 -.880262846E+02 -.879957170E+02 -.879649720E+02 -.879342415E+02 -.879037003E+02 -.878735053E+02 -.878437953E+02 -.878146907E+02 -.877862937E+02 -.877586893E+02 -.877319459E+02 -.877061163E+02 -.876812386E+02 -.876573379E+02 -.876344270E+02 -.876125078E+02 -.875915724E+02 -.875716044E+02 -.875525801E+02 -.875344689E+02 -.875172350E+02 -.875008380E+02 -.874852338E+02 -.874703760E+02 -.874562172E+02 -.874427117E+02 -.874298192E+02 -.874175119E+02 -.874057847E+02 -.873946726E+02 -.873842746E+02 -.873747887E+02 -.873665578E+02 -.873601281E+02 -.873563213E+02 -.873563213E+02
 -.873602136E+02 -.873602136E+02 -.873645590E+02 -.873718815E+02 -.873812252E+02 -.873919484E+02 -.874036414E+02 -.874160601E+02 -.874290734E+02 -.874426234E+02 -.874566975E+02 -.874713088E+02 -.874864837E+02 -.875022548E+02 -.875186557E+02 -.875357185E+02 -.875534723E+02 -.875719419E+02 -.875911465E+02 -.876110994E+02 -.876318067E+02 -.876532670E+02 -.876754699E+02 -.876983957E+02 -.877220145E+02 -.877462850E+02 -.877711543E+02 -.877965568E+02 -.878224137E+02 -.878486330E+02 -.878751088E+02 -.879017219E+02 -.879283394E+02 -.879548158E+02 -.879809939E+02 -.880067056E+02 -.880317740E+02 -.880560151E+02 -.880792403E+02 -.881012589E+02 -.881218812E+02 -.881409218E+02 -.881582024E+02 -.881735557E+02 -.881868284E+02 -.881978846E+02 -.882066088E+02 -.882129080E+02 -.882167146E+02 -.882179871E+02 -.882167120E+02 -.882129032E+02 -.882066024E+02 -.881978778E+02 -.881868225E+02 -.881735525E+02 -.881582040E+02 -.881409307E+02 -.881219003E+02 -.881012913E+02 -.880792899E+02 -.880560860E+02 -.880318708E+02 -.880068335E+02 -.879811584E+02 -.879550230E+02 -.879285958E+02 -.879020349E+02 -.878754862E+02 -.878490833E+02 -.878229462E+02 -.877971813E+02 -.877718816E+02 -.877471265E+02 -.877229824E+02 -.876995032E+02 -.876767311E+02 -.876546971E+02 -.876334220E+02 -.876129171E+02 -.875931852E+02 -.875742213E+02 -.875560135E+02 -.875385437E+02 -.875217886E+02 -.875057201E+02 -.874903066E+02 -.874755137E+02 -.874613061E+02 -.874476499E+02 -.874345168E+02 -.874218913E+02 -.874097821E+02 -.873982397E+02 -.873873827E+02 -.873774347E+02 -.873687722E+02 -.873619870E+02 -.873579621E+02 -.873579621E+02
 -.873611179E+02 -.873611179E+02 -.873655772E+02 -.873730808E+02 -.873826356E+02 -.873935709E+02 -.874054546E+02 -.874180244E+02 -.874311344E+02 -.874447140E+02 -.874587390E+02 -.874732119E+02 -.874881489E+02 -.875035721E+02 -.875195050E+02 -.875359700E+02 -.875529862E+02 -.875705687E+02 -.875887277E+02 -.876074678E+02 -.876267872E+02 -.876466776E+02 -.876671229E+02 -.876880991E+02 -.877095737E+02 -.877315049E+02 -.877538414E+02 -.877765220E+02 -.877994753E+02 -.878226193E+02 -.878458622E+02 -.878691017E+02 -.878922259E+02 -.879151140E+02 -.879376368E+02 -.879596581E+02 -.879810359E+02 -.880016240E+02 -.880212738E+02 -.880398366E+02 -.880571651E+02 -.880731167E+02 -.880875552E+02 -.881003531E+02 -.881113947E+02 -.881205775E+02 -.881278147E+02 -.881330369E+02 -.881361935E+02 -.881372537E+02 -.881362072E+02 -.881330648E+02 -.881278574E+02 -.881206360E+02 -.881114706E+02 -.881004481E+02 -.880876715E+02 -.880732570E+02 -.880573322E+02 -.880400339E+02 -.880215054E+02 -.880018939E+02 -.879813489E+02 -.879600194E+02 -.879380520E+02 -.879155894E+02 -.878927681E+02 -.878697181E+02 -.878465608E+02 -.878234086E+02 -.878003644E+02 -.877775209E+02 -.877549606E+02 -.877327558E+02 -.877109684E+02 -.876896505E+02 -.876688448E+02 -.876485848E+02 -.876288955E+02 -.876097938E+02 -.875912894E+02 -.875733849E+02 -.875560769E+02 -.875393564E+02 -.875232094E+02 -.875076174E+02 -.874925585E+02 -.874780082E+02 -.874639409E+02 -.874503324E+02 -.874371647E+02 -.874244323E+02 -.874121552E+02 -.874003964E+02 -.873892897E+02 -.873790770E+02 -.873701590E+02 -.873631588E+02 -.873590000E+02 -.873590000E+02
 -.873614977E+02 -.873614977E+02 -.873659982E+02 -.873735620E+02 -.873831772E+02 -.873941570E+02 -.874060553E+02 -.874185983E+02 -.874316295E+02 -.874450686E+02 -.874588825E+02 -.874730651E+02 -.874876240E+02 -.875025734E+02 -.875179288E+02 -.875337045E+02 -.875499122E+02 -.875665600E+02 -.875836514E+02 -.876011851E+02 -.876191541E+02 -.876375459E+02 -.876563412E+02 -.876755144E+02 -.876950326E+02 -.877148555E+02 -.877349353E+02 -.877552161E+02 -.877756344E+02 -.877961185E+02 -.878165891E+02 -.878369595E+02 -.878571358E+02 -.878770179E+02 -.878964999E+02 -.879154711E+02 -.879338173E+02 -.879514219E+02 -.879681673E+02 -.879839365E+02 -.879986147E+02 -.880120912E+02 -.880242607E+02 -.880350255E+02 -.880442970E+02 -.880519971E+02 -.880580600E+02 -.880624331E+02 -.880650781E+02 -.880659718E+02 -.880651066E+02 -.880624904E+02 -.880581468E+02 -.880521145E+02 -.880444465E+02 -.880352089E+02 -.880244802E+02 -.880123495E+02 -.879989148E+02 -.879842818E+02 -.879685617E+02 -.879518697E+02 -.879343233E+02 -.879160404E+02 -.878971381E+02 -.878777314E+02 -.878579312E+02 -.878378440E+02 -.878175706E+02 -.877972054E+02 -.877768358E+02 -.877565418E+02 -.877363954E+02 -.877164612E+02 -.876967956E+02 -.876774472E+02 -.876584572E+02 -.876398592E+02 -.876216799E+02 -.876039392E+02 -.875866507E+02 -.875698224E+02 -.875534564E+02 -.875375503E+02 -.875220969E+02 -.875070851E+02 -.874925005E+02 -.874783264E+02 -.874645450E+02 -.874511403E+02 -.874381021E+02 -.874254338E+02 -.874131639E+02 -.874013653E+02 -.873901825E+02 -.873798703E+02 -.873708447E+02 -.873637477E+02 -.873595262E+02 -.873595262E+02
 -.873614439E+02 -.873614439E+02 -.873659257E+02 -.873734507E+02 -.873830031E+02 -.873938907E+02 -.874056615E+02 -.874180350E+02 -.874308479E+02 -.874440133E+02 -.874574911E+02 -.874712683E+02 -.874853461E+02 -.874997320E+02 -.875144354E+02 -.875294645E+02 -.875448255E+02 -.875605212E+02 -.875765504E+02 -.875929077E+02 -.876095832E+02 -.876265618E+02 -.876438232E+02 -.876613413E+02 -.876790846E+02 -.876970153E+02 -.877150898E+02 -.877332581E+02 -.877514642E+02 -.877696462E+02 -.877877362E+02 -.878056607E+02 -.878233414E+02 -.878406953E+02 -.878576355E+02 -.878740720E+02 -.878899127E+02 -.879050640E+02 -.879194325E+02 -.879329257E+02 -.879454533E+02 -.879569285E+02 -.879672697E+02 -.879764009E+02 -.879842538E+02 -.879907684E+02 -.879958939E+02 -.879995903E+02 -.880018282E+02 -.880025899E+02 -.880018697E+02 -.879996737E+02 -.879960200E+02 -.879909381E+02 -.879844688E+02 -.879766629E+02 -.879675809E+02 -.879572916E+02 -.879458712E+02 -.879334019E+02 -.879199709E+02 -.879056687E+02 -.878905884E+02 -.878748239E+02 -.878584691E+02 -.878416168E+02 -.878243573E+02 -.878067782E+02 -.877889629E+02 -.877709903E+02 -.877529345E+02 -.877348639E+02 -.877168411E+02 -.876989227E+02 -.876811594E+02 -.876635955E+02 -.876462694E+02 -.876292135E+02 -.876124546E+02 -.875960137E+02 -.875799068E+02 -.875641447E+02 -.875487335E+02 -.875336753E+02 -.875189678E+02 -.875046055E+02 -.874905797E+02 -.874768798E+02 -.874634942E+02 -.874504134E+02 -.874376339E+02 -.874251655E+02 -.874130439E+02 -.874013488E+02 -.873902321E+02 -.873799563E+02 -.873709453E+02 -.873638496E+02 -.873596247E+02 -.873596247E+02
 -.873610377E+02 -.873610377E+02 -.873654524E+02 -.873728585E+02 -.873822490E+02 -.873929352E+02 -.874044654E+02 -.874165570E+02 -.874290431E+02 -.874418322E+02 -.874548795E+02 -.874681667E+02 -.874816898E+02 -.874954513E+02 -.875094557E+02 -.875237067E+02 -.875382063E+02 -.875529536E+02 -.875679442E+02 -.875831702E+02 -.875986198E+02 -.876142768E+02 -.876301209E+02 -.876461269E+02 -.876622651E+02 -.876785010E+02 -.876947954E+02 -.877111041E+02 -.877273782E+02 -.877435644E+02 -.877596048E+02 -.877754376E+02 -.877909973E+02 -.878062152E+02 -.878210198E+02 -.878353378E+02 -.878490945E+02 -.878622149E+02 -.878746239E+02 -.878862481E+02 -.878970159E+02 -.879068592E+02 -.879157137E+02 -.879235201E+02 -.879302251E+02 -.879357821E+02 -.879401519E+02 -.879433034E+02 -.879452139E+02 -.879458699E+02 -.879452669E+02 -.879434097E+02 -.879403123E+02 -.879359977E+02 -.879304973E+02 -.879238506E+02 -.879161048E+02 -.879073135E+02 -.878975364E+02 -.878868380E+02 -.878752870E+02 -.878629553E+02 -.878499169E+02 -.878362471E+02 -.878220214E+02 -.878073151E+02 -.877922019E+02 -.877767538E+02 -.877610399E+02 -.877451263E+02 -.877290752E+02 -.877129452E+02 -.876967901E+02 -.876806594E+02 -.876645978E+02 -.876486452E+02 -.876328368E+02 -.876172029E+02 -.876017692E+02 -.875865570E+02 -.875715828E+02 -.875568595E+02 -.875423955E+02 -.875281957E+02 -.875142617E+02 -.875005917E+02 -.874871816E+02 -.874740253E+02 -.874611163E+02 -.874484501E+02 -.874360284E+02 -.874238663E+02 -.874120044E+02 -.874005275E+02 -.873895915E+02 -.873794622E+02 -.873705654E+02 -.873635511E+02 -.873593711E+02 -.873593711E+02
 -.873603497E+02 -.873603497E+02 -.873646589E+02 -.873718830E+02 -.873810333E+02 -.873914324E+02 -.874026339E+02 -.874143568E+02 -.874264333E+02 -.874387695E+02 -.874513171E+02 -.874640541E+02 -.874769725E+02 -.874900709E+02 -.875033502E+02 -.875168106E+02 -.875304512E+02 -.875442683E+02 -.875582556E+02 -.875724037E+02 -.875866998E+02 -.876011276E+02 -.876156673E+02 -.876302953E+02 -.876449842E+02 -.876597030E+02 -.876744165E+02 -.876890862E+02 -.877036697E+02 -.877181210E+02 -.877323912E+02 -.877464282E+02 -.877601772E+02 -.877735813E+02 -.877865817E+02 -.877991184E+02 -.878111307E+02 -.878225579E+02 -.878333396E+02 -.878434172E+02 -.878527336E+02 -.878612347E+02 -.878688697E+02 -.878755920E+02 -.878813596E+02 -.878861359E+02 -.878898905E+02 -.878925988E+02 -.878942434E+02 -.878948137E+02 -.878943063E+02 -.878927249E+02 -.878900804E+02 -.878863909E+02 -.878816808E+02 -.878759814E+02 -.878693294E+02 -.878617671E+02 -.878533416E+02 -.878441040E+02 -.878341089E+02 -.878234136E+02 -.878120773E+02 -.878001607E+02 -.877877250E+02 -.877748312E+02 -.877615398E+02 -.877479100E+02 -.877339993E+02 -.877198628E+02 -.877055531E+02 -.876911198E+02 -.876766092E+02 -.876620642E+02 -.876475240E+02 -.876330241E+02 -.876185963E+02 -.876042684E+02 -.875900646E+02 -.875760054E+02 -.875621075E+02 -.875483844E+02 -.875348459E+02 -.875214990E+02 -.875083476E+02 -.874953929E+02 -.874826339E+02 -.874700682E+02 -.874576931E+02 -.874455080E+02 -.874335187E+02 -.874217442E+02 -.874102287E+02 -.873990598E+02 -.873883951E+02 -.873785001E+02 -.873697972E+02 -.873629287E+02 -.873588326E+02 -.873588326E+02
 -.873594409E+02 -.873594409E+02 -.873636148E+02 -.873706078E+02 -.873794578E+02 -.873895040E+02 -.874003098E+02 -.874115987E+02 -.874232043E+02 -.874350319E+02 -.874470311E+02 -.874591772E+02 -.874714594E+02 -.874838733E+02 -.874964170E+02 -.875090884E+02 -.875218841E+02 -.875347990E+02 -.875478253E+02 -.875609529E+02 -.875741687E+02 -.875874570E+02 -.876007987E+02 -.876141723E+02 -.876275528E+02 -.876409123E+02 -.876542199E+02 -.876674420E+02 -.876805418E+02 -.876934802E+02 -.877062156E+02 -.877187040E+02 -.877308997E+02 -.877427554E+02 -.877542227E+02 -.877652523E+02 -.877757946E+02 -.877858004E+02 -.877952209E+02 -.878040088E+02 -.878121184E+02 -.878195066E+02 -.878261328E+02 -.878319600E+02 -.878369551E+02 -.878410892E+02 -.878443382E+02 -.878466828E+02 -.878481093E+02 -.878486094E+02 -.878481804E+02 -.878468254E+02 -.878445529E+02 -.878413772E+02 -.878373176E+02 -.878323988E+02 -.878266498E+02 -.878201042E+02 -.878127994E+02 -.878047763E+02 -.877960783E+02 -.877867516E+02 -.877768438E+02 -.877664041E+02 -.877554821E+02 -.877441277E+02 -.877323907E+02 -.877203199E+02 -.877079630E+02 -.876953662E+02 -.876825737E+02 -.876696278E+02 -.876565680E+02 -.876434313E+02 -.876302521E+02 -.876170617E+02 -.876038884E+02 -.875907575E+02 -.875776914E+02 -.875647093E+02 -.875518276E+02 -.875390597E+02 -.875264163E+02 -.875139054E+02 -.875015326E+02 -.874893011E+02 -.874772123E+02 -.874652665E+02 -.874534638E+02 -.874418068E+02 -.874303042E+02 -.874189779E+02 -.874078745E+02 -.873970826E+02 -.873867596E+02 -.873771673E+02 -.873687209E+02 -.873620489E+02 -.873580675E+02 -.873580675E+02
 -.873583630E+02 -.873583630E+02 -.873623790E+02 -.873691039E+02 -.873776084E+02 -.873872528E+02 -.873976135E+02 -.874084210E+02 -.874195121E+02 -.874307926E+02 -.874422111E+02 -.874537412E+02 -.874653700E+02 -.874770910E+02 -.874889002E+02 -.875007938E+02 -.875127671E+02 -.875248135E+02 -.875369248E+02 -.875490904E+02 -.875612976E+02 -.875735312E+02 -.875857737E+02 -.875980051E+02 -.876102031E+02 -.876223429E+02 -.876343974E+02 -.876463371E+02 -.876581307E+02 -.876697444E+02 -.876811430E+02 -.876922896E+02 -.877031458E+02 -.877136723E+02 -.877238290E+02 -.877335753E+02 -.877428706E+02 -.877516747E+02 -.877599481E+02 -.877676523E+02 -.877747507E+02 -.877812085E+02 -.877869932E+02 -.877920753E+02 -.877964283E+02 -.878000292E+02 -.878028589E+02 -.878049021E+02 -.878061480E+02 -.878065900E+02 -.878062259E+02 -.878050583E+02 -.878030940E+02 -.878003442E+02 -.877968244E+02 -.877925542E+02 -.877875568E+02 -.877818591E+02 -.877754909E+02 -.877684850E+02 -.877608765E+02 -.877527025E+02 -.877440018E+02 -.877348142E+02 -.877251804E+02 -.877151412E+02 -.877047375E+02 -.876940099E+02 -.876829982E+02 -.876717409E+02 -.876602754E+02 -.876486375E+02 -.876368611E+02 -.876249780E+02 -.876130182E+02 -.876010090E+02 -.875889757E+02 -.875769411E+02 -.875649255E+02 -.875529469E+02 -.875410206E+02 -.875291600E+02 -.875173758E+02 -.875056766E+02 -.874940691E+02 -.874825578E+02 -.874711459E+02 -.874598355E+02 -.874486291E+02 -.874375314E+02 -.874265535E+02 -.874157190E+02 -.874050759E+02 -.873947127E+02 -.873847844E+02 -.873755472E+02 -.873674052E+02 -.873609689E+02 -.873571260E+02 -.873571260E+02
 -.873571598E+02 -.873571598E+02 -.873610013E+02 -.873674312E+02 -.873755573E+02 -.873847648E+02 -.873946454E+02 -.874049387E+02 -.874154859E+02 -.874261944E+02 -.874370129E+02 -.874479140E+02 -.874588833E+02 -.874699128E+02 -.874809972E+02 -.874921314E+02 -.875033096E+02 -.875145248E+02 -.875257682E+02 -.875370295E+02 -.875482964E+02 -.875595546E+02 -.875707880E+02 -.875819785E+02 -.875931060E+02 -.876041488E+02 -.876150829E+02 -.876258829E+02 -.876365217E+02 -.876469706E+02 -.876571996E+02 -.876671774E+02 -.876768721E+02 -.876862508E+02 -.876952801E+02 -.877039265E+02 -.877121567E+02 -.877199377E+02 -.877272373E+02 -.877340241E+02 -.877402685E+02 -.877459422E+02 -.877510192E+02 -.877554756E+02 -.877592903E+02 -.877624447E+02 -.877649236E+02 -.877667148E+02 -.877678097E+02 -.877682030E+02 -.877678930E+02 -.877668817E+02 -.877651747E+02 -.877627809E+02 -.877597127E+02 -.877559859E+02 -.877516191E+02 -.877466339E+02 -.877410544E+02 -.877349071E+02 -.877282203E+02 -.877210243E+02 -.877133505E+02 -.877052315E+02 -.876967007E+02 -.876877917E+02 -.876785384E+02 -.876689744E+02 -.876591329E+02 -.876490464E+02 -.876387464E+02 -.876282631E+02 -.876176257E+02 -.876068616E+02 -.875959966E+02 -.875850549E+02 -.875740587E+02 -.875630284E+02 -.875519823E+02 -.875409370E+02 -.875299069E+02 -.875189046E+02 -.875079409E+02 -.874970245E+02 -.874861625E+02 -.874753606E+02 -.874646229E+02 -.874539532E+02 -.874433554E+02 -.874328359E+02 -.874224072E+02 -.874120944E+02 -.874019456E+02 -.873920482E+02 -.873825535E+02 -.873737100E+02 -.873659083E+02 -.873597370E+02 -.873560506E+02 -.873560506E+02
 -.873558676E+02 -.873558676E+02 -.873595230E+02 -.873656389E+02 -.873733641E+02 -.873821108E+02 -.873914882E+02 -.874012462E+02 -.874112315E+02 -.874213543E+02 -.874315636E+02 -.874418320E+02 -.874521440E+02 -.874624908E+02 -.874728659E+02 -.874832635E+02 -.874936773E+02 -.875040998E+02 -.875145223E+02 -.875249348E+02 -.875353255E+02 -.875456813E+02 -.875559875E+02 -.875662276E+02 -.875763839E+02 -.875864370E+02 -.875963662E+02 -.876061493E+02 -.876157629E+02 -.876251826E+02 -.876343829E+02 -.876433373E+02 -.876520190E+02 -.876604004E+02 -.876684538E+02 -.876761513E+02 -.876834655E+02 -.876903692E+02 -.876968359E+02 -.877028402E+02 -.877083576E+02 -.877133654E+02 -.877178423E+02 -.877217691E+02 -.877251285E+02 -.877279059E+02 -.877300888E+02 -.877316674E+02 -.877326348E+02 -.877329868E+02 -.877327220E+02 -.877318422E+02 -.877303517E+02 -.877282578E+02 -.877255705E+02 -.877223025E+02 -.877184690E+02 -.877140873E+02 -.877091770E+02 -.877037597E+02 -.876978584E+02 -.876914977E+02 -.876847036E+02 -.876775027E+02 -.876699224E+02 -.876619907E+02 -.876537357E+02 -.876451852E+02 -.876363673E+02 -.876273090E+02 -.876180371E+02 -.876085774E+02 -.875989547E+02 -.875891926E+02 -.875793136E+02 -.875693387E+02 -.875592875E+02 -.875491781E+02 -.875390271E+02 -.875288495E+02 -.875186588E+02 -.875084668E+02 -.874982837E+02 -.874881184E+02 -.874779782E+02 -.874678692E+02 -.874577966E+02 -.874477648E+02 -.874377790E+02 -.874278467E+02 -.874179816E+02 -.874082091E+02 -.873985771E+02 -.873891709E+02 -.873801370E+02 -.873717147E+02 -.873642789E+02 -.873583937E+02 -.873548769E+02 -.873548769E+02
 -.873545163E+02 -.873545163E+02 -.873579779E+02 -.873637678E+02 -.873710775E+02 -.873793486E+02 -.873882090E+02 -.873974199E+02 -.874068346E+02 -.874163662E+02 -.874259653E+02 -.874356043E+02 -.874452675E+02 -.874549454E+02 -.874646309E+02 -.874743177E+02 -.874839991E+02 -.874936677E+02 -.875033149E+02 -.875129311E+02 -.875225054E+02 -.875320256E+02 -.875414782E+02 -.875508487E+02 -.875601213E+02 -.875692787E+02 -.875783030E+02 -.875871749E+02 -.875958743E+02 -.876043801E+02 -.876126708E+02 -.876207240E+02 -.876285169E+02 -.876360265E+02 -.876432296E+02 -.876501030E+02 -.876566239E+02 -.876627699E+02 -.876685192E+02 -.876738507E+02 -.876787446E+02 -.876831822E+02 -.876871462E+02 -.876906209E+02 -.876935923E+02 -.876960484E+02 -.876979793E+02 -.876993769E+02 -.877002357E+02 -.877005523E+02 -.877003257E+02 -.876995571E+02 -.876982502E+02 -.876964109E+02 -.876940474E+02 -.876911699E+02 -.876877907E+02 -.876839240E+02 -.876795859E+02 -.876747938E+02 -.876695667E+02 -.876639248E+02 -.876578894E+02 -.876514825E+02 -.876447268E+02 -.876376454E+02 -.876302617E+02 -.876225993E+02 -.876146813E+02 -.876065308E+02 -.875981704E+02 -.875896221E+02 -.875809070E+02 -.875720456E+02 -.875630573E+02 -.875539604E+02 -.875447722E+02 -.875355088E+02 -.875261851E+02 -.875168146E+02 -.875074096E+02 -.874979813E+02 -.874885393E+02 -.874790923E+02 -.874696476E+02 -.874602116E+02 -.874507898E+02 -.874413874E+02 -.874320104E+02 -.874226669E+02 -.874133713E+02 -.874041490E+02 -.873950470E+02 -.873861479E+02 -.873775924E+02 -.873696095E+02 -.873625570E+02 -.873569725E+02 -.873536343E+02 -.873536343E+02
 -.873531297E+02 -.873531297E+02 -.873563932E+02 -.873618501E+02 -.873687366E+02 -.873765246E+02 -.873848616E+02 -.873935211E+02 -.874023634E+02 -.874113052E+02 -.874202988E+02 -.874293171E+02 -.874383443E+02 -.874473707E+02 -.874563888E+02 -.874653921E+02 -.874743737E+02 -.874833264E+02 -.874922419E+02 -.875011112E+02 -.875099240E+02 -.875186692E+02 -.875273347E+02 -.875359074E+02 -.875443732E+02 -.875527171E+02 -.875609232E+02 -.875689750E+02 -.875768551E+02 -.875845454E+02 -.875920274E+02 -.875992823E+02 -.876062907E+02 -.876130333E+02 -.876194907E+02 -.876256434E+02 -.876314726E+02 -.876369594E+02 -.876420860E+02 -.876468350E+02 -.876511899E+02 -.876551355E+02 -.876586575E+02 -.876617432E+02 -.876643810E+02 -.876665612E+02 -.876682756E+02 -.876695178E+02 -.876702832E+02 -.876705691E+02 -.876703747E+02 -.876697010E+02 -.876685510E+02 -.876669295E+02 -.876648432E+02 -.876623005E+02 -.876593114E+02 -.876558877E+02 -.876520423E+02 -.876477897E+02 -.876431455E+02 -.876381264E+02 -.876327499E+02 -.876270343E+02 -.876209985E+02 -.876146616E+02 -.876080434E+02 -.876011633E+02 -.875940412E+02 -.875866964E+02 -.875791481E+02 -.875714151E+02 -.875635155E+02 -.875554669E+02 -.875472861E+02 -.875389892E+02 -.875305914E+02 -.875221068E+02 -.875135488E+02 -.875049296E+02 -.874962604E+02 -.874875516E+02 -.874788122E+02 -.874700505E+02 -.874612738E+02 -.874524884E+02 -.874437000E+02 -.874349144E+02 -.874261379E+02 -.874173792E+02 -.874086526E+02 -.873999836E+02 -.873914174E+02 -.873830336E+02 -.873749664E+02 -.873674338E+02 -.873607754E+02 -.873555007E+02 -.873523467E+02 -.873523467E+02
 -.873517268E+02 -.873517268E+02 -.873547904E+02 -.873599117E+02 -.873663725E+02 -.873736755E+02 -.873814887E+02 -.873895982E+02 -.873978715E+02 -.874062297E+02 -.874146270E+02 -.874230370E+02 -.874314443E+02 -.874398389E+02 -.874482133E+02 -.874565610E+02 -.874648751E+02 -.874731485E+02 -.874813736E+02 -.874895416E+02 -.874976433E+02 -.875056685E+02 -.875136062E+02 -.875214448E+02 -.875291717E+02 -.875367737E+02 -.875442371E+02 -.875515473E+02 -.875586894E+02 -.875656480E+02 -.875724071E+02 -.875789507E+02 -.875852625E+02 -.875913260E+02 -.875971250E+02 -.876026433E+02 -.876078648E+02 -.876127742E+02 -.876173563E+02 -.876215969E+02 -.876254824E+02 -.876290001E+02 -.876321383E+02 -.876348864E+02 -.876372350E+02 -.876391762E+02 -.876407032E+02 -.876418108E+02 -.876424952E+02 -.876427541E+02 -.876425870E+02 -.876419948E+02 -.876409798E+02 -.876395460E+02 -.876376989E+02 -.876354455E+02 -.876327939E+02 -.876297538E+02 -.876263360E+02 -.876225524E+02 -.876184158E+02 -.876139401E+02 -.876091399E+02 -.876040303E+02 -.875986270E+02 -.875929463E+02 -.875870045E+02 -.875808181E+02 -.875744038E+02 -.875677780E+02 -.875609570E+02 -.875539569E+02 -.875467933E+02 -.875394813E+02 -.875320355E+02 -.875244700E+02 -.875167981E+02 -.875090322E+02 -.875011844E+02 -.874932656E+02 -.874852860E+02 -.874772551E+02 -.874691814E+02 -.874610727E+02 -.874529360E+02 -.874447776E+02 -.874366033E+02 -.874284189E+02 -.874202311E+02 -.874120487E+02 -.874038860E+02 -.873957678E+02 -.873877377E+02 -.873798716E+02 -.873722967E+02 -.873652193E+02 -.873589603E+02 -.873540001E+02 -.873510334E+02 -.873510334E+02
 -.873503223E+02 -.873503223E+02 -.873531862E+02 -.873579726E+02 -.873640091E+02 -.873708298E+02 -.873781231E+02 -.873856881E+02 -.873934003E+02 -.874011847E+02 -.874089980E+02 -.874168148E+02 -.874246201E+02 -.874324040E+02 -.874401591E+02 -.874478789E+02 -.874555568E+02 -.874631860E+02 -.874707592E+02 -.874782683E+02 -.874857048E+02 -.874930595E+02 -.875003225E+02 -.875074834E+02 -.875145310E+02 -.875214539E+02 -.875282399E+02 -.875348764E+02 -.875413505E+02 -.875476489E+02 -.875537580E+02 -.875596641E+02 -.875653533E+02 -.875708118E+02 -.875760257E+02 -.875809815E+02 -.875856657E+02 -.875900654E+02 -.875941681E+02 -.875979617E+02 -.876014351E+02 -.876045777E+02 -.876073799E+02 -.876098328E+02 -.876119288E+02 -.876136612E+02 -.876150245E+02 -.876160143E+02 -.876166277E+02 -.876168628E+02 -.876167190E+02 -.876161971E+02 -.876152992E+02 -.876140284E+02 -.876123893E+02 -.876103877E+02 -.876080303E+02 -.876053251E+02 -.876022810E+02 -.875989079E+02 -.875952166E+02 -.875912184E+02 -.875869256E+02 -.875823508E+02 -.875775072E+02 -.875724084E+02 -.875670681E+02 -.875615004E+02 -.875557193E+02 -.875497387E+02 -.875435726E+02 -.875372347E+02 -.875307385E+02 -.875240970E+02 -.875173229E+02 -.875104285E+02 -.875034254E+02 -.874963248E+02 -.874891372E+02 -.874818725E+02 -.874745400E+02 -.874671482E+02 -.874597053E+02 -.874522183E+02 -.874446940E+02 -.874371385E+02 -.874295575E+02 -.874219570E+02 -.874143436E+02 -.874067261E+02 -.873991186E+02 -.873915450E+02 -.873840468E+02 -.873766960E+02 -.873696127E+02 -.873629910E+02 -.873571325E+02 -.873524882E+02 -.873497098E+02 -.873497098E+02
 -.873489274E+02 -.873489274E+02 -.873515934E+02 -.873560482E+02 -.873616649E+02 -.873680090E+02 -.873747896E+02 -.873818190E+02 -.873889804E+02 -.873962036E+02 -.874034474E+02 -.874106877E+02 -.874179102E+02 -.874251051E+02 -.874322653E+02 -.874393844E+02 -.874464562E+02 -.874534740E+02 -.874604311E+02 -.874673202E+02 -.874741332E+02 -.874808620E+02 -.874874977E+02 -.874940309E+02 -.875004518E+02 -.875067503E+02 -.875129157E+02 -.875189372E+02 -.875248035E+02 -.875305031E+02 -.875360244E+02 -.875413557E+02 -.875464851E+02 -.875514010E+02 -.875560915E+02 -.875605451E+02 -.875647508E+02 -.875686974E+02 -.875723747E+02 -.875757724E+02 -.875788814E+02 -.875816927E+02 -.875841983E+02 -.875863910E+02 -.875882643E+02 -.875898129E+02 -.875910320E+02 -.875919181E+02 -.875924688E+02 -.875926824E+02 -.875925586E+02 -.875920979E+02 -.875913021E+02 -.875901739E+02 -.875887170E+02 -.875869362E+02 -.875848371E+02 -.875824264E+02 -.875797114E+02 -.875767004E+02 -.875734023E+02 -.875698268E+02 -.875659839E+02 -.875618843E+02 -.875575392E+02 -.875529598E+02 -.875481579E+02 -.875431453E+02 -.875379339E+02 -.875325356E+02 -.875269623E+02 -.875212258E+02 -.875153377E+02 -.875093093E+02 -.875031517E+02 -.874968754E+02 -.874904907E+02 -.874840076E+02 -.874774354E+02 -.874707829E+02 -.874640585E+02 -.874572701E+02 -.874504250E+02 -.874435299E+02 -.874365912E+02 -.874296147E+02 -.874226060E+02 -.874155709E+02 -.874085160E+02 -.874014499E+02 -.873943864E+02 -.873873481E+02 -.873803745E+02 -.873735332E+02 -.873669372E+02 -.873607682E+02 -.873553080E+02 -.873509784E+02 -.873483877E+02 -.873483877E+02
 -.873475506E+02 -.873475506E+02 -.873500214E+02 -.873541496E+02 -.873593532E+02 -.873652289E+02 -.873715065E+02 -.873780113E+02 -.873846346E+02 -.873913106E+02 -.873980007E+02 -.874046823E+02 -.874113415E+02 -.874179692E+02 -.874245584E+02 -.874311030E+02 -.874375970E+02 -.874440343E+02 -.874504085E+02 -.874567129E+02 -.874629404E+02 -.874690833E+02 -.874751339E+02 -.874810836E+02 -.874869240E+02 -.874926460E+02 -.874982404E+02 -.875036976E+02 -.875090079E+02 -.875141614E+02 -.875191482E+02 -.875239581E+02 -.875285810E+02 -.875330070E+02 -.875372261E+02 -.875412286E+02 -.875450050E+02 -.875485461E+02 -.875518431E+02 -.875548876E+02 -.875576717E+02 -.875601880E+02 -.875624300E+02 -.875643915E+02 -.875660671E+02 -.875674524E+02 -.875685434E+02 -.875693373E+02 -.875698320E+02 -.875700262E+02 -.875699195E+02 -.875695125E+02 -.875688065E+02 -.875678039E+02 -.875665078E+02 -.875649221E+02 -.875630515E+02 -.875609016E+02 -.875584785E+02 -.875557892E+02 -.875528410E+02 -.875496421E+02 -.875462010E+02 -.875425266E+02 -.875386283E+02 -.875345157E+02 -.875301986E+02 -.875256871E+02 -.875209914E+02 -.875161216E+02 -.875110879E+02 -.875059005E+02 -.875005693E+02 -.874951041E+02 -.874895145E+02 -.874838098E+02 -.874779991E+02 -.874720911E+02 -.874660940E+02 -.874600158E+02 -.874538641E+02 -.874476460E+02 -.874413681E+02 -.874350368E+02 -.874286579E+02 -.874222371E+02 -.874157796E+02 -.874092910E+02 -.874027778E+02 -.873962485E+02 -.873897159E+02 -.873832017E+02 -.873767430E+02 -.873704032E+02 -.873642875E+02 -.873585653E+02 -.873534992E+02 -.873494809E+02 -.873470761E+02 -.873470761E+02
 -.873461976E+02 -.873461976E+02 -.873484770E+02 -.873522847E+02 -.873570836E+02 -.873625008E+02 -.873682865E+02 -.873742792E+02 -.873803780E+02 -.873865219E+02 -.873926750E+02 -.873988159E+02 -.874049315E+02 -.874110133E+02 -.874170546E+02 -.874230494E+02 -.874289924E+02 -.874348778E+02 -.874406996E+02 -.874464518E+02 -.874521278E+02 -.874577208E+02 -.874632238E+02 -.874686293E+02 -.874739297E+02 -.874791171E+02 -.874841835E+02 -.874891204E+02 -.874939196E+02 -.874985723E+02 -.875030701E+02 -.875074042E+02 -.875115660E+02 -.875155471E+02 -.875193389E+02 -.875229331E+02 -.875263219E+02 -.875294973E+02 -.875324519E+02 -.875351788E+02 -.875376712E+02 -.875399230E+02 -.875419287E+02 -.875436831E+02 -.875451817E+02 -.875464208E+02 -.875473972E+02 -.875481084E+02 -.875485527E+02 -.875487291E+02 -.875486372E+02 -.875482774E+02 -.875476511E+02 -.875467600E+02 -.875456068E+02 -.875441947E+02 -.875425278E+02 -.875406106E+02 -.875384484E+02 -.875360468E+02 -.875334122E+02 -.875305514E+02 -.875274715E+02 -.875241801E+02 -.875206850E+02 -.875169945E+02 -.875131168E+02 -.875090606E+02 -.875048344E+02 -.875004470E+02 -.874959072E+02 -.874912236E+02 -.874864049E+02 -.874814595E+02 -.874763958E+02 -.874712219E+02 -.874659459E+02 -.874605752E+02 -.874551174E+02 -.874495794E+02 -.874439682E+02 -.874382900E+02 -.874325511E+02 -.874267572E+02 -.874209138E+02 -.874150260E+02 -.874090991E+02 -.874031383E+02 -.873971497E+02 -.873911415E+02 -.873851260E+02 -.873791234E+02 -.873731684E+02 -.873673200E+02 -.873616760E+02 -.873563932E+02 -.873517147E+02 -.873480032E+02 -.873457817E+02 -.873457817E+02
 -.873448725E+02 -.873448725E+02 -.873469646E+02 -.873504591E+02 -.873548623E+02 -.873598318E+02 -.873651379E+02 -.873706317E+02 -.873762205E+02 -.873818479E+02 -.873874805E+02 -.873930985E+02 -.873986899E+02 -.874042463E+02 -.874097616E+02 -.874152303E+02 -.874206471E+02 -.874260069E+02 -.874313043E+02 -.874365335E+02 -.874416888E+02 -.874467640E+02 -.874517529E+02 -.874566488E+02 -.874614450E+02 -.874661345E+02 -.874707104E+02 -.874751653E+02 -.874794919E+02 -.874836829E+02 -.874877307E+02 -.874916281E+02 -.874953675E+02 -.874989418E+02 -.875023436E+02 -.875055660E+02 -.875086022E+02 -.875114455E+02 -.875140898E+02 -.875165289E+02 -.875187575E+02 -.875207703E+02 -.875225625E+02 -.875241300E+02 -.875254689E+02 -.875265762E+02 -.875274490E+02 -.875280855E+02 -.875284841E+02 -.875286439E+02 -.875285648E+02 -.875282470E+02 -.875276917E+02 -.875269003E+02 -.875258750E+02 -.875246187E+02 -.875231346E+02 -.875214267E+02 -.875194992E+02 -.875173570E+02 -.875150055E+02 -.875124502E+02 -.875096974E+02 -.875067532E+02 -.875036245E+02 -.875003182E+02 -.874968413E+02 -.874932011E+02 -.874894051E+02 -.874854607E+02 -.874813753E+02 -.874771566E+02 -.874728119E+02 -.874683485E+02 -.874637739E+02 -.874590950E+02 -.874543188E+02 -.874494521E+02 -.874445014E+02 -.874394730E+02 -.874343730E+02 -.874292073E+02 -.874239813E+02 -.874187003E+02 -.874133694E+02 -.874079934E+02 -.874025772E+02 -.873971257E+02 -.873916448E+02 -.873861421E+02 -.873806292E+02 -.873751250E+02 -.873696616E+02 -.873642936E+02 -.873591112E+02 -.873542591E+02 -.873499609E+02 -.873465505E+02 -.873445089E+02 -.873445089E+02
 -.873435776E+02 -.873435776E+02 -.873454869E+02 -.873486756E+02 -.873526930E+02 -.873572262E+02 -.873620651E+02 -.873670737E+02 -.873721670E+02 -.873772933E+02 -.873824219E+02 -.873875346E+02 -.873926202E+02 -.873976709E+02 -.874026809E+02 -.874076452E+02 -.874125590E+02 -.874174175E+02 -.874222157E+02 -.874269485E+02 -.874316107E+02 -.874361968E+02 -.874407012E+02 -.874451180E+02 -.874494413E+02 -.874536651E+02 -.874577832E+02 -.874617892E+02 -.874656767E+02 -.874694395E+02 -.874730711E+02 -.874765651E+02 -.874799152E+02 -.874831151E+02 -.874861588E+02 -.874890402E+02 -.874917535E+02 -.874942932E+02 -.874966539E+02 -.874988307E+02 -.875008188E+02 -.875026138E+02 -.875042119E+02 -.875056093E+02 -.875068030E+02 -.875077904E+02 -.875085690E+02 -.875091374E+02 -.875094941E+02 -.875096386E+02 -.875095705E+02 -.875092903E+02 -.875087987E+02 -.875080971E+02 -.875071873E+02 -.875060717E+02 -.875047530E+02 -.875032345E+02 -.875015199E+02 -.874996132E+02 -.874975189E+02 -.874952418E+02 -.874927871E+02 -.874901601E+02 -.874873664E+02 -.874844121E+02 -.874813031E+02 -.874780456E+02 -.874746459E+02 -.874711105E+02 -.874674458E+02 -.874636582E+02 -.874597541E+02 -.874557400E+02 -.874516221E+02 -.874474067E+02 -.874430999E+02 -.874387075E+02 -.874342354E+02 -.874296892E+02 -.874250743E+02 -.874203958E+02 -.874156589E+02 -.874108683E+02 -.874060286E+02 -.874011443E+02 -.873962199E+02 -.873912601E+02 -.873862702E+02 -.873812576E+02 -.873762328E+02 -.873712134E+02 -.873662291E+02 -.873613300E+02 -.873565986E+02 -.873521676E+02 -.873482417E+02 -.873451261E+02 -.873432609E+02 -.873432609E+02
 -.873423138E+02 -.873423138E+02 -.873440448E+02 -.873469356E+02 -.873505770E+02 -.873546853E+02 -.873590696E+02 -.873636065E+02 -.873682186E+02 -.873728590E+02 -.873774996E+02 -.873821238E+02 -.873867210E+02 -.873912844E+02 -.873958085E+02 -.874002887E+02 -.874047206E+02 -.874090997E+02 -.874134217E+02 -.874176820E+02 -.874218758E+02 -.874259983E+02 -.874300444E+02 -.874340091E+02 -.874378871E+02 -.874416732E+02 -.874453618E+02 -.874489476E+02 -.874524251E+02 -.874557886E+02 -.874590328E+02 -.874621521E+02 -.874651411E+02 -.874679945E+02 -.874707070E+02 -.874732735E+02 -.874756892E+02 -.874779493E+02 -.874800493E+02 -.874819849E+02 -.874837522E+02 -.874853476E+02 -.874867675E+02 -.874880092E+02 -.874890698E+02 -.874899472E+02 -.874906395E+02 -.874911452E+02 -.874914633E+02 -.874915933E+02 -.874915349E+02 -.874912885E+02 -.874908546E+02 -.874902345E+02 -.874894297E+02 -.874884422E+02 -.874872742E+02 -.874859285E+02 -.874844083E+02 -.874827169E+02 -.874808581E+02 -.874788360E+02 -.874766550E+02 -.874743195E+02 -.874718344E+02 -.874692046E+02 -.874664354E+02 -.874635320E+02 -.874604998E+02 -.874573443E+02 -.874540710E+02 -.874506855E+02 -.874471932E+02 -.874435998E+02 -.874399106E+02 -.874361312E+02 -.874322668E+02 -.874283226E+02 -.874243037E+02 -.874202152E+02 -.874160617E+02 -.874118479E+02 -.874075784E+02 -.874032575E+02 -.873988893E+02 -.873944781E+02 -.873900278E+02 -.873855428E+02 -.873810282E+02 -.873764906E+02 -.873719398E+02 -.873673920E+02 -.873628742E+02 -.873584321E+02 -.873541409E+02 -.873501212E+02 -.873465591E+02 -.873437318E+02 -.873420391E+02 -.873420391E+02
 -.873410812E+02 -.873410812E+02 -.873426385E+02 -.873452388E+02 -.873485140E+02 -.873522085E+02 -.873561507E+02 -.873602290E+02 -.873643738E+02 -.873685427E+02 -.873727104E+02 -.873768617E+02 -.873809871E+02 -.873850803E+02 -.873891363E+02 -.873931509E+02 -.873971201E+02 -.874010399E+02 -.874049064E+02 -.874087154E+02 -.874124628E+02 -.874161442E+02 -.874197552E+02 -.874232915E+02 -.874267483E+02 -.874301210E+02 -.874334050E+02 -.874365955E+02 -.874396877E+02 -.874426770E+02 -.874455585E+02 -.874483276E+02 -.874509797E+02 -.874535101E+02 -.874559145E+02 -.874581884E+02 -.874603278E+02 -.874623287E+02 -.874641871E+02 -.874658996E+02 -.874674627E+02 -.874688735E+02 -.874701290E+02 -.874712267E+02 -.874721644E+02 -.874729403E+02 -.874735527E+02 -.874740005E+02 -.874742828E+02 -.874743990E+02 -.874743491E+02 -.874741333E+02 -.874737521E+02 -.874732065E+02 -.874724978E+02 -.874716277E+02 -.874705980E+02 -.874694112E+02 -.874680699E+02 -.874665768E+02 -.874649352E+02 -.874631485E+02 -.874612204E+02 -.874591548E+02 -.874569556E+02 -.874546272E+02 -.874521739E+02 -.874496002E+02 -.874469107E+02 -.874441101E+02 -.874412032E+02 -.874381946E+02 -.874350892E+02 -.874318917E+02 -.874286068E+02 -.874252393E+02 -.874217937E+02 -.874182747E+02 -.874146866E+02 -.874110339E+02 -.874073208E+02 -.874035515E+02 -.873997298E+02 -.873958598E+02 -.873919452E+02 -.873879897E+02 -.873839971E+02 -.873799714E+02 -.873759170E+02 -.873718402E+02 -.873677499E+02 -.873636606E+02 -.873595971E+02 -.873556005E+02 -.873517387E+02 -.873481206E+02 -.873449138E+02 -.873423682E+02 -.873408440E+02 -.873408440E+02
 -.873398788E+02 -.873398788E+02 -.873412666E+02 -.873435838E+02 -.873465022E+02 -.873497938E+02 -.873533054E+02 -.873569377E+02 -.873606283E+02 -.873643394E+02 -.873680483E+02 -.873717413E+02 -.873754101E+02 -.873790487E+02 -.873826528E+02 -.873862186E+02 -.873897425E+02 -.873932209E+02 -.873966503E+02 -.874000270E+02 -.874033474E+02 -.874066077E+02 -.874098040E+02 -.874129324E+02 -.874159890E+02 -.874189696E+02 -.874218703E+02 -.874246870E+02 -.874274156E+02 -.874300520E+02 -.874325921E+02 -.874350320E+02 -.874373676E+02 -.874395953E+02 -.874417110E+02 -.874437113E+02 -.874455925E+02 -.874473512E+02 -.874489844E+02 -.874504888E+02 -.874518618E+02 -.874531007E+02 -.874542031E+02 -.874551670E+02 -.874559904E+02 -.874566718E+02 -.874572098E+02 -.874576035E+02 -.874578521E+02 -.874579553E+02 -.874579128E+02 -.874577250E+02 -.874573922E+02 -.874569152E+02 -.874562953E+02 -.874555336E+02 -.874546320E+02 -.874535922E+02 -.874524166E+02 -.874511075E+02 -.874496676E+02 -.874480998E+02 -.874464072E+02 -.874445930E+02 -.874426607E+02 -.874406138E+02 -.874384561E+02 -.874361913E+02 -.874338234E+02 -.874313564E+02 -.874287943E+02 -.874261411E+02 -.874234010E+02 -.874205779E+02 -.874176761E+02 -.874146996E+02 -.874116523E+02 -.874085383E+02 -.874053613E+02 -.874021253E+02 -.873988339E+02 -.873954908E+02 -.873920995E+02 -.873886635E+02 -.873851862E+02 -.873816708E+02 -.873781208E+02 -.873745397E+02 -.873709318E+02 -.873673024E+02 -.873636597E+02 -.873600169E+02 -.873563959E+02 -.873528336E+02 -.873493909E+02 -.873461648E+02 -.873433051E+02 -.873410348E+02 -.873396754E+02 -.873396754E+02
 -.873387050E+02 -.873387050E+02 -.873399275E+02 -.873419685E+02 -.873445389E+02 -.873474376E+02 -.873505297E+02 -.873537275E+02 -.873569761E+02 -.873602419E+02 -.873635049E+02 -.873667531E+02 -.873699790E+02 -.873731773E+02 -.873763442E+02 -.873794762E+02 -.873825703E+02 -.873856232E+02 -.873886318E+02 -.873915930E+02 -.873945035E+02 -.873973601E+02 -.874001594E+02 -.874028980E+02 -.874055725E+02 -.874081794E+02 -.874107152E+02 -.874131765E+02 -.874155598E+02 -.874178616E+02 -.874200784E+02 -.874222069E+02 -.874242437E+02 -.874261856E+02 -.874280293E+02 -.874297718E+02 -.874314100E+02 -.874329412E+02 -.874343627E+02 -.874356719E+02 -.874368665E+02 -.874379442E+02 -.874389032E+02 -.874397415E+02 -.874404578E+02 -.874410506E+02 -.874415189E+02 -.874418617E+02 -.874420786E+02 -.874421692E+02 -.874421333E+02 -.874419712E+02 -.874416832E+02 -.874412700E+02 -.874407325E+02 -.874400719E+02 -.874392895E+02 -.874383870E+02 -.874373661E+02 -.874362290E+02 -.874349778E+02 -.874336149E+02 -.874321430E+02 -.874305648E+02 -.874288832E+02 -.874271011E+02 -.874252217E+02 -.874232482E+02 -.874211839E+02 -.874190322E+02 -.874167965E+02 -.874144803E+02 -.874120869E+02 -.874096200E+02 -.874070830E+02 -.874044793E+02 -.874018125E+02 -.873990858E+02 -.873963027E+02 -.873934665E+02 -.873905804E+02 -.873876475E+02 -.873846711E+02 -.873816540E+02 -.873785993E+02 -.873755100E+02 -.873723889E+02 -.873692394E+02 -.873660651E+02 -.873628709E+02 -.873596641E+02 -.873564562E+02 -.873532668E+02 -.873501285E+02 -.873470950E+02 -.873442519E+02 -.873417314E+02 -.873397303E+02 -.873385320E+02 -.873385320E+02
 -.873375576E+02 -.873375576E+02 -.873386185E+02 -.873403897E+02 -.873426202E+02 -.873451354E+02 -.873478180E+02 -.873505920E+02 -.873534095E+02 -.873562414E+02 -.873590704E+02 -.873618858E+02 -.873646811E+02 -.873674518E+02 -.873701945E+02 -.873729061E+02 -.873755840E+02 -.873782254E+02 -.873808276E+02 -.873833878E+02 -.873859033E+02 -.873883713E+02 -.873907888E+02 -.873931531E+02 -.873954611E+02 -.873977100E+02 -.873998967E+02 -.874020184E+02 -.874040721E+02 -.874060548E+02 -.874079637E+02 -.874097959E+02 -.874115486E+02 -.874132191E+02 -.874148047E+02 -.874163028E+02 -.874177110E+02 -.874190268E+02 -.874202481E+02 -.874213727E+02 -.874223987E+02 -.874233242E+02 -.874241476E+02 -.874248675E+02 -.874254826E+02 -.874259917E+02 -.874263940E+02 -.874266888E+02 -.874268755E+02 -.874269539E+02 -.874269239E+02 -.874267857E+02 -.874265395E+02 -.874261860E+02 -.874257258E+02 -.874251599E+02 -.874244896E+02 -.874237160E+02 -.874228407E+02 -.874218654E+02 -.874207920E+02 -.874196225E+02 -.874183589E+02 -.874170037E+02 -.874155591E+02 -.874140277E+02 -.874124121E+02 -.874107150E+02 -.874089391E+02 -.874070873E+02 -.874051625E+02 -.874031674E+02 -.874011052E+02 -.873989786E+02 -.873967907E+02 -.873945444E+02 -.873922426E+02 -.873898882E+02 -.873874841E+02 -.873850330E+02 -.873825378E+02 -.873800013E+02 -.873774260E+02 -.873748145E+02 -.873721696E+02 -.873694937E+02 -.873667895E+02 -.873640597E+02 -.873613076E+02 -.873585375E+02 -.873557557E+02 -.873529725E+02 -.873502046E+02 -.873474807E+02 -.873448472E+02 -.873423789E+02 -.873401904E+02 -.873384528E+02 -.873374121E+02 -.873374121E+02
 -.873364341E+02 -.873364341E+02 -.873373368E+02 -.873388440E+02 -.873407418E+02 -.873428817E+02 -.873451639E+02 -.873475235E+02 -.873499199E+02 -.873523281E+02 -.873547333E+02 -.873571266E+02 -.873595023E+02 -.873618565E+02 -.873641863E+02 -.873664892E+02 -.873687628E+02 -.873710048E+02 -.873732129E+02 -.873753847E+02 -.873775180E+02 -.873796102E+02 -.873816591E+02 -.873836623E+02 -.873856171E+02 -.873875212E+02 -.873893722E+02 -.873911676E+02 -.873929048E+02 -.873945816E+02 -.873961954E+02 -.873977440E+02 -.873992250E+02 -.874006361E+02 -.874019752E+02 -.874032401E+02 -.874044289E+02 -.874055394E+02 -.874065700E+02 -.874075189E+02 -.874083844E+02 -.874091651E+02 -.874098597E+02 -.874104669E+02 -.874109858E+02 -.874114153E+02 -.874117548E+02 -.874120036E+02 -.874121615E+02 -.874122281E+02 -.874122034E+02 -.874120875E+02 -.874118807E+02 -.874115834E+02 -.874111962E+02 -.874107200E+02 -.874101556E+02 -.874095041E+02 -.874087668E+02 -.874079451E+02 -.874070404E+02 -.874060545E+02 -.874049890E+02 -.874038459E+02 -.874026270E+02 -.874013346E+02 -.873999707E+02 -.873985375E+02 -.873970373E+02 -.873954725E+02 -.873938454E+02 -.873921583E+02 -.873904139E+02 -.873886144E+02 -.873867624E+02 -.873848602E+02 -.873829104E+02 -.873809153E+02 -.873788774E+02 -.873767989E+02 -.873746824E+02 -.873725300E+02 -.873703440E+02 -.873681267E+02 -.873658803E+02 -.873636069E+02 -.873613088E+02 -.873589883E+02 -.873566484E+02 -.873542925E+02 -.873519263E+02 -.873495583E+02 -.873472030E+02 -.873448848E+02 -.873426433E+02 -.873405421E+02 -.873386790E+02 -.873371997E+02 -.873363137E+02 -.873363137E+02
 -.873353317E+02 -.873353317E+02 -.873360793E+02 -.873373274E+02 -.873388990E+02 -.873406710E+02 -.873425607E+02 -.873445143E+02 -.873464981E+02 -.873484915E+02 -.873504821E+02 -.873524624E+02 -.873544279E+02 -.873563753E+02 -.873583021E+02 -.873602062E+02 -.873620857E+02 -.873639386E+02 -.873657631E+02 -.873675572E+02 -.873693190E+02 -.873710465E+02 -.873727378E+02 -.873743909E+02 -.873760037E+02 -.873775742E+02 -.873791006E+02 -.873805807E+02 -.873820125E+02 -.873833941E+02 -.873847236E+02 -.873859991E+02 -.873872186E+02 -.873883803E+02 -.873894825E+02 -.873905234E+02 -.873915015E+02 -.873924151E+02 -.873932629E+02 -.873940432E+02 -.873947550E+02 -.873953970E+02 -.873959682E+02 -.873964674E+02 -.873968941E+02 -.873972473E+02 -.873975266E+02 -.873977314E+02 -.873978614E+02 -.873979166E+02 -.873978967E+02 -.873978019E+02 -.873976324E+02 -.873973886E+02 -.873970709E+02 -.873966800E+02 -.873962167E+02 -.873956817E+02 -.873950762E+02 -.873944011E+02 -.873936578E+02 -.873928474E+02 -.873919716E+02 -.873910317E+02 -.873900293E+02 -.873889661E+02 -.873878438E+02 -.873866643E+02 -.873854292E+02 -.873841406E+02 -.873828003E+02 -.873814104E+02 -.873799726E+02 -.873784891E+02 -.873769619E+02 -.873753928E+02 -.873737840E+02 -.873721373E+02 -.873704548E+02 -.873687384E+02 -.873669900E+02 -.873652116E+02 -.873634049E+02 -.873615718E+02 -.873597142E+02 -.873578339E+02 -.873559327E+02 -.873540126E+02 -.873520759E+02 -.873501258E+02 -.873481667E+02 -.873462058E+02 -.873442552E+02 -.873423351E+02 -.873404783E+02 -.873387376E+02 -.873371941E+02 -.873359684E+02 -.873352344E+02 -.873352344E+02
 -.873342486E+02 -.873342486E+02 -.873348438E+02 -.873358375E+02 -.873370887E+02 -.873384994E+02 -.873400037E+02 -.873415588E+02 -.873431378E+02 -.873447242E+02 -.873463082E+02 -.873478839E+02 -.873494475E+02 -.873509965E+02 -.873525289E+02 -.873540430E+02 -.873555372E+02 -.873570101E+02 -.873584601E+02 -.873598857E+02 -.873612853E+02 -.873626574E+02 -.873640005E+02 -.873653129E+02 -.873665932E+02 -.873678396E+02 -.873690507E+02 -.873702249E+02 -.873713606E+02 -.873724562E+02 -.873735103E+02 -.873745214E+02 -.873754879E+02 -.873764085E+02 -.873772818E+02 -.873781064E+02 -.873788811E+02 -.873796047E+02 -.873802760E+02 -.873808940E+02 -.873814575E+02 -.873819658E+02 -.873824180E+02 -.873828132E+02 -.873831510E+02 -.873834307E+02 -.873836518E+02 -.873838141E+02 -.873839172E+02 -.873839611E+02 -.873839456E+02 -.873838709E+02 -.873837371E+02 -.873835445E+02 -.873832934E+02 -.873829844E+02 -.873826181E+02 -.873821950E+02 -.873817161E+02 -.873811821E+02 -.873805939E+02 -.873799527E+02 -.873792594E+02 -.873785154E+02 -.873777217E+02 -.873768797E+02 -.873759908E+02 -.873750562E+02 -.873740776E+02 -.873730562E+02 -.873719937E+02 -.873708915E+02 -.873697512E+02 -.873685743E+02 -.873673624E+02 -.873661171E+02 -.873648399E+02 -.873635324E+02 -.873621962E+02 -.873608327E+02 -.873594434E+02 -.873580300E+02 -.873565939E+02 -.873551365E+02 -.873536593E+02 -.873521637E+02 -.873506512E+02 -.873491235E+02 -.873475824E+02 -.873460302E+02 -.873444708E+02 -.873429097E+02 -.873413566E+02 -.873398276E+02 -.873383490E+02 -.873369627E+02 -.873357334E+02 -.873347573E+02 -.873341727E+02 -.873341727E+02
 -.873331909E+02 -.873331909E+02 -.873336367E+02 -.873343812E+02 -.873353187E+02 -.873363759E+02 -.873375033E+02 -.873386687E+02 -.873398519E+02 -.873410407E+02 -.873422275E+02 -.873434080E+02 -.873445794E+02 -.873457396E+02 -.873468873E+02 -.873480212E+02 -.873491400E+02 -.873502427E+02 -.873513281E+02 -.873523951E+02 -.873534425E+02 -.873544692E+02 -.873554740E+02 -.873564557E+02 -.873574132E+02 -.873583453E+02 -.873592508E+02 -.873601285E+02 -.873609774E+02 -.873617962E+02 -.873625838E+02 -.873633392E+02 -.873640612E+02 -.873647488E+02 -.873654010E+02 -.873660168E+02 -.873665953E+02 -.873671355E+02 -.873676366E+02 -.873680979E+02 -.873685186E+02 -.873688980E+02 -.873692354E+02 -.873695305E+02 -.873697826E+02 -.873699914E+02 -.873701565E+02 -.873702777E+02 -.873703547E+02 -.873703876E+02 -.873703762E+02 -.873703206E+02 -.873702210E+02 -.873700774E+02 -.873698903E+02 -.873696600E+02 -.873693868E+02 -.873690713E+02 -.873687141E+02 -.873683158E+02 -.873678770E+02 -.873673985E+02 -.873668812E+02 -.873663259E+02 -.873657335E+02 -.873651049E+02 -.873644411E+02 -.873637432E+02 -.873630122E+02 -.873622493E+02 -.873614554E+02 -.873606317E+02 -.873597794E+02 -.873588997E+02 -.873579936E+02 -.873570623E+02 -.873561071E+02 -.873551290E+02 -.873541292E+02 -.873531088E+02 -.873520691E+02 -.873510110E+02 -.873499358E+02 -.873488445E+02 -.873477382E+02 -.873466180E+02 -.873454850E+02 -.873443404E+02 -.873431856E+02 -.873420224E+02 -.873408537E+02 -.873396836E+02 -.873385195E+02 -.873373734E+02 -.873362650E+02 -.873352258E+02 -.873343044E+02 -.873335729E+02 -.873331348E+02 -.873331348E+02
 -.873322023E+02 -.873322023E+02 -.873325056E+02 -.873330129E+02 -.873336527E+02 -.873343748E+02 -.873351454E+02 -.873359423E+02 -.873367518E+02 -.873375652E+02 -.873383774E+02 -.873391852E+02 -.873399868E+02 -.873407808E+02 -.873415661E+02 -.873423419E+02 -.873431073E+02 -.873438617E+02 -.873446041E+02 -.873453339E+02 -.873460502E+02 -.873467523E+02 -.873474393E+02 -.873481105E+02 -.873487650E+02 -.873494021E+02 -.873500209E+02 -.873506207E+02 -.873512007E+02 -.873517601E+02 -.873522982E+02 -.873528142E+02 -.873533073E+02 -.873537769E+02 -.873542223E+02 -.873546428E+02 -.873550377E+02 -.873554066E+02 -.873557487E+02 -.873560636E+02 -.873563508E+02 -.873566097E+02 -.873568401E+02 -.873570415E+02 -.873572136E+02 -.873573561E+02 -.873574688E+02 -.873575516E+02 -.873576042E+02 -.873576267E+02 -.873576190E+02 -.873575812E+02 -.873575133E+02 -.873574154E+02 -.873572878E+02 -.873571307E+02 -.873569444E+02 -.873567292E+02 -.873564855E+02 -.873562137E+02 -.873559143E+02 -.873555878E+02 -.873552348E+02 -.873548557E+02 -.873544513E+02 -.873540222E+02 -.873535690E+02 -.873530924E+02 -.873525932E+02 -.873520721E+02 -.873515298E+02 -.873509671E+02 -.873503847E+02 -.873497835E+02 -.873491643E+02 -.873485277E+02 -.873478747E+02 -.873472060E+02 -.873465223E+02 -.873458246E+02 -.873451134E+02 -.873443897E+02 -.873436541E+02 -.873429074E+02 -.873421504E+02 -.873413839E+02 -.873406085E+02 -.873398251E+02 -.873390347E+02 -.873382386E+02 -.873374386E+02 -.873366379E+02 -.873358414E+02 -.873350574E+02 -.873342996E+02 -.873335897E+02 -.873329609E+02 -.873324623E+02 -.873321642E+02 -.873321642E+02
 -.873314642E+02 -.873314642E+02 -.873316507E+02 -.873319664E+02 -.873323683E+02 -.873328251E+02 -.873333150E+02 -.873338234E+02 -.873343410E+02 -.873348617E+02 -.873353822E+02 -.873359001E+02 -.873364141E+02 -.873369233E+02 -.873374269E+02 -.873379245E+02 -.873384154E+02 -.873388991E+02 -.873393752E+02 -.873398432E+02 -.873403025E+02 -.873407526E+02 -.873411930E+02 -.873416232E+02 -.873420427E+02 -.873424510E+02 -.873428476E+02 -.873432320E+02 -.873436037E+02 -.873439621E+02 -.873443068E+02 -.873446374E+02 -.873449533E+02 -.873452541E+02 -.873455394E+02 -.873458087E+02 -.873460616E+02 -.873462979E+02 -.873465169E+02 -.873467186E+02 -.873469025E+02 -.873470683E+02 -.873472158E+02 -.873473448E+02 -.873474550E+02 -.873475462E+02 -.873476184E+02 -.873476714E+02 -.873477052E+02 -.873477196E+02 -.873477147E+02 -.873476905E+02 -.873476471E+02 -.873475845E+02 -.873475028E+02 -.873474023E+02 -.873472831E+02 -.873471453E+02 -.873469893E+02 -.873468154E+02 -.873466237E+02 -.873464147E+02 -.873461886E+02 -.873459459E+02 -.873456869E+02 -.873454121E+02 -.873451219E+02 -.873448166E+02 -.873444969E+02 -.873441630E+02 -.873438156E+02 -.873434551E+02 -.873430819E+02 -.873426966E+02 -.873422998E+02 -.873418918E+02 -.873414732E+02 -.873410445E+02 -.873406062E+02 -.873401589E+02 -.873397029E+02 -.873392388E+02 -.873387671E+02 -.873382882E+02 -.873378027E+02 -.873373110E+02 -.873368136E+02 -.873363112E+02 -.873358043E+02 -.873352938E+02 -.873347812E+02 -.873342684E+02 -.873337591E+02 -.873332589E+02 -.873327770E+02 -.873323279E+02 -.873319328E+02 -.873316225E+02 -.873314392E+02 -.873314392E+02
 -.873314642E+02 -.873314642E+02 -.873316507E+02 -.873319664E+02 -.873323683E+02 -.873328251E+02 -.873333150E+02 -.873338234E+02 -.873343410E+02 -.873348617E+02 -.873353822E+02 -.873359001E+02 -.873364141E+02 -.873369233E+02 -.873374269E+02 -.873379245E+02 -.873384154E+02 -.873388991E+02 -.873393752E+02 -.873398432E+02 -.873403025E+02 -.873407526E+02 -.873411930E+02 -.873416232E+02 -.873420427E+02 -.873424510E+02 -.873428476E+02 -.873432320E+02 -.873436037E+02 -.873439621E+02 -.873443068E+02 -.873446374E+02 -.873449533E+02 -.873452541E+02 -.873455394E+02 -.873458087E+02 -.873460616E+02 -.873462979E+02 -.873465169E+02 -.873467186E+02 -.873469025E+02 -.873470683E+02 -.873472158E+02 -.873473448E+02 -.873474550E+02 -.873475462E+02 -.873476184E+02 -.873476714E+02 -.873477052E+02 -.873477196E+02 -.873477147E+02 -.873476905E+02 -.873476471E+02 -.873475845E+02 -.873475028E+02 -.873474023E+02 -.873472831E+02 -.873471453E+02 -.873469893E+02 -.873468154E+02 -.873466237E+02 -.873464147E+02 -.873461886E+02 -.873459459E+02 -.873456869E+02 -.873454121E+02 -.873451219E+02 -.873448166E+02 -.873444969E+02 -.873441630E+02 -.873438156E+02 -.873434551E+02 -.873430819E+02 -.873426966E+02 -.873422998E+02 -.873418918E+02 -.873414732E+02 -.873410445E+02 -.873406062E+02 -.873401589E+02 -.873397029E+02 -.873392388E+02 -.873387671E+02 -.873382882E+02 -.873378027E+02 -.873373110E+02 -.873368136E+02 -.873363112E+02 -.873358043E+02 -.873352938E+02 -.873347812E+02 -.873342684E+02 -.873337591E+02 -.873332589E+02 -.873327770E+02 -.873323279E+02 -.873319328E+02 -.873316225E+02 -.873314392E+02 -.873314392E+02
