# Supplementary material for: Electrical Pacing of Cardiac Tissue Including Potassium Inward Rectification
Source: PLoS One. 2015 Jun 9;10(6):e0127837. doi: 10.1371/journal.pone.0127837 (PMC4461281; doi:10.1371/journal.pone.0127837)
Supplement: S1 Data — (ZIP) [file pone.0127837.s001.zip › All-Data/Data-with-IK1/BDT34/Vm20ms.txt]

 -.873300171E+02 -.873397930E+02 -.873401695E+02 -.873408460E+02 -.873417595E+02 -.873428614E+02 -.873441146E+02 -.873454897E+02 -.873469627E+02 -.873485128E+02 -.873501207E+02 -.873517689E+02 -.873534422E+02 -.873551288E+02 -.873568191E+02 -.873585068E+02 -.873601872E+02 -.873618563E+02 -.873635104E+02 -.873651456E+02 -.873667579E+02 -.873683431E+02 -.873698975E+02 -.873714180E+02 -.873729023E+02 -.873743483E+02 -.873757542E+02 -.873771185E+02 -.873784391E+02 -.873797140E+02 -.873809411E+02 -.873821180E+02 -.873832430E+02 -.873843142E+02 -.873853300E+02 -.873862891E+02 -.873871902E+02 -.873880318E+02 -.873888128E+02 -.873895317E+02 -.873901873E+02 -.873907786E+02 -.873913043E+02 -.873917638E+02 -.873921563E+02 -.873924813E+02 -.873927382E+02 -.873929268E+02 -.873930466E+02 -.873930975E+02 -.873930794E+02 -.873929924E+02 -.873928366E+02 -.873926125E+02 -.873923204E+02 -.873919609E+02 -.873915346E+02 -.873910425E+02 -.873904853E+02 -.873898640E+02 -.873891797E+02 -.873884335E+02 -.873876267E+02 -.873867608E+02 -.873858370E+02 -.873848570E+02 -.873838223E+02 -.873827345E+02 -.873815953E+02 -.873804066E+02 -.873791700E+02 -.873778875E+02 -.873765610E+02 -.873751926E+02 -.873737841E+02 -.873723379E+02 -.873708561E+02 -.873693411E+02 -.873677953E+02 -.873662214E+02 -.873646221E+02 -.873630007E+02 -.873613606E+02 -.873597056E+02 -.873580402E+02 -.873563695E+02 -.873546994E+02 -.873530371E+02 -.873513909E+02 -.873497709E+02 -.873481893E+02 -.873466608E+02 -.873452035E+02 -.873438390E+02 -.873425940E+02 -.873415008E+02 -.873405986E+02 -.873399350E+02 -.873395678E+02 -.873395678E+02
 -.873397930E+02 -.873397930E+02 -.873401695E+02 -.873408460E+02 -.873417595E+02 -.873428614E+02 -.873441146E+02 -.873454897E+02 -.873469627E+02 -.873485128E+02 -.873501207E+02 -.873517689E+02 -.873534422E+02 -.873551288E+02 -.873568191E+02 -.873585068E+02 -.873601872E+02 -.873618563E+02 -.873635104E+02 -.873651456E+02 -.873667579E+02 -.873683431E+02 -.873698975E+02 -.873714180E+02 -.873729023E+02 -.873743483E+02 -.873757542E+02 -.873771185E+02 -.873784391E+02 -.873797140E+02 -.873809411E+02 -.873821180E+02 -.873832430E+02 -.873843142E+02 -.873853300E+02 -.873862891E+02 -.873871902E+02 -.873880318E+02 -.873888128E+02 -.873895317E+02 -.873901873E+02 -.873907786E+02 -.873913043E+02 -.873917638E+02 -.873921563E+02 -.873924813E+02 -.873927382E+02 -.873929268E+02 -.873930466E+02 -.873930975E+02 -.873930794E+02 -.873929924E+02 -.873928366E+02 -.873926125E+02 -.873923204E+02 -.873919609E+02 -.873915346E+02 -.873910425E+02 -.873904853E+02 -.873898640E+02 -.873891797E+02 -.873884335E+02 -.873876267E+02 -.873867608E+02 -.873858370E+02 -.873848570E+02 -.873838223E+02 -.873827345E+02 -.873815953E+02 -.873804066E+02 -.873791700E+02 -.873778875E+02 -.873765610E+02 -.873751926E+02 -.873737841E+02 -.873723379E+02 -.873708561E+02 -.873693411E+02 -.873677953E+02 -.873662214E+02 -.873646221E+02 -.873630007E+02 -.873613606E+02 -.873597056E+02 -.873580402E+02 -.873563695E+02 -.873546994E+02 -.873530371E+02 -.873513909E+02 -.873497709E+02 -.873481893E+02 -.873466608E+02 -.873452035E+02 -.873438390E+02 -.873425940E+02 -.873415008E+02 -.873405986E+02 -.873399350E+02 -.873395678E+02 -.873395678E+02
 -.873417856E+02 -.873417856E+02 -.873423196E+02 -.873432609E+02 -.873445139E+02 -.873460089E+02 -.873476951E+02 -.873495335E+02 -.873514921E+02 -.873535424E+02 -.873556587E+02 -.873578180E+02 -.873600016E+02 -.873621950E+02 -.873643883E+02 -.873665748E+02 -.873687499E+02 -.873709092E+02 -.873730481E+02 -.873751614E+02 -.873772436E+02 -.873792893E+02 -.873812941E+02 -.873832544E+02 -.873851675E+02 -.873870313E+02 -.873888438E+02 -.873906028E+02 -.873923058E+02 -.873939498E+02 -.873955320E+02 -.873970494E+02 -.873984997E+02 -.873998806E+02 -.874011903E+02 -.874024271E+02 -.874035891E+02 -.874046747E+02 -.874056822E+02 -.874066096E+02 -.874074553E+02 -.874082179E+02 -.874088961E+02 -.874094887E+02 -.874099949E+02 -.874104140E+02 -.874107454E+02 -.874109885E+02 -.874111430E+02 -.874112084E+02 -.874111849E+02 -.874110723E+02 -.874108710E+02 -.874105815E+02 -.874102042E+02 -.874097400E+02 -.874091898E+02 -.874085546E+02 -.874078354E+02 -.874070336E+02 -.874061505E+02 -.874051877E+02 -.874041468E+02 -.874030297E+02 -.874018381E+02 -.874005740E+02 -.873992396E+02 -.873978368E+02 -.873963679E+02 -.873948352E+02 -.873932409E+02 -.873915875E+02 -.873898775E+02 -.873881134E+02 -.873862978E+02 -.873844333E+02 -.873825229E+02 -.873805693E+02 -.873785757E+02 -.873765452E+02 -.873744812E+02 -.873723876E+02 -.873702685E+02 -.873681283E+02 -.873659725E+02 -.873638070E+02 -.873616388E+02 -.873594762E+02 -.873573292E+02 -.873552099E+02 -.873531331E+02 -.873511168E+02 -.873491836E+02 -.873473615E+02 -.873456855E+02 -.873441997E+02 -.873429596E+02 -.873420355E+02 -.873415167E+02 -.873415167E+02
 -.873449979E+02 -.873449979E+02 -.873457363E+02 -.873470310E+02 -.873487492E+02 -.873507949E+02 -.873530972E+02 -.873556005E+02 -.873582586E+02 -.873610311E+02 -.873638826E+02 -.873667830E+02 -.873697089E+02 -.873726436E+02 -.873755756E+02 -.873784972E+02 -.873814026E+02 -.873842857E+02 -.873871400E+02 -.873899581E+02 -.873927327E+02 -.873954574E+02 -.873981267E+02 -.874007365E+02 -.874032839E+02 -.874057663E+02 -.874081807E+02 -.874105240E+02 -.874127926E+02 -.874149824E+02 -.874170896E+02 -.874191106E+02 -.874210423E+02 -.874228818E+02 -.874246268E+02 -.874262749E+02 -.874278237E+02 -.874292708E+02 -.874306136E+02 -.874318497E+02 -.874329769E+02 -.874339933E+02 -.874348971E+02 -.874356870E+02 -.874363617E+02 -.874369204E+02 -.874373621E+02 -.874376860E+02 -.874378916E+02 -.874379785E+02 -.874379466E+02 -.874377960E+02 -.874375271E+02 -.874371405E+02 -.874366369E+02 -.874360175E+02 -.874352833E+02 -.874344358E+02 -.874334765E+02 -.874324070E+02 -.874312292E+02 -.874299453E+02 -.874285575E+02 -.874270682E+02 -.874254798E+02 -.874237951E+02 -.874220167E+02 -.874201474E+02 -.874181904E+02 -.874161484E+02 -.874140248E+02 -.874118226E+02 -.874095452E+02 -.874071959E+02 -.874047781E+02 -.874022954E+02 -.873997514E+02 -.873971499E+02 -.873944947E+02 -.873917901E+02 -.873890403E+02 -.873862502E+02 -.873834249E+02 -.873805703E+02 -.873776928E+02 -.873748001E+02 -.873719008E+02 -.873690056E+02 -.873661271E+02 -.873632808E+02 -.873604856E+02 -.873577656E+02 -.873551503E+02 -.873526775E+02 -.873503949E+02 -.873483632E+02 -.873466603E+02 -.873453854E+02 -.873446661E+02 -.873446661E+02
 -.873488974E+02 -.873488974E+02 -.873498594E+02 -.873515458E+02 -.873537861E+02 -.873564549E+02 -.873594573E+02 -.873627176E+02 -.873661726E+02 -.873697682E+02 -.873734586E+02 -.873772069E+02 -.873809853E+02 -.873847742E+02 -.873885601E+02 -.873923332E+02 -.873960851E+02 -.873998072E+02 -.874034903E+02 -.874071249E+02 -.874107021E+02 -.874142141E+02 -.874176550E+02 -.874210200E+02 -.874243055E+02 -.874275078E+02 -.874306229E+02 -.874336464E+02 -.874365732E+02 -.874393983E+02 -.874421168E+02 -.874447244E+02 -.874472171E+02 -.874495915E+02 -.874518443E+02 -.874539724E+02 -.874559725E+02 -.874578412E+02 -.874595753E+02 -.874611716E+02 -.874626272E+02 -.874639397E+02 -.874651070E+02 -.874661273E+02 -.874669989E+02 -.874677205E+02 -.874682908E+02 -.874687089E+02 -.874689740E+02 -.874690857E+02 -.874690438E+02 -.874688485E+02 -.874685003E+02 -.874679999E+02 -.874673486E+02 -.874665475E+02 -.874655981E+02 -.874645023E+02 -.874632621E+02 -.874618797E+02 -.874603576E+02 -.874586986E+02 -.874569055E+02 -.874549816E+02 -.874529300E+02 -.874507543E+02 -.874484580E+02 -.874460448E+02 -.874435185E+02 -.874408831E+02 -.874381426E+02 -.874353012E+02 -.874323632E+02 -.874293328E+02 -.874262144E+02 -.874230127E+02 -.874197322E+02 -.874163778E+02 -.874129543E+02 -.874094671E+02 -.874059217E+02 -.874023241E+02 -.873986807E+02 -.873949988E+02 -.873912867E+02 -.873875537E+02 -.873838110E+02 -.873800717E+02 -.873763519E+02 -.873726712E+02 -.873690540E+02 -.873655308E+02 -.873621399E+02 -.873589302E+02 -.873559637E+02 -.873533199E+02 -.873511006E+02 -.873494366E+02 -.873484962E+02 -.873484962E+02
 -.873531872E+02 -.873531872E+02 -.873543828E+02 -.873564828E+02 -.873592769E+02 -.873626079E+02 -.873663542E+02 -.873704180E+02 -.873747180E+02 -.873791865E+02 -.873837681E+02 -.873884195E+02 -.873931084E+02 -.873978121E+02 -.874025142E+02 -.874072018E+02 -.874118630E+02 -.874164862E+02 -.874210595E+02 -.874255713E+02 -.874300113E+02 -.874343710E+02 -.874386435E+02 -.874428233E+02 -.874469056E+02 -.874508854E+02 -.874547574E+02 -.874585155E+02 -.874621536E+02 -.874656653E+02 -.874690450E+02 -.874722874E+02 -.874753878E+02 -.874783417E+02 -.874811451E+02 -.874837936E+02 -.874862829E+02 -.874886089E+02 -.874907673E+02 -.874927543E+02 -.874945663E+02 -.874962003E+02 -.874976537E+02 -.874989241E+02 -.875000093E+02 -.875009077E+02 -.875016176E+02 -.875021377E+02 -.875024672E+02 -.875026054E+02 -.875025522E+02 -.875023078E+02 -.875018730E+02 -.875012487E+02 -.875004362E+02 -.874994372E+02 -.874982536E+02 -.874968876E+02 -.874953418E+02 -.874936191E+02 -.874917227E+02 -.874896560E+02 -.874874228E+02 -.874850270E+02 -.874824728E+02 -.874797645E+02 -.874769065E+02 -.874739037E+02 -.874707608E+02 -.874674828E+02 -.874640748E+02 -.874605421E+02 -.874568898E+02 -.874531235E+02 -.874492486E+02 -.874452708E+02 -.874411959E+02 -.874370298E+02 -.874327787E+02 -.874284489E+02 -.874240474E+02 -.874195815E+02 -.874150591E+02 -.874104892E+02 -.874058817E+02 -.874012484E+02 -.873966026E+02 -.873919607E+02 -.873873424E+02 -.873827719E+02 -.873782792E+02 -.873739021E+02 -.873696881E+02 -.873656979E+02 -.873620086E+02 -.873587191E+02 -.873559564E+02 -.873538838E+02 -.873527118E+02 -.873527118E+02
 -.873577171E+02 -.873577171E+02 -.873591539E+02 -.873616829E+02 -.873650523E+02 -.873690704E+02 -.873735873E+02 -.873784818E+02 -.873836551E+02 -.873890264E+02 -.873945314E+02 -.874001206E+02 -.874057575E+02 -.874114154E+02 -.874170739E+02 -.874227161E+02 -.874283268E+02 -.874338908E+02 -.874393939E+02 -.874448228E+02 -.874501659E+02 -.874554139E+02 -.874605589E+02 -.874655943E+02 -.874705138E+02 -.874753108E+02 -.874799785E+02 -.874845093E+02 -.874888958E+02 -.874931307E+02 -.874972072E+02 -.875011192E+02 -.875048610E+02 -.875084270E+02 -.875118119E+02 -.875150104E+02 -.875180170E+02 -.875208264E+02 -.875234336E+02 -.875258340E+02 -.875280233E+02 -.875299978E+02 -.875317542E+02 -.875332894E+02 -.875346009E+02 -.875356864E+02 -.875365439E+02 -.875371718E+02 -.875375689E+02 -.875377348E+02 -.875376691E+02 -.875373723E+02 -.875368450E+02 -.875360886E+02 -.875351046E+02 -.875338951E+02 -.875324624E+02 -.875308093E+02 -.875289391E+02 -.875268553E+02 -.875245618E+02 -.875220630E+02 -.875193635E+02 -.875164680E+02 -.875133817E+02 -.875101099E+02 -.875066583E+02 -.875030326E+02 -.874992386E+02 -.874952826E+02 -.874911708E+02 -.874869095E+02 -.874825052E+02 -.874779646E+02 -.874732942E+02 -.874685011E+02 -.874635921E+02 -.874585745E+02 -.874534557E+02 -.874482434E+02 -.874429458E+02 -.874375718E+02 -.874321309E+02 -.874266337E+02 -.874210922E+02 -.874155203E+02 -.874099341E+02 -.874043530E+02 -.873988006E+02 -.873933058E+02 -.873879047E+02 -.873826425E+02 -.873775761E+02 -.873727784E+02 -.873683421E+02 -.873643860E+02 -.873610629E+02 -.873585694E+02 -.873571591E+02 -.873571591E+02
 -.873624169E+02 -.873624169E+02 -.873641018E+02 -.873670730E+02 -.873710346E+02 -.873757584E+02 -.873810648E+02 -.873868100E+02 -.873928778E+02 -.873991752E+02 -.874056295E+02 -.874121852E+02 -.874188005E+02 -.874254440E+02 -.874320907E+02 -.874387196E+02 -.874453113E+02 -.874518481E+02 -.874583132E+02 -.874646922E+02 -.874709722E+02 -.874771428E+02 -.874831951E+02 -.874891208E+02 -.874949119E+02 -.875005602E+02 -.875060572E+02 -.875113939E+02 -.875165618E+02 -.875215523E+02 -.875263578E+02 -.875309709E+02 -.875353846E+02 -.875395922E+02 -.875435870E+02 -.875473625E+02 -.875509120E+02 -.875542291E+02 -.875573080E+02 -.875601429E+02 -.875627290E+02 -.875650617E+02 -.875671368E+02 -.875689508E+02 -.875705003E+02 -.875717825E+02 -.875727950E+02 -.875735359E+02 -.875740039E+02 -.875741983E+02 -.875741189E+02 -.875737660E+02 -.875731406E+02 -.875722442E+02 -.875710787E+02 -.875696465E+02 -.875679506E+02 -.875659943E+02 -.875637817E+02 -.875613169E+02 -.875586050E+02 -.875556509E+02 -.875524603E+02 -.875490392E+02 -.875453935E+02 -.875415299E+02 -.875374551E+02 -.875331760E+02 -.875286997E+02 -.875240338E+02 -.875191855E+02 -.875141627E+02 -.875089730E+02 -.875036243E+02 -.874981247E+02 -.874924823E+02 -.874867054E+02 -.874808025E+02 -.874747824E+02 -.874686542E+02 -.874624277E+02 -.874561131E+02 -.874497216E+02 -.874432656E+02 -.874367592E+02 -.874302184E+02 -.874236623E+02 -.874171134E+02 -.874105992E+02 -.874041536E+02 -.873978186E+02 -.873916470E+02 -.873857057E+02 -.873800796E+02 -.873748773E+02 -.873702382E+02 -.873663412E+02 -.873634169E+02 -.873617628E+02 -.873617628E+02
 -.873672566E+02 -.873672566E+02 -.873691964E+02 -.873726218E+02 -.873771899E+02 -.873826351E+02 -.873887478E+02 -.873953617E+02 -.874023442E+02 -.874095907E+02 -.874170199E+02 -.874245696E+02 -.874321922E+02 -.874398509E+02 -.874475156E+02 -.874551609E+02 -.874627639E+02 -.874703041E+02 -.874777632E+02 -.874851249E+02 -.874923755E+02 -.874995031E+02 -.875064972E+02 -.875133479E+02 -.875200452E+02 -.875265793E+02 -.875329400E+02 -.875391169E+02 -.875451003E+02 -.875508805E+02 -.875564484E+02 -.875617955E+02 -.875669132E+02 -.875717935E+02 -.875764283E+02 -.875808095E+02 -.875849292E+02 -.875887801E+02 -.875923551E+02 -.875956475E+02 -.875986514E+02 -.876013613E+02 -.876037723E+02 -.876058798E+02 -.876076799E+02 -.876091692E+02 -.876103449E+02 -.876112046E+02 -.876117468E+02 -.876119706E+02 -.876118759E+02 -.876114630E+02 -.876107332E+02 -.876096880E+02 -.876083299E+02 -.876066617E+02 -.876046871E+02 -.876024100E+02 -.875998353E+02 -.875969682E+02 -.875938144E+02 -.875903802E+02 -.875866721E+02 -.875826973E+02 -.875784631E+02 -.875739772E+02 -.875692478E+02 -.875642831E+02 -.875590916E+02 -.875536821E+02 -.875480635E+02 -.875422447E+02 -.875362351E+02 -.875300438E+02 -.875236803E+02 -.875171542E+02 -.875104752E+02 -.875036532E+02 -.874966984E+02 -.874896215E+02 -.874824337E+02 -.874751467E+02 -.874677736E+02 -.874603287E+02 -.874528279E+02 -.874452897E+02 -.874377360E+02 -.874301925E+02 -.874226908E+02 -.874152696E+02 -.874079771E+02 -.874008738E+02 -.873940365E+02 -.873875626E+02 -.873815769E+02 -.873762395E+02 -.873717561E+02 -.873683917E+02 -.873664886E+02 -.873664886E+02
 -.873722243E+02 -.873722243E+02 -.873744258E+02 -.873783163E+02 -.873835044E+02 -.873896858E+02 -.873966215E+02 -.874041231E+02 -.874120423E+02 -.874202627E+02 -.874286940E+02 -.874372665E+02 -.874459262E+02 -.874546302E+02 -.874633435E+02 -.874720363E+02 -.874806825E+02 -.874892593E+02 -.874977465E+02 -.875061265E+02 -.875143841E+02 -.875225059E+02 -.875304793E+02 -.875382926E+02 -.875459341E+02 -.875533919E+02 -.875606544E+02 -.875677100E+02 -.875745472E+02 -.875811551E+02 -.875875232E+02 -.875936413E+02 -.875994994E+02 -.876050876E+02 -.876103963E+02 -.876154159E+02 -.876201374E+02 -.876245518E+02 -.876286509E+02 -.876324270E+02 -.876358729E+02 -.876389820E+02 -.876417484E+02 -.876441667E+02 -.876462321E+02 -.876479405E+02 -.876492885E+02 -.876502736E+02 -.876508938E+02 -.876511481E+02 -.876510363E+02 -.876505589E+02 -.876497171E+02 -.876485131E+02 -.876469495E+02 -.876450299E+02 -.876427586E+02 -.876401405E+02 -.876371811E+02 -.876338868E+02 -.876302644E+02 -.876263212E+02 -.876220652E+02 -.876175047E+02 -.876126485E+02 -.876075058E+02 -.876020861E+02 -.875963992E+02 -.875904552E+02 -.875842643E+02 -.875778370E+02 -.875711840E+02 -.875643158E+02 -.875572435E+02 -.875499779E+02 -.875425302E+02 -.875349116E+02 -.875271336E+02 -.875192079E+02 -.875111467E+02 -.875029628E+02 -.874946698E+02 -.874862822E+02 -.874778163E+02 -.874692902E+02 -.874607249E+02 -.874521447E+02 -.874435790E+02 -.874350633E+02 -.874266412E+02 -.874183671E+02 -.874103095E+02 -.874025549E+02 -.873952137E+02 -.873884270E+02 -.873823759E+02 -.873772934E+02 -.873734797E+02 -.873713224E+02 -.873713224E+02
 -.873773150E+02 -.873773150E+02 -.873797849E+02 -.873841510E+02 -.873899720E+02 -.873969051E+02 -.874046820E+02 -.874130928E+02 -.874219731E+02 -.874311945E+02 -.874406571E+02 -.874502830E+02 -.874600112E+02 -.874697926E+02 -.874795873E+02 -.874893614E+02 -.874990861E+02 -.875087362E+02 -.875182898E+02 -.875277278E+02 -.875370331E+02 -.875461903E+02 -.875551851E+02 -.875640035E+02 -.875726319E+02 -.875810569E+02 -.875892650E+02 -.875972432E+02 -.876049784E+02 -.876124580E+02 -.876196699E+02 -.876266019E+02 -.876332423E+02 -.876395794E+02 -.876456017E+02 -.876512982E+02 -.876566581E+02 -.876616711E+02 -.876663274E+02 -.876706180E+02 -.876745343E+02 -.876780684E+02 -.876812134E+02 -.876839626E+02 -.876863105E+02 -.876882522E+02 -.876897837E+02 -.876909020E+02 -.876916047E+02 -.876918907E+02 -.876917597E+02 -.876912122E+02 -.876902497E+02 -.876888748E+02 -.876870906E+02 -.876849014E+02 -.876823123E+02 -.876793290E+02 -.876759583E+02 -.876722076E+02 -.876680849E+02 -.876635991E+02 -.876587594E+02 -.876535757E+02 -.876480585E+02 -.876422185E+02 -.876360669E+02 -.876296153E+02 -.876228754E+02 -.876158594E+02 -.876085793E+02 -.876010476E+02 -.875932768E+02 -.875852793E+02 -.875770680E+02 -.875686556E+02 -.875600550E+02 -.875512793E+02 -.875423420E+02 -.875332569E+02 -.875240384E+02 -.875147018E+02 -.875052635E+02 -.874957417E+02 -.874861567E+02 -.874765317E+02 -.874668942E+02 -.874572767E+02 -.874477187E+02 -.874382688E+02 -.874289879E+02 -.874199521E+02 -.874112583E+02 -.874030295E+02 -.873954235E+02 -.873886428E+02 -.873829480E+02 -.873786752E+02 -.873762584E+02 -.873762584E+02
 -.873825254E+02 -.873825254E+02 -.873852699E+02 -.873901218E+02 -.873965892E+02 -.874042906E+02 -.874129290E+02 -.874222727E+02 -.874321410E+02 -.874423928E+02 -.874529178E+02 -.874636295E+02 -.874744593E+02 -.874853526E+02 -.874962643E+02 -.875071572E+02 -.875179997E+02 -.875287643E+02 -.875394274E+02 -.875499677E+02 -.875603663E+02 -.875706056E+02 -.875806692E+02 -.875905410E+02 -.876002056E+02 -.876096476E+02 -.876188520E+02 -.876278038E+02 -.876364882E+02 -.876448907E+02 -.876529969E+02 -.876607929E+02 -.876682647E+02 -.876753987E+02 -.876821814E+02 -.876886000E+02 -.876946417E+02 -.877002946E+02 -.877055472E+02 -.877103887E+02 -.877148090E+02 -.877187989E+02 -.877223497E+02 -.877254540E+02 -.877281050E+02 -.877302969E+02 -.877320251E+02 -.877332858E+02 -.877340765E+02 -.877343956E+02 -.877342428E+02 -.877336187E+02 -.877325252E+02 -.877309651E+02 -.877289423E+02 -.877264618E+02 -.877235297E+02 -.877201528E+02 -.877163391E+02 -.877120973E+02 -.877074370E+02 -.877023686E+02 -.876969030E+02 -.876910519E+02 -.876848276E+02 -.876782428E+02 -.876713105E+02 -.876640443E+02 -.876564581E+02 -.876485657E+02 -.876403815E+02 -.876319198E+02 -.876231950E+02 -.876142217E+02 -.876050145E+02 -.875955879E+02 -.875859569E+02 -.875761362E+02 -.875661412E+02 -.875559873E+02 -.875456907E+02 -.875352687E+02 -.875247394E+02 -.875141231E+02 -.875034421E+02 -.874927223E+02 -.874819938E+02 -.874712925E+02 -.874606619E+02 -.874501559E+02 -.874398413E+02 -.874298024E+02 -.874201461E+02 -.874110085E+02 -.874025644E+02 -.873950377E+02 -.873887173E+02 -.873839757E+02 -.873812938E+02 -.873812938E+02
 -.873878506E+02 -.873878506E+02 -.873908759E+02 -.873962240E+02 -.874033520E+02 -.874118400E+02 -.874213619E+02 -.874316642E+02 -.874425490E+02 -.874538620E+02 -.874654818E+02 -.874773130E+02 -.874892799E+02 -.875013219E+02 -.875133898E+02 -.875254429E+02 -.875374468E+02 -.875493718E+02 -.875611922E+02 -.875728844E+02 -.875844274E+02 -.875958013E+02 -.876069874E+02 -.876179679E+02 -.876287250E+02 -.876392417E+02 -.876495008E+02 -.876594852E+02 -.876691782E+02 -.876785628E+02 -.876876226E+02 -.876963409E+02 -.877047017E+02 -.877126890E+02 -.877202872E+02 -.877274811E+02 -.877342559E+02 -.877405977E+02 -.877464927E+02 -.877519283E+02 -.877568926E+02 -.877613746E+02 -.877653640E+02 -.877688520E+02 -.877718306E+02 -.877742930E+02 -.877762335E+02 -.877776479E+02 -.877785329E+02 -.877788869E+02 -.877787093E+02 -.877780009E+02 -.877767639E+02 -.877750016E+02 -.877727188E+02 -.877699213E+02 -.877666162E+02 -.877628119E+02 -.877585176E+02 -.877537437E+02 -.877485015E+02 -.877428032E+02 -.877366619E+02 -.877300912E+02 -.877231055E+02 -.877157198E+02 -.877079495E+02 -.876998104E+02 -.876913185E+02 -.876824902E+02 -.876733420E+02 -.876638906E+02 -.876541526E+02 -.876441448E+02 -.876338838E+02 -.876233865E+02 -.876126696E+02 -.876017501E+02 -.875906450E+02 -.875793718E+02 -.875679486E+02 -.875563944E+02 -.875447295E+02 -.875329759E+02 -.875211585E+02 -.875093054E+02 -.874974495E+02 -.874856301E+02 -.874738949E+02 -.874623025E+02 -.874509262E+02 -.874398582E+02 -.874292155E+02 -.874191477E+02 -.874098461E+02 -.874015570E+02 -.873945975E+02 -.873893770E+02 -.873864247E+02 -.873864247E+02
 -.873932837E+02 -.873932837E+02 -.873965959E+02 -.874024506E+02 -.874102541E+02 -.874195479E+02 -.874299766E+02 -.874412640E+02 -.874531947E+02 -.874656002E+02 -.874783480E+02 -.874913339E+02 -.875044751E+02 -.875177056E+02 -.875309721E+02 -.875442306E+02 -.875574439E+02 -.875705799E+02 -.875836104E+02 -.875965096E+02 -.876092540E+02 -.876218216E+02 -.876341914E+02 -.876463433E+02 -.876582577E+02 -.876699152E+02 -.876812963E+02 -.876923816E+02 -.877031519E+02 -.877135876E+02 -.877236695E+02 -.877333785E+02 -.877426958E+02 -.877516027E+02 -.877600811E+02 -.877681132E+02 -.877756818E+02 -.877827701E+02 -.877893623E+02 -.877954433E+02 -.878009989E+02 -.878060162E+02 -.878104831E+02 -.878143890E+02 -.878177244E+02 -.878204813E+02 -.878226530E+02 -.878242342E+02 -.878252214E+02 -.878256124E+02 -.878254064E+02 -.878246046E+02 -.878232093E+02 -.878212247E+02 -.878186564E+02 -.878155112E+02 -.878117977E+02 -.878075257E+02 -.878027062E+02 -.877973514E+02 -.877914748E+02 -.877850908E+02 -.877782147E+02 -.877708628E+02 -.877630518E+02 -.877547995E+02 -.877461238E+02 -.877370431E+02 -.877275764E+02 -.877177426E+02 -.877075609E+02 -.876970505E+02 -.876862307E+02 -.876751207E+02 -.876637396E+02 -.876521067E+02 -.876402408E+02 -.876281611E+02 -.876158869E+02 -.876034376E+02 -.875908334E+02 -.875780951E+02 -.875652452E+02 -.875523077E+02 -.875393096E+02 -.875262817E+02 -.875132595E+02 -.875002857E+02 -.874874120E+02 -.874747019E+02 -.874622350E+02 -.874501114E+02 -.874384584E+02 -.874274386E+02 -.874172606E+02 -.874081928E+02 -.874005810E+02 -.873948722E+02 -.873916441E+02 -.873916441E+02
 -.873988144E+02 -.873988144E+02 -.874024191E+02 -.874087908E+02 -.874172851E+02 -.874274042E+02 -.874387629E+02 -.874510618E+02 -.874640672E+02 -.874775965E+02 -.874915060E+02 -.875056826E+02 -.875200371E+02 -.875344983E+02 -.875490089E+02 -.875635217E+02 -.875779965E+02 -.875923988E+02 -.876066975E+02 -.876208646E+02 -.876348741E+02 -.876487017E+02 -.876623241E+02 -.876757191E+02 -.876888645E+02 -.877017385E+02 -.877143191E+02 -.877265840E+02 -.877385110E+02 -.877500778E+02 -.877612620E+02 -.877720414E+02 -.877823942E+02 -.877922987E+02 -.878017335E+02 -.878106780E+02 -.878191116E+02 -.878270149E+02 -.878343690E+02 -.878411561E+02 -.878473594E+02 -.878529635E+02 -.878579541E+02 -.878623186E+02 -.878660458E+02 -.878691260E+02 -.878715512E+02 -.878733154E+02 -.878744140E+02 -.878748444E+02 -.878746059E+02 -.878736997E+02 -.878721287E+02 -.878698978E+02 -.878670136E+02 -.878634844E+02 -.878593202E+02 -.878545326E+02 -.878491348E+02 -.878431414E+02 -.878365682E+02 -.878294323E+02 -.878217517E+02 -.878135458E+02 -.878048342E+02 -.877956378E+02 -.877859776E+02 -.877758752E+02 -.877653528E+02 -.877544323E+02 -.877431361E+02 -.877314864E+02 -.877195056E+02 -.877072155E+02 -.876946382E+02 -.876817955E+02 -.876687088E+02 -.876553998E+02 -.876418899E+02 -.876282009E+02 -.876143551E+02 -.876003754E+02 -.875862862E+02 -.875721139E+02 -.875578876E+02 -.875436404E+02 -.875294108E+02 -.875152445E+02 -.875011973E+02 -.874873375E+02 -.874737508E+02 -.874605453E+02 -.874478584E+02 -.874358659E+02 -.874247933E+02 -.874149314E+02 -.874066552E+02 -.874004492E+02 -.873969405E+02 -.873969405E+02
 -.874044275E+02 -.874044275E+02 -.874083298E+02 -.874152287E+02 -.874244282E+02 -.874353911E+02 -.874477018E+02 -.874610370E+02 -.874751448E+02 -.874898281E+02 -.875049324E+02 -.875203364E+02 -.875359444E+02 -.875516806E+02 -.875674836E+02 -.875833028E+02 -.875990953E+02 -.876148236E+02 -.876304541E+02 -.876459562E+02 -.876613016E+02 -.876764635E+02 -.876914165E+02 -.877061356E+02 -.877205961E+02 -.877347733E+02 -.877486422E+02 -.877621773E+02 -.877753531E+02 -.877881437E+02 -.878005235E+02 -.878124666E+02 -.878239476E+02 -.878349411E+02 -.878454222E+02 -.878553664E+02 -.878647496E+02 -.878735488E+02 -.878817416E+02 -.878893069E+02 -.878962249E+02 -.879024770E+02 -.879080466E+02 -.879129184E+02 -.879170790E+02 -.879205169E+02 -.879232226E+02 -.879251887E+02 -.879264098E+02 -.879268829E+02 -.879266070E+02 -.879255835E+02 -.879238159E+02 -.879213101E+02 -.879180738E+02 -.879141170E+02 -.879094518E+02 -.879040918E+02 -.878980527E+02 -.878913520E+02 -.878840083E+02 -.878760420E+02 -.878674746E+02 -.878583286E+02 -.878486276E+02 -.878383959E+02 -.878276583E+02 -.878164403E+02 -.878047675E+02 -.877926659E+02 -.877801612E+02 -.877672792E+02 -.877540458E+02 -.877404861E+02 -.877266253E+02 -.877124883E+02 -.876980993E+02 -.876834827E+02 -.876686624E+02 -.876536628E+02 -.876385082E+02 -.876232240E+02 -.876078365E+02 -.875923744E+02 -.875768689E+02 -.875613555E+02 -.875458754E+02 -.875304775E+02 -.875152213E+02 -.875001799E+02 -.874854449E+02 -.874711322E+02 -.874573892E+02 -.874444045E+02 -.874324211E+02 -.874217516E+02 -.874128003E+02 -.874060896E+02 -.874022962E+02 -.874022962E+02
 -.874101013E+02 -.874101013E+02 -.874143057E+02 -.874217405E+02 -.874316578E+02 -.874434807E+02 -.874567625E+02 -.874711561E+02 -.874863914E+02 -.875022571E+02 -.875185884E+02 -.875352560E+02 -.875521585E+02 -.875692152E+02 -.875863609E+02 -.876035416E+02 -.876207115E+02 -.876378302E+02 -.876548615E+02 -.876717725E+02 -.876885323E+02 -.877051118E+02 -.877214829E+02 -.877376180E+02 -.877534892E+02 -.877690686E+02 -.877843277E+02 -.877992375E+02 -.878137684E+02 -.878278909E+02 -.878415750E+02 -.878547909E+02 -.878675088E+02 -.878796989E+02 -.878913320E+02 -.879023791E+02 -.879128119E+02 -.879226029E+02 -.879317257E+02 -.879401551E+02 -.879478676E+02 -.879548411E+02 -.879610556E+02 -.879664928E+02 -.879711368E+02 -.879749737E+02 -.879779921E+02 -.879801831E+02 -.879815402E+02 -.879820597E+02 -.879817406E+02 -.879805844E+02 -.879785953E+02 -.879757803E+02 -.879721488E+02 -.879677127E+02 -.879624862E+02 -.879564859E+02 -.879497305E+02 -.879422406E+02 -.879340388E+02 -.879251490E+02 -.879155969E+02 -.879054092E+02 -.878946138E+02 -.878832394E+02 -.878713154E+02 -.878588715E+02 -.878459378E+02 -.878325446E+02 -.878187221E+02 -.878045002E+02 -.877899085E+02 -.877749762E+02 -.877597321E+02 -.877442044E+02 -.877284207E+02 -.877124083E+02 -.876961941E+02 -.876798049E+02 -.876632676E+02 -.876466097E+02 -.876298600E+02 -.876130490E+02 -.875962103E+02 -.875793818E+02 -.875626070E+02 -.875459380E+02 -.875294376E+02 -.875131837E+02 -.874972735E+02 -.874818304E+02 -.874670114E+02 -.874530182E+02 -.874401102E+02 -.874286224E+02 -.874189878E+02 -.874117669E+02 -.874076858E+02 -.874076858E+02
 -.874158053E+02 -.874158053E+02 -.874203149E+02 -.874282919E+02 -.874389364E+02 -.874516315E+02 -.874658994E+02 -.874813695E+02 -.874977536E+02 -.875148273E+02 -.875324156E+02 -.875503820E+02 -.875686194E+02 -.875870425E+02 -.876055825E+02 -.876241821E+02 -.876427923E+02 -.876613703E+02 -.876798773E+02 -.876982780E+02 -.877165392E+02 -.877346290E+02 -.877525167E+02 -.877701714E+02 -.877875619E+02 -.878046566E+02 -.878214230E+02 -.878378278E+02 -.878538373E+02 -.878694171E+02 -.878845326E+02 -.878991490E+02 -.879132314E+02 -.879267449E+02 -.879396549E+02 -.879519271E+02 -.879635280E+02 -.879744248E+02 -.879845862E+02 -.879939823E+02 -.880025847E+02 -.880103673E+02 -.880173057E+02 -.880233783E+02 -.880285656E+02 -.880328511E+02 -.880362210E+02 -.880386645E+02 -.880401738E+02 -.880407446E+02 -.880403753E+02 -.880390679E+02 -.880368276E+02 -.880336625E+02 -.880295840E+02 -.880246064E+02 -.880187468E+02 -.880120250E+02 -.880044635E+02 -.879960871E+02 -.879869224E+02 -.879769984E+02 -.879663455E+02 -.879549956E+02 -.879429817E+02 -.879303379E+02 -.879170987E+02 -.879032995E+02 -.878889754E+02 -.878741620E+02 -.878588945E+02 -.878432076E+02 -.878271357E+02 -.878107124E+02 -.877939707E+02 -.877769427E+02 -.877596597E+02 -.877421524E+02 -.877244508E+02 -.877065845E+02 -.876885831E+02 -.876704764E+02 -.876522956E+02 -.876340731E+02 -.876158449E+02 -.875976506E+02 -.875795366E+02 -.875615573E+02 -.875437791E+02 -.875262840E+02 -.875091746E+02 -.874925812E+02 -.874766705E+02 -.874616562E+02 -.874478144E+02 -.874355014E+02 -.874251788E+02 -.874174448E+02 -.874130749E+02 -.874130749E+02
 -.874214978E+02 -.874214978E+02 -.874263135E+02 -.874348356E+02 -.874462120E+02 -.874597860E+02 -.874750493E+02 -.874916082E+02 -.875091576E+02 -.875274603E+02 -.875463321E+02 -.875656297E+02 -.875852406E+02 -.876050753E+02 -.876250614E+02 -.876451386E+02 -.876652551E+02 -.876853655E+02 -.877054290E+02 -.877254077E+02 -.877452660E+02 -.877649694E+02 -.877844839E+02 -.878037752E+02 -.878228084E+02 -.878415476E+02 -.878599556E+02 -.878779946E+02 -.878956256E+02 -.879128089E+02 -.879295043E+02 -.879456711E+02 -.879612682E+02 -.879762547E+02 -.879905893E+02 -.880042316E+02 -.880171415E+02 -.880292803E+02 -.880406102E+02 -.880510955E+02 -.880607024E+02 -.880693990E+02 -.880771565E+02 -.880839484E+02 -.880897514E+02 -.880945453E+02 -.880983136E+02 -.881010431E+02 -.881027244E+02 -.881033521E+02 -.881029246E+02 -.881014441E+02 -.880989166E+02 -.880953522E+02 -.880907646E+02 -.880851708E+02 -.880785917E+02 -.880710511E+02 -.880625761E+02 -.880531962E+02 -.880429439E+02 -.880318536E+02 -.880199616E+02 -.880073062E+02 -.879939266E+02 -.879798633E+02 -.879651574E+02 -.879498505E+02 -.879339842E+02 -.879176001E+02 -.879007393E+02 -.878834426E+02 -.878657495E+02 -.878476991E+02 -.878293290E+02 -.878106759E+02 -.877917754E+02 -.877726618E+02 -.877533686E+02 -.877339286E+02 -.877143740E+02 -.876947373E+02 -.876750516E+02 -.876553519E+02 -.876356756E+02 -.876160647E+02 -.875965673E+02 -.875772406E+02 -.875581537E+02 -.875393924E+02 -.875210642E+02 -.875033061E+02 -.874862932E+02 -.874702512E+02 -.874554717E+02 -.874423322E+02 -.874313219E+02 -.874230757E+02 -.874184177E+02 -.874184177E+02
 -.874271227E+02 -.874271227E+02 -.874322430E+02 -.874413080E+02 -.874534147E+02 -.874678670E+02 -.874841273E+02 -.875017802E+02 -.875205043E+02 -.875400510E+02 -.875602274E+02 -.875808841E+02 -.876019037E+02 -.876231928E+02 -.876446758E+02 -.876662897E+02 -.876879804E+02 -.877097005E+02 -.877314068E+02 -.877530594E+02 -.877746201E+02 -.877960515E+02 -.878173162E+02 -.878383761E+02 -.878591920E+02 -.878797231E+02 -.878999274E+02 -.879197613E+02 -.879391799E+02 -.879581372E+02 -.879765865E+02 -.879944798E+02 -.880117689E+02 -.880284051E+02 -.880443399E+02 -.880595247E+02 -.880739119E+02 -.880874551E+02 -.881001092E+02 -.881118310E+02 -.881225799E+02 -.881323175E+02 -.881410086E+02 -.881486213E+02 -.881551274E+02 -.881605023E+02 -.881647257E+02 -.881677819E+02 -.881696593E+02 -.881703513E+02 -.881698557E+02 -.881681754E+02 -.881653177E+02 -.881612946E+02 -.881561227E+02 -.881498229E+02 -.881424202E+02 -.881339436E+02 -.881244258E+02 -.881139025E+02 -.881024126E+02 -.880899978E+02 -.880767017E+02 -.880625700E+02 -.880476497E+02 -.880319891E+02 -.880156371E+02 -.879986429E+02 -.879810558E+02 -.879629248E+02 -.879442981E+02 -.879252231E+02 -.879057460E+02 -.878859117E+02 -.878657636E+02 -.878453436E+02 -.878246919E+02 -.878038471E+02 -.877828465E+02 -.877617262E+02 -.877405215E+02 -.877192673E+02 -.876979990E+02 -.876767534E+02 -.876555697E+02 -.876344917E+02 -.876135691E+02 -.875928611E+02 -.875724392E+02 -.875523923E+02 -.875328322E+02 -.875139018E+02 -.874957840E+02 -.874787154E+02 -.874630023E+02 -.874490420E+02 -.874373504E+02 -.874285978E+02 -.874236555E+02 -.874236555E+02
 -.874326072E+02 -.874326072E+02 -.874380270E+02 -.874476266E+02 -.874604536E+02 -.874757744E+02 -.874930238E+02 -.875117661E+02 -.875316653E+02 -.875524622E+02 -.875739567E+02 -.875959935E+02 -.876184511E+02 -.876412331E+02 -.876642611E+02 -.876874701E+02 -.877108042E+02 -.877342143E+02 -.877576553E+02 -.877810853E+02 -.878044634E+02 -.878277494E+02 -.878509020E+02 -.878738791E+02 -.878966365E+02 -.879191284E+02 -.879413066E+02 -.879631213E+02 -.879845207E+02 -.880054514E+02 -.880258584E+02 -.880456857E+02 -.880648762E+02 -.880833722E+02 -.881011157E+02 -.881180489E+02 -.881341148E+02 -.881492575E+02 -.881634229E+02 -.881765587E+02 -.881886157E+02 -.881995475E+02 -.882093111E+02 -.882178679E+02 -.882251832E+02 -.882312272E+02 -.882359752E+02 -.882394076E+02 -.882415105E+02 -.882422757E+02 -.882417005E+02 -.882397882E+02 -.882365479E+02 -.882319942E+02 -.882261471E+02 -.882190323E+02 -.882106802E+02 -.882011260E+02 -.881904093E+02 -.881785737E+02 -.881656662E+02 -.881517369E+02 -.881368388E+02 -.881210267E+02 -.881043570E+02 -.880868876E+02 -.880686769E+02 -.880497832E+02 -.880302652E+02 -.880101805E+02 -.879895859E+02 -.879685369E+02 -.879470872E+02 -.879252887E+02 -.879031915E+02 -.878808432E+02 -.878582894E+02 -.878355737E+02 -.878127373E+02 -.877898201E+02 -.877668602E+02 -.877438952E+02 -.877209626E+02 -.876981010E+02 -.876753509E+02 -.876527574E+02 -.876303715E+02 -.876082536E+02 -.875864771E+02 -.875651332E+02 -.875443372E+02 -.875242364E+02 -.875050211E+02 -.874869372E+02 -.874703045E+02 -.874555385E+02 -.874431802E+02 -.874339333E+02 -.874287140E+02 -.874287140E+02
 -.874378591E+02 -.874378591E+02 -.874435687E+02 -.874536867E+02 -.874672137E+02 -.874833817E+02 -.875016000E+02 -.875214148E+02 -.875424772E+02 -.875645191E+02 -.875873339E+02 -.876107620E+02 -.876346787E+02 -.876589852E+02 -.876836016E+02 -.877084615E+02 -.877335079E+02 -.877586904E+02 -.877839627E+02 -.878092809E+02 -.878346016E+02 -.878598814E+02 -.878850754E+02 -.879101366E+02 -.879350159E+02 -.879596612E+02 -.879840179E+02 -.880080287E+02 -.880316338E+02 -.880547708E+02 -.880773756E+02 -.880993818E+02 -.881207219E+02 -.881413272E+02 -.881611285E+02 -.881800566E+02 -.881980430E+02 -.882150202E+02 -.882309226E+02 -.882456871E+02 -.882592537E+02 -.882715657E+02 -.882825709E+02 -.882922217E+02 -.883004758E+02 -.883072967E+02 -.883126538E+02 -.883165233E+02 -.883188879E+02 -.883197374E+02 -.883190686E+02 -.883168854E+02 -.883131988E+02 -.883080268E+02 -.883013941E+02 -.882933318E+02 -.882838773E+02 -.882730736E+02 -.882609690E+02 -.882476166E+02 -.882330738E+02 -.882174013E+02 -.882006632E+02 -.881829258E+02 -.881642573E+02 -.881447268E+02 -.881244045E+02 -.881033601E+02 -.880816632E+02 -.880593819E+02 -.880365833E+02 -.880133323E+02 -.879896915E+02 -.879657213E+02 -.879414791E+02 -.879170194E+02 -.878923938E+02 -.878676510E+02 -.878428371E+02 -.878179954E+02 -.877931674E+02 -.877683932E+02 -.877437120E+02 -.877191639E+02 -.876947904E+02 -.876706372E+02 -.876467560E+02 -.876232076E+02 -.876000664E+02 -.875774248E+02 -.875554005E+02 -.875341443E+02 -.875138518E+02 -.874947771E+02 -.874772515E+02 -.874617068E+02 -.874487065E+02 -.874389853E+02 -.874335009E+02 -.874335009E+02
 -.874427638E+02 -.874427638E+02 -.874487480E+02 -.874593580E+02 -.874735522E+02 -.874905315E+02 -.875096831E+02 -.875305376E+02 -.875527356E+02 -.875760016E+02 -.876001245E+02 -.876249418E+02 -.876503267E+02 -.876761796E+02 -.877024201E+02 -.877289814E+02 -.877558065E+02 -.877828445E+02 -.878100482E+02 -.878373720E+02 -.878647704E+02 -.878921967E+02 -.879196021E+02 -.879469350E+02 -.879741402E+02 -.880011592E+02 -.880279298E+02 -.880543861E+02 -.880804588E+02 -.881060753E+02 -.881311600E+02 -.881556348E+02 -.881794194E+02 -.882024318E+02 -.882245892E+02 -.882458083E+02 -.882660064E+02 -.882851019E+02 -.883030151E+02 -.883196690E+02 -.883349902E+02 -.883489095E+02 -.883613626E+02 -.883722912E+02 -.883816430E+02 -.883893729E+02 -.883954434E+02 -.883998248E+02 -.884024957E+02 -.884034435E+02 -.884026641E+02 -.884001623E+02 -.883959517E+02 -.883900543E+02 -.883825005E+02 -.883733289E+02 -.883625852E+02 -.883503224E+02 -.883365998E+02 -.883214824E+02 -.883050403E+02 -.882873477E+02 -.882684825E+02 -.882485251E+02 -.882275582E+02 -.882056651E+02 -.881829300E+02 -.881594365E+02 -.881352673E+02 -.881105036E+02 -.880852244E+02 -.880595058E+02 -.880334212E+02 -.880070403E+02 -.879804293E+02 -.879536504E+02 -.879267621E+02 -.878998188E+02 -.878728713E+02 -.878459672E+02 -.878191508E+02 -.877924646E+02 -.877659494E+02 -.877396460E+02 -.877135965E+02 -.876878464E+02 -.876624469E+02 -.876374586E+02 -.876129554E+02 -.875890299E+02 -.875658003E+02 -.875434196E+02 -.875220871E+02 -.875020627E+02 -.874836869E+02 -.874674053E+02 -.874538007E+02 -.874436349E+02 -.874379028E+02 -.874379028E+02
 -.874471814E+02 -.874471814E+02 -.874534177E+02 -.874644815E+02 -.874792945E+02 -.874970314E+02 -.875170611E+02 -.875389023E+02 -.875621876E+02 -.875866369E+02 -.876120366E+02 -.876382228E+02 -.876650692E+02 -.876924765E+02 -.877203655E+02 -.877486706E+02 -.877773356E+02 -.878063101E+02 -.878355467E+02 -.878649989E+02 -.878946193E+02 -.879243583E+02 -.879541632E+02 -.879839771E+02 -.880137390E+02 -.880433828E+02 -.880728379E+02 -.881020285E+02 -.881308742E+02 -.881592904E+02 -.881871881E+02 -.882144748E+02 -.882410550E+02 -.882668306E+02 -.882917020E+02 -.883155690E+02 -.883383312E+02 -.883598893E+02 -.883801461E+02 -.883990074E+02 -.884163830E+02 -.884321877E+02 -.884463423E+02 -.884587744E+02 -.884694196E+02 -.884782218E+02 -.884851343E+02 -.884901202E+02 -.884931529E+02 -.884942164E+02 -.884933058E+02 -.884904269E+02 -.884855965E+02 -.884788418E+02 -.884702008E+02 -.884597209E+02 -.884474589E+02 -.884334803E+02 -.884178582E+02 -.884006726E+02 -.883820098E+02 -.883619607E+02 -.883406205E+02 -.883180874E+02 -.882944614E+02 -.882698439E+02 -.882443361E+02 -.882180384E+02 -.881910498E+02 -.881634667E+02 -.881353825E+02 -.881068869E+02 -.880780655E+02 -.880489992E+02 -.880197641E+02 -.879904312E+02 -.879610663E+02 -.879317303E+02 -.879024792E+02 -.878733643E+02 -.878444331E+02 -.878157298E+02 -.877872962E+02 -.877591733E+02 -.877314027E+02 -.877040287E+02 -.876771011E+02 -.876506786E+02 -.876248332E+02 -.875996561E+02 -.875752644E+02 -.875518110E+02 -.875294964E+02 -.875085842E+02 -.874894210E+02 -.874724624E+02 -.874583068E+02 -.874477381E+02 -.874417827E+02 -.874417827E+02
 -.874509431E+02 -.874509431E+02 -.874574007E+02 -.874688655E+02 -.874842297E+02 -.875026480E+02 -.875234766E+02 -.875462260E+02 -.875705246E+02 -.875960907E+02 -.876227109E+02 -.876502228E+02 -.876785024E+02 -.877074534E+02 -.877369994E+02 -.877670776E+02 -.877976344E+02 -.878286210E+02 -.878599909E+02 -.878916975E+02 -.879236921E+02 -.879559229E+02 -.879883332E+02 -.880208614E+02 -.880534397E+02 -.880859941E+02 -.881184442E+02 -.881507033E+02 -.881826782E+02 -.882142698E+02 -.882453736E+02 -.882758797E+02 -.883056744E+02 -.883346401E+02 -.883626568E+02 -.883896031E+02 -.884153568E+02 -.884397968E+02 -.884628038E+02 -.884842621E+02 -.885040603E+02 -.885220929E+02 -.885382617E+02 -.885524767E+02 -.885646576E+02 -.885747344E+02 -.885826487E+02 -.885883543E+02 -.885918178E+02 -.885930193E+02 -.885919522E+02 -.885886239E+02 -.885830553E+02 -.885752804E+02 -.885653464E+02 -.885533126E+02 -.885392497E+02 -.885232390E+02 -.885053714E+02 -.884857461E+02 -.884644693E+02 -.884416534E+02 -.884174152E+02 -.883918748E+02 -.883651545E+02 -.883373772E+02 -.883086655E+02 -.882791404E+02 -.882489203E+02 -.882181203E+02 -.881868508E+02 -.881552176E+02 -.881233204E+02 -.880912532E+02 -.880591034E+02 -.880269516E+02 -.879948722E+02 -.879629324E+02 -.879311935E+02 -.878997107E+02 -.878685340E+02 -.878377087E+02 -.878072770E+02 -.877772788E+02 -.877477539E+02 -.877187441E+02 -.876902963E+02 -.876624656E+02 -.876353203E+02 -.876089479E+02 -.875834624E+02 -.875590139E+02 -.875358015E+02 -.875140889E+02 -.874942252E+02 -.874766720E+02 -.874620377E+02 -.874511224E+02 -.874449765E+02 -.874449765E+02
 -.874538483E+02 -.874538483E+02 -.874604860E+02 -.874722811E+02 -.874881057E+02 -.875071024E+02 -.875286206E+02 -.875521681E+02 -.875773736E+02 -.876039578E+02 -.876317109E+02 -.876604753E+02 -.876901322E+02 -.877205907E+02 -.877517799E+02 -.877836420E+02 -.878161276E+02 -.878491913E+02 -.878827892E+02 -.879168758E+02 -.879514023E+02 -.879863153E+02 -.880215550E+02 -.880570549E+02 -.880927404E+02 -.881285292E+02 -.881643301E+02 -.882000437E+02 -.882355625E+02 -.882707705E+02 -.883055445E+02 -.883397546E+02 -.883732647E+02 -.884059335E+02 -.884376162E+02 -.884681649E+02 -.884974308E+02 -.885252652E+02 -.885515214E+02 -.885760561E+02 -.885987312E+02 -.886194156E+02 -.886379865E+02 -.886543317E+02 -.886683501E+02 -.886799540E+02 -.886890698E+02 -.886956393E+02 -.886996203E+02 -.887009876E+02 -.886997330E+02 -.886958654E+02 -.886894111E+02 -.886804130E+02 -.886689304E+02 -.886550375E+02 -.886388231E+02 -.886203889E+02 -.885998483E+02 -.885773250E+02 -.885529511E+02 -.885268655E+02 -.884992127E+02 -.884701403E+02 -.884397981E+02 -.884083360E+02 -.883759028E+02 -.883426447E+02 -.883087038E+02 -.882742174E+02 -.882393166E+02 -.882041257E+02 -.881687613E+02 -.881333320E+02 -.880979381E+02 -.880626709E+02 -.880276135E+02 -.879928401E+02 -.879584171E+02 -.879244029E+02 -.878908491E+02 -.878578015E+02 -.878253010E+02 -.877933851E+02 -.877620904E+02 -.877314542E+02 -.877015182E+02 -.876723321E+02 -.876439580E+02 -.876164774E+02 -.875899979E+02 -.875646642E+02 -.875406702E+02 -.875182759E+02 -.874978284E+02 -.874797897E+02 -.874647720E+02 -.874535838E+02 -.874472901E+02 -.874472901E+02
 -.874556602E+02 -.874556602E+02 -.874624250E+02 -.874744584E+02 -.874906247E+02 -.875100637E+02 -.875321258E+02 -.875563227E+02 -.875822890E+02 -.876097524E+02 -.876385114E+02 -.876684170E+02 -.876993591E+02 -.877312557E+02 -.877640441E+02 -.877976742E+02 -.878321034E+02 -.878672921E+02 -.879032009E+02 -.879397874E+02 -.879770044E+02 -.880147983E+02 -.880531071E+02 -.880918600E+02 -.881309761E+02 -.881703639E+02 -.882099210E+02 -.882495341E+02 -.882890787E+02 -.883284200E+02 -.883674130E+02 -.884059034E+02 -.884437284E+02 -.884807182E+02 -.885166970E+02 -.885514849E+02 -.885848993E+02 -.886167574E+02 -.886468774E+02 -.886750813E+02 -.887011971E+02 -.887250605E+02 -.887465177E+02 -.887654269E+02 -.887816610E+02 -.887951088E+02 -.888056771E+02 -.888132921E+02 -.888179000E+02 -.888194688E+02 -.888179878E+02 -.888134684E+02 -.888059437E+02 -.887954682E+02 -.887821167E+02 -.887659832E+02 -.887471798E+02 -.887258345E+02 -.887020900E+02 -.886761012E+02 -.886480333E+02 -.886180593E+02 -.885863585E+02 -.885531133E+02 -.885185080E+02 -.884827260E+02 -.884459487E+02 -.884083528E+02 -.883701095E+02 -.883313826E+02 -.882923278E+02 -.882530911E+02 -.882138085E+02 -.881746055E+02 -.881355963E+02 -.880968839E+02 -.880585603E+02 -.880207068E+02 -.879833938E+02 -.879466824E+02 -.879106246E+02 -.878752647E+02 -.878406407E+02 -.878067859E+02 -.877737309E+02 -.877415065E+02 -.877101468E+02 -.876796928E+02 -.876501981E+02 -.876217345E+02 -.875944003E+02 -.875683308E+02 -.875437105E+02 -.875207911E+02 -.874999120E+02 -.874815290E+02 -.874662504E+02 -.874548836E+02 -.874484964E+02 -.874484964E+02
 -.874561038E+02 -.874561038E+02 -.874629280E+02 -.874750827E+02 -.874914387E+02 -.875111443E+02 -.875335608E+02 -.875582116E+02 -.875847439E+02 -.876128986E+02 -.876424875E+02 -.876733750E+02 -.877054641E+02 -.877386855E+02 -.877729884E+02 -.878083339E+02 -.878446893E+02 -.878820241E+02 -.879203061E+02 -.879594989E+02 -.879995592E+02 -.880404351E+02 -.880820645E+02 -.881243733E+02 -.881672749E+02 -.882106692E+02 -.882544419E+02 -.882984644E+02 -.883425938E+02 -.883866735E+02 -.884305329E+02 -.884739892E+02 -.885168477E+02 -.885589035E+02 -.885999434E+02 -.886397474E+02 -.886780910E+02 -.887147480E+02 -.887494927E+02 -.887821027E+02 -.888123623E+02 -.888400646E+02 -.888650152E+02 -.888870347E+02 -.889059612E+02 -.889216532E+02 -.889339917E+02 -.889428822E+02 -.889482561E+02 -.889500718E+02 -.889483158E+02 -.889430026E+02 -.889341744E+02 -.889219006E+02 -.889062767E+02 -.888874226E+02 -.888654806E+02 -.888406134E+02 -.888130014E+02 -.887828402E+02 -.887503374E+02 -.887157099E+02 -.886791812E+02 -.886409780E+02 -.886013278E+02 -.885604561E+02 -.885185841E+02 -.884759264E+02 -.884326891E+02 -.883890682E+02 -.883452480E+02 -.883014001E+02 -.882576825E+02 -.882142393E+02 -.881712001E+02 -.881286799E+02 -.880867796E+02 -.880455864E+02 -.880051742E+02 -.879656045E+02 -.879269279E+02 -.878891850E+02 -.878524082E+02 -.878166236E+02 -.877818532E+02 -.877481181E+02 -.877154413E+02 -.876838521E+02 -.876533916E+02 -.876241183E+02 -.875961172E+02 -.875695094E+02 -.875444654E+02 -.875212225E+02 -.875001061E+02 -.874815581E+02 -.874661731E+02 -.874547462E+02 -.874483337E+02 -.874483337E+02
 -.874548622E+02 -.874548622E+02 -.874616617E+02 -.874737914E+02 -.874901457E+02 -.875098958E+02 -.875324251E+02 -.875572783E+02 -.875841234E+02 -.876127215E+02 -.876429039E+02 -.876745540E+02 -.877075931E+02 -.877419691E+02 -.877776479E+02 -.878146060E+02 -.878528250E+02 -.878922873E+02 -.879329719E+02 -.879748521E+02 -.880178919E+02 -.880620445E+02 -.881072500E+02 -.881534335E+02 -.882005045E+02 -.882483548E+02 -.882968585E+02 -.883458714E+02 -.883952304E+02 -.884447541E+02 -.884942430E+02 -.885434803E+02 -.885922335E+02 -.886402554E+02 -.886872866E+02 -.887330574E+02 -.887772911E+02 -.888197066E+02 -.888600222E+02 -.888979587E+02 -.889332438E+02 -.889656156E+02 -.889948267E+02 -.890206480E+02 -.890428722E+02 -.890613178E+02 -.890758315E+02 -.890862914E+02 -.890926088E+02 -.890947302E+02 -.890926378E+02 -.890863501E+02 -.890759216E+02 -.890614416E+02 -.890430329E+02 -.890208495E+02 -.889950740E+02 -.889659144E+02 -.889336007E+02 -.888983813E+02 -.888605192E+02 -.888202877E+02 -.887779671E+02 -.887338401E+02 -.886881891E+02 -.886412920E+02 -.885934197E+02 -.885448331E+02 -.884957804E+02 -.884464959E+02 -.883971977E+02 -.883480866E+02 -.882993456E+02 -.882511387E+02 -.882036117E+02 -.881568915E+02 -.881110869E+02 -.880662894E+02 -.880225739E+02 -.879800002E+02 -.879386139E+02 -.878984487E+02 -.878595279E+02 -.878218665E+02 -.877854742E+02 -.877503580E+02 -.877165261E+02 -.876839917E+02 -.876527789E+02 -.876229287E+02 -.875945074E+02 -.875676171E+02 -.875424083E+02 -.875190974E+02 -.874979877E+02 -.874794980E+02 -.874641985E+02 -.874528577E+02 -.874465037E+02 -.874465037E+02
 -.874515771E+02 -.874515771E+02 -.874582485E+02 -.874701729E+02 -.874862887E+02 -.875058069E+02 -.875281463E+02 -.875528844E+02 -.875797192E+02 -.876084404E+02 -.876389059E+02 -.876710248E+02 -.877047425E+02 -.877400302E+02 -.877768756E+02 -.878152761E+02 -.878552330E+02 -.878967468E+02 -.879398133E+02 -.879844200E+02 -.880305435E+02 -.880781464E+02 -.881271751E+02 -.881775579E+02 -.882292029E+02 -.882819965E+02 -.883358025E+02 -.883904610E+02 -.884457878E+02 -.885015745E+02 -.885575886E+02 -.886135745E+02 -.886692542E+02 -.887243299E+02 -.887784854E+02 -.888313897E+02 -.888827003E+02 -.889320669E+02 -.889791358E+02 -.890235547E+02 -.890649780E+02 -.891030716E+02 -.891375184E+02 -.891680237E+02 -.891943201E+02 -.892161724E+02 -.892333816E+02 -.892457891E+02 -.892532794E+02 -.892557824E+02 -.892532750E+02 -.892457810E+02 -.892333713E+02 -.892161620E+02 -.891943126E+02 -.891680226E+02 -.891375281E+02 -.891030974E+02 -.890650261E+02 -.890236322E+02 -.889792506E+02 -.889322283E+02 -.888829185E+02 -.888316759E+02 -.887788522E+02 -.887247910E+02 -.886698248E+02 -.886142709E+02 -.885584288E+02 -.885025777E+02 -.884469750E+02 -.883918546E+02 -.883374265E+02 -.882838762E+02 -.882313651E+02 -.881800306E+02 -.881299874E+02 -.880813283E+02 -.880341254E+02 -.879884326E+02 -.879442863E+02 -.879017083E+02 -.878607078E+02 -.878212840E+02 -.877834288E+02 -.877471303E+02 -.877123765E+02 -.876791595E+02 -.876474812E+02 -.876173595E+02 -.875888367E+02 -.875619894E+02 -.875369414E+02 -.875138804E+02 -.874930791E+02 -.874749223E+02 -.874599426E+02 -.874488661E+02 -.874426725E+02 -.874426725E+02
 -.874458491E+02 -.874458491E+02 -.874522677E+02 -.874637678E+02 -.874793568E+02 -.874983042E+02 -.875200804E+02 -.875443083E+02 -.875707273E+02 -.875991646E+02 -.876295133E+02 -.876617154E+02 -.876957475E+02 -.877316107E+02 -.877693214E+02 -.878089046E+02 -.878503878E+02 -.878937966E+02 -.879391500E+02 -.879864571E+02 -.880357132E+02 -.880868972E+02 -.881399681E+02 -.881948627E+02 -.882514930E+02 -.883097443E+02 -.883694730E+02 -.884305053E+02 -.884926364E+02 -.885556293E+02 -.886192153E+02 -.886830939E+02 -.887469345E+02 -.888103781E+02 -.888730398E+02 -.889345124E+02 -.889943708E+02 -.890521766E+02 -.891074838E+02 -.891598454E+02 -.892088196E+02 -.892539774E+02 -.892949094E+02 -.893312332E+02 -.893626006E+02 -.893887042E+02 -.894092834E+02 -.894241297E+02 -.894330911E+02 -.894360752E+02 -.894330512E+02 -.894240505E+02 -.894091661E+02 -.893885507E+02 -.893624132E+02 -.893310150E+02 -.892946643E+02 -.892537099E+02 -.892085351E+02 -.891595500E+02 -.891071848E+02 -.890518821E+02 -.889940902E+02 -.889342561E+02 -.888728193E+02 -.888102063E+02 -.887468256E+02 -.886830634E+02 -.886192804E+02 -.885558086E+02 -.884929501E+02 -.884309754E+02 -.883701230E+02 -.883105994E+02 -.882525799E+02 -.881962095E+02 -.881416042E+02 -.880888532E+02 -.880380205E+02 -.879891473E+02 -.879422547E+02 -.878973459E+02 -.878544095E+02 -.878134218E+02 -.877743507E+02 -.877371589E+02 -.877018077E+02 -.876682620E+02 -.876364954E+02 -.876064963E+02 -.875782763E+02 -.875518799E+02 -.875273964E+02 -.875049763E+02 -.874848512E+02 -.874673598E+02 -.874529824E+02 -.874423840E+02 -.874364724E+02 -.874364724E+02
 -.874372431E+02 -.874372431E+02 -.874432601E+02 -.874540744E+02 -.874687898E+02 -.874867572E+02 -.875075162E+02 -.875307500E+02 -.875562511E+02 -.875838951E+02 -.876136192E+02 -.876454068E+02 -.876792738E+02 -.877152591E+02 -.877534155E+02 -.877938037E+02 -.878364857E+02 -.878815208E+02 -.879289600E+02 -.879788429E+02 -.880311930E+02 -.880860142E+02 -.881432873E+02 -.882029662E+02 -.882649750E+02 -.883292046E+02 -.883955102E+02 -.884637088E+02 -.885335771E+02 -.886048501E+02 -.886772203E+02 -.887503379E+02 -.888238113E+02 -.888972090E+02 -.889700628E+02 -.890418715E+02 -.891121060E+02 -.891802159E+02 -.892456363E+02 -.893077964E+02 -.893661280E+02 -.894200758E+02 -.894691068E+02 -.895127206E+02 -.895504594E+02 -.895819175E+02 -.896067497E+02 -.896246792E+02 -.896355037E+02 -.896390999E+02 -.896354266E+02 -.896245255E+02 -.896065203E+02 -.895816136E+02 -.895500829E+02 -.895122738E+02 -.894685926E+02 -.894194978E+02 -.893654904E+02 -.893071041E+02 -.892448955E+02 -.891794332E+02 -.891112895E+02 -.890410300E+02 -.889692067E+02 -.888963497E+02 -.888229617E+02 -.887495123E+02 -.886764344E+02 -.886041213E+02 -.885329247E+02 -.884631536E+02 -.883950748E+02 -.883289134E+02 -.882648540E+02 -.882030433E+02 -.881435916E+02 -.880865764E+02 -.880320448E+02 -.879800168E+02 -.879304886E+02 -.878834361E+02 -.878388179E+02 -.877965792E+02 -.877566554E+02 -.877189758E+02 -.876834675E+02 -.876500608E+02 -.876186935E+02 -.875893178E+02 -.875619071E+02 -.875364659E+02 -.875130408E+02 -.874917353E+02 -.874727288E+02 -.874563005E+02 -.874428612E+02 -.874329940E+02 -.874275081E+02 -.874275081E+02
 -.874252971E+02 -.874252971E+02 -.874307380E+02 -.874405578E+02 -.874539892E+02 -.874704893E+02 -.874896866E+02 -.875113408E+02 -.875353111E+02 -.875615324E+02 -.875899963E+02 -.876207366E+02 -.876538177E+02 -.876893248E+02 -.877273566E+02 -.877680187E+02 -.878114178E+02 -.878576573E+02 -.879068316E+02 -.879590225E+02 -.880142938E+02 -.880726873E+02 -.881342181E+02 -.881988701E+02 -.882665916E+02 -.883372908E+02 -.884108319E+02 -.884870309E+02 -.885656525E+02 -.886464074E+02 -.887289499E+02 -.888128771E+02 -.888977290E+02 -.889829899E+02 -.890680915E+02 -.891524167E+02 -.892353067E+02 -.893160677E+02 -.893939811E+02 -.894683136E+02 -.895383298E+02 -.896033048E+02 -.896625388E+02 -.897153704E+02 -.897611915E+02 -.897994606E+02 -.898297153E+02 -.898515833E+02 -.898647921E+02 -.898691753E+02 -.898646769E+02 -.898513531E+02 -.898293704E+02 -.897990018E+02 -.897606197E+02 -.897146868E+02 -.896617451E+02 -.896024032E+02 -.895373229E+02 -.894672050E+02 -.893927748E+02 -.893147688E+02 -.892339212E+02 -.891509518E+02 -.890665554E+02 -.889813923E+02 -.888960808E+02 -.888111907E+02 -.887272394E+02 -.886446885E+02 -.885639427E+02 -.884853493E+02 -.884091997E+02 -.883357312E+02 -.882651293E+02 -.881975319E+02 -.881330324E+02 -.880716842E+02 -.880135048E+02 -.879584803E+02 -.879065695E+02 -.878577086E+02 -.878118148E+02 -.877687910E+02 -.877285297E+02 -.876909171E+02 -.876558373E+02 -.876231772E+02 -.875928309E+02 -.875647061E+02 -.875387306E+02 -.875148603E+02 -.874930900E+02 -.874734661E+02 -.874561034E+02 -.874412068E+02 -.874290992E+02 -.874202586E+02 -.874153653E+02 -.874153653E+02
 -.874095365E+02 -.874095365E+02 -.874141993E+02 -.874226668E+02 -.874343353E+02 -.874487959E+02 -.874657878E+02 -.874851642E+02 -.875068649E+02 -.875308962E+02 -.875573145E+02 -.875862141E+02 -.876177169E+02 -.876519644E+02 -.876891112E+02 -.877293187E+02 -.877727504E+02 -.878195661E+02 -.878699180E+02 -.879239447E+02 -.879817667E+02 -.880434806E+02 -.881091538E+02 -.881788181E+02 -.882524643E+02 -.883300356E+02 -.884114217E+02 -.884964529E+02 -.885848945E+02 -.886764417E+02 -.887707160E+02 -.888672619E+02 -.889655458E+02 -.890649564E+02 -.891648068E+02 -.892643393E+02 -.893627326E+02 -.894591106E+02 -.895525550E+02 -.896421187E+02 -.897268424E+02 -.898057729E+02 -.898779817E+02 -.899425860E+02 -.899987683E+02 -.900457968E+02 -.900830436E+02 -.901100015E+02 -.901262976E+02 -.901317040E+02 -.901261439E+02 -.901096940E+02 -.900825821E+02 -.900451811E+02 -.899979982E+02 -.899416613E+02 -.898769024E+02 -.898045392E+02 -.897254551E+02 -.896405790E+02 -.895508647E+02 -.894572725E+02 -.893607500E+02 -.892622171E+02 -.891625507E+02 -.890625735E+02 -.889630448E+02 -.888646526E+02 -.887680102E+02 -.886736528E+02 -.885820376E+02 -.884935453E+02 -.884084823E+02 -.883270855E+02 -.882495266E+02 -.881759179E+02 -.881063181E+02 -.880407384E+02 -.879791486E+02 -.879214830E+02 -.878676460E+02 -.878175180E+02 -.877709601E+02 -.877278189E+02 -.876879315E+02 -.876511297E+02 -.876172440E+02 -.875861083E+02 -.875575646E+02 -.875314675E+02 -.875076906E+02 -.874861331E+02 -.874667284E+02 -.874494552E+02 -.874343512E+02 -.874215310E+02 -.874112101E+02 -.874037354E+02 -.873996259E+02 -.873996259E+02
 -.873894956E+02 -.873894956E+02 -.873931509E+02 -.873998572E+02 -.874092133E+02 -.874209730E+02 -.874350095E+02 -.874512869E+02 -.874698401E+02 -.874907586E+02 -.875141741E+02 -.875402510E+02 -.875691783E+02 -.876011642E+02 -.876364296E+02 -.876752039E+02 -.877177202E+02 -.877642105E+02 -.878149008E+02 -.878700059E+02 -.879297232E+02 -.879942269E+02 -.880636603E+02 -.881381291E+02 -.882176927E+02 -.883023559E+02 -.883920602E+02 -.884866746E+02 -.885859872E+02 -.886896967E+02 -.887974053E+02 -.889086127E+02 -.890227120E+02 -.891389878E+02 -.892566171E+02 -.893746735E+02 -.894921345E+02 -.896078924E+02 -.897207695E+02 -.898295361E+02 -.899329322E+02 -.900296927E+02 -.901185739E+02 -.901983828E+02 -.902680066E+02 -.903264418E+02 -.903728229E+02 -.904064470E+02 -.904267954E+02 -.904335501E+02 -.904266038E+02 -.904060633E+02 -.903722462E+02 -.903256707E+02 -.902670391E+02 -.901972170E+02 -.901172076E+02 -.900281237E+02 -.899311586E+02 -.898275561E+02 -.897185821E+02 -.896054971E+02 -.894895317E+02 -.893718648E+02 -.892536051E+02 -.891357765E+02 -.890193069E+02 -.889050209E+02 -.887936356E+02 -.886857596E+02 -.885818951E+02 -.884824419E+02 -.883877034E+02 -.882978935E+02 -.882131454E+02 -.881335198E+02 -.880590139E+02 -.879895705E+02 -.879250862E+02 -.878654193E+02 -.878103976E+02 -.877598249E+02 -.877134874E+02 -.876711592E+02 -.876326070E+02 -.875975951E+02 -.875658891E+02 -.875372601E+02 -.875114883E+02 -.874883672E+02 -.874677082E+02 -.874493453E+02 -.874331418E+02 -.874189979E+02 -.874068616E+02 -.873967412E+02 -.873887240E+02 -.873829991E+02 -.873798885E+02 -.873798885E+02
 -.873647471E+02 -.873647471E+02 -.873671391E+02 -.873716261E+02 -.873780497E+02 -.873863574E+02 -.873965786E+02 -.874088065E+02 -.874231846E+02 -.874398967E+02 -.874591592E+02 -.874812154E+02 -.875063306E+02 -.875347887E+02 -.875668878E+02 -.876029375E+02 -.876432549E+02 -.876881607E+02 -.877379744E+02 -.877930090E+02 -.878535650E+02 -.879199223E+02 -.879923328E+02 -.880710102E+02 -.881561198E+02 -.882477670E+02 -.883459843E+02 -.884507190E+02 -.885618191E+02 -.886790206E+02 -.888019350E+02 -.889300380E+02 -.890626609E+02 -.891989841E+02 -.893380353E+02 -.894786910E+02 -.896196834E+02 -.897596129E+02 -.898969659E+02 -.900301382E+02 -.901574635E+02 -.902772479E+02 -.903878070E+02 -.904875081E+02 -.905748133E+02 -.906483240E+02 -.907068242E+02 -.907493202E+02 -.907750750E+02 -.907836351E+02 -.907748470E+02 -.907488632E+02 -.907061362E+02 -.906474020E+02 -.905736534E+02 -.904861058E+02 -.903861573E+02 -.902753455E+02 -.901553029E+02 -.900277139E+02 -.898942731E+02 -.897566471E+02 -.896164411E+02 -.894751699E+02 -.893342343E+02 -.891949034E+02 -.890583024E+02 -.889254053E+02 -.887970333E+02 -.886738573E+02 -.885564033E+02 -.884450620E+02 -.883400996E+02 -.882416700E+02 -.881498283E+02 -.880645442E+02 -.879857147E+02 -.879131769E+02 -.878467193E+02 -.877860926E+02 -.877310189E+02 -.876812003E+02 -.876363255E+02 -.875960765E+02 -.875601335E+02 -.875281793E+02 -.874999027E+02 -.874750021E+02 -.874531877E+02 -.874341845E+02 -.874177342E+02 -.874035987E+02 -.873915630E+02 -.873814399E+02 -.873730752E+02 -.873663557E+02 -.873612195E+02 -.873576702E+02 -.873557961E+02 -.873557961E+02
 -.873349411E+02 -.873349411E+02 -.873357906E+02 -.873375557E+02 -.873403618E+02 -.873443805E+02 -.873498198E+02 -.873569177E+02 -.873659385E+02 -.873771693E+02 -.873909187E+02 -.874075157E+02 -.874273085E+02 -.874506642E+02 -.874779673E+02 -.875096186E+02 -.875460332E+02 -.875876377E+02 -.876348663E+02 -.876881559E+02 -.877479400E+02 -.878146402E+02 -.878886571E+02 -.879703588E+02 -.880600673E+02 -.881580431E+02 -.882644688E+02 -.883794296E+02 -.885028941E+02 -.886346932E+02 -.887745003E+02 -.889218115E+02 -.890759290E+02 -.892359468E+02 -.894007421E+02 -.895689725E+02 -.897390797E+02 -.899093017E+02 -.900776931E+02 -.902421545E+02 -.904004691E+02 -.905503488E+02 -.906894867E+02 -.908156160E+02 -.909265749E+02 -.910203745E+02 -.910952669E+02 -.911498106E+02 -.911829293E+02 -.911939568E+02 -.911826672E+02 -.911492847E+02 -.910944738E+02 -.910193094E+02 -.909252312E+02 -.908139860E+02 -.906875617E+02 -.905481194E+02 -.903979251E+02 -.902392859E+02 -.900744901E+02 -.899057549E+02 -.897351809E+02 -.895647146E+02 -.893961194E+02 -.892309552E+02 -.890705664E+02 -.889160775E+02 -.887683964E+02 -.886282232E+02 -.884960636E+02 -.883722466E+02 -.882569432E+02 -.881501871E+02 -.880518954E+02 -.879618879E+02 -.878799064E+02 -.878056314E+02 -.877386977E+02 -.876787073E+02 -.876252415E+02 -.875778699E+02 -.875361586E+02 -.874996766E+02 -.874680003E+02 -.874407173E+02 -.874174294E+02 -.873977537E+02 -.873813240E+02 -.873677910E+02 -.873568226E+02 -.873481035E+02 -.873413348E+02 -.873362342E+02 -.873325353E+02 -.873299891E+02 -.873283649E+02 -.873274537E+02 -.873270726E+02 -.873270726E+02
 -.872998544E+02 -.872998544E+02 -.872988649E+02 -.872973703E+02 -.872958206E+02 -.872946395E+02 -.872942337E+02 -.872949996E+02 -.872973306E+02 -.873016231E+02 -.873082815E+02 -.873177230E+02 -.873303817E+02 -.873467113E+02 -.873671879E+02 -.873923116E+02 -.874226065E+02 -.874586205E+02 -.875009232E+02 -.875501021E+02 -.876067570E+02 -.876714926E+02 -.877449077E+02 -.878275827E+02 -.879200633E+02 -.880228413E+02 -.881363322E+02 -.882608492E+02 -.883965749E+02 -.885435303E+02 -.887015425E+02 -.888702127E+02 -.890488851E+02 -.892366199E+02 -.894321724E+02 -.896339792E+02 -.898401554E+02 -.900485026E+02 -.902565303E+02 -.904614894E+02 -.906604189E+02 -.908502050E+02 -.910276516E+02 -.911895637E+02 -.913328418E+02 -.914545864E+02 -.915522106E+02 -.916235522E+02 -.916669786E+02 -.916814718E+02 -.916666853E+02 -.916229630E+02 -.915513205E+02 -.914533881E+02 -.913313255E+02 -.911877178E+02 -.910254625E+02 -.908476577E+02 -.906574978E+02 -.904581781E+02 -.902528130E+02 -.900443638E+02 -.898355810E+02 -.896289566E+02 -.894266908E+02 -.892306706E+02 -.890424615E+02 -.888633104E+02 -.886941593E+02 -.885356661E+02 -.883882320E+02 -.882520320E+02 -.881270474E+02 -.880130977E+02 -.879098718E+02 -.878169568E+02 -.877338631E+02 -.876600479E+02 -.875949336E+02 -.875379243E+02 -.874884192E+02 -.874458220E+02 -.874095497E+02 -.873790375E+02 -.873537429E+02 -.873331477E+02 -.873167590E+02 -.873041081E+02 -.872947498E+02 -.872882596E+02 -.872842305E+02 -.872822690E+02 -.872819903E+02 -.872830129E+02 -.872849513E+02 -.872874091E+02 -.872899695E+02 -.872921854E+02 -.872935667E+02 -.872935667E+02
 -.872594497E+02 -.872594497E+02 -.872563160E+02 -.872510047E+02 -.872443268E+02 -.872369837E+02 -.872295960E+02 -.872227275E+02 -.872169050E+02 -.872126337E+02 -.872104121E+02 -.872107420E+02 -.872141393E+02 -.872211415E+02 -.872323145E+02 -.872482583E+02 -.872696109E+02 -.872970512E+02 -.873313001E+02 -.873731190E+02 -.874233072E+02 -.874826956E+02 -.875521370E+02 -.876324936E+02 -.877246186E+02 -.878293342E+02 -.879474035E+02 -.880794967E+02 -.882261517E+02 -.883877298E+02 -.885643658E+02 -.887559169E+02 -.889619095E+02 -.891814895E+02 -.894133786E+02 -.896558405E+02 -.899066616E+02 -.901631489E+02 -.904221466E+02 -.906800719E+02 -.909329695E+02 -.911765824E+02 -.914064407E+02 -.916179697E+02 -.918066236E+02 -.919680464E+02 -.920982603E+02 -.921938713E+02 -.922522730E+02 -.922718207E+02 -.922519513E+02 -.921932245E+02 -.920972815E+02 -.919667253E+02 -.918049466E+02 -.916159200E+02 -.914039987E+02 -.911737263E+02 -.909296759E+02 -.906763168E+02 -.904179062E+02 -.901584006E+02 -.899013842E+02 -.896500153E+02 -.894069893E+02 -.891745226E+02 -.889543541E+02 -.887477649E+02 -.885556117E+02 -.883783703E+02 -.882161860E+02 -.880689261E+02 -.879362315E+02 -.878175664E+02 -.877122627E+02 -.876195596E+02 -.875386373E+02 -.874686450E+02 -.874087237E+02 -.873580240E+02 -.873157190E+02 -.872810142E+02 -.872531536E+02 -.872314230E+02 -.872151515E+02 -.872037108E+02 -.871965125E+02 -.871930050E+02 -.871926680E+02 -.871950071E+02 -.871995457E+02 -.872058170E+02 -.872133537E+02 -.872216759E+02 -.872302766E+02 -.872386047E+02 -.872460440E+02 -.872518873E+02 -.872553047E+02 -.872553047E+02
 -.872139426E+02 -.872139426E+02 -.872083644E+02 -.871986827E+02 -.871861008E+02 -.871716167E+02 -.871560749E+02 -.871402092E+02 -.871246761E+02 -.871100832E+02 -.870970121E+02 -.870860373E+02 -.870777427E+02 -.870727356E+02 -.870716590E+02 -.870752020E+02 -.870841089E+02 -.870991871E+02 -.871213127E+02 -.871514344E+02 -.871905752E+02 -.872398303E+02 -.873003615E+02 -.873733868E+02 -.874601639E+02 -.875619674E+02 -.876800565E+02 -.878156348E+02 -.879697998E+02 -.881434810E+02 -.883373692E+02 -.885518362E+02 -.887868486E+02 -.890418801E+02 -.893158275E+02 -.896069385E+02 -.899127587E+02 -.902301045E+02 -.905550658E+02 -.908830383E+02 -.912087792E+02 -.915264814E+02 -.918298649E+02 -.921122924E+02 -.923669329E+02 -.925869974E+02 -.927660619E+02 -.928984686E+02 -.929797589E+02 -.930070693E+02 -.929794106E+02 -.928977677E+02 -.927649998E+02 -.925855607E+02 -.923651035E+02 -.921100473E+02 -.918271768E+02 -.915233196E+02 -.912051103E+02 -.908788284E+02 -.905502811E+02 -.902247133E+02 -.899067324E+02 -.896002517E+02 -.893084588E+02 -.890338117E+02 -.887780664E+02 -.885423292E+02 -.883271295E+02 -.881325033E+02 -.879580811E+02 -.878031742E+02 -.876668550E+02 -.875480280E+02 -.874454915E+02 -.873579880E+02 -.872842454E+02 -.872230083E+02 -.871730617E+02 -.871332475E+02 -.871024748E+02 -.870797263E+02 -.870640601E+02 -.870546085E+02 -.870505749E+02 -.870512285E+02 -.870558971E+02 -.870639593E+02 -.870748347E+02 -.870879735E+02 -.871028439E+02 -.871189188E+02 -.871356586E+02 -.871524929E+02 -.871687968E+02 -.871838633E+02 -.871968686E+02 -.872068291E+02 -.872125481E+02 -.872125481E+02
 -.871638732E+02 -.871638732E+02 -.871555723E+02 -.871410012E+02 -.871217783E+02 -.870992089E+02 -.870743635E+02 -.870481395E+02 -.870213122E+02 -.869945744E+02 -.869685701E+02 -.869439221E+02 -.869212557E+02 -.869012196E+02 -.868845042E+02 -.868718588E+02 -.868641067E+02 -.868621598E+02 -.868670320E+02 -.868798497E+02 -.869018623E+02 -.869344478E+02 -.869791160E+02 -.870375057E+02 -.871113753E+02 -.872025847E+02 -.873130658E+02 -.874447803E+02 -.875996608E+02 -.877795345E+02 -.879860275E+02 -.882204486E+02 -.884836564E+02 -.887759117E+02 -.890967257E+02 -.894447151E+02 -.898174809E+02 -.902115260E+02 -.906222241E+02 -.910438384E+02 -.914695750E+02 -.918916394E+02 -.923012760E+02 -.926888047E+02 -.930437260E+02 -.933550041E+02 -.936116218E+02 -.938034140E+02 -.939220758E+02 -.939621414E+02 -.939216998E+02 -.938026572E+02 -.936104742E+02 -.933534498E+02 -.930417424E+02 -.926863619E+02 -.922983369E+02 -.918881613E+02 -.914655114E+02 -.910391416E+02 -.906168483E+02 -.902054291E+02 -.898106261E+02 -.894370713E+02 -.890882676E+02 -.887666192E+02 -.884735140E+02 -.882094446E+02 -.879741533E+02 -.877667845E+02 -.875860312E+02 -.874302695E+02 -.872976734E+02 -.871863120E+02 -.870942249E+02 -.870194817E+02 -.869602244E+02 -.869146965E+02 -.868812623E+02 -.868584156E+02 -.868447831E+02 -.868391218E+02 -.868403131E+02 -.868473539E+02 -.868593458E+02 -.868754827E+02 -.868950383E+02 -.869173510E+02 -.869418098E+02 -.869678374E+02 -.869948727E+02 -.870223509E+02 -.870496801E+02 -.870762152E+02 -.871012246E+02 -.871238513E+02 -.871430630E+02 -.871575912E+02 -.871658531E+02 -.871658531E+02
 -.871101740E+02 -.871101740E+02 -.870989166E+02 -.870790123E+02 -.870525061E+02 -.870210112E+02 -.869858159E+02 -.869479666E+02 -.869083351E+02 -.868676719E+02 -.868266504E+02 -.867859033E+02 -.867460544E+02 -.867077460E+02 -.866716649E+02 -.866385660E+02 -.866092957E+02 -.865848143E+02 -.865662193E+02 -.865547667E+02 -.865518934E+02 -.865592365E+02 -.865786513E+02 -.866122245E+02 -.866622809E+02 -.867313815E+02 -.868223081E+02 -.869380313E+02 -.870816568E+02 -.872563442E+02 -.874651944E+02 -.877110987E+02 -.879965503E+02 -.883234162E+02 -.886926789E+02 -.891041647E+02 -.895562842E+02 -.900458270E+02 -.905678454E+02 -.911156475E+02 -.916808632E+02 -.922534781E+02 -.928216990E+02 -.933716164E+02 -.938868640E+02 -.943487028E+02 -.947369335E+02 -.950317484E+02 -.952162360E+02 -.952789475E+02 -.952158260E+02 -.950309240E+02 -.947356848E+02 -.943470128E+02 -.938847064E+02 -.933689538E+02 -.928184823E+02 -.922496482E+02 -.916763549E+02 -.911103952E+02 -.905617882E+02 -.900389119E+02 -.895484676E+02 -.890954123E+02 -.886829650E+02 -.883127215E+02 -.879848613E+02 -.876984059E+02 -.874514914E+02 -.872416273E+02 -.870659236E+02 -.869212811E+02 -.868045408E+02 -.867125979E+02 -.866424824E+02 -.865914133E+02 -.865568308E+02 -.865364117E+02 -.865280717E+02 -.865299591E+02 -.865404416E+02 -.865580894E+02 -.865816555E+02 -.866100552E+02 -.866423443E+02 -.866776982E+02 -.867153904E+02 -.867547716E+02 -.867952476E+02 -.868362578E+02 -.868772511E+02 -.869176597E+02 -.869568699E+02 -.869941864E+02 -.870287911E+02 -.870596906E+02 -.870856524E+02 -.871051228E+02 -.871161245E+02 -.871161245E+02
 -.870542227E+02 -.870542227E+02 -.870398456E+02 -.870142890E+02 -.869800210E+02 -.869389524E+02 -.868925708E+02 -.868420463E+02 -.867883155E+02 -.867321480E+02 -.866742007E+02 -.866150634E+02 -.865552972E+02 -.864954694E+02 -.864361857E+02 -.863781212E+02 -.863220517E+02 -.862688859E+02 -.862196995E+02 -.861757704E+02 -.861386174E+02 -.861100389E+02 -.860921538E+02 -.860874411E+02 -.860987762E+02 -.861294617E+02 -.861832457E+02 -.862643245E+02 -.863773194E+02 -.865272197E+02 -.867192805E+02 -.869588632E+02 -.872512077E+02 -.876011240E+02 -.880126027E+02 -.884883507E+02 -.890292867E+02 -.896340619E+02 -.902987126E+02 -.910165570E+02 -.917783527E+02 -.925724574E+02 -.933843989E+02 -.941953415E+02 -.949799064E+02 -.957049913E+02 -.963311880E+02 -.968171353E+02 -.971258977E+02 -.972317493E+02 -.971254427E+02 -.968162217E+02 -.963298069E+02 -.957031265E+02 -.949775299E+02 -.941924088E+02 -.933808457E+02 -.925682014E+02 -.917733020E+02 -.910106220E+02 -.902918155E+02 -.896261413E+02 -.890202972E+02 -.884782606E+02 -.880013908E+02 -.875887771E+02 -.872377183E+02 -.869442280E+02 -.867034988E+02 -.865102927E+02 -.863592492E+02 -.862451134E+02 -.861628960E+02 -.861079753E+02 -.860761547E+02 -.860636854E+02 -.860672653E+02 -.860840195E+02 -.861114711E+02 -.861475042E+02 -.861903253E+02 -.862384232E+02 -.862905300E+02 -.863455847E+02 -.864026978E+02 -.864611195E+02 -.865202090E+02 -.865794063E+02 -.866382038E+02 -.866961187E+02 -.867526635E+02 -.868073147E+02 -.868594760E+02 -.869084367E+02 -.869533197E+02 -.869930180E+02 -.870261152E+02 -.870507836E+02 -.870646548E+02 -.870646548E+02
 -.869978636E+02 -.869978636E+02 -.869803039E+02 -.869489555E+02 -.869066918E+02 -.868556975E+02 -.867976317E+02 -.867337546E+02 -.866650272E+02 -.865921908E+02 -.865158304E+02 -.864364272E+02 -.863544033E+02 -.862701621E+02 -.861841251E+02 -.860967696E+02 -.860086661E+02 -.859205200E+02 -.858332161E+02 -.857478697E+02 -.856658832E+02 -.855890096E+02 -.855194237E+02 -.854597991E+02 -.854133904E+02 -.853841171E+02 -.853766451E+02 -.853964579E+02 -.854499091E+02 -.855442410E+02 -.856875551E+02 -.858887102E+02 -.861571253E+02 -.865024570E+02 -.869341236E+02 -.874606512E+02 -.880888426E+02 -.888228197E+02 -.896631012E+02 -.906060429E+02 -.916440564E+02 -.927665221E+02 -.939596166E+02 -.952018260E+02 -.964553803E+02 -.976603317E+02 -.987367995E+02 -.995950518E+02 -.100150917E+03 -.100343505E+03 -.100150406E+03 -.995940257E+02 -.987352488E+02 -.976582395E+02 -.964527171E+02 -.951985410E+02 -.939556270E+02 -.927617123E+02 -.916382955E+02 -.905992125E+02 -.896551108E+02 -.888136082E+02 -.880783719E+02 -.874488999E+02 -.869210818E+02 -.864881230E+02 -.861415030E+02 -.858718075E+02 -.856693818E+02 -.855248077E+02 -.854292258E+02 -.853745337E+02 -.853534868E+02 -.853597296E+02 -.853877762E+02 -.854329588E+02 -.854913566E+02 -.855597145E+02 -.856353597E+02 -.857161201E+02 -.858002474E+02 -.858863470E+02 -.859733151E+02 -.860602828E+02 -.861465673E+02 -.862316281E+02 -.863150286E+02 -.863964007E+02 -.864754125E+02 -.865517355E+02 -.866250113E+02 -.866948162E+02 -.867606194E+02 -.868217351E+02 -.868772617E+02 -.869260084E+02 -.869663997E+02 -.869963549E+02 -.870131329E+02 -.870131329E+02
 -.869433775E+02 -.869433775E+02 -.869227022E+02 -.868856598E+02 -.868354948E+02 -.867746320E+02 -.867048660E+02 -.866275083E+02 -.865435007E+02 -.864535059E+02 -.863579775E+02 -.862572180E+02 -.861514268E+02 -.860407432E+02 -.859252855E+02 -.858051904E+02 -.856806554E+02 -.855519843E+02 -.854196411E+02 -.852843123E+02 -.851469816E+02 -.850090183E+02 -.848722819E+02 -.847392447E+02 -.846131328E+02 -.844980852E+02 -.843993281E+02 -.843233602E+02 -.842781387E+02 -.842732519E+02 -.843200589E+02 -.844317677E+02 -.846234137E+02 -.849116929E+02 -.853145887E+02 -.858507241E+02 -.865383652E+02 -.873940175E+02 -.884306503E+02 -.896558856E+02 -.910712230E+02 -.926741380E+02 -.944616116E+02 -.964217229E+02 -.985056190E+02 -.100607428E+03 -.102566794E+03 -.104186475E+03 -.105264935E+03 -.105644685E+03 -.105264361E+03 -.104185321E+03 -.102565044E+03 -.100605059E+03 -.985025915E+02 -.964179768E+02 -.944570414E+02 -.926685790E+02 -.910644914E+02 -.896478397E+02 -.884212035E+02 -.873831228E+02 -.865260013E+02 -.858368870E+02 -.852992868E+02 -.848949437E+02 -.846052407E+02 -.844121975E+02 -.842991192E+02 -.842509687E+02 -.842545352E+02 -.842984553E+02 -.843731357E+02 -.844706142E+02 -.845843873E+02 -.847092241E+02 -.848409825E+02 -.849764342E+02 -.851131066E+02 -.852491420E+02 -.853831758E+02 -.855142325E+02 -.856416378E+02 -.857649460E+02 -.858838784E+02 -.859982720E+02 -.861080363E+02 -.862131148E+02 -.863134506E+02 -.864089527E+02 -.864994616E+02 -.865847115E+02 -.866642865E+02 -.867375675E+02 -.868036660E+02 -.868613402E+02 -.869088871E+02 -.869440041E+02 -.869636089E+02 -.869636089E+02
 -.868933815E+02 -.868933815E+02 -.868698127E+02 -.868274617E+02 -.867698951E+02 -.866997352E+02 -.866188734E+02 -.865286341E+02 -.864299006E+02 -.863232123E+02 -.862088407E+02 -.860868483E+02 -.859571372E+02 -.858194904E+02 -.856736088E+02 -.855191483E+02 -.853557587E+02 -.851831289E+02 -.850010409E+02 -.848094371E+02 -.846085040E+02 -.843987786E+02 -.841812809E+02 -.839576791E+02 -.837304923E+02 -.835033344E+02 -.832812046E+02 -.830708231E+02 -.828810114E+02 -.827231058E+02 -.826113908E+02 -.825635239E+02 -.826009123E+02 -.827489880E+02 -.830373032E+02 -.834993500E+02 -.841719736E+02 -.850942173E+02 -.863054057E+02 -.878423315E+02 -.897360242E+02 -.920115612E+02 -.946997443E+02 -.978383848E+02 -.101396846E+03 -.105216366E+03 -.108997756E+03 -.112304593E+03 -.114614466E+03 -.115454572E+03 -.114613824E+03 -.112303298E+03 -.108995782E+03 -.105213672E+03 -.101393374E+03 -.978340504E+02 -.946944069E+02 -.920049809E+02 -.897279632E+02 -.878326559E+02 -.862940512E+02 -.850811588E+02 -.841572128E+02 -.834829102E+02 -.830192236E+02 -.827293187E+02 -.825797093E+02 -.825408441E+02 -.825872884E+02 -.826976290E+02 -.828542005E+02 -.830427093E+02 -.832518093E+02 -.834726697E+02 -.836985617E+02 -.839244788E+02 -.841468010E+02 -.843630057E+02 -.845714231E+02 -.847710344E+02 -.849613073E+02 -.851420638E+02 -.853133754E+02 -.854754801E+02 -.856287170E+02 -.857734748E+02 -.859101495E+02 -.860391097E+02 -.861606648E+02 -.862750348E+02 -.863823187E+02 -.864824577E+02 -.865751918E+02 -.866600050E+02 -.867360545E+02 -.868020801E+02 -.868562857E+02 -.868961847E+02 -.869183990E+02 -.869183990E+02
 -.868506435E+02 -.868506435E+02 -.868245742E+02 -.867776198E+02 -.867136078E+02 -.866353114E+02 -.865446820E+02 -.864430271E+02 -.863311448E+02 -.862094261E+02 -.860779320E+02 -.859364521E+02 -.857845492E+02 -.856215955E+02 -.854468026E+02 -.852592494E+02 -.850579120E+02 -.848416988E+02 -.846094944E+02 -.843602190E+02 -.840929078E+02 -.838068177E+02 -.835015705E+02 -.831773420E+02 -.828351084E+02 -.824769612E+02 -.821065060E+02 -.817293542E+02 -.813537215E+02 -.809911374E+02 -.806572686E+02 -.803728491E+02 -.801646980E+02 -.800667924E+02 -.801213459E+02 -.803798162E+02 -.809037390E+02 -.817652445E+02 -.830470627E+02 -.848417455E+02 -.872497509E+02 -.903768551E+02 -.943433729E+02 -.993356631E+02 -.105476748E+03 -.112654381E+03 -.120422865E+03 -.127865123E+03 -.133544687E+03 -.135778686E+03 -.133543970E+03 -.127863672E+03 -.120420640E+03 -.112651318E+03 -.105472755E+03 -.993306102E+02 -.943370614E+02 -.903689304E+02 -.872399742E+02 -.848300131E+02 -.830333322E+02 -.817495197E+02 -.808860616E+02 -.803602570E+02 -.800999946E+02 -.800437485E+02 -.801400630E+02 -.803467196E+02 -.806297312E+02 -.809622653E+02 -.813235727E+02 -.816979704E+02 -.820739133E+02 -.824431712E+02 -.828001199E+02 -.831411435E+02 -.834641420E+02 -.837681342E+02 -.840529420E+02 -.843189447E+02 -.845668902E+02 -.847977532E+02 -.850126284E+02 -.852126534E+02 -.853989508E+02 -.855725867E+02 -.857345390E+02 -.858856725E+02 -.860267163E+02 -.861582415E+02 -.862806359E+02 -.863940724E+02 -.864984677E+02 -.865934289E+02 -.866781808E+02 -.867514705E+02 -.868114409E+02 -.868554638E+02 -.868799214E+02 -.868799214E+02
 -.868178177E+02 -.868178177E+02 -.867898102E+02 -.867392779E+02 -.866702392E+02 -.865855712E+02 -.864872564E+02 -.863765703E+02 -.862542214E+02 -.861204562E+02 -.859751354E+02 -.858177897E+02 -.856476587E+02 -.854637192E+02 -.852647050E+02 -.850491223E+02 -.848152653E+02 -.845612335E+02 -.842849580E+02 -.839842404E+02 -.836568123E+02 -.833004238E+02 -.829129730E+02 -.824926891E+02 -.820383861E+02 -.815498087E+02 -.810280905E+02 -.804763530E+02 -.799004717E+02 -.793100378E+02 -.787195467E+02 -.781498419E+02 -.776298488E+02 -.771986370E+02 -.769078635E+02 -.768246730E+02 -.770351586E+02 -.776485413E+02 -.788023065E+02 -.806687245E+02 -.834635792E+02 -.874586088E+02 -.930019482E+02 -.100620787E+03 -.111004468E+03 -.124608553E+03 -.141340327E+03 -.159854349E+03 -.176506813E+03 -.184559982E+03 -.176506021E+03 -.159852738E+03 -.141337840E+03 -.124605100E+03 -.110999912E+03 -.100614933E+03 -.929945142E+02 -.874491224E+02 -.834518519E+02 -.806546725E+02 -.787859241E+02 -.776298857E+02 -.770143333E+02 -.768018119E+02 -.768831169E+02 -.771721593E+02 -.776017892E+02 -.781203360E+02 -.786887115E+02 -.792779680E+02 -.798672385E+02 -.804420041E+02 -.809926517E+02 -.815132865E+02 -.820007706E+02 -.824539569E+02 -.828730913E+02 -.832593534E+02 -.836145117E+02 -.839406697E+02 -.842400828E+02 -.845150303E+02 -.847677273E+02 -.850002669E+02 -.852145829E+02 -.854124268E+02 -.855953533E+02 -.857647101E+02 -.859216290E+02 -.860670135E+02 -.862015226E+02 -.863255458E+02 -.864391665E+02 -.865421101E+02 -.866336726E+02 -.867126223E+02 -.867770676E+02 -.868242816E+02 -.868504706E+02 -.868504706E+02
 -.867971291E+02 -.867971291E+02 -.867678919E+02 -.867150853E+02 -.866428435E+02 -.865541036E+02 -.864508607E+02 -.863343608E+02 -.862052445E+02 -.860636522E+02 -.859092994E+02 -.857415286E+02 -.855593440E+02 -.853614318E+02 -.851461714E+02 -.849116392E+02 -.846556099E+02 -.843755579E+02 -.840686640E+02 -.837318323E+02 -.833617254E+02 -.829548265E+02 -.825075421E+02 -.820163586E+02 -.814780765E+02 -.808901426E+02 -.802511128E+02 -.795612782E+02 -.788234940E+02 -.780442568E+02 -.772350784E+02 -.764142208E+02 -.756088719E+02 -.748578840E+02 -.742152690E+02 -.737547668E+02 -.735760117E+02 -.738131587E+02 -.746474087E+02 -.763259294E+02 -.791918468E+02 -.837348808E+02 -.906829623E+02 -.101202593E+03 -.117326339E+03 -.141630480E+03 -.177070066E+03 -.225647810E+03 -.283880628E+03 -.329413108E+03 -.283879774E+03 -.225646066E+03 -.177067360E+03 -.141626689E+03 -.117321281E+03 -.101195999E+03 -.906744400E+02 -.837239717E+02 -.791783757E+02 -.763098462E+02 -.746287589E+02 -.737920551E+02 -.735526117E+02 -.737292548E+02 -.741878410E+02 -.748287351E+02 -.755781855E+02 -.763821604E+02 -.772017816E+02 -.780098322E+02 -.787880202E+02 -.795248044E+02 -.802136621E+02 -.808517147E+02 -.814386521E+02 -.819759037E+02 -.824660119E+02 -.829121701E+02 -.833178892E+02 -.836867651E+02 -.840223211E+02 -.843279064E+02 -.846066349E+02 -.848613516E+02 -.850946172E+02 -.853087048E+02 -.855056017E+02 -.856870137E+02 -.858543674E+02 -.860088080E+02 -.861511903E+02 -.862820594E+02 -.864016185E+02 -.865096797E+02 -.866055929E+02 -.866881469E+02 -.867554341E+02 -.868046702E+02 -.868319543E+02 -.868319543E+02
 -.867900660E+02 -.867900660E+02 -.867604075E+02 -.867068207E+02 -.866334790E+02 -.865433385E+02 -.864383974E+02 -.863198899E+02 -.861884313E+02 -.860441228E+02 -.858866267E+02 -.857152164E+02 -.855288096E+02 -.853259852E+02 -.851049908E+02 -.848637422E+02 -.845998188E+02 -.843104577E+02 -.839925526E+02 -.836426605E+02 -.832570260E+02 -.828316307E+02 -.823622813E+02 -.818447526E+02 -.812750051E+02 -.806495048E+02 -.799656733E+02 -.792225072E+02 -.784214068E+02 -.775672617E+02 -.766698467E+02 -.757455951E+02 -.748198381E+02 -.739296513E+02 -.731275397E+02 -.724863715E+02 -.721062757E+02 -.721247866E+02 -.727325762E+02 -.741992622E+02 -.769184918E+02 -.814928017E+02 -.889075247E+02 -.100922884E+03 -.121125460E+03 -.155818376E+03 -.216826589E+03 -.327456591E+03 -.535790127E+03 -.945182668E+03 -.535789248E+03 -.327454793E+03 -.216823791E+03 -.155814442E+03 -.121120183E+03 -.100915956E+03 -.888984883E+02 -.814812552E+02 -.769042675E+02 -.741823307E+02 -.727130048E+02 -.721027082E+02 -.720818662E+02 -.724598321E+02 -.730990820E+02 -.738994844E+02 -.747881577E+02 -.757125745E+02 -.766356309E+02 -.775319639E+02 -.783851078E+02 -.791852564E+02 -.799274920E+02 -.806103898E+02 -.812349332E+02 -.818036851E+02 -.823201690E+02 -.827884175E+02 -.832126538E+02 -.835970737E+02 -.839457023E+02 -.842623076E+02 -.845503509E+02 -.848129649E+02 -.850529481E+02 -.852727699E+02 -.854745792E+02 -.856602148E+02 -.858312120E+02 -.859888048E+02 -.861339195E+02 -.862671581E+02 -.863887678E+02 -.864985923E+02 -.865960016E+02 -.866797928E+02 -.867480543E+02 -.867979828E+02 -.868256415E+02 -.868256415E+02
 -.867971524E+02 -.867971524E+02 -.867679165E+02 -.867151120E+02 -.866428732E+02 -.865541369E+02 -.864508980E+02 -.863344025E+02 -.862052909E+02 -.860637036E+02 -.859093559E+02 -.857415905E+02 -.855594114E+02 -.853615049E+02 -.851462504E+02 -.849117242E+02 -.846557011E+02 -.843756555E+02 -.840687681E+02 -.837319431E+02 -.833618430E+02 -.829549511E+02 -.825076738E+02 -.820164976E+02 -.814782229E+02 -.808902965E+02 -.802512741E+02 -.795614467E+02 -.788236696E+02 -.780444390E+02 -.772352666E+02 -.764144142E+02 -.756090693E+02 -.748580840E+02 -.742154699E+02 -.737549665E+02 -.735762081E+02 -.738133494E+02 -.746475911E+02 -.763261011E+02 -.791920055E+02 -.837350252E+02 -.906830922E+02 -.101202712E+03 -.117326452E+03 -.141630589E+03 -.177070172E+03 -.225647914E+03 -.283880732E+03 -.329413211E+03 -.283879878E+03 -.225646171E+03 -.177067467E+03 -.141626799E+03 -.117321395E+03 -.101196120E+03 -.906745712E+02 -.837241177E+02 -.791785363E+02 -.763100200E+02 -.746289438E+02 -.737922486E+02 -.735528113E+02 -.737294580E+02 -.741880455E+02 -.748289389E+02 -.755783870E+02 -.763823580E+02 -.772019743E+02 -.780100190E+02 -.787882004E+02 -.795249777E+02 -.802138281E+02 -.808518734E+02 -.814388034E+02 -.819760477E+02 -.824661487E+02 -.829122997E+02 -.833180119E+02 -.836868809E+02 -.840224302E+02 -.843280090E+02 -.846067312E+02 -.848614417E+02 -.850947013E+02 -.853087829E+02 -.855056740E+02 -.856870804E+02 -.858544287E+02 -.860088640E+02 -.861512412E+02 -.862821054E+02 -.864016599E+02 -.865097168E+02 -.866056260E+02 -.866881765E+02 -.867554608E+02 -.868046948E+02 -.868319777E+02 -.868319777E+02
 -.868178644E+02 -.868178644E+02 -.867898593E+02 -.867393313E+02 -.866702984E+02 -.865856375E+02 -.864873307E+02 -.863766534E+02 -.862543138E+02 -.861205585E+02 -.859752480E+02 -.858179128E+02 -.856477928E+02 -.854638645E+02 -.852648617E+02 -.850492909E+02 -.848154460E+02 -.845614265E+02 -.842851636E+02 -.839844588E+02 -.836570436E+02 -.833006683E+02 -.829132309E+02 -.824929604E+02 -.820386710E+02 -.815501070E+02 -.810284020E+02 -.804766774E+02 -.799008083E+02 -.793103855E+02 -.787199042E+02 -.781502075E+02 -.776302203E+02 -.771990117E+02 -.769082382E+02 -.768250441E+02 -.770355221E+02 -.776488930E+02 -.788026420E+02 -.806690399E+02 -.834638714E+02 -.874588759E+02 -.930021909E+02 -.100621015E+03 -.111004687E+03 -.124608766E+03 -.141340536E+03 -.159854556E+03 -.176507019E+03 -.184560187E+03 -.176506227E+03 -.159852946E+03 -.141338051E+03 -.124605314E+03 -.111000132E+03 -.100615163E+03 -.929947591E+02 -.874493922E+02 -.834521474E+02 -.806549920E+02 -.787862642E+02 -.776302425E+02 -.770147026E+02 -.768021893E+02 -.768834984E+02 -.771725413E+02 -.776021684E+02 -.781207097E+02 -.786890774E+02 -.792783244E+02 -.798675839E+02 -.804423376E+02 -.809929725E+02 -.815135943E+02 -.820010650E+02 -.824542379E+02 -.828733589E+02 -.832596078E+02 -.836147530E+02 -.839408980E+02 -.842402983E+02 -.845152333E+02 -.847679180E+02 -.850004455E+02 -.852147497E+02 -.854125820E+02 -.855954971E+02 -.857648429E+02 -.859217510E+02 -.860671250E+02 -.862016240E+02 -.863256375E+02 -.864392489E+02 -.865421840E+02 -.866337387E+02 -.867126814E+02 -.867771209E+02 -.868243307E+02 -.868505172E+02 -.868505172E+02
 -.868507135E+02 -.868507135E+02 -.868246478E+02 -.867776998E+02 -.867136965E+02 -.866354105E+02 -.865447931E+02 -.864431512E+02 -.863312828E+02 -.862095787E+02 -.860780997E+02 -.859366354E+02 -.857847485E+02 -.856218113E+02 -.854470351E+02 -.852594990E+02 -.850581790E+02 -.848419834E+02 -.846097969E+02 -.843605395E+02 -.840932464E+02 -.838071744E+02 -.835019454E+02 -.831777350E+02 -.828355192E+02 -.824773894E+02 -.821069509E+02 -.817298150E+02 -.813541970E+02 -.809916257E+02 -.806577678E+02 -.803733566E+02 -.801652106E+02 -.800673065E+02 -.801218573E+02 -.803803203E+02 -.809042309E+02 -.817657192E+02 -.830475154E+02 -.848421718E+02 -.872501476E+02 -.903772209E+02 -.943437127E+02 -.993359890E+02 -.105477065E+03 -.112654693E+03 -.120423174E+03 -.127865430E+03 -.133544992E+03 -.135778992E+03 -.133544276E+03 -.127863979E+03 -.120420949E+03 -.112651631E+03 -.105473075E+03 -.993309384E+02 -.943374041E+02 -.903692998E+02 -.872403753E+02 -.848304446E+02 -.830337910E+02 -.817500013E+02 -.808865613E+02 -.803607696E+02 -.801005153E+02 -.800442726E+02 -.801405863E+02 -.803472383E+02 -.806302421E+02 -.809627658E+02 -.813240607E+02 -.816984442E+02 -.820743715E+02 -.824436130E+02 -.828005446E+02 -.831415505E+02 -.834645311E+02 -.837685053E+02 -.840532951E+02 -.843192798E+02 -.845672075E+02 -.847980527E+02 -.850129104E+02 -.852129181E+02 -.853991983E+02 -.855728173E+02 -.857347531E+02 -.858858703E+02 -.860268981E+02 -.861584079E+02 -.862807873E+02 -.863942094E+02 -.864985911E+02 -.865935394E+02 -.866782796E+02 -.867515589E+02 -.868115208E+02 -.868555373E+02 -.868799913E+02 -.868799913E+02
 -.868934748E+02 -.868934748E+02 -.868699108E+02 -.868275683E+02 -.867700131E+02 -.866998669E+02 -.866190208E+02 -.865287986E+02 -.864300833E+02 -.863234143E+02 -.862090626E+02 -.860870906E+02 -.859574004E+02 -.858197749E+02 -.856739149E+02 -.855194762E+02 -.853561086E+02 -.851835010E+02 -.850014353E+02 -.848098538E+02 -.846089428E+02 -.843992393E+02 -.841817632E+02 -.839581826E+02 -.837310162E+02 -.835038779E+02 -.832817664E+02 -.830714019E+02 -.828816051E+02 -.827237122E+02 -.826120072E+02 -.825641469E+02 -.826015383E+02 -.827496126E+02 -.830379219E+02 -.834999578E+02 -.841725652E+02 -.850947877E+02 -.863059499E+02 -.878428453E+02 -.897365050E+02 -.920120102E+02 -.947001705E+02 -.978387996E+02 -.101397255E+03 -.105216771E+03 -.108998160E+03 -.112304996E+03 -.114614869E+03 -.115454974E+03 -.114614227E+03 -.112303702E+03 -.108996187E+03 -.105214080E+03 -.101393786E+03 -.978344682E+02 -.946948367E+02 -.920054343E+02 -.897284493E+02 -.878331760E+02 -.862946027E+02 -.850817374E+02 -.841578137E+02 -.834835281E+02 -.830198534E+02 -.827299554E+02 -.825803482E+02 -.825414808E+02 -.825879192E+02 -.826982505E+02 -.828548099E+02 -.830433043E+02 -.832523879E+02 -.834732304E+02 -.836991033E+02 -.839250002E+02 -.841473016E+02 -.843634850E+02 -.845718808E+02 -.847714701E+02 -.849617210E+02 -.851424554E+02 -.853137450E+02 -.854758277E+02 -.856290427E+02 -.857737788E+02 -.859104321E+02 -.860393712E+02 -.861609055E+02 -.862752553E+02 -.863825195E+02 -.864826395E+02 -.865753557E+02 -.866601519E+02 -.867361858E+02 -.868021978E+02 -.868563920E+02 -.868962825E+02 -.869184920E+02 -.869184920E+02
 -.869434942E+02 -.869434942E+02 -.869228249E+02 -.868857930E+02 -.868356421E+02 -.867747962E+02 -.867050495E+02 -.866277128E+02 -.865437278E+02 -.864537566E+02 -.863582526E+02 -.862575181E+02 -.861517525E+02 -.860410946E+02 -.859256628E+02 -.858055939E+02 -.856810851E+02 -.855524402E+02 -.854201230E+02 -.852848200E+02 -.851475146E+02 -.850095761E+02 -.848728637E+02 -.847398497E+02 -.846137598E+02 -.844987327E+02 -.843999945E+02 -.843240435E+02 -.842788364E+02 -.842739611E+02 -.843207765E+02 -.844324899E+02 -.846241364E+02 -.849124116E+02 -.853152984E+02 -.858514198E+02 -.865390417E+02 -.873946697E+02 -.884312735E+02 -.896564762E+02 -.910717804E+02 -.926746661E+02 -.944621199E+02 -.964222216E+02 -.985061146E+02 -.100607923E+03 -.102567289E+03 -.104186971E+03 -.105265431E+03 -.105645182E+03 -.105264858E+03 -.104185818E+03 -.102565541E+03 -.100605556E+03 -.985030898E+02 -.964184789E+02 -.944575538E+02 -.926691121E+02 -.910650547E+02 -.896484374E+02 -.884218348E+02 -.873837843E+02 -.865266883E+02 -.858375944E+02 -.853000093E+02 -.848956762E+02 -.846059782E+02 -.844129355E+02 -.842998535E+02 -.842516956E+02 -.842552513E+02 -.842991577E+02 -.843738220E+02 -.844712823E+02 -.845850354E+02 -.847098507E+02 -.848415864E+02 -.849770145E+02 -.851136626E+02 -.852496730E+02 -.853836814E+02 -.855147122E+02 -.856420916E+02 -.857653738E+02 -.858842800E+02 -.859986476E+02 -.861083859E+02 -.862134388E+02 -.863137493E+02 -.864092266E+02 -.864997113E+02 -.865849378E+02 -.866644905E+02 -.867377506E+02 -.868038299E+02 -.868614870E+02 -.869090197E+02 -.869441260E+02 -.869637249E+02 -.869637249E+02
 -.869980037E+02 -.869980037E+02 -.869804513E+02 -.869491155E+02 -.869068685E+02 -.868558944E+02 -.867978514E+02 -.867339991E+02 -.866652983E+02 -.865924898E+02 -.865161583E+02 -.864367845E+02 -.863547904E+02 -.862705792E+02 -.861845723E+02 -.860972468E+02 -.860091733E+02 -.859210568E+02 -.858337822E+02 -.857484647E+02 -.856665062E+02 -.855896597E+02 -.855200997E+02 -.854604997E+02 -.854141140E+02 -.853848619E+02 -.853774089E+02 -.853972382E+02 -.854507030E+02 -.855450454E+02 -.856883663E+02 -.858895242E+02 -.861579377E+02 -.865032632E+02 -.869349185E+02 -.874614297E+02 -.880895997E+02 -.888235506E+02 -.896638020E+02 -.906067116E+02 -.916446937E+02 -.927671327E+02 -.939602084E+02 -.952024076E+02 -.964559585E+02 -.976609102E+02 -.987373799E+02 -.995956341E+02 -.100151501E+03 -.100344090E+03 -.100150991E+03 -.995946092E+02 -.987358310E+02 -.976588204E+02 -.964532984E+02 -.951991264E+02 -.939562234E+02 -.927623284E+02 -.916389395E+02 -.905998890E+02 -.896558208E+02 -.888143495E+02 -.880791407E+02 -.874496914E+02 -.869218909E+02 -.864889445E+02 -.861423320E+02 -.858726392E+02 -.856702118E+02 -.855256320E+02 -.854300407E+02 -.853753359E+02 -.853542734E+02 -.853604980E+02 -.853885242E+02 -.854336845E+02 -.854920583E+02 -.855603909E+02 -.856360096E+02 -.857167425E+02 -.858008414E+02 -.858869121E+02 -.859738507E+02 -.860607887E+02 -.861470433E+02 -.862320739E+02 -.863154442E+02 -.863967865E+02 -.864757686E+02 -.865520623E+02 -.866253096E+02 -.866950868E+02 -.867608636E+02 -.868219542E+02 -.868774580E+02 -.869261843E+02 -.869665586E+02 -.869965011E+02 -.870132719E+02 -.870132719E+02
 -.870543864E+02 -.870543864E+02 -.870400178E+02 -.870144759E+02 -.869802275E+02 -.869391822E+02 -.868928268E+02 -.868423310E+02 -.867886308E+02 -.867324953E+02 -.866745811E+02 -.866154775E+02 -.865557454E+02 -.864959517E+02 -.864367020E+02 -.863786713E+02 -.863226352E+02 -.862695024E+02 -.862203482E+02 -.861764507E+02 -.861393282E+02 -.861107789E+02 -.860929215E+02 -.860882347E+02 -.860995938E+02 -.861303009E+02 -.861841041E+02 -.862651992E+02 -.863782073E+02 -.865281172E+02 -.867201837E+02 -.869597680E+02 -.872521096E+02 -.876020182E+02 -.880134843E+02 -.884892149E+02 -.890301288E+02 -.896348778E+02 -.902994994E+02 -.910173136E+02 -.917790803E+02 -.925731597E+02 -.933850818E+02 -.941960118E+02 -.949805700E+02 -.957056527E+02 -.963318496E+02 -.968177981E+02 -.971265618E+02 -.972324141E+02 -.971261075E+02 -.968168859E+02 -.963304706E+02 -.957037906E+02 -.949781971E+02 -.941930835E+02 -.933815339E+02 -.925689100E+02 -.917740370E+02 -.910113873E+02 -.902926124E+02 -.896269687E+02 -.890211522E+02 -.884791391E+02 -.880022881E+02 -.875896883E+02 -.872386385E+02 -.869451525E+02 -.867044229E+02 -.865112124E+02 -.863601604E+02 -.862460126E+02 -.861637799E+02 -.861088411E+02 -.860769996E+02 -.860645072E+02 -.860680620E+02 -.860847894E+02 -.861122125E+02 -.861482158E+02 -.861910060E+02 -.862390720E+02 -.862911463E+02 -.863461678E+02 -.864032472E+02 -.864616349E+02 -.865206903E+02 -.865798535E+02 -.866386171E+02 -.866964985E+02 -.867530105E+02 -.868076297E+02 -.868597604E+02 -.869086922E+02 -.869535485E+02 -.869932232E+02 -.870263006E+02 -.870509541E+02 -.870648170E+02 -.870648170E+02
 -.871103615E+02 -.871103615E+02 -.870991138E+02 -.870792265E+02 -.870527426E+02 -.870212743E+02 -.869861088E+02 -.869482920E+02 -.869086951E+02 -.868680681E+02 -.868270839E+02 -.867863747E+02 -.867465639E+02 -.867082937E+02 -.866722505E+02 -.866391890E+02 -.866099555E+02 -.865855103E+02 -.865669505E+02 -.865555322E+02 -.865526917E+02 -.865600661E+02 -.865795104E+02 -.866131109E+02 -.866631924E+02 -.867323155E+02 -.868232618E+02 -.869390016E+02 -.870826402E+02 -.872573371E+02 -.874661927E+02 -.877120982E+02 -.879975466E+02 -.883244045E+02 -.886936548E+02 -.891051235E+02 -.895572220E+02 -.900467404E+02 -.905687321E+02 -.911165066E+02 -.916816957E+02 -.922542865E+02 -.928224875E+02 -.933723895E+02 -.938876266E+02 -.943494589E+02 -.947376862E+02 -.950324996E+02 -.952169868E+02 -.952796986E+02 -.952165776E+02 -.950316768E+02 -.947364398E+02 -.943477721E+02 -.938854731E+02 -.933697320E+02 -.928192768E+02 -.922504638E+02 -.916771958E+02 -.911112641E+02 -.905626860E+02 -.900398379E+02 -.895494195E+02 -.890963868E+02 -.886839580E+02 -.883137285E+02 -.879858776E+02 -.876994269E+02 -.874525127E+02 -.872426445E+02 -.870669328E+02 -.869222784E+02 -.868055228E+02 -.867135613E+02 -.866434244E+02 -.865923312E+02 -.865577223E+02 -.865372747E+02 -.865289043E+02 -.865307597E+02 -.865412087E+02 -.865588218E+02 -.865823523E+02 -.866107154E+02 -.866429672E+02 -.866782834E+02 -.867159376E+02 -.867552805E+02 -.867957185E+02 -.868366909E+02 -.868776471E+02 -.869180196E+02 -.869571949E+02 -.869944786E+02 -.870290529E+02 -.870599254E+02 -.870858645E+02 -.871053181E+02 -.871163102E+02 -.871163102E+02
 -.871640848E+02 -.871640848E+02 -.871557949E+02 -.871412429E+02 -.871220454E+02 -.870995060E+02 -.870746940E+02 -.870485065E+02 -.870217179E+02 -.869950204E+02 -.869690576E+02 -.869444517E+02 -.869218276E+02 -.869018337E+02 -.868851601E+02 -.868725558E+02 -.868648440E+02 -.868629366E+02 -.868678470E+02 -.868807017E+02 -.869027497E+02 -.869353688E+02 -.869800685E+02 -.870384873E+02 -.871123834E+02 -.872036165E+02 -.873141183E+02 -.874458502E+02 -.876007445E+02 -.877806284E+02 -.879871274E+02 -.882215504E+02 -.884847558E+02 -.887770042E+02 -.890978071E+02 -.894457814E+02 -.898185286E+02 -.902125522E+02 -.906232268E+02 -.910448169E+02 -.914705296E+02 -.918925716E+02 -.923021885E+02 -.926897008E+02 -.930446091E+02 -.933558777E+02 -.936124888E+02 -.938042770E+02 -.939229367E+02 -.939630020E+02 -.939225616E+02 -.938035220E+02 -.936113439E+02 -.933543271E+02 -.930426302E+02 -.926872638E+02 -.922992564E+02 -.918891018E+02 -.914664755E+02 -.910401311E+02 -.906178635E+02 -.902064694E+02 -.898116894E+02 -.894381548E+02 -.890893678E+02 -.887677321E+02 -.884746353E+02 -.882105699E+02 -.879752784E+02 -.877679051E+02 -.875871432E+02 -.874313690E+02 -.872987570E+02 -.871873761E+02 -.870952665E+02 -.870204980E+02 -.869612126E+02 -.869156545E+02 -.868821878E+02 -.868593066E+02 -.868456380E+02 -.868399391E+02 -.868410916E+02 -.868480924E+02 -.868600434E+02 -.868761388E+02 -.868956523E+02 -.869179227E+02 -.869423392E+02 -.869683248E+02 -.869953187E+02 -.870227563E+02 -.870500466E+02 -.870765448E+02 -.871015201E+02 -.871241163E+02 -.871433025E+02 -.871578116E+02 -.871660626E+02 -.871660626E+02
 -.872141788E+02 -.872141788E+02 -.872086128E+02 -.871989525E+02 -.871863990E+02 -.871719484E+02 -.871564441E+02 -.871406188E+02 -.871251286E+02 -.871105804E+02 -.870975551E+02 -.870866266E+02 -.870783785E+02 -.870734178E+02 -.870723870E+02 -.870759749E+02 -.870849259E+02 -.871000469E+02 -.871222140E+02 -.871523757E+02 -.871915547E+02 -.872408459E+02 -.873014109E+02 -.873744675E+02 -.874612731E+02 -.875631021E+02 -.876812135E+02 -.878168108E+02 -.879709911E+02 -.881446839E+02 -.883385797E+02 -.885530503E+02 -.887880622E+02 -.890430891E+02 -.893170280E+02 -.896081269E+02 -.899139319E+02 -.902312598E+02 -.905562016E+02 -.908841535E+02 -.912098737E+02 -.915275562E+02 -.918309215E+02 -.921133330E+02 -.923679602E+02 -.925880140E+02 -.927670706E+02 -.928994719E+02 -.929807592E+02 -.930080691E+02 -.929804120E+02 -.928987731E+02 -.927660116E+02 -.925865816E+02 -.923661362E+02 -.921110946E+02 -.918282415E+02 -.915244038E+02 -.912062157E+02 -.908799559E+02 -.905514308E+02 -.902258843E+02 -.899079227E+02 -.896014590E+02 -.893096799E+02 -.890350430E+02 -.887793040E+02 -.885435691E+02 -.883283675E+02 -.881337354E+02 -.879593032E+02 -.878043826E+02 -.876680459E+02 -.875491981E+02 -.874466374E+02 -.873591067E+02 -.872853341E+02 -.872240645E+02 -.871740830E+02 -.871342317E+02 -.871034200E+02 -.870806308E+02 -.870649223E+02 -.870554272E+02 -.870513491E+02 -.870519572E+02 -.870565797E+02 -.870645954E+02 -.870754241E+02 -.870885165E+02 -.871033411E+02 -.871193711E+02 -.871360677E+02 -.871528609E+02 -.871691268E+02 -.871841594E+02 -.871971361E+02 -.872070753E+02 -.872127822E+02 -.872127822E+02
 -.872597111E+02 -.872597111E+02 -.872565909E+02 -.872513034E+02 -.872446570E+02 -.872373510E+02 -.872300049E+02 -.872231813E+02 -.872174060E+02 -.872131839E+02 -.872110124E+02 -.872113932E+02 -.872148414E+02 -.872218942E+02 -.872331172E+02 -.872491101E+02 -.872705106E+02 -.872979976E+02 -.873322914E+02 -.873741536E+02 -.874243831E+02 -.874838106E+02 -.875532886E+02 -.876336791E+02 -.877258351E+02 -.878305786E+02 -.879486725E+02 -.880807869E+02 -.882274596E+02 -.883890515E+02 -.885656976E+02 -.887572549E+02 -.889632498E+02 -.891828283E+02 -.894147124E+02 -.896571660E+02 -.899079759E+02 -.901644497E+02 -.904234320E+02 -.906813409E+02 -.909342217E+02 -.911778181E+02 -.914076607E+02 -.916191755E+02 -.918078172E+02 -.919692298E+02 -.920994359E+02 -.921950415E+02 -.922534401E+02 -.922729873E+02 -.922531197E+02 -.921943972E+02 -.920984608E+02 -.919679138E+02 -.918061465E+02 -.916171336E+02 -.914052278E+02 -.911749726E+02 -.909309403E+02 -.906775996E+02 -.904192071E+02 -.901597186E+02 -.899027176E+02 -.896513616E+02 -.894083458E+02 -.891758859E+02 -.889557207E+02 -.887491311E+02 -.885569734E+02 -.883797238E+02 -.882175274E+02 -.880702516E+02 -.879375375E+02 -.878188494E+02 -.877135193E+02 -.876207866E+02 -.875398318E+02 -.874698043E+02 -.874098453E+02 -.873591056E+02 -.873167584E+02 -.872820095E+02 -.872541030E+02 -.872323251E+02 -.872160051E+02 -.872045147E+02 -.871972661E+02 -.871937077E+02 -.871933196E+02 -.871956077E+02 -.872000959E+02 -.872063179E+02 -.872138068E+02 -.872220836E+02 -.872306423E+02 -.872389329E+02 -.872463406E+02 -.872521602E+02 -.872555642E+02 -.872555642E+02
 -.873001418E+02 -.873001418E+02 -.872991672E+02 -.872976988E+02 -.872961837E+02 -.872950437E+02 -.872946837E+02 -.872954990E+02 -.872978821E+02 -.873022284E+02 -.873089418E+02 -.873184388E+02 -.873311530E+02 -.873475377E+02 -.873680688E+02 -.873932459E+02 -.874235929E+02 -.874596576E+02 -.875020092E+02 -.875512351E+02 -.876079349E+02 -.876727129E+02 -.877461678E+02 -.878288799E+02 -.879213946E+02 -.880242035E+02 -.881377219E+02 -.882622631E+02 -.883980094E+02 -.885449817E+02 -.887030073E+02 -.888716870E+02 -.890503652E+02 -.892381024E+02 -.894336539E+02 -.896354567E+02 -.898416262E+02 -.900499645E+02 -.902579814E+02 -.904629285E+02 -.906618454E+02 -.908516186E+02 -.910290529E+02 -.911909535E+02 -.913342214E+02 -.914559574E+02 -.915535749E+02 -.916249118E+02 -.916683357E+02 -.916828285E+02 -.916680437E+02 -.916243255E+02 -.915526891E+02 -.914547648E+02 -.913327124E+02 -.911891164E+02 -.910268741E+02 -.908490833E+02 -.906589379E+02 -.904596327E+02 -.902542813E+02 -.900458448E+02 -.898370728E+02 -.896304571E+02 -.894281972E+02 -.892321800E+02 -.890439704E+02 -.888648154E+02 -.886956566E+02 -.885371521E+02 -.883897030E+02 -.882534843E+02 -.881284773E+02 -.880145017E+02 -.879112466E+02 -.878182991E+02 -.877351700E+02 -.876613165E+02 -.875961611E+02 -.875391084E+02 -.874895575E+02 -.874469125E+02 -.874105904E+02 -.873800268E+02 -.873546795E+02 -.873340303E+02 -.873175866E+02 -.873048803E+02 -.872954662E+02 -.872889202E+02 -.872848359E+02 -.872828203E+02 -.872824893E+02 -.872834620E+02 -.872853542E+02 -.872877706E+02 -.872902963E+02 -.872924860E+02 -.872938525E+02 -.872938525E+02
 -.873352557E+02 -.873352557E+02 -.873361216E+02 -.873379153E+02 -.873407594E+02 -.873448231E+02 -.873503126E+02 -.873574648E+02 -.873665426E+02 -.873778323E+02 -.873916417E+02 -.874082992E+02 -.874281525E+02 -.874515682E+02 -.874789304E+02 -.875106398E+02 -.875471111E+02 -.875887707E+02 -.876360525E+02 -.876893933E+02 -.877492262E+02 -.878159727E+02 -.878900333E+02 -.879717757E+02 -.880615218E+02 -.881595321E+02 -.882659889E+02 -.883809775E+02 -.885044662E+02 -.886362860E+02 -.887761101E+02 -.889234349E+02 -.890775624E+02 -.892375869E+02 -.894023857E+02 -.895706168E+02 -.897407219E+02 -.899109397E+02 -.900793252E+02 -.902437791E+02 -.904020854E+02 -.905519564E+02 -.906910855E+02 -.908172065E+02 -.909281580E+02 -.910219512E+02 -.910968384E+02 -.911513787E+02 -.911844955E+02 -.911955229E+02 -.911842350E+02 -.911508560E+02 -.910960502E+02 -.910208924E+02 -.909268224E+02 -.908155864E+02 -.906891722E+02 -.905497404E+02 -.903995568E+02 -.902409277E+02 -.900761413E+02 -.899074141E+02 -.897368463E+02 -.895663840E+02 -.893977903E+02 -.892326246E+02 -.890722312E+02 -.889177344E+02 -.887700419E+02 -.886298536E+02 -.884976754E+02 -.883738361E+02 -.882585069E+02 -.881517216E+02 -.880533972E+02 -.879633538E+02 -.878813333E+02 -.878070164E+02 -.877400378E+02 -.876800001E+02 -.876264845E+02 -.875790609E+02 -.875372957E+02 -.875007579E+02 -.874690241E+02 -.874416826E+02 -.874183349E+02 -.873985988E+02 -.873821082E+02 -.873685145E+02 -.873574858E+02 -.873487076E+02 -.873418817E+02 -.873367266E+02 -.873329771E+02 -.873303856E+02 -.873287233E+02 -.873277834E+02 -.873273860E+02 -.873273860E+02
 -.873650906E+02 -.873650906E+02 -.873675005E+02 -.873720187E+02 -.873784836E+02 -.873868404E+02 -.873971165E+02 -.874094036E+02 -.874238439E+02 -.874406203E+02 -.874599482E+02 -.874820703E+02 -.875072514E+02 -.875357746E+02 -.875679380E+02 -.876040508E+02 -.876444298E+02 -.876893955E+02 -.877392671E+02 -.877943576E+02 -.878549668E+02 -.879213749E+02 -.879938332E+02 -.880725555E+02 -.881577070E+02 -.882493927E+02 -.883476453E+02 -.884524119E+02 -.885635404E+02 -.886807669E+02 -.888037027E+02 -.889318237E+02 -.890644611E+02 -.892007957E+02 -.893398552E+02 -.894805163E+02 -.896215116E+02 -.897614418E+02 -.898987937E+02 -.900319632E+02 -.901592848E+02 -.902790645E+02 -.903896187E+02 -.904893148E+02 -.905766154E+02 -.906501222E+02 -.907086192E+02 -.907511130E+02 -.907768668E+02 -.907854272E+02 -.907766407E+02 -.907506596E+02 -.907079366E+02 -.906492074E+02 -.905754647E+02 -.904879237E+02 -.903879821E+02 -.902771771E+02 -.901571411E+02 -.900295580E+02 -.898961220E+02 -.897584994E+02 -.896182949E+02 -.894770229E+02 -.893360840E+02 -.891967470E+02 -.890601368E+02 -.889272273E+02 -.887988397E+02 -.886756444E+02 -.885581677E+02 -.884468001E+02 -.883418079E+02 -.882433450E+02 -.881514667E+02 -.880661427E+02 -.879872701E+02 -.879146862E+02 -.878481796E+02 -.877875012E+02 -.877323733E+02 -.876824981E+02 -.876375647E+02 -.875972551E+02 -.875612498E+02 -.875292318E+02 -.875008904E+02 -.874759241E+02 -.874540436E+02 -.874349742E+02 -.874184583E+02 -.874042584E+02 -.873921604E+02 -.873819779E+02 -.873735579E+02 -.873667890E+02 -.873616111E+02 -.873580305E+02 -.873561386E+02 -.873561386E+02
 -.873898700E+02 -.873898700E+02 -.873935448E+02 -.874002851E+02 -.874096860E+02 -.874214990E+02 -.874355950E+02 -.874519367E+02 -.874705577E+02 -.874915462E+02 -.875150330E+02 -.875411815E+02 -.875701804E+02 -.876022371E+02 -.876375722E+02 -.876764150E+02 -.877189983E+02 -.877655537E+02 -.878163072E+02 -.878714732E+02 -.879312488E+02 -.879958080E+02 -.880652942E+02 -.881398126E+02 -.882194226E+02 -.883041290E+02 -.883938732E+02 -.884885242E+02 -.885878699E+02 -.886916090E+02 -.887993438E+02 -.889105740E+02 -.890246928E+02 -.891409848E+02 -.892586274E+02 -.893766944E+02 -.894941633E+02 -.896099269E+02 -.897228076E+02 -.898315761E+02 -.899349729E+02 -.900317329E+02 -.901206130E+02 -.902004204E+02 -.902700425E+02 -.903284763E+02 -.903748562E+02 -.904084795E+02 -.904288279E+02 -.904355833E+02 -.904286384E+02 -.904081000E+02 -.903742856E+02 -.903277132E+02 -.902690853E+02 -.901992669E+02 -.901192612E+02 -.900301806E+02 -.899332181E+02 -.898296172E+02 -.897206435E+02 -.896075572E+02 -.894915884E+02 -.893739159E+02 -.892556480E+02 -.891378084E+02 -.890213249E+02 -.889070218E+02 -.887956160E+02 -.886877162E+02 -.885838244E+02 -.884843404E+02 -.883895676E+02 -.882997200E+02 -.882149307E+02 -.881352607E+02 -.880607072E+02 -.879912131E+02 -.879266750E+02 -.878669516E+02 -.878118708E+02 -.877612365E+02 -.877148352E+02 -.876724411E+02 -.876338213E+02 -.875987402E+02 -.875669637E+02 -.875382634E+02 -.875124198E+02 -.874892269E+02 -.874684967E+02 -.874500638E+02 -.874337924E+02 -.874195839E+02 -.874073874E+02 -.873972132E+02 -.873891506E+02 -.873833915E+02 -.873802615E+02 -.873802615E+02
 -.874099440E+02 -.874099440E+02 -.874146280E+02 -.874231324E+02 -.874348497E+02 -.874493678E+02 -.874664242E+02 -.874858702E+02 -.875076443E+02 -.875317516E+02 -.875582474E+02 -.875872250E+02 -.876188055E+02 -.876531299E+02 -.876903524E+02 -.877306343E+02 -.877741386E+02 -.878210252E+02 -.878714458E+02 -.879255389E+02 -.879834248E+02 -.880451997E+02 -.881109308E+02 -.881806500E+02 -.882543477E+02 -.883319674E+02 -.884133985E+02 -.884984713E+02 -.885869511E+02 -.886785331E+02 -.887728387E+02 -.888694125E+02 -.889677211E+02 -.890671531E+02 -.891670220E+02 -.892665701E+02 -.893649764E+02 -.894613651E+02 -.895548180E+02 -.896443883E+02 -.897291171E+02 -.898080513E+02 -.898802628E+02 -.899448689E+02 -.900010525E+02 -.900480819E+02 -.900853295E+02 -.901122882E+02 -.901285852E+02 -.901339927E+02 -.901284338E+02 -.901119852E+02 -.900848748E+02 -.900474753E+02 -.900002937E+02 -.899439578E+02 -.898791994E+02 -.898068359E+02 -.897277505E+02 -.896428717E+02 -.895531533E+02 -.894595550E+02 -.893630244E+02 -.892644809E+02 -.891648014E+02 -.890648083E+02 -.889652605E+02 -.888668463E+02 -.887701784E+02 -.886757922E+02 -.885841448E+02 -.884956166E+02 -.884105144E+02 -.883290749E+02 -.882514699E+02 -.881778117E+02 -.881081592E+02 -.880425237E+02 -.879808750E+02 -.879231475E+02 -.878692461E+02 -.878190510E+02 -.877724236E+02 -.877292109E+02 -.876892501E+02 -.876523731E+02 -.876184110E+02 -.875871980E+02 -.875585764E+02 -.875324014E+02 -.875085472E+02 -.874869137E+02 -.874674354E+02 -.874500920E+02 -.874349226E+02 -.874220440E+02 -.874116737E+02 -.874041618E+02 -.874000312E+02 -.874000312E+02
 -.874257400E+02 -.874257400E+02 -.874312039E+02 -.874410640E+02 -.874545482E+02 -.874711106E+02 -.874903775E+02 -.875121069E+02 -.875361565E+02 -.875624600E+02 -.875910079E+02 -.876218329E+02 -.876549984E+02 -.876905890E+02 -.877287030E+02 -.877694457E+02 -.878129237E+02 -.878592402E+02 -.879084894E+02 -.879607527E+02 -.880160938E+02 -.880745542E+02 -.881361488E+02 -.882008614E+02 -.882686401E+02 -.883393932E+02 -.884129847E+02 -.884892308E+02 -.885678962E+02 -.886486913E+02 -.887312706E+02 -.888152312E+02 -.889001132E+02 -.889854010E+02 -.890705263E+02 -.891548724E+02 -.892377805E+02 -.893185572E+02 -.893964839E+02 -.894708277E+02 -.895408532E+02 -.896058361E+02 -.896650763E+02 -.897179131E+02 -.897637385E+02 -.898020109E+02 -.898322683E+02 -.898541386E+02 -.898673492E+02 -.898717338E+02 -.898672365E+02 -.898539133E+02 -.898319309E+02 -.898015621E+02 -.897631791E+02 -.897172445E+02 -.896643002E+02 -.896049545E+02 -.895398691E+02 -.894697444E+02 -.893953056E+02 -.893172889E+02 -.892364283E+02 -.891534434E+02 -.890690288E+02 -.889838447E+02 -.888985089E+02 -.888135915E+02 -.887296095E+02 -.886470245E+02 -.885662410E+02 -.884876066E+02 -.884114124E+02 -.883378958E+02 -.882672423E+02 -.881995900E+02 -.881350322E+02 -.880736225E+02 -.880153785E+02 -.879602864E+02 -.879083053E+02 -.878593713E+02 -.878134019E+02 -.877703004E+02 -.877299594E+02 -.876922653E+02 -.876571027E+02 -.876243587E+02 -.875939280E+02 -.875657189E+02 -.875396595E+02 -.875157069E+02 -.874938568E+02 -.874741567E+02 -.874567232E+02 -.874417631E+02 -.874296020E+02 -.874207210E+02 -.874158048E+02 -.874158048E+02
 -.874377236E+02 -.874377236E+02 -.874437658E+02 -.874546238E+02 -.874693965E+02 -.874874314E+02 -.875082655E+02 -.875315803E+02 -.875571670E+02 -.875848998E+02 -.876147148E+02 -.876465941E+02 -.876805527E+02 -.877166286E+02 -.877548742E+02 -.877953499E+02 -.878381176E+02 -.878832362E+02 -.879307568E+02 -.879807187E+02 -.880331450E+02 -.880880395E+02 -.881453827E+02 -.882051284E+02 -.882672006E+02 -.883314901E+02 -.883978522E+02 -.884661038E+02 -.885360217E+02 -.886073407E+02 -.886797536E+02 -.887529103E+02 -.888264194E+02 -.888998496E+02 -.889727326E+02 -.890445674E+02 -.891148253E+02 -.891829559E+02 -.892483944E+02 -.893105703E+02 -.893689157E+02 -.894228752E+02 -.894719162E+02 -.895155384E+02 -.895532842E+02 -.895847480E+02 -.896095849E+02 -.896275180E+02 -.896383452E+02 -.896419432E+02 -.896382709E+02 -.896273698E+02 -.896093637E+02 -.895844551E+02 -.895529214E+02 -.895151080E+02 -.894714212E+02 -.894223191E+02 -.893683028E+02 -.893099057E+02 -.892476841E+02 -.891822066E+02 -.891140450E+02 -.890437651E+02 -.889719184E+02 -.888990350E+02 -.888256174E+02 -.887521351E+02 -.886790210E+02 -.886066682E+02 -.885354283E+02 -.884656104E+02 -.883974813E+02 -.883312659E+02 -.882671492E+02 -.882052775E+02 -.881457615E+02 -.880886787E+02 -.880340763E+02 -.879819744E+02 -.879323695E+02 -.878852374E+02 -.878405371E+02 -.877982140E+02 -.877582037E+02 -.877204357E+02 -.876848377E+02 -.876513402E+02 -.876198815E+02 -.875904143E+02 -.875629130E+02 -.875373827E+02 -.875138711E+02 -.874924832E+02 -.874734000E+02 -.874569030E+02 -.874434056E+02 -.874334948E+02 -.874279840E+02 -.874279840E+02
 -.874463694E+02 -.874463694E+02 -.874528153E+02 -.874643630E+02 -.874800142E+02 -.874990347E+02 -.875208920E+02 -.875452074E+02 -.875717186E+02 -.876002517E+02 -.876306986E+02 -.876629998E+02 -.876971311E+02 -.877330926E+02 -.877709001E+02 -.878105782E+02 -.878521543E+02 -.878956538E+02 -.879410957E+02 -.879884888E+02 -.880378281E+02 -.880890923E+02 -.881422402E+02 -.881972083E+02 -.882539086E+02 -.883122263E+02 -.883720178E+02 -.884331095E+02 -.884952964E+02 -.885583415E+02 -.886219762E+02 -.886858999E+02 -.887497822E+02 -.888132639E+02 -.888759605E+02 -.889374648E+02 -.889973517E+02 -.890551832E+02 -.891105134E+02 -.891628954E+02 -.892118877E+02 -.892570612E+02 -.892980067E+02 -.893343421E+02 -.893657193E+02 -.893918310E+02 -.894124167E+02 -.894272680E+02 -.894362330E+02 -.894392193E+02 -.894361961E+02 -.894271948E+02 -.894123083E+02 -.893916893E+02 -.893655468E+02 -.893341418E+02 -.892977825E+02 -.892568176E+02 -.892116301E+02 -.891626301E+02 -.891102476E+02 -.890549250E+02 -.889971105E+02 -.889372508E+02 -.888757853E+02 -.888131405E+02 -.887497247E+02 -.886859240E+02 -.886220989E+02 -.885585815E+02 -.884956738E+02 -.884336462E+02 -.883727373E+02 -.883131536E+02 -.882550703E+02 -.881986325E+02 -.881439565E+02 -.880911312E+02 -.880402210E+02 -.879912671E+02 -.879442908E+02 -.878992955E+02 -.878562698E+02 -.878151905E+02 -.877760256E+02 -.877387380E+02 -.877032897E+02 -.876696457E+02 -.876377801E+02 -.876076822E+02 -.875793641E+02 -.875528713E+02 -.875282943E+02 -.875057851E+02 -.874855770E+02 -.874680113E+02 -.874535712E+02 -.874429255E+02 -.874369871E+02 -.874369871E+02
 -.874521393E+02 -.874521393E+02 -.874588402E+02 -.874708161E+02 -.874869996E+02 -.875065971E+02 -.875290244E+02 -.875538568E+02 -.875807912E+02 -.876096156E+02 -.876401869E+02 -.876724129E+02 -.877062379E+02 -.877416320E+02 -.877785823E+02 -.878170858E+02 -.878571436E+02 -.878987559E+02 -.879419185E+02 -.879866187E+02 -.880328329E+02 -.880805233E+02 -.881296363E+02 -.881800999E+02 -.882318219E+02 -.882846890E+02 -.883385647E+02 -.883932892E+02 -.884486784E+02 -.885045239E+02 -.885605931E+02 -.886166304E+02 -.886723579E+02 -.887274776E+02 -.887816738E+02 -.888346154E+02 -.888859600E+02 -.889353574E+02 -.889824541E+02 -.890268980E+02 -.890683436E+02 -.891064568E+02 -.891409207E+02 -.891714408E+02 -.891977498E+02 -.892196124E+02 -.892368299E+02 -.892492438E+02 -.892567385E+02 -.892592442E+02 -.892567374E+02 -.892492422E+02 -.892368294E+02 -.892196150E+02 -.891977584E+02 -.891714591E+02 -.891409532E+02 -.891065086E+02 -.890684210E+02 -.890270081E+02 -.889826049E+02 -.889355580E+02 -.888862206E+02 -.888349474E+02 -.887820896E+02 -.887279911E+02 -.886729840E+02 -.886173857E+02 -.885614954E+02 -.885055926E+02 -.884499343E+02 -.883947546E+02 -.883402634E+02 -.882866463E+02 -.882340646E+02 -.881826560E+02 -.881325349E+02 -.880837944E+02 -.880365069E+02 -.879907260E+02 -.879464885E+02 -.879038164E+02 -.878627190E+02 -.878231958E+02 -.877852389E+02 -.877488368E+02 -.877139778E+02 -.876806545E+02 -.876488692E+02 -.876186406E+02 -.875900118E+02 -.875630603E+02 -.875379113E+02 -.875147541E+02 -.874938631E+02 -.874756260E+02 -.874605785E+02 -.874494510E+02 -.874432283E+02 -.874432283E+02
 -.874554685E+02 -.874554685E+02 -.874622997E+02 -.874744852E+02 -.874909128E+02 -.875107489E+02 -.875333734E+02 -.875583288E+02 -.875852814E+02 -.876139908E+02 -.876442872E+02 -.876760528E+02 -.877092077E+02 -.877436989E+02 -.877794914E+02 -.878165611E+02 -.878548895E+02 -.878944587E+02 -.879352477E+02 -.879772295E+02 -.880203680E+02 -.880646161E+02 -.881099137E+02 -.881561857E+02 -.882033414E+02 -.882512726E+02 -.882998534E+02 -.883489395E+02 -.883983679E+02 -.884479572E+02 -.884975078E+02 -.885468031E+02 -.885956104E+02 -.886436827E+02 -.886907605E+02 -.887365744E+02 -.887808475E+02 -.888232992E+02 -.888636475E+02 -.889016136E+02 -.889369253E+02 -.889693207E+02 -.889985525E+02 -.890243917E+02 -.890466312E+02 -.890650894E+02 -.890796133E+02 -.890900809E+02 -.890964037E+02 -.890985281E+02 -.890964362E+02 -.890901467E+02 -.890797140E+02 -.890652273E+02 -.890468095E+02 -.890246144E+02 -.889988245E+02 -.889696477E+02 -.889373140E+02 -.889020716E+02 -.888641834E+02 -.888239227E+02 -.887815694E+02 -.887374065E+02 -.886917160E+02 -.886447758E+02 -.885968567E+02 -.885482194E+02 -.884991123E+02 -.884497695E+02 -.884004091E+02 -.883512319E+02 -.883024208E+02 -.882541400E+02 -.882065352E+02 -.881597334E+02 -.881138435E+02 -.880689570E+02 -.880251490E+02 -.879824793E+02 -.879409939E+02 -.879007264E+02 -.878617004E+02 -.878239313E+02 -.877874288E+02 -.877522005E+02 -.877182548E+02 -.876856054E+02 -.876542770E+02 -.876243114E+02 -.875957756E+02 -.875687729E+02 -.875434550E+02 -.875200401E+02 -.874988337E+02 -.874802573E+02 -.874648846E+02 -.874534887E+02 -.874471035E+02 -.874471035E+02
 -.874567565E+02 -.874567565E+02 -.874636147E+02 -.874758297E+02 -.874922649E+02 -.875120637E+02 -.875345834E+02 -.875593449E+02 -.875859933E+02 -.876142682E+02 -.876439800E+02 -.876749920E+02 -.877072062E+02 -.877405519E+02 -.877749778E+02 -.878104442E+02 -.878469183E+02 -.878843691E+02 -.879227644E+02 -.879620675E+02 -.880022351E+02 -.880432151E+02 -.880849449E+02 -.881273504E+02 -.881703449E+02 -.882138281E+02 -.882576856E+02 -.883017890E+02 -.883459953E+02 -.883901478E+02 -.884340761E+02 -.884775972E+02 -.885205164E+02 -.885626291E+02 -.886037219E+02 -.886435748E+02 -.886819636E+02 -.887186621E+02 -.887534446E+02 -.887860890E+02 -.888163794E+02 -.888441094E+02 -.888690843E+02 -.888911249E+02 -.889100693E+02 -.889257763E+02 -.889381269E+02 -.889470264E+02 -.889524065E+02 -.889542256E+02 -.889524701E+02 -.889471545E+02 -.889383210E+02 -.889260390E+02 -.889104039E+02 -.888915356E+02 -.888695763E+02 -.888446886E+02 -.888170529E+02 -.887868646E+02 -.887543313E+02 -.887196698E+02 -.886831034E+02 -.886448588E+02 -.886051633E+02 -.885642425E+02 -.885223175E+02 -.884796028E+02 -.884363044E+02 -.883926184E+02 -.883487289E+02 -.883048076E+02 -.882610127E+02 -.882174880E+02 -.881743632E+02 -.881317535E+02 -.880897599E+02 -.880484695E+02 -.880079564E+02 -.879682823E+02 -.879294980E+02 -.878916441E+02 -.878547532E+02 -.878188519E+02 -.877839623E+02 -.877501059E+02 -.877173060E+02 -.876855927E+02 -.876550073E+02 -.876256095E+02 -.875974848E+02 -.875707556E+02 -.875455940E+02 -.875222389E+02 -.875010182E+02 -.874823767E+02 -.874669129E+02 -.874554265E+02 -.874489803E+02 -.874489803E+02
 -.874563623E+02 -.874563623E+02 -.874631637E+02 -.874752618E+02 -.874915136E+02 -.875110532E+02 -.875332270E+02 -.875575437E+02 -.875836356E+02 -.876112288E+02 -.876401205E+02 -.876701603E+02 -.877012373E+02 -.877332681E+02 -.877661894E+02 -.877999504E+02 -.878345080E+02 -.878698226E+02 -.879058542E+02 -.879425605E+02 -.879798942E+02 -.880178011E+02 -.880562194E+02 -.880950778E+02 -.881342954E+02 -.881737806E+02 -.882134309E+02 -.882531329E+02 -.882927623E+02 -.883321842E+02 -.883712535E+02 -.884098159E+02 -.884477087E+02 -.884847620E+02 -.885208001E+02 -.885556432E+02 -.885891087E+02 -.886210138E+02 -.886511768E+02 -.886794200E+02 -.887055712E+02 -.887294662E+02 -.887509514E+02 -.887698849E+02 -.887861398E+02 -.887996049E+02 -.888101871E+02 -.888178125E+02 -.888224276E+02 -.888240000E+02 -.888225194E+02 -.888179970E+02 -.888104660E+02 -.887999808E+02 -.887866161E+02 -.887704659E+02 -.887516422E+02 -.887302731E+02 -.887065011E+02 -.886804811E+02 -.886523780E+02 -.886223651E+02 -.885906212E+02 -.885573290E+02 -.885226726E+02 -.884868354E+02 -.884499985E+02 -.884123389E+02 -.883740275E+02 -.883352283E+02 -.882960967E+02 -.882567791E+02 -.882174112E+02 -.881781187E+02 -.881390156E+02 -.881002054E+02 -.880617799E+02 -.880238204E+02 -.879863976E+02 -.879495727E+02 -.879133979E+02 -.878779177E+02 -.878431702E+02 -.878091889E+02 -.877760050E+02 -.877436495E+02 -.877121569E+02 -.876815688E+02 -.876519394E+02 -.876233413E+02 -.875958739E+02 -.875696735E+02 -.875449264E+02 -.875218861E+02 -.875008946E+02 -.874824109E+02 -.874670472E+02 -.874556164E+02 -.874491929E+02 -.874491929E+02
 -.874546034E+02 -.874546034E+02 -.874612805E+02 -.874731450E+02 -.874890614E+02 -.875081665E+02 -.875298052E+02 -.875534821E+02 -.875788234E+02 -.876055479E+02 -.876334443E+02 -.876623536E+02 -.876921558E+02 -.877227592E+02 -.877540918E+02 -.877860954E+02 -.878187199E+02 -.878519199E+02 -.878856510E+02 -.879198676E+02 -.879545207E+02 -.879895565E+02 -.880249153E+02 -.880605301E+02 -.880963264E+02 -.881322215E+02 -.881681245E+02 -.882039357E+02 -.882395476E+02 -.882748443E+02 -.883097025E+02 -.883439923E+02 -.883775775E+02 -.884103169E+02 -.884420657E+02 -.884726760E+02 -.885019991E+02 -.885298863E+02 -.885561910E+02 -.885807699E+02 -.886034849E+02 -.886242051E+02 -.886428078E+02 -.886591806E+02 -.886732227E+02 -.886848462E+02 -.886939778E+02 -.887005592E+02 -.887045482E+02 -.887059197E+02 -.887046653E+02 -.887007942E+02 -.886943324E+02 -.886853231E+02 -.886738251E+02 -.886599130E+02 -.886436753E+02 -.886252139E+02 -.886046419E+02 -.885820830E+02 -.885576693E+02 -.885315397E+02 -.885038384E+02 -.884747132E+02 -.884443137E+02 -.884127899E+02 -.883802904E+02 -.883469614E+02 -.883129452E+02 -.882783788E+02 -.882433935E+02 -.882081134E+02 -.881726554E+02 -.881371280E+02 -.881016315E+02 -.880662575E+02 -.880310889E+02 -.879962003E+02 -.879616579E+02 -.879275205E+02 -.878938398E+02 -.878606618E+02 -.878280275E+02 -.877959750E+02 -.877645409E+02 -.877337630E+02 -.877036836E+02 -.876743527E+02 -.876458334E+02 -.876182077E+02 -.875915846E+02 -.875661099E+02 -.875419793E+02 -.875194548E+02 -.874988863E+02 -.874807391E+02 -.874656298E+02 -.874543726E+02 -.874480398E+02 -.874480398E+02
 -.874517558E+02 -.874517558E+02 -.874582557E+02 -.874697949E+02 -.874852575E+02 -.875037921E+02 -.875247503E+02 -.875476391E+02 -.875720842E+02 -.875978019E+02 -.876245768E+02 -.876522452E+02 -.876806816E+02 -.877097888E+02 -.877394895E+02 -.877697204E+02 -.878004274E+02 -.878315614E+02 -.878630756E+02 -.878949231E+02 -.879270550E+02 -.879594192E+02 -.879919588E+02 -.880246119E+02 -.880573107E+02 -.880899812E+02 -.881225427E+02 -.881549086E+02 -.881869856E+02 -.882186746E+02 -.882498708E+02 -.882804647E+02 -.883103422E+02 -.883393859E+02 -.883674759E+02 -.883944904E+02 -.884203077E+02 -.884448065E+02 -.884678676E+02 -.884893753E+02 -.885092183E+02 -.885272910E+02 -.885434954E+02 -.885577415E+02 -.885699490E+02 -.885800480E+02 -.885879800E+02 -.885936989E+02 -.885971714E+02 -.885983774E+02 -.885973105E+02 -.885939781E+02 -.885884008E+02 -.885806130E+02 -.885706617E+02 -.885586060E+02 -.885445168E+02 -.885284753E+02 -.885105723E+02 -.884909069E+02 -.884695854E+02 -.884467201E+02 -.884224278E+02 -.883968285E+02 -.883700445E+02 -.883421987E+02 -.883134136E+02 -.882838102E+02 -.882535070E+02 -.882226189E+02 -.881912566E+02 -.881595256E+02 -.881275260E+02 -.880953515E+02 -.880630898E+02 -.880308216E+02 -.879986212E+02 -.879665561E+02 -.879346877E+02 -.879030713E+02 -.878717571E+02 -.878407906E+02 -.878102143E+02 -.877800683E+02 -.877503929E+02 -.877212302E+02 -.876926276E+02 -.876646407E+02 -.876373388E+02 -.876108102E+02 -.875851699E+02 -.875605696E+02 -.875372101E+02 -.875153573E+02 -.874953633E+02 -.874776934E+02 -.874629605E+02 -.874519711E+02 -.874457831E+02 -.874457831E+02
 -.874480565E+02 -.874480565E+02 -.874543385E+02 -.874654823E+02 -.874804007E+02 -.874982620E+02 -.875184306E+02 -.875404215E+02 -.875638645E+02 -.875884772E+02 -.876140439E+02 -.876403991E+02 -.876674147E+02 -.876949905E+02 -.877230463E+02 -.877515160E+02 -.877803432E+02 -.878094769E+02 -.878388697E+02 -.878684745E+02 -.878982437E+02 -.879281274E+02 -.879580725E+02 -.879880221E+02 -.880179150E+02 -.880476851E+02 -.880772615E+02 -.881065686E+02 -.881355260E+02 -.881640487E+02 -.881920478E+02 -.882194307E+02 -.882461019E+02 -.882719633E+02 -.882969154E+02 -.883208578E+02 -.883436902E+02 -.883653134E+02 -.883856302E+02 -.884045463E+02 -.884219717E+02 -.884378211E+02 -.884520153E+02 -.884644821E+02 -.884751569E+02 -.884839837E+02 -.884909160E+02 -.884959167E+02 -.884989593E+02 -.885000278E+02 -.884991173E+02 -.884962337E+02 -.884913935E+02 -.884846243E+02 -.884759636E+02 -.884654592E+02 -.884531677E+02 -.884391545E+02 -.884234928E+02 -.884062626E+02 -.883875500E+02 -.883674460E+02 -.883460458E+02 -.883234474E+02 -.882997510E+02 -.882750577E+02 -.882494690E+02 -.882230852E+02 -.881960052E+02 -.881683256E+02 -.881401397E+02 -.881115373E+02 -.880826040E+02 -.880534207E+02 -.880240638E+02 -.879946041E+02 -.879651079E+02 -.879356359E+02 -.879062443E+02 -.878769846E+02 -.878479046E+02 -.878190485E+02 -.877904587E+02 -.877621762E+02 -.877342431E+02 -.877067041E+02 -.876796096E+02 -.876530188E+02 -.876270047E+02 -.876016592E+02 -.875771009E+02 -.875534841E+02 -.875310112E+02 -.875099481E+02 -.874906448E+02 -.874735606E+02 -.874592991E+02 -.874486506E+02 -.874426500E+02 -.874426500E+02
 -.874437066E+02 -.874437066E+02 -.874497400E+02 -.874604361E+02 -.874747434E+02 -.874918559E+02 -.875111561E+02 -.875321709E+02 -.875545381E+02 -.875779799E+02 -.876022830E+02 -.876272824E+02 -.876528500E+02 -.876788847E+02 -.877053050E+02 -.877320439E+02 -.877590438E+02 -.877862536E+02 -.878136259E+02 -.878411147E+02 -.878686742E+02 -.878962574E+02 -.879238149E+02 -.879512950E+02 -.879786424E+02 -.880057985E+02 -.880327011E+02 -.880592842E+02 -.880854785E+02 -.881112113E+02 -.881364068E+02 -.881609869E+02 -.881848712E+02 -.882079777E+02 -.882302235E+02 -.882515255E+02 -.882718009E+02 -.882909681E+02 -.883089474E+02 -.883256619E+02 -.883410381E+02 -.883550068E+02 -.883675038E+02 -.883784706E+02 -.883878552E+02 -.883956125E+02 -.884017048E+02 -.884061026E+02 -.884087844E+02 -.884097377E+02 -.884089583E+02 -.884064511E+02 -.884022295E+02 -.883963158E+02 -.883887402E+02 -.883795412E+02 -.883687646E+02 -.883564634E+02 -.883426969E+02 -.883275300E+02 -.883110327E+02 -.882932795E+02 -.882743479E+02 -.882543186E+02 -.882332741E+02 -.882112978E+02 -.881884738E+02 -.881648859E+02 -.881406167E+02 -.881157474E+02 -.880903571E+02 -.880645220E+02 -.880383154E+02 -.880118073E+02 -.879850638E+02 -.879581473E+02 -.879311164E+02 -.879040256E+02 -.878769260E+02 -.878498652E+02 -.878228879E+02 -.877960366E+02 -.877693526E+02 -.877428769E+02 -.877166521E+02 -.876907241E+02 -.876651447E+02 -.876399752E+02 -.876152902E+02 -.875911835E+02 -.875677746E+02 -.875452181E+02 -.875237152E+02 -.875035286E+02 -.874850022E+02 -.874685856E+02 -.874548671E+02 -.874446156E+02 -.874388349E+02 -.874388349E+02
 -.874388744E+02 -.874388744E+02 -.874446372E+02 -.874548479E+02 -.874684967E+02 -.874848075E+02 -.875031848E+02 -.875231711E+02 -.875444148E+02 -.875666453E+02 -.875896538E+02 -.876132783E+02 -.876373921E+02 -.876618947E+02 -.876867051E+02 -.877117563E+02 -.877369910E+02 -.877623587E+02 -.877878129E+02 -.878133093E+02 -.878388043E+02 -.878642539E+02 -.878896126E+02 -.879148335E+02 -.879398669E+02 -.879646609E+02 -.879891609E+02 -.880133095E+02 -.880370468E+02 -.880603105E+02 -.880830360E+02 -.881051572E+02 -.881266062E+02 -.881473143E+02 -.881672124E+02 -.881862313E+02 -.882043023E+02 -.882213582E+02 -.882373332E+02 -.882521643E+02 -.882657913E+02 -.882781577E+02 -.882892112E+02 -.882989042E+02 -.883071944E+02 -.883140454E+02 -.883194266E+02 -.883233141E+02 -.883256907E+02 -.883265461E+02 -.883258772E+02 -.883236879E+02 -.883199892E+02 -.883147990E+02 -.883081420E+02 -.883000495E+02 -.882905586E+02 -.882797124E+02 -.882675593E+02 -.882541524E+02 -.882395488E+02 -.882238095E+02 -.882069985E+02 -.881891821E+02 -.881704284E+02 -.881508068E+02 -.881303872E+02 -.881092396E+02 -.880874334E+02 -.880650369E+02 -.880421172E+02 -.880187393E+02 -.879949660E+02 -.879708575E+02 -.879464714E+02 -.879218625E+02 -.878970823E+02 -.878721799E+02 -.878472013E+02 -.878221902E+02 -.877971883E+02 -.877722358E+02 -.877473725E+02 -.877226385E+02 -.876980760E+02 -.876737311E+02 -.876496560E+02 -.876259126E+02 -.876025757E+02 -.875797392E+02 -.875575219E+02 -.875360766E+02 -.875156009E+02 -.874963519E+02 -.874786644E+02 -.874629747E+02 -.874498521E+02 -.874400388E+02 -.874345021E+02 -.874345021E+02
 -.874336992E+02 -.874336992E+02 -.874391762E+02 -.874488763E+02 -.874618346E+02 -.874773092E+02 -.874947291E+02 -.875136549E+02 -.875337479E+02 -.875547469E+02 -.875764493E+02 -.875986974E+02 -.876213674E+02 -.876443609E+02 -.876675982E+02 -.876910135E+02 -.877145505E+02 -.877381600E+02 -.877617971E+02 -.877854193E+02 -.878089857E+02 -.878324551E+02 -.878557862E+02 -.878789361E+02 -.879018605E+02 -.879245135E+02 -.879468471E+02 -.879688112E+02 -.879903541E+02 -.880114224E+02 -.880319609E+02 -.880519134E+02 -.880712226E+02 -.880898308E+02 -.881076798E+02 -.881247121E+02 -.881408706E+02 -.881560993E+02 -.881703441E+02 -.881835528E+02 -.881956761E+02 -.882066675E+02 -.882164841E+02 -.882250871E+02 -.882324421E+02 -.882385191E+02 -.882432934E+02 -.882467455E+02 -.882488616E+02 -.882496332E+02 -.882490578E+02 -.882471388E+02 -.882438850E+02 -.882393111E+02 -.882334374E+02 -.882262891E+02 -.882178970E+02 -.882082961E+02 -.881975260E+02 -.881856304E+02 -.881726562E+02 -.881586537E+02 -.881436757E+02 -.881277770E+02 -.881110143E+02 -.880934453E+02 -.880751283E+02 -.880561221E+02 -.880364850E+02 -.880162749E+02 -.879955487E+02 -.879743617E+02 -.879527679E+02 -.879308194E+02 -.879085662E+02 -.878860563E+02 -.878633352E+02 -.878404467E+02 -.878174324E+02 -.877943321E+02 -.877711843E+02 -.877480270E+02 -.877248980E+02 -.877018359E+02 -.876788822E+02 -.876560822E+02 -.876334876E+02 -.876111597E+02 -.875891728E+02 -.875676192E+02 -.875466157E+02 -.875263117E+02 -.875068995E+02 -.874886284E+02 -.874718217E+02 -.874568999E+02 -.874444102E+02 -.874350645E+02 -.874297891E+02 -.874297891E+02
 -.874282951E+02 -.874282951E+02 -.874334769E+02 -.874426505E+02 -.874548994E+02 -.874695177E+02 -.874859614E+02 -.875038111E+02 -.875227427E+02 -.875425055E+02 -.875629048E+02 -.875837885E+02 -.876050367E+02 -.876265538E+02 -.876482625E+02 -.876700988E+02 -.876920082E+02 -.877139431E+02 -.877358605E+02 -.877577203E+02 -.877794840E+02 -.878011136E+02 -.878225711E+02 -.878438181E+02 -.878648148E+02 -.878855204E+02 -.879058928E+02 -.879258886E+02 -.879454628E+02 -.879645694E+02 -.879831614E+02 -.880011907E+02 -.880186090E+02 -.880353674E+02 -.880514171E+02 -.880667099E+02 -.880811980E+02 -.880948349E+02 -.881075757E+02 -.881193771E+02 -.881301984E+02 -.881400011E+02 -.881487502E+02 -.881564135E+02 -.881629629E+02 -.881683739E+02 -.881726261E+02 -.881757038E+02 -.881775955E+02 -.881782945E+02 -.881777987E+02 -.881761108E+02 -.881732382E+02 -.881691930E+02 -.881639917E+02 -.881576552E+02 -.881502085E+02 -.881416807E+02 -.881321044E+02 -.881215154E+02 -.881099527E+02 -.880974577E+02 -.880840743E+02 -.880698481E+02 -.880548263E+02 -.880390571E+02 -.880225894E+02 -.880054726E+02 -.879877561E+02 -.879694888E+02 -.879507190E+02 -.879314943E+02 -.879118610E+02 -.878918641E+02 -.878715472E+02 -.878509522E+02 -.878301195E+02 -.878090880E+02 -.877878951E+02 -.877665772E+02 -.877451698E+02 -.877237082E+02 -.877022281E+02 -.876807666E+02 -.876593636E+02 -.876380632E+02 -.876169161E+02 -.875959821E+02 -.875753339E+02 -.875550615E+02 -.875352785E+02 -.875161296E+02 -.874978004E+02 -.874805307E+02 -.874646308E+02 -.874505032E+02 -.874386706E+02 -.874298119E+02 -.874248095E+02 -.874248095E+02
 -.874227541E+02 -.874227541E+02 -.874276357E+02 -.874362749E+02 -.874478054E+02 -.874615590E+02 -.874770202E+02 -.874937908E+02 -.875115627E+02 -.875300968E+02 -.875492073E+02 -.875687483E+02 -.875886049E+02 -.876086851E+02 -.876289145E+02 -.876492315E+02 -.876695836E+02 -.876899255E+02 -.877102163E+02 -.877304181E+02 -.877504951E+02 -.877704123E+02 -.877901351E+02 -.878096286E+02 -.878288574E+02 -.878477854E+02 -.878663755E+02 -.878845896E+02 -.879023891E+02 -.879197341E+02 -.879365842E+02 -.879528986E+02 -.879686361E+02 -.879837552E+02 -.879982150E+02 -.880119746E+02 -.880249943E+02 -.880372350E+02 -.880486594E+02 -.880592313E+02 -.880689171E+02 -.880776848E+02 -.880855054E+02 -.880923525E+02 -.880982028E+02 -.881030360E+02 -.881068357E+02 -.881095886E+02 -.881112855E+02 -.881119208E+02 -.881114928E+02 -.881100040E+02 -.881074602E+02 -.881038715E+02 -.880992516E+02 -.880936177E+02 -.880869905E+02 -.880793939E+02 -.880708549E+02 -.880614033E+02 -.880510714E+02 -.880398937E+02 -.880279066E+02 -.880151482E+02 -.880016581E+02 -.879874766E+02 -.879726449E+02 -.879572048E+02 -.879411979E+02 -.879246658E+02 -.879076500E+02 -.878901910E+02 -.878723288E+02 -.878541023E+02 -.878355496E+02 -.878167073E+02 -.877976112E+02 -.877782960E+02 -.877587952E+02 -.877391419E+02 -.877193688E+02 -.876995085E+02 -.876795946E+02 -.876596624E+02 -.876397499E+02 -.876198998E+02 -.876001609E+02 -.875805912E+02 -.875612610E+02 -.875422574E+02 -.875236897E+02 -.875056969E+02 -.874884570E+02 -.874721991E+02 -.874572190E+02 -.874439000E+02 -.874327384E+02 -.874243784E+02 -.874196558E+02 -.874196558E+02
 -.874171494E+02 -.874171494E+02 -.874217293E+02 -.874298324E+02 -.874406433E+02 -.874535329E+02 -.874680148E+02 -.874837132E+02 -.875003365E+02 -.875176584E+02 -.875355023E+02 -.875537295E+02 -.875722306E+02 -.875909177E+02 -.876097197E+02 -.876285778E+02 -.876474421E+02 -.876662695E+02 -.876850213E+02 -.877036622E+02 -.877221589E+02 -.877404792E+02 -.877585915E+02 -.877764645E+02 -.877940665E+02 -.878113654E+02 -.878283286E+02 -.878449230E+02 -.878611147E+02 -.878768694E+02 -.878921525E+02 -.879069288E+02 -.879211633E+02 -.879348208E+02 -.879478666E+02 -.879602664E+02 -.879719864E+02 -.879829941E+02 -.879932581E+02 -.880027483E+02 -.880114366E+02 -.880192964E+02 -.880263036E+02 -.880324363E+02 -.880376750E+02 -.880420033E+02 -.880454073E+02 -.880478763E+02 -.880494025E+02 -.880499813E+02 -.880496115E+02 -.880482950E+02 -.880460368E+02 -.880428452E+02 -.880387314E+02 -.880337099E+02 -.880277978E+02 -.880210149E+02 -.880133838E+02 -.880049291E+02 -.879956777E+02 -.879856586E+02 -.879749022E+02 -.879634403E+02 -.879513062E+02 -.879385340E+02 -.879251583E+02 -.879112145E+02 -.878967380E+02 -.878817642E+02 -.878663286E+02 -.878504661E+02 -.878342111E+02 -.878175975E+02 -.878006583E+02 -.877834259E+02 -.877659318E+02 -.877482068E+02 -.877302813E+02 -.877121851E+02 -.876939481E+02 -.876756006E+02 -.876571739E+02 -.876387013E+02 -.876202189E+02 -.876017674E+02 -.875833936E+02 -.875651531E+02 -.875471134E+02 -.875293580E+02 -.875119913E+02 -.874951461E+02 -.874789916E+02 -.874637456E+02 -.874496885E+02 -.874371830E+02 -.874266981E+02 -.874188420E+02 -.874144029E+02 -.874144029E+02
 -.874115383E+02 -.874115383E+02 -.874158178E+02 -.874233876E+02 -.874334839E+02 -.874455168E+02 -.874590300E+02 -.874736702E+02 -.874891632E+02 -.875052957E+02 -.875219011E+02 -.875388482E+02 -.875560335E+02 -.875733736E+02 -.875908012E+02 -.876082604E+02 -.876257042E+02 -.876430916E+02 -.876603867E+02 -.876775563E+02 -.876945697E+02 -.877113973E+02 -.877280106E+02 -.877443812E+02 -.877604807E+02 -.877762808E+02 -.877917527E+02 -.878068673E+02 -.878215953E+02 -.878359070E+02 -.878497723E+02 -.878631613E+02 -.878760438E+02 -.878883900E+02 -.879001704E+02 -.879113558E+02 -.879219179E+02 -.879318292E+02 -.879410633E+02 -.879495949E+02 -.879574005E+02 -.879644580E+02 -.879707472E+02 -.879762497E+02 -.879809496E+02 -.879848330E+02 -.879878885E+02 -.879901070E+02 -.879914823E+02 -.879920106E+02 -.879916908E+02 -.879905245E+02 -.879885159E+02 -.879856719E+02 -.879820020E+02 -.879775180E+02 -.879722343E+02 -.879661675E+02 -.879593362E+02 -.879517613E+02 -.879434651E+02 -.879344720E+02 -.879248073E+02 -.879144981E+02 -.879035723E+02 -.878920586E+02 -.878799865E+02 -.878673859E+02 -.878542870E+02 -.878407203E+02 -.878267159E+02 -.878123039E+02 -.877975143E+02 -.877823763E+02 -.877669189E+02 -.877511705E+02 -.877351590E+02 -.877189118E+02 -.877024562E+02 -.876858193E+02 -.876690282E+02 -.876521109E+02 -.876350967E+02 -.876180165E+02 -.876009045E+02 -.875837993E+02 -.875667453E+02 -.875497956E+02 -.875330144E+02 -.875164809E+02 -.875002946E+02 -.874845810E+02 -.874695005E+02 -.874552586E+02 -.874421198E+02 -.874304255E+02 -.874206168E+02 -.874132650E+02 -.874091097E+02 -.874091097E+02
 -.874059645E+02 -.874059645E+02 -.874099469E+02 -.874169898E+02 -.874263809E+02 -.874375697E+02 -.874501299E+02 -.874637313E+02 -.874781172E+02 -.874930878E+02 -.875084865E+02 -.875241902E+02 -.875401014E+02 -.875561417E+02 -.875722476E+02 -.875883664E+02 -.876044539E+02 -.876204718E+02 -.876363864E+02 -.876521672E+02 -.876677855E+02 -.876832146E+02 -.876984284E+02 -.877134013E+02 -.877281081E+02 -.877425236E+02 -.877566223E+02 -.877703789E+02 -.877837676E+02 -.877967627E+02 -.878093383E+02 -.878214685E+02 -.878331276E+02 -.878442901E+02 -.878549307E+02 -.878650247E+02 -.878745481E+02 -.878834777E+02 -.878917911E+02 -.878994673E+02 -.879064862E+02 -.879128294E+02 -.879184800E+02 -.879234226E+02 -.879276439E+02 -.879311322E+02 -.879338781E+02 -.879358741E+02 -.879371149E+02 -.879375974E+02 -.879373206E+02 -.879362861E+02 -.879344972E+02 -.879319597E+02 -.879286816E+02 -.879246727E+02 -.879199452E+02 -.879145129E+02 -.879083914E+02 -.879015982E+02 -.878941521E+02 -.878860736E+02 -.878773841E+02 -.878681063E+02 -.878582638E+02 -.878478811E+02 -.878369832E+02 -.878255955E+02 -.878137440E+02 -.878014545E+02 -.877887531E+02 -.877756659E+02 -.877622185E+02 -.877484367E+02 -.877343458E+02 -.877199706E+02 -.877053359E+02 -.876904662E+02 -.876753858E+02 -.876601193E+02 -.876446915E+02 -.876291281E+02 -.876134560E+02 -.875977043E+02 -.875819049E+02 -.875660942E+02 -.875503141E+02 -.875346148E+02 -.875190569E+02 -.875037155E+02 -.874886841E+02 -.874740812E+02 -.874600576E+02 -.874468062E+02 -.874345752E+02 -.874236843E+02 -.874145464E+02 -.874076954E+02 -.874038224E+02 -.874038224E+02
 -.874004606E+02 -.874004606E+02 -.874041507E+02 -.874106756E+02 -.874193742E+02 -.874297349E+02 -.874413617E+02 -.874539473E+02 -.874672527E+02 -.874810914E+02 -.874953176E+02 -.875098162E+02 -.875244958E+02 -.875392832E+02 -.875541188E+02 -.875689534E+02 -.875837457E+02 -.875984599E+02 -.876130648E+02 -.876275320E+02 -.876418355E+02 -.876559506E+02 -.876698539E+02 -.876835222E+02 -.876969331E+02 -.877100640E+02 -.877228928E+02 -.877353968E+02 -.877475539E+02 -.877593415E+02 -.877707373E+02 -.877817189E+02 -.877922642E+02 -.878023513E+02 -.878119587E+02 -.878210653E+02 -.878296508E+02 -.878376953E+02 -.878451801E+02 -.878520872E+02 -.878583998E+02 -.878641025E+02 -.878691808E+02 -.878736221E+02 -.878774150E+02 -.878805498E+02 -.878830186E+02 -.878848151E+02 -.878859350E+02 -.878863755E+02 -.878861360E+02 -.878852177E+02 -.878836234E+02 -.878813581E+02 -.878784283E+02 -.878748425E+02 -.878706107E+02 -.878657446E+02 -.878602573E+02 -.878541636E+02 -.878474793E+02 -.878402216E+02 -.878324087E+02 -.878240599E+02 -.878151951E+02 -.878058352E+02 -.877960014E+02 -.877857156E+02 -.877749997E+02 -.877638762E+02 -.877523675E+02 -.877404961E+02 -.877282843E+02 -.877157545E+02 -.877029289E+02 -.876898294E+02 -.876764778E+02 -.876628961E+02 -.876491060E+02 -.876351297E+02 -.876209898E+02 -.876067098E+02 -.875923145E+02 -.875778309E+02 -.875632887E+02 -.875487220E+02 -.875341702E+02 -.875196803E+02 -.875053092E+02 -.874911274E+02 -.874772227E+02 -.874637060E+02 -.874507182E+02 -.874384396E+02 -.874271017E+02 -.874170025E+02 -.874085263E+02 -.874021700E+02 -.873985759E+02 -.873985759E+02
 -.873950497E+02 -.873950497E+02 -.873984534E+02 -.874044710E+02 -.874124917E+02 -.874220430E+02 -.874327583E+02 -.874443533E+02 -.874566066E+02 -.874693455E+02 -.874824343E+02 -.874957664E+02 -.875092567E+02 -.875228370E+02 -.875364520E+02 -.875500559E+02 -.875636103E+02 -.875770820E+02 -.875904421E+02 -.876036646E+02 -.876167257E+02 -.876296029E+02 -.876422749E+02 -.876547211E+02 -.876669214E+02 -.876788557E+02 -.876905045E+02 -.877018479E+02 -.877128665E+02 -.877235408E+02 -.877338512E+02 -.877437785E+02 -.877533037E+02 -.877624079E+02 -.877710728E+02 -.877792803E+02 -.877870130E+02 -.877942542E+02 -.878009878E+02 -.878071987E+02 -.878128727E+02 -.878179966E+02 -.878225585E+02 -.878265474E+02 -.878299539E+02 -.878327699E+02 -.878349887E+02 -.878366050E+02 -.878376152E+02 -.878380170E+02 -.878378098E+02 -.878369946E+02 -.878355740E+02 -.878335520E+02 -.878309342E+02 -.878277276E+02 -.878239407E+02 -.878195834E+02 -.878146668E+02 -.878092033E+02 -.878032063E+02 -.877966903E+02 -.877896709E+02 -.877821643E+02 -.877741876E+02 -.877657584E+02 -.877568949E+02 -.877476158E+02 -.877379401E+02 -.877278870E+02 -.877174757E+02 -.877067259E+02 -.876956570E+02 -.876842884E+02 -.876726395E+02 -.876607298E+02 -.876485786E+02 -.876362052E+02 -.876236293E+02 -.876108708E+02 -.875979502E+02 -.875848889E+02 -.875717098E+02 -.875584378E+02 -.875451004E+02 -.875317293E+02 -.875183612E+02 -.875050399E+02 -.874918187E+02 -.874787632E+02 -.874659551E+02 -.874534977E+02 -.874415222E+02 -.874301959E+02 -.874197335E+02 -.874104113E+02 -.874025853E+02 -.873967154E+02 -.873933960E+02 -.873933960E+02
 -.873897474E+02 -.873897474E+02 -.873928711E+02 -.873983932E+02 -.874057523E+02 -.874145139E+02 -.874243411E+02 -.874349719E+02 -.874462026E+02 -.874578739E+02 -.874698607E+02 -.874820644E+02 -.874944065E+02 -.875068241E+02 -.875192657E+02 -.875316892E+02 -.875440590E+02 -.875563447E+02 -.875685196E+02 -.875805599E+02 -.875924439E+02 -.876041513E+02 -.876156628E+02 -.876269600E+02 -.876380248E+02 -.876488397E+02 -.876593871E+02 -.876696499E+02 -.876796108E+02 -.876892529E+02 -.876985593E+02 -.877075134E+02 -.877160987E+02 -.877242990E+02 -.877320985E+02 -.877394818E+02 -.877464341E+02 -.877529411E+02 -.877589891E+02 -.877645653E+02 -.877696576E+02 -.877742549E+02 -.877783470E+02 -.877819248E+02 -.877849803E+02 -.877875066E+02 -.877894980E+02 -.877909502E+02 -.877918600E+02 -.877922256E+02 -.877920466E+02 -.877913237E+02 -.877900590E+02 -.877882560E+02 -.877859195E+02 -.877830553E+02 -.877796707E+02 -.877757739E+02 -.877713744E+02 -.877664826E+02 -.877611100E+02 -.877552689E+02 -.877489724E+02 -.877422344E+02 -.877350694E+02 -.877274925E+02 -.877195192E+02 -.877111656E+02 -.877024480E+02 -.876933829E+02 -.876839870E+02 -.876742773E+02 -.876642706E+02 -.876539839E+02 -.876434343E+02 -.876326389E+02 -.876216146E+02 -.876103789E+02 -.875989491E+02 -.875873432E+02 -.875755798E+02 -.875636784E+02 -.875516597E+02 -.875395467E+02 -.875273649E+02 -.875151433E+02 -.875029161E+02 -.874907239E+02 -.874786159E+02 -.874666530E+02 -.874549109E+02 -.874434851E+02 -.874324967E+02 -.874221004E+02 -.874124941E+02 -.874039325E+02 -.873967436E+02 -.873913506E+02 -.873883005E+02 -.873883005E+02
 -.873845630E+02 -.873845630E+02 -.873874136E+02 -.873924524E+02 -.873991666E+02 -.874071592E+02 -.874161220E+02 -.874258154E+02 -.874360530E+02 -.874466887E+02 -.874576081E+02 -.874687205E+02 -.874799540E+02 -.874912507E+02 -.875025634E+02 -.875138534E+02 -.875250881E+02 -.875362396E+02 -.875472836E+02 -.875581983E+02 -.875689640E+02 -.875795625E+02 -.875899763E+02 -.876001891E+02 -.876101848E+02 -.876199477E+02 -.876294625E+02 -.876387140E+02 -.876476873E+02 -.876563675E+02 -.876647400E+02 -.876727904E+02 -.876805045E+02 -.876878684E+02 -.876948684E+02 -.877014914E+02 -.877077247E+02 -.877135562E+02 -.877189741E+02 -.877239675E+02 -.877285262E+02 -.877326408E+02 -.877363026E+02 -.877395040E+02 -.877422380E+02 -.877444990E+02 -.877462821E+02 -.877475836E+02 -.877484010E+02 -.877487326E+02 -.877485781E+02 -.877479382E+02 -.877468146E+02 -.877452102E+02 -.877431292E+02 -.877405764E+02 -.877375579E+02 -.877340809E+02 -.877301533E+02 -.877257839E+02 -.877209825E+02 -.877157594E+02 -.877101260E+02 -.877040940E+02 -.876976758E+02 -.876908843E+02 -.876837328E+02 -.876762350E+02 -.876684051E+02 -.876602571E+02 -.876518057E+02 -.876430654E+02 -.876340509E+02 -.876247771E+02 -.876152589E+02 -.876055113E+02 -.875955494E+02 -.875853885E+02 -.875750442E+02 -.875645325E+02 -.875538702E+02 -.875430750E+02 -.875321658E+02 -.875211634E+02 -.875100912E+02 -.874989760E+02 -.874878490E+02 -.874767477E+02 -.874657175E+02 -.874548142E+02 -.874441076E+02 -.874336853E+02 -.874236585E+02 -.874141691E+02 -.874053986E+02 -.873975802E+02 -.873910142E+02 -.873860878E+02 -.873833013E+02 -.873833013E+02
 -.873795009E+02 -.873795009E+02 -.873820853E+02 -.873866532E+02 -.873927395E+02 -.873999835E+02 -.874081056E+02 -.874168880E+02 -.874261613E+02 -.874357927E+02 -.874456778E+02 -.874557343E+02 -.874658966E+02 -.874761119E+02 -.874863372E+02 -.874965372E+02 -.875066822E+02 -.875167468E+02 -.875267089E+02 -.875365490E+02 -.875462491E+02 -.875557929E+02 -.875651649E+02 -.875743503E+02 -.875833350E+02 -.875921051E+02 -.876006472E+02 -.876089479E+02 -.876169942E+02 -.876247732E+02 -.876322722E+02 -.876394788E+02 -.876463806E+02 -.876529657E+02 -.876592224E+02 -.876651395E+02 -.876707061E+02 -.876759118E+02 -.876807466E+02 -.876852013E+02 -.876892671E+02 -.876929361E+02 -.876962009E+02 -.876990549E+02 -.877014925E+02 -.877035087E+02 -.877050994E+02 -.877062617E+02 -.877069931E+02 -.877072925E+02 -.877071595E+02 -.877065947E+02 -.877055996E+02 -.877041767E+02 -.877023293E+02 -.877000617E+02 -.876973791E+02 -.876942874E+02 -.876907934E+02 -.876869046E+02 -.876826292E+02 -.876779762E+02 -.876729551E+02 -.876675758E+02 -.876618491E+02 -.876557859E+02 -.876493976E+02 -.876426960E+02 -.876356932E+02 -.876284015E+02 -.876208333E+02 -.876130013E+02 -.876049183E+02 -.875965972E+02 -.875880511E+02 -.875792931E+02 -.875703364E+02 -.875611948E+02 -.875518820E+02 -.875424123E+02 -.875328008E+02 -.875230633E+02 -.875132170E+02 -.875032809E+02 -.874932760E+02 -.874832269E+02 -.874731621E+02 -.874631157E+02 -.874531293E+02 -.874432538E+02 -.874335528E+02 -.874241064E+02 -.874150159E+02 -.874064103E+02 -.873984550E+02 -.873913621E+02 -.873854044E+02 -.873809340E+02 -.873784052E+02 -.873784052E+02
 -.873745619E+02 -.873745619E+02 -.873768870E+02 -.873809963E+02 -.873864711E+02 -.873929866E+02 -.874002909E+02 -.874081879E+02 -.874165246E+02 -.874251812E+02 -.874340638E+02 -.874430978E+02 -.874522239E+02 -.874613944E+02 -.874705706E+02 -.874797204E+02 -.874888170E+02 -.874978376E+02 -.875067623E+02 -.875155734E+02 -.875242549E+02 -.875327923E+02 -.875411716E+02 -.875493800E+02 -.875574047E+02 -.875652338E+02 -.875728553E+02 -.875802577E+02 -.875874295E+02 -.875943597E+02 -.876010372E+02 -.876074512E+02 -.876135912E+02 -.876194469E+02 -.876250084E+02 -.876302659E+02 -.876352102E+02 -.876398323E+02 -.876441240E+02 -.876480772E+02 -.876516845E+02 -.876549391E+02 -.876578349E+02 -.876603663E+02 -.876625285E+02 -.876643172E+02 -.876657291E+02 -.876667615E+02 -.876674126E+02 -.876676812E+02 -.876675672E+02 -.876670708E+02 -.876661936E+02 -.876649375E+02 -.876633055E+02 -.876613010E+02 -.876589285E+02 -.876561930E+02 -.876531003E+02 -.876496567E+02 -.876458692E+02 -.876417454E+02 -.876372934E+02 -.876325217E+02 -.876274393E+02 -.876220557E+02 -.876163806E+02 -.876104241E+02 -.876041966E+02 -.875977086E+02 -.875909708E+02 -.875839943E+02 -.875767901E+02 -.875693694E+02 -.875617435E+02 -.875539241E+02 -.875459227E+02 -.875377513E+02 -.875294221E+02 -.875209480E+02 -.875123421E+02 -.875036188E+02 -.874947934E+02 -.874858830E+02 -.874769067E+02 -.874678866E+02 -.874588485E+02 -.874498234E+02 -.874408488E+02 -.874319708E+02 -.874232471E+02 -.874147499E+02 -.874065709E+02 -.873988266E+02 -.873916662E+02 -.873852810E+02 -.873799173E+02 -.873758921E+02 -.873736151E+02 -.873736151E+02
 -.873697448E+02 -.873697448E+02 -.873718171E+02 -.873754796E+02 -.873803587E+02 -.873861650E+02 -.873926735E+02 -.873997092E+02 -.874071355E+02 -.874148455E+02 -.874227550E+02 -.874307975E+02 -.874389198E+02 -.874470794E+02 -.874552416E+02 -.874633775E+02 -.874714634E+02 -.874794787E+02 -.874874057E+02 -.874952286E+02 -.875029334E+02 -.875105070E+02 -.875179372E+02 -.875252126E+02 -.875323221E+02 -.875392552E+02 -.875460016E+02 -.875525511E+02 -.875588939E+02 -.875650204E+02 -.875709210E+02 -.875765866E+02 -.875820081E+02 -.875871766E+02 -.875920837E+02 -.875967211E+02 -.876010808E+02 -.876051554E+02 -.876089377E+02 -.876124209E+02 -.876155989E+02 -.876184657E+02 -.876210162E+02 -.876232458E+02 -.876251502E+02 -.876267260E+02 -.876279703E+02 -.876288809E+02 -.876294562E+02 -.876296954E+02 -.876295980E+02 -.876291646E+02 -.876283963E+02 -.876272948E+02 -.876258625E+02 -.876241025E+02 -.876220185E+02 -.876196146E+02 -.876168958E+02 -.876138675E+02 -.876105355E+02 -.876069063E+02 -.876029868E+02 -.875987841E+02 -.875943060E+02 -.875895605E+02 -.875845558E+02 -.875793007E+02 -.875738039E+02 -.875680745E+02 -.875621217E+02 -.875559550E+02 -.875495839E+02 -.875430182E+02 -.875362675E+02 -.875293421E+02 -.875222520E+02 -.875150076E+02 -.875076199E+02 -.875000999E+02 -.874924595E+02 -.874847113E+02 -.874768690E+02 -.874689478E+02 -.874609648E+02 -.874529397E+02 -.874448957E+02 -.874368606E+02 -.874288679E+02 -.874209591E+02 -.874131857E+02 -.874056124E+02 -.873983213E+02 -.873914165E+02 -.873850314E+02 -.873793370E+02 -.873745531E+02 -.873709628E+02 -.873689317E+02 -.873689317E+02
 -.873650480E+02 -.873650480E+02 -.873668738E+02 -.873701005E+02 -.873743991E+02 -.873795143E+02 -.873852477E+02 -.873914449E+02 -.873979855E+02 -.874047749E+02 -.874117389E+02 -.874188187E+02 -.874259673E+02 -.874331470E+02 -.874403271E+02 -.874474822E+02 -.874545912E+02 -.874616361E+02 -.874686011E+02 -.874754724E+02 -.874822375E+02 -.874888851E+02 -.874954046E+02 -.875017858E+02 -.875080193E+02 -.875140959E+02 -.875200065E+02 -.875257427E+02 -.875312958E+02 -.875366575E+02 -.875418199E+02 -.875467749E+02 -.875515149E+02 -.875560324E+02 -.875603201E+02 -.875643710E+02 -.875681784E+02 -.875717360E+02 -.875750376E+02 -.875780777E+02 -.875808508E+02 -.875833523E+02 -.875855776E+02 -.875875228E+02 -.875891845E+02 -.875905597E+02 -.875916460E+02 -.875924415E+02 -.875929450E+02 -.875931556E+02 -.875930731E+02 -.875926979E+02 -.875920309E+02 -.875910737E+02 -.875898281E+02 -.875882968E+02 -.875864828E+02 -.875843898E+02 -.875820218E+02 -.875793834E+02 -.875764794E+02 -.875733155E+02 -.875698972E+02 -.875662308E+02 -.875623228E+02 -.875581799E+02 -.875538091E+02 -.875492178E+02 -.875444136E+02 -.875394040E+02 -.875341970E+02 -.875288007E+02 -.875232232E+02 -.875174728E+02 -.875115581E+02 -.875054877E+02 -.874992703E+02 -.874929150E+02 -.874864313E+02 -.874798289E+02 -.874731181E+02 -.874663101E+02 -.874594168E+02 -.874524517E+02 -.874454298E+02 -.874383688E+02 -.874312890E+02 -.874242150E+02 -.874171766E+02 -.874102105E+02 -.874033622E+02 -.873966890E+02 -.873902634E+02 -.873841775E+02 -.873785491E+02 -.873735291E+02 -.873693116E+02 -.873661463E+02 -.873643555E+02 -.873643555E+02
 -.873604730E+02 -.873604730E+02 -.873620582E+02 -.873648599E+02 -.873685921E+02 -.873730334E+02 -.873780112E+02 -.873833915E+02 -.873890694E+02 -.873949628E+02 -.874010070E+02 -.874071508E+02 -.874133534E+02 -.874195818E+02 -.874258094E+02 -.874320140E+02 -.874381771E+02 -.874442832E+02 -.874503184E+02 -.874562709E+02 -.874621298E+02 -.874678853E+02 -.874735281E+02 -.874790496E+02 -.874844417E+02 -.874896964E+02 -.874948061E+02 -.874997635E+02 -.875045612E+02 -.875091922E+02 -.875136498E+02 -.875179271E+02 -.875220177E+02 -.875259152E+02 -.875296136E+02 -.875331070E+02 -.875363897E+02 -.875394564E+02 -.875423020E+02 -.875449217E+02 -.875473112E+02 -.875494663E+02 -.875513835E+02 -.875530593E+02 -.875544910E+02 -.875556761E+02 -.875566125E+02 -.875572987E+02 -.875577336E+02 -.875579166E+02 -.875578474E+02 -.875575264E+02 -.875569544E+02 -.875561325E+02 -.875550625E+02 -.875537465E+02 -.875521870E+02 -.875503871E+02 -.875483502E+02 -.875460800E+02 -.875435807E+02 -.875408569E+02 -.875379133E+02 -.875347551E+02 -.875313878E+02 -.875278170E+02 -.875240486E+02 -.875200889E+02 -.875159441E+02 -.875116207E+02 -.875071254E+02 -.875024651E+02 -.874976466E+02 -.874926770E+02 -.874875636E+02 -.874823137E+02 -.874769349E+02 -.874714350E+02 -.874658219E+02 -.874601043E+02 -.874542909E+02 -.874483913E+02 -.874424162E+02 -.874363770E+02 -.874302870E+02 -.874241614E+02 -.874180181E+02 -.874118785E+02 -.874057686E+02 -.873997203E+02 -.873937734E+02 -.873879778E+02 -.873823966E+02 -.873771100E+02 -.873722205E+02 -.873678594E+02 -.873641952E+02 -.873614453E+02 -.873598896E+02 -.873598896E+02
 -.873560303E+02 -.873560303E+02 -.873573806E+02 -.873597672E+02 -.873629469E+02 -.873667308E+02 -.873709720E+02 -.873755561E+02 -.873803937E+02 -.873854148E+02 -.873905640E+02 -.873957976E+02 -.874010808E+02 -.874063854E+02 -.874116886E+02 -.874169713E+02 -.874222180E+02 -.874274150E+02 -.874325508E+02 -.874376152E+02 -.874425988E+02 -.874474933E+02 -.874522910E+02 -.874569844E+02 -.874615667E+02 -.874660311E+02 -.874703713E+02 -.874745811E+02 -.874786543E+02 -.874825851E+02 -.874863677E+02 -.874899966E+02 -.874934664E+02 -.874967716E+02 -.874999074E+02 -.875028688E+02 -.875056511E+02 -.875082499E+02 -.875106610E+02 -.875128805E+02 -.875149047E+02 -.875167303E+02 -.875183542E+02 -.875197738E+02 -.875209866E+02 -.875219906E+02 -.875227842E+02 -.875233661E+02 -.875237353E+02 -.875238915E+02 -.875238343E+02 -.875235640E+02 -.875230814E+02 -.875223873E+02 -.875214832E+02 -.875203709E+02 -.875190524E+02 -.875175303E+02 -.875158072E+02 -.875138864E+02 -.875117713E+02 -.875094656E+02 -.875069733E+02 -.875042987E+02 -.875014463E+02 -.874984207E+02 -.874952269E+02 -.874918700E+02 -.874883552E+02 -.874846881E+02 -.874808740E+02 -.874769188E+02 -.874728282E+02 -.874686081E+02 -.874642647E+02 -.874598040E+02 -.874552326E+02 -.874505568E+02 -.874457837E+02 -.874409203E+02 -.874359742E+02 -.874309536E+02 -.874258674E+02 -.874207257E+02 -.874155396E+02 -.874103222E+02 -.874050889E+02 -.873998578E+02 -.873946513E+02 -.873894968E+02 -.873844282E+02 -.873794882E+02 -.873747307E+02 -.873702242E+02 -.873660562E+02 -.873623386E+02 -.873592154E+02 -.873568716E+02 -.873555457E+02 -.873555457E+02
 -.873517495E+02 -.873517495E+02 -.873528707E+02 -.873548529E+02 -.873574944E+02 -.873606382E+02 -.873641627E+02 -.873679725E+02 -.873719934E+02 -.873761670E+02 -.873804473E+02 -.873847980E+02 -.873891898E+02 -.873935993E+02 -.873980074E+02 -.874023983E+02 -.874067588E+02 -.874110776E+02 -.874153451E+02 -.874195526E+02 -.874236924E+02 -.874277576E+02 -.874317417E+02 -.874356386E+02 -.874394425E+02 -.874431480E+02 -.874467496E+02 -.874502423E+02 -.874536212E+02 -.874568812E+02 -.874600179E+02 -.874630265E+02 -.874659026E+02 -.874686420E+02 -.874712404E+02 -.874736941E+02 -.874759990E+02 -.874781516E+02 -.874801486E+02 -.874819867E+02 -.874836629E+02 -.874851746E+02 -.874865192E+02 -.874876947E+02 -.874886990E+02 -.874895305E+02 -.874901880E+02 -.874906703E+02 -.874909766E+02 -.874911067E+02 -.874910604E+02 -.874908378E+02 -.874904395E+02 -.874898663E+02 -.874891193E+02 -.874881999E+02 -.874871099E+02 -.874858513E+02 -.874844262E+02 -.874828373E+02 -.874810873E+02 -.874791793E+02 -.874771165E+02 -.874749023E+02 -.874725404E+02 -.874700346E+02 -.874673890E+02 -.874646076E+02 -.874616949E+02 -.874586551E+02 -.874554929E+02 -.874522128E+02 -.874488198E+02 -.874453186E+02 -.874417142E+02 -.874380117E+02 -.874342164E+02 -.874303338E+02 -.874263695E+02 -.874223294E+02 -.874182199E+02 -.874140478E+02 -.874098206E+02 -.874055466E+02 -.874012352E+02 -.873968973E+02 -.873925458E+02 -.873881959E+02 -.873838663E+02 -.873795798E+02 -.873753649E+02 -.873712569E+02 -.873673010E+02 -.873635542E+02 -.873600891E+02 -.873569990E+02 -.873544034E+02 -.873524559E+02 -.873513545E+02 -.873513545E+02
 -.873477001E+02 -.873477001E+02 -.873485991E+02 -.873501895E+02 -.873523100E+02 -.873548352E+02 -.873576673E+02 -.873607300E+02 -.873639636E+02 -.873673211E+02 -.873707654E+02 -.873742672E+02 -.873778028E+02 -.873813532E+02 -.873849029E+02 -.873884391E+02 -.873919511E+02 -.873954295E+02 -.873988666E+02 -.874022553E+02 -.874055894E+02 -.874088631E+02 -.874120712E+02 -.874152088E+02 -.874182712E+02 -.874212540E+02 -.874241529E+02 -.874269637E+02 -.874296825E+02 -.874323054E+02 -.874348287E+02 -.874372486E+02 -.874395617E+02 -.874417645E+02 -.874438537E+02 -.874458263E+02 -.874476791E+02 -.874494093E+02 -.874510143E+02 -.874524915E+02 -.874538385E+02 -.874550533E+02 -.874561338E+02 -.874570783E+02 -.874578854E+02 -.874585538E+02 -.874590823E+02 -.874594701E+02 -.874597168E+02 -.874598218E+02 -.874597853E+02 -.874596072E+02 -.874592881E+02 -.874588285E+02 -.874582293E+02 -.874574917E+02 -.874566170E+02 -.874556068E+02 -.874544628E+02 -.874531871E+02 -.874517819E+02 -.874502495E+02 -.874485925E+02 -.874468136E+02 -.874449158E+02 -.874429020E+02 -.874407755E+02 -.874385395E+02 -.874361974E+02 -.874337528E+02 -.874312093E+02 -.874285706E+02 -.874258405E+02 -.874230229E+02 -.874201217E+02 -.874171412E+02 -.874140856E+02 -.874109591E+02 -.874077665E+02 -.874045126E+02 -.874012024E+02 -.873978416E+02 -.873944362E+02 -.873909930E+02 -.873875198E+02 -.873840254E+02 -.873805202E+02 -.873770168E+02 -.873735302E+02 -.873700790E+02 -.873666861E+02 -.873633804E+02 -.873601980E+02 -.873571848E+02 -.873543994E+02 -.873519165E+02 -.873498320E+02 -.873482689E+02 -.873473854E+02 -.873473854E+02
 -.873440266E+02 -.873440266E+02 -.873447139E+02 -.873459317E+02 -.873475580E+02 -.873494974E+02 -.873516755E+02 -.873540337E+02 -.873565264E+02 -.873591172E+02 -.873617775E+02 -.873644842E+02 -.873672190E+02 -.873699668E+02 -.873727155E+02 -.873754548E+02 -.873781763E+02 -.873808724E+02 -.873835371E+02 -.873861646E+02 -.873887501E+02 -.873912889E+02 -.873937768E+02 -.873962101E+02 -.873985851E+02 -.874008981E+02 -.874031460E+02 -.874053255E+02 -.874074334E+02 -.874094668E+02 -.874114227E+02 -.874132984E+02 -.874150911E+02 -.874167982E+02 -.874184171E+02 -.874199455E+02 -.874213810E+02 -.874227214E+02 -.874239647E+02 -.874251089E+02 -.874261523E+02 -.874270932E+02 -.874279301E+02 -.874286617E+02 -.874292869E+02 -.874298047E+02 -.874302142E+02 -.874305148E+02 -.874307061E+02 -.874307879E+02 -.874307600E+02 -.874306226E+02 -.874303760E+02 -.874300207E+02 -.874295573E+02 -.874289868E+02 -.874283101E+02 -.874275284E+02 -.874266431E+02 -.874256557E+02 -.874245679E+02 -.874233816E+02 -.874220986E+02 -.874207211E+02 -.874192512E+02 -.874176914E+02 -.874160440E+02 -.874143116E+02 -.874124967E+02 -.874106022E+02 -.874086307E+02 -.874065852E+02 -.874044686E+02 -.874022839E+02 -.874000343E+02 -.873977229E+02 -.873953530E+02 -.873929282E+02 -.873904520E+02 -.873879282E+02 -.873853609E+02 -.873827546E+02 -.873801140E+02 -.873774446E+02 -.873747526E+02 -.873720450E+02 -.873693302E+02 -.873666180E+02 -.873639204E+02 -.873612520E+02 -.873586307E+02 -.873560791E+02 -.873536251E+02 -.873513043E+02 -.873491615E+02 -.873472540E+02 -.873456548E+02 -.873444575E+02 -.873437819E+02 -.873437819E+02
 -.873410094E+02 -.873410094E+02 -.873415049E+02 -.873423872E+02 -.873435708E+02 -.873449884E+02 -.873465868E+02 -.873483237E+02 -.873501653E+02 -.873520849E+02 -.873540607E+02 -.873560751E+02 -.873581141E+02 -.873601658E+02 -.873622207E+02 -.873642707E+02 -.873663090E+02 -.873683298E+02 -.873703281E+02 -.873722993E+02 -.873742396E+02 -.873761454E+02 -.873780134E+02 -.873798406E+02 -.873816241E+02 -.873833613E+02 -.873850495E+02 -.873866863E+02 -.873882694E+02 -.873897964E+02 -.873912652E+02 -.873926736E+02 -.873940196E+02 -.873953013E+02 -.873965167E+02 -.873976641E+02 -.873987416E+02 -.873997477E+02 -.874006809E+02 -.874015397E+02 -.874023227E+02 -.874030289E+02 -.874036570E+02 -.874042061E+02 -.874046753E+02 -.874050639E+02 -.874053713E+02 -.874055971E+02 -.874057409E+02 -.874058025E+02 -.874057818E+02 -.874056791E+02 -.874054944E+02 -.874052282E+02 -.874048809E+02 -.874044532E+02 -.874039458E+02 -.874033597E+02 -.874026958E+02 -.874019552E+02 -.874011393E+02 -.874002493E+02 -.873992867E+02 -.873982531E+02 -.873971502E+02 -.873959795E+02 -.873947430E+02 -.873934425E+02 -.873920801E+02 -.873906576E+02 -.873891773E+02 -.873876413E+02 -.873860517E+02 -.873844110E+02 -.873827214E+02 -.873809855E+02 -.873792057E+02 -.873773847E+02 -.873755253E+02 -.873736305E+02 -.873717036E+02 -.873697479E+02 -.873677674E+02 -.873657663E+02 -.873637496E+02 -.873617229E+02 -.873596928E+02 -.873576672E+02 -.873556554E+02 -.873536690E+02 -.873517216E+02 -.873498306E+02 -.873480170E+02 -.873463072E+02 -.873447342E+02 -.873433394E+02 -.873421752E+02 -.873413075E+02 -.873408203E+02 -.873408203E+02
 -.873391436E+02 -.873391436E+02 -.873394941E+02 -.873401273E+02 -.873409880E+02 -.873420306E+02 -.873432173E+02 -.873445173E+02 -.873459051E+02 -.873473596E+02 -.873488636E+02 -.873504029E+02 -.873519657E+02 -.873535423E+02 -.873551245E+02 -.873567057E+02 -.873582799E+02 -.873598423E+02 -.873613886E+02 -.873629150E+02 -.873644183E+02 -.873658954E+02 -.873673437E+02 -.873687607E+02 -.873701441E+02 -.873714917E+02 -.873728014E+02 -.873740713E+02 -.873752995E+02 -.873764842E+02 -.873776237E+02 -.873787164E+02 -.873797606E+02 -.873807549E+02 -.873816977E+02 -.873825876E+02 -.873834234E+02 -.873842037E+02 -.873849275E+02 -.873855935E+02 -.873862008E+02 -.873867484E+02 -.873872355E+02 -.873876613E+02 -.873880252E+02 -.873883266E+02 -.873885650E+02 -.873887402E+02 -.873888518E+02 -.873888997E+02 -.873888839E+02 -.873888044E+02 -.873886615E+02 -.873884553E+02 -.873881862E+02 -.873878549E+02 -.873874617E+02 -.873870075E+02 -.873864929E+02 -.873859189E+02 -.873852864E+02 -.873845965E+02 -.873838502E+02 -.873830487E+02 -.873821934E+02 -.873812856E+02 -.873803266E+02 -.873793179E+02 -.873782610E+02 -.873771576E+02 -.873760092E+02 -.873748175E+02 -.873735843E+02 -.873723113E+02 -.873710005E+02 -.873696538E+02 -.873682733E+02 -.873668610E+02 -.873654192E+02 -.873639504E+02 -.873624573E+02 -.873609427E+02 -.873594099E+02 -.873578625E+02 -.873563047E+02 -.873547412E+02 -.873531777E+02 -.873516208E+02 -.873500785E+02 -.873485602E+02 -.873470775E+02 -.873456442E+02 -.873442772E+02 -.873429971E+02 -.873418288E+02 -.873408028E+02 -.873399560E+02 -.873393330E+02 -.873389882E+02 -.873389882E+02
 -.873391436E+02 -.873391436E+02 -.873394941E+02 -.873401273E+02 -.873409880E+02 -.873420306E+02 -.873432173E+02 -.873445173E+02 -.873459051E+02 -.873473596E+02 -.873488636E+02 -.873504029E+02 -.873519657E+02 -.873535423E+02 -.873551245E+02 -.873567057E+02 -.873582799E+02 -.873598423E+02 -.873613886E+02 -.873629150E+02 -.873644183E+02 -.873658954E+02 -.873673437E+02 -.873687607E+02 -.873701441E+02 -.873714917E+02 -.873728014E+02 -.873740713E+02 -.873752995E+02 -.873764842E+02 -.873776237E+02 -.873787164E+02 -.873797606E+02 -.873807549E+02 -.873816977E+02 -.873825876E+02 -.873834234E+02 -.873842037E+02 -.873849275E+02 -.873855935E+02 -.873862008E+02 -.873867484E+02 -.873872355E+02 -.873876613E+02 -.873880252E+02 -.873883266E+02 -.873885650E+02 -.873887402E+02 -.873888518E+02 -.873888997E+02 -.873888839E+02 -.873888044E+02 -.873886615E+02 -.873884553E+02 -.873881862E+02 -.873878549E+02 -.873874617E+02 -.873870075E+02 -.873864929E+02 -.873859189E+02 -.873852864E+02 -.873845965E+02 -.873838502E+02 -.873830487E+02 -.873821934E+02 -.873812856E+02 -.873803266E+02 -.873793179E+02 -.873782610E+02 -.873771576E+02 -.873760092E+02 -.873748175E+02 -.873735843E+02 -.873723113E+02 -.873710005E+02 -.873696538E+02 -.873682733E+02 -.873668610E+02 -.873654192E+02 -.873639504E+02 -.873624573E+02 -.873609427E+02 -.873594099E+02 -.873578625E+02 -.873563047E+02 -.873547412E+02 -.873531777E+02 -.873516208E+02 -.873500785E+02 -.873485602E+02 -.873470775E+02 -.873456442E+02 -.873442772E+02 -.873429971E+02 -.873418288E+02 -.873408028E+02 -.873399560E+02 -.873393330E+02 -.873389882E+02 -.873389882E+02
