# Supplementary material for: Electrical Pacing of Cardiac Tissue Including Potassium Inward Rectification
Source: PLoS One. 2015 Jun 9;10(6):e0127837. doi: 10.1371/journal.pone.0127837 (PMC4461281; doi:10.1371/journal.pone.0127837)
Supplement: S1 Data — (ZIP) [file pone.0127837.s001.zip › All-Data/Data-with-IK1/BDT34/Vm2ms.txt]

 -.873300171E+02 -.873337430E+02 -.873339889E+02 -.873344211E+02 -.873350137E+02 -.873357457E+02 -.873365929E+02 -.873375272E+02 -.873385169E+02 -.873395283E+02 -.873405335E+02 -.873415160E+02 -.873424712E+02 -.873434032E+02 -.873443217E+02 -.873452375E+02 -.873461578E+02 -.873470839E+02 -.873480114E+02 -.873489325E+02 -.873498388E+02 -.873507237E+02 -.873515832E+02 -.873524168E+02 -.873532258E+02 -.873540124E+02 -.873547779E+02 -.873555225E+02 -.873562447E+02 -.873569426E+02 -.873576141E+02 -.873582573E+02 -.873588710E+02 -.873594549E+02 -.873600087E+02 -.873605321E+02 -.873610245E+02 -.873614851E+02 -.873619128E+02 -.873623064E+02 -.873626651E+02 -.873629880E+02 -.873632747E+02 -.873635250E+02 -.873637387E+02 -.873639156E+02 -.873640555E+02 -.873641582E+02 -.873642234E+02 -.873642511E+02 -.873642410E+02 -.873641934E+02 -.873641082E+02 -.873639857E+02 -.873638261E+02 -.873636296E+02 -.873633966E+02 -.873631274E+02 -.873628226E+02 -.873624827E+02 -.873621085E+02 -.873617006E+02 -.873612597E+02 -.873607867E+02 -.873602821E+02 -.873597469E+02 -.873591818E+02 -.873585877E+02 -.873579656E+02 -.873573165E+02 -.873566413E+02 -.873559410E+02 -.873552167E+02 -.873544692E+02 -.873536997E+02 -.873529090E+02 -.873520982E+02 -.873512682E+02 -.873504200E+02 -.873495547E+02 -.873486733E+02 -.873477768E+02 -.873468663E+02 -.873459427E+02 -.873450075E+02 -.873440618E+02 -.873431074E+02 -.873421466E+02 -.873411820E+02 -.873402175E+02 -.873392586E+02 -.873383127E+02 -.873373900E+02 -.873365046E+02 -.873356751E+02 -.873349266E+02 -.873342915E+02 -.873338112E+02 -.873335383E+02 -.873335383E+02
 -.873337430E+02 -.873337430E+02 -.873339889E+02 -.873344211E+02 -.873350137E+02 -.873357457E+02 -.873365929E+02 -.873375272E+02 -.873385169E+02 -.873395283E+02 -.873405335E+02 -.873415160E+02 -.873424712E+02 -.873434032E+02 -.873443217E+02 -.873452375E+02 -.873461578E+02 -.873470839E+02 -.873480114E+02 -.873489325E+02 -.873498388E+02 -.873507237E+02 -.873515832E+02 -.873524168E+02 -.873532258E+02 -.873540124E+02 -.873547779E+02 -.873555225E+02 -.873562447E+02 -.873569426E+02 -.873576141E+02 -.873582573E+02 -.873588710E+02 -.873594549E+02 -.873600087E+02 -.873605321E+02 -.873610245E+02 -.873614851E+02 -.873619128E+02 -.873623064E+02 -.873626651E+02 -.873629880E+02 -.873632747E+02 -.873635250E+02 -.873637387E+02 -.873639156E+02 -.873640555E+02 -.873641582E+02 -.873642234E+02 -.873642511E+02 -.873642410E+02 -.873641934E+02 -.873641082E+02 -.873639857E+02 -.873638261E+02 -.873636296E+02 -.873633966E+02 -.873631274E+02 -.873628226E+02 -.873624827E+02 -.873621085E+02 -.873617006E+02 -.873612597E+02 -.873607867E+02 -.873602821E+02 -.873597469E+02 -.873591818E+02 -.873585877E+02 -.873579656E+02 -.873573165E+02 -.873566413E+02 -.873559410E+02 -.873552167E+02 -.873544692E+02 -.873536997E+02 -.873529090E+02 -.873520982E+02 -.873512682E+02 -.873504200E+02 -.873495547E+02 -.873486733E+02 -.873477768E+02 -.873468663E+02 -.873459427E+02 -.873450075E+02 -.873440618E+02 -.873431074E+02 -.873421466E+02 -.873411820E+02 -.873402175E+02 -.873392586E+02 -.873383127E+02 -.873373900E+02 -.873365046E+02 -.873356751E+02 -.873349266E+02 -.873342915E+02 -.873338112E+02 -.873335383E+02 -.873335383E+02
 -.873350782E+02 -.873350782E+02 -.873354257E+02 -.873360603E+02 -.873369415E+02 -.873380326E+02 -.873392894E+02 -.873406588E+02 -.873420863E+02 -.873435245E+02 -.873449411E+02 -.873463217E+02 -.873476679E+02 -.873489928E+02 -.873503125E+02 -.873516390E+02 -.873529758E+02 -.873543183E+02 -.873556552E+02 -.873569735E+02 -.873582621E+02 -.873595145E+02 -.873607296E+02 -.873619098E+02 -.873630589E+02 -.873641797E+02 -.873652733E+02 -.873663380E+02 -.873673704E+02 -.873683670E+02 -.873693245E+02 -.873702410E+02 -.873711154E+02 -.873719476E+02 -.873727374E+02 -.873734843E+02 -.873741872E+02 -.873748445E+02 -.873754545E+02 -.873760156E+02 -.873765267E+02 -.873769869E+02 -.873773957E+02 -.873777528E+02 -.873780580E+02 -.873783109E+02 -.873785110E+02 -.873786580E+02 -.873787513E+02 -.873787909E+02 -.873787767E+02 -.873787086E+02 -.873785871E+02 -.873784121E+02 -.873781841E+02 -.873779034E+02 -.873775705E+02 -.873771860E+02 -.873767506E+02 -.873762654E+02 -.873757312E+02 -.873751490E+02 -.873745199E+02 -.873738448E+02 -.873731248E+02 -.873723610E+02 -.873715547E+02 -.873707072E+02 -.873698198E+02 -.873688940E+02 -.873679311E+02 -.873669326E+02 -.873658999E+02 -.873648343E+02 -.873637373E+02 -.873626102E+02 -.873614546E+02 -.873602717E+02 -.873590632E+02 -.873578303E+02 -.873565746E+02 -.873552975E+02 -.873540003E+02 -.873526847E+02 -.873513523E+02 -.873500049E+02 -.873486447E+02 -.873472745E+02 -.873458980E+02 -.873445202E+02 -.873431481E+02 -.873417913E+02 -.873404636E+02 -.873391839E+02 -.873379783E+02 -.873368821E+02 -.873359432E+02 -.873352251E+02 -.873348114E+02 -.873348114E+02
 -.873369837E+02 -.873369837E+02 -.873374868E+02 -.873384148E+02 -.873397038E+02 -.873412872E+02 -.873430865E+02 -.873450215E+02 -.873470204E+02 -.873490269E+02 -.873510068E+02 -.873529493E+02 -.873548620E+02 -.873567614E+02 -.873586623E+02 -.873605719E+02 -.873624877E+02 -.873643979E+02 -.873662866E+02 -.873681392E+02 -.873699460E+02 -.873717034E+02 -.873734134E+02 -.873750805E+02 -.873767088E+02 -.873783001E+02 -.873798530E+02 -.873813633E+02 -.873828258E+02 -.873842359E+02 -.873855900E+02 -.873868862E+02 -.873881239E+02 -.873893028E+02 -.873904222E+02 -.873914810E+02 -.873924772E+02 -.873934083E+02 -.873942722E+02 -.873950669E+02 -.873957908E+02 -.873964430E+02 -.873970230E+02 -.873975300E+02 -.873979635E+02 -.873983228E+02 -.873986071E+02 -.873988156E+02 -.873989480E+02 -.873990039E+02 -.873989834E+02 -.873988866E+02 -.873987138E+02 -.873984652E+02 -.873981414E+02 -.873977428E+02 -.873972703E+02 -.873967248E+02 -.873961073E+02 -.873954192E+02 -.873946617E+02 -.873938362E+02 -.873929442E+02 -.873919871E+02 -.873909665E+02 -.873898840E+02 -.873887414E+02 -.873875406E+02 -.873862835E+02 -.873849721E+02 -.873836085E+02 -.873821946E+02 -.873807323E+02 -.873792238E+02 -.873776710E+02 -.873760758E+02 -.873744405E+02 -.873727669E+02 -.873710572E+02 -.873693134E+02 -.873675375E+02 -.873657314E+02 -.873638973E+02 -.873620372E+02 -.873601534E+02 -.873582484E+02 -.873563253E+02 -.873543879E+02 -.873524411E+02 -.873504919E+02 -.873485497E+02 -.873466279E+02 -.873447454E+02 -.873429287E+02 -.873412145E+02 -.873396529E+02 -.873383124E+02 -.873372843E+02 -.873366903E+02 -.873366903E+02
 -.873390801E+02 -.873390801E+02 -.873397695E+02 -.873410433E+02 -.873427957E+02 -.873449172E+02 -.873472995E+02 -.873498416E+02 -.873524571E+02 -.873550842E+02 -.873576905E+02 -.873602686E+02 -.873628261E+02 -.873653759E+02 -.873679276E+02 -.873704814E+02 -.873730280E+02 -.873755515E+02 -.873780359E+02 -.873804689E+02 -.873828442E+02 -.873851616E+02 -.873874247E+02 -.873896379E+02 -.873918032E+02 -.873939196E+02 -.873959828E+02 -.873979865E+02 -.873999248E+02 -.874017926E+02 -.874035866E+02 -.874053053E+02 -.874069480E+02 -.874085137E+02 -.874100010E+02 -.874114076E+02 -.874127306E+02 -.874139668E+02 -.874151137E+02 -.874161689E+02 -.874171306E+02 -.874179978E+02 -.874187692E+02 -.874194439E+02 -.874200207E+02 -.874204985E+02 -.874208762E+02 -.874211531E+02 -.874213284E+02 -.874214021E+02 -.874213742E+02 -.874212448E+02 -.874210144E+02 -.874206834E+02 -.874202523E+02 -.874197220E+02 -.874190935E+02 -.874183680E+02 -.874175471E+02 -.874166324E+02 -.874156256E+02 -.874145286E+02 -.874133433E+02 -.874120716E+02 -.874107158E+02 -.874092780E+02 -.874077607E+02 -.874061665E+02 -.874044978E+02 -.874027573E+02 -.874009478E+02 -.873990719E+02 -.873971322E+02 -.873951315E+02 -.873930724E+02 -.873909576E+02 -.873887900E+02 -.873865722E+02 -.873843069E+02 -.873819968E+02 -.873796445E+02 -.873772528E+02 -.873748243E+02 -.873723618E+02 -.873698683E+02 -.873673471E+02 -.873648022E+02 -.873622385E+02 -.873596626E+02 -.873570836E+02 -.873545137E+02 -.873519708E+02 -.873494796E+02 -.873470750E+02 -.873448055E+02 -.873427374E+02 -.873409613E+02 -.873395986E+02 -.873388106E+02 -.873388106E+02
 -.873412459E+02 -.873412459E+02 -.873421553E+02 -.873438100E+02 -.873460499E+02 -.873487284E+02 -.873517089E+02 -.873548695E+02 -.873581161E+02 -.873613872E+02 -.873646511E+02 -.873678987E+02 -.873711340E+02 -.873743639E+02 -.873775899E+02 -.873808054E+02 -.873839970E+02 -.873871491E+02 -.873902480E+02 -.873932849E+02 -.873962568E+02 -.873991652E+02 -.874020133E+02 -.874048028E+02 -.874075327E+02 -.874101990E+02 -.874127951E+02 -.874153141E+02 -.874177496E+02 -.874200970E+02 -.874223535E+02 -.874245173E+02 -.874265871E+02 -.874285609E+02 -.874304361E+02 -.874322092E+02 -.874338765E+02 -.874354345E+02 -.874368798E+02 -.874382100E+02 -.874394230E+02 -.874405171E+02 -.874414907E+02 -.874423421E+02 -.874430698E+02 -.874436722E+02 -.874441480E+02 -.874444963E+02 -.874447166E+02 -.874448086E+02 -.874447725E+02 -.874446084E+02 -.874443169E+02 -.874438984E+02 -.874433538E+02 -.874426841E+02 -.874418905E+02 -.874409748E+02 -.874399388E+02 -.874387846E+02 -.874375144E+02 -.874361305E+02 -.874346355E+02 -.874330319E+02 -.874313226E+02 -.874295103E+02 -.874275983E+02 -.874255898E+02 -.874234880E+02 -.874212963E+02 -.874190181E+02 -.874166568E+02 -.874142159E+02 -.874116987E+02 -.874091088E+02 -.874064495E+02 -.874037245E+02 -.874009371E+02 -.873980907E+02 -.873951887E+02 -.873922345E+02 -.873892314E+02 -.873861827E+02 -.873830921E+02 -.873799631E+02 -.873768001E+02 -.873736079E+02 -.873703928E+02 -.873671628E+02 -.873639294E+02 -.873607079E+02 -.873575205E+02 -.873543982E+02 -.873513846E+02 -.873485403E+02 -.873459486E+02 -.873437226E+02 -.873420145E+02 -.873410267E+02 -.873410267E+02
 -.873434916E+02 -.873434916E+02 -.873446387E+02 -.873466893E+02 -.873494295E+02 -.873526703E+02 -.873562468E+02 -.873600266E+02 -.873639130E+02 -.873678425E+02 -.873717816E+02 -.873757180E+02 -.873796490E+02 -.873835728E+02 -.873874836E+02 -.873913699E+02 -.873952176E+02 -.873990131E+02 -.874027454E+02 -.874064090E+02 -.874100026E+02 -.874135271E+02 -.874169830E+02 -.874203692E+02 -.874236817E+02 -.874269143E+02 -.874300594E+02 -.874331099E+02 -.874360601E+02 -.874389056E+02 -.874416435E+02 -.874442713E+02 -.874467864E+02 -.874491855E+02 -.874514646E+02 -.874536194E+02 -.874556453E+02 -.874575384E+02 -.874592949E+02 -.874609120E+02 -.874623871E+02 -.874637179E+02 -.874649022E+02 -.874659377E+02 -.874668224E+02 -.874675543E+02 -.874681322E+02 -.874685548E+02 -.874688218E+02 -.874689328E+02 -.874688879E+02 -.874686874E+02 -.874683317E+02 -.874678216E+02 -.874671578E+02 -.874663419E+02 -.874653754E+02 -.874642604E+02 -.874629992E+02 -.874615943E+02 -.874600486E+02 -.874583650E+02 -.874565465E+02 -.874545965E+02 -.874525183E+02 -.874503158E+02 -.874479926E+02 -.874455528E+02 -.874430004E+02 -.874403396E+02 -.874375746E+02 -.874347097E+02 -.874317489E+02 -.874286967E+02 -.874255572E+02 -.874223348E+02 -.874190337E+02 -.874156581E+02 -.874122121E+02 -.874086999E+02 -.874051256E+02 -.874014932E+02 -.873978067E+02 -.873940705E+02 -.873902890E+02 -.873864672E+02 -.873826112E+02 -.873787284E+02 -.873748286E+02 -.873709252E+02 -.873670371E+02 -.873631907E+02 -.873594233E+02 -.873557876E+02 -.873523565E+02 -.873492302E+02 -.873465451E+02 -.873444848E+02 -.873432933E+02 -.873432933E+02
 -.873458354E+02 -.873458354E+02 -.873472247E+02 -.873496761E+02 -.873529132E+02 -.873567079E+02 -.873608778E+02 -.873652819E+02 -.873698186E+02 -.873744223E+02 -.873790559E+02 -.873836995E+02 -.873883413E+02 -.873929716E+02 -.873975786E+02 -.874021491E+02 -.874066695E+02 -.874111282E+02 -.874155173E+02 -.874198326E+02 -.874240725E+02 -.874282353E+02 -.874323193E+02 -.874363204E+02 -.874402324E+02 -.874440481E+02 -.874477600E+02 -.874513613E+02 -.874548463E+02 -.874582107E+02 -.874614506E+02 -.874645623E+02 -.874675417E+02 -.874703840E+02 -.874730840E+02 -.874756365E+02 -.874780363E+02 -.874802790E+02 -.874823605E+02 -.874842775E+02 -.874860265E+02 -.874876048E+02 -.874890092E+02 -.874902371E+02 -.874912859E+02 -.874921534E+02 -.874928380E+02 -.874933386E+02 -.874936544E+02 -.874937853E+02 -.874937310E+02 -.874934919E+02 -.874930685E+02 -.874924616E+02 -.874916724E+02 -.874907026E+02 -.874895542E+02 -.874882297E+02 -.874867320E+02 -.874850641E+02 -.874832294E+02 -.874812316E+02 -.874790743E+02 -.874767617E+02 -.874742979E+02 -.874716875E+02 -.874689351E+02 -.874660455E+02 -.874630237E+02 -.874598746E+02 -.874566033E+02 -.874532150E+02 -.874497148E+02 -.874461078E+02 -.874423991E+02 -.874385939E+02 -.874346973E+02 -.874307143E+02 -.874266499E+02 -.874225088E+02 -.874182960E+02 -.874140163E+02 -.874096745E+02 -.874052756E+02 -.874008248E+02 -.873963281E+02 -.873917925E+02 -.873872266E+02 -.873826420E+02 -.873780543E+02 -.873734855E+02 -.873689666E+02 -.873645414E+02 -.873602715E+02 -.873562422E+02 -.873525714E+02 -.873494188E+02 -.873469998E+02 -.873456010E+02 -.873456010E+02
 -.873482798E+02 -.873482798E+02 -.873499065E+02 -.873527460E+02 -.873564678E+02 -.873608135E+02 -.873655823E+02 -.873706237E+02 -.873758313E+02 -.873811336E+02 -.873864845E+02 -.873918545E+02 -.873972234E+02 -.874025745E+02 -.874078932E+02 -.874131657E+02 -.874183797E+02 -.874235259E+02 -.874285977E+02 -.874335904E+02 -.874385003E+02 -.874433240E+02 -.874480570E+02 -.874526929E+02 -.874572246E+02 -.874616449E+02 -.874659462E+02 -.874701218E+02 -.874741660E+02 -.874780734E+02 -.874818387E+02 -.874854568E+02 -.874889219E+02 -.874922278E+02 -.874953683E+02 -.874983374E+02 -.875011295E+02 -.875037394E+02 -.875061627E+02 -.875083950E+02 -.875104325E+02 -.875122712E+02 -.875139076E+02 -.875153382E+02 -.875165600E+02 -.875175706E+02 -.875183679E+02 -.875189507E+02 -.875193181E+02 -.875194695E+02 -.875194049E+02 -.875191245E+02 -.875186288E+02 -.875179191E+02 -.875169966E+02 -.875158636E+02 -.875145225E+02 -.875129764E+02 -.875112285E+02 -.875092827E+02 -.875071430E+02 -.875048137E+02 -.875022994E+02 -.874996050E+02 -.874967356E+02 -.874936966E+02 -.874904935E+02 -.874871322E+02 -.874836185E+02 -.874799585E+02 -.874761581E+02 -.874722234E+02 -.874681606E+02 -.874639758E+02 -.874596751E+02 -.874552645E+02 -.874507499E+02 -.874461374E+02 -.874414327E+02 -.874366415E+02 -.874317695E+02 -.874268222E+02 -.874218053E+02 -.874167245E+02 -.874115858E+02 -.874063961E+02 -.874011634E+02 -.873958976E+02 -.873906118E+02 -.873853241E+02 -.873800595E+02 -.873748536E+02 -.873697568E+02 -.873648397E+02 -.873602004E+02 -.873559743E+02 -.873523453E+02 -.873495609E+02 -.873479509E+02 -.873479509E+02
 -.873507959E+02 -.873507959E+02 -.873526458E+02 -.873558626E+02 -.873600686E+02 -.873649739E+02 -.873703600E+02 -.873760656E+02 -.873819733E+02 -.873880009E+02 -.873940918E+02 -.874002068E+02 -.874063185E+02 -.874124067E+02 -.874184552E+02 -.874244509E+02 -.874303833E+02 -.874362440E+02 -.874420255E+02 -.874477218E+02 -.874533274E+02 -.874588363E+02 -.874642418E+02 -.874695367E+02 -.874747139E+02 -.874797654E+02 -.874846838E+02 -.874894621E+02 -.874940937E+02 -.874985716E+02 -.875028892E+02 -.875070395E+02 -.875110153E+02 -.875148091E+02 -.875184139E+02 -.875218229E+02 -.875250297E+02 -.875280286E+02 -.875308141E+02 -.875333810E+02 -.875357245E+02 -.875378399E+02 -.875397226E+02 -.875413685E+02 -.875427742E+02 -.875439368E+02 -.875448540E+02 -.875455240E+02 -.875459457E+02 -.875461185E+02 -.875460422E+02 -.875457169E+02 -.875451436E+02 -.875443235E+02 -.875432585E+02 -.875419511E+02 -.875404043E+02 -.875386217E+02 -.875366074E+02 -.875343657E+02 -.875319015E+02 -.875292201E+02 -.875263268E+02 -.875232276E+02 -.875199285E+02 -.875164361E+02 -.875127569E+02 -.875088977E+02 -.875048656E+02 -.875006676E+02 -.874963108E+02 -.874918025E+02 -.874871499E+02 -.874823601E+02 -.874774403E+02 -.874723976E+02 -.874672389E+02 -.874619711E+02 -.874566008E+02 -.874511348E+02 -.874455795E+02 -.874399413E+02 -.874342266E+02 -.874284419E+02 -.874225942E+02 -.874166911E+02 -.874107416E+02 -.874047569E+02 -.873987517E+02 -.873927464E+02 -.873867693E+02 -.873808606E+02 -.873750771E+02 -.873694987E+02 -.873642365E+02 -.873594437E+02 -.873553285E+02 -.873521713E+02 -.873503458E+02 -.873503458E+02
 -.873533516E+02 -.873533516E+02 -.873554220E+02 -.873590190E+02 -.873637198E+02 -.873692061E+02 -.873752388E+02 -.873816385E+02 -.873882740E+02 -.873950502E+02 -.874018995E+02 -.874087754E+02 -.874156463E+02 -.874224898E+02 -.874292897E+02 -.874360342E+02 -.874427131E+02 -.874493166E+02 -.874558365E+02 -.874622649E+02 -.874685936E+02 -.874748149E+02 -.874809213E+02 -.874869051E+02 -.874927583E+02 -.874984730E+02 -.875040414E+02 -.875094554E+02 -.875147067E+02 -.875197871E+02 -.875246881E+02 -.875294010E+02 -.875339173E+02 -.875382286E+02 -.875423267E+02 -.875462039E+02 -.875498530E+02 -.875532670E+02 -.875564396E+02 -.875593642E+02 -.875620350E+02 -.875644460E+02 -.875665922E+02 -.875684686E+02 -.875700712E+02 -.875713964E+02 -.875724416E+02 -.875732046E+02 -.875736840E+02 -.875738789E+02 -.875737891E+02 -.875734149E+02 -.875727572E+02 -.875718179E+02 -.875705991E+02 -.875691039E+02 -.875673359E+02 -.875652993E+02 -.875629988E+02 -.875604398E+02 -.875576280E+02 -.875545696E+02 -.875512711E+02 -.875477396E+02 -.875439824E+02 -.875400069E+02 -.875358211E+02 -.875314330E+02 -.875268508E+02 -.875220829E+02 -.875171377E+02 -.875120236E+02 -.875067491E+02 -.875013225E+02 -.874957521E+02 -.874900461E+02 -.874842126E+02 -.874782595E+02 -.874721946E+02 -.874660253E+02 -.874597591E+02 -.874534033E+02 -.874469650E+02 -.874404517E+02 -.874338710E+02 -.874272316E+02 -.874205432E+02 -.874138186E+02 -.874070739E+02 -.874003319E+02 -.873936241E+02 -.873869952E+02 -.873805088E+02 -.873742539E+02 -.873683549E+02 -.873629830E+02 -.873583713E+02 -.873548336E+02 -.873527882E+02 -.873527882E+02
 -.873559398E+02 -.873559398E+02 -.873582369E+02 -.873622261E+02 -.873674436E+02 -.873735379E+02 -.873802440E+02 -.873873634E+02 -.873947480E+02 -.874022897E+02 -.874099133E+02 -.874175673E+02 -.874252163E+02 -.874328379E+02 -.874404165E+02 -.874479391E+02 -.874553943E+02 -.874627717E+02 -.874700609E+02 -.874772516E+02 -.874843341E+02 -.874913001E+02 -.874981412E+02 -.875048488E+02 -.875114147E+02 -.875178306E+02 -.875240870E+02 -.875301744E+02 -.875360831E+02 -.875418031E+02 -.875473240E+02 -.875526358E+02 -.875577287E+02 -.875625929E+02 -.875672193E+02 -.875715988E+02 -.875757229E+02 -.875795834E+02 -.875831722E+02 -.875864817E+02 -.875895047E+02 -.875922343E+02 -.875946642E+02 -.875967890E+02 -.875986037E+02 -.876001042E+02 -.876012871E+02 -.876021500E+02 -.876026909E+02 -.876029088E+02 -.876028035E+02 -.876023754E+02 -.876016258E+02 -.876005567E+02 -.875991709E+02 -.875974719E+02 -.875954640E+02 -.875931523E+02 -.875905423E+02 -.875876403E+02 -.875844532E+02 -.875809884E+02 -.875772536E+02 -.875732572E+02 -.875690077E+02 -.875645141E+02 -.875597856E+02 -.875548319E+02 -.875496624E+02 -.875442871E+02 -.875387157E+02 -.875329582E+02 -.875270242E+02 -.875209236E+02 -.875146660E+02 -.875082607E+02 -.875017172E+02 -.874950444E+02 -.874882513E+02 -.874813463E+02 -.874743379E+02 -.874672342E+02 -.874600434E+02 -.874527736E+02 -.874454333E+02 -.874380321E+02 -.874305807E+02 -.874230931E+02 -.874155871E+02 -.874080877E+02 -.874006296E+02 -.873932621E+02 -.873860555E+02 -.873791082E+02 -.873725579E+02 -.873665942E+02 -.873614752E+02 -.873575489E+02 -.873552791E+02 -.873552791E+02
 -.873585665E+02 -.873585665E+02 -.873611014E+02 -.873655025E+02 -.873712588E+02 -.873779834E+02 -.873853845E+02 -.873932414E+02 -.874013902E+02 -.874097140E+02 -.874181301E+02 -.874265821E+02 -.874350341E+02 -.874434628E+02 -.874518503E+02 -.874601824E+02 -.874684469E+02 -.874766310E+02 -.874847220E+02 -.874927088E+02 -.875005813E+02 -.875083296E+02 -.875159445E+02 -.875234175E+02 -.875307392E+02 -.875378994E+02 -.875448874E+02 -.875516921E+02 -.875583018E+02 -.875647045E+02 -.875708885E+02 -.875768423E+02 -.875825545E+02 -.875880139E+02 -.875932099E+02 -.875981319E+02 -.876027696E+02 -.876071130E+02 -.876111525E+02 -.876148789E+02 -.876182837E+02 -.876213587E+02 -.876240968E+02 -.876264912E+02 -.876285362E+02 -.876302269E+02 -.876315593E+02 -.876325301E+02 -.876331373E+02 -.876333796E+02 -.876332567E+02 -.876327691E+02 -.876319185E+02 -.876307072E+02 -.876291385E+02 -.876272166E+02 -.876249467E+02 -.876223347E+02 -.876193872E+02 -.876161117E+02 -.876125165E+02 -.876086101E+02 -.876044020E+02 -.875999018E+02 -.875951198E+02 -.875900666E+02 -.875847531E+02 -.875791904E+02 -.875733900E+02 -.875673632E+02 -.875611216E+02 -.875546767E+02 -.875480397E+02 -.875412221E+02 -.875342348E+02 -.875270888E+02 -.875197948E+02 -.875123630E+02 -.875048035E+02 -.874971261E+02 -.874893401E+02 -.874814547E+02 -.874734789E+02 -.874654217E+02 -.874572925E+02 -.874491017E+02 -.874408611E+02 -.874325857E+02 -.874242951E+02 -.874160162E+02 -.874077873E+02 -.873996621E+02 -.873917174E+02 -.873840614E+02 -.873768451E+02 -.873702765E+02 -.873646396E+02 -.873603166E+02 -.873578178E+02 -.873578178E+02
 -.873612494E+02 -.873612494E+02 -.873640332E+02 -.873688602E+02 -.873751707E+02 -.873825417E+02 -.873906515E+02 -.873992594E+02 -.874081891E+02 -.874173133E+02 -.874265426E+02 -.874358190E+02 -.874451039E+02 -.874543703E+02 -.874635989E+02 -.874727748E+02 -.874818826E+02 -.874909079E+02 -.874998377E+02 -.875086602E+02 -.875173635E+02 -.875259375E+02 -.875343727E+02 -.875426587E+02 -.875507844E+02 -.875587385E+02 -.875665082E+02 -.875740802E+02 -.875814410E+02 -.875885771E+02 -.875954750E+02 -.876021213E+02 -.876085031E+02 -.876146075E+02 -.876204217E+02 -.876259332E+02 -.876311295E+02 -.876359988E+02 -.876405296E+02 -.876447109E+02 -.876485326E+02 -.876519854E+02 -.876550605E+02 -.876577501E+02 -.876600474E+02 -.876619464E+02 -.876634422E+02 -.876645312E+02 -.876652106E+02 -.876654790E+02 -.876653360E+02 -.876647824E+02 -.876638199E+02 -.876624514E+02 -.876606809E+02 -.876585133E+02 -.876559548E+02 -.876530124E+02 -.876496940E+02 -.876460087E+02 -.876419661E+02 -.876375766E+02 -.876328511E+02 -.876278013E+02 -.876224393E+02 -.876167776E+02 -.876108291E+02 -.876046068E+02 -.875981242E+02 -.875913945E+02 -.875844313E+02 -.875772478E+02 -.875698573E+02 -.875622728E+02 -.875545072E+02 -.875465729E+02 -.875384820E+02 -.875302465E+02 -.875218776E+02 -.875133863E+02 -.875047831E+02 -.874960782E+02 -.874872815E+02 -.874784031E+02 -.874694530E+02 -.874604425E+02 -.874513845E+02 -.874422950E+02 -.874331952E+02 -.874241142E+02 -.874150932E+02 -.874061908E+02 -.873974903E+02 -.873891093E+02 -.873812123E+02 -.873740264E+02 -.873678610E+02 -.873631336E+02 -.873604014E+02 -.873604014E+02
 -.873639936E+02 -.873639936E+02 -.873670301E+02 -.873722909E+02 -.873791665E+02 -.873871938E+02 -.873960244E+02 -.874053994E+02 -.874151280E+02 -.874250734E+02 -.874351426E+02 -.874452727E+02 -.874554203E+02 -.874655568E+02 -.874756617E+02 -.874857162E+02 -.874957038E+02 -.875056100E+02 -.875154210E+02 -.875251230E+02 -.875347044E+02 -.875441545E+02 -.875534616E+02 -.875626137E+02 -.875715985E+02 -.875804024E+02 -.875890103E+02 -.875974071E+02 -.876055775E+02 -.876135059E+02 -.876211769E+02 -.876285752E+02 -.876356858E+02 -.876424933E+02 -.876489826E+02 -.876551387E+02 -.876609469E+02 -.876663929E+02 -.876714631E+02 -.876761448E+02 -.876804257E+02 -.876842949E+02 -.876877419E+02 -.876907575E+02 -.876933333E+02 -.876954624E+02 -.876971388E+02 -.876983580E+02 -.876991169E+02 -.876994136E+02 -.876992477E+02 -.876986199E+02 -.876975325E+02 -.876959888E+02 -.876939937E+02 -.876915530E+02 -.876886740E+02 -.876853654E+02 -.876816365E+02 -.876774980E+02 -.876729615E+02 -.876680393E+02 -.876627445E+02 -.876570908E+02 -.876510927E+02 -.876447648E+02 -.876381224E+02 -.876311810E+02 -.876239561E+02 -.876164635E+02 -.876087187E+02 -.876007374E+02 -.875925348E+02 -.875841261E+02 -.875755261E+02 -.875667489E+02 -.875578086E+02 -.875487186E+02 -.875394916E+02 -.875301399E+02 -.875206753E+02 -.875111092E+02 -.875014524E+02 -.874917158E+02 -.874819103E+02 -.874720481E+02 -.874621428E+02 -.874522117E+02 -.874422774E+02 -.874323710E+02 -.874225368E+02 -.874128379E+02 -.874033641E+02 -.873942426E+02 -.873856513E+02 -.873778362E+02 -.873711328E+02 -.873659940E+02 -.873630244E+02 -.873630244E+02
 -.873667832E+02 -.873667832E+02 -.873700739E+02 -.873757749E+02 -.873832227E+02 -.873919170E+02 -.874014833E+02 -.874116419E+02 -.874221887E+02 -.874329804E+02 -.874439167E+02 -.874549285E+02 -.874659706E+02 -.874770119E+02 -.874880278E+02 -.874989983E+02 -.875099072E+02 -.875207382E+02 -.875314760E+02 -.875421074E+02 -.875526201E+02 -.875630009E+02 -.875732370E+02 -.875833152E+02 -.875932207E+02 -.876029373E+02 -.876124483E+02 -.876217367E+02 -.876307845E+02 -.876395740E+02 -.876480877E+02 -.876563077E+02 -.876642162E+02 -.876717952E+02 -.876790266E+02 -.876858926E+02 -.876923757E+02 -.876984590E+02 -.877041264E+02 -.877093628E+02 -.877141536E+02 -.877184856E+02 -.877223464E+02 -.877257248E+02 -.877286109E+02 -.877309962E+02 -.877328735E+02 -.877342376E+02 -.877350845E+02 -.877354120E+02 -.877352195E+02 -.877345079E+02 -.877332798E+02 -.877315393E+02 -.877292921E+02 -.877265456E+02 -.877233083E+02 -.877195905E+02 -.877154037E+02 -.877107605E+02 -.877056747E+02 -.877001611E+02 -.876942351E+02 -.876879133E+02 -.876812126E+02 -.876741506E+02 -.876667451E+02 -.876590145E+02 -.876509770E+02 -.876426511E+02 -.876340551E+02 -.876252070E+02 -.876161247E+02 -.876068257E+02 -.875973268E+02 -.875876447E+02 -.875777950E+02 -.875677930E+02 -.875576532E+02 -.875473894E+02 -.875370146E+02 -.875265412E+02 -.875159813E+02 -.875053466E+02 -.874946489E+02 -.874839009E+02 -.874731174E+02 -.874623165E+02 -.874515220E+02 -.874407672E+02 -.874300992E+02 -.874195854E+02 -.874093222E+02 -.873994460E+02 -.873901483E+02 -.873816938E+02 -.873744442E+02 -.873688881E+02 -.873656779E+02 -.873656779E+02
 -.873695987E+02 -.873695987E+02 -.873731450E+02 -.873792899E+02 -.873873182E+02 -.873966921E+02 -.874070076E+02 -.874179662E+02 -.874293531E+02 -.874410146E+02 -.874528428E+02 -.874647656E+02 -.874767345E+02 -.874887137E+02 -.875006770E+02 -.875126047E+02 -.875244780E+02 -.875362798E+02 -.875479953E+02 -.875596106E+02 -.875711110E+02 -.875824829E+02 -.875937122E+02 -.876047831E+02 -.876156784E+02 -.876263804E+02 -.876368698E+02 -.876471267E+02 -.876571309E+02 -.876668623E+02 -.876763001E+02 -.876854235E+02 -.876942113E+02 -.877026423E+02 -.877106950E+02 -.877183484E+02 -.877255816E+02 -.877323746E+02 -.877387083E+02 -.877445645E+02 -.877499258E+02 -.877547762E+02 -.877591009E+02 -.877628864E+02 -.877661206E+02 -.877687935E+02 -.877708964E+02 -.877724227E+02 -.877733679E+02 -.877737291E+02 -.877735055E+02 -.877726984E+02 -.877713107E+02 -.877693474E+02 -.877668156E+02 -.877637239E+02 -.877600830E+02 -.877559049E+02 -.877512035E+02 -.877459940E+02 -.877402928E+02 -.877341175E+02 -.877274870E+02 -.877204206E+02 -.877129386E+02 -.877050619E+02 -.876968117E+02 -.876882095E+02 -.876792769E+02 -.876700356E+02 -.876605070E+02 -.876507122E+02 -.876406719E+02 -.876304063E+02 -.876199350E+02 -.876092768E+02 -.875984498E+02 -.875874712E+02 -.875763574E+02 -.875651236E+02 -.875537844E+02 -.875423536E+02 -.875308441E+02 -.875192685E+02 -.875076395E+02 -.874959705E+02 -.874842769E+02 -.874725776E+02 -.874608979E+02 -.874492726E+02 -.874377516E+02 -.874264064E+02 -.874153396E+02 -.874046969E+02 -.873946830E+02 -.873855814E+02 -.873777798E+02 -.873718022E+02 -.873683493E+02 -.873683493E+02
 -.873724204E+02 -.873724204E+02 -.873762229E+02 -.873828165E+02 -.873914341E+02 -.874014966E+02 -.874125732E+02 -.874243487E+02 -.874365939E+02 -.874491448E+02 -.874618894E+02 -.874747510E+02 -.874876754E+02 -.875006253E+02 -.875135741E+02 -.875264992E+02 -.875393810E+02 -.875522033E+02 -.875649506E+02 -.875776070E+02 -.875901580E+02 -.876025887E+02 -.876148826E+02 -.876270216E+02 -.876389869E+02 -.876507578E+02 -.876623122E+02 -.876736275E+02 -.876846808E+02 -.876954480E+02 -.877059052E+02 -.877160278E+02 -.877257909E+02 -.877351691E+02 -.877441372E+02 -.877526701E+02 -.877607431E+02 -.877683324E+02 -.877754150E+02 -.877819689E+02 -.877879733E+02 -.877934088E+02 -.877982575E+02 -.878025032E+02 -.878061313E+02 -.878091294E+02 -.878114874E+02 -.878131972E+02 -.878142531E+02 -.878146516E+02 -.878143918E+02 -.878134750E+02 -.878119050E+02 -.878096880E+02 -.878068322E+02 -.878033483E+02 -.877992490E+02 -.877945491E+02 -.877892651E+02 -.877834153E+02 -.877770195E+02 -.877700989E+02 -.877626760E+02 -.877547741E+02 -.877464173E+02 -.877376305E+02 -.877284390E+02 -.877188682E+02 -.877089436E+02 -.876986908E+02 -.876881347E+02 -.876773002E+02 -.876662113E+02 -.876548915E+02 -.876433632E+02 -.876316480E+02 -.876197667E+02 -.876077385E+02 -.875955820E+02 -.875833143E+02 -.875709514E+02 -.875585083E+02 -.875459991E+02 -.875334372E+02 -.875208361E+02 -.875082097E+02 -.874955740E+02 -.874829486E+02 -.874703596E+02 -.874578436E+02 -.874454528E+02 -.874332626E+02 -.874213814E+02 -.874099640E+02 -.873992277E+02 -.873894746E+02 -.873811181E+02 -.873747174E+02 -.873710209E+02 -.873710209E+02
 -.873752274E+02 -.873752274E+02 -.873792886E+02 -.873863356E+02 -.873955459E+02 -.874063026E+02 -.874181502E+02 -.874307533E+02 -.874438686E+02 -.874573260E+02 -.874710070E+02 -.874848287E+02 -.874987349E+02 -.875126875E+02 -.875266566E+02 -.875406190E+02 -.875545563E+02 -.875684513E+02 -.875822872E+02 -.875960489E+02 -.876097208E+02 -.876232855E+02 -.876367249E+02 -.876500190E+02 -.876631459E+02 -.876760817E+02 -.876888017E+02 -.877012798E+02 -.877134891E+02 -.877254020E+02 -.877369903E+02 -.877482249E+02 -.877590764E+02 -.877695148E+02 -.877795101E+02 -.877890325E+02 -.877980525E+02 -.878065415E+02 -.878144718E+02 -.878218169E+02 -.878285517E+02 -.878346526E+02 -.878400979E+02 -.878448680E+02 -.878489454E+02 -.878523149E+02 -.878549640E+02 -.878568830E+02 -.878580647E+02 -.878585051E+02 -.878582029E+02 -.878571598E+02 -.878553802E+02 -.878528718E+02 -.878496445E+02 -.878457114E+02 -.878410879E+02 -.878357917E+02 -.878298430E+02 -.878232639E+02 -.878160784E+02 -.878083121E+02 -.877999918E+02 -.877911457E+02 -.877818028E+02 -.877719927E+02 -.877617455E+02 -.877510914E+02 -.877400608E+02 -.877286837E+02 -.877169895E+02 -.877050071E+02 -.876927647E+02 -.876802894E+02 -.876676072E+02 -.876547428E+02 -.876417198E+02 -.876285601E+02 -.876152845E+02 -.876019120E+02 -.875884602E+02 -.875749456E+02 -.875613833E+02 -.875477875E+02 -.875341721E+02 -.875205517E+02 -.875069425E+02 -.874933646E+02 -.874798449E+02 -.874664210E+02 -.874531472E+02 -.874401025E+02 -.874274007E+02 -.874152050E+02 -.874037451E+02 -.873933408E+02 -.873844306E+02 -.873776085E+02 -.873736697E+02 -.873736697E+02
 -.873780031E+02 -.873780031E+02 -.873823246E+02 -.873898222E+02 -.873996225E+02 -.874110740E+02 -.874236930E+02 -.874371248E+02 -.874511166E+02 -.874654898E+02 -.874801184E+02 -.874949170E+02 -.875098283E+02 -.875248105E+02 -.875398335E+02 -.875548751E+02 -.875699161E+02 -.875849385E+02 -.875999267E+02 -.876148646E+02 -.876297347E+02 -.876445183E+02 -.876591953E+02 -.876737427E+02 -.876881354E+02 -.877023467E+02 -.877163480E+02 -.877301092E+02 -.877435993E+02 -.877567860E+02 -.877696362E+02 -.877821157E+02 -.877941895E+02 -.878058222E+02 -.878169779E+02 -.878276211E+02 -.878377164E+02 -.878472292E+02 -.878561262E+02 -.878643753E+02 -.878719460E+02 -.878788098E+02 -.878849401E+02 -.878903131E+02 -.878949072E+02 -.878987042E+02 -.879016886E+02 -.879038483E+02 -.879051747E+02 -.879056627E+02 -.879053108E+02 -.879041208E+02 -.879020986E+02 -.878992529E+02 -.878955965E+02 -.878911448E+02 -.878859168E+02 -.878799343E+02 -.878732217E+02 -.878658058E+02 -.878577159E+02 -.878489828E+02 -.878396391E+02 -.878297188E+02 -.878192567E+02 -.878082883E+02 -.877968496E+02 -.877849768E+02 -.877727056E+02 -.877600716E+02 -.877471095E+02 -.877338534E+02 -.877203358E+02 -.877065884E+02 -.876926411E+02 -.876785223E+02 -.876642589E+02 -.876498757E+02 -.876353958E+02 -.876208404E+02 -.876062290E+02 -.875915792E+02 -.875769072E+02 -.875622279E+02 -.875475557E+02 -.875329052E+02 -.875182929E+02 -.875037389E+02 -.874892705E+02 -.874749260E+02 -.874607614E+02 -.874468585E+02 -.874333362E+02 -.874203651E+02 -.874081868E+02 -.873971378E+02 -.873876808E+02 -.873804431E+02 -.873762657E+02 -.873762657E+02
 -.873807187E+02 -.873807187E+02 -.873852955E+02 -.873932345E+02 -.874036159E+02 -.874157512E+02 -.874291304E+02 -.874433845E+02 -.874582494E+02 -.874735370E+02 -.874891181E+02 -.875049059E+02 -.875208392E+02 -.875368758E+02 -.875529868E+02 -.875691493E+02 -.875853435E+02 -.876015532E+02 -.876177621E+02 -.876339527E+02 -.876501066E+02 -.876662038E+02 -.876822208E+02 -.876981319E+02 -.877139091E+02 -.877295217E+02 -.877449369E+02 -.877601205E+02 -.877750363E+02 -.877896468E+02 -.878039128E+02 -.878177942E+02 -.878312494E+02 -.878442361E+02 -.878567116E+02 -.878686330E+02 -.878799579E+02 -.878906445E+02 -.879006523E+02 -.879099423E+02 -.879184774E+02 -.879262228E+02 -.879331461E+02 -.879392177E+02 -.879444115E+02 -.879487048E+02 -.879520784E+02 -.879545176E+02 -.879560118E+02 -.879565545E+02 -.879561438E+02 -.879547822E+02 -.879524765E+02 -.879492378E+02 -.879450815E+02 -.879400268E+02 -.879340967E+02 -.879273181E+02 -.879197209E+02 -.879113379E+02 -.879022046E+02 -.878923587E+02 -.878818398E+02 -.878706889E+02 -.878589480E+02 -.878466601E+02 -.878338682E+02 -.878206155E+02 -.878069446E+02 -.877928977E+02 -.877785159E+02 -.877638389E+02 -.877489050E+02 -.877337508E+02 -.877184110E+02 -.877029182E+02 -.876873027E+02 -.876715928E+02 -.876558143E+02 -.876399905E+02 -.876241427E+02 -.876082899E+02 -.875924491E+02 -.875766358E+02 -.875608645E+02 -.875451498E+02 -.875295078E+02 -.875139585E+02 -.874985287E+02 -.874832573E+02 -.874682011E+02 -.874534442E+02 -.874391095E+02 -.874253745E+02 -.874124912E+02 -.874008120E+02 -.873908220E+02 -.873831801E+02 -.873787712E+02 -.873787712E+02
 -.873833234E+02 -.873833234E+02 -.873881460E+02 -.873965119E+02 -.874074542E+02 -.874202496E+02 -.874343686E+02 -.874494272E+02 -.874651492E+02 -.874813420E+02 -.874978745E+02 -.875146554E+02 -.875316231E+02 -.875487367E+02 -.875659669E+02 -.875832903E+02 -.876006893E+02 -.876181478E+02 -.876356487E+02 -.876531743E+02 -.876707053E+02 -.876882189E+02 -.877056893E+02 -.877230882E+02 -.877403836E+02 -.877575408E+02 -.877745227E+02 -.877912898E+02 -.878078004E+02 -.878240105E+02 -.878398742E+02 -.878553438E+02 -.878703698E+02 -.878849018E+02 -.878988882E+02 -.879122777E+02 -.879250187E+02 -.879370608E+02 -.879483546E+02 -.879588526E+02 -.879685093E+02 -.879772818E+02 -.879851303E+02 -.879920183E+02 -.879979134E+02 -.880027875E+02 -.880066170E+02 -.880093835E+02 -.880110739E+02 -.880116801E+02 -.880111998E+02 -.880096359E+02 -.880069969E+02 -.880032966E+02 -.879985537E+02 -.879927922E+02 -.879860405E+02 -.879783317E+02 -.879697026E+02 -.879601935E+02 -.879498479E+02 -.879387120E+02 -.879268339E+02 -.879142636E+02 -.879010522E+02 -.878872513E+02 -.878729128E+02 -.878580886E+02 -.878428295E+02 -.878271856E+02 -.878112055E+02 -.877949360E+02 -.877784219E+02 -.877617057E+02 -.877448273E+02 -.877278243E+02 -.877107310E+02 -.876935793E+02 -.876763977E+02 -.876592122E+02 -.876420457E+02 -.876249183E+02 -.876078479E+02 -.875908501E+02 -.875739393E+02 -.875571296E+02 -.875404363E+02 -.875238786E+02 -.875074825E+02 -.874912864E+02 -.874753473E+02 -.874597507E+02 -.874446225E+02 -.874301457E+02 -.874165817E+02 -.874042966E+02 -.873937962E+02 -.873857686E+02 -.873811390E+02 -.873811390E+02
 -.873857548E+02 -.873857548E+02 -.873908095E+02 -.873995767E+02 -.874110455E+02 -.874244670E+02 -.874392927E+02 -.874551236E+02 -.874716767E+02 -.874887567E+02 -.875062276E+02 -.875239971E+02 -.875420053E+02 -.875602112E+02 -.875785850E+02 -.875971066E+02 -.876157594E+02 -.876345269E+02 -.876533930E+02 -.876723401E+02 -.876913468E+02 -.877103887E+02 -.877294379E+02 -.877484626E+02 -.877674272E+02 -.877862929E+02 -.878050175E+02 -.878235556E+02 -.878418589E+02 -.878598759E+02 -.878775526E+02 -.878948321E+02 -.879116556E+02 -.879279621E+02 -.879436901E+02 -.879587771E+02 -.879731608E+02 -.879867798E+02 -.879995737E+02 -.880114841E+02 -.880224550E+02 -.880324334E+02 -.880413700E+02 -.880492195E+02 -.880559415E+02 -.880615010E+02 -.880658689E+02 -.880690222E+02 -.880709442E+02 -.880716251E+02 -.880710618E+02 -.880692580E+02 -.880662242E+02 -.880619773E+02 -.880565409E+02 -.880499448E+02 -.880422243E+02 -.880334203E+02 -.880235783E+02 -.880127484E+02 -.880009840E+02 -.879883419E+02 -.879748812E+02 -.879606629E+02 -.879457490E+02 -.879302024E+02 -.879140857E+02 -.878974612E+02 -.878803900E+02 -.878629315E+02 -.878451434E+02 -.878270808E+02 -.878087960E+02 -.877903386E+02 -.877717546E+02 -.877530868E+02 -.877343742E+02 -.877156525E+02 -.876969535E+02 -.876783053E+02 -.876597324E+02 -.876412563E+02 -.876228949E+02 -.876046638E+02 -.875865768E+02 -.875686468E+02 -.875508879E+02 -.875333174E+02 -.875159600E+02 -.874988527E+02 -.874820517E+02 -.874656427E+02 -.874497533E+02 -.874345708E+02 -.874203635E+02 -.874075095E+02 -.873965322E+02 -.873881457E+02 -.873833115E+02 -.873833115E+02
 -.873879424E+02 -.873879424E+02 -.873932061E+02 -.874023349E+02 -.874142849E+02 -.874282846E+02 -.874437671E+02 -.874603242E+02 -.874776696E+02 -.874956023E+02 -.875139846E+02 -.875327263E+02 -.875517677E+02 -.875710681E+02 -.875906019E+02 -.876103511E+02 -.876302998E+02 -.876504340E+02 -.876707387E+02 -.876911954E+02 -.877117823E+02 -.877324738E+02 -.877532394E+02 -.877740442E+02 -.877948492E+02 -.878156110E+02 -.878362816E+02 -.878568091E+02 -.878771373E+02 -.878972059E+02 -.879169509E+02 -.879363046E+02 -.879551965E+02 -.879735537E+02 -.879913016E+02 -.880083645E+02 -.880246668E+02 -.880401332E+02 -.880546895E+02 -.880682637E+02 -.880807864E+02 -.880921917E+02 -.881024179E+02 -.881114089E+02 -.881191141E+02 -.881254897E+02 -.881304990E+02 -.881341133E+02 -.881363116E+02 -.881370814E+02 -.881364188E+02 -.881343283E+02 -.881308230E+02 -.881259242E+02 -.881196615E+02 -.881120721E+02 -.881032002E+02 -.880930968E+02 -.880818188E+02 -.880694281E+02 -.880559912E+02 -.880415782E+02 -.880262619E+02 -.880101171E+02 -.879932198E+02 -.879756465E+02 -.879574732E+02 -.879387749E+02 -.879196249E+02 -.879000944E+02 -.878802514E+02 -.878601611E+02 -.878398848E+02 -.878194797E+02 -.877989990E+02 -.877784915E+02 -.877580013E+02 -.877375680E+02 -.877172266E+02 -.876970076E+02 -.876769368E+02 -.876570363E+02 -.876373240E+02 -.876178147E+02 -.875985209E+02 -.875794537E+02 -.875606248E+02 -.875420493E+02 -.875237491E+02 -.875057587E+02 -.874881325E+02 -.874709549E+02 -.874543537E+02 -.874385180E+02 -.874237214E+02 -.874103507E+02 -.873989435E+02 -.873902354E+02 -.873852188E+02 -.873852188E+02
 -.873897939E+02 -.873897939E+02 -.873952338E+02 -.874046747E+02 -.874170473E+02 -.874315589E+02 -.874476315E+02 -.874648526E+02 -.874829300E+02 -.875016604E+02 -.875209087E+02 -.875405860E+02 -.875606339E+02 -.875810167E+02 -.876017128E+02 -.876227064E+02 -.876439854E+02 -.876655388E+02 -.876873524E+02 -.877094084E+02 -.877316854E+02 -.877541564E+02 -.877767893E+02 -.877995467E+02 -.878223859E+02 -.878452581E+02 -.878681095E+02 -.878908804E+02 -.879135053E+02 -.879359136E+02 -.879580295E+02 -.879797723E+02 -.880010578E+02 -.880217981E+02 -.880419031E+02 -.880612810E+02 -.880798392E+02 -.880974850E+02 -.881141270E+02 -.881296757E+02 -.881440446E+02 -.881571513E+02 -.881689189E+02 -.881792764E+02 -.881881606E+02 -.881955160E+02 -.882012965E+02 -.882054654E+02 -.882079963E+02 -.882088732E+02 -.882080909E+02 -.882056552E+02 -.882015825E+02 -.881958999E+02 -.881886446E+02 -.881798636E+02 -.881696126E+02 -.881579558E+02 -.881449642E+02 -.881307157E+02 -.881152929E+02 -.880987831E+02 -.880812763E+02 -.880628650E+02 -.880436425E+02 -.880237022E+02 -.880031366E+02 -.879820365E+02 -.879604901E+02 -.879385823E+02 -.879163940E+02 -.878940018E+02 -.878714775E+02 -.878488874E+02 -.878262926E+02 -.878037484E+02 -.877813042E+02 -.877590040E+02 -.877368856E+02 -.877149816E+02 -.876933189E+02 -.876719193E+02 -.876508003E+02 -.876299749E+02 -.876094532E+02 -.875892437E+02 -.875693546E+02 -.875497975E+02 -.875305904E+02 -.875117640E+02 -.874933692E+02 -.874754872E+02 -.874582443E+02 -.874418291E+02 -.874265171E+02 -.874127005E+02 -.874009268E+02 -.873919469E+02 -.873867772E+02 -.873867772E+02
 -.873911975E+02 -.873911975E+02 -.873967754E+02 -.874064685E+02 -.874191863E+02 -.874341239E+02 -.874506991E+02 -.874684949E+02 -.874872165E+02 -.875066643E+02 -.875267064E+02 -.875472563E+02 -.875682621E+02 -.875896945E+02 -.876115360E+02 -.876337762E+02 -.876564084E+02 -.876794241E+02 -.877028117E+02 -.877265560E+02 -.877506361E+02 -.877750250E+02 -.877996897E+02 -.878245907E+02 -.878496813E+02 -.878749079E+02 -.879002094E+02 -.879255175E+02 -.879507563E+02 -.879758429E+02 -.880006879E+02 -.880251956E+02 -.880492651E+02 -.880727906E+02 -.880956629E+02 -.881177701E+02 -.881389983E+02 -.881592333E+02 -.881783613E+02 -.881962708E+02 -.882128533E+02 -.882280054E+02 -.882416299E+02 -.882536375E+02 -.882639476E+02 -.882724900E+02 -.882792058E+02 -.882840481E+02 -.882869830E+02 -.882879901E+02 -.882870626E+02 -.882842078E+02 -.882794467E+02 -.882728138E+02 -.882643565E+02 -.882541344E+02 -.882422184E+02 -.882286896E+02 -.882136379E+02 -.881971612E+02 -.881793635E+02 -.881603535E+02 -.881402438E+02 -.881191487E+02 -.880971834E+02 -.880744627E+02 -.880510993E+02 -.880272034E+02 -.880028811E+02 -.879782341E+02 -.879533585E+02 -.879283444E+02 -.879032755E+02 -.878782284E+02 -.878532729E+02 -.878284713E+02 -.878038788E+02 -.877795430E+02 -.877555049E+02 -.877317980E+02 -.877084497E+02 -.876854810E+02 -.876629071E+02 -.876407387E+02 -.876189822E+02 -.875976418E+02 -.875767212E+02 -.875562266E+02 -.875361710E+02 -.875165793E+02 -.874974970E+02 -.874790006E+02 -.874612116E+02 -.874443156E+02 -.874285865E+02 -.874144173E+02 -.874023594E+02 -.873931726E+02 -.873878881E+02 -.873878881E+02
 -.873920371E+02 -.873920371E+02 -.873977080E+02 -.874075744E+02 -.874205368E+02 -.874357889E+02 -.874527471E+02 -.874709934E+02 -.874902389E+02 -.875102901E+02 -.875310194E+02 -.875523492E+02 -.875742365E+02 -.875966587E+02 -.876196056E+02 -.876430749E+02 -.876670650E+02 -.876915722E+02 -.877165900E+02 -.877421063E+02 -.877681025E+02 -.877945533E+02 -.878214257E+02 -.878486785E+02 -.878762618E+02 -.879041167E+02 -.879321748E+02 -.879603581E+02 -.879885794E+02 -.880167421E+02 -.880447408E+02 -.880724623E+02 -.880997858E+02 -.881265840E+02 -.881527242E+02 -.881780691E+02 -.882024785E+02 -.882258106E+02 -.882479233E+02 -.882686766E+02 -.882879341E+02 -.883055649E+02 -.883214456E+02 -.883354623E+02 -.883475122E+02 -.883575051E+02 -.883653653E+02 -.883710325E+02 -.883744628E+02 -.883756298E+02 -.883745249E+02 -.883711571E+02 -.883655536E+02 -.883577587E+02 -.883478334E+02 -.883358540E+02 -.883219113E+02 -.883061088E+02 -.882885610E+02 -.882693920E+02 -.882487332E+02 -.882267215E+02 -.882034979E+02 -.881792048E+02 -.881539851E+02 -.881279799E+02 -.881013275E+02 -.880741616E+02 -.880466103E+02 -.880187952E+02 -.879908303E+02 -.879628214E+02 -.879348658E+02 -.879070517E+02 -.878794580E+02 -.878521544E+02 -.878252014E+02 -.877986504E+02 -.877725440E+02 -.877469164E+02 -.877217937E+02 -.876971947E+02 -.876731313E+02 -.876496097E+02 -.876266312E+02 -.876041941E+02 -.875822955E+02 -.875609347E+02 -.875401172E+02 -.875198607E+02 -.875002029E+02 -.874812125E+02 -.874630040E+02 -.874457563E+02 -.874297371E+02 -.874153350E+02 -.874030985E+02 -.873937874E+02 -.873884363E+02 -.873884363E+02
 -.873921835E+02 -.873921835E+02 -.873978891E+02 -.874078276E+02 -.874209066E+02 -.874363262E+02 -.874535071E+02 -.874720411E+02 -.874916502E+02 -.875121491E+02 -.875334216E+02 -.875554029E+02 -.875780594E+02 -.876013787E+02 -.876253614E+02 -.876500136E+02 -.876753411E+02 -.877013485E+02 -.877280356E+02 -.877553957E+02 -.877834150E+02 -.878120717E+02 -.878413342E+02 -.878711611E+02 -.879015003E+02 -.879322879E+02 -.879634485E+02 -.879948942E+02 -.880265254E+02 -.880582304E+02 -.880898860E+02 -.881213583E+02 -.881525029E+02 -.881831663E+02 -.882131868E+02 -.882423958E+02 -.882706197E+02 -.882976816E+02 -.883234035E+02 -.883476086E+02 -.883701241E+02 -.883907832E+02 -.884094280E+02 -.884259123E+02 -.884401035E+02 -.884518849E+02 -.884611584E+02 -.884678454E+02 -.884718890E+02 -.884732547E+02 -.884719309E+02 -.884679298E+02 -.884612863E+02 -.884520581E+02 -.884403242E+02 -.884261834E+02 -.884097530E+02 -.883911661E+02 -.883705700E+02 -.883481229E+02 -.883239921E+02 -.882983514E+02 -.882713780E+02 -.882432506E+02 -.882141468E+02 -.881842414E+02 -.881537037E+02 -.881226967E+02 -.880913749E+02 -.880598838E+02 -.880283581E+02 -.879969219E+02 -.879656875E+02 -.879347554E+02 -.879042142E+02 -.878741409E+02 -.878446005E+02 -.878156469E+02 -.877873233E+02 -.877596626E+02 -.877326880E+02 -.877064140E+02 -.876808469E+02 -.876559864E+02 -.876318264E+02 -.876083569E+02 -.875855665E+02 -.875634450E+02 -.875419884E+02 -.875212042E+02 -.875011199E+02 -.874817937E+02 -.874633294E+02 -.874458947E+02 -.874297466E+02 -.874152623E+02 -.874029794E+02 -.873936470E+02 -.873882896E+02 -.873882896E+02
 -.873914820E+02 -.873914820E+02 -.873971480E+02 -.874070329E+02 -.874200659E+02 -.874354632E+02 -.874526635E+02 -.874712777E+02 -.874910423E+02 -.875117878E+02 -.875334156E+02 -.875558744E+02 -.875791441E+02 -.876032265E+02 -.876281342E+02 -.876538841E+02 -.876804938E+02 -.877079781E+02 -.877363462E+02 -.877656003E+02 -.877957343E+02 -.878267323E+02 -.878585669E+02 -.878911989E+02 -.879245754E+02 -.879586295E+02 -.879932792E+02 -.880284275E+02 -.880639620E+02 -.880997547E+02 -.881356624E+02 -.881715273E+02 -.882071772E+02 -.882424269E+02 -.882770789E+02 -.883109258E+02 -.883437518E+02 -.883753356E+02 -.884054528E+02 -.884338792E+02 -.884603940E+02 -.884847835E+02 -.885068441E+02 -.885263860E+02 -.885432367E+02 -.885572441E+02 -.885682794E+02 -.885762397E+02 -.885810501E+02 -.885826650E+02 -.885810693E+02 -.885762788E+02 -.885683394E+02 -.885573267E+02 -.885433441E+02 -.885265212E+02 -.885070104E+02 -.884849851E+02 -.884606355E+02 -.884341660E+02 -.884057909E+02 -.883757319E+02 -.883442135E+02 -.883114609E+02 -.882776962E+02 -.882431359E+02 -.882079884E+02 -.881724522E+02 -.881367138E+02 -.881009466E+02 -.880653097E+02 -.880299472E+02 -.879949879E+02 -.879605452E+02 -.879267171E+02 -.878935865E+02 -.878612219E+02 -.878296776E+02 -.877989951E+02 -.877692033E+02 -.877403198E+02 -.877123520E+02 -.876852977E+02 -.876591471E+02 -.876338837E+02 -.876094865E+02 -.875859325E+02 -.875631995E+02 -.875412708E+02 -.875201411E+02 -.874998246E+02 -.874803655E+02 -.874618525E+02 -.874444380E+02 -.874283616E+02 -.874139818E+02 -.874018155E+02 -.873925882E+02 -.873872983E+02 -.873872983E+02
 -.873897481E+02 -.873897481E+02 -.873952850E+02 -.874049617E+02 -.874177454E+02 -.874328864E+02 -.874498560E+02 -.874682907E+02 -.874879504E+02 -.875086896E+02 -.875304297E+02 -.875531368E+02 -.875768094E+02 -.876014655E+02 -.876271328E+02 -.876538436E+02 -.876816305E+02 -.877105223E+02 -.877405419E+02 -.877717048E+02 -.878040164E+02 -.878374707E+02 -.878720486E+02 -.879077161E+02 -.879444231E+02 -.879821020E+02 -.880206670E+02 -.880600131E+02 -.881000157E+02 -.881405299E+02 -.881813910E+02 -.882224137E+02 -.882633935E+02 -.883041068E+02 -.883443130E+02 -.883837561E+02 -.884221676E+02 -.884592692E+02 -.884947770E+02 -.885284048E+02 -.885598688E+02 -.885888927E+02 -.886152113E+02 -.886385767E+02 -.886587622E+02 -.886755671E+02 -.886888210E+02 -.886983873E+02 -.887041663E+02 -.887060974E+02 -.887041605E+02 -.886983763E+02 -.886888060E+02 -.886755497E+02 -.886587446E+02 -.886385616E+02 -.886152019E+02 -.885888928E+02 -.885598831E+02 -.885284383E+02 -.884948357E+02 -.884593597E+02 -.884222971E+02 -.883839326E+02 -.883445451E+02 -.883044038E+02 -.882637654E+02 -.882228718E+02 -.881819475E+02 -.881411986E+02 -.881008114E+02 -.880609523E+02 -.880217671E+02 -.879833814E+02 -.879459014E+02 -.879094138E+02 -.878739875E+02 -.878396744E+02 -.878065103E+02 -.877745166E+02 -.877437013E+02 -.877140603E+02 -.876855794E+02 -.876582351E+02 -.876319970E+02 -.876068293E+02 -.875826938E+02 -.875595529E+02 -.875373742E+02 -.875161360E+02 -.874958355E+02 -.874764989E+02 -.874581959E+02 -.874410571E+02 -.874252985E+02 -.874112508E+02 -.873993988E+02 -.873904297E+02 -.873852962E+02 -.873852962E+02
 -.873867788E+02 -.873867788E+02 -.873920793E+02 -.874013593E+02 -.874136484E+02 -.874282522E+02 -.874446864E+02 -.874626239E+02 -.874818590E+02 -.875022752E+02 -.875238176E+02 -.875464763E+02 -.875702717E+02 -.875952413E+02 -.876214327E+02 -.876488985E+02 -.876776902E+02 -.877078562E+02 -.877394388E+02 -.877724716E+02 -.878069771E+02 -.878429652E+02 -.878804299E+02 -.879193481E+02 -.879596774E+02 -.880013544E+02 -.880442933E+02 -.880883844E+02 -.881334931E+02 -.881794584E+02 -.882260927E+02 -.882731811E+02 -.883204814E+02 -.883677252E+02 -.884146195E+02 -.884608486E+02 -.885060774E+02 -.885499555E+02 -.885921212E+02 -.886322073E+02 -.886698465E+02 -.887046780E+02 -.887363540E+02 -.887645468E+02 -.887889555E+02 -.888093123E+02 -.888253893E+02 -.888370029E+02 -.888440190E+02 -.888463559E+02 -.888439862E+02 -.888369378E+02 -.888252929E+02 -.888091863E+02 -.887888017E+02 -.887643678E+02 -.887361528E+02 -.887044581E+02 -.886696120E+02 -.886319631E+02 -.885918728E+02 -.885497092E+02 -.885058402E+02 -.884606282E+02 -.884144243E+02 -.883675642E+02 -.883203643E+02 -.882731185E+02 -.882260964E+02 -.881795413E+02 -.881336695E+02 -.880886703E+02 -.880447059E+02 -.880019123E+02 -.879604003E+02 -.879202568E+02 -.878815464E+02 -.878443131E+02 -.878085820E+02 -.877743611E+02 -.877416433E+02 -.877104079E+02 -.876806228E+02 -.876522462E+02 -.876252286E+02 -.875995152E+02 -.875750484E+02 -.875517712E+02 -.875296313E+02 -.875085869E+02 -.874886143E+02 -.874697175E+02 -.874519414E+02 -.874353896E+02 -.874202460E+02 -.874068038E+02 -.873955023E+02 -.873869737E+02 -.873821025E+02 -.873821025E+02
 -.873823633E+02 -.873823633E+02 -.873872983E+02 -.873959570E+02 -.874074620E+02 -.874211937E+02 -.874367265E+02 -.874537843E+02 -.874722043E+02 -.874919039E+02 -.875128597E+02 -.875350907E+02 -.875586423E+02 -.875835773E+02 -.876099687E+02 -.876378938E+02 -.876674295E+02 -.876986502E+02 -.877316238E+02 -.877664091E+02 -.878030534E+02 -.878415892E+02 -.878820318E+02 -.879243767E+02 -.879685969E+02 -.880146407E+02 -.880624292E+02 -.881118542E+02 -.881627753E+02 -.882150188E+02 -.882683751E+02 -.883225978E+02 -.883774036E+02 -.884324723E+02 -.884874481E+02 -.885419425E+02 -.885955372E+02 -.886477892E+02 -.886982361E+02 -.887464035E+02 -.887918123E+02 -.888339879E+02 -.888724691E+02 -.889068184E+02 -.889366317E+02 -.889615476E+02 -.889812570E+02 -.889955104E+02 -.890041246E+02 -.890069879E+02 -.890040629E+02 -.889953874E+02 -.889810737E+02 -.889613052E+02 -.889363319E+02 -.889064635E+02 -.888720616E+02 -.888335309E+02 -.887913096E+02 -.887458592E+02 -.886976552E+02 -.886471773E+02 -.885949009E+02 -.885412889E+02 -.884867852E+02 -.884318086E+02 -.883767485E+02 -.883219613E+02 -.882677681E+02 -.882144535E+02 -.881622651E+02 -.881114139E+02 -.880620756E+02 -.880143917E+02 -.879684720E+02 -.879243967E+02 -.878822185E+02 -.878419659E+02 -.878036452E+02 -.877672433E+02 -.877327301E+02 -.877000611E+02 -.876691795E+02 -.876400185E+02 -.876125038E+02 -.875865559E+02 -.875620928E+02 -.875390335E+02 -.875173016E+02 -.874968309E+02 -.874775723E+02 -.874595027E+02 -.874426374E+02 -.874270456E+02 -.874128708E+02 -.874003576E+02 -.873898852E+02 -.873820109E+02 -.873775258E+02 -.873775258E+02
 -.873762859E+02 -.873762859E+02 -.873807036E+02 -.873884806E+02 -.873988631E+02 -.874113277E+02 -.874255266E+02 -.874412482E+02 -.874583801E+02 -.874768825E+02 -.874967702E+02 -.875180951E+02 -.875409334E+02 -.875653791E+02 -.875915356E+02 -.876195113E+02 -.876494157E+02 -.876813563E+02 -.877154345E+02 -.877517434E+02 -.877903639E+02 -.878313616E+02 -.878747835E+02 -.879206550E+02 -.879689761E+02 -.880197185E+02 -.880728212E+02 -.881281873E+02 -.881856798E+02 -.882451186E+02 -.883062767E+02 -.883688782E+02 -.884325964E+02 -.884970532E+02 -.885618202E+02 -.886264204E+02 -.886903321E+02 -.887529939E+02 -.888138126E+02 -.888721714E+02 -.889274407E+02 -.889789903E+02 -.890262026E+02 -.890684870E+02 -.891052939E+02 -.891361295E+02 -.891605684E+02 -.891782666E+02 -.891889706E+02 -.891925252E+02 -.891888784E+02 -.891780825E+02 -.891602931E+02 -.891357640E+02 -.891048396E+02 -.890679456E+02 -.890255762E+02 -.889782814E+02 -.889266523E+02 -.888713070E+02 -.888128763E+02 -.887519906E+02 -.886892672E+02 -.886253005E+02 -.885606524E+02 -.884958453E+02 -.884313570E+02 -.883676167E+02 -.883050031E+02 -.882438439E+02 -.881844164E+02 -.881269488E+02 -.880716231E+02 -.880185777E+02 -.879679112E+02 -.879196859E+02 -.878739318E+02 -.878306499E+02 -.877898167E+02 -.877513869E+02 -.877152973E+02 -.876814698E+02 -.876498141E+02 -.876202304E+02 -.875926125E+02 -.875668496E+02 -.875428298E+02 -.875204425E+02 -.874995828E+02 -.874801555E+02 -.874620817E+02 -.874453064E+02 -.874298092E+02 -.874156181E+02 -.874028271E+02 -.873916199E+02 -.873822994E+02 -.873753266E+02 -.873713702E+02 -.873713702E+02
 -.873683315E+02 -.873683315E+02 -.873720588E+02 -.873786561E+02 -.873875255E+02 -.873982653E+02 -.874106263E+02 -.874244735E+02 -.874397548E+02 -.874564825E+02 -.874747149E+02 -.874945421E+02 -.875160775E+02 -.875394511E+02 -.875648029E+02 -.875922793E+02 -.876220300E+02 -.876542037E+02 -.876889451E+02 -.877263920E+02 -.877666707E+02 -.878098933E+02 -.878561534E+02 -.879055218E+02 -.879580423E+02 -.880137267E+02 -.880725488E+02 -.881344394E+02 -.881992800E+02 -.882668971E+02 -.883370572E+02 -.884094615E+02 -.884837426E+02 -.885594619E+02 -.886361086E+02 -.887131014E+02 -.887897907E+02 -.888654657E+02 -.889393620E+02 -.890106737E+02 -.890785671E+02 -.891421981E+02 -.892007305E+02 -.892533574E+02 -.892993217E+02 -.893379383E+02 -.893686142E+02 -.893908668E+02 -.894043396E+02 -.894088138E+02 -.894042156E+02 -.893906191E+02 -.893682431E+02 -.893374445E+02 -.892987060E+02 -.892526210E+02 -.891998749E+02 -.891412249E+02 -.890774786E+02 -.890094723E+02 -.889380509E+02 -.888640485E+02 -.887882719E+02 -.887114861E+02 -.886344029E+02 -.885576724E+02 -.884818769E+02 -.884075279E+02 -.883350647E+02 -.882648556E+02 -.881972003E+02 -.881323337E+02 -.880704309E+02 -.880116118E+02 -.879559476E+02 -.879034659E+02 -.878541566E+02 -.878079774E+02 -.877648588E+02 -.877247091E+02 -.876874183E+02 -.876528625E+02 -.876209069E+02 -.875914092E+02 -.875642226E+02 -.875391980E+02 -.875161870E+02 -.874950444E+02 -.874756314E+02 -.874578198E+02 -.874414962E+02 -.874265692E+02 -.874129769E+02 -.874006990E+02 -.873897705E+02 -.873803014E+02 -.873725010E+02 -.873667105E+02 -.873634442E+02 -.873634442E+02
 -.873582912E+02 -.873582912E+02 -.873611356E+02 -.873662178E+02 -.873731320E+02 -.873816280E+02 -.873915737E+02 -.874029235E+02 -.874156983E+02 -.874299692E+02 -.874458433E+02 -.874634548E+02 -.874829595E+02 -.875045282E+02 -.875283436E+02 -.875545972E+02 -.875834861E+02 -.876152095E+02 -.876499665E+02 -.876879517E+02 -.877293523E+02 -.877743438E+02 -.878230855E+02 -.878757151E+02 -.879323431E+02 -.879930452E+02 -.880578554E+02 -.881267574E+02 -.881996758E+02 -.882764673E+02 -.883569120E+02 -.884407051E+02 -.885274492E+02 -.886166490E+02 -.887077068E+02 -.887999213E+02 -.888924895E+02 -.889845120E+02 -.890750030E+02 -.891629042E+02 -.892471045E+02 -.893264624E+02 -.893998334E+02 -.894661009E+02 -.895242075E+02 -.895731882E+02 -.896122022E+02 -.896405613E+02 -.896577552E+02 -.896634697E+02 -.896575987E+02 -.896402484E+02 -.896117329E+02 -.895725627E+02 -.895234260E+02 -.894651638E+02 -.893987413E+02 -.893252159E+02 -.892457048E+02 -.891613527E+02 -.890733013E+02 -.889826626E+02 -.888904954E+02 -.887977861E+02 -.887054349E+02 -.886142457E+02 -.885249206E+02 -.884380579E+02 -.883541540E+02 -.882736068E+02 -.881967221E+02 -.881237209E+02 -.880547477E+02 -.879898796E+02 -.879291344E+02 -.878724801E+02 -.878198423E+02 -.877711125E+02 -.877261544E+02 -.876848103E+02 -.876469066E+02 -.876122585E+02 -.875806738E+02 -.875519565E+02 -.875259098E+02 -.875023384E+02 -.874810511E+02 -.874618625E+02 -.874445960E+02 -.874290859E+02 -.874151808E+02 -.874027483E+02 -.873916805E+02 -.873819014E+02 -.873733780E+02 -.873661334E+02 -.873602652E+02 -.873559696E+02 -.873535728E+02 -.873535728E+02
 -.873459808E+02 -.873459808E+02 -.873477318E+02 -.873509295E+02 -.873554011E+02 -.873610763E+02 -.873679586E+02 -.873761070E+02 -.873856250E+02 -.873966486E+02 -.874093390E+02 -.874238794E+02 -.874404711E+02 -.874593303E+02 -.874806876E+02 -.875047851E+02 -.875318747E+02 -.875622159E+02 -.875960732E+02 -.876337134E+02 -.876754017E+02 -.877213981E+02 -.877719517E+02 -.878272946E+02 -.878876343E+02 -.879531442E+02 -.880239546E+02 -.881001399E+02 -.881817067E+02 -.882685806E+02 -.883605919E+02 -.884574619E+02 -.885587896E+02 -.886640400E+02 -.887725338E+02 -.888834415E+02 -.889957810E+02 -.891084210E+02 -.892200908E+02 -.893293974E+02 -.894348496E+02 -.895348905E+02 -.896279362E+02 -.897124208E+02 -.897868452E+02 -.898498280E+02 -.899001554E+02 -.899368282E+02 -.899591013E+02 -.899665145E+02 -.899589123E+02 -.899364500E+02 -.898995876E+02 -.898490699E+02 -.897858964E+02 -.897112806E+02 -.896266039E+02 -.895333656E+02 -.894331318E+02 -.893274866E+02 -.892179874E+02 -.891061256E+02 -.889932949E+02 -.888807665E+02 -.887696726E+02 -.886609959E+02 -.885555670E+02 -.884540656E+02 -.883570279E+02 -.882648554E+02 -.881778277E+02 -.880961154E+02 -.880197940E+02 -.879488582E+02 -.878832349E+02 -.878227960E+02 -.877673692E+02 -.877167490E+02 -.876707050E+02 -.876289896E+02 -.875913448E+02 -.875575071E+02 -.875272125E+02 -.875001990E+02 -.874762104E+02 -.874549975E+02 -.874363204E+02 -.874199494E+02 -.874056662E+02 -.873932650E+02 -.873825538E+02 -.873733562E+02 -.873655138E+02 -.873588898E+02 -.873533740E+02 -.873488900E+02 -.873454055E+02 -.873429458E+02 -.873416133E+02 -.873416133E+02
 -.873312711E+02 -.873312711E+02 -.873317035E+02 -.873326210E+02 -.873341258E+02 -.873363537E+02 -.873394629E+02 -.873436312E+02 -.873490522E+02 -.873559317E+02 -.873644891E+02 -.873749587E+02 -.873875889E+02 -.874026441E+02 -.874204049E+02 -.874411682E+02 -.874652467E+02 -.874929683E+02 -.875246748E+02 -.875607202E+02 -.876014674E+02 -.876472844E+02 -.876985389E+02 -.877555910E+02 -.878187845E+02 -.878884360E+02 -.879648215E+02 -.880481615E+02 -.881386036E+02 -.882362030E+02 -.883409013E+02 -.884525042E+02 -.885706594E+02 -.886948338E+02 -.888242940E+02 -.889580898E+02 -.890950444E+02 -.892337506E+02 -.893725783E+02 -.895096924E+02 -.896430829E+02 -.897706086E+02 -.898900528E+02 -.899991900E+02 -.900958610E+02 -.901780533E+02 -.902439815E+02 -.902921639E+02 -.903214894E+02 -.903312688E+02 -.903212686E+02 -.902917218E+02 -.902433170E+02 -.901771650E+02 -.900947471E+02 -.899978483E+02 -.898884812E+02 -.897688048E+02 -.896410449E+02 -.895074184E+02 -.893700667E+02 -.892310002E+02 -.890920545E+02 -.889548604E+02 -.888208255E+02 -.886911276E+02 -.885667175E+02 -.884483295E+02 -.883364974E+02 -.882315744E+02 -.881337555E+02 -.880430998E+02 -.879595529E+02 -.878829684E+02 -.878131270E+02 -.877497540E+02 -.876925345E+02 -.876411263E+02 -.875951708E+02 -.875543022E+02 -.875181542E+02 -.874863657E+02 -.874585851E+02 -.874344734E+02 -.874137059E+02 -.873959737E+02 -.873809840E+02 -.873684600E+02 -.873581407E+02 -.873497794E+02 -.873431429E+02 -.873380098E+02 -.873341690E+02 -.873314183E+02 -.873295632E+02 -.873284163E+02 -.873277975E+02 -.873275359E+02 -.873274739E+02 -.873274739E+02
 -.873141178E+02 -.873141178E+02 -.873129977E+02 -.873112251E+02 -.873092144E+02 -.873073329E+02 -.873059131E+02 -.873052622E+02 -.873056687E+02 -.873074118E+02 -.873107705E+02 -.873160285E+02 -.873234804E+02 -.873334369E+02 -.873462278E+02 -.873622050E+02 -.873817447E+02 -.874052489E+02 -.874331459E+02 -.874658902E+02 -.875039610E+02 -.875478588E+02 -.875981012E+02 -.876552159E+02 -.877197307E+02 -.877921621E+02 -.878729992E+02 -.879626848E+02 -.880615927E+02 -.881700002E+02 -.882880579E+02 -.884157550E+02 -.885528827E+02 -.886989957E+02 -.888533751E+02 -.890149947E+02 -.891824929E+02 -.893541562E+02 -.895279163E+02 -.897013638E+02 -.898717835E+02 -.900362113E+02 -.901915122E+02 -.903344804E+02 -.904619553E+02 -.905709489E+02 -.906587793E+02 -.907231984E+02 -.907625072E+02 -.907756465E+02 -.907622564E+02 -.907226959E+02 -.906580231E+02 -.905699362E+02 -.904606826E+02 -.903329437E+02 -.901897072E+02 -.900341335E+02 -.898694286E+02 -.896987276E+02 -.895249951E+02 -.893509467E+02 -.891789921E+02 -.890112005E+02 -.888492860E+02 -.886946105E+02 -.885482014E+02 -.884107781E+02 -.882827867E+02 -.881644366E+02 -.880557393E+02 -.879565450E+02 -.878665767E+02 -.877854617E+02 -.877127580E+02 -.876479775E+02 -.875906050E+02 -.875401140E+02 -.874959784E+02 -.874576822E+02 -.874247265E+02 -.873966340E+02 -.873729524E+02 -.873532562E+02 -.873371470E+02 -.873242530E+02 -.873142283E+02 -.873067501E+02 -.873015165E+02 -.872982425E+02 -.872966562E+02 -.872964929E+02 -.872974893E+02 -.872993762E+02 -.873018694E+02 -.873046609E+02 -.873074070E+02 -.873097163E+02 -.873111359E+02 -.873111359E+02
 -.872945819E+02 -.872945819E+02 -.872916780E+02 -.872868052E+02 -.872807243E+02 -.872740600E+02 -.872673338E+02 -.872609886E+02 -.872554117E+02 -.872509561E+02 -.872479558E+02 -.872467388E+02 -.872476401E+02 -.872510094E+02 -.872572191E+02 -.872666710E+02 -.872798014E+02 -.872970858E+02 -.873190419E+02 -.873462327E+02 -.873792670E+02 -.874187991E+02 -.874655267E+02 -.875201852E+02 -.875835403E+02 -.876563760E+02 -.877394776E+02 -.878336107E+02 -.879394929E+02 -.880577582E+02 -.881889149E+02 -.883332953E+02 -.884909985E+02 -.886618273E+02 -.888452223E+02 -.890401970E+02 -.892452777E+02 -.894584573E+02 -.896771677E+02 -.898982786E+02 -.901181306E+02 -.903326045E+02 -.905372293E+02 -.907273284E+02 -.908981981E+02 -.910453123E+02 -.911645437E+02 -.912523859E+02 -.913061600E+02 -.913241836E+02 -.913058821E+02 -.912518285E+02 -.911637036E+02 -.910441849E+02 -.908967775E+02 -.907256081E+02 -.905352020E+02 -.903302628E+02 -.901154671E+02 -.898952862E+02 -.896738400E+02 -.894547887E+02 -.892412630E+02 -.890358319E+02 -.888405032E+02 -.886567510E+02 -.884855627E+02 -.883274981E+02 -.881827551E+02 -.880512352E+02 -.879326065E+02 -.878263613E+02 -.877318659E+02 -.876484032E+02 -.875752083E+02 -.875114963E+02 -.874564841E+02 -.874094070E+02 -.873695308E+02 -.873361592E+02 -.873086392E+02 -.872863639E+02 -.872687724E+02 -.872553497E+02 -.872456243E+02 -.872391652E+02 -.872355783E+02 -.872345014E+02 -.872355989E+02 -.872385549E+02 -.872430653E+02 -.872488279E+02 -.872555312E+02 -.872628401E+02 -.872703791E+02 -.872777126E+02 -.872843201E+02 -.872895686E+02 -.872926774E+02 -.872926774E+02
 -.872728545E+02 -.872728545E+02 -.872679491E+02 -.872595855E+02 -.872489032E+02 -.872368039E+02 -.872240077E+02 -.872110973E+02 -.871985588E+02 -.871868126E+02 -.871762393E+02 -.871672013E+02 -.871600600E+02 -.871551905E+02 -.871529937E+02 -.871539075E+02 -.871584152E+02 -.871670545E+02 -.871804248E+02 -.871991933E+02 -.872241006E+02 -.872559650E+02 -.872956845E+02 -.873442366E+02 -.874026751E+02 -.874721218E+02 -.875537529E+02 -.876487782E+02 -.877584103E+02 -.878838238E+02 -.880261004E+02 -.881861608E+02 -.883646806E+02 -.885619922E+02 -.887779739E+02 -.890119321E+02 -.892624836E+02 -.895274492E+02 -.898037733E+02 -.900874818E+02 -.903736945E+02 -.906566990E+02 -.909300910E+02 -.911869796E+02 -.914202535E+02 -.916229026E+02 -.917883868E+02 -.919110347E+02 -.919864378E+02 -.920117928E+02 -.919861365E+02 -.919104296E+02 -.917874732E+02 -.916216735E+02 -.914187001E+02 -.911850916E+02 -.909278571E+02 -.906541077E+02 -.903707345E+02 -.900841426E+02 -.898000455E+02 -.895233244E+02 -.892579544E+02 -.890069924E+02 -.887726181E+02 -.885562156E+02 -.883584788E+02 -.881795300E+02 -.880190369E+02 -.878763244E+02 -.877504720E+02 -.876403982E+02 -.875449286E+02 -.874628507E+02 -.873929550E+02 -.873340652E+02 -.872850599E+02 -.872448859E+02 -.872125663E+02 -.871872041E+02 -.871679821E+02 -.871541612E+02 -.871450761E+02 -.871401303E+02 -.871387905E+02 -.871405792E+02 -.871450684E+02 -.871518706E+02 -.871606307E+02 -.871710150E+02 -.871826993E+02 -.871953547E+02 -.872086295E+02 -.872221284E+02 -.872353861E+02 -.872478366E+02 -.872587738E+02 -.872673056E+02 -.872722962E+02 -.872722962E+02
 -.872492857E+02 -.872492857E+02 -.872421884E+02 -.872299903E+02 -.872142336E+02 -.871961102E+02 -.871765433E+02 -.871562555E+02 -.871358248E+02 -.871157285E+02 -.870963796E+02 -.870781567E+02 -.870614276E+02 -.870465704E+02 -.870339904E+02 -.870241356E+02 -.870175100E+02 -.870146872E+02 -.870163219E+02 -.870231622E+02 -.870360616E+02 -.870559897E+02 -.870840423E+02 -.871214510E+02 -.871695882E+02 -.872299698E+02 -.873042507E+02 -.873942120E+02 -.875017360E+02 -.876287668E+02 -.877772494E+02 -.879490459E+02 -.881458235E+02 -.883689112E+02 -.886191255E+02 -.888965684E+02 -.892004093E+02 -.895286668E+02 -.898780163E+02 -.902436539E+02 -.906192452E+02 -.909969778E+02 -.913677208E+02 -.917212853E+02 -.920467798E+02 -.923330749E+02 -.925694021E+02 -.927460945E+02 -.928554125E+02 -.928923273E+02 -.928550915E+02 -.927454493E+02 -.925684261E+02 -.923317584E+02 -.920451102E+02 -.917192474E+02 -.913652980E+02 -.909941531E+02 -.906160022E+02 -.902399777E+02 -.898738940E+02 -.895240877E+02 -.891953643E+02 -.888910498E+02 -.886131268E+02 -.883624264E+02 -.881388469E+02 -.879415719E+02 -.877692725E+02 -.876202814E+02 -.874927363E+02 -.873846918E+02 -.872942041E+02 -.872193903E+02 -.871584690E+02 -.871097852E+02 -.870718227E+02 -.870432088E+02 -.870227122E+02 -.870092374E+02 -.870018154E+02 -.869995940E+02 -.870018268E+02 -.870078617E+02 -.870171300E+02 -.870291345E+02 -.870434387E+02 -.870596545E+02 -.870774295E+02 -.870964330E+02 -.871163393E+02 -.871368082E+02 -.871574610E+02 -.871778521E+02 -.871974329E+02 -.872155084E+02 -.872311829E+02 -.872432942E+02 -.872503309E+02 -.872503309E+02
 -.872243998E+02 -.872243998E+02 -.872149654E+02 -.871986669E+02 -.871774633E+02 -.871528416E+02 -.871259275E+02 -.870975767E+02 -.870684472E+02 -.870390568E+02 -.870098307E+02 -.869811391E+02 -.869533284E+02 -.869267479E+02 -.869017714E+02 -.868788173E+02 -.868583670E+02 -.868409821E+02 -.868273226E+02 -.868181655E+02 -.868144238E+02 -.868171677E+02 -.868276465E+02 -.868473107E+02 -.868778346E+02 -.869211364E+02 -.869793942E+02 -.870550548E+02 -.871508299E+02 -.872696748E+02 -.874147403E+02 -.875892907E+02 -.877965749E+02 -.880396420E+02 -.883210912E+02 -.886427536E+02 -.890053122E+02 -.894078842E+02 -.898476081E+02 -.903192991E+02 -.908152396E+02 -.913251480E+02 -.918363150E+02 -.923338483E+02 -.928009895E+02 -.932195932E+02 -.935709891E+02 -.938374102E+02 -.940039270E+02 -.940605024E+02 -.940035880E+02 -.938367287E+02 -.935699574E+02 -.932181994E+02 -.927992168E+02 -.923316756E+02 -.918337184E+02 -.913221027E+02 -.908117224E+02 -.903152899E+02 -.898430909E+02 -.894028465E+02 -.889997443E+02 -.886366476E+02 -.883144404E+02 -.880324402E+02 -.877888158E+02 -.875809675E+02 -.874058460E+02 -.872602015E+02 -.871407692E+02 -.870443976E+02 -.869681306E+02 -.869092559E+02 -.868653260E+02 -.868341617E+02 -.868138443E+02 -.868026987E+02 -.867992737E+02 -.868023198E+02 -.868107669E+02 -.868237025E+02 -.868403511E+02 -.868600556E+02 -.868822588E+02 -.869064878E+02 -.869323372E+02 -.869594540E+02 -.869875208E+02 -.870162378E+02 -.870453024E+02 -.870743843E+02 -.871030959E+02 -.871309554E+02 -.871573416E+02 -.871814371E+02 -.872021587E+02 -.872180701E+02 -.872272734E+02 -.872272734E+02
 -.871988987E+02 -.871988987E+02 -.871870460E+02 -.871664931E+02 -.871396176E+02 -.871081977E+02 -.870735534E+02 -.870366608E+02 -.869982412E+02 -.869588320E+02 -.869188448E+02 -.868786121E+02 -.868384242E+02 -.867985606E+02 -.867593169E+02 -.867210280E+02 -.866840895E+02 -.866489807E+02 -.866162864E+02 -.865867221E+02 -.865611621E+02 -.865406709E+02 -.865265388E+02 -.865203230E+02 -.865238921E+02 -.865394745E+02 -.865697087E+02 -.866176923E+02 -.866870249E+02 -.867818367E+02 -.869067920E+02 -.870670528E+02 -.872681800E+02 -.875159493E+02 -.878160532E+02 -.881736622E+02 -.885928314E+02 -.890757630E+02 -.896219828E+02 -.902275473E+02 -.908844522E+02 -.915803807E+02 -.922987516E+02 -.930187485E+02 -.937149978E+02 -.943571988E+02 -.949108395E+02 -.953400705E+02 -.956127203E+02 -.957062035E+02 -.956123609E+02 -.953393488E+02 -.949097484E+02 -.943557260E+02 -.937131234E+02 -.930164448E+02 -.922959847E+02 -.915771149E+02 -.908806554E+02 -.902231942E+02 -.896170552E+02 -.890702487E+02 -.885867219E+02 -.881669514E+02 -.878087355E+02 -.875080191E+02 -.872596309E+02 -.870578777E+02 -.868969823E+02 -.867713827E+02 -.866759158E+02 -.866059158E+02 -.865572513E+02 -.865263214E+02 -.865100272E+02 -.865057289E+02 -.865111966E+02 -.865245606E+02 -.865442623E+02 -.865690104E+02 -.865977397E+02 -.866295761E+02 -.866638049E+02 -.866998439E+02 -.867372191E+02 -.867755435E+02 -.868144976E+02 -.868538103E+02 -.868932397E+02 -.869325518E+02 -.869714968E+02 -.870097798E+02 -.870470255E+02 -.870827341E+02 -.871162261E+02 -.871465736E+02 -.871725138E+02 -.871923412E+02 -.872037716E+02 -.872037716E+02
 -.871736478E+02 -.871736478E+02 -.871593780E+02 -.871345632E+02 -.871019863E+02 -.870637027E+02 -.870212116E+02 -.869755920E+02 -.869276074E+02 -.868777912E+02 -.868265146E+02 -.867740397E+02 -.867205618E+02 -.866662456E+02 -.866112531E+02 -.865557697E+02 -.865000274E+02 -.864443292E+02 -.863890741E+02 -.863347862E+02 -.862821486E+02 -.862320437E+02 -.861856023E+02 -.861442627E+02 -.861098404E+02 -.860846118E+02 -.860714107E+02 -.860737388E+02 -.860958858E+02 -.861430555E+02 -.862214855E+02 -.863385421E+02 -.865027600E+02 -.867237856E+02 -.870121628E+02 -.873788897E+02 -.878346690E+02 -.883887923E+02 -.890476630E+02 -.898131001E+02 -.906807810E+02 -.916393463E+02 -.926703600E+02 -.937480037E+02 -.948362663E+02 -.958840071E+02 -.968232362E+02 -.975752195E+02 -.980640265E+02 -.982337496E+02 -.980636409E+02 -.975744464E+02 -.968220705E+02 -.958824384E+02 -.948342743E+02 -.937455544E+02 -.926674062E+02 -.916358370E+02 -.906766734E+02 -.898083657E+02 -.890422855E+02 -.883827635E+02 -.878279845E+02 -.873715465E+02 -.870041575E+02 -.867151138E+02 -.864934157E+02 -.863285176E+02 -.862107714E+02 -.861316401E+02 -.860837559E+02 -.860608791E+02 -.860578039E+02 -.860702387E+02 -.860946801E+02 -.861282923E+02 -.861687970E+02 -.862143767E+02 -.862635913E+02 -.863153083E+02 -.863686439E+02 -.864229143E+02 -.864775961E+02 -.865322923E+02 -.865867056E+02 -.866406134E+02 -.866938477E+02 -.867462742E+02 -.867977721E+02 -.868482116E+02 -.868974277E+02 -.869451878E+02 -.869911518E+02 -.870348215E+02 -.870754769E+02 -.871120948E+02 -.871432474E+02 -.871669736E+02 -.871806161E+02 -.871806161E+02
 -.871496455E+02 -.871496455E+02 -.871330592E+02 -.871041506E+02 -.870660797E+02 -.870211553E+02 -.869710346E+02 -.869168774E+02 -.868594683E+02 -.867993142E+02 -.867367200E+02 -.866718465E+02 -.866047585E+02 -.865354604E+02 -.864639257E+02 -.863901214E+02 -.863140309E+02 -.862356747E+02 -.861551348E+02 -.860725816E+02 -.859883075E+02 -.859027689E+02 -.858166403E+02 -.857308832E+02 -.856468347E+02 -.855663202E+02 -.854917975E+02 -.854265365E+02 -.853748427E+02 -.853423280E+02 -.853362291E+02 -.853657645E+02 -.854425037E+02 -.855807003E+02 -.857974977E+02 -.861128733E+02 -.865491313E+02 -.871297158E+02 -.878771218E+02 -.888098172E+02 -.899384969E+02 -.912628759E+02 -.927710458E+02 -.944403896E+02 -.962291203E+02 -.980534815E+02 -.997750906E+02 -.101213316E+03 -.102178229E+03 -.102519388E+03 -.102177814E+03 -.101212484E+03 -.997738363E+02 -.980517953E+02 -.962269826E+02 -.944377613E+02 -.927678621E+02 -.912590654E+02 -.899340103E+02 -.888046311E+02 -.878712289E+02 -.871231156E+02 -.865418252E+02 -.861048621E+02 -.857887808E+02 -.855712746E+02 -.854323638E+02 -.853549023E+02 -.853246341E+02 -.853299867E+02 -.853617391E+02 -.854126523E+02 -.854771115E+02 -.855508089E+02 -.856304719E+02 -.857136406E+02 -.857984869E+02 -.858836714E+02 -.859682300E+02 -.860514861E+02 -.861329811E+02 -.862124215E+02 -.862896368E+02 -.863645471E+02 -.864371370E+02 -.865074342E+02 -.865754902E+02 -.866413628E+02 -.867050968E+02 -.867667027E+02 -.868261294E+02 -.868832313E+02 -.869377246E+02 -.869891318E+02 -.870367099E+02 -.870793590E+02 -.871155062E+02 -.871429571E+02 -.871587083E+02 -.871587083E+02
 -.871279719E+02 -.871279719E+02 -.871092791E+02 -.870766398E+02 -.870335478E+02 -.869825329E+02 -.869253829E+02 -.868633161E+02 -.867971198E+02 -.867272565E+02 -.866539447E+02 -.865772233E+02 -.864969994E+02 -.864130835E+02 -.863252165E+02 -.862330904E+02 -.861363647E+02 -.860346801E+02 -.859276742E+02 -.858149977E+02 -.856963364E+02 -.855714413E+02 -.854401700E+02 -.853025444E+02 -.851588329E+02 -.850096655E+02 -.848561949E+02 -.847003231E+02 -.845450140E+02 -.843947235E+02 -.842559773E+02 -.841381287E+02 -.840543128E+02 -.840225834E+02 -.840671546E+02 -.842195699E+02 -.845194832E+02 -.850145678E+02 -.857589215E+02 -.868092633E+02 -.882184129E+02 -.900265523E+02 -.922545352E+02 -.949090333E+02 -.979755763E+02 -.101339711E+03 -.104734106E+03 -.107745892E+03 -.109870859E+03 -.110648025E+03 -.109870416E+03 -.107745002E+03 -.104732759E+03 -.101337893E+03 -.979732634E+02 -.949061792E+02 -.922510490E+02 -.900223445E+02 -.882134462E+02 -.868035319E+02 -.857524308E+02 -.850073264E+02 -.845114992E+02 -.842108494E+02 -.840577005E+02 -.840123951E+02 -.840433855E+02 -.841264539E+02 -.842435428E+02 -.843815134E+02 -.845310092E+02 -.846855013E+02 -.848405309E+02 -.849931309E+02 -.851413966E+02 -.852841722E+02 -.854208249E+02 -.855510836E+02 -.856749232E+02 -.857924837E+02 -.859040114E+02 -.860098188E+02 -.861102545E+02 -.862056830E+02 -.862964686E+02 -.863829634E+02 -.864654959E+02 -.865443591E+02 -.866197970E+02 -.866919856E+02 -.867610087E+02 -.868268244E+02 -.868892204E+02 -.869477543E+02 -.870016766E+02 -.870498298E+02 -.870905193E+02 -.871213487E+02 -.871390089E+02 -.871390089E+02
 -.871097112E+02 -.871097112E+02 -.870892330E+02 -.870534254E+02 -.870060598E+02 -.869498453E+02 -.868866699E+02 -.868177913E+02 -.867439861E+02 -.866656623E+02 -.865829457E+02 -.864957468E+02 -.864038070E+02 -.863067308E+02 -.862040094E+02 -.860950332E+02 -.859790979E+02 -.858554069E+02 -.857230695E+02 -.855810970E+02 -.854284007E+02 -.852637899E+02 -.850859757E+02 -.848935855E+02 -.846851941E+02 -.844593843E+02 -.842148582E+02 -.839506271E+02 -.836663292E+02 -.833627416E+02 -.830425799E+02 -.827117039E+02 -.823808599E+02 -.820680802E+02 -.818017883E+02 -.816245075E+02 -.815968121E+02 -.818007895E+02 -.823418631E+02 -.833474638E+02 -.849609186E+02 -.873292554E+02 -.905854147E+02 -.948411292E+02 -.100226514E+03 -.106705532E+03 -.113876471E+03 -.120860072E+03 -.126250848E+03 -.128386298E+03 -.126250377E+03 -.120859123E+03 -.113875028E+03 -.106703570E+03 -.100223995E+03 -.948379918E+02 -.905815256E+02 -.873245385E+02 -.849553656E+02 -.833410864E+02 -.823346815E+02 -.817928258E+02 -.815880864E+02 -.816150349E+02 -.817915776E+02 -.820571334E+02 -.823691726E+02 -.826992658E+02 -.830293759E+02 -.833487517E+02 -.836515298E+02 -.839349911E+02 -.841983552E+02 -.844419808E+02 -.846668534E+02 -.848742681E+02 -.850656387E+02 -.852423875E+02 -.854058839E+02 -.855574136E+02 -.856981646E+02 -.858292236E+02 -.859515782E+02 -.860661206E+02 -.861736531E+02 -.862748915E+02 -.863704674E+02 -.864609264E+02 -.865467221E+02 -.866282032E+02 -.867055927E+02 -.867789567E+02 -.868481590E+02 -.869128005E+02 -.869721364E+02 -.870249693E+02 -.870695097E+02 -.871031970E+02 -.871224693E+02 -.871224693E+02
 -.870958537E+02 -.870958537E+02 -.870740137E+02 -.870357867E+02 -.869851521E+02 -.869249499E+02 -.868571386E+02 -.867829997E+02 -.867032928E+02 -.866183738E+02 -.865282854E+02 -.864328232E+02 -.863315796E+02 -.862239744E+02 -.861092706E+02 -.859865788E+02 -.858548519E+02 -.857128715E+02 -.855592259E+02 -.853922797E+02 -.852101360E+02 -.850105893E+02 -.847910699E+02 -.845485819E+02 -.842796371E+02 -.839801962E+02 -.836456372E+02 -.832707884E+02 -.828500940E+02 -.823780231E+02 -.818498912E+02 -.812633415E+02 -.806208085E+02 -.799333409E+02 -.792261485E+02 -.785460865E+02 -.779709530E+02 -.776199132E+02 -.776636453E+02 -.783321156E+02 -.799176045E+02 -.827713380E+02 -.872947118E+02 -.939321477E+02 -.103275414E+03 -.115904585E+03 -.131792187E+03 -.149652778E+03 -.165891647E+03 -.173803301E+03 -.165891148E+03 -.149651768E+03 -.131790644E+03 -.115902469E+03 -.103272666E+03 -.939286807E+02 -.872903434E+02 -.827660359E+02 -.799113827E+02 -.783250112E+02 -.776557037E+02 -.776111786E+02 -.779614620E+02 -.785358653E+02 -.792152118E+02 -.799216922E+02 -.806084417E+02 -.812502425E+02 -.818360393E+02 -.823633927E+02 -.828346554E+02 -.832545084E+02 -.836284798E+02 -.839621224E+02 -.842606050E+02 -.845285467E+02 -.847699839E+02 -.849884013E+02 -.851867919E+02 -.853677220E+02 -.855333940E+02 -.856857026E+02 -.858262821E+02 -.859565456E+02 -.860777170E+02 -.861908554E+02 -.862968731E+02 -.863965456E+02 -.864905150E+02 -.865792833E+02 -.866631968E+02 -.867424168E+02 -.868168759E+02 -.868862156E+02 -.869497017E+02 -.870061121E+02 -.870535897E+02 -.870894527E+02 -.871099508E+02 -.871099508E+02
 -.870871946E+02 -.870871946E+02 -.870645009E+02 -.870247560E+02 -.869720679E+02 -.869093554E+02 -.868386196E+02 -.867611536E+02 -.866777023E+02 -.865885843E+02 -.864937846E+02 -.863930181E+02 -.862857738E+02 -.861713417E+02 -.860488231E+02 -.859171281E+02 -.857749612E+02 -.856207935E+02 -.854528231E+02 -.852689211E+02 -.850665610E+02 -.848427274E+02 -.845938013E+02 -.843154179E+02 -.840022924E+02 -.836480208E+02 -.832448646E+02 -.827835604E+02 -.822532246E+02 -.816414929E+02 -.809351236E+02 -.801214274E+02 -.791910363E+02 -.781426775E+02 -.769907044E+02 -.757760718E+02 -.745811397E+02 -.735481680E+02 -.729007778E+02 -.729674346E+02 -.742067478E+02 -.772372658E+02 -.828832266E+02 -.922734661E+02 -.107146015E+03 -.130254676E+03 -.164645317E+03 -.212404106E+03 -.270115848E+03 -.315469584E+03 -.270115325E+03 -.212403044E+03 -.164643684E+03 -.130252417E+03 -.107143048E+03 -.922696720E+02 -.828784100E+02 -.772314201E+02 -.741999189E+02 -.729596898E+02 -.728921866E+02 -.735387921E+02 -.745710284E+02 -.757652595E+02 -.769792100E+02 -.781305046E+02 -.791781764E+02 -.801078615E+02 -.809208255E+02 -.816264311E+02 -.822373636E+02 -.827668615E+02 -.832272868E+02 -.836295206E+02 -.839828240E+02 -.842949325E+02 -.845722476E+02 -.848200507E+02 -.850427037E+02 -.852438220E+02 -.854264180E+02 -.855930158E+02 -.857457433E+02 -.858864036E+02 -.860165309E+02 -.861374335E+02 -.862502243E+02 -.863558417E+02 -.864550596E+02 -.865484869E+02 -.866365548E+02 -.867194907E+02 -.867972747E+02 -.868695779E+02 -.869356758E+02 -.869943330E+02 -.870436523E+02 -.870808779E+02 -.871021430E+02 -.871021430E+02
 -.870842504E+02 -.870842504E+02 -.870612662E+02 -.870210049E+02 -.869676173E+02 -.869040486E+02 -.868323140E+02 -.867537099E+02 -.866689753E+02 -.865784159E+02 -.864819957E+02 -.863794005E+02 -.862700822E+02 -.861532839E+02 -.860280481E+02 -.858932121E+02 -.857473890E+02 -.855889348E+02 -.854159020E+02 -.852259757E+02 -.850163886E+02 -.847838119E+02 -.845242150E+02 -.842326863E+02 -.839032114E+02 -.835284055E+02 -.830992103E+02 -.826045867E+02 -.820312763E+02 -.813637742E+02 -.805847619E+02 -.796764009E+02 -.786230718E+02 -.774163397E+02 -.760630550E+02 -.745974735E+02 -.730980211E+02 -.717089023E+02 -.706665359E+02 -.703316281E+02 -.712309936E+02 -.741219819E+02 -.801154691E+02 -.909627389E+02 -.109848243E+03 -.143267425E+03 -.203149470E+03 -.312896039E+03 -.520665908E+03 -.929864842E+03 -.520665374E+03 -.312894954E+03 -.203147798E+03 -.143265102E+03 -.109845173E+03 -.909587799E+02 -.801104442E+02 -.741158966E+02 -.712239091E+02 -.703236221E+02 -.706576849E+02 -.716992733E+02 -.730876677E+02 -.745864329E+02 -.760513476E+02 -.774039695E+02 -.786100289E+02 -.796626645E+02 -.805703033E+02 -.813485591E+02 -.820152669E+02 -.825877421E+02 -.830814875E+02 -.835097592E+02 -.838835940E+02 -.842120479E+02 -.845025027E+02 -.847609699E+02 -.849923578E+02 -.852006939E+02 -.853893037E+02 -.855609519E+02 -.857179526E+02 -.858622546E+02 -.859955071E+02 -.861191097E+02 -.862342487E+02 -.863419213E+02 -.864429490E+02 -.865379791E+02 -.866274733E+02 -.867116824E+02 -.867906038E+02 -.868639193E+02 -.869309081E+02 -.869903309E+02 -.870402772E+02 -.870779665E+02 -.870994924E+02 -.870994924E+02
 -.870872011E+02 -.870872011E+02 -.870645087E+02 -.870247669E+02 -.869720823E+02 -.869093730E+02 -.868386404E+02 -.867611775E+02 -.866777286E+02 -.865886136E+02 -.864938173E+02 -.863930540E+02 -.862858132E+02 -.861713845E+02 -.860488692E+02 -.859171774E+02 -.857750136E+02 -.856208488E+02 -.854528813E+02 -.852689824E+02 -.850666254E+02 -.848427948E+02 -.845938719E+02 -.843154915E+02 -.840023692E+02 -.836481005E+02 -.832449473E+02 -.827836461E+02 -.822533134E+02 -.816415847E+02 -.809352183E+02 -.801215253E+02 -.791911374E+02 -.781427817E+02 -.769908118E+02 -.757761819E+02 -.745812523E+02 -.735482825E+02 -.729008934E+02 -.729675500E+02 -.742068612E+02 -.772373754E+02 -.828833301E+02 -.922735625E+02 -.107146107E+03 -.130254765E+03 -.164645405E+03 -.212404193E+03 -.270115934E+03 -.315469669E+03 -.270115410E+03 -.212403129E+03 -.164643769E+03 -.130252503E+03 -.107143137E+03 -.922697653E+02 -.828785111E+02 -.772315280E+02 -.742000316E+02 -.729598054E+02 -.728923033E+02 -.735389084E+02 -.745711433E+02 -.757653722E+02 -.769793198E+02 -.781306114E+02 -.791782799E+02 -.801079619E+02 -.809209226E+02 -.816265250E+02 -.822374544E+02 -.827669493E+02 -.832273716E+02 -.836296024E+02 -.839829029E+02 -.842950084E+02 -.845723205E+02 -.848201207E+02 -.850427706E+02 -.852438860E+02 -.854264789E+02 -.855930737E+02 -.857457982E+02 -.858864553E+02 -.860165795E+02 -.861374790E+02 -.862502667E+02 -.863558809E+02 -.864550956E+02 -.865485197E+02 -.866365845E+02 -.867195172E+02 -.867972983E+02 -.868695986E+02 -.869356937E+02 -.869943484E+02 -.870436654E+02 -.870808895E+02 -.871021536E+02 -.871021536E+02
 -.870958683E+02 -.870958683E+02 -.870740307E+02 -.870358089E+02 -.869851808E+02 -.869249846E+02 -.868571798E+02 -.867830471E+02 -.867033458E+02 -.866184328E+02 -.865283511E+02 -.864328954E+02 -.863316585E+02 -.862240600E+02 -.861093626E+02 -.859866770E+02 -.858549562E+02 -.857129817E+02 -.855593419E+02 -.853924018E+02 -.852102642E+02 -.850107236E+02 -.847912104E+02 -.845487285E+02 -.842797898E+02 -.839803549E+02 -.836458018E+02 -.832709586E+02 -.828502699E+02 -.823782046E+02 -.818500781E+02 -.812635340E+02 -.806210063E+02 -.799335440E+02 -.792263566E+02 -.785462988E+02 -.779711686E+02 -.776201310E+02 -.776638634E+02 -.783323319E+02 -.799178161E+02 -.827715419E+02 -.872949052E+02 -.939323295E+02 -.103275590E+03 -.115904759E+03 -.131792359E+03 -.149652949E+03 -.165891818E+03 -.173803470E+03 -.165891317E+03 -.149651937E+03 -.131790813E+03 -.115902639E+03 -.103272839E+03 -.939288593E+02 -.872905345E+02 -.827662385E+02 -.799115943E+02 -.783252287E+02 -.776559242E+02 -.776113996E+02 -.779616815E+02 -.785360818E+02 -.792154243E+02 -.799218999E+02 -.806086441E+02 -.812504395E+02 -.818362307E+02 -.823635784E+02 -.828348354E+02 -.832546827E+02 -.836286484E+02 -.839622853E+02 -.842607621E+02 -.845286981E+02 -.847701294E+02 -.849885410E+02 -.851869257E+02 -.853678498E+02 -.855335158E+02 -.856858184E+02 -.858263918E+02 -.859566491E+02 -.860778143E+02 -.861909465E+02 -.862969578E+02 -.863966241E+02 -.864905870E+02 -.865793490E+02 -.866632563E+02 -.867424701E+02 -.868169230E+02 -.868862569E+02 -.869497375E+02 -.870061429E+02 -.870536161E+02 -.870894758E+02 -.871099720E+02 -.871099720E+02
 -.871097350E+02 -.871097350E+02 -.870892600E+02 -.870534583E+02 -.870061011E+02 -.869498957E+02 -.868867299E+02 -.868178611E+02 -.867440654E+02 -.866657512E+02 -.865830446E+02 -.864958557E+02 -.864039255E+02 -.863068589E+02 -.862041469E+02 -.860951798E+02 -.859792535E+02 -.858555714E+02 -.857232427E+02 -.855812793E+02 -.854285921E+02 -.852639904E+02 -.850861853E+02 -.848938043E+02 -.846854218E+02 -.844596207E+02 -.842151030E+02 -.839508799E+02 -.836665898E+02 -.833630098E+02 -.830428553E+02 -.827119862E+02 -.823811488E+02 -.820683753E+02 -.818020887E+02 -.816248122E+02 -.815971195E+02 -.818010977E+02 -.823421697E+02 -.833477659E+02 -.849612130E+02 -.873295388E+02 -.905856845E+02 -.948413873E+02 -.100226768E+03 -.106705784E+03 -.113876723E+03 -.120860324E+03 -.126251100E+03 -.128386549E+03 -.126250628E+03 -.120859373E+03 -.113875279E+03 -.106703821E+03 -.100224248E+03 -.948382493E+02 -.905817953E+02 -.873248227E+02 -.849556617E+02 -.833413912E+02 -.823349917E+02 -.817931383E+02 -.815883987E+02 -.816153449E+02 -.817918837E+02 -.820574345E+02 -.823694677E+02 -.826995544E+02 -.830296574E+02 -.833490258E+02 -.836517964E+02 -.839352499E+02 -.841986061E+02 -.844422236E+02 -.846670880E+02 -.848744943E+02 -.850658565E+02 -.852425966E+02 -.854060844E+02 -.855576053E+02 -.856983473E+02 -.858293974E+02 -.859517428E+02 -.860662761E+02 -.861737993E+02 -.862750283E+02 -.863705948E+02 -.864610443E+02 -.865468305E+02 -.866283020E+02 -.867056821E+02 -.867790367E+02 -.868482300E+02 -.869128626E+02 -.869721902E+02 -.870250156E+02 -.870695495E+02 -.871032318E+02 -.871225012E+02 -.871225012E+02
 -.871280057E+02 -.871280057E+02 -.871093166E+02 -.870766834E+02 -.870336005E+02 -.869825973E+02 -.869254601E+02 -.868634067E+02 -.867972243E+02 -.867273749E+02 -.866540767E+02 -.865773687E+02 -.864971578E+02 -.864132544E+02 -.863253995E+02 -.862332856E+02 -.861365717E+02 -.860348990E+02 -.859279049E+02 -.858152403E+02 -.856965908E+02 -.855717077E+02 -.854404483E+02 -.853028345E+02 -.851591346E+02 -.850099783E+02 -.848565184E+02 -.847006567E+02 -.845453572E+02 -.843950758E+02 -.842563381E+02 -.841384973E+02 -.840546884E+02 -.840229653E+02 -.840675415E+02 -.842199604E+02 -.845198752E+02 -.850149589E+02 -.857593087E+02 -.868096432E+02 -.882187819E+02 -.900269073E+02 -.922548754E+02 -.949093638E+02 -.979759036E+02 -.101340038E+03 -.104734434E+03 -.107746221E+03 -.109871189E+03 -.110648355E+03 -.109870746E+03 -.107745331E+03 -.104733088E+03 -.101338222E+03 -.979735926E+02 -.949065119E+02 -.922513920E+02 -.900227027E+02 -.882138190E+02 -.868039162E+02 -.857528229E+02 -.850077230E+02 -.845118972E+02 -.842112465E+02 -.840580946E+02 -.840127844E+02 -.840437689E+02 -.841268302E+02 -.842439112E+02 -.843818734E+02 -.845313602E+02 -.846858429E+02 -.848408626E+02 -.849934524E+02 -.851417077E+02 -.852844726E+02 -.854211144E+02 -.855513619E+02 -.856751903E+02 -.857927392E+02 -.859042552E+02 -.860100507E+02 -.861104744E+02 -.862058906E+02 -.862966639E+02 -.863831463E+02 -.864656662E+02 -.865445168E+02 -.866199420E+02 -.866921179E+02 -.867611284E+02 -.868269316E+02 -.868893153E+02 -.869478375E+02 -.870017487E+02 -.870498917E+02 -.870905725E+02 -.871213953E+02 -.871390517E+02 -.871390517E+02
 -.871496934E+02 -.871496934E+02 -.871331108E+02 -.871042084E+02 -.870661466E+02 -.870212352E+02 -.869711300E+02 -.869169896E+02 -.868595984E+02 -.867994625E+02 -.867368858E+02 -.866720292E+02 -.866049574E+02 -.865356749E+02 -.864641552E+02 -.863903660E+02 -.863142903E+02 -.862359489E+02 -.861554238E+02 -.860728854E+02 -.859886258E+02 -.859031017E+02 -.858169875E+02 -.857312446E+02 -.856472099E+02 -.855667088E+02 -.854921988E+02 -.854269498E+02 -.853752672E+02 -.853427628E+02 -.853366734E+02 -.853662172E+02 -.854429638E+02 -.855811665E+02 -.857979685E+02 -.861133467E+02 -.865496051E+02 -.871301871E+02 -.878775872E+02 -.888102731E+02 -.899389398E+02 -.912633037E+02 -.927714595E+02 -.944407940E+02 -.962295212E+02 -.980538826E+02 -.997754932E+02 -.101213720E+03 -.102178635E+03 -.102519794E+03 -.102178220E+03 -.101212889E+03 -.997742410E+02 -.980521989E+02 -.962273865E+02 -.944381691E+02 -.927682796E+02 -.912594975E+02 -.899344580E+02 -.888050924E+02 -.878717004E+02 -.871235935E+02 -.865423064E+02 -.861053436E+02 -.857892601E+02 -.855717498E+02 -.854328331E+02 -.853553644E+02 -.853250878E+02 -.853304310E+02 -.853621733E+02 -.854130756E+02 -.854775233E+02 -.855512087E+02 -.856308593E+02 -.857140152E+02 -.857988482E+02 -.858840191E+02 -.859685638E+02 -.860518057E+02 -.861332862E+02 -.862127119E+02 -.862899123E+02 -.863648074E+02 -.864373820E+02 -.865076636E+02 -.865757039E+02 -.866415607E+02 -.867052789E+02 -.867668688E+02 -.868262797E+02 -.868833659E+02 -.869378439E+02 -.869892363E+02 -.870368004E+02 -.870794369E+02 -.871155732E+02 -.871430157E+02 -.871587620E+02 -.871587620E+02
 -.871737165E+02 -.871737165E+02 -.871594501E+02 -.871346417E+02 -.871020741E+02 -.870638036E+02 -.870213294E+02 -.869757291E+02 -.869277655E+02 -.868779709E+02 -.868267156E+02 -.867742610E+02 -.867208027E+02 -.866665051E+02 -.866115308E+02 -.865560652E+02 -.865003408E+02 -.864446603E+02 -.863894229E+02 -.863351524E+02 -.862825319E+02 -.862324439E+02 -.861860192E+02 -.861446958E+02 -.861102893E+02 -.860850760E+02 -.860718896E+02 -.860742314E+02 -.860963911E+02 -.861435725E+02 -.862220130E+02 -.863390786E+02 -.865033043E+02 -.867243360E+02 -.870127175E+02 -.873794464E+02 -.878352252E+02 -.883893450E+02 -.890482089E+02 -.898136358E+02 -.906813036E+02 -.916398546E+02 -.926708548E+02 -.937484884E+02 -.948367452E+02 -.958844841E+02 -.968237134E+02 -.975756979E+02 -.980645060E+02 -.982342298E+02 -.980641211E+02 -.975749261E+02 -.968225497E+02 -.958829178E+02 -.948347561E+02 -.937460424E+02 -.926679048E+02 -.916363497E+02 -.906772012E+02 -.898089072E+02 -.890428381E+02 -.883833237E+02 -.878285490E+02 -.873721122E+02 -.870047218E+02 -.867156743E+02 -.864939704E+02 -.863290648E+02 -.862113096E+02 -.861321683E+02 -.860842728E+02 -.860613838E+02 -.860582957E+02 -.860707168E+02 -.860951439E+02 -.861287412E+02 -.861692304E+02 -.862147941E+02 -.862639923E+02 -.863156926E+02 -.863690110E+02 -.864232639E+02 -.864779278E+02 -.865326059E+02 -.865870008E+02 -.866408900E+02 -.866941055E+02 -.867465130E+02 -.867979918E+02 -.868484122E+02 -.868976092E+02 -.869453504E+02 -.869912959E+02 -.870349478E+02 -.870755863E+02 -.871121889E+02 -.871433284E+02 -.871670445E+02 -.871806811E+02 -.871806811E+02
 -.871989916E+02 -.871989916E+02 -.871871428E+02 -.871665971E+02 -.871397316E+02 -.871083251E+02 -.870736981E+02 -.870368262E+02 -.869984297E+02 -.869590447E+02 -.869190820E+02 -.868788731E+02 -.868387080E+02 -.867988665E+02 -.867596442E+02 -.867213761E+02 -.866844584E+02 -.866493700E+02 -.866166961E+02 -.865871520E+02 -.865616117E+02 -.865411397E+02 -.865270264E+02 -.865208290E+02 -.865244158E+02 -.865400153E+02 -.865702658E+02 -.866182648E+02 -.866876118E+02 -.867824366E+02 -.869074035E+02 -.870676744E+02 -.872688099E+02 -.875165856E+02 -.878166940E+02 -.881743050E+02 -.885934736E+02 -.890764019E+02 -.896226154E+02 -.902281706E+02 -.908850639E+02 -.915809796E+02 -.922993381E+02 -.930193243E+02 -.937155656E+02 -.943577615E+02 -.949113994E+02 -.953406294E+02 -.956132789E+02 -.957067624E+02 -.956129202E+02 -.953399088E+02 -.949103102E+02 -.943562910E+02 -.937136941E+02 -.930170241E+02 -.922965755E+02 -.915777189E+02 -.908812730E+02 -.902238242E+02 -.896176953E+02 -.890708960E+02 -.885873734E+02 -.881676041E+02 -.878093867E+02 -.875086663E+02 -.872602721E+02 -.870585109E+02 -.868976060E+02 -.867719953E+02 -.866765161E+02 -.866065027E+02 -.865578237E+02 -.865268784E+02 -.865105681E+02 -.865062528E+02 -.865117029E+02 -.865250485E+02 -.865447315E+02 -.865694602E+02 -.865981696E+02 -.866299857E+02 -.866641939E+02 -.867002117E+02 -.867375655E+02 -.867758681E+02 -.868148002E+02 -.868540908E+02 -.868934978E+02 -.869327875E+02 -.869717102E+02 -.870099711E+02 -.870471950E+02 -.870828827E+02 -.871163549E+02 -.871466844E+02 -.871726091E+02 -.871924246E+02 -.872038481E+02 -.872038481E+02
 -.872245130E+02 -.872245130E+02 -.872150844E+02 -.871987953E+02 -.871776039E+02 -.871529970E+02 -.871261011E+02 -.870977719E+02 -.870686669E+02 -.870393031E+02 -.870101043E+02 -.869814398E+02 -.869536557E+02 -.869271008E+02 -.869021491E+02 -.868792192E+02 -.868587926E+02 -.868414309E+02 -.868277946E+02 -.868186603E+02 -.868149409E+02 -.868177066E+02 -.868282065E+02 -.868478911E+02 -.868784346E+02 -.869217553E+02 -.869800312E+02 -.870557088E+02 -.871514999E+02 -.872703594E+02 -.874154380E+02 -.875899996E+02 -.877972933E+02 -.880403677E+02 -.883218221E+02 -.886434873E+02 -.890060464E+02 -.894086162E+02 -.898483354E+02 -.903200193E+02 -.908159508E+02 -.913258489E+02 -.918370052E+02 -.923345285E+02 -.928016611E+02 -.932202582E+02 -.935716492E+02 -.938380673E+02 -.940045825E+02 -.940611577E+02 -.940042442E+02 -.938373871E+02 -.935706195E+02 -.932188670E+02 -.927998918E+02 -.923323600E+02 -.918344136E+02 -.913228095E+02 -.908124404E+02 -.903160180E+02 -.898438270E+02 -.894035881E+02 -.890004887E+02 -.886373923E+02 -.883151828E+02 -.880331779E+02 -.877895466E+02 -.875816895E+02 -.874065574E+02 -.872609008E+02 -.871414549E+02 -.870450684E+02 -.869687854E+02 -.869098935E+02 -.868659454E+02 -.868347622E+02 -.868144249E+02 -.868032587E+02 -.867998124E+02 -.868028365E+02 -.868112611E+02 -.868241735E+02 -.868407985E+02 -.868604788E+02 -.868826576E+02 -.869068616E+02 -.869326858E+02 -.869597772E+02 -.869878183E+02 -.870165095E+02 -.870455484E+02 -.870746048E+02 -.871032914E+02 -.871311268E+02 -.871574902E+02 -.871815650E+02 -.872022687E+02 -.872181664E+02 -.872273617E+02 -.872273617E+02
 -.872494106E+02 -.872494106E+02 -.872423219E+02 -.872301370E+02 -.872143966E+02 -.871962915E+02 -.871767450E+02 -.871564806E+02 -.871360761E+02 -.871160084E+02 -.870966895E+02 -.870784971E+02 -.870617983E+02 -.870469707E+02 -.870344193E+02 -.870245921E+02 -.870179934E+02 -.870151968E+02 -.870168574E+02 -.870237233E+02 -.870366477E+02 -.870566001E+02 -.870846764E+02 -.871221078E+02 -.871702668E+02 -.872306693E+02 -.873049701E+02 -.873949501E+02 -.875024919E+02 -.876295390E+02 -.877780362E+02 -.879498456E+02 -.881466342E+02 -.883697308E+02 -.886199517E+02 -.888973991E+02 -.892012422E+02 -.895294995E+02 -.898788466E+02 -.902444799E+02 -.906200652E+02 -.909977905E+02 -.913685256E+02 -.917220822E+02 -.920475695E+02 -.923338583E+02 -.925701806E+02 -.927468696E+02 -.928561856E+02 -.928931000E+02 -.928558654E+02 -.927462258E+02 -.925692069E+02 -.923325449E+02 -.920459039E+02 -.917200494E+02 -.913661088E+02 -.909949728E+02 -.906168302E+02 -.902408127E+02 -.898747343E+02 -.895249312E+02 -.891962086E+02 -.888918926E+02 -.886139657E+02 -.883632593E+02 -.881396716E+02 -.879423866E+02 -.877700753E+02 -.876210706E+02 -.874935103E+02 -.873854493E+02 -.872949438E+02 -.872201109E+02 -.871591695E+02 -.871104644E+02 -.870724798E+02 -.870438428E+02 -.870233224E+02 -.870098229E+02 -.870023755E+02 -.870001282E+02 -.870023343E+02 -.870083421E+02 -.870175827E+02 -.870295591E+02 -.870438347E+02 -.870600216E+02 -.870777676E+02 -.870967419E+02 -.871166191E+02 -.871370590E+02 -.871576834E+02 -.871780471E+02 -.871976020E+02 -.872156539E+02 -.872313081E+02 -.872434038E+02 -.872504314E+02 -.872504314E+02
 -.872729835E+02 -.872729835E+02 -.872680896E+02 -.872597439E+02 -.872490834E+02 -.872370079E+02 -.872242363E+02 -.872113522E+02 -.871988423E+02 -.871871270E+02 -.871765864E+02 -.871675821E+02 -.871604748E+02 -.871556388E+02 -.871534746E+02 -.871544198E+02 -.871589578E+02 -.871676266E+02 -.871810257E+02 -.871998225E+02 -.872247576E+02 -.872566491E+02 -.872963950E+02 -.873449725E+02 -.874034352E+02 -.874729049E+02 -.875545579E+02 -.876496039E+02 -.877592556E+02 -.878846872E+02 -.880269804E+02 -.881870557E+02 -.883655884E+02 -.885629109E+02 -.887789013E+02 -.890128661E+02 -.892634220E+02 -.895283901E+02 -.898047145E+02 -.900884217E+02 -.903746315E+02 -.906576320E+02 -.909310193E+02 -.911879028E+02 -.914211718E+02 -.916238164E+02 -.917892969E+02 -.919119421E+02 -.919873437E+02 -.920126985E+02 -.919870433E+02 -.919113388E+02 -.917883860E+02 -.916225909E+02 -.914196230E+02 -.911860205E+02 -.909287922E+02 -.906550486E+02 -.903716805E+02 -.900850925E+02 -.898009975E+02 -.895242769E+02 -.892589053E+02 -.890079396E+02 -.887735596E+02 -.885571492E+02 -.883594026E+02 -.881804419E+02 -.880199353E+02 -.878772074E+02 -.877513381E+02 -.876412459E+02 -.875457565E+02 -.874636575E+02 -.873937393E+02 -.873348261E+02 -.872857962E+02 -.872455966E+02 -.872132504E+02 -.871878607E+02 -.871686105E+02 -.871547606E+02 -.871456458E+02 -.871406697E+02 -.871392989E+02 -.871410562E+02 -.871455134E+02 -.871522833E+02 -.871610108E+02 -.871713623E+02 -.871830139E+02 -.871956368E+02 -.872088798E+02 -.872223478E+02 -.872355764E+02 -.872480003E+02 -.872589147E+02 -.872674290E+02 -.872724094E+02 -.872724094E+02
 -.872947114E+02 -.872947114E+02 -.872918216E+02 -.872869713E+02 -.872809178E+02 -.872742837E+02 -.872675881E+02 -.872612737E+02 -.872557290E+02 -.872513071E+02 -.872483420E+02 -.872471619E+02 -.872481007E+02 -.872515073E+02 -.872577536E+02 -.872672410E+02 -.872804055E+02 -.872977228E+02 -.873197109E+02 -.873469330E+02 -.873799978E+02 -.874195599E+02 -.874663166E+02 -.875210032E+02 -.875843853E+02 -.876572465E+02 -.877403724E+02 -.878345285E+02 -.879404321E+02 -.880587175E+02 -.881898929E+02 -.883342903E+02 -.884920087E+02 -.886628507E+02 -.888462570E+02 -.890412408E+02 -.892463286E+02 -.894595134E+02 -.896782270E+02 -.898993396E+02 -.901191920E+02 -.903336650E+02 -.905382882E+02 -.907283851E+02 -.908992524E+02 -.910463643E+02 -.911655938E+02 -.912534346E+02 -.913072080E+02 -.913252316E+02 -.913069311E+02 -.912528792E+02 -.911647568E+02 -.910452411E+02 -.908978372E+02 -.907266713E+02 -.905362685E+02 -.903313320E+02 -.901165382E+02 -.898963580E+02 -.896749111E+02 -.894558573E+02 -.892423274E+02 -.890368902E+02 -.888415534E+02 -.886577912E+02 -.884865910E+02 -.883285127E+02 -.881837540E+02 -.880522167E+02 -.879335691E+02 -.878273034E+02 -.877327859E+02 -.876492998E+02 -.875760802E+02 -.875123421E+02 -.874573027E+02 -.874101973E+02 -.873702917E+02 -.873368897E+02 -.873093385E+02 -.872870310E+02 -.872694066E+02 -.872559503E+02 -.872461905E+02 -.872396965E+02 -.872360741E+02 -.872349613E+02 -.872360226E+02 -.872389422E+02 -.872434161E+02 -.872491426E+02 -.872558104E+02 -.872630849E+02 -.872705915E+02 -.872778952E+02 -.872844773E+02 -.872897062E+02 -.872928037E+02 -.872928037E+02
 -.873142489E+02 -.873142489E+02 -.873131441E+02 -.873113978E+02 -.873094194E+02 -.873075739E+02 -.873061914E+02 -.873055774E+02 -.873060206E+02 -.873078013E+02 -.873111985E+02 -.873164962E+02 -.873239889E+02 -.873339864E+02 -.873468180E+02 -.873628348E+02 -.873824128E+02 -.874059536E+02 -.874338861E+02 -.874666648E+02 -.875047690E+02 -.875486996E+02 -.875989740E+02 -.876561197E+02 -.877206644E+02 -.877931242E+02 -.878739883E+02 -.879636994E+02 -.880626311E+02 -.881710609E+02 -.882891394E+02 -.884168557E+02 -.885540010E+02 -.887001298E+02 -.888545232E+02 -.890161547E+02 -.891836628E+02 -.893553343E+02 -.895291006E+02 -.897025528E+02 -.898729759E+02 -.900374057E+02 -.901927079E+02 -.903356766E+02 -.904631515E+02 -.905721450E+02 -.906599752E+02 -.907243942E+02 -.907637030E+02 -.907768428E+02 -.907634535E+02 -.907238941E+02 -.906592226E+02 -.905711371E+02 -.904618848E+02 -.903341472E+02 -.901909112E+02 -.900353375E+02 -.898706315E+02 -.896999282E+02 -.895261921E+02 -.893521384E+02 -.891801770E+02 -.890123767E+02 -.888504516E+02 -.886957638E+02 -.885493404E+02 -.884119011E+02 -.882838918E+02 -.881655221E+02 -.880568035E+02 -.879575863E+02 -.878675935E+02 -.877864526E+02 -.877137215E+02 -.876489122E+02 -.875915098E+02 -.875409875E+02 -.874968195E+02 -.874584899E+02 -.874254998E+02 -.873973719E+02 -.873736540E+02 -.873539207E+02 -.873377736E+02 -.873248411E+02 -.873147772E+02 -.873072593E+02 -.873019856E+02 -.872986713E+02 -.872970447E+02 -.872968414E+02 -.872977986E+02 -.872996474E+02 -.873021047E+02 -.873048634E+02 -.873075812E+02 -.873098689E+02 -.873112760E+02 -.873112760E+02
 -.873314076E+02 -.873314076E+02 -.873318551E+02 -.873328006E+02 -.873343419E+02 -.873366106E+02 -.873397629E+02 -.873439749E+02 -.873494386E+02 -.873563602E+02 -.873649601E+02 -.873754727E+02 -.873881468E+02 -.874032466E+02 -.874210521E+02 -.874418594E+02 -.874659807E+02 -.874937433E+02 -.875254893E+02 -.875615726E+02 -.876023565E+02 -.876482092E+02 -.876994986E+02 -.877565847E+02 -.878198112E+02 -.878894943E+02 -.879659098E+02 -.880492782E+02 -.881397468E+02 -.882373710E+02 -.883420924E+02 -.884537170E+02 -.885718922E+02 -.886960850E+02 -.888255618E+02 -.889593725E+02 -.890963400E+02 -.892350573E+02 -.893738943E+02 -.895110161E+02 -.896444127E+02 -.897719433E+02 -.898913914E+02 -.900005316E+02 -.900972048E+02 -.901793988E+02 -.902453283E+02 -.902935118E+02 -.903228382E+02 -.903326183E+02 -.903226187E+02 -.902930724E+02 -.902446679E+02 -.901785158E+02 -.900960975E+02 -.899991977E+02 -.898898289E+02 -.897701499E+02 -.896423863E+02 -.895087548E+02 -.893713967E+02 -.892323222E+02 -.890933669E+02 -.889561615E+02 -.888221135E+02 -.886924007E+02 -.885679739E+02 -.884495673E+02 -.883377148E+02 -.882327697E+02 -.881349270E+02 -.880442457E+02 -.879606717E+02 -.878840585E+02 -.878141869E+02 -.877507822E+02 -.876935297E+02 -.876420872E+02 -.875960962E+02 -.875551909E+02 -.875190050E+02 -.874871776E+02 -.874593572E+02 -.874352047E+02 -.874143956E+02 -.873966211E+02 -.873815883E+02 -.873690207E+02 -.873586574E+02 -.873502518E+02 -.873435710E+02 -.873383938E+02 -.873345097E+02 -.873317172E+02 -.873298225E+02 -.873286394E+02 -.873279895E+02 -.873277041E+02 -.873276283E+02 -.873276283E+02
 -.873461305E+02 -.873461305E+02 -.873478969E+02 -.873511223E+02 -.873556323E+02 -.873613520E+02 -.873682819E+02 -.873764797E+02 -.873860467E+02 -.873971180E+02 -.874098553E+02 -.874244426E+02 -.874410812E+02 -.874599883E+02 -.874813939E+02 -.875055398E+02 -.875326769E+02 -.875630640E+02 -.875969654E+02 -.876346476E+02 -.876763764E+02 -.877224118E+02 -.877730035E+02 -.878283834E+02 -.878887591E+02 -.879543040E+02 -.880251477E+02 -.881013645E+02 -.881829610E+02 -.882698626E+02 -.883618998E+02 -.884587938E+02 -.885601441E+02 -.886654153E+02 -.887739284E+02 -.888848538E+02 -.889972091E+02 -.891098632E+02 -.892215453E+02 -.893308625E+02 -.894363236E+02 -.895363721E+02 -.896294241E+02 -.897139138E+02 -.897883425E+02 -.898513286E+02 -.899016588E+02 -.899383337E+02 -.899606083E+02 -.899680225E+02 -.899604207E+02 -.899379583E+02 -.899010953E+02 -.898505764E+02 -.897874008E+02 -.897127821E+02 -.896281016E+02 -.895348584E+02 -.894346185E+02 -.893289658E+02 -.892194576E+02 -.891075852E+02 -.889947423E+02 -.888821999E+02 -.887710902E+02 -.886623960E+02 -.885569476E+02 -.884554250E+02 -.883583642E+02 -.882661669E+02 -.881791126E+02 -.880973719E+02 -.880210204E+02 -.879500530E+02 -.878843964E+02 -.878239227E+02 -.877684597E+02 -.877178019E+02 -.876717189E+02 -.876299633E+02 -.875922771E+02 -.875583969E+02 -.875280586E+02 -.875010006E+02 -.874769664E+02 -.874557072E+02 -.874369830E+02 -.874205642E+02 -.874062327E+02 -.873937830E+02 -.873830232E+02 -.873737774E+02 -.873658876E+02 -.873592177E+02 -.873536585E+02 -.873491349E+02 -.873456162E+02 -.873431303E+02 -.873417827E+02 -.873417827E+02
 -.873584648E+02 -.873584648E+02 -.873613249E+02 -.873664346E+02 -.873733872E+02 -.873819298E+02 -.873919266E+02 -.874033301E+02 -.874161594E+02 -.874304837E+02 -.874464096E+02 -.874640721E+02 -.874836272E+02 -.875052467E+02 -.875291135E+02 -.875554191E+02 -.875843597E+02 -.876161340E+02 -.876509400E+02 -.876889721E+02 -.877304176E+02 -.877754520E+02 -.878242351E+02 -.878769051E+02 -.879335723E+02 -.879943125E+02 -.880591595E+02 -.881280966E+02 -.882010480E+02 -.882778705E+02 -.883583442E+02 -.884421641E+02 -.885289333E+02 -.886181566E+02 -.887092362E+02 -.888014710E+02 -.888940578E+02 -.889860972E+02 -.890766032E+02 -.891645179E+02 -.892487298E+02 -.893280977E+02 -.894014773E+02 -.894677520E+02 -.895258646E+02 -.895748503E+02 -.896138682E+02 -.896422304E+02 -.896594264E+02 -.896651421E+02 -.896592715E+02 -.896419206E+02 -.896134037E+02 -.895742311E+02 -.895250909E+02 -.894668242E+02 -.894003960E+02 -.893268636E+02 -.892473441E+02 -.891629821E+02 -.890749193E+02 -.889842675E+02 -.888920853E+02 -.887993594E+02 -.887069898E+02 -.886157802E+02 -.885264329E+02 -.884395462E+02 -.883556164E+02 -.882750414E+02 -.881981270E+02 -.881250944E+02 -.880560881E+02 -.879911850E+02 -.879304033E+02 -.878737109E+02 -.878210335E+02 -.877722625E+02 -.877272618E+02 -.876858738E+02 -.876479249E+02 -.876132303E+02 -.875815980E+02 -.875528320E+02 -.875267356E+02 -.875031136E+02 -.874817748E+02 -.874625342E+02 -.874452150E+02 -.874296519E+02 -.874156938E+02 -.874032087E+02 -.873920890E+02 -.873822598E+02 -.873736890E+02 -.873664011E+02 -.873604956E+02 -.873561714E+02 -.873537580E+02 -.873537580E+02
 -.873685344E+02 -.873685344E+02 -.873722774E+02 -.873789031E+02 -.873878109E+02 -.873985986E+02 -.874110140E+02 -.874249186E+02 -.874402593E+02 -.874570463E+02 -.874753361E+02 -.874952190E+02 -.875168090E+02 -.875402366E+02 -.875656426E+02 -.875931740E+02 -.876229800E+02 -.876552087E+02 -.876900041E+02 -.877275030E+02 -.877678314E+02 -.878111015E+02 -.878574070E+02 -.879068193E+02 -.879593825E+02 -.880151083E+02 -.880739706E+02 -.881358999E+02 -.882007772E+02 -.882684290E+02 -.883386214E+02 -.884110558E+02 -.884853649E+02 -.885611103E+02 -.886377815E+02 -.887147970E+02 -.887915075E+02 -.888672020E+02 -.889411161E+02 -.890124438E+02 -.890803514E+02 -.891439947E+02 -.892025379E+02 -.892551739E+02 -.893011460E+02 -.893397690E+02 -.893704500E+02 -.893927065E+02 -.894061819E+02 -.894106575E+02 -.894060597E+02 -.893924622E+02 -.893700841E+02 -.893392821E+02 -.893005389E+02 -.892544478E+02 -.892016943E+02 -.891430353E+02 -.890792785E+02 -.890112600E+02 -.889398247E+02 -.888658067E+02 -.887900126E+02 -.887132075E+02 -.886361030E+02 -.885593494E+02 -.884835289E+02 -.884091528E+02 -.883366606E+02 -.882664206E+02 -.881987325E+02 -.881338313E+02 -.880718919E+02 -.880130345E+02 -.879573303E+02 -.879048068E+02 -.878554542E+02 -.878092300E+02 -.877660650E+02 -.877258674E+02 -.876885273E+02 -.876539209E+02 -.876219134E+02 -.875923628E+02 -.875651221E+02 -.875400424E+02 -.875169754E+02 -.874957760E+02 -.874763058E+02 -.874584364E+02 -.874420552E+02 -.874270707E+02 -.874134221E+02 -.874010896E+02 -.873901094E+02 -.873805931E+02 -.873727522E+02 -.873669304E+02 -.873636460E+02 -.873636460E+02
 -.873765147E+02 -.873765147E+02 -.873809487E+02 -.873887557E+02 -.873991787E+02 -.874116925E+02 -.874259487E+02 -.874417324E+02 -.874589287E+02 -.874774966E+02 -.874974485E+02 -.875188352E+02 -.875417335E+02 -.875662376E+02 -.875924517E+02 -.876204852E+02 -.876504479E+02 -.876824470E+02 -.877165834E+02 -.877529492E+02 -.877916245E+02 -.878326747E+02 -.878761468E+02 -.879220663E+02 -.879704338E+02 -.880212212E+02 -.880743676E+02 -.881297760E+02 -.881873092E+02 -.882467864E+02 -.883079807E+02 -.883706159E+02 -.884343654E+02 -.884988514E+02 -.885636457E+02 -.886282713E+02 -.886922066E+02 -.887548904E+02 -.888157294E+02 -.888741066E+02 -.889293924E+02 -.889809566E+02 -.890281818E+02 -.890704772E+02 -.891072935E+02 -.891381367E+02 -.891625819E+02 -.891802848E+02 -.891909919E+02 -.891945483E+02 -.891909017E+02 -.891801045E+02 -.891623123E+02 -.891377788E+02 -.891068486E+02 -.890699471E+02 -.890275686E+02 -.889802630E+02 -.889286213E+02 -.888732617E+02 -.888148148E+02 -.887539109E+02 -.886911674E+02 -.886271787E+02 -.885625065E+02 -.884976733E+02 -.884331569E+02 -.883693864E+02 -.883067406E+02 -.882455473E+02 -.881860835E+02 -.881285778E+02 -.880732120E+02 -.880201247E+02 -.879694144E+02 -.879211436E+02 -.878753421E+02 -.878320113E+02 -.877911275E+02 -.877526456E+02 -.877165024E+02 -.876826199E+02 -.876509078E+02 -.876212665E+02 -.875935898E+02 -.875677671E+02 -.875436864E+02 -.875212376E+02 -.875003156E+02 -.874808256E+02 -.874626891E+02 -.874458515E+02 -.874302931E+02 -.874160426E+02 -.874031955E+02 -.873919370E+02 -.873825724E+02 -.873755657E+02 -.873715896E+02 -.873715896E+02
 -.873826117E+02 -.873826117E+02 -.873875654E+02 -.873962565E+02 -.874078051E+02 -.874215887E+02 -.874371814E+02 -.874543058E+02 -.874727957E+02 -.874925670E+02 -.875135945E+02 -.875358949E+02 -.875595133E+02 -.875845127E+02 -.876109667E+02 -.876389534E+02 -.876685507E+02 -.876998332E+02 -.877328686E+02 -.877677151E+02 -.878044191E+02 -.878430125E+02 -.878835103E+02 -.879259079E+02 -.879701787E+02 -.880162713E+02 -.880641073E+02 -.881135782E+02 -.881645438E+02 -.882168298E+02 -.882702263E+02 -.883244868E+02 -.883793278E+02 -.884344292E+02 -.884894354E+02 -.885439581E+02 -.885975791E+02 -.886498556E+02 -.887003251E+02 -.887485133E+02 -.887939409E+02 -.888361332E+02 -.888746292E+02 -.889089913E+02 -.889388154E+02 -.889637404E+02 -.889834570E+02 -.889977158E+02 -.890063338E+02 -.890091991E+02 -.890062742E+02 -.889975972E+02 -.889832801E+02 -.889635065E+02 -.889385262E+02 -.889086489E+02 -.888742363E+02 -.888356930E+02 -.887934571E+02 -.887479902E+02 -.886997676E+02 -.886492690E+02 -.885969699E+02 -.885433330E+02 -.884888023E+02 -.884337966E+02 -.883787053E+02 -.883238846E+02 -.882696559E+02 -.882163036E+02 -.881640754E+02 -.881131824E+02 -.880638003E+02 -.880160705E+02 -.879701031E+02 -.879259780E+02 -.878837484E+02 -.878434425E+02 -.878050668E+02 -.877686083E+02 -.877340369E+02 -.877013082E+02 -.876703654E+02 -.876411419E+02 -.876135635E+02 -.875875507E+02 -.875630218E+02 -.875398956E+02 -.875180962E+02 -.874975576E+02 -.874782310E+02 -.874600939E+02 -.874431622E+02 -.874275060E+02 -.874132704E+02 -.874007016E+02 -.873901813E+02 -.873822702E+02 -.873777638E+02 -.873777638E+02
 -.873870449E+02 -.873870449E+02 -.873923686E+02 -.874016845E+02 -.874140205E+02 -.874286798E+02 -.874451763E+02 -.874631834E+02 -.874824935E+02 -.875029871E+02 -.875246080E+02 -.875473444E+02 -.875712147E+02 -.875962560E+02 -.876225168E+02 -.876500496E+02 -.876789074E+02 -.877091392E+02 -.877407873E+02 -.877738852E+02 -.878084549E+02 -.878445054E+02 -.878820304E+02 -.879210063E+02 -.879613908E+02 -.880031209E+02 -.880461110E+02 -.880902519E+02 -.881354087E+02 -.881814204E+02 -.882280991E+02 -.882752295E+02 -.883225692E+02 -.883698497E+02 -.884167780E+02 -.884630387E+02 -.885082968E+02 -.885522021E+02 -.885943929E+02 -.886345021E+02 -.886721622E+02 -.887070125E+02 -.887387052E+02 -.887669125E+02 -.887913335E+02 -.888117006E+02 -.888277858E+02 -.888394056E+02 -.888464259E+02 -.888487650E+02 -.888463955E+02 -.888393453E+02 -.888276965E+02 -.888115839E+02 -.887911912E+02 -.887667472E+02 -.887385199E+02 -.887068108E+02 -.886719482E+02 -.886342806E+02 -.885941693E+02 -.885519825E+02 -.885080881E+02 -.884628483E+02 -.884166144E+02 -.883697220E+02 -.883224875E+02 -.882752050E+02 -.882281438E+02 -.881815473E+02 -.881356320E+02 -.880905870E+02 -.880465748E+02 -.880037312E+02 -.879621672E+02 -.879219696E+02 -.878832033E+02 -.878459121E+02 -.878101214E+02 -.877758390E+02 -.877430581E+02 -.877117580E+02 -.876819066E+02 -.876534623E+02 -.876263757E+02 -.876005921E+02 -.875760539E+02 -.875527044E+02 -.875304914E+02 -.875093736E+02 -.874893274E+02 -.874703574E+02 -.874525095E+02 -.874358881E+02 -.874206785E+02 -.874071761E+02 -.873958229E+02 -.873872544E+02 -.873823602E+02 -.873823602E+02
 -.873900345E+02 -.873900345E+02 -.873955994E+02 -.874053181E+02 -.874181527E+02 -.874333530E+02 -.874503883E+02 -.874688946E+02 -.874886322E+02 -.875094537E+02 -.875312777E+02 -.875540693E+02 -.875778249E+02 -.876025610E+02 -.876283052E+02 -.876550904E+02 -.876829495E+02 -.877119122E+02 -.877420021E+02 -.877732347E+02 -.878056150E+02 -.878391367E+02 -.878737799E+02 -.879095102E+02 -.879462773E+02 -.879840138E+02 -.880226342E+02 -.880620338E+02 -.881020882E+02 -.881426525E+02 -.881835618E+02 -.882246306E+02 -.882656539E+02 -.883064081E+02 -.883466523E+02 -.883861307E+02 -.884245749E+02 -.884617067E+02 -.884972423E+02 -.885308956E+02 -.885623829E+02 -.885914277E+02 -.886177649E+02 -.886411464E+02 -.886613457E+02 -.886781621E+02 -.886914251E+02 -.887009983E+02 -.887067820E+02 -.887087156E+02 -.887067788E+02 -.887009924E+02 -.886914176E+02 -.886781546E+02 -.886613404E+02 -.886411459E+02 -.886177724E+02 -.885914472E+02 -.885624189E+02 -.885309532E+02 -.884973272E+02 -.884618254E+02 -.884247346E+02 -.883863394E+02 -.883469187E+02 -.883067418E+02 -.882660655E+02 -.882251315E+02 -.881841643E+02 -.881433702E+02 -.881029355E+02 -.880630265E+02 -.880237891E+02 -.879853491E+02 -.879478125E+02 -.879112662E+02 -.878757793E+02 -.878414034E+02 -.878081747E+02 -.877761144E+02 -.877452307E+02 -.877155198E+02 -.876869672E+02 -.876595497E+02 -.876332369E+02 -.876079932E+02 -.875837806E+02 -.875605615E+02 -.875383039E+02 -.875169862E+02 -.874966062E+02 -.874771906E+02 -.874588098E+02 -.874415959E+02 -.874257660E+02 -.874116533E+02 -.873997452E+02 -.873907331E+02 -.873855747E+02 -.873855747E+02
 -.873917925E+02 -.873917925E+02 -.873974898E+02 -.874074237E+02 -.874205144E+02 -.874359759E+02 -.874532468E+02 -.874719361E+02 -.874917807E+02 -.875126115E+02 -.875343275E+02 -.875568757E+02 -.875802350E+02 -.876044051E+02 -.876293976E+02 -.876552296E+02 -.876819189E+02 -.877094807E+02 -.877379248E+02 -.877672540E+02 -.877974621E+02 -.878285326E+02 -.878604380E+02 -.878931383E+02 -.879265804E+02 -.879606971E+02 -.879954069E+02 -.880306128E+02 -.880662029E+02 -.881020492E+02 -.881380087E+02 -.881739234E+02 -.882096208E+02 -.882449153E+02 -.882796094E+02 -.883134956E+02 -.883463579E+02 -.883779752E+02 -.884081232E+02 -.884365778E+02 -.884631183E+02 -.884875309E+02 -.885096119E+02 -.885291717E+02 -.885460378E+02 -.885600579E+02 -.885711034E+02 -.885790713E+02 -.885838868E+02 -.885855042E+02 -.885839086E+02 -.885791156E+02 -.885711712E+02 -.885601509E+02 -.885461582E+02 -.885293224E+02 -.885097963E+02 -.884877530E+02 -.884633829E+02 -.884368901E+02 -.884084892E+02 -.883784017E+02 -.883468522E+02 -.883140659E+02 -.882802647E+02 -.882456654E+02 -.882104763E+02 -.881748959E+02 -.881391108E+02 -.881032943E+02 -.880676055E+02 -.880321888E+02 -.879971728E+02 -.879626711E+02 -.879287817E+02 -.878955875E+02 -.878631570E+02 -.878315448E+02 -.878007923E+02 -.877709285E+02 -.877419712E+02 -.877139276E+02 -.876867959E+02 -.876605662E+02 -.876352221E+02 -.876107430E+02 -.875871056E+02 -.875642882E+02 -.875422743E+02 -.875210588E+02 -.875006564E+02 -.874811120E+02 -.874625152E+02 -.874450195E+02 -.874288662E+02 -.874144162E+02 -.874021895E+02 -.873929158E+02 -.873875989E+02 -.873875989E+02
 -.873925165E+02 -.873925165E+02 -.873982555E+02 -.874082489E+02 -.874213952E+02 -.874368876E+02 -.874541460E+02 -.874727618E+02 -.874924553E+02 -.875130422E+02 -.875344067E+02 -.875564816E+02 -.875792324E+02 -.876026457E+02 -.876267206E+02 -.876514621E+02 -.876768767E+02 -.877029688E+02 -.877297385E+02 -.877571798E+02 -.877852791E+02 -.878140142E+02 -.878433534E+02 -.878732547E+02 -.879036655E+02 -.879345217E+02 -.879657478E+02 -.879972561E+02 -.880289472E+02 -.880607097E+02 -.880924208E+02 -.881239463E+02 -.881551420E+02 -.881858540E+02 -.882159205E+02 -.882451726E+02 -.882734365E+02 -.883005353E+02 -.883262912E+02 -.883505274E+02 -.883730710E+02 -.883937555E+02 -.884124230E+02 -.884289271E+02 -.884431352E+02 -.884549308E+02 -.884642155E+02 -.884709109E+02 -.884749600E+02 -.884763284E+02 -.884750046E+02 -.884710006E+02 -.884643515E+02 -.884551148E+02 -.884433695E+02 -.884292147E+02 -.884127673E+02 -.883941606E+02 -.883735417E+02 -.883510691E+02 -.883269099E+02 -.883012379E+02 -.882742304E+02 -.882460660E+02 -.882169225E+02 -.881869744E+02 -.881563913E+02 -.881253361E+02 -.880939635E+02 -.880624187E+02 -.880308368E+02 -.879993416E+02 -.879680457E+02 -.879370496E+02 -.879064420E+02 -.878762998E+02 -.878466882E+02 -.878176611E+02 -.877892619E+02 -.877615234E+02 -.877344690E+02 -.877081132E+02 -.876824625E+02 -.876575167E+02 -.876332697E+02 -.876097117E+02 -.875868314E+02 -.875646189E+02 -.875430703E+02 -.875221936E+02 -.875020167E+02 -.874825986E+02 -.874640438E+02 -.874465216E+02 -.874302906E+02 -.874157306E+02 -.874033826E+02 -.873940001E+02 -.873886137E+02 -.873886137E+02
 -.873923860E+02 -.873923860E+02 -.873980924E+02 -.874080184E+02 -.874210567E+02 -.874363936E+02 -.874534397E+02 -.874717770E+02 -.874911156E+02 -.875112607E+02 -.875320863E+02 -.875535146E+02 -.875755010E+02 -.875980222E+02 -.876210677E+02 -.876446335E+02 -.876687174E+02 -.876933165E+02 -.877184238E+02 -.877440277E+02 -.877701099E+02 -.877966453E+02 -.878236005E+02 -.878509341E+02 -.878785956E+02 -.879065257E+02 -.879346557E+02 -.879629076E+02 -.879911942E+02 -.880194191E+02 -.880474775E+02 -.880752561E+02 -.881026343E+02 -.881294848E+02 -.881556746E+02 -.881810663E+02 -.882055193E+02 -.882288918E+02 -.882510418E+02 -.882718291E+02 -.882911175E+02 -.883087760E+02 -.883246815E+02 -.883387200E+02 -.883507885E+02 -.883607970E+02 -.883686696E+02 -.883743460E+02 -.883777825E+02 -.883789525E+02 -.883778474E+02 -.883744764E+02 -.883688665E+02 -.883610623E+02 -.883511244E+02 -.883391294E+02 -.883251681E+02 -.883093438E+02 -.882917712E+02 -.882725742E+02 -.882518842E+02 -.882298384E+02 -.882065774E+02 -.881822440E+02 -.881569809E+02 -.881309294E+02 -.881042276E+02 -.880770093E+02 -.880494027E+02 -.880215294E+02 -.879935034E+02 -.879654307E+02 -.879374085E+02 -.879095251E+02 -.878818595E+02 -.878544814E+02 -.878274515E+02 -.878008211E+02 -.877746330E+02 -.877489215E+02 -.877237127E+02 -.876990255E+02 -.876748719E+02 -.876512583E+02 -.876281860E+02 -.876056534E+02 -.875836580E+02 -.875621991E+02 -.875412826E+02 -.875209264E+02 -.875011688E+02 -.874820794E+02 -.874637735E+02 -.874464315E+02 -.874303231E+02 -.874158394E+02 -.874035327E+02 -.873941677E+02 -.873887854E+02 -.873887854E+02
 -.873915610E+02 -.873915610E+02 -.873971750E+02 -.874069313E+02 -.874197311E+02 -.874347637E+02 -.874514396E+02 -.874693375E+02 -.874881630E+02 -.875077150E+02 -.875278608E+02 -.875485154E+02 -.875696267E+02 -.875911641E+02 -.876131100E+02 -.876354537E+02 -.876581870E+02 -.876813014E+02 -.877047855E+02 -.877286239E+02 -.877527961E+02 -.877772754E+02 -.878020289E+02 -.878270168E+02 -.878521922E+02 -.878775008E+02 -.879028812E+02 -.879282646E+02 -.879535751E+02 -.879787299E+02 -.880036397E+02 -.880282092E+02 -.880523375E+02 -.880759191E+02 -.880988449E+02 -.881210025E+02 -.881422780E+02 -.881625569E+02 -.881817255E+02 -.881996719E+02 -.882162880E+02 -.882314703E+02 -.882451218E+02 -.882571530E+02 -.882674835E+02 -.882760430E+02 -.882827725E+02 -.882876250E+02 -.882905667E+02 -.882915771E+02 -.882906494E+02 -.882877911E+02 -.882830230E+02 -.882763797E+02 -.882679086E+02 -.882576695E+02 -.882457330E+02 -.882321804E+02 -.882171016E+02 -.882005943E+02 -.881827626E+02 -.881637154E+02 -.881435650E+02 -.881224261E+02 -.881004136E+02 -.880776425E+02 -.880542255E+02 -.880302727E+02 -.880058906E+02 -.879811805E+02 -.879562388E+02 -.879311556E+02 -.879060146E+02 -.878808927E+02 -.878558595E+02 -.878309775E+02 -.878063018E+02 -.877818805E+02 -.877577541E+02 -.877339568E+02 -.877105156E+02 -.876874518E+02 -.876647808E+02 -.876425132E+02 -.876206556E+02 -.875992125E+02 -.875781876E+02 -.875575874E+02 -.875374251E+02 -.875177262E+02 -.874985366E+02 -.874799335E+02 -.874620396E+02 -.874450422E+02 -.874292170E+02 -.874149600E+02 -.874028267E+02 -.873935819E+02 -.873882637E+02 -.873882637E+02
 -.873901815E+02 -.873901815E+02 -.873956558E+02 -.874051618E+02 -.874176204E+02 -.874322326E+02 -.874484156E+02 -.874657507E+02 -.874839430E+02 -.875027891E+02 -.875221523E+02 -.875419432E+02 -.875621045E+02 -.875826004E+02 -.876034082E+02 -.876245124E+02 -.876459006E+02 -.876675604E+02 -.876894777E+02 -.877116349E+02 -.877340104E+02 -.877565777E+02 -.877793050E+02 -.878021550E+02 -.878250847E+02 -.878480454E+02 -.878709824E+02 -.878938355E+02 -.879165391E+02 -.879390222E+02 -.879612090E+02 -.879830191E+02 -.880043684E+02 -.880251693E+02 -.880453319E+02 -.880647642E+02 -.880833734E+02 -.881010669E+02 -.881177529E+02 -.881333418E+02 -.881477472E+02 -.881608867E+02 -.881726833E+02 -.881830665E+02 -.881919727E+02 -.881993466E+02 -.882051421E+02 -.882093222E+02 -.882118605E+02 -.882127411E+02 -.882119587E+02 -.882095191E+02 -.882054387E+02 -.881997448E+02 -.881924746E+02 -.881836749E+02 -.881734016E+02 -.881617188E+02 -.881486977E+02 -.881344158E+02 -.881189562E+02 -.881024058E+02 -.880848549E+02 -.880663960E+02 -.880471223E+02 -.880271273E+02 -.880065036E+02 -.879853420E+02 -.879637307E+02 -.879417546E+02 -.879194949E+02 -.878970281E+02 -.878744259E+02 -.878517550E+02 -.878290763E+02 -.878064453E+02 -.877839116E+02 -.877615190E+02 -.877393056E+02 -.877173040E+02 -.876955413E+02 -.876740394E+02 -.876528157E+02 -.876318835E+02 -.876112531E+02 -.875909330E+02 -.875709317E+02 -.875512609E+02 -.875319391E+02 -.875129973E+02 -.874944870E+02 -.874764904E+02 -.874591347E+02 -.874426104E+02 -.874271951E+02 -.874132842E+02 -.874014292E+02 -.873923869E+02 -.873871811E+02 -.873871811E+02
 -.873883681E+02 -.873883681E+02 -.873936659E+02 -.874028596E+02 -.874148979E+02 -.874290011E+02 -.874445986E+02 -.874612785E+02 -.874787492E+02 -.874968079E+02 -.875153166E+02 -.875341834E+02 -.875533479E+02 -.875727707E+02 -.875924257E+02 -.876122941E+02 -.876323605E+02 -.876526102E+02 -.876730272E+02 -.876935932E+02 -.877142863E+02 -.877350808E+02 -.877559468E+02 -.877768498E+02 -.877977510E+02 -.878186068E+02 -.878393690E+02 -.878599853E+02 -.878803988E+02 -.879005490E+02 -.879203715E+02 -.879397986E+02 -.879587600E+02 -.879771829E+02 -.879949929E+02 -.880121147E+02 -.880284722E+02 -.880439901E+02 -.880585942E+02 -.880722122E+02 -.880847745E+02 -.880962153E+02 -.881064731E+02 -.881154916E+02 -.881232205E+02 -.881296160E+02 -.881346415E+02 -.881382678E+02 -.881404742E+02 -.881412481E+02 -.881405854E+02 -.881384907E+02 -.881349771E+02 -.881300660E+02 -.881237871E+02 -.881161774E+02 -.881072812E+02 -.880971497E+02 -.880858395E+02 -.880734127E+02 -.880599358E+02 -.880454788E+02 -.880301147E+02 -.880139182E+02 -.879969655E+02 -.879793330E+02 -.879610968E+02 -.879423320E+02 -.879231119E+02 -.879035076E+02 -.878835875E+02 -.878634166E+02 -.878430563E+02 -.878225640E+02 -.878019929E+02 -.877813918E+02 -.877608051E+02 -.877402723E+02 -.877198286E+02 -.876995045E+02 -.876793261E+02 -.876593153E+02 -.876394904E+02 -.876198663E+02 -.876004555E+02 -.875812694E+02 -.875623198E+02 -.875436220E+02 -.875251985E+02 -.875070841E+02 -.874893338E+02 -.874720329E+02 -.874553105E+02 -.874393575E+02 -.874244499E+02 -.874109778E+02 -.873994834E+02 -.873907082E+02 -.873856528E+02 -.873856528E+02
 -.873862232E+02 -.873862232E+02 -.873913170E+02 -.874001514E+02 -.874117105E+02 -.874252391E+02 -.874401830E+02 -.874561410E+02 -.874728275E+02 -.874900430E+02 -.875076499E+02 -.875255557E+02 -.875436984E+02 -.875620366E+02 -.875805417E+02 -.875991928E+02 -.876179728E+02 -.876368656E+02 -.876558542E+02 -.876749201E+02 -.876940420E+02 -.877131954E+02 -.877323525E+02 -.877514820E+02 -.877705488E+02 -.877895143E+02 -.878083362E+02 -.878269691E+02 -.878453640E+02 -.878634691E+02 -.878812297E+02 -.878985889E+02 -.879154878E+02 -.879318656E+02 -.879476609E+02 -.879628114E+02 -.879772548E+02 -.879909295E+02 -.880037752E+02 -.880157331E+02 -.880267471E+02 -.880367642E+02 -.880457350E+02 -.880536143E+02 -.880603619E+02 -.880659429E+02 -.880703280E+02 -.880734942E+02 -.880754249E+02 -.880761101E+02 -.880755467E+02 -.880737384E+02 -.880706955E+02 -.880664353E+02 -.880609813E+02 -.880543632E+02 -.880466165E+02 -.880377819E+02 -.880279051E+02 -.880170361E+02 -.880052284E+02 -.879925388E+02 -.879790263E+02 -.879647521E+02 -.879497782E+02 -.879341676E+02 -.879179830E+02 -.879012866E+02 -.878841396E+02 -.878666017E+02 -.878487303E+02 -.878305807E+02 -.878122054E+02 -.877936540E+02 -.877749725E+02 -.877562039E+02 -.877373874E+02 -.877185587E+02 -.876997495E+02 -.876809882E+02 -.876622995E+02 -.876437048E+02 -.876252224E+02 -.876068678E+02 -.875886550E+02 -.875705972E+02 -.875527085E+02 -.875350067E+02 -.875175168E+02 -.875002762E+02 -.874833419E+02 -.874668004E+02 -.874507809E+02 -.874354723E+02 -.874211458E+02 -.874081829E+02 -.873971119E+02 -.873886534E+02 -.873837775E+02 -.873837775E+02
 -.873838329E+02 -.873838329E+02 -.873887024E+02 -.873971435E+02 -.874081809E+02 -.874210881E+02 -.874353308E+02 -.874505211E+02 -.874663821E+02 -.874827188E+02 -.874993962E+02 -.875163225E+02 -.875334351E+02 -.875506917E+02 -.875680626E+02 -.875855256E+02 -.876030624E+02 -.876206562E+02 -.876382900E+02 -.876559454E+02 -.876736020E+02 -.876912369E+02 -.877088245E+02 -.877263364E+02 -.877437414E+02 -.877610052E+02 -.877780910E+02 -.877949591E+02 -.878115675E+02 -.878278719E+02 -.878438259E+02 -.878593815E+02 -.878744890E+02 -.878890979E+02 -.879031571E+02 -.879166150E+02 -.879294203E+02 -.879415226E+02 -.879528723E+02 -.879634217E+02 -.879731251E+02 -.879819396E+02 -.879898253E+02 -.879967458E+02 -.880026686E+02 -.880075658E+02 -.880114138E+02 -.880141942E+02 -.880158938E+02 -.880165046E+02 -.880160241E+02 -.880144552E+02 -.880118065E+02 -.880080917E+02 -.880033297E+02 -.879975443E+02 -.879907643E+02 -.879830224E+02 -.879743556E+02 -.879648042E+02 -.879544118E+02 -.879432245E+02 -.879312906E+02 -.879186600E+02 -.879053838E+02 -.878915138E+02 -.878771020E+02 -.878622002E+02 -.878468594E+02 -.878311298E+02 -.878150599E+02 -.877986967E+02 -.877820850E+02 -.877652675E+02 -.877482843E+02 -.877311728E+02 -.877139676E+02 -.876967006E+02 -.876794006E+02 -.876620936E+02 -.876448025E+02 -.876275477E+02 -.876103471E+02 -.875932166E+02 -.875761706E+02 -.875592236E+02 -.875423909E+02 -.875256921E+02 -.875091537E+02 -.874928144E+02 -.874767322E+02 -.874609934E+02 -.874457254E+02 -.874311134E+02 -.874174214E+02 -.874050194E+02 -.873944184E+02 -.873863135E+02 -.873816392E+02 -.873816392E+02
 -.873812682E+02 -.873812682E+02 -.873858992E+02 -.873939239E+02 -.874044107E+02 -.874166651E+02 -.874301754E+02 -.874445693E+02 -.874595798E+02 -.874750184E+02 -.874907539E+02 -.875066960E+02 -.875227830E+02 -.875389722E+02 -.875552336E+02 -.875715443E+02 -.875878857E+02 -.876042408E+02 -.876205927E+02 -.876369236E+02 -.876532143E+02 -.876694436E+02 -.876855881E+02 -.877016222E+02 -.877175180E+02 -.877332454E+02 -.877487722E+02 -.877640640E+02 -.877790846E+02 -.877937961E+02 -.878081590E+02 -.878221328E+02 -.878356757E+02 -.878487454E+02 -.878612991E+02 -.878732942E+02 -.878846882E+02 -.878954394E+02 -.879055073E+02 -.879148527E+02 -.879234383E+02 -.879312292E+02 -.879381928E+02 -.879442997E+02 -.879495235E+02 -.879538417E+02 -.879572354E+02 -.879596896E+02 -.879611936E+02 -.879617411E+02 -.879613302E+02 -.879599632E+02 -.879576469E+02 -.879543926E+02 -.879502155E+02 -.879451350E+02 -.879391742E+02 -.879323599E+02 -.879247219E+02 -.879162932E+02 -.879071093E+02 -.878972080E+02 -.878866288E+02 -.878754128E+02 -.878636021E+02 -.878512397E+02 -.878383687E+02 -.878250324E+02 -.878112735E+02 -.877971342E+02 -.877826557E+02 -.877678778E+02 -.877528389E+02 -.877375757E+02 -.877221230E+02 -.877065135E+02 -.876907777E+02 -.876749439E+02 -.876590379E+02 -.876430835E+02 -.876271018E+02 -.876111121E+02 -.875951315E+02 -.875791756E+02 -.875632591E+02 -.875473969E+02 -.875316053E+02 -.875159045E+02 -.875003219E+02 -.874848969E+02 -.874696870E+02 -.874547775E+02 -.874402929E+02 -.874264127E+02 -.874133921E+02 -.874015874E+02 -.873914895E+02 -.873837647E+02 -.873793077E+02 -.873793077E+02
 -.873785872E+02 -.873785872E+02 -.873829709E+02 -.873905642E+02 -.874004824E+02 -.874120653E+02 -.874248253E+02 -.874384072E+02 -.874525556E+02 -.874670895E+02 -.874818823E+02 -.874968465E+02 -.875119215E+02 -.875270654E+02 -.875422480E+02 -.875574467E+02 -.875726428E+02 -.875878193E+02 -.876029601E+02 -.876180481E+02 -.876330653E+02 -.876479921E+02 -.876628073E+02 -.876774881E+02 -.876920095E+02 -.877063451E+02 -.877204667E+02 -.877343445E+02 -.877479473E+02 -.877612427E+02 -.877741971E+02 -.877867759E+02 -.877989441E+02 -.878106661E+02 -.878219061E+02 -.878326285E+02 -.878427982E+02 -.878523805E+02 -.878613421E+02 -.878696506E+02 -.878772756E+02 -.878841882E+02 -.878903621E+02 -.878957730E+02 -.879003997E+02 -.879042237E+02 -.879072297E+02 -.879094056E+02 -.879107426E+02 -.879112358E+02 -.879108836E+02 -.879096878E+02 -.879076541E+02 -.879047916E+02 -.879011127E+02 -.878966332E+02 -.878913719E+02 -.878853507E+02 -.878785941E+02 -.878711289E+02 -.878629844E+02 -.878541914E+02 -.878447827E+02 -.878347922E+02 -.878242549E+02 -.878132062E+02 -.878016824E+02 -.877897195E+02 -.877773535E+02 -.877646200E+02 -.877515539E+02 -.877381891E+02 -.877245586E+02 -.877106939E+02 -.876966252E+02 -.876823810E+02 -.876679882E+02 -.876534717E+02 -.876388550E+02 -.876241592E+02 -.876094040E+02 -.875946072E+02 -.875797850E+02 -.875649526E+02 -.875501245E+02 -.875353157E+02 -.875205428E+02 -.875058263E+02 -.874911938E+02 -.874766845E+02 -.874623550E+02 -.874482884E+02 -.874346052E+02 -.874214785E+02 -.874091528E+02 -.873979693E+02 -.873883966E+02 -.873810699E+02 -.873768411E+02 -.873768411E+02
 -.873758371E+02 -.873758371E+02 -.873799684E+02 -.873871223E+02 -.873964628E+02 -.874073650E+02 -.874193672E+02 -.874321322E+02 -.874454171E+02 -.874590494E+02 -.874729077E+02 -.874869079E+02 -.875009914E+02 -.875151173E+02 -.875292561E+02 -.875433853E+02 -.875574867E+02 -.875715438E+02 -.875855410E+02 -.875994624E+02 -.876132910E+02 -.876270091E+02 -.876405975E+02 -.876540356E+02 -.876673013E+02 -.876803715E+02 -.876932214E+02 -.877058252E+02 -.877181561E+02 -.877301860E+02 -.877418865E+02 -.877532281E+02 -.877641812E+02 -.877747158E+02 -.877848019E+02 -.877944097E+02 -.878035099E+02 -.878120737E+02 -.878200734E+02 -.878274824E+02 -.878342754E+02 -.878404289E+02 -.878459209E+02 -.878507318E+02 -.878548442E+02 -.878582428E+02 -.878609152E+02 -.878628515E+02 -.878640448E+02 -.878644907E+02 -.878641881E+02 -.878631386E+02 -.878613468E+02 -.878588201E+02 -.878555687E+02 -.878516056E+02 -.878469461E+02 -.878416082E+02 -.878356121E+02 -.878289798E+02 -.878217354E+02 -.878139045E+02 -.878055141E+02 -.877965923E+02 -.877871683E+02 -.877772718E+02 -.877669328E+02 -.877561819E+02 -.877450493E+02 -.877335651E+02 -.877217589E+02 -.877096598E+02 -.876972959E+02 -.876846945E+02 -.876718818E+02 -.876588826E+02 -.876457205E+02 -.876324178E+02 -.876189951E+02 -.876054717E+02 -.875918656E+02 -.875781931E+02 -.875644695E+02 -.875507094E+02 -.875369268E+02 -.875231365E+02 -.875093549E+02 -.874956027E+02 -.874819070E+02 -.874683063E+02 -.874548557E+02 -.874416354E+02 -.874287612E+02 -.874163985E+02 -.874047807E+02 -.873942322E+02 -.873851979E+02 -.873782804E+02 -.873742864E+02 -.873742864E+02
 -.873730551E+02 -.873730551E+02 -.873769322E+02 -.873836442E+02 -.873924044E+02 -.874026247E+02 -.874138695E+02 -.874258208E+02 -.874382487E+02 -.874509896E+02 -.874639283E+02 -.874769843E+02 -.874901014E+02 -.875032402E+02 -.875163721E+02 -.875294753E+02 -.875425321E+02 -.875555267E+02 -.875684442E+02 -.875812697E+02 -.875939878E+02 -.876065821E+02 -.876190353E+02 -.876313289E+02 -.876434436E+02 -.876553587E+02 -.876670528E+02 -.876785035E+02 -.876896874E+02 -.877005806E+02 -.877111587E+02 -.877213966E+02 -.877312691E+02 -.877407509E+02 -.877498169E+02 -.877584418E+02 -.877666013E+02 -.877742713E+02 -.877814287E+02 -.877880514E+02 -.877941185E+02 -.877996104E+02 -.878045093E+02 -.878087987E+02 -.878124644E+02 -.878154938E+02 -.878178768E+02 -.878196052E+02 -.878206734E+02 -.878210778E+02 -.878208175E+02 -.878198938E+02 -.878183105E+02 -.878160738E+02 -.878131920E+02 -.878096757E+02 -.878055378E+02 -.878007930E+02 -.877954578E+02 -.877895506E+02 -.877830914E+02 -.877761013E+02 -.877686028E+02 -.877606193E+02 -.877521752E+02 -.877432954E+02 -.877340051E+02 -.877243300E+02 -.877142957E+02 -.877039277E+02 -.876932513E+02 -.876822912E+02 -.876710718E+02 -.876596164E+02 -.876479479E+02 -.876360879E+02 -.876240571E+02 -.876118753E+02 -.875995609E+02 -.875871313E+02 -.875746026E+02 -.875619900E+02 -.875493078E+02 -.875365697E+02 -.875237891E+02 -.875109804E+02 -.874981599E+02 -.874853475E+02 -.874725699E+02 -.874598643E+02 -.874472839E+02 -.874349054E+02 -.874228394E+02 -.874112430E+02 -.874003375E+02 -.873904298E+02 -.873819403E+02 -.873754374E+02 -.873716818E+02 -.873716818E+02
 -.873702703E+02 -.873702703E+02 -.873738938E+02 -.873801654E+02 -.873883483E+02 -.873978911E+02 -.874083853E+02 -.874195321E+02 -.874311153E+02 -.874429806E+02 -.874550191E+02 -.874671545E+02 -.874793334E+02 -.874915181E+02 -.875036810E+02 -.875158014E+02 -.875278621E+02 -.875398483E+02 -.875517460E+02 -.875635412E+02 -.875752198E+02 -.875867668E+02 -.875981667E+02 -.876094030E+02 -.876204586E+02 -.876313153E+02 -.876419544E+02 -.876523562E+02 -.876625007E+02 -.876723673E+02 -.876819350E+02 -.876911824E+02 -.877000881E+02 -.877086306E+02 -.877167886E+02 -.877245410E+02 -.877318673E+02 -.877387472E+02 -.877451616E+02 -.877510919E+02 -.877565208E+02 -.877614321E+02 -.877658107E+02 -.877696433E+02 -.877729179E+02 -.877756243E+02 -.877777541E+02 -.877793005E+02 -.877802589E+02 -.877806264E+02 -.877804021E+02 -.877795874E+02 -.877781852E+02 -.877762007E+02 -.877736407E+02 -.877705142E+02 -.877668316E+02 -.877626052E+02 -.877578487E+02 -.877525774E+02 -.877468079E+02 -.877405578E+02 -.877338458E+02 -.877266917E+02 -.877191157E+02 -.877111389E+02 -.877027824E+02 -.876940680E+02 -.876850174E+02 -.876756523E+02 -.876659942E+02 -.876560645E+02 -.876458838E+02 -.876354727E+02 -.876248508E+02 -.876140370E+02 -.876030496E+02 -.875919060E+02 -.875806227E+02 -.875692151E+02 -.875576981E+02 -.875460854E+02 -.875343903E+02 -.875226255E+02 -.875108041E+02 -.874989396E+02 -.874870478E+02 -.874751481E+02 -.874632661E+02 -.874514376E+02 -.874397134E+02 -.874281665E+02 -.874169015E+02 -.874060671E+02 -.873958719E+02 -.873866046E+02 -.873786605E+02 -.873725735E+02 -.873690572E+02 -.873690572E+02
 -.873675050E+02 -.873675050E+02 -.873708775E+02 -.873767133E+02 -.873843256E+02 -.873931998E+02 -.874029547E+02 -.874133106E+02 -.874240655E+02 -.874350746E+02 -.874462356E+02 -.874574766E+02 -.874687472E+02 -.874800115E+02 -.874912434E+02 -.875024231E+02 -.875135345E+02 -.875245634E+02 -.875354968E+02 -.875463218E+02 -.875570254E+02 -.875675941E+02 -.875780139E+02 -.875882702E+02 -.875983477E+02 -.876082304E+02 -.876179020E+02 -.876273454E+02 -.876365431E+02 -.876454775E+02 -.876541304E+02 -.876624836E+02 -.876705188E+02 -.876782178E+02 -.876855625E+02 -.876925351E+02 -.876991182E+02 -.877052949E+02 -.877110491E+02 -.877163652E+02 -.877212288E+02 -.877256262E+02 -.877295451E+02 -.877329743E+02 -.877359039E+02 -.877383254E+02 -.877402317E+02 -.877416174E+02 -.877424786E+02 -.877428128E+02 -.877426196E+02 -.877418997E+02 -.877406559E+02 -.877388923E+02 -.877366147E+02 -.877338305E+02 -.877305483E+02 -.877267785E+02 -.877225324E+02 -.877178227E+02 -.877126634E+02 -.877070691E+02 -.877010556E+02 -.876946394E+02 -.876878376E+02 -.876806679E+02 -.876731482E+02 -.876652969E+02 -.876571325E+02 -.876486735E+02 -.876399383E+02 -.876309452E+02 -.876217121E+02 -.876122567E+02 -.876025961E+02 -.875927469E+02 -.875827251E+02 -.875725460E+02 -.875622243E+02 -.875517739E+02 -.875412083E+02 -.875305398E+02 -.875197809E+02 -.875089433E+02 -.874980393E+02 -.874870818E+02 -.874760858E+02 -.874650700E+02 -.874540588E+02 -.874430862E+02 -.874322005E+02 -.874214706E+02 -.874109950E+02 -.874009134E+02 -.873914214E+02 -.873827895E+02 -.873753874E+02 -.873697141E+02 -.873664360E+02 -.873664360E+02
 -.873647757E+02 -.873647757E+02 -.873679009E+02 -.873733078E+02 -.873803591E+02 -.873885769E+02 -.873976067E+02 -.874071888E+02 -.874171346E+02 -.874273094E+02 -.874376175E+02 -.874479916E+02 -.874583844E+02 -.874687622E+02 -.874791003E+02 -.874893800E+02 -.874995862E+02 -.875097056E+02 -.875197261E+02 -.875296359E+02 -.875394230E+02 -.875490754E+02 -.875585804E+02 -.875679250E+02 -.875770956E+02 -.875860783E+02 -.875948587E+02 -.876034218E+02 -.876117527E+02 -.876198359E+02 -.876276560E+02 -.876351971E+02 -.876424439E+02 -.876493806E+02 -.876559919E+02 -.876622627E+02 -.876681784E+02 -.876737247E+02 -.876788879E+02 -.876836551E+02 -.876880141E+02 -.876919535E+02 -.876954630E+02 -.876985332E+02 -.877011559E+02 -.877033240E+02 -.877050316E+02 -.877062741E+02 -.877070484E+02 -.877073525E+02 -.877071859E+02 -.877065493E+02 -.877054449E+02 -.877038763E+02 -.877018483E+02 -.876993669E+02 -.876964395E+02 -.876930747E+02 -.876892819E+02 -.876850719E+02 -.876804562E+02 -.876754473E+02 -.876700583E+02 -.876643031E+02 -.876581962E+02 -.876517526E+02 -.876449874E+02 -.876379163E+02 -.876305550E+02 -.876229193E+02 -.876150250E+02 -.876068879E+02 -.875985234E+02 -.875899467E+02 -.875811729E+02 -.875722164E+02 -.875630913E+02 -.875538112E+02 -.875443890E+02 -.875348373E+02 -.875251680E+02 -.875153927E+02 -.875055224E+02 -.874955683E+02 -.874855417E+02 -.874754548E+02 -.874653219E+02 -.874551605E+02 -.874449939E+02 -.874348542E+02 -.874247868E+02 -.874148564E+02 -.874051552E+02 -.873958137E+02 -.873870144E+02 -.873790093E+02 -.873721426E+02 -.873668782E+02 -.873638360E+02 -.873638360E+02
 -.873620939E+02 -.873620939E+02 -.873649765E+02 -.873699632E+02 -.873764651E+02 -.873840406E+02 -.873923620E+02 -.874011889E+02 -.874103467E+02 -.874197104E+02 -.874291912E+02 -.874387265E+02 -.874482721E+02 -.874577965E+02 -.874672766E+02 -.874766950E+02 -.874860375E+02 -.874952918E+02 -.875044467E+02 -.875134913E+02 -.875224149E+02 -.875312065E+02 -.875398548E+02 -.875483482E+02 -.875566748E+02 -.875648222E+02 -.875727777E+02 -.875805286E+02 -.875880616E+02 -.875953635E+02 -.876024208E+02 -.876092202E+02 -.876157482E+02 -.876219915E+02 -.876279372E+02 -.876335723E+02 -.876388844E+02 -.876438615E+02 -.876484921E+02 -.876527651E+02 -.876566704E+02 -.876601984E+02 -.876633405E+02 -.876660887E+02 -.876684363E+02 -.876703772E+02 -.876719066E+02 -.876730206E+02 -.876737166E+02 -.876739930E+02 -.876738493E+02 -.876732862E+02 -.876723056E+02 -.876709103E+02 -.876691043E+02 -.876668930E+02 -.876642822E+02 -.876612793E+02 -.876578922E+02 -.876541298E+02 -.876500019E+02 -.876455190E+02 -.876406922E+02 -.876355333E+02 -.876300543E+02 -.876242681E+02 -.876181875E+02 -.876118259E+02 -.876051967E+02 -.875983133E+02 -.875911895E+02 -.875838387E+02 -.875762742E+02 -.875685095E+02 -.875605573E+02 -.875524305E+02 -.875441413E+02 -.875357018E+02 -.875271235E+02 -.875184176E+02 -.875095949E+02 -.875006656E+02 -.874916402E+02 -.874825286E+02 -.874733415E+02 -.874640903E+02 -.874547883E+02 -.874454521E+02 -.874361035E+02 -.874267726E+02 -.874175018E+02 -.874083516E+02 -.873994076E+02 -.873907911E+02 -.873826714E+02 -.873752821E+02 -.873689418E+02 -.873640801E+02 -.873612701E+02 -.873612701E+02
 -.873594674E+02 -.873594674E+02 -.873621129E+02 -.873666889E+02 -.873726541E+02 -.873796028E+02 -.873872336E+02 -.873953252E+02 -.874037169E+02 -.874122934E+02 -.874209727E+02 -.874296970E+02 -.874384252E+02 -.874471282E+02 -.874557846E+02 -.874643781E+02 -.874728956E+02 -.874813257E+02 -.874896582E+02 -.874978831E+02 -.875059908E+02 -.875139713E+02 -.875218147E+02 -.875295104E+02 -.875370481E+02 -.875444168E+02 -.875516056E+02 -.875586030E+02 -.875653978E+02 -.875719785E+02 -.875783334E+02 -.875844511E+02 -.875903199E+02 -.875959287E+02 -.876012662E+02 -.876063216E+02 -.876110841E+02 -.876155437E+02 -.876196906E+02 -.876235156E+02 -.876270099E+02 -.876301656E+02 -.876329754E+02 -.876354326E+02 -.876375315E+02 -.876392672E+02 -.876406355E+02 -.876416332E+02 -.876422580E+02 -.876425088E+02 -.876423850E+02 -.876418872E+02 -.876410170E+02 -.876397769E+02 -.876381702E+02 -.876362012E+02 -.876338751E+02 -.876311979E+02 -.876281764E+02 -.876248180E+02 -.876211310E+02 -.876171242E+02 -.876128070E+02 -.876081893E+02 -.876032816E+02 -.875980944E+02 -.875926390E+02 -.875869266E+02 -.875809686E+02 -.875747768E+02 -.875683627E+02 -.875617380E+02 -.875549143E+02 -.875479030E+02 -.875407156E+02 -.875333630E+02 -.875258561E+02 -.875182056E+02 -.875104215E+02 -.875025140E+02 -.874944925E+02 -.874863666E+02 -.874781455E+02 -.874698385E+02 -.874614553E+02 -.874530065E+02 -.874445046E+02 -.874359649E+02 -.874274079E+02 -.874188615E+02 -.874103651E+02 -.874019745E+02 -.873937693E+02 -.873858612E+02 -.873784064E+02 -.873716202E+02 -.873657961E+02 -.873613294E+02 -.873587473E+02 -.873587473E+02
 -.873569008E+02 -.873569008E+02 -.873593149E+02 -.873634901E+02 -.873689321E+02 -.873752702E+02 -.873822288E+02 -.873896054E+02 -.873972531E+02 -.874050661E+02 -.874129693E+02 -.874209095E+02 -.874288491E+02 -.874367611E+02 -.874446260E+02 -.874524286E+02 -.874601568E+02 -.874678004E+02 -.874753498E+02 -.874827962E+02 -.874901308E+02 -.874973446E+02 -.875044288E+02 -.875113743E+02 -.875181715E+02 -.875248112E+02 -.875312836E+02 -.875375788E+02 -.875436870E+02 -.875495983E+02 -.875553026E+02 -.875607900E+02 -.875660508E+02 -.875710750E+02 -.875758533E+02 -.875803764E+02 -.875846351E+02 -.875886209E+02 -.875923256E+02 -.875957412E+02 -.875988605E+02 -.876016768E+02 -.876041838E+02 -.876063760E+02 -.876082486E+02 -.876097973E+02 -.876110187E+02 -.876119103E+02 -.876124699E+02 -.876126967E+02 -.876125901E+02 -.876121508E+02 -.876113801E+02 -.876102799E+02 -.876088531E+02 -.876071035E+02 -.876050352E+02 -.876026534E+02 -.875999637E+02 -.875969725E+02 -.875936867E+02 -.875901138E+02 -.875862617E+02 -.875821389E+02 -.875777541E+02 -.875731165E+02 -.875682355E+02 -.875631207E+02 -.875577820E+02 -.875522293E+02 -.875464726E+02 -.875405221E+02 -.875343876E+02 -.875280792E+02 -.875216067E+02 -.875149797E+02 -.875082079E+02 -.875013004E+02 -.874942664E+02 -.874871147E+02 -.874798539E+02 -.874724924E+02 -.874650387E+02 -.874575012E+02 -.874498887E+02 -.874422112E+02 -.874344800E+02 -.874267093E+02 -.874189181E+02 -.874111322E+02 -.874033878E+02 -.873957363E+02 -.873882507E+02 -.873810336E+02 -.873742282E+02 -.873680316E+02 -.873627124E+02 -.873586323E+02 -.873562735E+02 -.873562735E+02
 -.873543960E+02 -.873543960E+02 -.873565845E+02 -.873603692E+02 -.873653016E+02 -.873710452E+02 -.873773499E+02 -.873840317E+02 -.873909569E+02 -.873980296E+02 -.874051812E+02 -.874123632E+02 -.874195414E+02 -.874266912E+02 -.874337944E+02 -.874408375E+02 -.874478094E+02 -.874547006E+02 -.874615027E+02 -.874682075E+02 -.874748072E+02 -.874812938E+02 -.874876596E+02 -.874938963E+02 -.874999958E+02 -.875059497E+02 -.875117496E+02 -.875173870E+02 -.875228533E+02 -.875281399E+02 -.875332381E+02 -.875381395E+02 -.875428356E+02 -.875473181E+02 -.875515789E+02 -.875556099E+02 -.875594037E+02 -.875629527E+02 -.875662501E+02 -.875692892E+02 -.875720639E+02 -.875745683E+02 -.875767974E+02 -.875787464E+02 -.875804112E+02 -.875817884E+02 -.875828751E+02 -.875836689E+02 -.875841684E+02 -.875843725E+02 -.875842810E+02 -.875838944E+02 -.875832137E+02 -.875822407E+02 -.875809777E+02 -.875794279E+02 -.875775948E+02 -.875754828E+02 -.875730965E+02 -.875704415E+02 -.875675234E+02 -.875643487E+02 -.875609241E+02 -.875572567E+02 -.875533540E+02 -.875492236E+02 -.875448738E+02 -.875403126E+02 -.875355485E+02 -.875305901E+02 -.875254458E+02 -.875201245E+02 -.875146346E+02 -.875089850E+02 -.875031839E+02 -.874972401E+02 -.874911616E+02 -.874849568E+02 -.874786335E+02 -.874721997E+02 -.874656629E+02 -.874590308E+02 -.874523109E+02 -.874455108E+02 -.874386385E+02 -.874317032E+02 -.874247151E+02 -.874176875E+02 -.874106375E+02 -.874035888E+02 -.873965745E+02 -.873896417E+02 -.873828568E+02 -.873763133E+02 -.873701414E+02 -.873645204E+02 -.873596945E+02 -.873559922E+02 -.873538516E+02 -.873538516E+02
 -.873519528E+02 -.873519528E+02 -.873539215E+02 -.873573257E+02 -.873617619E+02 -.873669269E+02 -.873725955E+02 -.873786019E+02 -.873848256E+02 -.873911800E+02 -.873976032E+02 -.874040515E+02 -.874104937E+02 -.874169077E+02 -.874232771E+02 -.874295895E+02 -.874358349E+02 -.874420047E+02 -.874480914E+02 -.874540877E+02 -.874599866E+02 -.874657811E+02 -.874714642E+02 -.874770288E+02 -.874824678E+02 -.874877737E+02 -.874929394E+02 -.874979574E+02 -.875028203E+02 -.875075206E+02 -.875120511E+02 -.875164043E+02 -.875205730E+02 -.875245501E+02 -.875283288E+02 -.875319022E+02 -.875352638E+02 -.875384075E+02 -.875413272E+02 -.875440175E+02 -.875464730E+02 -.875486889E+02 -.875506610E+02 -.875523851E+02 -.875538579E+02 -.875550765E+02 -.875560384E+02 -.875567417E+02 -.875571850E+02 -.875573677E+02 -.875572895E+02 -.875569507E+02 -.875563522E+02 -.875554956E+02 -.875543828E+02 -.875530165E+02 -.875513996E+02 -.875495357E+02 -.875474290E+02 -.875450839E+02 -.875425053E+02 -.875396986E+02 -.875366696E+02 -.875334241E+02 -.875299686E+02 -.875263097E+02 -.875224541E+02 -.875184089E+02 -.875141813E+02 -.875097785E+02 -.875052080E+02 -.875004771E+02 -.874955933E+02 -.874905640E+02 -.874853967E+02 -.874800987E+02 -.874746772E+02 -.874691393E+02 -.874634921E+02 -.874577424E+02 -.874518971E+02 -.874459628E+02 -.874399463E+02 -.874338544E+02 -.874276945E+02 -.874214745E+02 -.874152041E+02 -.874088950E+02 -.874025631E+02 -.873962296E+02 -.873899246E+02 -.873836907E+02 -.873775880E+02 -.873717008E+02 -.873661467E+02 -.873610875E+02 -.873567433E+02 -.873534101E+02 -.873514828E+02 -.873514828E+02
 -.873495694E+02 -.873495694E+02 -.873513238E+02 -.873543573E+02 -.873583100E+02 -.873629116E+02 -.873679610E+02 -.873733105E+02 -.873788524E+02 -.873845092E+02 -.873902257E+02 -.873959628E+02 -.874016927E+02 -.874073953E+02 -.874130560E+02 -.874186638E+02 -.874242096E+02 -.874296859E+02 -.874350859E+02 -.874404031E+02 -.874456313E+02 -.874507645E+02 -.874557965E+02 -.874607210E+02 -.874655318E+02 -.874702226E+02 -.874747871E+02 -.874792189E+02 -.874835116E+02 -.874876588E+02 -.874916542E+02 -.874954915E+02 -.874991646E+02 -.875026675E+02 -.875059941E+02 -.875091389E+02 -.875120964E+02 -.875148611E+02 -.875174282E+02 -.875197929E+02 -.875219508E+02 -.875238979E+02 -.875256305E+02 -.875271452E+02 -.875284392E+02 -.875295099E+02 -.875303555E+02 -.875309742E+02 -.875313650E+02 -.875315272E+02 -.875314606E+02 -.875311655E+02 -.875306427E+02 -.875298934E+02 -.875289194E+02 -.875277227E+02 -.875263060E+02 -.875246722E+02 -.875228248E+02 -.875207676E+02 -.875185046E+02 -.875160405E+02 -.875133800E+02 -.875105282E+02 -.875074905E+02 -.875042724E+02 -.875008797E+02 -.874973184E+02 -.874935946E+02 -.874897145E+02 -.874856844E+02 -.874815107E+02 -.874771996E+02 -.874727578E+02 -.874681914E+02 -.874635068E+02 -.874587104E+02 -.874538082E+02 -.874488065E+02 -.874437112E+02 -.874385284E+02 -.874332638E+02 -.874279235E+02 -.874225137E+02 -.874170406E+02 -.874115118E+02 -.874059355E+02 -.874003226E+02 -.873946871E+02 -.873890482E+02 -.873834329E+02 -.873778793E+02 -.873724410E+02 -.873671937E+02 -.873622424E+02 -.873577315E+02 -.873538576E+02 -.873508851E+02 -.873491662E+02 -.873491662E+02
 -.873472426E+02 -.873472426E+02 -.873487879E+02 -.873514597E+02 -.873549410E+02 -.873589933E+02 -.873634395E+02 -.873681492E+02 -.873730275E+02 -.873780059E+02 -.873830357E+02 -.873880823E+02 -.873931211E+02 -.873981344E+02 -.874031092E+02 -.874080358E+02 -.874129062E+02 -.874177136E+02 -.874224522E+02 -.874271163E+02 -.874317004E+02 -.874361992E+02 -.874406074E+02 -.874449197E+02 -.874491305E+02 -.874532346E+02 -.874572264E+02 -.874611004E+02 -.874648513E+02 -.874684736E+02 -.874719619E+02 -.874753109E+02 -.874785154E+02 -.874815703E+02 -.874844705E+02 -.874872113E+02 -.874897881E+02 -.874921963E+02 -.874944318E+02 -.874964906E+02 -.874983690E+02 -.875000637E+02 -.875015715E+02 -.875028898E+02 -.875040159E+02 -.875049480E+02 -.875056842E+02 -.875062234E+02 -.875065645E+02 -.875067069E+02 -.875066507E+02 -.875063959E+02 -.875059432E+02 -.875052937E+02 -.875044489E+02 -.875034103E+02 -.875021804E+02 -.875007614E+02 -.874991564E+02 -.874973685E+02 -.874954011E+02 -.874932580E+02 -.874909433E+02 -.874884613E+02 -.874858163E+02 -.874830133E+02 -.874800569E+02 -.874769523E+02 -.874737046E+02 -.874703190E+02 -.874668010E+02 -.874631558E+02 -.874593890E+02 -.874555060E+02 -.874515122E+02 -.874474132E+02 -.874432141E+02 -.874389205E+02 -.874345376E+02 -.874300706E+02 -.874255247E+02 -.874209051E+02 -.874162169E+02 -.874114656E+02 -.874066569E+02 -.874017971E+02 -.873968939E+02 -.873919566E+02 -.873869979E+02 -.873820346E+02 -.873770908E+02 -.873722000E+02 -.873674099E+02 -.873627870E+02 -.873584242E+02 -.873544490E+02 -.873510347E+02 -.873484147E+02 -.873468996E+02 -.873468996E+02
 -.873449681E+02 -.873449681E+02 -.873463092E+02 -.873486278E+02 -.873516486E+02 -.873551647E+02 -.873590223E+02 -.873631079E+02 -.873673392E+02 -.873716565E+02 -.873760177E+02 -.873803924E+02 -.873847593E+02 -.873891030E+02 -.873934122E+02 -.873976783E+02 -.874018945E+02 -.874060549E+02 -.874101542E+02 -.874141878E+02 -.874181508E+02 -.874220387E+02 -.874258469E+02 -.874295709E+02 -.874332060E+02 -.874367475E+02 -.874401910E+02 -.874435317E+02 -.874467650E+02 -.874498864E+02 -.874528914E+02 -.874557754E+02 -.874585341E+02 -.874611631E+02 -.874636584E+02 -.874660159E+02 -.874682317E+02 -.874703022E+02 -.874722237E+02 -.874739931E+02 -.874756072E+02 -.874770633E+02 -.874783587E+02 -.874794912E+02 -.874804588E+02 -.874812597E+02 -.874818925E+02 -.874823562E+02 -.874826500E+02 -.874827735E+02 -.874827264E+02 -.874825090E+02 -.874821219E+02 -.874815659E+02 -.874808421E+02 -.874799522E+02 -.874788977E+02 -.874776809E+02 -.874763041E+02 -.874747699E+02 -.874730813E+02 -.874712413E+02 -.874692533E+02 -.874671209E+02 -.874648479E+02 -.874624380E+02 -.874598956E+02 -.874572246E+02 -.874544295E+02 -.874515146E+02 -.874484845E+02 -.874453437E+02 -.874420968E+02 -.874387483E+02 -.874353030E+02 -.874317653E+02 -.874281399E+02 -.874244314E+02 -.874206441E+02 -.874167827E+02 -.874128516E+02 -.874088551E+02 -.874047979E+02 -.874006845E+02 -.873965199E+02 -.873923097E+02 -.873880606E+02 -.873837807E+02 -.873794809E+02 -.873751762E+02 -.873708873E+02 -.873666435E+02 -.873624863E+02 -.873584736E+02 -.873546862E+02 -.873512349E+02 -.873482704E+02 -.873459954E+02 -.873446797E+02 -.873446797E+02
 -.873427416E+02 -.873427416E+02 -.873438828E+02 -.873458558E+02 -.873484262E+02 -.873514180E+02 -.873547000E+02 -.873581758E+02 -.873617750E+02 -.873654469E+02 -.873691555E+02 -.873728749E+02 -.873765870E+02 -.873802786E+02 -.873839400E+02 -.873875639E+02 -.873911445E+02 -.873946768E+02 -.873981563E+02 -.874015789E+02 -.874049408E+02 -.874082379E+02 -.874114666E+02 -.874146228E+02 -.874177027E+02 -.874207025E+02 -.874236184E+02 -.874264464E+02 -.874291827E+02 -.874318235E+02 -.874343651E+02 -.874368037E+02 -.874391358E+02 -.874413577E+02 -.874434661E+02 -.874454576E+02 -.874473290E+02 -.874490773E+02 -.874506997E+02 -.874521933E+02 -.874535557E+02 -.874547846E+02 -.874558778E+02 -.874568336E+02 -.874576502E+02 -.874583262E+02 -.874588605E+02 -.874592523E+02 -.874595008E+02 -.874596057E+02 -.874595669E+02 -.874593846E+02 -.874590592E+02 -.874585914E+02 -.874579822E+02 -.874572327E+02 -.874563445E+02 -.874553192E+02 -.874541588E+02 -.874528655E+02 -.874514416E+02 -.874498897E+02 -.874482125E+02 -.874464130E+02 -.874444942E+02 -.874424595E+02 -.874403120E+02 -.874380554E+02 -.874356931E+02 -.874332289E+02 -.874306664E+02 -.874280094E+02 -.874252617E+02 -.874224271E+02 -.874195095E+02 -.874165128E+02 -.874134406E+02 -.874102970E+02 -.874070856E+02 -.874038101E+02 -.874004745E+02 -.873970823E+02 -.873936375E+02 -.873901440E+02 -.873866059E+02 -.873830282E+02 -.873794164E+02 -.873757775E+02 -.873721209E+02 -.873684593E+02 -.873648104E+02 -.873611993E+02 -.873576613E+02 -.873542460E+02 -.873510220E+02 -.873480838E+02 -.873455600E+02 -.873436230E+02 -.873425029E+02 -.873425029E+02
 -.873405606E+02 -.873405606E+02 -.873415059E+02 -.873431403E+02 -.873452697E+02 -.873477480E+02 -.873504667E+02 -.873533456E+02 -.873563264E+02 -.873593672E+02 -.873624379E+02 -.873655172E+02 -.873685899E+02 -.873716451E+02 -.873746747E+02 -.873776728E+02 -.873806344E+02 -.873835554E+02 -.873864321E+02 -.873892612E+02 -.873920393E+02 -.873947634E+02 -.873974302E+02 -.874000365E+02 -.874025793E+02 -.874050552E+02 -.874074613E+02 -.874097943E+02 -.874120512E+02 -.874142288E+02 -.874163240E+02 -.874183340E+02 -.874202557E+02 -.874220863E+02 -.874238230E+02 -.874254632E+02 -.874270042E+02 -.874284436E+02 -.874297791E+02 -.874310085E+02 -.874321298E+02 -.874331411E+02 -.874340408E+02 -.874348273E+02 -.874354993E+02 -.874360558E+02 -.874364957E+02 -.874368183E+02 -.874370232E+02 -.874371101E+02 -.874370788E+02 -.874369296E+02 -.874366627E+02 -.874362787E+02 -.874357784E+02 -.874351628E+02 -.874344330E+02 -.874335905E+02 -.874326366E+02 -.874315733E+02 -.874304024E+02 -.874291259E+02 -.874277461E+02 -.874262654E+02 -.874246861E+02 -.874230110E+02 -.874212427E+02 -.874193840E+02 -.874174379E+02 -.874154071E+02 -.874132949E+02 -.874111041E+02 -.874088379E+02 -.874064995E+02 -.874040919E+02 -.874016183E+02 -.873990818E+02 -.873964854E+02 -.873938324E+02 -.873911259E+02 -.873883688E+02 -.873855642E+02 -.873827155E+02 -.873798257E+02 -.873768984E+02 -.873739376E+02 -.873709480E+02 -.873679354E+02 -.873649075E+02 -.873618749E+02 -.873588525E+02 -.873558609E+02 -.873529295E+02 -.873500994E+02 -.873474277E+02 -.873449927E+02 -.873429011E+02 -.873412958E+02 -.873403675E+02 -.873403675E+02
 -.873384327E+02 -.873384327E+02 -.873391863E+02 -.873404895E+02 -.873421874E+02 -.873441638E+02 -.873463318E+02 -.873486275E+02 -.873510045E+02 -.873534292E+02 -.873558775E+02 -.873583324E+02 -.873607817E+02 -.873632168E+02 -.873656312E+02 -.873680201E+02 -.873703795E+02 -.873727062E+02 -.873749973E+02 -.873772500E+02 -.873794618E+02 -.873816301E+02 -.873837524E+02 -.873858261E+02 -.873878489E+02 -.873898182E+02 -.873917316E+02 -.873935865E+02 -.873953805E+02 -.873971111E+02 -.873987761E+02 -.874003730E+02 -.874018995E+02 -.874033534E+02 -.874047325E+02 -.874060348E+02 -.874072581E+02 -.874084007E+02 -.874094607E+02 -.874104364E+02 -.874113263E+02 -.874121288E+02 -.874128427E+02 -.874134668E+02 -.874140001E+02 -.874144417E+02 -.874147908E+02 -.874150471E+02 -.874152099E+02 -.874152792E+02 -.874152548E+02 -.874151369E+02 -.874149257E+02 -.874146217E+02 -.874142254E+02 -.874137376E+02 -.874131593E+02 -.874124915E+02 -.874117353E+02 -.874108922E+02 -.874099637E+02 -.874089512E+02 -.874078567E+02 -.874066818E+02 -.874054285E+02 -.874040989E+02 -.874026951E+02 -.874012192E+02 -.873996736E+02 -.873980604E+02 -.873963821E+02 -.873946411E+02 -.873928398E+02 -.873909806E+02 -.873890660E+02 -.873870985E+02 -.873850805E+02 -.873830144E+02 -.873809028E+02 -.873787481E+02 -.873765528E+02 -.873743192E+02 -.873720499E+02 -.873697475E+02 -.873674149E+02 -.873650551E+02 -.873626719E+02 -.873602701E+02 -.873578557E+02 -.873554373E+02 -.873530267E+02 -.873506405E+02 -.873483022E+02 -.873460446E+02 -.873439133E+02 -.873419708E+02 -.873403024E+02 -.873390220E+02 -.873382817E+02 -.873382817E+02
 -.873364002E+02 -.873364002E+02 -.873369681E+02 -.873379506E+02 -.873392316E+02 -.873407231E+02 -.873423599E+02 -.873440936E+02 -.873458890E+02 -.873477206E+02 -.873495702E+02 -.873514248E+02 -.873532753E+02 -.873551150E+02 -.873569389E+02 -.873587434E+02 -.873605254E+02 -.873622826E+02 -.873640126E+02 -.873657135E+02 -.873673832E+02 -.873690198E+02 -.873706215E+02 -.873721864E+02 -.873737126E+02 -.873751982E+02 -.873766414E+02 -.873780403E+02 -.873793930E+02 -.873806978E+02 -.873819529E+02 -.873831566E+02 -.873843070E+02 -.873854026E+02 -.873864417E+02 -.873874228E+02 -.873883444E+02 -.873892050E+02 -.873900034E+02 -.873907382E+02 -.873914083E+02 -.873920126E+02 -.873925502E+02 -.873930202E+02 -.873934218E+02 -.873937544E+02 -.873940174E+02 -.873942104E+02 -.873943332E+02 -.873943856E+02 -.873943675E+02 -.873942790E+02 -.873941203E+02 -.873938918E+02 -.873935938E+02 -.873932270E+02 -.873927919E+02 -.873922895E+02 -.873917205E+02 -.873910860E+02 -.873903871E+02 -.873896250E+02 -.873888010E+02 -.873879163E+02 -.873869725E+02 -.873859711E+02 -.873849136E+02 -.873838017E+02 -.873826370E+02 -.873814212E+02 -.873801562E+02 -.873788436E+02 -.873774854E+02 -.873760833E+02 -.873746391E+02 -.873731548E+02 -.873716321E+02 -.873700730E+02 -.873684792E+02 -.873668526E+02 -.873651950E+02 -.873635084E+02 -.873617945E+02 -.873600554E+02 -.873582933E+02 -.873565104E+02 -.873547097E+02 -.873528947E+02 -.873510703E+02 -.873492427E+02 -.873474211E+02 -.873456181E+02 -.873438515E+02 -.873421461E+02 -.873405366E+02 -.873390702E+02 -.873378112E+02 -.873368455E+02 -.873362875E+02 -.873362875E+02
 -.873346011E+02 -.873346011E+02 -.873349965E+02 -.873356826E+02 -.873365794E+02 -.873376260E+02 -.873387767E+02 -.873399975E+02 -.873412633E+02 -.873425559E+02 -.873438622E+02 -.873451728E+02 -.873464808E+02 -.873477815E+02 -.873490713E+02 -.873503473E+02 -.873516076E+02 -.873528502E+02 -.873540735E+02 -.873552761E+02 -.873564566E+02 -.873576136E+02 -.873587458E+02 -.873598518E+02 -.873609304E+02 -.873619802E+02 -.873629999E+02 -.873639881E+02 -.873649437E+02 -.873658654E+02 -.873667518E+02 -.873676018E+02 -.873684141E+02 -.873691876E+02 -.873699212E+02 -.873706138E+02 -.873712643E+02 -.873718718E+02 -.873724352E+02 -.873729538E+02 -.873734267E+02 -.873738532E+02 -.873742326E+02 -.873745642E+02 -.873748477E+02 -.873750824E+02 -.873752680E+02 -.873754043E+02 -.873754911E+02 -.873755281E+02 -.873755155E+02 -.873754532E+02 -.873753414E+02 -.873751804E+02 -.873749703E+02 -.873747117E+02 -.873744049E+02 -.873740506E+02 -.873736493E+02 -.873732018E+02 -.873727088E+02 -.873721712E+02 -.873715898E+02 -.873709655E+02 -.873702995E+02 -.873695927E+02 -.873688463E+02 -.873680613E+02 -.873672390E+02 -.873663805E+02 -.873654871E+02 -.873645601E+02 -.873636007E+02 -.873626101E+02 -.873615897E+02 -.873605408E+02 -.873594647E+02 -.873583626E+02 -.873572360E+02 -.873560860E+02 -.873549139E+02 -.873537212E+02 -.873525092E+02 -.873512792E+02 -.873500328E+02 -.873487718E+02 -.873474983E+02 -.873462148E+02 -.873449249E+02 -.873436333E+02 -.873423466E+02 -.873410738E+02 -.873398280E+02 -.873386269E+02 -.873374951E+02 -.873364659E+02 -.873355842E+02 -.873349098E+02 -.873345212E+02 -.873345212E+02
 -.873333830E+02 -.873333830E+02 -.873336437E+02 -.873341024E+02 -.873347088E+02 -.873354233E+02 -.873362147E+02 -.873370591E+02 -.873379386E+02 -.873388396E+02 -.873397522E+02 -.873406693E+02 -.873415858E+02 -.873424978E+02 -.873434025E+02 -.873442980E+02 -.873451824E+02 -.873460546E+02 -.873469132E+02 -.873477574E+02 -.873485859E+02 -.873493979E+02 -.873501925E+02 -.873509686E+02 -.873517254E+02 -.873524619E+02 -.873531773E+02 -.873538706E+02 -.873545409E+02 -.873551873E+02 -.873558090E+02 -.873564051E+02 -.873569747E+02 -.873575171E+02 -.873580314E+02 -.873585170E+02 -.873589731E+02 -.873593989E+02 -.873597939E+02 -.873601574E+02 -.873604889E+02 -.873607878E+02 -.873610537E+02 -.873612862E+02 -.873614848E+02 -.873616494E+02 -.873617795E+02 -.873618751E+02 -.873619359E+02 -.873619620E+02 -.873619532E+02 -.873619096E+02 -.873618314E+02 -.873617186E+02 -.873615715E+02 -.873613903E+02 -.873611754E+02 -.873609272E+02 -.873606461E+02 -.873603325E+02 -.873599870E+02 -.873596103E+02 -.873592028E+02 -.873587653E+02 -.873582985E+02 -.873578030E+02 -.873572797E+02 -.873567294E+02 -.873561528E+02 -.873555508E+02 -.873549243E+02 -.873542741E+02 -.873536011E+02 -.873529062E+02 -.873521903E+02 -.873514544E+02 -.873506993E+02 -.873499259E+02 -.873491352E+02 -.873483280E+02 -.873475054E+02 -.873466681E+02 -.873458173E+02 -.873449539E+02 -.873440791E+02 -.873431941E+02 -.873423006E+02 -.873414006E+02 -.873404968E+02 -.873395927E+02 -.873386936E+02 -.873378063E+02 -.873369406E+02 -.873361097E+02 -.873353311E+02 -.873346284E+02 -.873340321E+02 -.873335811E+02 -.873333248E+02 -.873333248E+02
 -.873333830E+02 -.873333830E+02 -.873336437E+02 -.873341024E+02 -.873347088E+02 -.873354233E+02 -.873362147E+02 -.873370591E+02 -.873379386E+02 -.873388396E+02 -.873397522E+02 -.873406693E+02 -.873415858E+02 -.873424978E+02 -.873434025E+02 -.873442980E+02 -.873451824E+02 -.873460546E+02 -.873469132E+02 -.873477574E+02 -.873485859E+02 -.873493979E+02 -.873501925E+02 -.873509686E+02 -.873517254E+02 -.873524619E+02 -.873531773E+02 -.873538706E+02 -.873545409E+02 -.873551873E+02 -.873558090E+02 -.873564051E+02 -.873569747E+02 -.873575171E+02 -.873580314E+02 -.873585170E+02 -.873589731E+02 -.873593989E+02 -.873597939E+02 -.873601574E+02 -.873604889E+02 -.873607878E+02 -.873610537E+02 -.873612862E+02 -.873614848E+02 -.873616494E+02 -.873617795E+02 -.873618751E+02 -.873619359E+02 -.873619620E+02 -.873619532E+02 -.873619096E+02 -.873618314E+02 -.873617186E+02 -.873615715E+02 -.873613903E+02 -.873611754E+02 -.873609272E+02 -.873606461E+02 -.873603325E+02 -.873599870E+02 -.873596103E+02 -.873592028E+02 -.873587653E+02 -.873582985E+02 -.873578030E+02 -.873572797E+02 -.873567294E+02 -.873561528E+02 -.873555508E+02 -.873549243E+02 -.873542741E+02 -.873536011E+02 -.873529062E+02 -.873521903E+02 -.873514544E+02 -.873506993E+02 -.873499259E+02 -.873491352E+02 -.873483280E+02 -.873475054E+02 -.873466681E+02 -.873458173E+02 -.873449539E+02 -.873440791E+02 -.873431941E+02 -.873423006E+02 -.873414006E+02 -.873404968E+02 -.873395927E+02 -.873386936E+02 -.873378063E+02 -.873369406E+02 -.873361097E+02 -.873353311E+02 -.873346284E+02 -.873340321E+02 -.873335811E+02 -.873333248E+02 -.873333248E+02
