# Supplementary material for: Electrical Pacing of Cardiac Tissue Including Potassium Inward Rectification
Source: PLoS One. 2015 Jun 9;10(6):e0127837. doi: 10.1371/journal.pone.0127837 (PMC4461281; doi:10.1371/journal.pone.0127837)
Supplement: S1 Data — (ZIP) [file pone.0127837.s001.zip › All-Data/Data-with-IK1/BDT34/Vm50ms.txt]

 -.873300171E+02 -.873396948E+02 -.873400692E+02 -.873407468E+02 -.873416694E+02 -.873427884E+02 -.873440630E+02 -.873454584E+02 -.873469463E+02 -.873485032E+02 -.873501108E+02 -.873517547E+02 -.873534236E+02 -.873551082E+02 -.873568003E+02 -.873584929E+02 -.873601791E+02 -.873618532E+02 -.873635102E+02 -.873651458E+02 -.873667566E+02 -.873683398E+02 -.873698928E+02 -.873714133E+02 -.873728986E+02 -.873743465E+02 -.873757545E+02 -.873771201E+02 -.873784412E+02 -.873797159E+02 -.873809422E+02 -.873821186E+02 -.873832433E+02 -.873843147E+02 -.873853311E+02 -.873862909E+02 -.873871925E+02 -.873880345E+02 -.873888154E+02 -.873895342E+02 -.873901896E+02 -.873907806E+02 -.873913064E+02 -.873917660E+02 -.873921588E+02 -.873924839E+02 -.873927410E+02 -.873929296E+02 -.873930494E+02 -.873931002E+02 -.873930820E+02 -.873929949E+02 -.873928392E+02 -.873926151E+02 -.873923230E+02 -.873919636E+02 -.873915374E+02 -.873910452E+02 -.873904879E+02 -.873898666E+02 -.873891822E+02 -.873884360E+02 -.873876292E+02 -.873867633E+02 -.873858395E+02 -.873848595E+02 -.873838247E+02 -.873827369E+02 -.873815977E+02 -.873804089E+02 -.873791723E+02 -.873778897E+02 -.873765632E+02 -.873751947E+02 -.873737863E+02 -.873723400E+02 -.873708582E+02 -.873693431E+02 -.873677973E+02 -.873662233E+02 -.873646240E+02 -.873630025E+02 -.873613624E+02 -.873597073E+02 -.873580419E+02 -.873563712E+02 -.873547011E+02 -.873530387E+02 -.873513925E+02 -.873497725E+02 -.873481908E+02 -.873466624E+02 -.873452050E+02 -.873438405E+02 -.873425955E+02 -.873415023E+02 -.873406001E+02 -.873399364E+02 -.873395692E+02 -.873395692E+02
 -.873396948E+02 -.873396948E+02 -.873400692E+02 -.873407468E+02 -.873416694E+02 -.873427884E+02 -.873440630E+02 -.873454584E+02 -.873469463E+02 -.873485032E+02 -.873501108E+02 -.873517547E+02 -.873534236E+02 -.873551082E+02 -.873568003E+02 -.873584929E+02 -.873601791E+02 -.873618532E+02 -.873635102E+02 -.873651458E+02 -.873667566E+02 -.873683398E+02 -.873698928E+02 -.873714133E+02 -.873728986E+02 -.873743465E+02 -.873757545E+02 -.873771201E+02 -.873784412E+02 -.873797159E+02 -.873809422E+02 -.873821186E+02 -.873832433E+02 -.873843147E+02 -.873853311E+02 -.873862909E+02 -.873871925E+02 -.873880345E+02 -.873888154E+02 -.873895342E+02 -.873901896E+02 -.873907806E+02 -.873913064E+02 -.873917660E+02 -.873921588E+02 -.873924839E+02 -.873927410E+02 -.873929296E+02 -.873930494E+02 -.873931002E+02 -.873930820E+02 -.873929949E+02 -.873928392E+02 -.873926151E+02 -.873923230E+02 -.873919636E+02 -.873915374E+02 -.873910452E+02 -.873904879E+02 -.873898666E+02 -.873891822E+02 -.873884360E+02 -.873876292E+02 -.873867633E+02 -.873858395E+02 -.873848595E+02 -.873838247E+02 -.873827369E+02 -.873815977E+02 -.873804089E+02 -.873791723E+02 -.873778897E+02 -.873765632E+02 -.873751947E+02 -.873737863E+02 -.873723400E+02 -.873708582E+02 -.873693431E+02 -.873677973E+02 -.873662233E+02 -.873646240E+02 -.873630025E+02 -.873613624E+02 -.873597073E+02 -.873580419E+02 -.873563712E+02 -.873547011E+02 -.873530387E+02 -.873513925E+02 -.873497725E+02 -.873481908E+02 -.873466624E+02 -.873452050E+02 -.873438405E+02 -.873425955E+02 -.873415023E+02 -.873406001E+02 -.873399364E+02 -.873395692E+02 -.873395692E+02
 -.873416672E+02 -.873416672E+02 -.873421987E+02 -.873431443E+02 -.873444143E+02 -.873459367E+02 -.873476532E+02 -.873495164E+02 -.873514890E+02 -.873535414E+02 -.873556512E+02 -.873578011E+02 -.873599778E+02 -.873621699E+02 -.873643678E+02 -.873665623E+02 -.873687456E+02 -.873709105E+02 -.873730512E+02 -.873751629E+02 -.873772416E+02 -.873792841E+02 -.873812873E+02 -.873832481E+02 -.873851635E+02 -.873870303E+02 -.873888453E+02 -.873906056E+02 -.873923086E+02 -.873939516E+02 -.873955325E+02 -.873970491E+02 -.873984993E+02 -.873998807E+02 -.874011914E+02 -.874024291E+02 -.874035919E+02 -.874046777E+02 -.874056849E+02 -.874066119E+02 -.874074573E+02 -.874082197E+02 -.874088979E+02 -.874094908E+02 -.874099974E+02 -.874104168E+02 -.874107483E+02 -.874109914E+02 -.874111457E+02 -.874112111E+02 -.874111874E+02 -.874110748E+02 -.874108736E+02 -.874105841E+02 -.874102069E+02 -.874097428E+02 -.874091926E+02 -.874085573E+02 -.874078380E+02 -.874070362E+02 -.874061530E+02 -.874051902E+02 -.874041494E+02 -.874030322E+02 -.874018406E+02 -.874005766E+02 -.873992421E+02 -.873978392E+02 -.873963703E+02 -.873948375E+02 -.873932432E+02 -.873915898E+02 -.873898797E+02 -.873881156E+02 -.873862999E+02 -.873844355E+02 -.873825250E+02 -.873805714E+02 -.873785777E+02 -.873765471E+02 -.873744831E+02 -.873723895E+02 -.873702703E+02 -.873681302E+02 -.873659743E+02 -.873638087E+02 -.873616405E+02 -.873594779E+02 -.873573308E+02 -.873552115E+02 -.873531346E+02 -.873511183E+02 -.873491851E+02 -.873473630E+02 -.873456870E+02 -.873442012E+02 -.873429611E+02 -.873420370E+02 -.873415182E+02 -.873415182E+02
 -.873448667E+02 -.873448667E+02 -.873456060E+02 -.873469128E+02 -.873486585E+02 -.873507407E+02 -.873530777E+02 -.873556045E+02 -.873582705E+02 -.873610373E+02 -.873638755E+02 -.873667630E+02 -.873696822E+02 -.873726184E+02 -.873755584E+02 -.873784907E+02 -.873814049E+02 -.873842925E+02 -.873871460E+02 -.873899600E+02 -.873927295E+02 -.873954504E+02 -.873981187E+02 -.874007305E+02 -.874032814E+02 -.874057673E+02 -.874081841E+02 -.874105280E+02 -.874127957E+02 -.874149838E+02 -.874170894E+02 -.874191097E+02 -.874210415E+02 -.874228821E+02 -.874246284E+02 -.874262776E+02 -.874278270E+02 -.874292740E+02 -.874306163E+02 -.874318518E+02 -.874329786E+02 -.874339949E+02 -.874348989E+02 -.874356892E+02 -.874363645E+02 -.874369234E+02 -.874373651E+02 -.874376889E+02 -.874378943E+02 -.874379811E+02 -.874379491E+02 -.874377985E+02 -.874375297E+02 -.874371432E+02 -.874366398E+02 -.874360204E+02 -.874352862E+02 -.874344386E+02 -.874334792E+02 -.874324096E+02 -.874312318E+02 -.874299479E+02 -.874285601E+02 -.874270708E+02 -.874254824E+02 -.874237977E+02 -.874220192E+02 -.874201499E+02 -.874181928E+02 -.874161508E+02 -.874140271E+02 -.874118249E+02 -.874095475E+02 -.874071981E+02 -.874047803E+02 -.874022976E+02 -.873997536E+02 -.873971520E+02 -.873944968E+02 -.873917921E+02 -.873890423E+02 -.873862521E+02 -.873834268E+02 -.873805722E+02 -.873776947E+02 -.873748019E+02 -.873719026E+02 -.873690073E+02 -.873661288E+02 -.873632824E+02 -.873604873E+02 -.873577672E+02 -.873551519E+02 -.873526791E+02 -.873503965E+02 -.873483648E+02 -.873466618E+02 -.873453869E+02 -.873446676E+02 -.873446676E+02
 -.873487748E+02 -.873487748E+02 -.873497424E+02 -.873514489E+02 -.873537238E+02 -.873564320E+02 -.873594662E+02 -.873627425E+02 -.873661960E+02 -.873697778E+02 -.873734506E+02 -.873771857E+02 -.873809601E+02 -.873847540E+02 -.873885507E+02 -.873923351E+02 -.873960945E+02 -.873998183E+02 -.874034979E+02 -.874071263E+02 -.874106977E+02 -.874142067E+02 -.874176479E+02 -.874210160E+02 -.874243056E+02 -.874275114E+02 -.874306281E+02 -.874336512E+02 -.874365762E+02 -.874393992E+02 -.874421162E+02 -.874447234E+02 -.874472168E+02 -.874495926E+02 -.874518469E+02 -.874539759E+02 -.874559762E+02 -.874578445E+02 -.874595779E+02 -.874611735E+02 -.874626288E+02 -.874639415E+02 -.874651092E+02 -.874661299E+02 -.874670019E+02 -.874677237E+02 -.874682940E+02 -.874687119E+02 -.874689768E+02 -.874690883E+02 -.874690463E+02 -.874688511E+02 -.874685030E+02 -.874680029E+02 -.874673516E+02 -.874665505E+02 -.874656011E+02 -.874645052E+02 -.874632649E+02 -.874618824E+02 -.874603603E+02 -.874587013E+02 -.874569083E+02 -.874549844E+02 -.874529328E+02 -.874507570E+02 -.874484607E+02 -.874460474E+02 -.874435210E+02 -.874408856E+02 -.874381451E+02 -.874353037E+02 -.874323656E+02 -.874293352E+02 -.874262168E+02 -.874230150E+02 -.874197345E+02 -.874163800E+02 -.874129565E+02 -.874094693E+02 -.874059238E+02 -.874023261E+02 -.873986827E+02 -.873950008E+02 -.873912886E+02 -.873875556E+02 -.873838128E+02 -.873800735E+02 -.873763537E+02 -.873726730E+02 -.873690558E+02 -.873655325E+02 -.873621416E+02 -.873589319E+02 -.873559654E+02 -.873533215E+02 -.873511022E+02 -.873494382E+02 -.873484978E+02 -.873484978E+02
 -.873530937E+02 -.873530937E+02 -.873542991E+02 -.873564237E+02 -.873592535E+02 -.873626195E+02 -.873663888E+02 -.873704577E+02 -.873747469E+02 -.873791962E+02 -.873837592E+02 -.873883997E+02 -.873930884E+02 -.873978003E+02 -.874025141E+02 -.874072116E+02 -.874118776E+02 -.874164994E+02 -.874210670E+02 -.874255718E+02 -.874300067E+02 -.874343646E+02 -.874386388E+02 -.874428225E+02 -.874469088E+02 -.874508913E+02 -.874547638E+02 -.874585206E+02 -.874621564E+02 -.874656661E+02 -.874690446E+02 -.874722871E+02 -.874753886E+02 -.874783440E+02 -.874811486E+02 -.874837977E+02 -.874862869E+02 -.874886122E+02 -.874907699E+02 -.874927563E+02 -.874945682E+02 -.874962025E+02 -.874976563E+02 -.874989272E+02 -.875000128E+02 -.875009112E+02 -.875016210E+02 -.875021408E+02 -.875024700E+02 -.875026081E+02 -.875025549E+02 -.875023107E+02 -.875018761E+02 -.875012519E+02 -.875004395E+02 -.874994404E+02 -.874982567E+02 -.874968906E+02 -.874953447E+02 -.874936220E+02 -.874917256E+02 -.874896590E+02 -.874874258E+02 -.874850300E+02 -.874824757E+02 -.874797673E+02 -.874769094E+02 -.874739065E+02 -.874707635E+02 -.874674855E+02 -.874640775E+02 -.874605447E+02 -.874568924E+02 -.874531260E+02 -.874492511E+02 -.874452733E+02 -.874411983E+02 -.874370322E+02 -.874327810E+02 -.874284512E+02 -.874240496E+02 -.874195837E+02 -.874150613E+02 -.874104913E+02 -.874058838E+02 -.874012504E+02 -.873966046E+02 -.873919627E+02 -.873873444E+02 -.873827738E+02 -.873782811E+02 -.873739039E+02 -.873696899E+02 -.873656997E+02 -.873620103E+02 -.873587209E+02 -.873559581E+02 -.873538856E+02 -.873527136E+02 -.873527136E+02
 -.873576642E+02 -.873576642E+02 -.873591126E+02 -.873616663E+02 -.873650668E+02 -.873691105E+02 -.873736385E+02 -.873785276E+02 -.873836834E+02 -.873890336E+02 -.873945222E+02 -.874001047E+02 -.874057449E+02 -.874114125E+02 -.874170819E+02 -.874227315E+02 -.874283436E+02 -.874339038E+02 -.874394001E+02 -.874448225E+02 -.874501619E+02 -.874554097E+02 -.874605573E+02 -.874655967E+02 -.874705195E+02 -.874753182E+02 -.874799853E+02 -.874845142E+02 -.874888984E+02 -.874931315E+02 -.874972075E+02 -.875011201E+02 -.875048631E+02 -.875084305E+02 -.875118163E+02 -.875150150E+02 -.875180211E+02 -.875208298E+02 -.875234363E+02 -.875258363E+02 -.875280257E+02 -.875300005E+02 -.875317574E+02 -.875332930E+02 -.875346047E+02 -.875356902E+02 -.875365474E+02 -.875371750E+02 -.875375720E+02 -.875377378E+02 -.875376722E+02 -.875373755E+02 -.875368484E+02 -.875360921E+02 -.875351081E+02 -.875338985E+02 -.875324657E+02 -.875308125E+02 -.875289422E+02 -.875268584E+02 -.875245650E+02 -.875220662E+02 -.875193666E+02 -.875164711E+02 -.875133848E+02 -.875101130E+02 -.875066613E+02 -.875030355E+02 -.874992415E+02 -.874952855E+02 -.874911736E+02 -.874869123E+02 -.874825080E+02 -.874779673E+02 -.874732969E+02 -.874685037E+02 -.874635947E+02 -.874585770E+02 -.874534581E+02 -.874482458E+02 -.874429482E+02 -.874375742E+02 -.874321332E+02 -.874266360E+02 -.874210945E+02 -.874155225E+02 -.874099362E+02 -.874043551E+02 -.873988027E+02 -.873933079E+02 -.873879068E+02 -.873826445E+02 -.873775781E+02 -.873727804E+02 -.873683440E+02 -.873643879E+02 -.873610648E+02 -.873585713E+02 -.873571610E+02 -.873571610E+02
 -.873624044E+02 -.873624044E+02 -.873641002E+02 -.873670923E+02 -.873710765E+02 -.873758145E+02 -.873811212E+02 -.873868534E+02 -.873929010E+02 -.873991790E+02 -.874056211E+02 -.874121743E+02 -.874187953E+02 -.874254483E+02 -.874321037E+02 -.874387367E+02 -.874453273E+02 -.874518589E+02 -.874583176E+02 -.874646915E+02 -.874709694E+02 -.874771412E+02 -.874831965E+02 -.874891256E+02 -.874949191E+02 -.875005679E+02 -.875060637E+02 -.875113984E+02 -.875165642E+02 -.875215536E+02 -.875263590E+02 -.875309729E+02 -.875353879E+02 -.875395966E+02 -.875435919E+02 -.875473672E+02 -.875509161E+02 -.875542326E+02 -.875573109E+02 -.875601457E+02 -.875627319E+02 -.875650650E+02 -.875671406E+02 -.875689548E+02 -.875705043E+02 -.875717864E+02 -.875727987E+02 -.875735394E+02 -.875740073E+02 -.875742017E+02 -.875741223E+02 -.875737696E+02 -.875731443E+02 -.875722480E+02 -.875710824E+02 -.875696501E+02 -.875679541E+02 -.875659978E+02 -.875637851E+02 -.875613203E+02 -.875586084E+02 -.875556544E+02 -.875524638E+02 -.875490426E+02 -.875453969E+02 -.875415332E+02 -.875374583E+02 -.875331791E+02 -.875287029E+02 -.875240369E+02 -.875191886E+02 -.875141657E+02 -.875089760E+02 -.875036272E+02 -.874981276E+02 -.874924851E+02 -.874867081E+02 -.874808052E+02 -.874747850E+02 -.874686569E+02 -.874624303E+02 -.874561156E+02 -.874497241E+02 -.874432680E+02 -.874367616E+02 -.874302208E+02 -.874236646E+02 -.874171157E+02 -.874106015E+02 -.874041559E+02 -.873978208E+02 -.873916492E+02 -.873857078E+02 -.873800817E+02 -.873748794E+02 -.873702403E+02 -.873663433E+02 -.873634190E+02 -.873617648E+02 -.873617648E+02
 -.873672747E+02 -.873672747E+02 -.873692229E+02 -.873726631E+02 -.873772443E+02 -.873826935E+02 -.873887988E+02 -.873953965E+02 -.874023600E+02 -.874095913E+02 -.874170130E+02 -.874245634E+02 -.874321925E+02 -.874398592E+02 -.874475298E+02 -.874551766E+02 -.874627769E+02 -.874703120E+02 -.874777658E+02 -.874851242E+02 -.874923743E+02 -.874995037E+02 -.875065007E+02 -.875133539E+02 -.875200526E+02 -.875265865E+02 -.875329457E+02 -.875391209E+02 -.875451028E+02 -.875508824E+02 -.875564506E+02 -.875617986E+02 -.875669174E+02 -.875717984E+02 -.875764333E+02 -.875808142E+02 -.875849334E+02 -.875887837E+02 -.875923583E+02 -.875956507E+02 -.875986549E+02 -.876013651E+02 -.876037764E+02 -.876058841E+02 -.876076842E+02 -.876091734E+02 -.876103488E+02 -.876112083E+02 -.876117504E+02 -.876119743E+02 -.876118797E+02 -.876114670E+02 -.876107372E+02 -.876096920E+02 -.876083338E+02 -.876066656E+02 -.876046908E+02 -.876024137E+02 -.875998390E+02 -.875969719E+02 -.875938181E+02 -.875903839E+02 -.875866758E+02 -.875827009E+02 -.875784667E+02 -.875739808E+02 -.875692513E+02 -.875642865E+02 -.875590950E+02 -.875536855E+02 -.875480668E+02 -.875422480E+02 -.875362383E+02 -.875300470E+02 -.875236834E+02 -.875171573E+02 -.875104782E+02 -.875036561E+02 -.874967013E+02 -.874896244E+02 -.874824365E+02 -.874751495E+02 -.874677764E+02 -.874603313E+02 -.874528305E+02 -.874452923E+02 -.874377385E+02 -.874301950E+02 -.874226933E+02 -.874152720E+02 -.874079795E+02 -.874008762E+02 -.873940388E+02 -.873875649E+02 -.873815792E+02 -.873762418E+02 -.873717583E+02 -.873683940E+02 -.873664909E+02 -.873664909E+02
 -.873722581E+02 -.873722581E+02 -.873744648E+02 -.873783636E+02 -.873835566E+02 -.873897353E+02 -.873966604E+02 -.874041468E+02 -.874120510E+02 -.874202611E+02 -.874286889E+02 -.874372639E+02 -.874459294E+02 -.874546392E+02 -.874633558E+02 -.874720484E+02 -.874806916E+02 -.874892642E+02 -.874977479E+02 -.875061263E+02 -.875143843E+02 -.875225080E+02 -.875304837E+02 -.875382987E+02 -.875459407E+02 -.875533980E+02 -.875606592E+02 -.875677135E+02 -.875745498E+02 -.875811576E+02 -.875875263E+02 -.875936451E+02 -.875995039E+02 -.876050925E+02 -.876104012E+02 -.876154205E+02 -.876201415E+02 -.876245556E+02 -.876286546E+02 -.876324307E+02 -.876358769E+02 -.876389863E+02 -.876417529E+02 -.876441712E+02 -.876462365E+02 -.876479448E+02 -.876492927E+02 -.876502776E+02 -.876508978E+02 -.876511522E+02 -.876510405E+02 -.876505631E+02 -.876497214E+02 -.876485173E+02 -.876469537E+02 -.876450340E+02 -.876427627E+02 -.876401445E+02 -.876371851E+02 -.876338908E+02 -.876302684E+02 -.876263252E+02 -.876220691E+02 -.876175086E+02 -.876126524E+02 -.876075096E+02 -.876020899E+02 -.875964029E+02 -.875904589E+02 -.875842679E+02 -.875778406E+02 -.875711875E+02 -.875643193E+02 -.875572469E+02 -.875499813E+02 -.875425335E+02 -.875349148E+02 -.875271367E+02 -.875192110E+02 -.875111498E+02 -.875029659E+02 -.874946728E+02 -.874862851E+02 -.874778192E+02 -.874692930E+02 -.874607276E+02 -.874521475E+02 -.874435817E+02 -.874350659E+02 -.874266438E+02 -.874183697E+02 -.874103120E+02 -.874025574E+02 -.873952162E+02 -.873884295E+02 -.873823784E+02 -.873772958E+02 -.873734821E+02 -.873713248E+02 -.873713248E+02
 -.873773496E+02 -.873773496E+02 -.873798216E+02 -.873841909E+02 -.873900120E+02 -.873969397E+02 -.874047068E+02 -.874131061E+02 -.874219765E+02 -.874311921E+02 -.874406537E+02 -.874502823E+02 -.874600147E+02 -.874697997E+02 -.874795959E+02 -.874893692E+02 -.874990915E+02 -.875087390E+02 -.875182907E+02 -.875277282E+02 -.875370343E+02 -.875461931E+02 -.875551894E+02 -.875640088E+02 -.875726374E+02 -.875810618E+02 -.875892691E+02 -.875972465E+02 -.876049814E+02 -.876124612E+02 -.876196735E+02 -.876266061E+02 -.876332469E+02 -.876395842E+02 -.876456064E+02 -.876513027E+02 -.876566623E+02 -.876616751E+02 -.876663314E+02 -.876706221E+02 -.876745386E+02 -.876780730E+02 -.876812180E+02 -.876839672E+02 -.876863151E+02 -.876882567E+02 -.876897881E+02 -.876909063E+02 -.876916091E+02 -.876918951E+02 -.876917642E+02 -.876912167E+02 -.876902542E+02 -.876888793E+02 -.876870950E+02 -.876849058E+02 -.876823166E+02 -.876793333E+02 -.876759626E+02 -.876722119E+02 -.876680892E+02 -.876636033E+02 -.876587636E+02 -.876535799E+02 -.876480626E+02 -.876422225E+02 -.876360709E+02 -.876296193E+02 -.876228794E+02 -.876158633E+02 -.876085831E+02 -.876010514E+02 -.875932805E+02 -.875852830E+02 -.875770716E+02 -.875686591E+02 -.875600585E+02 -.875512828E+02 -.875423454E+02 -.875332602E+02 -.875240416E+02 -.875147050E+02 -.875052666E+02 -.874957448E+02 -.874861597E+02 -.874765347E+02 -.874668972E+02 -.874572796E+02 -.874477215E+02 -.874382717E+02 -.874289907E+02 -.874199549E+02 -.874112610E+02 -.874030322E+02 -.873954262E+02 -.873886455E+02 -.873829507E+02 -.873786779E+02 -.873762611E+02 -.873762611E+02
 -.873825497E+02 -.873825497E+02 -.873852945E+02 -.873901469E+02 -.873966129E+02 -.874043101E+02 -.874129421E+02 -.874222791E+02 -.874321421E+02 -.874423910E+02 -.874529158E+02 -.874636292E+02 -.874744614E+02 -.874853565E+02 -.874962690E+02 -.875071615E+02 -.875180028E+02 -.875287662E+02 -.875394285E+02 -.875499689E+02 -.875603681E+02 -.875706084E+02 -.875806728E+02 -.875905452E+02 -.876002099E+02 -.876096517E+02 -.876188557E+02 -.876278072E+02 -.876364915E+02 -.876448942E+02 -.876530008E+02 -.876607971E+02 -.876682692E+02 -.876754032E+02 -.876821860E+02 -.876886044E+02 -.876946461E+02 -.877002989E+02 -.877055515E+02 -.877103931E+02 -.877148136E+02 -.877188035E+02 -.877223545E+02 -.877254588E+02 -.877281097E+02 -.877303016E+02 -.877320298E+02 -.877332905E+02 -.877340812E+02 -.877344003E+02 -.877342475E+02 -.877336235E+02 -.877325299E+02 -.877309698E+02 -.877289469E+02 -.877264664E+02 -.877235343E+02 -.877201574E+02 -.877163436E+02 -.877121018E+02 -.877074415E+02 -.877023731E+02 -.876969074E+02 -.876910563E+02 -.876848320E+02 -.876782471E+02 -.876713148E+02 -.876640486E+02 -.876564622E+02 -.876485698E+02 -.876403856E+02 -.876319238E+02 -.876231990E+02 -.876142256E+02 -.876050183E+02 -.875955917E+02 -.875859606E+02 -.875761399E+02 -.875661448E+02 -.875559908E+02 -.875456942E+02 -.875352721E+02 -.875247428E+02 -.875141264E+02 -.875034454E+02 -.874927256E+02 -.874819970E+02 -.874712956E+02 -.874606650E+02 -.874501590E+02 -.874398443E+02 -.874298054E+02 -.874201490E+02 -.874110115E+02 -.874025673E+02 -.873950406E+02 -.873887202E+02 -.873839785E+02 -.873812967E+02 -.873812967E+02
 -.873878602E+02 -.873878602E+02 -.873908852E+02 -.873962334E+02 -.874033613E+02 -.874118483E+02 -.874213682E+02 -.874316680E+02 -.874425505E+02 -.874538617E+02 -.874654808E+02 -.874773122E+02 -.874892800E+02 -.875013231E+02 -.875133918E+02 -.875254452E+02 -.875374491E+02 -.875493740E+02 -.875611940E+02 -.875728862E+02 -.875844294E+02 -.875958036E+02 -.876069903E+02 -.876179711E+02 -.876287286E+02 -.876392455E+02 -.876495046E+02 -.876594890E+02 -.876691820E+02 -.876785667E+02 -.876876265E+02 -.876963450E+02 -.877047060E+02 -.877126934E+02 -.877202917E+02 -.877274857E+02 -.877342605E+02 -.877406023E+02 -.877464973E+02 -.877519330E+02 -.877568974E+02 -.877613793E+02 -.877653689E+02 -.877688569E+02 -.877718355E+02 -.877742979E+02 -.877762384E+02 -.877776528E+02 -.877785378E+02 -.877788918E+02 -.877787142E+02 -.877780059E+02 -.877767688E+02 -.877750065E+02 -.877727237E+02 -.877699262E+02 -.877666211E+02 -.877628167E+02 -.877585224E+02 -.877537485E+02 -.877485062E+02 -.877428079E+02 -.877366666E+02 -.877300958E+02 -.877231101E+02 -.877157244E+02 -.877079541E+02 -.876998148E+02 -.876913229E+02 -.876824946E+02 -.876733463E+02 -.876638949E+02 -.876541568E+02 -.876441489E+02 -.876338879E+02 -.876233906E+02 -.876126736E+02 -.876017540E+02 -.875906488E+02 -.875793756E+02 -.875679523E+02 -.875563981E+02 -.875447331E+02 -.875329795E+02 -.875211620E+02 -.875093088E+02 -.874974529E+02 -.874856335E+02 -.874738982E+02 -.874623058E+02 -.874509294E+02 -.874398614E+02 -.874292187E+02 -.874191509E+02 -.874098493E+02 -.874015601E+02 -.873946006E+02 -.873893801E+02 -.873864278E+02 -.873864278E+02
 -.873932802E+02 -.873932802E+02 -.873965925E+02 -.874024487E+02 -.874102549E+02 -.874195514E+02 -.874299817E+02 -.874412692E+02 -.874531986E+02 -.874656020E+02 -.874783478E+02 -.874913326E+02 -.875044737E+02 -.875177052E+02 -.875309731E+02 -.875442328E+02 -.875574469E+02 -.875705831E+02 -.875836133E+02 -.875965121E+02 -.876092561E+02 -.876218236E+02 -.876341937E+02 -.876463462E+02 -.876582612E+02 -.876699191E+02 -.876813005E+02 -.876923859E+02 -.877031560E+02 -.877135916E+02 -.877236735E+02 -.877333826E+02 -.877427000E+02 -.877516072E+02 -.877600858E+02 -.877681181E+02 -.877756867E+02 -.877827750E+02 -.877893672E+02 -.877954481E+02 -.878010038E+02 -.878060211E+02 -.878104881E+02 -.878143940E+02 -.878177295E+02 -.878204864E+02 -.878226581E+02 -.878242394E+02 -.878252266E+02 -.878256175E+02 -.878254115E+02 -.878246097E+02 -.878232145E+02 -.878212299E+02 -.878186615E+02 -.878155164E+02 -.878118029E+02 -.878075308E+02 -.878027112E+02 -.877973564E+02 -.877914798E+02 -.877850958E+02 -.877782197E+02 -.877708677E+02 -.877630567E+02 -.877548043E+02 -.877461286E+02 -.877370479E+02 -.877275811E+02 -.877177472E+02 -.877075654E+02 -.876970550E+02 -.876862351E+02 -.876751251E+02 -.876637440E+02 -.876521110E+02 -.876402450E+02 -.876281653E+02 -.876158910E+02 -.876034417E+02 -.875908374E+02 -.875780991E+02 -.875652490E+02 -.875523115E+02 -.875393134E+02 -.875262854E+02 -.875132632E+02 -.875002893E+02 -.874874155E+02 -.874747054E+02 -.874622385E+02 -.874501148E+02 -.874384618E+02 -.874274420E+02 -.874172640E+02 -.874081961E+02 -.874005844E+02 -.873948756E+02 -.873916474E+02 -.873916474E+02
 -.873988036E+02 -.873988036E+02 -.874024095E+02 -.874087850E+02 -.874172847E+02 -.874274093E+02 -.874387714E+02 -.874510709E+02 -.874640744E+02 -.874776002E+02 -.874915064E+02 -.875056810E+02 -.875200353E+02 -.875344979E+02 -.875490106E+02 -.875635252E+02 -.875780011E+02 -.875924034E+02 -.876067014E+02 -.876208675E+02 -.876348763E+02 -.876487036E+02 -.876623265E+02 -.876757222E+02 -.876888685E+02 -.877017431E+02 -.877143239E+02 -.877265887E+02 -.877385155E+02 -.877500820E+02 -.877612660E+02 -.877720455E+02 -.877823986E+02 -.877923034E+02 -.878017385E+02 -.878106832E+02 -.878191169E+02 -.878270201E+02 -.878343741E+02 -.878411611E+02 -.878473644E+02 -.878529686E+02 -.878579593E+02 -.878623239E+02 -.878660512E+02 -.878691314E+02 -.878715567E+02 -.878733208E+02 -.878744193E+02 -.878748497E+02 -.878746113E+02 -.878737051E+02 -.878721341E+02 -.878699032E+02 -.878670190E+02 -.878634898E+02 -.878593255E+02 -.878545379E+02 -.878491401E+02 -.878431467E+02 -.878365734E+02 -.878294375E+02 -.878217569E+02 -.878135509E+02 -.878048394E+02 -.877956428E+02 -.877859826E+02 -.877758802E+02 -.877653577E+02 -.877544372E+02 -.877431409E+02 -.877314912E+02 -.877195103E+02 -.877072202E+02 -.876946428E+02 -.876818000E+02 -.876687133E+02 -.876554042E+02 -.876418943E+02 -.876282052E+02 -.876143593E+02 -.876003796E+02 -.875862903E+02 -.875721180E+02 -.875578916E+02 -.875436443E+02 -.875294147E+02 -.875152484E+02 -.875012011E+02 -.874873413E+02 -.874737546E+02 -.874605490E+02 -.874478621E+02 -.874358695E+02 -.874247969E+02 -.874149350E+02 -.874066588E+02 -.874004528E+02 -.873969440E+02 -.873969440E+02
 -.874044169E+02 -.874044169E+02 -.874083217E+02 -.874152261E+02 -.874244328E+02 -.874354021E+02 -.874477160E+02 -.874610507E+02 -.874751548E+02 -.874898332E+02 -.875049332E+02 -.875203351E+02 -.875359433E+02 -.875516815E+02 -.875674871E+02 -.875833084E+02 -.875991017E+02 -.876148295E+02 -.876304587E+02 -.876459594E+02 -.876613039E+02 -.876764658E+02 -.876914193E+02 -.877061394E+02 -.877206009E+02 -.877347787E+02 -.877486476E+02 -.877621825E+02 -.877753578E+02 -.877881481E+02 -.878005277E+02 -.878124710E+02 -.878239523E+02 -.878349462E+02 -.878454276E+02 -.878553719E+02 -.878647551E+02 -.878735542E+02 -.878817469E+02 -.878893121E+02 -.878962301E+02 -.879024824E+02 -.879080521E+02 -.879129240E+02 -.879170847E+02 -.879205226E+02 -.879232283E+02 -.879251943E+02 -.879264154E+02 -.879268884E+02 -.879266125E+02 -.879255891E+02 -.879238215E+02 -.879213157E+02 -.879180794E+02 -.879141227E+02 -.879094573E+02 -.879040973E+02 -.878980583E+02 -.878913574E+02 -.878840138E+02 -.878760474E+02 -.878674800E+02 -.878583340E+02 -.878486329E+02 -.878384012E+02 -.878276636E+02 -.878164455E+02 -.878047727E+02 -.877926710E+02 -.877801662E+02 -.877672842E+02 -.877540507E+02 -.877404910E+02 -.877266302E+02 -.877124930E+02 -.876981040E+02 -.876834873E+02 -.876686670E+02 -.876536673E+02 -.876385127E+02 -.876232284E+02 -.876078409E+02 -.875923787E+02 -.875768731E+02 -.875613596E+02 -.875458795E+02 -.875304816E+02 -.875152253E+02 -.875001839E+02 -.874854489E+02 -.874711361E+02 -.874573931E+02 -.874444084E+02 -.874324249E+02 -.874217554E+02 -.874128041E+02 -.874060934E+02 -.874023000E+02 -.874023000E+02
 -.874100972E+02 -.874100972E+02 -.874143048E+02 -.874217459E+02 -.874316707E+02 -.874434990E+02 -.874567823E+02 -.874711733E+02 -.874864030E+02 -.875022628E+02 -.875185896E+02 -.875352556E+02 -.875521591E+02 -.875692183E+02 -.875863667E+02 -.876035492E+02 -.876207193E+02 -.876378369E+02 -.876548665E+02 -.876717760E+02 -.876885350E+02 -.877051147E+02 -.877214866E+02 -.877376227E+02 -.877534949E+02 -.877690747E+02 -.877843337E+02 -.877992429E+02 -.878137734E+02 -.878278955E+02 -.878415796E+02 -.878547957E+02 -.878675139E+02 -.878797045E+02 -.878913378E+02 -.879023850E+02 -.879128177E+02 -.879226085E+02 -.879317311E+02 -.879401605E+02 -.879478730E+02 -.879548467E+02 -.879610613E+02 -.879664987E+02 -.879711427E+02 -.879749796E+02 -.879779980E+02 -.879801889E+02 -.879815459E+02 -.879820654E+02 -.879817463E+02 -.879805901E+02 -.879786011E+02 -.879757862E+02 -.879721546E+02 -.879677185E+02 -.879624920E+02 -.879564916E+02 -.879497362E+02 -.879422463E+02 -.879340444E+02 -.879251547E+02 -.879156025E+02 -.879054148E+02 -.878946194E+02 -.878832449E+02 -.878713208E+02 -.878588769E+02 -.878459432E+02 -.878325500E+02 -.878187274E+02 -.878045054E+02 -.877899136E+02 -.877749813E+02 -.877597371E+02 -.877442094E+02 -.877284256E+02 -.877124132E+02 -.876961989E+02 -.876798096E+02 -.876632722E+02 -.876466143E+02 -.876298645E+02 -.876130535E+02 -.875962148E+02 -.875793862E+02 -.875626114E+02 -.875459423E+02 -.875294419E+02 -.875131879E+02 -.874972777E+02 -.874818345E+02 -.874670155E+02 -.874530223E+02 -.874401143E+02 -.874286265E+02 -.874189918E+02 -.874117709E+02 -.874076899E+02 -.874076899E+02
 -.874158111E+02 -.874158111E+02 -.874203239E+02 -.874283070E+02 -.874389577E+02 -.874516560E+02 -.874659228E+02 -.874813880E+02 -.874977653E+02 -.875148327E+02 -.875324172E+02 -.875503829E+02 -.875686219E+02 -.875870479E+02 -.876055903E+02 -.876241910E+02 -.876428008E+02 -.876613772E+02 -.876798824E+02 -.876982817E+02 -.877165423E+02 -.877346326E+02 -.877525213E+02 -.877701770E+02 -.877875683E+02 -.878046632E+02 -.878214292E+02 -.878378335E+02 -.878538424E+02 -.878694219E+02 -.878845375E+02 -.878991542E+02 -.879132370E+02 -.879267509E+02 -.879396610E+02 -.879519332E+02 -.879635339E+02 -.879744306E+02 -.879845919E+02 -.879939879E+02 -.880025904E+02 -.880103731E+02 -.880173117E+02 -.880233843E+02 -.880285717E+02 -.880328571E+02 -.880362270E+02 -.880386704E+02 -.880401797E+02 -.880407504E+02 -.880403812E+02 -.880390739E+02 -.880368336E+02 -.880336686E+02 -.880295900E+02 -.880246124E+02 -.880187527E+02 -.880120309E+02 -.880044694E+02 -.879960929E+02 -.879869283E+02 -.879770043E+02 -.879663514E+02 -.879550014E+02 -.879429875E+02 -.879303436E+02 -.879171044E+02 -.879033050E+02 -.878889810E+02 -.878741675E+02 -.878588999E+02 -.878432130E+02 -.878271411E+02 -.878107177E+02 -.877939760E+02 -.877769479E+02 -.877596649E+02 -.877421575E+02 -.877244558E+02 -.877065895E+02 -.876885880E+02 -.876704813E+02 -.876523003E+02 -.876340779E+02 -.876158495E+02 -.875976552E+02 -.875795411E+02 -.875615618E+02 -.875437836E+02 -.875262884E+02 -.875091790E+02 -.874925856E+02 -.874766748E+02 -.874616606E+02 -.874478186E+02 -.874355056E+02 -.874251831E+02 -.874174491E+02 -.874130791E+02 -.874130791E+02
 -.874215132E+02 -.874215132E+02 -.874263318E+02 -.874348587E+02 -.874462390E+02 -.874598135E+02 -.874750732E+02 -.874916258E+02 -.875091680E+02 -.875274650E+02 -.875463341E+02 -.875656319E+02 -.875852450E+02 -.876050825E+02 -.876250705E+02 -.876451480E+02 -.876652635E+02 -.876853721E+02 -.877054338E+02 -.877254115E+02 -.877452696E+02 -.877649737E+02 -.877844893E+02 -.878037816E+02 -.878228152E+02 -.878415543E+02 -.878599619E+02 -.878780003E+02 -.878956308E+02 -.879128140E+02 -.879295096E+02 -.879456767E+02 -.879612742E+02 -.879762609E+02 -.879905956E+02 -.880042378E+02 -.880171476E+02 -.880292861E+02 -.880406160E+02 -.880511013E+02 -.880607083E+02 -.880694051E+02 -.880771627E+02 -.880839546E+02 -.880897576E+02 -.880945515E+02 -.880983197E+02 -.881010491E+02 -.881027304E+02 -.881033582E+02 -.881029307E+02 -.881014502E+02 -.880989228E+02 -.880953584E+02 -.880907707E+02 -.880851769E+02 -.880785977E+02 -.880710571E+02 -.880625821E+02 -.880532022E+02 -.880429499E+02 -.880318595E+02 -.880199676E+02 -.880073121E+02 -.879939325E+02 -.879798691E+02 -.879651632E+02 -.879498562E+02 -.879339899E+02 -.879176057E+02 -.879007450E+02 -.878834481E+02 -.878657551E+02 -.878477046E+02 -.878293344E+02 -.878106813E+02 -.877917807E+02 -.877726671E+02 -.877533738E+02 -.877339337E+02 -.877143791E+02 -.876947423E+02 -.876750566E+02 -.876553568E+02 -.876356804E+02 -.876160695E+02 -.875965721E+02 -.875772453E+02 -.875581584E+02 -.875393970E+02 -.875210688E+02 -.875033106E+02 -.874862977E+02 -.874702557E+02 -.874554762E+02 -.874423366E+02 -.874313263E+02 -.874230802E+02 -.874184222E+02 -.874184222E+02
 -.874271449E+02 -.874271449E+02 -.874322673E+02 -.874413354E+02 -.874534435E+02 -.874678938E+02 -.874841490E+02 -.875017950E+02 -.875205125E+02 -.875400547E+02 -.875602298E+02 -.875808875E+02 -.876019094E+02 -.876232008E+02 -.876446850E+02 -.876662987E+02 -.876879881E+02 -.877097064E+02 -.877314113E+02 -.877530633E+02 -.877746242E+02 -.877960565E+02 -.878173222E+02 -.878383828E+02 -.878591989E+02 -.878797298E+02 -.878999336E+02 -.879197669E+02 -.879391852E+02 -.879581426E+02 -.879765920E+02 -.879944857E+02 -.880117751E+02 -.880284115E+02 -.880443462E+02 -.880595309E+02 -.880739180E+02 -.880874610E+02 -.881001151E+02 -.881118370E+02 -.881225860E+02 -.881323237E+02 -.881410149E+02 -.881486276E+02 -.881551336E+02 -.881605085E+02 -.881647319E+02 -.881677880E+02 -.881696654E+02 -.881703574E+02 -.881698619E+02 -.881681816E+02 -.881653239E+02 -.881613008E+02 -.881561289E+02 -.881498290E+02 -.881424263E+02 -.881339497E+02 -.881244319E+02 -.881139086E+02 -.881024187E+02 -.880900039E+02 -.880767078E+02 -.880625760E+02 -.880476557E+02 -.880319951E+02 -.880156430E+02 -.879986488E+02 -.879810617E+02 -.879629306E+02 -.879443039E+02 -.879252288E+02 -.879057517E+02 -.878859173E+02 -.878657692E+02 -.878453491E+02 -.878246973E+02 -.878038525E+02 -.877828519E+02 -.877617315E+02 -.877405267E+02 -.877192725E+02 -.876980042E+02 -.876767585E+02 -.876555748E+02 -.876344967E+02 -.876135741E+02 -.875928660E+02 -.875724440E+02 -.875523971E+02 -.875328370E+02 -.875139065E+02 -.874957887E+02 -.874787201E+02 -.874630070E+02 -.874490466E+02 -.874373550E+02 -.874286025E+02 -.874236602E+02 -.874236602E+02
 -.874326320E+02 -.874326320E+02 -.874380530E+02 -.874476541E+02 -.874604804E+02 -.874757978E+02 -.874930415E+02 -.875117775E+02 -.875316714E+02 -.875524654E+02 -.875739594E+02 -.875959977E+02 -.876184574E+02 -.876412411E+02 -.876642697E+02 -.876874781E+02 -.877108109E+02 -.877342195E+02 -.877576596E+02 -.877810894E+02 -.878044680E+02 -.878277548E+02 -.878509083E+02 -.878738858E+02 -.878966433E+02 -.879191348E+02 -.879413126E+02 -.879631269E+02 -.879845261E+02 -.880054569E+02 -.880258642E+02 -.880456919E+02 -.880648826E+02 -.880833786E+02 -.881011220E+02 -.881180551E+02 -.881341209E+02 -.881492635E+02 -.881634289E+02 -.881765648E+02 -.881886219E+02 -.881995537E+02 -.882093175E+02 -.882178742E+02 -.882251895E+02 -.882312334E+02 -.882359813E+02 -.882394137E+02 -.882415167E+02 -.882422819E+02 -.882417067E+02 -.882397945E+02 -.882365542E+02 -.882320004E+02 -.882261534E+02 -.882190385E+02 -.882106864E+02 -.882011322E+02 -.881904155E+02 -.881785798E+02 -.881656723E+02 -.881517431E+02 -.881368449E+02 -.881210328E+02 -.881043631E+02 -.880868937E+02 -.880686829E+02 -.880497892E+02 -.880302712E+02 -.880101865E+02 -.879895918E+02 -.879685427E+02 -.879470930E+02 -.879252945E+02 -.879031972E+02 -.878808489E+02 -.878582951E+02 -.878355793E+02 -.878127429E+02 -.877898255E+02 -.877668656E+02 -.877439006E+02 -.877209680E+02 -.876981062E+02 -.876753561E+02 -.876527626E+02 -.876303766E+02 -.876082587E+02 -.875864822E+02 -.875651382E+02 -.875443421E+02 -.875242414E+02 -.875050260E+02 -.874869421E+02 -.874703094E+02 -.874555434E+02 -.874431850E+02 -.874339382E+02 -.874287189E+02 -.874287189E+02
 -.874378825E+02 -.874378825E+02 -.874435926E+02 -.874537107E+02 -.874672360E+02 -.874834000E+02 -.875016133E+02 -.875214230E+02 -.875424818E+02 -.875645221E+02 -.875873372E+02 -.876107668E+02 -.876346852E+02 -.876589928E+02 -.876836093E+02 -.877084684E+02 -.877335137E+02 -.877586952E+02 -.877839670E+02 -.878092852E+02 -.878346066E+02 -.878598871E+02 -.878850816E+02 -.879101431E+02 -.879350223E+02 -.879596673E+02 -.879840237E+02 -.880080343E+02 -.880316393E+02 -.880547765E+02 -.880773815E+02 -.880993880E+02 -.881207282E+02 -.881413335E+02 -.881611348E+02 -.881800628E+02 -.881980490E+02 -.882150262E+02 -.882309286E+02 -.882456932E+02 -.882592599E+02 -.882715719E+02 -.882825772E+02 -.882922280E+02 -.883004820E+02 -.883073029E+02 -.883126600E+02 -.883165295E+02 -.883188941E+02 -.883197436E+02 -.883190748E+02 -.883168916E+02 -.883132050E+02 -.883080330E+02 -.883014003E+02 -.882933380E+02 -.882838834E+02 -.882730797E+02 -.882609752E+02 -.882476228E+02 -.882330799E+02 -.882174075E+02 -.882006694E+02 -.881829319E+02 -.881642634E+02 -.881447329E+02 -.881244106E+02 -.881033662E+02 -.880816692E+02 -.880593879E+02 -.880365893E+02 -.880133382E+02 -.879896975E+02 -.879657272E+02 -.879414849E+02 -.879170252E+02 -.878923995E+02 -.878676567E+02 -.878428427E+02 -.878180010E+02 -.877931730E+02 -.877683987E+02 -.877437175E+02 -.877191693E+02 -.876947958E+02 -.876706425E+02 -.876467613E+02 -.876232129E+02 -.876000716E+02 -.875774300E+02 -.875554056E+02 -.875341494E+02 -.875138568E+02 -.874947822E+02 -.874772565E+02 -.874617118E+02 -.874487115E+02 -.874389903E+02 -.874335059E+02 -.874335059E+02
 -.874427831E+02 -.874427831E+02 -.874487673E+02 -.874593768E+02 -.874735691E+02 -.874905451E+02 -.875096928E+02 -.875305439E+02 -.875527396E+02 -.875760049E+02 -.876001284E+02 -.876249468E+02 -.876503329E+02 -.876761864E+02 -.877024267E+02 -.877289874E+02 -.877558117E+02 -.877828492E+02 -.878100526E+02 -.878373767E+02 -.878647756E+02 -.878922024E+02 -.879196082E+02 -.879469412E+02 -.879741463E+02 -.880011651E+02 -.880279355E+02 -.880543917E+02 -.880804644E+02 -.881060811E+02 -.881311660E+02 -.881556410E+02 -.881794256E+02 -.882024380E+02 -.882245953E+02 -.882458144E+02 -.882660124E+02 -.882851079E+02 -.883030211E+02 -.883196751E+02 -.883349964E+02 -.883489157E+02 -.883613688E+02 -.883722974E+02 -.883816491E+02 -.883893791E+02 -.883954495E+02 -.883998309E+02 -.884025019E+02 -.884034496E+02 -.884026702E+02 -.884001685E+02 -.883959578E+02 -.883900604E+02 -.883825067E+02 -.883733350E+02 -.883625913E+02 -.883503285E+02 -.883366059E+02 -.883214885E+02 -.883050464E+02 -.882873538E+02 -.882684886E+02 -.882485313E+02 -.882275643E+02 -.882056712E+02 -.881829360E+02 -.881594425E+02 -.881352734E+02 -.881105097E+02 -.880852304E+02 -.880595118E+02 -.880334272E+02 -.880070463E+02 -.879804352E+02 -.879536563E+02 -.879267679E+02 -.878998246E+02 -.878728771E+02 -.878459729E+02 -.878191565E+02 -.877924702E+02 -.877659550E+02 -.877396516E+02 -.877136020E+02 -.876878518E+02 -.876624523E+02 -.876374640E+02 -.876129607E+02 -.875890352E+02 -.875658056E+02 -.875434249E+02 -.875220923E+02 -.875020679E+02 -.874836921E+02 -.874674105E+02 -.874538059E+02 -.874436400E+02 -.874379080E+02 -.874379080E+02
 -.874471958E+02 -.874471958E+02 -.874534319E+02 -.874644953E+02 -.874793069E+02 -.874970415E+02 -.875170688E+02 -.875389079E+02 -.875621919E+02 -.875866410E+02 -.876120410E+02 -.876382280E+02 -.876650749E+02 -.876924825E+02 -.877203714E+02 -.877486761E+02 -.877773407E+02 -.878063149E+02 -.878355515E+02 -.878650039E+02 -.878946247E+02 -.879243640E+02 -.879541691E+02 -.879839831E+02 -.880137449E+02 -.880433886E+02 -.880728436E+02 -.881020341E+02 -.881308800E+02 -.881592963E+02 -.881871941E+02 -.882144809E+02 -.882410611E+02 -.882668366E+02 -.882917081E+02 -.883155750E+02 -.883383371E+02 -.883598952E+02 -.883801521E+02 -.883990134E+02 -.884163890E+02 -.884321938E+02 -.884463483E+02 -.884587805E+02 -.884694256E+02 -.884782278E+02 -.884851403E+02 -.884901262E+02 -.884931588E+02 -.884942224E+02 -.884933118E+02 -.884904329E+02 -.884856025E+02 -.884788479E+02 -.884702068E+02 -.884597269E+02 -.884474649E+02 -.884334863E+02 -.884178642E+02 -.884006787E+02 -.883820158E+02 -.883619668E+02 -.883406266E+02 -.883180935E+02 -.882944675E+02 -.882698500E+02 -.882443421E+02 -.882180444E+02 -.881910558E+02 -.881634727E+02 -.881353885E+02 -.881068929E+02 -.880780715E+02 -.880490052E+02 -.880197700E+02 -.879904371E+02 -.879610722E+02 -.879317362E+02 -.879024850E+02 -.878733701E+02 -.878444388E+02 -.878157355E+02 -.877873019E+02 -.877591790E+02 -.877314083E+02 -.877040343E+02 -.876771066E+02 -.876506841E+02 -.876248387E+02 -.875996615E+02 -.875752697E+02 -.875518164E+02 -.875295018E+02 -.875085895E+02 -.874894263E+02 -.874724677E+02 -.874583120E+02 -.874477433E+02 -.874417880E+02 -.874417880E+02
 -.874509535E+02 -.874509535E+02 -.874574111E+02 -.874688758E+02 -.874842394E+02 -.875026567E+02 -.875234841E+02 -.875462322E+02 -.875705299E+02 -.875960957E+02 -.876227158E+02 -.876502280E+02 -.876785079E+02 -.877074591E+02 -.877370050E+02 -.877670832E+02 -.877976397E+02 -.878286262E+02 -.878599960E+02 -.878917027E+02 -.879236975E+02 -.879559285E+02 -.879883390E+02 -.880208672E+02 -.880534455E+02 -.880859999E+02 -.881184500E+02 -.881507090E+02 -.881826840E+02 -.882142756E+02 -.882453794E+02 -.882758856E+02 -.883056803E+02 -.883346461E+02 -.883626628E+02 -.883896090E+02 -.884153626E+02 -.884398026E+02 -.884628097E+02 -.884842680E+02 -.885040661E+02 -.885220987E+02 -.885382675E+02 -.885524826E+02 -.885646634E+02 -.885747402E+02 -.885826545E+02 -.885883601E+02 -.885918237E+02 -.885930251E+02 -.885919581E+02 -.885886298E+02 -.885830611E+02 -.885752863E+02 -.885653523E+02 -.885533185E+02 -.885392556E+02 -.885232449E+02 -.885053773E+02 -.884857520E+02 -.884644752E+02 -.884416593E+02 -.884174211E+02 -.883918808E+02 -.883651605E+02 -.883373832E+02 -.883086715E+02 -.882791464E+02 -.882489263E+02 -.882181263E+02 -.881868568E+02 -.881552235E+02 -.881233264E+02 -.880912592E+02 -.880591093E+02 -.880269576E+02 -.879948781E+02 -.879629383E+02 -.879311993E+02 -.878997166E+02 -.878685398E+02 -.878377145E+02 -.878072827E+02 -.877772844E+02 -.877477595E+02 -.877187498E+02 -.876903019E+02 -.876624711E+02 -.876353258E+02 -.876089534E+02 -.875834678E+02 -.875590193E+02 -.875358069E+02 -.875140943E+02 -.874942306E+02 -.874766774E+02 -.874620430E+02 -.874511277E+02 -.874449819E+02 -.874449819E+02
 -.874538564E+02 -.874538564E+02 -.874604945E+02 -.874722900E+02 -.874881149E+02 -.875071114E+02 -.875286290E+02 -.875521756E+02 -.875773801E+02 -.876039635E+02 -.876317161E+02 -.876604805E+02 -.876901375E+02 -.877205963E+02 -.877517857E+02 -.877836479E+02 -.878161333E+02 -.878491969E+02 -.878827947E+02 -.879168812E+02 -.879514077E+02 -.879863208E+02 -.880215607E+02 -.880570607E+02 -.880927463E+02 -.881285350E+02 -.881643359E+02 -.882000495E+02 -.882355682E+02 -.882707762E+02 -.883055503E+02 -.883397604E+02 -.883732705E+02 -.884059393E+02 -.884376220E+02 -.884681707E+02 -.884974365E+02 -.885252709E+02 -.885515271E+02 -.885760618E+02 -.885987369E+02 -.886194212E+02 -.886379922E+02 -.886543373E+02 -.886683557E+02 -.886799596E+02 -.886890754E+02 -.886956448E+02 -.886996259E+02 -.887009932E+02 -.886997385E+02 -.886958710E+02 -.886894167E+02 -.886804187E+02 -.886689360E+02 -.886550431E+02 -.886388287E+02 -.886203945E+02 -.885998540E+02 -.885773307E+02 -.885529568E+02 -.885268713E+02 -.884992185E+02 -.884701461E+02 -.884398039E+02 -.884083419E+02 -.883759087E+02 -.883426506E+02 -.883087097E+02 -.882742233E+02 -.882393225E+02 -.882041316E+02 -.881687672E+02 -.881333379E+02 -.880979440E+02 -.880626768E+02 -.880276194E+02 -.879928460E+02 -.879584229E+02 -.879244087E+02 -.878908549E+02 -.878578073E+02 -.878253067E+02 -.877933908E+02 -.877620960E+02 -.877314598E+02 -.877015238E+02 -.876723376E+02 -.876439636E+02 -.876164829E+02 -.875900034E+02 -.875646696E+02 -.875406756E+02 -.875182813E+02 -.874978339E+02 -.874797951E+02 -.874647774E+02 -.874535892E+02 -.874472955E+02 -.874472955E+02
 -.874556681E+02 -.874556681E+02 -.874624335E+02 -.874744678E+02 -.874906349E+02 -.875100741E+02 -.875321356E+02 -.875563314E+02 -.875822963E+02 -.876097585E+02 -.876385168E+02 -.876684222E+02 -.876993645E+02 -.877312616E+02 -.877640503E+02 -.877976805E+02 -.878321096E+02 -.878672980E+02 -.879032065E+02 -.879397928E+02 -.879770098E+02 -.880148038E+02 -.880531128E+02 -.880918658E+02 -.881309820E+02 -.881703698E+02 -.882099269E+02 -.882495398E+02 -.882890844E+02 -.883284256E+02 -.883674186E+02 -.884059090E+02 -.884437340E+02 -.884807238E+02 -.885167026E+02 -.885514905E+02 -.885849049E+02 -.886167629E+02 -.886468828E+02 -.886750867E+02 -.887012025E+02 -.887250660E+02 -.887465231E+02 -.887654323E+02 -.887816664E+02 -.887951141E+02 -.888056825E+02 -.888132974E+02 -.888179053E+02 -.888194741E+02 -.888179931E+02 -.888134737E+02 -.888059491E+02 -.887954736E+02 -.887821221E+02 -.887659886E+02 -.887471852E+02 -.887258399E+02 -.887020955E+02 -.886761067E+02 -.886480388E+02 -.886180649E+02 -.885863640E+02 -.885531189E+02 -.885185136E+02 -.884827317E+02 -.884459544E+02 -.884083585E+02 -.883701152E+02 -.883313884E+02 -.882923335E+02 -.882530969E+02 -.882138143E+02 -.881746113E+02 -.881356021E+02 -.880968897E+02 -.880585661E+02 -.880207125E+02 -.879833996E+02 -.879466882E+02 -.879106303E+02 -.878752705E+02 -.878406464E+02 -.878067915E+02 -.877737365E+02 -.877415121E+02 -.877101523E+02 -.876796984E+02 -.876502036E+02 -.876217400E+02 -.875944058E+02 -.875683362E+02 -.875437160E+02 -.875207965E+02 -.874999174E+02 -.874815344E+02 -.874662558E+02 -.874548890E+02 -.874485018E+02 -.874485018E+02
 -.874561129E+02 -.874561129E+02 -.874629379E+02 -.874750938E+02 -.874914506E+02 -.875111562E+02 -.875335717E+02 -.875582209E+02 -.875847514E+02 -.876129047E+02 -.876424928E+02 -.876733802E+02 -.877054697E+02 -.877386917E+02 -.877729949E+02 -.878083405E+02 -.878446957E+02 -.878820301E+02 -.879203117E+02 -.879595043E+02 -.879995645E+02 -.880404406E+02 -.880820701E+02 -.881243791E+02 -.881672809E+02 -.882106751E+02 -.882544476E+02 -.882984700E+02 -.883425993E+02 -.883866789E+02 -.884305383E+02 -.884739946E+02 -.885168531E+02 -.885589090E+02 -.885999489E+02 -.886397528E+02 -.886780963E+02 -.887147532E+02 -.887494978E+02 -.887821079E+02 -.888123674E+02 -.888400697E+02 -.888650203E+02 -.888870398E+02 -.889059662E+02 -.889216582E+02 -.889339967E+02 -.889428872E+02 -.889482610E+02 -.889500768E+02 -.889483208E+02 -.889430076E+02 -.889341794E+02 -.889219057E+02 -.889062818E+02 -.888874276E+02 -.888654857E+02 -.888406185E+02 -.888130065E+02 -.887828453E+02 -.887503426E+02 -.887157152E+02 -.886791865E+02 -.886409834E+02 -.886013332E+02 -.885604615E+02 -.885185895E+02 -.884759319E+02 -.884326946E+02 -.883890738E+02 -.883452536E+02 -.883014057E+02 -.882576882E+02 -.882142450E+02 -.881712057E+02 -.881286855E+02 -.880867853E+02 -.880455921E+02 -.880051798E+02 -.879656102E+02 -.879269336E+02 -.878891906E+02 -.878524138E+02 -.878166291E+02 -.877818588E+02 -.877481236E+02 -.877154468E+02 -.876838576E+02 -.876533970E+02 -.876241238E+02 -.875961226E+02 -.875695147E+02 -.875444708E+02 -.875212279E+02 -.875001115E+02 -.874815634E+02 -.874661784E+02 -.874547515E+02 -.874483390E+02 -.874483390E+02
 -.874548731E+02 -.874548731E+02 -.874616734E+02 -.874738042E+02 -.874901590E+02 -.875099086E+02 -.875324363E+02 -.875572875E+02 -.875841305E+02 -.876127271E+02 -.876429089E+02 -.876745592E+02 -.877075989E+02 -.877419755E+02 -.877776547E+02 -.878146127E+02 -.878528313E+02 -.878922931E+02 -.879329773E+02 -.879748572E+02 -.880178971E+02 -.880620499E+02 -.881072556E+02 -.881534393E+02 -.882005103E+02 -.882483605E+02 -.882968641E+02 -.883458768E+02 -.883952357E+02 -.884447593E+02 -.884942481E+02 -.885434855E+02 -.885922387E+02 -.886402606E+02 -.886872917E+02 -.887330625E+02 -.887772961E+02 -.888197115E+02 -.888600270E+02 -.888979635E+02 -.889332486E+02 -.889656204E+02 -.889948315E+02 -.890206527E+02 -.890428769E+02 -.890613224E+02 -.890758361E+02 -.890862960E+02 -.890926134E+02 -.890947348E+02 -.890926424E+02 -.890863547E+02 -.890759262E+02 -.890614462E+02 -.890430376E+02 -.890208542E+02 -.889950787E+02 -.889659191E+02 -.889336055E+02 -.888983862E+02 -.888605241E+02 -.888202927E+02 -.887779720E+02 -.887338451E+02 -.886881942E+02 -.886412971E+02 -.885934249E+02 -.885448383E+02 -.884957857E+02 -.884465012E+02 -.883972030E+02 -.883480920E+02 -.882993509E+02 -.882511441E+02 -.882036171E+02 -.881568969E+02 -.881110924E+02 -.880662949E+02 -.880225794E+02 -.879800056E+02 -.879386193E+02 -.878984541E+02 -.878595333E+02 -.878218719E+02 -.877854796E+02 -.877503634E+02 -.877165314E+02 -.876839970E+02 -.876527841E+02 -.876229339E+02 -.875945127E+02 -.875676223E+02 -.875424135E+02 -.875191025E+02 -.874979928E+02 -.874795031E+02 -.874642036E+02 -.874528628E+02 -.874465089E+02 -.874465089E+02
 -.874515893E+02 -.874515893E+02 -.874582615E+02 -.874701866E+02 -.874863024E+02 -.875058195E+02 -.875281568E+02 -.875528925E+02 -.875797253E+02 -.876084453E+02 -.876389106E+02 -.876710299E+02 -.877047483E+02 -.877400366E+02 -.877768822E+02 -.878152825E+02 -.878552389E+02 -.878967522E+02 -.879398182E+02 -.879844248E+02 -.880305484E+02 -.880781516E+02 -.881271805E+02 -.881775635E+02 -.882292084E+02 -.882820019E+02 -.883358077E+02 -.883904660E+02 -.884457926E+02 -.885015793E+02 -.885575935E+02 -.886135794E+02 -.886692592E+02 -.887243348E+02 -.887784902E+02 -.888313944E+02 -.888827049E+02 -.889320714E+02 -.889791402E+02 -.890235591E+02 -.890649824E+02 -.891030760E+02 -.891375228E+02 -.891680280E+02 -.891943244E+02 -.892161766E+02 -.892333857E+02 -.892457932E+02 -.892532835E+02 -.892557866E+02 -.892532792E+02 -.892457852E+02 -.892333755E+02 -.892161662E+02 -.891943168E+02 -.891680268E+02 -.891375324E+02 -.891031017E+02 -.890650305E+02 -.890236366E+02 -.889792551E+02 -.889322328E+02 -.888829231E+02 -.888316806E+02 -.887788569E+02 -.887247958E+02 -.886698296E+02 -.886142758E+02 -.885584337E+02 -.885025827E+02 -.884469800E+02 -.883918596E+02 -.883374315E+02 -.882838813E+02 -.882313702E+02 -.881800358E+02 -.881299926E+02 -.880813334E+02 -.880341306E+02 -.879884377E+02 -.879442914E+02 -.879017134E+02 -.878607129E+02 -.878212891E+02 -.877834339E+02 -.877471354E+02 -.877123816E+02 -.876791645E+02 -.876474862E+02 -.876173645E+02 -.875888417E+02 -.875619943E+02 -.875369463E+02 -.875138853E+02 -.874930840E+02 -.874749272E+02 -.874599475E+02 -.874488710E+02 -.874426774E+02 -.874426774E+02
 -.874458617E+02 -.874458617E+02 -.874522808E+02 -.874637813E+02 -.874793696E+02 -.874983154E+02 -.875200893E+02 -.875443149E+02 -.875707322E+02 -.875991687E+02 -.876295175E+02 -.876617201E+02 -.876957530E+02 -.877316167E+02 -.877693275E+02 -.878089103E+02 -.878503930E+02 -.878938012E+02 -.879391544E+02 -.879864614E+02 -.880357178E+02 -.880869021E+02 -.881399732E+02 -.881948679E+02 -.882514981E+02 -.883097492E+02 -.883694776E+02 -.884305098E+02 -.884926408E+02 -.885556337E+02 -.886192197E+02 -.886830984E+02 -.887469390E+02 -.888103826E+02 -.888730442E+02 -.889345167E+02 -.889943750E+02 -.890521806E+02 -.891074878E+02 -.891598493E+02 -.892088236E+02 -.892539814E+02 -.892949133E+02 -.893312371E+02 -.893626044E+02 -.893887080E+02 -.894092871E+02 -.894241334E+02 -.894330948E+02 -.894360789E+02 -.894330550E+02 -.894240543E+02 -.894091699E+02 -.893885544E+02 -.893624170E+02 -.893310189E+02 -.892946681E+02 -.892537138E+02 -.892085390E+02 -.891595540E+02 -.891071888E+02 -.890518862E+02 -.889940944E+02 -.889342603E+02 -.888728235E+02 -.888102106E+02 -.887468300E+02 -.886830678E+02 -.886192848E+02 -.885558131E+02 -.884929547E+02 -.884309800E+02 -.883701276E+02 -.883106041E+02 -.882525846E+02 -.881962142E+02 -.881416089E+02 -.880888579E+02 -.880380252E+02 -.879891520E+02 -.879422594E+02 -.878973506E+02 -.878544142E+02 -.878134265E+02 -.877743554E+02 -.877371635E+02 -.877018123E+02 -.876682666E+02 -.876364999E+02 -.876065008E+02 -.875782809E+02 -.875518844E+02 -.875274009E+02 -.875049808E+02 -.874848556E+02 -.874673643E+02 -.874529868E+02 -.874423885E+02 -.874364769E+02 -.874364769E+02
 -.874372548E+02 -.874372548E+02 -.874432721E+02 -.874540862E+02 -.874688006E+02 -.874867662E+02 -.875075230E+02 -.875307548E+02 -.875562547E+02 -.875838982E+02 -.876136227E+02 -.876454110E+02 -.876792787E+02 -.877152643E+02 -.877534207E+02 -.877938084E+02 -.878364900E+02 -.878815246E+02 -.879289637E+02 -.879788467E+02 -.880311970E+02 -.880860185E+02 -.881432917E+02 -.882029707E+02 -.882649794E+02 -.883292088E+02 -.883955143E+02 -.884637127E+02 -.885335810E+02 -.886048540E+02 -.886772243E+02 -.887503419E+02 -.888238153E+02 -.888972129E+02 -.889700666E+02 -.890418752E+02 -.891121096E+02 -.891802195E+02 -.892456398E+02 -.893077998E+02 -.893661315E+02 -.894200793E+02 -.894691102E+02 -.895127239E+02 -.895504627E+02 -.895819207E+02 -.896067529E+02 -.896246824E+02 -.896355069E+02 -.896391031E+02 -.896354299E+02 -.896245288E+02 -.896065235E+02 -.895816169E+02 -.895500862E+02 -.895122771E+02 -.894685960E+02 -.894195012E+02 -.893654938E+02 -.893071076E+02 -.892448990E+02 -.891794368E+02 -.891112931E+02 -.890410337E+02 -.889692104E+02 -.888963535E+02 -.888229655E+02 -.887495161E+02 -.886764383E+02 -.886041253E+02 -.885329287E+02 -.884631576E+02 -.883950788E+02 -.883289174E+02 -.882648581E+02 -.882030474E+02 -.881435957E+02 -.880865805E+02 -.880320489E+02 -.879800209E+02 -.879304927E+02 -.878834401E+02 -.878388219E+02 -.877965833E+02 -.877566595E+02 -.877189798E+02 -.876834715E+02 -.876500648E+02 -.876186975E+02 -.875893217E+02 -.875619110E+02 -.875364698E+02 -.875130447E+02 -.874917392E+02 -.874727327E+02 -.874563043E+02 -.874428650E+02 -.874329978E+02 -.874275119E+02 -.874275119E+02
 -.874253068E+02 -.874253068E+02 -.874307476E+02 -.874405671E+02 -.874539973E+02 -.874704955E+02 -.874896911E+02 -.875113438E+02 -.875353134E+02 -.875615346E+02 -.875899990E+02 -.876207401E+02 -.876538217E+02 -.876893289E+02 -.877273605E+02 -.877680221E+02 -.878114209E+02 -.878576601E+02 -.879068344E+02 -.879590254E+02 -.880142970E+02 -.880726907E+02 -.881342217E+02 -.881988737E+02 -.882665951E+02 -.883372941E+02 -.884108351E+02 -.884870340E+02 -.885656556E+02 -.886464106E+02 -.887289531E+02 -.888128804E+02 -.888977323E+02 -.889829932E+02 -.890680946E+02 -.891524198E+02 -.892353097E+02 -.893160707E+02 -.893939841E+02 -.894683166E+02 -.895383327E+02 -.896033077E+02 -.896625416E+02 -.897153732E+02 -.897611943E+02 -.897994634E+02 -.898297180E+02 -.898515861E+02 -.898647949E+02 -.898691780E+02 -.898646797E+02 -.898513558E+02 -.898293732E+02 -.897990046E+02 -.897606225E+02 -.897146896E+02 -.896617479E+02 -.896024061E+02 -.895373258E+02 -.894672079E+02 -.893927777E+02 -.893147718E+02 -.892339242E+02 -.891509548E+02 -.890665585E+02 -.889813954E+02 -.888960839E+02 -.888111939E+02 -.887272426E+02 -.886446917E+02 -.885639459E+02 -.884853525E+02 -.884092030E+02 -.883357344E+02 -.882651326E+02 -.881975351E+02 -.881330356E+02 -.880716874E+02 -.880135080E+02 -.879584835E+02 -.879065727E+02 -.878577118E+02 -.878118179E+02 -.877687941E+02 -.877285328E+02 -.876909202E+02 -.876558404E+02 -.876231802E+02 -.875928339E+02 -.875647092E+02 -.875387336E+02 -.875148633E+02 -.874930930E+02 -.874734690E+02 -.874561063E+02 -.874412097E+02 -.874291022E+02 -.874202615E+02 -.874153682E+02 -.874153682E+02
 -.874095433E+02 -.874095433E+02 -.874142060E+02 -.874226729E+02 -.874343403E+02 -.874487994E+02 -.874657900E+02 -.874851654E+02 -.875068658E+02 -.875308973E+02 -.875573162E+02 -.875862163E+02 -.876177194E+02 -.876519669E+02 -.876891135E+02 -.877293207E+02 -.877727520E+02 -.878195676E+02 -.878699196E+02 -.879239465E+02 -.879817688E+02 -.880434829E+02 -.881091561E+02 -.881788204E+02 -.882524665E+02 -.883300377E+02 -.884114238E+02 -.884964550E+02 -.885848967E+02 -.886764440E+02 -.887707183E+02 -.888672643E+02 -.889655482E+02 -.890649588E+02 -.891648091E+02 -.892643416E+02 -.893627349E+02 -.894591129E+02 -.895525573E+02 -.896421210E+02 -.897268448E+02 -.898057752E+02 -.898779840E+02 -.899425883E+02 -.899987706E+02 -.900457990E+02 -.900830458E+02 -.901100037E+02 -.901262999E+02 -.901317063E+02 -.901261462E+02 -.901096962E+02 -.900825844E+02 -.900451833E+02 -.899980004E+02 -.899416635E+02 -.898769047E+02 -.898045415E+02 -.897254574E+02 -.896405813E+02 -.895508670E+02 -.894572748E+02 -.893607524E+02 -.892622194E+02 -.891625530E+02 -.890625758E+02 -.889630470E+02 -.888646549E+02 -.887680125E+02 -.886736550E+02 -.885820398E+02 -.884935474E+02 -.884084844E+02 -.883270876E+02 -.882495286E+02 -.881759199E+02 -.881063201E+02 -.880407404E+02 -.879791506E+02 -.879214849E+02 -.878676479E+02 -.878175199E+02 -.877709619E+02 -.877278207E+02 -.876879333E+02 -.876511315E+02 -.876172457E+02 -.875861101E+02 -.875575663E+02 -.875314693E+02 -.875076924E+02 -.874861348E+02 -.874667301E+02 -.874494569E+02 -.874343529E+02 -.874215327E+02 -.874112118E+02 -.874037371E+02 -.873996276E+02 -.873996276E+02
 -.873894991E+02 -.873894991E+02 -.873931543E+02 -.873998601E+02 -.874092152E+02 -.874209740E+02 -.874350095E+02 -.874512863E+02 -.874698395E+02 -.874907583E+02 -.875141742E+02 -.875402514E+02 -.875691789E+02 -.876011647E+02 -.876364298E+02 -.876752038E+02 -.877177200E+02 -.877642103E+02 -.878149008E+02 -.878700060E+02 -.879297236E+02 -.879942273E+02 -.880636609E+02 -.881381297E+02 -.882176932E+02 -.883023565E+02 -.883920608E+02 -.884866753E+02 -.885859880E+02 -.886896977E+02 -.887974064E+02 -.889086139E+02 -.890227132E+02 -.891389891E+02 -.892566184E+02 -.893746749E+02 -.894921359E+02 -.896078939E+02 -.897207711E+02 -.898295377E+02 -.899329339E+02 -.900296944E+02 -.901185756E+02 -.901983845E+02 -.902680083E+02 -.903264436E+02 -.903728246E+02 -.904064487E+02 -.904267971E+02 -.904335519E+02 -.904266056E+02 -.904060651E+02 -.903722480E+02 -.903256724E+02 -.902670408E+02 -.901972187E+02 -.901172092E+02 -.900281253E+02 -.899311602E+02 -.898275577E+02 -.897185836E+02 -.896054986E+02 -.894895331E+02 -.893718661E+02 -.892536063E+02 -.891357777E+02 -.890193080E+02 -.889050220E+02 -.887936365E+02 -.886857604E+02 -.885818958E+02 -.884824426E+02 -.883877040E+02 -.882978940E+02 -.882131458E+02 -.881335201E+02 -.880590142E+02 -.879895708E+02 -.879250864E+02 -.878654194E+02 -.878103977E+02 -.877598249E+02 -.877134875E+02 -.876711592E+02 -.876326070E+02 -.875975951E+02 -.875658891E+02 -.875372600E+02 -.875114882E+02 -.874883672E+02 -.874677082E+02 -.874493453E+02 -.874331418E+02 -.874189979E+02 -.874068615E+02 -.873967412E+02 -.873887240E+02 -.873829991E+02 -.873798885E+02 -.873798885E+02
 -.873647471E+02 -.873647471E+02 -.873671390E+02 -.873716256E+02 -.873780486E+02 -.873863557E+02 -.873965764E+02 -.874088040E+02 -.874231820E+02 -.874398942E+02 -.874591569E+02 -.874812132E+02 -.875063285E+02 -.875347865E+02 -.875668854E+02 -.876029349E+02 -.876432522E+02 -.876881580E+02 -.877379718E+02 -.877930067E+02 -.878535628E+02 -.879199202E+02 -.879923308E+02 -.880710083E+02 -.881561180E+02 -.882477653E+02 -.883459828E+02 -.884507176E+02 -.885618179E+02 -.886790197E+02 -.888019343E+02 -.889300375E+02 -.890626605E+02 -.891989840E+02 -.893380353E+02 -.894786911E+02 -.896196837E+02 -.897596134E+02 -.898969665E+02 -.900301389E+02 -.901574644E+02 -.902772488E+02 -.903878080E+02 -.904875092E+02 -.905748144E+02 -.906483252E+02 -.907068254E+02 -.907493214E+02 -.907750762E+02 -.907836363E+02 -.907748483E+02 -.907488644E+02 -.907061374E+02 -.906474031E+02 -.905736545E+02 -.904861069E+02 -.903861583E+02 -.902753464E+02 -.901553037E+02 -.900277146E+02 -.898942736E+02 -.897566475E+02 -.896164414E+02 -.894751700E+02 -.893342342E+02 -.891949031E+02 -.890583019E+02 -.889254046E+02 -.887970324E+02 -.886738562E+02 -.885564020E+02 -.884450605E+02 -.883400979E+02 -.882416681E+02 -.881498263E+02 -.880645421E+02 -.879857125E+02 -.879131745E+02 -.878467168E+02 -.877860901E+02 -.877310164E+02 -.876811977E+02 -.876363229E+02 -.875960739E+02 -.875601309E+02 -.875281767E+02 -.874999001E+02 -.874749995E+02 -.874531852E+02 -.874341819E+02 -.874177317E+02 -.874035962E+02 -.873915606E+02 -.873814376E+02 -.873730729E+02 -.873663534E+02 -.873612172E+02 -.873576680E+02 -.873557939E+02 -.873557939E+02
 -.873349374E+02 -.873349374E+02 -.873357869E+02 -.873375518E+02 -.873403576E+02 -.873443759E+02 -.873498147E+02 -.873569124E+02 -.873659330E+02 -.873771637E+02 -.873909131E+02 -.874075101E+02 -.874273028E+02 -.874506584E+02 -.874779613E+02 -.875096125E+02 -.875460270E+02 -.875876315E+02 -.876348602E+02 -.876881499E+02 -.877479341E+02 -.878146344E+02 -.878886516E+02 -.879703534E+02 -.880600620E+02 -.881580381E+02 -.882644640E+02 -.883794252E+02 -.885028900E+02 -.886346895E+02 -.887744969E+02 -.889218086E+02 -.890759264E+02 -.892359445E+02 -.894007402E+02 -.895689710E+02 -.897390785E+02 -.899093008E+02 -.900776925E+02 -.902421541E+02 -.904004690E+02 -.905503489E+02 -.906894869E+02 -.908156163E+02 -.909265754E+02 -.910203751E+02 -.910952675E+02 -.911498113E+02 -.911829300E+02 -.911939576E+02 -.911826679E+02 -.911492854E+02 -.910944744E+02 -.910193099E+02 -.909252317E+02 -.908139863E+02 -.906875619E+02 -.905481194E+02 -.903979249E+02 -.902392855E+02 -.900744894E+02 -.899057539E+02 -.897351796E+02 -.895647129E+02 -.893961174E+02 -.892309528E+02 -.890705636E+02 -.889160743E+02 -.887683929E+02 -.886282192E+02 -.884960593E+02 -.883722420E+02 -.882569382E+02 -.881501819E+02 -.880518899E+02 -.879618822E+02 -.878799005E+02 -.878056253E+02 -.877386915E+02 -.876787010E+02 -.876252351E+02 -.875778635E+02 -.875361522E+02 -.874996702E+02 -.874679939E+02 -.874407111E+02 -.874174232E+02 -.873977476E+02 -.873813180E+02 -.873677851E+02 -.873568168E+02 -.873480978E+02 -.873413292E+02 -.873362286E+02 -.873325298E+02 -.873299837E+02 -.873283596E+02 -.873274484E+02 -.873270673E+02 -.873270673E+02
 -.872998466E+02 -.872998466E+02 -.872988572E+02 -.872973626E+02 -.872958126E+02 -.872946311E+02 -.872942248E+02 -.872949902E+02 -.872973209E+02 -.873016131E+02 -.873082713E+02 -.873177126E+02 -.873303711E+02 -.873467006E+02 -.873671770E+02 -.873923005E+02 -.874225952E+02 -.874586091E+02 -.875009118E+02 -.875500907E+02 -.876067458E+02 -.876714815E+02 -.877448968E+02 -.878275721E+02 -.879200530E+02 -.880228314E+02 -.881363227E+02 -.882608401E+02 -.883965664E+02 -.885435224E+02 -.887015353E+02 -.888702061E+02 -.890488791E+02 -.892366146E+02 -.894321677E+02 -.896339752E+02 -.898401519E+02 -.900484998E+02 -.902565280E+02 -.904614876E+02 -.906604175E+02 -.908502039E+02 -.910276509E+02 -.911895633E+02 -.913328415E+02 -.914545863E+02 -.915522106E+02 -.916235523E+02 -.916669788E+02 -.916814720E+02 -.916666854E+02 -.916229631E+02 -.915513205E+02 -.914533879E+02 -.913313252E+02 -.911877173E+02 -.910254616E+02 -.908476566E+02 -.906574962E+02 -.904581762E+02 -.902528105E+02 -.900443608E+02 -.898355774E+02 -.896289524E+02 -.894266859E+02 -.892306651E+02 -.890424552E+02 -.888633034E+02 -.886941517E+02 -.885356578E+02 -.883882232E+02 -.882520226E+02 -.881270375E+02 -.880130873E+02 -.879098610E+02 -.878169457E+02 -.877338518E+02 -.876600363E+02 -.875949219E+02 -.875379125E+02 -.874884073E+02 -.874458102E+02 -.874095380E+02 -.873790259E+02 -.873537314E+02 -.873331364E+02 -.873167478E+02 -.873040972E+02 -.872947391E+02 -.872882491E+02 -.872842202E+02 -.872822589E+02 -.872819805E+02 -.872830032E+02 -.872849417E+02 -.872873996E+02 -.872899602E+02 -.872921761E+02 -.872935574E+02 -.872935574E+02
 -.872594369E+02 -.872594369E+02 -.872563034E+02 -.872509921E+02 -.872443139E+02 -.872369702E+02 -.872295818E+02 -.872227126E+02 -.872168893E+02 -.872126176E+02 -.872103955E+02 -.872107251E+02 -.872141221E+02 -.872211240E+02 -.872322967E+02 -.872482401E+02 -.872695924E+02 -.872970324E+02 -.873312810E+02 -.873730999E+02 -.874232882E+02 -.874826767E+02 -.875521184E+02 -.876324753E+02 -.877246007E+02 -.878293169E+02 -.879473868E+02 -.880794807E+02 -.882261365E+02 -.883877155E+02 -.885643526E+02 -.887559047E+02 -.889618984E+02 -.891814795E+02 -.894133697E+02 -.896558327E+02 -.899066549E+02 -.901631432E+02 -.904221417E+02 -.906800679E+02 -.909329663E+02 -.911765798E+02 -.914064386E+02 -.916179681E+02 -.918066224E+02 -.919680454E+02 -.920982596E+02 -.921938708E+02 -.922522725E+02 -.922718203E+02 -.922519508E+02 -.921932240E+02 -.920972807E+02 -.919667243E+02 -.918049453E+02 -.916159183E+02 -.914039965E+02 -.911737236E+02 -.909296725E+02 -.906763126E+02 -.904179012E+02 -.901583946E+02 -.899013772E+02 -.896500072E+02 -.894069801E+02 -.891745122E+02 -.889543426E+02 -.887477522E+02 -.885555979E+02 -.883783555E+02 -.882161703E+02 -.880689095E+02 -.879362141E+02 -.878175484E+02 -.877122441E+02 -.876195406E+02 -.875386179E+02 -.874686254E+02 -.874087041E+02 -.873580043E+02 -.873156994E+02 -.872809948E+02 -.872531344E+02 -.872314040E+02 -.872151329E+02 -.872036925E+02 -.871964947E+02 -.871929875E+02 -.871926510E+02 -.871949905E+02 -.871995295E+02 -.872058012E+02 -.872133383E+02 -.872216607E+02 -.872302617E+02 -.872385901E+02 -.872460295E+02 -.872518729E+02 -.872552904E+02 -.872552904E+02
 -.872139235E+02 -.872139235E+02 -.872083454E+02 -.871986635E+02 -.871860812E+02 -.871715963E+02 -.871560535E+02 -.871401867E+02 -.871246526E+02 -.871100589E+02 -.870969872E+02 -.870860118E+02 -.870777167E+02 -.870727090E+02 -.870716317E+02 -.870751740E+02 -.870840802E+02 -.870991577E+02 -.871212828E+02 -.871514043E+02 -.871905450E+02 -.872398002E+02 -.873003315E+02 -.873733571E+02 -.874601348E+02 -.875619389E+02 -.876800287E+02 -.878156081E+02 -.879697743E+02 -.881434569E+02 -.883373467E+02 -.885518153E+02 -.887868295E+02 -.890418628E+02 -.893158120E+02 -.896069248E+02 -.899127467E+02 -.902300942E+02 -.905550571E+02 -.908830311E+02 -.912087731E+02 -.915264765E+02 -.918298609E+02 -.921122892E+02 -.923669304E+02 -.925869953E+02 -.927660602E+02 -.928984671E+02 -.929797575E+02 -.930070681E+02 -.929794092E+02 -.928977662E+02 -.927649980E+02 -.925855585E+02 -.923651008E+02 -.921100439E+02 -.918271727E+02 -.915233145E+02 -.912051041E+02 -.908788208E+02 -.905502721E+02 -.902247026E+02 -.899067199E+02 -.896002374E+02 -.893084426E+02 -.890337936E+02 -.887780464E+02 -.885423075E+02 -.883271061E+02 -.881324783E+02 -.879580547E+02 -.878031465E+02 -.876668263E+02 -.875479984E+02 -.874454612E+02 -.873579572E+02 -.872842143E+02 -.872229771E+02 -.871730305E+02 -.871332165E+02 -.871024441E+02 -.870796961E+02 -.870640304E+02 -.870545794E+02 -.870505466E+02 -.870512009E+02 -.870558703E+02 -.870639332E+02 -.870748094E+02 -.870879489E+02 -.871028200E+02 -.871188955E+02 -.871356360E+02 -.871524708E+02 -.871687752E+02 -.871838421E+02 -.871968476E+02 -.872068083E+02 -.872125274E+02 -.872125274E+02
 -.871638460E+02 -.871638460E+02 -.871555452E+02 -.871409737E+02 -.871217501E+02 -.870991796E+02 -.870743327E+02 -.870481073E+02 -.870212787E+02 -.869945397E+02 -.869685344E+02 -.869438854E+02 -.869212180E+02 -.869011808E+02 -.868844641E+02 -.868718174E+02 -.868640639E+02 -.868621160E+02 -.868669871E+02 -.868798042E+02 -.869018162E+02 -.869344015E+02 -.869790696E+02 -.870374594E+02 -.871113294E+02 -.872025394E+02 -.873130215E+02 -.874447373E+02 -.875996194E+02 -.877794951E+02 -.879859903E+02 -.882204140E+02 -.884836245E+02 -.887758826E+02 -.890966994E+02 -.894446918E+02 -.898174605E+02 -.902115084E+02 -.906222091E+02 -.910438259E+02 -.914695647E+02 -.918916309E+02 -.923012691E+02 -.926887991E+02 -.930437214E+02 -.933550003E+02 -.936116185E+02 -.938034112E+02 -.939220732E+02 -.939621389E+02 -.939216972E+02 -.938026543E+02 -.936104709E+02 -.933534459E+02 -.930417376E+02 -.926863560E+02 -.922983298E+02 -.918881525E+02 -.914655006E+02 -.910391287E+02 -.906168328E+02 -.902054109E+02 -.898106049E+02 -.894370471E+02 -.890882403E+02 -.887665890E+02 -.884734808E+02 -.882094086E+02 -.879741148E+02 -.877667437E+02 -.875859885E+02 -.874302250E+02 -.872976276E+02 -.871862651E+02 -.870941773E+02 -.870194337E+02 -.869601763E+02 -.869146486E+02 -.868812148E+02 -.868583688E+02 -.868447371E+02 -.868390768E+02 -.868402692E+02 -.868473112E+02 -.868593044E+02 -.868754427E+02 -.868949995E+02 -.869173136E+02 -.869417737E+02 -.869678026E+02 -.869948391E+02 -.870223183E+02 -.870496485E+02 -.870761844E+02 -.871011946E+02 -.871238219E+02 -.871430341E+02 -.871575626E+02 -.871658246E+02 -.871658246E+02
 -.871101369E+02 -.871101369E+02 -.870988793E+02 -.870789745E+02 -.870524671E+02 -.870209707E+02 -.869857736E+02 -.869479224E+02 -.869082891E+02 -.868676243E+02 -.868266012E+02 -.867858524E+02 -.867460017E+02 -.867076913E+02 -.866716080E+02 -.866385069E+02 -.866092343E+02 -.865847509E+02 -.865661540E+02 -.865546999E+02 -.865518252E+02 -.865591673E+02 -.865785813E+02 -.866121541E+02 -.866622105E+02 -.867313115E+02 -.868222390E+02 -.869379637E+02 -.870815912E+02 -.872562812E+02 -.874651344E+02 -.877110423E+02 -.879964979E+02 -.883233680E+02 -.886926353E+02 -.891041257E+02 -.895562500E+02 -.900457975E+02 -.905678203E+02 -.911156264E+02 -.916808458E+02 -.922534638E+02 -.928216874E+02 -.933716068E+02 -.938868561E+02 -.943486962E+02 -.947369278E+02 -.950317433E+02 -.952162312E+02 -.952789429E+02 -.952158212E+02 -.950309188E+02 -.947356789E+02 -.943470059E+02 -.938846982E+02 -.933689439E+02 -.928184703E+02 -.922496333E+02 -.916763369E+02 -.911103734E+02 -.905617621E+02 -.900388812E+02 -.895484321E+02 -.890953720E+02 -.886829198E+02 -.883126716E+02 -.879848069E+02 -.876983474E+02 -.874514293E+02 -.872415620E+02 -.870658558E+02 -.869212112E+02 -.868044694E+02 -.867125255E+02 -.866424095E+02 -.865913405E+02 -.865567584E+02 -.865363402E+02 -.865280014E+02 -.865298903E+02 -.865403745E+02 -.865580243E+02 -.865815925E+02 -.866099944E+02 -.866422857E+02 -.866776419E+02 -.867153365E+02 -.867547198E+02 -.867951979E+02 -.868362102E+02 -.868772053E+02 -.869176156E+02 -.869568273E+02 -.869941452E+02 -.870287510E+02 -.870596515E+02 -.870856139E+02 -.871050849E+02 -.871160868E+02 -.871160868E+02
 -.870541739E+02 -.870541739E+02 -.870397965E+02 -.870142389E+02 -.869799694E+02 -.869388988E+02 -.868925149E+02 -.868419880E+02 -.867882548E+02 -.867320849E+02 -.866741351E+02 -.866149950E+02 -.865552258E+02 -.864953947E+02 -.864361075E+02 -.863780394E+02 -.863219662E+02 -.862687969E+02 -.862196072E+02 -.861756751E+02 -.861385193E+02 -.861099383E+02 -.860920512E+02 -.860873368E+02 -.860986709E+02 -.861293560E+02 -.861831404E+02 -.862642205E+02 -.863772175E+02 -.865271208E+02 -.867191854E+02 -.869587730E+02 -.872511229E+02 -.876010455E+02 -.880125310E+02 -.884882862E+02 -.890292297E+02 -.896340124E+02 -.902986704E+02 -.910165218E+02 -.917783236E+02 -.925724336E+02 -.933843794E+02 -.941953255E+02 -.949798930E+02 -.957049800E+02 -.963311781E+02 -.968171264E+02 -.971258893E+02 -.972317411E+02 -.971254343E+02 -.968162126E+02 -.963297968E+02 -.957031148E+02 -.949775161E+02 -.941923922E+02 -.933808255E+02 -.925681767E+02 -.917732718E+02 -.910105855E+02 -.902917719E+02 -.896260901E+02 -.890202382E+02 -.884781938E+02 -.880013165E+02 -.875886958E+02 -.872376305E+02 -.869441345E+02 -.867034003E+02 -.865101903E+02 -.863591437E+02 -.862450058E+02 -.861627872E+02 -.861078660E+02 -.860760457E+02 -.860635776E+02 -.860671592E+02 -.860839157E+02 -.861113699E+02 -.861474060E+02 -.861902305E+02 -.862383319E+02 -.862904424E+02 -.863455008E+02 -.864026177E+02 -.864610430E+02 -.865201361E+02 -.865793368E+02 -.866381376E+02 -.866960555E+02 -.867526032E+02 -.868072569E+02 -.868594206E+02 -.869083832E+02 -.869532679E+02 -.869929676E+02 -.870260658E+02 -.870507349E+02 -.870646064E+02 -.870646064E+02
 -.869978017E+02 -.869978017E+02 -.869802415E+02 -.869488918E+02 -.869066261E+02 -.868556293E+02 -.867975607E+02 -.867336804E+02 -.866649498E+02 -.865921100E+02 -.865157458E+02 -.864363383E+02 -.863543098E+02 -.862700634E+02 -.861840211E+02 -.860966599E+02 -.860085507E+02 -.859203989E+02 -.858330894E+02 -.857477377E+02 -.856657460E+02 -.855888675E+02 -.855192772E+02 -.854596488E+02 -.854132370E+02 -.853839616E+02 -.853764885E+02 -.853963015E+02 -.854497542E+02 -.855440890E+02 -.856874075E+02 -.858885684E+02 -.861569907E+02 -.865023311E+02 -.869340074E+02 -.874605458E+02 -.880887487E+02 -.888227377E+02 -.896630310E+02 -.906059840E+02 -.916440079E+02 -.927664825E+02 -.939595842E+02 -.952017993E+02 -.964553579E+02 -.976603125E+02 -.987367827E+02 -.995950366E+02 -.100150903E+03 -.100343491E+03 -.100150392E+03 -.995940103E+02 -.987352317E+02 -.976582198E+02 -.964526941E+02 -.951985134E+02 -.939555935E+02 -.927616713E+02 -.916382453E+02 -.905991515E+02 -.896550381E+02 -.888135232E+02 -.880782746E+02 -.874487906E+02 -.869209614E+02 -.864879924E+02 -.861413636E+02 -.858716605E+02 -.856692288E+02 -.855246502E+02 -.854290655E+02 -.853743718E+02 -.853533248E+02 -.853595687E+02 -.853876176E+02 -.854328034E+02 -.854912052E+02 -.855595677E+02 -.856352181E+02 -.857159841E+02 -.858001171E+02 -.858862226E+02 -.859731967E+02 -.860601704E+02 -.861464608E+02 -.862315272E+02 -.863149330E+02 -.863963104E+02 -.864753270E+02 -.865516544E+02 -.866249343E+02 -.866947428E+02 -.867605494E+02 -.868216678E+02 -.868771968E+02 -.869259454E+02 -.869663382E+02 -.869962943E+02 -.870130728E+02 -.870130728E+02
 -.869433018E+02 -.869433018E+02 -.869226257E+02 -.868855817E+02 -.868354143E+02 -.867745484E+02 -.867047789E+02 -.866274172E+02 -.865434053E+02 -.864534056E+02 -.863578717E+02 -.862571061E+02 -.861513083E+02 -.860406173E+02 -.859251516E+02 -.858050483E+02 -.856805048E+02 -.855518250E+02 -.854194730E+02 -.852841353E+02 -.851467959E+02 -.850088241E+02 -.848720796E+02 -.847390349E+02 -.846129165E+02 -.844978633E+02 -.843991022E+02 -.843231320E+02 -.842779099E+02 -.842730247E+02 -.843198356E+02 -.844315506E+02 -.846232053E+02 -.849114956E+02 -.853144047E+02 -.858505554E+02 -.865382134E+02 -.873938837E+02 -.884305350E+02 -.896557885E+02 -.910711431E+02 -.926740731E+02 -.944615588E+02 -.964216793E+02 -.985055825E+02 -.100607397E+03 -.102566767E+03 -.104186451E+03 -.105264912E+03 -.105644662E+03 -.105264338E+03 -.104185296E+03 -.102565016E+03 -.100605027E+03 -.985025540E+02 -.964179318E+02 -.944569868E+02 -.926685117E+02 -.910644086E+02 -.896477391E+02 -.884210839E+02 -.873829840E+02 -.865258439E+02 -.858367121E+02 -.852990960E+02 -.848947392E+02 -.846050247E+02 -.844119725E+02 -.842988877E+02 -.842507333E+02 -.842542982E+02 -.842982189E+02 -.843729019E+02 -.844703847E+02 -.845841634E+02 -.847090071E+02 -.848407733E+02 -.849762334E+02 -.851129148E+02 -.852489595E+02 -.853830027E+02 -.855140686E+02 -.856414832E+02 -.857648003E+02 -.858837413E+02 -.859981432E+02 -.861079152E+02 -.862130011E+02 -.863133436E+02 -.864088519E+02 -.864993664E+02 -.865846213E+02 -.866642008E+02 -.867374856E+02 -.868035873E+02 -.868612640E+02 -.869088129E+02 -.869439311E+02 -.869635366E+02 -.869635366E+02
 -.868932922E+02 -.868932922E+02 -.868697225E+02 -.868273696E+02 -.867698000E+02 -.866996365E+02 -.866187704E+02 -.865285260E+02 -.864297868E+02 -.863230921E+02 -.862087131E+02 -.860867125E+02 -.859569922E+02 -.858193354E+02 -.856734430E+02 -.855189710E+02 -.853555693E+02 -.851829269E+02 -.850008260E+02 -.848092088E+02 -.846082622E+02 -.843985232E+02 -.841810121E+02 -.839573976E+02 -.837301987E+02 -.835030301E+02 -.832808910E+02 -.830705025E+02 -.828806861E+02 -.827227787E+02 -.826110653E+02 -.825632035E+02 -.826006010E+02 -.827486896E+02 -.830370217E+02 -.834990890E+02 -.841717361E+02 -.850940059E+02 -.863052218E+02 -.878421756E+02 -.897358955E+02 -.920114574E+02 -.946996606E+02 -.978383164E+02 -.101396789E+03 -.105216318E+03 -.108997715E+03 -.112304557E+03 -.114614432E+03 -.115454538E+03 -.114613790E+03 -.112303260E+03 -.108995740E+03 -.105213623E+03 -.101393316E+03 -.978339798E+02 -.946943204E+02 -.920048734E+02 -.897278300E+02 -.878324943E+02 -.862938606E+02 -.850809395E+02 -.841569666E+02 -.834826395E+02 -.830189317E+02 -.827290093E+02 -.825793865E+02 -.825405119E+02 -.825869509E+02 -.826972900E+02 -.828538634E+02 -.830423771E+02 -.832514845E+02 -.834723546E+02 -.836982578E+02 -.839241873E+02 -.841465230E+02 -.843627416E+02 -.845711732E+02 -.847707988E+02 -.849610857E+02 -.851418559E+02 -.853131808E+02 -.854752982E+02 -.856285471E+02 -.857733162E+02 -.859100015E+02 -.860389715E+02 -.861605355E+02 -.862749137E+02 -.863822049E+02 -.864823505E+02 -.865750903E+02 -.866599084E+02 -.867359619E+02 -.868019909E+02 -.868561989E+02 -.868960995E+02 -.869183147E+02 -.869183147E+02
 -.868505421E+02 -.868505421E+02 -.868244716E+02 -.867775150E+02 -.867134997E+02 -.866351990E+02 -.865445644E+02 -.864429034E+02 -.863310139E+02 -.862092871E+02 -.860777837E+02 -.859362932E+02 -.857843787E+02 -.856214123E+02 -.854466054E+02 -.852590372E+02 -.850576839E+02 -.848414537E+02 -.846092315E+02 -.843599376E+02 -.840926072E+02 -.838064973E+02 -.835012302E+02 -.831769820E+02 -.828347292E+02 -.824765639E+02 -.821060921E+02 -.817289261E+02 -.813532821E+02 -.809906902E+02 -.806568180E+02 -.803724002E+02 -.801642563E+02 -.800663640E+02 -.801209369E+02 -.803794325E+02 -.809033862E+02 -.817649272E+02 -.830467842E+02 -.848415076E+02 -.872495536E+02 -.903766963E+02 -.943432469E+02 -.993355614E+02 -.105476665E+03 -.112654311E+03 -.120422807E+03 -.127865071E+03 -.133544639E+03 -.135778639E+03 -.133543922E+03 -.127863619E+03 -.120420579E+03 -.112651247E+03 -.105472670E+03 -.993305051E+02 -.943369310E+02 -.903687658E+02 -.872397697E+02 -.848297664E+02 -.830330434E+02 -.817491906E+02 -.808856957E+02 -.803598590E+02 -.800995703E+02 -.800433042E+02 -.801396049E+02 -.803462540E+02 -.806292639E+02 -.809618016E+02 -.813231170E+02 -.816975266E+02 -.820734844E+02 -.824427596E+02 -.827997272E+02 -.831407707E+02 -.834637898E+02 -.837678028E+02 -.840526312E+02 -.843186540E+02 -.845666190E+02 -.847975007E+02 -.850123938E+02 -.852124355E+02 -.853987486E+02 -.855723991E+02 -.857343650E+02 -.858855108E+02 -.860265659E+02 -.861581013E+02 -.862805048E+02 -.863939493E+02 -.864983517E+02 -.865933188E+02 -.866780757E+02 -.867513693E+02 -.868113427E+02 -.868553676E+02 -.868798262E+02 -.868798262E+02
 -.868177066E+02 -.868177066E+02 -.867896978E+02 -.867391631E+02 -.866701207E+02 -.865854478E+02 -.864871270E+02 -.863764337E+02 -.862540764E+02 -.861203016E+02 -.859749698E+02 -.858176116E+02 -.856474668E+02 -.854635120E+02 -.852644809E+02 -.850488801E+02 -.848150034E+02 -.845609506E+02 -.842846526E+02 -.839839113E+02 -.836564582E+02 -.833000437E+02 -.829125663E+02 -.824922552E+02 -.820379253E+02 -.815493215E+02 -.810275783E+02 -.804758181E+02 -.798999170E+02 -.793094675E+02 -.787189659E+02 -.781492569E+02 -.776292670E+02 -.771980663E+02 -.769073126E+02 -.768241506E+02 -.770346732E+02 -.776481004E+02 -.788019160E+02 -.806683885E+02 -.834632991E+02 -.874583830E+02 -.930017715E+02 -.100620646E+03 -.111004355E+03 -.124608460E+03 -.141340249E+03 -.159854281E+03 -.176506751E+03 -.184559921E+03 -.176505958E+03 -.159852669E+03 -.141337761E+03 -.124605005E+03 -.110999795E+03 -.100614788E+03 -.929943313E+02 -.874488884E+02 -.834515615E+02 -.806543242E+02 -.787855191E+02 -.776294283E+02 -.770138298E+02 -.768012700E+02 -.768825453E+02 -.771715673E+02 -.776011856E+02 -.781197292E+02 -.786881090E+02 -.792773765E+02 -.798666632E+02 -.804414494E+02 -.809921208E+02 -.815127816E+02 -.820002931E+02 -.824535075E+02 -.828726701E+02 -.832589601E+02 -.836141455E+02 -.839403295E+02 -.842397675E+02 -.845147385E+02 -.847674576E+02 -.850000178E+02 -.852143529E+02 -.854122145E+02 -.855951571E+02 -.857645288E+02 -.859214609E+02 -.860668574E+02 -.862013772E+02 -.863254098E+02 -.864390385E+02 -.865419891E+02 -.866335573E+02 -.867125115E+02 -.867769602E+02 -.868241765E+02 -.868503666E+02 -.868503666E+02
 -.867970118E+02 -.867970118E+02 -.867677734E+02 -.867149641E+02 -.866427184E+02 -.865539732E+02 -.864507237E+02 -.863342158E+02 -.862050903E+02 -.860634873E+02 -.859091222E+02 -.857413376E+02 -.855591376E+02 -.853612083E+02 -.851459291E+02 -.849113763E+02 -.846553247E+02 -.843752486E+02 -.840683288E+02 -.837314695E+02 -.833613333E+02 -.829544037E+02 -.825070873E+02 -.820158710E+02 -.814775556E+02 -.808895886E+02 -.802505268E+02 -.795606620E+02 -.788228507E+02 -.780435906E+02 -.772343951E+02 -.764135276E+02 -.756081771E+02 -.748571972E+02 -.742146008E+02 -.737541280E+02 -.735754132E+02 -.738126105E+02 -.746469194E+02 -.763255052E+02 -.791914911E+02 -.837345931E+02 -.906827374E+02 -.101202417E+03 -.117326200E+03 -.141630367E+03 -.177069973E+03 -.225647729E+03 -.283880554E+03 -.329413036E+03 -.283879699E+03 -.225645984E+03 -.177067264E+03 -.141626573E+03 -.117321137E+03 -.101195817E+03 -.906742071E+02 -.837236736E+02 -.791780069E+02 -.763094063E+02 -.746282514E+02 -.737914864E+02 -.735519909E+02 -.737285921E+02 -.741871477E+02 -.748280225E+02 -.755774646E+02 -.763814412E+02 -.772010728E+02 -.780091412E+02 -.787873529E+02 -.795241653E+02 -.802130544E+02 -.808511404E+02 -.814381123E+02 -.819753985E+02 -.824655410E+02 -.829117325E+02 -.833174836E+02 -.836863901E+02 -.840219749E+02 -.843275873E+02 -.846063411E+02 -.848610812E+02 -.850943684E+02 -.853084758E+02 -.855053907E+02 -.856868192E+02 -.858541876E+02 -.860086414E+02 -.861510355E+02 -.862819148E+02 -.864014828E+02 -.865095516E+02 -.866054710E+02 -.866880299E+02 -.867553208E+02 -.868045594E+02 -.868318447E+02 -.868318447E+02
 -.867899467E+02 -.867899467E+02 -.867602869E+02 -.867066974E+02 -.866333516E+02 -.865432057E+02 -.864382577E+02 -.863197420E+02 -.861882738E+02 -.860439542E+02 -.858864454E+02 -.857150209E+02 -.855285981E+02 -.853257559E+02 -.851047420E+02 -.848634720E+02 -.845995252E+02 -.843101389E+02 -.839922067E+02 -.836422855E+02 -.832566202E+02 -.828311923E+02 -.823618089E+02 -.818442451E+02 -.812744619E+02 -.806489259E+02 -.799650595E+02 -.792218604E+02 -.784207299E+02 -.775665590E+02 -.766691241E+02 -.757448600E+02 -.748190994E+02 -.739289191E+02 -.731268252E+02 -.724856865E+02 -.721056319E+02 -.721241948E+02 -.727320460E+02 -.741988009E+02 -.769181034E+02 -.814924866E+02 -.889072777E+02 -.100922693E+03 -.121125310E+03 -.155818255E+03 -.216826490E+03 -.327456505E+03 -.535790049E+03 -.945182592E+03 -.535789169E+03 -.327454706E+03 -.216823689E+03 -.155814318E+03 -.121120028E+03 -.100915759E+03 -.888982325E+02 -.814809286E+02 -.769038648E+02 -.741818522E+02 -.727124548E+02 -.721020943E+02 -.720811983E+02 -.724591214E+02 -.730983407E+02 -.738987247E+02 -.747873912E+02 -.757118118E+02 -.766348812E+02 -.775312349E+02 -.783844056E+02 -.791845855E+02 -.799268555E+02 -.806097896E+02 -.812343702E+02 -.818031593E+02 -.823196797E+02 -.827879636E+02 -.832122339E+02 -.835966860E+02 -.839453451E+02 -.842619788E+02 -.845500485E+02 -.848126868E+02 -.850526926E+02 -.852725349E+02 -.854743630E+02 -.856600156E+02 -.858310280E+02 -.859886345E+02 -.861337613E+02 -.862670105E+02 -.863886294E+02 -.864984616E+02 -.865958773E+02 -.866796737E+02 -.867479389E+02 -.867978700E+02 -.868255299E+02 -.868255299E+02
 -.867970354E+02 -.867970354E+02 -.867677982E+02 -.867149911E+02 -.866427483E+02 -.865540066E+02 -.864507611E+02 -.863342576E+02 -.862051367E+02 -.860635386E+02 -.859091787E+02 -.857413995E+02 -.855592050E+02 -.853612815E+02 -.851460081E+02 -.849114614E+02 -.846554159E+02 -.843753462E+02 -.840684329E+02 -.837315803E+02 -.833614509E+02 -.829545284E+02 -.825072190E+02 -.820160100E+02 -.814777020E+02 -.808897425E+02 -.802506880E+02 -.795608305E+02 -.788230263E+02 -.780437729E+02 -.772345834E+02 -.764137209E+02 -.756083745E+02 -.748573972E+02 -.742148016E+02 -.737543278E+02 -.735756096E+02 -.738128012E+02 -.746471018E+02 -.763256769E+02 -.791916498E+02 -.837347375E+02 -.906828673E+02 -.101202536E+03 -.117326313E+03 -.141630476E+03 -.177070079E+03 -.225647833E+03 -.283880658E+03 -.329413140E+03 -.283879803E+03 -.225646089E+03 -.177067371E+03 -.141626683E+03 -.117321251E+03 -.101195938E+03 -.906743383E+02 -.837238195E+02 -.791781675E+02 -.763095802E+02 -.746284363E+02 -.737916800E+02 -.735521904E+02 -.737287953E+02 -.741873522E+02 -.748282264E+02 -.755776661E+02 -.763816388E+02 -.772012655E+02 -.780093280E+02 -.787875331E+02 -.795243386E+02 -.802132204E+02 -.808512991E+02 -.814382636E+02 -.819755425E+02 -.824656777E+02 -.829118621E+02 -.833176063E+02 -.836865059E+02 -.840220841E+02 -.843276900E+02 -.846064374E+02 -.848611713E+02 -.850944524E+02 -.853085539E+02 -.855054631E+02 -.856868859E+02 -.858542489E+02 -.860086974E+02 -.861510863E+02 -.862819608E+02 -.864015241E+02 -.865095886E+02 -.866055041E+02 -.866880595E+02 -.867553475E+02 -.868045840E+02 -.868318681E+02 -.868318681E+02
 -.868177536E+02 -.868177536E+02 -.867897473E+02 -.867392169E+02 -.866701804E+02 -.865855145E+02 -.864872016E+02 -.863765169E+02 -.862541689E+02 -.861204038E+02 -.859750823E+02 -.858177347E+02 -.856476008E+02 -.854636573E+02 -.852646378E+02 -.850490487E+02 -.848151841E+02 -.845611436E+02 -.842848582E+02 -.839841296E+02 -.836566895E+02 -.833002883E+02 -.829128242E+02 -.824925266E+02 -.820382102E+02 -.815496199E+02 -.810278899E+02 -.804761425E+02 -.799002536E+02 -.793098152E+02 -.787193235E+02 -.781496226E+02 -.776296385E+02 -.771984410E+02 -.769076874E+02 -.768245218E+02 -.770350367E+02 -.776484520E+02 -.788022515E+02 -.806687040E+02 -.834635913E+02 -.874586501E+02 -.930020142E+02 -.100620875E+03 -.111004574E+03 -.124608673E+03 -.141340459E+03 -.159854488E+03 -.176506957E+03 -.184560127E+03 -.176506164E+03 -.159852877E+03 -.141337971E+03 -.124605219E+03 -.111000016E+03 -.100615018E+03 -.929945761E+02 -.874491582E+02 -.834518571E+02 -.806546436E+02 -.787858592E+02 -.776297852E+02 -.770141991E+02 -.768016474E+02 -.768829269E+02 -.771719493E+02 -.776015649E+02 -.781201029E+02 -.786884750E+02 -.792777329E+02 -.798670086E+02 -.804417829E+02 -.809924416E+02 -.815130894E+02 -.820005876E+02 -.824537886E+02 -.828729378E+02 -.832592145E+02 -.836143867E+02 -.839405578E+02 -.842399831E+02 -.845149416E+02 -.847676484E+02 -.850001965E+02 -.852145198E+02 -.854123697E+02 -.855953010E+02 -.857646616E+02 -.859215830E+02 -.860669689E+02 -.862014786E+02 -.863255015E+02 -.864391210E+02 -.865420630E+02 -.866336234E+02 -.867125707E+02 -.867770136E+02 -.868242256E+02 -.868504133E+02 -.868504133E+02
 -.868506123E+02 -.868506123E+02 -.868245455E+02 -.867775954E+02 -.867135888E+02 -.866352986E+02 -.865446758E+02 -.864430276E+02 -.863311520E+02 -.862094396E+02 -.860779513E+02 -.859364765E+02 -.857845781E+02 -.856216281E+02 -.854468381E+02 -.852592870E+02 -.850579510E+02 -.848417385E+02 -.846095341E+02 -.843602581E+02 -.840929458E+02 -.838068541E+02 -.835016051E+02 -.831773750E+02 -.828351400E+02 -.824769922E+02 -.821065372E+02 -.817293870E+02 -.813537575E+02 -.809911786E+02 -.806573173E+02 -.803729078E+02 -.801647690E+02 -.800668782E+02 -.801214483E+02 -.803799367E+02 -.809038781E+02 -.817654019E+02 -.830472369E+02 -.848419339E+02 -.872499503E+02 -.903770621E+02 -.943435867E+02 -.993358872E+02 -.105476982E+03 -.112654623E+03 -.120423115E+03 -.127865378E+03 -.133544944E+03 -.135778945E+03 -.133544228E+03 -.127863926E+03 -.120420889E+03 -.112651560E+03 -.105472989E+03 -.993308332E+02 -.943372737E+02 -.903691353E+02 -.872401708E+02 -.848301980E+02 -.830335022E+02 -.817496722E+02 -.808861954E+02 -.803603717E+02 -.801000910E+02 -.800438283E+02 -.801401282E+02 -.803467728E+02 -.806297749E+02 -.809623022E+02 -.813236051E+02 -.816980004E+02 -.820739427E+02 -.824432014E+02 -.828001519E+02 -.831411777E+02 -.834641790E+02 -.837681739E+02 -.840529843E+02 -.843189892E+02 -.845669363E+02 -.847978002E+02 -.850126757E+02 -.852127002E+02 -.853989961E+02 -.855726298E+02 -.857345790E+02 -.858857086E+02 -.860267478E+02 -.861582677E+02 -.862806562E+02 -.863940863E+02 -.864984750E+02 -.865934294E+02 -.866781745E+02 -.867514578E+02 -.868114226E+02 -.868554411E+02 -.868798961E+02 -.868798961E+02
 -.868933854E+02 -.868933854E+02 -.868698205E+02 -.868274762E+02 -.867699182E+02 -.866997686E+02 -.866189181E+02 -.865286908E+02 -.864299697E+02 -.863232941E+02 -.862089350E+02 -.860869547E+02 -.859572554E+02 -.858196199E+02 -.856737491E+02 -.855192990E+02 -.853559194E+02 -.851832992E+02 -.850012205E+02 -.848096256E+02 -.846087010E+02 -.843989840E+02 -.841814945E+02 -.839579011E+02 -.837307227E+02 -.835035736E+02 -.832814530E+02 -.830710813E+02 -.828812799E+02 -.827233852E+02 -.826116817E+02 -.825638266E+02 -.826012270E+02 -.827493143E+02 -.830376405E+02 -.834996968E+02 -.841723278E+02 -.850945763E+02 -.863057660E+02 -.878426895E+02 -.897363764E+02 -.920119064E+02 -.947000869E+02 -.978387312E+02 -.101397198E+03 -.105216724E+03 -.108998119E+03 -.112304960E+03 -.114614834E+03 -.115454941E+03 -.114614193E+03 -.112303664E+03 -.108996145E+03 -.105214031E+03 -.101393727E+03 -.978343975E+02 -.946947502E+02 -.920053268E+02 -.897283160E+02 -.878330144E+02 -.862944121E+02 -.850815182E+02 -.841575675E+02 -.834832575E+02 -.830195616E+02 -.827296461E+02 -.825800254E+02 -.825411487E+02 -.825875818E+02 -.826979115E+02 -.828544728E+02 -.830429721E+02 -.832520632E+02 -.834729153E+02 -.836987994E+02 -.839247089E+02 -.841470237E+02 -.843632210E+02 -.845716309E+02 -.847712346E+02 -.849614994E+02 -.851422476E+02 -.853135504E+02 -.854756458E+02 -.856288728E+02 -.857736203E+02 -.859102841E+02 -.860392330E+02 -.861607763E+02 -.862751342E+02 -.863824058E+02 -.864825324E+02 -.865752542E+02 -.866600553E+02 -.867360933E+02 -.868021086E+02 -.868563052E+02 -.868961973E+02 -.869184077E+02 -.869184077E+02
 -.869434177E+02 -.869434177E+02 -.869227476E+02 -.868857143E+02 -.868355613E+02 -.867747127E+02 -.867049627E+02 -.866276221E+02 -.865436327E+02 -.864536565E+02 -.863581469E+02 -.862574062E+02 -.861516338E+02 -.860409686E+02 -.859255290E+02 -.858054519E+02 -.856809346E+02 -.855522810E+02 -.854199550E+02 -.852846431E+02 -.851473290E+02 -.850093819E+02 -.848726614E+02 -.847396399E+02 -.846135435E+02 -.844985110E+02 -.843997687E+02 -.843238153E+02 -.842786077E+02 -.842737340E+02 -.843205532E+02 -.844322728E+02 -.846239280E+02 -.849122143E+02 -.853151145E+02 -.858512512E+02 -.865388899E+02 -.873945359E+02 -.884311581E+02 -.896563792E+02 -.910717004E+02 -.926746012E+02 -.944620671E+02 -.964221781E+02 -.985060781E+02 -.100607892E+03 -.102567262E+03 -.104186947E+03 -.105265408E+03 -.105645159E+03 -.105264835E+03 -.104185793E+03 -.102565513E+03 -.100605524E+03 -.985030522E+02 -.964184339E+02 -.944574992E+02 -.926690448E+02 -.910649719E+02 -.896483368E+02 -.884217152E+02 -.873836456E+02 -.865265310E+02 -.858374195E+02 -.852998186E+02 -.848954717E+02 -.846057622E+02 -.844127106E+02 -.842996221E+02 -.842514602E+02 -.842550144E+02 -.842989214E+02 -.843735882E+02 -.844710528E+02 -.845848115E+02 -.847096338E+02 -.848413773E+02 -.849768138E+02 -.851134708E+02 -.852494905E+02 -.853835083E+02 -.855145485E+02 -.856419370E+02 -.857652281E+02 -.858841430E+02 -.859985188E+02 -.861082649E+02 -.862133251E+02 -.863136423E+02 -.864091258E+02 -.864996161E+02 -.865848477E+02 -.866644048E+02 -.867376687E+02 -.868037511E+02 -.868614108E+02 -.869089455E+02 -.869440531E+02 -.869636526E+02 -.869636526E+02
 -.869979403E+02 -.869979403E+02 -.869803873E+02 -.869490505E+02 -.869068019E+02 -.868558258E+02 -.867977803E+02 -.867339253E+02 -.866652213E+02 -.865924093E+02 -.865160737E+02 -.864366955E+02 -.863546967E+02 -.862704804E+02 -.861844682E+02 -.860971372E+02 -.860090580E+02 -.859209359E+02 -.858336558E+02 -.857483327E+02 -.856663690E+02 -.855895176E+02 -.855199532E+02 -.854603494E+02 -.854139607E+02 -.853847065E+02 -.853772524E+02 -.853970819E+02 -.854505482E+02 -.855448935E+02 -.856882187E+02 -.858893824E+02 -.861578031E+02 -.865031372E+02 -.869348024E+02 -.874613244E+02 -.880895058E+02 -.888234686E+02 -.896637319E+02 -.906066527E+02 -.916446452E+02 -.927670931E+02 -.939601760E+02 -.952023809E+02 -.964559361E+02 -.976608910E+02 -.987373631E+02 -.995956189E+02 -.100151487E+03 -.100344076E+03 -.100150976E+03 -.995945938E+02 -.987358138E+02 -.976588007E+02 -.964532754E+02 -.951990989E+02 -.939561900E+02 -.927622874E+02 -.916388892E+02 -.905998280E+02 -.896557480E+02 -.888142645E+02 -.880790434E+02 -.874495822E+02 -.869217705E+02 -.864888140E+02 -.861421926E+02 -.858724923E+02 -.856700589E+02 -.855254746E+02 -.854298804E+02 -.853751740E+02 -.853541114E+02 -.853603372E+02 -.853883656E+02 -.854335291E+02 -.854919070E+02 -.855602441E+02 -.856358680E+02 -.857166064E+02 -.858007112E+02 -.858867878E+02 -.859737324E+02 -.860606764E+02 -.861469367E+02 -.862319730E+02 -.863153488E+02 -.863966961E+02 -.864756831E+02 -.865519813E+02 -.866252326E+02 -.866950135E+02 -.867607935E+02 -.868218870E+02 -.868773931E+02 -.869261214E+02 -.869664971E+02 -.869964405E+02 -.870132119E+02 -.870132119E+02
 -.870543355E+02 -.870543355E+02 -.870399665E+02 -.870144239E+02 -.869801743E+02 -.869391276E+02 -.868927706E+02 -.868422729E+02 -.867885705E+02 -.867324326E+02 -.866745157E+02 -.866154091E+02 -.865556738E+02 -.864958768E+02 -.864366236E+02 -.863785894E+02 -.863225498E+02 -.862694136E+02 -.862202562E+02 -.861763555E+02 -.861392301E+02 -.861106783E+02 -.860928188E+02 -.860881304E+02 -.860994885E+02 -.861301953E+02 -.861839989E+02 -.862650953E+02 -.863781054E+02 -.865280184E+02 -.867200887E+02 -.869596778E+02 -.872520248E+02 -.876019397E+02 -.880134126E+02 -.884891505E+02 -.890300719E+02 -.896348284E+02 -.902994573E+02 -.910172783E+02 -.917790511E+02 -.925731358E+02 -.933850623E+02 -.941959958E+02 -.949805566E+02 -.957056413E+02 -.963318397E+02 -.968177892E+02 -.971265534E+02 -.972324059E+02 -.971260990E+02 -.968168768E+02 -.963304604E+02 -.957037789E+02 -.949781833E+02 -.941930669E+02 -.933815138E+02 -.925688853E+02 -.917740069E+02 -.910113508E+02 -.902925688E+02 -.896269175E+02 -.890210932E+02 -.884790723E+02 -.880022138E+02 -.875896070E+02 -.872385507E+02 -.869450589E+02 -.867043245E+02 -.865111100E+02 -.863600550E+02 -.862459050E+02 -.861636711E+02 -.861087318E+02 -.860768907E+02 -.860643995E+02 -.860679559E+02 -.860846855E+02 -.861121113E+02 -.861481177E+02 -.861909112E+02 -.862389808E+02 -.862910587E+02 -.863460839E+02 -.864031671E+02 -.864615584E+02 -.865206174E+02 -.865797840E+02 -.866385509E+02 -.866964353E+02 -.867529502E+02 -.868075720E+02 -.868597050E+02 -.869086387E+02 -.869534967E+02 -.869931728E+02 -.870262512E+02 -.870509054E+02 -.870647687E+02 -.870647687E+02
 -.871103220E+02 -.871103220E+02 -.870990740E+02 -.870791862E+02 -.870527015E+02 -.870212323E+02 -.869860657E+02 -.869482477E+02 -.869086494E+02 -.868680208E+02 -.868270348E+02 -.867863237E+02 -.867465109E+02 -.867082386E+02 -.866721933E+02 -.866391297E+02 -.866098941E+02 -.865854470E+02 -.865668855E+02 -.865554655E+02 -.865526236E+02 -.865599969E+02 -.865794403E+02 -.866130404E+02 -.866631220E+02 -.867322455E+02 -.868231928E+02 -.869389340E+02 -.870825747E+02 -.872572741E+02 -.874661328E+02 -.877120418E+02 -.879974941E+02 -.883243563E+02 -.886936111E+02 -.891050846E+02 -.895571878E+02 -.900467109E+02 -.905687069E+02 -.911164855E+02 -.916816782E+02 -.922542722E+02 -.928224758E+02 -.933723800E+02 -.938876187E+02 -.943494523E+02 -.947376805E+02 -.950324945E+02 -.952169821E+02 -.952796940E+02 -.952165729E+02 -.950316716E+02 -.947364340E+02 -.943477653E+02 -.938854650E+02 -.933697221E+02 -.928192648E+02 -.922504490E+02 -.916771778E+02 -.911112423E+02 -.905626600E+02 -.900398072E+02 -.895493840E+02 -.890963465E+02 -.886839128E+02 -.883136786E+02 -.879858233E+02 -.876993685E+02 -.874524507E+02 -.872425793E+02 -.870668650E+02 -.869222085E+02 -.868054514E+02 -.867134890E+02 -.866433516E+02 -.865922584E+02 -.865576500E+02 -.865372032E+02 -.865288341E+02 -.865306909E+02 -.865411417E+02 -.865587568E+02 -.865822893E+02 -.866106546E+02 -.866429087E+02 -.866782272E+02 -.867158836E+02 -.867552288E+02 -.867956688E+02 -.868366433E+02 -.868776013E+02 -.869179755E+02 -.869571524E+02 -.869944374E+02 -.870290129E+02 -.870598863E+02 -.870858261E+02 -.871052801E+02 -.871162725E+02 -.871162725E+02
 -.871640552E+02 -.871640552E+02 -.871557651E+02 -.871412128E+02 -.871220147E+02 -.870994747E+02 -.870746622E+02 -.870484739E+02 -.870216843E+02 -.869949859E+02 -.869690220E+02 -.869444149E+02 -.869217896E+02 -.869017944E+02 -.868851196E+02 -.868725141E+02 -.868648012E+02 -.868628928E+02 -.868678023E+02 -.868806563E+02 -.869027037E+02 -.869353224E+02 -.869800219E+02 -.870384409E+02 -.871123374E+02 -.872035712E+02 -.873140740E+02 -.874458073E+02 -.876007032E+02 -.877805890E+02 -.879870902E+02 -.882215157E+02 -.884847238E+02 -.887769751E+02 -.890977808E+02 -.894457581E+02 -.898185082E+02 -.902125347E+02 -.906232119E+02 -.910448044E+02 -.914705192E+02 -.918925632E+02 -.923021816E+02 -.926896952E+02 -.930446045E+02 -.933558739E+02 -.936124856E+02 -.938042742E+02 -.939229341E+02 -.939629994E+02 -.939225590E+02 -.938035191E+02 -.936113406E+02 -.933543232E+02 -.930426255E+02 -.926872579E+02 -.922992493E+02 -.918890930E+02 -.914664647E+02 -.910401181E+02 -.906178480E+02 -.902064511E+02 -.898116682E+02 -.894381306E+02 -.890893405E+02 -.887677019E+02 -.884746021E+02 -.882105340E+02 -.879752399E+02 -.877678643E+02 -.875871005E+02 -.874313246E+02 -.872987111E+02 -.871873292E+02 -.870952190E+02 -.870204500E+02 -.869611645E+02 -.869156066E+02 -.868821403E+02 -.868592598E+02 -.868455920E+02 -.868398941E+02 -.868410477E+02 -.868480497E+02 -.868600020E+02 -.868760987E+02 -.868956135E+02 -.869178853E+02 -.869423031E+02 -.869682900E+02 -.869952850E+02 -.870227238E+02 -.870500150E+02 -.870765141E+02 -.871014901E+02 -.871240870E+02 -.871432736E+02 -.871577830E+02 -.871660342E+02 -.871660342E+02
 -.872141574E+02 -.872141574E+02 -.872085914E+02 -.871989309E+02 -.871863770E+02 -.871719261E+02 -.871564214E+02 -.871405957E+02 -.871251050E+02 -.871105561E+02 -.870975301E+02 -.870866010E+02 -.870783523E+02 -.870733908E+02 -.870723593E+02 -.870759467E+02 -.870848971E+02 -.871000176E+02 -.871221843E+02 -.871523457E+02 -.871915246E+02 -.872408158E+02 -.873013809E+02 -.873744377E+02 -.874612439E+02 -.875630735E+02 -.876811858E+02 -.878167842E+02 -.879709657E+02 -.881446598E+02 -.883385572E+02 -.885530294E+02 -.887880430E+02 -.890430717E+02 -.893170124E+02 -.896081132E+02 -.899139199E+02 -.902312496E+02 -.905561929E+02 -.908841463E+02 -.912098677E+02 -.915275513E+02 -.918309175E+02 -.921133298E+02 -.923679576E+02 -.925880119E+02 -.927670689E+02 -.928994704E+02 -.929807579E+02 -.930080678E+02 -.929804107E+02 -.928987716E+02 -.927660099E+02 -.925865795E+02 -.923661336E+02 -.921110913E+02 -.918282373E+02 -.915243987E+02 -.912062095E+02 -.908799483E+02 -.905514218E+02 -.902258736E+02 -.899079103E+02 -.896014448E+02 -.893096637E+02 -.890350250E+02 -.887792841E+02 -.885435474E+02 -.883283441E+02 -.881337104E+02 -.879592768E+02 -.878043549E+02 -.876680172E+02 -.875491685E+02 -.874466071E+02 -.873590760E+02 -.872853031E+02 -.872240333E+02 -.871740518E+02 -.871342007E+02 -.871033894E+02 -.870806006E+02 -.870648927E+02 -.870553982E+02 -.870513207E+02 -.870519296E+02 -.870565529E+02 -.870645693E+02 -.870753988E+02 -.870884919E+02 -.871033173E+02 -.871193479E+02 -.871360451E+02 -.871528389E+02 -.871691052E+02 -.871841382E+02 -.871971152E+02 -.872070545E+02 -.872127616E+02 -.872127616E+02
 -.872596965E+02 -.872596965E+02 -.872565763E+02 -.872512886E+02 -.872446420E+02 -.872373359E+02 -.872299895E+02 -.872231656E+02 -.872173901E+02 -.872131676E+02 -.872109958E+02 -.872113762E+02 -.872148241E+02 -.872218765E+02 -.872330991E+02 -.872490917E+02 -.872704920E+02 -.872979787E+02 -.873322725E+02 -.873741346E+02 -.874243642E+02 -.874837917E+02 -.875532700E+02 -.876336607E+02 -.877258172E+02 -.878305612E+02 -.879486558E+02 -.880807709E+02 -.882274445E+02 -.883890373E+02 -.885656844E+02 -.887572427E+02 -.889632387E+02 -.891828184E+02 -.894147035E+02 -.896571582E+02 -.899079692E+02 -.901644439E+02 -.904234272E+02 -.906813369E+02 -.909342184E+02 -.911778155E+02 -.914076586E+02 -.916191740E+02 -.918078159E+02 -.919692289E+02 -.920994352E+02 -.921950410E+02 -.922534397E+02 -.922729869E+02 -.922531192E+02 -.921943966E+02 -.920984601E+02 -.919679128E+02 -.918061452E+02 -.916171319E+02 -.914052257E+02 -.911749698E+02 -.909309369E+02 -.906775954E+02 -.904192021E+02 -.901597126E+02 -.899027106E+02 -.896513535E+02 -.894083366E+02 -.891758755E+02 -.889557092E+02 -.887491184E+02 -.885569597E+02 -.883797090E+02 -.882175117E+02 -.880702350E+02 -.879375201E+02 -.878188313E+02 -.877135007E+02 -.876207676E+02 -.875398125E+02 -.874697848E+02 -.874098257E+02 -.873590859E+02 -.873167388E+02 -.872819900E+02 -.872540838E+02 -.872323062E+02 -.872159865E+02 -.872044965E+02 -.871972483E+02 -.871936903E+02 -.871933026E+02 -.871955911E+02 -.872000797E+02 -.872063021E+02 -.872137914E+02 -.872220685E+02 -.872306274E+02 -.872389183E+02 -.872463262E+02 -.872521458E+02 -.872555499E+02 -.872555499E+02
 -.873001325E+02 -.873001325E+02 -.872991578E+02 -.872976894E+02 -.872961742E+02 -.872950341E+02 -.872946740E+02 -.872954891E+02 -.872978721E+02 -.873022182E+02 -.873089314E+02 -.873184282E+02 -.873311422E+02 -.873475268E+02 -.873680578E+02 -.873932347E+02 -.874235817E+02 -.874596463E+02 -.875019979E+02 -.875512238E+02 -.876079237E+02 -.876727018E+02 -.877461570E+02 -.878288693E+02 -.879213843E+02 -.880241936E+02 -.881377125E+02 -.882622541E+02 -.883980009E+02 -.885449739E+02 -.887030000E+02 -.888716804E+02 -.890503593E+02 -.892380971E+02 -.894336493E+02 -.896354527E+02 -.898416228E+02 -.900499616E+02 -.902579791E+02 -.904629267E+02 -.906618439E+02 -.908516176E+02 -.910290521E+02 -.911909531E+02 -.913342211E+02 -.914559573E+02 -.915535749E+02 -.916249120E+02 -.916683358E+02 -.916828287E+02 -.916680439E+02 -.916243256E+02 -.915526891E+02 -.914547647E+02 -.913327121E+02 -.911891158E+02 -.910268733E+02 -.908490822E+02 -.906589363E+02 -.904596307E+02 -.902542788E+02 -.900458418E+02 -.898370692E+02 -.896304528E+02 -.894281924E+02 -.892321744E+02 -.890439641E+02 -.888648084E+02 -.886956491E+02 -.885371439E+02 -.883896942E+02 -.882534749E+02 -.881284674E+02 -.880144913E+02 -.879112359E+02 -.878182880E+02 -.877351587E+02 -.876613049E+02 -.875961494E+02 -.875390966E+02 -.874895457E+02 -.874469007E+02 -.874105787E+02 -.873800152E+02 -.873546680E+02 -.873340190E+02 -.873175756E+02 -.873048694E+02 -.872954555E+02 -.872889098E+02 -.872848257E+02 -.872828103E+02 -.872824794E+02 -.872834523E+02 -.872853447E+02 -.872877612E+02 -.872902870E+02 -.872924768E+02 -.872938433E+02 -.872938433E+02
 -.873352506E+02 -.873352506E+02 -.873361164E+02 -.873379101E+02 -.873407541E+02 -.873448177E+02 -.873503072E+02 -.873574593E+02 -.873665370E+02 -.873778266E+02 -.873916360E+02 -.874082934E+02 -.874281466E+02 -.874515622E+02 -.874789244E+02 -.875106338E+02 -.875471051E+02 -.875887647E+02 -.876360465E+02 -.876893874E+02 -.877492204E+02 -.878159670E+02 -.878900277E+02 -.879717703E+02 -.880615166E+02 -.881595272E+02 -.882659843E+02 -.883809732E+02 -.885044622E+02 -.886362823E+02 -.887761068E+02 -.889234320E+02 -.890775598E+02 -.892375847E+02 -.894023839E+02 -.895706152E+02 -.897407208E+02 -.899109388E+02 -.900793245E+02 -.902437788E+02 -.904020853E+02 -.905519565E+02 -.906910858E+02 -.908172069E+02 -.909281585E+02 -.910219517E+02 -.910968391E+02 -.911513794E+02 -.911844962E+02 -.911955236E+02 -.911842357E+02 -.911508566E+02 -.910960508E+02 -.910208930E+02 -.909268229E+02 -.908155868E+02 -.906891724E+02 -.905497404E+02 -.903995566E+02 -.902409273E+02 -.900761406E+02 -.899074131E+02 -.897368450E+02 -.895663824E+02 -.893977882E+02 -.892326222E+02 -.890722284E+02 -.889177312E+02 -.887700383E+02 -.886298497E+02 -.884976711E+02 -.883738315E+02 -.882585020E+02 -.881517164E+02 -.880533917E+02 -.879633481E+02 -.878813274E+02 -.878070103E+02 -.877400316E+02 -.876799938E+02 -.876264782E+02 -.875790545E+02 -.875372893E+02 -.875007515E+02 -.874690178E+02 -.874416763E+02 -.874183288E+02 -.873985927E+02 -.873821022E+02 -.873685086E+02 -.873574801E+02 -.873487019E+02 -.873418761E+02 -.873367211E+02 -.873329717E+02 -.873303802E+02 -.873287180E+02 -.873277781E+02 -.873273807E+02 -.873273807E+02
 -.873650885E+02 -.873650885E+02 -.873674984E+02 -.873720166E+02 -.873784815E+02 -.873868382E+02 -.873971142E+02 -.874094013E+02 -.874238417E+02 -.874406180E+02 -.874599459E+02 -.874820680E+02 -.875072490E+02 -.875357723E+02 -.875679356E+02 -.876040484E+02 -.876444274E+02 -.876893931E+02 -.877392648E+02 -.877943553E+02 -.878549647E+02 -.879213728E+02 -.879938312E+02 -.880725537E+02 -.881577052E+02 -.882493911E+02 -.883476439E+02 -.884524106E+02 -.885635393E+02 -.886807660E+02 -.888037020E+02 -.889318231E+02 -.890644608E+02 -.892007955E+02 -.893398552E+02 -.894805165E+02 -.896215120E+02 -.897614423E+02 -.898987943E+02 -.900319640E+02 -.901592856E+02 -.902790655E+02 -.903896197E+02 -.904893159E+02 -.905766166E+02 -.906501233E+02 -.907086204E+02 -.907511142E+02 -.907768681E+02 -.907854284E+02 -.907766419E+02 -.907506608E+02 -.907079378E+02 -.906492085E+02 -.905754658E+02 -.904879247E+02 -.903879830E+02 -.902771780E+02 -.901571419E+02 -.900295587E+02 -.898961226E+02 -.897584998E+02 -.896182951E+02 -.894770230E+02 -.893360839E+02 -.891967467E+02 -.890601363E+02 -.889272267E+02 -.887988388E+02 -.886756433E+02 -.885581664E+02 -.884467986E+02 -.883418062E+02 -.882433432E+02 -.881514648E+02 -.880661406E+02 -.879872679E+02 -.879146838E+02 -.878481772E+02 -.877874987E+02 -.877323708E+02 -.876824955E+02 -.876375620E+02 -.875972524E+02 -.875612472E+02 -.875292292E+02 -.875008878E+02 -.874759215E+02 -.874540410E+02 -.874349717E+02 -.874184558E+02 -.874042560E+02 -.873921580E+02 -.873819755E+02 -.873735556E+02 -.873667867E+02 -.873616088E+02 -.873580282E+02 -.873561363E+02 -.873561363E+02
 -.873898702E+02 -.873898702E+02 -.873935450E+02 -.874002853E+02 -.874096862E+02 -.874214992E+02 -.874355951E+02 -.874519368E+02 -.874705578E+02 -.874915464E+02 -.875150332E+02 -.875411817E+02 -.875701806E+02 -.876022373E+02 -.876375724E+02 -.876764152E+02 -.877189985E+02 -.877655540E+02 -.878163075E+02 -.878714735E+02 -.879312492E+02 -.879958085E+02 -.880652946E+02 -.881398131E+02 -.882194232E+02 -.883041297E+02 -.883938740E+02 -.884885250E+02 -.885878708E+02 -.886916100E+02 -.887993449E+02 -.889105751E+02 -.890246940E+02 -.891409861E+02 -.892586288E+02 -.893766958E+02 -.894941647E+02 -.896099284E+02 -.897228092E+02 -.898315777E+02 -.899349745E+02 -.900317346E+02 -.901206147E+02 -.902004221E+02 -.902700442E+02 -.903284780E+02 -.903748579E+02 -.904084813E+02 -.904288296E+02 -.904355850E+02 -.904286401E+02 -.904081017E+02 -.903742873E+02 -.903277149E+02 -.902690870E+02 -.901992686E+02 -.901192628E+02 -.900301822E+02 -.899332197E+02 -.898296188E+02 -.897206450E+02 -.896075586E+02 -.894915898E+02 -.893739172E+02 -.892556493E+02 -.891378096E+02 -.890213261E+02 -.889070229E+02 -.887956170E+02 -.886877170E+02 -.885838251E+02 -.884843411E+02 -.883895682E+02 -.882997205E+02 -.882149312E+02 -.881352610E+02 -.880607075E+02 -.879912133E+02 -.879266752E+02 -.878669517E+02 -.878118709E+02 -.877612366E+02 -.877148353E+02 -.876724411E+02 -.876338213E+02 -.875987402E+02 -.875669637E+02 -.875382633E+02 -.875124197E+02 -.874892269E+02 -.874684967E+02 -.874500638E+02 -.874337924E+02 -.874195839E+02 -.874073874E+02 -.873972132E+02 -.873891506E+02 -.873833915E+02 -.873802615E+02 -.873802615E+02
 -.874099459E+02 -.874099459E+02 -.874146299E+02 -.874231343E+02 -.874348515E+02 -.874493697E+02 -.874664260E+02 -.874858720E+02 -.875076462E+02 -.875317536E+02 -.875582494E+02 -.875872270E+02 -.876188075E+02 -.876531319E+02 -.876903544E+02 -.877306363E+02 -.877741406E+02 -.878210272E+02 -.878714479E+02 -.879255411E+02 -.879834269E+02 -.880452019E+02 -.881109330E+02 -.881806522E+02 -.882543500E+02 -.883319696E+02 -.884134007E+02 -.884984736E+02 -.885869534E+02 -.886785354E+02 -.887728410E+02 -.888694149E+02 -.889677235E+02 -.890671555E+02 -.891670243E+02 -.892665725E+02 -.893649788E+02 -.894613675E+02 -.895548203E+02 -.896443906E+02 -.897291194E+02 -.898080536E+02 -.898802650E+02 -.899448711E+02 -.900010547E+02 -.900480841E+02 -.900853317E+02 -.901122904E+02 -.901285874E+02 -.901339949E+02 -.901284360E+02 -.901119874E+02 -.900848770E+02 -.900474775E+02 -.900002959E+02 -.899439600E+02 -.898792016E+02 -.898068382E+02 -.897277528E+02 -.896428740E+02 -.895531556E+02 -.894595573E+02 -.893630267E+02 -.892644832E+02 -.891648037E+02 -.890648106E+02 -.889652628E+02 -.888668485E+02 -.887701807E+02 -.886757944E+02 -.885841470E+02 -.884956188E+02 -.884105166E+02 -.883290770E+02 -.882514720E+02 -.881778138E+02 -.881081613E+02 -.880425257E+02 -.879808770E+02 -.879231495E+02 -.878692480E+02 -.878190529E+02 -.877724255E+02 -.877292127E+02 -.876892519E+02 -.876523749E+02 -.876184128E+02 -.875871998E+02 -.875585782E+02 -.875324032E+02 -.875085490E+02 -.874869155E+02 -.874674371E+02 -.874500937E+02 -.874349244E+02 -.874220457E+02 -.874116754E+02 -.874041635E+02 -.874000329E+02 -.874000329E+02
 -.874257431E+02 -.874257431E+02 -.874312070E+02 -.874410671E+02 -.874545513E+02 -.874711136E+02 -.874903806E+02 -.875121100E+02 -.875361597E+02 -.875624632E+02 -.875910112E+02 -.876218362E+02 -.876550017E+02 -.876905923E+02 -.877287063E+02 -.877694490E+02 -.878129271E+02 -.878592435E+02 -.879084927E+02 -.879607560E+02 -.880160971E+02 -.880745575E+02 -.881361521E+02 -.882008647E+02 -.882686434E+02 -.883393965E+02 -.884129881E+02 -.884892341E+02 -.885678995E+02 -.886486946E+02 -.887312739E+02 -.888152344E+02 -.889001164E+02 -.889854042E+02 -.890705294E+02 -.891548755E+02 -.892377836E+02 -.893185602E+02 -.893964869E+02 -.894708306E+02 -.895408561E+02 -.896058389E+02 -.896650792E+02 -.897179160E+02 -.897637413E+02 -.898020137E+02 -.898322711E+02 -.898541414E+02 -.898673520E+02 -.898717365E+02 -.898672392E+02 -.898539161E+02 -.898319337E+02 -.898015648E+02 -.897631819E+02 -.897172473E+02 -.896643030E+02 -.896049574E+02 -.895398720E+02 -.894697473E+02 -.893953085E+02 -.893172919E+02 -.892364313E+02 -.891534465E+02 -.890690319E+02 -.889838478E+02 -.888985121E+02 -.888135947E+02 -.887296127E+02 -.886470277E+02 -.885662442E+02 -.884876098E+02 -.884114157E+02 -.883378990E+02 -.882672456E+02 -.881995932E+02 -.881350355E+02 -.880736257E+02 -.880153817E+02 -.879602896E+02 -.879083085E+02 -.878593744E+02 -.878134051E+02 -.877703036E+02 -.877299625E+02 -.876922684E+02 -.876571058E+02 -.876243618E+02 -.875939311E+02 -.875657219E+02 -.875396625E+02 -.875157099E+02 -.874938597E+02 -.874741597E+02 -.874567262E+02 -.874417661E+02 -.874296050E+02 -.874207240E+02 -.874158078E+02 -.874158078E+02
 -.874377276E+02 -.874377276E+02 -.874437698E+02 -.874546277E+02 -.874694004E+02 -.874874353E+02 -.875082694E+02 -.875315843E+02 -.875571711E+02 -.875849039E+02 -.876147189E+02 -.876465982E+02 -.876805568E+02 -.877166327E+02 -.877548784E+02 -.877953541E+02 -.878381218E+02 -.878832404E+02 -.879307610E+02 -.879807229E+02 -.880331492E+02 -.880880437E+02 -.881453869E+02 -.882051326E+02 -.882672047E+02 -.883314943E+02 -.883978563E+02 -.884661079E+02 -.885360257E+02 -.886073447E+02 -.886797576E+02 -.887529143E+02 -.888264233E+02 -.888998534E+02 -.889727363E+02 -.890445711E+02 -.891148290E+02 -.891829595E+02 -.892483980E+02 -.893105738E+02 -.893689191E+02 -.894228786E+02 -.894719195E+02 -.895155417E+02 -.895532875E+02 -.895847513E+02 -.896095881E+02 -.896275213E+02 -.896383484E+02 -.896419465E+02 -.896382741E+02 -.896273731E+02 -.896093669E+02 -.895844584E+02 -.895529247E+02 -.895151113E+02 -.894714245E+02 -.894223225E+02 -.893683062E+02 -.893099092E+02 -.892476876E+02 -.891822101E+02 -.891140486E+02 -.890437687E+02 -.889719221E+02 -.888990388E+02 -.888256212E+02 -.887521390E+02 -.886790249E+02 -.886066722E+02 -.885354323E+02 -.884656144E+02 -.883974853E+02 -.883312700E+02 -.882671533E+02 -.882052816E+02 -.881457656E+02 -.880886828E+02 -.880340804E+02 -.879819785E+02 -.879323735E+02 -.878852415E+02 -.878405411E+02 -.877982181E+02 -.877582077E+02 -.877204397E+02 -.876848417E+02 -.876513441E+02 -.876198854E+02 -.875904183E+02 -.875629169E+02 -.875373866E+02 -.875138750E+02 -.874924871E+02 -.874734039E+02 -.874569068E+02 -.874434095E+02 -.874334986E+02 -.874279878E+02 -.874279878E+02
 -.874463740E+02 -.874463740E+02 -.874528198E+02 -.874643675E+02 -.874800187E+02 -.874990393E+02 -.875208967E+02 -.875452121E+02 -.875717234E+02 -.876002565E+02 -.876307034E+02 -.876630046E+02 -.876971359E+02 -.877330973E+02 -.877709049E+02 -.878105830E+02 -.878521591E+02 -.878956587E+02 -.879411006E+02 -.879884936E+02 -.880378330E+02 -.880890971E+02 -.881422450E+02 -.881972131E+02 -.882539134E+02 -.883122310E+02 -.883720225E+02 -.884331141E+02 -.884953010E+02 -.885583461E+02 -.886219807E+02 -.886859044E+02 -.887497866E+02 -.888132683E+02 -.888759647E+02 -.889374690E+02 -.889973559E+02 -.890551873E+02 -.891105175E+02 -.891628994E+02 -.892118916E+02 -.892570651E+02 -.892980106E+02 -.893343459E+02 -.893657231E+02 -.893918347E+02 -.894124204E+02 -.894272717E+02 -.894362367E+02 -.894392230E+02 -.894361998E+02 -.894271985E+02 -.894123121E+02 -.893916931E+02 -.893655506E+02 -.893341456E+02 -.892977863E+02 -.892568214E+02 -.892116340E+02 -.891626341E+02 -.891102516E+02 -.890549291E+02 -.889971146E+02 -.889372550E+02 -.888757896E+02 -.888131448E+02 -.887497291E+02 -.886859284E+02 -.886221033E+02 -.885585860E+02 -.884956784E+02 -.884336508E+02 -.883727419E+02 -.883131582E+02 -.882550750E+02 -.881986372E+02 -.881439612E+02 -.880911359E+02 -.880402257E+02 -.879912718E+02 -.879442955E+02 -.878993002E+02 -.878562745E+02 -.878151952E+02 -.877760303E+02 -.877387427E+02 -.877032943E+02 -.876696503E+02 -.876377847E+02 -.876076867E+02 -.875793687E+02 -.875528758E+02 -.875282988E+02 -.875057896E+02 -.874855815E+02 -.874680158E+02 -.874535756E+02 -.874429300E+02 -.874369915E+02 -.874369915E+02
 -.874521443E+02 -.874521443E+02 -.874588452E+02 -.874708211E+02 -.874870046E+02 -.875066021E+02 -.875290294E+02 -.875538620E+02 -.875807963E+02 -.876096208E+02 -.876401921E+02 -.876724181E+02 -.877062431E+02 -.877416372E+02 -.877785875E+02 -.878170911E+02 -.878571488E+02 -.878987612E+02 -.879419237E+02 -.879866240E+02 -.880328381E+02 -.880805286E+02 -.881296415E+02 -.881801051E+02 -.882318271E+02 -.882846941E+02 -.883385698E+02 -.883932943E+02 -.884486835E+02 -.885045289E+02 -.885605980E+02 -.886166352E+02 -.886723627E+02 -.887274824E+02 -.887816785E+02 -.888346200E+02 -.888859646E+02 -.889353619E+02 -.889824586E+02 -.890269025E+02 -.890683480E+02 -.891064611E+02 -.891409251E+02 -.891714451E+02 -.891977540E+02 -.892196166E+02 -.892368341E+02 -.892492479E+02 -.892567427E+02 -.892592483E+02 -.892567416E+02 -.892492464E+02 -.892368336E+02 -.892196192E+02 -.891977626E+02 -.891714634E+02 -.891409575E+02 -.891065130E+02 -.890684254E+02 -.890270125E+02 -.889826094E+02 -.889355626E+02 -.888862252E+02 -.888349520E+02 -.887820943E+02 -.887279958E+02 -.886729888E+02 -.886173905E+02 -.885615003E+02 -.885055975E+02 -.884499393E+02 -.883947596E+02 -.883402685E+02 -.882866514E+02 -.882340698E+02 -.881826611E+02 -.881325401E+02 -.880837996E+02 -.880365120E+02 -.879907311E+02 -.879464936E+02 -.879038215E+02 -.878627242E+02 -.878232009E+02 -.877852440E+02 -.877488419E+02 -.877139829E+02 -.876806595E+02 -.876488742E+02 -.876186456E+02 -.875900168E+02 -.875630653E+02 -.875379162E+02 -.875147590E+02 -.874938681E+02 -.874756309E+02 -.874605834E+02 -.874494559E+02 -.874432332E+02 -.874432332E+02
 -.874554738E+02 -.874554738E+02 -.874623050E+02 -.874744905E+02 -.874909181E+02 -.875107543E+02 -.875333788E+02 -.875583343E+02 -.875852868E+02 -.876139963E+02 -.876442927E+02 -.876760583E+02 -.877092132E+02 -.877437044E+02 -.877794969E+02 -.878165667E+02 -.878548951E+02 -.878944642E+02 -.879352533E+02 -.879772350E+02 -.880203736E+02 -.880646217E+02 -.881099192E+02 -.881561912E+02 -.882033469E+02 -.882512780E+02 -.882998588E+02 -.883489449E+02 -.883983733E+02 -.884479625E+02 -.884975131E+02 -.885468084E+02 -.885956156E+02 -.886436879E+02 -.886907656E+02 -.887365794E+02 -.887808525E+02 -.888233041E+02 -.888636524E+02 -.889016185E+02 -.889369301E+02 -.889693255E+02 -.889985572E+02 -.890243964E+02 -.890466359E+02 -.890650941E+02 -.890796179E+02 -.890900855E+02 -.890964083E+02 -.890985326E+02 -.890964408E+02 -.890901513E+02 -.890797186E+02 -.890652320E+02 -.890468141E+02 -.890246191E+02 -.889988292E+02 -.889696524E+02 -.889373187E+02 -.889020764E+02 -.888641883E+02 -.888239276E+02 -.887815744E+02 -.887374115E+02 -.886917210E+02 -.886447809E+02 -.885968618E+02 -.885482246E+02 -.884991176E+02 -.884497748E+02 -.884004144E+02 -.883512373E+02 -.883024262E+02 -.882541454E+02 -.882065406E+02 -.881597388E+02 -.881138489E+02 -.880689624E+02 -.880251545E+02 -.879824848E+02 -.879409993E+02 -.879007318E+02 -.878617058E+02 -.878239367E+02 -.877874342E+02 -.877522059E+02 -.877182601E+02 -.876856107E+02 -.876542823E+02 -.876243166E+02 -.875957809E+02 -.875687781E+02 -.875434602E+02 -.875200453E+02 -.874988389E+02 -.874802625E+02 -.874648898E+02 -.874534939E+02 -.874471087E+02 -.874471087E+02
 -.874567619E+02 -.874567619E+02 -.874636202E+02 -.874758352E+02 -.874922704E+02 -.875120692E+02 -.875345890E+02 -.875593505E+02 -.875859989E+02 -.876142738E+02 -.876439857E+02 -.876749977E+02 -.877072118E+02 -.877405576E+02 -.877749835E+02 -.878104499E+02 -.878469240E+02 -.878843748E+02 -.879227701E+02 -.879620733E+02 -.880022409E+02 -.880432208E+02 -.880849506E+02 -.881273562E+02 -.881703506E+02 -.882138338E+02 -.882576913E+02 -.883017946E+02 -.883460009E+02 -.883901534E+02 -.884340816E+02 -.884776027E+02 -.885205219E+02 -.885626346E+02 -.886037273E+02 -.886435801E+02 -.886819689E+02 -.887186673E+02 -.887534498E+02 -.887860942E+02 -.888163846E+02 -.888441145E+02 -.888690894E+02 -.888911299E+02 -.889100744E+02 -.889257814E+02 -.889381319E+02 -.889470314E+02 -.889524115E+02 -.889542306E+02 -.889524751E+02 -.889471595E+02 -.889383260E+02 -.889260440E+02 -.889104090E+02 -.888915406E+02 -.888695814E+02 -.888446937E+02 -.888170581E+02 -.887868698E+02 -.887543365E+02 -.887196750E+02 -.886831087E+02 -.886448641E+02 -.886051687E+02 -.885642479E+02 -.885223229E+02 -.884796082E+02 -.884363099E+02 -.883926239E+02 -.883487345E+02 -.883048132E+02 -.882610183E+02 -.882174936E+02 -.881743688E+02 -.881317591E+02 -.880897655E+02 -.880484751E+02 -.880079620E+02 -.879682880E+02 -.879295036E+02 -.878916497E+02 -.878547588E+02 -.878188574E+02 -.877839679E+02 -.877501114E+02 -.877173116E+02 -.876855982E+02 -.876550128E+02 -.876256149E+02 -.875974902E+02 -.875707610E+02 -.875455993E+02 -.875222443E+02 -.875010236E+02 -.874823820E+02 -.874669182E+02 -.874554318E+02 -.874489856E+02 -.874489856E+02
 -.874563679E+02 -.874563679E+02 -.874631693E+02 -.874752674E+02 -.874915192E+02 -.875110588E+02 -.875332326E+02 -.875575493E+02 -.875836412E+02 -.876112345E+02 -.876401262E+02 -.876701661E+02 -.877012430E+02 -.877332739E+02 -.877661952E+02 -.877999562E+02 -.878345138E+02 -.878698284E+02 -.879058601E+02 -.879425664E+02 -.879799000E+02 -.880178070E+02 -.880562252E+02 -.880950837E+02 -.881343013E+02 -.881737864E+02 -.882134367E+02 -.882531387E+02 -.882927681E+02 -.883321900E+02 -.883712592E+02 -.884098216E+02 -.884477144E+02 -.884847677E+02 -.885208058E+02 -.885556488E+02 -.885891143E+02 -.886210193E+02 -.886511823E+02 -.886794255E+02 -.887055766E+02 -.887294717E+02 -.887509568E+02 -.887698903E+02 -.887861452E+02 -.887996102E+02 -.888101924E+02 -.888178178E+02 -.888224329E+02 -.888240054E+02 -.888225247E+02 -.888180023E+02 -.888104714E+02 -.887999861E+02 -.887866214E+02 -.887704713E+02 -.887516476E+02 -.887302786E+02 -.887065066E+02 -.886804865E+02 -.886523835E+02 -.886223706E+02 -.885906268E+02 -.885573346E+02 -.885226782E+02 -.884868410E+02 -.884500042E+02 -.884123446E+02 -.883740332E+02 -.883352340E+02 -.882961025E+02 -.882567848E+02 -.882174170E+02 -.881781245E+02 -.881390215E+02 -.881002112E+02 -.880617857E+02 -.880238262E+02 -.879864034E+02 -.879495785E+02 -.879134037E+02 -.878779234E+02 -.878431759E+02 -.878091946E+02 -.877760107E+02 -.877436551E+02 -.877121625E+02 -.876815744E+02 -.876519450E+02 -.876233468E+02 -.875958794E+02 -.875696789E+02 -.875449319E+02 -.875218915E+02 -.875009000E+02 -.874824163E+02 -.874670526E+02 -.874556218E+02 -.874491983E+02 -.874491983E+02
 -.874546090E+02 -.874546090E+02 -.874612861E+02 -.874731506E+02 -.874890670E+02 -.875081721E+02 -.875298108E+02 -.875534878E+02 -.875788291E+02 -.876055536E+02 -.876334500E+02 -.876623593E+02 -.876921615E+02 -.877227649E+02 -.877540976E+02 -.877861012E+02 -.878187258E+02 -.878519258E+02 -.878856569E+02 -.879198735E+02 -.879545266E+02 -.879895625E+02 -.880249212E+02 -.880605360E+02 -.880963323E+02 -.881322275E+02 -.881681304E+02 -.882039417E+02 -.882395535E+02 -.882748502E+02 -.883097085E+02 -.883439982E+02 -.883775834E+02 -.884103228E+02 -.884420715E+02 -.884726818E+02 -.885020049E+02 -.885298921E+02 -.885561967E+02 -.885807756E+02 -.886034907E+02 -.886242108E+02 -.886428135E+02 -.886591863E+02 -.886732283E+02 -.886848519E+02 -.886939834E+02 -.887005648E+02 -.887045538E+02 -.887059253E+02 -.887046709E+02 -.887007998E+02 -.886943381E+02 -.886853287E+02 -.886738308E+02 -.886599186E+02 -.886436810E+02 -.886252196E+02 -.886046476E+02 -.885820888E+02 -.885576750E+02 -.885315454E+02 -.885038442E+02 -.884747190E+02 -.884443195E+02 -.884127957E+02 -.883802963E+02 -.883469673E+02 -.883129511E+02 -.882783847E+02 -.882433994E+02 -.882081193E+02 -.881726613E+02 -.881371339E+02 -.881016374E+02 -.880662634E+02 -.880310948E+02 -.879962061E+02 -.879616637E+02 -.879275263E+02 -.878938456E+02 -.878606676E+02 -.878280333E+02 -.877959807E+02 -.877645466E+02 -.877337687E+02 -.877036892E+02 -.876743583E+02 -.876458390E+02 -.876182133E+02 -.875915901E+02 -.875661154E+02 -.875419847E+02 -.875194602E+02 -.874988917E+02 -.874807445E+02 -.874656352E+02 -.874543781E+02 -.874480453E+02 -.874480453E+02
 -.874517613E+02 -.874517613E+02 -.874582613E+02 -.874698005E+02 -.874852631E+02 -.875037977E+02 -.875247559E+02 -.875476447E+02 -.875720898E+02 -.875978075E+02 -.876245825E+02 -.876522509E+02 -.876806873E+02 -.877097945E+02 -.877394952E+02 -.877697262E+02 -.878004332E+02 -.878315672E+02 -.878630814E+02 -.878949290E+02 -.879270609E+02 -.879594251E+02 -.879919647E+02 -.880246179E+02 -.880573167E+02 -.880899872E+02 -.881225487E+02 -.881549146E+02 -.881869916E+02 -.882186806E+02 -.882498768E+02 -.882804707E+02 -.883103482E+02 -.883393919E+02 -.883674818E+02 -.883944964E+02 -.884203136E+02 -.884448124E+02 -.884678736E+02 -.884893813E+02 -.885092242E+02 -.885272969E+02 -.885435013E+02 -.885577474E+02 -.885699549E+02 -.885800538E+02 -.885879858E+02 -.885937047E+02 -.885971772E+02 -.885983832E+02 -.885973164E+02 -.885939839E+02 -.885884067E+02 -.885806189E+02 -.885706675E+02 -.885586119E+02 -.885445227E+02 -.885284812E+02 -.885105782E+02 -.884909128E+02 -.884695914E+02 -.884467261E+02 -.884224337E+02 -.883968345E+02 -.883700505E+02 -.883422047E+02 -.883134196E+02 -.882838162E+02 -.882535130E+02 -.882226249E+02 -.881912626E+02 -.881595316E+02 -.881275319E+02 -.880953575E+02 -.880630958E+02 -.880308276E+02 -.879986271E+02 -.879665620E+02 -.879346936E+02 -.879030771E+02 -.878717629E+02 -.878407964E+02 -.878102200E+02 -.877800740E+02 -.877503985E+02 -.877212359E+02 -.876926332E+02 -.876646463E+02 -.876373444E+02 -.876108157E+02 -.875851754E+02 -.875605751E+02 -.875372155E+02 -.875153627E+02 -.874953687E+02 -.874776988E+02 -.874629659E+02 -.874519764E+02 -.874457885E+02 -.874457885E+02
 -.874480620E+02 -.874480620E+02 -.874543439E+02 -.874654878E+02 -.874804061E+02 -.874982674E+02 -.875184361E+02 -.875404270E+02 -.875638700E+02 -.875884828E+02 -.876140495E+02 -.876404047E+02 -.876674203E+02 -.876949961E+02 -.877230520E+02 -.877515218E+02 -.877803489E+02 -.878094827E+02 -.878388755E+02 -.878684803E+02 -.878982496E+02 -.879281333E+02 -.879580784E+02 -.879880281E+02 -.880179210E+02 -.880476911E+02 -.880772675E+02 -.881065747E+02 -.881355320E+02 -.881640547E+02 -.881920539E+02 -.882194368E+02 -.882461080E+02 -.882719694E+02 -.882969215E+02 -.883208639E+02 -.883436963E+02 -.883653195E+02 -.883856362E+02 -.884045524E+02 -.884219777E+02 -.884378271E+02 -.884520213E+02 -.884644881E+02 -.884751629E+02 -.884839898E+02 -.884909220E+02 -.884959227E+02 -.884989653E+02 -.885000339E+02 -.884991234E+02 -.884962397E+02 -.884913995E+02 -.884846303E+02 -.884759697E+02 -.884654652E+02 -.884531737E+02 -.884391606E+02 -.884234989E+02 -.884062687E+02 -.883875561E+02 -.883674521E+02 -.883460519E+02 -.883234535E+02 -.882997570E+02 -.882750638E+02 -.882494751E+02 -.882230913E+02 -.881960113E+02 -.881683316E+02 -.881401457E+02 -.881115433E+02 -.880826100E+02 -.880534267E+02 -.880240697E+02 -.879946101E+02 -.879651138E+02 -.879356417E+02 -.879062501E+02 -.878769904E+02 -.878479103E+02 -.878190543E+02 -.877904644E+02 -.877621819E+02 -.877342488E+02 -.877067097E+02 -.876796151E+02 -.876530243E+02 -.876270102E+02 -.876016647E+02 -.875771063E+02 -.875534895E+02 -.875310165E+02 -.875099535E+02 -.874906501E+02 -.874735660E+02 -.874593044E+02 -.874486559E+02 -.874426553E+02 -.874426553E+02
 -.874437119E+02 -.874437119E+02 -.874497453E+02 -.874604414E+02 -.874747487E+02 -.874918613E+02 -.875111614E+02 -.875321763E+02 -.875545435E+02 -.875779854E+02 -.876022884E+02 -.876272879E+02 -.876528556E+02 -.876788902E+02 -.877053106E+02 -.877320495E+02 -.877590494E+02 -.877862593E+02 -.878136316E+02 -.878411205E+02 -.878686801E+02 -.878962632E+02 -.879238208E+02 -.879513009E+02 -.879786483E+02 -.880058045E+02 -.880327071E+02 -.880592902E+02 -.880854845E+02 -.881112173E+02 -.881364129E+02 -.881609930E+02 -.881848773E+02 -.882079838E+02 -.882302296E+02 -.882515316E+02 -.882718070E+02 -.882909742E+02 -.883089535E+02 -.883256680E+02 -.883410442E+02 -.883550129E+02 -.883675099E+02 -.883784768E+02 -.883878614E+02 -.883956186E+02 -.884017110E+02 -.884061087E+02 -.884087906E+02 -.884097438E+02 -.884089644E+02 -.884064572E+02 -.884022357E+02 -.883963219E+02 -.883887463E+02 -.883795473E+02 -.883687708E+02 -.883564696E+02 -.883427030E+02 -.883275361E+02 -.883110389E+02 -.882932856E+02 -.882743541E+02 -.882543248E+02 -.882332802E+02 -.882113039E+02 -.881884799E+02 -.881648920E+02 -.881406228E+02 -.881157535E+02 -.880903631E+02 -.880645280E+02 -.880383214E+02 -.880118132E+02 -.879850697E+02 -.879581532E+02 -.879311222E+02 -.879040314E+02 -.878769318E+02 -.878498709E+02 -.878228936E+02 -.877960423E+02 -.877693582E+02 -.877428825E+02 -.877166577E+02 -.876907296E+02 -.876651501E+02 -.876399806E+02 -.876152956E+02 -.875911888E+02 -.875677799E+02 -.875452234E+02 -.875237204E+02 -.875035339E+02 -.874850074E+02 -.874685908E+02 -.874548723E+02 -.874446208E+02 -.874388401E+02 -.874388401E+02
 -.874388795E+02 -.874388795E+02 -.874446423E+02 -.874548531E+02 -.874685018E+02 -.874848127E+02 -.875031900E+02 -.875231763E+02 -.875444200E+02 -.875666506E+02 -.875896591E+02 -.876132837E+02 -.876373975E+02 -.876619001E+02 -.876867106E+02 -.877117618E+02 -.877369965E+02 -.877623643E+02 -.877878186E+02 -.878133150E+02 -.878388101E+02 -.878642596E+02 -.878896184E+02 -.879148393E+02 -.879398728E+02 -.879646668E+02 -.879891669E+02 -.880133155E+02 -.880370528E+02 -.880603165E+02 -.880830421E+02 -.881051632E+02 -.881266123E+02 -.881473205E+02 -.881672186E+02 -.881862374E+02 -.882043085E+02 -.882213643E+02 -.882373394E+02 -.882521705E+02 -.882657975E+02 -.882781639E+02 -.882892174E+02 -.882989104E+02 -.883072006E+02 -.883140516E+02 -.883194328E+02 -.883233203E+02 -.883256969E+02 -.883265523E+02 -.883258834E+02 -.883236941E+02 -.883199954E+02 -.883148052E+02 -.883081482E+02 -.883000557E+02 -.882905648E+02 -.882797186E+02 -.882675655E+02 -.882541585E+02 -.882395550E+02 -.882238157E+02 -.882070046E+02 -.881891882E+02 -.881704345E+02 -.881508129E+02 -.881303933E+02 -.881092457E+02 -.880874394E+02 -.880650430E+02 -.880421232E+02 -.880187453E+02 -.879949719E+02 -.879708634E+02 -.879464773E+02 -.879218683E+02 -.878970881E+02 -.878721856E+02 -.878472070E+02 -.878221958E+02 -.877971939E+02 -.877722413E+02 -.877473780E+02 -.877226439E+02 -.876980814E+02 -.876737364E+02 -.876496614E+02 -.876259178E+02 -.876025809E+02 -.875797444E+02 -.875575270E+02 -.875360817E+02 -.875156060E+02 -.874963570E+02 -.874786694E+02 -.874629797E+02 -.874498571E+02 -.874400438E+02 -.874345071E+02 -.874345071E+02
 -.874337041E+02 -.874337041E+02 -.874391812E+02 -.874488812E+02 -.874618396E+02 -.874773142E+02 -.874947341E+02 -.875136599E+02 -.875337530E+02 -.875547520E+02 -.875764544E+02 -.875987026E+02 -.876213726E+02 -.876443662E+02 -.876676035E+02 -.876910188E+02 -.877145559E+02 -.877381655E+02 -.877618026E+02 -.877854249E+02 -.878089913E+02 -.878324608E+02 -.878557919E+02 -.878789418E+02 -.879018663E+02 -.879245193E+02 -.879468529E+02 -.879688171E+02 -.879903601E+02 -.880114284E+02 -.880319669E+02 -.880519194E+02 -.880712287E+02 -.880898368E+02 -.881076859E+02 -.881247182E+02 -.881408767E+02 -.881561054E+02 -.881703502E+02 -.881835590E+02 -.881956823E+02 -.882066736E+02 -.882164903E+02 -.882250934E+02 -.882324483E+02 -.882385253E+02 -.882432996E+02 -.882467517E+02 -.882488678E+02 -.882496394E+02 -.882490641E+02 -.882471450E+02 -.882438912E+02 -.882393173E+02 -.882334436E+02 -.882262954E+02 -.882179032E+02 -.882083023E+02 -.881975322E+02 -.881856365E+02 -.881726624E+02 -.881586599E+02 -.881436818E+02 -.881277831E+02 -.881110204E+02 -.880934514E+02 -.880751344E+02 -.880561281E+02 -.880364910E+02 -.880162809E+02 -.879955546E+02 -.879743676E+02 -.879527738E+02 -.879308252E+02 -.879085720E+02 -.878860620E+02 -.878633409E+02 -.878404523E+02 -.878174379E+02 -.877943376E+02 -.877711898E+02 -.877480325E+02 -.877249033E+02 -.877018413E+02 -.876788875E+02 -.876560874E+02 -.876334928E+02 -.876111648E+02 -.875891778E+02 -.875676242E+02 -.875466207E+02 -.875263167E+02 -.875069045E+02 -.874886333E+02 -.874718266E+02 -.874569048E+02 -.874444151E+02 -.874350694E+02 -.874297940E+02 -.874297940E+02
 -.874282998E+02 -.874282998E+02 -.874334817E+02 -.874426553E+02 -.874549042E+02 -.874695225E+02 -.874859663E+02 -.875038160E+02 -.875227476E+02 -.875425105E+02 -.875629098E+02 -.875837935E+02 -.876050417E+02 -.876265589E+02 -.876482677E+02 -.876701040E+02 -.876920134E+02 -.877139484E+02 -.877358658E+02 -.877577257E+02 -.877794894E+02 -.878011191E+02 -.878225767E+02 -.878438237E+02 -.878648204E+02 -.878855261E+02 -.879058986E+02 -.879258944E+02 -.879454686E+02 -.879645753E+02 -.879831673E+02 -.880011967E+02 -.880186150E+02 -.880353734E+02 -.880514232E+02 -.880667159E+02 -.880812041E+02 -.880948410E+02 -.881075818E+02 -.881193833E+02 -.881302045E+02 -.881400073E+02 -.881487563E+02 -.881564197E+02 -.881629691E+02 -.881683800E+02 -.881726323E+02 -.881757100E+02 -.881776017E+02 -.881783007E+02 -.881778049E+02 -.881761170E+02 -.881732444E+02 -.881691992E+02 -.881639979E+02 -.881576613E+02 -.881502147E+02 -.881416869E+02 -.881321105E+02 -.881215215E+02 -.881099588E+02 -.880974638E+02 -.880840804E+02 -.880698542E+02 -.880548323E+02 -.880390631E+02 -.880225954E+02 -.880054786E+02 -.879877620E+02 -.879694946E+02 -.879507248E+02 -.879315001E+02 -.879118667E+02 -.878918698E+02 -.878715528E+02 -.878509578E+02 -.878301250E+02 -.878090935E+02 -.877879006E+02 -.877665826E+02 -.877451751E+02 -.877237135E+02 -.877022333E+02 -.876807717E+02 -.876593687E+02 -.876380683E+02 -.876169211E+02 -.875959871E+02 -.875753388E+02 -.875550664E+02 -.875352834E+02 -.875161344E+02 -.874978052E+02 -.874805355E+02 -.874646355E+02 -.874505079E+02 -.874386753E+02 -.874298166E+02 -.874248141E+02 -.874248141E+02
 -.874227586E+02 -.874227586E+02 -.874276402E+02 -.874362795E+02 -.874478100E+02 -.874615636E+02 -.874770249E+02 -.874937955E+02 -.875115674E+02 -.875301016E+02 -.875492121E+02 -.875687531E+02 -.875886098E+02 -.876086900E+02 -.876289195E+02 -.876492365E+02 -.876695887E+02 -.876899306E+02 -.877102215E+02 -.877304233E+02 -.877505004E+02 -.877704177E+02 -.877901405E+02 -.878096340E+02 -.878288629E+02 -.878477909E+02 -.878663810E+02 -.878845953E+02 -.879023948E+02 -.879197398E+02 -.879365900E+02 -.879529044E+02 -.879686419E+02 -.879837611E+02 -.879982209E+02 -.880119806E+02 -.880250002E+02 -.880372410E+02 -.880486654E+02 -.880592374E+02 -.880689231E+02 -.880776909E+02 -.880855115E+02 -.880923586E+02 -.880982089E+02 -.881030422E+02 -.881068418E+02 -.881095947E+02 -.881112916E+02 -.881119269E+02 -.881114990E+02 -.881100101E+02 -.881074663E+02 -.881038777E+02 -.880992577E+02 -.880936238E+02 -.880869965E+02 -.880794000E+02 -.880708610E+02 -.880614094E+02 -.880510774E+02 -.880398997E+02 -.880279126E+02 -.880151542E+02 -.880016640E+02 -.879874825E+02 -.879726508E+02 -.879572106E+02 -.879412036E+02 -.879246716E+02 -.879076557E+02 -.878901966E+02 -.878723344E+02 -.878541079E+02 -.878355550E+02 -.878167127E+02 -.877976166E+02 -.877783013E+02 -.877588004E+02 -.877391471E+02 -.877193739E+02 -.876995136E+02 -.876795996E+02 -.876596674E+02 -.876397549E+02 -.876199047E+02 -.876001657E+02 -.875805960E+02 -.875612657E+02 -.875422621E+02 -.875236943E+02 -.875057015E+02 -.874884616E+02 -.874722036E+02 -.874572236E+02 -.874439045E+02 -.874327429E+02 -.874243829E+02 -.874196603E+02 -.874196603E+02
 -.874171538E+02 -.874171538E+02 -.874217337E+02 -.874298368E+02 -.874406477E+02 -.874535373E+02 -.874680193E+02 -.874837176E+02 -.875003410E+02 -.875176629E+02 -.875355068E+02 -.875537341E+02 -.875722352E+02 -.875909224E+02 -.876097245E+02 -.876285826E+02 -.876474470E+02 -.876662744E+02 -.876850263E+02 -.877036673E+02 -.877221640E+02 -.877404843E+02 -.877585967E+02 -.877764698E+02 -.877940718E+02 -.878113707E+02 -.878283340E+02 -.878449284E+02 -.878611202E+02 -.878768750E+02 -.878921581E+02 -.879069345E+02 -.879211690E+02 -.879348266E+02 -.879478724E+02 -.879602721E+02 -.879719922E+02 -.879830000E+02 -.879932640E+02 -.880027543E+02 -.880114425E+02 -.880193023E+02 -.880263096E+02 -.880324422E+02 -.880376810E+02 -.880420093E+02 -.880454134E+02 -.880478823E+02 -.880494085E+02 -.880499873E+02 -.880496176E+02 -.880483010E+02 -.880460428E+02 -.880428512E+02 -.880387374E+02 -.880337159E+02 -.880278037E+02 -.880210209E+02 -.880133897E+02 -.880049350E+02 -.879956836E+02 -.879856645E+02 -.879749080E+02 -.879634461E+02 -.879513120E+02 -.879385397E+02 -.879251640E+02 -.879112201E+02 -.878967436E+02 -.878817698E+02 -.878663342E+02 -.878504716E+02 -.878342166E+02 -.878176029E+02 -.878006636E+02 -.877834311E+02 -.877659370E+02 -.877482120E+02 -.877302864E+02 -.877121901E+02 -.876939530E+02 -.876756055E+02 -.876571787E+02 -.876387061E+02 -.876202236E+02 -.876017720E+02 -.875833982E+02 -.875651577E+02 -.875471180E+02 -.875293625E+02 -.875119958E+02 -.874951505E+02 -.874789960E+02 -.874637500E+02 -.874496929E+02 -.874371873E+02 -.874267025E+02 -.874188463E+02 -.874144072E+02 -.874144072E+02
 -.874115424E+02 -.874115424E+02 -.874158219E+02 -.874233917E+02 -.874334881E+02 -.874455210E+02 -.874590342E+02 -.874736744E+02 -.874891675E+02 -.875053000E+02 -.875219054E+02 -.875388526E+02 -.875560379E+02 -.875733781E+02 -.875908058E+02 -.876082650E+02 -.876257088E+02 -.876430963E+02 -.876603914E+02 -.876775611E+02 -.876945745E+02 -.877114023E+02 -.877280156E+02 -.877443862E+02 -.877604858E+02 -.877762859E+02 -.877917579E+02 -.878068726E+02 -.878216007E+02 -.878359123E+02 -.878497777E+02 -.878631667E+02 -.878760493E+02 -.878883956E+02 -.879001760E+02 -.879113614E+02 -.879219236E+02 -.879318349E+02 -.879410690E+02 -.879496007E+02 -.879574063E+02 -.879644638E+02 -.879707530E+02 -.879762556E+02 -.879809555E+02 -.879848389E+02 -.879878943E+02 -.879901129E+02 -.879914882E+02 -.879920165E+02 -.879916967E+02 -.879905304E+02 -.879885218E+02 -.879856778E+02 -.879820078E+02 -.879775238E+02 -.879722401E+02 -.879661733E+02 -.879593420E+02 -.879517670E+02 -.879434709E+02 -.879344777E+02 -.879248130E+02 -.879145038E+02 -.879035779E+02 -.878920641E+02 -.878799920E+02 -.878673913E+02 -.878542924E+02 -.878407256E+02 -.878267212E+02 -.878123092E+02 -.877975195E+02 -.877823815E+02 -.877669240E+02 -.877511756E+02 -.877351640E+02 -.877189168E+02 -.877024611E+02 -.876858241E+02 -.876690329E+02 -.876521156E+02 -.876351013E+02 -.876180210E+02 -.876009090E+02 -.875838037E+02 -.875667497E+02 -.875498000E+02 -.875330187E+02 -.875164852E+02 -.875002988E+02 -.874845852E+02 -.874695047E+02 -.874552628E+02 -.874421240E+02 -.874304296E+02 -.874206209E+02 -.874132691E+02 -.874091138E+02 -.874091138E+02
 -.874059684E+02 -.874059684E+02 -.874099509E+02 -.874169937E+02 -.874263849E+02 -.874375737E+02 -.874501340E+02 -.874637354E+02 -.874781213E+02 -.874930919E+02 -.875084906E+02 -.875241944E+02 -.875401056E+02 -.875561460E+02 -.875722519E+02 -.875883707E+02 -.876044583E+02 -.876204763E+02 -.876363910E+02 -.876521717E+02 -.876677902E+02 -.876832193E+02 -.876984331E+02 -.877134061E+02 -.877281130E+02 -.877425285E+02 -.877566273E+02 -.877703839E+02 -.877837727E+02 -.877967679E+02 -.878093435E+02 -.878214738E+02 -.878331330E+02 -.878442954E+02 -.878549361E+02 -.878650301E+02 -.878745536E+02 -.878834832E+02 -.878917967E+02 -.878994728E+02 -.879064918E+02 -.879128350E+02 -.879184856E+02 -.879234282E+02 -.879276495E+02 -.879311379E+02 -.879338838E+02 -.879358798E+02 -.879371206E+02 -.879376031E+02 -.879373263E+02 -.879362918E+02 -.879345028E+02 -.879319654E+02 -.879286872E+02 -.879246784E+02 -.879199509E+02 -.879145185E+02 -.879083970E+02 -.879016038E+02 -.878941577E+02 -.878860791E+02 -.878773895E+02 -.878681117E+02 -.878582692E+02 -.878478865E+02 -.878369885E+02 -.878256008E+02 -.878137492E+02 -.878014596E+02 -.877887582E+02 -.877756709E+02 -.877622236E+02 -.877484417E+02 -.877343506E+02 -.877199754E+02 -.877053406E+02 -.876904709E+02 -.876753904E+02 -.876601239E+02 -.876446960E+02 -.876291325E+02 -.876134604E+02 -.875977086E+02 -.875819092E+02 -.875660984E+02 -.875503183E+02 -.875346189E+02 -.875190610E+02 -.875037195E+02 -.874886881E+02 -.874740852E+02 -.874600615E+02 -.874468102E+02 -.874345791E+02 -.874236882E+02 -.874145503E+02 -.874076993E+02 -.874038263E+02 -.874038263E+02
 -.874004643E+02 -.874004643E+02 -.874041544E+02 -.874106793E+02 -.874193779E+02 -.874297387E+02 -.874413655E+02 -.874539511E+02 -.874672565E+02 -.874810953E+02 -.874953215E+02 -.875098201E+02 -.875244998E+02 -.875392872E+02 -.875541229E+02 -.875689576E+02 -.875837499E+02 -.875984642E+02 -.876130691E+02 -.876275364E+02 -.876418399E+02 -.876559551E+02 -.876698584E+02 -.876835268E+02 -.876969377E+02 -.877100688E+02 -.877228975E+02 -.877354017E+02 -.877475588E+02 -.877593464E+02 -.877707423E+02 -.877817239E+02 -.877922693E+02 -.878023564E+02 -.878119638E+02 -.878210705E+02 -.878296560E+02 -.878377006E+02 -.878451854E+02 -.878520925E+02 -.878584052E+02 -.878641079E+02 -.878691862E+02 -.878736275E+02 -.878774204E+02 -.878805553E+02 -.878830241E+02 -.878848206E+02 -.878859405E+02 -.878863810E+02 -.878861415E+02 -.878852232E+02 -.878836289E+02 -.878813636E+02 -.878784338E+02 -.878748480E+02 -.878706161E+02 -.878657500E+02 -.878602627E+02 -.878541689E+02 -.878474846E+02 -.878402269E+02 -.878324140E+02 -.878240651E+02 -.878152003E+02 -.878058404E+02 -.877960065E+02 -.877857206E+02 -.877750047E+02 -.877638812E+02 -.877523724E+02 -.877405009E+02 -.877282891E+02 -.877157593E+02 -.877029336E+02 -.876898340E+02 -.876764824E+02 -.876629006E+02 -.876491105E+02 -.876351341E+02 -.876209941E+02 -.876067140E+02 -.875923187E+02 -.875778350E+02 -.875632928E+02 -.875487260E+02 -.875341742E+02 -.875196842E+02 -.875053131E+02 -.874911313E+02 -.874772265E+02 -.874637097E+02 -.874507219E+02 -.874384433E+02 -.874271054E+02 -.874170061E+02 -.874085299E+02 -.874021736E+02 -.873985796E+02 -.873985796E+02
 -.873950532E+02 -.873950532E+02 -.873984569E+02 -.874044745E+02 -.874124953E+02 -.874220465E+02 -.874327619E+02 -.874443569E+02 -.874566102E+02 -.874693491E+02 -.874824380E+02 -.874957701E+02 -.875092604E+02 -.875228408E+02 -.875364559E+02 -.875500598E+02 -.875636142E+02 -.875770860E+02 -.875904462E+02 -.876036688E+02 -.876167299E+02 -.876296071E+02 -.876422792E+02 -.876547255E+02 -.876669258E+02 -.876788602E+02 -.876905090E+02 -.877018525E+02 -.877128712E+02 -.877235455E+02 -.877338559E+02 -.877437833E+02 -.877533085E+02 -.877624128E+02 -.877710777E+02 -.877792852E+02 -.877870180E+02 -.877942592E+02 -.878009929E+02 -.878072038E+02 -.878128778E+02 -.878180018E+02 -.878225637E+02 -.878265526E+02 -.878299592E+02 -.878327752E+02 -.878349940E+02 -.878366103E+02 -.878376204E+02 -.878380222E+02 -.878378151E+02 -.878369999E+02 -.878355793E+02 -.878335573E+02 -.878309394E+02 -.878277328E+02 -.878239459E+02 -.878195886E+02 -.878146720E+02 -.878092084E+02 -.878032114E+02 -.877966954E+02 -.877896759E+02 -.877821693E+02 -.877741925E+02 -.877657633E+02 -.877568998E+02 -.877476206E+02 -.877379449E+02 -.877278917E+02 -.877174804E+02 -.877067305E+02 -.876956615E+02 -.876842929E+02 -.876726440E+02 -.876607342E+02 -.876485829E+02 -.876362094E+02 -.876236335E+02 -.876108749E+02 -.875979543E+02 -.875848929E+02 -.875717138E+02 -.875584417E+02 -.875451043E+02 -.875317331E+02 -.875183649E+02 -.875050436E+02 -.874918224E+02 -.874787668E+02 -.874659587E+02 -.874535013E+02 -.874415257E+02 -.874301993E+02 -.874197369E+02 -.874104147E+02 -.874025887E+02 -.873967188E+02 -.873933994E+02 -.873933994E+02
 -.873897506E+02 -.873897506E+02 -.873928744E+02 -.873983964E+02 -.874057556E+02 -.874145172E+02 -.874243444E+02 -.874349753E+02 -.874462060E+02 -.874578773E+02 -.874698641E+02 -.874820679E+02 -.874944101E+02 -.875068276E+02 -.875192693E+02 -.875316929E+02 -.875440627E+02 -.875563484E+02 -.875685234E+02 -.875805638E+02 -.875924479E+02 -.876041553E+02 -.876156669E+02 -.876269641E+02 -.876380290E+02 -.876488439E+02 -.876593914E+02 -.876696542E+02 -.876796152E+02 -.876892573E+02 -.876985638E+02 -.877075180E+02 -.877161033E+02 -.877243036E+02 -.877321032E+02 -.877394865E+02 -.877464389E+02 -.877529459E+02 -.877589939E+02 -.877645702E+02 -.877696625E+02 -.877742598E+02 -.877783520E+02 -.877819298E+02 -.877849853E+02 -.877875115E+02 -.877895030E+02 -.877909552E+02 -.877918650E+02 -.877922307E+02 -.877920516E+02 -.877913287E+02 -.877900640E+02 -.877882610E+02 -.877859245E+02 -.877830603E+02 -.877796756E+02 -.877757788E+02 -.877713793E+02 -.877664875E+02 -.877611149E+02 -.877552737E+02 -.877489772E+02 -.877422391E+02 -.877350741E+02 -.877274971E+02 -.877195238E+02 -.877111702E+02 -.877024525E+02 -.876933873E+02 -.876839914E+02 -.876742816E+02 -.876642749E+02 -.876539882E+02 -.876434385E+02 -.876326430E+02 -.876216187E+02 -.876103829E+02 -.875989530E+02 -.875873471E+02 -.875755837E+02 -.875636821E+02 -.875516634E+02 -.875395504E+02 -.875273685E+02 -.875151469E+02 -.875029196E+02 -.874907273E+02 -.874786193E+02 -.874666563E+02 -.874549142E+02 -.874434884E+02 -.874325000E+02 -.874221036E+02 -.874124974E+02 -.874039357E+02 -.873967468E+02 -.873913538E+02 -.873883037E+02 -.873883037E+02
 -.873845660E+02 -.873845660E+02 -.873874166E+02 -.873924554E+02 -.873991696E+02 -.874071622E+02 -.874161250E+02 -.874258185E+02 -.874360561E+02 -.874466919E+02 -.874576113E+02 -.874687237E+02 -.874799573E+02 -.874912540E+02 -.875025668E+02 -.875138569E+02 -.875250916E+02 -.875362431E+02 -.875472871E+02 -.875582019E+02 -.875689677E+02 -.875795662E+02 -.875899801E+02 -.876001930E+02 -.876101887E+02 -.876199517E+02 -.876294665E+02 -.876387181E+02 -.876476914E+02 -.876563717E+02 -.876647443E+02 -.876727947E+02 -.876805089E+02 -.876878727E+02 -.876948728E+02 -.877014959E+02 -.877077293E+02 -.877135607E+02 -.877189786E+02 -.877239721E+02 -.877285309E+02 -.877326455E+02 -.877363073E+02 -.877395087E+02 -.877422427E+02 -.877445037E+02 -.877462868E+02 -.877475884E+02 -.877484057E+02 -.877487374E+02 -.877485829E+02 -.877479429E+02 -.877468193E+02 -.877452150E+02 -.877431339E+02 -.877405811E+02 -.877375626E+02 -.877340856E+02 -.877301579E+02 -.877257885E+02 -.877209871E+02 -.877157640E+02 -.877101305E+02 -.877040985E+02 -.876976802E+02 -.876908887E+02 -.876837371E+02 -.876762393E+02 -.876684093E+02 -.876602613E+02 -.876518098E+02 -.876430695E+02 -.876340550E+02 -.876247811E+02 -.876152629E+02 -.876055152E+02 -.875955532E+02 -.875853922E+02 -.875750479E+02 -.875645362E+02 -.875538738E+02 -.875430785E+02 -.875321692E+02 -.875211668E+02 -.875100946E+02 -.874989793E+02 -.874878523E+02 -.874767510E+02 -.874657207E+02 -.874548173E+02 -.874441107E+02 -.874336883E+02 -.874236616E+02 -.874141721E+02 -.874054016E+02 -.873975832E+02 -.873910172E+02 -.873860908E+02 -.873833043E+02 -.873833043E+02
 -.873795037E+02 -.873795037E+02 -.873820881E+02 -.873866560E+02 -.873927423E+02 -.873999863E+02 -.874081084E+02 -.874168909E+02 -.874261642E+02 -.874357956E+02 -.874456808E+02 -.874557374E+02 -.874658997E+02 -.874761150E+02 -.874863404E+02 -.874965404E+02 -.875066854E+02 -.875167501E+02 -.875267122E+02 -.875365523E+02 -.875462526E+02 -.875557964E+02 -.875651684E+02 -.875743539E+02 -.875833387E+02 -.875921088E+02 -.876006510E+02 -.876089517E+02 -.876169981E+02 -.876247771E+02 -.876322762E+02 -.876394828E+02 -.876463846E+02 -.876529698E+02 -.876592266E+02 -.876651437E+02 -.876707104E+02 -.876759161E+02 -.876807509E+02 -.876852056E+02 -.876892715E+02 -.876929405E+02 -.876962053E+02 -.876990593E+02 -.877014969E+02 -.877035131E+02 -.877051039E+02 -.877062662E+02 -.877069976E+02 -.877072970E+02 -.877071640E+02 -.877065992E+02 -.877056041E+02 -.877041812E+02 -.877023338E+02 -.877000662E+02 -.876973835E+02 -.876942918E+02 -.876907978E+02 -.876869089E+02 -.876826336E+02 -.876779805E+02 -.876729593E+02 -.876675800E+02 -.876618533E+02 -.876557900E+02 -.876494017E+02 -.876427001E+02 -.876356972E+02 -.876284054E+02 -.876208372E+02 -.876130051E+02 -.876049221E+02 -.875966010E+02 -.875880548E+02 -.875792967E+02 -.875703400E+02 -.875611983E+02 -.875518854E+02 -.875424157E+02 -.875328042E+02 -.875230666E+02 -.875132203E+02 -.875032840E+02 -.874932791E+02 -.874832300E+02 -.874731651E+02 -.874631187E+02 -.874531322E+02 -.874432567E+02 -.874335557E+02 -.874241093E+02 -.874150187E+02 -.874064131E+02 -.873984578E+02 -.873913648E+02 -.873854072E+02 -.873809367E+02 -.873784079E+02 -.873784079E+02
 -.873745645E+02 -.873745645E+02 -.873768896E+02 -.873809989E+02 -.873864737E+02 -.873929892E+02 -.874002936E+02 -.874081906E+02 -.874165273E+02 -.874251840E+02 -.874340665E+02 -.874431005E+02 -.874522267E+02 -.874613972E+02 -.874705735E+02 -.874797233E+02 -.874888200E+02 -.874978407E+02 -.875067654E+02 -.875155765E+02 -.875242581E+02 -.875327955E+02 -.875411749E+02 -.875493833E+02 -.875574081E+02 -.875652373E+02 -.875728588E+02 -.875802612E+02 -.875874332E+02 -.875943634E+02 -.876010409E+02 -.876074549E+02 -.876135950E+02 -.876194508E+02 -.876250123E+02 -.876302698E+02 -.876352141E+02 -.876398364E+02 -.876441280E+02 -.876480812E+02 -.876516886E+02 -.876549433E+02 -.876578391E+02 -.876603705E+02 -.876625326E+02 -.876643214E+02 -.876657333E+02 -.876667657E+02 -.876674168E+02 -.876676854E+02 -.876675714E+02 -.876670751E+02 -.876661978E+02 -.876649417E+02 -.876633096E+02 -.876613052E+02 -.876589327E+02 -.876561972E+02 -.876531044E+02 -.876496608E+02 -.876458733E+02 -.876417494E+02 -.876372974E+02 -.876325256E+02 -.876274432E+02 -.876220596E+02 -.876163844E+02 -.876104279E+02 -.876042003E+02 -.875977123E+02 -.875909745E+02 -.875839979E+02 -.875767936E+02 -.875693729E+02 -.875617470E+02 -.875539275E+02 -.875459260E+02 -.875377546E+02 -.875294254E+02 -.875209511E+02 -.875123452E+02 -.875036219E+02 -.874947964E+02 -.874858860E+02 -.874769096E+02 -.874678895E+02 -.874588514E+02 -.874498262E+02 -.874408515E+02 -.874319735E+02 -.874232498E+02 -.874147525E+02 -.874065735E+02 -.873988292E+02 -.873916687E+02 -.873852836E+02 -.873799198E+02 -.873758947E+02 -.873736176E+02 -.873736176E+02
 -.873697471E+02 -.873697471E+02 -.873718195E+02 -.873754819E+02 -.873803611E+02 -.873861674E+02 -.873926759E+02 -.873997116E+02 -.874071380E+02 -.874148480E+02 -.874227575E+02 -.874308000E+02 -.874389224E+02 -.874470821E+02 -.874552442E+02 -.874633803E+02 -.874714662E+02 -.874794815E+02 -.874874085E+02 -.874952315E+02 -.875029364E+02 -.875105100E+02 -.875179403E+02 -.875252157E+02 -.875323253E+02 -.875392585E+02 -.875460048E+02 -.875525544E+02 -.875588973E+02 -.875650238E+02 -.875709245E+02 -.875765901E+02 -.875820116E+02 -.875871802E+02 -.875920873E+02 -.875967248E+02 -.876010846E+02 -.876051592E+02 -.876089415E+02 -.876124247E+02 -.876156027E+02 -.876184696E+02 -.876210201E+02 -.876232496E+02 -.876251541E+02 -.876267299E+02 -.876279742E+02 -.876288849E+02 -.876294602E+02 -.876296993E+02 -.876296020E+02 -.876291686E+02 -.876284002E+02 -.876272987E+02 -.876258665E+02 -.876241064E+02 -.876220224E+02 -.876196185E+02 -.876168997E+02 -.876138713E+02 -.876105393E+02 -.876069101E+02 -.876029905E+02 -.875987878E+02 -.875943096E+02 -.875895641E+02 -.875845594E+02 -.875793042E+02 -.875738074E+02 -.875680779E+02 -.875621251E+02 -.875559584E+02 -.875495872E+02 -.875430214E+02 -.875362707E+02 -.875293452E+02 -.875222550E+02 -.875150107E+02 -.875076229E+02 -.875001029E+02 -.874924624E+02 -.874847141E+02 -.874768718E+02 -.874689505E+02 -.874609674E+02 -.874529423E+02 -.874448983E+02 -.874368631E+02 -.874288704E+02 -.874209616E+02 -.874131881E+02 -.874056148E+02 -.873983237E+02 -.873914189E+02 -.873850338E+02 -.873793393E+02 -.873745554E+02 -.873709652E+02 -.873689341E+02 -.873689341E+02
 -.873650501E+02 -.873650501E+02 -.873668759E+02 -.873701027E+02 -.873744013E+02 -.873795165E+02 -.873852499E+02 -.873914472E+02 -.873979878E+02 -.874047772E+02 -.874117412E+02 -.874188210E+02 -.874259697E+02 -.874331494E+02 -.874403295E+02 -.874474847E+02 -.874545938E+02 -.874616387E+02 -.874686037E+02 -.874754750E+02 -.874822403E+02 -.874888879E+02 -.874954074E+02 -.875017887E+02 -.875080222E+02 -.875140988E+02 -.875200096E+02 -.875257457E+02 -.875312989E+02 -.875366607E+02 -.875418231E+02 -.875467782E+02 -.875515182E+02 -.875560358E+02 -.875603235E+02 -.875643744E+02 -.875681819E+02 -.875717395E+02 -.875750411E+02 -.875780812E+02 -.875808544E+02 -.875833559E+02 -.875855812E+02 -.875875264E+02 -.875891881E+02 -.875905633E+02 -.875916496E+02 -.875924452E+02 -.875929486E+02 -.875931592E+02 -.875930768E+02 -.875927016E+02 -.875920346E+02 -.875910773E+02 -.875898317E+02 -.875883004E+02 -.875864864E+02 -.875843934E+02 -.875820254E+02 -.875793869E+02 -.875764830E+02 -.875733190E+02 -.875699007E+02 -.875662343E+02 -.875623262E+02 -.875581832E+02 -.875538124E+02 -.875492211E+02 -.875444168E+02 -.875394072E+02 -.875342002E+02 -.875288038E+02 -.875232263E+02 -.875174759E+02 -.875115611E+02 -.875054906E+02 -.874992731E+02 -.874929178E+02 -.874864341E+02 -.874798316E+02 -.874731208E+02 -.874663127E+02 -.874594193E+02 -.874524542E+02 -.874454323E+02 -.874383712E+02 -.874312914E+02 -.874242174E+02 -.874171789E+02 -.874102128E+02 -.874033644E+02 -.873966912E+02 -.873902656E+02 -.873841797E+02 -.873785513E+02 -.873735313E+02 -.873693137E+02 -.873661484E+02 -.873643576E+02 -.873643576E+02
 -.873604750E+02 -.873604750E+02 -.873620602E+02 -.873648619E+02 -.873685941E+02 -.873730354E+02 -.873780132E+02 -.873833935E+02 -.873890715E+02 -.873949649E+02 -.874010091E+02 -.874071529E+02 -.874133555E+02 -.874195840E+02 -.874258116E+02 -.874320163E+02 -.874381795E+02 -.874442856E+02 -.874503209E+02 -.874562734E+02 -.874621324E+02 -.874678878E+02 -.874735307E+02 -.874790523E+02 -.874844444E+02 -.874896992E+02 -.874948089E+02 -.874997663E+02 -.875045641E+02 -.875091952E+02 -.875136527E+02 -.875179301E+02 -.875220207E+02 -.875259183E+02 -.875296168E+02 -.875331102E+02 -.875363929E+02 -.875394596E+02 -.875423052E+02 -.875449250E+02 -.875473145E+02 -.875494697E+02 -.875513869E+02 -.875530627E+02 -.875544944E+02 -.875556795E+02 -.875566159E+02 -.875573021E+02 -.875577370E+02 -.875579200E+02 -.875578508E+02 -.875575298E+02 -.875569578E+02 -.875561359E+02 -.875550659E+02 -.875537499E+02 -.875521904E+02 -.875503905E+02 -.875483535E+02 -.875460833E+02 -.875435840E+02 -.875408601E+02 -.875379165E+02 -.875347583E+02 -.875313909E+02 -.875278201E+02 -.875240517E+02 -.875200919E+02 -.875159471E+02 -.875116236E+02 -.875071283E+02 -.875024679E+02 -.874976494E+02 -.874926798E+02 -.874875663E+02 -.874823164E+02 -.874769376E+02 -.874714376E+02 -.874658245E+02 -.874601068E+02 -.874542933E+02 -.874483937E+02 -.874424185E+02 -.874363793E+02 -.874302893E+02 -.874241637E+02 -.874180203E+02 -.874118807E+02 -.874057707E+02 -.873997224E+02 -.873937755E+02 -.873879798E+02 -.873823986E+02 -.873771120E+02 -.873722225E+02 -.873678613E+02 -.873641972E+02 -.873614473E+02 -.873598916E+02 -.873598916E+02
 -.873560321E+02 -.873560321E+02 -.873573824E+02 -.873597691E+02 -.873629488E+02 -.873667327E+02 -.873709739E+02 -.873755580E+02 -.873803957E+02 -.873854167E+02 -.873905659E+02 -.873957996E+02 -.874010828E+02 -.874063875E+02 -.874116906E+02 -.874169735E+02 -.874222201E+02 -.874274172E+02 -.874325531E+02 -.874376174E+02 -.874426011E+02 -.874474957E+02 -.874522934E+02 -.874569869E+02 -.874615692E+02 -.874660337E+02 -.874703739E+02 -.874745837E+02 -.874786570E+02 -.874825878E+02 -.874863705E+02 -.874899994E+02 -.874934692E+02 -.874967745E+02 -.874999103E+02 -.875028717E+02 -.875056541E+02 -.875082529E+02 -.875106640E+02 -.875128836E+02 -.875149078E+02 -.875167334E+02 -.875183574E+02 -.875197769E+02 -.875209897E+02 -.875219938E+02 -.875227874E+02 -.875233693E+02 -.875237385E+02 -.875238946E+02 -.875238375E+02 -.875235672E+02 -.875230846E+02 -.875223905E+02 -.875214864E+02 -.875203741E+02 -.875190556E+02 -.875175334E+02 -.875158103E+02 -.875138895E+02 -.875117744E+02 -.875094687E+02 -.875069763E+02 -.875043017E+02 -.875014492E+02 -.874984236E+02 -.874952298E+02 -.874918728E+02 -.874883580E+02 -.874846908E+02 -.874808767E+02 -.874769215E+02 -.874728308E+02 -.874686107E+02 -.874642672E+02 -.874598065E+02 -.874552350E+02 -.874505592E+02 -.874457860E+02 -.874409226E+02 -.874359764E+02 -.874309558E+02 -.874258696E+02 -.874207278E+02 -.874155417E+02 -.874103243E+02 -.874050909E+02 -.873998598E+02 -.873946533E+02 -.873894987E+02 -.873844301E+02 -.873794900E+02 -.873747325E+02 -.873702260E+02 -.873660580E+02 -.873623404E+02 -.873592172E+02 -.873568733E+02 -.873555475E+02 -.873555475E+02
 -.873517512E+02 -.873517512E+02 -.873528724E+02 -.873548546E+02 -.873574961E+02 -.873606400E+02 -.873641644E+02 -.873679742E+02 -.873719951E+02 -.873761688E+02 -.873804491E+02 -.873847998E+02 -.873891917E+02 -.873936012E+02 -.873980093E+02 -.874024003E+02 -.874067608E+02 -.874110797E+02 -.874153471E+02 -.874195547E+02 -.874236946E+02 -.874277599E+02 -.874317440E+02 -.874356409E+02 -.874394449E+02 -.874431503E+02 -.874467520E+02 -.874502448E+02 -.874536237E+02 -.874568838E+02 -.874600205E+02 -.874630291E+02 -.874659053E+02 -.874686447E+02 -.874712432E+02 -.874736968E+02 -.874760018E+02 -.874781544E+02 -.874801514E+02 -.874819895E+02 -.874836658E+02 -.874851775E+02 -.874865222E+02 -.874876976E+02 -.874887020E+02 -.874895335E+02 -.874901909E+02 -.874906732E+02 -.874909796E+02 -.874911097E+02 -.874910633E+02 -.874908408E+02 -.874904425E+02 -.874898692E+02 -.874891222E+02 -.874882029E+02 -.874871128E+02 -.874858542E+02 -.874844291E+02 -.874828402E+02 -.874810902E+02 -.874791821E+02 -.874771193E+02 -.874749050E+02 -.874725431E+02 -.874700373E+02 -.874673917E+02 -.874646103E+02 -.874616975E+02 -.874586576E+02 -.874554954E+02 -.874522153E+02 -.874488222E+02 -.874453210E+02 -.874417165E+02 -.874380140E+02 -.874342187E+02 -.874303360E+02 -.874263717E+02 -.874223316E+02 -.874182220E+02 -.874140499E+02 -.874098226E+02 -.874055486E+02 -.874012371E+02 -.873968992E+02 -.873925477E+02 -.873881978E+02 -.873838681E+02 -.873795816E+02 -.873753666E+02 -.873712587E+02 -.873673028E+02 -.873635559E+02 -.873600908E+02 -.873570007E+02 -.873544050E+02 -.873524575E+02 -.873513562E+02 -.873513562E+02
 -.873477016E+02 -.873477016E+02 -.873486006E+02 -.873501911E+02 -.873523116E+02 -.873548368E+02 -.873576689E+02 -.873607316E+02 -.873639652E+02 -.873673227E+02 -.873707671E+02 -.873742689E+02 -.873778045E+02 -.873813550E+02 -.873849047E+02 -.873884410E+02 -.873919529E+02 -.873954314E+02 -.873988685E+02 -.874022573E+02 -.874055914E+02 -.874088652E+02 -.874120733E+02 -.874152110E+02 -.874182734E+02 -.874212563E+02 -.874241552E+02 -.874269660E+02 -.874296849E+02 -.874323078E+02 -.874348311E+02 -.874372510E+02 -.874395642E+02 -.874417670E+02 -.874438563E+02 -.874458288E+02 -.874476817E+02 -.874494120E+02 -.874510170E+02 -.874524942E+02 -.874538412E+02 -.874550560E+02 -.874561365E+02 -.874570811E+02 -.874578882E+02 -.874585566E+02 -.874590851E+02 -.874594729E+02 -.874597196E+02 -.874598247E+02 -.874597881E+02 -.874596100E+02 -.874592909E+02 -.874588313E+02 -.874582321E+02 -.874574945E+02 -.874566198E+02 -.874556095E+02 -.874544655E+02 -.874531898E+02 -.874517846E+02 -.874502521E+02 -.874485951E+02 -.874468162E+02 -.874449184E+02 -.874429046E+02 -.874407780E+02 -.874385420E+02 -.874361999E+02 -.874337552E+02 -.874312117E+02 -.874285729E+02 -.874258428E+02 -.874230251E+02 -.874201240E+02 -.874171434E+02 -.874140877E+02 -.874109612E+02 -.874077686E+02 -.874045146E+02 -.874012044E+02 -.873978435E+02 -.873944381E+02 -.873909949E+02 -.873875216E+02 -.873840272E+02 -.873805220E+02 -.873770185E+02 -.873735319E+02 -.873700807E+02 -.873666878E+02 -.873633820E+02 -.873601996E+02 -.873571864E+02 -.873544010E+02 -.873519181E+02 -.873498336E+02 -.873482704E+02 -.873473870E+02 -.873473870E+02
 -.873440281E+02 -.873440281E+02 -.873447154E+02 -.873459332E+02 -.873475595E+02 -.873494989E+02 -.873516770E+02 -.873540353E+02 -.873565280E+02 -.873591188E+02 -.873617791E+02 -.873644858E+02 -.873672206E+02 -.873699685E+02 -.873727172E+02 -.873754566E+02 -.873781780E+02 -.873808743E+02 -.873835389E+02 -.873861665E+02 -.873887520E+02 -.873912908E+02 -.873937788E+02 -.873962122E+02 -.873985872E+02 -.874009003E+02 -.874031482E+02 -.874053277E+02 -.874074356E+02 -.874094690E+02 -.874114250E+02 -.874133007E+02 -.874150935E+02 -.874168006E+02 -.874184196E+02 -.874199480E+02 -.874213835E+02 -.874227239E+02 -.874239672E+02 -.874251115E+02 -.874261549E+02 -.874270958E+02 -.874279327E+02 -.874286644E+02 -.874292896E+02 -.874298073E+02 -.874302168E+02 -.874305175E+02 -.874307088E+02 -.874307906E+02 -.874307627E+02 -.874306253E+02 -.874303787E+02 -.874300234E+02 -.874295600E+02 -.874289894E+02 -.874283127E+02 -.874275310E+02 -.874266457E+02 -.874256583E+02 -.874245705E+02 -.874233841E+02 -.874221011E+02 -.874207236E+02 -.874192537E+02 -.874176938E+02 -.874160464E+02 -.874143139E+02 -.874124990E+02 -.874106045E+02 -.874086330E+02 -.874065874E+02 -.874044708E+02 -.874022860E+02 -.874000364E+02 -.873977249E+02 -.873953550E+02 -.873929302E+02 -.873904539E+02 -.873879301E+02 -.873853628E+02 -.873827564E+02 -.873801158E+02 -.873774464E+02 -.873747543E+02 -.873720467E+02 -.873693318E+02 -.873666196E+02 -.873639220E+02 -.873612535E+02 -.873586323E+02 -.873560806E+02 -.873536266E+02 -.873513058E+02 -.873491630E+02 -.873472555E+02 -.873456563E+02 -.873444589E+02 -.873437833E+02 -.873437833E+02
 -.873410108E+02 -.873410108E+02 -.873415063E+02 -.873423886E+02 -.873435722E+02 -.873449899E+02 -.873465883E+02 -.873483252E+02 -.873501668E+02 -.873520864E+02 -.873540622E+02 -.873560767E+02 -.873581157E+02 -.873601674E+02 -.873622224E+02 -.873642724E+02 -.873663107E+02 -.873683316E+02 -.873703298E+02 -.873723011E+02 -.873742415E+02 -.873761473E+02 -.873780154E+02 -.873798426E+02 -.873816261E+02 -.873833633E+02 -.873850516E+02 -.873866884E+02 -.873882715E+02 -.873897986E+02 -.873912674E+02 -.873926759E+02 -.873940219E+02 -.873953036E+02 -.873965191E+02 -.873976664E+02 -.873987440E+02 -.873997502E+02 -.874006834E+02 -.874015422E+02 -.874023252E+02 -.874030314E+02 -.874036595E+02 -.874042086E+02 -.874046778E+02 -.874050665E+02 -.874053739E+02 -.874055997E+02 -.874057434E+02 -.874058050E+02 -.874057844E+02 -.874056817E+02 -.874054970E+02 -.874052307E+02 -.874048834E+02 -.874044557E+02 -.874039483E+02 -.874033622E+02 -.874026983E+02 -.874019577E+02 -.874011418E+02 -.874002518E+02 -.873992892E+02 -.873982555E+02 -.873971525E+02 -.873959818E+02 -.873947453E+02 -.873934448E+02 -.873920823E+02 -.873906598E+02 -.873891795E+02 -.873876434E+02 -.873860538E+02 -.873844131E+02 -.873827235E+02 -.873809875E+02 -.873792076E+02 -.873773866E+02 -.873755272E+02 -.873736324E+02 -.873717054E+02 -.873697497E+02 -.873677691E+02 -.873657680E+02 -.873637512E+02 -.873617245E+02 -.873596944E+02 -.873576688E+02 -.873556570E+02 -.873536705E+02 -.873517231E+02 -.873498321E+02 -.873480184E+02 -.873463086E+02 -.873447356E+02 -.873433409E+02 -.873421766E+02 -.873413089E+02 -.873408217E+02 -.873408217E+02
 -.873391450E+02 -.873391450E+02 -.873394955E+02 -.873401287E+02 -.873409895E+02 -.873420320E+02 -.873432188E+02 -.873445188E+02 -.873459066E+02 -.873473611E+02 -.873488651E+02 -.873504044E+02 -.873519672E+02 -.873535439E+02 -.873551262E+02 -.873567073E+02 -.873582816E+02 -.873598440E+02 -.873613903E+02 -.873629168E+02 -.873644201E+02 -.873658973E+02 -.873673456E+02 -.873687627E+02 -.873701461E+02 -.873714937E+02 -.873728034E+02 -.873740733E+02 -.873753016E+02 -.873764864E+02 -.873776259E+02 -.873787186E+02 -.873797629E+02 -.873807572E+02 -.873817000E+02 -.873825900E+02 -.873834258E+02 -.873842061E+02 -.873849299E+02 -.873855959E+02 -.873862032E+02 -.873867508E+02 -.873872380E+02 -.873876638E+02 -.873880277E+02 -.873883291E+02 -.873885676E+02 -.873887427E+02 -.873888544E+02 -.873889023E+02 -.873888865E+02 -.873888070E+02 -.873886640E+02 -.873884578E+02 -.873881888E+02 -.873878574E+02 -.873874642E+02 -.873870099E+02 -.873864954E+02 -.873859214E+02 -.873852888E+02 -.873845989E+02 -.873838525E+02 -.873830511E+02 -.873821957E+02 -.873812879E+02 -.873803288E+02 -.873793201E+02 -.873782632E+02 -.873771597E+02 -.873760113E+02 -.873748196E+02 -.873735863E+02 -.873723134E+02 -.873710025E+02 -.873696558E+02 -.873682752E+02 -.873668628E+02 -.873654210E+02 -.873639522E+02 -.873624591E+02 -.873609445E+02 -.873594116E+02 -.873578642E+02 -.873563063E+02 -.873547428E+02 -.873531792E+02 -.873516224E+02 -.873500800E+02 -.873485617E+02 -.873470789E+02 -.873456456E+02 -.873442786E+02 -.873429985E+02 -.873418302E+02 -.873408042E+02 -.873399573E+02 -.873393343E+02 -.873389896E+02 -.873389896E+02
 -.873391450E+02 -.873391450E+02 -.873394955E+02 -.873401287E+02 -.873409895E+02 -.873420320E+02 -.873432188E+02 -.873445188E+02 -.873459066E+02 -.873473611E+02 -.873488651E+02 -.873504044E+02 -.873519672E+02 -.873535439E+02 -.873551262E+02 -.873567073E+02 -.873582816E+02 -.873598440E+02 -.873613903E+02 -.873629168E+02 -.873644201E+02 -.873658973E+02 -.873673456E+02 -.873687627E+02 -.873701461E+02 -.873714937E+02 -.873728034E+02 -.873740733E+02 -.873753016E+02 -.873764864E+02 -.873776259E+02 -.873787186E+02 -.873797629E+02 -.873807572E+02 -.873817000E+02 -.873825900E+02 -.873834258E+02 -.873842061E+02 -.873849299E+02 -.873855959E+02 -.873862032E+02 -.873867508E+02 -.873872380E+02 -.873876638E+02 -.873880277E+02 -.873883291E+02 -.873885676E+02 -.873887427E+02 -.873888544E+02 -.873889023E+02 -.873888865E+02 -.873888070E+02 -.873886640E+02 -.873884578E+02 -.873881888E+02 -.873878574E+02 -.873874642E+02 -.873870099E+02 -.873864954E+02 -.873859214E+02 -.873852888E+02 -.873845989E+02 -.873838525E+02 -.873830511E+02 -.873821957E+02 -.873812879E+02 -.873803288E+02 -.873793201E+02 -.873782632E+02 -.873771597E+02 -.873760113E+02 -.873748196E+02 -.873735863E+02 -.873723134E+02 -.873710025E+02 -.873696558E+02 -.873682752E+02 -.873668628E+02 -.873654210E+02 -.873639522E+02 -.873624591E+02 -.873609445E+02 -.873594116E+02 -.873578642E+02 -.873563063E+02 -.873547428E+02 -.873531792E+02 -.873516224E+02 -.873500800E+02 -.873485617E+02 -.873470789E+02 -.873456456E+02 -.873442786E+02 -.873429985E+02 -.873418302E+02 -.873408042E+02 -.873399573E+02 -.873393343E+02 -.873389896E+02 -.873389896E+02
