# Supplementary material for: Electrical Pacing of Cardiac Tissue Including Potassium Inward Rectification
Source: PLoS One. 2015 Jun 9;10(6):e0127837. doi: 10.1371/journal.pone.0127837 (PMC4461281; doi:10.1371/journal.pone.0127837)
Supplement: S1 Data — (ZIP) [file pone.0127837.s001.zip › All-Data/Data-with-IK1/BDT34/Vm5ms.txt]

 -.873300171E+02 -.873377455E+02 -.873381319E+02 -.873387989E+02 -.873396732E+02 -.873407060E+02 -.873418676E+02 -.873431397E+02 -.873445072E+02 -.873459527E+02 -.873474557E+02 -.873489935E+02 -.873505448E+02 -.873520934E+02 -.873536299E+02 -.873551513E+02 -.873566587E+02 -.873581546E+02 -.873596400E+02 -.873611133E+02 -.873625698E+02 -.873640032E+02 -.873654068E+02 -.873667754E+02 -.873681055E+02 -.873693962E+02 -.873706477E+02 -.873718608E+02 -.873730361E+02 -.873741727E+02 -.873752689E+02 -.873763220E+02 -.873773289E+02 -.873782870E+02 -.873791942E+02 -.873800491E+02 -.873808512E+02 -.873815999E+02 -.873822949E+02 -.873829357E+02 -.873835210E+02 -.873840496E+02 -.873845202E+02 -.873849314E+02 -.873852823E+02 -.873855723E+02 -.873858010E+02 -.873859685E+02 -.873860747E+02 -.873861197E+02 -.873861036E+02 -.873860262E+02 -.873858876E+02 -.873856878E+02 -.873854272E+02 -.873851062E+02 -.873847254E+02 -.873842858E+02 -.873837881E+02 -.873832334E+02 -.873826226E+02 -.873819567E+02 -.873812368E+02 -.873804641E+02 -.873796398E+02 -.873787653E+02 -.873778420E+02 -.873768712E+02 -.873758546E+02 -.873747936E+02 -.873736899E+02 -.873725449E+02 -.873713605E+02 -.873701381E+02 -.873688796E+02 -.873675866E+02 -.873662610E+02 -.873649045E+02 -.873635193E+02 -.873621072E+02 -.873606705E+02 -.873592116E+02 -.873577333E+02 -.873562384E+02 -.873547307E+02 -.873532143E+02 -.873516940E+02 -.873501761E+02 -.873486676E+02 -.873471778E+02 -.873457176E+02 -.873443007E+02 -.873429440E+02 -.873416683E+02 -.873404993E+02 -.873394684E+02 -.873386141E+02 -.873379831E+02 -.873376326E+02 -.873376326E+02
 -.873377455E+02 -.873377455E+02 -.873381319E+02 -.873387989E+02 -.873396732E+02 -.873407060E+02 -.873418676E+02 -.873431397E+02 -.873445072E+02 -.873459527E+02 -.873474557E+02 -.873489935E+02 -.873505448E+02 -.873520934E+02 -.873536299E+02 -.873551513E+02 -.873566587E+02 -.873581546E+02 -.873596400E+02 -.873611133E+02 -.873625698E+02 -.873640032E+02 -.873654068E+02 -.873667754E+02 -.873681055E+02 -.873693962E+02 -.873706477E+02 -.873718608E+02 -.873730361E+02 -.873741727E+02 -.873752689E+02 -.873763220E+02 -.873773289E+02 -.873782870E+02 -.873791942E+02 -.873800491E+02 -.873808512E+02 -.873815999E+02 -.873822949E+02 -.873829357E+02 -.873835210E+02 -.873840496E+02 -.873845202E+02 -.873849314E+02 -.873852823E+02 -.873855723E+02 -.873858010E+02 -.873859685E+02 -.873860747E+02 -.873861197E+02 -.873861036E+02 -.873860262E+02 -.873858876E+02 -.873856878E+02 -.873854272E+02 -.873851062E+02 -.873847254E+02 -.873842858E+02 -.873837881E+02 -.873832334E+02 -.873826226E+02 -.873819567E+02 -.873812368E+02 -.873804641E+02 -.873796398E+02 -.873787653E+02 -.873778420E+02 -.873768712E+02 -.873758546E+02 -.873747936E+02 -.873736899E+02 -.873725449E+02 -.873713605E+02 -.873701381E+02 -.873688796E+02 -.873675866E+02 -.873662610E+02 -.873649045E+02 -.873635193E+02 -.873621072E+02 -.873606705E+02 -.873592116E+02 -.873577333E+02 -.873562384E+02 -.873547307E+02 -.873532143E+02 -.873516940E+02 -.873501761E+02 -.873486676E+02 -.873471778E+02 -.873457176E+02 -.873443007E+02 -.873429440E+02 -.873416683E+02 -.873404993E+02 -.873394684E+02 -.873386141E+02 -.873379831E+02 -.873376326E+02 -.873376326E+02
 -.873396868E+02 -.873396868E+02 -.873402203E+02 -.873411266E+02 -.873423075E+02 -.873437029E+02 -.873452774E+02 -.873470059E+02 -.873488629E+02 -.873508180E+02 -.873528363E+02 -.873548838E+02 -.873569335E+02 -.873589687E+02 -.873609839E+02 -.873629809E+02 -.873649649E+02 -.873669395E+02 -.873689039E+02 -.873708521E+02 -.873727750E+02 -.873746623E+02 -.873765054E+02 -.873782990E+02 -.873800411E+02 -.873817328E+02 -.873833758E+02 -.873849716E+02 -.873865198E+02 -.873880184E+02 -.873894634E+02 -.873908506E+02 -.873921756E+02 -.873934352E+02 -.873946273E+02 -.873957510E+02 -.873968058E+02 -.873977915E+02 -.873987073E+02 -.873995520E+02 -.874003238E+02 -.874010206E+02 -.874016403E+02 -.874021814E+02 -.874026428E+02 -.874030238E+02 -.874033244E+02 -.874035447E+02 -.874036845E+02 -.874037439E+02 -.874037227E+02 -.874036208E+02 -.874034380E+02 -.874031746E+02 -.874028309E+02 -.874024077E+02 -.874019060E+02 -.874013267E+02 -.874006712E+02 -.873999406E+02 -.873991362E+02 -.873982593E+02 -.873973114E+02 -.873962941E+02 -.873952089E+02 -.873940576E+02 -.873928422E+02 -.873915646E+02 -.873902268E+02 -.873888307E+02 -.873873785E+02 -.873858723E+02 -.873843143E+02 -.873827065E+02 -.873810513E+02 -.873793509E+02 -.873776076E+02 -.873758239E+02 -.873740022E+02 -.873721451E+02 -.873702553E+02 -.873683359E+02 -.873663902E+02 -.873644218E+02 -.873624351E+02 -.873604351E+02 -.873584276E+02 -.873564199E+02 -.873544209E+02 -.873524413E+02 -.873504948E+02 -.873485983E+02 -.873467731E+02 -.873450463E+02 -.873434518E+02 -.873420327E+02 -.873408438E+02 -.873399544E+02 -.873394533E+02 -.873394533E+02
 -.873427364E+02 -.873427364E+02 -.873434506E+02 -.873446749E+02 -.873462865E+02 -.873482071E+02 -.873503835E+02 -.873527720E+02 -.873553275E+02 -.873580008E+02 -.873607428E+02 -.873635109E+02 -.873662752E+02 -.873690204E+02 -.873717438E+02 -.873744495E+02 -.873771424E+02 -.873798236E+02 -.873824878E+02 -.873851243E+02 -.873877204E+02 -.873902636E+02 -.873927453E+02 -.873951613E+02 -.873975112E+02 -.873997969E+02 -.874020204E+02 -.874041819E+02 -.874062795E+02 -.874083087E+02 -.874102638E+02 -.874121389E+02 -.874139290E+02 -.874156306E+02 -.874172418E+02 -.874187616E+02 -.874201896E+02 -.874215248E+02 -.874227657E+02 -.874239101E+02 -.874249552E+02 -.874258980E+02 -.874267360E+02 -.874274674E+02 -.874280910E+02 -.874286063E+02 -.874290130E+02 -.874293113E+02 -.874295008E+02 -.874295813E+02 -.874295524E+02 -.874294140E+02 -.874291659E+02 -.874288085E+02 -.874283425E+02 -.874277689E+02 -.874270891E+02 -.874263046E+02 -.874254169E+02 -.874244276E+02 -.874233384E+02 -.874221512E+02 -.874208680E+02 -.874194908E+02 -.874180220E+02 -.874164640E+02 -.874148194E+02 -.874130910E+02 -.874112812E+02 -.874093931E+02 -.874074293E+02 -.874053927E+02 -.874032862E+02 -.874011129E+02 -.873988757E+02 -.873965776E+02 -.873942219E+02 -.873918117E+02 -.873893502E+02 -.873868409E+02 -.873842875E+02 -.873816938E+02 -.873790641E+02 -.873764032E+02 -.873737166E+02 -.873710106E+02 -.873682928E+02 -.873655725E+02 -.873628610E+02 -.873601723E+02 -.873575243E+02 -.873549393E+02 -.873524459E+02 -.873500804E+02 -.873478894E+02 -.873459327E+02 -.873442869E+02 -.873430507E+02 -.873423511E+02 -.873423511E+02
 -.873463455E+02 -.873463455E+02 -.873472555E+02 -.873488391E+02 -.873509462E+02 -.873534730E+02 -.873563403E+02 -.873594787E+02 -.873628199E+02 -.873662971E+02 -.873698502E+02 -.873734318E+02 -.873770115E+02 -.873805751E+02 -.873841202E+02 -.873876494E+02 -.873911637E+02 -.873946591E+02 -.873981255E+02 -.874015486E+02 -.874049138E+02 -.874082089E+02 -.874114261E+02 -.874145625E+02 -.874176183E+02 -.874205951E+02 -.874234932E+02 -.874263108E+02 -.874290436E+02 -.874316849E+02 -.874342277E+02 -.874366653E+02 -.874389924E+02 -.874412056E+02 -.874433027E+02 -.874452827E+02 -.874471441E+02 -.874488851E+02 -.874505029E+02 -.874519942E+02 -.874533551E+02 -.874545823E+02 -.874556727E+02 -.874566245E+02 -.874574363E+02 -.874581076E+02 -.874586379E+02 -.874590268E+02 -.874592739E+02 -.874593786E+02 -.874593404E+02 -.874591591E+02 -.874588347E+02 -.874583678E+02 -.874577596E+02 -.874570115E+02 -.874561250E+02 -.874551022E+02 -.874539449E+02 -.874526553E+02 -.874512356E+02 -.874496882E+02 -.874480159E+02 -.874462214E+02 -.874443079E+02 -.874422786E+02 -.874401369E+02 -.874378863E+02 -.874355303E+02 -.874330726E+02 -.874305169E+02 -.874278669E+02 -.874251265E+02 -.874222995E+02 -.874193900E+02 -.874164018E+02 -.874133391E+02 -.874102060E+02 -.874070067E+02 -.874037456E+02 -.874004275E+02 -.873970573E+02 -.873936404E+02 -.873901830E+02 -.873866920E+02 -.873831754E+02 -.873796429E+02 -.873761063E+02 -.873725799E+02 -.873690819E+02 -.873656350E+02 -.873622681E+02 -.873590181E+02 -.873559323E+02 -.873530715E+02 -.873505140E+02 -.873483604E+02 -.873467408E+02 -.873458228E+02 -.873458228E+02
 -.873502094E+02 -.873502094E+02 -.873513327E+02 -.873533113E+02 -.873559603E+02 -.873591422E+02 -.873627460E+02 -.873666744E+02 -.873708377E+02 -.873751555E+02 -.873795606E+02 -.873840035E+02 -.873884536E+02 -.873928958E+02 -.873973249E+02 -.874017384E+02 -.874061316E+02 -.874104950E+02 -.874148145E+02 -.874190743E+02 -.874232596E+02 -.874273592E+02 -.874313666E+02 -.874352792E+02 -.874390967E+02 -.874428187E+02 -.874464431E+02 -.874499657E+02 -.874533797E+02 -.874566772E+02 -.874598502E+02 -.874628919E+02 -.874657969E+02 -.874685618E+02 -.874711838E+02 -.874736610E+02 -.874759906E+02 -.874781696E+02 -.874801937E+02 -.874820586E+02 -.874837597E+02 -.874852932E+02 -.874866560E+02 -.874878459E+02 -.874888613E+02 -.874897015E+02 -.874903654E+02 -.874908523E+02 -.874911614E+02 -.874912917E+02 -.874912428E+02 -.874910145E+02 -.874906071E+02 -.874900215E+02 -.874892592E+02 -.874883219E+02 -.874872118E+02 -.874859310E+02 -.874844820E+02 -.874828675E+02 -.874810903E+02 -.874791537E+02 -.874770609E+02 -.874748158E+02 -.874724223E+02 -.874698845E+02 -.874672068E+02 -.874643934E+02 -.874614489E+02 -.874583780E+02 -.874551852E+02 -.874518755E+02 -.874484535E+02 -.874449243E+02 -.874412927E+02 -.874375639E+02 -.874337428E+02 -.874298347E+02 -.874258450E+02 -.874217790E+02 -.874176426E+02 -.874134420E+02 -.874091839E+02 -.874048758E+02 -.874005263E+02 -.873961454E+02 -.873917450E+02 -.873873396E+02 -.873829469E+02 -.873785894E+02 -.873742953E+02 -.873701003E+02 -.873660505E+02 -.873622045E+02 -.873586381E+02 -.873554487E+02 -.873527623E+02 -.873507411E+02 -.873495949E+02 -.873495949E+02
 -.873541937E+02 -.873541937E+02 -.873555520E+02 -.873579599E+02 -.873611868E+02 -.873650548E+02 -.873694191E+02 -.873741561E+02 -.873791591E+02 -.873843380E+02 -.873896217E+02 -.873949594E+02 -.874003184E+02 -.874056798E+02 -.874110326E+02 -.874163676E+02 -.874216739E+02 -.874269374E+02 -.874321419E+02 -.874372711E+02 -.874423114E+02 -.874472526E+02 -.874520887E+02 -.874568164E+02 -.874614333E+02 -.874659366E+02 -.874703215E+02 -.874745812E+02 -.874787074E+02 -.874826914E+02 -.874865249E+02 -.874902010E+02 -.874937142E+02 -.874970604E+02 -.875002361E+02 -.875032375E+02 -.875060608E+02 -.875087010E+02 -.875111528E+02 -.875134110E+02 -.875154705E+02 -.875173270E+02 -.875189773E+02 -.875204188E+02 -.875216497E+02 -.875226684E+02 -.875234734E+02 -.875240635E+02 -.875244375E+02 -.875245942E+02 -.875245332E+02 -.875242546E+02 -.875237588E+02 -.875230473E+02 -.875221217E+02 -.875209841E+02 -.875196370E+02 -.875180831E+02 -.875163254E+02 -.875143672E+02 -.875122120E+02 -.875098640E+02 -.875073273E+02 -.875046067E+02 -.875017070E+02 -.874986333E+02 -.874953909E+02 -.874919852E+02 -.874884216E+02 -.874847060E+02 -.874808441E+02 -.874768417E+02 -.874727048E+02 -.874684394E+02 -.874640516E+02 -.874595475E+02 -.874549334E+02 -.874502154E+02 -.874454002E+02 -.874404943E+02 -.874355047E+02 -.874304389E+02 -.874253050E+02 -.874201121E+02 -.874148703E+02 -.874095917E+02 -.874042905E+02 -.873989840E+02 -.873936937E+02 -.873884464E+02 -.873832758E+02 -.873782250E+02 -.873733491E+02 -.873687187E+02 -.873644248E+02 -.873605847E+02 -.873573498E+02 -.873549157E+02 -.873535352E+02 -.873535352E+02
 -.873582665E+02 -.873582665E+02 -.873598807E+02 -.873627445E+02 -.873665731E+02 -.873711450E+02 -.873762823E+02 -.873818392E+02 -.873876956E+02 -.873937553E+02 -.873999439E+02 -.874062074E+02 -.874125085E+02 -.874188217E+02 -.874251285E+02 -.874314127E+02 -.874376578E+02 -.874438469E+02 -.874499631E+02 -.874559907E+02 -.874619172E+02 -.874677329E+02 -.874734311E+02 -.874790067E+02 -.874844546E+02 -.874897693E+02 -.874949433E+02 -.874999682E+02 -.875048346E+02 -.875095334E+02 -.875140560E+02 -.875183954E+02 -.875225456E+02 -.875265012E+02 -.875302571E+02 -.875338081E+02 -.875371483E+02 -.875402715E+02 -.875431714E+02 -.875458418E+02 -.875482772E+02 -.875504732E+02 -.875524259E+02 -.875541322E+02 -.875555897E+02 -.875567960E+02 -.875577492E+02 -.875584472E+02 -.875588886E+02 -.875590723E+02 -.875589979E+02 -.875586656E+02 -.875580763E+02 -.875572315E+02 -.875561334E+02 -.875547843E+02 -.875531872E+02 -.875513453E+02 -.875492622E+02 -.875469420E+02 -.875443891E+02 -.875416085E+02 -.875386054E+02 -.875353855E+02 -.875319546E+02 -.875283190E+02 -.875244849E+02 -.875204590E+02 -.875162479E+02 -.875118585E+02 -.875072978E+02 -.875025728E+02 -.874976908E+02 -.874926589E+02 -.874874844E+02 -.874821746E+02 -.874767369E+02 -.874711789E+02 -.874655081E+02 -.874597325E+02 -.874538604E+02 -.874479005E+02 -.874418623E+02 -.874357564E+02 -.874295949E+02 -.874233917E+02 -.874171636E+02 -.874109307E+02 -.874047181E+02 -.873985571E+02 -.873924873E+02 -.873865589E+02 -.873808364E+02 -.873754026E+02 -.873703640E+02 -.873658581E+02 -.873620624E+02 -.873592063E+02 -.873575864E+02 -.873575864E+02
 -.873624423E+02 -.873624423E+02 -.873643266E+02 -.873676613E+02 -.873721036E+02 -.873773880E+02 -.873833067E+02 -.873896952E+02 -.873964233E+02 -.874033884E+02 -.874105113E+02 -.874177323E+02 -.874250066E+02 -.874323005E+02 -.874395875E+02 -.874468453E+02 -.874540536E+02 -.874611942E+02 -.874682503E+02 -.874752071E+02 -.874820523E+02 -.874887760E+02 -.874953695E+02 -.875018253E+02 -.875081357E+02 -.875142922E+02 -.875202855E+02 -.875261058E+02 -.875317432E+02 -.875371881E+02 -.875424318E+02 -.875474665E+02 -.875522847E+02 -.875568798E+02 -.875612447E+02 -.875653721E+02 -.875692547E+02 -.875728848E+02 -.875762551E+02 -.875793590E+02 -.875821903E+02 -.875847441E+02 -.875870157E+02 -.875890014E+02 -.875906977E+02 -.875921016E+02 -.875932102E+02 -.875940213E+02 -.875945331E+02 -.875947444E+02 -.875946550E+02 -.875942654E+02 -.875935766E+02 -.875925906E+02 -.875913095E+02 -.875897365E+02 -.875878747E+02 -.875857280E+02 -.875833009E+02 -.875805984E+02 -.875776257E+02 -.875743890E+02 -.875708945E+02 -.875671489E+02 -.875631594E+02 -.875589333E+02 -.875544781E+02 -.875498018E+02 -.875449122E+02 -.875398176E+02 -.875345264E+02 -.875290468E+02 -.875233874E+02 -.875175567E+02 -.875115633E+02 -.875054159E+02 -.874991230E+02 -.874926936E+02 -.874861365E+02 -.874794609E+02 -.874726765E+02 -.874657933E+02 -.874588224E+02 -.874517759E+02 -.874446676E+02 -.874375137E+02 -.874303332E+02 -.874231494E+02 -.874159908E+02 -.874088935E+02 -.874019027E+02 -.873950761E+02 -.873884877E+02 -.873822326E+02 -.873764330E+02 -.873712471E+02 -.873668788E+02 -.873635919E+02 -.873617278E+02 -.873617278E+02
 -.873667458E+02 -.873667458E+02 -.873689060E+02 -.873727160E+02 -.873777748E+02 -.873837765E+02 -.873904866E+02 -.873977241E+02 -.874053482E+02 -.874132482E+02 -.874213374E+02 -.874295472E+02 -.874378238E+02 -.874461249E+02 -.874544172E+02 -.874626738E+02 -.874708724E+02 -.874789940E+02 -.874870224E+02 -.874949431E+02 -.875027432E+02 -.875104110E+02 -.875179357E+02 -.875253070E+02 -.875325143E+02 -.875395471E+02 -.875463946E+02 -.875530460E+02 -.875594909E+02 -.875657190E+02 -.875717208E+02 -.875774872E+02 -.875830092E+02 -.875882778E+02 -.875932841E+02 -.875980189E+02 -.876024732E+02 -.876066382E+02 -.876105057E+02 -.876140682E+02 -.876173190E+02 -.876202520E+02 -.876228619E+02 -.876251437E+02 -.876270929E+02 -.876287057E+02 -.876299785E+02 -.876309087E+02 -.876314943E+02 -.876317342E+02 -.876316283E+02 -.876311770E+02 -.876303818E+02 -.876292448E+02 -.876277686E+02 -.876259566E+02 -.876238128E+02 -.876213418E+02 -.876185490E+02 -.876154402E+02 -.876120221E+02 -.876083017E+02 -.876042866E+02 -.875999848E+02 -.875954046E+02 -.875905548E+02 -.875854444E+02 -.875800826E+02 -.875744789E+02 -.875686430E+02 -.875625847E+02 -.875563138E+02 -.875498404E+02 -.875431744E+02 -.875363258E+02 -.875293047E+02 -.875221212E+02 -.875147854E+02 -.875073077E+02 -.874996986E+02 -.874919690E+02 -.874841307E+02 -.874761961E+02 -.874681789E+02 -.874600949E+02 -.874519622E+02 -.874438023E+02 -.874356415E+02 -.874275122E+02 -.874194547E+02 -.874115202E+02 -.874037741E+02 -.873962998E+02 -.873892048E+02 -.873826275E+02 -.873767469E+02 -.873717938E+02 -.873680673E+02 -.873659538E+02 -.873659538E+02
 -.873711903E+02 -.873711903E+02 -.873736256E+02 -.873779083E+02 -.873835840E+02 -.873903099E+02 -.873978268E+02 -.874059368E+02 -.874144860E+02 -.874233530E+02 -.874324401E+02 -.874416683E+02 -.874509746E+02 -.874603091E+02 -.874696334E+02 -.874789175E+02 -.874881381E+02 -.874972761E+02 -.875063149E+02 -.875152391E+02 -.875240344E+02 -.875326868E+02 -.875411827E+02 -.875495092E+02 -.875576535E+02 -.875656033E+02 -.875733465E+02 -.875808716E+02 -.875881671E+02 -.875952219E+02 -.876020250E+02 -.876085653E+02 -.876148319E+02 -.876208135E+02 -.876264991E+02 -.876318776E+02 -.876369387E+02 -.876416721E+02 -.876460688E+02 -.876501202E+02 -.876538184E+02 -.876571561E+02 -.876601269E+02 -.876627244E+02 -.876649432E+02 -.876667783E+02 -.876682258E+02 -.876692825E+02 -.876699463E+02 -.876702160E+02 -.876700916E+02 -.876695736E+02 -.876686637E+02 -.876673641E+02 -.876656780E+02 -.876636093E+02 -.876611629E+02 -.876583442E+02 -.876551597E+02 -.876516165E+02 -.876477223E+02 -.876434856E+02 -.876389154E+02 -.876340209E+02 -.876288123E+02 -.876232997E+02 -.876174937E+02 -.876114054E+02 -.876050458E+02 -.875984263E+02 -.875915584E+02 -.875844536E+02 -.875771235E+02 -.875695798E+02 -.875618341E+02 -.875538979E+02 -.875457830E+02 -.875375009E+02 -.875290635E+02 -.875204828E+02 -.875117712E+02 -.875029419E+02 -.874940089E+02 -.874849877E+02 -.874758958E+02 -.874667534E+02 -.874575846E+02 -.874484186E+02 -.874392915E+02 -.874302483E+02 -.874213460E+02 -.874126575E+02 -.874042761E+02 -.873963218E+02 -.873889493E+02 -.873823586E+02 -.873768082E+02 -.873726326E+02 -.873702647E+02 -.873702647E+02
 -.873757707E+02 -.873757707E+02 -.873784772E+02 -.873832297E+02 -.873895260E+02 -.873969889E+02 -.874053340E+02 -.874143443E+02 -.874238500E+02 -.874337155E+02 -.874438303E+02 -.874541052E+02 -.874644684E+02 -.874748646E+02 -.874852515E+02 -.874955976E+02 -.875058785E+02 -.875160742E+02 -.875261669E+02 -.875361395E+02 -.875459751E+02 -.875556573E+02 -.875651699E+02 -.875744973E+02 -.875836253E+02 -.875925398E+02 -.876012278E+02 -.876096765E+02 -.876178732E+02 -.876258052E+02 -.876334594E+02 -.876408226E+02 -.876478812E+02 -.876546219E+02 -.876610315E+02 -.876670971E+02 -.876728067E+02 -.876781488E+02 -.876831129E+02 -.876876891E+02 -.876918678E+02 -.876956405E+02 -.876989989E+02 -.877019355E+02 -.877044435E+02 -.877065172E+02 -.877081519E+02 -.877093442E+02 -.877100916E+02 -.877103929E+02 -.877102477E+02 -.877096568E+02 -.877086220E+02 -.877071459E+02 -.877052323E+02 -.877028858E+02 -.877001122E+02 -.876969181E+02 -.876933111E+02 -.876892998E+02 -.876848932E+02 -.876801014E+02 -.876749349E+02 -.876694049E+02 -.876635230E+02 -.876573014E+02 -.876507525E+02 -.876438892E+02 -.876367246E+02 -.876292719E+02 -.876215446E+02 -.876135561E+02 -.876053198E+02 -.875968492E+02 -.875881577E+02 -.875792587E+02 -.875701655E+02 -.875608914E+02 -.875514497E+02 -.875418542E+02 -.875321188E+02 -.875222582E+02 -.875122880E+02 -.875022256E+02 -.874920901E+02 -.874819041E+02 -.874716941E+02 -.874614922E+02 -.874513382E+02 -.874412817E+02 -.874313859E+02 -.874217310E+02 -.874124201E+02 -.874035860E+02 -.873954000E+02 -.873880834E+02 -.873819227E+02 -.873772884E+02 -.873746606E+02 -.873746606E+02
 -.873804677E+02 -.873804677E+02 -.873834421E+02 -.873886664E+02 -.873955935E+02 -.874038123E+02 -.874130116E+02 -.874229520E+02 -.874334449E+02 -.874443385E+02 -.874555097E+02 -.874668592E+02 -.874783090E+02 -.874897993E+02 -.875012855E+02 -.875127343E+02 -.875241198E+02 -.875354203E+02 -.875466156E+02 -.875576861E+02 -.875686121E+02 -.875793745E+02 -.875899549E+02 -.876003360E+02 -.876105016E+02 -.876204366E+02 -.876301265E+02 -.876395570E+02 -.876487135E+02 -.876575809E+02 -.876661439E+02 -.876743866E+02 -.876822928E+02 -.876898469E+02 -.876970334E+02 -.877038377E+02 -.877102458E+02 -.877162445E+02 -.877218216E+02 -.877269651E+02 -.877316638E+02 -.877359069E+02 -.877396847E+02 -.877429880E+02 -.877458089E+02 -.877481408E+02 -.877499782E+02 -.877513171E+02 -.877521546E+02 -.877524892E+02 -.877523205E+02 -.877516492E+02 -.877504774E+02 -.877488082E+02 -.877466460E+02 -.877439965E+02 -.877408665E+02 -.877372640E+02 -.877331980E+02 -.877286784E+02 -.877237163E+02 -.877183234E+02 -.877125121E+02 -.877062956E+02 -.876996876E+02 -.876927024E+02 -.876853548E+02 -.876776597E+02 -.876696325E+02 -.876612886E+02 -.876526437E+02 -.876437134E+02 -.876345133E+02 -.876250589E+02 -.876153656E+02 -.876054488E+02 -.875953236E+02 -.875850052E+02 -.875745087E+02 -.875638495E+02 -.875530431E+02 -.875421060E+02 -.875310555E+02 -.875199106E+02 -.875086925E+02 -.874974257E+02 -.874861394E+02 -.874748685E+02 -.874636565E+02 -.874525578E+02 -.874416413E+02 -.874309948E+02 -.874207315E+02 -.874109967E+02 -.874019784E+02 -.873939199E+02 -.873871356E+02 -.873820330E+02 -.873791399E+02 -.873791399E+02
 -.873852550E+02 -.873852550E+02 -.873884984E+02 -.873942027E+02 -.874017773E+02 -.874107758E+02 -.874208573E+02 -.874317572E+02 -.874432661E+02 -.874552160E+02 -.874674719E+02 -.874799262E+02 -.874924960E+02 -.875051182E+02 -.875177459E+02 -.875303438E+02 -.875428834E+02 -.875553401E+02 -.875676909E+02 -.875799131E+02 -.875919844E+02 -.876038834E+02 -.876155897E+02 -.876270846E+02 -.876383503E+02 -.876493702E+02 -.876601281E+02 -.876706074E+02 -.876807910E+02 -.876906614E+02 -.877002001E+02 -.877093883E+02 -.877182073E+02 -.877266388E+02 -.877346651E+02 -.877422693E+02 -.877494353E+02 -.877561476E+02 -.877623915E+02 -.877681528E+02 -.877734177E+02 -.877781735E+02 -.877824084E+02 -.877861116E+02 -.877892739E+02 -.877918875E+02 -.877939461E+02 -.877954448E+02 -.877963802E+02 -.877967504E+02 -.877965547E+02 -.877957941E+02 -.877944708E+02 -.877925887E+02 -.877901530E+02 -.877871705E+02 -.877836494E+02 -.877795992E+02 -.877750306E+02 -.877699553E+02 -.877643865E+02 -.877583378E+02 -.877518241E+02 -.877448609E+02 -.877374645E+02 -.877296516E+02 -.877214395E+02 -.877128459E+02 -.877038886E+02 -.876945858E+02 -.876849556E+02 -.876750162E+02 -.876647855E+02 -.876542815E+02 -.876435219E+02 -.876325243E+02 -.876213058E+02 -.876098838E+02 -.875982751E+02 -.875864971E+02 -.875745671E+02 -.875625033E+02 -.875503247E+02 -.875380520E+02 -.875257086E+02 -.875133209E+02 -.875009205E+02 -.874885455E+02 -.874762429E+02 -.874640717E+02 -.874521065E+02 -.874404429E+02 -.874292037E+02 -.874185472E+02 -.874086783E+02 -.873998619E+02 -.873924413E+02 -.873868611E+02 -.873836976E+02 -.873836976E+02
 -.873901081E+02 -.873901081E+02 -.873936259E+02 -.873998243E+02 -.874080679E+02 -.874178719E+02 -.874288628E+02 -.874407493E+02 -.874533010E+02 -.874663345E+02 -.874797041E+02 -.874932962E+02 -.875070234E+02 -.875208199E+02 -.875346359E+02 -.875484331E+02 -.875621796E+02 -.875758475E+02 -.875894103E+02 -.876028425E+02 -.876161196E+02 -.876292181E+02 -.876421164E+02 -.876547939E+02 -.876672315E+02 -.876794105E+02 -.876913124E+02 -.877029177E+02 -.877142065E+02 -.877251577E+02 -.877357497E+02 -.877459608E+02 -.877557692E+02 -.877651539E+02 -.877740945E+02 -.877825713E+02 -.877905655E+02 -.877980587E+02 -.878050331E+02 -.878114716E+02 -.878173578E+02 -.878226764E+02 -.878274135E+02 -.878315563E+02 -.878350942E+02 -.878380178E+02 -.878403196E+02 -.878419939E+02 -.878430365E+02 -.878434448E+02 -.878432181E+02 -.878423574E+02 -.878408655E+02 -.878387469E+02 -.878360080E+02 -.878326569E+02 -.878287034E+02 -.878241588E+02 -.878190358E+02 -.878133484E+02 -.878071119E+02 -.878003429E+02 -.877930587E+02 -.877852778E+02 -.877770193E+02 -.877683030E+02 -.877591493E+02 -.877495790E+02 -.877396128E+02 -.877292720E+02 -.877185777E+02 -.877075509E+02 -.876962125E+02 -.876845832E+02 -.876726832E+02 -.876605327E+02 -.876481512E+02 -.876355582E+02 -.876227728E+02 -.876098143E+02 -.875967020E+02 -.875834558E+02 -.875700965E+02 -.875566469E+02 -.875431320E+02 -.875295805E+02 -.875160263E+02 -.875025104E+02 -.874890833E+02 -.874758085E+02 -.874627665E+02 -.874500603E+02 -.874378224E+02 -.874262241E+02 -.874154869E+02 -.874058979E+02 -.873978289E+02 -.873917625E+02 -.873883238E+02 -.873883238E+02
 -.873950067E+02 -.873950067E+02 -.873988085E+02 -.874055192E+02 -.874144544E+02 -.874250879E+02 -.874370122E+02 -.874499089E+02 -.874635275E+02 -.874776709E+02 -.874921848E+02 -.875069499E+02 -.875218750E+02 -.875368910E+02 -.875519446E+02 -.875669936E+02 -.875820024E+02 -.875969392E+02 -.876117745E+02 -.876264804E+02 -.876410304E+02 -.876553996E+02 -.876695648E+02 -.876835039E+02 -.876971957E+02 -.877106191E+02 -.877237522E+02 -.877365725E+02 -.877490561E+02 -.877611785E+02 -.877729145E+02 -.877842390E+02 -.877951270E+02 -.878055543E+02 -.878154971E+02 -.878249325E+02 -.878338380E+02 -.878421915E+02 -.878499717E+02 -.878571580E+02 -.878637309E+02 -.878696722E+02 -.878749653E+02 -.878795955E+02 -.878835498E+02 -.878868174E+02 -.878893891E+02 -.878912578E+02 -.878924185E+02 -.878928681E+02 -.878926055E+02 -.878916320E+02 -.878899509E+02 -.878875678E+02 -.878844903E+02 -.878807282E+02 -.878762931E+02 -.878711984E+02 -.878654593E+02 -.878590924E+02 -.878521161E+02 -.878445499E+02 -.878364146E+02 -.878277319E+02 -.878185245E+02 -.878088159E+02 -.877986300E+02 -.877879910E+02 -.877769237E+02 -.877654527E+02 -.877536026E+02 -.877413978E+02 -.877288626E+02 -.877160207E+02 -.877028955E+02 -.876895098E+02 -.876758860E+02 -.876620461E+02 -.876480115E+02 -.876338036E+02 -.876194439E+02 -.876049541E+02 -.875903570E+02 -.875756771E+02 -.875609414E+02 -.875461807E+02 -.875314311E+02 -.875167364E+02 -.875021506E+02 -.874877415E+02 -.874735950E+02 -.874598217E+02 -.874465637E+02 -.874340049E+02 -.874223836E+02 -.874120087E+02 -.874032812E+02 -.873967211E+02 -.873930034E+02 -.873930034E+02
 -.873999358E+02 -.873999358E+02 -.874040331E+02 -.874112737E+02 -.874209199E+02 -.874324021E+02 -.874452782E+02 -.874592041E+02 -.874739112E+02 -.874891902E+02 -.875048791E+02 -.875208536E+02 -.875370183E+02 -.875533001E+02 -.875696416E+02 -.875859963E+02 -.876023247E+02 -.876185916E+02 -.876347649E+02 -.876508145E+02 -.876667125E+02 -.876824327E+02 -.876979502E+02 -.877132410E+02 -.877282811E+02 -.877430461E+02 -.877575105E+02 -.877716477E+02 -.877854298E+02 -.877988283E+02 -.878118141E+02 -.878243583E+02 -.878364321E+02 -.878480075E+02 -.878590565E+02 -.878695520E+02 -.878794668E+02 -.878887748E+02 -.878974501E+02 -.879054682E+02 -.879128058E+02 -.879194414E+02 -.879253553E+02 -.879305301E+02 -.879349501E+02 -.879386023E+02 -.879414757E+02 -.879435615E+02 -.879448535E+02 -.879453480E+02 -.879450438E+02 -.879439423E+02 -.879420476E+02 -.879393665E+02 -.879359082E+02 -.879316843E+02 -.879267086E+02 -.879209973E+02 -.879145685E+02 -.879074421E+02 -.878996400E+02 -.878911854E+02 -.878821032E+02 -.878724192E+02 -.878621603E+02 -.878513543E+02 -.878400293E+02 -.878282142E+02 -.878159377E+02 -.878032288E+02 -.877901162E+02 -.877766284E+02 -.877627933E+02 -.877486386E+02 -.877341909E+02 -.877194764E+02 -.877045205E+02 -.876893479E+02 -.876739828E+02 -.876584489E+02 -.876427699E+02 -.876269696E+02 -.876110727E+02 -.875951055E+02 -.875790968E+02 -.875630794E+02 -.875470917E+02 -.875311800E+02 -.875154016E+02 -.874998282E+02 -.874845515E+02 -.874696887E+02 -.874553915E+02 -.874418563E+02 -.874293378E+02 -.874181668E+02 -.874087728E+02 -.874017138E+02 -.873977141E+02 -.873977141E+02
 -.874048814E+02 -.874048814E+02 -.874092840E+02 -.874170669E+02 -.874274364E+02 -.874397787E+02 -.874536186E+02 -.874685879E+02 -.874844019E+02 -.875008404E+02 -.875177343E+02 -.875349539E+02 -.875523993E+02 -.875699928E+02 -.875876725E+02 -.876053878E+02 -.876230956E+02 -.876407577E+02 -.876583400E+02 -.876758110E+02 -.876931413E+02 -.877103030E+02 -.877272695E+02 -.877440140E+02 -.877605091E+02 -.877767265E+02 -.877926365E+02 -.878082079E+02 -.878234085E+02 -.878382051E+02 -.878525644E+02 -.878664531E+02 -.878798380E+02 -.878926858E+02 -.879049638E+02 -.879166393E+02 -.879276800E+02 -.879380541E+02 -.879477310E+02 -.879566812E+02 -.879648771E+02 -.879722930E+02 -.879789055E+02 -.879846936E+02 -.879896385E+02 -.879937243E+02 -.879969376E+02 -.879992677E+02 -.880007070E+02 -.880012510E+02 -.880008983E+02 -.879996508E+02 -.879975134E+02 -.879944941E+02 -.879906042E+02 -.879858574E+02 -.879802706E+02 -.879738630E+02 -.879666564E+02 -.879586747E+02 -.879499442E+02 -.879404926E+02 -.879303497E+02 -.879195462E+02 -.879081143E+02 -.878960867E+02 -.878834970E+02 -.878703790E+02 -.878567668E+02 -.878426942E+02 -.878281949E+02 -.878133021E+02 -.877980483E+02 -.877824652E+02 -.877665837E+02 -.877504336E+02 -.877340438E+02 -.877174422E+02 -.877006558E+02 -.876837110E+02 -.876666337E+02 -.876494500E+02 -.876321865E+02 -.876148713E+02 -.875975350E+02 -.875802122E+02 -.875629433E+02 -.875457770E+02 -.875287735E+02 -.875120084E+02 -.874955782E+02 -.874796071E+02 -.874642556E+02 -.874497322E+02 -.874363075E+02 -.874243338E+02 -.874142690E+02 -.874067084E+02 -.874024255E+02 -.874024255E+02
 -.874098208E+02 -.874098208E+02 -.874145334E+02 -.874228630E+02 -.874339587E+02 -.874471640E+02 -.874619726E+02 -.874779945E+02 -.874949299E+02 -.875125490E+02 -.875306752E+02 -.875491731E+02 -.875679379E+02 -.875868870E+02 -.876059546E+02 -.876250862E+02 -.876442356E+02 -.876633627E+02 -.876824317E+02 -.877014096E+02 -.877202657E+02 -.877389705E+02 -.877574944E+02 -.877758074E+02 -.877938783E+02 -.878116742E+02 -.878291606E+02 -.878463014E+02 -.878630593E+02 -.878793966E+02 -.878952747E+02 -.879106549E+02 -.879254982E+02 -.879397656E+02 -.879534178E+02 -.879664157E+02 -.879787205E+02 -.879902941E+02 -.880010998E+02 -.880111025E+02 -.880202692E+02 -.880285691E+02 -.880359739E+02 -.880424582E+02 -.880479994E+02 -.880525778E+02 -.880561771E+02 -.880587844E+02 -.880603904E+02 -.880609897E+02 -.880605806E+02 -.880591653E+02 -.880567499E+02 -.880533442E+02 -.880489614E+02 -.880436184E+02 -.880373355E+02 -.880301358E+02 -.880220457E+02 -.880130940E+02 -.880033122E+02 -.879927340E+02 -.879813946E+02 -.879693311E+02 -.879565817E+02 -.879431856E+02 -.879291825E+02 -.879146125E+02 -.878995159E+02 -.878839324E+02 -.878679017E+02 -.878514623E+02 -.878346522E+02 -.878175080E+02 -.878000652E+02 -.877823579E+02 -.877644191E+02 -.877462801E+02 -.877279711E+02 -.877095215E+02 -.876909596E+02 -.876723137E+02 -.876536123E+02 -.876348853E+02 -.876161649E+02 -.875974875E+02 -.875788950E+02 -.875604383E+02 -.875421800E+02 -.875241993E+02 -.875065971E+02 -.874895038E+02 -.874730883E+02 -.874575704E+02 -.874432364E+02 -.874304590E+02 -.874197237E+02 -.874116626E+02 -.874070975E+02 -.874070975E+02
 -.874147144E+02 -.874147144E+02 -.874197352E+02 -.874286063E+02 -.874404217E+02 -.874544846E+02 -.874702599E+02 -.874873376E+02 -.875054040E+02 -.875242193E+02 -.875435999E+02 -.875634044E+02 -.875835230E+02 -.876038689E+02 -.876243723E+02 -.876449761E+02 -.876656320E+02 -.876862981E+02 -.877069375E+02 -.877275160E+02 -.877480013E+02 -.877683613E+02 -.877885636E+02 -.878085742E+02 -.878283574E+02 -.878478752E+02 -.878670881E+02 -.878859545E+02 -.879044319E+02 -.879224765E+02 -.879400439E+02 -.879570886E+02 -.879735647E+02 -.879894256E+02 -.880046244E+02 -.880191140E+02 -.880328480E+02 -.880457808E+02 -.880578684E+02 -.880690686E+02 -.880793417E+02 -.880886506E+02 -.880969611E+02 -.881042420E+02 -.881104657E+02 -.881156082E+02 -.881196496E+02 -.881225741E+02 -.881243706E+02 -.881250323E+02 -.881245572E+02 -.881229481E+02 -.881202122E+02 -.881163614E+02 -.881114118E+02 -.881053840E+02 -.880983023E+02 -.880901950E+02 -.880810941E+02 -.880710344E+02 -.880600540E+02 -.880481934E+02 -.880354953E+02 -.880220039E+02 -.880077653E+02 -.879928260E+02 -.879772335E+02 -.879610356E+02 -.879442796E+02 -.879270128E+02 -.879092814E+02 -.878911309E+02 -.878726052E+02 -.878537470E+02 -.878345969E+02 -.878151942E+02 -.877955762E+02 -.877757783E+02 -.877558342E+02 -.877357762E+02 -.877156356E+02 -.876954426E+02 -.876752279E+02 -.876550229E+02 -.876348612E+02 -.876147803E+02 -.875948240E+02 -.875750444E+02 -.875555063E+02 -.875362916E+02 -.875175052E+02 -.874992829E+02 -.874818013E+02 -.874652906E+02 -.874500515E+02 -.874364765E+02 -.874250774E+02 -.874165216E+02 -.874116782E+02 -.874116782E+02
 -.874195018E+02 -.874195018E+02 -.874248223E+02 -.874342210E+02 -.874467406E+02 -.874616472E+02 -.874783792E+02 -.874965079E+02 -.875157066E+02 -.875357258E+02 -.875563747E+02 -.875775066E+02 -.875990070E+02 -.876207857E+02 -.876427703E+02 -.876649015E+02 -.876871299E+02 -.877094127E+02 -.877317120E+02 -.877539923E+02 -.877762194E+02 -.877983585E+02 -.878203736E+02 -.878422264E+02 -.878638762E+02 -.878852799E+02 -.879063922E+02 -.879271657E+02 -.879475515E+02 -.879674989E+02 -.879869560E+02 -.880058694E+02 -.880241843E+02 -.880418452E+02 -.880587956E+02 -.880749794E+02 -.880903406E+02 -.881048247E+02 -.881183785E+02 -.881309514E+02 -.881424951E+02 -.881529646E+02 -.881623180E+02 -.881705172E+02 -.881775284E+02 -.881833222E+02 -.881878741E+02 -.881911650E+02 -.881931810E+02 -.881939140E+02 -.881933615E+02 -.881915268E+02 -.881884188E+02 -.881840519E+02 -.881784457E+02 -.881716253E+02 -.881636206E+02 -.881544659E+02 -.881442001E+02 -.881328659E+02 -.881205092E+02 -.881071792E+02 -.880929273E+02 -.880778072E+02 -.880618740E+02 -.880451836E+02 -.880277929E+02 -.880097586E+02 -.879911371E+02 -.879719843E+02 -.879523547E+02 -.879323014E+02 -.879118758E+02 -.878911272E+02 -.878701029E+02 -.878488474E+02 -.878274032E+02 -.878058103E+02 -.877841062E+02 -.877623265E+02 -.877405052E+02 -.877186748E+02 -.876968677E+02 -.876751168E+02 -.876534568E+02 -.876319262E+02 -.876105694E+02 -.875894398E+02 -.875686035E+02 -.875481444E+02 -.875281704E+02 -.875088219E+02 -.874902819E+02 -.874727900E+02 -.874566602E+02 -.874423028E+02 -.874302547E+02 -.874212164E+02 -.874161018E+02 -.874161018E+02
 -.874240989E+02 -.874240989E+02 -.874297049E+02 -.874396095E+02 -.874528091E+02 -.874685358E+02 -.874862040E+02 -.875053678E+02 -.875256881E+02 -.875469067E+02 -.875688265E+02 -.875912959E+02 -.876141972E+02 -.876374378E+02 -.876609438E+02 -.876846553E+02 -.877085223E+02 -.877325017E+02 -.877565549E+02 -.877806453E+02 -.878047364E+02 -.878287905E+02 -.878527676E+02 -.878766249E+02 -.879003166E+02 -.879237938E+02 -.879470051E+02 -.879698964E+02 -.879924112E+02 -.880144905E+02 -.880360734E+02 -.880570964E+02 -.880774944E+02 -.880972008E+02 -.881161482E+02 -.881342688E+02 -.881514956E+02 -.881677627E+02 -.881830060E+02 -.881971639E+02 -.882101777E+02 -.882219920E+02 -.882325557E+02 -.882418218E+02 -.882497488E+02 -.882563005E+02 -.882614469E+02 -.882651643E+02 -.882674358E+02 -.882682512E+02 -.882676076E+02 -.882655088E+02 -.882619656E+02 -.882569958E+02 -.882506234E+02 -.882428793E+02 -.882338000E+02 -.882234279E+02 -.882118103E+02 -.881989995E+02 -.881850515E+02 -.881700261E+02 -.881539858E+02 -.881369954E+02 -.881191216E+02 -.881004318E+02 -.880809941E+02 -.880608763E+02 -.880401458E+02 -.880188686E+02 -.879971091E+02 -.879749297E+02 -.879523905E+02 -.879295488E+02 -.879064588E+02 -.878831718E+02 -.878597359E+02 -.878361960E+02 -.878125939E+02 -.877889688E+02 -.877653572E+02 -.877417940E+02 -.877183130E+02 -.876949483E+02 -.876717352E+02 -.876487125E+02 -.876259249E+02 -.876034259E+02 -.875812824E+02 -.875595790E+02 -.875384258E+02 -.875179662E+02 -.874983885E+02 -.874799403E+02 -.874629465E+02 -.874478339E+02 -.874351615E+02 -.874256606E+02 -.874202869E+02 -.874202869E+02
 -.874283985E+02 -.874283985E+02 -.874342712E+02 -.874446523E+02 -.874584970E+02 -.874750077E+02 -.874935773E+02 -.875137446E+02 -.875351597E+02 -.875575572E+02 -.875807350E+02 -.876045382E+02 -.876288473E+02 -.876535689E+02 -.876786293E+02 -.877039689E+02 -.877295383E+02 -.877552949E+02 -.877811995E+02 -.878072144E+02 -.878333010E+02 -.878594186E+02 -.878855231E+02 -.879115671E+02 -.879374995E+02 -.879632652E+02 -.879888059E+02 -.880140596E+02 -.880389609E+02 -.880634409E+02 -.880874274E+02 -.881108453E+02 -.881336168E+02 -.881556621E+02 -.881769003E+02 -.881972500E+02 -.882166302E+02 -.882349612E+02 -.882521651E+02 -.882681664E+02 -.882828933E+02 -.882962777E+02 -.883082565E+02 -.883187718E+02 -.883277722E+02 -.883352132E+02 -.883410575E+02 -.883452759E+02 -.883478473E+02 -.883487592E+02 -.883480076E+02 -.883455974E+02 -.883415418E+02 -.883358626E+02 -.883285897E+02 -.883197612E+02 -.883094221E+02 -.882976246E+02 -.882844271E+02 -.882698936E+02 -.882540930E+02 -.882370981E+02 -.882189854E+02 -.881998337E+02 -.881797237E+02 -.881587369E+02 -.881369553E+02 -.881144603E+02 -.880913323E+02 -.880676497E+02 -.880434889E+02 -.880189231E+02 -.879940225E+02 -.879688537E+02 -.879434794E+02 -.879179581E+02 -.878923444E+02 -.878666885E+02 -.878410368E+02 -.878154320E+02 -.877899135E+02 -.877645181E+02 -.877392808E+02 -.877142361E+02 -.876894194E+02 -.876648692E+02 -.876406295E+02 -.876167530E+02 -.875933058E+02 -.875703725E+02 -.875480636E+02 -.875265243E+02 -.875059463E+02 -.874865827E+02 -.874687678E+02 -.874529415E+02 -.874396824E+02 -.874297487E+02 -.874241332E+02 -.874241332E+02
 -.874322716E+02 -.874322716E+02 -.874383869E+02 -.874492052E+02 -.874636466E+02 -.874808884E+02 -.875003053E+02 -.875214238E+02 -.875438860E+02 -.875674212E+02 -.875918243E+02 -.876169394E+02 -.876426472E+02 -.876688555E+02 -.876954923E+02 -.877225000E+02 -.877498308E+02 -.877774431E+02 -.878052979E+02 -.878333568E+02 -.878615793E+02 -.878899217E+02 -.879183363E+02 -.879467711E+02 -.879751692E+02 -.880034691E+02 -.880316046E+02 -.880595045E+02 -.880870927E+02 -.881142886E+02 -.881410067E+02 -.881671577E+02 -.881926487E+02 -.882173842E+02 -.882412670E+02 -.882641987E+02 -.882860814E+02 -.883068178E+02 -.883263126E+02 -.883444733E+02 -.883612111E+02 -.883764421E+02 -.883900879E+02 -.884020772E+02 -.884123458E+02 -.884208385E+02 -.884275090E+02 -.884323207E+02 -.884352474E+02 -.884362733E+02 -.884353934E+02 -.884326134E+02 -.884279500E+02 -.884214302E+02 -.884130912E+02 -.884029803E+02 -.883911534E+02 -.883776753E+02 -.883626182E+02 -.883460611E+02 -.883280888E+02 -.883087909E+02 -.882882611E+02 -.882665957E+02 -.882438928E+02 -.882202514E+02 -.881957707E+02 -.881705484E+02 -.881446808E+02 -.881182613E+02 -.880913803E+02 -.880641243E+02 -.880365752E+02 -.880088104E+02 -.879809020E+02 -.879529170E+02 -.879249169E+02 -.878969579E+02 -.878690912E+02 -.878413629E+02 -.878138150E+02 -.877864857E+02 -.877594108E+02 -.877326246E+02 -.877061616E+02 -.876800588E+02 -.876543583E+02 -.876291110E+02 -.876043807E+02 -.875802504E+02 -.875568291E+02 -.875342618E+02 -.875127413E+02 -.874925240E+02 -.874739503E+02 -.874574702E+02 -.874436773E+02 -.874333523E+02 -.874275194E+02 -.874275194E+02
 -.874355641E+02 -.874355641E+02 -.874418912E+02 -.874530945E+02 -.874680664E+02 -.874859645E+02 -.875061503E+02 -.875281423E+02 -.875515775E+02 -.875761831E+02 -.876017542E+02 -.876281365E+02 -.876552132E+02 -.876828957E+02 -.877111157E+02 -.877398191E+02 -.877689612E+02 -.877985024E+02 -.878284048E+02 -.878586298E+02 -.878891357E+02 -.879198766E+02 -.879508018E+02 -.879818545E+02 -.880129723E+02 -.880440864E+02 -.880751216E+02 -.881059961E+02 -.881366216E+02 -.881669033E+02 -.881967403E+02 -.882260264E+02 -.882546507E+02 -.882824986E+02 -.883094528E+02 -.883353944E+02 -.883602039E+02 -.883837624E+02 -.884059526E+02 -.884266604E+02 -.884457758E+02 -.884631946E+02 -.884788195E+02 -.884925612E+02 -.885043400E+02 -.885140867E+02 -.885217431E+02 -.885272634E+02 -.885306145E+02 -.885317765E+02 -.885307429E+02 -.885275211E+02 -.885221315E+02 -.885146082E+02 -.885049979E+02 -.884933594E+02 -.884797629E+02 -.884642889E+02 -.884470274E+02 -.884280766E+02 -.884075414E+02 -.883855326E+02 -.883621655E+02 -.883375583E+02 -.883118310E+02 -.882851043E+02 -.882574979E+02 -.882291303E+02 -.882001166E+02 -.881705685E+02 -.881405932E+02 -.881102925E+02 -.880797623E+02 -.880490923E+02 -.880183655E+02 -.879876582E+02 -.879570395E+02 -.879265719E+02 -.878963113E+02 -.878663071E+02 -.878366034E+02 -.878072393E+02 -.877782502E+02 -.877496693E+02 -.877215289E+02 -.876938634E+02 -.876667114E+02 -.876401201E+02 -.876141494E+02 -.875888785E+02 -.875644129E+02 -.875408948E+02 -.875185155E+02 -.874975315E+02 -.874782854E+02 -.874612331E+02 -.874469785E+02 -.874363181E+02 -.874303003E+02 -.874303003E+02
 -.874380955E+02 -.874380955E+02 -.874445944E+02 -.874561139E+02 -.874715271E+02 -.874899795E+02 -.875108262E+02 -.875335821E+02 -.875578840E+02 -.875834612E+02 -.876101123E+02 -.876376877E+02 -.876660766E+02 -.876951965E+02 -.877249851E+02 -.877553937E+02 -.877863824E+02 -.878179150E+02 -.878499561E+02 -.878824683E+02 -.879154099E+02 -.879487340E+02 -.879823873E+02 -.880163090E+02 -.880504310E+02 -.880846767E+02 -.881189609E+02 -.881531897E+02 -.881872606E+02 -.882210625E+02 -.882544764E+02 -.882873761E+02 -.883196291E+02 -.883510977E+02 -.883816401E+02 -.884111117E+02 -.884393661E+02 -.884662571E+02 -.884916400E+02 -.885153732E+02 -.885373199E+02 -.885573500E+02 -.885753418E+02 -.885911834E+02 -.886047747E+02 -.886160281E+02 -.886248706E+02 -.886312441E+02 -.886351065E+02 -.886364327E+02 -.886352143E+02 -.886314604E+02 -.886251971E+02 -.886164670E+02 -.886053292E+02 -.885918577E+02 -.885761408E+02 -.885582796E+02 -.885383867E+02 -.885165847E+02 -.884930046E+02 -.884677840E+02 -.884410653E+02 -.884129945E+02 -.883837189E+02 -.883533858E+02 -.883221411E+02 -.882901279E+02 -.882574847E+02 -.882243450E+02 -.881908359E+02 -.881570774E+02 -.881231816E+02 -.880892524E+02 -.880553849E+02 -.880216655E+02 -.879881715E+02 -.879549716E+02 -.879221263E+02 -.878896879E+02 -.878577015E+02 -.878262062E+02 -.877952358E+02 -.877648206E+02 -.877349895E+02 -.877057720E+02 -.876772015E+02 -.876493194E+02 -.876221795E+02 -.875958545E+02 -.875704438E+02 -.875460840E+02 -.875229611E+02 -.875013280E+02 -.874815252E+02 -.874640091E+02 -.874493872E+02 -.874384647E+02 -.874323044E+02 -.874323044E+02
 -.874396561E+02 -.874396561E+02 -.874462750E+02 -.874580204E+02 -.874737579E+02 -.874926303E+02 -.875139934E+02 -.875373655E+02 -.875623890E+02 -.875887997E+02 -.876164042E+02 -.876450620E+02 -.876746714E+02 -.877051593E+02 -.877364720E+02 -.877685691E+02 -.878014172E+02 -.878349859E+02 -.878692445E+02 -.879041586E+02 -.879396887E+02 -.879757882E+02 -.880124026E+02 -.880494679E+02 -.880869103E+02 -.881246450E+02 -.881625762E+02 -.882005967E+02 -.882385877E+02 -.882764196E+02 -.883139522E+02 -.883510357E+02 -.883875118E+02 -.884232146E+02 -.884579721E+02 -.884916075E+02 -.885239414E+02 -.885547930E+02 -.885839828E+02 -.886113343E+02 -.886366766E+02 -.886598464E+02 -.886806905E+02 -.886990676E+02 -.887148510E+02 -.887279297E+02 -.887382105E+02 -.887456197E+02 -.887501035E+02 -.887516296E+02 -.887501874E+02 -.887457883E+02 -.887384655E+02 -.887282732E+02 -.887152864E+02 -.886995989E+02 -.886813226E+02 -.886605852E+02 -.886375289E+02 -.886123078E+02 -.885850859E+02 -.885560352E+02 -.885253330E+02 -.884931599E+02 -.884596977E+02 -.884251271E+02 -.883896261E+02 -.883533679E+02 -.883165197E+02 -.882792410E+02 -.882416827E+02 -.882039860E+02 -.881662816E+02 -.881286894E+02 -.880913178E+02 -.880542641E+02 -.880176140E+02 -.879814423E+02 -.879458129E+02 -.879107802E+02 -.878763892E+02 -.878426770E+02 -.878096740E+02 -.877774059E+02 -.877458955E+02 -.877151654E+02 -.876852413E+02 -.876561559E+02 -.876279541E+02 -.876006994E+02 -.875744816E+02 -.875494278E+02 -.875257151E+02 -.875035877E+02 -.874833788E+02 -.874655387E+02 -.874506711E+02 -.874395801E+02 -.874333314E+02 -.874333314E+02
 -.874400029E+02 -.874400029E+02 -.874466757E+02 -.874585318E+02 -.874744436E+02 -.874935625E+02 -.875152546E+02 -.875390496E+02 -.875646019E+02 -.875916600E+02 -.876200438E+02 -.876496263E+02 -.876803194E+02 -.877120627E+02 -.877448150E+02 -.877785467E+02 -.878132346E+02 -.878488571E+02 -.878853908E+02 -.879228077E+02 -.879610726E+02 -.880001420E+02 -.880399617E+02 -.880804658E+02 -.881215756E+02 -.881631985E+02 -.882052276E+02 -.882475412E+02 -.882900029E+02 -.883324619E+02 -.883747537E+02 -.884167008E+02 -.884581135E+02 -.884987918E+02 -.885385264E+02 -.885771010E+02 -.886142943E+02 -.886498822E+02 -.886836409E+02 -.887153496E+02 -.887447933E+02 -.887717657E+02 -.887960729E+02 -.888175352E+02 -.888359909E+02 -.888512982E+02 -.888633377E+02 -.888720145E+02 -.888772598E+02 -.888790318E+02 -.888773168E+02 -.888721294E+02 -.888635119E+02 -.888515340E+02 -.888362916E+02 -.888179047E+02 -.887965160E+02 -.887722882E+02 -.887454018E+02 -.887160518E+02 -.886844454E+02 -.886507984E+02 -.886153326E+02 -.885782730E+02 -.885398444E+02 -.885002695E+02 -.884597659E+02 -.884185441E+02 -.883768057E+02 -.883347416E+02 -.882925306E+02 -.882503387E+02 -.882083176E+02 -.881666049E+02 -.881253235E+02 -.880845816E+02 -.880444731E+02 -.880050777E+02 -.879664621E+02 -.879286803E+02 -.878917752E+02 -.878557796E+02 -.878207182E+02 -.877866088E+02 -.877534655E+02 -.877213009E+02 -.876901296E+02 -.876599727E+02 -.876308624E+02 -.876028492E+02 -.875760097E+02 -.875504570E+02 -.875263544E+02 -.875039321E+02 -.874835092E+02 -.874655224E+02 -.874505621E+02 -.874394199E+02 -.874331503E+02 -.874331503E+02
 -.874388588E+02 -.874388588E+02 -.874455025E+02 -.874573252E+02 -.874732225E+02 -.874923687E+02 -.875141515E+02 -.875381212E+02 -.875639521E+02 -.875914128E+02 -.876203426E+02 -.876506333E+02 -.876822153E+02 -.877150455E+02 -.877490992E+02 -.877843620E+02 -.878208248E+02 -.878584789E+02 -.878973124E+02 -.879373074E+02 -.879784370E+02 -.880206635E+02 -.880639361E+02 -.881081892E+02 -.881533409E+02 -.881992920E+02 -.882459247E+02 -.882931026E+02 -.883406704E+02 -.883884539E+02 -.884362606E+02 -.884838802E+02 -.885310861E+02 -.885776366E+02 -.886232769E+02 -.886677413E+02 -.887107560E+02 -.887520424E+02 -.887913202E+02 -.888283113E+02 -.888627439E+02 -.888943560E+02 -.889228997E+02 -.889481453E+02 -.889698848E+02 -.889879354E+02 -.890021430E+02 -.890123847E+02 -.890185712E+02 -.890206484E+02 -.890185984E+02 -.890124399E+02 -.890022276E+02 -.889880518E+02 -.889700359E+02 -.889483350E+02 -.889231325E+02 -.888946374E+02 -.888630803E+02 -.888287102E+02 -.887917898E+02 -.887525921E+02 -.887113961E+02 -.886684831E+02 -.886241328E+02 -.885786200E+02 -.885322118E+02 -.884851643E+02 -.884377208E+02 -.883901094E+02 -.883425419E+02 -.882952122E+02 -.882482958E+02 -.882019494E+02 -.881563106E+02 -.881114982E+02 -.880676130E+02 -.880247380E+02 -.879829398E+02 -.879422698E+02 -.879027654E+02 -.878644517E+02 -.878273437E+02 -.877914482E+02 -.877567662E+02 -.877232965E+02 -.876910388E+02 -.876599982E+02 -.876301902E+02 -.876016480E+02 -.875744299E+02 -.875486304E+02 -.875243930E+02 -.875019275E+02 -.874815314E+02 -.874636186E+02 -.874487552E+02 -.874377067E+02 -.874314992E+02 -.874314992E+02
 -.874359120E+02 -.874359120E+02 -.874424251E+02 -.874540363E+02 -.874696857E+02 -.874885867E+02 -.875101616E+02 -.875339926E+02 -.875597838E+02 -.875873314E+02 -.876165014E+02 -.876472108E+02 -.876794140E+02 -.877130908E+02 -.877482379E+02 -.877848617E+02 -.878229722E+02 -.878625790E+02 -.879036872E+02 -.879462940E+02 -.879903857E+02 -.880359351E+02 -.880828989E+02 -.881312156E+02 -.881808033E+02 -.882315584E+02 -.882833544E+02 -.883360408E+02 -.883894426E+02 -.884433602E+02 -.884975697E+02 -.885518231E+02 -.886058498E+02 -.886593579E+02 -.887120366E+02 -.887635593E+02 -.888135863E+02 -.888617694E+02 -.889077563E+02 -.889511949E+02 -.889917391E+02 -.890290537E+02 -.890628203E+02 -.890927420E+02 -.891185494E+02 -.891400051E+02 -.891569082E+02 -.891690983E+02 -.891764586E+02 -.891789181E+02 -.891764533E+02 -.891690885E+02 -.891568953E+02 -.891399912E+02 -.891185372E+02 -.890927350E+02 -.890628228E+02 -.890290708E+02 -.889917766E+02 -.889512598E+02 -.889078565E+02 -.888619138E+02 -.888137847E+02 -.887638226E+02 -.887123769E+02 -.886597882E+02 -.886063845E+02 -.885524779E+02 -.884983618E+02 -.884443085E+02 -.883905675E+02 -.883373646E+02 -.882849009E+02 -.882333526E+02 -.881828717E+02 -.881335860E+02 -.880856004E+02 -.880389981E+02 -.879938418E+02 -.879501758E+02 -.879080275E+02 -.878674094E+02 -.878283219E+02 -.877907556E+02 -.877546937E+02 -.877201161E+02 -.876870024E+02 -.876553368E+02 -.876251133E+02 -.875963424E+02 -.875690588E+02 -.875433323E+02 -.875192804E+02 -.874970847E+02 -.874770125E+02 -.874594444E+02 -.874449092E+02 -.874341304E+02 -.874280859E+02 -.874280859E+02
 -.874308171E+02 -.874308171E+02 -.874370762E+02 -.874482601E+02 -.874633771E+02 -.874816988E+02 -.875026979E+02 -.875260014E+02 -.875513537E+02 -.875785882E+02 -.876076053E+02 -.876383544E+02 -.876708205E+02 -.877050126E+02 -.877409553E+02 -.877786819E+02 -.878182286E+02 -.878596300E+02 -.879029148E+02 -.879481022E+02 -.879951983E+02 -.880441930E+02 -.880950568E+02 -.881477381E+02 -.882021605E+02 -.882582208E+02 -.883157871E+02 -.883746972E+02 -.884347574E+02 -.884957418E+02 -.885573918E+02 -.886194167E+02 -.886814943E+02 -.887432729E+02 -.888043735E+02 -.888643937E+02 -.889229112E+02 -.889794894E+02 -.890336829E+02 -.890850436E+02 -.891331281E+02 -.891775044E+02 -.892177598E+02 -.892535082E+02 -.892843974E+02 -.893101159E+02 -.893303998E+02 -.893450375E+02 -.893538746E+02 -.893568175E+02 -.893538347E+02 -.893449582E+02 -.893302824E+02 -.893099622E+02 -.892842097E+02 -.892532897E+02 -.892175142E+02 -.891772361E+02 -.891328424E+02 -.890847467E+02 -.890333818E+02 -.889791922E+02 -.889226271E+02 -.888641327E+02 -.888041470E+02 -.887430932E+02 -.886813751E+02 -.886193729E+02 -.885574399E+02 -.884959000E+02 -.884350456E+02 -.883751371E+02 -.883164020E+02 -.882590358E+02 -.882032021E+02 -.881490344E+02 -.880966371E+02 -.880460881E+02 -.879974404E+02 -.879507247E+02 -.879059516E+02 -.878631147E+02 -.878221930E+02 -.877831540E+02 -.877459570E+02 -.877105565E+02 -.876769061E+02 -.876449632E+02 -.876146942E+02 -.875860807E+02 -.875591280E+02 -.875338744E+02 -.875104038E+02 -.874888615E+02 -.874694747E+02 -.874525784E+02 -.874386498E+02 -.874283517E+02 -.874225905E+02 -.874225905E+02
 -.874231988E+02 -.874231988E+02 -.874290572E+02 -.874395556E+02 -.874537986E+02 -.874711379E+02 -.874911147E+02 -.875134153E+02 -.875378364E+02 -.875642586E+02 -.875926256E+02 -.876229272E+02 -.876551862E+02 -.876894483E+02 -.877257737E+02 -.877642304E+02 -.878048887E+02 -.878478167E+02 -.878930754E+02 -.879407148E+02 -.879907701E+02 -.880432573E+02 -.880981698E+02 -.881554750E+02 -.882151105E+02 -.882769810E+02 -.883409560E+02 -.884068666E+02 -.884745036E+02 -.885436156E+02 -.886139081E+02 -.886850430E+02 -.887566390E+02 -.888282736E+02 -.888994855E+02 -.889697784E+02 -.890386263E+02 -.891054798E+02 -.891697732E+02 -.892309330E+02 -.892883871E+02 -.893415748E+02 -.893899570E+02 -.894330267E+02 -.894703194E+02 -.895014227E+02 -.895259857E+02 -.895437268E+02 -.895544399E+02 -.895579994E+02 -.895543634E+02 -.895435744E+02 -.895257583E+02 -.895011216E+02 -.894699465E+02 -.894325845E+02 -.893894483E+02 -.893410033E+02 -.892877570E+02 -.892302495E+02 -.891690422E+02 -.891047083E+02 -.890378222E+02 -.889689506E+02 -.888986442E+02 -.888274301E+02 -.887558058E+02 -.886842339E+02 -.886131385E+02 -.885429025E+02 -.884738658E+02 -.884063247E+02 -.883405326E+02 -.882767003E+02 -.882149985E+02 -.881555596E+02 -.880984800E+02 -.880438239E+02 -.879916255E+02 -.879418926E+02 -.878946102E+02 -.878497433E+02 -.878072410E+02 -.877670393E+02 -.877290652E+02 -.876932402E+02 -.876594846E+02 -.876277219E+02 -.875978839E+02 -.875699170E+02 -.875437898E+02 -.875195018E+02 -.874970954E+02 -.874766702E+02 -.874584023E+02 -.874425680E+02 -.874295760E+02 -.874200078E+02 -.874146715E+02 -.874146715E+02
 -.874126618E+02 -.874126618E+02 -.874179470E+02 -.874274559E+02 -.874404210E+02 -.874562993E+02 -.874747204E+02 -.874954455E+02 -.875183367E+02 -.875433328E+02 -.875704300E+02 -.875996669E+02 -.876311128E+02 -.876648584E+02 -.877010079E+02 -.877396733E+02 -.877809689E+02 -.878250061E+02 -.878718893E+02 -.879217111E+02 -.879745474E+02 -.880304533E+02 -.880894583E+02 -.881515613E+02 -.882167269E+02 -.882848803E+02 -.883559029E+02 -.884296287E+02 -.885058401E+02 -.885842649E+02 -.886645738E+02 -.887463788E+02 -.888292331E+02 -.889126317E+02 -.889960147E+02 -.890787708E+02 -.891602438E+02 -.892397401E+02 -.893165381E+02 -.893898995E+02 -.894590815E+02 -.895233503E+02 -.895819957E+02 -.896343458E+02 -.896797817E+02 -.897177516E+02 -.897477840E+02 -.897694992E+02 -.897826189E+02 -.897869731E+02 -.897825048E+02 -.897692713E+02 -.897474428E+02 -.897172978E+02 -.896792165E+02 -.896336707E+02 -.895812125E+02 -.895224614E+02 -.894580900E+02 -.893888090E+02 -.893153531E+02 -.892384658E+02 -.891588866E+02 -.890773381E+02 -.889945149E+02 -.889110745E+02 -.888276293E+02 -.887447409E+02 -.886629154E+02 -.885826016E+02 -.885041890E+02 -.884280089E+02 -.883543354E+02 -.882833881E+02 -.882153349E+02 -.881502960E+02 -.880883481E+02 -.880295286E+02 -.879738399E+02 -.879212542E+02 -.878717179E+02 -.878251555E+02 -.877814744E+02 -.877405685E+02 -.877023224E+02 -.876666154E+02 -.876333257E+02 -.876023350E+02 -.875735329E+02 -.875468232E+02 -.875221302E+02 -.874994070E+02 -.874786457E+02 -.874598904E+02 -.874432542E+02 -.874289404E+02 -.874172709E+02 -.874087225E+02 -.874039754E+02 -.874039754E+02
 -.873988038E+02 -.873988038E+02 -.874033169E+02 -.874114846E+02 -.874227027E+02 -.874365610E+02 -.874527986E+02 -.874712687E+02 -.874919124E+02 -.875147377E+02 -.875398032E+02 -.875672054E+02 -.875970688E+02 -.876295381E+02 -.876647712E+02 -.877029344E+02 -.877441969E+02 -.877887261E+02 -.878366830E+02 -.878882173E+02 -.879434618E+02 -.880025274E+02 -.880654975E+02 -.881324217E+02 -.882033099E+02 -.882781261E+02 -.883567817E+02 -.884391294E+02 -.885249569E+02 -.886139817E+02 -.887058462E+02 -.888001144E+02 -.888962695E+02 -.889937141E+02 -.890917719E+02 -.891896918E+02 -.892866549E+02 -.893817839E+02 -.894741547E+02 -.895628113E+02 -.896467827E+02 -.897251010E+02 -.897968222E+02 -.898610467E+02 -.899169408E+02 -.899637573E+02 -.900008547E+02 -.900277146E+02 -.900439557E+02 -.900493448E+02 -.900438035E+02 -.900274102E+02 -.900003980E+02 -.899631483E+02 -.899161796E+02 -.898601335E+02 -.897957575E+02 -.897238856E+02 -.896454177E+02 -.895612985E+02 -.894724965E+02 -.893799836E+02 -.892847167E+02 -.891876208E+02 -.890895744E+02 -.889913977E+02 -.888938430E+02 -.887975880E+02 -.887032318E+02 -.886112925E+02 -.885222082E+02 -.884363381E+02 -.883539668E+02 -.882753085E+02 -.882005126E+02 -.881296695E+02 -.880628174E+02 -.879999482E+02 -.879410142E+02 -.878859340E+02 -.878345982E+02 -.877868753E+02 -.877426162E+02 -.877016593E+02 -.876638347E+02 -.876289688E+02 -.875968879E+02 -.875674230E+02 -.875404135E+02 -.875157126E+02 -.874931929E+02 -.874727528E+02 -.874543256E+02 -.874378899E+02 -.874234833E+02 -.874112207E+02 -.874013177E+02 -.873941214E+02 -.873901509E+02 -.873901509E+02
 -.873812380E+02 -.873812380E+02 -.873847541E+02 -.873911813E+02 -.874001170E+02 -.874113129E+02 -.874246401E+02 -.874400611E+02 -.874576096E+02 -.874773738E+02 -.874994843E+02 -.875241046E+02 -.875514232E+02 -.875816478E+02 -.876150003E+02 -.876517119E+02 -.876920195E+02 -.877361604E+02 -.877843684E+02 -.878368681E+02 -.878938694E+02 -.879555615E+02 -.880221056E+02 -.880936275E+02 -.881702095E+02 -.882518818E+02 -.883386126E+02 -.884302994E+02 -.885267593E+02 -.886277197E+02 -.887328105E+02 -.888415571E+02 -.889533748E+02 -.890675670E+02 -.891833243E+02 -.892997285E+02 -.894157595E+02 -.895303062E+02 -.896421819E+02 -.897501425E+02 -.898529098E+02 -.899491969E+02 -.900377364E+02 -.901173111E+02 -.901867841E+02 -.902451300E+02 -.902914635E+02 -.903250657E+02 -.903454062E+02 -.903521597E+02 -.903452164E+02 -.903246856E+02 -.902908924E+02 -.902443667E+02 -.901858274E+02 -.901161594E+02 -.900363883E+02 -.899476509E+02 -.898511649E+02 -.897481979E+02 -.896400374E+02 -.895279624E+02 -.894132178E+02 -.892969913E+02 -.891803953E+02 -.890644510E+02 -.889500780E+02 -.888380871E+02 -.887291767E+02 -.886239328E+02 -.885228319E+02 -.884262460E+02 -.883344495E+02 -.882476274E+02 -.881658842E+02 -.880892537E+02 -.880177079E+02 -.879511666E+02 -.878895062E+02 -.878325676E+02 -.877801637E+02 -.877320864E+02 -.876881123E+02 -.876480083E+02 -.876115364E+02 -.875784576E+02 -.875485360E+02 -.875215425E+02 -.874972582E+02 -.874754782E+02 -.874560160E+02 -.874387080E+02 -.874234201E+02 -.874100554E+02 -.873985640E+02 -.873889568E+02 -.873813228E+02 -.873758524E+02 -.873728689E+02 -.873728689E+02
 -.873596231E+02 -.873596231E+02 -.873618930E+02 -.873661351E+02 -.873721885E+02 -.873799973E+02 -.873895870E+02 -.874010463E+02 -.874145142E+02 -.874301697E+02 -.874482241E+02 -.874689156E+02 -.874925047E+02 -.875192707E+02 -.875495084E+02 -.875835255E+02 -.876216390E+02 -.876641719E+02 -.877114487E+02 -.877637904E+02 -.878215087E+02 -.878848990E+02 -.879542316E+02 -.880297434E+02 -.881116263E+02 -.882000158E+02 -.882949778E+02 -.883964955E+02 -.885044542E+02 -.886186277E+02 -.887386644E+02 -.888640744E+02 -.889942197E+02 -.891283062E+02 -.892653804E+02 -.894043298E+02 -.895438897E+02 -.896826549E+02 -.898190980E+02 -.899515935E+02 -.900784484E+02 -.901979369E+02 -.903083408E+02 -.904079927E+02 -.904953211E+02 -.905688968E+02 -.906274770E+02 -.906700463E+02 -.906958520E+02 -.907044307E+02 -.906956259E+02 -.906695932E+02 -.906267952E+02 -.905679838E+02 -.904941736E+02 -.904066070E+02 -.903067128E+02 -.901960623E+02 -.900763231E+02 -.899492135E+02 -.898164598E+02 -.896797557E+02 -.895407275E+02 -.894009037E+02 -.892616906E+02 -.891243545E+02 -.889900090E+02 -.888596094E+02 -.887339512E+02 -.886136744E+02 -.884992703E+02 -.883910924E+02 -.882893689E+02 -.881942163E+02 -.881056535E+02 -.880236167E+02 -.879479725E+02 -.878785312E+02 -.878150586E+02 -.877572863E+02 -.877049218E+02 -.876576556E+02 -.876151690E+02 -.875771393E+02 -.875432447E+02 -.875131685E+02 -.874866020E+02 -.874632474E+02 -.874428200E+02 -.874250503E+02 -.874096867E+02 -.873964974E+02 -.873852736E+02 -.873758342E+02 -.873680303E+02 -.873617536E+02 -.873569460E+02 -.873536142E+02 -.873518484E+02 -.873518484E+02
 -.873336989E+02 -.873336989E+02 -.873344528E+02 -.873360257E+02 -.873385396E+02 -.873421607E+02 -.873470905E+02 -.873535597E+02 -.873618238E+02 -.873721608E+02 -.873848694E+02 -.874002680E+02 -.874186947E+02 -.874405064E+02 -.874660786E+02 -.874958046E+02 -.875300940E+02 -.875693704E+02 -.876140685E+02 -.876646293E+02 -.877214948E+02 -.877851002E+02 -.878558648E+02 -.879341808E+02 -.880204003E+02 -.881148192E+02 -.882176605E+02 -.883290541E+02 -.884490164E+02 -.885774281E+02 -.887140120E+02 -.888583113E+02 -.890096711E+02 -.891672215E+02 -.893298671E+02 -.894962819E+02 -.896649126E+02 -.898339898E+02 -.900015492E+02 -.901654612E+02 -.903234709E+02 -.904732460E+02 -.906124319E+02 -.907387145E+02 -.908498869E+02 -.909439195E+02 -.910190298E+02 -.910737493E+02 -.911069817E+02 -.911180491E+02 -.911067217E+02 -.910732278E+02 -.910182438E+02 -.909428646E+02 -.908485576E+02 -.907371041E+02 -.906105329E+02 -.904710504E+02 -.903209706E+02 -.901626479E+02 -.899984152E+02 -.898305281E+02 -.896611171E+02 -.894921477E+02 -.893253906E+02 -.891624007E+02 -.890045055E+02 -.888528020E+02 -.887081619E+02 -.885712419E+02 -.884425004E+02 -.883222164E+02 -.882105110E+02 -.881073698E+02 -.880126646E+02 -.879261746E+02 -.878476058E+02 -.877766086E+02 -.877127932E+02 -.876557430E+02 -.876050257E+02 -.875602023E+02 -.875208350E+02 -.874864923E+02 -.874567538E+02 -.874312130E+02 -.874094794E+02 -.873911797E+02 -.873759584E+02 -.873634773E+02 -.873534160E+02 -.873454702E+02 -.873393520E+02 -.873347890E+02 -.873315239E+02 -.873293153E+02 -.873279389E+02 -.873271903E+02 -.873268898E+02 -.873268898E+02
 -.873033302E+02 -.873033302E+02 -.873022840E+02 -.873006750E+02 -.872989479E+02 -.872975192E+02 -.872967861E+02 -.872971339E+02 -.872989431E+02 -.873025954E+02 -.873084795E+02 -.873169962E+02 -.873285620E+02 -.873436136E+02 -.873626106E+02 -.873860373E+02 -.874144047E+02 -.874482498E+02 -.874881351E+02 -.875346454E+02 -.875883832E+02 -.876499617E+02 -.877199956E+02 -.877990882E+02 -.878878164E+02 -.879867114E+02 -.880962356E+02 -.882167566E+02 -.883485174E+02 -.884916034E+02 -.886459080E+02 -.888110975E+02 -.889865769E+02 -.891714595E+02 -.893645421E+02 -.895642885E+02 -.897688243E+02 -.899759442E+02 -.901831331E+02 -.903876019E+02 -.905863373E+02 -.907761647E+02 -.909538240E+02 -.911160572E+02 -.912597065E+02 -.913818223E+02 -.914797764E+02 -.915513755E+02 -.915949653E+02 -.916095152E+02 -.915946745E+02 -.915507917E+02 -.914788950E+02 -.913806367E+02 -.912582080E+02 -.911142355E+02 -.909516672E+02 -.907736600E+02 -.905834713E+02 -.903843611E+02 -.901795044E+02 -.899719154E+02 -.897643843E+02 -.895594278E+02 -.893592530E+02 -.891657358E+02 -.889804145E+02 -.888044939E+02 -.886388627E+02 -.884841177E+02 -.883405943E+02 -.882084007E+02 -.880874532E+02 -.879775106E+02 -.878782069E+02 -.877890816E+02 -.877096055E+02 -.876392040E+02 -.875772762E+02 -.875232103E+02 -.874763964E+02 -.874362356E+02 -.874021472E+02 -.873735737E+02 -.873499832E+02 -.873308711E+02 -.873157599E+02 -.873041981E+02 -.872957583E+02 -.872900338E+02 -.872866356E+02 -.872851870E+02 -.872853195E+02 -.872866659E+02 -.872888540E+02 -.872914982E+02 -.872941908E+02 -.872964913E+02 -.872979139E+02 -.872979139E+02
 -.872685570E+02 -.872685570E+02 -.872654221E+02 -.872601063E+02 -.872534140E+02 -.872460371E+02 -.872385838E+02 -.872316030E+02 -.872256032E+02 -.872210699E+02 -.872184791E+02 -.872183087E+02 -.872210492E+02 -.872272119E+02 -.872373364E+02 -.872519968E+02 -.872718066E+02 -.872974225E+02 -.873295465E+02 -.873689257E+02 -.874163511E+02 -.874726519E+02 -.875386881E+02 -.876153386E+02 -.877034839E+02 -.878039854E+02 -.879176570E+02 -.880452313E+02 -.881873195E+02 -.883443646E+02 -.885165894E+02 -.887039410E+02 -.889060332E+02 -.891220917E+02 -.893509044E+02 -.895907827E+02 -.898395375E+02 -.900944747E+02 -.903524114E+02 -.906097140E+02 -.908623575E+02 -.911060035E+02 -.913360967E+02 -.915479813E+02 -.917370402E+02 -.918988598E+02 -.920294191E+02 -.921252950E+02 -.921838624E+02 -.922034676E+02 -.921835442E+02 -.921246553E+02 -.920284519E+02 -.918975556E+02 -.917353867E+02 -.915459635E+02 -.913336972E+02 -.911032032E+02 -.908591364E+02 -.906060518E+02 -.903482882E+02 -.900898721E+02 -.898344387E+02 -.895851732E+02 -.893447719E+02 -.891154261E+02 -.888988267E+02 -.886961880E+02 -.885082863E+02 -.883355094E+02 -.881779121E+02 -.880352729E+02 -.879071503E+02 -.877929346E+02 -.876918946E+02 -.876032179E+02 -.875260452E+02 -.874594977E+02 -.874026990E+02 -.873547922E+02 -.873149514E+02 -.872823902E+02 -.872563663E+02 -.872361843E+02 -.872211952E+02 -.872107949E+02 -.872044211E+02 -.872015486E+02 -.872016838E+02 -.872043581E+02 -.872091201E+02 -.872155264E+02 -.872231315E+02 -.872314748E+02 -.872400666E+02 -.872483704E+02 -.872557815E+02 -.872616015E+02 -.872650061E+02 -.872650061E+02
 -.872296482E+02 -.872296482E+02 -.872241446E+02 -.872146090E+02 -.872022370E+02 -.871880150E+02 -.871727724E+02 -.871572239E+02 -.871420036E+02 -.871276933E+02 -.871148456E+02 -.871040031E+02 -.870957153E+02 -.870905530E+02 -.870891210E+02 -.870920692E+02 -.871001028E+02 -.871139907E+02 -.871345729E+02 -.871627654E+02 -.871995636E+02 -.872460425E+02 -.873033529E+02 -.873727130E+02 -.874553948E+02 -.875527021E+02 -.876659410E+02 -.877963800E+02 -.879451989E+02 -.881134269E+02 -.883018680E+02 -.885110171E+02 -.887409671E+02 -.889913139E+02 -.892610633E+02 -.895485500E+02 -.898513757E+02 -.901663753E+02 -.904896176E+02 -.908164383E+02 -.911415037E+02 -.914588974E+02 -.917622253E+02 -.920447462E+02 -.922995459E+02 -.925197773E+02 -.926989836E+02 -.928314927E+02 -.929128439E+02 -.929401759E+02 -.929125007E+02 -.928308024E+02 -.926979382E+02 -.925183646E+02 -.922977494E+02 -.920425454E+02 -.917595959E+02 -.914558123E+02 -.911379341E+02 -.908123551E+02 -.904849930E+02 -.901611833E+02 -.898455932E+02 -.895421574E+02 -.892540440E+02 -.889836545E+02 -.887326572E+02 -.885020485E+02 -.882922346E+02 -.881031244E+02 -.879342244E+02 -.877847318E+02 -.876536185E+02 -.875397056E+02 -.874417258E+02 -.873583741E+02 -.872883480E+02 -.872303776E+02 -.871832465E+02 -.871458071E+02 -.871169880E+02 -.870957988E+02 -.870813296E+02 -.870727483E+02 -.870692964E+02 -.870702817E+02 -.870750711E+02 -.870830811E+02 -.870937681E+02 -.871066172E+02 -.871211294E+02 -.871368073E+02 -.871531388E+02 -.871695776E+02 -.871855199E+02 -.872002762E+02 -.872130369E+02 -.872228289E+02 -.872284623E+02 -.872284623E+02
 -.871871541E+02 -.871871541E+02 -.871790285E+02 -.871648040E+02 -.871460907E+02 -.871241811E+02 -.871001279E+02 -.870748072E+02 -.870489678E+02 -.870232720E+02 -.869983289E+02 -.869747222E+02 -.869530339E+02 -.869338651E+02 -.869178549E+02 -.869056978E+02 -.868981594E+02 -.868960917E+02 -.869004475E+02 -.869122933E+02 -.869328204E+02 -.869633546E+02 -.870053613E+02 -.870604468E+02 -.871303523E+02 -.872169402E+02 -.873221684E+02 -.874480509E+02 -.875966018E+02 -.877697596E+02 -.879692898E+02 -.881966654E+02 -.884529263E+02 -.887385217E+02 -.890531451E+02 -.893955739E+02 -.897635316E+02 -.901535902E+02 -.905611286E+02 -.909803497E+02 -.914043420E+02 -.918251570E+02 -.922338786E+02 -.926206890E+02 -.929749953E+02 -.932857205E+02 -.935418505E+02 -.937332518E+02 -.938516593E+02 -.938916388E+02 -.938512911E+02 -.937325111E+02 -.935407281E+02 -.932842019E+02 -.929730601E+02 -.926183102E+02 -.922310234E+02 -.918217879E+02 -.914004187E+02 -.909758320E+02 -.905559783E+02 -.901477731E+02 -.897570186E+02 -.893883409E+02 -.890451728E+02 -.887297949E+02 -.884434332E+02 -.881863970E+02 -.879582387E+02 -.877579202E+02 -.875839694E+02 -.874346214E+02 -.873079382E+02 -.872019062E+02 -.871145118E+02 -.870437977E+02 -.869879025E+02 -.869450862E+02 -.869137445E+02 -.868924148E+02 -.868797752E+02 -.868746396E+02 -.868759488E+02 -.868827597E+02 -.868942329E+02 -.869096198E+02 -.869282480E+02 -.869495073E+02 -.869728338E+02 -.869976937E+02 -.870235656E+02 -.870499202E+02 -.870761974E+02 -.871017796E+02 -.871259592E+02 -.871478988E+02 -.871665819E+02 -.871807517E+02 -.871888328E+02 -.871888328E+02
 -.871419519E+02 -.871419519E+02 -.871309991E+02 -.871117001E+02 -.870860914E+02 -.870557733E+02 -.870220160E+02 -.869858432E+02 -.869480991E+02 -.869095013E+02 -.868706850E+02 -.868322387E+02 -.867947358E+02 -.867587618E+02 -.867249391E+02 -.866939510E+02 -.866665644E+02 -.866436530E+02 -.866262204E+02 -.866154236E+02 -.866125963E+02 -.866192723E+02 -.866372068E+02 -.866683946E+02 -.867150836E+02 -.867797794E+02 -.868652380E+02 -.869744416E+02 -.871105518E+02 -.872768342E+02 -.874765480E+02 -.877127947E+02 -.879883224E+02 -.883052865E+02 -.886649727E+02 -.890675004E+02 -.895115345E+02 -.899940467E+02 -.905101706E+02 -.910531762E+02 -.916145395E+02 -.921840098E+02 -.927495386E+02 -.932970140E+02 -.938099713E+02 -.942696861E+02 -.946560574E+02 -.949494124E+02 -.951329674E+02 -.951953616E+02 -.951325696E+02 -.949486128E+02 -.946548472E+02 -.942680501E+02 -.938078861E+02 -.932944461E+02 -.927464448E+02 -.921803384E+02 -.916102349E+02 -.910481832E+02 -.905044393E+02 -.899875348E+02 -.895042083E+02 -.890593341E+02 -.886559469E+02 -.882953869E+02 -.879775385E+02 -.877011183E+02 -.874639725E+02 -.872633538E+02 -.870961610E+02 -.869591349E+02 -.868490094E+02 -.867626226E+02 -.866969920E+02 -.866493614E+02 -.866172254E+02 -.865983369E+02 -.865907026E+02 -.865925699E+02 -.866024091E+02 -.866188920E+02 -.866408698E+02 -.866673503E+02 -.866974752E+02 -.867304982E+02 -.867657637E+02 -.868026859E+02 -.868407273E+02 -.868793772E+02 -.869181287E+02 -.869564526E+02 -.869937684E+02 -.870294096E+02 -.870625822E+02 -.870923129E+02 -.871173846E+02 -.871362557E+02 -.871469561E+02 -.871469561E+02
 -.870952707E+02 -.870952707E+02 -.870813586E+02 -.870567288E+02 -.870238422E+02 -.869845981E+02 -.869404683E+02 -.868926027E+02 -.868419126E+02 -.867891370E+02 -.867348959E+02 -.866797350E+02 -.866241629E+02 -.865686843E+02 -.865138311E+02 -.864601912E+02 -.864084388E+02 -.863593652E+02 -.863139117E+02 -.862732056E+02 -.862385994E+02 -.862117125E+02 -.861944766E+02 -.861891816E+02 -.861985218E+02 -.862256378E+02 -.862741490E+02 -.863481716E+02 -.864523116E+02 -.865916221E+02 -.867715135E+02 -.869976000E+02 -.872754694E+02 -.876103645E+02 -.880067696E+02 -.884679107E+02 -.889952027E+02 -.895877098E+02 -.902417305E+02 -.909506310E+02 -.917049695E+02 -.924926972E+02 -.932988682E+02 -.941043054E+02 -.948835547E+02 -.956036878E+02 -.962256005E+02 -.967082430E+02 -.970149253E+02 -.971200729E+02 -.970144890E+02 -.967073674E+02 -.962242784E+02 -.956019053E+02 -.948812875E+02 -.941015147E+02 -.932954977E+02 -.924886759E+02 -.917002198E+02 -.909450790E+02 -.902353142E+02 -.895803819E+02 -.889869295E+02 -.884586696E+02 -.879965454E+02 -.875991477E+02 -.872632533E+02 -.869843799E+02 -.867572853E+02 -.865763814E+02 -.864360534E+02 -.863308898E+02 -.862558359E+02 -.862062844E+02 -.861781178E+02 -.861677153E+02 -.861719358E+02 -.861880851E+02 -.862138743E+02 -.862473739E+02 -.862869685E+02 -.863313117E+02 -.863792854E+02 -.864299611E+02 -.864825655E+02 -.865364491E+02 -.865910571E+02 -.866459021E+02 -.867005383E+02 -.867545347E+02 -.868074472E+02 -.868587886E+02 -.869079932E+02 -.869543756E+02 -.869970795E+02 -.870350150E+02 -.870667787E+02 -.870905529E+02 -.871039757E+02 -.871039757E+02
 -.870486867E+02 -.870486867E+02 -.870317824E+02 -.870017428E+02 -.869614370E+02 -.869130429E+02 -.868582092E+02 -.867981830E+02 -.867339085E+02 -.866661052E+02 -.865953299E+02 -.865220275E+02 -.864465738E+02 -.863693120E+02 -.862905874E+02 -.862107807E+02 -.861303418E+02 -.860498278E+02 -.859699441E+02 -.858915926E+02 -.858159267E+02 -.857444168E+02 -.856789240E+02 -.856217854E+02 -.855759087E+02 -.855448731E+02 -.855330341E+02 -.855456219E+02 -.855888250E+02 -.856698409E+02 -.857968755E+02 -.859790639E+02 -.862262834E+02 -.865488255E+02 -.869568923E+02 -.874598940E+02 -.880655435E+02 -.887788013E+02 -.896008279E+02 -.905282730E+02 -.915533431E+02 -.926646763E+02 -.938474559E+02 -.950795345E+02 -.963232369E+02 -.975191790E+02 -.985880864E+02 -.994406749E+02 -.999930507E+02 -.100184470E+03 -.999925677E+02 -.994397058E+02 -.985866243E+02 -.975172107E+02 -.963207385E+02 -.950764629E+02 -.938437400E+02 -.926602174E+02 -.915480326E+02 -.905220164E+02 -.895935563E+02 -.887704709E+02 -.880561288E+02 -.874493815E+02 -.869452762E+02 -.865361043E+02 -.862124578E+02 -.859641352E+02 -.857808445E+02 -.856527068E+02 -.855705848E+02 -.855262701E+02 -.855125620E+02 -.855232692E+02 -.855531588E+02 -.855978729E+02 -.856538306E+02 -.857181235E+02 -.857884148E+02 -.858628453E+02 -.859399486E+02 -.860185778E+02 -.860978409E+02 -.861770472E+02 -.862556602E+02 -.863332581E+02 -.864094993E+02 -.864840904E+02 -.865567580E+02 -.866272185E+02 -.866951487E+02 -.867601515E+02 -.868217167E+02 -.868791742E+02 -.869316352E+02 -.869779181E+02 -.870164550E+02 -.870451709E+02 -.870613285E+02 -.870613285E+02
 -.870040755E+02 -.870040755E+02 -.869842692E+02 -.869489651E+02 -.869014081E+02 -.868440234E+02 -.867786057E+02 -.867064662E+02 -.866285451E+02 -.865455002E+02 -.864577753E+02 -.863656551E+02 -.862693099E+02 -.861688333E+02 -.860642766E+02 -.859556817E+02 -.858431159E+02 -.857267100E+02 -.856067042E+02 -.854835030E+02 -.853577436E+02 -.852303809E+02 -.851027929E+02 -.849769095E+02 -.848553679E+02 -.847416948E+02 -.846405154E+02 -.845577830E+02 -.845010187E+02 -.844795452E+02 -.845046870E+02 -.845899031E+02 -.847508026E+02 -.850049889E+02 -.853716601E+02 -.858708940E+02 -.865225377E+02 -.873446505E+02 -.883515338E+02 -.895516667E+02 -.909465726E+02 -.925325078E+02 -.943042495E+02 -.962485811E+02 -.983173459E+02 -.100405840E+03 -.102354428E+03 -.103966231E+03 -.105039903E+03 -.105418059E+03 -.105039370E+03 -.103965160E+03 -.102352808E+03 -.100403653E+03 -.983145628E+02 -.962451532E+02 -.943000882E+02 -.925274744E+02 -.909405191E+02 -.895444859E+02 -.883431658E+02 -.873350666E+02 -.865117280E+02 -.858588596E+02 -.853584088E+02 -.849905320E+02 -.847351529E+02 -.845730723E+02 -.844866844E+02 -.844603762E+02 -.844806845E+02 -.845362795E+02 -.846178334E+02 -.847178201E+02 -.848302818E+02 -.849505896E+02 -.850752137E+02 -.852015152E+02 -.853275641E+02 -.854519839E+02 -.855738237E+02 -.856924533E+02 -.858074792E+02 -.859186775E+02 -.860259402E+02 -.861292323E+02 -.862285559E+02 -.863239191E+02 -.864153083E+02 -.865026593E+02 -.865858284E+02 -.866645571E+02 -.867384317E+02 -.868068325E+02 -.868688687E+02 -.869232958E+02 -.869684088E+02 -.870019035E+02 -.870206973E+02 -.870206973E+02
 -.869635137E+02 -.869635137E+02 -.869410375E+02 -.869008749E+02 -.868465993E+02 -.867808436E+02 -.867055140E+02 -.866219528E+02 -.865310635E+02 -.864334063E+02 -.863292705E+02 -.862187306E+02 -.861016892E+02 -.859779122E+02 -.858470581E+02 -.857087044E+02 -.855623763E+02 -.854075781E+02 -.852438332E+02 -.850707368E+02 -.848880256E+02 -.846956734E+02 -.844940167E+02 -.842839218E+02 -.840669999E+02 -.838458787E+02 -.836245382E+02 -.834087118E+02 -.832063512E+02 -.830281434E+02 -.828880550E+02 -.828038675E+02 -.827976449E+02 -.828960599E+02 -.831304816E+02 -.835367087E+02 -.841542115E+02 -.850247239E+02 -.861900111E+02 -.876886958E+02 -.895525541E+02 -.918053928E+02 -.944735457E+02 -.975914358E+02 -.101130461E+03 -.104933406E+03 -.108701576E+03 -.111998792E+03 -.114302823E+03 -.115140987E+03 -.114302238E+03 -.111997614E+03 -.108699786E+03 -.104930974E+03 -.101127343E+03 -.975875662E+02 -.944688102E+02 -.917995929E+02 -.895455083E+02 -.876803131E+02 -.861802551E+02 -.850135867E+02 -.841417031E+02 -.835228515E+02 -.831153055E+02 -.828795981E+02 -.827799299E+02 -.827849278E+02 -.828679129E+02 -.830068135E+02 -.831838396E+02 -.833850159E+02 -.835996473E+02 -.838197743E+02 -.840396570E+02 -.842553100E+02 -.844641014E+02 -.846644176E+02 -.848553916E+02 -.850366883E+02 -.852083383E+02 -.853706126E+02 -.855239281E+02 -.856687792E+02 -.858056872E+02 -.859351625E+02 -.860576762E+02 -.861736363E+02 -.862833659E+02 -.863870814E+02 -.864848664E+02 -.865766404E+02 -.866621192E+02 -.867407622E+02 -.868117041E+02 -.868736656E+02 -.869248351E+02 -.869627151E+02 -.869839212E+02 -.869839212E+02
 -.869291270E+02 -.869291270E+02 -.869043637E+02 -.868600278E+02 -.867999609E+02 -.867269589E+02 -.866430052E+02 -.865494468E+02 -.864471284E+02 -.863364923E+02 -.862176522E+02 -.860904474E+02 -.859544811E+02 -.858091487E+02 -.856536569E+02 -.854870389E+02 -.853081681E+02 -.851157737E+02 -.849084639E+02 -.846847606E+02 -.844431557E+02 -.841821947E+02 -.839006033E+02 -.835974672E+02 -.832724851E+02 -.829263102E+02 -.825610012E+02 -.821806002E+02 -.817918509E+02 -.814050629E+02 -.810351170E+02 -.807025866E+02 -.804349339E+02 -.802677121E+02 -.802456859E+02 -.804237588E+02 -.808675744E+02 -.816536443E+02 -.828688251E+02 -.846089314E+02 -.869761984E+02 -.900759016E+02 -.940226222E+02 -.989925739E+02 -.105112918E+03 -.112272903E+03 -.120027200E+03 -.127459051E+03 -.133132263E+03 -.135364150E+03 -.133131624E+03 -.127457759E+03 -.120025226E+03 -.112270201E+03 -.105109418E+03 -.989881754E+02 -.940171684E+02 -.900691075E+02 -.869678992E+02 -.845990671E+02 -.828573814E+02 -.816406398E+02 -.808530520E+02 -.804077768E+02 -.802283101E+02 -.802490081E+02 -.804149616E+02 -.806813962E+02 -.810127459E+02 -.813815351E+02 -.817671762E+02 -.821547753E+02 -.825340108E+02 -.828981285E+02 -.832430779E+02 -.835667933E+02 -.838686165E+02 -.841488463E+02 -.844083959E+02 -.846485418E+02 -.848707430E+02 -.850765166E+02 -.852673537E+02 -.854446660E+02 -.856097519E+02 -.857637768E+02 -.859077606E+02 -.860425685E+02 -.861689024E+02 -.862872884E+02 -.863980602E+02 -.865013329E+02 -.865969670E+02 -.866845168E+02 -.867631611E+02 -.868316083E+02 -.868879711E+02 -.869295996E+02 -.869528626E+02 -.869528626E+02
 -.869028970E+02 -.869028970E+02 -.868763742E+02 -.868288205E+02 -.867642756E+02 -.866856515E+02 -.865949788E+02 -.864935937E+02 -.863822772E+02 -.862613575E+02 -.861307829E+02 -.859901722E+02 -.858388477E+02 -.856758529E+02 -.854999603E+02 -.853096708E+02 -.851032084E+02 -.848785134E+02 -.846332394E+02 -.843647596E+02 -.840701915E+02 -.837464503E+02 -.833903476E+02 -.829987523E+02 -.825688398E+02 -.820984561E+02 -.815866314E+02 -.810342781E+02 -.804451085E+02 -.798268051E+02 -.791924668E+02 -.785623426E+02 -.779658532E+02 -.774438898E+02 -.770513849E+02 -.768601684E+02 -.769621670E+02 -.774730774E+02 -.785367576E+02 -.803308001E+02 -.830741892E+02 -.870387074E+02 -.925679131E+02 -.100168934E+03 -.110535261E+03 -.124123961E+03 -.140842939E+03 -.159347344E+03 -.175993849E+03 -.184045027E+03 -.175993155E+03 -.159345938E+03 -.140840778E+03 -.124120976E+03 -.110531350E+03 -.100163948E+03 -.925616292E+02 -.870307706E+02 -.830644813E+02 -.803192830E+02 -.785234519E+02 -.774580464E+02 -.769455016E+02 -.768419732E+02 -.770317670E+02 -.774229498E+02 -.779436790E+02 -.785390046E+02 -.791680157E+02 -.798012710E+02 -.804185020E+02 -.810065919E+02 -.815578427E+02 -.820685290E+02 -.825377284E+02 -.829664031E+02 -.833567018E+02 -.837114467E+02 -.840337683E+02 -.843268578E+02 -.845938054E+02 -.848375035E+02 -.850605933E+02 -.852654427E+02 -.854541409E+02 -.856285054E+02 -.857900918E+02 -.859402039E+02 -.860799014E+02 -.862100001E+02 -.863310648E+02 -.864433913E+02 -.865469748E+02 -.866414610E+02 -.867260770E+02 -.867995338E+02 -.868598952E+02 -.869044024E+02 -.869292419E+02 -.869292419E+02
 -.868864473E+02 -.868864473E+02 -.868588142E+02 -.868092268E+02 -.867418464E+02 -.866596534E+02 -.865647031E+02 -.864583179E+02 -.863412300E+02 -.862136840E+02 -.860755090E+02 -.859261656E+02 -.857647727E+02 -.855901180E+02 -.854006549E+02 -.851944886E+02 -.849693537E+02 -.847225872E+02 -.844511003E+02 -.841513567E+02 -.838193630E+02 -.834506869E+02 -.830405159E+02 -.825837814E+02 -.820753740E+02 -.815104872E+02 -.808851306E+02 -.801968620E+02 -.794457895E+02 -.786358972E+02 -.777767395E+02 -.768855494E+02 -.759897998E+02 -.751302779E+02 -.743647879E+02 -.737727199E+02 -.734609458E+02 -.735718734E+02 -.742951010E+02 -.758851907E+02 -.786902430E+02 -.832008348E+02 -.901398373E+02 -.100653509E+03 -.116767969E+03 -.141062080E+03 -.176492315E+03 -.225062536E+03 -.283290515E+03 -.328821361E+03 -.283289778E+03 -.225061036E+03 -.176489996E+03 -.141058852E+03 -.116763692E+03 -.100647977E+03 -.901327397E+02 -.831918556E+02 -.786792773E+02 -.758722328E+02 -.742802142E+02 -.735551644E+02 -.734425448E+02 -.737527665E+02 -.743434192E+02 -.751076197E+02 -.759659593E+02 -.768606109E+02 -.777507618E+02 -.786089137E+02 -.794178095E+02 -.801678731E+02 -.808551025E+02 -.814793750E+02 -.820431215E+02 -.825503246E+02 -.830057859E+02 -.834146123E+02 -.837818729E+02 -.841123832E+02 -.844105822E+02 -.846804736E+02 -.849256095E+02 -.851491008E+02 -.853536420E+02 -.855415413E+02 -.857147524E+02 -.858749012E+02 -.860233070E+02 -.861609940E+02 -.862886924E+02 -.864068267E+02 -.865154882E+02 -.866143892E+02 -.867027939E+02 -.867794204E+02 -.868423062E+02 -.868886276E+02 -.869144592E+02 -.869144592E+02
 -.868808464E+02 -.868808464E+02 -.868528339E+02 -.868025510E+02 -.867341998E+02 -.866507835E+02 -.865543648E+02 -.864462601E+02 -.863271831E+02 -.861973479E+02 -.860565399E+02 -.859041617E+02 -.857392579E+02 -.855605222E+02 -.853662900E+02 -.851545193E+02 -.849227616E+02 -.846681261E+02 -.843872416E+02 -.840762220E+02 -.837306426E+02 -.833455413E+02 -.829154590E+02 -.824345433E+02 -.818967439E+02 -.812961380E+02 -.806274295E+02 -.798866757E+02 -.790722962E+02 -.781864219E+02 -.772366367E+02 -.762381565E+02 -.752164951E+02 -.742106859E+02 -.732772073E+02 -.724949327E+02 -.719717528E+02 -.718541229E+02 -.723418870E+02 -.737128960E+02 -.763666166E+02 -.809071235E+02 -.883146208E+02 -.100332069E+03 -.120530432E+03 -.155216592E+03 -.216217527E+03 -.326841259E+03 -.535170624E+03 -.944561742E+03 -.535169869E+03 -.326839721E+03 -.216215143E+03 -.155213262E+03 -.120525998E+03 -.100326296E+03 -.883071493E+02 -.808976820E+02 -.763551115E+02 -.736993405E+02 -.723263623E+02 -.718367506E+02 -.719526762E+02 -.724743027E+02 -.732551709E+02 -.741873773E+02 -.751920284E+02 -.762126207E+02 -.772100937E+02 -.781589059E+02 -.790438156E+02 -.798572161E+02 -.805969573E+02 -.812646044E+02 -.818640889E+02 -.824006986E+02 -.828803517E+02 -.833090962E+02 -.836927851E+02 -.840368811E+02 -.843463532E+02 -.846256366E+02 -.848786336E+02 -.851087381E+02 -.853188726E+02 -.855115293E+02 -.856888099E+02 -.858524592E+02 -.860038918E+02 -.861442081E+02 -.862741986E+02 -.863943346E+02 -.865047423E+02 -.866051586E+02 -.866948614E+02 -.867725723E+02 -.868363208E+02 -.868832615E+02 -.869094316E+02 -.869094316E+02
 -.868864676E+02 -.868864676E+02 -.868588354E+02 -.868092496E+02 -.867418714E+02 -.866596811E+02 -.865647342E+02 -.864583532E+02 -.863412698E+02 -.862137287E+02 -.860755587E+02 -.859262203E+02 -.857648322E+02 -.855901823E+02 -.854007240E+02 -.851945626E+02 -.849694328E+02 -.847226715E+02 -.844511902E+02 -.841514522E+02 -.838194642E+02 -.834507939E+02 -.830406287E+02 -.825839002E+02 -.820754989E+02 -.815106183E+02 -.808852680E+02 -.801970058E+02 -.794459398E+02 -.786360538E+02 -.777769023E+02 -.768857178E+02 -.759899730E+02 -.751304550E+02 -.743649675E+02 -.737729003E+02 -.734611251E+02 -.735720494E+02 -.742952712E+02 -.758853526E+02 -.786903942E+02 -.832009737E+02 -.901399633E+02 -.100653626E+03 -.116768079E+03 -.141062186E+03 -.176492418E+03 -.225062639E+03 -.283290617E+03 -.328821463E+03 -.283289880E+03 -.225061138E+03 -.176490100E+03 -.141058958E+03 -.116763802E+03 -.100648094E+03 -.901328666E+02 -.831919957E+02 -.786794301E+02 -.758723965E+02 -.742803865E+02 -.735553427E+02 -.734427268E+02 -.737529498E+02 -.743436018E+02 -.751077999E+02 -.759661358E+02 -.768607827E+02 -.777509282E+02 -.786090741E+02 -.794179636E+02 -.801680208E+02 -.808552439E+02 -.814795101E+02 -.820432504E+02 -.825504474E+02 -.830059027E+02 -.834147234E+02 -.837819783E+02 -.841124831E+02 -.844106767E+02 -.846805627E+02 -.849256933E+02 -.851491795E+02 -.853537156E+02 -.855416099E+02 -.857148160E+02 -.858749600E+02 -.860233610E+02 -.861610433E+02 -.862887371E+02 -.864068670E+02 -.865155243E+02 -.866144213E+02 -.867028224E+02 -.867794456E+02 -.868423287E+02 -.868886481E+02 -.869144786E+02 -.869144786E+02
 -.869029377E+02 -.869029377E+02 -.868764168E+02 -.868288664E+02 -.867643260E+02 -.866857074E+02 -.865950415E+02 -.864936644E+02 -.863823569E+02 -.862614468E+02 -.861308820E+02 -.859902812E+02 -.858389664E+02 -.856759811E+02 -.855000981E+02 -.853098183E+02 -.851033659E+02 -.848786812E+02 -.846334179E+02 -.843649490E+02 -.840703918E+02 -.837466618E+02 -.833905702E+02 -.829989862E+02 -.825690850E+02 -.820987126E+02 -.815868995E+02 -.810345577E+02 -.804453994E+02 -.798271070E+02 -.791927789E+02 -.785626639E+02 -.779661821E+02 -.774442244E+02 -.770517225E+02 -.768605060E+02 -.769625010E+02 -.774734038E+02 -.785370723E+02 -.803310988E+02 -.830744685E+02 -.870389648E+02 -.925681484E+02 -.100169156E+03 -.110535474E+03 -.124124169E+03 -.140843144E+03 -.159347547E+03 -.175994050E+03 -.184045229E+03 -.175993357E+03 -.159346141E+03 -.140840984E+03 -.124121186E+03 -.110531564E+03 -.100164171E+03 -.925618663E+02 -.870310303E+02 -.830647634E+02 -.803195852E+02 -.785237704E+02 -.774583772E+02 -.769458405E+02 -.768423161E+02 -.770321103E+02 -.774232904E+02 -.779440143E+02 -.785393326E+02 -.791683348E+02 -.798015802E+02 -.804188005E+02 -.810068792E+02 -.815581186E+02 -.820687935E+02 -.825379816E+02 -.829666449E+02 -.833569325E+02 -.837116663E+02 -.840339771E+02 -.843270560E+02 -.845939931E+02 -.848376807E+02 -.850607603E+02 -.852655995E+02 -.854542877E+02 -.856286423E+02 -.857902188E+02 -.859403213E+02 -.860800092E+02 -.862100986E+02 -.863311542E+02 -.864434719E+02 -.865470470E+02 -.866415253E+02 -.867261340E+02 -.867995843E+02 -.868599403E+02 -.869044435E+02 -.869292808E+02 -.869292808E+02
 -.869291879E+02 -.869291879E+02 -.869044278E+02 -.868600972E+02 -.868000372E+02 -.867270438E+02 -.866431003E+02 -.865495536E+02 -.864472482E+02 -.863366260E+02 -.862178004E+02 -.860906101E+02 -.859546583E+02 -.858093402E+02 -.856538627E+02 -.854872591E+02 -.853084030E+02 -.851160236E+02 -.849087290E+02 -.846850413E+02 -.844434520E+02 -.841825067E+02 -.839009308E+02 -.835978102E+02 -.832728435E+02 -.829266837E+02 -.825613897E+02 -.821810034E+02 -.817922681E+02 -.814054933E+02 -.810355592E+02 -.807030389E+02 -.804353939E+02 -.802681770E+02 -.802461522E+02 -.804242223E+02 -.808680308E+02 -.816540887E+02 -.828692527E+02 -.846093377E+02 -.869765796E+02 -.900762556E+02 -.940229521E+02 -.989928912E+02 -.105113228E+03 -.112273208E+03 -.120027502E+03 -.127459352E+03 -.133132563E+03 -.135364449E+03 -.133131924E+03 -.127458060E+03 -.120025529E+03 -.112270507E+03 -.105109729E+03 -.989884947E+02 -.940175009E+02 -.900694646E+02 -.869682844E+02 -.845994781E+02 -.828578145E+02 -.816410904E+02 -.808535151E+02 -.804082477E+02 -.802287842E+02 -.802494813E+02 -.804154306E+02 -.806818579E+02 -.810131980E+02 -.813819758E+02 -.817676042E+02 -.821551896E+02 -.825344107E+02 -.828985136E+02 -.832434479E+02 -.835671481E+02 -.838689560E+02 -.841491705E+02 -.844087049E+02 -.846488356E+02 -.848710217E+02 -.850767803E+02 -.852676024E+02 -.854448999E+02 -.856099710E+02 -.857639813E+02 -.859079506E+02 -.860427441E+02 -.861690638E+02 -.862874360E+02 -.863981942E+02 -.865014538E+02 -.865970753E+02 -.866846133E+02 -.867632467E+02 -.868316842E+02 -.868880390E+02 -.869296613E+02 -.869529209E+02 -.869529209E+02
 -.869635945E+02 -.869635945E+02 -.869411228E+02 -.869009679E+02 -.868467021E+02 -.867809582E+02 -.867056423E+02 -.866220964E+02 -.865312239E+02 -.864335847E+02 -.863294675E+02 -.862189465E+02 -.861019242E+02 -.859781663E+02 -.858473311E+02 -.857089964E+02 -.855626873E+02 -.854079084E+02 -.852441830E+02 -.850711060E+02 -.848884144E+02 -.846960815E+02 -.844944439E+02 -.842843678E+02 -.840674641E+02 -.838463606E+02 -.836250372E+02 -.834092269E+02 -.832068814E+02 -.830286870E+02 -.828886102E+02 -.828044319E+02 -.827982155E+02 -.828966332E+02 -.831310536E+02 -.835372749E+02 -.841547670E+02 -.850252636E+02 -.861905301E+02 -.876891895E+02 -.895530191E+02 -.918058293E+02 -.944739610E+02 -.975918408E+02 -.101130861E+03 -.104933803E+03 -.108701972E+03 -.111999188E+03 -.114303219E+03 -.115141382E+03 -.114302634E+03 -.111998010E+03 -.108700183E+03 -.104931373E+03 -.101127745E+03 -.975879739E+02 -.944692287E+02 -.918000333E+02 -.895459782E+02 -.876808125E+02 -.861807807E+02 -.850141338E+02 -.841422668E+02 -.835234266E+02 -.831158872E+02 -.828801819E+02 -.827805116E+02 -.827855040E+02 -.828684807E+02 -.830073703E+02 -.831843834E+02 -.833855452E+02 -.836001608E+02 -.838202711E+02 -.840401364E+02 -.842557714E+02 -.844645445E+02 -.846648420E+02 -.848557971E+02 -.850370748E+02 -.852087058E+02 -.853709608E+02 -.855242571E+02 -.856690890E+02 -.858059778E+02 -.859354340E+02 -.860579287E+02 -.861738698E+02 -.862835809E+02 -.863872780E+02 -.864850450E+02 -.865768017E+02 -.866622638E+02 -.867408910E+02 -.868118184E+02 -.868737670E+02 -.869249257E+02 -.869627976E+02 -.869839991E+02 -.869839991E+02
 -.870041761E+02 -.870041761E+02 -.869843757E+02 -.869490817E+02 -.869015377E+02 -.868441682E+02 -.867787678E+02 -.867066472E+02 -.866287466E+02 -.865457235E+02 -.864580212E+02 -.863659243E+02 -.862696026E+02 -.861691495E+02 -.860646162E+02 -.859560447E+02 -.858435021E+02 -.857271194E+02 -.856071368E+02 -.854839586E+02 -.853582219E+02 -.852308817E+02 -.851033156E+02 -.849774535E+02 -.848559322E+02 -.847422786E+02 -.846411174E+02 -.845584018E+02 -.845016525E+02 -.844801920E+02 -.845053445E+02 -.845905681E+02 -.847514719E+02 -.850056584E+02 -.853723256E+02 -.858715507E+02 -.865231805E+02 -.873452744E+02 -.883521338E+02 -.895522387E+02 -.909471151E+02 -.925330236E+02 -.943047469E+02 -.962490697E+02 -.983178320E+02 -.100406327E+03 -.102354915E+03 -.103966719E+03 -.105040392E+03 -.105418548E+03 -.105039859E+03 -.103965649E+03 -.102353297E+03 -.100404141E+03 -.983150515E+02 -.962456450E+02 -.943005894E+02 -.925279949E+02 -.909410672E+02 -.895450645E+02 -.883437732E+02 -.873356990E+02 -.865123803E+02 -.858595267E+02 -.853590856E+02 -.849912138E+02 -.847358353E+02 -.845737513E+02 -.844873567E+02 -.844610387E+02 -.844813347E+02 -.845369152E+02 -.846184528E+02 -.847184218E+02 -.848308647E+02 -.849511525E+02 -.850757559E+02 -.852020361E+02 -.853280631E+02 -.854524606E+02 -.855742777E+02 -.856928844E+02 -.858078872E+02 -.859190622E+02 -.860263016E+02 -.861295703E+02 -.862288705E+02 -.863242105E+02 -.864155766E+02 -.865029050E+02 -.865860517E+02 -.866647588E+02 -.867386127E+02 -.868069938E+02 -.868690119E+02 -.869234228E+02 -.869685223E+02 -.870020069E+02 -.870207950E+02 -.870207950E+02
 -.870488071E+02 -.870488071E+02 -.870319100E+02 -.870018828E+02 -.869615932E+02 -.869132178E+02 -.868584051E+02 -.867984017E+02 -.867341516E+02 -.866663739E+02 -.865956252E+02 -.865223502E+02 -.864469242E+02 -.863696902E+02 -.862909934E+02 -.862112141E+02 -.861308025E+02 -.860503154E+02 -.859704582E+02 -.858921328E+02 -.858164927E+02 -.857450079E+02 -.856795394E+02 -.856224242E+02 -.855765696E+02 -.855455548E+02 -.855337348E+02 -.855463398E+02 -.855895578E+02 -.856705861E+02 -.857976301E+02 -.859798246E+02 -.862270465E+02 -.865495868E+02 -.869576473E+02 -.874606376E+02 -.880662709E+02 -.887795074E+02 -.896015085E+02 -.905289254E+02 -.915539672E+02 -.926652758E+02 -.938480377E+02 -.950801068E+02 -.963238060E+02 -.975197487E+02 -.985886581E+02 -.994412487E+02 -.999936261E+02 -.100185046E+03 -.999931436E+02 -.994402808E+02 -.985871977E+02 -.975177827E+02 -.963213106E+02 -.950770389E+02 -.938443263E+02 -.926608222E+02 -.915486631E+02 -.905226762E+02 -.895942454E+02 -.887711866E+02 -.880568668E+02 -.874501369E+02 -.869460441E+02 -.865368796E+02 -.862132360E+02 -.859649120E+02 -.857816161E+02 -.856534699E+02 -.855713363E+02 -.855270074E+02 -.855132829E+02 -.855239718E+02 -.855538414E+02 -.855985341E+02 -.856544691E+02 -.857187384E+02 -.857890052E+02 -.858634104E+02 -.859404879E+02 -.860190907E+02 -.860983271E+02 -.861775063E+02 -.862560920E+02 -.863336624E+02 -.864098760E+02 -.864844397E+02 -.865570799E+02 -.866275134E+02 -.866954171E+02 -.867603940E+02 -.868219343E+02 -.868793684E+02 -.869318076E+02 -.869780711E+02 -.870165918E+02 -.870452955E+02 -.870614461E+02 -.870614461E+02
 -.870954114E+02 -.870954114E+02 -.870815077E+02 -.870568924E+02 -.870240249E+02 -.869848031E+02 -.869406981E+02 -.868928592E+02 -.868421975E+02 -.867894515E+02 -.867352412E+02 -.866801117E+02 -.866245714E+02 -.865691249E+02 -.865143035E+02 -.864606950E+02 -.864089737E+02 -.863599305E+02 -.863145069E+02 -.862738301E+02 -.862392524E+02 -.862123931E+02 -.861951838E+02 -.861899140E+02 -.861992780E+02 -.862264158E+02 -.862749469E+02 -.863489871E+02 -.864531419E+02 -.865924645E+02 -.867723647E+02 -.869984562E+02 -.872763268E+02 -.876112187E+02 -.880076160E+02 -.884687445E+02 -.889960192E+02 -.895885047E+02 -.902425003E+02 -.909513740E+02 -.917056861E+02 -.924933903E+02 -.932995430E+02 -.941049680E+02 -.948842107E+02 -.956043416E+02 -.962262545E+02 -.967088982E+02 -.970155817E+02 -.971207300E+02 -.970151461E+02 -.967080239E+02 -.962249343E+02 -.956025618E+02 -.948819470E+02 -.941021815E+02 -.932961776E+02 -.924893751E+02 -.917009435E+02 -.909458302E+02 -.902360935E+02 -.895811874E+02 -.889877580E+02 -.884595166E+02 -.879974063E+02 -.876000176E+02 -.872641276E+02 -.869852542E+02 -.867581556E+02 -.865772440E+02 -.864369049E+02 -.863317273E+02 -.862566568E+02 -.862070863E+02 -.861788986E+02 -.861684732E+02 -.861726694E+02 -.861887930E+02 -.862145552E+02 -.862480268E+02 -.862875925E+02 -.863319062E+02 -.863798497E+02 -.864304946E+02 -.864830678E+02 -.865369200E+02 -.865914963E+02 -.866463096E+02 -.867009143E+02 -.867548793E+02 -.868077610E+02 -.868590723E+02 -.869082480E+02 -.869546030E+02 -.869972815E+02 -.870351944E+02 -.870669391E+02 -.870906990E+02 -.871041137E+02 -.871041137E+02
 -.871421136E+02 -.871421136E+02 -.871311702E+02 -.871118877E+02 -.870863008E+02 -.870560084E+02 -.870222796E+02 -.869861376E+02 -.869484260E+02 -.869098622E+02 -.868710809E+02 -.868326703E+02 -.867952034E+02 -.867592655E+02 -.867254786E+02 -.866945258E+02 -.866671739E+02 -.866442965E+02 -.866268971E+02 -.866161326E+02 -.866133366E+02 -.866200428E+02 -.866380061E+02 -.866692211E+02 -.867159355E+02 -.867806546E+02 -.868661341E+02 -.869753559E+02 -.871114814E+02 -.872777760E+02 -.874774985E+02 -.877137501E+02 -.879892787E+02 -.883062393E+02 -.886659176E+02 -.890684330E+02 -.895124504E+02 -.899949423E+02 -.905110431E+02 -.910540243E+02 -.916153633E+02 -.921848112E+02 -.927503211E+02 -.932977818E+02 -.938107288E+02 -.942704371E+02 -.946568048E+02 -.949501583E+02 -.951337128E+02 -.951961072E+02 -.951333157E+02 -.949493602E+02 -.946555970E+02 -.942688043E+02 -.938086476E+02 -.932952189E+02 -.927472332E+02 -.921811469E+02 -.916110668E+02 -.910490407E+02 -.905053225E+02 -.899884424E+02 -.895051376E+02 -.890602813E+02 -.886569079E+02 -.882963572E+02 -.879785136E+02 -.877020938E+02 -.874649444E+02 -.872643181E+02 -.870971143E+02 -.869600738E+02 -.868499311E+02 -.867635245E+02 -.866978716E+02 -.866502167E+02 -.866180545E+02 -.865991381E+02 -.865914745E+02 -.865933111E+02 -.866031184E+02 -.866195685E+02 -.866415127E+02 -.866679589E+02 -.866980488E+02 -.867310363E+02 -.867662662E+02 -.868031524E+02 -.868411580E+02 -.868797724E+02 -.869184888E+02 -.869567784E+02 -.869940611E+02 -.870296709E+02 -.870628145E+02 -.870925191E+02 -.871175691E+02 -.871364237E+02 -.871471148E+02 -.871471148E+02
 -.871873377E+02 -.871873377E+02 -.871792225E+02 -.871650163E+02 -.871463273E+02 -.871244465E+02 -.871004256E+02 -.870751397E+02 -.870493372E+02 -.870236799E+02 -.869987763E+02 -.869752097E+02 -.869535616E+02 -.869344330E+02 -.869184626E+02 -.869063447E+02 -.868988446E+02 -.868968145E+02 -.869012070E+02 -.869130882E+02 -.869336497E+02 -.869642167E+02 -.870062547E+02 -.870613695E+02 -.871313022E+02 -.872179151E+02 -.873231655E+02 -.874490675E+02 -.875976348E+02 -.877708056E+02 -.879703453E+02 -.881977267E+02 -.884539892E+02 -.887395822E+02 -.890541989E+02 -.893966171E+02 -.897645603E+02 -.901546012E+02 -.905621196E+02 -.909813193E+02 -.914052899E+02 -.918260844E+02 -.922347875E+02 -.926215822E+02 -.929758760E+02 -.932865918E+02 -.935427153E+02 -.937341126E+02 -.938525180E+02 -.938924971E+02 -.938521506E+02 -.937333736E+02 -.935415956E+02 -.932850769E+02 -.929739454E+02 -.926192091E+02 -.922319392E+02 -.918227233E+02 -.914013759E+02 -.909768121E+02 -.905569812E+02 -.901487975E+02 -.897580621E+02 -.893894004E+02 -.890462444E+02 -.887308746E+02 -.884445169E+02 -.881874804E+02 -.879593179E+02 -.877589912E+02 -.875850285E+02 -.874356654E+02 -.873089639E+02 -.872029108E+02 -.871154927E+02 -.870447525E+02 -.869888291E+02 -.869459826E+02 -.869146090E+02 -.868932458E+02 -.868805714E+02 -.868753997E+02 -.868766718E+02 -.868834446E+02 -.868948791E+02 -.869102266E+02 -.869288150E+02 -.869500342E+02 -.869733205E+02 -.869981405E+02 -.870239730E+02 -.870502889E+02 -.870765288E+02 -.871020757E+02 -.871262225E+02 -.871481326E+02 -.871667911E+02 -.871809423E+02 -.871890128E+02 -.871890128E+02
 -.872298542E+02 -.872298542E+02 -.872243623E+02 -.872148468E+02 -.872025017E+02 -.871883117E+02 -.871731051E+02 -.871575955E+02 -.871424166E+02 -.871281494E+02 -.871153458E+02 -.871045479E+02 -.870963047E+02 -.870911868E+02 -.870897986E+02 -.870927899E+02 -.871008658E+02 -.871147950E+02 -.871354174E+02 -.871636488E+02 -.872004845E+02 -.872469993E+02 -.873043435E+02 -.873737355E+02 -.874564467E+02 -.875537810E+02 -.876670441E+02 -.877975042E+02 -.879463412E+02 -.881145839E+02 -.883030363E+02 -.885121928E+02 -.887421465E+02 -.889924929E+02 -.892622382E+02 -.895497170E+02 -.898525314E+02 -.901675170E+02 -.904907429E+02 -.908175459E+02 -.911425931E+02 -.914599690E+02 -.917632801E+02 -.920457861E+02 -.923005730E+02 -.925207942E+02 -.926999928E+02 -.928324967E+02 -.929138450E+02 -.929411764E+02 -.929135029E+02 -.928318084E+02 -.926989505E+02 -.925193858E+02 -.922987820E+02 -.920435919E+02 -.917606585E+02 -.914568930E+02 -.911390341E+02 -.908134748E+02 -.904861318E+02 -.901623399E+02 -.898467654E+02 -.895433424E+02 -.892552385E+02 -.889848548E+02 -.887338593E+02 -.885032486E+02 -.882934289E+02 -.881043090E+02 -.879353957E+02 -.877858864E+02 -.876547532E+02 -.875408174E+02 -.874428119E+02 -.873594319E+02 -.872893753E+02 -.872313721E+02 -.871842064E+02 -.871467305E+02 -.871178735E+02 -.870966448E+02 -.870821349E+02 -.870735118E+02 -.870700172E+02 -.870709590E+02 -.870757043E+02 -.870836699E+02 -.870943124E+02 -.871071172E+02 -.871215854E+02 -.871372204E+02 -.871535103E+02 -.871699095E+02 -.871858151E+02 -.872005385E+02 -.872132715E+02 -.872230427E+02 -.872286643E+02 -.872286643E+02
 -.872687860E+02 -.872687860E+02 -.872656641E+02 -.872603705E+02 -.872537078E+02 -.872463663E+02 -.872389529E+02 -.872320154E+02 -.872260616E+02 -.872215761E+02 -.872190340E+02 -.872189129E+02 -.872217026E+02 -.872279141E+02 -.872380866E+02 -.872527942E+02 -.872726503E+02 -.872983114E+02 -.873304793E+02 -.873699012E+02 -.874173675E+02 -.874737074E+02 -.875397806E+02 -.876164656E+02 -.877046431E+02 -.878051741E+02 -.879188722E+02 -.880464702E+02 -.881885788E+02 -.883456410E+02 -.885178795E+02 -.887052412E+02 -.889073398E+02 -.891234011E+02 -.893522130E+02 -.895920870E+02 -.898408345E+02 -.900957618E+02 -.903536864E+02 -.906109756E+02 -.908636048E+02 -.911072363E+02 -.913373156E+02 -.915491874E+02 -.917382351E+02 -.919000452E+02 -.920305972E+02 -.921264679E+02 -.921850325E+02 -.922046371E+02 -.921847154E+02 -.921258307E+02 -.920296336E+02 -.918987459E+02 -.917365878E+02 -.915471772E+02 -.913349251E+02 -.911044465E+02 -.908603956E+02 -.906073268E+02 -.903495784E+02 -.900911759E+02 -.898357541E+02 -.895864975E+02 -.893461021E+02 -.891167589E+02 -.889001585E+02 -.886975151E+02 -.885096050E+02 -.883368161E+02 -.881792032E+02 -.880365451E+02 -.879084003E+02 -.877941594E+02 -.876930913E+02 -.876043839E+02 -.875271779E+02 -.874605947E+02 -.874037583E+02 -.873558119E+02 -.873159296E+02 -.872833253E+02 -.872572569E+02 -.872370292E+02 -.872219933E+02 -.872115453E+02 -.872051230E+02 -.872022016E+02 -.872022877E+02 -.872049131E+02 -.872096265E+02 -.872159853E+02 -.872235443E+02 -.872318438E+02 -.872403949E+02 -.872486622E+02 -.872560425E+02 -.872618393E+02 -.872652308E+02 -.872652308E+02
 -.873035825E+02 -.873035825E+02 -.873025508E+02 -.873009663E+02 -.872992718E+02 -.872978821E+02 -.872971931E+02 -.872975889E+02 -.872994489E+02 -.873031539E+02 -.873090918E+02 -.873176624E+02 -.873292820E+02 -.873443869E+02 -.873634364E+02 -.873869148E+02 -.874153327E+02 -.874492272E+02 -.874891606E+02 -.875357175E+02 -.875894999E+02 -.876511211E+02 -.877211953E+02 -.878003259E+02 -.878890894E+02 -.879880168E+02 -.880975706E+02 -.882181182E+02 -.883499024E+02 -.884930085E+02 -.886473300E+02 -.888125329E+02 -.889880223E+02 -.891729114E+02 -.893659970E+02 -.895657434E+02 -.897702763E+02 -.899773908E+02 -.901845723E+02 -.903890322E+02 -.905877575E+02 -.907775745E+02 -.909552234E+02 -.911174468E+02 -.912610872E+02 -.913831954E+02 -.914811435E+02 -.915527383E+02 -.915963258E+02 -.916108753E+02 -.915960363E+02 -.915521572E+02 -.914802662E+02 -.913820153E+02 -.912595958E+02 -.911156337E+02 -.909530768E+02 -.907750816E+02 -.905849050E+02 -.903858065E+02 -.901809604E+02 -.899733806E+02 -.897658566E+02 -.895609048E+02 -.893607318E+02 -.891672134E+02 -.889818874E+02 -.888059588E+02 -.886403161E+02 -.884855560E+02 -.883420142E+02 -.882097988E+02 -.880888263E+02 -.879788555E+02 -.878795209E+02 -.877903617E+02 -.877108491E+02 -.876404088E+02 -.875784399E+02 -.875243308E+02 -.874774717E+02 -.874372639E+02 -.874031270E+02 -.873745035E+02 -.873508619E+02 -.873316975E+02 -.873165333E+02 -.873049180E+02 -.872964243E+02 -.872906461E+02 -.872871945E+02 -.872856937E+02 -.872857755E+02 -.872870736E+02 -.872892167E+02 -.872918206E+02 -.872944793E+02 -.872967542E+02 -.872981623E+02 -.872981623E+02
 -.873339757E+02 -.873339757E+02 -.873347452E+02 -.873363451E+02 -.873388947E+02 -.873425586E+02 -.873475370E+02 -.873540592E+02 -.873623794E+02 -.873727743E+02 -.873855417E+02 -.874009994E+02 -.874194848E+02 -.874413545E+02 -.874669839E+02 -.874967662E+02 -.875311108E+02 -.875704411E+02 -.876151916E+02 -.876658032E+02 -.877227175E+02 -.877863695E+02 -.878571783E+02 -.879355360E+02 -.880217943E+02 -.881162493E+02 -.882191237E+02 -.883305474E+02 -.884505367E+02 -.885789722E+02 -.887155766E+02 -.888598932E+02 -.890112669E+02 -.891688279E+02 -.893314810E+02 -.894979003E+02 -.896665327E+02 -.898356093E+02 -.900031660E+02 -.901670737E+02 -.903250780E+02 -.904748468E+02 -.906140262E+02 -.907403024E+02 -.908514688E+02 -.909454961E+02 -.910206022E+02 -.910753188E+02 -.911085497E+02 -.911196171E+02 -.911082912E+02 -.910748004E+02 -.910198209E+02 -.909444476E+02 -.908501475E+02 -.907387017E+02 -.906121387E+02 -.904726645E+02 -.903225927E+02 -.901642773E+02 -.900000507E+02 -.898321682E+02 -.896627597E+02 -.894937904E+02 -.893270307E+02 -.891640353E+02 -.890061314E+02 -.888544161E+02 -.887097607E+02 -.885728221E+02 -.884440587E+02 -.883237495E+02 -.882120157E+02 -.881088430E+02 -.880141033E+02 -.879275760E+02 -.878489671E+02 -.877779274E+02 -.877140671E+02 -.876569697E+02 -.876062031E+02 -.875613286E+02 -.875219084E+02 -.874875113E+02 -.874577170E+02 -.874321192E+02 -.874103278E+02 -.873919696E+02 -.873766894E+02 -.873641496E+02 -.873540298E+02 -.873460268E+02 -.873398531E+02 -.873352370E+02 -.873319226E+02 -.873296698E+02 -.873282561E+02 -.873274794E+02 -.873271629E+02 -.873271629E+02
 -.873599266E+02 -.873599266E+02 -.873622133E+02 -.873664844E+02 -.873725765E+02 -.873804319E+02 -.873900747E+02 -.874015922E+02 -.874151217E+02 -.874308409E+02 -.874489598E+02 -.874697158E+02 -.874933688E+02 -.875201978E+02 -.875504976E+02 -.875845759E+02 -.876227495E+02 -.876653412E+02 -.877126752E+02 -.877650723E+02 -.878228440E+02 -.878862851E+02 -.879556662E+02 -.880312238E+02 -.881131496E+02 -.882015791E+02 -.882965784E+02 -.883981302E+02 -.885061200E+02 -.886203214E+02 -.887403827E+02 -.888658142E+02 -.889959777E+02 -.891300794E+02 -.892671656E+02 -.894061243E+02 -.895456908E+02 -.896844602E+02 -.898209054E+02 -.899534013E+02 -.900802552E+02 -.901997418E+02 -.903101431E+02 -.904097920E+02 -.904971175E+02 -.905706905E+02 -.906292686E+02 -.906718364E+02 -.906976415E+02 -.907062206E+02 -.906974171E+02 -.906713868E+02 -.906285920E+02 -.905697846E+02 -.904959790E+02 -.904084172E+02 -.903085279E+02 -.901978820E+02 -.900781467E+02 -.899510400E+02 -.898182879E+02 -.896815836E+02 -.895425533E+02 -.894027249E+02 -.892635047E+02 -.891261585E+02 -.889918000E+02 -.888613843E+02 -.887357068E+02 -.886154073E+02 -.885009773E+02 -.883927703E+02 -.882910146E+02 -.881958265E+02 -.881072254E+02 -.880251473E+02 -.879494591E+02 -.878799711E+02 -.878164493E+02 -.877586255E+02 -.877062073E+02 -.876588854E+02 -.876163412E+02 -.875782522E+02 -.875442969E+02 -.875141587E+02 -.874875292E+02 -.874641109E+02 -.874436193E+02 -.874257856E+02 -.874103583E+02 -.873971064E+02 -.873858220E+02 -.873763246E+02 -.873684669E+02 -.873621418E+02 -.873572934E+02 -.873539308E+02 -.873521475E+02 -.873521475E+02
 -.873815712E+02 -.873815712E+02 -.873851052E+02 -.873915635E+02 -.874005406E+02 -.874117867E+02 -.874251713E+02 -.874406556E+02 -.874582715E+02 -.874781054E+02 -.875002865E+02 -.875249773E+02 -.875523655E+02 -.875826586E+02 -.876160785E+02 -.876528565E+02 -.876932294E+02 -.877374343E+02 -.877857047E+02 -.878382648E+02 -.878953244E+02 -.879570722E+02 -.880236692E+02 -.880952414E+02 -.881718709E+02 -.882535877E+02 -.883403602E+02 -.884320857E+02 -.885285812E+02 -.886295740E+02 -.887346941E+02 -.888434667E+02 -.889553073E+02 -.890695193E+02 -.891852934E+02 -.893017117E+02 -.894177541E+02 -.895323100E+02 -.896441925E+02 -.897521582E+02 -.898549290E+02 -.899512182E+02 -.900397590E+02 -.901193342E+02 -.901888073E+02 -.902471531E+02 -.902934865E+02 -.903270888E+02 -.903474297E+02 -.903541839E+02 -.903472418E+02 -.903267126E+02 -.902929213E+02 -.902463978E+02 -.901878606E+02 -.901181946E+02 -.900384250E+02 -.899496885E+02 -.898532024E+02 -.897502341E+02 -.896420707E+02 -.895299910E+02 -.894152395E+02 -.892990038E+02 -.891823959E+02 -.890664370E+02 -.889520464E+02 -.888400348E+02 -.887311005E+02 -.886258296E+02 -.885246985E+02 -.884280792E+02 -.883362461E+02 -.882493843E+02 -.881675984E+02 -.880909221E+02 -.880193278E+02 -.879527354E+02 -.878910212E+02 -.878340263E+02 -.877815639E+02 -.877334259E+02 -.876893891E+02 -.876492207E+02 -.876126828E+02 -.875795366E+02 -.875495465E+02 -.875224837E+02 -.874981296E+02 -.874762799E+02 -.874567483E+02 -.874393722E+02 -.874240183E+02 -.874105905E+02 -.873990404E+02 -.873893805E+02 -.873817019E+02 -.873761980E+02 -.873731953E+02 -.873731953E+02
 -.873991695E+02 -.873991695E+02 -.874037020E+02 -.874119032E+02 -.874231656E+02 -.874370775E+02 -.874533767E+02 -.874719149E+02 -.874926317E+02 -.875155329E+02 -.875406755E+02 -.875681546E+02 -.875980939E+02 -.876306376E+02 -.876659439E+02 -.877041790E+02 -.877455123E+02 -.877901110E+02 -.878381359E+02 -.878897362E+02 -.879450443E+02 -.880041709E+02 -.880671991E+02 -.881341785E+02 -.882051191E+02 -.882799847E+02 -.883586868E+02 -.884410780E+02 -.885269460E+02 -.886160082E+02 -.887079069E+02 -.888022060E+02 -.888983889E+02 -.889958582E+02 -.890939377E+02 -.891918765E+02 -.892888559E+02 -.893839987E+02 -.894763811E+02 -.895650474E+02 -.896490266E+02 -.897273512E+02 -.897990773E+02 -.898633057E+02 -.899192028E+02 -.899660217E+02 -.900031210E+02 -.900299824E+02 -.900462249E+02 -.900516152E+02 -.900460749E+02 -.900296824E+02 -.900026709E+02 -.899654216E+02 -.899184527E+02 -.898624058E+02 -.897980282E+02 -.897261536E+02 -.896476818E+02 -.895635571E+02 -.894747479E+02 -.893822257E+02 -.892869473E+02 -.891898374E+02 -.890917745E+02 -.889935784E+02 -.888960013E+02 -.887997209E+02 -.887053361E+02 -.886133651E+02 -.885242458E+02 -.884383376E+02 -.883559251E+02 -.882772223E+02 -.882023789E+02 -.881314853E+02 -.880645797E+02 -.880016544E+02 -.879426615E+02 -.878875199E+02 -.878361203E+02 -.877883314E+02 -.877440041E+02 -.877029771E+02 -.876650808E+02 -.876301417E+02 -.875979865E+02 -.875684463E+02 -.875413611E+02 -.875165844E+02 -.874939894E+02 -.874734754E+02 -.874549764E+02 -.874384721E+02 -.874240016E+02 -.874116817E+02 -.874017303E+02 -.873944974E+02 -.873905062E+02 -.873905062E+02
 -.874130620E+02 -.874130620E+02 -.874183685E+02 -.874279139E+02 -.874409269E+02 -.874568628E+02 -.874753496E+02 -.874961477E+02 -.875191174E+02 -.875441956E+02 -.875713765E+02 -.876006972E+02 -.876322257E+02 -.876660522E+02 -.877022811E+02 -.877410244E+02 -.877823965E+02 -.878265091E+02 -.878734663E+02 -.879233600E+02 -.879762660E+02 -.880322387E+02 -.880913074E+02 -.881534711E+02 -.882186942E+02 -.882869021E+02 -.883579764E+02 -.884317509E+02 -.885080080E+02 -.885864755E+02 -.886668238E+02 -.887486650E+02 -.888315522E+02 -.889149806E+02 -.889983903E+02 -.890811702E+02 -.891626643E+02 -.892421792E+02 -.893189935E+02 -.893923690E+02 -.894615630E+02 -.895258420E+02 -.895844959E+02 -.896368532E+02 -.896822949E+02 -.897202695E+02 -.897503058E+02 -.897720240E+02 -.897851459E+02 -.897895016E+02 -.897850342E+02 -.897718009E+02 -.897499718E+02 -.897198255E+02 -.896817418E+02 -.896361926E+02 -.895837298E+02 -.895249727E+02 -.894605936E+02 -.893913031E+02 -.893178357E+02 -.892409347E+02 -.891613394E+02 -.890797722E+02 -.889969276E+02 -.889134630E+02 -.888299905E+02 -.887470717E+02 -.886652128E+02 -.885848622E+02 -.885064097E+02 -.884301864E+02 -.883564666E+02 -.882854697E+02 -.882173638E+02 -.881522692E+02 -.880902626E+02 -.880313814E+02 -.879756283E+02 -.879229757E+02 -.878733698E+02 -.878267356E+02 -.877829805E+02 -.877419985E+02 -.877036745E+02 -.876678881E+02 -.876345178E+02 -.876034454E+02 -.875745612E+02 -.875477694E+02 -.875229948E+02 -.875001914E+02 -.874793521E+02 -.874605225E+02 -.874438170E+02 -.874294410E+02 -.874177188E+02 -.874091308E+02 -.874043611E+02 -.874043611E+02
 -.874236329E+02 -.874236329E+02 -.874295154E+02 -.874400543E+02 -.874543499E+02 -.874717517E+02 -.874917995E+02 -.875141783E+02 -.875386834E+02 -.875651939E+02 -.875936513E+02 -.876240436E+02 -.876563924E+02 -.876907424E+02 -.877271539E+02 -.877656949E+02 -.878064361E+02 -.878494457E+02 -.878947845E+02 -.879425023E+02 -.879926336E+02 -.880451940E+02 -.881001765E+02 -.881575483E+02 -.882172471E+02 -.882791777E+02 -.883432099E+02 -.884091746E+02 -.884768628E+02 -.885460230E+02 -.886163604E+02 -.886875369E+02 -.887591713E+02 -.888308409E+02 -.889020845E+02 -.889724062E+02 -.890412801E+02 -.891081569E+02 -.891724711E+02 -.892336493E+02 -.892911196E+02 -.893443214E+02 -.893927157E+02 -.894357956E+02 -.894730968E+02 -.895042071E+02 -.895287758E+02 -.895465212E+02 -.895572374E+02 -.895607988E+02 -.895571636E+02 -.895463742E+02 -.895285564E+02 -.895039167E+02 -.894727372E+02 -.894353692E+02 -.893922256E+02 -.893437712E+02 -.892905137E+02 -.892329927E+02 -.891717698E+02 -.891074179E+02 -.890405111E+02 -.889716162E+02 -.889012835E+02 -.888300402E+02 -.887583836E+02 -.886867762E+02 -.886156421E+02 -.885453642E+02 -.884762822E+02 -.884086926E+02 -.883428486E+02 -.882789613E+02 -.882172012E+02 -.881577008E+02 -.881005569E+02 -.880458333E+02 -.879935645E+02 -.879437586E+02 -.878964005E+02 -.878514555E+02 -.878088728E+02 -.877685886E+02 -.877305300E+02 -.876946190E+02 -.876607760E+02 -.876289249E+02 -.875989979E+02 -.875709421E+02 -.875447266E+02 -.875203517E+02 -.874978609E+02 -.874773552E+02 -.874590121E+02 -.874431105E+02 -.874300615E+02 -.874204503E+02 -.874150895E+02 -.874150895E+02
 -.874312829E+02 -.874312829E+02 -.874375692E+02 -.874487987E+02 -.874639745E+02 -.874823651E+02 -.875034415E+02 -.875268295E+02 -.875522721E+02 -.875796013E+02 -.876087156E+02 -.876395627E+02 -.876721259E+02 -.877064135E+02 -.877424496E+02 -.877802676E+02 -.878199040E+02 -.878613936E+02 -.879047650E+02 -.879500374E+02 -.879972162E+02 -.880462909E+02 -.880972315E+02 -.881499860E+02 -.882044781E+02 -.882606047E+02 -.883182339E+02 -.883772040E+02 -.884373211E+02 -.884983593E+02 -.885600600E+02 -.886221322E+02 -.886842537E+02 -.887460728E+02 -.888072105E+02 -.888672646E+02 -.889258129E+02 -.889824191E+02 -.890366378E+02 -.890880212E+02 -.891361259E+02 -.891805201E+02 -.892207910E+02 -.892565527E+02 -.892874530E+02 -.893131808E+02 -.893334721E+02 -.893481154E+02 -.893569565E+02 -.893599016E+02 -.893569195E+02 -.893480419E+02 -.893333634E+02 -.893130387E+02 -.892872799E+02 -.892563516E+02 -.892205657E+02 -.891802751E+02 -.891358666E+02 -.890877537E+02 -.890363691E+02 -.889821572E+02 -.889255668E+02 -.888670444E+02 -.888070275E+02 -.887459394E+02 -.886841838E+02 -.886221409E+02 -.885601638E+02 -.884985764E+02 -.884376711E+02 -.883777083E+02 -.883189156E+02 -.882614885E+02 -.882055905E+02 -.881513553E+02 -.880988873E+02 -.880482646E+02 -.879995403E+02 -.879527449E+02 -.879078896E+02 -.878649678E+02 -.878239588E+02 -.877848303E+02 -.877475419E+02 -.877120482E+02 -.876783032E+02 -.876462646E+02 -.876158993E+02 -.875871897E+02 -.875601414E+02 -.875347938E+02 -.875112320E+02 -.874896025E+02 -.874701345E+02 -.874531654E+02 -.874391750E+02 -.874288304E+02 -.874230428E+02 -.874230428E+02
 -.874364077E+02 -.874364077E+02 -.874429513E+02 -.874546134E+02 -.874703285E+02 -.874893061E+02 -.875109662E+02 -.875348893E+02 -.875607780E+02 -.875884273E+02 -.876177017E+02 -.876485166E+02 -.876808248E+02 -.877146052E+02 -.877498539E+02 -.877865768E+02 -.878247845E+02 -.878644866E+02 -.879056884E+02 -.879483870E+02 -.879925684E+02 -.880382049E+02 -.880852526E+02 -.881336497E+02 -.881833141E+02 -.882341422E+02 -.882860076E+02 -.883387600E+02 -.883922247E+02 -.884462022E+02 -.885004682E+02 -.885547748E+02 -.886088512E+02 -.886624055E+02 -.887151269E+02 -.887666886E+02 -.888167514E+02 -.888649673E+02 -.889109838E+02 -.889544494E+02 -.889950178E+02 -.890323539E+02 -.890661394E+02 -.890960774E+02 -.891218986E+02 -.891433657E+02 -.891602779E+02 -.891724749E+02 -.891798399E+02 -.891823021E+02 -.891798378E+02 -.891724715E+02 -.891602745E+02 -.891433643E+02 -.891219021E+02 -.890960893E+02 -.890661639E+02 -.890323964E+02 -.889950840E+02 -.889545462E+02 -.889111191E+02 -.888651497E+02 -.888169909E+02 -.887669959E+02 -.887155140E+02 -.886628858E+02 -.886094393E+02 -.885554864E+02 -.885013205E+02 -.884472140E+02 -.883934163E+02 -.883401531E+02 -.882876256E+02 -.882360101E+02 -.881854585E+02 -.881360987E+02 -.880880358E+02 -.880413530E+02 -.879961132E+02 -.879523607E+02 -.879101229E+02 -.878694127E+02 -.878302307E+02 -.877925674E+02 -.877564065E+02 -.877217280E+02 -.876885120E+02 -.876567430E+02 -.876264155E+02 -.875975405E+02 -.875701537E+02 -.875443257E+02 -.875201751E+02 -.874978853E+02 -.874777254E+02 -.874600785E+02 -.874454767E+02 -.874346476E+02 -.874285746E+02 -.874285746E+02
 -.874393843E+02 -.874393843E+02 -.874460616E+02 -.874579403E+02 -.874739104E+02 -.874931417E+02 -.875150185E+02 -.875390890E+02 -.875650258E+02 -.875925962E+02 -.876216381E+02 -.876520422E+02 -.876837375E+02 -.877166800E+02 -.877508441E+02 -.877862149E+02 -.878227833E+02 -.878605406E+02 -.878994753E+02 -.879395693E+02 -.879807957E+02 -.880231166E+02 -.880664806E+02 -.881108218E+02 -.881560577E+02 -.882020891E+02 -.882487982E+02 -.882960490E+02 -.883436861E+02 -.883915355E+02 -.884394048E+02 -.884870837E+02 -.885343453E+02 -.885809479E+02 -.886266365E+02 -.886711455E+02 -.887142012E+02 -.887555251E+02 -.887948372E+02 -.888318595E+02 -.888663202E+02 -.888979574E+02 -.889265233E+02 -.889517883E+02 -.889735441E+02 -.889916083E+02 -.890058267E+02 -.890160765E+02 -.890222686E+02 -.890243488E+02 -.890222992E+02 -.890161385E+02 -.890059215E+02 -.889917382E+02 -.889737122E+02 -.889519984E+02 -.889267801E+02 -.888982663E+02 -.888666876E+02 -.888322928E+02 -.887953445E+02 -.887561158E+02 -.887148854E+02 -.886719346E+02 -.886275430E+02 -.885819854E+02 -.885355288E+02 -.884884293E+02 -.884409301E+02 -.883932594E+02 -.883456289E+02 -.882982325E+02 -.882512458E+02 -.882048255E+02 -.881591092E+02 -.881142159E+02 -.880702462E+02 -.880272835E+02 -.879853944E+02 -.879446304E+02 -.879050289E+02 -.878666154E+02 -.878294049E+02 -.877934044E+02 -.877586153E+02 -.877250366E+02 -.876926683E+02 -.876615159E+02 -.876315956E+02 -.876029411E+02 -.875756115E+02 -.875497024E+02 -.875253586E+02 -.875027915E+02 -.874823008E+02 -.874643030E+02 -.874493676E+02 -.874382648E+02 -.874320266E+02 -.874320266E+02
 -.874405611E+02 -.874405611E+02 -.874472699E+02 -.874591870E+02 -.874751783E+02 -.874943907E+02 -.875161862E+02 -.875400917E+02 -.875657590E+02 -.875929355E+02 -.876214398E+02 -.876511440E+02 -.876819590E+02 -.877138238E+02 -.877466960E+02 -.877805455E+02 -.878153485E+02 -.878510834E+02 -.878877267E+02 -.879252505E+02 -.879636199E+02 -.880027912E+02 -.880427099E+02 -.880833098E+02 -.881245118E+02 -.881662230E+02 -.882083362E+02 -.882507299E+02 -.882932679E+02 -.883357995E+02 -.883781603E+02 -.884201728E+02 -.884616473E+02 -.885023837E+02 -.885421725E+02 -.885807974E+02 -.886180371E+02 -.886536676E+02 -.886874653E+02 -.887192095E+02 -.887486852E+02 -.887756865E+02 -.888000191E+02 -.888215037E+02 -.888399784E+02 -.888553014E+02 -.888673535E+02 -.888760398E+02 -.888812914E+02 -.888830667E+02 -.888813520E+02 -.888761619E+02 -.888675386E+02 -.888555519E+02 -.888402975E+02 -.888218954E+02 -.888004882E+02 -.887762387E+02 -.887493272E+02 -.887199487E+02 -.886883103E+02 -.886546277E+02 -.886191229E+02 -.885820204E+02 -.885435453E+02 -.885039200E+02 -.884633623E+02 -.884220825E+02 -.883802822E+02 -.883381524E+02 -.882958719E+02 -.882536065E+02 -.882115082E+02 -.881697145E+02 -.881283484E+02 -.880875181E+02 -.880473176E+02 -.880078268E+02 -.879691123E+02 -.879312284E+02 -.878942181E+02 -.878581144E+02 -.878229420E+02 -.877887191E+02 -.877554600E+02 -.877231776E+02 -.876918869E+02 -.876616094E+02 -.876323779E+02 -.876042435E+02 -.875772837E+02 -.875516128E+02 -.875273954E+02 -.875048635E+02 -.874843386E+02 -.874662602E+02 -.874512223E+02 -.874400217E+02 -.874337187E+02 -.874337187E+02
 -.874402531E+02 -.874402531E+02 -.874469101E+02 -.874587206E+02 -.874745439E+02 -.874935179E+02 -.875149938E+02 -.875384864E+02 -.875636350E+02 -.875901735E+02 -.876179074E+02 -.876466955E+02 -.876764357E+02 -.877070542E+02 -.877384968E+02 -.877707220E+02 -.878036958E+02 -.878373872E+02 -.878717650E+02 -.879067951E+02 -.879424380E+02 -.879786474E+02 -.880153687E+02 -.880525378E+02 -.880900805E+02 -.881279118E+02 -.881659355E+02 -.882040440E+02 -.882421189E+02 -.882800305E+02 -.883176388E+02 -.883547942E+02 -.883913384E+02 -.884271054E+02 -.884619231E+02 -.884956147E+02 -.885280007E+02 -.885589002E+02 -.885881339E+02 -.886155254E+02 -.886409039E+02 -.886641061E+02 -.886849790E+02 -.887033813E+02 -.887191863E+02 -.887322829E+02 -.887425781E+02 -.887499980E+02 -.887544890E+02 -.887560188E+02 -.887545768E+02 -.887501745E+02 -.887428448E+02 -.887326423E+02 -.887196416E+02 -.887039366E+02 -.886856391E+02 -.886648769E+02 -.886417920E+02 -.886165385E+02 -.885892804E+02 -.885601896E+02 -.885294434E+02 -.884972223E+02 -.884637081E+02 -.884290814E+02 -.883935202E+02 -.883571978E+02 -.883202812E+02 -.882829301E+02 -.882452953E+02 -.882075180E+02 -.881697291E+02 -.881320483E+02 -.880945843E+02 -.880574342E+02 -.880206841E+02 -.879844086E+02 -.879486720E+02 -.879135286E+02 -.878790237E+02 -.878451943E+02 -.878120714E+02 -.877796806E+02 -.877480451E+02 -.877171878E+02 -.876871348E+02 -.876579194E+02 -.876295869E+02 -.876022014E+02 -.875758541E+02 -.875506729E+02 -.875268364E+02 -.875045910E+02 -.874842722E+02 -.874663333E+02 -.874513822E+02 -.874402282E+02 -.874339436E+02 -.874339436E+02
 -.874387397E+02 -.874387397E+02 -.874452781E+02 -.874568660E+02 -.874723707E+02 -.874909325E+02 -.875119014E+02 -.875347881E+02 -.875592259E+02 -.875849412E+02 -.876117313E+02 -.876394461E+02 -.876679747E+02 -.876972344E+02 -.877271626E+02 -.877577101E+02 -.877888355E+02 -.878205020E+02 -.878526733E+02 -.878853115E+02 -.879183754E+02 -.879518181E+02 -.879855865E+02 -.880196204E+02 -.880538511E+02 -.880882019E+02 -.881225872E+02 -.881569128E+02 -.881910758E+02 -.882249652E+02 -.882584621E+02 -.882914405E+02 -.883237680E+02 -.883553071E+02 -.883859159E+02 -.884154497E+02 -.884437620E+02 -.884707065E+02 -.884961385E+02 -.885199164E+02 -.885419035E+02 -.885619699E+02 -.885799939E+02 -.885958637E+02 -.886094791E+02 -.886207527E+02 -.886296113E+02 -.886359969E+02 -.886398674E+02 -.886411977E+02 -.886399794E+02 -.886362217E+02 -.886299505E+02 -.886212087E+02 -.886100551E+02 -.885965638E+02 -.885808230E+02 -.885629337E+02 -.885430087E+02 -.885211703E+02 -.884975497E+02 -.884722842E+02 -.884455165E+02 -.884173923E+02 -.883880589E+02 -.883576638E+02 -.883263527E+02 -.882942685E+02 -.882615502E+02 -.882283309E+02 -.881947380E+02 -.881608914E+02 -.881269032E+02 -.880928774E+02 -.880589093E+02 -.880250851E+02 -.879914824E+02 -.879581700E+02 -.879252084E+02 -.878926501E+02 -.878605404E+02 -.878289185E+02 -.877978184E+02 -.877672708E+02 -.877373047E+02 -.877079499E+02 -.876792405E+02 -.876512181E+02 -.876239373E+02 -.875974715E+02 -.875719212E+02 -.875474242E+02 -.875241681E+02 -.875024079E+02 -.874824867E+02 -.874648642E+02 -.874501525E+02 -.874391622E+02 -.874329634E+02 -.874329634E+02
 -.874362646E+02 -.874362646E+02 -.874426316E+02 -.874539060E+02 -.874689745E+02 -.874869892E+02 -.875073069E+02 -.875294406E+02 -.875530230E+02 -.875777782E+02 -.876034990E+02 -.876300306E+02 -.876572564E+02 -.876850881E+02 -.877134575E+02 -.877423101E+02 -.877716001E+02 -.878012868E+02 -.878313311E+02 -.878616935E+02 -.878923321E+02 -.879232014E+02 -.879542508E+02 -.879854242E+02 -.880166594E+02 -.880478874E+02 -.880790327E+02 -.881100130E+02 -.881407396E+02 -.881711173E+02 -.882010452E+02 -.882304174E+02 -.882591232E+02 -.882870481E+02 -.883140750E+02 -.883400849E+02 -.883649582E+02 -.883885759E+02 -.884108206E+02 -.884315781E+02 -.884507385E+02 -.884681975E+02 -.884838581E+02 -.884976311E+02 -.885094367E+02 -.885192057E+02 -.885268801E+02 -.885324139E+02 -.885357740E+02 -.885369405E+02 -.885359071E+02 -.885326808E+02 -.885272824E+02 -.885197458E+02 -.885101177E+02 -.884984570E+02 -.884848337E+02 -.884693285E+02 -.884520311E+02 -.884330398E+02 -.884124595E+02 -.883904010E+02 -.883669796E+02 -.883423133E+02 -.883165224E+02 -.882897272E+02 -.882620478E+02 -.882336024E+02 -.882045063E+02 -.881748713E+02 -.881448043E+02 -.881144074E+02 -.880837765E+02 -.880530015E+02 -.880221653E+02 -.879913442E+02 -.879606076E+02 -.879300181E+02 -.878996315E+02 -.878694976E+02 -.878396606E+02 -.878101597E+02 -.877810306E+02 -.877523067E+02 -.877240208E+02 -.876962073E+02 -.876689055E+02 -.876421630E+02 -.876160406E+02 -.875906181E+02 -.875660022E+02 -.875423365E+02 -.875198138E+02 -.874986930E+02 -.874793195E+02 -.874621529E+02 -.874478015E+02 -.874370683E+02 -.874310090E+02 -.874310090E+02
 -.874330374E+02 -.874330374E+02 -.874391924E+02 -.874500835E+02 -.874646258E+02 -.874819913E+02 -.875015494E+02 -.875228210E+02 -.875454428E+02 -.875691400E+02 -.875937050E+02 -.876189809E+02 -.876448483E+02 -.876712158E+02 -.876980119E+02 -.877251791E+02 -.877526688E+02 -.877804382E+02 -.878084470E+02 -.878366554E+02 -.878650222E+02 -.878935038E+02 -.879220528E+02 -.879506177E+02 -.879791422E+02 -.880075651E+02 -.880358197E+02 -.880638346E+02 -.880915333E+02 -.881188343E+02 -.881456521E+02 -.881718974E+02 -.881974774E+02 -.882222969E+02 -.882462589E+02 -.882692652E+02 -.882912177E+02 -.883120192E+02 -.883315740E+02 -.883497897E+02 -.883665772E+02 -.883818528E+02 -.883955380E+02 -.884075617E+02 -.884178598E+02 -.884263772E+02 -.884330674E+02 -.884378941E+02 -.884408307E+02 -.884418616E+02 -.884409817E+02 -.884381968E+02 -.884335235E+02 -.884269888E+02 -.884186301E+02 -.884084944E+02 -.883966378E+02 -.883831250E+02 -.883680282E+02 -.883514263E+02 -.883334042E+02 -.883140515E+02 -.882934618E+02 -.882717315E+02 -.882489586E+02 -.882252423E+02 -.882006814E+02 -.881753741E+02 -.881494165E+02 -.881229020E+02 -.880959212E+02 -.880685605E+02 -.880409019E+02 -.880130229E+02 -.879849957E+02 -.879568874E+02 -.879287596E+02 -.879006686E+02 -.878726657E+02 -.878447972E+02 -.878171053E+02 -.877896284E+02 -.877624024E+02 -.877354620E+02 -.877088420E+02 -.876825798E+02 -.876567179E+02 -.876313079E+02 -.876064142E+02 -.875821208E+02 -.875585378E+02 -.875358116E+02 -.875141369E+02 -.874937725E+02 -.874750618E+02 -.874584587E+02 -.874445619E+02 -.874341585E+02 -.874282810E+02 -.874282810E+02
 -.874292359E+02 -.874292359E+02 -.874351485E+02 -.874456042E+02 -.874595537E+02 -.874761949E+02 -.874949148E+02 -.875152464E+02 -.875368339E+02 -.875594072E+02 -.875827607E+02 -.876067379E+02 -.876312189E+02 -.876561111E+02 -.876813416E+02 -.877068513E+02 -.877325906E+02 -.877585159E+02 -.877845866E+02 -.878107636E+02 -.878370071E+02 -.878632758E+02 -.878895259E+02 -.879157105E+02 -.879417789E+02 -.879676769E+02 -.879933460E+02 -.880187242E+02 -.880437454E+02 -.880683402E+02 -.880924359E+02 -.881159570E+02 -.881388257E+02 -.881609626E+02 -.881822870E+02 -.882027178E+02 -.882221741E+02 -.882405761E+02 -.882578458E+02 -.882739075E+02 -.882886892E+02 -.883021227E+02 -.883141448E+02 -.883246979E+02 -.883337307E+02 -.883411986E+02 -.883470646E+02 -.883512992E+02 -.883538816E+02 -.883547990E+02 -.883540475E+02 -.883516317E+02 -.883475651E+02 -.883418694E+02 -.883345747E+02 -.883257187E+02 -.883153468E+02 -.883035111E+02 -.882902698E+02 -.882756871E+02 -.882598318E+02 -.882427768E+02 -.882245984E+02 -.882053756E+02 -.881851889E+02 -.881641201E+02 -.881422511E+02 -.881196634E+02 -.880964372E+02 -.880726513E+02 -.880483818E+02 -.880237022E+02 -.879986828E+02 -.879733902E+02 -.879478872E+02 -.879222323E+02 -.878964804E+02 -.878706817E+02 -.878448829E+02 -.878191267E+02 -.877934528E+02 -.877678980E+02 -.877424979E+02 -.877172870E+02 -.876923012E+02 -.876675793E+02 -.876431658E+02 -.876191141E+02 -.875954911E+02 -.875723824E+02 -.875498996E+02 -.875281895E+02 -.875074457E+02 -.874879240E+02 -.874699619E+02 -.874540035E+02 -.874406327E+02 -.874306147E+02 -.874249513E+02 -.874249513E+02
 -.874250092E+02 -.874250092E+02 -.874306574E+02 -.874406400E+02 -.874539495E+02 -.874698134E+02 -.874876408E+02 -.875069798E+02 -.875274853E+02 -.875488939E+02 -.875710044E+02 -.875936628E+02 -.876167505E+02 -.876401751E+02 -.876638636E+02 -.876877569E+02 -.877118052E+02 -.877359651E+02 -.877601966E+02 -.877844618E+02 -.878087229E+02 -.878329412E+02 -.878570764E+02 -.878810859E+02 -.879049244E+02 -.879285439E+02 -.879518933E+02 -.879749186E+02 -.879975630E+02 -.880197669E+02 -.880414687E+02 -.880626045E+02 -.880831088E+02 -.881029152E+02 -.881219565E+02 -.881401652E+02 -.881574746E+02 -.881738189E+02 -.881891339E+02 -.882033577E+02 -.882164315E+02 -.882282997E+02 -.882389110E+02 -.882482187E+02 -.882561811E+02 -.882627622E+02 -.882679321E+02 -.882716672E+02 -.882739505E+02 -.882747719E+02 -.882741283E+02 -.882720234E+02 -.882684682E+02 -.882634802E+02 -.882570837E+02 -.882493095E+02 -.882401941E+02 -.882297799E+02 -.882181144E+02 -.882052496E+02 -.881912417E+02 -.881761505E+02 -.881600384E+02 -.881429704E+02 -.881250130E+02 -.881062337E+02 -.880867008E+02 -.880664820E+02 -.880456448E+02 -.880242553E+02 -.880023779E+02 -.879800751E+02 -.879574071E+02 -.879344312E+02 -.879112019E+02 -.878877704E+02 -.878641851E+02 -.878404910E+02 -.878167300E+02 -.877929415E+02 -.877691622E+02 -.877454273E+02 -.877217708E+02 -.876982271E+02 -.876748318E+02 -.876516243E+02 -.876286498E+02 -.876059625E+02 -.875836298E+02 -.875617378E+02 -.875403976E+02 -.875197544E+02 -.874999987E+02 -.874813806E+02 -.874642287E+02 -.874489742E+02 -.874361818E+02 -.874265905E+02 -.874211653E+02 -.874211653E+02
 -.874204806E+02 -.874204806E+02 -.874258492E+02 -.874353335E+02 -.874479710E+02 -.874630230E+02 -.874799231E+02 -.874982373E+02 -.875176333E+02 -.875378564E+02 -.875587115E+02 -.875800486E+02 -.876017517E+02 -.876237300E+02 -.876459116E+02 -.876682380E+02 -.876906602E+02 -.877131357E+02 -.877356257E+02 -.877580939E+02 -.877805045E+02 -.878028217E+02 -.878250086E+02 -.878470267E+02 -.878688355E+02 -.878903927E+02 -.879116534E+02 -.879325709E+02 -.879530960E+02 -.879731780E+02 -.879927640E+02 -.880118001E+02 -.880302311E+02 -.880480011E+02 -.880650539E+02 -.880813335E+02 -.880967844E+02 -.881113520E+02 -.881249836E+02 -.881376281E+02 -.881492373E+02 -.881597657E+02 -.881691713E+02 -.881774160E+02 -.881844659E+02 -.881902917E+02 -.881948692E+02 -.881981793E+02 -.882002080E+02 -.882009474E+02 -.882003948E+02 -.881985535E+02 -.881954323E+02 -.881910454E+02 -.881854128E+02 -.881785594E+02 -.881705151E+02 -.881613145E+02 -.881509962E+02 -.881396031E+02 -.881271810E+02 -.881137792E+02 -.880994491E+02 -.880842444E+02 -.880682201E+02 -.880514325E+02 -.880339382E+02 -.880157942E+02 -.879970570E+02 -.879777823E+02 -.879580248E+02 -.879378379E+02 -.879172728E+02 -.878963791E+02 -.878752041E+02 -.878537925E+02 -.878321870E+02 -.878104275E+02 -.877885520E+02 -.877665961E+02 -.877445941E+02 -.877225787E+02 -.877005826E+02 -.876786390E+02 -.876567830E+02 -.876350535E+02 -.876134957E+02 -.875921635E+02 -.875711240E+02 -.875504621E+02 -.875302873E+02 -.875107415E+02 -.874920102E+02 -.874743359E+02 -.874580363E+02 -.874435266E+02 -.874313497E+02 -.874222143E+02 -.874170446E+02 -.874170446E+02
 -.874157511E+02 -.874157511E+02 -.874208306E+02 -.874298007E+02 -.874417470E+02 -.874559669E+02 -.874719207E+02 -.874891940E+02 -.875074689E+02 -.875265012E+02 -.875461031E+02 -.875661297E+02 -.875864687E+02 -.876070318E+02 -.876277490E+02 -.876485633E+02 -.876694270E+02 -.876902988E+02 -.877111418E+02 -.877319213E+02 -.877526039E+02 -.877731564E+02 -.877935453E+02 -.878137357E+02 -.878336917E+02 -.878533758E+02 -.878727488E+02 -.878917699E+02 -.879103970E+02 -.879285862E+02 -.879462925E+02 -.879634702E+02 -.879800726E+02 -.879960525E+02 -.880113629E+02 -.880259569E+02 -.880397881E+02 -.880528115E+02 -.880649831E+02 -.880762609E+02 -.880866050E+02 -.880959780E+02 -.881043454E+02 -.881116760E+02 -.881179420E+02 -.881231196E+02 -.881271888E+02 -.881301341E+02 -.881319443E+02 -.881326127E+02 -.881321374E+02 -.881305210E+02 -.881277706E+02 -.881238981E+02 -.881189197E+02 -.881128558E+02 -.881057309E+02 -.880975735E+02 -.880884153E+02 -.880782914E+02 -.880672398E+02 -.880553011E+02 -.880425178E+02 -.880289345E+02 -.880145970E+02 -.879995521E+02 -.879838473E+02 -.879675303E+02 -.879506488E+02 -.879332500E+02 -.879153803E+02 -.878970851E+02 -.878784086E+02 -.878593935E+02 -.878400807E+02 -.878205095E+02 -.878007173E+02 -.877807397E+02 -.877606108E+02 -.877403630E+02 -.877200277E+02 -.876996355E+02 -.876792173E+02 -.876588048E+02 -.876384323E+02 -.876181377E+02 -.875979652E+02 -.875779678E+02 -.875582114E+02 -.875387789E+02 -.875197768E+02 -.875013427E+02 -.874836557E+02 -.874669492E+02 -.874515279E+02 -.874377894E+02 -.874262522E+02 -.874175922E+02 -.874126895E+02 -.874126895E+02
 -.874109021E+02 -.874109021E+02 -.874156874E+02 -.874241352E+02 -.874353811E+02 -.874487602E+02 -.874637608E+02 -.874799898E+02 -.874971447E+02 -.875149927E+02 -.875333545E+02 -.875520912E+02 -.875710949E+02 -.875902806E+02 -.876095808E+02 -.876289404E+02 -.876483136E+02 -.876676608E+02 -.876869468E+02 -.877061390E+02 -.877252064E+02 -.877441182E+02 -.877628440E+02 -.877813525E+02 -.877996117E+02 -.878175884E+02 -.878352482E+02 -.878525558E+02 -.878694746E+02 -.878859670E+02 -.879019945E+02 -.879175181E+02 -.879324981E+02 -.879468949E+02 -.879606687E+02 -.879737802E+02 -.879861907E+02 -.879978625E+02 -.880087591E+02 -.880188456E+02 -.880280890E+02 -.880364582E+02 -.880439250E+02 -.880504634E+02 -.880560508E+02 -.880606674E+02 -.880642971E+02 -.880669269E+02 -.880685477E+02 -.880691542E+02 -.880687446E+02 -.880673212E+02 -.880648900E+02 -.880614606E+02 -.880570464E+02 -.880516642E+02 -.880453343E+02 -.880380800E+02 -.880299275E+02 -.880209060E+02 -.880110468E+02 -.880003836E+02 -.879889519E+02 -.879767885E+02 -.879639320E+02 -.879504213E+02 -.879362965E+02 -.879215977E+02 -.879063651E+02 -.878906389E+02 -.878744585E+02 -.878578627E+02 -.878408897E+02 -.878235761E+02 -.878059576E+02 -.877880685E+02 -.877699419E+02 -.877516093E+02 -.877331012E+02 -.877144470E+02 -.876956755E+02 -.876768151E+02 -.876578948E+02 -.876389448E+02 -.876199977E+02 -.876010904E+02 -.875822657E+02 -.875635750E+02 -.875450822E+02 -.875268676E+02 -.875090338E+02 -.874917131E+02 -.874750772E+02 -.874593493E+02 -.874448197E+02 -.874318669E+02 -.874209835E+02 -.874128106E+02 -.874081821E+02 -.874081821E+02
 -.874059982E+02 -.874059982E+02 -.874104878E+02 -.874184114E+02 -.874289555E+02 -.874414938E+02 -.874555441E+02 -.874707349E+02 -.874867801E+02 -.875034593E+02 -.875206022E+02 -.875380765E+02 -.875557795E+02 -.875736299E+02 -.875915631E+02 -.876095265E+02 -.876274763E+02 -.876453749E+02 -.876631890E+02 -.876808881E+02 -.876984434E+02 -.877158269E+02 -.877330107E+02 -.877499668E+02 -.877666666E+02 -.877830808E+02 -.877991794E+02 -.878149315E+02 -.878303054E+02 -.878452687E+02 -.878597885E+02 -.878738313E+02 -.878873634E+02 -.879003514E+02 -.879127615E+02 -.879245606E+02 -.879357164E+02 -.879461972E+02 -.879559724E+02 -.879650131E+02 -.879732916E+02 -.879807824E+02 -.879874618E+02 -.879933086E+02 -.879983039E+02 -.880024314E+02 -.880056777E+02 -.880080322E+02 -.880094876E+02 -.880100392E+02 -.880096859E+02 -.880084294E+02 -.880062746E+02 -.880032297E+02 -.879993056E+02 -.879945162E+02 -.879888784E+02 -.879824114E+02 -.879751371E+02 -.879670796E+02 -.879582650E+02 -.879487213E+02 -.879384782E+02 -.879275665E+02 -.879160185E+02 -.879038669E+02 -.878911454E+02 -.878778880E+02 -.878641288E+02 -.878499019E+02 -.878352409E+02 -.878201792E+02 -.878047495E+02 -.877889837E+02 -.877729127E+02 -.877565665E+02 -.877399743E+02 -.877231641E+02 -.877061633E+02 -.876889983E+02 -.876716955E+02 -.876542811E+02 -.876367821E+02 -.876192271E+02 -.876016472E+02 -.875840774E+02 -.875665590E+02 -.875491415E+02 -.875318861E+02 -.875148699E+02 -.874981912E+02 -.874819761E+02 -.874663882E+02 -.874516393E+02 -.874380050E+02 -.874258432E+02 -.874156195E+02 -.874079391E+02 -.874035882E+02 -.874035882E+02
 -.874010899E+02 -.874010899E+02 -.874052851E+02 -.874126870E+02 -.874225339E+02 -.874342385E+02 -.874473483E+02 -.874615143E+02 -.874764673E+02 -.874919995E+02 -.875079503E+02 -.875241947E+02 -.875406351E+02 -.875571947E+02 -.875738121E+02 -.875904372E+02 -.876070286E+02 -.876235509E+02 -.876399728E+02 -.876562658E+02 -.876724033E+02 -.876883598E+02 -.877041099E+02 -.877196285E+02 -.877348901E+02 -.877498689E+02 -.877645385E+02 -.877788719E+02 -.877928416E+02 -.878064197E+02 -.878195778E+02 -.878322873E+02 -.878445196E+02 -.878562459E+02 -.878674380E+02 -.878780677E+02 -.878881078E+02 -.878975317E+02 -.879063137E+02 -.879144296E+02 -.879218563E+02 -.879285726E+02 -.879345586E+02 -.879397967E+02 -.879442713E+02 -.879479688E+02 -.879508782E+02 -.879529907E+02 -.879543001E+02 -.879548028E+02 -.879544976E+02 -.879533862E+02 -.879514726E+02 -.879487635E+02 -.879452681E+02 -.879409980E+02 -.879359670E+02 -.879301913E+02 -.879236891E+02 -.879164805E+02 -.879085873E+02 -.879000329E+02 -.878908421E+02 -.878810410E+02 -.878706564E+02 -.878597163E+02 -.878482489E+02 -.878362830E+02 -.878238478E+02 -.878109721E+02 -.877976850E+02 -.877840149E+02 -.877699901E+02 -.877556382E+02 -.877409863E+02 -.877260605E+02 -.877108866E+02 -.876954895E+02 -.876798935E+02 -.876641227E+02 -.876482010E+02 -.876321526E+02 -.876160026E+02 -.875997777E+02 -.875835072E+02 -.875672246E+02 -.875509689E+02 -.875347876E+02 -.875187388E+02 -.875028960E+02 -.874873525E+02 -.874722281E+02 -.874576773E+02 -.874439004E+02 -.874311571E+02 -.874197844E+02 -.874102201E+02 -.874030327E+02 -.873989600E+02 -.873989600E+02
 -.873962159E+02 -.873962159E+02 -.874001197E+02 -.874070062E+02 -.874161649E+02 -.874270479E+02 -.874392324E+02 -.874523921E+02 -.874662751E+02 -.874806868E+02 -.874954762E+02 -.875105260E+02 -.875257442E+02 -.875410585E+02 -.875564108E+02 -.875717543E+02 -.875870497E+02 -.876022638E+02 -.876173674E+02 -.876323343E+02 -.876471398E+02 -.876617605E+02 -.876761738E+02 -.876903569E+02 -.877042872E+02 -.877179418E+02 -.877312976E+02 -.877443309E+02 -.877570179E+02 -.877693343E+02 -.877812558E+02 -.877927579E+02 -.878038159E+02 -.878144055E+02 -.878245026E+02 -.878340833E+02 -.878431247E+02 -.878516041E+02 -.878595002E+02 -.878667925E+02 -.878734617E+02 -.878794898E+02 -.878848605E+02 -.878895589E+02 -.878935721E+02 -.878968887E+02 -.878994995E+02 -.879013973E+02 -.879025770E+02 -.879030354E+02 -.879027717E+02 -.879017872E+02 -.879000854E+02 -.878976718E+02 -.878945540E+02 -.878907418E+02 -.878862468E+02 -.878810824E+02 -.878752639E+02 -.878688080E+02 -.878617331E+02 -.878540588E+02 -.878458060E+02 -.878369966E+02 -.878276533E+02 -.878177997E+02 -.878074598E+02 -.877966582E+02 -.877854194E+02 -.877737684E+02 -.877617300E+02 -.877493287E+02 -.877365888E+02 -.877235345E+02 -.877101892E+02 -.876965760E+02 -.876827175E+02 -.876686359E+02 -.876543529E+02 -.876398902E+02 -.876252695E+02 -.876105130E+02 -.875956440E+02 -.875806873E+02 -.875656704E+02 -.875506248E+02 -.875355876E+02 -.875206034E+02 -.875057276E+02 -.874910294E+02 -.874765969E+02 -.874625429E+02 -.874490130E+02 -.874361951E+02 -.874243328E+02 -.874137418E+02 -.874048318E+02 -.873981341E+02 -.873943382E+02 -.873943382E+02
 -.873914047E+02 -.873914047E+02 -.873950218E+02 -.874014015E+02 -.874098843E+02 -.874199612E+02 -.874312393E+02 -.874434150E+02 -.874562538E+02 -.874695741E+02 -.874832351E+02 -.874971271E+02 -.875111642E+02 -.875252785E+02 -.875394157E+02 -.875535318E+02 -.875675902E+02 -.875815599E+02 -.875954138E+02 -.876091276E+02 -.876226788E+02 -.876360461E+02 -.876492089E+02 -.876621470E+02 -.876748401E+02 -.876872680E+02 -.876994104E+02 -.877112466E+02 -.877227558E+02 -.877339170E+02 -.877447093E+02 -.877551114E+02 -.877651023E+02 -.877746613E+02 -.877837676E+02 -.877924011E+02 -.878005423E+02 -.878081721E+02 -.878152723E+02 -.878218258E+02 -.878278162E+02 -.878332286E+02 -.878380491E+02 -.878422653E+02 -.878458663E+02 -.878488428E+02 -.878511870E+02 -.878528928E+02 -.878539560E+02 -.878543740E+02 -.878541461E+02 -.878532734E+02 -.878517588E+02 -.878496070E+02 -.878468243E+02 -.878434189E+02 -.878394006E+02 -.878347806E+02 -.878295716E+02 -.878237878E+02 -.878174447E+02 -.878105588E+02 -.878031476E+02 -.877952297E+02 -.877868244E+02 -.877779515E+02 -.877686317E+02 -.877588856E+02 -.877487345E+02 -.877381996E+02 -.877273021E+02 -.877160635E+02 -.877045046E+02 -.876926464E+02 -.876805095E+02 -.876681140E+02 -.876554799E+02 -.876426268E+02 -.876295743E+02 -.876163418E+02 -.876029490E+02 -.875894162E+02 -.875757648E+02 -.875620178E+02 -.875482010E+02 -.875343437E+02 -.875204809E+02 -.875066544E+02 -.874929162E+02 -.874793314E+02 -.874659826E+02 -.874529755E+02 -.874404462E+02 -.874285702E+02 -.874175748E+02 -.874077542E+02 -.873994897E+02 -.873932759E+02 -.873897535E+02 -.873897535E+02
 -.873866766E+02 -.873866766E+02 -.873900127E+02 -.873958961E+02 -.874037174E+02 -.874130062E+02 -.874233991E+02 -.874346153E+02 -.874464374E+02 -.874586972E+02 -.874712638E+02 -.874840355E+02 -.874969322E+02 -.875098909E+02 -.875228610E+02 -.875358014E+02 -.875486783E+02 -.875614629E+02 -.875741301E+02 -.875866576E+02 -.875990248E+02 -.876112124E+02 -.876232019E+02 -.876349750E+02 -.876465139E+02 -.876578007E+02 -.876688173E+02 -.876795458E+02 -.876899680E+02 -.877000658E+02 -.877098210E+02 -.877192152E+02 -.877282306E+02 -.877368491E+02 -.877450533E+02 -.877528259E+02 -.877601502E+02 -.877670102E+02 -.877733905E+02 -.877792764E+02 -.877846543E+02 -.877895115E+02 -.877938364E+02 -.877976185E+02 -.878008487E+02 -.878035191E+02 -.878056232E+02 -.878071559E+02 -.878081137E+02 -.878084945E+02 -.878082976E+02 -.878075239E+02 -.878061760E+02 -.878042578E+02 -.878017745E+02 -.877987331E+02 -.877951417E+02 -.877910099E+02 -.877863484E+02 -.877811690E+02 -.877754849E+02 -.877693099E+02 -.877626590E+02 -.877555478E+02 -.877479928E+02 -.877400108E+02 -.877316193E+02 -.877228362E+02 -.877136794E+02 -.877041674E+02 -.876943183E+02 -.876841505E+02 -.876736823E+02 -.876629319E+02 -.876519172E+02 -.876406559E+02 -.876291657E+02 -.876174639E+02 -.876055680E+02 -.875934955E+02 -.875812641E+02 -.875688924E+02 -.875564000E+02 -.875438081E+02 -.875311405E+02 -.875184248E+02 -.875056932E+02 -.874929851E+02 -.874803488E+02 -.874678452E+02 -.874555511E+02 -.874435651E+02 -.874320136E+02 -.874210596E+02 -.874109141E+02 -.874018496E+02 -.873942196E+02 -.873884815E+02 -.873852284E+02 -.873852284E+02
 -.873820450E+02 -.873820450E+02 -.873851066E+02 -.873905051E+02 -.873976807E+02 -.874062008E+02 -.874157313E+02 -.874260136E+02 -.874368476E+02 -.874480781E+02 -.874595845E+02 -.874712728E+02 -.874830690E+02 -.874949148E+02 -.875067635E+02 -.875185770E+02 -.875303241E+02 -.875419782E+02 -.875535164E+02 -.875649181E+02 -.875761647E+02 -.875872387E+02 -.875981235E+02 -.876088027E+02 -.876192604E+02 -.876294809E+02 -.876394484E+02 -.876491469E+02 -.876585609E+02 -.876676744E+02 -.876764717E+02 -.876849371E+02 -.876930551E+02 -.877008103E+02 -.877081877E+02 -.877151726E+02 -.877217508E+02 -.877279086E+02 -.877336330E+02 -.877389115E+02 -.877437326E+02 -.877480856E+02 -.877519607E+02 -.877553490E+02 -.877582429E+02 -.877606357E+02 -.877625219E+02 -.877638974E+02 -.877647590E+02 -.877651051E+02 -.877649351E+02 -.877642498E+02 -.877630513E+02 -.877613429E+02 -.877591291E+02 -.877564157E+02 -.877532096E+02 -.877495187E+02 -.877453523E+02 -.877407202E+02 -.877356336E+02 -.877301042E+02 -.877241447E+02 -.877177684E+02 -.877109892E+02 -.877038216E+02 -.876962804E+02 -.876883809E+02 -.876801386E+02 -.876715692E+02 -.876626884E+02 -.876535122E+02 -.876440563E+02 -.876343366E+02 -.876243688E+02 -.876141683E+02 -.876037508E+02 -.875931317E+02 -.875823264E+02 -.875713507E+02 -.875602206E+02 -.875489529E+02 -.875375654E+02 -.875260778E+02 -.875145119E+02 -.875028932E+02 -.874912515E+02 -.874796234E+02 -.874680537E+02 -.874565988E+02 -.874453298E+02 -.874343379E+02 -.874237399E+02 -.874136865E+02 -.874043719E+02 -.873960477E+02 -.873890392E+02 -.873837677E+02 -.873807786E+02 -.873807786E+02
 -.873775179E+02 -.873775179E+02 -.873803117E+02 -.873852374E+02 -.873917836E+02 -.873995551E+02 -.874082463E+02 -.874176207E+02 -.874274952E+02 -.874377276E+02 -.874482073E+02 -.874588480E+02 -.874695820E+02 -.874803556E+02 -.874911258E+02 -.875018579E+02 -.875125230E+02 -.875230968E+02 -.875335584E+02 -.875438892E+02 -.875540722E+02 -.875640916E+02 -.875739326E+02 -.875835806E+02 -.875930216E+02 -.876022414E+02 -.876112264E+02 -.876199627E+02 -.876284365E+02 -.876366341E+02 -.876445418E+02 -.876521461E+02 -.876594337E+02 -.876663914E+02 -.876730063E+02 -.876792658E+02 -.876851578E+02 -.876906707E+02 -.876957934E+02 -.877005153E+02 -.877048267E+02 -.877087184E+02 -.877121822E+02 -.877152106E+02 -.877177972E+02 -.877199363E+02 -.877216233E+02 -.877228547E+02 -.877236279E+02 -.877239414E+02 -.877237949E+02 -.877231889E+02 -.877221253E+02 -.877206069E+02 -.877186373E+02 -.877162216E+02 -.877133656E+02 -.877100759E+02 -.877063603E+02 -.877022273E+02 -.876976863E+02 -.876927472E+02 -.876874207E+02 -.876817182E+02 -.876756516E+02 -.876692332E+02 -.876624756E+02 -.876553919E+02 -.876479954E+02 -.876402997E+02 -.876323183E+02 -.876240649E+02 -.876155533E+02 -.876067972E+02 -.875978103E+02 -.875886062E+02 -.875791987E+02 -.875696013E+02 -.875598278E+02 -.875498923E+02 -.875398091E+02 -.875295935E+02 -.875192617E+02 -.875088314E+02 -.874983229E+02 -.874877593E+02 -.874771684E+02 -.874665835E+02 -.874560461E+02 -.874456079E+02 -.874353345E+02 -.874253095E+02 -.874156403E+02 -.874064649E+02 -.873979616E+02 -.873903607E+02 -.873839599E+02 -.873791448E+02 -.873764142E+02 -.873764142E+02
 -.873730988E+02 -.873730988E+02 -.873756315E+02 -.873800965E+02 -.873860298E+02 -.873930728E+02 -.874009477E+02 -.874094399E+02 -.874183829E+02 -.874276473E+02 -.874371325E+02 -.874467600E+02 -.874564679E+02 -.874662074E+02 -.874759393E+02 -.874856318E+02 -.874952588E+02 -.875047981E+02 -.875142308E+02 -.875235399E+02 -.875327103E+02 -.875417277E+02 -.875505790E+02 -.875592512E+02 -.875677317E+02 -.875760085E+02 -.875840692E+02 -.875919018E+02 -.875994944E+02 -.876068351E+02 -.876139120E+02 -.876207135E+02 -.876272281E+02 -.876334444E+02 -.876393515E+02 -.876449387E+02 -.876501955E+02 -.876551120E+02 -.876596789E+02 -.876638872E+02 -.876677285E+02 -.876711951E+02 -.876742801E+02 -.876769772E+02 -.876792809E+02 -.876811864E+02 -.876826898E+02 -.876837882E+02 -.876844794E+02 -.876847622E+02 -.876846362E+02 -.876841020E+02 -.876831610E+02 -.876818157E+02 -.876800692E+02 -.876779256E+02 -.876753900E+02 -.876724679E+02 -.876691660E+02 -.876654913E+02 -.876614518E+02 -.876570561E+02 -.876523132E+02 -.876472327E+02 -.876418248E+02 -.876360999E+02 -.876300689E+02 -.876237430E+02 -.876171335E+02 -.876102521E+02 -.876031106E+02 -.875957207E+02 -.875880943E+02 -.875802434E+02 -.875721798E+02 -.875639156E+02 -.875554628E+02 -.875468333E+02 -.875380394E+02 -.875290935E+02 -.875200085E+02 -.875107981E+02 -.875014770E+02 -.874920612E+02 -.874825691E+02 -.874730219E+02 -.874634448E+02 -.874538684E+02 -.874443304E+02 -.874348782E+02 -.874255715E+02 -.874164868E+02 -.874077217E+02 -.873994020E+02 -.873916899E+02 -.873847949E+02 -.873789877E+02 -.873746186E+02 -.873721407E+02 -.873721407E+02
 -.873687873E+02 -.873687873E+02 -.873710656E+02 -.873750820E+02 -.873804186E+02 -.873867525E+02 -.873938336E+02 -.874014683E+02 -.874095066E+02 -.874178318E+02 -.874263531E+02 -.874349995E+02 -.874437152E+02 -.874524560E+02 -.874611865E+02 -.874698780E+02 -.874785068E+02 -.874870530E+02 -.874954995E+02 -.875038312E+02 -.875120344E+02 -.875200965E+02 -.875280057E+02 -.875357507E+02 -.875433204E+02 -.875507041E+02 -.875578911E+02 -.875648710E+02 -.875716334E+02 -.875781680E+02 -.875844646E+02 -.875905132E+02 -.875963038E+02 -.876018269E+02 -.876070729E+02 -.876120328E+02 -.876166976E+02 -.876210590E+02 -.876251090E+02 -.876288398E+02 -.876322446E+02 -.876353168E+02 -.876380504E+02 -.876404402E+02 -.876424815E+02 -.876441702E+02 -.876455033E+02 -.876464780E+02 -.876470926E+02 -.876473461E+02 -.876472381E+02 -.876467692E+02 -.876459405E+02 -.876447542E+02 -.876432128E+02 -.876413199E+02 -.876390797E+02 -.876364969E+02 -.876335770E+02 -.876303263E+02 -.876267512E+02 -.876228592E+02 -.876186578E+02 -.876141552E+02 -.876093602E+02 -.876042815E+02 -.875989285E+02 -.875933106E+02 -.875874378E+02 -.875813198E+02 -.875749669E+02 -.875683891E+02 -.875615969E+02 -.875546004E+02 -.875474101E+02 -.875400364E+02 -.875324897E+02 -.875247807E+02 -.875169200E+02 -.875089188E+02 -.875007885E+02 -.874925413E+02 -.874841902E+02 -.874757500E+02 -.874672369E+02 -.874586703E+02 -.874500728E+02 -.874414723E+02 -.874329029E+02 -.874244075E+02 -.874160401E+02 -.874078698E+02 -.873999848E+02 -.873924989E+02 -.873855584E+02 -.873793522E+02 -.873741244E+02 -.873701908E+02 -.873679598E+02 -.873679598E+02
 -.873645807E+02 -.873645807E+02 -.873666111E+02 -.873701903E+02 -.873749456E+02 -.873805891E+02 -.873868976E+02 -.873936984E+02 -.874008573E+02 -.874082703E+02 -.874158562E+02 -.874235515E+02 -.874313062E+02 -.874390808E+02 -.874468437E+02 -.874545691E+02 -.874622358E+02 -.874698262E+02 -.874773249E+02 -.874847184E+02 -.874919947E+02 -.874991426E+02 -.875061517E+02 -.875130121E+02 -.875197141E+02 -.875262483E+02 -.875326055E+02 -.875387767E+02 -.875447529E+02 -.875505252E+02 -.875560848E+02 -.875614232E+02 -.875665318E+02 -.875714025E+02 -.875760272E+02 -.875803981E+02 -.875845077E+02 -.875883488E+02 -.875919147E+02 -.875951989E+02 -.875981955E+02 -.876008990E+02 -.876033043E+02 -.876054070E+02 -.876072031E+02 -.876086894E+02 -.876098630E+02 -.876107218E+02 -.876112644E+02 -.876114897E+02 -.876113977E+02 -.876109886E+02 -.876102636E+02 -.876092243E+02 -.876078730E+02 -.876062127E+02 -.876042467E+02 -.876019793E+02 -.875994151E+02 -.875965591E+02 -.875934170E+02 -.875899950E+02 -.875862996E+02 -.875823377E+02 -.875781165E+02 -.875736438E+02 -.875689273E+02 -.875639751E+02 -.875587957E+02 -.875533975E+02 -.875477892E+02 -.875419795E+02 -.875359772E+02 -.875297912E+02 -.875234306E+02 -.875169043E+02 -.875102214E+02 -.875033912E+02 -.874964231E+02 -.874893268E+02 -.874821124E+02 -.874747907E+02 -.874673734E+02 -.874598734E+02 -.874523055E+02 -.874446867E+02 -.874370377E+02 -.874293830E+02 -.874217535E+02 -.874141875E+02 -.874067335E+02 -.873994532E+02 -.873924257E+02 -.873857525E+02 -.873795646E+02 -.873740306E+02 -.873693686E+02 -.873658604E+02 -.873638705E+02 -.873638705E+02
 -.873604747E+02 -.873604747E+02 -.873622634E+02 -.873654162E+02 -.873696049E+02 -.873745756E+02 -.873801315E+02 -.873861202E+02 -.873924234E+02 -.873989493E+02 -.874056261E+02 -.874123977E+02 -.874192200E+02 -.874260581E+02 -.874328839E+02 -.874396747E+02 -.874464119E+02 -.874530796E+02 -.874596645E+02 -.874661548E+02 -.874725397E+02 -.874788096E+02 -.874849554E+02 -.874909684E+02 -.874968402E+02 -.875025628E+02 -.875081282E+02 -.875135287E+02 -.875187564E+02 -.875238039E+02 -.875286636E+02 -.875333283E+02 -.875377908E+02 -.875420440E+02 -.875460811E+02 -.875498955E+02 -.875534810E+02 -.875568314E+02 -.875599410E+02 -.875628045E+02 -.875654167E+02 -.875677731E+02 -.875698695E+02 -.875717022E+02 -.875732677E+02 -.875745634E+02 -.875755869E+02 -.875763364E+02 -.875768107E+02 -.875770089E+02 -.875769310E+02 -.875765773E+02 -.875759486E+02 -.875750463E+02 -.875738724E+02 -.875724293E+02 -.875707200E+02 -.875687478E+02 -.875665167E+02 -.875640310E+02 -.875612954E+02 -.875583151E+02 -.875550955E+02 -.875516426E+02 -.875479623E+02 -.875440612E+02 -.875399460E+02 -.875356234E+02 -.875311007E+02 -.875263848E+02 -.875214834E+02 -.875164037E+02 -.875111534E+02 -.875057400E+02 -.875001713E+02 -.874944550E+02 -.874885989E+02 -.874826112E+02 -.874764998E+02 -.874702734E+02 -.874639407E+02 -.874575112E+02 -.874509951E+02 -.874444038E+02 -.874377504E+02 -.874310500E+02 -.874243207E+02 -.874175845E+02 -.874108685E+02 -.874042067E+02 -.873976420E+02 -.873912289E+02 -.873850374E+02 -.873791571E+02 -.873737038E+02 -.873688262E+02 -.873647169E+02 -.873616245E+02 -.873598704E+02 -.873598704E+02
 -.873564662E+02 -.873564662E+02 -.873580187E+02 -.873607554E+02 -.873643911E+02 -.873687053E+02 -.873735272E+02 -.873787243E+02 -.873841938E+02 -.873898557E+02 -.873956477E+02 -.874015209E+02 -.874074370E+02 -.874133655E+02 -.874192820E+02 -.874251668E+02 -.874310035E+02 -.874367784E+02 -.874424800E+02 -.874480979E+02 -.874536229E+02 -.874590467E+02 -.874643614E+02 -.874695595E+02 -.874746340E+02 -.874795779E+02 -.874843844E+02 -.874890469E+02 -.874935589E+02 -.874979139E+02 -.875021057E+02 -.875061280E+02 -.875099748E+02 -.875136402E+02 -.875171185E+02 -.875204042E+02 -.875234919E+02 -.875263766E+02 -.875290535E+02 -.875315181E+02 -.875337662E+02 -.875357940E+02 -.875375979E+02 -.875391748E+02 -.875405219E+02 -.875416371E+02 -.875425182E+02 -.875431639E+02 -.875435731E+02 -.875437451E+02 -.875436799E+02 -.875433776E+02 -.875428390E+02 -.875420654E+02 -.875410582E+02 -.875398195E+02 -.875383518E+02 -.875366580E+02 -.875347411E+02 -.875326049E+02 -.875302534E+02 -.875276907E+02 -.875249215E+02 -.875219506E+02 -.875187832E+02 -.875154247E+02 -.875118806E+02 -.875081568E+02 -.875042591E+02 -.875001936E+02 -.874959666E+02 -.874915843E+02 -.874870531E+02 -.874823794E+02 -.874775698E+02 -.874726309E+02 -.874675695E+02 -.874623922E+02 -.874571062E+02 -.874517186E+02 -.874462373E+02 -.874406701E+02 -.874350262E+02 -.874293153E+02 -.874235489E+02 -.874177401E+02 -.874119046E+02 -.874060616E+02 -.874002348E+02 -.873944538E+02 -.873887560E+02 -.873831889E+02 -.873778134E+02 -.873727075E+02 -.873679718E+02 -.873637359E+02 -.873601670E+02 -.873574811E+02 -.873559577E+02 -.873559577E+02
 -.873525572E+02 -.873525572E+02 -.873538791E+02 -.873562092E+02 -.873593049E+02 -.873629783E+02 -.873670839E+02 -.873715088E+02 -.873761653E+02 -.873809852E+02 -.873859153E+02 -.873909140E+02 -.873959484E+02 -.874009925E+02 -.874060255E+02 -.874110305E+02 -.874159936E+02 -.874209031E+02 -.874257492E+02 -.874305229E+02 -.874352166E+02 -.874398230E+02 -.874443356E+02 -.874487482E+02 -.874530545E+02 -.874572489E+02 -.874613257E+02 -.874652793E+02 -.874691042E+02 -.874727951E+02 -.874763468E+02 -.874797541E+02 -.874830119E+02 -.874861154E+02 -.874890599E+02 -.874918407E+02 -.874944535E+02 -.874968941E+02 -.874991586E+02 -.875012432E+02 -.875031445E+02 -.875048593E+02 -.875063847E+02 -.875077182E+02 -.875088575E+02 -.875098007E+02 -.875105462E+02 -.875110927E+02 -.875114396E+02 -.875115861E+02 -.875115322E+02 -.875112782E+02 -.875108245E+02 -.875101723E+02 -.875093227E+02 -.875082775E+02 -.875070387E+02 -.875056086E+02 -.875039898E+02 -.875021854E+02 -.875001986E+02 -.874980329E+02 -.874956921E+02 -.874931802E+02 -.874905014E+02 -.874876603E+02 -.874846614E+02 -.874815094E+02 -.874782093E+02 -.874747662E+02 -.874711852E+02 -.874674715E+02 -.874636305E+02 -.874596675E+02 -.874555880E+02 -.874513975E+02 -.874471017E+02 -.874427063E+02 -.874382172E+02 -.874336406E+02 -.874289829E+02 -.874242510E+02 -.874194526E+02 -.874145960E+02 -.874096909E+02 -.874047486E+02 -.873997826E+02 -.873948092E+02 -.873898487E+02 -.873849264E+02 -.873800742E+02 -.873753328E+02 -.873707541E+02 -.873664047E+02 -.873623705E+02 -.873587619E+02 -.873557216E+02 -.873534335E+02 -.873521358E+02 -.873521358E+02
 -.873487653E+02 -.873487653E+02 -.873498618E+02 -.873517951E+02 -.873543640E+02 -.873574126E+02 -.873608201E+02 -.873644928E+02 -.873683577E+02 -.873723581E+02 -.873764499E+02 -.873805984E+02 -.873847762E+02 -.873889616E+02 -.873931374E+02 -.873972893E+02 -.874014059E+02 -.874054774E+02 -.874094956E+02 -.874134531E+02 -.874173435E+02 -.874211608E+02 -.874248996E+02 -.874285547E+02 -.874321211E+02 -.874355941E+02 -.874389689E+02 -.874422411E+02 -.874454061E+02 -.874484596E+02 -.874513973E+02 -.874542150E+02 -.874569086E+02 -.874594742E+02 -.874619078E+02 -.874642058E+02 -.874663647E+02 -.874683810E+02 -.874702516E+02 -.874719734E+02 -.874735437E+02 -.874749599E+02 -.874762196E+02 -.874773209E+02 -.874782618E+02 -.874790409E+02 -.874796568E+02 -.874801086E+02 -.874803956E+02 -.874805174E+02 -.874804738E+02 -.874802651E+02 -.874798917E+02 -.874793545E+02 -.874786544E+02 -.874777928E+02 -.874767714E+02 -.874755919E+02 -.874742567E+02 -.874727680E+02 -.874711285E+02 -.874693410E+02 -.874674086E+02 -.874653345E+02 -.874631222E+02 -.874607753E+02 -.874582974E+02 -.874556926E+02 -.874529647E+02 -.874501178E+02 -.874471563E+02 -.874440842E+02 -.874409060E+02 -.874376261E+02 -.874342490E+02 -.874307791E+02 -.874272211E+02 -.874235797E+02 -.874198599E+02 -.874160666E+02 -.874122052E+02 -.874082816E+02 -.874043019E+02 -.874002732E+02 -.873962035E+02 -.873921023E+02 -.873879808E+02 -.873838527E+02 -.873797347E+02 -.873756481E+02 -.873716194E+02 -.873676825E+02 -.873638806E+02 -.873602692E+02 -.873569196E+02 -.873539235E+02 -.873513994E+02 -.873495002E+02 -.873484231E+02 -.873484231E+02
 -.873451426E+02 -.873451426E+02 -.873460203E+02 -.873475685E+02 -.873496265E+02 -.873520697E+02 -.873548013E+02 -.873577462E+02 -.873608460E+02 -.873640550E+02 -.873673377E+02 -.873706662E+02 -.873740185E+02 -.873773770E+02 -.873807277E+02 -.873840593E+02 -.873873623E+02 -.873906290E+02 -.873938525E+02 -.873970270E+02 -.874001472E+02 -.874032085E+02 -.874062064E+02 -.874091367E+02 -.874119955E+02 -.874147789E+02 -.874174832E+02 -.874201048E+02 -.874226402E+02 -.874250858E+02 -.874274383E+02 -.874296944E+02 -.874318508E+02 -.874339044E+02 -.874358521E+02 -.874376911E+02 -.874394185E+02 -.874410316E+02 -.874425280E+02 -.874439054E+02 -.874451614E+02 -.874462941E+02 -.874473016E+02 -.874481824E+02 -.874489351E+02 -.874495583E+02 -.874500511E+02 -.874504127E+02 -.874506426E+02 -.874507405E+02 -.874507063E+02 -.874505401E+02 -.874502423E+02 -.874498136E+02 -.874492546E+02 -.874485666E+02 -.874477507E+02 -.874468085E+02 -.874457416E+02 -.874445519E+02 -.874432414E+02 -.874418125E+02 -.874402674E+02 -.874386089E+02 -.874368394E+02 -.874349620E+02 -.874329794E+02 -.874308949E+02 -.874287115E+02 -.874264324E+02 -.874240611E+02 -.874216008E+02 -.874190550E+02 -.874164272E+02 -.874137210E+02 -.874109399E+02 -.874080877E+02 -.874051681E+02 -.874021851E+02 -.873991427E+02 -.873960452E+02 -.873928972E+02 -.873897039E+02 -.873864709E+02 -.873832048E+02 -.873799131E+02 -.873766050E+02 -.873732915E+02 -.873699862E+02 -.873667063E+02 -.873634732E+02 -.873603141E+02 -.873572639E+02 -.873543671E+02 -.873516808E+02 -.873492789E+02 -.873472561E+02 -.873457346E+02 -.873448721E+02 -.873448721E+02
 -.873418137E+02 -.873418137E+02 -.873424823E+02 -.873436633E+02 -.873452352E+02 -.873471034E+02 -.873491944E+02 -.873514508E+02 -.873538278E+02 -.873562904E+02 -.873588111E+02 -.873613684E+02 -.873639450E+02 -.873665274E+02 -.873691044E+02 -.873716672E+02 -.873742084E+02 -.873767219E+02 -.873792022E+02 -.873816448E+02 -.873840457E+02 -.873864010E+02 -.873887074E+02 -.873909616E+02 -.873931605E+02 -.873953013E+02 -.873973810E+02 -.873993968E+02 -.874013461E+02 -.874032261E+02 -.874050344E+02 -.874067683E+02 -.874084254E+02 -.874100033E+02 -.874114998E+02 -.874129125E+02 -.874142394E+02 -.874154784E+02 -.874166277E+02 -.874176855E+02 -.874186500E+02 -.874195199E+02 -.874202936E+02 -.874209700E+02 -.874215479E+02 -.874220266E+02 -.874224051E+02 -.874226830E+02 -.874228598E+02 -.874229353E+02 -.874229095E+02 -.874227823E+02 -.874225542E+02 -.874222255E+02 -.874217969E+02 -.874212693E+02 -.874206434E+02 -.874199206E+02 -.874191020E+02 -.874181890E+02 -.874171833E+02 -.874160864E+02 -.874149003E+02 -.874136269E+02 -.874122682E+02 -.874108263E+02 -.874093035E+02 -.874077021E+02 -.874060245E+02 -.874042732E+02 -.874024506E+02 -.874005594E+02 -.873986022E+02 -.873965817E+02 -.873945005E+02 -.873923615E+02 -.873901674E+02 -.873879213E+02 -.873856261E+02 -.873832850E+02 -.873809013E+02 -.873784787E+02 -.873760212E+02 -.873735332E+02 -.873710199E+02 -.873684872E+02 -.873659423E+02 -.873633940E+02 -.873608529E+02 -.873583323E+02 -.873558490E+02 -.873534240E+02 -.873510843E+02 -.873488641E+02 -.873468073E+02 -.873449700E+02 -.873434245E+02 -.873422635E+02 -.873416064E+02 -.873416064E+02
 -.873390381E+02 -.873390381E+02 -.873395168E+02 -.873403660E+02 -.873415011E+02 -.873428554E+02 -.873443764E+02 -.873460228E+02 -.873477619E+02 -.873495679E+02 -.873514201E+02 -.873533022E+02 -.873552012E+02 -.873571064E+02 -.873590093E+02 -.873609030E+02 -.873627816E+02 -.873646405E+02 -.873664754E+02 -.873682827E+02 -.873700594E+02 -.873718024E+02 -.873735093E+02 -.873751776E+02 -.873768048E+02 -.873783890E+02 -.873799278E+02 -.873814192E+02 -.873828613E+02 -.873842521E+02 -.873855896E+02 -.873868720E+02 -.873880974E+02 -.873892643E+02 -.873903707E+02 -.873914152E+02 -.873923962E+02 -.873933121E+02 -.873941617E+02 -.873949435E+02 -.873956564E+02 -.873962993E+02 -.873968711E+02 -.873973710E+02 -.873977982E+02 -.873981520E+02 -.873984319E+02 -.873986374E+02 -.873987682E+02 -.873988243E+02 -.873988054E+02 -.873987117E+02 -.873985434E+02 -.873983009E+02 -.873979845E+02 -.873975949E+02 -.873971328E+02 -.873965990E+02 -.873959944E+02 -.873953200E+02 -.873945770E+02 -.873937667E+02 -.873928902E+02 -.873919492E+02 -.873909450E+02 -.873898792E+02 -.873887535E+02 -.873875695E+02 -.873863290E+02 -.873850339E+02 -.873836859E+02 -.873822870E+02 -.873808391E+02 -.873793442E+02 -.873778043E+02 -.873762214E+02 -.873745976E+02 -.873729353E+02 -.873712365E+02 -.873695038E+02 -.873677397E+02 -.873659469E+02 -.873641286E+02 -.873622883E+02 -.873604299E+02 -.873585581E+02 -.873566785E+02 -.873547980E+02 -.873529249E+02 -.873510693E+02 -.873492441E+02 -.873474653E+02 -.873457530E+02 -.873441326E+02 -.873426360E+02 -.873413038E+02 -.873401875E+02 -.873393524E+02 -.873388818E+02 -.873388818E+02
 -.873372953E+02 -.873372953E+02 -.873376299E+02 -.873382322E+02 -.873390475E+02 -.873400309E+02 -.873411455E+02 -.873423613E+02 -.873436535E+02 -.873450023E+02 -.873463913E+02 -.873478073E+02 -.873492397E+02 -.873506798E+02 -.873521205E+02 -.873535560E+02 -.873549814E+02 -.873563928E+02 -.873577868E+02 -.873591603E+02 -.873605109E+02 -.873618362E+02 -.873631341E+02 -.873644027E+02 -.873656402E+02 -.873668448E+02 -.873680149E+02 -.873691490E+02 -.873702455E+02 -.873713029E+02 -.873723197E+02 -.873732945E+02 -.873742260E+02 -.873751129E+02 -.873759538E+02 -.873767476E+02 -.873774930E+02 -.873781890E+02 -.873788346E+02 -.873794286E+02 -.873799703E+02 -.873804587E+02 -.873808932E+02 -.873812730E+02 -.873815975E+02 -.873818664E+02 -.873820790E+02 -.873822352E+02 -.873823347E+02 -.873823774E+02 -.873823632E+02 -.873822922E+02 -.873821645E+02 -.873819805E+02 -.873817404E+02 -.873814446E+02 -.873810938E+02 -.873806885E+02 -.873802293E+02 -.873797172E+02 -.873791529E+02 -.873785374E+02 -.873778717E+02 -.873771568E+02 -.873763938E+02 -.873755840E+02 -.873747286E+02 -.873738288E+02 -.873728860E+02 -.873719015E+02 -.873708768E+02 -.873698133E+02 -.873687124E+02 -.873675757E+02 -.873664047E+02 -.873652010E+02 -.873639662E+02 -.873627019E+02 -.873614101E+02 -.873600926E+02 -.873587514E+02 -.873573888E+02 -.873560073E+02 -.873546097E+02 -.873531994E+02 -.873517803E+02 -.873503571E+02 -.873489354E+02 -.873475221E+02 -.873461258E+02 -.873447568E+02 -.873434280E+02 -.873421554E+02 -.873409585E+02 -.873398615E+02 -.873388939E+02 -.873380919E+02 -.873374995E+02 -.873371705E+02 -.873371705E+02
 -.873372953E+02 -.873372953E+02 -.873376299E+02 -.873382322E+02 -.873390475E+02 -.873400309E+02 -.873411455E+02 -.873423613E+02 -.873436535E+02 -.873450023E+02 -.873463913E+02 -.873478073E+02 -.873492397E+02 -.873506798E+02 -.873521205E+02 -.873535560E+02 -.873549814E+02 -.873563928E+02 -.873577868E+02 -.873591603E+02 -.873605109E+02 -.873618362E+02 -.873631341E+02 -.873644027E+02 -.873656402E+02 -.873668448E+02 -.873680149E+02 -.873691490E+02 -.873702455E+02 -.873713029E+02 -.873723197E+02 -.873732945E+02 -.873742260E+02 -.873751129E+02 -.873759538E+02 -.873767476E+02 -.873774930E+02 -.873781890E+02 -.873788346E+02 -.873794286E+02 -.873799703E+02 -.873804587E+02 -.873808932E+02 -.873812730E+02 -.873815975E+02 -.873818664E+02 -.873820790E+02 -.873822352E+02 -.873823347E+02 -.873823774E+02 -.873823632E+02 -.873822922E+02 -.873821645E+02 -.873819805E+02 -.873817404E+02 -.873814446E+02 -.873810938E+02 -.873806885E+02 -.873802293E+02 -.873797172E+02 -.873791529E+02 -.873785374E+02 -.873778717E+02 -.873771568E+02 -.873763938E+02 -.873755840E+02 -.873747286E+02 -.873738288E+02 -.873728860E+02 -.873719015E+02 -.873708768E+02 -.873698133E+02 -.873687124E+02 -.873675757E+02 -.873664047E+02 -.873652010E+02 -.873639662E+02 -.873627019E+02 -.873614101E+02 -.873600926E+02 -.873587514E+02 -.873573888E+02 -.873560073E+02 -.873546097E+02 -.873531994E+02 -.873517803E+02 -.873503571E+02 -.873489354E+02 -.873475221E+02 -.873461258E+02 -.873447568E+02 -.873434280E+02 -.873421554E+02 -.873409585E+02 -.873398615E+02 -.873388939E+02 -.873380919E+02 -.873374995E+02 -.873371705E+02 -.873371705E+02
