# Supplementary material for: Electrical Pacing of Cardiac Tissue Including Potassium Inward Rectification
Source: PLoS One. 2015 Jun 9;10(6):e0127837. doi: 10.1371/journal.pone.0127837 (PMC4461281; doi:10.1371/journal.pone.0127837)
Supplement: S1 Data — (ZIP) [file pone.0127837.s001.zip › All-Data/Data-with-IK1/BDT34/Vmpoint5ms.txt]

 -.873300171E+02 -.873305092E+02 -.873306061E+02 -.873308102E+02 -.873310937E+02 -.873314262E+02 -.873317809E+02 -.873321354E+02 -.873324722E+02 -.873327815E+02 -.873330622E+02 -.873333194E+02 -.873335627E+02 -.873338027E+02 -.873340470E+02 -.873342983E+02 -.873345563E+02 -.873348196E+02 -.873350852E+02 -.873353490E+02 -.873356071E+02 -.873358580E+02 -.873361017E+02 -.873363376E+02 -.873365649E+02 -.873367838E+02 -.873369957E+02 -.873372018E+02 -.873374019E+02 -.873375956E+02 -.873377830E+02 -.873379646E+02 -.873381398E+02 -.873383073E+02 -.873384660E+02 -.873386156E+02 -.873387559E+02 -.873388864E+02 -.873390066E+02 -.873391166E+02 -.873392169E+02 -.873393078E+02 -.873393889E+02 -.873394599E+02 -.873395206E+02 -.873395708E+02 -.873396105E+02 -.873396394E+02 -.873396577E+02 -.873396655E+02 -.873396629E+02 -.873396500E+02 -.873396267E+02 -.873395929E+02 -.873395483E+02 -.873394932E+02 -.873394273E+02 -.873393509E+02 -.873392643E+02 -.873391678E+02 -.873390617E+02 -.873389462E+02 -.873388216E+02 -.873386880E+02 -.873385456E+02 -.873383945E+02 -.873382351E+02 -.873380675E+02 -.873378920E+02 -.873377089E+02 -.873375184E+02 -.873373209E+02 -.873371167E+02 -.873369059E+02 -.873366888E+02 -.873364657E+02 -.873362370E+02 -.873360029E+02 -.873357637E+02 -.873355198E+02 -.873352713E+02 -.873350185E+02 -.873347618E+02 -.873345013E+02 -.873342373E+02 -.873339700E+02 -.873336997E+02 -.873334267E+02 -.873331512E+02 -.873328735E+02 -.873325938E+02 -.873323125E+02 -.873320302E+02 -.873317485E+02 -.873314700E+02 -.873312009E+02 -.873309527E+02 -.873307467E+02 -.873306173E+02 -.873306173E+02
 -.873305092E+02 -.873305092E+02 -.873306061E+02 -.873308102E+02 -.873310937E+02 -.873314262E+02 -.873317809E+02 -.873321354E+02 -.873324722E+02 -.873327815E+02 -.873330622E+02 -.873333194E+02 -.873335627E+02 -.873338027E+02 -.873340470E+02 -.873342983E+02 -.873345563E+02 -.873348196E+02 -.873350852E+02 -.873353490E+02 -.873356071E+02 -.873358580E+02 -.873361017E+02 -.873363376E+02 -.873365649E+02 -.873367838E+02 -.873369957E+02 -.873372018E+02 -.873374019E+02 -.873375956E+02 -.873377830E+02 -.873379646E+02 -.873381398E+02 -.873383073E+02 -.873384660E+02 -.873386156E+02 -.873387559E+02 -.873388864E+02 -.873390066E+02 -.873391166E+02 -.873392169E+02 -.873393078E+02 -.873393889E+02 -.873394599E+02 -.873395206E+02 -.873395708E+02 -.873396105E+02 -.873396394E+02 -.873396577E+02 -.873396655E+02 -.873396629E+02 -.873396500E+02 -.873396267E+02 -.873395929E+02 -.873395483E+02 -.873394932E+02 -.873394273E+02 -.873393509E+02 -.873392643E+02 -.873391678E+02 -.873390617E+02 -.873389462E+02 -.873388216E+02 -.873386880E+02 -.873385456E+02 -.873383945E+02 -.873382351E+02 -.873380675E+02 -.873378920E+02 -.873377089E+02 -.873375184E+02 -.873373209E+02 -.873371167E+02 -.873369059E+02 -.873366888E+02 -.873364657E+02 -.873362370E+02 -.873360029E+02 -.873357637E+02 -.873355198E+02 -.873352713E+02 -.873350185E+02 -.873347618E+02 -.873345013E+02 -.873342373E+02 -.873339700E+02 -.873336997E+02 -.873334267E+02 -.873331512E+02 -.873328735E+02 -.873325938E+02 -.873323125E+02 -.873320302E+02 -.873317485E+02 -.873314700E+02 -.873312009E+02 -.873309527E+02 -.873307467E+02 -.873306173E+02 -.873306173E+02
 -.873308867E+02 -.873308867E+02 -.873311214E+02 -.873315316E+02 -.873320440E+02 -.873325993E+02 -.873331549E+02 -.873336860E+02 -.873341836E+02 -.873346488E+02 -.873350895E+02 -.873355175E+02 -.873359451E+02 -.873363801E+02 -.873368249E+02 -.873372786E+02 -.873377383E+02 -.873381989E+02 -.873386545E+02 -.873391004E+02 -.873395346E+02 -.873399570E+02 -.873403679E+02 -.873407671E+02 -.873411548E+02 -.873415316E+02 -.873418977E+02 -.873422528E+02 -.873425968E+02 -.873429301E+02 -.873432529E+02 -.873435647E+02 -.873438640E+02 -.873441496E+02 -.873444202E+02 -.873446747E+02 -.873449122E+02 -.873451327E+02 -.873453365E+02 -.873455240E+02 -.873456954E+02 -.873458507E+02 -.873459896E+02 -.873461116E+02 -.873462159E+02 -.873463021E+02 -.873463700E+02 -.873464196E+02 -.873464510E+02 -.873464644E+02 -.873464599E+02 -.873464374E+02 -.873463969E+02 -.873463383E+02 -.873462613E+02 -.873461661E+02 -.873460530E+02 -.873459224E+02 -.873457747E+02 -.873456103E+02 -.873454297E+02 -.873452331E+02 -.873450208E+02 -.873447931E+02 -.873445502E+02 -.873442925E+02 -.873440203E+02 -.873437343E+02 -.873434347E+02 -.873431223E+02 -.873427974E+02 -.873424604E+02 -.873421119E+02 -.873417523E+02 -.873413821E+02 -.873410018E+02 -.873406119E+02 -.873402128E+02 -.873398052E+02 -.873393894E+02 -.873389659E+02 -.873385352E+02 -.873380977E+02 -.873376538E+02 -.873372039E+02 -.873367486E+02 -.873362882E+02 -.873358232E+02 -.873353539E+02 -.873348808E+02 -.873344044E+02 -.873339252E+02 -.873334443E+02 -.873329639E+02 -.873324886E+02 -.873320281E+02 -.873316020E+02 -.873312458E+02 -.873310201E+02 -.873310201E+02
 -.873314600E+02 -.873314600E+02 -.873318495E+02 -.873324534E+02 -.873331599E+02 -.873338979E+02 -.873346302E+02 -.873353434E+02 -.873360369E+02 -.873367171E+02 -.873373934E+02 -.873380737E+02 -.873387611E+02 -.873394550E+02 -.873401528E+02 -.873408499E+02 -.873415404E+02 -.873422194E+02 -.873428852E+02 -.873435377E+02 -.873441769E+02 -.873448024E+02 -.873454140E+02 -.873460116E+02 -.873465945E+02 -.873471610E+02 -.873477101E+02 -.873482424E+02 -.873487586E+02 -.873492585E+02 -.873497412E+02 -.873502055E+02 -.873506505E+02 -.873510745E+02 -.873514756E+02 -.873518522E+02 -.873522044E+02 -.873525325E+02 -.873528369E+02 -.873531177E+02 -.873533748E+02 -.873536081E+02 -.873538167E+02 -.873539994E+02 -.873541553E+02 -.873542838E+02 -.873543848E+02 -.873544584E+02 -.873545047E+02 -.873545240E+02 -.873545165E+02 -.873544822E+02 -.873544209E+02 -.873543324E+02 -.873542169E+02 -.873540746E+02 -.873539059E+02 -.873537113E+02 -.873534914E+02 -.873532465E+02 -.873529772E+02 -.873526839E+02 -.873523670E+02 -.873520268E+02 -.873516639E+02 -.873512788E+02 -.873508724E+02 -.873504453E+02 -.873499983E+02 -.873495320E+02 -.873490471E+02 -.873485444E+02 -.873480246E+02 -.873474883E+02 -.873469364E+02 -.873463694E+02 -.873457882E+02 -.873451935E+02 -.873445860E+02 -.873439665E+02 -.873433355E+02 -.873426939E+02 -.873420422E+02 -.873413811E+02 -.873407112E+02 -.873400333E+02 -.873393479E+02 -.873386557E+02 -.873379572E+02 -.873372531E+02 -.873365441E+02 -.873358310E+02 -.873351154E+02 -.873344005E+02 -.873336933E+02 -.873330080E+02 -.873323737E+02 -.873318432E+02 -.873315069E+02 -.873315069E+02
 -.873320795E+02 -.873320795E+02 -.873325783E+02 -.873333202E+02 -.873341786E+02 -.873350867E+02 -.873360139E+02 -.873369484E+02 -.873378897E+02 -.873388410E+02 -.873398018E+02 -.873407671E+02 -.873417310E+02 -.873426882E+02 -.873436335E+02 -.873445624E+02 -.873454733E+02 -.873463676E+02 -.873472476E+02 -.873481144E+02 -.873489673E+02 -.873498053E+02 -.873506275E+02 -.873514320E+02 -.873522161E+02 -.873529780E+02 -.873537174E+02 -.873544344E+02 -.873551284E+02 -.873557987E+02 -.873564448E+02 -.873570659E+02 -.873576602E+02 -.873582255E+02 -.873587607E+02 -.873592651E+02 -.873597382E+02 -.873601800E+02 -.873605906E+02 -.873609703E+02 -.873613182E+02 -.873616332E+02 -.873619138E+02 -.873621590E+02 -.873623677E+02 -.873625395E+02 -.873626740E+02 -.873627718E+02 -.873628332E+02 -.873628588E+02 -.873628485E+02 -.873628020E+02 -.873627193E+02 -.873626003E+02 -.873624452E+02 -.873622542E+02 -.873620277E+02 -.873617664E+02 -.873614708E+02 -.873611417E+02 -.873607796E+02 -.873603849E+02 -.873599584E+02 -.873595007E+02 -.873590127E+02 -.873584952E+02 -.873579491E+02 -.873573753E+02 -.873567749E+02 -.873561487E+02 -.873554977E+02 -.873548229E+02 -.873541253E+02 -.873534057E+02 -.873526652E+02 -.873519048E+02 -.873511254E+02 -.873503280E+02 -.873495137E+02 -.873486832E+02 -.873478377E+02 -.873469780E+02 -.873461050E+02 -.873452197E+02 -.873443228E+02 -.873434152E+02 -.873424977E+02 -.873415713E+02 -.873406366E+02 -.873396944E+02 -.873387458E+02 -.873377919E+02 -.873368348E+02 -.873358786E+02 -.873349327E+02 -.873340164E+02 -.873331682E+02 -.873324589E+02 -.873320091E+02 -.873320091E+02
 -.873326307E+02 -.873326307E+02 -.873332093E+02 -.873340839E+02 -.873351201E+02 -.873362448E+02 -.873374203E+02 -.873386293E+02 -.873398617E+02 -.873411058E+02 -.873423498E+02 -.873435845E+02 -.873448031E+02 -.873460009E+02 -.873471760E+02 -.873483295E+02 -.873494637E+02 -.873505814E+02 -.873516842E+02 -.873527725E+02 -.873538461E+02 -.873549037E+02 -.873559418E+02 -.873569565E+02 -.873579453E+02 -.873589068E+02 -.873598394E+02 -.873607420E+02 -.873616148E+02 -.873624583E+02 -.873632717E+02 -.873640532E+02 -.873648009E+02 -.873655136E+02 -.873661900E+02 -.873668287E+02 -.873674287E+02 -.873679900E+02 -.873685123E+02 -.873689944E+02 -.873694348E+02 -.873698323E+02 -.873701856E+02 -.873704934E+02 -.873707550E+02 -.873709702E+02 -.873711394E+02 -.873712630E+02 -.873713414E+02 -.873713743E+02 -.873713617E+02 -.873713033E+02 -.873711989E+02 -.873710485E+02 -.873708521E+02 -.873706102E+02 -.873703235E+02 -.873699927E+02 -.873696187E+02 -.873692020E+02 -.873687436E+02 -.873682441E+02 -.873677046E+02 -.873671258E+02 -.873665089E+02 -.873658548E+02 -.873651647E+02 -.873644399E+02 -.873636816E+02 -.873628909E+02 -.873620691E+02 -.873612174E+02 -.873603371E+02 -.873594294E+02 -.873584955E+02 -.873575367E+02 -.873565543E+02 -.873555494E+02 -.873545235E+02 -.873534776E+02 -.873524129E+02 -.873513307E+02 -.873502320E+02 -.873491180E+02 -.873479897E+02 -.873468483E+02 -.873456947E+02 -.873445299E+02 -.873433550E+02 -.873421711E+02 -.873409791E+02 -.873397806E+02 -.873385783E+02 -.873373774E+02 -.873361895E+02 -.873350388E+02 -.873339736E+02 -.873330830E+02 -.873325183E+02 -.873325183E+02
 -.873331164E+02 -.873331164E+02 -.873337887E+02 -.873348449E+02 -.873361197E+02 -.873375154E+02 -.873389779E+02 -.873404748E+02 -.873419829E+02 -.873434881E+02 -.873449819E+02 -.873464582E+02 -.873479129E+02 -.873493445E+02 -.873507534E+02 -.873521414E+02 -.873535111E+02 -.873548637E+02 -.873561999E+02 -.873575203E+02 -.873588236E+02 -.873601057E+02 -.873613616E+02 -.873625887E+02 -.873637848E+02 -.873649472E+02 -.873660746E+02 -.873671679E+02 -.873682274E+02 -.873692522E+02 -.873702409E+02 -.873711918E+02 -.873721030E+02 -.873729719E+02 -.873737962E+02 -.873745748E+02 -.873753067E+02 -.873759908E+02 -.873766258E+02 -.873772107E+02 -.873777444E+02 -.873782256E+02 -.873786528E+02 -.873790253E+02 -.873793428E+02 -.873796054E+02 -.873798131E+02 -.873799654E+02 -.873800622E+02 -.873801034E+02 -.873800885E+02 -.873800172E+02 -.873798893E+02 -.873797051E+02 -.873794650E+02 -.873791697E+02 -.873788201E+02 -.873784169E+02 -.873779609E+02 -.873774533E+02 -.873768948E+02 -.873762865E+02 -.873756296E+02 -.873749251E+02 -.873741743E+02 -.873733785E+02 -.873725393E+02 -.873716580E+02 -.873707362E+02 -.873697754E+02 -.873687770E+02 -.873677427E+02 -.873666740E+02 -.873655724E+02 -.873644394E+02 -.873632765E+02 -.873620855E+02 -.873608677E+02 -.873596246E+02 -.873583578E+02 -.873570687E+02 -.873557587E+02 -.873544292E+02 -.873530816E+02 -.873517171E+02 -.873503370E+02 -.873489426E+02 -.873475351E+02 -.873461157E+02 -.873446856E+02 -.873432462E+02 -.873417992E+02 -.873403478E+02 -.873388983E+02 -.873374646E+02 -.873360760E+02 -.873347907E+02 -.873337161E+02 -.873330347E+02 -.873330347E+02
 -.873336198E+02 -.873336198E+02 -.873344266E+02 -.873357076E+02 -.873372487E+02 -.873389213E+02 -.873406518E+02 -.873424010E+02 -.873441514E+02 -.873458950E+02 -.873476264E+02 -.873493420E+02 -.873510391E+02 -.873527157E+02 -.873543723E+02 -.873560103E+02 -.873576295E+02 -.873592298E+02 -.873608118E+02 -.873623738E+02 -.873639108E+02 -.873654193E+02 -.873668970E+02 -.873683411E+02 -.873697483E+02 -.873711181E+02 -.873724514E+02 -.873737473E+02 -.873750043E+02 -.873762211E+02 -.873773958E+02 -.873785254E+02 -.873796062E+02 -.873806358E+02 -.873816124E+02 -.873825343E+02 -.873834001E+02 -.873842088E+02 -.873849596E+02 -.873856516E+02 -.873862834E+02 -.873868534E+02 -.873873606E+02 -.873878042E+02 -.873881834E+02 -.873884973E+02 -.873887454E+02 -.873889273E+02 -.873890426E+02 -.873890909E+02 -.873890719E+02 -.873889856E+02 -.873888323E+02 -.873886124E+02 -.873883264E+02 -.873879752E+02 -.873875594E+02 -.873870802E+02 -.873865386E+02 -.873859355E+02 -.873852722E+02 -.873845499E+02 -.873837700E+02 -.873829338E+02 -.873820431E+02 -.873810993E+02 -.873801043E+02 -.873790599E+02 -.873779679E+02 -.873768301E+02 -.873756483E+02 -.873744244E+02 -.873731602E+02 -.873718576E+02 -.873705185E+02 -.873691447E+02 -.873677381E+02 -.873663004E+02 -.873648336E+02 -.873633393E+02 -.873618193E+02 -.873602753E+02 -.873587088E+02 -.873571216E+02 -.873555150E+02 -.873538907E+02 -.873522501E+02 -.873505946E+02 -.873489255E+02 -.873472443E+02 -.873455525E+02 -.873438522E+02 -.873421471E+02 -.873404445E+02 -.873387608E+02 -.873371303E+02 -.873356212E+02 -.873343595E+02 -.873335596E+02 -.873335596E+02
 -.873341875E+02 -.873341875E+02 -.873351417E+02 -.873366437E+02 -.873384319E+02 -.873403520E+02 -.873423245E+02 -.873443145E+02 -.873463069E+02 -.873482951E+02 -.873502758E+02 -.873522452E+02 -.873542003E+02 -.873561401E+02 -.873580630E+02 -.873599658E+02 -.873618472E+02 -.873637071E+02 -.873655420E+02 -.873673470E+02 -.873691205E+02 -.873708614E+02 -.873725664E+02 -.873742333E+02 -.873758626E+02 -.873774544E+02 -.873790065E+02 -.873805168E+02 -.873819832E+02 -.873834027E+02 -.873847707E+02 -.873860834E+02 -.873873384E+02 -.873885333E+02 -.873896663E+02 -.873907361E+02 -.873917421E+02 -.873926837E+02 -.873935592E+02 -.873943667E+02 -.873951045E+02 -.873957708E+02 -.873963641E+02 -.873968828E+02 -.873973256E+02 -.873976918E+02 -.873979809E+02 -.873981923E+02 -.873983255E+02 -.873983804E+02 -.873983567E+02 -.873982548E+02 -.873980750E+02 -.873978176E+02 -.873974834E+02 -.873970731E+02 -.873965876E+02 -.873960281E+02 -.873953956E+02 -.873946915E+02 -.873939173E+02 -.873930744E+02 -.873921646E+02 -.873911897E+02 -.873901515E+02 -.873890522E+02 -.873878937E+02 -.873866783E+02 -.873854079E+02 -.873840847E+02 -.873827109E+02 -.873812888E+02 -.873798206E+02 -.873783086E+02 -.873767548E+02 -.873751617E+02 -.873735313E+02 -.873718657E+02 -.873701671E+02 -.873684375E+02 -.873666790E+02 -.873648935E+02 -.873630829E+02 -.873612490E+02 -.873593936E+02 -.873575185E+02 -.873556252E+02 -.873537155E+02 -.873517908E+02 -.873498527E+02 -.873479030E+02 -.873459441E+02 -.873439801E+02 -.873420195E+02 -.873400809E+02 -.873382038E+02 -.873364667E+02 -.873350145E+02 -.873340939E+02 -.873340939E+02
 -.873347835E+02 -.873347835E+02 -.873358721E+02 -.873375720E+02 -.873395846E+02 -.873417437E+02 -.873439657E+02 -.873462111E+02 -.873484651E+02 -.873507210E+02 -.873529730E+02 -.873552174E+02 -.873574515E+02 -.873596699E+02 -.873618667E+02 -.873640397E+02 -.873661871E+02 -.873683044E+02 -.873703883E+02 -.873724398E+02 -.873744581E+02 -.873764402E+02 -.873783857E+02 -.873802952E+02 -.873821666E+02 -.873839961E+02 -.873857810E+02 -.873875179E+02 -.873892014E+02 -.873908266E+02 -.873923903E+02 -.873938902E+02 -.873953243E+02 -.873966913E+02 -.873979902E+02 -.873992203E+02 -.874003796E+02 -.874014657E+02 -.874024756E+02 -.874034069E+02 -.874042572E+02 -.874050246E+02 -.874057071E+02 -.874063035E+02 -.874068128E+02 -.874072340E+02 -.874075662E+02 -.874078088E+02 -.874079614E+02 -.874080237E+02 -.874079958E+02 -.874078777E+02 -.874076698E+02 -.874073725E+02 -.874069866E+02 -.874065130E+02 -.874059528E+02 -.874053071E+02 -.874045774E+02 -.874037655E+02 -.874028731E+02 -.874019020E+02 -.874008543E+02 -.873997322E+02 -.873985380E+02 -.873972740E+02 -.873959425E+02 -.873945461E+02 -.873930872E+02 -.873915685E+02 -.873899927E+02 -.873883623E+02 -.873866800E+02 -.873849484E+02 -.873831702E+02 -.873813478E+02 -.873794838E+02 -.873775807E+02 -.873756410E+02 -.873736670E+02 -.873716611E+02 -.873696255E+02 -.873675623E+02 -.873654738E+02 -.873633618E+02 -.873612284E+02 -.873590753E+02 -.873569044E+02 -.873547174E+02 -.873525160E+02 -.873503022E+02 -.873480787E+02 -.873458500E+02 -.873436257E+02 -.873414269E+02 -.873392982E+02 -.873373285E+02 -.873356821E+02 -.873346384E+02 -.873346384E+02
 -.873353586E+02 -.873353586E+02 -.873365732E+02 -.873384636E+02 -.873407079E+02 -.873431246E+02 -.873456184E+02 -.873481465E+02 -.873506877E+02 -.873532306E+02 -.873557700E+02 -.873583012E+02 -.873608163E+02 -.873633089E+02 -.873657771E+02 -.873682185E+02 -.873706284E+02 -.873730062E+02 -.873753540E+02 -.873776699E+02 -.873799509E+02 -.873821973E+02 -.873844080E+02 -.873865781E+02 -.873887029E+02 -.873907790E+02 -.873928012E+02 -.873947637E+02 -.873966631E+02 -.873984974E+02 -.874002646E+02 -.874019634E+02 -.874035925E+02 -.874051502E+02 -.874066338E+02 -.874080400E+02 -.874093649E+02 -.874106048E+02 -.874117567E+02 -.874128180E+02 -.874137863E+02 -.874146599E+02 -.874154372E+02 -.874161170E+02 -.874166977E+02 -.874171781E+02 -.874175571E+02 -.874178338E+02 -.874180076E+02 -.874180781E+02 -.874180453E+02 -.874179094E+02 -.874176706E+02 -.874173298E+02 -.874168878E+02 -.874163457E+02 -.874157046E+02 -.874149663E+02 -.874141325E+02 -.874132049E+02 -.874121857E+02 -.874110773E+02 -.874098820E+02 -.874086025E+02 -.874072414E+02 -.874058015E+02 -.874042856E+02 -.874026966E+02 -.874010376E+02 -.873993117E+02 -.873975218E+02 -.873956712E+02 -.873937629E+02 -.873918000E+02 -.873897855E+02 -.873877223E+02 -.873856135E+02 -.873834619E+02 -.873812703E+02 -.873790414E+02 -.873767779E+02 -.873744824E+02 -.873721573E+02 -.873698049E+02 -.873674275E+02 -.873650273E+02 -.873626063E+02 -.873601664E+02 -.873577097E+02 -.873552380E+02 -.873527533E+02 -.873502587E+02 -.873477590E+02 -.873452651E+02 -.873428004E+02 -.873404147E+02 -.873382076E+02 -.873363629E+02 -.873351937E+02 -.873351937E+02
 -.873359259E+02 -.873359259E+02 -.873372636E+02 -.873393540E+02 -.873418459E+02 -.873445378E+02 -.873473246E+02 -.873501514E+02 -.873529914E+02 -.873558322E+02 -.873586648E+02 -.873614801E+02 -.873642726E+02 -.873670417E+02 -.873697852E+02 -.873724997E+02 -.873751864E+02 -.873778469E+02 -.873804775E+02 -.873830757E+02 -.873856408E+02 -.873881684E+02 -.873906516E+02 -.873930858E+02 -.873954669E+02 -.873977895E+02 -.874000499E+02 -.874022467E+02 -.874043784E+02 -.874064426E+02 -.874084372E+02 -.874103595E+02 -.874122056E+02 -.874139714E+02 -.874156526E+02 -.874172444E+02 -.874187425E+02 -.874201439E+02 -.874214455E+02 -.874226446E+02 -.874237394E+02 -.874247281E+02 -.874256087E+02 -.874263794E+02 -.874270382E+02 -.874275833E+02 -.874280129E+02 -.874283261E+02 -.874285221E+02 -.874286007E+02 -.874285619E+02 -.874284060E+02 -.874281337E+02 -.874277458E+02 -.874272430E+02 -.874266266E+02 -.874258983E+02 -.874250596E+02 -.874241125E+02 -.874230595E+02 -.874219033E+02 -.874206465E+02 -.874192921E+02 -.874178429E+02 -.874163023E+02 -.874146735E+02 -.874129597E+02 -.874111646E+02 -.874092916E+02 -.874073443E+02 -.874053266E+02 -.874032418E+02 -.874010936E+02 -.873988856E+02 -.873966213E+02 -.873943041E+02 -.873919374E+02 -.873895245E+02 -.873870686E+02 -.873845729E+02 -.873820403E+02 -.873794737E+02 -.873768759E+02 -.873742494E+02 -.873715968E+02 -.873689204E+02 -.873662225E+02 -.873635054E+02 -.873607709E+02 -.873580211E+02 -.873552583E+02 -.873524856E+02 -.873497084E+02 -.873469386E+02 -.873442020E+02 -.873415539E+02 -.873391044E+02 -.873370574E+02 -.873357601E+02 -.873357601E+02
 -.873364973E+02 -.873364973E+02 -.873379565E+02 -.873402563E+02 -.873430139E+02 -.873460057E+02 -.873491039E+02 -.873522429E+02 -.873553898E+02 -.873585264E+02 -.873616427E+02 -.873647357E+02 -.873678075E+02 -.873708573E+02 -.873738842E+02 -.873768910E+02 -.873798788E+02 -.873828415E+02 -.873857756E+02 -.873886767E+02 -.873915360E+02 -.873943463E+02 -.873971042E+02 -.873998066E+02 -.874024504E+02 -.874050344E+02 -.874075576E+02 -.874100165E+02 -.874124074E+02 -.874147266E+02 -.874169694E+02 -.874191305E+02 -.874212056E+02 -.874231899E+02 -.874250778E+02 -.874268648E+02 -.874285477E+02 -.874301228E+02 -.874315868E+02 -.874329374E+02 -.874341721E+02 -.874352881E+02 -.874362826E+02 -.874371529E+02 -.874378964E+02 -.874385107E+02 -.874389946E+02 -.874393469E+02 -.874395670E+02 -.874396544E+02 -.874396094E+02 -.874394324E+02 -.874391237E+02 -.874386839E+02 -.874381143E+02 -.874374164E+02 -.874365919E+02 -.874356430E+02 -.874345724E+02 -.874333828E+02 -.874320774E+02 -.874306592E+02 -.874291317E+02 -.874274985E+02 -.874257634E+02 -.874239300E+02 -.874220026E+02 -.874199852E+02 -.874178821E+02 -.874156974E+02 -.874134354E+02 -.874111002E+02 -.874086960E+02 -.874062270E+02 -.874036972E+02 -.874011106E+02 -.873984710E+02 -.873957822E+02 -.873930480E+02 -.873902718E+02 -.873874570E+02 -.873846067E+02 -.873817242E+02 -.873788122E+02 -.873758736E+02 -.873729109E+02 -.873699266E+02 -.873669229E+02 -.873639021E+02 -.873608662E+02 -.873578176E+02 -.873547597E+02 -.873516983E+02 -.873486462E+02 -.873456317E+02 -.873427155E+02 -.873400187E+02 -.873377653E+02 -.873363373E+02 -.873363373E+02
 -.873370792E+02 -.873370792E+02 -.873386793E+02 -.873412177E+02 -.873442662E+02 -.873475617E+02 -.873509622E+02 -.873543954E+02 -.873578272E+02 -.873612435E+02 -.873646411E+02 -.873680242E+02 -.873713936E+02 -.873747507E+02 -.873780990E+02 -.873814354E+02 -.873847491E+02 -.873880330E+02 -.873912782E+02 -.873944754E+02 -.873976208E+02 -.874007149E+02 -.874037569E+02 -.874067459E+02 -.874096810E+02 -.874125584E+02 -.874153722E+02 -.874181172E+02 -.874207881E+02 -.874233783E+02 -.874258825E+02 -.874282967E+02 -.874306149E+02 -.874328315E+02 -.874349425E+02 -.874369438E+02 -.874388302E+02 -.874405976E+02 -.874422428E+02 -.874437617E+02 -.874451501E+02 -.874464051E+02 -.874475233E+02 -.874485014E+02 -.874493367E+02 -.874500274E+02 -.874505715E+02 -.874509673E+02 -.874512141E+02 -.874513117E+02 -.874512598E+02 -.874510584E+02 -.874507084E+02 -.874502110E+02 -.874495673E+02 -.874487790E+02 -.874478485E+02 -.874467785E+02 -.874455720E+02 -.874442322E+02 -.874427627E+02 -.874411676E+02 -.874394508E+02 -.874376164E+02 -.874356690E+02 -.874336131E+02 -.874314537E+02 -.874291954E+02 -.874268432E+02 -.874244018E+02 -.874218764E+02 -.874192718E+02 -.874165929E+02 -.874138443E+02 -.874110308E+02 -.874081569E+02 -.874052273E+02 -.874022462E+02 -.873992176E+02 -.873961456E+02 -.873930339E+02 -.873898861E+02 -.873867057E+02 -.873834959E+02 -.873802596E+02 -.873769995E+02 -.873737184E+02 -.873704185E+02 -.873671023E+02 -.873637719E+02 -.873604298E+02 -.873570794E+02 -.873537269E+02 -.873503862E+02 -.873470880E+02 -.873438983E+02 -.873409493E+02 -.873384857E+02 -.873369247E+02 -.873369247E+02
 -.873377100E+02 -.873377100E+02 -.873394589E+02 -.873422320E+02 -.873455461E+02 -.873491232E+02 -.873528107E+02 -.873565339E+02 -.873602587E+02 -.873639747E+02 -.873676869E+02 -.873713957E+02 -.873751029E+02 -.873788078E+02 -.873825004E+02 -.873861648E+02 -.873897934E+02 -.873933783E+02 -.873969159E+02 -.874004082E+02 -.874038579E+02 -.874072649E+02 -.874106273E+02 -.874139417E+02 -.874172010E+02 -.874203974E+02 -.874235243E+02 -.874265744E+02 -.874295403E+02 -.874324179E+02 -.874352028E+02 -.874378888E+02 -.874404710E+02 -.874429450E+02 -.874453045E+02 -.874475426E+02 -.874496541E+02 -.874516342E+02 -.874534772E+02 -.874551789E+02 -.874567359E+02 -.874581438E+02 -.874593984E+02 -.874604965E+02 -.874614350E+02 -.874622104E+02 -.874628205E+02 -.874632641E+02 -.874635404E+02 -.874636482E+02 -.874635874E+02 -.874633589E+02 -.874629632E+02 -.874624011E+02 -.874616744E+02 -.874607855E+02 -.874597373E+02 -.874585328E+02 -.874571753E+02 -.874556693E+02 -.874540189E+02 -.874522285E+02 -.874503029E+02 -.874482473E+02 -.874460669E+02 -.874437673E+02 -.874413538E+02 -.874388322E+02 -.874362083E+02 -.874334880E+02 -.874306768E+02 -.874277806E+02 -.874248049E+02 -.874217554E+02 -.874186375E+02 -.874154565E+02 -.874122173E+02 -.874089250E+02 -.874055841E+02 -.874021992E+02 -.873987744E+02 -.873953138E+02 -.873918210E+02 -.873882996E+02 -.873847528E+02 -.873811836E+02 -.873775947E+02 -.873739886E+02 -.873703678E+02 -.873667344E+02 -.873630909E+02 -.873594408E+02 -.873557907E+02 -.873521554E+02 -.873485679E+02 -.873450999E+02 -.873418945E+02 -.873392172E+02 -.873375210E+02 -.873375210E+02
 -.873383368E+02 -.873383368E+02 -.873402455E+02 -.873432497E+02 -.873468344E+02 -.873506944E+02 -.873546705E+02 -.873586870E+02 -.873627193E+02 -.873667680E+02 -.873708270E+02 -.873748919E+02 -.873789530E+02 -.873829953E+02 -.873870035E+02 -.873909761E+02 -.873949094E+02 -.873988056E+02 -.874026685E+02 -.874064999E+02 -.874102983E+02 -.874140595E+02 -.874177773E+02 -.874214418E+02 -.874250440E+02 -.874285759E+02 -.874320296E+02 -.874353989E+02 -.874386810E+02 -.874418714E+02 -.874449631E+02 -.874479510E+02 -.874508285E+02 -.874535865E+02 -.874562172E+02 -.874587152E+02 -.874610737E+02 -.874632863E+02 -.874653485E+02 -.874672555E+02 -.874690009E+02 -.874705795E+02 -.874719872E+02 -.874732193E+02 -.874742711E+02 -.874751401E+02 -.874758243E+02 -.874763213E+02 -.874766294E+02 -.874767483E+02 -.874766781E+02 -.874764186E+02 -.874759703E+02 -.874753353E+02 -.874745160E+02 -.874735147E+02 -.874723346E+02 -.874709797E+02 -.874694544E+02 -.874677633E+02 -.874659111E+02 -.874639033E+02 -.874617460E+02 -.874594451E+02 -.874570068E+02 -.874544374E+02 -.874517438E+02 -.874489328E+02 -.874460111E+02 -.874429854E+02 -.874398625E+02 -.874366491E+02 -.874333518E+02 -.874299770E+02 -.874265309E+02 -.874230195E+02 -.874194487E+02 -.874158239E+02 -.874121504E+02 -.874084334E+02 -.874046774E+02 -.874008869E+02 -.873970660E+02 -.873932184E+02 -.873893475E+02 -.873854567E+02 -.873815486E+02 -.873776260E+02 -.873736912E+02 -.873697463E+02 -.873657938E+02 -.873618373E+02 -.873578836E+02 -.873539483E+02 -.873500670E+02 -.873463163E+02 -.873428510E+02 -.873399573E+02 -.873381242E+02 -.873381242E+02
 -.873390376E+02 -.873390376E+02 -.873410759E+02 -.873442774E+02 -.873480916E+02 -.873522131E+02 -.873564827E+02 -.873608314E+02 -.873652303E+02 -.873696508E+02 -.873740763E+02 -.873784898E+02 -.873828786E+02 -.873872333E+02 -.873915596E+02 -.873958557E+02 -.874001281E+02 -.874043793E+02 -.874086102E+02 -.874128173E+02 -.874169932E+02 -.874211293E+02 -.874252135E+02 -.874292375E+02 -.874331936E+02 -.874370762E+02 -.874408802E+02 -.874446029E+02 -.874482371E+02 -.874517742E+02 -.874552076E+02 -.874585286E+02 -.874617269E+02 -.874647954E+02 -.874677273E+02 -.874705141E+02 -.874731482E+02 -.874756239E+02 -.874779336E+02 -.874800692E+02 -.874820249E+02 -.874837952E+02 -.874853736E+02 -.874867544E+02 -.874879343E+02 -.874889097E+02 -.874896766E+02 -.874902326E+02 -.874905770E+02 -.874907086E+02 -.874906264E+02 -.874903310E+02 -.874898242E+02 -.874891077E+02 -.874881836E+02 -.874870552E+02 -.874857269E+02 -.874842029E+02 -.874824881E+02 -.874805879E+02 -.874785088E+02 -.874762574E+02 -.874738405E+02 -.874712652E+02 -.874685392E+02 -.874656703E+02 -.874626664E+02 -.874595353E+02 -.874562850E+02 -.874529236E+02 -.874494589E+02 -.874458987E+02 -.874422506E+02 -.874385220E+02 -.874347203E+02 -.874308521E+02 -.874269243E+02 -.874229431E+02 -.874189145E+02 -.874148440E+02 -.874107369E+02 -.874065979E+02 -.874024316E+02 -.873982421E+02 -.873940329E+02 -.873898074E+02 -.873855686E+02 -.873813190E+02 -.873770609E+02 -.873727965E+02 -.873685281E+02 -.873642592E+02 -.873599967E+02 -.873557572E+02 -.873515782E+02 -.873475420E+02 -.873438142E+02 -.873407022E+02 -.873387313E+02 -.873387313E+02
 -.873396451E+02 -.873396451E+02 -.873417977E+02 -.873451933E+02 -.873492834E+02 -.873537401E+02 -.873583859E+02 -.873631240E+02 -.873678900E+02 -.873726560E+02 -.873774037E+02 -.873821276E+02 -.873868239E+02 -.873915045E+02 -.873961691E+02 -.874008280E+02 -.874054799E+02 -.874101236E+02 -.874147505E+02 -.874193495E+02 -.874239116E+02 -.874284264E+02 -.874328890E+02 -.874372939E+02 -.874416362E+02 -.874459091E+02 -.874501078E+02 -.874542214E+02 -.874582409E+02 -.874621591E+02 -.874659660E+02 -.874696515E+02 -.874732081E+02 -.874766263E+02 -.874798953E+02 -.874830066E+02 -.874859522E+02 -.874887221E+02 -.874913071E+02 -.874937005E+02 -.874958942E+02 -.874978795E+02 -.874996501E+02 -.875012009E+02 -.875025260E+02 -.875036203E+02 -.875044808E+02 -.875051052E+02 -.875054909E+02 -.875056360E+02 -.875055409E+02 -.875052062E+02 -.875046327E+02 -.875038223E+02 -.875027787E+02 -.875015058E+02 -.875000079E+02 -.874982904E+02 -.874963597E+02 -.874942230E+02 -.874918874E+02 -.874893606E+02 -.874866513E+02 -.874837681E+02 -.874807200E+02 -.874775161E+02 -.874741657E+02 -.874706783E+02 -.874670634E+02 -.874633303E+02 -.874594882E+02 -.874555465E+02 -.874515139E+02 -.874473990E+02 -.874432101E+02 -.874389552E+02 -.874346419E+02 -.874302774E+02 -.874258681E+02 -.874214205E+02 -.874169402E+02 -.874124327E+02 -.874079026E+02 -.874033544E+02 -.873987918E+02 -.873942184E+02 -.873896371E+02 -.873850503E+02 -.873804604E+02 -.873758691E+02 -.873712787E+02 -.873666925E+02 -.873621175E+02 -.873575707E+02 -.873530920E+02 -.873487689E+02 -.873447779E+02 -.873414472E+02 -.873393383E+02 -.873393383E+02
 -.873402080E+02 -.873402080E+02 -.873425192E+02 -.873461965E+02 -.873506261E+02 -.873554432E+02 -.873604392E+02 -.873654966E+02 -.873705667E+02 -.873756251E+02 -.873806712E+02 -.873857051E+02 -.873907448E+02 -.873957897E+02 -.874008493E+02 -.874059128E+02 -.874109751E+02 -.874160223E+02 -.874210454E+02 -.874260397E+02 -.874309986E+02 -.874359208E+02 -.874407994E+02 -.874456280E+02 -.874503965E+02 -.874550992E+02 -.874597236E+02 -.874642618E+02 -.874687061E+02 -.874730450E+02 -.874772676E+02 -.874813642E+02 -.874853228E+02 -.874891311E+02 -.874927793E+02 -.874962567E+02 -.874995515E+02 -.875026530E+02 -.875055522E+02 -.875082379E+02 -.875106999E+02 -.875129303E+02 -.875149216E+02 -.875166658E+02 -.875181564E+02 -.875193891E+02 -.875203592E+02 -.875210621E+02 -.875214951E+02 -.875216573E+02 -.875215475E+02 -.875211658E+02 -.875205140E+02 -.875195955E+02 -.875184139E+02 -.875169737E+02 -.875152809E+02 -.875133425E+02 -.875111660E+02 -.875087594E+02 -.875061317E+02 -.875032925E+02 -.875002517E+02 -.874970198E+02 -.874936076E+02 -.874900260E+02 -.874862864E+02 -.874823997E+02 -.874783774E+02 -.874742305E+02 -.874699699E+02 -.874656063E+02 -.874611500E+02 -.874566111E+02 -.874519992E+02 -.874473233E+02 -.874425922E+02 -.874378137E+02 -.874329955E+02 -.874281446E+02 -.874232672E+02 -.874183691E+02 -.874134556E+02 -.874085311E+02 -.874035998E+02 -.873986650E+02 -.873937296E+02 -.873887961E+02 -.873838664E+02 -.873789422E+02 -.873740252E+02 -.873691185E+02 -.873642289E+02 -.873593741E+02 -.873545959E+02 -.873499867E+02 -.873457338E+02 -.873421858E+02 -.873399399E+02 -.873399399E+02
 -.873408606E+02 -.873408606E+02 -.873433539E+02 -.873472981E+02 -.873520293E+02 -.873571472E+02 -.873624268E+02 -.873677643E+02 -.873731156E+02 -.873784786E+02 -.873838545E+02 -.873892628E+02 -.873946957E+02 -.874001552E+02 -.874056210E+02 -.874110892E+02 -.874165466E+02 -.874219926E+02 -.874274264E+02 -.874328426E+02 -.874382398E+02 -.874436075E+02 -.874489389E+02 -.874542227E+02 -.874594548E+02 -.874646216E+02 -.874697163E+02 -.874747286E+02 -.874796457E+02 -.874844550E+02 -.874891447E+02 -.874937010E+02 -.874981101E+02 -.875023604E+02 -.875064383E+02 -.875103298E+02 -.875140220E+02 -.875175030E+02 -.875207591E+02 -.875237781E+02 -.875265499E+02 -.875290639E+02 -.875313098E+02 -.875332791E+02 -.875349644E+02 -.875363582E+02 -.875374539E+02 -.875382469E+02 -.875387343E+02 -.875389136E+02 -.875387838E+02 -.875383466E+02 -.875376042E+02 -.875365599E+02 -.875352183E+02 -.875335856E+02 -.875316689E+02 -.875294761E+02 -.875270161E+02 -.875242992E+02 -.875213362E+02 -.875181386E+02 -.875147187E+02 -.875110892E+02 -.875072629E+02 -.875032531E+02 -.874990732E+02 -.874947365E+02 -.874902565E+02 -.874856463E+02 -.874809186E+02 -.874760860E+02 -.874711608E+02 -.874661545E+02 -.874610781E+02 -.874559422E+02 -.874507564E+02 -.874455299E+02 -.874402713E+02 -.874349880E+02 -.874296873E+02 -.874243752E+02 -.874190573E+02 -.874137384E+02 -.874084226E+02 -.874031132E+02 -.873978131E+02 -.873925244E+02 -.873872486E+02 -.873819870E+02 -.873767409E+02 -.873715127E+02 -.873663092E+02 -.873611484E+02 -.873560736E+02 -.873511820E+02 -.873466711E+02 -.873429096E+02 -.873405292E+02 -.873405292E+02
 -.873415378E+02 -.873415378E+02 -.873442014E+02 -.873483879E+02 -.873533737E+02 -.873587375E+02 -.873642690E+02 -.873698790E+02 -.873755465E+02 -.873812615E+02 -.873870315E+02 -.873928356E+02 -.873986699E+02 -.874045131E+02 -.874103690E+02 -.874162289E+02 -.874220988E+02 -.874279764E+02 -.874338554E+02 -.874397333E+02 -.874455981E+02 -.874514452E+02 -.874572632E+02 -.874630497E+02 -.874687886E+02 -.874744745E+02 -.874800934E+02 -.874856324E+02 -.874910772E+02 -.874964142E+02 -.875016279E+02 -.875067023E+02 -.875116233E+02 -.875163746E+02 -.875209399E+02 -.875253037E+02 -.875294514E+02 -.875333668E+02 -.875370349E+02 -.875404423E+02 -.875435750E+02 -.875464191E+02 -.875489624E+02 -.875511940E+02 -.875531034E+02 -.875546812E+02 -.875559207E+02 -.875568169E+02 -.875573651E+02 -.875575633E+02 -.875574116E+02 -.875569106E+02 -.875560628E+02 -.875548722E+02 -.875533449E+02 -.875514879E+02 -.875493096E+02 -.875468204E+02 -.875440313E+02 -.875409547E+02 -.875376038E+02 -.875339930E+02 -.875301369E+02 -.875260508E+02 -.875217503E+02 -.875172517E+02 -.875125708E+02 -.875077237E+02 -.875027263E+02 -.874975941E+02 -.874923424E+02 -.874869861E+02 -.874815392E+02 -.874760152E+02 -.874704268E+02 -.874647861E+02 -.874591042E+02 -.874533915E+02 -.874476573E+02 -.874419102E+02 -.874361578E+02 -.874304067E+02 -.874246628E+02 -.874189310E+02 -.874132153E+02 -.874075190E+02 -.874018446E+02 -.873961937E+02 -.873905675E+02 -.873849664E+02 -.873793913E+02 -.873738439E+02 -.873683305E+02 -.873628689E+02 -.873575041E+02 -.873523375E+02 -.873475762E+02 -.873436079E+02 -.873410974E+02 -.873410974E+02
 -.873422554E+02 -.873422554E+02 -.873450251E+02 -.873493609E+02 -.873545236E+02 -.873601085E+02 -.873659181E+02 -.873718656E+02 -.873779021E+02 -.873840085E+02 -.873901537E+02 -.873963333E+02 -.874025328E+02 -.874087628E+02 -.874150176E+02 -.874213046E+02 -.874276184E+02 -.874339541E+02 -.874403087E+02 -.874466720E+02 -.874530415E+02 -.874594050E+02 -.874657616E+02 -.874720933E+02 -.874783957E+02 -.874846524E+02 -.874908511E+02 -.874969754E+02 -.875030105E+02 -.875089384E+02 -.875147410E+02 -.875204017E+02 -.875259016E+02 -.875312225E+02 -.875363462E+02 -.875412558E+02 -.875459309E+02 -.875503531E+02 -.875545041E+02 -.875583651E+02 -.875619176E+02 -.875651452E+02 -.875680334E+02 -.875705681E+02 -.875727368E+02 -.875745300E+02 -.875759394E+02 -.875769572E+02 -.875775790E+02 -.875778019E+02 -.875776247E+02 -.875770483E+02 -.875760759E+02 -.875747129E+02 -.875729663E+02 -.875708452E+02 -.875683603E+02 -.875655240E+02 -.875623500E+02 -.875588536E+02 -.875550512E+02 -.875509600E+02 -.875465979E+02 -.875419839E+02 -.875371371E+02 -.875320766E+02 -.875268218E+02 -.875213921E+02 -.875158063E+02 -.875100831E+02 -.875042406E+02 -.874982961E+02 -.874922661E+02 -.874861664E+02 -.874800117E+02 -.874738157E+02 -.874675911E+02 -.874613494E+02 -.874551013E+02 -.874488559E+02 -.874426215E+02 -.874364051E+02 -.874302128E+02 -.874240496E+02 -.874179193E+02 -.874118249E+02 -.874057683E+02 -.873997507E+02 -.873937725E+02 -.873878334E+02 -.873819331E+02 -.873760726E+02 -.873702574E+02 -.873645050E+02 -.873588615E+02 -.873534319E+02 -.873484322E+02 -.873442676E+02 -.873416338E+02 -.873416338E+02
 -.873427749E+02 -.873427749E+02 -.873456097E+02 -.873500842E+02 -.873554716E+02 -.873613594E+02 -.873675213E+02 -.873738312E+02 -.873802289E+02 -.873866756E+02 -.873931660E+02 -.873996936E+02 -.874062702E+02 -.874128924E+02 -.874195673E+02 -.874262897E+02 -.874330579E+02 -.874398694E+02 -.874467172E+02 -.874535998E+02 -.874605051E+02 -.874674333E+02 -.874743656E+02 -.874812990E+02 -.874882152E+02 -.874951035E+02 -.875019446E+02 -.875087228E+02 -.875154179E+02 -.875220096E+02 -.875284799E+02 -.875348080E+02 -.875409736E+02 -.875469556E+02 -.875527328E+02 -.875582796E+02 -.875635723E+02 -.875685867E+02 -.875732990E+02 -.875776858E+02 -.875817269E+02 -.875854034E+02 -.875886968E+02 -.875915899E+02 -.875940688E+02 -.875961200E+02 -.875977315E+02 -.875988951E+02 -.875996044E+02 -.875998554E+02 -.875996469E+02 -.875989805E+02 -.875978602E+02 -.875962926E+02 -.875942864E+02 -.875918528E+02 -.875890051E+02 -.875857588E+02 -.875821312E+02 -.875781410E+02 -.875738082E+02 -.875691544E+02 -.875642018E+02 -.875589732E+02 -.875534919E+02 -.875477814E+02 -.875418652E+02 -.875357665E+02 -.875295081E+02 -.875231122E+02 -.875166003E+02 -.875099926E+02 -.875033085E+02 -.874965664E+02 -.874897832E+02 -.874829744E+02 -.874761546E+02 -.874693366E+02 -.874625320E+02 -.874557509E+02 -.874490021E+02 -.874422931E+02 -.874356300E+02 -.874290176E+02 -.874224594E+02 -.874159578E+02 -.874095141E+02 -.874031287E+02 -.873968008E+02 -.873905292E+02 -.873843123E+02 -.873781499E+02 -.873720465E+02 -.873660189E+02 -.873601137E+02 -.873544389E+02 -.873492182E+02 -.873448724E+02 -.873421252E+02 -.873421252E+02
 -.873431433E+02 -.873431433E+02 -.873460894E+02 -.873507819E+02 -.873564587E+02 -.873626605E+02 -.873691286E+02 -.873757340E+02 -.873824178E+02 -.873891635E+02 -.873959683E+02 -.874028406E+02 -.874097814E+02 -.874167961E+02 -.874238841E+02 -.874310462E+02 -.874382816E+02 -.874455874E+02 -.874529613E+02 -.874603933E+02 -.874678836E+02 -.874754144E+02 -.874829837E+02 -.874905729E+02 -.874981716E+02 -.875057578E+02 -.875133162E+02 -.875208245E+02 -.875282629E+02 -.875356127E+02 -.875428511E+02 -.875499549E+02 -.875568977E+02 -.875636526E+02 -.875701876E+02 -.875764741E+02 -.875824824E+02 -.875881844E+02 -.875935520E+02 -.875985595E+02 -.876031818E+02 -.876073938E+02 -.876111718E+02 -.876144955E+02 -.876173449E+02 -.876197028E+02 -.876215561E+02 -.876228934E+02 -.876237067E+02 -.876239915E+02 -.876237460E+02 -.876229721E+02 -.876216748E+02 -.876198620E+02 -.876175451E+02 -.876147380E+02 -.876114576E+02 -.876077233E+02 -.876035563E+02 -.875989802E+02 -.875940202E+02 -.875887028E+02 -.875830553E+02 -.875771062E+02 -.875708840E+02 -.875644173E+02 -.875577346E+02 -.875508640E+02 -.875438330E+02 -.875366678E+02 -.875293937E+02 -.875220349E+02 -.875146141E+02 -.875071523E+02 -.874996691E+02 -.874921825E+02 -.874847085E+02 -.874772615E+02 -.874698543E+02 -.874624976E+02 -.874552010E+02 -.874479718E+02 -.874408160E+02 -.874337380E+02 -.874267410E+02 -.874198264E+02 -.874129945E+02 -.874062446E+02 -.873995745E+02 -.873929816E+02 -.873864627E+02 -.873800162E+02 -.873736448E+02 -.873673646E+02 -.873612219E+02 -.873553268E+02 -.873499091E+02 -.873454027E+02 -.873425555E+02 -.873425555E+02
 -.873435510E+02 -.873435510E+02 -.873466168E+02 -.873515015E+02 -.873573959E+02 -.873638168E+02 -.873705059E+02 -.873773437E+02 -.873842802E+02 -.873913058E+02 -.873984191E+02 -.874056254E+02 -.874129276E+02 -.874203321E+02 -.874278411E+02 -.874354576E+02 -.874431814E+02 -.874510096E+02 -.874589362E+02 -.874669611E+02 -.874750709E+02 -.874832625E+02 -.874915184E+02 -.874998274E+02 -.875081677E+02 -.875165261E+02 -.875248818E+02 -.875332169E+02 -.875415107E+02 -.875497370E+02 -.875578670E+02 -.875658679E+02 -.875737079E+02 -.875813502E+02 -.875887626E+02 -.875959106E+02 -.876027608E+02 -.876092781E+02 -.876154291E+02 -.876211803E+02 -.876264983E+02 -.876313513E+02 -.876357114E+02 -.876395508E+02 -.876428449E+02 -.876455739E+02 -.876477189E+02 -.876492665E+02 -.876502062E+02 -.876505317E+02 -.876502416E+02 -.876493375E+02 -.876478259E+02 -.876457171E+02 -.876430251E+02 -.876397678E+02 -.876359667E+02 -.876316460E+02 -.876268328E+02 -.876215571E+02 -.876158500E+02 -.876097448E+02 -.876032756E+02 -.875964770E+02 -.875893842E+02 -.875820324E+02 -.875744563E+02 -.875666898E+02 -.875587657E+02 -.875507158E+02 -.875425702E+02 -.875343573E+02 -.875261034E+02 -.875178332E+02 -.875095691E+02 -.875013314E+02 -.874931378E+02 -.874850045E+02 -.874769450E+02 -.874689711E+02 -.874610921E+02 -.874533154E+02 -.874456468E+02 -.874380900E+02 -.874306469E+02 -.874233179E+02 -.874161022E+02 -.874089970E+02 -.874019988E+02 -.873951028E+02 -.873883042E+02 -.873815991E+02 -.873749885E+02 -.873684868E+02 -.873621394E+02 -.873560573E+02 -.873504746E+02 -.873458350E+02 -.873429054E+02 -.873429054E+02
 -.873438245E+02 -.873438245E+02 -.873469996E+02 -.873520338E+02 -.873580884E+02 -.873646791E+02 -.873715581E+02 -.873786055E+02 -.873857810E+02 -.873930661E+02 -.874004665E+02 -.874079838E+02 -.874156325E+02 -.874234164E+02 -.874313432E+02 -.874394143E+02 -.874476299E+02 -.874559903E+02 -.874644956E+02 -.874731381E+02 -.874819104E+02 -.874907992E+02 -.874997928E+02 -.875088762E+02 -.875180402E+02 -.875272668E+02 -.875365375E+02 -.875458264E+02 -.875551026E+02 -.875643322E+02 -.875734790E+02 -.875825090E+02 -.875913826E+02 -.876000635E+02 -.876085106E+02 -.876166836E+02 -.876245378E+02 -.876320311E+02 -.876391204E+02 -.876457631E+02 -.876519176E+02 -.876575458E+02 -.876626097E+02 -.876670749E+02 -.876709113E+02 -.876740910E+02 -.876765921E+02 -.876783959E+02 -.876794893E+02 -.876798649E+02 -.876795194E+02 -.876784558E+02 -.876766822E+02 -.876742116E+02 -.876710629E+02 -.876672589E+02 -.876628266E+02 -.876577975E+02 -.876522059E+02 -.876460888E+02 -.876394860E+02 -.876324388E+02 -.876249895E+02 -.876171816E+02 -.876090586E+02 -.876006639E+02 -.875920396E+02 -.875832274E+02 -.875742667E+02 -.875651956E+02 -.875560497E+02 -.875468624E+02 -.875376647E+02 -.875284847E+02 -.875193479E+02 -.875102770E+02 -.875012920E+02 -.874924103E+02 -.874836463E+02 -.874750119E+02 -.874665165E+02 -.874581673E+02 -.874499688E+02 -.874419238E+02 -.874340328E+02 -.874262946E+02 -.874187062E+02 -.874112630E+02 -.874039591E+02 -.873967875E+02 -.873897408E+02 -.873828126E+02 -.873760016E+02 -.873693197E+02 -.873628108E+02 -.873565852E+02 -.873508789E+02 -.873461416E+02 -.873431523E+02 -.873431523E+02
 -.873440553E+02 -.873440553E+02 -.873472909E+02 -.873524032E+02 -.873585491E+02 -.873652528E+02 -.873722627E+02 -.873794669E+02 -.873868165E+02 -.873943079E+02 -.874019433E+02 -.874097404E+02 -.874177045E+02 -.874258469E+02 -.874341734E+02 -.874426915E+02 -.874514060E+02 -.874603168E+02 -.874694192E+02 -.874787027E+02 -.874881634E+02 -.874977947E+02 -.875075924E+02 -.875175486E+02 -.875276466E+02 -.875378627E+02 -.875481674E+02 -.875585285E+02 -.875689112E+02 -.875792801E+02 -.875895995E+02 -.875998266E+02 -.876099189E+02 -.876198282E+02 -.876295057E+02 -.876388979E+02 -.876479534E+02 -.876566181E+02 -.876648379E+02 -.876725590E+02 -.876797304E+02 -.876863013E+02 -.876922240E+02 -.876974555E+02 -.877019552E+02 -.877056890E+02 -.877086263E+02 -.877107441E+02 -.877120258E+02 -.877124606E+02 -.877120460E+02 -.877107857E+02 -.877086900E+02 -.877057769E+02 -.877020695E+02 -.876975970E+02 -.876923946E+02 -.876865018E+02 -.876799623E+02 -.876728239E+02 -.876651368E+02 -.876569531E+02 -.876483267E+02 -.876393117E+02 -.876299625E+02 -.876203322E+02 -.876104730E+02 -.876004350E+02 -.875902662E+02 -.875800120E+02 -.875697145E+02 -.875594130E+02 -.875491434E+02 -.875389378E+02 -.875288251E+02 -.875188307E+02 -.875089762E+02 -.874992800E+02 -.874897572E+02 -.874804196E+02 -.874712760E+02 -.874623325E+02 -.874535924E+02 -.874450566E+02 -.874367235E+02 -.874285895E+02 -.874206492E+02 -.874128953E+02 -.874053190E+02 -.873979103E+02 -.873906588E+02 -.873835551E+02 -.873765946E+02 -.873697863E+02 -.873631713E+02 -.873568578E+02 -.873510806E+02 -.873462902E+02 -.873432700E+02 -.873432700E+02
 -.873441331E+02 -.873441331E+02 -.873473540E+02 -.873524614E+02 -.873586263E+02 -.873653702E+02 -.873724447E+02 -.873797375E+02 -.873872132E+02 -.873948657E+02 -.874027054E+02 -.874107408E+02 -.874189874E+02 -.874274601E+02 -.874361726E+02 -.874451304E+02 -.874543328E+02 -.874637790E+02 -.874734659E+02 -.874834044E+02 -.874935963E+02 -.875040450E+02 -.875147392E+02 -.875256625E+02 -.875367883E+02 -.875480903E+02 -.875595395E+02 -.875711038E+02 -.875827490E+02 -.875944365E+02 -.876061208E+02 -.876177534E+02 -.876292806E+02 -.876406459E+02 -.876517869E+02 -.876626410E+02 -.876731421E+02 -.876832229E+02 -.876928150E+02 -.877018522E+02 -.877102673E+02 -.877179955E+02 -.877249762E+02 -.877311515E+02 -.877364705E+02 -.877408870E+02 -.877443641E+02 -.877468715E+02 -.877483872E+02 -.877488987E+02 -.877484014E+02 -.877468995E+02 -.877444070E+02 -.877409455E+02 -.877365455E+02 -.877312457E+02 -.877250912E+02 -.877181336E+02 -.877104302E+02 -.877020417E+02 -.876930327E+02 -.876834700E+02 -.876734210E+02 -.876629543E+02 -.876521372E+02 -.876410358E+02 -.876297140E+02 -.876182332E+02 -.876066510E+02 -.875950215E+02 -.875833950E+02 -.875718170E+02 -.875603288E+02 -.875489669E+02 -.875377638E+02 -.875267469E+02 -.875159393E+02 -.875053603E+02 -.874950248E+02 -.874849437E+02 -.874751247E+02 -.874655720E+02 -.874562865E+02 -.874472665E+02 -.874385077E+02 -.874300032E+02 -.874217441E+02 -.874137197E+02 -.874059177E+02 -.873983245E+02 -.873909257E+02 -.873837082E+02 -.873766637E+02 -.873697973E+02 -.873631461E+02 -.873568142E+02 -.873510316E+02 -.873462438E+02 -.873432281E+02 -.873432281E+02
 -.873439085E+02 -.873439085E+02 -.873471089E+02 -.873521909E+02 -.873583253E+02 -.873650414E+02 -.873721069E+02 -.873794186E+02 -.873869439E+02 -.873946774E+02 -.874026347E+02 -.874108372E+02 -.874193087E+02 -.874280629E+02 -.874371044E+02 -.874464371E+02 -.874560719E+02 -.874660224E+02 -.874763115E+02 -.874869472E+02 -.874979333E+02 -.875092576E+02 -.875209077E+02 -.875328618E+02 -.875451016E+02 -.875576033E+02 -.875703384E+02 -.875832742E+02 -.875963720E+02 -.876095861E+02 -.876228644E+02 -.876361490E+02 -.876493754E+02 -.876624733E+02 -.876753688E+02 -.876879838E+02 -.877002369E+02 -.877120428E+02 -.877233163E+02 -.877339698E+02 -.877439170E+02 -.877530751E+02 -.877613648E+02 -.877687135E+02 -.877750541E+02 -.877803286E+02 -.877844868E+02 -.877874883E+02 -.877893037E+02 -.877899141E+02 -.877893132E+02 -.877875072E+02 -.877845137E+02 -.877803625E+02 -.877750944E+02 -.877687601E+02 -.877614194E+02 -.877531402E+02 -.877439962E+02 -.877340668E+02 -.877234352E+02 -.877121862E+02 -.877004068E+02 -.876881823E+02 -.876755981E+02 -.876627357E+02 -.876496742E+02 -.876364880E+02 -.876232467E+02 -.876100151E+02 -.875968520E+02 -.875838101E+02 -.875709366E+02 -.875582728E+02 -.875458536E+02 -.875337087E+02 -.875218620E+02 -.875103324E+02 -.874991336E+02 -.874882751E+02 -.874777619E+02 -.874675952E+02 -.874577725E+02 -.874482885E+02 -.874391346E+02 -.874302998E+02 -.874217710E+02 -.874135329E+02 -.874055687E+02 -.873978603E+02 -.873903888E+02 -.873831366E+02 -.873760907E+02 -.873692514E+02 -.873626506E+02 -.873563856E+02 -.873506780E+02 -.873459605E+02 -.873429926E+02 -.873429926E+02
 -.873436098E+02 -.873436098E+02 -.873466974E+02 -.873516157E+02 -.873575756E+02 -.873641370E+02 -.873710714E+02 -.873782824E+02 -.873857376E+02 -.873934525E+02 -.874014483E+02 -.874097489E+02 -.874183632E+02 -.874273007E+02 -.874365781E+02 -.874462244E+02 -.874562698E+02 -.874667408E+02 -.874776506E+02 -.874890029E+02 -.875007937E+02 -.875130189E+02 -.875256675E+02 -.875387294E+02 -.875521880E+02 -.875660224E+02 -.875802048E+02 -.875947008E+02 -.876094671E+02 -.876244496E+02 -.876395890E+02 -.876548160E+02 -.876700554E+02 -.876852238E+02 -.877002319E+02 -.877149816E+02 -.877293689E+02 -.877432867E+02 -.877566247E+02 -.877692721E+02 -.877811206E+02 -.877920639E+02 -.878019999E+02 -.878108317E+02 -.878184702E+02 -.878248357E+02 -.878298601E+02 -.878334885E+02 -.878356812E+02 -.878364138E+02 -.878356787E+02 -.878334841E+02 -.878298547E+02 -.878248303E+02 -.878184653E+02 -.878108274E+02 -.878019960E+02 -.877920603E+02 -.877811179E+02 -.877692724E+02 -.877566314E+02 -.877433057E+02 -.877294051E+02 -.877150397E+02 -.877003153E+02 -.876853349E+02 -.876701950E+02 -.876549867E+02 -.876397940E+02 -.876246932E+02 -.876097528E+02 -.875950338E+02 -.875805891E+02 -.875664634E+02 -.875526946E+02 -.875393129E+02 -.875263418E+02 -.875137985E+02 -.875016945E+02 -.874900356E+02 -.874788228E+02 -.874680528E+02 -.874577183E+02 -.874478085E+02 -.874383094E+02 -.874292047E+02 -.874204754E+02 -.874121007E+02 -.874040583E+02 -.873963245E+02 -.873888752E+02 -.873816872E+02 -.873747422E+02 -.873680348E+02 -.873615898E+02 -.873554954E+02 -.873499594E+02 -.873453938E+02 -.873425255E+02 -.873425255E+02
 -.873428575E+02 -.873428575E+02 -.873457939E+02 -.873504832E+02 -.873561925E+02 -.873624978E+02 -.873691887E+02 -.873761836E+02 -.873834766E+02 -.873910778E+02 -.873990016E+02 -.874072577E+02 -.874158691E+02 -.874248722E+02 -.874343123E+02 -.874442290E+02 -.874546503E+02 -.874655976E+02 -.874770805E+02 -.874891093E+02 -.875016890E+02 -.875148230E+02 -.875285116E+02 -.875427520E+02 -.875575350E+02 -.875728419E+02 -.875886453E+02 -.876049068E+02 -.876215772E+02 -.876386012E+02 -.876559113E+02 -.876734303E+02 -.876910670E+02 -.877087205E+02 -.877262770E+02 -.877436154E+02 -.877606083E+02 -.877771230E+02 -.877930221E+02 -.878081657E+02 -.878224115E+02 -.878356180E+02 -.878476474E+02 -.878583685E+02 -.878676614E+02 -.878754184E+02 -.878815486E+02 -.878859789E+02 -.878886555E+02 -.878895462E+02 -.878886403E+02 -.878859490E+02 -.878815055E+02 -.878753640E+02 -.878675976E+02 -.878582982E+02 -.878475720E+02 -.878355386E+02 -.878223279E+02 -.878080768E+02 -.877929274E+02 -.877770223E+02 -.877605053E+02 -.877435151E+02 -.877261870E+02 -.877086481E+02 -.876910185E+02 -.876734083E+02 -.876559177E+02 -.876386364E+02 -.876216438E+02 -.876050082E+02 -.875887875E+02 -.875730300E+02 -.875577739E+02 -.875430485E+02 -.875288750E+02 -.875152669E+02 -.875022307E+02 -.874897667E+02 -.874778698E+02 -.874665298E+02 -.874557324E+02 -.874454597E+02 -.874356907E+02 -.874264015E+02 -.874175664E+02 -.874091574E+02 -.874011456E+02 -.873935007E+02 -.873861921E+02 -.873791908E+02 -.873724718E+02 -.873660228E+02 -.873598602E+02 -.873540599E+02 -.873488106E+02 -.873444932E+02 -.873417859E+02 -.873417859E+02
 -.873418459E+02 -.873418459E+02 -.873445794E+02 -.873489330E+02 -.873542334E+02 -.873601104E+02 -.873663978E+02 -.873730340E+02 -.873800016E+02 -.873872991E+02 -.873949455E+02 -.874029799E+02 -.874114557E+02 -.874204272E+02 -.874299399E+02 -.874400279E+02 -.874507227E+02 -.874620449E+02 -.874740180E+02 -.874866597E+02 -.874999922E+02 -.875140318E+02 -.875287943E+02 -.875442835E+02 -.875604931E+02 -.875774077E+02 -.875950029E+02 -.876132442E+02 -.876320866E+02 -.876514700E+02 -.876713171E+02 -.876915338E+02 -.877120131E+02 -.877326343E+02 -.877532657E+02 -.877737638E+02 -.877939737E+02 -.878137268E+02 -.878328451E+02 -.878511426E+02 -.878684294E+02 -.878845166E+02 -.878992197E+02 -.879123643E+02 -.879237879E+02 -.879333459E+02 -.879409139E+02 -.879463906E+02 -.879497023E+02 -.879508035E+02 -.879496786E+02 -.879463432E+02 -.879408426E+02 -.879332510E+02 -.879236702E+02 -.879122248E+02 -.878990609E+02 -.878843409E+02 -.878682398E+02 -.878509414E+02 -.878326328E+02 -.878135033E+02 -.877937369E+02 -.877735137E+02 -.877530031E+02 -.877323650E+02 -.877117461E+02 -.876912794E+02 -.876710838E+02 -.876512636E+02 -.876319082E+02 -.876130927E+02 -.875948788E+02 -.875773151E+02 -.875604381E+02 -.875442733E+02 -.875288364E+02 -.875141337E+02 -.875001638E+02 -.874869183E+02 -.874743829E+02 -.874625378E+02 -.874513593E+02 -.874408197E+02 -.874308886E+02 -.874215331E+02 -.874127184E+02 -.874044083E+02 -.873965655E+02 -.873891523E+02 -.873821308E+02 -.873754646E+02 -.873691219E+02 -.873630822E+02 -.873573515E+02 -.873519904E+02 -.873471622E+02 -.873432056E+02 -.873407305E+02 -.873407305E+02
 -.873404156E+02 -.873404156E+02 -.873428300E+02 -.873466859E+02 -.873514177E+02 -.873567257E+02 -.873624560E+02 -.873685426E+02 -.873749650E+02 -.873817502E+02 -.873889473E+02 -.873966202E+02 -.874048288E+02 -.874136265E+02 -.874230568E+02 -.874331593E+02 -.874439682E+02 -.874555199E+02 -.874678530E+02 -.874810114E+02 -.874950322E+02 -.875099487E+02 -.875257809E+02 -.875425429E+02 -.875602413E+02 -.875788765E+02 -.875984356E+02 -.876188890E+02 -.876401886E+02 -.876622659E+02 -.876850367E+02 -.877084018E+02 -.877322465E+02 -.877564367E+02 -.877808177E+02 -.878052132E+02 -.878294235E+02 -.878532314E+02 -.878764046E+02 -.878986993E+02 -.879198666E+02 -.879396552E+02 -.879578188E+02 -.879741195E+02 -.879883348E+02 -.880002636E+02 -.880097310E+02 -.880165952E+02 -.880207508E+02 -.880221327E+02 -.880207192E+02 -.880165315E+02 -.880096339E+02 -.880001317E+02 -.879881670E+02 -.879739151E+02 -.879575782E+02 -.879393800E+02 -.879195598E+02 -.878983649E+02 -.878760473E+02 -.878528548E+02 -.878290300E+02 -.878048021E+02 -.877803878E+02 -.877559849E+02 -.877317730E+02 -.877079112E+02 -.876845386E+02 -.876617732E+02 -.876397134E+02 -.876184388E+02 -.875980108E+02 -.875784749E+02 -.875598611E+02 -.875421867E+02 -.875254568E+02 -.875096662E+02 -.874948011E+02 -.874808400E+02 -.874677552E+02 -.874555141E+02 -.874440797E+02 -.874334119E+02 -.874234683E+02 -.874142044E+02 -.874055749E+02 -.873975332E+02 -.873900328E+02 -.873830270E+02 -.873764698E+02 -.873703168E+02 -.873645283E+02 -.873590748E+02 -.873539502E+02 -.873491962E+02 -.873449438E+02 -.873414768E+02 -.873393154E+02 -.873393154E+02
 -.873385114E+02 -.873385114E+02 -.873405299E+02 -.873437890E+02 -.873478232E+02 -.873523706E+02 -.873573036E+02 -.873625803E+02 -.873682233E+02 -.873742870E+02 -.873808413E+02 -.873879530E+02 -.873956832E+02 -.874040822E+02 -.874131969E+02 -.874230772E+02 -.874337764E+02 -.874453588E+02 -.874578872E+02 -.874714198E+02 -.874860072E+02 -.875016948E+02 -.875185253E+02 -.875365373E+02 -.875557611E+02 -.875762094E+02 -.875978750E+02 -.876207337E+02 -.876447437E+02 -.876698491E+02 -.876959761E+02 -.877230293E+02 -.877508834E+02 -.877793824E+02 -.878083381E+02 -.878375303E+02 -.878667102E+02 -.878956035E+02 -.879239126E+02 -.879513220E+02 -.879775017E+02 -.880021145E+02 -.880248226E+02 -.880452959E+02 -.880632218E+02 -.880783147E+02 -.880903251E+02 -.880990494E+02 -.881043362E+02 -.881060929E+02 -.881042884E+02 -.880989544E+02 -.880901841E+02 -.880781286E+02 -.880629912E+02 -.880450204E+02 -.880245012E+02 -.880017463E+02 -.879770861E+02 -.879508599E+02 -.879234068E+02 -.878950585E+02 -.878661313E+02 -.878369226E+02 -.878077048E+02 -.877787240E+02 -.877501967E+02 -.877223108E+02 -.876952246E+02 -.876690677E+02 -.876439437E+02 -.876199304E+02 -.875970836E+02 -.875754380E+02 -.875550110E+02 -.875358037E+02 -.875178042E+02 -.875009892E+02 -.874853261E+02 -.874707749E+02 -.874572898E+02 -.874448200E+02 -.874333119E+02 -.874227094E+02 -.874129548E+02 -.874039900E+02 -.873957564E+02 -.873881959E+02 -.873812512E+02 -.873748656E+02 -.873689841E+02 -.873635540E+02 -.873585270E+02 -.873538637E+02 -.873495444E+02 -.873455882E+02 -.873420864E+02 -.873392540E+02 -.873374980E+02 -.873374980E+02
 -.873363382E+02 -.873363382E+02 -.873378321E+02 -.873402777E+02 -.873433390E+02 -.873468292E+02 -.873506765E+02 -.873548871E+02 -.873595161E+02 -.873646337E+02 -.873703099E+02 -.873766074E+02 -.873835817E+02 -.873912884E+02 -.873997931E+02 -.874091686E+02 -.874194994E+02 -.874308659E+02 -.874433473E+02 -.874570163E+02 -.874719512E+02 -.874882289E+02 -.875059239E+02 -.875250984E+02 -.875457968E+02 -.875680475E+02 -.875918671E+02 -.876172611E+02 -.876442214E+02 -.876727172E+02 -.877026889E+02 -.877340391E+02 -.877666310E+02 -.878002870E+02 -.878347886E+02 -.878698751E+02 -.879052462E+02 -.879405605E+02 -.879754387E+02 -.880094667E+02 -.880422015E+02 -.880731809E+02 -.881019335E+02 -.881279938E+02 -.881509157E+02 -.881702886E+02 -.881857526E+02 -.881970114E+02 -.882038444E+02 -.882061159E+02 -.882037800E+02 -.881968832E+02 -.881855624E+02 -.881700386E+02 -.881506085E+02 -.881276317E+02 -.881015181E+02 -.880727119E+02 -.880416775E+02 -.880088849E+02 -.879747967E+02 -.879398576E+02 -.879044843E+02 -.878690592E+02 -.878339255E+02 -.877993838E+02 -.877656921E+02 -.877330653E+02 -.877016767E+02 -.876716614E+02 -.876431185E+02 -.876161153E+02 -.875906903E+02 -.875668579E+02 -.875446110E+02 -.875239252E+02 -.875047618E+02 -.874870703E+02 -.874707914E+02 -.874558594E+02 -.874422035E+02 -.874297501E+02 -.874184237E+02 -.874081482E+02 -.873988479E+02 -.873904478E+02 -.873828748E+02 -.873760573E+02 -.873699259E+02 -.873644137E+02 -.873594561E+02 -.873549916E+02 -.873509631E+02 -.873473212E+02 -.873440308E+02 -.873410847E+02 -.873385273E+02 -.873364900E+02 -.873352400E+02 -.873352400E+02
 -.873335565E+02 -.873335565E+02 -.873344216E+02 -.873358704E+02 -.873377203E+02 -.873399004E+02 -.873424167E+02 -.873453257E+02 -.873486956E+02 -.873525960E+02 -.873570902E+02 -.873622392E+02 -.873681067E+02 -.873747702E+02 -.873823206E+02 -.873908566E+02 -.874004761E+02 -.874112762E+02 -.874233567E+02 -.874368289E+02 -.874518054E+02 -.874683954E+02 -.874866947E+02 -.875067879E+02 -.875287520E+02 -.875526626E+02 -.875785911E+02 -.876065935E+02 -.876367023E+02 -.876689158E+02 -.877031927E+02 -.877394477E+02 -.877775495E+02 -.878173175E+02 -.878585162E+02 -.879008525E+02 -.879439697E+02 -.879874450E+02 -.880307902E+02 -.880734561E+02 -.881148421E+02 -.881543087E+02 -.881911954E+02 -.882248395E+02 -.882545977E+02 -.882798707E+02 -.883001253E+02 -.883149187E+02 -.883239180E+02 -.883269165E+02 -.883238439E+02 -.883147700E+02 -.882999012E+02 -.882795705E+02 -.882542216E+02 -.882243884E+02 -.881906721E+02 -.881537161E+02 -.881141833E+02 -.880727324E+02 -.880300009E+02 -.879865865E+02 -.879430381E+02 -.878998449E+02 -.878574332E+02 -.878161641E+02 -.877763344E+02 -.877381791E+02 -.877018764E+02 -.876675520E+02 -.876352854E+02 -.876051161E+02 -.875770493E+02 -.875510615E+02 -.875271063E+02 -.875051190E+02 -.874850206E+02 -.874667222E+02 -.874501274E+02 -.874351358E+02 -.874216446E+02 -.874095507E+02 -.873987519E+02 -.873891483E+02 -.873806426E+02 -.873731413E+02 -.873665542E+02 -.873607956E+02 -.873557836E+02 -.873514403E+02 -.873476918E+02 -.873444682E+02 -.873417042E+02 -.873393398E+02 -.873373236E+02 -.873356193E+02 -.873342160E+02 -.873331462E+02 -.873325107E+02 -.873325107E+02
 -.873301778E+02 -.873301778E+02 -.873302923E+02 -.873305281E+02 -.873309219E+02 -.873315443E+02 -.873324809E+02 -.873338160E+02 -.873356237E+02 -.873379704E+02 -.873409177E+02 -.873445328E+02 -.873489024E+02 -.873541302E+02 -.873603235E+02 -.873675920E+02 -.873760478E+02 -.873858192E+02 -.873970456E+02 -.874098718E+02 -.874244358E+02 -.874408690E+02 -.874593019E+02 -.874798715E+02 -.875027241E+02 -.875280073E+02 -.875558566E+02 -.875863864E+02 -.876196801E+02 -.876557866E+02 -.876947125E+02 -.877364205E+02 -.877808207E+02 -.878277593E+02 -.878770064E+02 -.879282436E+02 -.879810534E+02 -.880349156E+02 -.880892070E+02 -.881432069E+02 -.881961064E+02 -.882470240E+02 -.882950262E+02 -.883391551E+02 -.883784624E+02 -.884120475E+02 -.884390984E+02 -.884589321E+02 -.884710313E+02 -.884750726E+02 -.884709460E+02 -.884587609E+02 -.884388399E+02 -.884117002E+02 -.883780245E+02 -.883386254E+02 -.882944041E+02 -.882463112E+02 -.881953055E+02 -.881423225E+02 -.880882434E+02 -.880338757E+02 -.879799364E+02 -.879270450E+02 -.878757194E+02 -.878263779E+02 -.877793441E+02 -.877348544E+02 -.876930674E+02 -.876540735E+02 -.876179053E+02 -.875845471E+02 -.875539446E+02 -.875260129E+02 -.875006441E+02 -.874777135E+02 -.874570855E+02 -.874386175E+02 -.874221644E+02 -.874075809E+02 -.873947238E+02 -.873834543E+02 -.873736387E+02 -.873651492E+02 -.873578650E+02 -.873516715E+02 -.873464617E+02 -.873421348E+02 -.873385968E+02 -.873357596E+02 -.873335409E+02 -.873318635E+02 -.873306546E+02 -.873298446E+02 -.873293656E+02 -.873291487E+02 -.873291207E+02 -.873291996E+02 -.873292917E+02 -.873292917E+02
 -.873261726E+02 -.873261726E+02 -.873254055E+02 -.873242437E+02 -.873229705E+02 -.873217975E+02 -.873208834E+02 -.873203338E+02 -.873202302E+02 -.873206356E+02 -.873216233E+02 -.873232848E+02 -.873257280E+02 -.873290609E+02 -.873333977E+02 -.873388649E+02 -.873456104E+02 -.873537922E+02 -.873635759E+02 -.873751222E+02 -.873885956E+02 -.874041725E+02 -.874220515E+02 -.874424497E+02 -.874655942E+02 -.874917089E+02 -.875210053E+02 -.875536760E+02 -.875898908E+02 -.876297924E+02 -.876734922E+02 -.877210557E+02 -.877724828E+02 -.878276849E+02 -.878864665E+02 -.879485072E+02 -.880133486E+02 -.880803832E+02 -.881488464E+02 -.882178132E+02 -.882862020E+02 -.883527906E+02 -.884162417E+02 -.884751444E+02 -.885280675E+02 -.885736237E+02 -.886105415E+02 -.886377374E+02 -.886543820E+02 -.886599548E+02 -.886542786E+02 -.886375315E+02 -.886102352E+02 -.885732181E+02 -.885275632E+02 -.884745402E+02 -.884155347E+02 -.883519775E+02 -.882852802E+02 -.882167822E+02 -.881477090E+02 -.880791444E+02 -.880120145E+02 -.879470820E+02 -.878849501E+02 -.878260716E+02 -.877707628E+02 -.877192206E+02 -.876715393E+02 -.876277284E+02 -.875877292E+02 -.875514295E+02 -.875186775E+02 -.874892931E+02 -.874630776E+02 -.874398216E+02 -.874193120E+02 -.874013360E+02 -.873856860E+02 -.873721614E+02 -.873605713E+02 -.873507352E+02 -.873424840E+02 -.873356601E+02 -.873301174E+02 -.873257211E+02 -.873223469E+02 -.873198807E+02 -.873182175E+02 -.873172612E+02 -.873169229E+02 -.873171205E+02 -.873177754E+02 -.873188104E+02 -.873201409E+02 -.873216638E+02 -.873232364E+02 -.873246476E+02 -.873255818E+02 -.873255818E+02
 -.873218937E+02 -.873218937E+02 -.873200810E+02 -.873172809E+02 -.873140662E+02 -.873108054E+02 -.873077140E+02 -.873049253E+02 -.873025199E+02 -.873005789E+02 -.872991918E+02 -.872984611E+02 -.872984903E+02 -.872993915E+02 -.873012977E+02 -.873043605E+02 -.873087455E+02 -.873146260E+02 -.873221771E+02 -.873315845E+02 -.873430610E+02 -.873568552E+02 -.873732451E+02 -.873925294E+02 -.874150172E+02 -.874410190E+02 -.874708454E+02 -.875048088E+02 -.875432249E+02 -.875864015E+02 -.876346198E+02 -.876881071E+02 -.877470111E+02 -.878113762E+02 -.878811175E+02 -.879559931E+02 -.880355750E+02 -.881192180E+02 -.882060328E+02 -.882948637E+02 -.883842804E+02 -.884725863E+02 -.885578507E+02 -.886379662E+02 -.887107317E+02 -.887739598E+02 -.888256012E+02 -.888638770E+02 -.888874062E+02 -.888953120E+02 -.888872933E+02 -.888636500E+02 -.888252585E+02 -.887735004E+02 -.887101556E+02 -.886372745E+02 -.885570445E+02 -.884716649E+02 -.883832412E+02 -.882937019E+02 -.882047441E+02 -.881178007E+02 -.880340315E+02 -.879543300E+02 -.878793419E+02 -.878094927E+02 -.877450181E+02 -.876859961E+02 -.876323785E+02 -.875840190E+02 -.875406989E+02 -.875021489E+02 -.874680672E+02 -.874381342E+02 -.874120243E+02 -.873894145E+02 -.873699909E+02 -.873534537E+02 -.873395197E+02 -.873279247E+02 -.873184238E+02 -.873107919E+02 -.873048234E+02 -.873003309E+02 -.872971449E+02 -.872951119E+02 -.872940936E+02 -.872939656E+02 -.872946157E+02 -.872959430E+02 -.872978557E+02 -.873002697E+02 -.873031049E+02 -.873062777E+02 -.873096891E+02 -.873132004E+02 -.873165936E+02 -.873195151E+02 -.873214015E+02 -.873214015E+02
 -.873169048E+02 -.873169048E+02 -.873139690E+02 -.873094061E+02 -.873040716E+02 -.872984817E+02 -.872929286E+02 -.872875670E+02 -.872825072E+02 -.872778434E+02 -.872736715E+02 -.872700842E+02 -.872671836E+02 -.872650939E+02 -.872639577E+02 -.872639350E+02 -.872651912E+02 -.872678985E+02 -.872722451E+02 -.872784624E+02 -.872868269E+02 -.872976546E+02 -.873112935E+02 -.873281158E+02 -.873485133E+02 -.873729039E+02 -.874017435E+02 -.874355288E+02 -.874747829E+02 -.875200363E+02 -.875718030E+02 -.876305581E+02 -.876967107E+02 -.877705727E+02 -.878523185E+02 -.879419381E+02 -.880391777E+02 -.881434750E+02 -.882538939E+02 -.883690682E+02 -.884871640E+02 -.886058662E+02 -.887224006E+02 -.888335995E+02 -.889360191E+02 -.890261137E+02 -.891004589E+02 -.891560074E+02 -.891903481E+02 -.892019309E+02 -.891902210E+02 -.891557533E+02 -.891000776E+02 -.890256041E+02 -.889353791E+02 -.888328270E+02 -.887214943E+02 -.886048265E+02 -.884859923E+02 -.883677653E+02 -.882524568E+02 -.881418978E+02 -.880374530E+02 -.879400625E+02 -.878502949E+02 -.877684096E+02 -.876944173E+02 -.876281374E+02 -.875692494E+02 -.875173366E+02 -.874719215E+02 -.874324952E+02 -.873985391E+02 -.873695414E+02 -.873450090E+02 -.873244753E+02 -.873075050E+02 -.872936968E+02 -.872826841E+02 -.872741346E+02 -.872677493E+02 -.872632601E+02 -.872604282E+02 -.872590413E+02 -.872589115E+02 -.872598727E+02 -.872617786E+02 -.872645001E+02 -.872679236E+02 -.872719489E+02 -.872764868E+02 -.872814562E+02 -.872867792E+02 -.872923707E+02 -.872981190E+02 -.873038498E+02 -.873092662E+02 -.873138602E+02 -.873167993E+02 -.873167993E+02
 -.873115579E+02 -.873115579E+02 -.873074150E+02 -.873009362E+02 -.872932780E+02 -.872851148E+02 -.872768106E+02 -.872685741E+02 -.872605348E+02 -.872527905E+02 -.872454208E+02 -.872385118E+02 -.872321660E+02 -.872265072E+02 -.872216717E+02 -.872178012E+02 -.872150434E+02 -.872135706E+02 -.872136054E+02 -.872154187E+02 -.872193305E+02 -.872257013E+02 -.872349270E+02 -.872474406E+02 -.872637297E+02 -.872843576E+02 -.873099655E+02 -.873412632E+02 -.873790184E+02 -.874240447E+02 -.874771854E+02 -.875392942E+02 -.876112114E+02 -.876937256E+02 -.877875142E+02 -.878930596E+02 -.880105478E+02 -.881397568E+02 -.882799375E+02 -.884296926E+02 -.885868595E+02 -.887484189E+02 -.889104539E+02 -.890681909E+02 -.892161495E+02 -.893484193E+02 -.894590638E+02 -.895426260E+02 -.895946759E+02 -.896123148E+02 -.895945329E+02 -.895423400E+02 -.894586355E+02 -.893478493E+02 -.892154386E+02 -.890673388E+02 -.889094584E+02 -.887472765E+02 -.885855662E+02 -.884282465E+02 -.882783392E+02 -.881380073E+02 -.880086454E+02 -.878909969E+02 -.877852814E+02 -.876913173E+02 -.876086316E+02 -.875365545E+02 -.874742955E+02 -.874210038E+02 -.873758131E+02 -.873378741E+02 -.873063763E+02 -.872805623E+02 -.872597357E+02 -.872432639E+02 -.872305783E+02 -.872211722E+02 -.872145975E+02 -.872104596E+02 -.872084134E+02 -.872081580E+02 -.872094318E+02 -.872120089E+02 -.872156937E+02 -.872203180E+02 -.872257371E+02 -.872318266E+02 -.872384800E+02 -.872456057E+02 -.872531238E+02 -.872609631E+02 -.872690535E+02 -.872773129E+02 -.872856207E+02 -.872937688E+02 -.873013786E+02 -.873077803E+02 -.873118543E+02 -.873118543E+02
 -.873059002E+02 -.873059002E+02 -.873005004E+02 -.872920083E+02 -.872818779E+02 -.872709493E+02 -.872596893E+02 -.872483479E+02 -.872370665E+02 -.872259279E+02 -.872150010E+02 -.872043603E+02 -.871940982E+02 -.871843138E+02 -.871751113E+02 -.871665953E+02 -.871588999E+02 -.871522055E+02 -.871467438E+02 -.871428000E+02 -.871407016E+02 -.871408140E+02 -.871435530E+02 -.871494113E+02 -.871589835E+02 -.871729718E+02 -.871921896E+02 -.872175627E+02 -.872501304E+02 -.872910459E+02 -.873415832E+02 -.874031378E+02 -.874772068E+02 -.875653339E+02 -.876690312E+02 -.877896769E+02 -.879283847E+02 -.880858320E+02 -.882620392E+02 -.884561079E+02 -.886659365E+02 -.888879456E+02 -.891168611E+02 -.893456176E+02 -.895654595E+02 -.897663155E+02 -.899374994E+02 -.900687249E+02 -.901513307E+02 -.901794991E+02 -.901511757E+02 -.900684149E+02 -.899370340E+02 -.897656942E+02 -.895646819E+02 -.893446834E+02 -.891157706E+02 -.888866985E+02 -.886645312E+02 -.884545397E+02 -.882603022E+02 -.880839215E+02 -.879262988E+02 -.877874158E+02 -.876665926E+02 -.875627100E+02 -.874743867E+02 -.874001164E+02 -.873383670E+02 -.872876488E+02 -.872465588E+02 -.872138064E+02 -.871882256E+02 -.871687775E+02 -.871545468E+02 -.871447347E+02 -.871386494E+02 -.871356948E+02 -.871353611E+02 -.871372132E+02 -.871408821E+02 -.871460555E+02 -.871524702E+02 -.871599049E+02 -.871681744E+02 -.871771238E+02 -.871866244E+02 -.871965693E+02 -.872068701E+02 -.872174536E+02 -.872282586E+02 -.872392308E+02 -.872503150E+02 -.872614377E+02 -.872724741E+02 -.872831847E+02 -.872931099E+02 -.873014138E+02 -.873066799E+02 -.873066799E+02
 -.873002206E+02 -.873002206E+02 -.872935154E+02 -.872829247E+02 -.872702106E+02 -.872564006E+02 -.872420545E+02 -.872274595E+02 -.872127496E+02 -.871979933E+02 -.871832417E+02 -.871685503E+02 -.871539752E+02 -.871395706E+02 -.871253858E+02 -.871114936E+02 -.870980076E+02 -.870850905E+02 -.870729532E+02 -.870618424E+02 -.870520389E+02 -.870438767E+02 -.870377703E+02 -.870342443E+02 -.870339464E+02 -.870376607E+02 -.870463203E+02 -.870610200E+02 -.870830456E+02 -.871139172E+02 -.871554218E+02 -.872096285E+02 -.872788749E+02 -.873657471E+02 -.874730350E+02 -.876036439E+02 -.877604370E+02 -.879459905E+02 -.881622451E+02 -.884100418E+02 -.886885419E+02 -.889945569E+02 -.893218571E+02 -.896605899E+02 -.899970036E+02 -.903137240E+02 -.905908238E+02 -.908078261E+02 -.909465410E+02 -.909942568E+02 -.909463834E+02 -.908075085E+02 -.905903423E+02 -.903130742E+02 -.899961818E+02 -.896595938E+02 -.893206858E+02 -.889932101E+02 -.886870194E+02 -.884083430E+02 -.881603677E+02 -.879439299E+02 -.877581868E+02 -.876011984E+02 -.874703904E+02 -.873629008E+02 -.872758222E+02 -.872063605E+02 -.871519294E+02 -.871101988E+02 -.870791120E+02 -.870568809E+02 -.870419709E+02 -.870330772E+02 -.870290996E+02 -.870291163E+02 -.870323598E+02 -.870381939E+02 -.870460935E+02 -.870556273E+02 -.870664426E+02 -.870782516E+02 -.870908213E+02 -.871039634E+02 -.871175272E+02 -.871313925E+02 -.871454647E+02 -.871596699E+02 -.871739513E+02 -.871882658E+02 -.872025801E+02 -.872168658E+02 -.872310893E+02 -.872451922E+02 -.872590504E+02 -.872723970E+02 -.872846944E+02 -.872949414E+02 -.873014227E+02 -.873014227E+02
 -.872946887E+02 -.872946887E+02 -.872866776E+02 -.872739760E+02 -.872586690E+02 -.872419713E+02 -.872245259E+02 -.872066386E+02 -.871884354E+02 -.871699694E+02 -.871512650E+02 -.871323363E+02 -.871131839E+02 -.870937973E+02 -.870741756E+02 -.870543506E+02 -.870343933E+02 -.870144124E+02 -.869945406E+02 -.869749334E+02 -.869557834E+02 -.869373486E+02 -.869199871E+02 -.869041700E+02 -.868905002E+02 -.868797276E+02 -.868727733E+02 -.868707853E+02 -.868752055E+02 -.868878355E+02 -.869108971E+02 -.869470892E+02 -.869996604E+02 -.870724709E+02 -.871700320E+02 -.872974987E+02 -.874605755E+02 -.876652924E+02 -.879175911E+02 -.882226490E+02 -.885838672E+02 -.890014751E+02 -.894707800E+02 -.899802360E+02 -.905097309E+02 -.910297594E+02 -.915023307E+02 -.918844423E+02 -.921345979E+02 -.922218148E+02 -.921344379E+02 -.918841196E+02 -.915018399E+02 -.910290929E+02 -.905088799E+02 -.899791923E+02 -.894695383E+02 -.890000343E+02 -.885822297E+02 -.882208182E+02 -.879155689E+02 -.876630772E+02 -.874581621E+02 -.872948798E+02 -.871672002E+02 -.870694207E+02 -.869963866E+02 -.869435846E+02 -.869071523E+02 -.868838420E+02 -.868709593E+02 -.868662926E+02 -.868680425E+02 -.868747549E+02 -.868852629E+02 -.868986346E+02 -.869141301E+02 -.869311650E+02 -.869492806E+02 -.869681189E+02 -.869874030E+02 -.870069206E+02 -.870265113E+02 -.870460557E+02 -.870654671E+02 -.870846850E+02 -.871036694E+02 -.871223965E+02 -.871408554E+02 -.871590445E+02 -.871769683E+02 -.871946323E+02 -.872120315E+02 -.872291283E+02 -.872458041E+02 -.872617703E+02 -.872764158E+02 -.872885809E+02 -.872962597E+02 -.872962597E+02
 -.872893916E+02 -.872893916E+02 -.872801345E+02 -.872654266E+02 -.872476580E+02 -.872282051E+02 -.872077837E+02 -.871867130E+02 -.871651144E+02 -.871430156E+02 -.871204035E+02 -.870972341E+02 -.870734400E+02 -.870489470E+02 -.870237015E+02 -.869976760E+02 -.869708673E+02 -.869432823E+02 -.869149299E+02 -.868858288E+02 -.868560362E+02 -.868256781E+02 -.867949577E+02 -.867641736E+02 -.867337292E+02 -.867041595E+02 -.866761874E+02 -.866507987E+02 -.866293253E+02 -.866135380E+02 -.866057526E+02 -.866089799E+02 -.866271016E+02 -.866650844E+02 -.867292141E+02 -.868273166E+02 -.869689390E+02 -.871654250E+02 -.874297572E+02 -.877759790E+02 -.882179283E+02 -.887669595E+02 -.894283319E+02 -.901961580E+02 -.910474064E+02 -.919363997E+02 -.927920667E+02 -.935205809E+02 -.940176673E+02 -.941953452E+02 -.940174825E+02 -.935202139E+02 -.927915206E+02 -.919356754E+02 -.910465003E+02 -.901950622E+02 -.894270359E+02 -.887654531E+02 -.882162048E+02 -.877740382E+02 -.874276032E+02 -.871630624E+02 -.869663700E+02 -.868245373E+02 -.867262146E+02 -.866618530E+02 -.866236303E+02 -.866052642E+02 -.866017842E+02 -.866093045E+02 -.866248159E+02 -.866460083E+02 -.866711213E+02 -.866988236E+02 -.867281170E+02 -.867582594E+02 -.867887060E+02 -.868190624E+02 -.868490492E+02 -.868784741E+02 -.869072105E+02 -.869351818E+02 -.869623486E+02 -.869886990E+02 -.870142419E+02 -.870390009E+02 -.870630108E+02 -.870863135E+02 -.871089566E+02 -.871309901E+02 -.871524646E+02 -.871734255E+02 -.871939020E+02 -.872138815E+02 -.872332558E+02 -.872517193E+02 -.872685956E+02 -.872825783E+02 -.872913900E+02 -.872913900E+02
 -.872845770E+02 -.872845770E+02 -.872741924E+02 -.872576770E+02 -.872376874E+02 -.872157396E+02 -.871926041E+02 -.871686182E+02 -.871438937E+02 -.871184287E+02 -.870921580E+02 -.870649730E+02 -.870367411E+02 -.870073315E+02 -.869766281E+02 -.869445244E+02 -.869109109E+02 -.868756584E+02 -.868386193E+02 -.867996472E+02 -.867586201E+02 -.867154473E+02 -.866700767E+02 -.866224914E+02 -.865727222E+02 -.865208843E+02 -.864672390E+02 -.864122637E+02 -.863567312E+02 -.863018089E+02 -.862492204E+02 -.862014586E+02 -.861620911E+02 -.861361512E+02 -.861306399E+02 -.861551749E+02 -.862227945E+02 -.863508689E+02 -.865620165E+02 -.868847679E+02 -.873534754E+02 -.880065366E+02 -.888814841E+02 -.900051121E+02 -.913775122E+02 -.929519940E+02 -.946148852E+02 -.961640396E+02 -.973067795E+02 -.977375420E+02 -.973065853E+02 -.961636501E+02 -.946143000E+02 -.929512140E+02 -.913765401E+02 -.900039512E+02 -.888801322E+02 -.880049812E+02 -.873517001E+02 -.868827590E+02 -.865597702E+02 -.863483896E+02 -.862200873E+02 -.861522431E+02 -.861274818E+02 -.861327589E+02 -.861584509E+02 -.861975578E+02 -.862450516E+02 -.862973644E+02 -.863519976E+02 -.864072289E+02 -.864618958E+02 -.865152364E+02 -.865667735E+02 -.866162314E+02 -.866634746E+02 -.867084651E+02 -.867512306E+02 -.867918427E+02 -.868304011E+02 -.868670222E+02 -.869018318E+02 -.869349592E+02 -.869665342E+02 -.869966841E+02 -.870255327E+02 -.870531992E+02 -.870797973E+02 -.871054350E+02 -.871302132E+02 -.871542205E+02 -.871775226E+02 -.872001344E+02 -.872219610E+02 -.872426850E+02 -.872615744E+02 -.872771936E+02 -.872870237E+02 -.872870237E+02
 -.872805226E+02 -.872805226E+02 -.872691905E+02 -.872511559E+02 -.872292917E+02 -.872052287E+02 -.871797861E+02 -.871533158E+02 -.871259144E+02 -.870975449E+02 -.870680888E+02 -.870373785E+02 -.870052280E+02 -.869714531E+02 -.869358688E+02 -.868982769E+02 -.868584443E+02 -.868160961E+02 -.867709213E+02 -.867225928E+02 -.866707713E+02 -.866150959E+02 -.865551700E+02 -.864905510E+02 -.864207562E+02 -.863452910E+02 -.862636792E+02 -.861754925E+02 -.860803875E+02 -.859781886E+02 -.858690116E+02 -.857534748E+02 -.856330049E+02 -.855102980E+02 -.853900246E+02 -.852798838E+02 -.851921608E+02 -.851459815E+02 -.851704827E+02 -.853090763E+02 -.856247080E+02 -.862052763E+02 -.871664550E+02 -.886454003E+02 -.907741157E+02 -.936240546E+02 -.971294484E+02 -.100922414E+03 -.104124591E+03 -.105479226E+03 -.104124453E+03 -.100922115E+03 -.971289519E+02 -.936233237E+02 -.907731257E+02 -.886441602E+02 -.871649931E+02 -.862036140E+02 -.856228443E+02 -.853069929E+02 -.851681575E+02 -.851434044E+02 -.851893368E+02 -.852768208E+02 -.853867261E+02 -.855067599E+02 -.856292165E+02 -.857494224E+02 -.858646818E+02 -.859735710E+02 -.860754712E+02 -.861702623E+02 -.862581229E+02 -.863394021E+02 -.864145369E+02 -.864840005E+02 -.865482712E+02 -.866078131E+02 -.866630655E+02 -.867144381E+02 -.867623090E+02 -.868070245E+02 -.868489007E+02 -.868882257E+02 -.869252613E+02 -.869602458E+02 -.869933965E+02 -.870249115E+02 -.870549720E+02 -.870837434E+02 -.871113756E+02 -.871379996E+02 -.871637160E+02 -.871885665E+02 -.872124704E+02 -.872351029E+02 -.872556874E+02 -.872726820E+02 -.872833669E+02 -.872833669E+02
 -.872774855E+02 -.872774855E+02 -.872654295E+02 -.872462326E+02 -.872229363E+02 -.871972547E+02 -.871700487E+02 -.871416767E+02 -.871122189E+02 -.870816009E+02 -.870496590E+02 -.870161840E+02 -.869809512E+02 -.869437290E+02 -.869042667E+02 -.868622752E+02 -.868174081E+02 -.867692604E+02 -.867173790E+02 -.866612664E+02 -.866003637E+02 -.865340304E+02 -.864615101E+02 -.863819094E+02 -.862941901E+02 -.861971601E+02 -.860894483E+02 -.859694621E+02 -.858353485E+02 -.856849654E+02 -.855158729E+02 -.853253458E+02 -.851104351E+02 -.848681357E+02 -.845957616E+02 -.842917106E+02 -.839569166E+02 -.835975859E+02 -.832302984E+02 -.828914023E+02 -.826539798E+02 -.826568184E+02 -.831485606E+02 -.845406729E+02 -.874363756E+02 -.925584593E+02 -.100516763E+03 -.111234109E+03 -.122446866E+03 -.128541568E+03 -.122446715E+03 -.111233803E+03 -.100516284E+03 -.925577623E+02 -.874354006E+02 -.845394001E+02 -.831470100E+02 -.826550326E+02 -.826519945E+02 -.828892229E+02 -.832279045E+02 -.835949501E+02 -.839540221E+02 -.842885583E+02 -.845923579E+02 -.848644842E+02 -.851065320E+02 -.853211772E+02 -.855114224E+02 -.856802193E+02 -.858302958E+02 -.859640898E+02 -.860837400E+02 -.861911021E+02 -.862877772E+02 -.863751427E+02 -.864543828E+02 -.865265167E+02 -.865924227E+02 -.866528598E+02 -.867084854E+02 -.867598710E+02 -.868075154E+02 -.868518551E+02 -.868932739E+02 -.869321107E+02 -.869686662E+02 -.870032080E+02 -.870359757E+02 -.870671843E+02 -.870970253E+02 -.871256652E+02 -.871532342E+02 -.871797962E+02 -.872052831E+02 -.872293663E+02 -.872512366E+02 -.872692729E+02 -.872806048E+02 -.872806048E+02
 -.872756089E+02 -.872756089E+02 -.872630981E+02 -.872431684E+02 -.872189694E+02 -.871922713E+02 -.871639610E+02 -.871343972E+02 -.871036442E+02 -.870715994E+02 -.870380709E+02 -.870028272E+02 -.869656218E+02 -.869261885E+02 -.868842272E+02 -.868393794E+02 -.867912195E+02 -.867392555E+02 -.866829374E+02 -.866216421E+02 -.865546470E+02 -.864810925E+02 -.863999424E+02 -.863099546E+02 -.862096500E+02 -.860972598E+02 -.859706406E+02 -.858271592E+02 -.856635587E+02 -.854757786E+02 -.852587213E+02 -.850059251E+02 -.847091193E+02 -.843576328E+02 -.839376191E+02 -.834310725E+02 -.828147695E+02 -.820596624E+02 -.811324784E+02 -.800043954E+02 -.786784323E+02 -.772591153E+02 -.761021334E+02 -.760814620E+02 -.789587489E+02 -.876939074E+02 -.106364117E+03 -.139487343E+03 -.186671966E+03 -.228178193E+03 -.186671737E+03 -.139486915E+03 -.106363523E+03 -.876931397E+02 -.789577678E+02 -.760802112E+02 -.761005796E+02 -.772572760E+02 -.786763560E+02 -.800021205E+02 -.811300074E+02 -.820569705E+02 -.828118282E+02 -.834278687E+02 -.839341547E+02 -.843539123E+02 -.847051407E+02 -.850016803E+02 -.852541952E+02 -.854709546E+02 -.856584231E+02 -.858216992E+02 -.859648401E+02 -.860911028E+02 -.862031240E+02 -.863030558E+02 -.863926682E+02 -.864734274E+02 -.865465570E+02 -.866130843E+02 -.866738778E+02 -.867296759E+02 -.867811107E+02 -.868287256E+02 -.868729914E+02 -.869143177E+02 -.869530630E+02 -.869895432E+02 -.870240377E+02 -.870567950E+02 -.870880349E+02 -.871179476E+02 -.871466829E+02 -.871743198E+02 -.872007987E+02 -.872257893E+02 -.872484628E+02 -.872671492E+02 -.872788844E+02 -.872788844E+02
 -.872749468E+02 -.872749468E+02 -.872622854E+02 -.872421116E+02 -.872176077E+02 -.871905681E+02 -.871618889E+02 -.871319278E+02 -.871007364E+02 -.870681995E+02 -.870341188E+02 -.869982619E+02 -.869603776E+02 -.869201876E+02 -.868773678E+02 -.868315300E+02 -.867822186E+02 -.867289173E+02 -.866710445E+02 -.866079315E+02 -.865387922E+02 -.864626793E+02 -.863784482E+02 -.862847266E+02 -.861798689E+02 -.860618807E+02 -.859283057E+02 -.857760824E+02 -.856013572E+02 -.853992329E+02 -.851634001E+02 -.848856007E+02 -.845548371E+02 -.841561884E+02 -.836689933E+02 -.830640229E+02 -.822991542E+02 -.813131956E+02 -.800187799E+02 -.782999719E+02 -.760331727E+02 -.731783556E+02 -.700356885E+02 -.678164159E+02 -.696979655E+02 -.825103002E+02 -.119475888E+03 -.207451668E+03 -.399360019E+03 -.802725403E+03 -.399359766E+03 -.207451189E+03 -.119475215E+03 -.825094401E+02 -.696969162E+02 -.678151424E+02 -.700341418E+02 -.731765190E+02 -.760310755E+02 -.782976581E+02 -.800162697E+02 -.813104772E+02 -.822961989E+02 -.830608073E+02 -.836655110E+02 -.841524420E+02 -.845508290E+02 -.848813265E+02 -.851588465E+02 -.853943822E+02 -.855961937E+02 -.857705931E+02 -.859224769E+02 -.860556947E+02 -.861733091E+02 -.862777835E+02 -.863711188E+02 -.864549550E+02 -.865306474E+02 -.865993250E+02 -.866619354E+02 -.867192789E+02 -.867720364E+02 -.868207909E+02 -.868660442E+02 -.869082317E+02 -.869477327E+02 -.869848803E+02 -.870199682E+02 -.870532566E+02 -.870849753E+02 -.871153230E+02 -.871444563E+02 -.871724594E+02 -.871992760E+02 -.872245752E+02 -.872475215E+02 -.872664287E+02 -.872783009E+02 -.872783009E+02
 -.872755814E+02 -.872755814E+02 -.872630723E+02 -.872431436E+02 -.872189436E+02 -.871922534E+02 -.871639617E+02 -.871344221E+02 -.871036828E+02 -.870716317E+02 -.870380834E+02 -.870028240E+02 -.869656183E+02 -.869262009E+02 -.868842567E+02 -.868394132E+02 -.867912408E+02 -.867392621E+02 -.866829399E+02 -.866216561E+02 -.865546805E+02 -.864811376E+02 -.863999830E+02 -.863099814E+02 -.862096664E+02 -.860972757E+02 -.859706608E+02 -.858271845E+02 -.856635861E+02 -.854758091E+02 -.852587572E+02 -.850059655E+02 -.847091588E+02 -.843576677E+02 -.839376443E+02 -.834310905E+02 -.828147933E+02 -.820597050E+02 -.811325370E+02 -.800044492E+02 -.786784551E+02 -.772591045E+02 -.761021208E+02 -.760814947E+02 -.789588423E+02 -.876940275E+02 -.106364215E+03 -.139487395E+03 -.186671980E+03 -.228178193E+03 -.186671742E+03 -.139486933E+03 -.106363550E+03 -.876931727E+02 -.789578036E+02 -.760802486E+02 -.761006180E+02 -.772573153E+02 -.786763957E+02 -.800021601E+02 -.811300461E+02 -.820570079E+02 -.828118642E+02 -.834279033E+02 -.839341882E+02 -.843539449E+02 -.847051726E+02 -.850017116E+02 -.852542260E+02 -.854709849E+02 -.856584527E+02 -.858217281E+02 -.859648683E+02 -.860911301E+02 -.862031505E+02 -.863030815E+02 -.863926930E+02 -.864734513E+02 -.865465800E+02 -.866131063E+02 -.866738988E+02 -.867296960E+02 -.867811297E+02 -.868287436E+02 -.868730084E+02 -.869143336E+02 -.869530778E+02 -.869895569E+02 -.870240504E+02 -.870568065E+02 -.870880453E+02 -.871179569E+02 -.871466910E+02 -.871743268E+02 -.872008046E+02 -.872257941E+02 -.872484666E+02 -.872671521E+02 -.872788868E+02 -.872788868E+02
 -.872775144E+02 -.872775144E+02 -.872654473E+02 -.872462298E+02 -.872229152E+02 -.871972349E+02 -.871700557E+02 -.871417231E+02 -.871122909E+02 -.870816651E+02 -.870496892E+02 -.870161828E+02 -.869809455E+02 -.869437483E+02 -.869043181E+02 -.868623378E+02 -.868174528E+02 -.867692782E+02 -.867173857E+02 -.866612902E+02 -.866004232E+02 -.865341153E+02 -.864615920E+02 -.863819675E+02 -.862942270E+02 -.861971927E+02 -.860894889E+02 -.859695110E+02 -.858354014E+02 -.856850238E+02 -.855159414E+02 -.853254254E+02 -.851105158E+02 -.848682060E+02 -.845958157E+02 -.842917510E+02 -.839569614E+02 -.835976591E+02 -.832304046E+02 -.828915180E+02 -.826540610E+02 -.826568379E+02 -.831485394E+02 -.845406749E+02 -.874364588E+02 -.925586224E+02 -.100516954E+03 -.111234265E+03 -.122446957E+03 -.128541604E+03 -.122446728E+03 -.111233822E+03 -.100516323E+03 -.925578227E+02 -.874354755E+02 -.845394805E+02 -.831470899E+02 -.826551094E+02 -.826520681E+02 -.828892941E+02 -.832279744E+02 -.835950194E+02 -.839540911E+02 -.842886268E+02 -.845924257E+02 -.848645510E+02 -.851065975E+02 -.853212413E+02 -.855114849E+02 -.856802804E+02 -.858303552E+02 -.859641477E+02 -.860837964E+02 -.861911569E+02 -.862878303E+02 -.863751940E+02 -.864544324E+02 -.865265645E+02 -.865924687E+02 -.866529038E+02 -.867085275E+02 -.867599112E+02 -.868075535E+02 -.868518912E+02 -.868933079E+02 -.869321426E+02 -.869686959E+02 -.870032356E+02 -.870360011E+02 -.870672074E+02 -.870970461E+02 -.871256838E+02 -.871532505E+02 -.871798102E+02 -.872052949E+02 -.872293759E+02 -.872512441E+02 -.872692787E+02 -.872806095E+02 -.872806095E+02
 -.872805831E+02 -.872805831E+02 -.872692312E+02 -.872511646E+02 -.872292753E+02 -.872052091E+02 -.871797967E+02 -.871533754E+02 -.871260112E+02 -.870976394E+02 -.870681442E+02 -.870373894E+02 -.870052245E+02 -.869714735E+02 -.869359303E+02 -.868983600E+02 -.868585142E+02 -.868161331E+02 -.867709385E+02 -.867226247E+02 -.866708445E+02 -.866152067E+02 -.865552888E+02 -.864906470E+02 -.864208234E+02 -.863453441E+02 -.862637377E+02 -.861755617E+02 -.860804664E+02 -.859782750E+02 -.858691088E+02 -.857535860E+02 -.856331233E+02 -.855104116E+02 -.853901208E+02 -.852799573E+02 -.851922255E+02 -.851460651E+02 -.851706079E+02 -.853092379E+02 -.856248666E+02 -.862053878E+02 -.871665016E+02 -.886454117E+02 -.907741489E+02 -.936241516E+02 -.971296114E+02 -.100922611E+03 -.104124779E+03 -.105479378E+03 -.104124566E+03 -.100922200E+03 -.971290248E+02 -.936233979E+02 -.907732086E+02 -.886442531E+02 -.871650940E+02 -.862037200E+02 -.856229529E+02 -.853071021E+02 -.851682661E+02 -.851435116E+02 -.851894423E+02 -.852769244E+02 -.853868278E+02 -.855068596E+02 -.856293143E+02 -.857495182E+02 -.858647756E+02 -.859736626E+02 -.860755606E+02 -.861703494E+02 -.862582077E+02 -.863394845E+02 -.864146167E+02 -.864840778E+02 -.865483459E+02 -.866078850E+02 -.866631347E+02 -.867145045E+02 -.867623724E+02 -.868070849E+02 -.868489582E+02 -.868882800E+02 -.869253125E+02 -.869602938E+02 -.869934413E+02 -.870249530E+02 -.870550101E+02 -.870837782E+02 -.871114070E+02 -.871380276E+02 -.871637406E+02 -.871885877E+02 -.872124882E+02 -.872351174E+02 -.872556987E+02 -.872726908E+02 -.872833741E+02 -.872833741E+02
 -.872845895E+02 -.872845895E+02 -.872741862E+02 -.872576472E+02 -.872376431E+02 -.872157012E+02 -.871926014E+02 -.871686714E+02 -.871439949E+02 -.871185418E+02 -.870922418E+02 -.870650094E+02 -.870367505E+02 -.870073531E+02 -.869766883E+02 -.869446161E+02 -.869110034E+02 -.868757238E+02 -.868386588E+02 -.867996903E+02 -.867586981E+02 -.867155693E+02 -.866702226E+02 -.866226283E+02 -.865728317E+02 -.865209695E+02 -.864673195E+02 -.864123533E+02 -.863568327E+02 -.863019226E+02 -.862493449E+02 -.862015968E+02 -.861622424E+02 -.861363057E+02 -.861307829E+02 -.861552959E+02 -.862228980E+02 -.863509735E+02 -.865621438E+02 -.868849316E+02 -.873536653E+02 -.880067235E+02 -.888816381E+02 -.900052227E+02 -.913775954E+02 -.929520792E+02 -.946149965E+02 -.961641845E+02 -.973069497E+02 -.977377216E+02 -.973067606E+02 -.961638141E+02 -.946144524E+02 -.929513582E+02 -.913766802E+02 -.900040898E+02 -.888802705E+02 -.880051197E+02 -.873518385E+02 -.868828970E+02 -.865599076E+02 -.863485261E+02 -.862202228E+02 -.861523774E+02 -.861276147E+02 -.861328903E+02 -.861585804E+02 -.861976852E+02 -.862451767E+02 -.862974869E+02 -.863521172E+02 -.864073456E+02 -.864620094E+02 -.865153467E+02 -.865668805E+02 -.866163349E+02 -.866635746E+02 -.867085615E+02 -.867513232E+02 -.867919316E+02 -.868304860E+02 -.868671032E+02 -.869019086E+02 -.869350319E+02 -.869666027E+02 -.869967484E+02 -.870255927E+02 -.870532547E+02 -.870798484E+02 -.871054817E+02 -.871302553E+02 -.871542580E+02 -.871775555E+02 -.872001627E+02 -.872219848E+02 -.872427044E+02 -.872615897E+02 -.872772054E+02 -.872870333E+02 -.872870333E+02
 -.872893645E+02 -.872893645E+02 -.872800847E+02 -.872653542E+02 -.872475773E+02 -.872281393E+02 -.872077559E+02 -.871867418E+02 -.871651977E+02 -.871431294E+02 -.871205105E+02 -.870973065E+02 -.870734790E+02 -.870489809E+02 -.870237593E+02 -.869977663E+02 -.869709756E+02 -.869433817E+02 -.869150071E+02 -.868858976E+02 -.868561249E+02 -.868258031E+02 -.867951164E+02 -.867643440E+02 -.867338879E+02 -.867042934E+02 -.866763033E+02 -.866509108E+02 -.866294468E+02 -.866136748E+02 -.866059057E+02 -.866091454E+02 -.866272769E+02 -.866652684E+02 -.867294003E+02 -.868274921E+02 -.869690968E+02 -.871655709E+02 -.874299059E+02 -.877761462E+02 -.882181195E+02 -.887671674E+02 -.894285397E+02 -.901963512E+02 -.910475799E+02 -.919365583E+02 -.927922199E+02 -.935207372E+02 -.940178313E+02 -.941955173E+02 -.940176608E+02 -.935203961E+02 -.927917050E+02 -.919358611E+02 -.910466867E+02 -.901952488E+02 -.894272220E+02 -.887656383E+02 -.882163887E+02 -.877742204E+02 -.874277833E+02 -.871632403E+02 -.869665453E+02 -.868247097E+02 -.867263840E+02 -.866620192E+02 -.866237933E+02 -.866054240E+02 -.866019407E+02 -.866094576E+02 -.866249656E+02 -.866461544E+02 -.866712636E+02 -.866989620E+02 -.867282513E+02 -.867583894E+02 -.867888316E+02 -.868191835E+02 -.868491657E+02 -.868785857E+02 -.869073173E+02 -.869352836E+02 -.869624453E+02 -.869887906E+02 -.870143282E+02 -.870390819E+02 -.870630862E+02 -.870863834E+02 -.871090209E+02 -.871310488E+02 -.871525176E+02 -.871734728E+02 -.871939435E+02 -.872139172E+02 -.872332857E+02 -.872517437E+02 -.872686148E+02 -.872825932E+02 -.872914021E+02 -.872914021E+02
 -.872947003E+02 -.872947003E+02 -.872866616E+02 -.872739254E+02 -.872585987E+02 -.872419071E+02 -.872244930E+02 -.872066529E+02 -.871885007E+02 -.871700742E+02 -.871513863E+02 -.871324485E+02 -.871132715E+02 -.870938663E+02 -.870742458E+02 -.870544391E+02 -.870345066E+02 -.870145383E+02 -.869946629E+02 -.869750467E+02 -.869558966E+02 -.869374792E+02 -.869201456E+02 -.869043546E+02 -.868906976E+02 -.868799152E+02 -.868729400E+02 -.868709348E+02 -.868753515E+02 -.868879924E+02 -.869110714E+02 -.869472807E+02 -.869998646E+02 -.870726830E+02 -.871702487E+02 -.872977148E+02 -.874607854E+02 -.876654942E+02 -.879177878E+02 -.882228477E+02 -.885840745E+02 -.890016933E+02 -.894710064E+02 -.899804648E+02 -.905099571E+02 -.910299809E+02 -.915025481E+02 -.918846573E+02 -.921348118E+02 -.922220283E+02 -.921346509E+02 -.918843322E+02 -.915020523E+02 -.910293057E+02 -.905090936E+02 -.899794073E+02 -.894697547E+02 -.890002515E+02 -.885824471E+02 -.882210351E+02 -.879157845E+02 -.876632909E+02 -.874583735E+02 -.872950884E+02 -.871674059E+02 -.870696230E+02 -.869965855E+02 -.869437797E+02 -.869073433E+02 -.868840287E+02 -.868711416E+02 -.868664703E+02 -.868682153E+02 -.868749229E+02 -.868854258E+02 -.868987923E+02 -.869142824E+02 -.869313118E+02 -.869494217E+02 -.869682543E+02 -.869875324E+02 -.870070440E+02 -.870266285E+02 -.870461665E+02 -.870655716E+02 -.870847830E+02 -.871037608E+02 -.871224812E+02 -.871409333E+02 -.871591155E+02 -.871770325E+02 -.871946894E+02 -.872120817E+02 -.872291714E+02 -.872458403E+02 -.872617997E+02 -.872764390E+02 -.872885989E+02 -.872962744E+02 -.872962744E+02
 -.873003429E+02 -.873003429E+02 -.872936097E+02 -.872829674E+02 -.872702065E+02 -.872563785E+02 -.872420458E+02 -.872274813E+02 -.872128073E+02 -.871980869E+02 -.871833648E+02 -.871686898E+02 -.871541129E+02 -.871396908E+02 -.871254878E+02 -.871115890E+02 -.870981153E+02 -.870852213E+02 -.870731034E+02 -.870620001E+02 -.870521943E+02 -.870440296E+02 -.870379320E+02 -.870344269E+02 -.870341564E+02 -.870378887E+02 -.870465461E+02 -.870612266E+02 -.870832326E+02 -.871140995E+02 -.871556177E+02 -.872098440E+02 -.872791061E+02 -.873659877E+02 -.874732817E+02 -.876038944E+02 -.877606884E+02 -.879462402E+02 -.881624919E+02 -.884102875E+02 -.886887895E+02 -.889948085E+02 -.893221124E+02 -.896608470E+02 -.899972610E+02 -.903139815E+02 -.905910822E+02 -.908080863E+02 -.909468033E+02 -.909945206E+02 -.909466476E+02 -.908077719E+02 -.905906039E+02 -.903133336E+02 -.899964391E+02 -.896598491E+02 -.893209395E+02 -.889934624E+02 -.886872707E+02 -.884085931E+02 -.881606165E+02 -.879441770E+02 -.877584320E+02 -.876014410E+02 -.874706299E+02 -.873631368E+02 -.872760543E+02 -.872065883E+02 -.871521526E+02 -.871104173E+02 -.870793254E+02 -.870570892E+02 -.870421738E+02 -.870332744E+02 -.870292909E+02 -.870293016E+02 -.870325388E+02 -.870383664E+02 -.870462594E+02 -.870557865E+02 -.870665947E+02 -.870783967E+02 -.870909591E+02 -.871040938E+02 -.871176501E+02 -.871315077E+02 -.871455722E+02 -.871597695E+02 -.871740430E+02 -.871883495E+02 -.872026556E+02 -.872169330E+02 -.872311483E+02 -.872452430E+02 -.872590930E+02 -.872724317E+02 -.872847217E+02 -.872949626E+02 -.873014400E+02 -.873014400E+02
 -.873060531E+02 -.873060531E+02 -.873006399E+02 -.872921091E+02 -.872819276E+02 -.872709660E+02 -.872597012E+02 -.872483769E+02 -.872371183E+02 -.872260057E+02 -.872151075E+02 -.872044997E+02 -.871942623E+02 -.871844837E+02 -.871752630E+02 -.871667214E+02 -.871590144E+02 -.871523306E+02 -.871468984E+02 -.871429869E+02 -.871409051E+02 -.871410136E+02 -.871437421E+02 -.871496016E+02 -.871591935E+02 -.871732106E+02 -.871924514E+02 -.872178297E+02 -.872503833E+02 -.872912783E+02 -.873418062E+02 -.874033706E+02 -.874774602E+02 -.875656059E+02 -.876693127E+02 -.877899606E+02 -.879286688E+02 -.880861183E+02 -.882623292E+02 -.884564012E+02 -.886662316E+02 -.888882415E+02 -.891171577E+02 -.893459148E+02 -.895657569E+02 -.897666126E+02 -.899377962E+02 -.900690222E+02 -.901516294E+02 -.901798002E+02 -.901514795E+02 -.900687208E+02 -.899373409E+02 -.897660009E+02 -.895649872E+02 -.893449866E+02 -.891160710E+02 -.888869962E+02 -.886648258E+02 -.884548316E+02 -.882605911E+02 -.880842073E+02 -.879265814E+02 -.877876948E+02 -.876668680E+02 -.875629813E+02 -.874746537E+02 -.874003789E+02 -.873386245E+02 -.872879009E+02 -.872468052E+02 -.872140469E+02 -.871884598E+02 -.871690050E+02 -.871547675E+02 -.871449485E+02 -.871388559E+02 -.871358940E+02 -.871355526E+02 -.871373969E+02 -.871410579E+02 -.871462231E+02 -.871526294E+02 -.871600556E+02 -.871683164E+02 -.871772570E+02 -.871867486E+02 -.871966844E+02 -.872069760E+02 -.872175503E+02 -.872283459E+02 -.872393086E+02 -.872503832E+02 -.872614965E+02 -.872725234E+02 -.872832248E+02 -.872931415E+02 -.873014383E+02 -.873066998E+02 -.873066998E+02
 -.873116374E+02 -.873116374E+02 -.873075128E+02 -.873010381E+02 -.872933592E+02 -.872851662E+02 -.872768483E+02 -.872686159E+02 -.872605903E+02 -.872528618E+02 -.872455136E+02 -.872386384E+02 -.872323346E+02 -.872267094E+02 -.872218804E+02 -.872179866E+02 -.872151969E+02 -.872137099E+02 -.872137574E+02 -.872156063E+02 -.872195572E+02 -.872259482E+02 -.872351677E+02 -.872476641E+02 -.872639498E+02 -.872845954E+02 -.873102327E+02 -.873415565E+02 -.873793236E+02 -.874243448E+02 -.874774704E+02 -.875395668E+02 -.876114844E+02 -.876940127E+02 -.877878212E+02 -.878933819E+02 -.880108760E+02 -.881400842E+02 -.882802636E+02 -.884300208E+02 -.885871935E+02 -.887487594E+02 -.889107987E+02 -.890685369E+02 -.892164944E+02 -.893487622E+02 -.894594053E+02 -.895429668E+02 -.895950172E+02 -.896126570E+02 -.895948762E+02 -.895426844E+02 -.894589808E+02 -.893481953E+02 -.892157847E+02 -.890676843E+02 -.889098026E+02 -.887476185E+02 -.885859054E+02 -.884285823E+02 -.882786713E+02 -.881383356E+02 -.880089695E+02 -.878913165E+02 -.877855964E+02 -.876916272E+02 -.876089362E+02 -.875368535E+02 -.874745885E+02 -.874212906E+02 -.873760935E+02 -.873381476E+02 -.873066427E+02 -.872808215E+02 -.872599872E+02 -.872435075E+02 -.872308136E+02 -.872213992E+02 -.872148157E+02 -.872106689E+02 -.872086135E+02 -.872083487E+02 -.872096131E+02 -.872121805E+02 -.872158554E+02 -.872204697E+02 -.872258785E+02 -.872319577E+02 -.872386007E+02 -.872457157E+02 -.872532232E+02 -.872610517E+02 -.872691312E+02 -.872773797E+02 -.872856768E+02 -.872938144E+02 -.873014146E+02 -.873078081E+02 -.873118770E+02 -.873118770E+02
 -.873169413E+02 -.873169413E+02 -.873140365E+02 -.873095037E+02 -.873041798E+02 -.872985798E+02 -.872930058E+02 -.872876319E+02 -.872825704E+02 -.872779147E+02 -.872737548E+02 -.872701907E+02 -.872673300E+02 -.872652877E+02 -.872641872E+02 -.872641699E+02 -.872654028E+02 -.872680769E+02 -.872724086E+02 -.872786417E+02 -.872870457E+02 -.872979156E+02 -.873115776E+02 -.873283965E+02 -.873487779E+02 -.873731613E+02 -.874020136E+02 -.874358258E+02 -.874751080E+02 -.875203794E+02 -.875721504E+02 -.876308989E+02 -.876970413E+02 -.877708973E+02 -.878526470E+02 -.879422795E+02 -.880395354E+02 -.881438455E+02 -.882542702E+02 -.883694450E+02 -.884875397E+02 -.886062432E+02 -.887227821E+02 -.888339869E+02 -.889364114E+02 -.890265084E+02 -.891008531E+02 -.891563995E+02 -.891907377E+02 -.892023189E+02 -.891906086E+02 -.891561412E+02 -.891004659E+02 -.890259926E+02 -.889357672E+02 -.888332140E+02 -.887218797E+02 -.886052098E+02 -.884863732E+02 -.883681431E+02 -.882528312E+02 -.881422681E+02 -.880378189E+02 -.879404233E+02 -.878506504E+02 -.877687594E+02 -.876947610E+02 -.876284748E+02 -.875695802E+02 -.875176603E+02 -.874722378E+02 -.874328037E+02 -.873988395E+02 -.873698333E+02 -.873452922E+02 -.873247496E+02 -.873077700E+02 -.872939523E+02 -.872829298E+02 -.872743704E+02 -.872679748E+02 -.872634751E+02 -.872606325E+02 -.872592346E+02 -.872590937E+02 -.872600436E+02 -.872619380E+02 -.872646479E+02 -.872680596E+02 -.872720729E+02 -.872765988E+02 -.872815561E+02 -.872868668E+02 -.872924460E+02 -.872981822E+02 -.873039013E+02 -.873093068E+02 -.873138917E+02 -.873168249E+02 -.873168249E+02
 -.873218470E+02 -.873218470E+02 -.873200652E+02 -.873173168E+02 -.873141494E+02 -.873109128E+02 -.873078239E+02 -.873050200E+02 -.873025997E+02 -.873006539E+02 -.872992733E+02 -.872985581E+02 -.872986166E+02 -.872995634E+02 -.873015193E+02 -.873046177E+02 -.873090122E+02 -.873148759E+02 -.873223996E+02 -.873317927E+02 -.873432827E+02 -.873571131E+02 -.873735434E+02 -.873928536E+02 -.874153455E+02 -.874413373E+02 -.874711544E+02 -.875051214E+02 -.875435559E+02 -.875867588E+02 -.876350007E+02 -.876885016E+02 -.877474080E+02 -.878117678E+02 -.878815020E+02 -.879563747E+02 -.880359606E+02 -.881196139E+02 -.882064416E+02 -.882952837E+02 -.883847074E+02 -.884730159E+02 -.885582807E+02 -.886383965E+02 -.887111638E+02 -.887743951E+02 -.888260401E+02 -.888643186E+02 -.888878488E+02 -.888957538E+02 -.888877331E+02 -.888640876E+02 -.888256940E+02 -.887739343E+02 -.887105883E+02 -.886377060E+02 -.885574744E+02 -.884720927E+02 -.883836660E+02 -.882941233E+02 -.882051613E+02 -.881182133E+02 -.880344392E+02 -.879547323E+02 -.878797385E+02 -.878098831E+02 -.877454018E+02 -.876863728E+02 -.876327477E+02 -.875843803E+02 -.875410519E+02 -.875024933E+02 -.874684026E+02 -.874384604E+02 -.874123408E+02 -.873897210E+02 -.873702871E+02 -.873537393E+02 -.873397943E+02 -.873281881E+02 -.873186756E+02 -.873110320E+02 -.873050515E+02 -.873005468E+02 -.872973483E+02 -.872953027E+02 -.872942716E+02 -.872941306E+02 -.872947676E+02 -.872960815E+02 -.872979808E+02 -.873003813E+02 -.873032027E+02 -.873063618E+02 -.873097597E+02 -.873132578E+02 -.873166390E+02 -.873195502E+02 -.873214302E+02 -.873214302E+02
 -.873262735E+02 -.873262735E+02 -.873255003E+02 -.873243507E+02 -.873231086E+02 -.873219716E+02 -.873210769E+02 -.873205245E+02 -.873203969E+02 -.873207773E+02 -.873217534E+02 -.873234202E+02 -.873258803E+02 -.873292421E+02 -.873336182E+02 -.873391284E+02 -.873459069E+02 -.873541027E+02 -.873638770E+02 -.873754020E+02 -.873888604E+02 -.874044435E+02 -.874223492E+02 -.874427823E+02 -.874659549E+02 -.874920834E+02 -.875213803E+02 -.875540451E+02 -.875902568E+02 -.876301657E+02 -.876738837E+02 -.877214709E+02 -.877729190E+02 -.878281338E+02 -.878869182E+02 -.879489550E+02 -.880137911E+02 -.880808237E+02 -.881492902E+02 -.882182648E+02 -.882866639E+02 -.883532622E+02 -.884167207E+02 -.884756277E+02 -.885285525E+02 -.885741091E+02 -.886110272E+02 -.886382236E+02 -.886548693E+02 -.886604434E+02 -.886547680E+02 -.886380210E+02 -.886107236E+02 -.885737046E+02 -.885280469E+02 -.884750208E+02 -.884160120E+02 -.883524515E+02 -.882857508E+02 -.882172490E+02 -.881481716E+02 -.880796022E+02 -.880124669E+02 -.879475284E+02 -.878853899E+02 -.878265043E+02 -.877711881E+02 -.877196380E+02 -.876719485E+02 -.876281289E+02 -.875881206E+02 -.875518114E+02 -.875190494E+02 -.874896547E+02 -.874634284E+02 -.874401614E+02 -.874196402E+02 -.874016525E+02 -.873859904E+02 -.873724534E+02 -.873608506E+02 -.873510015E+02 -.873427371E+02 -.873358997E+02 -.873303432E+02 -.873259329E+02 -.873225444E+02 -.873200637E+02 -.873183859E+02 -.873174148E+02 -.873170617E+02 -.873172441E+02 -.873178840E+02 -.873189037E+02 -.873202193E+02 -.873217276E+02 -.873232867E+02 -.873246866E+02 -.873256135E+02 -.873256135E+02
 -.873301729E+02 -.873301729E+02 -.873302847E+02 -.873305342E+02 -.873309705E+02 -.873316542E+02 -.873326498E+02 -.873340213E+02 -.873358339E+02 -.873381602E+02 -.873410810E+02 -.873446832E+02 -.873490603E+02 -.873543105E+02 -.873605342E+02 -.873678360E+02 -.873763281E+02 -.873861338E+02 -.873973843E+02 -.874102162E+02 -.874247706E+02 -.874411912E+02 -.874596225E+02 -.874802078E+02 -.875030884E+02 -.875284009E+02 -.875562728E+02 -.875868140E+02 -.876201098E+02 -.876562133E+02 -.876951393E+02 -.877368553E+02 -.877812720E+02 -.878282318E+02 -.878774986E+02 -.879287483E+02 -.879815625E+02 -.880354230E+02 -.880897109E+02 -.881437091E+02 -.881966106E+02 -.882475338E+02 -.882955437E+02 -.883396807E+02 -.883789948E+02 -.884125848E+02 -.884396384E+02 -.884594731E+02 -.884715720E+02 -.884756125E+02 -.884714849E+02 -.884592989E+02 -.884393771E+02 -.884122363E+02 -.883785591E+02 -.883391578E+02 -.882949337E+02 -.882468368E+02 -.881958268E+02 -.881428386E+02 -.880887541E+02 -.880343804E+02 -.879804350E+02 -.879275370E+02 -.878762044E+02 -.878268553E+02 -.877798134E+02 -.877353151E+02 -.876935189E+02 -.876545153E+02 -.876183369E+02 -.875849681E+02 -.875543546E+02 -.875264116E+02 -.875010309E+02 -.874780882E+02 -.874574475E+02 -.874389666E+02 -.874225002E+02 -.874079029E+02 -.873950318E+02 -.873837480E+02 -.873739177E+02 -.873654133E+02 -.873581138E+02 -.873519050E+02 -.873466795E+02 -.873423367E+02 -.873387826E+02 -.873359291E+02 -.873336939E+02 -.873320000E+02 -.873307743E+02 -.873299476E+02 -.873294520E+02 -.873292190E+02 -.873291761E+02 -.873292426E+02 -.873293268E+02 -.873293268E+02
 -.873335271E+02 -.873335271E+02 -.873343976E+02 -.873358430E+02 -.873377086E+02 -.873399344E+02 -.873425193E+02 -.873454941E+02 -.873489068E+02 -.873528182E+02 -.873572992E+02 -.873624276E+02 -.873682855E+02 -.873749588E+02 -.873825348E+02 -.873911016E+02 -.874007511E+02 -.874115810E+02 -.874236946E+02 -.874371970E+02 -.874521935E+02 -.874687878E+02 -.874870804E+02 -.875071667E+02 -.875291345E+02 -.875530630E+02 -.875790182E+02 -.876070487E+02 -.876371790E+02 -.876694042E+02 -.877036839E+02 -.877399384E+02 -.877780420E+02 -.878178177E+02 -.878590312E+02 -.879013859E+02 -.879445204E+02 -.879880084E+02 -.880313599E+02 -.880740269E+02 -.881154113E+02 -.881548766E+02 -.881917640E+02 -.882254111E+02 -.882551745E+02 -.882804531E+02 -.883007131E+02 -.883155107E+02 -.883245127E+02 -.883275123E+02 -.883244394E+02 -.883153641E+02 -.883004932E+02 -.882801598E+02 -.882548081E+02 -.882249719E+02 -.881912522E+02 -.881542926E+02 -.881147556E+02 -.880733001E+02 -.880305629E+02 -.879871425E+02 -.879435870E+02 -.879003861E+02 -.878579662E+02 -.878166884E+02 -.877768495E+02 -.877386847E+02 -.877023719E+02 -.876680370E+02 -.876357594E+02 -.876055785E+02 -.875774996E+02 -.875514993E+02 -.875275311E+02 -.875055303E+02 -.874854181E+02 -.874671054E+02 -.874504959E+02 -.874354893E+02 -.874219828E+02 -.874098731E+02 -.873990583E+02 -.873894383E+02 -.873809160E+02 -.873733976E+02 -.873667933E+02 -.873610173E+02 -.873559875E+02 -.873516263E+02 -.873478598E+02 -.873446180E+02 -.873418356E+02 -.873394528E+02 -.873374185E+02 -.873356965E+02 -.873342769E+02 -.873331934E+02 -.873325492E+02 -.873325492E+02
 -.873363440E+02 -.873363440E+02 -.873378488E+02 -.873402917E+02 -.873433448E+02 -.873468446E+02 -.873507325E+02 -.873550089E+02 -.873597052E+02 -.873648706E+02 -.873705654E+02 -.873768566E+02 -.873838149E+02 -.873915133E+02 -.874000254E+02 -.874094242E+02 -.874197831E+02 -.874311774E+02 -.874436852E+02 -.874573848E+02 -.874723525E+02 -.874886601E+02 -.875063738E+02 -.875255526E+02 -.875462461E+02 -.875684932E+02 -.875923189E+02 -.876177315E+02 -.876447183E+02 -.876732414E+02 -.877032335E+02 -.877345951E+02 -.877671912E+02 -.878008483E+02 -.878353523E+02 -.878704461E+02 -.879058291E+02 -.879411583E+02 -.879760513E+02 -.880100912E+02 -.880428338E+02 -.880738167E+02 -.881025701E+02 -.881286298E+02 -.881515514E+02 -.881709253E+02 -.881863914E+02 -.881976532E+02 -.882044895E+02 -.882067637E+02 -.882044295E+02 -.881975333E+02 -.881862117E+02 -.881706860E+02 -.881512529E+02 -.881282724E+02 -.881021543E+02 -.880733432E+02 -.880423034E+02 -.880095049E+02 -.879754106E+02 -.879404648E+02 -.879050842E+02 -.878696512E+02 -.878345089E+02 -.877999581E+02 -.877662565E+02 -.877336190E+02 -.877022193E+02 -.876721922E+02 -.876436370E+02 -.876166210E+02 -.875911828E+02 -.875673366E+02 -.875450756E+02 -.875243751E+02 -.875051965E+02 -.874874894E+02 -.874711946E+02 -.874562461E+02 -.874425734E+02 -.874301027E+02 -.874187587E+02 -.874084653E+02 -.873991467E+02 -.873907281E+02 -.873831363E+02 -.873762997E+02 -.873701490E+02 -.873646173E+02 -.873596399E+02 -.873551555E+02 -.873511070E+02 -.873474450E+02 -.873441346E+02 -.873411692E+02 -.873385939E+02 -.873365415E+02 -.873352821E+02 -.873352821E+02
 -.873386502E+02 -.873386502E+02 -.873406714E+02 -.873439243E+02 -.873479372E+02 -.873524606E+02 -.873573867E+02 -.873626890E+02 -.873683834E+02 -.873745077E+02 -.873811116E+02 -.873882516E+02 -.873959871E+02 -.874043788E+02 -.874134870E+02 -.874233709E+02 -.874340882E+02 -.874456958E+02 -.874582505E+02 -.874718083E+02 -.874864223E+02 -.875021401E+02 -.875190025E+02 -.875370419E+02 -.875562815E+02 -.875767329E+02 -.875983953E+02 -.876212524E+02 -.876452702E+02 -.876703943E+02 -.876965471E+02 -.877236254E+02 -.877514993E+02 -.877800104E+02 -.878089716E+02 -.878381664E+02 -.878673497E+02 -.878962489E+02 -.879245674E+02 -.879519881E+02 -.879781798E+02 -.880028033E+02 -.880255195E+02 -.880459980E+02 -.880639264E+02 -.880790198E+02 -.880910298E+02 -.880997535E+02 -.881050402E+02 -.881067971E+02 -.881049931E+02 -.880996595E+02 -.880908892E+02 -.880788327E+02 -.880636934E+02 -.880457196E+02 -.880251965E+02 -.880024365E+02 -.879777705E+02 -.879515377E+02 -.879240774E+02 -.878957210E+02 -.878667855E+02 -.878375677E+02 -.878083404E+02 -.877793493E+02 -.877508114E+02 -.877229142E+02 -.876958160E+02 -.876696466E+02 -.876445093E+02 -.876204822E+02 -.875976209E+02 -.875759604E+02 -.875555177E+02 -.875362943E+02 -.875182782E+02 -.875014461E+02 -.874857656E+02 -.874711965E+02 -.874576930E+02 -.874452045E+02 -.874336772E+02 -.874230552E+02 -.874132807E+02 -.874042956E+02 -.873960415E+02 -.873884603E+02 -.873814944E+02 -.873750875E+02 -.873691844E+02 -.873637326E+02 -.873586837E+02 -.873539986E+02 -.873496576E+02 -.873456803E+02 -.873421590E+02 -.873393103E+02 -.873375439E+02 -.873375439E+02
 -.873404834E+02 -.873404834E+02 -.873429124E+02 -.873468033E+02 -.873515685E+02 -.873568880E+02 -.873626134E+02 -.873686953E+02 -.873751357E+02 -.873819617E+02 -.873892132E+02 -.873969365E+02 -.874051805E+02 -.874139946E+02 -.874234273E+02 -.874335256E+02 -.874443337E+02 -.874558938E+02 -.874682462E+02 -.874814289E+02 -.874954768E+02 -.875104193E+02 -.875262792E+02 -.875430706E+02 -.875607985E+02 -.875794578E+02 -.875990316E+02 -.876194901E+02 -.876407890E+02 -.876628675E+02 -.876856469E+02 -.877090293E+02 -.877328964E+02 -.877571096E+02 -.877815097E+02 -.878059176E+02 -.878301353E+02 -.878539474E+02 -.878771239E+02 -.878994235E+02 -.879205973E+02 -.879403943E+02 -.879585668E+02 -.879748760E+02 -.879890986E+02 -.880010325E+02 -.880105033E+02 -.880173687E+02 -.880215240E+02 -.880229048E+02 -.880214894E+02 -.880172997E+02 -.880104000E+02 -.880008955E+02 -.879889282E+02 -.879746732E+02 -.879583325E+02 -.879401297E+02 -.879203037E+02 -.878991025E+02 -.878767772E+02 -.878535766E+02 -.878297423E+02 -.878055049E+02 -.877810798E+02 -.877566656E+02 -.877324417E+02 -.877085674E+02 -.876851815E+02 -.876624022E+02 -.876403280E+02 -.876190383E+02 -.875985948E+02 -.875790426E+02 -.875604121E+02 -.875427203E+02 -.875259724E+02 -.875101633E+02 -.874952791E+02 -.874812985E+02 -.874681937E+02 -.874559322E+02 -.874444769E+02 -.874337879E+02 -.874238226E+02 -.874145368E+02 -.874058849E+02 -.873978206E+02 -.873902973E+02 -.873832683E+02 -.873766876E+02 -.873705111E+02 -.873646987E+02 -.873592215E+02 -.873540733E+02 -.873492964E+02 -.873450228E+02 -.873415380E+02 -.873393653E+02 -.873393653E+02
 -.873418876E+02 -.873418876E+02 -.873446269E+02 -.873490017E+02 -.873543340E+02 -.873602481E+02 -.873665625E+02 -.873732088E+02 -.873801770E+02 -.873874851E+02 -.873951638E+02 -.874032500E+02 -.874117833E+02 -.874208032E+02 -.874303479E+02 -.874404537E+02 -.874511540E+02 -.874624793E+02 -.874744571E+02 -.874871120E+02 -.875004648E+02 -.875145318E+02 -.875293227E+02 -.875448398E+02 -.875610767E+02 -.875780180E+02 -.875956382E+02 -.876139011E+02 -.876327587E+02 -.876521501E+02 -.876720008E+02 -.876922219E+02 -.877127096E+02 -.877333452E+02 -.877539957E+02 -.877745143E+02 -.877947420E+02 -.878145089E+02 -.878336364E+02 -.878519395E+02 -.878692303E+02 -.878853213E+02 -.879000292E+02 -.879131793E+02 -.879246091E+02 -.879341732E+02 -.879417464E+02 -.879472274E+02 -.879505419E+02 -.879516442E+02 -.879505191E+02 -.879471819E+02 -.879416785E+02 -.879340834E+02 -.879244981E+02 -.879130480E+02 -.878998788E+02 -.878851530E+02 -.878690457E+02 -.878517401E+02 -.878334239E+02 -.878142854E+02 -.877945098E+02 -.877742759E+02 -.877537542E+02 -.877331040E+02 -.877124722E+02 -.876919919E+02 -.876717820E+02 -.876519466E+02 -.876325754E+02 -.876137435E+02 -.875955124E+02 -.875779310E+02 -.875610356E+02 -.875448519E+02 -.875293955E+02 -.875146727E+02 -.875006822E+02 -.874874156E+02 -.874748585E+02 -.874629914E+02 -.874517903E+02 -.874412277E+02 -.874312731E+02 -.874218937E+02 -.874130548E+02 -.874047201E+02 -.873968524E+02 -.873894140E+02 -.873823671E+02 -.873756753E+02 -.873693068E+02 -.873632413E+02 -.873574850E+02 -.873520991E+02 -.873472479E+02 -.873432720E+02 -.873407846E+02 -.873407846E+02
 -.873429116E+02 -.873429116E+02 -.873458751E+02 -.873505980E+02 -.873563353E+02 -.873626685E+02 -.873693903E+02 -.873764167E+02 -.873837277E+02 -.873913333E+02 -.873992566E+02 -.874075263E+02 -.874161734E+02 -.874252290E+02 -.874347226E+02 -.874446818E+02 -.874551310E+02 -.874660916E+02 -.874775817E+02 -.874896158E+02 -.875022047E+02 -.875153550E+02 -.875290677E+02 -.875433371E+02 -.875581505E+02 -.875734869E+02 -.875893169E+02 -.876056025E+02 -.876222959E+02 -.876393398E+02 -.876566662E+02 -.876741968E+02 -.876918420E+02 -.877095020E+02 -.877270667E+02 -.877444166E+02 -.877614244E+02 -.877779558E+02 -.877938714E+02 -.878090289E+02 -.878232852E+02 -.878364988E+02 -.878485327E+02 -.878592573E+02 -.878685530E+02 -.878763132E+02 -.878824468E+02 -.878868803E+02 -.878895599E+02 -.878904528E+02 -.878895481E+02 -.878868568E+02 -.878824120E+02 -.878762677E+02 -.878684976E+02 -.878591930E+02 -.878484607E+02 -.878364203E+02 -.878232019E+02 -.878089424E+02 -.877937837E+02 -.877778691E+02 -.877613413E+02 -.877443400E+02 -.877269996E+02 -.877094479E+02 -.876918045E+02 -.876741796E+02 -.876566735E+02 -.876393761E+02 -.876223664E+02 -.876057130E+02 -.875894740E+02 -.875736972E+02 -.875584212E+02 -.875436753E+02 -.875294806E+02 -.875158507E+02 -.875027922E+02 -.874903052E+02 -.874783848E+02 -.874670208E+02 -.874561989E+02 -.874459013E+02 -.874361069E+02 -.874267919E+02 -.874179306E+02 -.874094951E+02 -.874014563E+02 -.873937841E+02 -.873864481E+02 -.873794190E+02 -.873726721E+02 -.873661951E+02 -.873600048E+02 -.873541775E+02 -.873489033E+02 -.873445651E+02 -.873418445E+02 -.873418445E+02
 -.873436054E+02 -.873436054E+02 -.873467187E+02 -.873516722E+02 -.873576744E+02 -.873642763E+02 -.873712511E+02 -.873785024E+02 -.873860018E+02 -.873937528E+02 -.874017720E+02 -.874100813E+02 -.874187041E+02 -.874276644E+02 -.874369847E+02 -.874466853E+02 -.874567835E+02 -.874672937E+02 -.874782270E+02 -.874895908E+02 -.875013889E+02 -.875136212E+02 -.875262827E+02 -.875393632E+02 -.875528462E+02 -.875667086E+02 -.875809203E+02 -.875954438E+02 -.876102343E+02 -.876252393E+02 -.876403987E+02 -.876556444E+02 -.876709003E+02 -.876860831E+02 -.877011022E+02 -.877158608E+02 -.877302567E+02 -.877441836E+02 -.877575325E+02 -.877701929E+02 -.877820550E+02 -.877930111E+02 -.878029577E+02 -.878117974E+02 -.878194412E+02 -.878258098E+02 -.878308360E+02 -.878344655E+02 -.878366589E+02 -.878373922E+02 -.878366573E+02 -.878344624E+02 -.878308319E+02 -.878258054E+02 -.878194372E+02 -.878117949E+02 -.878029578E+02 -.877930152E+02 -.877820648E+02 -.877702102E+02 -.877575593E+02 -.877442225E+02 -.877303102E+02 -.877159320E+02 -.877011942E+02 -.876861994E+02 -.876710445E+02 -.876558204E+02 -.876406109E+02 -.876254925E+02 -.876105338E+02 -.875957957E+02 -.875813309E+02 -.875671846E+02 -.875533944E+02 -.875399905E+02 -.875269965E+02 -.875144298E+02 -.875023016E+02 -.874906179E+02 -.874793797E+02 -.874685838E+02 -.874582228E+02 -.874482859E+02 -.874387594E+02 -.874296267E+02 -.874208691E+02 -.874124657E+02 -.874043941E+02 -.873966309E+02 -.873891518E+02 -.873819338E+02 -.873749587E+02 -.873682211E+02 -.873617461E+02 -.873556226E+02 -.873500597E+02 -.873454715E+02 -.873425889E+02 -.873425889E+02
 -.873440171E+02 -.873440171E+02 -.873472169E+02 -.873523014E+02 -.873584499E+02 -.873651935E+02 -.873722919E+02 -.873796393E+02 -.873872004E+02 -.873949733E+02 -.874029693E+02 -.874112045E+02 -.874196965E+02 -.874284630E+02 -.874375206E+02 -.874468837E+02 -.874565644E+02 -.874665717E+02 -.874769115E+02 -.874875862E+02 -.874985951E+02 -.875099335E+02 -.875215929E+02 -.875335603E+02 -.875458176E+02 -.875583415E+02 -.875711028E+02 -.875840665E+02 -.875971917E+02 -.876104316E+02 -.876237337E+02 -.876370394E+02 -.876502849E+02 -.876634008E+02 -.876763127E+02 -.876889423E+02 -.877012077E+02 -.877130243E+02 -.877243064E+02 -.877349678E+02 -.877449235E+02 -.877540907E+02 -.877623905E+02 -.877697490E+02 -.877760990E+02 -.877813809E+02 -.877855443E+02 -.877885488E+02 -.877903649E+02 -.877909748E+02 -.877903726E+02 -.877885644E+02 -.877855682E+02 -.877814139E+02 -.877761418E+02 -.877698027E+02 -.877624563E+02 -.877541700E+02 -.877450180E+02 -.877350794E+02 -.877244373E+02 -.877131770E+02 -.877013849E+02 -.876891470E+02 -.876765481E+02 -.876636702E+02 -.876505921E+02 -.876373884E+02 -.876241290E+02 -.876108782E+02 -.875976951E+02 -.875846324E+02 -.875717375E+02 -.875590512E+02 -.875466089E+02 -.875344401E+02 -.875225687E+02 -.875110137E+02 -.874997889E+02 -.874889036E+02 -.874783630E+02 -.874681683E+02 -.874583171E+02 -.874488039E+02 -.874396203E+02 -.874307554E+02 -.874221961E+02 -.874139270E+02 -.874059313E+02 -.873981911E+02 -.873906875E+02 -.873834029E+02 -.873763244E+02 -.873694525E+02 -.873628193E+02 -.873565230E+02 -.873507862E+02 -.873460444E+02 -.873430610E+02 -.873430610E+02
 -.873441913E+02 -.873441913E+02 -.873474249E+02 -.873525573E+02 -.873587533E+02 -.873655333E+02 -.873726486E+02 -.873799868E+02 -.873875073E+02 -.873952034E+02 -.874030824E+02 -.874111557E+02 -.874194361E+02 -.874279362E+02 -.874366677E+02 -.874456405E+02 -.874548625E+02 -.874643387E+02 -.874740712E+02 -.874840593E+02 -.874942990E+02 -.875047832E+02 -.875155012E+02 -.875264387E+02 -.875375774E+02 -.875488946E+02 -.875603632E+02 -.875719515E+02 -.875836228E+02 -.875953361E+02 -.876070461E+02 -.876187029E+02 -.876302529E+02 -.876416385E+02 -.876527991E+02 -.876636708E+02 -.876741879E+02 -.876842830E+02 -.876938883E+02 -.877029362E+02 -.877113603E+02 -.877190965E+02 -.877260839E+02 -.877322660E+02 -.877375914E+02 -.877420149E+02 -.877454983E+02 -.877480109E+02 -.877495307E+02 -.877500442E+02 -.877495469E+02 -.877480435E+02 -.877455476E+02 -.877420816E+02 -.877376764E+02 -.877323702E+02 -.877262086E+02 -.877192432E+02 -.877115307E+02 -.877031323E+02 -.876941124E+02 -.876845374E+02 -.876744753E+02 -.876639942E+02 -.876531616E+02 -.876420437E+02 -.876307043E+02 -.876192048E+02 -.876076029E+02 -.875959528E+02 -.875843047E+02 -.875727041E+02 -.875611925E+02 -.875498065E+02 -.875385783E+02 -.875275355E+02 -.875167013E+02 -.875060949E+02 -.874957312E+02 -.874856213E+02 -.874757728E+02 -.874661898E+02 -.874568736E+02 -.874478222E+02 -.874390314E+02 -.874304943E+02 -.874222023E+02 -.874141445E+02 -.874063086E+02 -.873986811E+02 -.873912477E+02 -.873839953E+02 -.873769157E+02 -.873700141E+02 -.873633281E+02 -.873569622E+02 -.873511483E+02 -.873463343E+02 -.873433019E+02 -.873433019E+02
 -.873441694E+02 -.873441694E+02 -.873473931E+02 -.873525050E+02 -.873586674E+02 -.873653977E+02 -.873724434E+02 -.873796879E+02 -.873870866E+02 -.873946288E+02 -.874023182E+02 -.874101630E+02 -.874181720E+02 -.874263539E+02 -.874347164E+02 -.874432657E+02 -.874520065E+02 -.874609409E+02 -.874700685E+02 -.874793864E+02 -.874888886E+02 -.874985666E+02 -.875084088E+02 -.875184007E+02 -.875285245E+02 -.875387588E+02 -.875490788E+02 -.875594563E+02 -.875698590E+02 -.875802515E+02 -.875905947E+02 -.876008466E+02 -.876109621E+02 -.876208938E+02 -.876305916E+02 -.876400038E+02 -.876490775E+02 -.876577586E+02 -.876659934E+02 -.876737283E+02 -.876809112E+02 -.876874921E+02 -.876934237E+02 -.876986621E+02 -.877031678E+02 -.877069060E+02 -.877098475E+02 -.877119689E+02 -.877132532E+02 -.877136904E+02 -.877132769E+02 -.877120164E+02 -.877099192E+02 -.877070026E+02 -.877032901E+02 -.876988111E+02 -.876936007E+02 -.876876986E+02 -.876811489E+02 -.876739991E+02 -.876662996E+02 -.876581026E+02 -.876494618E+02 -.876404314E+02 -.876310655E+02 -.876214174E+02 -.876115393E+02 -.876014814E+02 -.875912915E+02 -.875810151E+02 -.875706945E+02 -.875603689E+02 -.875500741E+02 -.875398425E+02 -.875297028E+02 -.875196805E+02 -.875097972E+02 -.875000714E+02 -.874905182E+02 -.874811495E+02 -.874719741E+02 -.874629980E+02 -.874542248E+02 -.874456551E+02 -.874372875E+02 -.874291186E+02 -.874211427E+02 -.874133528E+02 -.874057400E+02 -.873982944E+02 -.873910056E+02 -.873838643E+02 -.873768659E+02 -.873700197E+02 -.873633672E+02 -.873570172E+02 -.873512062E+02 -.873463877E+02 -.873433495E+02 -.873433495E+02
 -.873439888E+02 -.873439888E+02 -.873471670E+02 -.873522027E+02 -.873582661E+02 -.873648775E+02 -.873717846E+02 -.873788687E+02 -.873860820E+02 -.873934111E+02 -.874008565E+02 -.874084236E+02 -.874161184E+02 -.874239466E+02 -.874319127E+02 -.874400202E+02 -.874482711E+02 -.874566655E+02 -.874652013E+02 -.874738740E+02 -.874826768E+02 -.874916006E+02 -.875006334E+02 -.875097613E+02 -.875189672E+02 -.875282316E+02 -.875375324E+02 -.875468442E+02 -.875561393E+02 -.875653870E+02 -.875745540E+02 -.875836050E+02 -.875925023E+02 -.876012063E+02 -.876096762E+02 -.876178697E+02 -.876257440E+02 -.876332557E+02 -.876403618E+02 -.876470198E+02 -.876531885E+02 -.876588285E+02 -.876639027E+02 -.876683769E+02 -.876722202E+02 -.876754058E+02 -.876779110E+02 -.876797179E+02 -.876808132E+02 -.876811893E+02 -.876808434E+02 -.876797784E+02 -.876780024E+02 -.876755286E+02 -.876723751E+02 -.876685650E+02 -.876641253E+02 -.876590871E+02 -.876534847E+02 -.876473556E+02 -.876407392E+02 -.876336771E+02 -.876262119E+02 -.876183870E+02 -.876102458E+02 -.876018317E+02 -.875931870E+02 -.875843532E+02 -.875753699E+02 -.875662749E+02 -.875571042E+02 -.875478909E+02 -.875386662E+02 -.875294581E+02 -.875202923E+02 -.875111915E+02 -.875021757E+02 -.874932621E+02 -.874844654E+02 -.874757975E+02 -.874672679E+02 -.874588836E+02 -.874506494E+02 -.874425679E+02 -.874346399E+02 -.874268640E+02 -.874192373E+02 -.874117553E+02 -.874044121E+02 -.873972008E+02 -.873901140E+02 -.873831453E+02 -.873762936E+02 -.873695709E+02 -.873630215E+02 -.873567568E+02 -.873510141E+02 -.873462464E+02 -.873432378E+02 -.873432378E+02
 -.873436813E+02 -.873436813E+02 -.873467858E+02 -.873517013E+02 -.873576138E+02 -.873640519E+02 -.873707663E+02 -.873776380E+02 -.873846177E+02 -.873916892E+02 -.873988507E+02 -.874061052E+02 -.874134567E+02 -.874209084E+02 -.874284628E+02 -.874361211E+02 -.874438833E+02 -.874517479E+02 -.874597117E+02 -.874677695E+02 -.874759141E+02 -.874841360E+02 -.874924239E+02 -.875007642E+02 -.875091415E+02 -.875175380E+02 -.875259337E+02 -.875343068E+02 -.875426329E+02 -.875508859E+02 -.875590376E+02 -.875670580E+02 -.875749159E+02 -.875825783E+02 -.875900116E+02 -.875971813E+02 -.876040525E+02 -.876105903E+02 -.876167601E+02 -.876225279E+02 -.876278609E+02 -.876327280E+02 -.876370997E+02 -.876409493E+02 -.876442524E+02 -.876469881E+02 -.876491387E+02 -.876506900E+02 -.876516321E+02 -.876519587E+02 -.876516679E+02 -.876507618E+02 -.876492469E+02 -.876471333E+02 -.876444354E+02 -.876411710E+02 -.876373614E+02 -.876330311E+02 -.876282071E+02 -.876229189E+02 -.876171980E+02 -.876110774E+02 -.876045912E+02 -.875977743E+02 -.875906619E+02 -.875832891E+02 -.875756907E+02 -.875679007E+02 -.875599521E+02 -.875518765E+02 -.875437040E+02 -.875354631E+02 -.875271802E+02 -.875188799E+02 -.875105846E+02 -.875023145E+02 -.874940878E+02 -.874859203E+02 -.874778258E+02 -.874698158E+02 -.874618999E+02 -.874540856E+02 -.874463786E+02 -.874387826E+02 -.874312996E+02 -.874239302E+02 -.874166733E+02 -.874095264E+02 -.874024859E+02 -.873955472E+02 -.873887055E+02 -.873819569E+02 -.873753025E+02 -.873687569E+02 -.873623660E+02 -.873562418E+02 -.873506200E+02 -.873459477E+02 -.873429973E+02 -.873429973E+02
 -.873432738E+02 -.873432738E+02 -.873462827E+02 -.873510440E+02 -.873567658E+02 -.873629889E+02 -.873694692E+02 -.873760894E+02 -.873827992E+02 -.873895809E+02 -.873964304E+02 -.874033489E+02 -.874103386E+02 -.874174012E+02 -.874245375E+02 -.874317470E+02 -.874390285E+02 -.874463792E+02 -.874537952E+02 -.874612708E+02 -.874687987E+02 -.874763699E+02 -.874839736E+02 -.874915971E+02 -.874992263E+02 -.875068453E+02 -.875144366E+02 -.875219807E+02 -.875294570E+02 -.875368429E+02 -.875441146E+02 -.875512469E+02 -.875582136E+02 -.875649874E+02 -.875715406E+02 -.875778447E+02 -.875838715E+02 -.875895925E+02 -.875949797E+02 -.876000059E+02 -.876046449E+02 -.876088716E+02 -.876126630E+02 -.876159975E+02 -.876188560E+02 -.876212220E+02 -.876230814E+02 -.876244234E+02 -.876252398E+02 -.876255260E+02 -.876252803E+02 -.876245046E+02 -.876232037E+02 -.876213859E+02 -.876190624E+02 -.876162472E+02 -.876129573E+02 -.876092119E+02 -.876050326E+02 -.876004428E+02 -.875954677E+02 -.875901338E+02 -.875844685E+02 -.875785000E+02 -.875722570E+02 -.875657681E+02 -.875590617E+02 -.875521661E+02 -.875451086E+02 -.875379156E+02 -.875306126E+02 -.875232236E+02 -.875157714E+02 -.875082771E+02 -.875007603E+02 -.874932390E+02 -.874857292E+02 -.874782455E+02 -.874708005E+02 -.874634053E+02 -.874560690E+02 -.874487993E+02 -.874416022E+02 -.874344822E+02 -.874274423E+02 -.874204842E+02 -.874136081E+02 -.874068134E+02 -.874000979E+02 -.873934591E+02 -.873868939E+02 -.873804005E+02 -.873739821E+02 -.873676548E+02 -.873614655E+02 -.873555250E+02 -.873500653E+02 -.873455238E+02 -.873426542E+02 -.873426542E+02
 -.873427892E+02 -.873427892E+02 -.873456860E+02 -.873502673E+02 -.873557687E+02 -.873617458E+02 -.873679616E+02 -.873743016E+02 -.873807156E+02 -.873871849E+02 -.873937037E+02 -.874002717E+02 -.874068897E+02 -.874135580E+02 -.874202764E+02 -.874270435E+02 -.874338568E+02 -.874407129E+02 -.874476073E+02 -.874545341E+02 -.874614863E+02 -.874684553E+02 -.874754310E+02 -.874824019E+02 -.874893553E+02 -.874962769E+02 -.875031512E+02 -.875099616E+02 -.875166899E+02 -.875233170E+02 -.875298228E+02 -.875361859E+02 -.875423845E+02 -.875483960E+02 -.875541972E+02 -.875597650E+02 -.875650759E+02 -.875701069E+02 -.875748353E+02 -.875792390E+02 -.875832969E+02 -.875869890E+02 -.875902966E+02 -.875932027E+02 -.875956920E+02 -.875977514E+02 -.875993697E+02 -.876005383E+02 -.876012509E+02 -.876015036E+02 -.876012952E+02 -.876006272E+02 -.875995036E+02 -.875979307E+02 -.875959175E+02 -.875934753E+02 -.875906174E+02 -.875873593E+02 -.875837182E+02 -.875797129E+02 -.875753637E+02 -.875706918E+02 -.875657196E+02 -.875604699E+02 -.875549661E+02 -.875492316E+02 -.875432901E+02 -.875371646E+02 -.875308781E+02 -.875244526E+02 -.875179096E+02 -.875112695E+02 -.875045518E+02 -.874977748E+02 -.874909553E+02 -.874841093E+02 -.874772510E+02 -.874703934E+02 -.874635482E+02 -.874567256E+02 -.874499343E+02 -.874431818E+02 -.874364743E+02 -.874298166E+02 -.874232124E+02 -.874166641E+02 -.874101730E+02 -.874037394E+02 -.873973628E+02 -.873910419E+02 -.873847752E+02 -.873785627E+02 -.873724087E+02 -.873663305E+02 -.873603752E+02 -.873546518E+02 -.873493860E+02 -.873450024E+02 -.873422313E+02 -.873422313E+02
 -.873422475E+02 -.873422475E+02 -.873450198E+02 -.873494022E+02 -.873546614E+02 -.873603701E+02 -.873663000E+02 -.873723399E+02 -.873784407E+02 -.873845829E+02 -.873907598E+02 -.873969698E+02 -.874032125E+02 -.874094872E+02 -.874157930E+02 -.874221277E+02 -.874284883E+02 -.874348709E+02 -.874412707E+02 -.874476818E+02 -.874540974E+02 -.874605095E+02 -.874669088E+02 -.874732851E+02 -.874796267E+02 -.874859212E+02 -.874921549E+02 -.874983132E+02 -.875043807E+02 -.875103410E+02 -.875161769E+02 -.875218705E+02 -.875274035E+02 -.875327570E+02 -.875379119E+02 -.875428489E+02 -.875475489E+02 -.875519930E+02 -.875561625E+02 -.875600396E+02 -.875636072E+02 -.875668491E+02 -.875697502E+02 -.875722970E+02 -.875744771E+02 -.875762800E+02 -.875776968E+02 -.875787206E+02 -.875793464E+02 -.875795711E+02 -.875793938E+02 -.875788156E+02 -.875778397E+02 -.875764714E+02 -.875747176E+02 -.875725875E+02 -.875700918E+02 -.875672428E+02 -.875640546E+02 -.875605422E+02 -.875567219E+02 -.875526112E+02 -.875482282E+02 -.875435914E+02 -.875387202E+02 -.875336337E+02 -.875283515E+02 -.875228928E+02 -.875172766E+02 -.875115216E+02 -.875056458E+02 -.874996666E+02 -.874936005E+02 -.874874634E+02 -.874812699E+02 -.874750339E+02 -.874687681E+02 -.874624841E+02 -.874561923E+02 -.874499022E+02 -.874436221E+02 -.874373590E+02 -.874311191E+02 -.874249073E+02 -.874187276E+02 -.874125830E+02 -.874064754E+02 -.874004062E+02 -.873943757E+02 -.873883837E+02 -.873824299E+02 -.873765155E+02 -.873706460E+02 -.873648394E+02 -.873591421E+02 -.873536603E+02 -.873486123E+02 -.873444071E+02 -.873417477E+02 -.873417477E+02
 -.873416656E+02 -.873416656E+02 -.873443045E+02 -.873484746E+02 -.873534763E+02 -.873589013E+02 -.873645309E+02 -.873702581E+02 -.873760348E+02 -.873818417E+02 -.873876713E+02 -.873935211E+02 -.873993896E+02 -.874052758E+02 -.874111776E+02 -.874170928E+02 -.874230180E+02 -.874289491E+02 -.874348810E+02 -.874408082E+02 -.874467240E+02 -.874526210E+02 -.874584909E+02 -.874643243E+02 -.874701110E+02 -.874758399E+02 -.874814991E+02 -.874870760E+02 -.874925571E+02 -.874979285E+02 -.875031755E+02 -.875082832E+02 -.875132361E+02 -.875180183E+02 -.875226140E+02 -.875270072E+02 -.875311822E+02 -.875351232E+02 -.875388152E+02 -.875422435E+02 -.875453941E+02 -.875482539E+02 -.875508108E+02 -.875530536E+02 -.875549724E+02 -.875565589E+02 -.875578058E+02 -.875587075E+02 -.875592601E+02 -.875594611E+02 -.875593098E+02 -.875588070E+02 -.875579554E+02 -.875567592E+02 -.875552240E+02 -.875533572E+02 -.875511675E+02 -.875486648E+02 -.875458605E+02 -.875427668E+02 -.875393970E+02 -.875357654E+02 -.875318866E+02 -.875277761E+02 -.875234496E+02 -.875189231E+02 -.875142127E+02 -.875093344E+02 -.875043042E+02 -.874991378E+02 -.874938503E+02 -.874884566E+02 -.874829708E+02 -.874774066E+02 -.874717766E+02 -.874660929E+02 -.874603668E+02 -.874546086E+02 -.874488277E+02 -.874430328E+02 -.874372313E+02 -.874314301E+02 -.874256351E+02 -.874198512E+02 -.874140825E+02 -.874083323E+02 -.874026032E+02 -.873968969E+02 -.873912145E+02 -.873855567E+02 -.873799243E+02 -.873743190E+02 -.873687474E+02 -.873632276E+02 -.873578052E+02 -.873525825E+02 -.873477693E+02 -.873437576E+02 -.873412195E+02 -.873412195E+02
 -.873410571E+02 -.873410571E+02 -.873435569E+02 -.873475059E+02 -.873522401E+02 -.873573716E+02 -.873626922E+02 -.873680994E+02 -.873735468E+02 -.873790151E+02 -.873844965E+02 -.873899879E+02 -.873954871E+02 -.874009925E+02 -.874065017E+02 -.874120120E+02 -.874175200E+02 -.874230215E+02 -.874285116E+02 -.874339849E+02 -.874394351E+02 -.874448553E+02 -.874502380E+02 -.874555748E+02 -.874608567E+02 -.874660739E+02 -.874712160E+02 -.874762721E+02 -.874812305E+02 -.874860792E+02 -.874908060E+02 -.874953979E+02 -.874998421E+02 -.875041252E+02 -.875082340E+02 -.875121552E+02 -.875158758E+02 -.875193827E+02 -.875226636E+02 -.875257064E+02 -.875284996E+02 -.875310326E+02 -.875332953E+02 -.875352789E+02 -.875369752E+02 -.875383774E+02 -.875394798E+02 -.875402777E+02 -.875407680E+02 -.875409487E+02 -.875408192E+02 -.875403803E+02 -.875396340E+02 -.875385837E+02 -.875372342E+02 -.875355913E+02 -.875336621E+02 -.875314547E+02 -.875289783E+02 -.875262430E+02 -.875232596E+02 -.875200398E+02 -.875165958E+02 -.875129401E+02 -.875090858E+02 -.875050462E+02 -.875008346E+02 -.874964646E+02 -.874919494E+02 -.874873023E+02 -.874825361E+02 -.874776635E+02 -.874726966E+02 -.874676470E+02 -.874625260E+02 -.874573438E+02 -.874521105E+02 -.874468352E+02 -.874415263E+02 -.874361917E+02 -.874308384E+02 -.874254726E+02 -.874200999E+02 -.874147251E+02 -.874093525E+02 -.874039854E+02 -.873986266E+02 -.873932785E+02 -.873879425E+02 -.873826200E+02 -.873773123E+02 -.873720222E+02 -.873667564E+02 -.873615331E+02 -.873563964E+02 -.873514447E+02 -.873468782E+02 -.873430701E+02 -.873406601E+02 -.873406601E+02
 -.873404327E+02 -.873404327E+02 -.873427900E+02 -.873465129E+02 -.873509741E+02 -.873558071E+02 -.873608145E+02 -.873658988E+02 -.873710155E+02 -.873761458E+02 -.873812816E+02 -.873864194E+02 -.873915567E+02 -.873966913E+02 -.874018205E+02 -.874069416E+02 -.874120509E+02 -.874171445E+02 -.874222176E+02 -.874272651E+02 -.874322811E+02 -.874372594E+02 -.874421929E+02 -.874470743E+02 -.874518955E+02 -.874566481E+02 -.874613229E+02 -.874659103E+02 -.874704005E+02 -.874747830E+02 -.874790475E+02 -.874831829E+02 -.874871782E+02 -.874910225E+02 -.874947046E+02 -.874982133E+02 -.875015378E+02 -.875046674E+02 -.875075917E+02 -.875103008E+02 -.875127853E+02 -.875150364E+02 -.875170460E+02 -.875188066E+02 -.875203118E+02 -.875215559E+02 -.875225342E+02 -.875232431E+02 -.875236798E+02 -.875238429E+02 -.875237319E+02 -.875233473E+02 -.875226909E+02 -.875217655E+02 -.875205748E+02 -.875191238E+02 -.875174180E+02 -.875154644E+02 -.875132703E+02 -.875108440E+02 -.875081945E+02 -.875053313E+02 -.875022645E+02 -.874990045E+02 -.874955623E+02 -.874919487E+02 -.874881751E+02 -.874842527E+02 -.874801927E+02 -.874760062E+02 -.874717043E+02 -.874672977E+02 -.874627968E+02 -.874582115E+02 -.874535517E+02 -.874488263E+02 -.874440441E+02 -.874392132E+02 -.874343412E+02 -.874294351E+02 -.874245012E+02 -.874195455E+02 -.874145731E+02 -.874095888E+02 -.874045965E+02 -.873995997E+02 -.873946015E+02 -.873896043E+02 -.873846101E+02 -.873796206E+02 -.873746377E+02 -.873696645E+02 -.873647081E+02 -.873597865E+02 -.873549419E+02 -.873502683E+02 -.873459557E+02 -.873423579E+02 -.873400802E+02 -.873400802E+02
 -.873398008E+02 -.873398008E+02 -.873420141E+02 -.873455089E+02 -.873496953E+02 -.873542283E+02 -.873589218E+02 -.873636837E+02 -.873684717E+02 -.873732674E+02 -.873780628E+02 -.873828540E+02 -.873876384E+02 -.873924133E+02 -.873971762E+02 -.874019240E+02 -.874066532E+02 -.874113598E+02 -.874160394E+02 -.874206872E+02 -.874252978E+02 -.874298655E+02 -.874343839E+02 -.874388464E+02 -.874432459E+02 -.874475749E+02 -.874518255E+02 -.874559894E+02 -.874600580E+02 -.874640225E+02 -.874678737E+02 -.874716026E+02 -.874751997E+02 -.874786556E+02 -.874819611E+02 -.874851069E+02 -.874880838E+02 -.874908829E+02 -.874934957E+02 -.874959138E+02 -.874981296E+02 -.875001358E+02 -.875019256E+02 -.875034930E+02 -.875048326E+02 -.875059398E+02 -.875068108E+02 -.875074425E+02 -.875078329E+02 -.875079805E+02 -.875078852E+02 -.875075472E+02 -.875069681E+02 -.875061502E+02 -.875050965E+02 -.875038111E+02 -.875022986E+02 -.875005646E+02 -.874986152E+02 -.874964574E+02 -.874940984E+02 -.874915462E+02 -.874888091E+02 -.874858959E+02 -.874828155E+02 -.874795772E+02 -.874761904E+02 -.874726645E+02 -.874690091E+02 -.874652336E+02 -.874613474E+02 -.874573595E+02 -.874532789E+02 -.874491143E+02 -.874448740E+02 -.874405661E+02 -.874361981E+02 -.874317773E+02 -.874273103E+02 -.874228036E+02 -.874182628E+02 -.874136934E+02 -.874091003E+02 -.874044878E+02 -.873998600E+02 -.873952201E+02 -.873905714E+02 -.873859163E+02 -.873812572E+02 -.873765960E+02 -.873719350E+02 -.873672775E+02 -.873626309E+02 -.873580124E+02 -.873534627E+02 -.873490706E+02 -.873450157E+02 -.873416316E+02 -.873394887E+02 -.873394887E+02
 -.873391680E+02 -.873391680E+02 -.873412374E+02 -.873445043E+02 -.873484166E+02 -.873526509E+02 -.873570328E+02 -.873614755E+02 -.873659390E+02 -.873704056E+02 -.873748676E+02 -.873793208E+02 -.873837624E+02 -.873881898E+02 -.873926002E+02 -.873969905E+02 -.874013574E+02 -.874056970E+02 -.874100052E+02 -.874142775E+02 -.874185090E+02 -.874226944E+02 -.874268280E+02 -.874309040E+02 -.874349160E+02 -.874388574E+02 -.874427213E+02 -.874465005E+02 -.874501877E+02 -.874537751E+02 -.874572551E+02 -.874606197E+02 -.874638611E+02 -.874669712E+02 -.874699423E+02 -.874727665E+02 -.874754361E+02 -.874779437E+02 -.874802823E+02 -.874824448E+02 -.874844248E+02 -.874862164E+02 -.874878140E+02 -.874892125E+02 -.874904075E+02 -.874913952E+02 -.874921725E+02 -.874927369E+02 -.874930866E+02 -.874932206E+02 -.874931386E+02 -.874928409E+02 -.874923288E+02 -.874916041E+02 -.874906695E+02 -.874895281E+02 -.874881839E+02 -.874866415E+02 -.874849060E+02 -.874829830E+02 -.874808787E+02 -.874785996E+02 -.874761527E+02 -.874735453E+02 -.874707848E+02 -.874678792E+02 -.874648362E+02 -.874616639E+02 -.874583703E+02 -.874549634E+02 -.874514511E+02 -.874478414E+02 -.874441419E+02 -.874403600E+02 -.874365031E+02 -.874325781E+02 -.874285917E+02 -.874245502E+02 -.874204597E+02 -.874163258E+02 -.874121538E+02 -.874079486E+02 -.874037148E+02 -.873994564E+02 -.873951771E+02 -.873908805E+02 -.873865695E+02 -.873822467E+02 -.873779145E+02 -.873735752E+02 -.873692311E+02 -.873648859E+02 -.873605467E+02 -.873562303E+02 -.873519752E+02 -.873478651E+02 -.873440689E+02 -.873408996E+02 -.873388924E+02 -.873388924E+02
 -.873385396E+02 -.873385396E+02 -.873404661E+02 -.873435071E+02 -.873471480E+02 -.873510871E+02 -.873551615E+02 -.873592900E+02 -.873634350E+02 -.873675796E+02 -.873717164E+02 -.873758411E+02 -.873799509E+02 -.873840430E+02 -.873881148E+02 -.873921632E+02 -.873961849E+02 -.874001763E+02 -.874041336E+02 -.874080526E+02 -.874119288E+02 -.874157575E+02 -.874195335E+02 -.874232516E+02 -.874269061E+02 -.874304913E+02 -.874340012E+02 -.874374294E+02 -.874407695E+02 -.874440151E+02 -.874471595E+02 -.874501959E+02 -.874531175E+02 -.874559177E+02 -.874585897E+02 -.874611270E+02 -.874635231E+02 -.874657719E+02 -.874678672E+02 -.874698034E+02 -.874715751E+02 -.874731772E+02 -.874746052E+02 -.874758549E+02 -.874769226E+02 -.874778052E+02 -.874785001E+02 -.874790051E+02 -.874793189E+02 -.874794407E+02 -.874793700E+02 -.874791074E+02 -.874786537E+02 -.874780106E+02 -.874771801E+02 -.874761650E+02 -.874749686E+02 -.874735945E+02 -.874720472E+02 -.874703312E+02 -.874684517E+02 -.874664141E+02 -.874642244E+02 -.874618886E+02 -.874594130E+02 -.874568041E+02 -.874540687E+02 -.874512134E+02 -.874482452E+02 -.874451708E+02 -.874419970E+02 -.874387305E+02 -.874353781E+02 -.874319461E+02 -.874284408E+02 -.874248684E+02 -.874212347E+02 -.874175453E+02 -.874138055E+02 -.874100206E+02 -.874061951E+02 -.874023336E+02 -.873984402E+02 -.873945188E+02 -.873905730E+02 -.873866059E+02 -.873826205E+02 -.873786195E+02 -.873746053E+02 -.873705802E+02 -.873665467E+02 -.873625084E+02 -.873584726E+02 -.873544550E+02 -.873504921E+02 -.873466624E+02 -.873431237E+02 -.873401686E+02 -.873382967E+02 -.873382967E+02
 -.873379192E+02 -.873379192E+02 -.873397050E+02 -.873425233E+02 -.873458968E+02 -.873495456E+02 -.873533182E+02 -.873571389E+02 -.873609725E+02 -.873648033E+02 -.873686238E+02 -.873724301E+02 -.873762192E+02 -.873799885E+02 -.873837353E+02 -.873874567E+02 -.873911495E+02 -.873948104E+02 -.873984357E+02 -.874020217E+02 -.874055643E+02 -.874090591E+02 -.874125016E+02 -.874158871E+02 -.874192107E+02 -.874224671E+02 -.874256512E+02 -.874287575E+02 -.874317805E+02 -.874347144E+02 -.874375537E+02 -.874402924E+02 -.874429249E+02 -.874454454E+02 -.874478483E+02 -.874501279E+02 -.874522789E+02 -.874542959E+02 -.874561740E+02 -.874579083E+02 -.874594944E+02 -.874609280E+02 -.874622054E+02 -.874633229E+02 -.874642776E+02 -.874650669E+02 -.874656886E+02 -.874661409E+02 -.874664227E+02 -.874665333E+02 -.874664725E+02 -.874662405E+02 -.874658382E+02 -.874652668E+02 -.874645283E+02 -.874636247E+02 -.874625588E+02 -.874613339E+02 -.874599533E+02 -.874584211E+02 -.874567415E+02 -.874549192E+02 -.874529589E+02 -.874508660E+02 -.874486456E+02 -.874463032E+02 -.874438446E+02 -.874412755E+02 -.874386016E+02 -.874358289E+02 -.874329630E+02 -.874300099E+02 -.874269751E+02 -.874238643E+02 -.874206831E+02 -.874174366E+02 -.874141301E+02 -.874107685E+02 -.874073565E+02 -.874038988E+02 -.874003995E+02 -.873968628E+02 -.873932925E+02 -.873896921E+02 -.873860649E+02 -.873824140E+02 -.873787423E+02 -.873750523E+02 -.873713464E+02 -.873676271E+02 -.873638968E+02 -.873601592E+02 -.873564212E+02 -.873526978E+02 -.873490231E+02 -.873454703E+02 -.873421865E+02 -.873394435E+02 -.873377057E+02 -.873377057E+02
 -.873373095E+02 -.873373095E+02 -.873389571E+02 -.873415570E+02 -.873446684E+02 -.873480327E+02 -.873515100E+02 -.873550302E+02 -.873585604E+02 -.873620859E+02 -.873655996E+02 -.873690977E+02 -.873725774E+02 -.873760361E+02 -.873794711E+02 -.873828796E+02 -.873862588E+02 -.873896054E+02 -.873929162E+02 -.873961877E+02 -.873994162E+02 -.874025977E+02 -.874057282E+02 -.874088036E+02 -.874118194E+02 -.874147711E+02 -.874176542E+02 -.874204638E+02 -.874231952E+02 -.874258435E+02 -.874284037E+02 -.874308710E+02 -.874332404E+02 -.874355069E+02 -.874376659E+02 -.874397125E+02 -.874416421E+02 -.874434504E+02 -.874451330E+02 -.874466859E+02 -.874481055E+02 -.874493880E+02 -.874505303E+02 -.874515296E+02 -.874523832E+02 -.874530890E+02 -.874536452E+02 -.874540503E+02 -.874543033E+02 -.874544037E+02 -.874543513E+02 -.874541464E+02 -.874537895E+02 -.874532819E+02 -.874526249E+02 -.874518205E+02 -.874508710E+02 -.874497790E+02 -.874485474E+02 -.874471795E+02 -.874456790E+02 -.874440497E+02 -.874422958E+02 -.874404214E+02 -.874384312E+02 -.874363298E+02 -.874341220E+02 -.874318127E+02 -.874294067E+02 -.874269092E+02 -.874243251E+02 -.874216593E+02 -.874189168E+02 -.874161025E+02 -.874132210E+02 -.874102771E+02 -.874072753E+02 -.874042199E+02 -.874011152E+02 -.873979652E+02 -.873947737E+02 -.873915445E+02 -.873882810E+02 -.873849865E+02 -.873816640E+02 -.873783166E+02 -.873749467E+02 -.873715570E+02 -.873681498E+02 -.873647274E+02 -.873612924E+02 -.873578483E+02 -.873544017E+02 -.873509667E+02 -.873475751E+02 -.873442948E+02 -.873412618E+02 -.873387279E+02 -.873371223E+02 -.873371223E+02
 -.873367124E+02 -.873367124E+02 -.873382248E+02 -.873406110E+02 -.873434662E+02 -.873465527E+02 -.873497418E+02 -.873529691E+02 -.873562042E+02 -.873594332E+02 -.873626497E+02 -.873658499E+02 -.873690311E+02 -.873721909E+02 -.873753266E+02 -.873784357E+02 -.873815155E+02 -.873845630E+02 -.873875752E+02 -.873905490E+02 -.873934809E+02 -.873963674E+02 -.873992051E+02 -.874019901E+02 -.874047186E+02 -.874073866E+02 -.874099901E+02 -.874125250E+02 -.874149870E+02 -.874173719E+02 -.874196756E+02 -.874218938E+02 -.874240222E+02 -.874260567E+02 -.874279931E+02 -.874298276E+02 -.874315560E+02 -.874331748E+02 -.874346803E+02 -.874360690E+02 -.874373379E+02 -.874384840E+02 -.874395045E+02 -.874403970E+02 -.874411595E+02 -.874417900E+02 -.874422870E+02 -.874426495E+02 -.874428764E+02 -.874429674E+02 -.874429223E+02 -.874427413E+02 -.874424250E+02 -.874419743E+02 -.874413904E+02 -.874406749E+02 -.874398298E+02 -.874388572E+02 -.874377596E+02 -.874365398E+02 -.874352009E+02 -.874337460E+02 -.874321786E+02 -.874305025E+02 -.874287213E+02 -.874268391E+02 -.874248600E+02 -.874227880E+02 -.874206274E+02 -.874183825E+02 -.874160575E+02 -.874136568E+02 -.874111845E+02 -.874086449E+02 -.874060422E+02 -.874033803E+02 -.874006633E+02 -.873978950E+02 -.873950792E+02 -.873922194E+02 -.873893191E+02 -.873863816E+02 -.873834100E+02 -.873804075E+02 -.873773767E+02 -.873743204E+02 -.873712411E+02 -.873681412E+02 -.873650229E+02 -.873618886E+02 -.873587406E+02 -.873555825E+02 -.873524203E+02 -.873492673E+02 -.873461529E+02 -.873431397E+02 -.873403530E+02 -.873380244E+02 -.873365487E+02 -.873365487E+02
 -.873361287E+02 -.873361287E+02 -.873375091E+02 -.873396868E+02 -.873422920E+02 -.873451076E+02 -.873480161E+02 -.873509584E+02 -.873539067E+02 -.873568483E+02 -.873597769E+02 -.873626892E+02 -.873655825E+02 -.873684544E+02 -.873713028E+02 -.873741249E+02 -.873769185E+02 -.873796807E+02 -.873824088E+02 -.873850999E+02 -.873877511E+02 -.873903591E+02 -.873929209E+02 -.873954330E+02 -.873978922E+02 -.874002948E+02 -.874026375E+02 -.874049165E+02 -.874071283E+02 -.874092692E+02 -.874113356E+02 -.874133238E+02 -.874152302E+02 -.874170512E+02 -.874187834E+02 -.874204233E+02 -.874219677E+02 -.874234132E+02 -.874247570E+02 -.874259960E+02 -.874271277E+02 -.874281496E+02 -.874290593E+02 -.874298548E+02 -.874305344E+02 -.874310964E+02 -.874315397E+02 -.874318633E+02 -.874320663E+02 -.874321486E+02 -.874321098E+02 -.874319502E+02 -.874316703E+02 -.874312708E+02 -.874307529E+02 -.874301177E+02 -.874293669E+02 -.874285024E+02 -.874275263E+02 -.874264409E+02 -.874252487E+02 -.874239525E+02 -.874225552E+02 -.874210599E+02 -.874194699E+02 -.874177885E+02 -.874160191E+02 -.874141653E+02 -.874122307E+02 -.874102189E+02 -.874081337E+02 -.874059787E+02 -.874037576E+02 -.874014740E+02 -.873991315E+02 -.873967337E+02 -.873942841E+02 -.873917859E+02 -.873892426E+02 -.873866573E+02 -.873840331E+02 -.873813730E+02 -.873786798E+02 -.873759563E+02 -.873732050E+02 -.873704284E+02 -.873676289E+02 -.873648087E+02 -.873619700E+02 -.873591148E+02 -.873562457E+02 -.873533657E+02 -.873504808E+02 -.873476030E+02 -.873447595E+02 -.873420076E+02 -.873394621E+02 -.873373346E+02 -.873359862E+02 -.873359862E+02
 -.873355592E+02 -.873355592E+02 -.873368108E+02 -.873387851E+02 -.873411466E+02 -.873436984E+02 -.873463338E+02 -.873489991E+02 -.873516689E+02 -.873543315E+02 -.873569815E+02 -.873596153E+02 -.873622307E+02 -.873648255E+02 -.873673973E+02 -.873699441E+02 -.873724635E+02 -.873749530E+02 -.873774101E+02 -.873798323E+02 -.873822168E+02 -.873845609E+02 -.873868618E+02 -.873891165E+02 -.873913220E+02 -.873934753E+02 -.873955734E+02 -.873976130E+02 -.873995912E+02 -.874015046E+02 -.874033502E+02 -.874051249E+02 -.874068255E+02 -.874084490E+02 -.874099924E+02 -.874114528E+02 -.874128274E+02 -.874141136E+02 -.874153086E+02 -.874164102E+02 -.874174160E+02 -.874183239E+02 -.874191321E+02 -.874198387E+02 -.874204424E+02 -.874209418E+02 -.874213358E+02 -.874216236E+02 -.874218047E+02 -.874218786E+02 -.874218454E+02 -.874217051E+02 -.874214581E+02 -.874211051E+02 -.874206470E+02 -.874200849E+02 -.874194201E+02 -.874186542E+02 -.874177889E+02 -.874168263E+02 -.874157684E+02 -.874146176E+02 -.874133764E+02 -.874120473E+02 -.874106332E+02 -.874091368E+02 -.874075611E+02 -.874059091E+02 -.874041840E+02 -.874023887E+02 -.874005266E+02 -.873986006E+02 -.873966141E+02 -.873945702E+02 -.873924719E+02 -.873903224E+02 -.873881247E+02 -.873858817E+02 -.873835964E+02 -.873812716E+02 -.873789101E+02 -.873765144E+02 -.873740872E+02 -.873716309E+02 -.873691479E+02 -.873666403E+02 -.873641105E+02 -.873615605E+02 -.873589922E+02 -.873564077E+02 -.873538093E+02 -.873511999E+02 -.873485849E+02 -.873459756E+02 -.873433965E+02 -.873408999E+02 -.873385901E+02 -.873366594E+02 -.873354356E+02 -.873354356E+02
 -.873350036E+02 -.873350036E+02 -.873361296E+02 -.873379057E+02 -.873400298E+02 -.873423248E+02 -.873446945E+02 -.873470903E+02 -.873494897E+02 -.873518818E+02 -.873542616E+02 -.873566261E+02 -.873589729E+02 -.873613001E+02 -.873636058E+02 -.873658877E+02 -.873681438E+02 -.873703720E+02 -.873725700E+02 -.873747354E+02 -.873768659E+02 -.873789590E+02 -.873810122E+02 -.873830229E+02 -.873849886E+02 -.873869066E+02 -.873887742E+02 -.873905888E+02 -.873923475E+02 -.873940478E+02 -.873956868E+02 -.873972619E+02 -.873987706E+02 -.874002101E+02 -.874015779E+02 -.874028716E+02 -.874040887E+02 -.874052271E+02 -.874062845E+02 -.874072589E+02 -.874081483E+02 -.874089510E+02 -.874096654E+02 -.874102900E+02 -.874108236E+02 -.874112651E+02 -.874116136E+02 -.874118684E+02 -.874120290E+02 -.874120951E+02 -.874120667E+02 -.874119438E+02 -.874117269E+02 -.874114164E+02 -.874110131E+02 -.874105179E+02 -.874099320E+02 -.874092566E+02 -.874084933E+02 -.874076437E+02 -.874067097E+02 -.874056931E+02 -.874045960E+02 -.874034207E+02 -.874021696E+02 -.874008449E+02 -.873994492E+02 -.873979851E+02 -.873964552E+02 -.873948622E+02 -.873932087E+02 -.873914975E+02 -.873897313E+02 -.873879128E+02 -.873860447E+02 -.873841297E+02 -.873821705E+02 -.873801695E+02 -.873781295E+02 -.873760527E+02 -.873739418E+02 -.873717990E+02 -.873696266E+02 -.873674268E+02 -.873652017E+02 -.873629534E+02 -.873606839E+02 -.873583951E+02 -.873560887E+02 -.873537668E+02 -.873514313E+02 -.873490851E+02 -.873467331E+02 -.873443854E+02 -.873420643E+02 -.873398169E+02 -.873377374E+02 -.873359990E+02 -.873348969E+02 -.873348969E+02
 -.873344617E+02 -.873344617E+02 -.873354652E+02 -.873370480E+02 -.873389408E+02 -.873409856E+02 -.873430965E+02 -.873452304E+02 -.873473667E+02 -.873494961E+02 -.873516139E+02 -.873537172E+02 -.873558042E+02 -.873578729E+02 -.873599215E+02 -.873619482E+02 -.873639511E+02 -.873659282E+02 -.873678775E+02 -.873697970E+02 -.873716845E+02 -.873735380E+02 -.873753552E+02 -.873771338E+02 -.873788717E+02 -.873805665E+02 -.873822159E+02 -.873838177E+02 -.873853693E+02 -.873868686E+02 -.873883132E+02 -.873897009E+02 -.873910293E+02 -.873922963E+02 -.873934997E+02 -.873946375E+02 -.873957076E+02 -.873967080E+02 -.873976371E+02 -.873984929E+02 -.873992740E+02 -.873999788E+02 -.874006059E+02 -.874011543E+02 -.874016227E+02 -.874020103E+02 -.874023164E+02 -.874025404E+02 -.874026819E+02 -.874027405E+02 -.874027163E+02 -.874026094E+02 -.874024201E+02 -.874021487E+02 -.874017960E+02 -.874013626E+02 -.874008496E+02 -.874002581E+02 -.873995893E+02 -.873988445E+02 -.873980254E+02 -.873971335E+02 -.873961706E+02 -.873951386E+02 -.873940394E+02 -.873928751E+02 -.873916478E+02 -.873903597E+02 -.873890129E+02 -.873876098E+02 -.873861527E+02 -.873846439E+02 -.873830856E+02 -.873814804E+02 -.873798304E+02 -.873781379E+02 -.873764053E+02 -.873746349E+02 -.873728288E+02 -.873709891E+02 -.873691181E+02 -.873672178E+02 -.873652902E+02 -.873633372E+02 -.873613608E+02 -.873593629E+02 -.873573451E+02 -.873553092E+02 -.873532568E+02 -.873511898E+02 -.873491100E+02 -.873470199E+02 -.873449240E+02 -.873428315E+02 -.873407621E+02 -.873387582E+02 -.873369037E+02 -.873353532E+02 -.873343702E+02 -.873343702E+02
 -.873339327E+02 -.873339327E+02 -.873348167E+02 -.873362109E+02 -.873378781E+02 -.873396789E+02 -.873415376E+02 -.873434162E+02 -.873452966E+02 -.873471705E+02 -.873490336E+02 -.873508835E+02 -.873527185E+02 -.873545368E+02 -.873563367E+02 -.873581168E+02 -.873598752E+02 -.873616103E+02 -.873633203E+02 -.873650035E+02 -.873666579E+02 -.873682817E+02 -.873698730E+02 -.873714298E+02 -.873729503E+02 -.873744324E+02 -.873758741E+02 -.873772736E+02 -.873786287E+02 -.873799375E+02 -.873811981E+02 -.873824085E+02 -.873835667E+02 -.873846710E+02 -.873857196E+02 -.873867105E+02 -.873876423E+02 -.873885131E+02 -.873893216E+02 -.873900662E+02 -.873907457E+02 -.873913587E+02 -.873919041E+02 -.873923810E+02 -.873927884E+02 -.873931255E+02 -.873933919E+02 -.873935869E+02 -.873937103E+02 -.873937618E+02 -.873937414E+02 -.873936491E+02 -.873934853E+02 -.873932502E+02 -.873929445E+02 -.873925687E+02 -.873921236E+02 -.873916103E+02 -.873910296E+02 -.873903828E+02 -.873896711E+02 -.873888959E+02 -.873880588E+02 -.873871612E+02 -.873862047E+02 -.873851912E+02 -.873841224E+02 -.873830001E+02 -.873818262E+02 -.873806027E+02 -.873793314E+02 -.873780143E+02 -.873766535E+02 -.873752509E+02 -.873738085E+02 -.873723282E+02 -.873708121E+02 -.873692621E+02 -.873676800E+02 -.873660679E+02 -.873644274E+02 -.873627604E+02 -.873610687E+02 -.873593540E+02 -.873576180E+02 -.873558622E+02 -.873540883E+02 -.873522979E+02 -.873504923E+02 -.873486732E+02 -.873468423E+02 -.873450018E+02 -.873431557E+02 -.873413122E+02 -.873394888E+02 -.873377227E+02 -.873360881E+02 -.873347214E+02 -.873338549E+02 -.873338549E+02
 -.873334156E+02 -.873334156E+02 -.873341828E+02 -.873353927E+02 -.873368394E+02 -.873384020E+02 -.873400146E+02 -.873416442E+02 -.873432751E+02 -.873448999E+02 -.873465151E+02 -.873481185E+02 -.873497085E+02 -.873512836E+02 -.873528424E+02 -.873543834E+02 -.873559052E+02 -.873574063E+02 -.873588852E+02 -.873603403E+02 -.873617701E+02 -.873631728E+02 -.873645470E+02 -.873658909E+02 -.873672029E+02 -.873684813E+02 -.873697244E+02 -.873709306E+02 -.873720981E+02 -.873732254E+02 -.873743107E+02 -.873753524E+02 -.873763490E+02 -.873772989E+02 -.873782004E+02 -.873790523E+02 -.873798530E+02 -.873806013E+02 -.873812958E+02 -.873819353E+02 -.873825187E+02 -.873830451E+02 -.873835134E+02 -.873839228E+02 -.873842725E+02 -.873845621E+02 -.873847909E+02 -.873849585E+02 -.873850647E+02 -.873851093E+02 -.873850922E+02 -.873850136E+02 -.873848735E+02 -.873846724E+02 -.873844107E+02 -.873840889E+02 -.873837076E+02 -.873832677E+02 -.873827699E+02 -.873822153E+02 -.873816048E+02 -.873809397E+02 -.873802212E+02 -.873794505E+02 -.873786290E+02 -.873777582E+02 -.873768396E+02 -.873758746E+02 -.873748649E+02 -.873738120E+02 -.873727176E+02 -.873715834E+02 -.873704109E+02 -.873692020E+02 -.873679582E+02 -.873666813E+02 -.873653729E+02 -.873640346E+02 -.873626681E+02 -.873612750E+02 -.873598568E+02 -.873584152E+02 -.873569516E+02 -.873554676E+02 -.873539645E+02 -.873524438E+02 -.873509069E+02 -.873493551E+02 -.873477898E+02 -.873462123E+02 -.873446241E+02 -.873430273E+02 -.873414252E+02 -.873398251E+02 -.873382421E+02 -.873367088E+02 -.873352895E+02 -.873341026E+02 -.873333501E+02 -.873333501E+02
 -.873329092E+02 -.873329092E+02 -.873335621E+02 -.873345916E+02 -.873358226E+02 -.873371520E+02 -.873385239E+02 -.873399101E+02 -.873412972E+02 -.873426789E+02 -.873440521E+02 -.873454150E+02 -.873467662E+02 -.873481045E+02 -.873494286E+02 -.873507372E+02 -.873520292E+02 -.873533032E+02 -.873545580E+02 -.873557923E+02 -.873570046E+02 -.873581938E+02 -.873593583E+02 -.873604968E+02 -.873616079E+02 -.873626902E+02 -.873637423E+02 -.873647628E+02 -.873657504E+02 -.873667035E+02 -.873676210E+02 -.873685013E+02 -.873693433E+02 -.873701455E+02 -.873709069E+02 -.873716260E+02 -.873723019E+02 -.873729333E+02 -.873735192E+02 -.873740587E+02 -.873745509E+02 -.873749948E+02 -.873753897E+02 -.873757350E+02 -.873760300E+02 -.873762742E+02 -.873764672E+02 -.873766087E+02 -.873766985E+02 -.873767364E+02 -.873767223E+02 -.873766564E+02 -.873765388E+02 -.873763697E+02 -.873761496E+02 -.873758787E+02 -.873755578E+02 -.873751873E+02 -.873747681E+02 -.873743009E+02 -.873737865E+02 -.873732259E+02 -.873726201E+02 -.873719701E+02 -.873712771E+02 -.873705423E+02 -.873697669E+02 -.873689521E+02 -.873680992E+02 -.873672096E+02 -.873662847E+02 -.873653257E+02 -.873643340E+02 -.873633112E+02 -.873622584E+02 -.873611773E+02 -.873600690E+02 -.873589351E+02 -.873577768E+02 -.873565956E+02 -.873553928E+02 -.873541696E+02 -.873529274E+02 -.873516674E+02 -.873503909E+02 -.873490990E+02 -.873477930E+02 -.873464740E+02 -.873451431E+02 -.873438016E+02 -.873424507E+02 -.873410921E+02 -.873397289E+02 -.873383671E+02 -.873370198E+02 -.873357145E+02 -.873345062E+02 -.873334957E+02 -.873328551E+02 -.873328551E+02
 -.873324123E+02 -.873324123E+02 -.873329529E+02 -.873338055E+02 -.873348249E+02 -.873359257E+02 -.873370616E+02 -.873382092E+02 -.873393574E+02 -.873405010E+02 -.873416375E+02 -.873427651E+02 -.873438829E+02 -.873449898E+02 -.873460847E+02 -.873471667E+02 -.873482346E+02 -.873492874E+02 -.873503241E+02 -.873513436E+02 -.873523447E+02 -.873533264E+02 -.873542875E+02 -.873552269E+02 -.873561435E+02 -.873570361E+02 -.873579036E+02 -.873587448E+02 -.873595586E+02 -.873603439E+02 -.873610995E+02 -.873618245E+02 -.873625176E+02 -.873631780E+02 -.873638045E+02 -.873643962E+02 -.873649522E+02 -.873654716E+02 -.873659535E+02 -.873663971E+02 -.873668017E+02 -.873671667E+02 -.873674914E+02 -.873677752E+02 -.873680177E+02 -.873682185E+02 -.873683773E+02 -.873684937E+02 -.873685677E+02 -.873685990E+02 -.873685877E+02 -.873685338E+02 -.873684374E+02 -.873682988E+02 -.873681182E+02 -.873678959E+02 -.873676325E+02 -.873673284E+02 -.873669841E+02 -.873666004E+02 -.873661778E+02 -.873657171E+02 -.873652192E+02 -.873646849E+02 -.873641151E+02 -.873635107E+02 -.873628728E+02 -.873622023E+02 -.873615003E+02 -.873607679E+02 -.873600061E+02 -.873592160E+02 -.873583989E+02 -.873575557E+02 -.873566878E+02 -.873557960E+02 -.873548817E+02 -.873539460E+02 -.873529899E+02 -.873520145E+02 -.873510210E+02 -.873500105E+02 -.873489839E+02 -.873479424E+02 -.873468869E+02 -.873458185E+02 -.873447381E+02 -.873436468E+02 -.873425454E+02 -.873414350E+02 -.873403166E+02 -.873391917E+02 -.873380628E+02 -.873369349E+02 -.873358188E+02 -.873347376E+02 -.873337365E+02 -.873328993E+02 -.873323685E+02 -.873323685E+02
 -.873319234E+02 -.873319234E+02 -.873323537E+02 -.873330323E+02 -.873338436E+02 -.873347196E+02 -.873356236E+02 -.873365367E+02 -.873374503E+02 -.873383601E+02 -.873392640E+02 -.873401609E+02 -.873410498E+02 -.873419299E+02 -.873428003E+02 -.873436603E+02 -.873445090E+02 -.873453455E+02 -.873461691E+02 -.873469788E+02 -.873477738E+02 -.873485531E+02 -.873493160E+02 -.873500616E+02 -.873507888E+02 -.873514969E+02 -.873521849E+02 -.873528519E+02 -.873534971E+02 -.873541195E+02 -.873547184E+02 -.873552928E+02 -.873558419E+02 -.873563649E+02 -.873568611E+02 -.873573296E+02 -.873577698E+02 -.873581809E+02 -.873585623E+02 -.873589134E+02 -.873592337E+02 -.873595225E+02 -.873597794E+02 -.873600040E+02 -.873601959E+02 -.873603548E+02 -.873604805E+02 -.873605727E+02 -.873606313E+02 -.873606562E+02 -.873606474E+02 -.873606049E+02 -.873605289E+02 -.873604194E+02 -.873602767E+02 -.873601012E+02 -.873598930E+02 -.873596526E+02 -.873593804E+02 -.873590770E+02 -.873587428E+02 -.873583785E+02 -.873579846E+02 -.873575618E+02 -.873571108E+02 -.873566324E+02 -.873561274E+02 -.873555964E+02 -.873550404E+02 -.873544601E+02 -.873538565E+02 -.873532303E+02 -.873525825E+02 -.873519140E+02 -.873512255E+02 -.873505181E+02 -.873497926E+02 -.873490499E+02 -.873482909E+02 -.873475164E+02 -.873467274E+02 -.873459246E+02 -.873451089E+02 -.873442811E+02 -.873434422E+02 -.873425927E+02 -.873417336E+02 -.873408656E+02 -.873399895E+02 -.873391061E+02 -.873382162E+02 -.873373210E+02 -.873364225E+02 -.873355247E+02 -.873346363E+02 -.873337755E+02 -.873329785E+02 -.873323119E+02 -.873318893E+02 -.873318893E+02
 -.873314421E+02 -.873314421E+02 -.873317637E+02 -.873322709E+02 -.873328773E+02 -.873335322E+02 -.873342078E+02 -.873348902E+02 -.873355729E+02 -.873362527E+02 -.873369281E+02 -.873375982E+02 -.873382622E+02 -.873389196E+02 -.873395696E+02 -.873402118E+02 -.873408454E+02 -.873414699E+02 -.873420847E+02 -.873426890E+02 -.873432822E+02 -.873438637E+02 -.873444328E+02 -.873449888E+02 -.873455312E+02 -.873460591E+02 -.873465720E+02 -.873470692E+02 -.873475500E+02 -.873480139E+02 -.873484600E+02 -.873488879E+02 -.873492969E+02 -.873496865E+02 -.873500559E+02 -.873504048E+02 -.873507325E+02 -.873510386E+02 -.873513225E+02 -.873515838E+02 -.873518221E+02 -.873520371E+02 -.873522283E+02 -.873523954E+02 -.873525382E+02 -.873526565E+02 -.873527501E+02 -.873528187E+02 -.873528624E+02 -.873528810E+02 -.873528745E+02 -.873528430E+02 -.873527866E+02 -.873527052E+02 -.873525992E+02 -.873524687E+02 -.873523139E+02 -.873521352E+02 -.873519328E+02 -.873517071E+02 -.873514585E+02 -.873511875E+02 -.873508944E+02 -.873505798E+02 -.873502441E+02 -.873498880E+02 -.873495120E+02 -.873491166E+02 -.873487025E+02 -.873482703E+02 -.873478206E+02 -.873473540E+02 -.873468713E+02 -.873463729E+02 -.873458597E+02 -.873453322E+02 -.873447911E+02 -.873442371E+02 -.873436709E+02 -.873430930E+02 -.873425041E+02 -.873419049E+02 -.873412959E+02 -.873406779E+02 -.873400514E+02 -.873394169E+02 -.873387752E+02 -.873381267E+02 -.873374721E+02 -.873368119E+02 -.873361469E+02 -.873354778E+02 -.873348061E+02 -.873341350E+02 -.873334708E+02 -.873328272E+02 -.873322313E+02 -.873317330E+02 -.873314170E+02 -.873314170E+02
 -.873309761E+02 -.873309761E+02 -.873311919E+02 -.873315323E+02 -.873319396E+02 -.873323794E+02 -.873328333E+02 -.873332918E+02 -.873337505E+02 -.873342072E+02 -.873346609E+02 -.873351110E+02 -.873355570E+02 -.873359985E+02 -.873364350E+02 -.873368662E+02 -.873372917E+02 -.873377110E+02 -.873381237E+02 -.873385293E+02 -.873389275E+02 -.873393177E+02 -.873396996E+02 -.873400727E+02 -.873404365E+02 -.873407907E+02 -.873411347E+02 -.873414681E+02 -.873417906E+02 -.873421016E+02 -.873424007E+02 -.873426876E+02 -.873429617E+02 -.873432228E+02 -.873434704E+02 -.873437042E+02 -.873439238E+02 -.873441289E+02 -.873443191E+02 -.873444942E+02 -.873446539E+02 -.873447978E+02 -.873449259E+02 -.873450379E+02 -.873451336E+02 -.873452128E+02 -.873452755E+02 -.873453215E+02 -.873453508E+02 -.873453633E+02 -.873453590E+02 -.873453380E+02 -.873453002E+02 -.873452458E+02 -.873451748E+02 -.873450875E+02 -.873449839E+02 -.873448642E+02 -.873447287E+02 -.873445776E+02 -.873444111E+02 -.873442295E+02 -.873440332E+02 -.873438225E+02 -.873435976E+02 -.873433590E+02 -.873431071E+02 -.873428421E+02 -.873425646E+02 -.873422748E+02 -.873419733E+02 -.873416605E+02 -.873413368E+02 -.873410026E+02 -.873406583E+02 -.873403045E+02 -.873399415E+02 -.873395697E+02 -.873391897E+02 -.873388019E+02 -.873384066E+02 -.873380043E+02 -.873375955E+02 -.873371805E+02 -.873367597E+02 -.873363336E+02 -.873359026E+02 -.873354670E+02 -.873350272E+02 -.873345837E+02 -.873341368E+02 -.873336873E+02 -.873332360E+02 -.873327850E+02 -.873323387E+02 -.873319063E+02 -.873315060E+02 -.873311714E+02 -.873309595E+02 -.873309595E+02
 -.873305909E+02 -.873305909E+02 -.873307145E+02 -.873309115E+02 -.873311485E+02 -.873314056E+02 -.873316714E+02 -.873319403E+02 -.873322094E+02 -.873324774E+02 -.873327438E+02 -.873330080E+02 -.873332698E+02 -.873335289E+02 -.873337852E+02 -.873340383E+02 -.873342880E+02 -.873345340E+02 -.873347762E+02 -.873350142E+02 -.873352479E+02 -.873354768E+02 -.873357008E+02 -.873359197E+02 -.873361331E+02 -.873363408E+02 -.873365426E+02 -.873367382E+02 -.873369272E+02 -.873371096E+02 -.873372850E+02 -.873374532E+02 -.873376139E+02 -.873377670E+02 -.873379121E+02 -.873380492E+02 -.873381779E+02 -.873382981E+02 -.873384096E+02 -.873385122E+02 -.873386057E+02 -.873386901E+02 -.873387652E+02 -.873388308E+02 -.873388869E+02 -.873389333E+02 -.873389701E+02 -.873389970E+02 -.873390142E+02 -.873390215E+02 -.873390190E+02 -.873390067E+02 -.873389846E+02 -.873389527E+02 -.873389112E+02 -.873388600E+02 -.873387993E+02 -.873387292E+02 -.873386498E+02 -.873385613E+02 -.873384638E+02 -.873383574E+02 -.873382424E+02 -.873381189E+02 -.873379871E+02 -.873378472E+02 -.873376995E+02 -.873375442E+02 -.873373815E+02 -.873372117E+02 -.873370349E+02 -.873368515E+02 -.873366616E+02 -.873364656E+02 -.873362637E+02 -.873360562E+02 -.873358432E+02 -.873356252E+02 -.873354022E+02 -.873351746E+02 -.873349427E+02 -.873347066E+02 -.873344667E+02 -.873342231E+02 -.873339762E+02 -.873337261E+02 -.873334731E+02 -.873332173E+02 -.873329592E+02 -.873326988E+02 -.873324364E+02 -.873321725E+02 -.873319077E+02 -.873316432E+02 -.873313818E+02 -.873311291E+02 -.873308960E+02 -.873307025E+02 -.873305809E+02 -.873305809E+02
 -.873305909E+02 -.873305909E+02 -.873307145E+02 -.873309115E+02 -.873311485E+02 -.873314056E+02 -.873316714E+02 -.873319403E+02 -.873322094E+02 -.873324774E+02 -.873327438E+02 -.873330080E+02 -.873332698E+02 -.873335289E+02 -.873337852E+02 -.873340383E+02 -.873342880E+02 -.873345340E+02 -.873347762E+02 -.873350142E+02 -.873352479E+02 -.873354768E+02 -.873357008E+02 -.873359197E+02 -.873361331E+02 -.873363408E+02 -.873365426E+02 -.873367382E+02 -.873369272E+02 -.873371096E+02 -.873372850E+02 -.873374532E+02 -.873376139E+02 -.873377670E+02 -.873379121E+02 -.873380492E+02 -.873381779E+02 -.873382981E+02 -.873384096E+02 -.873385122E+02 -.873386057E+02 -.873386901E+02 -.873387652E+02 -.873388308E+02 -.873388869E+02 -.873389333E+02 -.873389701E+02 -.873389970E+02 -.873390142E+02 -.873390215E+02 -.873390190E+02 -.873390067E+02 -.873389846E+02 -.873389527E+02 -.873389112E+02 -.873388600E+02 -.873387993E+02 -.873387292E+02 -.873386498E+02 -.873385613E+02 -.873384638E+02 -.873383574E+02 -.873382424E+02 -.873381189E+02 -.873379871E+02 -.873378472E+02 -.873376995E+02 -.873375442E+02 -.873373815E+02 -.873372117E+02 -.873370349E+02 -.873368515E+02 -.873366616E+02 -.873364656E+02 -.873362637E+02 -.873360562E+02 -.873358432E+02 -.873356252E+02 -.873354022E+02 -.873351746E+02 -.873349427E+02 -.873347066E+02 -.873344667E+02 -.873342231E+02 -.873339762E+02 -.873337261E+02 -.873334731E+02 -.873332173E+02 -.873329592E+02 -.873326988E+02 -.873324364E+02 -.873321725E+02 -.873319077E+02 -.873316432E+02 -.873313818E+02 -.873311291E+02 -.873308960E+02 -.873307025E+02 -.873305809E+02 -.873305809E+02
