# Supplementary material for: Electrical Pacing of Cardiac Tissue Including Potassium Inward Rectification
Source: PLoS One. 2015 Jun 9;10(6):e0127837. doi: 10.1371/journal.pone.0127837 (PMC4461281; doi:10.1371/journal.pone.0127837)
Supplement: S1 Data — (ZIP) [file pone.0127837.s001.zip › All-Data/Data-with-IK1/BDT35/Vm10ms.txt]

 -.873300171E+02 -.873489995E+02 -.873497533E+02 -.873511083E+02 -.873529474E+02 -.873551691E+02 -.873576915E+02 -.873604426E+02 -.873633783E+02 -.873664547E+02 -.873696383E+02 -.873728983E+02 -.873762131E+02 -.873795571E+02 -.873829126E+02 -.873862625E+02 -.873895962E+02 -.873929020E+02 -.873961735E+02 -.873994033E+02 -.874025859E+02 -.874057140E+02 -.874087828E+02 -.874117853E+02 -.874147167E+02 -.874175714E+02 -.874203461E+02 -.874230361E+02 -.874256383E+02 -.874281491E+02 -.874305652E+02 -.874328824E+02 -.874350976E+02 -.874372069E+02 -.874392073E+02 -.874410954E+02 -.874428688E+02 -.874445246E+02 -.874460604E+02 -.874474740E+02 -.874487631E+02 -.874499256E+02 -.874509595E+02 -.874518631E+02 -.874526350E+02 -.874532740E+02 -.874537792E+02 -.874541497E+02 -.874543851E+02 -.874544850E+02 -.874544494E+02 -.874542784E+02 -.874539723E+02 -.874535318E+02 -.874529576E+02 -.874522509E+02 -.874514129E+02 -.874504453E+02 -.874493496E+02 -.874481279E+02 -.874467820E+02 -.874453145E+02 -.874437276E+02 -.874420239E+02 -.874402064E+02 -.874382777E+02 -.874362411E+02 -.874340996E+02 -.874318566E+02 -.874295154E+02 -.874270796E+02 -.874245526E+02 -.874219384E+02 -.874192407E+02 -.874164634E+02 -.874136107E+02 -.874106870E+02 -.874076966E+02 -.874046444E+02 -.874015356E+02 -.873983755E+02 -.873951703E+02 -.873919268E+02 -.873886525E+02 -.873853561E+02 -.873820477E+02 -.873787390E+02 -.873754440E+02 -.873721794E+02 -.873689653E+02 -.873658257E+02 -.873627902E+02 -.873598946E+02 -.873571823E+02 -.873547064E+02 -.873525314E+02 -.873507356E+02 -.873494143E+02 -.873486829E+02 -.873486829E+02
 -.873489995E+02 -.873489995E+02 -.873497533E+02 -.873511083E+02 -.873529474E+02 -.873551691E+02 -.873576915E+02 -.873604426E+02 -.873633783E+02 -.873664547E+02 -.873696383E+02 -.873728983E+02 -.873762131E+02 -.873795571E+02 -.873829126E+02 -.873862625E+02 -.873895962E+02 -.873929020E+02 -.873961735E+02 -.873994033E+02 -.874025859E+02 -.874057140E+02 -.874087828E+02 -.874117853E+02 -.874147167E+02 -.874175714E+02 -.874203461E+02 -.874230361E+02 -.874256383E+02 -.874281491E+02 -.874305652E+02 -.874328824E+02 -.874350976E+02 -.874372069E+02 -.874392073E+02 -.874410954E+02 -.874428688E+02 -.874445246E+02 -.874460604E+02 -.874474740E+02 -.874487631E+02 -.874499256E+02 -.874509595E+02 -.874518631E+02 -.874526350E+02 -.874532740E+02 -.874537792E+02 -.874541497E+02 -.874543851E+02 -.874544850E+02 -.874544494E+02 -.874542784E+02 -.874539723E+02 -.874535318E+02 -.874529576E+02 -.874522509E+02 -.874514129E+02 -.874504453E+02 -.874493496E+02 -.874481279E+02 -.874467820E+02 -.874453145E+02 -.874437276E+02 -.874420239E+02 -.874402064E+02 -.874382777E+02 -.874362411E+02 -.874340996E+02 -.874318566E+02 -.874295154E+02 -.874270796E+02 -.874245526E+02 -.874219384E+02 -.874192407E+02 -.874164634E+02 -.874136107E+02 -.874106870E+02 -.874076966E+02 -.874046444E+02 -.874015356E+02 -.873983755E+02 -.873951703E+02 -.873919268E+02 -.873886525E+02 -.873853561E+02 -.873820477E+02 -.873787390E+02 -.873754440E+02 -.873721794E+02 -.873689653E+02 -.873658257E+02 -.873627902E+02 -.873598946E+02 -.873571823E+02 -.873547064E+02 -.873525314E+02 -.873507356E+02 -.873494143E+02 -.873486829E+02 -.873486829E+02
 -.873529487E+02 -.873529487E+02 -.873540153E+02 -.873559075E+02 -.873584389E+02 -.873614581E+02 -.873648483E+02 -.873685230E+02 -.873724193E+02 -.873764820E+02 -.873806690E+02 -.873849442E+02 -.873892750E+02 -.873936317E+02 -.873979923E+02 -.874023387E+02 -.874066566E+02 -.874109352E+02 -.874151666E+02 -.874193431E+02 -.874234563E+02 -.874274984E+02 -.874314617E+02 -.874353384E+02 -.874391216E+02 -.874428059E+02 -.874463861E+02 -.874498577E+02 -.874532162E+02 -.874564573E+02 -.874595760E+02 -.874625676E+02 -.874654271E+02 -.874681501E+02 -.874707323E+02 -.874731699E+02 -.874754594E+02 -.874775974E+02 -.874795807E+02 -.874814063E+02 -.874830712E+02 -.874845725E+02 -.874859077E+02 -.874870746E+02 -.874880714E+02 -.874888965E+02 -.874895486E+02 -.874900269E+02 -.874903306E+02 -.874904593E+02 -.874904129E+02 -.874901914E+02 -.874897954E+02 -.874892257E+02 -.874884833E+02 -.874875698E+02 -.874864868E+02 -.874852362E+02 -.874838204E+02 -.874822417E+02 -.874805030E+02 -.874786071E+02 -.874765572E+02 -.874743568E+02 -.874720094E+02 -.874695188E+02 -.874668890E+02 -.874641241E+02 -.874612283E+02 -.874582060E+02 -.874550617E+02 -.874518001E+02 -.874484258E+02 -.874449440E+02 -.874413594E+02 -.874376775E+02 -.874339034E+02 -.874300430E+02 -.874261020E+02 -.874220867E+02 -.874180038E+02 -.874138606E+02 -.874096652E+02 -.874054266E+02 -.874011550E+02 -.873968623E+02 -.873925623E+02 -.873882716E+02 -.873840099E+02 -.873798012E+02 -.873756748E+02 -.873716670E+02 -.873678226E+02 -.873641975E+02 -.873608617E+02 -.873579031E+02 -.873554328E+02 -.873535914E+02 -.873525572E+02 -.873525572E+02
 -.873593346E+02 -.873593346E+02 -.873608136E+02 -.873634227E+02 -.873668932E+02 -.873710136E+02 -.873756286E+02 -.873806181E+02 -.873858938E+02 -.873913828E+02 -.873970279E+02 -.874027767E+02 -.874085870E+02 -.874144220E+02 -.874202542E+02 -.874260606E+02 -.874318257E+02 -.874375364E+02 -.874431825E+02 -.874487527E+02 -.874542370E+02 -.874596243E+02 -.874649047E+02 -.874700682E+02 -.874751069E+02 -.874800137E+02 -.874847824E+02 -.874894069E+02 -.874938816E+02 -.874981996E+02 -.875023549E+02 -.875063405E+02 -.875101503E+02 -.875137781E+02 -.875172188E+02 -.875204670E+02 -.875235182E+02 -.875263679E+02 -.875290116E+02 -.875314451E+02 -.875336643E+02 -.875356655E+02 -.875374452E+02 -.875390006E+02 -.875403291E+02 -.875414287E+02 -.875422977E+02 -.875429349E+02 -.875433393E+02 -.875435102E+02 -.875434474E+02 -.875431511E+02 -.875426221E+02 -.875418614E+02 -.875408705E+02 -.875396513E+02 -.875382062E+02 -.875365378E+02 -.875346491E+02 -.875325434E+02 -.875302244E+02 -.875276960E+02 -.875249626E+02 -.875220288E+02 -.875188993E+02 -.875155794E+02 -.875120742E+02 -.875083893E+02 -.875045304E+02 -.875005033E+02 -.874963140E+02 -.874919687E+02 -.874874737E+02 -.874828356E+02 -.874780608E+02 -.874731564E+02 -.874681292E+02 -.874629865E+02 -.874577361E+02 -.874523858E+02 -.874469442E+02 -.874414206E+02 -.874358251E+02 -.874301691E+02 -.874244654E+02 -.874187288E+02 -.874129768E+02 -.874072302E+02 -.874015140E+02 -.873958592E+02 -.873903036E+02 -.873848946E+02 -.873796917E+02 -.873747700E+02 -.873702250E+02 -.873661781E+02 -.873627845E+02 -.873602430E+02 -.873588086E+02 -.873588086E+02
 -.873670980E+02 -.873670980E+02 -.873690277E+02 -.873724249E+02 -.873769370E+02 -.873822925E+02 -.873882887E+02 -.873947693E+02 -.874016178E+02 -.874087369E+02 -.874160481E+02 -.874234847E+02 -.874309926E+02 -.874385263E+02 -.874460517E+02 -.874535429E+02 -.874609803E+02 -.874683472E+02 -.874756293E+02 -.874828127E+02 -.874898832E+02 -.874968271E+02 -.875036315E+02 -.875102854E+02 -.875167788E+02 -.875231030E+02 -.875292502E+02 -.875352126E+02 -.875409818E+02 -.875465495E+02 -.875519072E+02 -.875570463E+02 -.875619588E+02 -.875666372E+02 -.875710746E+02 -.875752644E+02 -.875792006E+02 -.875828772E+02 -.875862881E+02 -.875894279E+02 -.875922912E+02 -.875948731E+02 -.875971692E+02 -.875991758E+02 -.876008898E+02 -.876023083E+02 -.876034293E+02 -.876042509E+02 -.876047718E+02 -.876049912E+02 -.876049089E+02 -.876045251E+02 -.876038408E+02 -.876028574E+02 -.876015769E+02 -.876000018E+02 -.875981351E+02 -.875959802E+02 -.875935411E+02 -.875908222E+02 -.875878281E+02 -.875845641E+02 -.875810359E+02 -.875772494E+02 -.875732110E+02 -.875689273E+02 -.875644051E+02 -.875596516E+02 -.875546743E+02 -.875494806E+02 -.875440783E+02 -.875384756E+02 -.875326804E+02 -.875267013E+02 -.875205466E+02 -.875142251E+02 -.875077459E+02 -.875011181E+02 -.874943513E+02 -.874874558E+02 -.874804423E+02 -.874733224E+02 -.874661089E+02 -.874588158E+02 -.874514594E+02 -.874440582E+02 -.874366341E+02 -.874292132E+02 -.874218275E+02 -.874145158E+02 -.874073267E+02 -.874003210E+02 -.873935753E+02 -.873871871E+02 -.873812804E+02 -.873760139E+02 -.873715912E+02 -.873682740E+02 -.873663986E+02 -.873663986E+02
 -.873756346E+02 -.873756346E+02 -.873780345E+02 -.873822544E+02 -.873878608E+02 -.873945197E+02 -.874019789E+02 -.874100431E+02 -.874185626E+02 -.874274138E+02 -.874364970E+02 -.874457299E+02 -.874550459E+02 -.874643916E+02 -.874737274E+02 -.874830219E+02 -.874922507E+02 -.875013929E+02 -.875104298E+02 -.875193430E+02 -.875281148E+02 -.875367286E+02 -.875451698E+02 -.875534249E+02 -.875614823E+02 -.875693314E+02 -.875769623E+02 -.875843646E+02 -.875915277E+02 -.875984411E+02 -.876050939E+02 -.876114757E+02 -.876175769E+02 -.876233881E+02 -.876289008E+02 -.876341067E+02 -.876389981E+02 -.876435672E+02 -.876478064E+02 -.876517086E+02 -.876552672E+02 -.876584761E+02 -.876613299E+02 -.876638239E+02 -.876659541E+02 -.876677169E+02 -.876691097E+02 -.876701300E+02 -.876707763E+02 -.876710475E+02 -.876709432E+02 -.876704640E+02 -.876696110E+02 -.876683859E+02 -.876667914E+02 -.876648306E+02 -.876625072E+02 -.876598257E+02 -.876567908E+02 -.876534083E+02 -.876496840E+02 -.876456247E+02 -.876412374E+02 -.876365296E+02 -.876315094E+02 -.876261849E+02 -.876205650E+02 -.876146586E+02 -.876084750E+02 -.876020236E+02 -.875953142E+02 -.875883569E+02 -.875811618E+02 -.875737393E+02 -.875661000E+02 -.875582548E+02 -.875502147E+02 -.875419913E+02 -.875335963E+02 -.875250424E+02 -.875163426E+02 -.875075113E+02 -.874985640E+02 -.874895182E+02 -.874803933E+02 -.874712124E+02 -.874620021E+02 -.874527946E+02 -.874436290E+02 -.874345534E+02 -.874256276E+02 -.874169269E+02 -.874085463E+02 -.874006066E+02 -.873932623E+02 -.873867109E+02 -.873812063E+02 -.873770751E+02 -.873747381E+02 -.873747381E+02
 -.873846318E+02 -.873846318E+02 -.873875101E+02 -.873925763E+02 -.873993132E+02 -.874073223E+02 -.874162976E+02 -.874260029E+02 -.874362536E+02 -.874468987E+02 -.874578172E+02 -.874689112E+02 -.874801034E+02 -.874913322E+02 -.875025512E+02 -.875137235E+02 -.875248192E+02 -.875358120E+02 -.875466783E+02 -.875573953E+02 -.875679422E+02 -.875782998E+02 -.875884510E+02 -.875983805E+02 -.876080746E+02 -.876175206E+02 -.876267055E+02 -.876356167E+02 -.876442411E+02 -.876525655E+02 -.876605771E+02 -.876682635E+02 -.876756131E+02 -.876826147E+02 -.876892579E+02 -.876955326E+02 -.877014288E+02 -.877069370E+02 -.877120478E+02 -.877167526E+02 -.877210433E+02 -.877249124E+02 -.877283535E+02 -.877313608E+02 -.877339293E+02 -.877360546E+02 -.877377333E+02 -.877389624E+02 -.877397400E+02 -.877400647E+02 -.877399363E+02 -.877393553E+02 -.877383232E+02 -.877368421E+02 -.877349153E+02 -.877325465E+02 -.877297403E+02 -.877265022E+02 -.877228382E+02 -.877187551E+02 -.877142604E+02 -.877093622E+02 -.877040693E+02 -.876983908E+02 -.876923365E+02 -.876859166E+02 -.876791418E+02 -.876720231E+02 -.876645716E+02 -.876567992E+02 -.876487176E+02 -.876403392E+02 -.876316761E+02 -.876227411E+02 -.876135471E+02 -.876041070E+02 -.875944344E+02 -.875845429E+02 -.875744470E+02 -.875641616E+02 -.875537025E+02 -.875430867E+02 -.875323329E+02 -.875214618E+02 -.875104969E+02 -.874994652E+02 -.874883989E+02 -.874773363E+02 -.874663241E+02 -.874554198E+02 -.874446950E+02 -.874342400E+02 -.874241687E+02 -.874146262E+02 -.874057978E+02 -.873979213E+02 -.873913020E+02 -.873863330E+02 -.873835213E+02 -.873835213E+02
 -.873939322E+02 -.873939322E+02 -.873973008E+02 -.874032365E+02 -.874111367E+02 -.874205329E+02 -.874310674E+02 -.874424583E+02 -.874544855E+02 -.874669702E+02 -.874797720E+02 -.874927778E+02 -.875058992E+02 -.875190666E+02 -.875322266E+02 -.875453355E+02 -.875583570E+02 -.875712596E+02 -.875840142E+02 -.875965944E+02 -.876089762E+02 -.876211378E+02 -.876330598E+02 -.876447249E+02 -.876561168E+02 -.876672199E+02 -.876780187E+02 -.876884977E+02 -.876986410E+02 -.877084332E+02 -.877178593E+02 -.877269047E+02 -.877355557E+02 -.877437991E+02 -.877516221E+02 -.877590125E+02 -.877659582E+02 -.877724475E+02 -.877784693E+02 -.877840131E+02 -.877890693E+02 -.877936292E+02 -.877976847E+02 -.878012290E+02 -.878042560E+02 -.878067604E+02 -.878087378E+02 -.878101847E+02 -.878110987E+02 -.878114785E+02 -.878113235E+02 -.878106345E+02 -.878094132E+02 -.878076624E+02 -.878053857E+02 -.878025878E+02 -.877992743E+02 -.877954516E+02 -.877911272E+02 -.877863093E+02 -.877810068E+02 -.877752297E+02 -.877689883E+02 -.877622939E+02 -.877551581E+02 -.877475933E+02 -.877396122E+02 -.877312280E+02 -.877224542E+02 -.877133048E+02 -.877037941E+02 -.876939366E+02 -.876837470E+02 -.876732404E+02 -.876624319E+02 -.876513372E+02 -.876399721E+02 -.876283529E+02 -.876164964E+02 -.876044202E+02 -.875921429E+02 -.875796845E+02 -.875670666E+02 -.875543135E+02 -.875414525E+02 -.875285154E+02 -.875155394E+02 -.875025693E+02 -.874896596E+02 -.874768774E+02 -.874643065E+02 -.874520521E+02 -.874402476E+02 -.874290628E+02 -.874187148E+02 -.874094819E+02 -.874017220E+02 -.873958963E+02 -.873925994E+02 -.873925994E+02
 -.874034747E+02 -.874034747E+02 -.874073458E+02 -.874141749E+02 -.874232674E+02 -.874340881E+02 -.874462195E+02 -.874593353E+02 -.874731785E+02 -.874875458E+02 -.875022754E+02 -.875172406E+02 -.875323416E+02 -.875475009E+02 -.875626562E+02 -.875777569E+02 -.875927601E+02 -.876076284E+02 -.876223281E+02 -.876368290E+02 -.876511042E+02 -.876651294E+02 -.876788829E+02 -.876923444E+02 -.877054950E+02 -.877183161E+02 -.877307892E+02 -.877428956E+02 -.877546172E+02 -.877659359E+02 -.877768342E+02 -.877872954E+02 -.877973032E+02 -.878068422E+02 -.878158969E+02 -.878244527E+02 -.878324951E+02 -.878400102E+02 -.878469849E+02 -.878534068E+02 -.878592646E+02 -.878645477E+02 -.878692469E+02 -.878733538E+02 -.878768609E+02 -.878797620E+02 -.878820518E+02 -.878837261E+02 -.878847822E+02 -.878852182E+02 -.878850339E+02 -.878842299E+02 -.878828084E+02 -.878807727E+02 -.878781270E+02 -.878748770E+02 -.878710293E+02 -.878665918E+02 -.878615731E+02 -.878559831E+02 -.878498327E+02 -.878431334E+02 -.878358978E+02 -.878281391E+02 -.878198713E+02 -.878111089E+02 -.878018672E+02 -.877921616E+02 -.877820083E+02 -.877714238E+02 -.877604248E+02 -.877490285E+02 -.877372523E+02 -.877251136E+02 -.877126304E+02 -.876998209E+02 -.876867035E+02 -.876732971E+02 -.876596212E+02 -.876456963E+02 -.876315438E+02 -.876171865E+02 -.876026495E+02 -.875879605E+02 -.875731509E+02 -.875582570E+02 -.875433214E+02 -.875283954E+02 -.875135413E+02 -.874988359E+02 -.874843754E+02 -.874702804E+02 -.874567038E+02 -.874438405E+02 -.874319399E+02 -.874213218E+02 -.874123977E+02 -.874056976E+02 -.874019057E+02 -.874019057E+02
 -.874132382E+02 -.874132382E+02 -.874176257E+02 -.874253704E+02 -.874356882E+02 -.874479671E+02 -.874617323E+02 -.874766105E+02 -.874923114E+02 -.875086040E+02 -.875253085E+02 -.875422832E+02 -.875594178E+02 -.875766238E+02 -.875938311E+02 -.876109810E+02 -.876280242E+02 -.876449172E+02 -.876616223E+02 -.876781060E+02 -.876943381E+02 -.877102917E+02 -.877259424E+02 -.877412669E+02 -.877562430E+02 -.877708489E+02 -.877850629E+02 -.877988636E+02 -.878122297E+02 -.878251408E+02 -.878375766E+02 -.878495177E+02 -.878609453E+02 -.878718408E+02 -.878821862E+02 -.878919639E+02 -.879011571E+02 -.879097493E+02 -.879177251E+02 -.879250701E+02 -.879317709E+02 -.879378150E+02 -.879431915E+02 -.879478903E+02 -.879519026E+02 -.879552208E+02 -.879578389E+02 -.879597518E+02 -.879609562E+02 -.879614501E+02 -.879612331E+02 -.879603061E+02 -.879586715E+02 -.879563331E+02 -.879532962E+02 -.879495674E+02 -.879451545E+02 -.879400667E+02 -.879343146E+02 -.879279097E+02 -.879208648E+02 -.879131937E+02 -.879049111E+02 -.878960327E+02 -.878865750E+02 -.878765550E+02 -.878659906E+02 -.878549002E+02 -.878433026E+02 -.878312172E+02 -.878186634E+02 -.878056614E+02 -.877922312E+02 -.877783934E+02 -.877641687E+02 -.877495780E+02 -.877346425E+02 -.877193842E+02 -.877038253E+02 -.876879891E+02 -.876719000E+02 -.876555841E+02 -.876390697E+02 -.876223880E+02 -.876055747E+02 -.875886705E+02 -.875717236E+02 -.875547917E+02 -.875379451E+02 -.875212706E+02 -.875048764E+02 -.874888989E+02 -.874735110E+02 -.874589329E+02 -.874454467E+02 -.874334144E+02 -.874233019E+02 -.874157096E+02 -.874114126E+02 -.874114126E+02
 -.874232206E+02 -.874232206E+02 -.874281370E+02 -.874368237E+02 -.874483960E+02 -.874621674E+02 -.874776019E+02 -.874942829E+02 -.875118837E+02 -.875301492E+02 -.875488795E+02 -.875679192E+02 -.875871443E+02 -.876064568E+02 -.876257768E+02 -.876450381E+02 -.876641843E+02 -.876831673E+02 -.877019451E+02 -.877204807E+02 -.877387409E+02 -.877566961E+02 -.877743182E+02 -.877915808E+02 -.878084581E+02 -.878249250E+02 -.878409565E+02 -.878565280E+02 -.878716155E+02 -.878861952E+02 -.879002442E+02 -.879137399E+02 -.879266602E+02 -.879389834E+02 -.879506883E+02 -.879617545E+02 -.879721619E+02 -.879818916E+02 -.879909255E+02 -.879992466E+02 -.880068393E+02 -.880136889E+02 -.880197824E+02 -.880251079E+02 -.880296550E+02 -.880334147E+02 -.880363798E+02 -.880385446E+02 -.880399049E+02 -.880404586E+02 -.880402050E+02 -.880391452E+02 -.880372822E+02 -.880346203E+02 -.880311659E+02 -.880269265E+02 -.880219116E+02 -.880161320E+02 -.880096001E+02 -.880023295E+02 -.879943354E+02 -.879856339E+02 -.879762423E+02 -.879661791E+02 -.879554634E+02 -.879441155E+02 -.879321562E+02 -.879196068E+02 -.879064895E+02 -.878928266E+02 -.878786410E+02 -.878639559E+02 -.878487945E+02 -.878331805E+02 -.878171377E+02 -.878006901E+02 -.877838622E+02 -.877666787E+02 -.877491650E+02 -.877313474E+02 -.877132535E+02 -.876949125E+02 -.876763562E+02 -.876576197E+02 -.876387424E+02 -.876197700E+02 -.876007561E+02 -.875817649E+02 -.875628747E+02 -.875441821E+02 -.875258080E+02 -.875079042E+02 -.874906639E+02 -.874743332E+02 -.874592272E+02 -.874457508E+02 -.874344251E+02 -.874259223E+02 -.874211101E+02 -.874211101E+02
 -.874334230E+02 -.874334230E+02 -.874388848E+02 -.874485356E+02 -.874613919E+02 -.874766879E+02 -.874938301E+02 -.875123547E+02 -.875319025E+02 -.875521919E+02 -.875730047E+02 -.875941680E+02 -.876155460E+02 -.876370287E+02 -.876585273E+02 -.876799672E+02 -.877012867E+02 -.877224323E+02 -.877433582E+02 -.877640238E+02 -.877843929E+02 -.878044321E+02 -.878241099E+02 -.878433962E+02 -.878622615E+02 -.878806770E+02 -.878986144E+02 -.879160458E+02 -.879329438E+02 -.879492813E+02 -.879650318E+02 -.879801693E+02 -.879946679E+02 -.880085024E+02 -.880216481E+02 -.880340809E+02 -.880457777E+02 -.880567163E+02 -.880668757E+02 -.880762359E+02 -.880847786E+02 -.880924866E+02 -.880993444E+02 -.881053380E+02 -.881104552E+02 -.881146854E+02 -.881180200E+02 -.881204524E+02 -.881219777E+02 -.881225934E+02 -.881222986E+02 -.881210947E+02 -.881189851E+02 -.881159749E+02 -.881120714E+02 -.881072839E+02 -.881016233E+02 -.880951024E+02 -.880877357E+02 -.880795394E+02 -.880705310E+02 -.880607297E+02 -.880501558E+02 -.880388307E+02 -.880267770E+02 -.880140183E+02 -.880005788E+02 -.879864836E+02 -.879717581E+02 -.879564286E+02 -.879405213E+02 -.879240629E+02 -.879070806E+02 -.878896012E+02 -.878716521E+02 -.878532608E+02 -.878344550E+02 -.878152627E+02 -.877957127E+02 -.877758345E+02 -.877556589E+02 -.877352186E+02 -.877145488E+02 -.876936884E+02 -.876726811E+02 -.876515771E+02 -.876304356E+02 -.876093274E+02 -.875883388E+02 -.875675763E+02 -.875471731E+02 -.875272972E+02 -.875081618E+02 -.874900392E+02 -.874732781E+02 -.874583268E+02 -.874457626E+02 -.874363305E+02 -.874309925E+02 -.874309925E+02
 -.874438472E+02 -.874438472E+02 -.874498667E+02 -.874605034E+02 -.874746704E+02 -.874915253E+02 -.875104128E+02 -.875308258E+02 -.875523702E+02 -.875747398E+02 -.875976939E+02 -.876210443E+02 -.876446405E+02 -.876683620E+02 -.876921095E+02 -.877158023E+02 -.877393720E+02 -.877627611E+02 -.877859194E+02 -.878088031E+02 -.878313719E+02 -.878535885E+02 -.878754176E+02 -.878968251E+02 -.879177777E+02 -.879382428E+02 -.879581883E+02 -.879775828E+02 -.879963949E+02 -.880145940E+02 -.880321492E+02 -.880490304E+02 -.880652077E+02 -.880806517E+02 -.880953336E+02 -.881092256E+02 -.881223005E+02 -.881345326E+02 -.881458973E+02 -.881563713E+02 -.881659329E+02 -.881745620E+02 -.881822403E+02 -.881889514E+02 -.881946807E+02 -.881994160E+02 -.882031471E+02 -.882058661E+02 -.882075673E+02 -.882082477E+02 -.882079064E+02 -.882065448E+02 -.882041669E+02 -.882007788E+02 -.881963892E+02 -.881910088E+02 -.881846506E+02 -.881773296E+02 -.881690629E+02 -.881598695E+02 -.881497700E+02 -.881387869E+02 -.881269438E+02 -.881142660E+02 -.881007798E+02 -.880865127E+02 -.880714930E+02 -.880557498E+02 -.880393128E+02 -.880222121E+02 -.880044783E+02 -.879861422E+02 -.879672347E+02 -.879477869E+02 -.879278299E+02 -.879073950E+02 -.878865136E+02 -.878652174E+02 -.878435386E+02 -.878215102E+02 -.877991666E+02 -.877765439E+02 -.877536810E+02 -.877306206E+02 -.877074107E+02 -.876841062E+02 -.876607718E+02 -.876374848E+02 -.876143394E+02 -.875914522E+02 -.875689688E+02 -.875470731E+02 -.875259988E+02 -.875060442E+02 -.874875922E+02 -.874711350E+02 -.874573069E+02 -.874469268E+02 -.874410525E+02 -.874410525E+02
 -.874544821E+02 -.874544821E+02 -.874610713E+02 -.874727136E+02 -.874882188E+02 -.875066648E+02 -.875273381E+02 -.875496859E+02 -.875732802E+02 -.875977867E+02 -.876229445E+02 -.876485474E+02 -.876744310E+02 -.877004626E+02 -.877265355E+02 -.877525611E+02 -.877784661E+02 -.878041879E+02 -.878296729E+02 -.878548725E+02 -.878797427E+02 -.879042417E+02 -.879283303E+02 -.879519699E+02 -.879751233E+02 -.879977539E+02 -.880198255E+02 -.880413024E+02 -.880621491E+02 -.880823301E+02 -.881018102E+02 -.881205542E+02 -.881385277E+02 -.881556964E+02 -.881720269E+02 -.881874868E+02 -.882020446E+02 -.882156701E+02 -.882283346E+02 -.882400107E+02 -.882506730E+02 -.882602978E+02 -.882688634E+02 -.882763506E+02 -.882827422E+02 -.882880238E+02 -.882921834E+02 -.882952116E+02 -.882971019E+02 -.882978505E+02 -.882974562E+02 -.882959209E+02 -.882932491E+02 -.882894482E+02 -.882845282E+02 -.882785018E+02 -.882713845E+02 -.882631938E+02 -.882539498E+02 -.882436749E+02 -.882323933E+02 -.882201312E+02 -.882069166E+02 -.881927789E+02 -.881777490E+02 -.881618589E+02 -.881451416E+02 -.881276310E+02 -.881093614E+02 -.880903679E+02 -.880706858E+02 -.880503504E+02 -.880293973E+02 -.880078621E+02 -.879857804E+02 -.879631876E+02 -.879401191E+02 -.879166108E+02 -.878926987E+02 -.878684195E+02 -.878438113E+02 -.878189140E+02 -.877937701E+02 -.877684264E+02 -.877429350E+02 -.877173557E+02 -.876917585E+02 -.876662272E+02 -.876408641E+02 -.876157953E+02 -.875911792E+02 -.875672153E+02 -.875441578E+02 -.875223314E+02 -.875021532E+02 -.874841598E+02 -.874690432E+02 -.874576970E+02 -.874512764E+02 -.874512764E+02
 -.874653063E+02 -.874653063E+02 -.874724764E+02 -.874851428E+02 -.875020114E+02 -.875220821E+02 -.875445817E+02 -.875689117E+02 -.875946086E+02 -.876213108E+02 -.876487348E+02 -.876766567E+02 -.877048980E+02 -.877333161E+02 -.877617949E+02 -.877902400E+02 -.878185724E+02 -.878467255E+02 -.878746404E+02 -.879022646E+02 -.879295493E+02 -.879564486E+02 -.879829183E+02 -.880089159E+02 -.880343997E+02 -.880593286E+02 -.880836618E+02 -.881073589E+02 -.881303791E+02 -.881526819E+02 -.881742264E+02 -.881949723E+02 -.882148792E+02 -.882339076E+02 -.882520187E+02 -.882691747E+02 -.882853388E+02 -.883004757E+02 -.883145516E+02 -.883275345E+02 -.883393943E+02 -.883501030E+02 -.883596354E+02 -.883679684E+02 -.883750820E+02 -.883809591E+02 -.883855854E+02 -.883889500E+02 -.883910450E+02 -.883918658E+02 -.883914111E+02 -.883896831E+02 -.883866871E+02 -.883824318E+02 -.883769291E+02 -.883701940E+02 -.883622445E+02 -.883531016E+02 -.883427888E+02 -.883313325E+02 -.883187612E+02 -.883051057E+02 -.882903988E+02 -.882746751E+02 -.882579707E+02 -.882403230E+02 -.882217705E+02 -.882023526E+02 -.881821094E+02 -.881610814E+02 -.881393093E+02 -.881168340E+02 -.880936964E+02 -.880699371E+02 -.880455967E+02 -.880207153E+02 -.879953332E+02 -.879694905E+02 -.879432273E+02 -.879165847E+02 -.878896046E+02 -.878623306E+02 -.878348095E+02 -.878070918E+02 -.877792340E+02 -.877513005E+02 -.877233667E+02 -.876955230E+02 -.876678792E+02 -.876405712E+02 -.876137696E+02 -.875876898E+02 -.875626061E+02 -.875388697E+02 -.875169320E+02 -.874973741E+02 -.874809462E+02 -.874686174E+02 -.874616415E+02 -.874616415E+02
 -.874762888E+02 -.874762888E+02 -.874840481E+02 -.874977546E+02 -.875160110E+02 -.875377385E+02 -.875621032E+02 -.875884610E+02 -.876163120E+02 -.876452662E+02 -.876750174E+02 -.877053246E+02 -.877359961E+02 -.877668786E+02 -.877978488E+02 -.878288057E+02 -.878596656E+02 -.878903562E+02 -.879208143E+02 -.879509825E+02 -.879808074E+02 -.880102381E+02 -.880392262E+02 -.880677242E+02 -.880956857E+02 -.881230646E+02 -.881498151E+02 -.881758908E+02 -.882012453E+02 -.882258317E+02 -.882496031E+02 -.882725126E+02 -.882945135E+02 -.883155599E+02 -.883356065E+02 -.883546093E+02 -.883725252E+02 -.883893126E+02 -.884049320E+02 -.884193454E+02 -.884325174E+02 -.884444151E+02 -.884550084E+02 -.884642703E+02 -.884721770E+02 -.884787081E+02 -.884838468E+02 -.884875801E+02 -.884898985E+02 -.884907966E+02 -.884902729E+02 -.884883298E+02 -.884849737E+02 -.884802149E+02 -.884740673E+02 -.884665489E+02 -.884576808E+02 -.884474878E+02 -.884359979E+02 -.884232420E+02 -.884092538E+02 -.883940696E+02 -.883777281E+02 -.883602698E+02 -.883417372E+02 -.883221739E+02 -.883016251E+02 -.882801367E+02 -.882577553E+02 -.882345280E+02 -.882105018E+02 -.881857240E+02 -.881602415E+02 -.881341010E+02 -.881073486E+02 -.880800300E+02 -.880521907E+02 -.880238755E+02 -.879951294E+02 -.879659978E+02 -.879365269E+02 -.879067645E+02 -.878767612E+02 -.878465717E+02 -.878162568E+02 -.877858856E+02 -.877555387E+02 -.877253125E+02 -.876953246E+02 -.876657203E+02 -.876366820E+02 -.876084407E+02 -.875812907E+02 -.875556096E+02 -.875318826E+02 -.875107355E+02 -.874929767E+02 -.874796514E+02 -.874721126E+02 -.874721126E+02
 -.874873807E+02 -.874873807E+02 -.874957358E+02 -.875104967E+02 -.875301623E+02 -.875535747E+02 -.875798399E+02 -.876082667E+02 -.876383184E+02 -.876695766E+02 -.877017133E+02 -.877344706E+02 -.877676442E+02 -.878010717E+02 -.878346221E+02 -.878681887E+02 -.879016820E+02 -.879350249E+02 -.879681491E+02 -.880009922E+02 -.880334958E+02 -.880656044E+02 -.880972646E+02 -.881284239E+02 -.881590306E+02 -.881890330E+02 -.882183790E+02 -.882470157E+02 -.882748899E+02 -.883019475E+02 -.883281344E+02 -.883533962E+02 -.883776788E+02 -.884009286E+02 -.884230929E+02 -.884441199E+02 -.884639591E+02 -.884825616E+02 -.884998804E+02 -.885158710E+02 -.885304914E+02 -.885437027E+02 -.885554691E+02 -.885657587E+02 -.885745431E+02 -.885817982E+02 -.885875038E+02 -.885916444E+02 -.885942089E+02 -.885951905E+02 -.885945876E+02 -.885924030E+02 -.885886442E+02 -.885833234E+02 -.885764573E+02 -.885680669E+02 -.885581775E+02 -.885468185E+02 -.885340230E+02 -.885198275E+02 -.885042721E+02 -.884873995E+02 -.884692554E+02 -.884498875E+02 -.884293458E+02 -.884076816E+02 -.883849477E+02 -.883611978E+02 -.883364864E+02 -.883108680E+02 -.882843974E+02 -.882571291E+02 -.882291172E+02 -.882004152E+02 -.881710757E+02 -.881411508E+02 -.881106917E+02 -.880797488E+02 -.880483722E+02 -.880166123E+02 -.879845197E+02 -.879521467E+02 -.879195479E+02 -.878867822E+02 -.878539146E+02 -.878210187E+02 -.877881802E+02 -.877555015E+02 -.877231071E+02 -.876911516E+02 -.876598290E+02 -.876293851E+02 -.876001340E+02 -.875724787E+02 -.875469383E+02 -.875241829E+02 -.875050787E+02 -.874907470E+02 -.874826400E+02 -.874826400E+02
 -.874985165E+02 -.874985165E+02 -.875074725E+02 -.875232981E+02 -.875443890E+02 -.875695086E+02 -.875977023E+02 -.876282314E+02 -.876605229E+02 -.876941307E+02 -.877287057E+02 -.877639744E+02 -.877997209E+02 -.878357739E+02 -.878719958E+02 -.879082735E+02 -.879445122E+02 -.879806296E+02 -.880165523E+02 -.880522129E+02 -.880875481E+02 -.881224974E+02 -.881570022E+02 -.881910044E+02 -.882244464E+02 -.882572698E+02 -.882894154E+02 -.883208228E+02 -.883514308E+02 -.883811771E+02 -.884099989E+02 -.884378333E+02 -.884646173E+02 -.884902882E+02 -.885147843E+02 -.885380446E+02 -.885600095E+02 -.885806215E+02 -.885998248E+02 -.886175667E+02 -.886337974E+02 -.886484705E+02 -.886615437E+02 -.886729789E+02 -.886827422E+02 -.886908047E+02 -.886971425E+02 -.887017369E+02 -.887045745E+02 -.887056474E+02 -.887049533E+02 -.887024958E+02 -.886982836E+02 -.886923314E+02 -.886846589E+02 -.886752913E+02 -.886642586E+02 -.886515958E+02 -.886373421E+02 -.886215411E+02 -.886042402E+02 -.885854901E+02 -.885653449E+02 -.885438610E+02 -.885210973E+02 -.884971142E+02 -.884719739E+02 -.884457392E+02 -.884184738E+02 -.883902414E+02 -.883611056E+02 -.883311295E+02 -.883003757E+02 -.882689054E+02 -.882367790E+02 -.882040556E+02 -.881707930E+02 -.881370481E+02 -.881028766E+02 -.880683342E+02 -.880334763E+02 -.879983599E+02 -.879630440E+02 -.879275915E+02 -.878920715E+02 -.878565619E+02 -.878211532E+02 -.877859532E+02 -.877510934E+02 -.877167367E+02 -.876830879E+02 -.876504074E+02 -.876190279E+02 -.875893774E+02 -.875620078E+02 -.875376328E+02 -.875171757E+02 -.875018331E+02 -.874931560E+02 -.874931560E+02
 -.875096130E+02 -.875096130E+02 -.875191704E+02 -.875360647E+02 -.875585891E+02 -.875854284E+02 -.876155670E+02 -.876482204E+02 -.876827802E+02 -.877187736E+02 -.877558319E+02 -.877936674E+02 -.878320537E+02 -.878708112E+02 -.879097957E+02 -.879488883E+02 -.879879889E+02 -.880270099E+02 -.880658732E+02 -.881045063E+02 -.881428411E+02 -.881808118E+02 -.882183542E+02 -.882554041E+02 -.882918968E+02 -.883277663E+02 -.883629453E+02 -.883973647E+02 -.884309539E+02 -.884636411E+02 -.884953536E+02 -.885260180E+02 -.885555607E+02 -.885839086E+02 -.886109886E+02 -.886367290E+02 -.886610593E+02 -.886839112E+02 -.887052186E+02 -.887249189E+02 -.887429525E+02 -.887592645E+02 -.887738042E+02 -.887865259E+02 -.887973891E+02 -.888063593E+02 -.888134076E+02 -.888185115E+02 -.888216549E+02 -.888228285E+02 -.888220293E+02 -.888192615E+02 -.888145358E+02 -.888078693E+02 -.887992858E+02 -.887888154E+02 -.887764939E+02 -.887623630E+02 -.887464697E+02 -.887288658E+02 -.887096079E+02 -.886887563E+02 -.886663750E+02 -.886425312E+02 -.886172943E+02 -.885907359E+02 -.885629291E+02 -.885339481E+02 -.885038671E+02 -.884727610E+02 -.884407037E+02 -.884077685E+02 -.883740278E+02 -.883395521E+02 -.883044106E+02 -.882686705E+02 -.882323974E+02 -.881956549E+02 -.881585055E+02 -.881210104E+02 -.880832306E+02 -.880452276E+02 -.880070649E+02 -.879688096E+02 -.879305346E+02 -.878923218E+02 -.878542661E+02 -.878164803E+02 -.877791018E+02 -.877423013E+02 -.877062937E+02 -.876713525E+02 -.876378284E+02 -.876061730E+02 -.875769699E+02 -.875509748E+02 -.875291668E+02 -.875128162E+02 -.875035712E+02 -.875035712E+02
 -.875205587E+02 -.875205587E+02 -.875307142E+02 -.875486730E+02 -.875726273E+02 -.876011841E+02 -.876332696E+02 -.876680542E+02 -.877048963E+02 -.877432983E+02 -.877828742E+02 -.878233231E+02 -.878644090E+02 -.879059452E+02 -.879477811E+02 -.879897926E+02 -.880318744E+02 -.880739345E+02 -.881158897E+02 -.881576631E+02 -.881991816E+02 -.882403740E+02 -.882811696E+02 -.883214974E+02 -.883612847E+02 -.884004570E+02 -.884389373E+02 -.884766465E+02 -.885135034E+02 -.885494247E+02 -.885843259E+02 -.886181215E+02 -.886507254E+02 -.886820511E+02 -.887120128E+02 -.887405252E+02 -.887675050E+02 -.887928707E+02 -.888165437E+02 -.888384492E+02 -.888585162E+02 -.888766787E+02 -.888928760E+02 -.889070532E+02 -.889191618E+02 -.889291598E+02 -.889370128E+02 -.889426934E+02 -.889461824E+02 -.889474682E+02 -.889465476E+02 -.889434251E+02 -.889381136E+02 -.889306338E+02 -.889210142E+02 -.889092908E+02 -.888955066E+02 -.888797117E+02 -.888619622E+02 -.888423204E+02 -.888208535E+02 -.887976339E+02 -.887727379E+02 -.887462450E+02 -.887182382E+02 -.886888020E+02 -.886580230E+02 -.886259885E+02 -.885927862E+02 -.885585034E+02 -.885232268E+02 -.884870417E+02 -.884500317E+02 -.884122786E+02 -.883738615E+02 -.883348571E+02 -.882953397E+02 -.882553810E+02 -.882150504E+02 -.881744158E+02 -.881335436E+02 -.880925004E+02 -.880513542E+02 -.880101759E+02 -.879690421E+02 -.879280384E+02 -.878872633E+02 -.878468338E+02 -.878068925E+02 -.877676168E+02 -.877292303E+02 -.876920186E+02 -.876563486E+02 -.876226940E+02 -.875916681E+02 -.875640666E+02 -.875409221E+02 -.875235761E+02 -.875137711E+02 -.875137711E+02
 -.875312139E+02 -.875312139E+02 -.875419577E+02 -.875609648E+02 -.875863289E+02 -.876165833E+02 -.876505977E+02 -.876875009E+02 -.877266204E+02 -.877674373E+02 -.878095495E+02 -.878526450E+02 -.878964796E+02 -.879408601E+02 -.879856307E+02 -.880306625E+02 -.880758460E+02 -.881210852E+02 -.881662927E+02 -.882113872E+02 -.882562904E+02 -.883009253E+02 -.883452146E+02 -.883890790E+02 -.884324372E+02 -.884752045E+02 -.885172934E+02 -.885586127E+02 -.885990689E+02 -.886385654E+02 -.886770038E+02 -.887142839E+02 -.887503044E+02 -.887849632E+02 -.888181586E+02 -.888497895E+02 -.888797563E+02 -.889079621E+02 -.889343129E+02 -.889587189E+02 -.889810951E+02 -.890013621E+02 -.890194467E+02 -.890352828E+02 -.890488117E+02 -.890599827E+02 -.890687541E+02 -.890750928E+02 -.890789754E+02 -.890803880E+02 -.890793263E+02 -.890757959E+02 -.890698123E+02 -.890614004E+02 -.890505945E+02 -.890374379E+02 -.890219826E+02 -.890042887E+02 -.889844240E+02 -.889624630E+02 -.889384867E+02 -.889125816E+02 -.888848390E+02 -.888553542E+02 -.888242256E+02 -.887915542E+02 -.887574425E+02 -.887219937E+02 -.886853114E+02 -.886474982E+02 -.886086558E+02 -.885688836E+02 -.885282789E+02 -.884869360E+02 -.884449460E+02 -.884023965E+02 -.883593717E+02 -.883159524E+02 -.882722158E+02 -.882282368E+02 -.881840879E+02 -.881398410E+02 -.880955683E+02 -.880513444E+02 -.880072493E+02 -.879633714E+02 -.879198121E+02 -.878766917E+02 -.878341567E+02 -.877923897E+02 -.877516217E+02 -.877121484E+02 -.876743509E+02 -.876387227E+02 -.876059042E+02 -.875767283E+02 -.875522777E+02 -.875339612E+02 -.875236112E+02 -.875236112E+02
 -.875414037E+02 -.875414037E+02 -.875527164E+02 -.875727393E+02 -.875994733E+02 -.876313816E+02 -.876672822E+02 -.877062662E+02 -.877476349E+02 -.877908498E+02 -.878354962E+02 -.878812529E+02 -.879278690E+02 -.879751463E+02 -.880229250E+02 -.880710728E+02 -.881194772E+02 -.881680386E+02 -.882166665E+02 -.882652753E+02 -.883137816E+02 -.883621022E+02 -.884101522E+02 -.884578438E+02 -.885050853E+02 -.885517809E+02 -.885978306E+02 -.886431298E+02 -.886875701E+02 -.887310394E+02 -.887734227E+02 -.888146022E+02 -.888544582E+02 -.888928702E+02 -.889297169E+02 -.889648780E+02 -.889982345E+02 -.890296703E+02 -.890590727E+02 -.890863336E+02 -.891113506E+02 -.891340278E+02 -.891542766E+02 -.891720170E+02 -.891871777E+02 -.891996973E+02 -.892095250E+02 -.892166205E+02 -.892209554E+02 -.892225125E+02 -.892212866E+02 -.892172846E+02 -.892105248E+02 -.892010376E+02 -.891888644E+02 -.891740577E+02 -.891566805E+02 -.891368053E+02 -.891145140E+02 -.890898968E+02 -.890630511E+02 -.890340809E+02 -.890030961E+02 -.889702108E+02 -.889355427E+02 -.888992125E+02 -.888613420E+02 -.888220540E+02 -.887814707E+02 -.887397135E+02 -.886969016E+02 -.886531513E+02 -.886085760E+02 -.885632848E+02 -.885173826E+02 -.884709697E+02 -.884241416E+02 -.883769891E+02 -.883295984E+02 -.882820519E+02 -.882344285E+02 -.881868053E+02 -.881392588E+02 -.880918669E+02 -.880447121E+02 -.879978849E+02 -.879514885E+02 -.879056451E+02 -.878605036E+02 -.878162501E+02 -.877731208E+02 -.877314192E+02 -.876915380E+02 -.876539873E+02 -.876194315E+02 -.875887363E+02 -.875630300E+02 -.875437835E+02 -.875329125E+02 -.875329125E+02
 -.875509081E+02 -.875509081E+02 -.875627596E+02 -.875837468E+02 -.876117849E+02 -.876452742E+02 -.876829875E+02 -.877239840E+02 -.877675421E+02 -.878131090E+02 -.878602599E+02 -.879086668E+02 -.879580748E+02 -.880082825E+02 -.880591280E+02 -.881104774E+02 -.881622164E+02 -.882142437E+02 -.882664659E+02 -.883187937E+02 -.883711387E+02 -.884234112E+02 -.884755182E+02 -.885273621E+02 -.885788401E+02 -.886298438E+02 -.886802586E+02 -.887299645E+02 -.887788358E+02 -.888267419E+02 -.888735479E+02 -.889191150E+02 -.889633016E+02 -.890059644E+02 -.890469591E+02 -.890861415E+02 -.891233692E+02 -.891585025E+02 -.891914057E+02 -.892219481E+02 -.892500058E+02 -.892754626E+02 -.892982108E+02 -.893181528E+02 -.893352021E+02 -.893492837E+02 -.893603353E+02 -.893683081E+02 -.893731668E+02 -.893748907E+02 -.893734732E+02 -.893689223E+02 -.893612607E+02 -.893505249E+02 -.893367656E+02 -.893200466E+02 -.893004443E+02 -.892780470E+02 -.892529541E+02 -.892252747E+02 -.891951270E+02 -.891626366E+02 -.891279358E+02 -.890911621E+02 -.890524570E+02 -.890119647E+02 -.889698311E+02 -.889262020E+02 -.888812229E+02 -.888350369E+02 -.887877846E+02 -.887396024E+02 -.886906224E+02 -.886409713E+02 -.885907701E+02 -.885401334E+02 -.884891698E+02 -.884379813E+02 -.883866639E+02 -.883353081E+02 -.882839995E+02 -.882328203E+02 -.881818509E+02 -.881311719E+02 -.880808674E+02 -.880310288E+02 -.879817597E+02 -.879331824E+02 -.878854461E+02 -.878387382E+02 -.877932975E+02 -.877494322E+02 -.877075432E+02 -.876681535E+02 -.876319466E+02 -.875998160E+02 -.875729295E+02 -.875528125E+02 -.875414556E+02 -.875414556E+02
 -.875594591E+02 -.875594591E+02 -.875718055E+02 -.875936807E+02 -.876229258E+02 -.876578878E+02 -.876973025E+02 -.877402034E+02 -.877858527E+02 -.878336874E+02 -.878832765E+02 -.879342891E+02 -.879864689E+02 -.880396144E+02 -.880935642E+02 -.881481849E+02 -.882033626E+02 -.882589955E+02 -.883149885E+02 -.883712495E+02 -.884276852E+02 -.884841991E+02 -.885406899E+02 -.885970495E+02 -.886531628E+02 -.887089068E+02 -.887641508E+02 -.888187564E+02 -.888725779E+02 -.889254628E+02 -.889772523E+02 -.890277826E+02 -.890768859E+02 -.891243911E+02 -.891701258E+02 -.892139171E+02 -.892555937E+02 -.892949868E+02 -.893319322E+02 -.893662717E+02 -.893978546E+02 -.894265389E+02 -.894521937E+02 -.894746995E+02 -.894939502E+02 -.895098541E+02 -.895223348E+02 -.895313320E+02 -.895368027E+02 -.895387210E+02 -.895370787E+02 -.895318857E+02 -.895231693E+02 -.895109745E+02 -.894953631E+02 -.894764131E+02 -.894542180E+02 -.894288855E+02 -.894005369E+02 -.893693050E+02 -.893353333E+02 -.892987746E+02 -.892597890E+02 -.892185425E+02 -.891752058E+02 -.891299523E+02 -.890829565E+02 -.890343930E+02 -.889844347E+02 -.889332514E+02 -.888810089E+02 -.888278675E+02 -.887739817E+02 -.887194984E+02 -.886645573E+02 -.886092897E+02 -.885538187E+02 -.884982590E+02 -.884427172E+02 -.883872923E+02 -.883320767E+02 -.882771576E+02 -.882226183E+02 -.881685414E+02 -.881150113E+02 -.880621186E+02 -.880099652E+02 -.879586715E+02 -.879083845E+02 -.878592897E+02 -.878116252E+02 -.877657004E+02 -.877219199E+02 -.876808146E+02 -.876430813E+02 -.876096347E+02 -.875816741E+02 -.875607696E+02 -.875489753E+02 -.875489753E+02
 -.875667325E+02 -.875667325E+02 -.875795122E+02 -.876021698E+02 -.876324872E+02 -.876687704E+02 -.877097279E+02 -.877543768E+02 -.878019699E+02 -.878519396E+02 -.879038542E+02 -.879573841E+02 -.880122757E+02 -.880683313E+02 -.881253930E+02 -.881833313E+02 -.882420348E+02 -.883014033E+02 -.883613417E+02 -.884217559E+02 -.884825483E+02 -.885436163E+02 -.886048497E+02 -.886661294E+02 -.887273265E+02 -.887883023E+02 -.888489073E+02 -.889089820E+02 -.889683572E+02 -.890268543E+02 -.890842866E+02 -.891404602E+02 -.891951752E+02 -.892482276E+02 -.892994103E+02 -.893485155E+02 -.893953362E+02 -.894396680E+02 -.894813114E+02 -.895200735E+02 -.895557704E+02 -.895882285E+02 -.896172869E+02 -.896427991E+02 -.896646346E+02 -.896826802E+02 -.896968416E+02 -.897070447E+02 -.897132359E+02 -.897153831E+02 -.897134762E+02 -.897075270E+02 -.896975693E+02 -.896836582E+02 -.896658697E+02 -.896442997E+02 -.896190632E+02 -.895902925E+02 -.895581359E+02 -.895227561E+02 -.894843285E+02 -.894430392E+02 -.893990828E+02 -.893526611E+02 -.893039804E+02 -.892532497E+02 -.892006792E+02 -.891464778E+02 -.890908519E+02 -.890340034E+02 -.889761282E+02 -.889174151E+02 -.888580446E+02 -.887981878E+02 -.887380056E+02 -.886776484E+02 -.886172556E+02 -.885569559E+02 -.884968671E+02 -.884370972E+02 -.883777451E+02 -.883189021E+02 -.882606539E+02 -.882030832E+02 -.881462729E+02 -.880903108E+02 -.880352946E+02 -.879813397E+02 -.879285878E+02 -.878772190E+02 -.878274662E+02 -.877796354E+02 -.877341296E+02 -.876914813E+02 -.876523935E+02 -.876177936E+02 -.875889018E+02 -.875673214E+02 -.875551546E+02 -.875551546E+02
 -.875723393E+02 -.875723393E+02 -.875854705E+02 -.876087704E+02 -.876399802E+02 -.876773803E+02 -.877196651E+02 -.877658455E+02 -.878151736E+02 -.878670848E+02 -.879211529E+02 -.879770557E+02 -.880345473E+02 -.880934383E+02 -.881535792E+02 -.882148474E+02 -.882771376E+02 -.883403537E+02 -.884044029E+02 -.884691904E+02 -.885346161E+02 -.886005715E+02 -.886669380E+02 -.887335849E+02 -.888003689E+02 -.888671334E+02 -.889337078E+02 -.889999085E+02 -.890655387E+02 -.891303892E+02 -.891942400E+02 -.892568612E+02 -.893180145E+02 -.893774556E+02 -.894349356E+02 -.894902034E+02 -.895430081E+02 -.895931013E+02 -.896402395E+02 -.896841869E+02 -.897247175E+02 -.897616180E+02 -.897946903E+02 -.898237532E+02 -.898486454E+02 -.898692266E+02 -.898853800E+02 -.898970132E+02 -.899040595E+02 -.899064791E+02 -.899042590E+02 -.898974138E+02 -.898859852E+02 -.898700413E+02 -.898496763E+02 -.898250088E+02 -.897961808E+02 -.897633557E+02 -.897267161E+02 -.896864623E+02 -.896428096E+02 -.895959857E+02 -.895462287E+02 -.894937841E+02 -.894389026E+02 -.893818374E+02 -.893228419E+02 -.892621671E+02 -.892000599E+02 -.891367607E+02 -.890725017E+02 -.890075054E+02 -.889419829E+02 -.888761331E+02 -.888101416E+02 -.887441802E+02 -.886784066E+02 -.886129643E+02 -.885479831E+02 -.884835798E+02 -.884198590E+02 -.883569152E+02 -.882948346E+02 -.882336981E+02 -.881735847E+02 -.881145761E+02 -.880567629E+02 -.880002517E+02 -.879451746E+02 -.878917017E+02 -.878400560E+02 -.877905339E+02 -.877435302E+02 -.876995715E+02 -.876593582E+02 -.876238195E+02 -.875941844E+02 -.875720734E+02 -.875596184E+02 -.875596184E+02
 -.875758209E+02 -.875758209E+02 -.875891986E+02 -.876129592E+02 -.876448271E+02 -.876830766E+02 -.877264038E+02 -.877738257E+02 -.878246044E+02 -.878781879E+02 -.879341636E+02 -.879922233E+02 -.880521362E+02 -.881137269E+02 -.881768591E+02 -.882414221E+02 -.883073209E+02 -.883744670E+02 -.884427726E+02 -.885121453E+02 -.885824842E+02 -.886536766E+02 -.887255962E+02 -.887981009E+02 -.888710321E+02 -.889442137E+02 -.890174517E+02 -.890905346E+02 -.891632339E+02 -.892353048E+02 -.893064875E+02 -.893765092E+02 -.894450855E+02 -.895119230E+02 -.895767216E+02 -.896391773E+02 -.896989848E+02 -.897558409E+02 -.898094472E+02 -.898595138E+02 -.899057623E+02 -.899479291E+02 -.899857685E+02 -.900190556E+02 -.900475896E+02 -.900711957E+02 -.900897278E+02 -.901030705E+02 -.901111403E+02 -.901138869E+02 -.901112941E+02 -.901033797E+02 -.900901957E+02 -.900718272E+02 -.900483912E+02 -.900200358E+02 -.899869372E+02 -.899492984E+02 -.899073460E+02 -.898613275E+02 -.898115086E+02 -.897581698E+02 -.897016031E+02 -.896421090E+02 -.895799932E+02 -.895155632E+02 -.894491255E+02 -.893809829E+02 -.893114312E+02 -.892407573E+02 -.891692366E+02 -.890971312E+02 -.890246885E+02 -.889521392E+02 -.888796971E+02 -.888075580E+02 -.887358992E+02 -.886648803E+02 -.885946428E+02 -.885253115E+02 -.884569958E+02 -.883897912E+02 -.883237820E+02 -.882590442E+02 -.881956493E+02 -.881336696E+02 -.880731838E+02 -.880142852E+02 -.879570913E+02 -.879017563E+02 -.878484871E+02 -.877975634E+02 -.877493640E+02 -.877044001E+02 -.876633586E+02 -.876271579E+02 -.875970199E+02 -.875745639E+02 -.875619281E+02 -.875619281E+02
 -.875766442E+02 -.875766442E+02 -.875901348E+02 -.876141256E+02 -.876463532E+02 -.876851093E+02 -.877291096E+02 -.877773936E+02 -.878292467E+02 -.878841401E+02 -.879416849E+02 -.880015964E+02 -.880636663E+02 -.881277405E+02 -.881937027E+02 -.882614601E+02 -.883309328E+02 -.884020451E+02 -.884747187E+02 -.885488671E+02 -.886243919E+02 -.887011788E+02 -.887790954E+02 -.888579893E+02 -.889376861E+02 -.890179892E+02 -.890986789E+02 -.891795124E+02 -.892602246E+02 -.893405291E+02 -.894201197E+02 -.894986721E+02 -.895758465E+02 -.896512900E+02 -.897246399E+02 -.897955266E+02 -.898635778E+02 -.899284215E+02 -.899896909E+02 -.900470278E+02 -.901000873E+02 -.901485417E+02 -.901920847E+02 -.902304355E+02 -.902633421E+02 -.902905853E+02 -.903119813E+02 -.903273844E+02 -.903366893E+02 -.903398324E+02 -.903367930E+02 -.903275934E+02 -.903122986E+02 -.902910157E+02 -.902638918E+02 -.902311124E+02 -.901928985E+02 -.901495038E+02 -.901012111E+02 -.900483284E+02 -.899911855E+02 -.899301295E+02 -.898655205E+02 -.897977278E+02 -.897271255E+02 -.896540888E+02 -.895789896E+02 -.895021934E+02 -.894240558E+02 -.893449194E+02 -.892651111E+02 -.891849401E+02 -.891046953E+02 -.890246445E+02 -.889450328E+02 -.888660822E+02 -.887879914E+02 -.887109356E+02 -.886350676E+02 -.885605187E+02 -.884874004E+02 -.884158064E+02 -.883458152E+02 -.882774939E+02 -.882109020E+02 -.881460969E+02 -.880831402E+02 -.880221059E+02 -.879630903E+02 -.879062251E+02 -.878516931E+02 -.877997491E+02 -.877507461E+02 -.877051690E+02 -.876636782E+02 -.876271657E+02 -.875968278E+02 -.875742594E+02 -.875615766E+02 -.875615766E+02
 -.875741944E+02 -.875741944E+02 -.875876320E+02 -.876115659E+02 -.876437795E+02 -.876826092E+02 -.877268137E+02 -.877754735E+02 -.878279126E+02 -.878836397E+02 -.879423015E+02 -.880036474E+02 -.880675010E+02 -.881337388E+02 -.882022724E+02 -.882730340E+02 -.883459664E+02 -.884210127E+02 -.884981104E+02 -.885771846E+02 -.886581439E+02 -.887408765E+02 -.888252474E+02 -.889110953E+02 -.889982316E+02 -.890864385E+02 -.891754687E+02 -.892650448E+02 -.893548607E+02 -.894445819E+02 -.895338474E+02 -.896222722E+02 -.897094497E+02 -.897949549E+02 -.898783483E+02 -.899591797E+02 -.900369930E+02 -.901113307E+02 -.901817393E+02 -.902477743E+02 -.903090059E+02 -.903650244E+02 -.904154454E+02 -.904599153E+02 -.904981161E+02 -.905297700E+02 -.905546439E+02 -.905725526E+02 -.905833618E+02 -.905869905E+02 -.905834117E+02 -.905726538E+02 -.905547993E+02 -.905299837E+02 -.904983939E+02 -.904602645E+02 -.904158749E+02 -.903655447E+02 -.903096293E+02 -.902485150E+02 -.901826135E+02 -.901123567E+02 -.900381911E+02 -.899605726E+02 -.898799612E+02 -.897968154E+02 -.897115883E+02 -.896247222E+02 -.895366449E+02 -.894477661E+02 -.893584738E+02 -.892691320E+02 -.891800780E+02 -.890916210E+02 -.890040411E+02 -.889175881E+02 -.888324822E+02 -.887489139E+02 -.886670449E+02 -.885870102E+02 -.885089192E+02 -.884328593E+02 -.883588980E+02 -.882870876E+02 -.882174692E+02 -.881500788E+02 -.880849537E+02 -.880221411E+02 -.879617085E+02 -.879037562E+02 -.878484342E+02 -.877959620E+02 -.877466554E+02 -.877009601E+02 -.876594947E+02 -.876231064E+02 -.875929438E+02 -.875705502E+02 -.875579855E+02 -.875579855E+02
 -.875677737E+02 -.875677737E+02 -.875809559E+02 -.876044800E+02 -.876362173E+02 -.876745826E+02 -.877184045E+02 -.877668262E+02 -.878192293E+02 -.878751761E+02 -.879343630E+02 -.879965858E+02 -.880617123E+02 -.881296596E+02 -.882003772E+02 -.882738322E+02 -.883499986E+02 -.884288479E+02 -.885103409E+02 -.885944223E+02 -.886810151E+02 -.887700162E+02 -.888612928E+02 -.889546794E+02 -.890499753E+02 -.891469427E+02 -.892453059E+02 -.893447509E+02 -.894449254E+02 -.895454403E+02 -.896458714E+02 -.897457617E+02 -.898446246E+02 -.899419479E+02 -.900371982E+02 -.901298255E+02 -.902192695E+02 -.903049652E+02 -.903863495E+02 -.904628679E+02 -.905339816E+02 -.905991746E+02 -.906579609E+02 -.907098916E+02 -.907545615E+02 -.907916155E+02 -.908207546E+02 -.908417407E+02 -.908544008E+02 -.908586301E+02 -.908543939E+02 -.908417281E+02 -.908207387E+02 -.907916000E+02 -.907545512E+02 -.907098928E+02 -.906579813E+02 -.905992233E+02 -.905340695E+02 -.904630076E+02 -.903865556E+02 -.903052541E+02 -.902196598E+02 -.901303382E+02 -.900378565E+02 -.899427780E+02 -.898456552E+02 -.897470246E+02 -.896474014E+02 -.895472755E+02 -.894471071E+02 -.893473237E+02 -.892483177E+02 -.891504444E+02 -.890540211E+02 -.889593264E+02 -.888666009E+02 -.887760475E+02 -.886878332E+02 -.886020910E+02 -.885189229E+02 -.884384024E+02 -.883605787E+02 -.882854812E+02 -.882131243E+02 -.881435137E+02 -.880766535E+02 -.880125549E+02 -.879512466E+02 -.878927879E+02 -.878372846E+02 -.877849094E+02 -.877359277E+02 -.876907306E+02 -.876498770E+02 -.876141486E+02 -.875846198E+02 -.875627502E+02 -.875505035E+02 -.875505035E+02
 -.875566033E+02 -.875566033E+02 -.875692850E+02 -.875919706E+02 -.876226685E+02 -.876599100E+02 -.877026247E+02 -.877500444E+02 -.878016304E+02 -.878570167E+02 -.879159660E+02 -.879783354E+02 -.880440499E+02 -.881130804E+02 -.881854263E+02 -.882611017E+02 -.883401238E+02 -.884225033E+02 -.885082365E+02 -.885972981E+02 -.886896358E+02 -.887851645E+02 -.888837624E+02 -.889852662E+02 -.890894688E+02 -.891961159E+02 -.893049050E+02 -.894154840E+02 -.895274512E+02 -.896403565E+02 -.897537031E+02 -.898669498E+02 -.899795150E+02 -.900907812E+02 -.902001000E+02 -.903067988E+02 -.904101870E+02 -.905095643E+02 -.906042283E+02 -.906934832E+02 -.907766493E+02 -.908530719E+02 -.909221310E+02 -.909832510E+02 -.910359097E+02 -.910796479E+02 -.911140770E+02 -.911388867E+02 -.911538509E+02 -.911588323E+02 -.911537851E+02 -.911387560E+02 -.911138832E+02 -.910793939E+02 -.910355992E+02 -.909828887E+02 -.909217231E+02 -.908526256E+02 -.907761734E+02 -.906929879E+02 -.906037256E+02 -.905090682E+02 -.904097134E+02 -.903063659E+02 -.901997285E+02 -.900904943E+02 -.899793390E+02 -.898669138E+02 -.897538396E+02 -.896407014E+02 -.895280438E+02 -.894163673E+02 -.893061255E+02 -.891977237E+02 -.890915173E+02 -.889878124E+02 -.888868663E+02 -.887888890E+02 -.886940458E+02 -.886024598E+02 -.885142155E+02 -.884293631E+02 -.883479227E+02 -.882698898E+02 -.881952408E+02 -.881239401E+02 -.880559470E+02 -.879912253E+02 -.879297534E+02 -.878715372E+02 -.878166259E+02 -.877651316E+02 -.877172543E+02 -.876733131E+02 -.876337871E+02 -.875993676E+02 -.875710255E+02 -.875500995E+02 -.875384103E+02 -.875384103E+02
 -.875398268E+02 -.875398268E+02 -.875517157E+02 -.875730499E+02 -.876020306E+02 -.876373502E+02 -.876780748E+02 -.877235546E+02 -.877733547E+02 -.878272019E+02 -.878849438E+02 -.879465158E+02 -.880119157E+02 -.880811829E+02 -.881543822E+02 -.882315893E+02 -.883128796E+02 -.883983183E+02 -.884879520E+02 -.885818007E+02 -.886798513E+02 -.887820506E+02 -.888883004E+02 -.889984516E+02 -.891123000E+02 -.892295826E+02 -.893499746E+02 -.894730880E+02 -.895984702E+02 -.897256050E+02 -.898539139E+02 -.899827586E+02 -.901114457E+02 -.902392313E+02 -.903653275E+02 -.904889103E+02 -.906091270E+02 -.907251065E+02 -.908359687E+02 -.909408360E+02 -.910388442E+02 -.911291556E+02 -.912109712E+02 -.912835439E+02 -.913461922E+02 -.913983126E+02 -.914393920E+02 -.914690188E+02 -.914868921E+02 -.914928284E+02 -.914867662E+02 -.914687676E+02 -.914390165E+02 -.913978144E+02 -.913455738E+02 -.912828081E+02 -.912101218E+02 -.911281974E+02 -.910377830E+02 -.909396789E+02 -.908347244E+02 -.907237852E+02 -.906077410E+02 -.904874739E+02 -.903638575E+02 -.902377470E+02 -.901099695E+02 -.899813160E+02 -.898525336E+02 -.897243196E+02 -.895973159E+02 -.894721048E+02 -.893492067E+02 -.892290777E+02 -.891121100E+02 -.889986322E+02 -.888889107E+02 -.887831532E+02 -.886815114E+02 -.885840857E+02 -.884909297E+02 -.884020555E+02 -.883174396E+02 -.882370286E+02 -.881607466E+02 -.880885018E+02 -.880201949E+02 -.879557281E+02 -.878950156E+02 -.878379960E+02 -.877846474E+02 -.877350058E+02 -.876891886E+02 -.876474238E+02 -.876100880E+02 -.875777548E+02 -.875512578E+02 -.875317726E+02 -.875209237E+02 -.875209237E+02
 -.875165244E+02 -.875165244E+02 -.875272769E+02 -.875466537E+02 -.875731122E+02 -.876055559E+02 -.876432281E+02 -.876856294E+02 -.877324559E+02 -.877835507E+02 -.878388665E+02 -.878984353E+02 -.879623461E+02 -.880307246E+02 -.881037184E+02 -.881814829E+02 -.882641708E+02 -.883519214E+02 -.884448515E+02 -.885430468E+02 -.886465536E+02 -.887553712E+02 -.888694441E+02 -.889886555E+02 -.891128207E+02 -.892416814E+02 -.893749018E+02 -.895120644E+02 -.896526686E+02 -.897961299E+02 -.899417808E+02 -.900888736E+02 -.902365848E+02 -.903840209E+02 -.905302259E+02 -.906741898E+02 -.908148590E+02 -.909511470E+02 -.910819471E+02 -.912061453E+02 -.913226356E+02 -.914303350E+02 -.915282016E+02 -.916152522E+02 -.916905817E+02 -.917533822E+02 -.918029619E+02 -.918387623E+02 -.918603728E+02 -.918675424E+02 -.918601865E+02 -.918383898E+02 -.918024034E+02 -.917526379E+02 -.916896520E+02 -.916141378E+02 -.915269034E+02 -.914288546E+02 -.913209750E+02 -.912043075E+02 -.910799361E+02 -.909489684E+02 -.908125199E+02 -.906716993E+02 -.905275955E+02 -.903812646E+02 -.902337196E+02 -.900859198E+02 -.899387622E+02 -.897930744E+02 -.896496078E+02 -.895090343E+02 -.893719427E+02 -.892388379E+02 -.891101416E+02 -.889861940E+02 -.888672574E+02 -.887535205E+02 -.886451036E+02 -.885420648E+02 -.884444067E+02 -.883520831E+02 -.882650063E+02 -.881830551E+02 -.881060816E+02 -.880339201E+02 -.879663950E+02 -.879033303E+02 -.878445599E+02 -.877899389E+02 -.877393582E+02 -.876927607E+02 -.876501628E+02 -.876116802E+02 -.875775622E+02 -.875482347E+02 -.875243569E+02 -.875068943E+02 -.874972150E+02 -.874972150E+02
 -.874857362E+02 -.874857362E+02 -.874949537E+02 -.875116666E+02 -.875346595E+02 -.875631026E+02 -.875964594E+02 -.876344165E+02 -.876768298E+02 -.877236834E+02 -.877750567E+02 -.878310993E+02 -.878920105E+02 -.879580225E+02 -.880293862E+02 -.881063589E+02 -.881891936E+02 -.882781280E+02 -.883733755E+02 -.884751147E+02 -.885834797E+02 -.886985507E+02 -.888203441E+02 -.889488030E+02 -.890837884E+02 -.892250708E+02 -.893723227E+02 -.895251134E+02 -.896829039E+02 -.898450453E+02 -.900107786E+02 -.901792364E+02 -.903494479E+02 -.905203452E+02 -.906907719E+02 -.908594932E+02 -.910252071E+02 -.911865579E+02 -.913421495E+02 -.914905616E+02 -.916303670E+02 -.917601519E+02 -.918785381E+02 -.919842093E+02 -.920759385E+02 -.921526181E+02 -.922132898E+02 -.922571733E+02 -.922836911E+02 -.922924881E+02 -.922834447E+02 -.922566801E+02 -.922125488E+02 -.921516280E+02 -.920746976E+02 -.919827154E+02 -.918767888E+02 -.917581445E+02 -.916280990E+02 -.914880307E+02 -.913393538E+02 -.911834966E+02 -.910218807E+02 -.908559038E+02 -.906869239E+02 -.905162456E+02 -.903451067E+02 -.901746672E+02 -.900059988E+02 -.898400764E+02 -.896777718E+02 -.895198486E+02 -.893669605E+02 -.892196512E+02 -.890783563E+02 -.889434079E+02 -.888150403E+02 -.886933969E+02 -.885785388E+02 -.884704533E+02 -.883690629E+02 -.882742352E+02 -.881857915E+02 -.881035163E+02 -.880271663E+02 -.879564789E+02 -.878911816E+02 -.878310008E+02 -.877756715E+02 -.877249481E+02 -.876786165E+02 -.876365086E+02 -.875985201E+02 -.875646326E+02 -.875349417E+02 -.875096938E+02 -.874893333E+02 -.874745647E+02 -.874664335E+02 -.874664335E+02
 -.874464978E+02 -.874464978E+02 -.874537246E+02 -.874669627E+02 -.874854006E+02 -.875085340E+02 -.875360932E+02 -.875679873E+02 -.876042620E+02 -.876450671E+02 -.876906315E+02 -.877412431E+02 -.877972326E+02 -.878589599E+02 -.879268027E+02 -.880011452E+02 -.880823681E+02 -.881708384E+02 -.882668990E+02 -.883708571E+02 -.884829732E+02 -.886034489E+02 -.887324138E+02 -.888699132E+02 -.890158947E+02 -.891701960E+02 -.893325338E+02 -.895024932E+02 -.896795205E+02 -.898629173E+02 -.900518391E+02 -.902452955E+02 -.904421549E+02 -.906411517E+02 -.908408961E+02 -.910398851E+02 -.912365160E+02 -.914290992E+02 -.916158735E+02 -.917950219E+02 -.919646909E+02 -.921230139E+02 -.922681400E+02 -.923982699E+02 -.925116981E+02 -.926068604E+02 -.926823842E+02 -.927371385E+02 -.927702787E+02 -.927812825E+02 -.927699726E+02 -.927365253E+02 -.926814619E+02 -.926056261E+02 -.925101476E+02 -.923963979E+02 -.922659400E+02 -.921204785E+02 -.919618118E+02 -.917917900E+02 -.916122795E+02 -.914251341E+02 -.912321716E+02 -.910351545E+02 -.908357745E+02 -.906356370E+02 -.904362482E+02 -.902390018E+02 -.900451676E+02 -.898558820E+02 -.896721400E+02 -.894947916E+02 -.893245402E+02 -.891619450E+02 -.890074260E+02 -.888612721E+02 -.887236505E+02 -.885946188E+02 -.884741365E+02 -.883620786E+02 -.882582475E+02 -.881623859E+02 -.880741884E+02 -.879933125E+02 -.879193893E+02 -.878520329E+02 -.877908492E+02 -.877354455E+02 -.876854381E+02 -.876404622E+02 -.876001810E+02 -.875642973E+02 -.875325666E+02 -.875048140E+02 -.874809552E+02 -.874610241E+02 -.874452082E+02 -.874338966E+02 -.874277414E+02 -.874277414E+02
 -.873978908E+02 -.873978908E+02 -.874026156E+02 -.874114632E+02 -.874241070E+02 -.874404300E+02 -.874604763E+02 -.874844137E+02 -.875125065E+02 -.875450946E+02 -.875825775E+02 -.876254012E+02 -.876740483E+02 -.877290285E+02 -.877908702E+02 -.878601120E+02 -.879372943E+02 -.880229491E+02 -.881175896E+02 -.882216979E+02 -.883357115E+02 -.884600087E+02 -.885948917E+02 -.887405694E+02 -.888971390E+02 -.890645676E+02 -.892426746E+02 -.894311147E+02 -.896293648E+02 -.898367126E+02 -.900522512E+02 -.902748773E+02 -.905032954E+02 -.907360254E+02 -.909714143E+02 -.912076496E+02 -.914427728E+02 -.916746920E+02 -.919011935E+02 -.921199542E+02 -.923285564E+02 -.925245102E+02 -.927052878E+02 -.928683714E+02 -.930113180E+02 -.931318386E+02 -.932278865E+02 -.932977493E+02 -.933401328E+02 -.933542302E+02 -.933397668E+02 -.932970160E+02 -.932267828E+02 -.931303599E+02 -.930094579E+02 -.928661213E+02 -.927026370E+02 -.925214456E+02 -.923250626E+02 -.921160140E+02 -.918967881E+02 -.916698018E+02 -.914373783E+02 -.912017322E+02 -.909649573E+02 -.907290151E+02 -.904957219E+02 -.902667351E+02 -.900435397E+02 -.898274370E+02 -.896195358E+02 -.894207489E+02 -.892317943E+02 -.890532014E+02 -.888853211E+02 -.887283400E+02 -.885822966E+02 -.884470992E+02 -.883225447E+02 -.882083360E+02 -.881041002E+02 -.880094045E+02 -.879237707E+02 -.878466891E+02 -.877776294E+02 -.877160512E+02 -.876614130E+02 -.876131796E+02 -.875708290E+02 -.875338592E+02 -.875017943E+02 -.874741914E+02 -.874506481E+02 -.874308124E+02 -.874143949E+02 -.874011843E+02 -.873910696E+02 -.873840680E+02 -.873803647E+02 -.873803647E+02
 -.873391151E+02 -.873391151E+02 -.873407750E+02 -.873442171E+02 -.873496825E+02 -.873575031E+02 -.873680819E+02 -.873818794E+02 -.873994042E+02 -.874212065E+02 -.874478738E+02 -.874800270E+02 -.875183177E+02 -.875634245E+02 -.876160496E+02 -.876769140E+02 -.877467508E+02 -.878262973E+02 -.879162852E+02 -.880174276E+02 -.881304043E+02 -.882558438E+02 -.883943025E+02 -.885462418E+02 -.887120027E+02 -.888917784E+02 -.890855874E+02 -.892932465E+02 -.895143468E+02 -.897482338E+02 -.899939939E+02 -.902504481E+02 -.905161545E+02 -.907894176E+02 -.910683042E+02 -.913506602E+02 -.916341261E+02 -.919161461E+02 -.921939696E+02 -.924646478E+02 -.927250293E+02 -.929717681E+02 -.932013528E+02 -.934101676E+02 -.935945928E+02 -.937511402E+02 -.938766167E+02 -.939682991E+02 -.940241005E+02 -.940427080E+02 -.940236727E+02 -.939674419E+02 -.938753266E+02 -.937494115E+02 -.935924173E+02 -.934075337E+02 -.931982453E+02 -.929681677E+02 -.927209124E+02 -.924599868E+02 -.921887337E+02 -.919103019E+02 -.916276393E+02 -.913434969E+02 -.910604326E+02 -.907808096E+02 -.905067866E+02 -.902403028E+02 -.899830599E+02 -.897365067E+02 -.895018289E+02 -.892799471E+02 -.890715224E+02 -.888769703E+02 -.886964804E+02 -.885300404E+02 -.883774631E+02 -.882384137E+02 -.881124370E+02 -.879989826E+02 -.878974283E+02 -.878071007E+02 -.877272930E+02 -.876572800E+02 -.875963304E+02 -.875437168E+02 -.874987232E+02 -.874606506E+02 -.874288216E+02 -.874025824E+02 -.873813052E+02 -.873643889E+02 -.873512596E+02 -.873413715E+02 -.873342080E+02 -.873292836E+02 -.873261480E+02 -.873243922E+02 -.873236591E+02 -.873236591E+02
 -.872695804E+02 -.872695804E+02 -.872675695E+02 -.872645055E+02 -.872612783E+02 -.872587260E+02 -.872576512E+02 -.872588349E+02 -.872630492E+02 -.872710680E+02 -.872836768E+02 -.873016802E+02 -.873259087E+02 -.873572225E+02 -.873965147E+02 -.874447112E+02 -.875027691E+02 -.875716719E+02 -.876524214E+02 -.877460266E+02 -.878534880E+02 -.879757778E+02 -.881138157E+02 -.882684391E+02 -.884403694E+02 -.886301736E+02 -.888382236E+02 -.890646532E+02 -.893093177E+02 -.895717568E+02 -.898511664E+02 -.901463816E+02 -.904558747E+02 -.907777669E+02 -.911098529E+02 -.914496293E+02 -.917943177E+02 -.921408706E+02 -.924859515E+02 -.928258894E+02 -.931566204E+02 -.934736398E+02 -.937719965E+02 -.940463574E+02 -.942911617E+02 -.945008634E+02 -.946702439E+02 -.947947577E+02 -.948708688E+02 -.948963314E+02 -.948703744E+02 -.947937674E+02 -.946687545E+02 -.944988692E+02 -.942886535E+02 -.940433217E+02 -.937684140E+02 -.934694845E+02 -.931518589E+02 -.928204814E+02 -.924798502E+02 -.921340244E+02 -.917866725E+02 -.914411313E+02 -.911004512E+02 -.907674157E+02 -.904445352E+02 -.901340232E+02 -.898377671E+02 -.895573034E+02 -.892938054E+02 -.890480853E+02 -.888206108E+02 -.886115337E+02 -.884207268E+02 -.882478247E+02 -.880922667E+02 -.879533377E+02 -.878302067E+02 -.877219609E+02 -.876276353E+02 -.875462373E+02 -.874767667E+02 -.874182313E+02 -.873696585E+02 -.873301034E+02 -.872986534E+02 -.872744306E+02 -.872565911E+02 -.872443228E+02 -.872368408E+02 -.872333808E+02 -.872331912E+02 -.872355227E+02 -.872396162E+02 -.872446881E+02 -.872499137E+02 -.872544064E+02 -.872571948E+02 -.872571948E+02
 -.871890216E+02 -.871890216E+02 -.871827060E+02 -.871719747E+02 -.871584399E+02 -.871434959E+02 -.871283766E+02 -.871142017E+02 -.871020146E+02 -.870928148E+02 -.870875831E+02 -.870873039E+02 -.870929823E+02 -.871056593E+02 -.871264220E+02 -.871564124E+02 -.871968320E+02 -.872489430E+02 -.873140655E+02 -.873935703E+02 -.874888655E+02 -.876013779E+02 -.877325266E+02 -.878836886E+02 -.880561567E+02 -.882510884E+02 -.884694473E+02 -.887119387E+02 -.889789416E+02 -.892704426E+02 -.895859787E+02 -.899245948E+02 -.902848266E+02 -.906647114E+02 -.910618288E+02 -.914733592E+02 -.918961378E+02 -.923266719E+02 -.927610900E+02 -.931950087E+02 -.936233343E+02 -.940400571E+02 -.944381223E+02 -.948094588E+02 -.951452182E+02 -.954362252E+02 -.956735926E+02 -.958494191E+02 -.959574721E+02 -.959937585E+02 -.959569029E+02 -.958482797E+02 -.956718809E+02 -.954339367E+02 -.951423443E+02 -.948059853E+02 -.944340266E+02 -.940353065E+02 -.936178840E+02 -.931888015E+02 -.927540575E+02 -.923187375E+02 -.918872210E+02 -.914633800E+02 -.910507125E+02 -.906523922E+02 -.902712501E+02 -.899097187E+02 -.895697726E+02 -.892528877E+02 -.889600292E+02 -.886916694E+02 -.884478294E+02 -.882281375E+02 -.880318951E+02 -.878581445E+02 -.877057343E+02 -.875733780E+02 -.874597050E+02 -.873633035E+02 -.872827550E+02 -.872166605E+02 -.871636603E+02 -.871224476E+02 -.870917760E+02 -.870704631E+02 -.870573901E+02 -.870514977E+02 -.870517791E+02 -.870572703E+02 -.870670375E+02 -.870801610E+02 -.870957170E+02 -.871127539E+02 -.871302650E+02 -.871471543E+02 -.871621956E+02 -.871739814E+02 -.871808606E+02 -.871808606E+02
 -.870976366E+02 -.870976366E+02 -.870863779E+02 -.870667953E+02 -.870412859E+02 -.870118372E+02 -.869801324E+02 -.869476328E+02 -.869156457E+02 -.868853797E+02 -.868579895E+02 -.868346137E+02 -.868164065E+02 -.868045640E+02 -.868003468E+02 -.868050986E+02 -.868202614E+02 -.868473862E+02 -.868881405E+02 -.869443088E+02 -.870177884E+02 -.871105756E+02 -.872247442E+02 -.873624107E+02 -.875256885E+02 -.877166258E+02 -.879371296E+02 -.881888738E+02 -.884731946E+02 -.887909781E+02 -.891425491E+02 -.895275736E+02 -.899449946E+02 -.903930192E+02 -.908691721E+02 -.913704126E+02 -.918932794E+02 -.924339882E+02 -.929883804E+02 -.935516367E+02 -.941177592E+02 -.946789517E+02 -.952251310E+02 -.957438090E+02 -.962204750E+02 -.966394670E+02 -.969852017E+02 -.972435746E+02 -.974033284E+02 -.974571983E+02 -.974026739E+02 -.972422654E+02 -.969832368E+02 -.966368435E+02 -.962171861E+02 -.957398407E+02 -.952204586E+02 -.946735351E+02 -.941115395E+02 -.935445340E+02 -.929802961E+02 -.924248102E+02 -.918828903E+02 -.913586994E+02 -.908560331E+02 -.903783695E+02 -.899287678E+02 -.895097213E+02 -.891230395E+02 -.887697932E+02 -.884503279E+02 -.881643282E+02 -.879109159E+02 -.876887611E+02 -.874961958E+02 -.873313183E+02 -.871920855E+02 -.870763899E+02 -.869821209E+02 -.869072121E+02 -.868496758E+02 -.868076254E+02 -.867792898E+02 -.867630182E+02 -.867572806E+02 -.867606617E+02 -.867718513E+02 -.867896311E+02 -.868128582E+02 -.868404457E+02 -.868713393E+02 -.869044914E+02 -.869388284E+02 -.869732139E+02 -.870064028E+02 -.870369859E+02 -.870633212E+02 -.870834489E+02 -.870949842E+02 -.870949842E+02
 -.869962449E+02 -.869962449E+02 -.869794298E+02 -.869498448E+02 -.869107147E+02 -.868646393E+02 -.868137496E+02 -.867598317E+02 -.867044268E+02 -.866489121E+02 -.865945668E+02 -.865426285E+02 -.864943399E+02 -.864509899E+02 -.864139505E+02 -.863847095E+02 -.863648995E+02 -.863563247E+02 -.863609831E+02 -.863810841E+02 -.864190600E+02 -.864775692E+02 -.865594873E+02 -.866678858E+02 -.868059913E+02 -.869771246E+02 -.871846138E+02 -.874316798E+02 -.877212921E+02 -.880559967E+02 -.884377234E+02 -.888675867E+02 -.893457086E+02 -.898711056E+02 -.904416911E+02 -.910544419E+02 -.917057247E+02 -.923916673E+02 -.931083079E+02 -.938511770E+02 -.946141304E+02 -.953876925E+02 -.961576014E+02 -.969042627E+02 -.976034124E+02 -.982278345E+02 -.987497746E+02 -.991436733E+02 -.993888686E+02 -.994719075E+02 -.993881194E+02 -.991421746E+02 -.987475250E+02 -.982248309E+02 -.975996477E+02 -.968997225E+02 -.961522578E+02 -.953814967E+02 -.946070043E+02 -.938430084E+02 -.930989526E+02 -.923809614E+02 -.916935020E+02 -.910405509E+02 -.904260065E+02 -.898535323E+02 -.893261804E+02 -.888460619E+02 -.884141799E+02 -.880304272E+02 -.876937008E+02 -.874020794E+02 -.871530235E+02 -.869435684E+02 -.867704976E+02 -.866304867E+02 -.865202186E+02 -.864364709E+02 -.863761774E+02 -.863364690E+02 -.863146962E+02 -.863084381E+02 -.863155007E+02 -.863339060E+02 -.863618765E+02 -.863978138E+02 -.864402751E+02 -.864879458E+02 -.865396113E+02 -.865941240E+02 -.866503688E+02 -.867072231E+02 -.867635110E+02 -.868179499E+02 -.868690850E+02 -.869152107E+02 -.869542720E+02 -.869837417E+02 -.870004652E+02 -.870004652E+02
 -.868864507E+02 -.868864507E+02 -.868635343E+02 -.868229039E+02 -.867686310E+02 -.867039223E+02 -.866313315E+02 -.865529269E+02 -.864704257E+02 -.863853009E+02 -.862988716E+02 -.862123762E+02 -.861270376E+02 -.860441202E+02 -.859649829E+02 -.858911295E+02 -.858242571E+02 -.857663038E+02 -.857194953E+02 -.856863890E+02 -.856699144E+02 -.856734073E+02 -.857006334E+02 -.857557974E+02 -.858435308E+02 -.859688530E+02 -.861370964E+02 -.863537895E+02 -.866244890E+02 -.869545558E+02 -.873488729E+02 -.878115102E+02 -.883453578E+02 -.889517750E+02 -.896303477E+02 -.903788984E+02 -.911939197E+02 -.920714777E+02 -.930082075E+02 -.940013668E+02 -.950467621E+02 -.961346497E+02 -.972457012E+02 -.983493322E+02 -.994048977E+02 -.100364912E+03 -.101179466E+03 -.101801385E+03 -.102191671E+03 -.102324498E+03 -.102190819E+03 -.101799680E+03 -.101176902E+03 -.100361480E+03 -.994005862E+02 -.983441189E+02 -.972395495E+02 -.961274956E+02 -.950384977E+02 -.939918280E+02 -.929971787E+02 -.920587199E+02 -.911792087E+02 -.903620532E+02 -.896112392E+02 -.889303215E+02 -.883215145E+02 -.877852598E+02 -.873202175E+02 -.869235113E+02 -.865910813E+02 -.863180512E+02 -.860990644E+02 -.859285670E+02 -.858010321E+02 -.857111279E+02 -.856538363E+02 -.856245270E+02 -.856189983E+02 -.856334892E+02 -.856646717E+02 -.857096278E+02 -.857658169E+02 -.858310367E+02 -.859033808E+02 -.859811946E+02 -.860630307E+02 -.861476042E+02 -.862337471E+02 -.863203621E+02 -.864063733E+02 -.864906727E+02 -.865720598E+02 -.866491708E+02 -.867203941E+02 -.867837667E+02 -.868368441E+02 -.868765379E+02 -.868989097E+02 -.868989097E+02
 -.867708020E+02 -.867708020E+02 -.867413603E+02 -.866888488E+02 -.866181731E+02 -.865331134E+02 -.864365933E+02 -.863308917E+02 -.862178103E+02 -.860988094E+02 -.859751172E+02 -.858478234E+02 -.857179592E+02 -.855865718E+02 -.854547939E+02 -.853239139E+02 -.851954477E+02 -.850712143E+02 -.849534154E+02 -.848447201E+02 -.847483514E+02 -.846681737E+02 -.846087755E+02 -.845755415E+02 -.845747048E+02 -.846133693E+02 -.846994892E+02 -.848417910E+02 -.850496234E+02 -.853327194E+02 -.857008574E+02 -.861634099E+02 -.867287782E+02 -.874037287E+02 -.881926872E+02 -.890971475E+02 -.901155395E+02 -.912441520E+02 -.924795923E+02 -.938216279E+02 -.952720419E+02 -.968258964E+02 -.984603636E+02 -.100129787E+03 -.101767544E+03 -.103291158E+03 -.104609435E+03 -.105632008E+03 -.106281042E+03 -.106503380E+03 -.106280078E+03 -.105630074E+03 -.104606516E+03 -.103287233E+03 -.101762585E+03 -.100123750E+03 -.984531874E+02 -.968174842E+02 -.952622311E+02 -.938101624E+02 -.924661389E+02 -.912283771E+02 -.900971821E+02 -.890760396E+02 -.881687370E+02 -.873768983E+02 -.866990664E+02 -.861308417E+02 -.856654769E+02 -.852945842E+02 -.850088001E+02 -.847983510E+02 -.846535050E+02 -.845649116E+02 -.845238403E+02 -.845223322E+02 -.845532781E+02 -.846104407E+02 -.846884334E+02 -.847826684E+02 -.848892863E+02 -.850050746E+02 -.851273817E+02 -.852540318E+02 -.853832430E+02 -.855135502E+02 -.856437336E+02 -.857727515E+02 -.858996771E+02 -.860236360E+02 -.861437442E+02 -.862590409E+02 -.863684143E+02 -.864705161E+02 -.865636569E+02 -.866456791E+02 -.867137962E+02 -.867643899E+02 -.867927510E+02 -.867927510E+02
 -.866529086E+02 -.866529086E+02 -.866167041E+02 -.865518058E+02 -.864639072E+02 -.863572986E+02 -.862351921E+02 -.860999758E+02 -.859534140E+02 -.857968057E+02 -.856311128E+02 -.854570672E+02 -.852752647E+02 -.850862511E+02 -.848906069E+02 -.846890357E+02 -.844824601E+02 -.842721290E+02 -.840597397E+02 -.838475757E+02 -.836386623E+02 -.834369363E+02 -.832474272E+02 -.830764415E+02 -.829317382E+02 -.828226800E+02 -.827603403E+02 -.827575408E+02 -.828287941E+02 -.829901226E+02 -.832587266E+02 -.836524781E+02 -.841892197E+02 -.848858601E+02 -.857572645E+02 -.868149740E+02 -.880658943E+02 -.895114758E+02 -.911489713E+02 -.929776462E+02 -.950075566E+02 -.972512347E+02 -.996935130E+02 -.102274401E+03 -.104890539E+03 -.107400483E+03 -.109633570E+03 -.111406925E+03 -.112552202E+03 -.112948410E+03 -.112551104E+03 -.111404716E+03 -.109630221E+03 -.107395948E+03 -.104884755E+03 -.102267281E+03 -.996849394E+02 -.972410379E+02 -.949954626E+02 -.929632199E+02 -.911317106E+02 -.894910022E+02 -.880419953E+02 -.867875507E+02 -.857262894E+02 -.848513575E+02 -.841512551E+02 -.836111504E+02 -.832141594E+02 -.829424552E+02 -.827781731E+02 -.827041118E+02 -.827042412E+02 -.827640361E+02 -.828706589E+02 -.830130190E+02 -.831817370E+02 -.833690391E+02 -.835686078E+02 -.837754075E+02 -.839855015E+02 -.841958725E+02 -.844042543E+02 -.846089782E+02 -.848088379E+02 -.850029707E+02 -.851907546E+02 -.853717182E+02 -.855454603E+02 -.857115755E+02 -.858695809E+02 -.860188409E+02 -.861584825E+02 -.862872978E+02 -.864036243E+02 -.865051966E+02 -.865889565E+02 -.866508123E+02 -.866853280E+02 -.866853280E+02
 -.865374749E+02 -.865374749E+02 -.864945304E+02 -.864172152E+02 -.863119289E+02 -.861833811E+02 -.860349685E+02 -.858690670E+02 -.856872582E+02 -.854905051E+02 -.852792919E+02 -.850537378E+02 -.848136943E+02 -.845588362E+02 -.842887512E+02 -.840030384E+02 -.837014222E+02 -.833838879E+02 -.830508474E+02 -.827033405E+02 -.823432774E+02 -.819737236E+02 -.815992271E+02 -.812261809E+02 -.808632067E+02 -.805215400E+02 -.802153863E+02 -.799622106E+02 -.797829166E+02 -.797018664E+02 -.797466903E+02 -.799478391E+02 -.803378375E+02 -.809502111E+02 -.818180792E+02 -.829724340E+02 -.844401559E+02 -.862418459E+02 -.883897886E+02 -.908881924E+02 -.937459778E+02 -.970047021E+02 -.100695363E+03 -.104766530E+03 -.109077953E+03 -.113397374E+03 -.117401012E+03 -.120697383E+03 -.122886924E+03 -.123656994E+03 -.122885656E+03 -.120694821E+03 -.117397101E+03 -.113392027E+03 -.109071045E+03 -.104757889E+03 -.100684759E+03 -.969918169E+02 -.937302974E+02 -.908689636E+02 -.883664546E+02 -.862141302E+02 -.844079271E+02 -.829356609E+02 -.817768192E+02 -.809045999E+02 -.802880742E+02 -.798941695E+02 -.796893891E+02 -.796412201E+02 -.797192080E+02 -.798957058E+02 -.801463244E+02 -.804501259E+02 -.807896073E+02 -.811505246E+02 -.815216058E+02 -.818941977E+02 -.822618825E+02 -.826200957E+02 -.829657651E+02 -.832969851E+02 -.836127332E+02 -.839126293E+02 -.841967372E+02 -.844654028E+02 -.847191225E+02 -.849584371E+02 -.851838421E+02 -.853957096E+02 -.855942140E+02 -.857792555E+02 -.859503740E+02 -.861066464E+02 -.862465575E+02 -.863678359E+02 -.864672410E+02 -.865402867E+02 -.865808848E+02 -.865808848E+02
 -.864301798E+02 -.864301798E+02 -.863808561E+02 -.862917225E+02 -.861697733E+02 -.860200292E+02 -.858459598E+02 -.856498055E+02 -.854328222E+02 -.851954660E+02 -.849375336E+02 -.846582710E+02 -.843564623E+02 -.840305085E+02 -.836785074E+02 -.832983445E+02 -.828878063E+02 -.824447300E+02 -.819671999E+02 -.814538077E+02 -.809039873E+02 -.803184356E+02 -.796996263E+02 -.790524130E+02 -.783847119E+02 -.777082375E+02 -.770392539E+02 -.763992908E+02 -.758157654E+02 -.753224436E+02 -.749596750E+02 -.747743337E+02 -.748193887E+02 -.751530252E+02 -.758372312E+02 -.769357903E+02 -.785117128E+02 -.806243315E+02 -.833265652E+02 -.866629943E+02 -.906699436E+02 -.953979370E+02 -.100988089E+03 -.107496665E+03 -.114805472E+03 -.122587458E+03 -.130251348E+03 -.136931880E+03 -.141589621E+03 -.143282092E+03 -.141588134E+03 -.136928859E+03 -.130246695E+03 -.122581016E+03 -.114797010E+03 -.107485863E+03 -.100974508E+03 -.953809716E+02 -.906485602E+02 -.866363377E+02 -.832942192E+02 -.805860757E+02 -.784675030E+02 -.768857415E+02 -.757815891E+02 -.750921363E+02 -.747536712E+02 -.747042518E+02 -.748857144E+02 -.752450891E+02 -.757354805E+02 -.763164993E+02 -.769543252E+02 -.776214770E+02 -.782963553E+02 -.789626267E+02 -.796085125E+02 -.802260406E+02 -.808103131E+02 -.813588262E+02 -.818708672E+02 -.823470029E+02 -.827886594E+02 -.831977885E+02 -.835766105E+02 -.839274205E+02 -.842524447E+02 -.845537341E+02 -.848330834E+02 -.850919657E+02 -.853314712E+02 -.855522435E+02 -.857544025E+02 -.859374468E+02 -.861001242E+02 -.862402590E+02 -.863545222E+02 -.864381283E+02 -.864844370E+02 -.864844370E+02
 -.863373341E+02 -.863373341E+02 -.862823933E+02 -.861828005E+02 -.860460128E+02 -.858772529E+02 -.856799661E+02 -.854561636E+02 -.852066759E+02 -.849313366E+02 -.846291124E+02 -.842981946E+02 -.839360637E+02 -.835395401E+02 -.831048327E+02 -.826275998E+02 -.821030380E+02 -.815260180E+02 -.808912887E+02 -.801937748E+02 -.794289910E+02 -.785935984E+02 -.776861181E+02 -.767078083E+02 -.756636918E+02 -.745637030E+02 -.734238997E+02 -.722676744E+02 -.711268994E+02 -.700429523E+02 -.690675972E+02 -.682637182E+02 -.677059039E+02 -.674808470E+02 -.676874359E+02 -.684362930E+02 -.698483968E+02 -.720524547E+02 -.751812075E+02 -.793684323E+02 -.847514420E+02 -.914857527E+02 -.998150844E+02 -.110176588E+03 -.122745747E+03 -.137307849E+03 -.152988910E+03 -.167967725E+03 -.179380056E+03 -.183865147E+03 -.179378303E+03 -.167964143E+03 -.152983337E+03 -.137300023E+03 -.122735276E+03 -.110162913E+03 -.997974241E+02 -.914629714E+02 -.847221002E+02 -.793318764E+02 -.751371289E+02 -.720008441E+02 -.697894636E+02 -.683703967E+02 -.676150410E+02 -.674024964E+02 -.676222006E+02 -.681753094E+02 -.689751561E+02 -.699471552E+02 -.710284004E+02 -.721670779E+02 -.733217359E+02 -.744604084E+02 -.755595974E+02 -.766031374E+02 -.775809920E+02 -.784880491E+02 -.793229795E+02 -.800872118E+02 -.807840569E+02 -.814179946E+02 -.819941181E+02 -.825177196E+02 -.829939948E+02 -.834278415E+02 -.838237292E+02 -.841856180E+02 -.845169081E+02 -.848204071E+02 -.850982989E+02 -.853521069E+02 -.855826386E+02 -.857899027E+02 -.859729880E+02 -.861298910E+02 -.862572769E+02 -.863501568E+02 -.864014571E+02 -.864014571E+02
 -.862652688E+02 -.862652688E+02 -.862059013E+02 -.860980313E+02 -.859494399E+02 -.857654593E+02 -.855494539E+02 -.853031754E+02 -.850270182E+02 -.847201939E+02 -.843808455E+02 -.840061122E+02 -.835921620E+02 -.831342027E+02 -.826264858E+02 -.820623214E+02 -.814341234E+02 -.807335101E+02 -.799514934E+02 -.790787907E+02 -.781063003E+02 -.770257760E+02 -.758307306E+02 -.745175741E+02 -.730869647E+02 -.715453155E+02 -.699063651E+02 -.681927141E+02 -.664372516E+02 -.646844600E+02 -.629916841E+02 -.614305394E+02 -.600886984E+02 -.590722938E+02 -.585091150E+02 -.585526345E+02 -.593866803E+02 -.612302332E+02 -.643414501E+02 -.690202123E+02 -.756121377E+02 -.845326021E+02 -.963619347E+02 -.112224856E+03 -.133441648E+03 -.160964619E+03 -.194642845E+03 -.231809144E+03 -.265191237E+03 -.281322234E+03 -.265189209E+03 -.231804975E+03 -.194636299E+03 -.160955307E+03 -.133428985E+03 -.112207990E+03 -.963396526E+02 -.845029211E+02 -.755740465E+02 -.689733668E+02 -.642859341E+02 -.611663350E+02 -.593147853E+02 -.584731899E+02 -.584226260E+02 -.589793305E+02 -.599899024E+02 -.613266241E+02 -.628834254E+02 -.645726749E+02 -.663227658E+02 -.680763216E+02 -.697887859E+02 -.714271586E+02 -.729687015E+02 -.743995264E+02 -.757130740E+02 -.769085546E+02 -.779894516E+02 -.789621752E+02 -.798349252E+02 -.806167887E+02 -.813170635E+02 -.819447820E+02 -.825084000E+02 -.830156095E+02 -.834732427E+02 -.838872347E+02 -.842626197E+02 -.846035433E+02 -.849132735E+02 -.851941977E+02 -.854477966E+02 -.856745824E+02 -.858739912E+02 -.860442171E+02 -.861819702E+02 -.862821417E+02 -.863373516E+02 -.863373516E+02
 -.862194961E+02 -.862194961E+02 -.861572848E+02 -.860440814E+02 -.858878559E+02 -.856939872E+02 -.854657574E+02 -.852047129E+02 -.849109169E+02 -.845831155E+02 -.842188345E+02 -.838144230E+02 -.833650554E+02 -.828647081E+02 -.823061234E+02 -.816807812E+02 -.809789024E+02 -.801895146E+02 -.793006198E+02 -.782995117E+02 -.771732925E+02 -.759096399E+02 -.744978562E+02 -.729302043E+02 -.712034856E+02 -.693207620E+02 -.672930798E+02 -.651410502E+02 -.628961990E+02 -.606021255E+02 -.583156699E+02 -.561084484E+02 -.540692185E+02 -.523075961E+02 -.509596852E+02 -.501962565E+02 -.502342820E+02 -.513529075E+02 -.539153161E+02 -.583983522E+02 -.654330595E+02 -.758692918E+02 -.909429361E+02 -.112864118E+03 -.145729472E+03 -.194763062E+03 -.265928113E+03 -.363265654E+03 -.479832127E+03 -.570929195E+03 -.479829877E+03 -.363261011E+03 -.265920773E+03 -.194752522E+03 -.145714965E+03 -.112844518E+03 -.909166164E+02 -.758341215E+02 -.653885354E+02 -.583446038E+02 -.538526479E+02 -.512816606E+02 -.501548159E+02 -.501089626E+02 -.508650071E+02 -.522060503E+02 -.539614114E+02 -.559950871E+02 -.581975610E+02 -.604801580E+02 -.627713106E+02 -.650141784E+02 -.671651051E+02 -.691924528E+02 -.710754550E+02 -.728028853E+02 -.743714979E+02 -.757843222E+02 -.770489552E+02 -.781759906E+02 -.791776865E+02 -.800669145E+02 -.808563919E+02 -.815581617E+02 -.821832751E+02 -.827416248E+02 -.832418832E+02 -.836915066E+02 -.840967753E+02 -.844628457E+02 -.847937969E+02 -.850926597E+02 -.853614138E+02 -.856009456E+02 -.858109536E+02 -.859897885E+02 -.861342129E+02 -.862390606E+02 -.862967710E+02 -.862967710E+02
 -.862038043E+02 -.862038043E+02 -.861406120E+02 -.860255659E+02 -.858666974E+02 -.856693972E+02 -.854369132E+02 -.851707137E+02 -.848707380E+02 -.845355584E+02 -.841624712E+02 -.837475301E+02 -.832855375E+02 -.827700061E+02 -.821931075E+02 -.815456263E+02 -.808169458E+02 -.799950998E+02 -.790669311E+02 -.780184102E+02 -.768351688E+02 -.755033022E+02 -.740104760E+02 -.723473361E+02 -.705091645E+02 -.684976639E+02 -.663226999E+02 -.640038342E+02 -.615715568E+02 -.590682741E+02 -.565493000E+02 -.540842636E+02 -.517594624E+02 -.496817489E+02 -.479846189E+02 -.468373411E+02 -.464583784E+02 -.471351651E+02 -.492538325E+02 -.533452930E+02 -.601597790E+02 -.707979052E+02 -.869996072E+02 -.112051971E+03 -.153162424E+03 -.223028295E+03 -.345364624E+03 -.566827076E+03 -.983605821E+03 -.180242639E+04 -.983603480E+03 -.566822237E+03 -.345356949E+03 -.223017221E+03 -.153147087E+03 -.112031081E+03 -.869712613E+02 -.707604390E+02 -.601129204E+02 -.532892438E+02 -.491888828E+02 -.470616198E+02 -.463765598E+02 -.467476065E+02 -.478873811E+02 -.495774968E+02 -.516487807E+02 -.539678474E+02 -.564279569E+02 -.589429110E+02 -.614431463E+02 -.638733641E+02 -.661911114E+02 -.683657895E+02 -.703776771E+02 -.722167180E+02 -.738810116E+02 -.753750913E+02 -.767081571E+02 -.778924283E+02 -.789417367E+02 -.798704198E+02 -.806925156E+02 -.814212262E+02 -.820685981E+02 -.826453640E+02 -.831608953E+02 -.836232235E+02 -.840390974E+02 -.844140517E+02 -.847524682E+02 -.850576165E+02 -.853316614E+02 -.855756283E+02 -.857893133E+02 -.859711271E+02 -.861178549E+02 -.862243141E+02 -.862828849E+02 -.862828849E+02
 -.862195469E+02 -.862195469E+02 -.861573382E+02 -.860441395E+02 -.858879204E+02 -.856940595E+02 -.854658388E+02 -.852048047E+02 -.849110200E+02 -.845832309E+02 -.842189632E+02 -.838145658E+02 -.833652135E+02 -.828648825E+02 -.823063152E+02 -.816809919E+02 -.809791334E+02 -.801897675E+02 -.793008964E+02 -.782998138E+02 -.771736218E+02 -.759099981E+02 -.744982446E+02 -.729306240E+02 -.712039369E+02 -.693212445E+02 -.672935923E+02 -.651415903E+02 -.628967636E+02 -.606027105E+02 -.583162706E+02 -.561090595E+02 -.540698344E+02 -.523082110E+02 -.509602929E+02 -.501968509E+02 -.502348567E+02 -.513534559E+02 -.539158312E+02 -.583988266E+02 -.654334857E+02 -.758696632E+02 -.909432518E+02 -.112864395E+03 -.145729725E+03 -.194763298E+03 -.265928339E+03 -.363265874E+03 -.479832344E+03 -.570929410E+03 -.479830094E+03 -.363261231E+03 -.265921000E+03 -.194752759E+03 -.145715220E+03 -.112844798E+03 -.909169354E+02 -.758344973E+02 -.653889672E+02 -.583450849E+02 -.538531707E+02 -.512822178E+02 -.501554005E+02 -.501095678E+02 -.508656266E+02 -.522066777E+02 -.539620407E+02 -.559957123E+02 -.581981764E+02 -.604807582E+02 -.627718908E+02 -.650147343E+02 -.671656335E+02 -.691929512E+02 -.710759221E+02 -.728033206E+02 -.743719017E+02 -.757846955E+02 -.770492992E+02 -.781763071E+02 -.791779771E+02 -.800671811E+02 -.808566362E+02 -.815583853E+02 -.821834795E+02 -.827418113E+02 -.832420531E+02 -.836916609E+02 -.840969151E+02 -.844629718E+02 -.847939103E+02 -.850927612E+02 -.853615043E+02 -.856010261E+02 -.858110250E+02 -.859898521E+02 -.861342701E+02 -.862391131E+02 -.862968209E+02 -.862968209E+02
 -.862653700E+02 -.862653700E+02 -.862060075E+02 -.860981468E+02 -.859495680E+02 -.857656030E+02 -.855496156E+02 -.853033574E+02 -.850272224E+02 -.847204222E+02 -.843810995E+02 -.840063937E+02 -.835924728E+02 -.831345446E+02 -.826268609E+02 -.820627321E+02 -.814345721E+02 -.807339995E+02 -.799520264E+02 -.790793703E+02 -.781069293E+02 -.770264570E+02 -.758314660E+02 -.745183654E+02 -.730878127E+02 -.715462195E+02 -.699073231E+02 -.681937223E+02 -.664383046E+02 -.646855506E+02 -.629928038E+02 -.614316784E+02 -.600898459E+02 -.590734382E+02 -.585102441E+02 -.585537357E+02 -.593877404E+02 -.612312385E+02 -.643423866E+02 -.690210662E+02 -.756128976E+02 -.845332637E+02 -.963625071E+02 -.112225374E+03 -.133442129E+03 -.160965076E+03 -.194643286E+03 -.231809576E+03 -.265191664E+03 -.281322659E+03 -.265189636E+03 -.231805408E+03 -.194636742E+03 -.160955766E+03 -.133429469E+03 -.112208512E+03 -.963402308E+02 -.845035904E+02 -.755748163E+02 -.689742328E+02 -.642868848E+02 -.611673567E+02 -.593158638E+02 -.584743114E+02 -.584237773E+02 -.589804987E+02 -.599910752E+02 -.613277898E+02 -.628845728E+02 -.645737942E+02 -.663238481E+02 -.680773597E+02 -.697897740E+02 -.714280928E+02 -.729695795E+02 -.744003475E+02 -.757138386E+02 -.769092644E+02 -.779901088E+02 -.789627824E+02 -.798354853E+02 -.806173047E+02 -.813175381E+02 -.819452180E+02 -.825087998E+02 -.830159754E+02 -.834735768E+02 -.838875388E+02 -.842628956E+02 -.846037928E+02 -.849134980E+02 -.851943989E+02 -.854479762E+02 -.856747421E+02 -.858741333E+02 -.860443437E+02 -.861820840E+02 -.862822462E+02 -.863374510E+02 -.863374510E+02
 -.863374844E+02 -.863374844E+02 -.862825512E+02 -.861829722E+02 -.860462033E+02 -.858774663E+02 -.856802060E+02 -.854564331E+02 -.852069778E+02 -.849316732E+02 -.846294861E+02 -.842986076E+02 -.839365181E+02 -.835400383E+02 -.831053770E+02 -.826281929E+02 -.821036827E+02 -.815267172E+02 -.808920454E+02 -.801945920E+02 -.794298716E+02 -.785945451E+02 -.776871330E+02 -.767088927E+02 -.756648461E+02 -.745649260E+02 -.734251884E+02 -.722690242E+02 -.711283034E+02 -.700444013E+02 -.690690802E+02 -.682652221E+02 -.677074139E+02 -.674823469E+02 -.676889084E+02 -.684377200E+02 -.698497596E+02 -.720537353E+02 -.751823896E+02 -.793695034E+02 -.847523967E+02 -.914865957E+02 -.998158497E+02 -.110177302E+03 -.122746427E+03 -.137308507E+03 -.152989552E+03 -.167968358E+03 -.179380685E+03 -.183865774E+03 -.179378933E+03 -.167964778E+03 -.152983982E+03 -.137300684E+03 -.122735961E+03 -.110163634E+03 -.997981969E+02 -.914638239E+02 -.847230671E+02 -.793329626E+02 -.751383291E+02 -.720021459E+02 -.697908505E+02 -.683718504E+02 -.676165429E+02 -.674040280E+02 -.676237445E+02 -.681768491E+02 -.689766765E+02 -.699486430E+02 -.710298441E+02 -.721684682E+02 -.733230656E+02 -.744616725E+02 -.755607928E+02 -.766042628E+02 -.775820474E+02 -.784890359E+02 -.793238998E+02 -.800880681E+02 -.807848521E+02 -.814187317E+02 -.819948001E+02 -.825183494E+02 -.829945750E+02 -.834283747E+02 -.838242178E+02 -.841860642E+02 -.845173142E+02 -.848207750E+02 -.850986308E+02 -.853524050E+02 -.855829050E+02 -.857901400E+02 -.859731991E+02 -.861300793E+02 -.862574464E+02 -.863503125E+02 -.864016051E+02 -.864016051E+02
 -.864303777E+02 -.864303777E+02 -.863810642E+02 -.862919490E+02 -.861700244E+02 -.860203104E+02 -.858462754E+02 -.856501594E+02 -.854332176E+02 -.851959058E+02 -.849380205E+02 -.846588073E+02 -.843570502E+02 -.840311504E+02 -.836792055E+02 -.832991009E+02 -.828886236E+02 -.824456104E+02 -.819681458E+02 -.814548213E+02 -.809050704E+02 -.803195898E+02 -.797008523E+02 -.790537109E+02 -.783860805E+02 -.777096743E+02 -.770407545E+02 -.764008492E+02 -.758173733E+02 -.753240905E+02 -.749613483E+02 -.747760187E+02 -.748210689E+02 -.751546828E+02 -.758388475E+02 -.769373465E+02 -.785131910E+02 -.806257162E+02 -.833278446E+02 -.866641618E+02 -.906710003E+02 -.953989058E+02 -.100989006E+03 -.107497548E+03 -.114806332E+03 -.122588303E+03 -.130252183E+03 -.136932709E+03 -.141590447E+03 -.143282918E+03 -.141588961E+03 -.136929690E+03 -.130247533E+03 -.122581865E+03 -.114797876E+03 -.107486753E+03 -.100975434E+03 -.953819506E+02 -.906496298E+02 -.866375211E+02 -.832955177E+02 -.805874829E+02 -.784690071E+02 -.768873268E+02 -.757832378E+02 -.750938292E+02 -.747553895E+02 -.747059772E+02 -.748874302E+02 -.752467803E+02 -.757371343E+02 -.763181047E+02 -.769558738E+02 -.776229622E+02 -.782977728E+02 -.789639737E+02 -.796097876E+02 -.802272438E+02 -.808114451E+02 -.813598884E+02 -.818718614E+02 -.823479312E+02 -.827895240E+02 -.831985917E+02 -.835773545E+02 -.839281076E+02 -.842530771E+02 -.845543138E+02 -.848336127E+02 -.850924466E+02 -.853319061E+02 -.855526348E+02 -.857547529E+02 -.859377595E+02 -.861004027E+02 -.862405075E+02 -.863547461E+02 -.864383340E+02 -.864846325E+02 -.864846325E+02
 -.865377190E+02 -.865377190E+02 -.864947873E+02 -.864174948E+02 -.863122391E+02 -.861837282E+02 -.860353575E+02 -.858695024E+02 -.856877435E+02 -.854910434E+02 -.852798859E+02 -.850543899E+02 -.848144067E+02 -.845596106E+02 -.842895894E+02 -.840039421E+02 -.837023928E+02 -.833849267E+02 -.830519555E+02 -.827045187E+02 -.823445260E+02 -.819750424E+02 -.816006152E+02 -.812276362E+02 -.808647263E+02 -.805231195E+02 -.802170199E+02 -.799638907E+02 -.797846339E+02 -.797036098E+02 -.797484469E+02 -.799495945E+02 -.803395762E+02 -.809519167E+02 -.818197352E+02 -.829740248E+02 -.844416673E+02 -.862432660E+02 -.883911094E+02 -.908894130E+02 -.937471154E+02 -.970057913E+02 -.100696425E+03 -.104767576E+03 -.109078989E+03 -.113398403E+03 -.117402037E+03 -.120698406E+03 -.122887946E+03 -.123658016E+03 -.122886679E+03 -.120695846E+03 -.117398130E+03 -.113393061E+03 -.109072087E+03 -.104758943E+03 -.100685831E+03 -.969929168E+02 -.937314479E+02 -.908702001E+02 -.883677945E+02 -.862155728E+02 -.844094644E+02 -.829372810E+02 -.817785079E+02 -.809063414E+02 -.802898519E+02 -.798959668E+02 -.796911901E+02 -.796430102E+02 -.797209741E+02 -.798974365E+02 -.801480100E+02 -.804517586E+02 -.807911811E+02 -.811520348E+02 -.815230494E+02 -.818955725E+02 -.822631874E+02 -.826213303E+02 -.829669296E+02 -.832980803E+02 -.836137599E+02 -.839135887E+02 -.841976308E+02 -.844662319E+02 -.847198888E+02 -.849591423E+02 -.851844881E+02 -.853962983E+02 -.855947478E+02 -.857797368E+02 -.859508059E+02 -.861070323E+02 -.862469016E+02 -.863681434E+02 -.864675181E+02 -.865405413E+02 -.865811268E+02 -.865811268E+02
 -.866531979E+02 -.866531979E+02 -.866170086E+02 -.865521374E+02 -.864642752E+02 -.863577101E+02 -.862356527E+02 -.861004902E+02 -.859539862E+02 -.857974387E+02 -.856318093E+02 -.854578295E+02 -.852760946E+02 -.850871500E+02 -.848915758E+02 -.846900754E+02 -.844835710E+02 -.842733113E+02 -.840609930E+02 -.838488995E+02 -.836400553E+02 -.834383966E+02 -.832489522E+02 -.830780276E+02 -.829333806E+02 -.828243729E+02 -.827620767E+02 -.827593122E+02 -.828305907E+02 -.829919333E+02 -.832605394E+02 -.836542796E+02 -.841909960E+02 -.848875970E+02 -.857589480E+02 -.868165907E+02 -.880674326E+02 -.895129276E+02 -.911503357E+02 -.929789363E+02 -.950087994E+02 -.972524560E+02 -.996947269E+02 -.102275613E+03 -.104891752E+03 -.107401697E+03 -.109634786E+03 -.111408143E+03 -.112553421E+03 -.112949630E+03 -.112552324E+03 -.111405936E+03 -.109631440E+03 -.107397167E+03 -.104885974E+03 -.102268501E+03 -.996861627E+02 -.972422704E+02 -.949967186E+02 -.929645259E+02 -.911330939E+02 -.894924762E+02 -.880435593E+02 -.867891966E+02 -.857280054E+02 -.848531303E+02 -.841530706E+02 -.836129942E+02 -.832160174E+02 -.829443140E+02 -.827800202E+02 -.827059359E+02 -.827060323E+02 -.827657856E+02 -.828723594E+02 -.830146646E+02 -.831833228E+02 -.833705613E+02 -.835700635E+02 -.837767946E+02 -.839868186E+02 -.841971187E+02 -.844054293E+02 -.846100819E+02 -.848098707E+02 -.850039332E+02 -.851916475E+02 -.853725428E+02 -.855462179E+02 -.857122679E+02 -.858702102E+02 -.860194096E+02 -.861589937E+02 -.862877552E+02 -.864040328E+02 -.865055618E+02 -.865892859E+02 -.866511150E+02 -.866856158E+02 -.866856158E+02
 -.867711356E+02 -.867711356E+02 -.867417116E+02 -.866892315E+02 -.866185977E+02 -.865335880E+02 -.864371243E+02 -.863314837E+02 -.862184675E+02 -.860995348E+02 -.859759135E+02 -.858486925E+02 -.857189026E+02 -.855875904E+02 -.854558880E+02 -.853250833E+02 -.851966920E+02 -.850725324E+02 -.849548060E+02 -.848461813E+02 -.847498805E+02 -.846697676E+02 -.846104301E+02 -.845772519E+02 -.845764652E+02 -.846151728E+02 -.847013280E+02 -.848436560E+02 -.850515048E+02 -.853346063E+02 -.857027381E+02 -.861652719E+02 -.867306089E+02 -.874055150E+02 -.881944168E+02 -.890988096E+02 -.901171268E+02 -.912456635E+02 -.924810368E+02 -.938230243E+02 -.952734138E+02 -.968272630E+02 -.984617355E+02 -.100131168E+03 -.101768935E+03 -.103292558E+03 -.104610842E+03 -.105633421E+03 -.106282458E+03 -.106504798E+03 -.106281495E+03 -.105631489E+03 -.104607928E+03 -.103288639E+03 -.101763983E+03 -.100125140E+03 -.984545696E+02 -.968188627E+02 -.952636169E+02 -.938115751E+02 -.924676025E+02 -.912299109E+02 -.900987952E+02 -.890777310E+02 -.881704995E+02 -.873787210E+02 -.867009369E+02 -.861327469E+02 -.856674040E+02 -.852965206E+02 -.850107339E+02 -.848002711E+02 -.846554013E+02 -.845667749E+02 -.845256627E+02 -.845241065E+02 -.845549983E+02 -.846121018E+02 -.846900311E+02 -.847841992E+02 -.848907475E+02 -.850064640E+02 -.851286976E+02 -.852552732E+02 -.853844091E+02 -.855146407E+02 -.856447487E+02 -.857736918E+02 -.859005433E+02 -.860244296E+02 -.861444670E+02 -.862596953E+02 -.863690035E+02 -.864710441E+02 -.865641288E+02 -.866461014E+02 -.867141773E+02 -.867647402E+02 -.867930840E+02 -.867930840E+02
 -.868868284E+02 -.868868284E+02 -.868639320E+02 -.868233373E+02 -.867691119E+02 -.867044597E+02 -.866319321E+02 -.865535960E+02 -.864711671E+02 -.863861178E+02 -.862997664E+02 -.862133507E+02 -.861280927E+02 -.860452564E+02 -.859661999E+02 -.858924264E+02 -.858256325E+02 -.857677558E+02 -.857210214E+02 -.856879862E+02 -.856715791E+02 -.856751353E+02 -.857024197E+02 -.857576360E+02 -.858454151E+02 -.859707753E+02 -.861390483E+02 -.863557616E+02 -.866264712E+02 -.869565373E+02 -.873508422E+02 -.878134556E+02 -.883472673E+02 -.889536373E+02 -.896321530E+02 -.903806398E+02 -.911955952E+02 -.920730919E+02 -.930097722E+02 -.940028996E+02 -.950482817E+02 -.961361715E+02 -.972472347E+02 -.983508817E+02 -.994064636E+02 -.100366492E+03 -.101181058E+03 -.101802986E+03 -.102193277E+03 -.102326108E+03 -.102192428E+03 -.101801284E+03 -.101178499E+03 -.100363067E+03 -.994021600E+02 -.983456779E+02 -.972410942E+02 -.961290303E+02 -.950400323E+02 -.939933781E+02 -.929987634E+02 -.920603571E+02 -.911809107E+02 -.903638246E+02 -.896130782E+02 -.889322211E+02 -.883234650E+02 -.877872498E+02 -.873222350E+02 -.869255444E+02 -.865931183E+02 -.863200811E+02 -.861010769E+02 -.859305527E+02 -.858029822E+02 -.857130349E+02 -.856556931E+02 -.856263277E+02 -.856207374E+02 -.856351623E+02 -.856662749E+02 -.857111579E+02 -.857672712E+02 -.858324132E+02 -.859046778E+02 -.859824111E+02 -.860641662E+02 -.861486585E+02 -.862347206E+02 -.863212558E+02 -.864071888E+02 -.864914123E+02 -.865727266E+02 -.866497690E+02 -.867209294E+02 -.867842460E+02 -.868372767E+02 -.868769357E+02 -.868992879E+02 -.868992879E+02
 -.869966672E+02 -.869966672E+02 -.869798744E+02 -.869503292E+02 -.869112521E+02 -.868652397E+02 -.868144203E+02 -.867605781E+02 -.867052530E+02 -.866498210E+02 -.865955607E+02 -.865437088E+02 -.864955071E+02 -.864522441E+02 -.864152910E+02 -.863861345E+02 -.863664070E+02 -.863579119E+02 -.863626467E+02 -.863828202E+02 -.864208643E+02 -.864794364E+02 -.865614118E+02 -.866698608E+02 -.868080095E+02 -.869791777E+02 -.871866929E+02 -.874337753E+02 -.877233937E+02 -.880580938E+02 -.884398049E+02 -.888696416E+02 -.893477265E+02 -.898730774E+02 -.904436098E+02 -.910563040E+02 -.917075312E+02 -.923934242E+02 -.931100263E+02 -.938528709E+02 -.946158143E+02 -.953893793E+02 -.961593002E+02 -.969059784E+02 -.976051465E+02 -.982295859E+02 -.987515407E+02 -.991454507E+02 -.993906531E+02 -.994736950E+02 -.993899057E+02 -.991439554E+02 -.987492963E+02 -.982265892E+02 -.976013904E+02 -.969014485E+02 -.961539688E+02 -.953831977E+02 -.946087046E+02 -.938447209E+02 -.931006924E+02 -.923827428E+02 -.916953363E+02 -.910424444E+02 -.904279604E+02 -.898555431E+02 -.893282413E+02 -.888481635E+02 -.884163118E+02 -.880325784E+02 -.876958601E+02 -.874042359E+02 -.871551667E+02 -.869456888E+02 -.867725860E+02 -.866325347E+02 -.865222187E+02 -.864384162E+02 -.863780619E+02 -.863382873E+02 -.863164435E+02 -.863101103E+02 -.863170943E+02 -.863354183E+02 -.863633050E+02 -.863991567E+02 -.864415312E+02 -.864891145E+02 -.865406925E+02 -.865951182E+02 -.866512775E+02 -.867080483E+02 -.867642560E+02 -.868186190E+02 -.868696840E+02 -.869157475E+02 -.869547566E+02 -.869841873E+02 -.870008888E+02 -.870008888E+02
 -.870981048E+02 -.870981048E+02 -.870868705E+02 -.870673317E+02 -.870418807E+02 -.870125016E+02 -.869808742E+02 -.869484578E+02 -.869165581E+02 -.868863823E+02 -.868590843E+02 -.868358018E+02 -.868176883E+02 -.868059389E+02 -.868018134E+02 -.868066549E+02 -.868219046E+02 -.868491129E+02 -.868899466E+02 -.869461898E+02 -.870197390E+02 -.871125902E+02 -.872268162E+02 -.873645330E+02 -.875278531E+02 -.877188242E+02 -.879393525E+02 -.881911116E+02 -.884754370E+02 -.887932149E+02 -.891447699E+02 -.895297687E+02 -.899471551E+02 -.903951378E+02 -.908712440E+02 -.913724360E+02 -.918952558E+02 -.924359232E+02 -.929902824E+02 -.935535163E+02 -.941196277E+02 -.946808192E+02 -.952270058E+02 -.957456963E+02 -.962223775E+02 -.966413849E+02 -.969871335E+02 -.972455174E+02 -.974052784E+02 -.974591515E+02 -.974046258E+02 -.972442120E+02 -.969851743E+02 -.966387690E+02 -.962190980E+02 -.957417394E+02 -.952223468E+02 -.946754183E+02 -.941134259E+02 -.935464342E+02 -.929822214E+02 -.924267716E+02 -.918848966E+02 -.913607562E+02 -.908581424E+02 -.903805294E+02 -.899309735E+02 -.895119657E+02 -.891253136E+02 -.887720871E+02 -.884526312E+02 -.881666305E+02 -.879132069E+02 -.876910310E+02 -.874984352E+02 -.873335185E+02 -.871942385E+02 -.870784883E+02 -.869841578E+02 -.869091815E+02 -.868515722E+02 -.868094442E+02 -.867810266E+02 -.867646695E+02 -.867588433E+02 -.867621335E+02 -.867732304E+02 -.867909163E+02 -.868140490E+02 -.868415423E+02 -.868723429E+02 -.869054039E+02 -.869396530E+02 -.869739551E+02 -.870070669E+02 -.870375812E+02 -.870638588E+02 -.870839432E+02 -.870954541E+02 -.870954541E+02
 -.871895369E+02 -.871895369E+02 -.871832483E+02 -.871725649E+02 -.871590940E+02 -.871442261E+02 -.871291916E+02 -.871151076E+02 -.871030158E+02 -.870939141E+02 -.870887822E+02 -.870886035E+02 -.870943825E+02 -.871071590E+02 -.871280195E+02 -.871581052E+02 -.871986168E+02 -.872508158E+02 -.873160217E+02 -.873956045E+02 -.874909721E+02 -.876035506E+02 -.877347583E+02 -.878859718E+02 -.880584832E+02 -.882534494E+02 -.884718336E+02 -.887143406E+02 -.889813492E+02 -.892728463E+02 -.895883690E+02 -.899269631E+02 -.902871652E+02 -.906670142E+02 -.910640920E+02 -.914755814E+02 -.918983201E+02 -.923288182E+02 -.927632064E+02 -.931971027E+02 -.936254140E+02 -.940421305E+02 -.944401960E+02 -.948115379E+02 -.951473060E+02 -.954383231E+02 -.956757002E+02 -.958515348E+02 -.959595935E+02 -.959958825E+02 -.959590263E+02 -.958503996E+02 -.956739947E+02 -.954360428E+02 -.951444426E+02 -.948080771E+02 -.944361153E+02 -.940373972E+02 -.936199836E+02 -.931909182E+02 -.927561996E+02 -.923209128E+02 -.918894357E+02 -.914656383E+02 -.910530158E+02 -.906547392E+02 -.902736369E+02 -.899121393E+02 -.895722195E+02 -.892553520E+02 -.889625015E+02 -.886941398E+02 -.884502881E+02 -.882305747E+02 -.880343014E+02 -.878605110E+02 -.877080526E+02 -.875756403E+02 -.874619041E+02 -.873654328E+02 -.872848084E+02 -.872186325E+02 -.871655463E+02 -.871242434E+02 -.870934779E+02 -.870720683E+02 -.870588962E+02 -.870529031E+02 -.870530829E+02 -.870584725E+02 -.870681388E+02 -.870811634E+02 -.870966236E+02 -.871135694E+02 -.871309960E+02 -.871478099E+02 -.871627877E+02 -.871745258E+02 -.871813781E+02 -.871813781E+02
 -.872701454E+02 -.872701454E+02 -.872681637E+02 -.872651519E+02 -.872619943E+02 -.872595247E+02 -.872585422E+02 -.872598249E+02 -.872641428E+02 -.872722680E+02 -.872849847E+02 -.873030966E+02 -.873274330E+02 -.873588534E+02 -.873982499E+02 -.874465479E+02 -.875047035E+02 -.875736996E+02 -.876545373E+02 -.877482251E+02 -.878557627E+02 -.879781220E+02 -.881162221E+02 -.882708998E+02 -.884428760E+02 -.886327174E+02 -.888407954E+02 -.890672437E+02 -.893119175E+02 -.895743568E+02 -.898537578E+02 -.901489566E+02 -.904584263E+02 -.907802899E+02 -.911123436E+02 -.914520859E+02 -.917967406E+02 -.921432621E+02 -.924883153E+02 -.928282306E+02 -.931589447E+02 -.934759530E+02 -.937743038E+02 -.940486631E+02 -.942934691E+02 -.945031745E+02 -.946725595E+02 -.947970775E+02 -.948731921E+02 -.948986565E+02 -.948726999E+02 -.947960918E+02 -.946710770E+02 -.945011895E+02 -.942909726E+02 -.940456415E+02 -.937707379E+02 -.934718170E+02 -.931542054E+02 -.928228478E+02 -.924822424E+02 -.921364476E+02 -.917891309E+02 -.914436273E+02 -.911029852E+02 -.907699863E+02 -.904471387E+02 -.901366542E+02 -.898404189E+02 -.895599680E+02 -.892964741E+02 -.890507489E+02 -.888232598E+02 -.886141587E+02 -.884233186E+02 -.882503744E+02 -.880947656E+02 -.879557777E+02 -.878325803E+02 -.877242611E+02 -.876298557E+02 -.875483719E+02 -.874788103E+02 -.874201791E+02 -.873715066E+02 -.873318483E+02 -.873002923E+02 -.872759615E+02 -.872580127E+02 -.872456348E+02 -.872380437E+02 -.872344765E+02 -.872341829E+02 -.872364153E+02 -.872404167E+02 -.872454062E+02 -.872505623E+02 -.872550028E+02 -.872577616E+02 -.872577616E+02
 -.873397322E+02 -.873397322E+02 -.873414241E+02 -.873449229E+02 -.873504638E+02 -.873583741E+02 -.873690529E+02 -.873829577E+02 -.874005947E+02 -.874225123E+02 -.874492963E+02 -.874815664E+02 -.875199731E+02 -.875651941E+02 -.876179310E+02 -.876789038E+02 -.877488448E+02 -.878284909E+02 -.879185729E+02 -.880198034E+02 -.881328616E+02 -.882583754E+02 -.883969008E+02 -.885488989E+02 -.887147101E+02 -.888945275E+02 -.890883692E+02 -.892960520E+02 -.895171670E+02 -.897510601E+02 -.899968181E+02 -.902532629E+02 -.905189533E+02 -.907921954E+02 -.910710572E+02 -.913533862E+02 -.916368244E+02 -.919188175E+02 -.921966162E+02 -.924672726E+02 -.927276361E+02 -.929743609E+02 -.932039354E+02 -.934127436E+02 -.935971651E+02 -.937537111E+02 -.938791877E+02 -.939708710E+02 -.940266737E+02 -.940452825E+02 -.940262485E+02 -.939700189E+02 -.938779053E+02 -.937519928E+02 -.935950027E+02 -.934101256E+02 -.932008466E+02 -.929707822E+02 -.927235440E+02 -.924626397E+02 -.921914119E+02 -.919130085E+02 -.916303766E+02 -.913462659E+02 -.910632329E+02 -.907836389E+02 -.905096414E+02 -.902431778E+02 -.899859489E+02 -.897394022E+02 -.895047228E+02 -.892828307E+02 -.890743867E+02 -.888798062E+02 -.886992787E+02 -.885327924E+02 -.883801602E+02 -.882410477E+02 -.881150000E+02 -.880014674E+02 -.878998280E+02 -.878094092E+02 -.877295045E+02 -.876593894E+02 -.875983333E+02 -.875456093E+02 -.875005021E+02 -.874623136E+02 -.874303670E+02 -.874040097E+02 -.873826149E+02 -.873655826E+02 -.873523405E+02 -.873423449E+02 -.873350812E+02 -.873300671E+02 -.873268558E+02 -.873250429E+02 -.873242775E+02 -.873242775E+02
 -.873985627E+02 -.873985627E+02 -.874033227E+02 -.874122320E+02 -.874249576E+02 -.874413776E+02 -.874615319E+02 -.874855853E+02 -.875137995E+02 -.875465123E+02 -.875841213E+02 -.876270712E+02 -.876758433E+02 -.877309463E+02 -.877929078E+02 -.878622659E+02 -.879395600E+02 -.880253216E+02 -.881200631E+02 -.882242662E+02 -.883383678E+02 -.884627456E+02 -.885977015E+02 -.887434439E+02 -.889000698E+02 -.890675462E+02 -.892456921E+02 -.894341626E+02 -.896324344E+02 -.898397957E+02 -.900553399E+02 -.902779647E+02 -.905063751E+02 -.907390922E+02 -.909744642E+02 -.912106798E+02 -.914457817E+02 -.916776793E+02 -.919041599E+02 -.921229011E+02 -.923314860E+02 -.925274252E+02 -.927081908E+02 -.928712652E+02 -.930142051E+02 -.931347211E+02 -.932307663E+02 -.933006279E+02 -.933430113E+02 -.933571096E+02 -.933426482E+02 -.932999003E+02 -.932296713E+02 -.931332540E+02 -.930123596E+02 -.928690329E+02 -.927055610E+02 -.925243848E+02 -.923280199E+02 -.921189922E+02 -.918997895E+02 -.916728280E+02 -.914404302E+02 -.912048095E+02 -.909680587E+02 -.907321378E+02 -.904988620E+02 -.902698874E+02 -.900466982E+02 -.898305945E+02 -.896226845E+02 -.894238805E+02 -.892349003E+02 -.890562728E+02 -.888883492E+02 -.887313159E+02 -.885852118E+02 -.884499455E+02 -.883253141E+02 -.882110210E+02 -.881066939E+02 -.880119002E+02 -.879261625E+02 -.878489714E+02 -.877797975E+02 -.877181009E+02 -.876633408E+02 -.876149827E+02 -.875725057E+02 -.875354086E+02 -.875032167E+02 -.874754884E+02 -.874518231E+02 -.874318709E+02 -.874153447E+02 -.874020367E+02 -.873918396E+02 -.873847760E+02 -.873810375E+02 -.873810375E+02
 -.874472275E+02 -.874472275E+02 -.874544928E+02 -.874677982E+02 -.874863250E+02 -.875095633E+02 -.875372392E+02 -.875692584E+02 -.876056640E+02 -.876466037E+02 -.876923043E+02 -.877430522E+02 -.877991766E+02 -.878610364E+02 -.879290083E+02 -.880034758E+02 -.880848190E+02 -.881734044E+02 -.882695741E+02 -.883736348E+02 -.884858467E+02 -.886064107E+02 -.887354560E+02 -.888730277E+02 -.890190730E+02 -.891734296E+02 -.893358142E+02 -.895058119E+02 -.896828691E+02 -.898662880E+02 -.900552242E+02 -.902486881E+02 -.904455488E+02 -.906445416E+02 -.908442775E+02 -.910432547E+02 -.912398714E+02 -.914324391E+02 -.916191975E+02 -.917983303E+02 -.919679847E+02 -.921262944E+02 -.922714090E+02 -.924015294E+02 -.925149500E+02 -.926101066E+02 -.926856265E+02 -.927403786E+02 -.927735183E+02 -.927845229E+02 -.927732154E+02 -.927397719E+02 -.926847140E+02 -.926088853E+02 -.925134159E+02 -.923996772E+02 -.922692324E+02 -.921237860E+02 -.919651363E+02 -.917951331E+02 -.916156423E+02 -.914285170E+02 -.912355742E+02 -.910385757E+02 -.908392120E+02 -.906390876E+02 -.904397076E+02 -.902424647E+02 -.900486280E+02 -.898593328E+02 -.896755737E+02 -.894982002E+02 -.893279153E+02 -.891652780E+02 -.890107083E+02 -.888644949E+02 -.887268055E+02 -.885976976E+02 -.884771312E+02 -.883649815E+02 -.882610514E+02 -.881650840E+02 -.880767744E+02 -.879957808E+02 -.879217347E+02 -.878542508E+02 -.877929360E+02 -.877373980E+02 -.876872544E+02 -.876421412E+02 -.876017230E+02 -.875657039E+02 -.875338413E+02 -.875059626E+02 -.874819861E+02 -.874619493E+02 -.874460441E+02 -.874346650E+02 -.874284716E+02 -.874284716E+02
 -.874865270E+02 -.874865270E+02 -.874957866E+02 -.875125730E+02 -.875356625E+02 -.875642193E+02 -.875977020E+02 -.876357940E+02 -.876783485E+02 -.877253471E+02 -.877768674E+02 -.878330572E+02 -.878941142E+02 -.879602694E+02 -.880317725E+02 -.881088803E+02 -.881918449E+02 -.882809037E+02 -.883762696E+02 -.884781205E+02 -.885865903E+02 -.887017585E+02 -.888236413E+02 -.889521813E+02 -.890872395E+02 -.892285861E+02 -.893758938E+02 -.895287320E+02 -.896865618E+02 -.898487348E+02 -.900144922E+02 -.901829672E+02 -.903531896E+02 -.905240923E+02 -.906945197E+02 -.908632377E+02 -.910289454E+02 -.911902878E+02 -.913458696E+02 -.914942712E+02 -.916340662E+02 -.917638411E+02 -.918822182E+02 -.919878814E+02 -.920796040E+02 -.921562784E+02 -.922169465E+02 -.922608280E+02 -.922873452E+02 -.922961433E+02 -.922871024E+02 -.922603420E+02 -.922162164E+02 -.921553029E+02 -.920783814E+02 -.919864097E+02 -.918804949E+02 -.917618638E+02 -.916318325E+02 -.914917788E+02 -.913431167E+02 -.911872738E+02 -.910256708E+02 -.908597048E+02 -.906907330E+02 -.905200589E+02 -.903489196E+02 -.901784742E+02 -.900097937E+02 -.898438524E+02 -.896815213E+02 -.895235639E+02 -.893706333E+02 -.892232730E+02 -.890819187E+02 -.889469023E+02 -.888184582E+02 -.886967301E+02 -.885817793E+02 -.884735932E+02 -.883720950E+02 -.882771525E+02 -.881885875E+02 -.881061850E+02 -.880297023E+02 -.879588775E+02 -.878934387E+02 -.878331132E+02 -.877776370E+02 -.877267655E+02 -.876802859E+02 -.876380319E+02 -.875999009E+02 -.875658770E+02 -.875360587E+02 -.875106964E+02 -.874902391E+02 -.874753973E+02 -.874672246E+02 -.874672246E+02
 -.875173793E+02 -.875173793E+02 -.875281778E+02 -.875476348E+02 -.875741985E+02 -.876067656E+02 -.876445741E+02 -.876871209E+02 -.877340995E+02 -.877853506E+02 -.878408248E+02 -.879005527E+02 -.879646211E+02 -.880331546E+02 -.881062993E+02 -.881842102E+02 -.882670389E+02 -.883549246E+02 -.884479834E+02 -.885463007E+02 -.886499225E+02 -.887588476E+02 -.888730201E+02 -.889923228E+02 -.891165709E+02 -.892455061E+02 -.893787924E+02 -.895160128E+02 -.896566668E+02 -.898001700E+02 -.899458555E+02 -.900929760E+02 -.902407085E+02 -.903881602E+02 -.905343755E+02 -.906783454E+02 -.908190170E+02 -.909553046E+02 -.910861020E+02 -.912102962E+02 -.913267815E+02 -.914344756E+02 -.915323369E+02 -.916193825E+02 -.916947078E+02 -.917575049E+02 -.918070824E+02 -.918428816E+02 -.918644922E+02 -.918716632E+02 -.918643100E+02 -.918425172E+02 -.918065360E+02 -.917567768E+02 -.916937985E+02 -.916182927E+02 -.915310676E+02 -.914330285E+02 -.913251588E+02 -.912085009E+02 -.910841383E+02 -.909531780E+02 -.908167347E+02 -.906759167E+02 -.905318119E+02 -.903854758E+02 -.902379205E+02 -.900901048E+02 -.899429250E+02 -.897972079E+02 -.896537047E+02 -.895130868E+02 -.893759426E+02 -.892427768E+02 -.891140111E+02 -.889899857E+02 -.888709629E+02 -.887571314E+02 -.886486119E+02 -.885454626E+02 -.884476865E+02 -.883552377E+02 -.882680292E+02 -.881859400E+02 -.881088230E+02 -.880365129E+02 -.879688350E+02 -.879056142E+02 -.878466851E+02 -.877919043E+02 -.877411639E+02 -.876944086E+02 -.876516567E+02 -.876130267E+02 -.875787710E+02 -.875493197E+02 -.875253370E+02 -.875077953E+02 -.874980710E+02 -.874980710E+02
 -.875407494E+02 -.875407494E+02 -.875526883E+02 -.875741099E+02 -.876032052E+02 -.876386589E+02 -.876795312E+02 -.877251683E+02 -.877751323E+02 -.878291480E+02 -.878870608E+02 -.879488043E+02 -.880143747E+02 -.880838098E+02 -.881571729E+02 -.882345388E+02 -.883159822E+02 -.884015678E+02 -.884913418E+02 -.885853242E+02 -.886835011E+02 -.887858194E+02 -.888921802E+02 -.890024342E+02 -.891163769E+02 -.892337453E+02 -.893542147E+02 -.894773971E+02 -.896028404E+02 -.897300285E+02 -.898583832E+02 -.899872668E+02 -.901159862E+02 -.902437981E+02 -.903699152E+02 -.904935139E+02 -.906137424E+02 -.907297301E+02 -.908405979E+02 -.909454683E+02 -.910434781E+02 -.911337899E+02 -.912156050E+02 -.912881770E+02 -.913508245E+02 -.914029442E+02 -.914440234E+02 -.914736506E+02 -.914915250E+02 -.914974631E+02 -.914914036E+02 -.914734084E+02 -.914436614E+02 -.914024641E+02 -.913502286E+02 -.912874685E+02 -.912147877E+02 -.911328685E+02 -.910424587E+02 -.909443580E+02 -.908394054E+02 -.907284658E+02 -.906124185E+02 -.904921449E+02 -.903685179E+02 -.902423921E+02 -.901145939E+02 -.899859137E+02 -.898570981E+02 -.897288439E+02 -.896017925E+02 -.894765259E+02 -.893535641E+02 -.892333631E+02 -.891163151E+02 -.890027483E+02 -.888929295E+02 -.887870664E+02 -.886853108E+02 -.885877634E+02 -.884944780E+02 -.884054672E+02 -.883207078E+02 -.882401470E+02 -.881637093E+02 -.880913037E+02 -.880228316E+02 -.879581961E+02 -.878973122E+02 -.878401200E+02 -.877865989E+02 -.877367869E+02 -.876908034E+02 -.876488793E+02 -.876113947E+02 -.875789276E+02 -.875523173E+02 -.875327465E+02 -.875218489E+02 -.875218489E+02
 -.875575980E+02 -.875575980E+02 -.875703335E+02 -.875931138E+02 -.876239364E+02 -.876613237E+02 -.877041987E+02 -.877517888E+02 -.878035520E+02 -.878591199E+02 -.879182534E+02 -.879808079E+02 -.880467068E+02 -.881159190E+02 -.881884428E+02 -.882642908E+02 -.883434796E+02 -.884260193E+02 -.885119058E+02 -.886011137E+02 -.886935905E+02 -.887892508E+02 -.888879722E+02 -.889895915E+02 -.890939010E+02 -.892006465E+02 -.893095253E+02 -.894201857E+02 -.895322262E+02 -.896451970E+02 -.897586014E+02 -.898718989E+02 -.899845082E+02 -.900958121E+02 -.902051628E+02 -.903118881E+02 -.904152982E+02 -.905146933E+02 -.906093714E+02 -.906986377E+02 -.907818126E+02 -.908582421E+02 -.909273066E+02 -.909884307E+02 -.910410929E+02 -.910848338E+02 -.911192654E+02 -.911440774E+02 -.911590440E+02 -.911640278E+02 -.911589832E+02 -.911439567E+02 -.911190866E+02 -.910845997E+02 -.910408073E+02 -.909880986E+02 -.909269340E+02 -.908578364E+02 -.907813826E+02 -.906981936E+02 -.906089255E+02 -.905142593E+02 -.904148924E+02 -.903115286E+02 -.902048704E+02 -.900956102E+02 -.899844231E+02 -.898719599E+02 -.897588409E+02 -.896456508E+02 -.895329335E+02 -.894211895E+02 -.893108721E+02 -.892023861E+02 -.890960872E+02 -.889922813E+02 -.888912256E+02 -.887931305E+02 -.886981611E+02 -.886064408E+02 -.885180546E+02 -.884330527E+02 -.883514559E+02 -.882732601E+02 -.881984422E+02 -.881269672E+02 -.880587953E+02 -.879938911E+02 -.879322340E+02 -.878738313E+02 -.878187337E+02 -.877670553E+02 -.877189984E+02 -.876748852E+02 -.876351985E+02 -.876006344E+02 -.875721698E+02 -.875511513E+02 -.875394095E+02 -.875394095E+02
 -.875688457E+02 -.875688457E+02 -.875820856E+02 -.876057117E+02 -.876375839E+02 -.876761075E+02 -.877201035E+02 -.877687099E+02 -.878213050E+02 -.878774480E+02 -.879368337E+02 -.879992564E+02 -.880645820E+02 -.881327261E+02 -.882036366E+02 -.882772794E+02 -.883536275E+02 -.884326516E+02 -.885143124E+02 -.885985542E+02 -.886853000E+02 -.887744465E+02 -.888658605E+02 -.889593762E+02 -.890547927E+02 -.891518721E+02 -.892503386E+02 -.893498783E+02 -.894501392E+02 -.895507326E+02 -.896512344E+02 -.897511881E+02 -.898501074E+02 -.899474806E+02 -.900427743E+02 -.901354394E+02 -.902249160E+02 -.903106395E+02 -.903920475E+02 -.904685858E+02 -.905397163E+02 -.906049234E+02 -.906637214E+02 -.907156619E+02 -.907603399E+02 -.907974007E+02 -.908265453E+02 -.908475360E+02 -.908601999E+02 -.908644323E+02 -.908601985E+02 -.908475344E+02 -.908265458E+02 -.907974070E+02 -.907603571E+02 -.907156962E+02 -.906637805E+02 -.906050165E+02 -.905398545E+02 -.904687816E+02 -.903923155E+02 -.903109963E+02 -.902253801E+02 -.901360320E+02 -.900435188E+02 -.899484030E+02 -.898512367E+02 -.897525560E+02 -.896528758E+02 -.895526854E+02 -.894524447E+02 -.893525809E+02 -.892534862E+02 -.891555157E+02 -.890589867E+02 -.889641777E+02 -.888713293E+02 -.887806444E+02 -.886922903E+02 -.886064002E+02 -.885230762E+02 -.884423923E+02 -.883643980E+02 -.882891231E+02 -.882165827E+02 -.881467831E+02 -.880797292E+02 -.880154331E+02 -.879539246E+02 -.878952644E+02 -.878395598E+02 -.877869858E+02 -.877378103E+02 -.876924274E+02 -.876514004E+02 -.876155158E+02 -.875858548E+02 -.875638853E+02 -.875515818E+02 -.875515818E+02
 -.875753498E+02 -.875753498E+02 -.875888490E+02 -.876128924E+02 -.876452513E+02 -.876842520E+02 -.877286454E+02 -.877775057E+02 -.878301529E+02 -.878860925E+02 -.879449693E+02 -.880065309E+02 -.880705997E+02 -.881370505E+02 -.882057932E+02 -.882767590E+02 -.883498893E+02 -.884251267E+02 -.885024080E+02 -.885816581E+02 -.886627857E+02 -.887456788E+02 -.888302019E+02 -.889161939E+02 -.890034656E+02 -.890917992E+02 -.891809471E+02 -.892706324E+02 -.893605489E+02 -.894503624E+02 -.895397123E+02 -.896282138E+02 -.897154608E+02 -.898010284E+02 -.898844776E+02 -.899653586E+02 -.900432157E+02 -.901175918E+02 -.901880340E+02 -.902540982E+02 -.903153551E+02 -.903713954E+02 -.904218350E+02 -.904663207E+02 -.905045347E+02 -.905361997E+02 -.905610826E+02 -.905789984E+02 -.905898130E+02 -.905934454E+02 -.905898689E+02 -.905791116E+02 -.905612559E+02 -.905364374E+02 -.905048426E+02 -.904667061E+02 -.904223068E+02 -.903719642E+02 -.903160333E+02 -.902549000E+02 -.901889756E+02 -.901186916E+02 -.900444940E+02 -.899668383E+02 -.898861839E+02 -.898029891E+02 -.897177062E+02 -.896307774E+02 -.895426300E+02 -.894536734E+02 -.893642953E+02 -.892748593E+02 -.891857027E+02 -.890971345E+02 -.890094346E+02 -.889228530E+02 -.888376096E+02 -.887538951E+02 -.886718715E+02 -.885916738E+02 -.885134118E+02 -.884371731E+02 -.883630257E+02 -.882910222E+02 -.882212044E+02 -.881536089E+02 -.880882739E+02 -.880252476E+02 -.879645984E+02 -.879064284E+02 -.878508890E+02 -.877982021E+02 -.877486863E+02 -.877027905E+02 -.876611379E+02 -.876245811E+02 -.875942759E+02 -.875717744E+02 -.875591483E+02 -.875591483E+02
 -.875778909E+02 -.875778909E+02 -.875914469E+02 -.876155547E+02 -.876479381E+02 -.876868784E+02 -.877310828E+02 -.877795842E+02 -.878316629E+02 -.878867866E+02 -.879445641E+02 -.880047090E+02 -.880670113E+02 -.881313159E+02 -.881975048E+02 -.882654839E+02 -.883351722E+02 -.884064930E+02 -.884793675E+02 -.885537091E+02 -.886294188E+02 -.887063825E+02 -.887844676E+02 -.888635215E+02 -.889433696E+02 -.890238152E+02 -.891046383E+02 -.891855963E+02 -.892664242E+02 -.893468359E+02 -.894265253E+02 -.895051686E+02 -.895824261E+02 -.896579453E+02 -.897313639E+02 -.898023126E+02 -.898704192E+02 -.899353126E+02 -.899966260E+02 -.900540018E+02 -.901070954E+02 -.901555797E+02 -.901991486E+02 -.902375215E+02 -.902704470E+02 -.902977057E+02 -.903191143E+02 -.903345273E+02 -.903438393E+02 -.903469870E+02 -.903439495E+02 -.903347493E+02 -.903194513E+02 -.902981623E+02 -.902710295E+02 -.902382380E+02 -.902000087E+02 -.901565948E+02 -.901082790E+02 -.900553689E+02 -.899981939E+02 -.899371007E+02 -.898724490E+02 -.898046078E+02 -.897339507E+02 -.896608525E+02 -.895856847E+02 -.895088124E+02 -.894305910E+02 -.893513628E+02 -.892714544E+02 -.891911745E+02 -.891108123E+02 -.890306351E+02 -.889508881E+02 -.888717933E+02 -.887935493E+02 -.887163314E+02 -.886402927E+02 -.885655645E+02 -.884922587E+02 -.884204691E+02 -.883502749E+02 -.882817434E+02 -.882149349E+02 -.881499073E+02 -.880867232E+02 -.880254574E+02 -.879662077E+02 -.879091071E+02 -.878543403E+02 -.878021646E+02 -.877529357E+02 -.877071424E+02 -.876654496E+02 -.876287554E+02 -.875982636E+02 -.875755790E+02 -.875628301E+02 -.875628301E+02
 -.875771670E+02 -.875771670E+02 -.875906148E+02 -.876145002E+02 -.876465345E+02 -.876849817E+02 -.877285286E+02 -.877761854E+02 -.878272085E+02 -.878810418E+02 -.879372696E+02 -.879955820E+02 -.880557464E+02 -.881175861E+02 -.881809637E+02 -.882457673E+02 -.883119005E+02 -.883792740E+02 -.884477994E+02 -.885173838E+02 -.885879258E+02 -.886593129E+02 -.887314185E+02 -.888041004E+02 -.888772000E+02 -.889505408E+02 -.890239289E+02 -.890971528E+02 -.891699839E+02 -.892421777E+02 -.893134746E+02 -.893836019E+02 -.894522758E+02 -.895192030E+02 -.895840838E+02 -.896466143E+02 -.897064897E+02 -.897634070E+02 -.898170683E+02 -.898671840E+02 -.899134760E+02 -.899556811E+02 -.899935539E+02 -.900268699E+02 -.900554284E+02 -.900790549E+02 -.900976035E+02 -.901109589E+02 -.901190376E+02 -.901217895E+02 -.901191985E+02 -.901112823E+02 -.900980928E+02 -.900797150E+02 -.900562659E+02 -.900278931E+02 -.899947730E+02 -.899571080E+02 -.899151245E+02 -.898690698E+02 -.898192092E+02 -.897658228E+02 -.897092024E+02 -.896496480E+02 -.895874649E+02 -.895229604E+02 -.894564406E+02 -.893882080E+02 -.893185581E+02 -.892477774E+02 -.891761412E+02 -.891039116E+02 -.890313354E+02 -.889586436E+02 -.888860498E+02 -.888137497E+02 -.887419209E+02 -.886707227E+02 -.886002970E+02 -.885307688E+02 -.884622477E+02 -.883948294E+02 -.883285988E+02 -.882636323E+02 -.882000021E+02 -.881377811E+02 -.880770489E+02 -.880178998E+02 -.879604526E+02 -.879048633E+02 -.878513406E+02 -.878001667E+02 -.877517236E+02 -.877065265E+02 -.876652672E+02 -.876288707E+02 -.875985669E+02 -.875759856E+02 -.875632784E+02 -.875632784E+02
 -.875737926E+02 -.875737926E+02 -.875869996E+02 -.876104332E+02 -.876418210E+02 -.876794325E+02 -.877219533E+02 -.877683867E+02 -.878179788E+02 -.878701604E+02 -.879245019E+02 -.879806783E+02 -.880384423E+02 -.880976029E+02 -.881580094E+02 -.882195382E+02 -.882820831E+02 -.883455469E+02 -.884098360E+02 -.884748551E+02 -.885405037E+02 -.886066732E+02 -.886732446E+02 -.887400873E+02 -.888070579E+02 -.888739996E+02 -.889407419E+02 -.890071010E+02 -.890728800E+02 -.891378702E+02 -.892018514E+02 -.892645941E+02 -.893258602E+02 -.893854057E+02 -.894429819E+02 -.894983380E+02 -.895512235E+02 -.896013901E+02 -.896485947E+02 -.896926017E+02 -.897331855E+02 -.897701333E+02 -.898032469E+02 -.898323457E+02 -.898572683E+02 -.898778750E+02 -.898940488E+02 -.899056976E+02 -.899127548E+02 -.899151805E+02 -.899129620E+02 -.899061137E+02 -.898946771E+02 -.898787206E+02 -.898583380E+02 -.898336479E+02 -.898047920E+02 -.897719333E+02 -.897352544E+02 -.896949552E+02 -.896512508E+02 -.896043685E+02 -.895545462E+02 -.895020290E+02 -.894470673E+02 -.893899140E+02 -.893308221E+02 -.892700425E+02 -.892078218E+02 -.891444002E+02 -.890800097E+02 -.890148725E+02 -.889491997E+02 -.888831902E+02 -.888170293E+02 -.887508891E+02 -.886849271E+02 -.886192871E+02 -.885540989E+02 -.884894795E+02 -.884255340E+02 -.883623570E+02 -.883000353E+02 -.882386501E+02 -.881782811E+02 -.881190108E+02 -.880609307E+02 -.880041484E+02 -.879487976E+02 -.878950499E+02 -.878431305E+02 -.877933384E+02 -.877460719E+02 -.877018618E+02 -.876614137E+02 -.876256640E+02 -.875958502E+02 -.875736042E+02 -.875610725E+02 -.875610725E+02
 -.875683011E+02 -.875683011E+02 -.875811627E+02 -.876039645E+02 -.876344728E+02 -.876709824E+02 -.877121926E+02 -.877571132E+02 -.878049907E+02 -.878552526E+02 -.879074631E+02 -.879612897E+02 -.880164764E+02 -.880728239E+02 -.881301733E+02 -.881883939E+02 -.882473735E+02 -.883070113E+02 -.883672113E+02 -.884278785E+02 -.884889151E+02 -.885502181E+02 -.886116769E+02 -.886731723E+02 -.887345756E+02 -.887957478E+02 -.888565394E+02 -.889167910E+02 -.889763333E+02 -.890349878E+02 -.890925678E+02 -.891488796E+02 -.892037235E+02 -.892568957E+02 -.893081894E+02 -.893573971E+02 -.894043118E+02 -.894487297E+02 -.894904514E+02 -.895292842E+02 -.895650445E+02 -.895975590E+02 -.896266671E+02 -.896522224E+02 -.896740946E+02 -.896921707E+02 -.897063568E+02 -.897165785E+02 -.897227825E+02 -.897249368E+02 -.897230312E+02 -.897170776E+02 -.897071096E+02 -.896931823E+02 -.896753717E+02 -.896537735E+02 -.896285024E+02 -.895996905E+02 -.895674860E+02 -.895320513E+02 -.894935616E+02 -.894522026E+02 -.894081688E+02 -.893616616E+02 -.893128871E+02 -.892620540E+02 -.892093723E+02 -.891550506E+02 -.890992952E+02 -.890423075E+02 -.889842837E+02 -.889254122E+02 -.888658734E+02 -.888058384E+02 -.887454680E+02 -.886849128E+02 -.886243121E+02 -.885637948E+02 -.885034788E+02 -.884434724E+02 -.883838747E+02 -.883247774E+02 -.882662667E+02 -.882084257E+02 -.881513380E+02 -.880950922E+02 -.880397871E+02 -.879855390E+02 -.879324912E+02 -.878808256E+02 -.878307774E+02 -.877826554E+02 -.877368662E+02 -.876939469E+02 -.876546062E+02 -.876197789E+02 -.875906948E+02 -.875689691E+02 -.875567197E+02 -.875567197E+02
 -.875611498E+02 -.875611498E+02 -.875735856E+02 -.875956167E+02 -.876250676E+02 -.876602726E+02 -.876999580E+02 -.877431502E+02 -.877891052E+02 -.878372548E+02 -.878871637E+02 -.879384975E+02 -.879909971E+02 -.880444590E+02 -.880987203E+02 -.881536469E+02 -.882091240E+02 -.882650491E+02 -.883213266E+02 -.883778636E+02 -.884345662E+02 -.884913377E+02 -.885480759E+02 -.886046729E+02 -.886610133E+02 -.887169742E+02 -.887724249E+02 -.888272271E+02 -.888812349E+02 -.889342958E+02 -.889862513E+02 -.890369376E+02 -.890861867E+02 -.891338281E+02 -.891796893E+02 -.892235979E+02 -.892653826E+02 -.893048750E+02 -.893419111E+02 -.893763329E+02 -.894079897E+02 -.894367401E+02 -.894624531E+02 -.894850096E+02 -.895043035E+02 -.895202434E+02 -.895327529E+02 -.895417720E+02 -.895472575E+02 -.895491838E+02 -.895475426E+02 -.895423438E+02 -.895336147E+02 -.895214001E+02 -.895057618E+02 -.894867777E+02 -.894645411E+02 -.894391596E+02 -.894107541E+02 -.893794574E+02 -.893454127E+02 -.893087726E+02 -.892696969E+02 -.892283515E+02 -.891849068E+02 -.891395358E+02 -.890924132E+02 -.890437130E+02 -.889936081E+02 -.889422682E+02 -.888898588E+02 -.888365404E+02 -.887824670E+02 -.887277859E+02 -.886726365E+02 -.886171504E+02 -.885614506E+02 -.885056519E+02 -.884498612E+02 -.883941778E+02 -.883386942E+02 -.882834981E+02 -.882286733E+02 -.881743029E+02 -.881204720E+02 -.880672719E+02 -.880148057E+02 -.879631949E+02 -.879125883E+02 -.878631731E+02 -.878151899E+02 -.877689511E+02 -.877248652E+02 -.876834678E+02 -.876454622E+02 -.876117709E+02 -.875836032E+02 -.875625424E+02 -.875506592E+02 -.875506592E+02
 -.875527265E+02 -.875527265E+02 -.875646757E+02 -.875858325E+02 -.876140933E+02 -.876478445E+02 -.876858487E+02 -.877271574E+02 -.877710436E+02 -.878169492E+02 -.878644449E+02 -.879131990E+02 -.879629533E+02 -.880135039E+02 -.880646872E+02 -.881163680E+02 -.881684314E+02 -.882207757E+02 -.882733068E+02 -.883259350E+02 -.883785714E+02 -.884311254E+02 -.884835035E+02 -.885356080E+02 -.885873358E+02 -.886385784E+02 -.886892213E+02 -.887391446E+02 -.887882226E+02 -.888363247E+02 -.888833159E+02 -.889290576E+02 -.889734082E+02 -.890162244E+02 -.890573620E+02 -.890966773E+02 -.891340279E+02 -.891692744E+02 -.892022811E+02 -.892329178E+02 -.892610607E+02 -.892865935E+02 -.893094089E+02 -.893294095E+02 -.893465088E+02 -.893606319E+02 -.893717169E+02 -.893797148E+02 -.893845906E+02 -.893863234E+02 -.893849067E+02 -.893803487E+02 -.893726717E+02 -.893619124E+02 -.893481213E+02 -.893313620E+02 -.893117110E+02 -.892892564E+02 -.892640974E+02 -.892363429E+02 -.892061108E+02 -.891735266E+02 -.891387226E+02 -.891018358E+02 -.890630077E+02 -.890223823E+02 -.889801051E+02 -.889363222E+02 -.888911785E+02 -.888448172E+02 -.887973788E+02 -.887489997E+02 -.886998118E+02 -.886499419E+02 -.885995109E+02 -.885486337E+02 -.884974189E+02 -.884459685E+02 -.883943790E+02 -.883427409E+02 -.882911403E+02 -.882396597E+02 -.881883800E+02 -.881373825E+02 -.880867520E+02 -.880365806E+02 -.879869731E+02 -.879380531E+02 -.878899717E+02 -.878429180E+02 -.877971335E+02 -.877529297E+02 -.877107117E+02 -.876710075E+02 -.876345074E+02 -.876021134E+02 -.875750042E+02 -.875547190E+02 -.875432665E+02 -.875432665E+02
 -.875433563E+02 -.875433563E+02 -.875547749E+02 -.875749824E+02 -.876019582E+02 -.876341496E+02 -.876703636E+02 -.877096834E+02 -.877514040E+02 -.877949826E+02 -.878400001E+02 -.878861313E+02 -.879331220E+02 -.879807708E+02 -.880289156E+02 -.880774227E+02 -.881261787E+02 -.881750837E+02 -.882240468E+02 -.882729820E+02 -.883218055E+02 -.883704333E+02 -.884187799E+02 -.884667570E+02 -.885142726E+02 -.885612308E+02 -.886075314E+02 -.886530702E+02 -.886977388E+02 -.887414252E+02 -.887840142E+02 -.888253881E+02 -.888654272E+02 -.889040107E+02 -.889410178E+02 -.889763282E+02 -.890098232E+02 -.890413867E+02 -.890709063E+02 -.890982741E+02 -.891233878E+02 -.891461516E+02 -.891664771E+02 -.891842843E+02 -.891995020E+02 -.892120691E+02 -.892219347E+02 -.892290589E+02 -.892334130E+02 -.892349800E+02 -.892337548E+02 -.892297441E+02 -.892229663E+02 -.892134516E+02 -.892012415E+02 -.891863883E+02 -.891689548E+02 -.891490137E+02 -.891266465E+02 -.891019433E+02 -.890750013E+02 -.890459245E+02 -.890148225E+02 -.889818092E+02 -.889470024E+02 -.889105224E+02 -.888724910E+02 -.888330307E+02 -.887922639E+02 -.887503116E+02 -.887072931E+02 -.886633248E+02 -.886185198E+02 -.885729874E+02 -.885268326E+02 -.884801557E+02 -.884330523E+02 -.883856135E+02 -.883379257E+02 -.882900715E+02 -.882421303E+02 -.881941795E+02 -.881462961E+02 -.880985588E+02 -.880510508E+02 -.880038635E+02 -.879571013E+02 -.879108877E+02 -.878653736E+02 -.878207470E+02 -.877772471E+02 -.877351808E+02 -.876949452E+02 -.876570561E+02 -.876221848E+02 -.875912062E+02 -.875652604E+02 -.875458331E+02 -.875348593E+02 -.875348593E+02
 -.875333087E+02 -.875333087E+02 -.875441662E+02 -.875633731E+02 -.875889997E+02 -.876195611E+02 -.876539142E+02 -.876911790E+02 -.877306769E+02 -.877718842E+02 -.878143951E+02 -.878578940E+02 -.879021329E+02 -.879469153E+02 -.879920825E+02 -.880375039E+02 -.880830688E+02 -.881286804E+02 -.881742514E+02 -.882197001E+02 -.882649480E+02 -.883099175E+02 -.883545303E+02 -.883987070E+02 -.884423653E+02 -.884854206E+02 -.885277851E+02 -.885693679E+02 -.886100754E+02 -.886498113E+02 -.886884771E+02 -.887259725E+02 -.887621962E+02 -.887970460E+02 -.888304202E+02 -.888622179E+02 -.888923395E+02 -.889206884E+02 -.889471707E+02 -.889716969E+02 -.889941819E+02 -.890145466E+02 -.890327177E+02 -.890486293E+02 -.890622226E+02 -.890734473E+02 -.890822615E+02 -.890886325E+02 -.890925367E+02 -.890939602E+02 -.890928989E+02 -.890893583E+02 -.890833538E+02 -.890749104E+02 -.890640621E+02 -.890508524E+02 -.890353330E+02 -.890175641E+02 -.889976132E+02 -.889755548E+02 -.889514698E+02 -.889254445E+02 -.888975701E+02 -.888679417E+02 -.888366577E+02 -.888038189E+02 -.887695277E+02 -.887338873E+02 -.886970012E+02 -.886589720E+02 -.886199012E+02 -.885798884E+02 -.885390309E+02 -.884974229E+02 -.884551557E+02 -.884123171E+02 -.883689914E+02 -.883252594E+02 -.882811990E+02 -.882368850E+02 -.881923907E+02 -.881477880E+02 -.881031500E+02 -.880585519E+02 -.880140745E+02 -.879698071E+02 -.879258525E+02 -.878823324E+02 -.878393953E+02 -.877972261E+02 -.877560587E+02 -.877161926E+02 -.876780136E+02 -.876420211E+02 -.876088633E+02 -.875793826E+02 -.875546746E+02 -.875361638E+02 -.875257033E+02 -.875257033E+02
 -.875228043E+02 -.875228043E+02 -.875330813E+02 -.875512554E+02 -.875754935E+02 -.876043831E+02 -.876368355E+02 -.876720108E+02 -.877092604E+02 -.877480822E+02 -.877880865E+02 -.878289690E+02 -.878704905E+02 -.879124607E+02 -.879547260E+02 -.879971597E+02 -.880396550E+02 -.880821189E+02 -.881244682E+02 -.881666258E+02 -.882085183E+02 -.882500742E+02 -.882912223E+02 -.883318907E+02 -.883720061E+02 -.884114936E+02 -.884502760E+02 -.884882742E+02 -.885254071E+02 -.885615915E+02 -.885967432E+02 -.886307763E+02 -.886636048E+02 -.886951420E+02 -.887253021E+02 -.887539998E+02 -.887811518E+02 -.888066768E+02 -.888304965E+02 -.888525361E+02 -.888727247E+02 -.888909965E+02 -.889072907E+02 -.889215525E+02 -.889337334E+02 -.889437916E+02 -.889516926E+02 -.889574092E+02 -.889609222E+02 -.889622201E+02 -.889612995E+02 -.889581652E+02 -.889528299E+02 -.889453143E+02 -.889356467E+02 -.889238632E+02 -.889100067E+02 -.888941272E+02 -.888762808E+02 -.888565295E+02 -.888349408E+02 -.888115866E+02 -.887865432E+02 -.887598902E+02 -.887317103E+02 -.887020881E+02 -.886711100E+02 -.886388634E+02 -.886054357E+02 -.885709145E+02 -.885353864E+02 -.884989367E+02 -.884616491E+02 -.884236054E+02 -.883848849E+02 -.883455646E+02 -.883057187E+02 -.882654193E+02 -.882247362E+02 -.881837374E+02 -.881424899E+02 -.881010609E+02 -.880595188E+02 -.880179353E+02 -.879763880E+02 -.879349634E+02 -.878937613E+02 -.878529005E+02 -.878125256E+02 -.877728163E+02 -.877339996E+02 -.876963650E+02 -.876602844E+02 -.876262380E+02 -.875948472E+02 -.875669181E+02 -.875434969E+02 -.875259422E+02 -.875160186E+02 -.875160186E+02
 -.875120218E+02 -.875120218E+02 -.875217079E+02 -.875388323E+02 -.875616622E+02 -.875888609E+02 -.876193969E+02 -.876524732E+02 -.876874731E+02 -.877239185E+02 -.877614374E+02 -.877997390E+02 -.878385938E+02 -.878778191E+02 -.879172674E+02 -.879568171E+02 -.879963658E+02 -.880358249E+02 -.880751154E+02 -.881141650E+02 -.881529054E+02 -.881912708E+02 -.882291962E+02 -.882666170E+02 -.883034675E+02 -.883396814E+02 -.883751908E+02 -.884099266E+02 -.884438183E+02 -.884767942E+02 -.885087815E+02 -.885397070E+02 -.885694971E+02 -.885980782E+02 -.886253773E+02 -.886513226E+02 -.886758437E+02 -.886988722E+02 -.887203424E+02 -.887401915E+02 -.887583603E+02 -.887747938E+02 -.887894413E+02 -.888022572E+02 -.888132011E+02 -.888222382E+02 -.888293400E+02 -.888344839E+02 -.888376539E+02 -.888388407E+02 -.888380414E+02 -.888352600E+02 -.888305073E+02 -.888238004E+02 -.888151631E+02 -.888046252E+02 -.887922226E+02 -.887779971E+02 -.887619954E+02 -.887442695E+02 -.887248757E+02 -.887038743E+02 -.886813293E+02 -.886573077E+02 -.886318790E+02 -.886051148E+02 -.885770881E+02 -.885478730E+02 -.885175439E+02 -.884861755E+02 -.884538419E+02 -.884206166E+02 -.883865718E+02 -.883517783E+02 -.883163054E+02 -.882802206E+02 -.882435895E+02 -.882064763E+02 -.881689435E+02 -.881310530E+02 -.880928661E+02 -.880544449E+02 -.880158536E+02 -.879771599E+02 -.879384378E+02 -.878997704E+02 -.878612538E+02 -.878230028E+02 -.877851568E+02 -.877478893E+02 -.877114184E+02 -.876760220E+02 -.876420562E+02 -.876099795E+02 -.875803842E+02 -.875540371E+02 -.875319319E+02 -.875153571E+02 -.875059848E+02 -.875059848E+02
 -.875011036E+02 -.875011036E+02 -.875101952E+02 -.875262651E+02 -.875476827E+02 -.875731892E+02 -.876018120E+02 -.876327986E+02 -.876655662E+02 -.876996619E+02 -.877347329E+02 -.877705026E+02 -.878067528E+02 -.878433093E+02 -.878800314E+02 -.879168031E+02 -.879535270E+02 -.879901191E+02 -.880265051E+02 -.880626171E+02 -.880983921E+02 -.881337693E+02 -.881686898E+02 -.882030951E+02 -.882369266E+02 -.882701254E+02 -.883026317E+02 -.883343850E+02 -.883653238E+02 -.883953860E+02 -.884245089E+02 -.884526296E+02 -.884796849E+02 -.885056123E+02 -.885303495E+02 -.885538356E+02 -.885760110E+02 -.885968179E+02 -.886162010E+02 -.886341075E+02 -.886504877E+02 -.886652953E+02 -.886784879E+02 -.886900274E+02 -.886998800E+02 -.887080168E+02 -.887144139E+02 -.887190525E+02 -.887219194E+02 -.887230067E+02 -.887223122E+02 -.887198393E+02 -.887155969E+02 -.887095994E+02 -.887018668E+02 -.886924239E+02 -.886813010E+02 -.886685328E+02 -.886541586E+02 -.886382221E+02 -.886207705E+02 -.886018546E+02 -.885815282E+02 -.885598479E+02 -.885368725E+02 -.885126625E+02 -.884872800E+02 -.884607880E+02 -.884332500E+02 -.884047299E+02 -.883752915E+02 -.883449978E+02 -.883139116E+02 -.882820944E+02 -.882496066E+02 -.882165077E+02 -.881828557E+02 -.881487077E+02 -.881141200E+02 -.880791485E+02 -.880438495E+02 -.880082802E+02 -.879725004E+02 -.879365740E+02 -.879005710E+02 -.878645706E+02 -.878286647E+02 -.877929632E+02 -.877575997E+02 -.877227400E+02 -.876885926E+02 -.876554224E+02 -.876235679E+02 -.875934645E+02 -.875656735E+02 -.875409204E+02 -.875201441E+02 -.875045609E+02 -.874957471E+02 -.874957471E+02
 -.874901615E+02 -.874901615E+02 -.874986605E+02 -.875136803E+02 -.875336935E+02 -.875575199E+02 -.875842470E+02 -.876131679E+02 -.876437343E+02 -.876755198E+02 -.877081916E+02 -.877414884E+02 -.877752038E+02 -.878091726E+02 -.878432617E+02 -.878773612E+02 -.879113789E+02 -.879452358E+02 -.879788620E+02 -.880121945E+02 -.880451748E+02 -.880777472E+02 -.881098581E+02 -.881414547E+02 -.881724847E+02 -.882028956E+02 -.882326346E+02 -.882616486E+02 -.882898841E+02 -.883172869E+02 -.883438030E+02 -.883693779E+02 -.883939576E+02 -.884174884E+02 -.884399173E+02 -.884611923E+02 -.884812628E+02 -.885000799E+02 -.885175968E+02 -.885337687E+02 -.885485538E+02 -.885619133E+02 -.885738114E+02 -.885842161E+02 -.885930991E+02 -.886004361E+02 -.886062071E+02 -.886103965E+02 -.886129931E+02 -.886139905E+02 -.886133868E+02 -.886111849E+02 -.886073923E+02 -.886020211E+02 -.885950881E+02 -.885866142E+02 -.885766248E+02 -.885651491E+02 -.885522203E+02 -.885378750E+02 -.885221530E+02 -.885050974E+02 -.884867536E+02 -.884671694E+02 -.884463948E+02 -.884244812E+02 -.884014815E+02 -.883774493E+02 -.883524393E+02 -.883265061E+02 -.882997045E+02 -.882720894E+02 -.882437149E+02 -.882146348E+02 -.881849019E+02 -.881545685E+02 -.881236861E+02 -.880923056E+02 -.880604775E+02 -.880282526E+02 -.879956822E+02 -.879628190E+02 -.879297188E+02 -.878964411E+02 -.878630520E+02 -.878296265E+02 -.877962519E+02 -.877630327E+02 -.877300958E+02 -.876975989E+02 -.876657398E+02 -.876347693E+02 -.876050076E+02 -.875768657E+02 -.875508726E+02 -.875277112E+02 -.875082644E+02 -.874936744E+02 -.874854208E+02 -.874854208E+02
 -.874792811E+02 -.874792811E+02 -.874871935E+02 -.875011746E+02 -.875198002E+02 -.875419689E+02 -.875668283E+02 -.875937178E+02 -.876221243E+02 -.876516483E+02 -.876819775E+02 -.877128665E+02 -.877441211E+02 -.877755860E+02 -.878071356E+02 -.878386666E+02 -.878700923E+02 -.879013386E+02 -.879323403E+02 -.879630388E+02 -.879933802E+02 -.880233135E+02 -.880527900E+02 -.880817620E+02 -.881101827E+02 -.881380054E+02 -.881651834E+02 -.881916701E+02 -.882174184E+02 -.882423814E+02 -.882665121E+02 -.882897636E+02 -.883120891E+02 -.883334427E+02 -.883537788E+02 -.883730533E+02 -.883912228E+02 -.884082458E+02 -.884240825E+02 -.884386951E+02 -.884520481E+02 -.884641087E+02 -.884748468E+02 -.884842352E+02 -.884922503E+02 -.884988715E+02 -.885040821E+02 -.885078689E+02 -.885102226E+02 -.885111378E+02 -.885106130E+02 -.885086505E+02 -.885052568E+02 -.885004422E+02 -.884942206E+02 -.884866098E+02 -.884776312E+02 -.884673095E+02 -.884556726E+02 -.884427515E+02 -.884285800E+02 -.884131945E+02 -.883966335E+02 -.883789377E+02 -.883601495E+02 -.883403128E+02 -.883194728E+02 -.882976755E+02 -.882749677E+02 -.882513964E+02 -.882270091E+02 -.882018532E+02 -.881759757E+02 -.881494236E+02 -.881222434E+02 -.880944810E+02 -.880661822E+02 -.880373923E+02 -.880081569E+02 -.879785218E+02 -.879485338E+02 -.879182415E+02 -.878876963E+02 -.878569539E+02 -.878260763E+02 -.877951340E+02 -.877642093E+02 -.877334010E+02 -.877028290E+02 -.876726421E+02 -.876430268E+02 -.876142194E+02 -.875865208E+02 -.875603169E+02 -.875361038E+02 -.875145210E+02 -.874963945E+02 -.874827921E+02 -.874750960E+02 -.874750960E+02
 -.874685266E+02 -.874685266E+02 -.874758613E+02 -.874888203E+02 -.875060814E+02 -.875266218E+02 -.875496493E+02 -.875745491E+02 -.876008437E+02 -.876281607E+02 -.876562088E+02 -.876847586E+02 -.877136286E+02 -.877426735E+02 -.877717757E+02 -.878008384E+02 -.878297807E+02 -.878585334E+02 -.878870360E+02 -.879152342E+02 -.879430785E+02 -.879705222E+02 -.879975212E+02 -.880240324E+02 -.880500139E+02 -.880754240E+02 -.881002216E+02 -.881243654E+02 -.881478143E+02 -.881705273E+02 -.881924636E+02 -.882135823E+02 -.882338434E+02 -.882532071E+02 -.882716343E+02 -.882890872E+02 -.883055287E+02 -.883209234E+02 -.883352374E+02 -.883484386E+02 -.883604968E+02 -.883713841E+02 -.883810751E+02 -.883895469E+02 -.883967793E+02 -.884027552E+02 -.884074603E+02 -.884108835E+02 -.884130171E+02 -.884138564E+02 -.884134002E+02 -.884116506E+02 -.884086130E+02 -.884042961E+02 -.883987117E+02 -.883918748E+02 -.883838037E+02 -.883745191E+02 -.883640447E+02 -.883524069E+02 -.883396343E+02 -.883257578E+02 -.883108103E+02 -.882948263E+02 -.882778421E+02 -.882598953E+02 -.882410245E+02 -.882212693E+02 -.882006698E+02 -.881792668E+02 -.881571012E+02 -.881342142E+02 -.881106468E+02 -.880864401E+02 -.880616350E+02 -.880362719E+02 -.880103916E+02 -.879840345E+02 -.879572415E+02 -.879300540E+02 -.879025147E+02 -.878746682E+02 -.878465618E+02 -.878182475E+02 -.877897827E+02 -.877612336E+02 -.877326775E+02 -.877042070E+02 -.876759346E+02 -.876480001E+02 -.876205782E+02 -.875938899E+02 -.875682169E+02 -.875439192E+02 -.875214597E+02 -.875014342E+02 -.874846118E+02 -.874719858E+02 -.874648412E+02 -.874648412E+02
 -.874579437E+02 -.874579437E+02 -.874647119E+02 -.874766688E+02 -.874925931E+02 -.875115396E+02 -.875327755E+02 -.875557322E+02 -.875799671E+02 -.876051351E+02 -.876309659E+02 -.876572465E+02 -.876838082E+02 -.877105157E+02 -.877372595E+02 -.877639498E+02 -.877905111E+02 -.878168794E+02 -.878429986E+02 -.878688188E+02 -.878942945E+02 -.879193833E+02 -.879440450E+02 -.879682409E+02 -.879919335E+02 -.880150856E+02 -.880376608E+02 -.880596227E+02 -.880809352E+02 -.881015625E+02 -.881214690E+02 -.881406193E+02 -.881589786E+02 -.881765126E+02 -.881931879E+02 -.882089716E+02 -.882238322E+02 -.882377394E+02 -.882506641E+02 -.882625789E+02 -.882734582E+02 -.882832784E+02 -.882920176E+02 -.882996566E+02 -.883061782E+02 -.883115678E+02 -.883158135E+02 -.883189058E+02 -.883208382E+02 -.883216068E+02 -.883212106E+02 -.883196513E+02 -.883169335E+02 -.883130646E+02 -.883080548E+02 -.883019167E+02 -.882946656E+02 -.882863194E+02 -.882768982E+02 -.882664243E+02 -.882549222E+02 -.882424181E+02 -.882289402E+02 -.882145179E+02 -.881991823E+02 -.881829655E+02 -.881659009E+02 -.881480223E+02 -.881293644E+02 -.881099625E+02 -.880898522E+02 -.880690690E+02 -.880476490E+02 -.880256281E+02 -.880030421E+02 -.879799269E+02 -.879563187E+02 -.879322534E+02 -.879077679E+02 -.878828996E+02 -.878576872E+02 -.878321714E+02 -.878063960E+02 -.877804087E+02 -.877542631E+02 -.877280206E+02 -.877017532E+02 -.876755473E+02 -.876495081E+02 -.876237657E+02 -.875984829E+02 -.875738655E+02 -.875501751E+02 -.875277462E+02 -.875070081E+02 -.874885131E+02 -.874729734E+02 -.874613085E+02 -.874547072E+02 -.874547072E+02
 -.874475635E+02 -.874475635E+02 -.874537774E+02 -.874647545E+02 -.874793725E+02 -.874967624E+02 -.875162503E+02 -.875373127E+02 -.875595422E+02 -.875826207E+02 -.876062987E+02 -.876303797E+02 -.876547077E+02 -.876791577E+02 -.877036284E+02 -.877280366E+02 -.877523128E+02 -.877763978E+02 -.878002399E+02 -.878237935E+02 -.878470169E+02 -.878698716E+02 -.878923213E+02 -.879143312E+02 -.879358676E+02 -.879568976E+02 -.879773887E+02 -.879973090E+02 -.880166268E+02 -.880353106E+02 -.880533295E+02 -.880706526E+02 -.880872499E+02 -.881030916E+02 -.881181489E+02 -.881323936E+02 -.881457986E+02 -.881583377E+02 -.881699863E+02 -.881807209E+02 -.881905195E+02 -.881993620E+02 -.882072300E+02 -.882141068E+02 -.882199780E+02 -.882248312E+02 -.882286562E+02 -.882314451E+02 -.882331922E+02 -.882338943E+02 -.882335505E+02 -.882321624E+02 -.882297338E+02 -.882262711E+02 -.882217828E+02 -.882162797E+02 -.882097750E+02 -.882022836E+02 -.881938229E+02 -.881844118E+02 -.881740712E+02 -.881628235E+02 -.881506927E+02 -.881377041E+02 -.881238844E+02 -.881092611E+02 -.880938628E+02 -.880777189E+02 -.880608592E+02 -.880433144E+02 -.880251151E+02 -.880062927E+02 -.879868783E+02 -.879669034E+02 -.879463998E+02 -.879253990E+02 -.879039331E+02 -.878820343E+02 -.878597355E+02 -.878370705E+02 -.878140743E+02 -.877907842E+02 -.877672401E+02 -.877434859E+02 -.877195711E+02 -.876955525E+02 -.876714968E+02 -.876474840E+02 -.876236117E+02 -.876000005E+02 -.875768009E+02 -.875542035E+02 -.875324497E+02 -.875118486E+02 -.874927959E+02 -.874758008E+02 -.874615192E+02 -.874507975E+02 -.874447295E+02 -.874447295E+02
 -.874374047E+02 -.874374047E+02 -.874430774E+02 -.874530981E+02 -.874664416E+02 -.874823136E+02 -.875000981E+02 -.875193162E+02 -.875395951E+02 -.875606432E+02 -.875822320E+02 -.876041811E+02 -.876263475E+02 -.876486162E+02 -.876708942E+02 -.876931051E+02 -.877151850E+02 -.877370797E+02 -.877587418E+02 -.877801297E+02 -.878012056E+02 -.878219345E+02 -.878422837E+02 -.878622220E+02 -.878817194E+02 -.879007465E+02 -.879192746E+02 -.879372756E+02 -.879547216E+02 -.879715851E+02 -.879878390E+02 -.880034567E+02 -.880184119E+02 -.880326791E+02 -.880462331E+02 -.880590498E+02 -.880711058E+02 -.880823787E+02 -.880928473E+02 -.881024915E+02 -.881112926E+02 -.881192333E+02 -.881262979E+02 -.881324723E+02 -.881377442E+02 -.881421029E+02 -.881455399E+02 -.881480483E+02 -.881496234E+02 -.881502625E+02 -.881499648E+02 -.881487316E+02 -.881465663E+02 -.881434742E+02 -.881394626E+02 -.881345407E+02 -.881287197E+02 -.881220125E+02 -.881144337E+02 -.881059996E+02 -.880967279E+02 -.880866378E+02 -.880757500E+02 -.880640861E+02 -.880516690E+02 -.880385223E+02 -.880246707E+02 -.880101395E+02 -.879949546E+02 -.879791424E+02 -.879627297E+02 -.879457435E+02 -.879282114E+02 -.879101608E+02 -.878916196E+02 -.878726157E+02 -.878531775E+02 -.878333337E+02 -.878131137E+02 -.877925480E+02 -.877716681E+02 -.877505079E+02 -.877291036E+02 -.877074957E+02 -.876857292E+02 -.876638566E+02 -.876419392E+02 -.876200506E+02 -.875982807E+02 -.875767404E+02 -.875555682E+02 -.875349390E+02 -.875150747E+02 -.874962586E+02 -.874788534E+02 -.874633254E+02 -.874502752E+02 -.874404772E+02 -.874349316E+02 -.874349316E+02
 -.874274764E+02 -.874274764E+02 -.874326213E+02 -.874417093E+02 -.874538103E+02 -.874682034E+02 -.874843290E+02 -.875017522E+02 -.875201341E+02 -.875392095E+02 -.875587704E+02 -.875786527E+02 -.875987259E+02 -.876188851E+02 -.876390457E+02 -.876591378E+02 -.876791032E+02 -.876988925E+02 -.877184628E+02 -.877377761E+02 -.877567984E+02 -.877754981E+02 -.877938458E+02 -.878118138E+02 -.878293751E+02 -.878465038E+02 -.878631746E+02 -.878793627E+02 -.878950436E+02 -.879101933E+02 -.879247882E+02 -.879388051E+02 -.879522213E+02 -.879650146E+02 -.879771634E+02 -.879886468E+02 -.879994447E+02 -.880095379E+02 -.880189082E+02 -.880275384E+02 -.880354124E+02 -.880425155E+02 -.880488343E+02 -.880543567E+02 -.880590722E+02 -.880629718E+02 -.880660482E+02 -.880682955E+02 -.880697098E+02 -.880702887E+02 -.880700316E+02 -.880689396E+02 -.880670155E+02 -.880642639E+02 -.880606911E+02 -.880563049E+02 -.880511147E+02 -.880451316E+02 -.880383681E+02 -.880308381E+02 -.880225568E+02 -.880135406E+02 -.880038070E+02 -.879933748E+02 -.879822636E+02 -.879704936E+02 -.879580862E+02 -.879450631E+02 -.879314468E+02 -.879172600E+02 -.879025261E+02 -.878872687E+02 -.878715116E+02 -.878552790E+02 -.878385952E+02 -.878214851E+02 -.878039735E+02 -.877860860E+02 -.877678489E+02 -.877492893E+02 -.877304358E+02 -.877113187E+02 -.876919711E+02 -.876724296E+02 -.876527353E+02 -.876329361E+02 -.876130879E+02 -.875932581E+02 -.875735286E+02 -.875540009E+02 -.875348014E+02 -.875160895E+02 -.874980675E+02 -.874809932E+02 -.874651968E+02 -.874511026E+02 -.874392562E+02 -.874303614E+02 -.874253269E+02 -.874253269E+02
 -.874177804E+02 -.874177804E+02 -.874224106E+02 -.874305895E+02 -.874414795E+02 -.874544316E+02 -.874689417E+02 -.874846179E+02 -.875011545E+02 -.875183124E+02 -.875359040E+02 -.875537807E+02 -.875718248E+02 -.875899415E+02 -.876080541E+02 -.876260995E+02 -.876440252E+02 -.876617863E+02 -.876793442E+02 -.876966647E+02 -.877137172E+02 -.877304735E+02 -.877469074E+02 -.877629940E+02 -.877787097E+02 -.877940314E+02 -.878089369E+02 -.878234044E+02 -.878374126E+02 -.878509405E+02 -.878639676E+02 -.878764737E+02 -.878884391E+02 -.878998448E+02 -.879106721E+02 -.879209029E+02 -.879305201E+02 -.879395072E+02 -.879478485E+02 -.879555292E+02 -.879625358E+02 -.879688556E+02 -.879744771E+02 -.879793901E+02 -.879835856E+02 -.879870559E+02 -.879897948E+02 -.879917974E+02 -.879930602E+02 -.879935812E+02 -.879933600E+02 -.879923975E+02 -.879906960E+02 -.879882595E+02 -.879850934E+02 -.879812042E+02 -.879766000E+02 -.879712903E+02 -.879652858E+02 -.879585982E+02 -.879512405E+02 -.879432268E+02 -.879345722E+02 -.879252925E+02 -.879154047E+02 -.879049262E+02 -.878938752E+02 -.878822706E+02 -.878701317E+02 -.878574781E+02 -.878443302E+02 -.878307084E+02 -.878166334E+02 -.878021263E+02 -.877872085E+02 -.877719017E+02 -.877562279E+02 -.877402097E+02 -.877238703E+02 -.877072340E+02 -.876903263E+02 -.876731745E+02 -.876558081E+02 -.876382603E+02 -.876205684E+02 -.876027754E+02 -.875849322E+02 -.875670997E+02 -.875493523E+02 -.875317817E+02 -.875145024E+02 -.874976584E+02 -.874814326E+02 -.874660579E+02 -.874518322E+02 -.874391383E+02 -.874284682E+02 -.874204564E+02 -.874159216E+02 -.874159216E+02
 -.874083141E+02 -.874083141E+02 -.874124423E+02 -.874197345E+02 -.874294439E+02 -.874409915E+02 -.874539276E+02 -.874679024E+02 -.874826428E+02 -.874979354E+02 -.875136122E+02 -.875295406E+02 -.875456151E+02 -.875617510E+02 -.875778795E+02 -.875939440E+02 -.876098976E+02 -.876257000E+02 -.876413169E+02 -.876567176E+02 -.876718750E+02 -.876867638E+02 -.877013610E+02 -.877156445E+02 -.877295935E+02 -.877431879E+02 -.877564081E+02 -.877692351E+02 -.877816504E+02 -.877936357E+02 -.878051733E+02 -.878162457E+02 -.878268360E+02 -.878369277E+02 -.878465048E+02 -.878555519E+02 -.878640542E+02 -.878719975E+02 -.878793685E+02 -.878861546E+02 -.878923442E+02 -.878979265E+02 -.879028918E+02 -.879072312E+02 -.879109373E+02 -.879140034E+02 -.879164243E+02 -.879181958E+02 -.879193149E+02 -.879197800E+02 -.879195907E+02 -.879187477E+02 -.879172531E+02 -.879151103E+02 -.879123236E+02 -.879088989E+02 -.879048429E+02 -.879001637E+02 -.878948703E+02 -.878889728E+02 -.878824823E+02 -.878754108E+02 -.878677710E+02 -.878595766E+02 -.878508421E+02 -.878415823E+02 -.878318129E+02 -.878215501E+02 -.878108104E+02 -.877996109E+02 -.877879690E+02 -.877759024E+02 -.877634291E+02 -.877505674E+02 -.877373359E+02 -.877237536E+02 -.877098398E+02 -.876956142E+02 -.876810975E+02 -.876663110E+02 -.876512774E+02 -.876360209E+02 -.876205680E+02 -.876049482E+02 -.875891949E+02 -.875733468E+02 -.875574493E+02 -.875415573E+02 -.875257374E+02 -.875100717E+02 -.874946628E+02 -.874796398E+02 -.874651662E+02 -.874514503E+02 -.874387585E+02 -.874274325E+02 -.874179120E+02 -.874107632E+02 -.874067169E+02 -.874067169E+02
 -.873990743E+02 -.873990743E+02 -.874027126E+02 -.874091396E+02 -.874176971E+02 -.874278748E+02 -.874392760E+02 -.874515922E+02 -.874645825E+02 -.874780583E+02 -.874918714E+02 -.875059046E+02 -.875200644E+02 -.875342760E+02 -.875484785E+02 -.875626220E+02 -.875766646E+02 -.875905711E+02 -.876043108E+02 -.876178569E+02 -.876311852E+02 -.876442737E+02 -.876571021E+02 -.876696512E+02 -.876819027E+02 -.876938391E+02 -.877054435E+02 -.877166993E+02 -.877275906E+02 -.877381016E+02 -.877482170E+02 -.877579219E+02 -.877672018E+02 -.877760424E+02 -.877844303E+02 -.877923521E+02 -.877997953E+02 -.878067478E+02 -.878131983E+02 -.878191362E+02 -.878245515E+02 -.878294350E+02 -.878337786E+02 -.878375748E+02 -.878408172E+02 -.878435003E+02 -.878456195E+02 -.878471714E+02 -.878481534E+02 -.878485642E+02 -.878484034E+02 -.878476716E+02 -.878463706E+02 -.878445032E+02 -.878420732E+02 -.878390854E+02 -.878355456E+02 -.878314606E+02 -.878268380E+02 -.878216865E+02 -.878160153E+02 -.878098346E+02 -.878031553E+02 -.877959891E+02 -.877883481E+02 -.877802450E+02 -.877716933E+02 -.877627067E+02 -.877532994E+02 -.877434860E+02 -.877332813E+02 -.877227006E+02 -.877117595E+02 -.877004737E+02 -.876888592E+02 -.876769326E+02 -.876647106E+02 -.876522104E+02 -.876394500E+02 -.876264482E+02 -.876132249E+02 -.875998013E+02 -.875862009E+02 -.875724498E+02 -.875585774E+02 -.875446181E+02 -.875306122E+02 -.875166081E+02 -.875026650E+02 -.874888555E+02 -.874752706E+02 -.874620243E+02 -.874492612E+02 -.874371654E+02 -.874259722E+02 -.874159833E+02 -.874075866E+02 -.874012817E+02 -.873977131E+02 -.873977131E+02
 -.873900634E+02 -.873900634E+02 -.873932232E+02 -.873988052E+02 -.874062381E+02 -.874150785E+02 -.874249818E+02 -.874356799E+02 -.874469633E+02 -.874586681E+02 -.874706651E+02 -.874828523E+02 -.874951483E+02 -.875074879E+02 -.875198181E+02 -.875320951E+02 -.875442827E+02 -.875563499E+02 -.875682702E+02 -.875800201E+02 -.875915787E+02 -.876029268E+02 -.876140469E+02 -.876249223E+02 -.876355372E+02 -.876458767E+02 -.876559260E+02 -.876656712E+02 -.876750985E+02 -.876841945E+02 -.876929462E+02 -.877013407E+02 -.877093659E+02 -.877170097E+02 -.877242605E+02 -.877311072E+02 -.877375391E+02 -.877435462E+02 -.877491187E+02 -.877542478E+02 -.877589251E+02 -.877631428E+02 -.877668942E+02 -.877701728E+02 -.877729735E+02 -.877752914E+02 -.877771228E+02 -.877784648E+02 -.877793152E+02 -.877796730E+02 -.877795378E+02 -.877789101E+02 -.877777914E+02 -.877761841E+02 -.877740914E+02 -.877715172E+02 -.877684665E+02 -.877649449E+02 -.877609588E+02 -.877565156E+02 -.877516229E+02 -.877462894E+02 -.877405243E+02 -.877343373E+02 -.877277387E+02 -.877207393E+02 -.877133504E+02 -.877055835E+02 -.876974508E+02 -.876889646E+02 -.876801376E+02 -.876709826E+02 -.876615131E+02 -.876517423E+02 -.876416841E+02 -.876313526E+02 -.876207622E+02 -.876099277E+02 -.875988647E+02 -.875875894E+02 -.875761190E+02 -.875644721E+02 -.875526690E+02 -.875407324E+02 -.875286881E+02 -.875165660E+02 -.875044014E+02 -.874922366E+02 -.874801230E+02 -.874681242E+02 -.874563194E+02 -.874448079E+02 -.874337159E+02 -.874232034E+02 -.874134752E+02 -.874047938E+02 -.873974963E+02 -.873920171E+02 -.873889160E+02 -.873889160E+02
 -.873813011E+02 -.873813011E+02 -.873839933E+02 -.873887499E+02 -.873950844E+02 -.874026191E+02 -.874110604E+02 -.874201796E+02 -.874297981E+02 -.874397759E+02 -.874500028E+02 -.874603916E+02 -.874708728E+02 -.874813906E+02 -.874918994E+02 -.875023621E+02 -.875127475E+02 -.875230291E+02 -.875331841E+02 -.875431926E+02 -.875530365E+02 -.875626997E+02 -.875721671E+02 -.875814245E+02 -.875904586E+02 -.875992566E+02 -.876078061E+02 -.876160953E+02 -.876241126E+02 -.876318467E+02 -.876392867E+02 -.876464219E+02 -.876532419E+02 -.876597367E+02 -.876658966E+02 -.876717125E+02 -.876771752E+02 -.876822765E+02 -.876870083E+02 -.876913632E+02 -.876953342E+02 -.876989149E+02 -.877020996E+02 -.877048832E+02 -.877072611E+02 -.877092294E+02 -.877107851E+02 -.877119257E+02 -.877126495E+02 -.877129555E+02 -.877128434E+02 -.877123137E+02 -.877113677E+02 -.877100072E+02 -.877082348E+02 -.877060541E+02 -.877034689E+02 -.877004839E+02 -.876971046E+02 -.876933369E+02 -.876891873E+02 -.876846629E+02 -.876797713E+02 -.876745207E+02 -.876689196E+02 -.876629771E+02 -.876567024E+02 -.876501054E+02 -.876431960E+02 -.876359847E+02 -.876284820E+02 -.876206988E+02 -.876126462E+02 -.876043356E+02 -.875957786E+02 -.875869870E+02 -.875779731E+02 -.875687495E+02 -.875593294E+02 -.875497265E+02 -.875399555E+02 -.875300324E+02 -.875199745E+02 -.875098012E+02 -.874995347E+02 -.874892006E+02 -.874788290E+02 -.874684563E+02 -.874581264E+02 -.874478939E+02 -.874378264E+02 -.874280090E+02 -.874185492E+02 -.874095839E+02 -.874012879E+02 -.873938850E+02 -.873876628E+02 -.873829914E+02 -.873803478E+02 -.873803478E+02
 -.873728457E+02 -.873728457E+02 -.873750815E+02 -.873790330E+02 -.873842965E+02 -.873905587E+02 -.873975757E+02 -.874051574E+02 -.874131554E+02 -.874214531E+02 -.874299588E+02 -.874385997E+02 -.874473179E+02 -.874560668E+02 -.874648083E+02 -.874735114E+02 -.874821499E+02 -.874907017E+02 -.874991477E+02 -.875074712E+02 -.875156571E+02 -.875236919E+02 -.875315630E+02 -.875392587E+02 -.875467677E+02 -.875540796E+02 -.875611840E+02 -.875680712E+02 -.875747315E+02 -.875811556E+02 -.875873346E+02 -.875932597E+02 -.875989223E+02 -.876043142E+02 -.876094275E+02 -.876142547E+02 -.876187883E+02 -.876230215E+02 -.876269479E+02 -.876305612E+02 -.876338559E+02 -.876368267E+02 -.876394689E+02 -.876417784E+02 -.876437514E+02 -.876453849E+02 -.876466763E+02 -.876476235E+02 -.876482253E+02 -.876484808E+02 -.876483898E+02 -.876479526E+02 -.876471703E+02 -.876460444E+02 -.876445770E+02 -.876427710E+02 -.876406295E+02 -.876381564E+02 -.876353561E+02 -.876322333E+02 -.876287935E+02 -.876250424E+02 -.876209862E+02 -.876166316E+02 -.876119855E+02 -.876070553E+02 -.876018487E+02 -.875963736E+02 -.875906383E+02 -.875846512E+02 -.875784212E+02 -.875719570E+02 -.875652680E+02 -.875583633E+02 -.875512527E+02 -.875439460E+02 -.875364532E+02 -.875287850E+02 -.875209522E+02 -.875129663E+02 -.875048396E+02 -.874965855E+02 -.874882184E+02 -.874797546E+02 -.874712126E+02 -.874626140E+02 -.874539840E+02 -.874453529E+02 -.874367576E+02 -.874282436E+02 -.874198674E+02 -.874116999E+02 -.874038308E+02 -.873963741E+02 -.873894750E+02 -.873833197E+02 -.873781473E+02 -.873742649E+02 -.873720685E+02 -.873720685E+02
 -.873648340E+02 -.873648340E+02 -.873666270E+02 -.873697978E+02 -.873740240E+02 -.873790547E+02 -.873846945E+02 -.873907909E+02 -.873972246E+02 -.874039017E+02 -.874107485E+02 -.874177061E+02 -.874247276E+02 -.874317753E+02 -.874388183E+02 -.874458312E+02 -.874527928E+02 -.874596850E+02 -.874664922E+02 -.874732008E+02 -.874797986E+02 -.874862744E+02 -.874926180E+02 -.874988199E+02 -.875048710E+02 -.875107627E+02 -.875164868E+02 -.875220354E+02 -.875274007E+02 -.875325753E+02 -.875375520E+02 -.875423236E+02 -.875468835E+02 -.875512250E+02 -.875553418E+02 -.875592279E+02 -.875628774E+02 -.875662849E+02 -.875694451E+02 -.875723533E+02 -.875750050E+02 -.875773959E+02 -.875795224E+02 -.875813812E+02 -.875829693E+02 -.875842842E+02 -.875853240E+02 -.875860871E+02 -.875865723E+02 -.875867790E+02 -.875867071E+02 -.875863568E+02 -.875857289E+02 -.875848247E+02 -.875836458E+02 -.875821945E+02 -.875804733E+02 -.875784852E+02 -.875762338E+02 -.875737227E+02 -.875709564E+02 -.875679393E+02 -.875646763E+02 -.875611729E+02 -.875574345E+02 -.875534669E+02 -.875492763E+02 -.875448690E+02 -.875402516E+02 -.875354309E+02 -.875304139E+02 -.875252076E+02 -.875198195E+02 -.875142570E+02 -.875085280E+02 -.875026402E+02 -.874966020E+02 -.874904217E+02 -.874841083E+02 -.874776711E+02 -.874711202E+02 -.874644663E+02 -.874577214E+02 -.874508987E+02 -.874440133E+02 -.874370828E+02 -.874301279E+02 -.874231732E+02 -.874162486E+02 -.874093912E+02 -.874026465E+02 -.873960719E+02 -.873897398E+02 -.873837418E+02 -.873781949E+02 -.873732483E+02 -.873690938E+02 -.873659773E+02 -.873642153E+02 -.873642153E+02
 -.873575540E+02 -.873575540E+02 -.873589246E+02 -.873613525E+02 -.873645935E+02 -.873684571E+02 -.873727943E+02 -.873774886E+02 -.873824482E+02 -.873876008E+02 -.873928892E+02 -.873982677E+02 -.874036994E+02 -.874091547E+02 -.874146091E+02 -.874200427E+02 -.874254384E+02 -.874307819E+02 -.874360607E+02 -.874412639E+02 -.874463819E+02 -.874514057E+02 -.874563272E+02 -.874611389E+02 -.874658337E+02 -.874704048E+02 -.874748457E+02 -.874791503E+02 -.874833125E+02 -.874873265E+02 -.874911867E+02 -.874948876E+02 -.874984241E+02 -.875017910E+02 -.875049834E+02 -.875079967E+02 -.875108265E+02 -.875134684E+02 -.875159186E+02 -.875181732E+02 -.875202289E+02 -.875220824E+02 -.875237310E+02 -.875251721E+02 -.875264033E+02 -.875274230E+02 -.875282294E+02 -.875288214E+02 -.875291981E+02 -.875293591E+02 -.875293042E+02 -.875290337E+02 -.875285481E+02 -.875278484E+02 -.875269358E+02 -.875258121E+02 -.875244793E+02 -.875229395E+02 -.875211956E+02 -.875192504E+02 -.875171071E+02 -.875147693E+02 -.875122408E+02 -.875095256E+02 -.875066280E+02 -.875035525E+02 -.875003037E+02 -.874968866E+02 -.874933062E+02 -.874895677E+02 -.874856767E+02 -.874816385E+02 -.874774588E+02 -.874731436E+02 -.874686989E+02 -.874641308E+02 -.874594458E+02 -.874546505E+02 -.874497520E+02 -.874447576E+02 -.874396753E+02 -.874345137E+02 -.874292823E+02 -.874239917E+02 -.874186540E+02 -.874132832E+02 -.874078957E+02 -.874025110E+02 -.873971530E+02 -.873918505E+02 -.873866395E+02 -.873815646E+02 -.873766819E+02 -.873720620E+02 -.873677949E+02 -.873639947E+02 -.873608077E+02 -.873584206E+02 -.873570733E+02 -.873570733E+02
 -.873515645E+02 -.873515645E+02 -.873525522E+02 -.873543105E+02 -.873566685E+02 -.873594915E+02 -.873626732E+02 -.873661291E+02 -.873697920E+02 -.873736081E+02 -.873775341E+02 -.873815353E+02 -.873855833E+02 -.873896549E+02 -.873937309E+02 -.873977955E+02 -.874018351E+02 -.874058384E+02 -.874097954E+02 -.874136974E+02 -.874175368E+02 -.874213066E+02 -.874250003E+02 -.874286121E+02 -.874321365E+02 -.874355683E+02 -.874389024E+02 -.874421342E+02 -.874452590E+02 -.874482725E+02 -.874511705E+02 -.874539488E+02 -.874566035E+02 -.874591307E+02 -.874615269E+02 -.874637885E+02 -.874659123E+02 -.874678949E+02 -.874697336E+02 -.874714256E+02 -.874729682E+02 -.874743591E+02 -.874755961E+02 -.874766775E+02 -.874776016E+02 -.874783668E+02 -.874789722E+02 -.874794167E+02 -.874796998E+02 -.874798211E+02 -.874797804E+02 -.874795781E+02 -.874792144E+02 -.874786902E+02 -.874780063E+02 -.874771640E+02 -.874761648E+02 -.874750104E+02 -.874737027E+02 -.874722440E+02 -.874706366E+02 -.874688831E+02 -.874669864E+02 -.874649494E+02 -.874627754E+02 -.874604677E+02 -.874580298E+02 -.874554653E+02 -.874527781E+02 -.874499720E+02 -.874470512E+02 -.874440197E+02 -.874408819E+02 -.874376422E+02 -.874343052E+02 -.874308756E+02 -.874273584E+02 -.874237587E+02 -.874200818E+02 -.874163338E+02 -.874125206E+02 -.874086493E+02 -.874047272E+02 -.874007628E+02 -.873967658E+02 -.873927474E+02 -.873887204E+02 -.873847006E+02 -.873807066E+02 -.873767609E+02 -.873728913E+02 -.873691317E+02 -.873655246E+02 -.873621225E+02 -.873589913E+02 -.873562138E+02 -.873538944E+02 -.873521652E+02 -.873511940E+02 -.873511940E+02
 -.873478552E+02 -.873478552E+02 -.873485533E+02 -.873498143E+02 -.873515276E+02 -.873536020E+02 -.873559624E+02 -.873585469E+02 -.873613046E+02 -.873641936E+02 -.873671796E+02 -.873702341E+02 -.873733338E+02 -.873764595E+02 -.873795949E+02 -.873827266E+02 -.873858432E+02 -.873889351E+02 -.873919937E+02 -.873950119E+02 -.873979831E+02 -.874009017E+02 -.874037622E+02 -.874065599E+02 -.874092903E+02 -.874119492E+02 -.874145327E+02 -.874170369E+02 -.874194584E+02 -.874217935E+02 -.874240390E+02 -.874261918E+02 -.874282487E+02 -.874302067E+02 -.874320632E+02 -.874338153E+02 -.874354604E+02 -.874369963E+02 -.874384206E+02 -.874397311E+02 -.874409259E+02 -.874420033E+02 -.874429614E+02 -.874437990E+02 -.874445147E+02 -.874451075E+02 -.874455765E+02 -.874459210E+02 -.874461405E+02 -.874462347E+02 -.874462036E+02 -.874460473E+02 -.874457661E+02 -.874453605E+02 -.874448314E+02 -.874441796E+02 -.874434063E+02 -.874425127E+02 -.874415004E+02 -.874403711E+02 -.874391266E+02 -.874377689E+02 -.874363002E+02 -.874347227E+02 -.874330390E+02 -.874312516E+02 -.874293631E+02 -.874273765E+02 -.874252947E+02 -.874231206E+02 -.874208574E+02 -.874185085E+02 -.874160771E+02 -.874135667E+02 -.874109810E+02 -.874083236E+02 -.874055986E+02 -.874028101E+02 -.873999624E+02 -.873970604E+02 -.873941091E+02 -.873911143E+02 -.873880821E+02 -.873850199E+02 -.873819356E+02 -.873788388E+02 -.873757405E+02 -.873726539E+02 -.873695948E+02 -.873665819E+02 -.873636381E+02 -.873607912E+02 -.873580747E+02 -.873555297E+02 -.873532061E+02 -.873511646E+02 -.873494788E+02 -.873482383E+02 -.873475516E+02 -.873475516E+02
 -.873478552E+02 -.873478552E+02 -.873485533E+02 -.873498143E+02 -.873515276E+02 -.873536020E+02 -.873559624E+02 -.873585469E+02 -.873613046E+02 -.873641936E+02 -.873671796E+02 -.873702341E+02 -.873733338E+02 -.873764595E+02 -.873795949E+02 -.873827266E+02 -.873858432E+02 -.873889351E+02 -.873919937E+02 -.873950119E+02 -.873979831E+02 -.874009017E+02 -.874037622E+02 -.874065599E+02 -.874092903E+02 -.874119492E+02 -.874145327E+02 -.874170369E+02 -.874194584E+02 -.874217935E+02 -.874240390E+02 -.874261918E+02 -.874282487E+02 -.874302067E+02 -.874320632E+02 -.874338153E+02 -.874354604E+02 -.874369963E+02 -.874384206E+02 -.874397311E+02 -.874409259E+02 -.874420033E+02 -.874429614E+02 -.874437990E+02 -.874445147E+02 -.874451075E+02 -.874455765E+02 -.874459210E+02 -.874461405E+02 -.874462347E+02 -.874462036E+02 -.874460473E+02 -.874457661E+02 -.874453605E+02 -.874448314E+02 -.874441796E+02 -.874434063E+02 -.874425127E+02 -.874415004E+02 -.874403711E+02 -.874391266E+02 -.874377689E+02 -.874363002E+02 -.874347227E+02 -.874330390E+02 -.874312516E+02 -.874293631E+02 -.874273765E+02 -.874252947E+02 -.874231206E+02 -.874208574E+02 -.874185085E+02 -.874160771E+02 -.874135667E+02 -.874109810E+02 -.874083236E+02 -.874055986E+02 -.874028101E+02 -.873999624E+02 -.873970604E+02 -.873941091E+02 -.873911143E+02 -.873880821E+02 -.873850199E+02 -.873819356E+02 -.873788388E+02 -.873757405E+02 -.873726539E+02 -.873695948E+02 -.873665819E+02 -.873636381E+02 -.873607912E+02 -.873580747E+02 -.873555297E+02 -.873532061E+02 -.873511646E+02 -.873494788E+02 -.873482383E+02 -.873475516E+02 -.873475516E+02
