# Supplementary material for: Electrical Pacing of Cardiac Tissue Including Potassium Inward Rectification
Source: PLoS One. 2015 Jun 9;10(6):e0127837. doi: 10.1371/journal.pone.0127837 (PMC4461281; doi:10.1371/journal.pone.0127837)
Supplement: S1 Data — (ZIP) [file pone.0127837.s001.zip › All-Data/Data-with-IK1/BDT35/Vm1ms.txt]

 -.873300171E+02 -.873331060E+02 -.873334877E+02 -.873341406E+02 -.873349735E+02 -.873359241E+02 -.873369543E+02 -.873380374E+02 -.873391503E+02 -.873402754E+02 -.873414030E+02 -.873425269E+02 -.873436398E+02 -.873447351E+02 -.873458119E+02 -.873468737E+02 -.873479232E+02 -.873489601E+02 -.873499834E+02 -.873509921E+02 -.873519849E+02 -.873529585E+02 -.873539095E+02 -.873548356E+02 -.873557358E+02 -.873566100E+02 -.873574579E+02 -.873582796E+02 -.873590749E+02 -.873598434E+02 -.873605842E+02 -.873612963E+02 -.873619781E+02 -.873626285E+02 -.873632461E+02 -.873638295E+02 -.873643777E+02 -.873648894E+02 -.873653636E+02 -.873657994E+02 -.873661963E+02 -.873665538E+02 -.873668716E+02 -.873671492E+02 -.873673860E+02 -.873675821E+02 -.873677371E+02 -.873678509E+02 -.873679234E+02 -.873679541E+02 -.873679431E+02 -.873678903E+02 -.873677960E+02 -.873676601E+02 -.873674830E+02 -.873672648E+02 -.873670061E+02 -.873667074E+02 -.873663693E+02 -.873659924E+02 -.873655774E+02 -.873651248E+02 -.873646357E+02 -.873641107E+02 -.873635508E+02 -.873629568E+02 -.873623299E+02 -.873616709E+02 -.873609809E+02 -.873602611E+02 -.873595125E+02 -.873587361E+02 -.873579330E+02 -.873571044E+02 -.873562512E+02 -.873553748E+02 -.873544760E+02 -.873535560E+02 -.873526160E+02 -.873516569E+02 -.873506800E+02 -.873496862E+02 -.873486767E+02 -.873476524E+02 -.873466144E+02 -.873455638E+02 -.873445015E+02 -.873434288E+02 -.873423470E+02 -.873412580E+02 -.873401647E+02 -.873390716E+02 -.873379860E+02 -.873369203E+02 -.873358938E+02 -.873349372E+02 -.873340958E+02 -.873334349E+02 -.873330447E+02 -.873330447E+02
 -.873331060E+02 -.873331060E+02 -.873334877E+02 -.873341406E+02 -.873349735E+02 -.873359241E+02 -.873369543E+02 -.873380374E+02 -.873391503E+02 -.873402754E+02 -.873414030E+02 -.873425269E+02 -.873436398E+02 -.873447351E+02 -.873458119E+02 -.873468737E+02 -.873479232E+02 -.873489601E+02 -.873499834E+02 -.873509921E+02 -.873519849E+02 -.873529585E+02 -.873539095E+02 -.873548356E+02 -.873557358E+02 -.873566100E+02 -.873574579E+02 -.873582796E+02 -.873590749E+02 -.873598434E+02 -.873605842E+02 -.873612963E+02 -.873619781E+02 -.873626285E+02 -.873632461E+02 -.873638295E+02 -.873643777E+02 -.873648894E+02 -.873653636E+02 -.873657994E+02 -.873661963E+02 -.873665538E+02 -.873668716E+02 -.873671492E+02 -.873673860E+02 -.873675821E+02 -.873677371E+02 -.873678509E+02 -.873679234E+02 -.873679541E+02 -.873679431E+02 -.873678903E+02 -.873677960E+02 -.873676601E+02 -.873674830E+02 -.873672648E+02 -.873670061E+02 -.873667074E+02 -.873663693E+02 -.873659924E+02 -.873655774E+02 -.873651248E+02 -.873646357E+02 -.873641107E+02 -.873635508E+02 -.873629568E+02 -.873623299E+02 -.873616709E+02 -.873609809E+02 -.873602611E+02 -.873595125E+02 -.873587361E+02 -.873579330E+02 -.873571044E+02 -.873562512E+02 -.873553748E+02 -.873544760E+02 -.873535560E+02 -.873526160E+02 -.873516569E+02 -.873506800E+02 -.873496862E+02 -.873486767E+02 -.873476524E+02 -.873466144E+02 -.873455638E+02 -.873445015E+02 -.873434288E+02 -.873423470E+02 -.873412580E+02 -.873401647E+02 -.873390716E+02 -.873379860E+02 -.873369203E+02 -.873358938E+02 -.873349372E+02 -.873340958E+02 -.873334349E+02 -.873330447E+02 -.873330447E+02
 -.873346496E+02 -.873346496E+02 -.873352894E+02 -.873363552E+02 -.873376971E+02 -.873392181E+02 -.873408539E+02 -.873425576E+02 -.873442967E+02 -.873460497E+02 -.873478026E+02 -.873495440E+02 -.873512656E+02 -.873529644E+02 -.873546417E+02 -.873562999E+02 -.873579397E+02 -.873595600E+02 -.873611587E+02 -.873627324E+02 -.873642773E+02 -.873657892E+02 -.873672652E+02 -.873687030E+02 -.873701021E+02 -.873714627E+02 -.873727850E+02 -.873740688E+02 -.873753129E+02 -.873765158E+02 -.873776755E+02 -.873787899E+02 -.873798563E+02 -.873808725E+02 -.873818364E+02 -.873827465E+02 -.873836010E+02 -.873843983E+02 -.873851371E+02 -.873858164E+02 -.873864354E+02 -.873869933E+02 -.873874894E+02 -.873879229E+02 -.873882934E+02 -.873886005E+02 -.873888436E+02 -.873890222E+02 -.873891359E+02 -.873891843E+02 -.873891673E+02 -.873890849E+02 -.873889372E+02 -.873887246E+02 -.873884473E+02 -.873881061E+02 -.873877017E+02 -.873872348E+02 -.873867064E+02 -.873861174E+02 -.873854688E+02 -.873847618E+02 -.873839976E+02 -.873831776E+02 -.873823032E+02 -.873813757E+02 -.873803968E+02 -.873793681E+02 -.873782911E+02 -.873771676E+02 -.873759991E+02 -.873747874E+02 -.873735341E+02 -.873722410E+02 -.873709098E+02 -.873695423E+02 -.873681400E+02 -.873667049E+02 -.873652385E+02 -.873637427E+02 -.873622192E+02 -.873606696E+02 -.873590955E+02 -.873574985E+02 -.873558803E+02 -.873542424E+02 -.873525863E+02 -.873509139E+02 -.873492273E+02 -.873475292E+02 -.873458234E+02 -.873441166E+02 -.873424192E+02 -.873407490E+02 -.873391349E+02 -.873376231E+02 -.873362840E+02 -.873352224E+02 -.873345878E+02 -.873345878E+02
 -.873367553E+02 -.873367553E+02 -.873377001E+02 -.873392702E+02 -.873412505E+02 -.873434909E+02 -.873458886E+02 -.873483774E+02 -.873509143E+02 -.873534685E+02 -.873560182E+02 -.873585508E+02 -.873610610E+02 -.873635459E+02 -.873660031E+02 -.873684312E+02 -.873708299E+02 -.873731971E+02 -.873755287E+02 -.873778200E+02 -.873800674E+02 -.873822681E+02 -.873844193E+02 -.873865190E+02 -.873885666E+02 -.873905615E+02 -.873925026E+02 -.873943878E+02 -.873962146E+02 -.873979798E+02 -.873996800E+02 -.874013117E+02 -.874028716E+02 -.874043572E+02 -.874057660E+02 -.874070958E+02 -.874083444E+02 -.874095100E+02 -.874105912E+02 -.874115863E+02 -.874124937E+02 -.874133119E+02 -.874140399E+02 -.874146767E+02 -.874152214E+02 -.874156727E+02 -.874160297E+02 -.874162918E+02 -.874164583E+02 -.874165289E+02 -.874165034E+02 -.874163817E+02 -.874161642E+02 -.874158516E+02 -.874154445E+02 -.874149439E+02 -.874143506E+02 -.874136659E+02 -.874128911E+02 -.874120276E+02 -.874110770E+02 -.874100410E+02 -.874089214E+02 -.874077200E+02 -.874064391E+02 -.874050807E+02 -.874036471E+02 -.874021406E+02 -.874005636E+02 -.873989185E+02 -.873972078E+02 -.873954340E+02 -.873935997E+02 -.873917073E+02 -.873897593E+02 -.873877584E+02 -.873857072E+02 -.873836081E+02 -.873814638E+02 -.873792768E+02 -.873770494E+02 -.873747842E+02 -.873724835E+02 -.873701497E+02 -.873677849E+02 -.873653917E+02 -.873629722E+02 -.873605291E+02 -.873580653E+02 -.873555847E+02 -.873530930E+02 -.873505994E+02 -.873481190E+02 -.873456776E+02 -.873433171E+02 -.873411043E+02 -.873391426E+02 -.873375853E+02 -.873366528E+02 -.873366528E+02
 -.873390402E+02 -.873390402E+02 -.873402966E+02 -.873423922E+02 -.873450361E+02 -.873480246E+02 -.873512219E+02 -.873545400E+02 -.873579195E+02 -.873613201E+02 -.873647169E+02 -.873680969E+02 -.873714511E+02 -.873747718E+02 -.873780540E+02 -.873812949E+02 -.873844928E+02 -.873876448E+02 -.873907478E+02 -.873937984E+02 -.873967936E+02 -.873997303E+02 -.874026058E+02 -.874054176E+02 -.874081628E+02 -.874108386E+02 -.874134418E+02 -.874159692E+02 -.874184167E+02 -.874207795E+02 -.874230533E+02 -.874252344E+02 -.874273194E+02 -.874293052E+02 -.874311885E+02 -.874329668E+02 -.874346380E+02 -.874361996E+02 -.874376489E+02 -.874389834E+02 -.874402008E+02 -.874412992E+02 -.874422769E+02 -.874431321E+02 -.874438630E+02 -.874444683E+02 -.874449467E+02 -.874452974E+02 -.874455196E+02 -.874456128E+02 -.874455769E+02 -.874454124E+02 -.874451197E+02 -.874446998E+02 -.874441533E+02 -.874434816E+02 -.874426858E+02 -.874417676E+02 -.874407287E+02 -.874395711E+02 -.874382969E+02 -.874369083E+02 -.874354077E+02 -.874337980E+02 -.874320817E+02 -.874302619E+02 -.874283416E+02 -.874263239E+02 -.874242121E+02 -.874220096E+02 -.874197196E+02 -.874173456E+02 -.874148910E+02 -.874123592E+02 -.874097537E+02 -.874070779E+02 -.874043354E+02 -.874015296E+02 -.873986638E+02 -.873957414E+02 -.873927657E+02 -.873897400E+02 -.873866673E+02 -.873835509E+02 -.873803937E+02 -.873771990E+02 -.873739698E+02 -.873707096E+02 -.873674221E+02 -.873641125E+02 -.873607885E+02 -.873574622E+02 -.873541539E+02 -.873508976E+02 -.873477493E+02 -.873447981E+02 -.873421815E+02 -.873401039E+02 -.873388598E+02 -.873388598E+02
 -.873413781E+02 -.873413781E+02 -.873429497E+02 -.873455760E+02 -.873488951E+02 -.873526525E+02 -.873566744E+02 -.873608451E+02 -.873650891E+02 -.873693599E+02 -.873736286E+02 -.873778754E+02 -.873820865E+02 -.873862537E+02 -.873903719E+02 -.873944372E+02 -.873984479E+02 -.874024031E+02 -.874063009E+02 -.874101378E+02 -.874139096E+02 -.874176119E+02 -.874212405E+02 -.874247899E+02 -.874282552E+02 -.874316318E+02 -.874349158E+02 -.874381024E+02 -.874411866E+02 -.874441633E+02 -.874470282E+02 -.874497769E+02 -.874524051E+02 -.874549091E+02 -.874572856E+02 -.874595315E+02 -.874616433E+02 -.874636172E+02 -.874654497E+02 -.874671375E+02 -.874686776E+02 -.874700672E+02 -.874713036E+02 -.874723844E+02 -.874733078E+02 -.874740719E+02 -.874746754E+02 -.874751170E+02 -.874753960E+02 -.874755121E+02 -.874754655E+02 -.874752565E+02 -.874748859E+02 -.874743543E+02 -.874736630E+02 -.874728133E+02 -.874718069E+02 -.874706458E+02 -.874693321E+02 -.874678684E+02 -.874662573E+02 -.874645019E+02 -.874626054E+02 -.874605712E+02 -.874584028E+02 -.874561040E+02 -.874536788E+02 -.874511313E+02 -.874484657E+02 -.874456861E+02 -.874427969E+02 -.874398025E+02 -.874367071E+02 -.874335153E+02 -.874302315E+02 -.874268601E+02 -.874234054E+02 -.874198718E+02 -.874162636E+02 -.874125849E+02 -.874088401E+02 -.874050331E+02 -.874011681E+02 -.873972488E+02 -.873932793E+02 -.873892634E+02 -.873852050E+02 -.873811082E+02 -.873769780E+02 -.873728207E+02 -.873686459E+02 -.873644688E+02 -.873603148E+02 -.873562266E+02 -.873522743E+02 -.873485697E+02 -.873452852E+02 -.873426774E+02 -.873411156E+02 -.873411156E+02
 -.873437259E+02 -.873437259E+02 -.873456203E+02 -.873487993E+02 -.873528221E+02 -.873573758E+02 -.873622441E+02 -.873672843E+02 -.873724088E+02 -.873775626E+02 -.873827094E+02 -.873878258E+02 -.873928990E+02 -.873979212E+02 -.874028871E+02 -.874077944E+02 -.874126422E+02 -.874174287E+02 -.874221506E+02 -.874268026E+02 -.874313784E+02 -.874358708E+02 -.874402724E+02 -.874445767E+02 -.874487783E+02 -.874528720E+02 -.874568525E+02 -.874607147E+02 -.874644535E+02 -.874680640E+02 -.874715404E+02 -.874748773E+02 -.874780698E+02 -.874811136E+02 -.874840044E+02 -.874867371E+02 -.874893069E+02 -.874917091E+02 -.874939394E+02 -.874959937E+02 -.874978678E+02 -.874995581E+02 -.875010617E+02 -.875023759E+02 -.875034983E+02 -.875044268E+02 -.875051596E+02 -.875056955E+02 -.875060339E+02 -.875061744E+02 -.875061171E+02 -.875058623E+02 -.875054104E+02 -.875047626E+02 -.875039202E+02 -.875028848E+02 -.875016584E+02 -.875002436E+02 -.874986431E+02 -.874968601E+02 -.874948981E+02 -.874927608E+02 -.874904523E+02 -.874879767E+02 -.874853388E+02 -.874825431E+02 -.874795946E+02 -.874764984E+02 -.874732594E+02 -.874698831E+02 -.874663746E+02 -.874627395E+02 -.874589830E+02 -.874551108E+02 -.874511282E+02 -.874470405E+02 -.874428533E+02 -.874385718E+02 -.874342011E+02 -.874297466E+02 -.874252133E+02 -.874206063E+02 -.874159303E+02 -.874111902E+02 -.874063906E+02 -.874015362E+02 -.873966316E+02 -.873916818E+02 -.873866927E+02 -.873816720E+02 -.873766311E+02 -.873715883E+02 -.873665742E+02 -.873616402E+02 -.873568707E+02 -.873524005E+02 -.873484374E+02 -.873452910E+02 -.873434066E+02 -.873434066E+02
 -.873460881E+02 -.873460881E+02 -.873483307E+02 -.873520939E+02 -.873568480E+02 -.873622156E+02 -.873679406E+02 -.873738600E+02 -.873798713E+02 -.873859100E+02 -.873919386E+02 -.873979353E+02 -.874038870E+02 -.874097860E+02 -.874156283E+02 -.874214107E+02 -.874271293E+02 -.874327790E+02 -.874383541E+02 -.874438469E+02 -.874492482E+02 -.874545489E+02 -.874597413E+02 -.874648192E+02 -.874697768E+02 -.874746081E+02 -.874793076E+02 -.874838703E+02 -.874882903E+02 -.874925608E+02 -.874966751E+02 -.875006270E+02 -.875044103E+02 -.875080188E+02 -.875114462E+02 -.875146861E+02 -.875177328E+02 -.875205808E+02 -.875232248E+02 -.875256598E+02 -.875278810E+02 -.875298846E+02 -.875316671E+02 -.875332251E+02 -.875345558E+02 -.875356565E+02 -.875365255E+02 -.875371613E+02 -.875375628E+02 -.875377295E+02 -.875376611E+02 -.875373577E+02 -.875368200E+02 -.875360493E+02 -.875350472E+02 -.875338157E+02 -.875323575E+02 -.875306756E+02 -.875287738E+02 -.875266558E+02 -.875243259E+02 -.875217887E+02 -.875190492E+02 -.875161126E+02 -.875129844E+02 -.875096703E+02 -.875061762E+02 -.875025081E+02 -.874986724E+02 -.874946753E+02 -.874905234E+02 -.874862232E+02 -.874817812E+02 -.874772040E+02 -.874724982E+02 -.874676701E+02 -.874627263E+02 -.874576731E+02 -.874525168E+02 -.874472636E+02 -.874419196E+02 -.874364906E+02 -.874309824E+02 -.874254006E+02 -.874197507E+02 -.874140380E+02 -.874082680E+02 -.874024467E+02 -.873965807E+02 -.873906792E+02 -.873847552E+02 -.873788303E+02 -.873729402E+02 -.873671451E+02 -.873615440E+02 -.873562949E+02 -.873516417E+02 -.873479475E+02 -.873457352E+02 -.873457352E+02
 -.873485017E+02 -.873485017E+02 -.873511102E+02 -.873554764E+02 -.873609696E+02 -.873671536E+02 -.873737411E+02 -.873805444E+02 -.873874478E+02 -.873943854E+02 -.874013188E+02 -.874082247E+02 -.874150893E+02 -.874219037E+02 -.874286610E+02 -.874353534E+02 -.874419735E+02 -.874485136E+02 -.874549652E+02 -.874613185E+02 -.874675642E+02 -.874736941E+02 -.874797011E+02 -.874855785E+02 -.874913198E+02 -.874969194E+02 -.875023711E+02 -.875076678E+02 -.875128015E+02 -.875177643E+02 -.875225483E+02 -.875271455E+02 -.875315474E+02 -.875357460E+02 -.875397338E+02 -.875435038E+02 -.875470492E+02 -.875503637E+02 -.875534410E+02 -.875562755E+02 -.875588624E+02 -.875611969E+02 -.875632743E+02 -.875650904E+02 -.875666419E+02 -.875679258E+02 -.875689396E+02 -.875696813E+02 -.875701492E+02 -.875703425E+02 -.875702609E+02 -.875699046E+02 -.875692746E+02 -.875683723E+02 -.875671998E+02 -.875657599E+02 -.875640560E+02 -.875620918E+02 -.875598715E+02 -.875573997E+02 -.875546817E+02 -.875517230E+02 -.875485296E+02 -.875451076E+02 -.875414636E+02 -.875376045E+02 -.875335373E+02 -.875292694E+02 -.875248083E+02 -.875201616E+02 -.875153369E+02 -.875103422E+02 -.875051852E+02 -.874998737E+02 -.874944153E+02 -.874888178E+02 -.874830889E+02 -.874772360E+02 -.874712665E+02 -.874651877E+02 -.874590065E+02 -.874527299E+02 -.874463644E+02 -.874399165E+02 -.874333925E+02 -.874267988E+02 -.874201414E+02 -.874134271E+02 -.874066637E+02 -.873998612E+02 -.873930349E+02 -.873862092E+02 -.873794252E+02 -.873727519E+02 -.873663030E+02 -.873602602E+02 -.873549039E+02 -.873506518E+02 -.873481056E+02 -.873481056E+02
 -.873509934E+02 -.873509934E+02 -.873539718E+02 -.873589301E+02 -.873651556E+02 -.873721607E+02 -.873796174E+02 -.873873200E+02 -.873951452E+02 -.874030190E+02 -.874108979E+02 -.874187559E+02 -.874265754E+02 -.874343427E+02 -.874420459E+02 -.874496748E+02 -.874572198E+02 -.874646710E+02 -.874720190E+02 -.874792550E+02 -.874863713E+02 -.874933606E+02 -.875002154E+02 -.875069283E+02 -.875134925E+02 -.875199006E+02 -.875261437E+02 -.875322119E+02 -.875380960E+02 -.875437865E+02 -.875492735E+02 -.875545469E+02 -.875595970E+02 -.875644147E+02 -.875689918E+02 -.875733202E+02 -.875773921E+02 -.875812003E+02 -.875847378E+02 -.875879984E+02 -.875909755E+02 -.875936628E+02 -.875960548E+02 -.875981465E+02 -.875999335E+02 -.876014120E+02 -.876025788E+02 -.876034314E+02 -.876039680E+02 -.876041876E+02 -.876040901E+02 -.876036758E+02 -.876029459E+02 -.876019025E+02 -.876005482E+02 -.875988863E+02 -.875969207E+02 -.875946556E+02 -.875920962E+02 -.875892481E+02 -.875861175E+02 -.875827108E+02 -.875790352E+02 -.875750980E+02 -.875709073E+02 -.875664711E+02 -.875617979E+02 -.875568965E+02 -.875517757E+02 -.875464447E+02 -.875409125E+02 -.875351883E+02 -.875292812E+02 -.875232004E+02 -.875169550E+02 -.875105540E+02 -.875040064E+02 -.874973208E+02 -.874905059E+02 -.874835698E+02 -.874765207E+02 -.874693665E+02 -.874621147E+02 -.874547727E+02 -.874473478E+02 -.874398469E+02 -.874322770E+02 -.874246455E+02 -.874169612E+02 -.874092355E+02 -.874014852E+02 -.873937380E+02 -.873860402E+02 -.873784698E+02 -.873711553E+02 -.873643025E+02 -.873582290E+02 -.873534081E+02 -.873505214E+02 -.873505214E+02
 -.873535533E+02 -.873535533E+02 -.873568773E+02 -.873624185E+02 -.873693827E+02 -.873772209E+02 -.873855768E+02 -.873942224E+02 -.874030154E+02 -.874118718E+02 -.874207403E+02 -.874295883E+02 -.874383933E+02 -.874471378E+02 -.874558085E+02 -.874643941E+02 -.874728841E+02 -.874812691E+02 -.874895411E+02 -.874976932E+02 -.875057185E+02 -.875136088E+02 -.875213556E+02 -.875289504E+02 -.875363834E+02 -.875436434E+02 -.875507189E+02 -.875575990E+02 -.875642725E+02 -.875707280E+02 -.875769541E+02 -.875829397E+02 -.875886744E+02 -.875941485E+02 -.875993522E+02 -.876042761E+02 -.876089112E+02 -.876132492E+02 -.876172814E+02 -.876209994E+02 -.876243948E+02 -.876274601E+02 -.876301887E+02 -.876325744E+02 -.876346120E+02 -.876362969E+02 -.876376256E+02 -.876385954E+02 -.876392042E+02 -.876394511E+02 -.876393358E+02 -.876388588E+02 -.876380217E+02 -.876368268E+02 -.876352773E+02 -.876333767E+02 -.876311295E+02 -.876285411E+02 -.876256174E+02 -.876223653E+02 -.876187918E+02 -.876149049E+02 -.876107131E+02 -.876062253E+02 -.876014508E+02 -.875963995E+02 -.875910813E+02 -.875855065E+02 -.875796857E+02 -.875736294E+02 -.875673484E+02 -.875608533E+02 -.875541549E+02 -.875472640E+02 -.875401912E+02 -.875329470E+02 -.875255415E+02 -.875179850E+02 -.875102870E+02 -.875024573E+02 -.874945050E+02 -.874864390E+02 -.874782680E+02 -.874700003E+02 -.874616438E+02 -.874532064E+02 -.874446958E+02 -.874361203E+02 -.874274894E+02 -.874188157E+02 -.874101179E+02 -.874014267E+02 -.873927935E+02 -.873843056E+02 -.873761065E+02 -.873684265E+02 -.873616207E+02 -.873562192E+02 -.873529850E+02 -.873529850E+02
 -.873561352E+02 -.873561352E+02 -.873598136E+02 -.873659492E+02 -.873736707E+02 -.873823838E+02 -.873916860E+02 -.874013189E+02 -.874111225E+02 -.874209968E+02 -.874308821E+02 -.874407412E+02 -.874505488E+02 -.874602879E+02 -.874699455E+02 -.874795108E+02 -.874889745E+02 -.874983290E+02 -.875075678E+02 -.875166837E+02 -.875256675E+02 -.875345097E+02 -.875431999E+02 -.875517254E+02 -.875600725E+02 -.875682282E+02 -.875761798E+02 -.875839147E+02 -.875914204E+02 -.875986843E+02 -.876056943E+02 -.876124387E+02 -.876189061E+02 -.876250846E+02 -.876309625E+02 -.876365286E+02 -.876417721E+02 -.876466819E+02 -.876512467E+02 -.876554562E+02 -.876593008E+02 -.876627717E+02 -.876658610E+02 -.876685618E+02 -.876708682E+02 -.876727750E+02 -.876742781E+02 -.876753745E+02 -.876760616E+02 -.876763381E+02 -.876762036E+02 -.876756588E+02 -.876747055E+02 -.876733461E+02 -.876715839E+02 -.876694236E+02 -.876668707E+02 -.876639315E+02 -.876606130E+02 -.876569234E+02 -.876528712E+02 -.876484661E+02 -.876437180E+02 -.876386376E+02 -.876332358E+02 -.876275243E+02 -.876215150E+02 -.876152198E+02 -.876086511E+02 -.876018212E+02 -.875947428E+02 -.875874285E+02 -.875798909E+02 -.875721424E+02 -.875641952E+02 -.875560615E+02 -.875477530E+02 -.875392813E+02 -.875306576E+02 -.875218926E+02 -.875129969E+02 -.875039805E+02 -.874948532E+02 -.874856240E+02 -.874763019E+02 -.874668955E+02 -.874574134E+02 -.874478644E+02 -.874382589E+02 -.874286106E+02 -.874189400E+02 -.874092808E+02 -.873996896E+02 -.873902629E+02 -.873811594E+02 -.873726341E+02 -.873650806E+02 -.873590863E+02 -.873554976E+02 -.873554976E+02
 -.873587737E+02 -.873587737E+02 -.873628096E+02 -.873695613E+02 -.873780831E+02 -.873877071E+02 -.873979896E+02 -.874086406E+02 -.874194746E+02 -.874303828E+02 -.874412987E+02 -.874521823E+02 -.874630111E+02 -.874737691E+02 -.874844447E+02 -.874950285E+02 -.875055120E+02 -.875158883E+02 -.875261487E+02 -.875362824E+02 -.875462788E+02 -.875561257E+02 -.875658080E+02 -.875753104E+02 -.875846183E+02 -.875937177E+02 -.876025947E+02 -.876112360E+02 -.876196281E+02 -.876277575E+02 -.876356110E+02 -.876431749E+02 -.876504345E+02 -.876573753E+02 -.876639834E+02 -.876702447E+02 -.876761452E+02 -.876816711E+02 -.876868098E+02 -.876915494E+02 -.876958790E+02 -.876997884E+02 -.877032690E+02 -.877063125E+02 -.877089121E+02 -.877110615E+02 -.877127559E+02 -.877139910E+02 -.877147636E+02 -.877150722E+02 -.877149163E+02 -.877142965E+02 -.877132146E+02 -.877116736E+02 -.877096778E+02 -.877072329E+02 -.877043454E+02 -.877010226E+02 -.876972732E+02 -.876931068E+02 -.876885339E+02 -.876835655E+02 -.876782136E+02 -.876724908E+02 -.876664102E+02 -.876599854E+02 -.876532303E+02 -.876461591E+02 -.876387862E+02 -.876311263E+02 -.876231941E+02 -.876150043E+02 -.876065716E+02 -.875979102E+02 -.875890344E+02 -.875799580E+02 -.875706945E+02 -.875612571E+02 -.875516587E+02 -.875419114E+02 -.875320270E+02 -.875220169E+02 -.875118917E+02 -.875016616E+02 -.874913365E+02 -.874809257E+02 -.874704384E+02 -.874598842E+02 -.874492742E+02 -.874386232E+02 -.874279533E+02 -.874173011E+02 -.874067287E+02 -.873963413E+02 -.873863133E+02 -.873769246E+02 -.873686078E+02 -.873620087E+02 -.873580584E+02 -.873580584E+02
 -.873614546E+02 -.873614546E+02 -.873658814E+02 -.873732898E+02 -.873826357E+02 -.873931968E+02 -.874044768E+02 -.874161524E+02 -.874280278E+02 -.874399803E+02 -.874519417E+02 -.874638756E+02 -.874757586E+02 -.874875770E+02 -.874993192E+02 -.875109750E+02 -.875225360E+02 -.875339905E+02 -.875453263E+02 -.875565316E+02 -.875675921E+02 -.875784919E+02 -.875892151E+02 -.875997462E+02 -.876100702E+02 -.876201726E+02 -.876300388E+02 -.876396539E+02 -.876490027E+02 -.876580697E+02 -.876668381E+02 -.876752900E+02 -.876834079E+02 -.876911746E+02 -.876985730E+02 -.877055858E+02 -.877121968E+02 -.877183909E+02 -.877241536E+02 -.877294714E+02 -.877343318E+02 -.877387230E+02 -.877426342E+02 -.877460556E+02 -.877489787E+02 -.877513957E+02 -.877533001E+02 -.877546867E+02 -.877555523E+02 -.877558948E+02 -.877557134E+02 -.877550088E+02 -.877537835E+02 -.877520413E+02 -.877497875E+02 -.877470285E+02 -.877437719E+02 -.877400270E+02 -.877358041E+02 -.877311144E+02 -.877259702E+02 -.877203850E+02 -.877143730E+02 -.877079491E+02 -.877011286E+02 -.876939277E+02 -.876863625E+02 -.876784500E+02 -.876702072E+02 -.876616513E+02 -.876527994E+02 -.876436686E+02 -.876342758E+02 -.876246376E+02 -.876147703E+02 -.876046900E+02 -.875944122E+02 -.875839519E+02 -.875733235E+02 -.875625408E+02 -.875516171E+02 -.875405649E+02 -.875293961E+02 -.875181219E+02 -.875067529E+02 -.874952993E+02 -.874837708E+02 -.874721777E+02 -.874605319E+02 -.874488489E+02 -.874371526E+02 -.874254822E+02 -.874139050E+02 -.874025353E+02 -.873915631E+02 -.873812934E+02 -.873721984E+02 -.873649831E+02 -.873606644E+02 -.873606644E+02
 -.873642094E+02 -.873642094E+02 -.873690447E+02 -.873771233E+02 -.873873143E+02 -.873988151E+02 -.874110911E+02 -.874238004E+02 -.874367243E+02 -.874497414E+02 -.874627829E+02 -.874758081E+02 -.874887959E+02 -.875017291E+02 -.875145943E+02 -.875273802E+02 -.875400717E+02 -.875526550E+02 -.875651173E+02 -.875774430E+02 -.875896167E+02 -.876016228E+02 -.876134459E+02 -.876250710E+02 -.876364828E+02 -.876476650E+02 -.876586002E+02 -.876692709E+02 -.876796584E+02 -.876897424E+02 -.876995017E+02 -.877089158E+02 -.877179643E+02 -.877266271E+02 -.877348839E+02 -.877427158E+02 -.877501049E+02 -.877570332E+02 -.877634841E+02 -.877694414E+02 -.877748900E+02 -.877798150E+02 -.877842035E+02 -.877880434E+02 -.877913239E+02 -.877940354E+02 -.877961705E+02 -.877977236E+02 -.877986905E+02 -.877990685E+02 -.877988569E+02 -.877980570E+02 -.877966716E+02 -.877947053E+02 -.877921640E+02 -.877890556E+02 -.877853895E+02 -.877811766E+02 -.877764290E+02 -.877711603E+02 -.877653853E+02 -.877591200E+02 -.877523811E+02 -.877451862E+02 -.877375536E+02 -.877295021E+02 -.877210513E+02 -.877122210E+02 -.877030311E+02 -.876935019E+02 -.876836532E+02 -.876735049E+02 -.876630768E+02 -.876523880E+02 -.876414575E+02 -.876303036E+02 -.876189439E+02 -.876073956E+02 -.875956749E+02 -.875837974E+02 -.875717778E+02 -.875596301E+02 -.875473674E+02 -.875350018E+02 -.875225448E+02 -.875100073E+02 -.874973996E+02 -.874847326E+02 -.874720186E+02 -.874592740E+02 -.874465240E+02 -.874338105E+02 -.874212058E+02 -.874088334E+02 -.873968986E+02 -.873857318E+02 -.873758449E+02 -.873680031E+02 -.873633100E+02 -.873633100E+02
 -.873670267E+02 -.873670267E+02 -.873722723E+02 -.873810292E+02 -.873920532E+02 -.874044920E+02 -.874177735E+02 -.874315256E+02 -.874455304E+02 -.874596553E+02 -.874738243E+02 -.874879972E+02 -.875021436E+02 -.875162442E+02 -.875302838E+02 -.875442435E+02 -.875581089E+02 -.875718668E+02 -.875855018E+02 -.875990002E+02 -.876123478E+02 -.876255296E+02 -.876385308E+02 -.876513348E+02 -.876639226E+02 -.876762742E+02 -.876883687E+02 -.877001837E+02 -.877116957E+02 -.877228804E+02 -.877337145E+02 -.877441750E+02 -.877542387E+02 -.877638823E+02 -.877730837E+02 -.877818211E+02 -.877900724E+02 -.877978166E+02 -.878050332E+02 -.878117022E+02 -.878178046E+02 -.878233232E+02 -.878282421E+02 -.878325462E+02 -.878362228E+02 -.878392613E+02 -.878416530E+02 -.878433907E+02 -.878444692E+02 -.878448858E+02 -.878446397E+02 -.878437323E+02 -.878421668E+02 -.878399485E+02 -.878370849E+02 -.878335854E+02 -.878294612E+02 -.878247252E+02 -.878193921E+02 -.878134783E+02 -.878070014E+02 -.877999802E+02 -.877924346E+02 -.877843856E+02 -.877758550E+02 -.877668654E+02 -.877574398E+02 -.877476015E+02 -.877373742E+02 -.877267812E+02 -.877158461E+02 -.877045920E+02 -.876930416E+02 -.876812175E+02 -.876691412E+02 -.876568338E+02 -.876443155E+02 -.876316055E+02 -.876187224E+02 -.876056836E+02 -.875925056E+02 -.875792036E+02 -.875657920E+02 -.875522839E+02 -.875386919E+02 -.875250272E+02 -.875113008E+02 -.874975239E+02 -.874837090E+02 -.874698734E+02 -.874560433E+02 -.874422633E+02 -.874286103E+02 -.874152167E+02 -.874023031E+02 -.873902253E+02 -.873795354E+02 -.873710584E+02 -.873659861E+02 -.873659861E+02
 -.873698939E+02 -.873698939E+02 -.873755385E+02 -.873849503E+02 -.873968080E+02 -.874101937E+02 -.874244959E+02 -.874393326E+02 -.874544608E+02 -.874697394E+02 -.874850871E+02 -.875004486E+02 -.875157937E+02 -.875310996E+02 -.875463443E+02 -.875615144E+02 -.875765966E+02 -.875915778E+02 -.876064465E+02 -.876211893E+02 -.876357922E+02 -.876502396E+02 -.876645125E+02 -.876785897E+02 -.876924479E+02 -.877060629E+02 -.877194092E+02 -.877324605E+02 -.877451903E+02 -.877575729E+02 -.877695828E+02 -.877811931E+02 -.877923774E+02 -.878031093E+02 -.878133619E+02 -.878231080E+02 -.878323215E+02 -.878409763E+02 -.878490471E+02 -.878565100E+02 -.878633430E+02 -.878695250E+02 -.878750365E+02 -.878798605E+02 -.878839820E+02 -.878873880E+02 -.878900677E+02 -.878920124E+02 -.878932163E+02 -.878936759E+02 -.878933901E+02 -.878923604E+02 -.878905907E+02 -.878880875E+02 -.878848599E+02 -.878809189E+02 -.878762780E+02 -.878709530E+02 -.878649615E+02 -.878583230E+02 -.878510585E+02 -.878431906E+02 -.878347433E+02 -.878257417E+02 -.878162119E+02 -.878061806E+02 -.877956751E+02 -.877847231E+02 -.877733521E+02 -.877615899E+02 -.877494638E+02 -.877370010E+02 -.877242279E+02 -.877111706E+02 -.876978538E+02 -.876843017E+02 -.876705374E+02 -.876565829E+02 -.876424589E+02 -.876281849E+02 -.876137791E+02 -.875992584E+02 -.875846384E+02 -.875699334E+02 -.875551564E+02 -.875403195E+02 -.875254337E+02 -.875105106E+02 -.874955630E+02 -.874806082E+02 -.874656737E+02 -.874508061E+02 -.874360869E+02 -.874216569E+02 -.874077520E+02 -.873947532E+02 -.873832521E+02 -.873741345E+02 -.873686798E+02 -.873686798E+02
 -.873727657E+02 -.873727657E+02 -.873787879E+02 -.873888568E+02 -.874015551E+02 -.874159082E+02 -.874312729E+02 -.874472284E+02 -.874635197E+02 -.874799895E+02 -.874965390E+02 -.875131154E+02 -.875296820E+02 -.875462134E+02 -.875626971E+02 -.875791208E+02 -.875954744E+02 -.876117485E+02 -.876279300E+02 -.876440051E+02 -.876599569E+02 -.876757638E+02 -.876914024E+02 -.877068472E+02 -.877220714E+02 -.877370480E+02 -.877517486E+02 -.877661446E+02 -.877802085E+02 -.877939113E+02 -.878072223E+02 -.878201106E+02 -.878325446E+02 -.878444914E+02 -.878559180E+02 -.878667925E+02 -.878770826E+02 -.878867569E+02 -.878957859E+02 -.879041418E+02 -.879117973E+02 -.879187272E+02 -.879249090E+02 -.879303219E+02 -.879349478E+02 -.879387704E+02 -.879417767E+02 -.879439565E+02 -.879453027E+02 -.879458106E+02 -.879454789E+02 -.879443092E+02 -.879423065E+02 -.879394785E+02 -.879358358E+02 -.879313920E+02 -.879261637E+02 -.879201699E+02 -.879134318E+02 -.879059728E+02 -.878978184E+02 -.878889958E+02 -.878795339E+02 -.878694627E+02 -.878588133E+02 -.878476176E+02 -.878359080E+02 -.878237172E+02 -.878110778E+02 -.877980224E+02 -.877845834E+02 -.877707923E+02 -.877566801E+02 -.877422766E+02 -.877276108E+02 -.877127102E+02 -.876976012E+02 -.876823086E+02 -.876668558E+02 -.876512645E+02 -.876355549E+02 -.876197454E+02 -.876038531E+02 -.875878931E+02 -.875718791E+02 -.875558234E+02 -.875397376E+02 -.875236329E+02 -.875075221E+02 -.874914227E+02 -.874753626E+02 -.874593903E+02 -.874435915E+02 -.874281150E+02 -.874132115E+02 -.873992865E+02 -.873869711E+02 -.873772111E+02 -.873713734E+02 -.873713734E+02
 -.873756012E+02 -.873756012E+02 -.873820125E+02 -.873927479E+02 -.874063086E+02 -.874216614E+02 -.874381101E+02 -.874552097E+02 -.874726767E+02 -.874903377E+02 -.875080956E+02 -.875258904E+02 -.875436893E+02 -.875614775E+02 -.875792435E+02 -.875969804E+02 -.876146794E+02 -.876323273E+02 -.876499099E+02 -.876674079E+02 -.876847984E+02 -.877020566E+02 -.877191558E+02 -.877360690E+02 -.877527683E+02 -.877692243E+02 -.877854068E+02 -.878012853E+02 -.878168272E+02 -.878319969E+02 -.878467582E+02 -.878610735E+02 -.878749037E+02 -.878882098E+02 -.879009531E+02 -.879130946E+02 -.879245963E+02 -.879354221E+02 -.879455364E+02 -.879549049E+02 -.879634954E+02 -.879712779E+02 -.879782247E+02 -.879843106E+02 -.879895129E+02 -.879938124E+02 -.879971931E+02 -.879996423E+02 -.880011508E+02 -.880017130E+02 -.880013273E+02 -.879999957E+02 -.879977241E+02 -.879945217E+02 -.879904020E+02 -.879853817E+02 -.879794807E+02 -.879727220E+02 -.879651313E+02 -.879567371E+02 -.879475701E+02 -.879376634E+02 -.879270515E+02 -.879157707E+02 -.879038581E+02 -.878913519E+02 -.878782907E+02 -.878647132E+02 -.878506584E+02 -.878361649E+02 -.878212704E+02 -.878060120E+02 -.877904257E+02 -.877745461E+02 -.877584067E+02 -.877420392E+02 -.877254734E+02 -.877087375E+02 -.876918577E+02 -.876748583E+02 -.876577616E+02 -.876405876E+02 -.876233545E+02 -.876060785E+02 -.875887737E+02 -.875714528E+02 -.875541271E+02 -.875368074E+02 -.875195063E+02 -.875022408E+02 -.874850390E+02 -.874679506E+02 -.874510651E+02 -.874345388E+02 -.874186363E+02 -.874037870E+02 -.873906606E+02 -.873802615E+02 -.873740432E+02 -.873740432E+02
 -.873784017E+02 -.873784017E+02 -.873852166E+02 -.873966353E+02 -.874110732E+02 -.874274262E+02 -.874449552E+02 -.874631792E+02 -.874817985E+02 -.875006375E+02 -.875195949E+02 -.875386180E+02 -.875576823E+02 -.875767741E+02 -.875958869E+02 -.876150104E+02 -.876341311E+02 -.876532340E+02 -.876722982E+02 -.876913011E+02 -.877102182E+02 -.877290238E+02 -.877476921E+02 -.877661957E+02 -.877845044E+02 -.878025860E+02 -.878204072E+02 -.878379305E+02 -.878551150E+02 -.878719195E+02 -.878882999E+02 -.879042109E+02 -.879196070E+02 -.879344427E+02 -.879486714E+02 -.879622474E+02 -.879751262E+02 -.879872639E+02 -.879986171E+02 -.880091449E+02 -.880188084E+02 -.880275708E+02 -.880353982E+02 -.880422592E+02 -.880481263E+02 -.880529760E+02 -.880567882E+02 -.880595471E+02 -.880612415E+02 -.880618648E+02 -.880614149E+02 -.880598943E+02 -.880573102E+02 -.880536745E+02 -.880490034E+02 -.880433172E+02 -.880366401E+02 -.880290000E+02 -.880204285E+02 -.880109602E+02 -.880006325E+02 -.879894854E+02 -.879775608E+02 -.879649023E+02 -.879515548E+02 -.879375639E+02 -.879229758E+02 -.879078371E+02 -.878921938E+02 -.878760913E+02 -.878595744E+02 -.878426863E+02 -.878254693E+02 -.878079637E+02 -.877902079E+02 -.877722381E+02 -.877540887E+02 -.877357913E+02 -.877173755E+02 -.876988681E+02 -.876802934E+02 -.876616734E+02 -.876430274E+02 -.876243722E+02 -.876057224E+02 -.875870904E+02 -.875684872E+02 -.875499229E+02 -.875314091E+02 -.875129619E+02 -.874946092E+02 -.874764015E+02 -.874584308E+02 -.874408604E+02 -.874239678E+02 -.874082052E+02 -.873942792E+02 -.873832514E+02 -.873766589E+02 -.873766589E+02
 -.873811428E+02 -.873811428E+02 -.873883667E+02 -.874004691E+02 -.874157656E+02 -.874330892E+02 -.874516591E+02 -.874709709E+02 -.874907187E+02 -.875107253E+02 -.875308940E+02 -.875511771E+02 -.875715513E+02 -.875920038E+02 -.876125217E+02 -.876330911E+02 -.876536963E+02 -.876743176E+02 -.876949349E+02 -.877155263E+02 -.877360690E+02 -.877565395E+02 -.877769111E+02 -.877971532E+02 -.878172317E+02 -.878371096E+02 -.878567453E+02 -.878760931E+02 -.878951067E+02 -.879137361E+02 -.879319299E+02 -.879496359E+02 -.879668010E+02 -.879833703E+02 -.879992894E+02 -.880145043E+02 -.880289607E+02 -.880426050E+02 -.880553856E+02 -.880672519E+02 -.880781565E+02 -.880880538E+02 -.880969016E+02 -.881046618E+02 -.881113007E+02 -.881167886E+02 -.881211011E+02 -.881242191E+02 -.881261287E+02 -.881268220E+02 -.881262963E+02 -.881245545E+02 -.881216059E+02 -.881174649E+02 -.881121512E+02 -.881056895E+02 -.880981098E+02 -.880894463E+02 -.880797378E+02 -.880690267E+02 -.880573587E+02 -.880447824E+02 -.880313488E+02 -.880171107E+02 -.880021222E+02 -.879864383E+02 -.879701148E+02 -.879532070E+02 -.879357697E+02 -.879178569E+02 -.878995215E+02 -.878808146E+02 -.878617853E+02 -.878424803E+02 -.878229441E+02 -.878032184E+02 -.877833420E+02 -.877633510E+02 -.877432780E+02 -.877231530E+02 -.877030023E+02 -.876828496E+02 -.876627151E+02 -.876426163E+02 -.876225678E+02 -.876025815E+02 -.875826673E+02 -.875628343E+02 -.875430925E+02 -.875234566E+02 -.875039533E+02 -.874846331E+02 -.874655901E+02 -.874469932E+02 -.874291314E+02 -.874124781E+02 -.873977747E+02 -.873861368E+02 -.873791821E+02 -.873791821E+02
 -.873837669E+02 -.873837669E+02 -.873913936E+02 -.874041487E+02 -.874202600E+02 -.874385049E+02 -.874580674E+02 -.874784341E+02 -.874992954E+02 -.875204720E+02 -.875418707E+02 -.875634423E+02 -.875851596E+02 -.876070042E+02 -.876289609E+02 -.876510148E+02 -.876731504E+02 -.876953525E+02 -.877176035E+02 -.877398853E+02 -.877621771E+02 -.877844532E+02 -.878066831E+02 -.878288307E+02 -.878508569E+02 -.878727167E+02 -.878943608E+02 -.879157385E+02 -.879367945E+02 -.879574718E+02 -.879777113E+02 -.879974517E+02 -.880166295E+02 -.880351803E+02 -.880530395E+02 -.880701407E+02 -.880864183E+02 -.881018072E+02 -.881162434E+02 -.881296657E+02 -.881420145E+02 -.881532338E+02 -.881632723E+02 -.881720831E+02 -.881796241E+02 -.881858592E+02 -.881907582E+02 -.881942974E+02 -.881964598E+02 -.881972348E+02 -.881966193E+02 -.881946172E+02 -.881912396E+02 -.881865040E+02 -.881804351E+02 -.881730635E+02 -.881644261E+02 -.881545656E+02 -.881435295E+02 -.881313698E+02 -.881181429E+02 -.881039080E+02 -.880887273E+02 -.880726651E+02 -.880557872E+02 -.880381603E+02 -.880198514E+02 -.880009267E+02 -.879814519E+02 -.879614915E+02 -.879411078E+02 -.879203608E+02 -.878993080E+02 -.878780039E+02 -.878564996E+02 -.878348431E+02 -.878130784E+02 -.877912459E+02 -.877693822E+02 -.877475199E+02 -.877256879E+02 -.877039111E+02 -.876822106E+02 -.876606041E+02 -.876391055E+02 -.876177259E+02 -.875964738E+02 -.875753562E+02 -.875543808E+02 -.875335604E+02 -.875129196E+02 -.874925077E+02 -.874724197E+02 -.874528287E+02 -.874340339E+02 -.874165272E+02 -.874010820E+02 -.873888637E+02 -.873815651E+02 -.873815651E+02
 -.873862404E+02 -.873862404E+02 -.873942211E+02 -.874075653E+02 -.874244240E+02 -.874435252E+02 -.874640362E+02 -.874854307E+02 -.875073899E+02 -.875297347E+02 -.875523640E+02 -.875752232E+02 -.875982823E+02 -.876215219E+02 -.876449299E+02 -.876684973E+02 -.876922150E+02 -.877160722E+02 -.877400559E+02 -.877641486E+02 -.877883268E+02 -.878125606E+02 -.878368139E+02 -.878610467E+02 -.878852127E+02 -.879092604E+02 -.879331359E+02 -.879567801E+02 -.879801308E+02 -.880031221E+02 -.880256852E+02 -.880477471E+02 -.880692326E+02 -.880900652E+02 -.881101649E+02 -.881294517E+02 -.881478450E+02 -.881652649E+02 -.881816336E+02 -.881968748E+02 -.882109154E+02 -.882236876E+02 -.882351274E+02 -.882451766E+02 -.882537832E+02 -.882609021E+02 -.882664955E+02 -.882705337E+02 -.882729948E+02 -.882738660E+02 -.882731437E+02 -.882708324E+02 -.882669456E+02 -.882615057E+02 -.882545428E+02 -.882460955E+02 -.882362096E+02 -.882249378E+02 -.882123393E+02 -.881984783E+02 -.881834243E+02 -.881672502E+02 -.881500324E+02 -.881318497E+02 -.881127825E+02 -.880929114E+02 -.880723173E+02 -.880510804E+02 -.880292792E+02 -.880069905E+02 -.879842879E+02 -.879612423E+02 -.879379209E+02 -.879143871E+02 -.878906998E+02 -.878669139E+02 -.878430792E+02 -.878192410E+02 -.877954397E+02 -.877717109E+02 -.877480857E+02 -.877245899E+02 -.877012453E+02 -.876780690E+02 -.876550740E+02 -.876322696E+02 -.876096619E+02 -.875872553E+02 -.875650544E+02 -.875430685E+02 -.875213194E+02 -.874998540E+02 -.874787669E+02 -.874582334E+02 -.874385607E+02 -.874202563E+02 -.874041212E+02 -.873913654E+02 -.873837492E+02 -.873837492E+02
 -.873884393E+02 -.873884393E+02 -.873967232E+02 -.874105896E+02 -.874281269E+02 -.874480317E+02 -.874694466E+02 -.874918280E+02 -.875148494E+02 -.875383202E+02 -.875621357E+02 -.875862410E+02 -.876106081E+02 -.876352275E+02 -.876600956E+02 -.876852109E+02 -.877105706E+02 -.877361673E+02 -.877619882E+02 -.877880136E+02 -.878142165E+02 -.878405626E+02 -.878670139E+02 -.878935246E+02 -.879200438E+02 -.879465164E+02 -.879728810E+02 -.879990716E+02 -.880250165E+02 -.880506397E+02 -.880758586E+02 -.881005868E+02 -.881247345E+02 -.881482071E+02 -.881709085E+02 -.881927406E+02 -.882136053E+02 -.882334057E+02 -.882520450E+02 -.882694299E+02 -.882854712E+02 -.883000835E+02 -.883131874E+02 -.883247100E+02 -.883345860E+02 -.883427588E+02 -.883491810E+02 -.883538146E+02 -.883566327E+02 -.883576194E+02 -.883567691E+02 -.883540880E+02 -.883495928E+02 -.883433111E+02 -.883352814E+02 -.883255517E+02 -.883141794E+02 -.883012306E+02 -.882867790E+02 -.882709048E+02 -.882536939E+02 -.882352369E+02 -.882156282E+02 -.881949646E+02 -.881733439E+02 -.881508648E+02 -.881276256E+02 -.881037228E+02 -.880792508E+02 -.880543010E+02 -.880289610E+02 -.880033142E+02 -.879774394E+02 -.879514101E+02 -.879252943E+02 -.878991541E+02 -.878730460E+02 -.878470203E+02 -.878211216E+02 -.877953882E+02 -.877698527E+02 -.877445418E+02 -.877194770E+02 -.876946743E+02 -.876701446E+02 -.876458947E+02 -.876219272E+02 -.875982428E+02 -.875748417E+02 -.875517289E+02 -.875289216E+02 -.875064630E+02 -.874844454E+02 -.874630446E+02 -.874425722E+02 -.874235480E+02 -.874067952E+02 -.873935612E+02 -.873856634E+02 -.873856634E+02
 -.873902793E+02 -.873902793E+02 -.873988185E+02 -.874131377E+02 -.874312824E+02 -.874519161E+02 -.874741540E+02 -.874974366E+02 -.875214263E+02 -.875459298E+02 -.875708450E+02 -.875961247E+02 -.876217545E+02 -.876477342E+02 -.876740697E+02 -.877007659E+02 -.877278227E+02 -.877552339E+02 -.877829863E+02 -.878110581E+02 -.878394206E+02 -.878680404E+02 -.878968759E+02 -.879258794E+02 -.879549977E+02 -.879841694E+02 -.880133267E+02 -.880423938E+02 -.880712881E+02 -.880999183E+02 -.881281868E+02 -.881559908E+02 -.881832203E+02 -.882097623E+02 -.882355002E+02 -.882603153E+02 -.882840885E+02 -.883066993E+02 -.883280294E+02 -.883479633E+02 -.883663889E+02 -.883831996E+02 -.883982955E+02 -.884115851E+02 -.884229862E+02 -.884324271E+02 -.884398471E+02 -.884451990E+02 -.884484483E+02 -.884495740E+02 -.884485694E+02 -.884454416E+02 -.884402121E+02 -.884329163E+02 -.884236024E+02 -.884123314E+02 -.883991761E+02 -.883842193E+02 -.883675536E+02 -.883492796E+02 -.883295047E+02 -.883083417E+02 -.882859075E+02 -.882623213E+02 -.882377037E+02 -.882121757E+02 -.881858565E+02 -.881588630E+02 -.881313089E+02 -.881033035E+02 -.880749508E+02 -.880463491E+02 -.880175906E+02 -.879887602E+02 -.879599360E+02 -.879311885E+02 -.879025809E+02 -.878741690E+02 -.878460008E+02 -.878181171E+02 -.877905517E+02 -.877633312E+02 -.877364756E+02 -.877099989E+02 -.876839088E+02 -.876582081E+02 -.876328950E+02 -.876079646E+02 -.875834116E+02 -.875592348E+02 -.875354456E+02 -.875120816E+02 -.874892306E+02 -.874670662E+02 -.874459011E+02 -.874262621E+02 -.874089881E+02 -.873953543E+02 -.873872231E+02 -.873872231E+02
 -.873916716E+02 -.873916716E+02 -.874004179E+02 -.874151110E+02 -.874337612E+02 -.874549982E+02 -.874779187E+02 -.875019550E+02 -.875267673E+02 -.875521701E+02 -.875780732E+02 -.876044436E+02 -.876312783E+02 -.876585872E+02 -.876863823E+02 -.877146718E+02 -.877434590E+02 -.877727395E+02 -.878025009E+02 -.878327238E+02 -.878633833E+02 -.878944467E+02 -.879258729E+02 -.879576140E+02 -.879896124E+02 -.880218008E+02 -.880541020E+02 -.880864290E+02 -.881186835E+02 -.881507587E+02 -.881825397E+02 -.882139027E+02 -.882447178E+02 -.882748487E+02 -.883041546E+02 -.883324915E+02 -.883597114E+02 -.883856664E+02 -.884102095E+02 -.884331960E+02 -.884544854E+02 -.884739436E+02 -.884914446E+02 -.885068722E+02 -.885201218E+02 -.885311012E+02 -.885397340E+02 -.885459591E+02 -.885497320E+02 -.885510263E+02 -.885498329E+02 -.885461613E+02 -.885400394E+02 -.885315116E+02 -.885206402E+02 -.885075028E+02 -.884921914E+02 -.884748115E+02 -.884554801E+02 -.884343239E+02 -.884114782E+02 -.883870841E+02 -.883612871E+02 -.883342356E+02 -.883060788E+02 -.882769648E+02 -.882470393E+02 -.882164445E+02 -.881853173E+02 -.881537884E+02 -.881219813E+02 -.880900120E+02 -.880579875E+02 -.880260061E+02 -.879941566E+02 -.879625189E+02 -.879311628E+02 -.879001490E+02 -.878695290E+02 -.878393451E+02 -.878096309E+02 -.877804120E+02 -.877517056E+02 -.877235219E+02 -.876958642E+02 -.876687292E+02 -.876421090E+02 -.876159915E+02 -.875903640E+02 -.875652176E+02 -.875405555E+02 -.875164079E+02 -.874928552E+02 -.874700655E+02 -.874483487E+02 -.874282324E+02 -.874105627E+02 -.873966310E+02 -.873883280E+02 -.873883280E+02
 -.873924841E+02 -.873924841E+02 -.874013820E+02 -.874163405E+02 -.874353398E+02 -.874569970E+02 -.874804061E+02 -.875050020E+02 -.875304589E+02 -.875566048E+02 -.875833647E+02 -.876107194E+02 -.876386751E+02 -.876672487E+02 -.876964578E+02 -.877263166E+02 -.877568332E+02 -.877880092E+02 -.878198391E+02 -.878523114E+02 -.878854070E+02 -.879190964E+02 -.879533413E+02 -.879880918E+02 -.880232852E+02 -.880588467E+02 -.880946886E+02 -.881307101E+02 -.881667984E+02 -.882028304E+02 -.882386703E+02 -.882741728E+02 -.883091824E+02 -.883435354E+02 -.883770607E+02 -.884095805E+02 -.884409131E+02 -.884708749E+02 -.884992822E+02 -.885259530E+02 -.885507101E+02 -.885733833E+02 -.885938119E+02 -.886118474E+02 -.886273550E+02 -.886402175E+02 -.886503360E+02 -.886576315E+02 -.886620475E+02 -.886635488E+02 -.886621246E+02 -.886577871E+02 -.886505712E+02 -.886405354E+02 -.886277588E+02 -.886123412E+02 -.885944008E+02 -.885740722E+02 -.885515046E+02 -.885268598E+02 -.885003084E+02 -.884720282E+02 -.884422025E+02 -.884110162E+02 -.883786542E+02 -.883452993E+02 -.883111301E+02 -.882763193E+02 -.882410321E+02 -.882054250E+02 -.881696445E+02 -.881338265E+02 -.880980954E+02 -.880625640E+02 -.880273331E+02 -.879924913E+02 -.879581154E+02 -.879242702E+02 -.878910095E+02 -.878583758E+02 -.878264010E+02 -.877951074E+02 -.877645078E+02 -.877346066E+02 -.877053997E+02 -.876768766E+02 -.876490203E+02 -.876218098E+02 -.875952225E+02 -.875692396E+02 -.875438540E+02 -.875190854E+02 -.874950044E+02 -.874717695E+02 -.874496825E+02 -.874292646E+02 -.874113589E+02 -.873972582E+02 -.873888617E+02 -.873888617E+02
 -.873925895E+02 -.873925895E+02 -.874015517E+02 -.874166131E+02 -.874357527E+02 -.874575981E+02 -.874812573E+02 -.875061854E+02 -.875320745E+02 -.875587713E+02 -.875862164E+02 -.876143999E+02 -.876433380E+02 -.876730559E+02 -.877035800E+02 -.877349348E+02 -.877671400E+02 -.878002089E+02 -.878341494E+02 -.878689608E+02 -.879046304E+02 -.879411352E+02 -.879784377E+02 -.880164858E+02 -.880552128E+02 -.880945369E+02 -.881343608E+02 -.881745720E+02 -.882150439E+02 -.882556334E+02 -.882961831E+02 -.883365209E+02 -.883764614E+02 -.884158071E+02 -.884543488E+02 -.884918683E+02 -.885281409E+02 -.885629373E+02 -.885960259E+02 -.886271769E+02 -.886561648E+02 -.886827722E+02 -.887067934E+02 -.887280362E+02 -.887463282E+02 -.887615170E+02 -.887734741E+02 -.887820974E+02 -.887873117E+02 -.887890724E+02 -.887873644E+02 -.887822030E+02 -.887736345E+02 -.887617339E+02 -.887466045E+02 -.887283758E+02 -.887072006E+02 -.886832531E+02 -.886567258E+02 -.886278249E+02 -.885967685E+02 -.885637829E+02 -.885290986E+02 -.884929477E+02 -.884555607E+02 -.884171638E+02 -.883779763E+02 -.883382084E+02 -.882980596E+02 -.882577170E+02 -.882173538E+02 -.881771289E+02 -.881371862E+02 -.880976539E+02 -.880586448E+02 -.880202564E+02 -.879825711E+02 -.879456565E+02 -.879095665E+02 -.878743416E+02 -.878400096E+02 -.878065871E+02 -.877740792E+02 -.877424815E+02 -.877117806E+02 -.876819547E+02 -.876529759E+02 -.876248111E+02 -.875974254E+02 -.875707871E+02 -.875448762E+02 -.875196991E+02 -.874953128E+02 -.874718620E+02 -.874496340E+02 -.874291350E+02 -.874111926E+02 -.873970832E+02 -.873886902E+02 -.873886902E+02
 -.873918626E+02 -.873918626E+02 -.874007574E+02 -.874157060E+02 -.874347242E+02 -.874564742E+02 -.874800976E+02 -.875050796E+02 -.875311360E+02 -.875581319E+02 -.875860211E+02 -.876148069E+02 -.876445168E+02 -.876751898E+02 -.877068685E+02 -.877395943E+02 -.877734050E+02 -.878083325E+02 -.878444001E+02 -.878816181E+02 -.879199838E+02 -.879594799E+02 -.880000720E+02 -.880417102E+02 -.880843271E+02 -.881278374E+02 -.881721369E+02 -.882171034E+02 -.882625940E+02 -.883084456E+02 -.883544759E+02 -.884004820E+02 -.884462435E+02 -.884915210E+02 -.885360592E+02 -.885795895E+02 -.886218320E+02 -.886624986E+02 -.887012973E+02 -.887379357E+02 -.887721259E+02 -.888035887E+02 -.888320575E+02 -.888572846E+02 -.888790442E+02 -.888971370E+02 -.889113941E+02 -.889216800E+02 -.889278966E+02 -.889299837E+02 -.889279212E+02 -.889217300E+02 -.889114701E+02 -.888972412E+02 -.888791786E+02 -.888574524E+02 -.888322627E+02 -.888038368E+02 -.887724236E+02 -.887382900E+02 -.887017167E+02 -.886629920E+02 -.886224092E+02 -.885802606E+02 -.885368349E+02 -.884924129E+02 -.884472643E+02 -.884016456E+02 -.883557975E+02 -.883099427E+02 -.882642857E+02 -.882190110E+02 -.881742831E+02 -.881302462E+02 -.880870246E+02 -.880447231E+02 -.880034274E+02 -.879632055E+02 -.879241083E+02 -.878861706E+02 -.878494127E+02 -.878138412E+02 -.877794501E+02 -.877462226E+02 -.877141314E+02 -.876831408E+02 -.876532077E+02 -.876242840E+02 -.875963190E+02 -.875692652E+02 -.875430864E+02 -.875177724E+02 -.874933625E+02 -.874699824E+02 -.874478977E+02 -.874275895E+02 -.874098549E+02 -.873959334E+02 -.873876622E+02 -.873876622E+02
 -.873901044E+02 -.873901044E+02 -.873987685E+02 -.874133474E+02 -.874319344E+02 -.874532553E+02 -.874765030E+02 -.875011974E+02 -.875270823E+02 -.875540435E+02 -.875820521E+02 -.876111282E+02 -.876413187E+02 -.876726845E+02 -.877052919E+02 -.877392065E+02 -.877744885E+02 -.878111904E+02 -.878493513E+02 -.878889964E+02 -.879301364E+02 -.879727647E+02 -.880168576E+02 -.880623731E+02 -.881092487E+02 -.881573996E+02 -.882067192E+02 -.882570761E+02 -.883083127E+02 -.883602461E+02 -.884126657E+02 -.884653349E+02 -.885179901E+02 -.885703423E+02 -.886220806E+02 -.886728727E+02 -.887223698E+02 -.887702101E+02 -.888160233E+02 -.888594365E+02 -.889000792E+02 -.889375889E+02 -.889716189E+02 -.890018434E+02 -.890279644E+02 -.890497179E+02 -.890668790E+02 -.890792677E+02 -.890867526E+02 -.890892535E+02 -.890867443E+02 -.890792518E+02 -.890668574E+02 -.890496926E+02 -.890279384E+02 -.890018198E+02 -.889716017E+02 -.889375825E+02 -.889000886E+02 -.888594687E+02 -.888160852E+02 -.887703107E+02 -.887225188E+02 -.886730810E+02 -.886223598E+02 -.885707046E+02 -.885184483E+02 -.884659029E+02 -.884133579E+02 -.883610783E+02 -.883093030E+02 -.882582443E+02 -.882080879E+02 -.881589931E+02 -.881110936E+02 -.880644983E+02 -.880192927E+02 -.879755403E+02 -.879332844E+02 -.878925491E+02 -.878533417E+02 -.878156536E+02 -.877794626E+02 -.877447341E+02 -.877114226E+02 -.876794733E+02 -.876488242E+02 -.876194077E+02 -.875911537E+02 -.875639953E+02 -.875378766E+02 -.875127668E+02 -.874886833E+02 -.874657264E+02 -.874441323E+02 -.874243451E+02 -.874071141E+02 -.873936170E+02 -.873856101E+02 -.873856101E+02
 -.873871044E+02 -.873871044E+02 -.873953524E+02 -.874092674E+02 -.874270656E+02 -.874475639E+02 -.874700188E+02 -.874939983E+02 -.875192795E+02 -.875457744E+02 -.875734791E+02 -.876024393E+02 -.876327311E+02 -.876644457E+02 -.876976777E+02 -.877325191E+02 -.877690558E+02 -.878073618E+02 -.878474979E+02 -.878895120E+02 -.879334353E+02 -.879792819E+02 -.880270471E+02 -.880767044E+02 -.881282030E+02 -.881814670E+02 -.882363918E+02 -.882928412E+02 -.883506467E+02 -.884096045E+02 -.884694759E+02 -.885299851E+02 -.885908204E+02 -.886516356E+02 -.887120517E+02 -.887716600E+02 -.888300254E+02 -.888866923E+02 -.889411893E+02 -.889930364E+02 -.890417521E+02 -.890868624E+02 -.891279099E+02 -.891644624E+02 -.891961227E+02 -.892225372E+02 -.892434042E+02 -.892584814E+02 -.892675911E+02 -.892706252E+02 -.892675477E+02 -.892583955E+02 -.892432771E+02 -.892223712E+02 -.891959206E+02 -.891642279E+02 -.891276469E+02 -.890865750E+02 -.890414455E+02 -.889927159E+02 -.889408617E+02 -.888863644E+02 -.888297061E+02 -.887713592E+02 -.887117808E+02 -.886514075E+02 -.885906485E+02 -.885298838E+02 -.884694601E+02 -.884096898E+02 -.883508496E+02 -.882931802E+02 -.882368871E+02 -.881821417E+02 -.881290824E+02 -.880778168E+02 -.880284237E+02 -.879809553E+02 -.879354398E+02 -.878918832E+02 -.878502723E+02 -.878105765E+02 -.877727500E+02 -.877367342E+02 -.877024590E+02 -.876698452E+02 -.876388062E+02 -.876092504E+02 -.875810842E+02 -.875542170E+02 -.875285692E+02 -.875040854E+02 -.874807558E+02 -.874586496E+02 -.874379640E+02 -.874190926E+02 -.874027176E+02 -.873899255E+02 -.873823515E+02 -.873823515E+02
 -.873826381E+02 -.873826381E+02 -.873902672E+02 -.874031824E+02 -.874197703E+02 -.874389697E+02 -.874601224E+02 -.874828563E+02 -.875069932E+02 -.875324819E+02 -.875593542E+02 -.875876936E+02 -.876176110E+02 -.876492293E+02 -.876826737E+02 -.877180664E+02 -.877555213E+02 -.877951420E+02 -.878370216E+02 -.878812395E+02 -.879278589E+02 -.879769256E+02 -.880284642E+02 -.880824751E+02 -.881389312E+02 -.881977745E+02 -.882589104E+02 -.883222062E+02 -.883874871E+02 -.884545337E+02 -.885230799E+02 -.885928107E+02 -.886633630E+02 -.887343256E+02 -.888052400E+02 -.888756037E+02 -.889448741E+02 -.890124742E+02 -.890777998E+02 -.891402283E+02 -.891991298E+02 -.892538790E+02 -.893038668E+02 -.893485149E+02 -.893872878E+02 -.894197065E+02 -.894453607E+02 -.894639186E+02 -.894751368E+02 -.894788663E+02 -.894750573E+02 -.894637599E+02 -.894451235E+02 -.894193920E+02 -.893868982E+02 -.893480532E+02 -.893033365E+02 -.892532848E+02 -.891984768E+02 -.891395224E+02 -.890770470E+02 -.890116815E+02 -.889440486E+02 -.888747533E+02 -.888043745E+02 -.887334559E+02 -.886625020E+02 -.885919723E+02 -.885222798E+02 -.884537884E+02 -.883868134E+02 -.883216219E+02 -.882584347E+02 -.881974282E+02 -.881387374E+02 -.880824592E+02 -.880286556E+02 -.879773569E+02 -.879285654E+02 -.878822590E+02 -.878383935E+02 -.877969067E+02 -.877577206E+02 -.877207438E+02 -.876858744E+02 -.876530017E+02 -.876220085E+02 -.875927737E+02 -.875651754E+02 -.875390951E+02 -.875144250E+02 -.874910809E+02 -.874690209E+02 -.874482757E+02 -.874289938E+02 -.874115036E+02 -.873963975E+02 -.873846388E+02 -.873776942E+02 -.873776942E+02
 -.873764116E+02 -.873764116E+02 -.873831982E+02 -.873947354E+02 -.874096307E+02 -.874269763E+02 -.874462248E+02 -.874670822E+02 -.874894294E+02 -.875132685E+02 -.875386784E+02 -.875657827E+02 -.875947283E+02 -.876256721E+02 -.876587731E+02 -.876941885E+02 -.877320696E+02 -.877725615E+02 -.878157999E+02 -.878619074E+02 -.879109934E+02 -.879631497E+02 -.880184456E+02 -.880769230E+02 -.881385926E+02 -.882034271E+02 -.882713572E+02 -.883422667E+02 -.884159871E+02 -.884922938E+02 -.885709011E+02 -.886514600E+02 -.887335555E+02 -.888167044E+02 -.889003557E+02 -.889838931E+02 -.890666385E+02 -.891478599E+02 -.892267799E+02 -.893025877E+02 -.893744541E+02 -.894415460E+02 -.895030458E+02 -.895581692E+02 -.896061848E+02 -.896464344E+02 -.896783500E+02 -.897014712E+02 -.897154587E+02 -.897201047E+02 -.897153393E+02 -.897012326E+02 -.896779931E+02 -.896459606E+02 -.896055960E+02 -.895574672E+02 -.895022338E+02 -.894406271E+02 -.893734327E+02 -.893014687E+02 -.892255693E+02 -.891465642E+02 -.890652647E+02 -.889824488E+02 -.888988489E+02 -.888151440E+02 -.887319517E+02 -.886498248E+02 -.885692483E+02 -.884906395E+02 -.884143487E+02 -.883406623E+02 -.882698060E+02 -.882019490E+02 -.881372089E+02 -.880756571E+02 -.880173229E+02 -.879621996E+02 -.879102489E+02 -.878614055E+02 -.878155814E+02 -.877726701E+02 -.877325497E+02 -.876950861E+02 -.876601361E+02 -.876275497E+02 -.875971722E+02 -.875688473E+02 -.875424190E+02 -.875177364E+02 -.874946600E+02 -.874730721E+02 -.874528934E+02 -.874341095E+02 -.874168094E+02 -.874012401E+02 -.873878797E+02 -.873775319E+02 -.873714423E+02 -.873714423E+02
 -.873682696E+02 -.873682696E+02 -.873739573E+02 -.873836790E+02 -.873963147E+02 -.874111551E+02 -.874277907E+02 -.874460273E+02 -.874658290E+02 -.874872602E+02 -.875104493E+02 -.875355605E+02 -.875627777E+02 -.875922955E+02 -.876243137E+02 -.876590335E+02 -.876966545E+02 -.877373730E+02 -.877813795E+02 -.878288580E+02 -.878799806E+02 -.879349014E+02 -.879937512E+02 -.880566335E+02 -.881236165E+02 -.881947269E+02 -.882699433E+02 -.883491886E+02 -.884323232E+02 -.885191370E+02 -.886093424E+02 -.887025670E+02 -.887983477E+02 -.888961264E+02 -.889952482E+02 -.890949621E+02 -.891944254E+02 -.892927103E+02 -.893888149E+02 -.894816791E+02 -.895702018E+02 -.896532637E+02 -.897297528E+02 -.897985916E+02 -.898587675E+02 -.899093612E+02 -.899495756E+02 -.899787611E+02 -.899964370E+02 -.900023084E+02 -.899962757E+02 -.899784388E+02 -.899490932E+02 -.899087199E+02 -.898579686E+02 -.897976370E+02 -.897286444E+02 -.896520042E+02 -.895687936E+02 -.894801258E+02 -.893871208E+02 -.892908804E+02 -.891924665E+02 -.890928811E+02 -.889930526E+02 -.888938244E+02 -.887959479E+02 -.887000789E+02 -.886067767E+02 -.885165065E+02 -.884296428E+02 -.883464757E+02 -.882672166E+02 -.881920065E+02 -.881209232E+02 -.880539891E+02 -.879911788E+02 -.879324266E+02 -.878776325E+02 -.878266694E+02 -.877793875E+02 -.877356202E+02 -.876951878E+02 -.876579013E+02 -.876235656E+02 -.875919823E+02 -.875629520E+02 -.875362762E+02 -.875117606E+02 -.874892176E+02 -.874684717E+02 -.874493682E+02 -.874317856E+02 -.874156575E+02 -.874010027E+02 -.873879697E+02 -.873768960E+02 -.873683854E+02 -.873634050E+02 -.873634050E+02
 -.873580878E+02 -.873580878E+02 -.873623762E+02 -.873697662E+02 -.873794838E+02 -.873910620E+02 -.874042645E+02 -.874190333E+02 -.874354211E+02 -.874535581E+02 -.874736204E+02 -.874958143E+02 -.875203649E+02 -.875475104E+02 -.875774982E+02 -.876105800E+02 -.876470131E+02 -.876870598E+02 -.877309836E+02 -.877790440E+02 -.878314917E+02 -.878885635E+02 -.879504771E+02 -.880174240E+02 -.880895595E+02 -.881669971E+02 -.882497980E+02 -.883379611E+02 -.884314107E+02 -.885299840E+02 -.886334196E+02 -.887413447E+02 -.888532647E+02 -.889685545E+02 -.890864527E+02 -.892060582E+02 -.893263318E+02 -.894461018E+02 -.895640763E+02 -.896788612E+02 -.897889840E+02 -.898929259E+02 -.899891570E+02 -.900761790E+02 -.901525681E+02 -.902170209E+02 -.902683988E+02 -.903057679E+02 -.903284342E+02 -.903359700E+02 -.903282310E+02 -.903053614E+02 -.902677895E+02 -.902162086E+02 -.901515532E+02 -.900749626E+02 -.899877403E+02 -.898913106E+02 -.897871720E+02 -.896768549E+02 -.895618783E+02 -.894437154E+02 -.893237612E+02 -.892033085E+02 -.890835299E+02 -.889654657E+02 -.888500175E+02 -.887379475E+02 -.886298813E+02 -.885263142E+02 -.884276207E+02 -.883340645E+02 -.882458104E+02 -.881629368E+02 -.880854465E+02 -.880132797E+02 -.879463237E+02 -.878844234E+02 -.878273901E+02 -.877750093E+02 -.877270480E+02 -.876832601E+02 -.876433915E+02 -.876071843E+02 -.875743801E+02 -.875447229E+02 -.875179604E+02 -.874938471E+02 -.874721451E+02 -.874526269E+02 -.874350784E+02 -.874193048E+02 -.874051389E+02 -.873924558E+02 -.873811939E+02 -.873713858E+02 -.873632006E+02 -.873570000E+02 -.873534096E+02 -.873534096E+02
 -.873456481E+02 -.873456481E+02 -.873482022E+02 -.873526980E+02 -.873587715E+02 -.873662565E+02 -.873751421E+02 -.873855053E+02 -.873974994E+02 -.874113184E+02 -.874271910E+02 -.874453679E+02 -.874661179E+02 -.874897270E+02 -.875164912E+02 -.875467240E+02 -.875807546E+02 -.876189219E+02 -.876615726E+02 -.877090583E+02 -.877617308E+02 -.878199359E+02 -.878840077E+02 -.879542595E+02 -.880309770E+02 -.881144064E+02 -.882047413E+02 -.883021071E+02 -.884065437E+02 -.885179884E+02 -.886362563E+02 -.887610211E+02 -.888917967E+02 -.890279203E+02 -.891685377E+02 -.893125923E+02 -.894588197E+02 -.896057505E+02 -.897517211E+02 -.898948938E+02 -.900332893E+02 -.901648277E+02 -.902873820E+02 -.903988383E+02 -.904971630E+02 -.905804751E+02 -.906471154E+02 -.906957140E+02 -.907252467E+02 -.907350803E+02 -.907250006E+02 -.906952218E+02 -.906463768E+02 -.905794896E+02 -.904959302E+02 -.903973575E+02 -.902856532E+02 -.901628504E+02 -.900310641E+02 -.898924213E+02 -.897490026E+02 -.896027878E+02 -.894556148E+02 -.893091482E+02 -.891648582E+02 -.890240099E+02 -.888876611E+02 -.887566670E+02 -.886316912E+02 -.885132203E+02 -.884015812E+02 -.882969598E+02 -.881994209E+02 -.881089262E+02 -.880253531E+02 -.879485106E+02 -.878781543E+02 -.878139999E+02 -.877557342E+02 -.877030250E+02 -.876555291E+02 -.876128991E+02 -.875747882E+02 -.875408549E+02 -.875107659E+02 -.874841981E+02 -.874608409E+02 -.874403964E+02 -.874225806E+02 -.874071245E+02 -.873937741E+02 -.873822936E+02 -.873724677E+02 -.873641084E+02 -.873570641E+02 -.873512348E+02 -.873465930E+02 -.873432144E+02 -.873413172E+02 -.873413172E+02
 -.873308247E+02 -.873308247E+02 -.873312920E+02 -.873322832E+02 -.873339417E+02 -.873364672E+02 -.873400709E+02 -.873450006E+02 -.873515021E+02 -.873598454E+02 -.873703090E+02 -.873831870E+02 -.873987939E+02 -.874174584E+02 -.874395378E+02 -.874654126E+02 -.874954841E+02 -.875301766E+02 -.875699348E+02 -.876152197E+02 -.876665055E+02 -.877242762E+02 -.877890194E+02 -.878612170E+02 -.879413362E+02 -.880298141E+02 -.881270418E+02 -.882333432E+02 -.883489536E+02 -.884739931E+02 -.886084391E+02 -.887520961E+02 -.889045641E+02 -.890652071E+02 -.892331234E+02 -.894071209E+02 -.895856993E+02 -.897670426E+02 -.899490231E+02 -.901292223E+02 -.903049684E+02 -.904733920E+02 -.906315009E+02 -.907762699E+02 -.909047461E+02 -.910141610E+02 -.911020466E+02 -.911663456E+02 -.912055099E+02 -.912185776E+02 -.912052221E+02 -.911657694E+02 -.911011809E+02 -.910130046E+02 -.909032968E+02 -.907745259E+02 -.906294597E+02 -.904710517E+02 -.903023268E+02 -.901262780E+02 -.899457751E+02 -.897634905E+02 -.895818435E+02 -.894029622E+02 -.892286636E+02 -.890604484E+02 -.888995095E+02 -.887467493E+02 -.886028048E+02 -.884680771E+02 -.883427622E+02 -.882268836E+02 -.881203214E+02 -.880228420E+02 -.879341231E+02 -.878537762E+02 -.877813667E+02 -.877164301E+02 -.876584853E+02 -.876070463E+02 -.875616305E+02 -.875217651E+02 -.874869927E+02 -.874568742E+02 -.874309913E+02 -.874089480E+02 -.873903702E+02 -.873749068E+02 -.873622275E+02 -.873520226E+02 -.873440004E+02 -.873378853E+02 -.873334143E+02 -.873303336E+02 -.873283943E+02 -.873273481E+02 -.873269440E+02 -.873269271E+02 -.873270417E+02 -.873270417E+02
 -.873135651E+02 -.873135651E+02 -.873115682E+02 -.873084440E+02 -.873049153E+02 -.873015610E+02 -.872988788E+02 -.872972625E+02 -.872970850E+02 -.872986772E+02 -.873023673E+02 -.873084934E+02 -.873174030E+02 -.873294787E+02 -.873451290E+02 -.873647967E+02 -.873889604E+02 -.874181333E+02 -.874528642E+02 -.874937382E+02 -.875413766E+02 -.875964327E+02 -.876595858E+02 -.877315362E+02 -.878129920E+02 -.879046538E+02 -.880071957E+02 -.881212404E+02 -.882473318E+02 -.883858998E+02 -.885372197E+02 -.887013659E+02 -.888781612E+02 -.890671237E+02 -.892674130E+02 -.894777792E+02 -.896965205E+02 -.899214520E+02 -.901498930E+02 -.903786798E+02 -.906042039E+02 -.908224845E+02 -.910292699E+02 -.912201721E+02 -.913908276E+02 -.915370770E+02 -.916551588E+02 -.917418988E+02 -.917948853E+02 -.918126096E+02 -.917945577E+02 -.917412420E+02 -.916541710E+02 -.915357552E+02 -.913891680E+02 -.912181706E+02 -.910269216E+02 -.908197852E+02 -.906011489E+02 -.903752650E+02 -.901461148E+02 -.899173071E+02 -.896920067E+02 -.894728947E+02 -.892621567E+02 -.890614959E+02 -.888721625E+02 -.886949976E+02 -.885304836E+02 -.883787984E+02 -.882398681E+02 -.881134185E+02 -.879990200E+02 -.878961296E+02 -.878041247E+02 -.877223329E+02 -.876500557E+02 -.875865879E+02 -.875312319E+02 -.874833091E+02 -.874421676E+02 -.874071880E+02 -.873777867E+02 -.873534172E+02 -.873335709E+02 -.873177765E+02 -.873055982E+02 -.872966338E+02 -.872905117E+02 -.872868868E+02 -.872854354E+02 -.872858473E+02 -.872878154E+02 -.872910207E+02 -.872951123E+02 -.872996809E+02 -.873042265E+02 -.873081220E+02 -.873105719E+02 -.873105719E+02
 -.872939099E+02 -.872939099E+02 -.872891038E+02 -.872812728E+02 -.872717723E+02 -.872616371E+02 -.872516178E+02 -.872423248E+02 -.872342173E+02 -.872277013E+02 -.872231489E+02 -.872209207E+02 -.872214081E+02 -.872250198E+02 -.872322114E+02 -.872434791E+02 -.872593661E+02 -.872804709E+02 -.873074510E+02 -.873410243E+02 -.873819720E+02 -.874311389E+02 -.874894354E+02 -.875578263E+02 -.876373242E+02 -.877289766E+02 -.878338451E+02 -.879529818E+02 -.880873945E+02 -.882380015E+02 -.884055770E+02 -.885906864E+02 -.887936094E+02 -.890142534E+02 -.892520603E+02 -.895059106E+02 -.897740337E+02 -.900539296E+02 -.903423190E+02 -.906351255E+02 -.909275058E+02 -.912139303E+02 -.914883184E+02 -.917442296E+02 -.919751031E+02 -.921745468E+02 -.923366595E+02 -.924563727E+02 -.925297786E+02 -.925544073E+02 -.925294127E+02 -.924556393E+02 -.923355558E+02 -.921730683E+02 -.919732443E+02 -.917419830E+02 -.914856763E+02 -.912108839E+02 -.909240474E+02 -.906312471E+02 -.903380139E+02 -.900491920E+02 -.897688586E+02 -.895002941E+02 -.892459989E+02 -.890077445E+02 -.887866511E+02 -.885832774E+02 -.883977164E+02 -.882296890E+02 -.880786299E+02 -.879437647E+02 -.878241756E+02 -.877188557E+02 -.876267535E+02 -.875468069E+02 -.874779699E+02 -.874192312E+02 -.873696278E+02 -.873282536E+02 -.872942642E+02 -.872668790E+02 -.872453810E+02 -.872291153E+02 -.872174860E+02 -.872099528E+02 -.872060266E+02 -.872052645E+02 -.872072645E+02 -.872116574E+02 -.872180983E+02 -.872262527E+02 -.872357772E+02 -.872462923E+02 -.872573440E+02 -.872683527E+02 -.872785490E+02 -.872868950E+02 -.872919951E+02 -.872919951E+02
 -.872720559E+02 -.872720559E+02 -.872641170E+02 -.872510230E+02 -.872348298E+02 -.872170160E+02 -.871986780E+02 -.871805751E+02 -.871632953E+02 -.871472950E+02 -.871329711E+02 -.871207163E+02 -.871109177E+02 -.871040126E+02 -.871004709E+02 -.871008179E+02 -.871056496E+02 -.871156342E+02 -.871315205E+02 -.871541504E+02 -.871844650E+02 -.872235134E+02 -.872724489E+02 -.873325382E+02 -.874051567E+02 -.874917801E+02 -.875939747E+02 -.877133725E+02 -.878516354E+02 -.880104072E+02 -.881912491E+02 -.883955509E+02 -.886244242E+02 -.888785705E+02 -.891581270E+02 -.894624987E+02 -.897901822E+02 -.901386000E+02 -.905039643E+02 -.908811927E+02 -.912638986E+02 -.916444635E+02 -.920141983E+02 -.923635860E+02 -.926826136E+02 -.929612041E+02 -.931897587E+02 -.933597945E+02 -.934646155E+02 -.934999179E+02 -.934642151E+02 -.933589917E+02 -.931885489E+02 -.929595809E+02 -.926805684E+02 -.923611084E+02 -.920112762E+02 -.916410843E+02 -.912600495E+02 -.908768619E+02 -.904991411E+02 -.901332754E+02 -.897843487E+02 -.894561501E+02 -.891512582E+02 -.888711766E+02 -.886165009E+02 -.883870936E+02 -.881822540E+02 -.880008708E+02 -.878415539E+02 -.877027425E+02 -.875827921E+02 -.874800401E+02 -.873928552E+02 -.873196719E+02 -.872590132E+02 -.872095046E+02 -.871698813E+02 -.871389892E+02 -.871157839E+02 -.870993254E+02 -.870887724E+02 -.870833749E+02 -.870824666E+02 -.870854572E+02 -.870918236E+02 -.871011025E+02 -.871128805E+02 -.871267836E+02 -.871424630E+02 -.871595753E+02 -.871777540E+02 -.871965683E+02 -.872154648E+02 -.872336896E+02 -.872501880E+02 -.872634807E+02 -.872715193E+02 -.872715193E+02
 -.872483977E+02 -.872483977E+02 -.872370574E+02 -.872182164E+02 -.871946690E+02 -.871684177E+02 -.871408375E+02 -.871129001E+02 -.870852756E+02 -.870584693E+02 -.870328972E+02 -.870089266E+02 -.869869518E+02 -.869673760E+02 -.869506592E+02 -.869373314E+02 -.869279978E+02 -.869233571E+02 -.869242191E+02 -.869315161E+02 -.869463206E+02 -.869698518E+02 -.870035028E+02 -.870488433E+02 -.871076355E+02 -.871818454E+02 -.872736386E+02 -.873853716E+02 -.875195708E+02 -.876788924E+02 -.878660515E+02 -.880837291E+02 -.883344318E+02 -.886203071E+02 -.889429144E+02 -.893029422E+02 -.896998886E+02 -.901317287E+02 -.905946071E+02 -.910826104E+02 -.915876594E+02 -.920995400E+02 -.926060458E+02 -.930931981E+02 -.935455681E+02 -.939468093E+02 -.942805411E+02 -.945316172E+02 -.946876450E+02 -.947404606E+02 -.946872105E+02 -.945307464E+02 -.942792293E+02 -.939450491E+02 -.935433486E+02 -.930905052E+02 -.926028618E+02 -.920958462E+02 -.915834367E+02 -.910778415E+02 -.905892772E+02 -.901258256E+02 -.896934027E+02 -.892958653E+02 -.889352397E+02 -.886120285E+02 -.883255432E+02 -.880742246E+02 -.878559234E+02 -.876681333E+02 -.875081742E+02 -.873733291E+02 -.872609424E+02 -.871684864E+02 -.870936031E+02 -.870341266E+02 -.869880922E+02 -.869537359E+02 -.869294863E+02 -.869139543E+02 -.869059179E+02 -.869043082E+02 -.869081939E+02 -.869167659E+02 -.869293242E+02 -.869452638E+02 -.869640621E+02 -.869852671E+02 -.870084840E+02 -.870333611E+02 -.870595704E+02 -.870867811E+02 -.871146222E+02 -.871426253E+02 -.871701467E+02 -.871962599E+02 -.872196166E+02 -.872382745E+02 -.872494927E+02 -.872494927E+02
 -.872234906E+02 -.872234906E+02 -.872085296E+02 -.871835727E+02 -.871521901E+02 -.871168753E+02 -.870793360E+02 -.870407049E+02 -.870017488E+02 -.869629930E+02 -.869248289E+02 -.868876058E+02 -.868516418E+02 -.868172925E+02 -.867849626E+02 -.867551245E+02 -.867283418E+02 -.867052869E+02 -.866867612E+02 -.866737183E+02 -.866672814E+02 -.866687807E+02 -.866797673E+02 -.867020604E+02 -.867377738E+02 -.867893442E+02 -.868595654E+02 -.869516075E+02 -.870690316E+02 -.872157738E+02 -.873961178E+02 -.876146039E+02 -.878758920E+02 -.881845520E+02 -.885447458E+02 -.889598040E+02 -.894316880E+02 -.899603648E+02 -.905431699E+02 -.911742752E+02 -.918443881E+02 -.925407051E+02 -.932469465E+02 -.939432266E+02 -.946058086E+02 -.952073083E+02 -.957180488E+02 -.961088088E+02 -.963545630E+02 -.964383323E+02 -.963540941E+02 -.961078696E+02 -.957166361E+02 -.952054155E+02 -.946034243E+02 -.939403328E+02 -.932435190E+02 -.925367151E+02 -.918398069E+02 -.911690778E+02 -.905373375E+02 -.899538841E+02 -.894245492E+02 -.889519994E+02 -.885362679E+02 -.881753934E+02 -.878660449E+02 -.876040598E+02 -.873848689E+02 -.872038085E+02 -.870563371E+02 -.869381735E+02 -.868453780E+02 -.867743898E+02 -.867220364E+02 -.866855231E+02 -.866624106E+02 -.866505857E+02 -.866482297E+02 -.866537857E+02 -.866659272E+02 -.866835288E+02 -.867056391E+02 -.867314569E+02 -.867603094E+02 -.867916330E+02 -.868249565E+02 -.868598845E+02 -.868960813E+02 -.869332529E+02 -.869711234E+02 -.870094024E+02 -.870477367E+02 -.870856396E+02 -.871223908E+02 -.871568989E+02 -.871875224E+02 -.872118469E+02 -.872264156E+02 -.872264156E+02
 -.871980157E+02 -.871980157E+02 -.871793349E+02 -.871480712E+02 -.871085713E+02 -.870638377E+02 -.870158743E+02 -.869659901E+02 -.869150060E+02 -.868634465E+02 -.868116670E+02 -.867599211E+02 -.867084442E+02 -.866574800E+02 -.866073178E+02 -.865583128E+02 -.865109076E+02 -.864656596E+02 -.864232620E+02 -.863845712E+02 -.863506409E+02 -.863227554E+02 -.863024914E+02 -.862917539E+02 -.862928449E+02 -.863085308E+02 -.863421097E+02 -.863974963E+02 -.864792864E+02 -.865928359E+02 -.867442859E+02 -.869405743E+02 -.871893754E+02 -.874989193E+02 -.878776779E+02 -.883338298E+02 -.888744745E+02 -.895045750E+02 -.902257129E+02 -.910349067E+02 -.919238843E+02 -.928790002E+02 -.938811674E+02 -.949044447E+02 -.959131408E+02 -.968599278E+02 -.976877686E+02 -.983362291E+02 -.987508769E+02 -.988935215E+02 -.987503741E+02 -.983352223E+02 -.976862552E+02 -.968579023E+02 -.959105925E+02 -.949013539E+02 -.938775024E+02 -.928747191E+02 -.919189446E+02 -.910292747E+02 -.902193673E+02 -.894975043E+02 -.888666724E+02 -.883252910E+02 -.878683967E+02 -.874888878E+02 -.871785836E+02 -.869290120E+02 -.867319397E+02 -.865796943E+02 -.864653340E+02 -.863827131E+02 -.863264801E+02 -.862920342E+02 -.862754612E+02 -.862734581E+02 -.862832582E+02 -.863025570E+02 -.863294460E+02 -.863623514E+02 -.863999824E+02 -.864412847E+02 -.864854014E+02 -.865316400E+02 -.865794435E+02 -.866283674E+02 -.866780579E+02 -.867282338E+02 -.867786681E+02 -.868291669E+02 -.868795425E+02 -.869295756E+02 -.869789569E+02 -.870272036E+02 -.870735367E+02 -.871167139E+02 -.871548107E+02 -.871849441E+02 -.872029402E+02 -.872029402E+02
 -.871728408E+02 -.871728408E+02 -.871504626E+02 -.871129168E+02 -.870653053E+02 -.870111123E+02 -.869526382E+02 -.868913233E+02 -.868280343E+02 -.867632694E+02 -.866972942E+02 -.866302552E+02 -.865622412E+02 -.864933401E+02 -.864236595E+02 -.863533565E+02 -.862826656E+02 -.862119141E+02 -.861415544E+02 -.860721840E+02 -.860045958E+02 -.859398280E+02 -.858792087E+02 -.858244491E+02 -.857777157E+02 -.857417399E+02 -.857199563E+02 -.857166367E+02 -.857370775E+02 -.857877678E+02 -.858766028E+02 -.860130720E+02 -.862084010E+02 -.864756252E+02 -.868294673E+02 -.872859513E+02 -.878615752E+02 -.885718890E+02 -.894294209E+02 -.904411835E+02 -.916066430E+02 -.929174127E+02 -.943579443E+02 -.959016030E+02 -.974988910E+02 -.990675161E+02 -.100494201E+03 -.101648054E+03 -.102403048E+03 -.102666093E+03 -.102402509E+03 -.101646974E+03 -.100492578E+03 -.990653472E+02 -.974961667E+02 -.958983038E+02 -.943540308E+02 -.929128249E+02 -.916013191E+02 -.904350841E+02 -.894225300E+02 -.885642032E+02 -.878530936E+02 -.872766725E+02 -.868193859E+02 -.864647340E+02 -.861966890E+02 -.860005238E+02 -.858632048E+02 -.857735011E+02 -.857219240E+02 -.857005763E+02 -.857029620E+02 -.857237887E+02 -.857587788E+02 -.858044990E+02 -.858582109E+02 -.859177446E+02 -.859813908E+02 -.860478131E+02 -.861159747E+02 -.861850793E+02 -.862545231E+02 -.863238551E+02 -.863927465E+02 -.864609644E+02 -.865283507E+02 -.865948032E+02 -.866602565E+02 -.867246617E+02 -.867879565E+02 -.868500234E+02 -.869106241E+02 -.869693017E+02 -.870252393E+02 -.870770633E+02 -.871225845E+02 -.871584722E+02 -.871798563E+02 -.871798563E+02
 -.871489597E+02 -.871489597E+02 -.871230561E+02 -.870795077E+02 -.870241195E+02 -.869608304E+02 -.868921923E+02 -.868197624E+02 -.867444289E+02 -.866666277E+02 -.865865196E+02 -.865040978E+02 -.864192794E+02 -.863319352E+02 -.862419319E+02 -.861491579E+02 -.860535355E+02 -.859550463E+02 -.858537403E+02 -.857497793E+02 -.856434665E+02 -.855352901E+02 -.854260027E+02 -.853166761E+02 -.852088225E+02 -.851045312E+02 -.850066301E+02 -.849189177E+02 -.848464257E+02 -.847957728E+02 -.847755781E+02 -.847969540E+02 -.848740680E+02 -.850247183E+02 -.852708840E+02 -.856390672E+02 -.861602024E+02 -.868687721E+02 -.878006428E+02 -.889892423E+02 -.904604089E+02 -.922285580E+02 -.942987547E+02 -.966652450E+02 -.992786850E+02 -.102006849E+03 -.104627771E+03 -.106848747E+03 -.108354728E+03 -.108890400E+03 -.108354150E+03 -.106847590E+03 -.104626034E+03 -.102004528E+03 -.992757704E+02 -.966617169E+02 -.942945618E+02 -.922236125E+02 -.904546385E+02 -.889826190E+02 -.877931650E+02 -.868604460E+02 -.861510320E+02 -.856290513E+02 -.852600182E+02 -.850129933E+02 -.848614720E+02 -.847834724E+02 -.847611897E+02 -.847804572E+02 -.848301594E+02 -.849016751E+02 -.849883835E+02 -.850852470E+02 -.851884684E+02 -.852952144E+02 -.854033956E+02 -.855114944E+02 -.856184298E+02 -.857234539E+02 -.858260700E+02 -.859259719E+02 -.860229955E+02 -.861170826E+02 -.862082529E+02 -.862965824E+02 -.863821860E+02 -.864652019E+02 -.865457769E+02 -.866240459E+02 -.867001045E+02 -.867739632E+02 -.868454769E+02 -.869142356E+02 -.869794045E+02 -.870395012E+02 -.870921003E+02 -.871334587E+02 -.871580580E+02 -.871580580E+02
 -.871274469E+02 -.871274469E+02 -.870983513E+02 -.870493579E+02 -.869868965E+02 -.869153080E+02 -.868373522E+02 -.867546860E+02 -.866681868E+02 -.865782181E+02 -.864848092E+02 -.863877939E+02 -.862868759E+02 -.861816824E+02 -.860717970E+02 -.859567740E+02 -.858361484E+02 -.857094430E+02 -.855761798E+02 -.854358984E+02 -.852881761E+02 -.851326628E+02 -.849691129E+02 -.847974597E+02 -.846179001E+02 -.844310177E+02 -.842379548E+02 -.840406489E+02 -.838421599E+02 -.836471179E+02 -.834623390E+02 -.832976285E+02 -.831668635E+02 -.830893861E+02 -.830917383E+02 -.832097259E+02 -.834906534E+02 -.839953474E+02 -.847991899E+02 -.859908037E+02 -.876664856E+02 -.899188417E+02 -.928240308E+02 -.964492550E+02 -.100824502E+03 -.105801117E+03 -.110981352E+03 -.115700943E+03 -.119099164E+03 -.120357319E+03 -.119098561E+03 -.115699732E+03 -.110979526E+03 -.105798664E+03 -.100821403E+03 -.964454768E+02 -.928194892E+02 -.899134263E+02 -.876601658E+02 -.859835863E+02 -.847910833E+02 -.839863576E+02 -.834807848E+02 -.831989791E+02 -.830801081E+02 -.830768630E+02 -.831534347E+02 -.832832763E+02 -.834470428E+02 -.836308518E+02 -.838248936E+02 -.840223537E+02 -.842185969E+02 -.844105595E+02 -.845963012E+02 -.847746769E+02 -.849450998E+02 -.851073691E+02 -.852615470E+02 -.854078705E+02 -.855466891E+02 -.856784205E+02 -.858035199E+02 -.859224585E+02 -.860357092E+02 -.861437359E+02 -.862469865E+02 -.863458853E+02 -.864408245E+02 -.865321495E+02 -.866201325E+02 -.867049282E+02 -.867864983E+02 -.868644938E+02 -.869380798E+02 -.870056892E+02 -.870646953E+02 -.871109939E+02 -.871384917E+02 -.871384917E+02
 -.871093544E+02 -.871093544E+02 -.870775673E+02 -.870239639E+02 -.869555144E+02 -.868768658E+02 -.867909652E+02 -.866995280E+02 -.866034119E+02 -.865028977E+02 -.863978894E+02 -.862880508E+02 -.861728732E+02 -.860517359E+02 -.859239248E+02 -.857886380E+02 -.856449871E+02 -.854919840E+02 -.853285429E+02 -.851534719E+02 -.849654591E+02 -.847630739E+02 -.845447606E+02 -.843088499E+02 -.840535869E+02 -.837771647E+02 -.834778092E+02 -.831539098E+02 -.828042305E+02 -.824282711E+02 -.820267901E+02 -.816026680E+02 -.811622197E+02 -.807172240E+02 -.802880239E+02 -.799081536E+02 -.796310730E+02 -.795394129E+02 -.797565550E+02 -.804588938E+02 -.818844634E+02 -.843301350E+02 -.881270188E+02 -.935890304E+02 -.101017789E+03 -.110545279E+03 -.121676477E+03 -.133005483E+03 -.142048199E+03 -.145711603E+03 -.142047589E+03 -.133004251E+03 -.121674599E+03 -.110542717E+03 -.101014495E+03 -.935849312E+02 -.881219608E+02 -.843241050E+02 -.818774814E+02 -.804509844E+02 -.797477403E+02 -.795297055E+02 -.796204791E+02 -.798966737E+02 -.802756536E+02 -.807039525E+02 -.811480288E+02 -.815875380E+02 -.820106955E+02 -.824111820E+02 -.827861139E+02 -.831347258E+02 -.834575216E+02 -.837557297E+02 -.840309581E+02 -.842849781E+02 -.845195914E+02 -.847365520E+02 -.849375221E+02 -.851240504E+02 -.852975636E+02 -.854593670E+02 -.856106489E+02 -.857524887E+02 -.858858652E+02 -.860116656E+02 -.861306924E+02 -.862436688E+02 -.863512391E+02 -.864539609E+02 -.865522837E+02 -.866465052E+02 -.867366950E+02 -.868225696E+02 -.869033059E+02 -.869772757E+02 -.870416914E+02 -.870921527E+02 -.871220894E+02 -.871220894E+02
 -.870956436E+02 -.870956436E+02 -.870618060E+02 -.870046980E+02 -.869316796E+02 -.868476384E+02 -.867556505E+02 -.866574686E+02 -.865539272E+02 -.864452302E+02 -.863311784E+02 -.862112796E+02 -.860848476E+02 -.859510415E+02 -.858088815E+02 -.856572431E+02 -.854948466E+02 -.853202263E+02 -.851317194E+02 -.849274104E+02 -.847050994E+02 -.844622389E+02 -.841958703E+02 -.839025595E+02 -.835782915E+02 -.832183673E+02 -.828172888E+02 -.823686035E+02 -.818647870E+02 -.812971007E+02 -.806555363E+02 -.799289505E+02 -.791055844E+02 -.781744748E+02 -.771285761E+02 -.759711565E+02 -.747278639E+02 -.734678077E+02 -.723372421E+02 -.716076656E+02 -.717345127E+02 -.734112421E+02 -.775872875E+02 -.854092937E+02 -.980860445E+02 -.116976835E+03 -.142675669E+03 -.173337187E+03 -.202451908E+03 -.217095372E+03 -.202451278E+03 -.173335908E+03 -.142673701E+03 -.116974110E+03 -.980824606E+02 -.854046657E+02 -.775815769E+02 -.734044852E+02 -.717267664E+02 -.715989837E+02 -.723276666E+02 -.734573634E+02 -.747165599E+02 -.759589918E+02 -.771155410E+02 -.781605534E+02 -.790907546E+02 -.799131835E+02 -.806388020E+02 -.812793626E+02 -.818460081E+02 -.823487395E+02 -.827962928E+02 -.831961950E+02 -.835548884E+02 -.838778723E+02 -.841698398E+02 -.844348008E+02 -.846761891E+02 -.848969532E+02 -.850996335E+02 -.852864265E+02 -.854592386E+02 -.856197311E+02 -.857693576E+02 -.859093942E+02 -.860409647E+02 -.861650587E+02 -.862825422E+02 -.863941573E+02 -.865005061E+02 -.866020094E+02 -.866988297E+02 -.867907425E+02 -.868769406E+02 -.869557558E+02 -.870242838E+02 -.870779047E+02 -.871096903E+02 -.871096903E+02
 -.870870897E+02 -.870870897E+02 -.870519642E+02 -.869926661E+02 -.869167793E+02 -.868293546E+02 -.867335374E+02 -.866311030E+02 -.865228628E+02 -.864089770E+02 -.862891644E+02 -.861628336E+02 -.860291755E+02 -.858871980E+02 -.857357334E+02 -.855734344E+02 -.853987353E+02 -.852098369E+02 -.850046456E+02 -.847807145E+02 -.845351687E+02 -.842645968E+02 -.839649419E+02 -.836313308E+02 -.832578618E+02 -.828373427E+02 -.823609123E+02 -.818175698E+02 -.811935326E+02 -.804713575E+02 -.796288447E+02 -.786376314E+02 -.774616773E+02 -.760560922E+02 -.743675839E+02 -.723392754E+02 -.699249577E+02 -.671209978E+02 -.640269183E+02 -.609463725E+02 -.585363953E+02 -.580016105E+02 -.613061141E+02 -.713307750E+02 -.918734114E+02 -.127989399E+03 -.186964098E+03 -.274221582E+03 -.384115513E+03 -.472876354E+03 -.384114838E+03 -.274220209E+03 -.186961974E+03 -.127986428E+03 -.918694477E+02 -.713256294E+02 -.612998536E+02 -.579943034E+02 -.585280962E+02 -.609371298E+02 -.640167778E+02 -.671099984E+02 -.699131198E+02 -.723266028E+02 -.743540675E+02 -.760417118E+02 -.774464068E+02 -.786214363E+02 -.796116878E+02 -.804531992E+02 -.811743277E+02 -.817972744E+02 -.823394726E+02 -.828147081E+02 -.832339785E+02 -.836061377E+02 -.839383784E+02 -.842365950E+02 -.845056570E+02 -.847496184E+02 -.849718787E+02 -.851753085E+02 -.853623476E+02 -.855350826E+02 -.856953090E+02 -.858445802E+02 -.859842458E+02 -.861154808E+02 -.862393042E+02 -.863565844E+02 -.864680272E+02 -.865741370E+02 -.866751393E+02 -.867708505E+02 -.868604769E+02 -.869423278E+02 -.870134285E+02 -.870690237E+02 -.871019639E+02 -.871019639E+02
 -.870841815E+02 -.870841815E+02 -.870486220E+02 -.869885762E+02 -.869117145E+02 -.868231371E+02 -.867260147E+02 -.866221286E+02 -.865122799E+02 -.863966177E+02 -.862748254E+02 -.861462812E+02 -.860101312E+02 -.858653297E+02 -.857106415E+02 -.855446361E+02 -.853656460E+02 -.851717512E+02 -.849606970E+02 -.847298409E+02 -.844760521E+02 -.841955944E+02 -.838839877E+02 -.835357972E+02 -.831443738E+02 -.827015124E+02 -.821969536E+02 -.816177545E+02 -.809473479E+02 -.801642739E+02 -.792404224E+02 -.781386252E+02 -.768096740E+02 -.751890503E+02 -.731947567E+02 -.707294390E+02 -.676932700E+02 -.640185294E+02 -.597414294E+02 -.551300276E+02 -.508889590E+02 -.484641695E+02 -.504754747E+02 -.613198306E+02 -.880616733E+02 -.142708307E+03 -.250519515E+03 -.459882245E+03 -.868615813E+03 -.168461359E+04 -.868615105E+03 -.459880809E+03 -.250517298E+03 -.142705207E+03 -.880575198E+02 -.613145073E+02 -.504690699E+02 -.484567315E+02 -.508805212E+02 -.551206288E+02 -.597311119E+02 -.640073393E+02 -.676812398E+02 -.707165805E+02 -.731810636E+02 -.751745028E+02 -.767942442E+02 -.781222781E+02 -.792231165E+02 -.801459696E+02 -.809279962E+02 -.815973101E+02 -.821753644E+02 -.826787212E+02 -.831203283E+02 -.835104341E+02 -.838572450E+02 -.841674032E+02 -.844463382E+02 -.846985290E+02 -.849277010E+02 -.851369776E+02 -.853289967E+02 -.855060019E+02 -.856699138E+02 -.858223862E+02 -.859648504E+02 -.860985481E+02 -.862245529E+02 -.863437783E+02 -.864569668E+02 -.865646524E+02 -.866670831E+02 -.867640898E+02 -.868548841E+02 -.869377681E+02 -.870097436E+02 -.870660097E+02 -.870993421E+02 -.870993421E+02
 -.870870881E+02 -.870870881E+02 -.870519731E+02 -.869926730E+02 -.869167916E+02 -.868293726E+02 -.867335626E+02 -.866311328E+02 -.865228970E+02 -.864090170E+02 -.862892050E+02 -.861628760E+02 -.860292218E+02 -.858872484E+02 -.857357922E+02 -.855734948E+02 -.853988002E+02 -.852099063E+02 -.850047190E+02 -.847807943E+02 -.845352483E+02 -.842646796E+02 -.839650288E+02 -.836314187E+02 -.832579557E+02 -.828374390E+02 -.823610106E+02 -.818176766E+02 -.811936406E+02 -.804714707E+02 -.796289600E+02 -.786377500E+02 -.774618005E+02 -.760562162E+02 -.743677119E+02 -.723394071E+02 -.699250943E+02 -.671211375E+02 -.640270549E+02 -.609465061E+02 -.585365278E+02 -.580017442E+02 -.613062550E+02 -.713309240E+02 -.918735651E+02 -.127989558E+03 -.186964255E+03 -.274221730E+03 -.384115647E+03 -.472876472E+03 -.384114943E+03 -.274220307E+03 -.186962071E+03 -.127986532E+03 -.918695627E+02 -.713257598E+02 -.612999951E+02 -.579944512E+02 -.585282466E+02 -.609372798E+02 -.640169257E+02 -.671101429E+02 -.699132603E+02 -.723267391E+02 -.743541997E+02 -.760418399E+02 -.774465311E+02 -.786215570E+02 -.796118050E+02 -.804533130E+02 -.811744382E+02 -.817973816E+02 -.823395764E+02 -.828148085E+02 -.832340756E+02 -.836062313E+02 -.839384686E+02 -.842366817E+02 -.845057402E+02 -.847496979E+02 -.849719546E+02 -.851753807E+02 -.853624160E+02 -.855351472E+02 -.856953698E+02 -.858446371E+02 -.859842988E+02 -.861155299E+02 -.862393493E+02 -.863566255E+02 -.864680643E+02 -.865741700E+02 -.866751684E+02 -.867708756E+02 -.868604983E+02 -.869423456E+02 -.870134431E+02 -.870690358E+02 -.871019745E+02 -.871019745E+02
 -.870956481E+02 -.870956481E+02 -.870618171E+02 -.870047143E+02 -.869317003E+02 -.868476711E+02 -.867556974E+02 -.866575250E+02 -.865539938E+02 -.864453075E+02 -.863312599E+02 -.862113647E+02 -.860849404E+02 -.859511436E+02 -.858089970E+02 -.856573656E+02 -.854949765E+02 -.853203657E+02 -.851318666E+02 -.849275685E+02 -.847052613E+02 -.844624039E+02 -.841960438E+02 -.839027373E+02 -.835784777E+02 -.832185596E+02 -.828174864E+02 -.823688134E+02 -.818650030E+02 -.812973250E+02 -.806557659E+02 -.799291854E+02 -.791058269E+02 -.781747206E+02 -.771288266E+02 -.759714141E+02 -.747281301E+02 -.734680806E+02 -.723375122E+02 -.716079291E+02 -.717347675E+02 -.734114906E+02 -.775875356E+02 -.854095455E+02 -.980863050E+02 -.116977112E+03 -.142675957E+03 -.173337472E+03 -.202452180E+03 -.217095623E+03 -.202451509E+03 -.173336124E+03 -.142673909E+03 -.116974319E+03 -.980826799E+02 -.854049051E+02 -.775818355E+02 -.734047573E+02 -.717270457E+02 -.715992649E+02 -.723279462E+02 -.734576390E+02 -.747168302E+02 -.759592563E+02 -.771157994E+02 -.781608054E+02 -.790910004E+02 -.799134229E+02 -.806390350E+02 -.812795892E+02 -.818462283E+02 -.823489532E+02 -.827965000E+02 -.831963956E+02 -.835550823E+02 -.838780595E+02 -.841700201E+02 -.844349742E+02 -.846763554E+02 -.848971123E+02 -.850997853E+02 -.852865709E+02 -.854593756E+02 -.856198606E+02 -.857694793E+02 -.859095082E+02 -.860410709E+02 -.861651570E+02 -.862826325E+02 -.863942396E+02 -.865005804E+02 -.866020757E+02 -.866988879E+02 -.867907928E+02 -.868769834E+02 -.869557914E+02 -.870243131E+02 -.870779290E+02 -.871097116E+02 -.871097116E+02
 -.871093684E+02 -.871093684E+02 -.870775836E+02 -.870239898E+02 -.869555471E+02 -.868769132E+02 -.867910319E+02 -.866996107E+02 -.866035118E+02 -.865030106E+02 -.863980134E+02 -.862881813E+02 -.861730135E+02 -.860518907E+02 -.859240959E+02 -.857888227E+02 -.856451834E+02 -.854921925E+02 -.853287655E+02 -.851537060E+02 -.849657029E+02 -.847633250E+02 -.845450189E+02 -.843091181E+02 -.840538661E+02 -.837774515E+02 -.834781074E+02 -.831542197E+02 -.828045525E+02 -.824286043E+02 -.820271317E+02 -.816030173E+02 -.811625758E+02 -.807175872E+02 -.802883912E+02 -.799085274E+02 -.796314572E+02 -.795398066E+02 -.797569493E+02 -.804592819E+02 -.818848377E+02 -.843304914E+02 -.881273609E+02 -.935893639E+02 -.101018132E+03 -.110545640E+03 -.121676859E+03 -.133005877E+03 -.142048594E+03 -.145711990E+03 -.142047961E+03 -.133004606E+03 -.121674939E+03 -.110543050E+03 -.101014827E+03 -.935852688E+02 -.881223163E+02 -.843244769E+02 -.818778652E+02 -.804513752E+02 -.797481337E+02 -.795300980E+02 -.796208682E+02 -.798970576E+02 -.802760311E+02 -.807043228E+02 -.811483915E+02 -.815878925E+02 -.820110416E+02 -.824115194E+02 -.827864423E+02 -.831350451E+02 -.834578314E+02 -.837560300E+02 -.840312487E+02 -.842852587E+02 -.845198618E+02 -.847368121E+02 -.849377717E+02 -.851242893E+02 -.852977917E+02 -.854595840E+02 -.856108547E+02 -.857526832E+02 -.858860483E+02 -.860118371E+02 -.861308521E+02 -.862438167E+02 -.863513750E+02 -.864540848E+02 -.865523954E+02 -.866466049E+02 -.867367826E+02 -.868226454E+02 -.869033702E+02 -.869773293E+02 -.870417355E+02 -.870921893E+02 -.871221214E+02 -.871221214E+02
 -.871274757E+02 -.871274757E+02 -.870983859E+02 -.870493996E+02 -.869869517E+02 -.869153770E+02 -.868374416E+02 -.867547983E+02 -.866683210E+02 -.865783688E+02 -.864849753E+02 -.863879726E+02 -.862870656E+02 -.861818906E+02 -.860720228E+02 -.859570195E+02 -.858364111E+02 -.857097210E+02 -.855764766E+02 -.854362093E+02 -.852885013E+02 -.851330001E+02 -.849694589E+02 -.847978187E+02 -.846182716E+02 -.844314002E+02 -.842383519E+02 -.840410595E+02 -.838425845E+02 -.836475574E+02 -.834627903E+02 -.832980901E+02 -.831673327E+02 -.830898620E+02 -.830922192E+02 -.832102118E+02 -.834911465E+02 -.839958492E+02 -.847996952E+02 -.859913063E+02 -.876669755E+02 -.899193113E+02 -.928244781E+02 -.964496906E+02 -.100824939E+03 -.105801563E+03 -.110981812E+03 -.115701418E+03 -.119099651E+03 -.120357810E+03 -.119099051E+03 -.115700215E+03 -.110980000E+03 -.105799130E+03 -.100821862E+03 -.964459317E+02 -.928199493E+02 -.899139006E+02 -.876606535E+02 -.859840831E+02 -.847915848E+02 -.839868603E+02 -.834812856E+02 -.831994758E+02 -.830805989E+02 -.830773467E+02 -.831539101E+02 -.832837427E+02 -.834474993E+02 -.836312979E+02 -.838253288E+02 -.840227774E+02 -.842190088E+02 -.844109591E+02 -.845966881E+02 -.847750509E+02 -.849454606E+02 -.851077163E+02 -.852618803E+02 -.854081897E+02 -.855469939E+02 -.856787107E+02 -.858037952E+02 -.859227188E+02 -.860359542E+02 -.861439654E+02 -.862472003E+02 -.863460832E+02 -.864410065E+02 -.865323153E+02 -.866202822E+02 -.867050617E+02 -.867866157E+02 -.868645953E+02 -.869381659E+02 -.870057610E+02 -.870647544E+02 -.871110429E+02 -.871385347E+02 -.871385347E+02
 -.871490071E+02 -.871490071E+02 -.871231127E+02 -.870795746E+02 -.870241987E+02 -.869609277E+02 -.868923064E+02 -.868199039E+02 -.867445960E+02 -.866668175E+02 -.865867265E+02 -.865043247E+02 -.864195212E+02 -.863321973E+02 -.862422137E+02 -.861494626E+02 -.860538646E+02 -.859553939E+02 -.858541115E+02 -.857501691E+02 -.856438709E+02 -.855357155E+02 -.854264384E+02 -.853171272E+02 -.852092881E+02 -.851050094E+02 -.850071268E+02 -.849194285E+02 -.848469536E+02 -.847963160E+02 -.847761357E+02 -.847975268E+02 -.848746494E+02 -.850253073E+02 -.852714782E+02 -.856396646E+02 -.861608043E+02 -.868693783E+02 -.878012497E+02 -.889898463E+02 -.904610034E+02 -.922291364E+02 -.942993185E+02 -.966658009E+02 -.992792384E+02 -.102007404E+03 -.104628331E+03 -.106849315E+03 -.108355304E+03 -.108890981E+03 -.108354735E+03 -.106848176E+03 -.104626617E+03 -.102005106E+03 -.992763441E+02 -.966622868E+02 -.942951331E+02 -.922241934E+02 -.904552331E+02 -.889832254E+02 -.877937788E+02 -.868610628E+02 -.861516480E+02 -.856296635E+02 -.852606244E+02 -.850135917E+02 -.848620611E+02 -.847840512E+02 -.847617571E+02 -.847810122E+02 -.848307015E+02 -.849022035E+02 -.849888976E+02 -.850857463E+02 -.851889524E+02 -.852956825E+02 -.854038474E+02 -.855119294E+02 -.856188477E+02 -.857238542E+02 -.858264525E+02 -.859263361E+02 -.860233412E+02 -.861174094E+02 -.862085605E+02 -.862968707E+02 -.863824546E+02 -.864654507E+02 -.865460055E+02 -.866242544E+02 -.867002927E+02 -.867741311E+02 -.868456245E+02 -.869143633E+02 -.869795129E+02 -.870395916E+02 -.870921747E+02 -.871335203E+02 -.871581120E+02 -.871581120E+02
 -.871729040E+02 -.871729040E+02 -.871505387E+02 -.871130083E+02 -.870654099E+02 -.870112370E+02 -.869527807E+02 -.868914924E+02 -.868282337E+02 -.867634962E+02 -.866975452E+02 -.866305291E+02 -.865625375E+02 -.864936597E+02 -.864240006E+02 -.863537220E+02 -.862830593E+02 -.862123341E+02 -.861419991E+02 -.860726523E+02 -.860050848E+02 -.859403374E+02 -.858797359E+02 -.858249958E+02 -.857782768E+02 -.857423164E+02 -.857205515E+02 -.857172507E+02 -.857377085E+02 -.857884156E+02 -.858772671E+02 -.860137515E+02 -.862090947E+02 -.864763279E+02 -.868301758E+02 -.872866633E+02 -.878622889E+02 -.885726038E+02 -.894301329E+02 -.904418894E+02 -.916073402E+02 -.929181002E+02 -.943586236E+02 -.959022786E+02 -.974995664E+02 -.990681930E+02 -.100494880E+03 -.101648736E+03 -.102403734E+03 -.102666781E+03 -.102403198E+03 -.101647663E+03 -.100493265E+03 -.990660307E+02 -.974968466E+02 -.958989815E+02 -.943547108E+02 -.929135133E+02 -.916020201E+02 -.904357976E+02 -.894232529E+02 -.885649311E+02 -.878538225E+02 -.872773987E+02 -.868201066E+02 -.864654468E+02 -.861973921E+02 -.860012155E+02 -.858638837E+02 -.857741661E+02 -.857225741E+02 -.857012106E+02 -.857035796E+02 -.857243889E+02 -.857593609E+02 -.858050622E+02 -.858587548E+02 -.859182686E+02 -.859818943E+02 -.860482957E+02 -.861164359E+02 -.861855187E+02 -.862549401E+02 -.863242495E+02 -.863931178E+02 -.864613125E+02 -.865286752E+02 -.865951036E+02 -.866605328E+02 -.867249136E+02 -.867881839E+02 -.868502263E+02 -.869108025E+02 -.869694561E+02 -.870253704E+02 -.870771725E+02 -.871226744E+02 -.871585467E+02 -.871799217E+02 -.871799217E+02
 -.871980982E+02 -.871980982E+02 -.871794332E+02 -.871481895E+02 -.871087089E+02 -.870639923E+02 -.870160514E+02 -.869661921E+02 -.869152379E+02 -.868637125E+02 -.868119613E+02 -.867602454E+02 -.867087957E+02 -.866578588E+02 -.866077233E+02 -.865587424E+02 -.865113671E+02 -.864661501E+02 -.864237822E+02 -.863851197E+02 -.863512122E+02 -.863233535E+02 -.863031100E+02 -.862923954E+02 -.862935064E+02 -.863092081E+02 -.863428075E+02 -.863982128E+02 -.864800244E+02 -.865935916E+02 -.867450575E+02 -.869413635E+02 -.871901794E+02 -.874997358E+02 -.878785027E+02 -.883346590E+02 -.888753054E+02 -.895054054E+02 -.902265397E+02 -.910357271E+02 -.919246964E+02 -.928798040E+02 -.938819649E+02 -.949052388E+02 -.959139346E+02 -.968607232E+02 -.976885666E+02 -.983370300E+02 -.987516802E+02 -.988943262E+02 -.987511790E+02 -.983360258E+02 -.976870562E+02 -.968587003E+02 -.959113881E+02 -.949021493E+02 -.938783013E+02 -.928755257E+02 -.919197617E+02 -.910301023E+02 -.902202032E+02 -.894983454E+02 -.888675146E+02 -.883261310E+02 -.878692314E+02 -.874897145E+02 -.871794000E+02 -.869298163E+02 -.867327302E+02 -.865804694E+02 -.864660924E+02 -.863834538E+02 -.863272019E+02 -.862927362E+02 -.862761424E+02 -.862741178E+02 -.862838956E+02 -.863031714E+02 -.863300365E+02 -.863629176E+02 -.864005237E+02 -.864418005E+02 -.864858913E+02 -.865321033E+02 -.865798800E+02 -.866287765E+02 -.866784393E+02 -.867285871E+02 -.867789931E+02 -.868294632E+02 -.868798101E+02 -.869298143E+02 -.869791669E+02 -.870273853E+02 -.870736910E+02 -.871168426E+02 -.871549165E+02 -.871850319E+02 -.872030171E+02 -.872030171E+02
 -.872235916E+02 -.872235916E+02 -.872086504E+02 -.871837170E+02 -.871523605E+02 -.871170684E+02 -.870795499E+02 -.870409468E+02 -.870020194E+02 -.869632956E+02 -.869251703E+02 -.868879796E+02 -.868520502E+02 -.868177330E+02 -.867854346E+02 -.867556241E+02 -.867288714E+02 -.867058499E+02 -.866873576E+02 -.866743465E+02 -.866679402E+02 -.866694669E+02 -.866804791E+02 -.867027993E+02 -.867385362E+02 -.867901266E+02 -.868603687E+02 -.869524323E+02 -.870698766E+02 -.872166403E+02 -.873970028E+02 -.876155051E+02 -.878768096E+02 -.881854836E+02 -.885456884E+02 -.889607538E+02 -.894326413E+02 -.899613187E+02 -.905441216E+02 -.911752221E+02 -.918453288E+02 -.925416390E+02 -.932478744E+02 -.939441500E+02 -.946067292E+02 -.952082280E+02 -.957189687E+02 -.961097299E+02 -.963554857E+02 -.964392567E+02 -.963550194E+02 -.961087953E+02 -.957175616E+02 -.952063410E+02 -.946043505E+02 -.939412618E+02 -.932444527E+02 -.925376557E+02 -.918407554E+02 -.911700336E+02 -.905382989E+02 -.899548481E+02 -.894255128E+02 -.889529595E+02 -.885372216E+02 -.881763381E+02 -.878669783E+02 -.876049799E+02 -.873857737E+02 -.872046964E+02 -.870572064E+02 -.869390230E+02 -.868462063E+02 -.867751958E+02 -.867228190E+02 -.866862813E+02 -.866631434E+02 -.866512923E+02 -.866489093E+02 -.866544375E+02 -.866665506E+02 -.866841230E+02 -.867062035E+02 -.867319909E+02 -.867608125E+02 -.867921048E+02 -.868253964E+02 -.868602921E+02 -.868964562E+02 -.869335948E+02 -.869714322E+02 -.870096780E+02 -.870479791E+02 -.870858494E+02 -.871225689E+02 -.871570474E+02 -.871876447E+02 -.872119482E+02 -.872265044E+02 -.872265044E+02
 -.872485140E+02 -.872485140E+02 -.872371927E+02 -.872183776E+02 -.871948698E+02 -.871686452E+02 -.871410955E+02 -.871131850E+02 -.870855905E+02 -.870588179E+02 -.870332801E+02 -.870093534E+02 -.869874170E+02 -.869678776E+02 -.869511994E+02 -.869379046E+02 -.869286020E+02 -.869239962E+02 -.869248939E+02 -.869322269E+02 -.869470644E+02 -.869706299E+02 -.870043106E+02 -.870496799E+02 -.871085007E+02 -.871827353E+02 -.872745516E+02 -.873863075E+02 -.875205295E+02 -.876798725E+02 -.878670523E+02 -.880847491E+02 -.883354684E+02 -.886213589E+02 -.889439790E+02 -.893040166E+02 -.897009698E+02 -.901328134E+02 -.905956927E+02 -.910836943E+02 -.915887397E+02 -.921006158E+02 -.926071171E+02 -.930942655E+02 -.935466321E+02 -.939478708E+02 -.942816008E+02 -.945326757E+02 -.946887029E+02 -.947415190E+02 -.946882698E+02 -.945318073E+02 -.942802925E+02 -.939461153E+02 -.935444186E+02 -.930915799E+02 -.926039421E+02 -.920969322E+02 -.915845281E+02 -.910789370E+02 -.905903749E+02 -.901269230E+02 -.896944972E+02 -.892969541E+02 -.889363201E+02 -.886130980E+02 -.883265997E+02 -.880752658E+02 -.878569473E+02 -.876691383E+02 -.875091585E+02 -.873742911E+02 -.872618807E+02 -.871693998E+02 -.870944903E+02 -.870349864E+02 -.869889236E+02 -.869545377E+02 -.869302578E+02 -.869146944E+02 -.869066259E+02 -.869049832E+02 -.869088351E+02 -.869173728E+02 -.869298962E+02 -.869458001E+02 -.869645623E+02 -.869857307E+02 -.870089106E+02 -.870337502E+02 -.870599217E+02 -.870870947E+02 -.871148981E+02 -.871428641E+02 -.871703495E+02 -.871964290E+02 -.872197558E+02 -.872383900E+02 -.872495939E+02 -.872495939E+02
 -.872721581E+02 -.872721581E+02 -.872642495E+02 -.872511910E+02 -.872350389E+02 -.872172747E+02 -.871989711E+02 -.871809058E+02 -.871636577E+02 -.871476890E+02 -.871334040E+02 -.871211880E+02 -.871114375E+02 -.871045751E+02 -.871010752E+02 -.871014632E+02 -.871063318E+02 -.871163526E+02 -.871322762E+02 -.871549440E+02 -.871852972E+02 -.872243825E+02 -.872733534E+02 -.873334764E+02 -.874061264E+02 -.874927791E+02 -.875950010E+02 -.877144244E+02 -.878527118E+02 -.880115074E+02 -.881923713E+02 -.883966939E+02 -.886255865E+02 -.888797499E+02 -.891593211E+02 -.894637049E+02 -.897913978E+02 -.901398226E+02 -.905051913E+02 -.908824220E+02 -.912651281E+02 -.916456919E+02 -.920154246E+02 -.923648099E+02 -.926838352E+02 -.929624236E+02 -.931909766E+02 -.933610112E+02 -.934658314E+02 -.935011335E+02 -.934654311E+02 -.933602088E+02 -.931897680E+02 -.929608029E+02 -.926817943E+02 -.923623384E+02 -.920125108E+02 -.916423228E+02 -.912612909E+02 -.908781046E+02 -.905003830E+02 -.901345142E+02 -.897855818E+02 -.894573750E+02 -.891524723E+02 -.888723776E+02 -.886176864E+02 -.883882617E+02 -.881834026E+02 -.880019980E+02 -.878426579E+02 -.877038217E+02 -.875838449E+02 -.874810651E+02 -.873938510E+02 -.873206371E+02 -.872599466E+02 -.872104051E+02 -.871707477E+02 -.871398207E+02 -.871165794E+02 -.871000840E+02 -.870894933E+02 -.870840573E+02 -.870831098E+02 -.870860603E+02 -.870923862E+02 -.871016240E+02 -.871133604E+02 -.871272214E+02 -.871428584E+02 -.871599283E+02 -.871780647E+02 -.871968372E+02 -.872156932E+02 -.872338801E+02 -.872503448E+02 -.872636107E+02 -.872716333E+02 -.872716333E+02
 -.872939930E+02 -.872939930E+02 -.872892153E+02 -.872814278E+02 -.872719856E+02 -.872619017E+02 -.872519409E+02 -.872426922E+02 -.872346266E+02 -.872281480E+02 -.872236308E+02 -.872214458E+02 -.872219791E+02 -.872256405E+02 -.872328815E+02 -.872441959E+02 -.872601262E+02 -.872812730E+02 -.873082940E+02 -.873419071E+02 -.873828943E+02 -.874321027E+02 -.874904393E+02 -.875588686E+02 -.876384030E+02 -.877300886E+02 -.878349882E+02 -.879541544E+02 -.880885951E+02 -.882392281E+02 -.884068279E+02 -.885919601E+02 -.887949041E+02 -.890155676E+02 -.892533918E+02 -.895072572E+02 -.897753926E+02 -.900552985E+02 -.903436955E+02 -.906365078E+02 -.909288921E+02 -.912153191E+02 -.914897087E+02 -.917456204E+02 -.919764939E+02 -.921759370E+02 -.923380491E+02 -.924577619E+02 -.925311676E+02 -.925557964E+02 -.925308023E+02 -.924570299E+02 -.923369477E+02 -.921744620E+02 -.919746396E+02 -.917433801E+02 -.914870747E+02 -.912122830E+02 -.909254459E+02 -.906326436E+02 -.903394065E+02 -.900505786E+02 -.897702369E+02 -.895016617E+02 -.892473533E+02 -.890090834E+02 -.887879722E+02 -.885845785E+02 -.883989954E+02 -.882309439E+02 -.880798589E+02 -.879449661E+02 -.878253476E+02 -.877199968E+02 -.876278622E+02 -.875478817E+02 -.874790095E+02 -.874202343E+02 -.873705931E+02 -.873291801E+02 -.872951507E+02 -.872677246E+02 -.872461846E+02 -.872298761E+02 -.872182031E+02 -.872106255E+02 -.872066541E+02 -.872058463E+02 -.872077998E+02 -.872121459E+02 -.872185396E+02 -.872266466E+02 -.872361239E+02 -.872465924E+02 -.872575989E+02 -.872685653E+02 -.872787240E+02 -.872870402E+02 -.872921224E+02 -.872921224E+02
 -.873136621E+02 -.873136621E+02 -.873116862E+02 -.873086050E+02 -.873051322E+02 -.873018465E+02 -.872992244E+02 -.872976708E+02 -.872975448E+02 -.872991825E+02 -.873029148E+02 -.873090809E+02 -.873180378E+02 -.873301635E+02 -.873458666E+02 -.873655882E+02 -.873898029E+02 -.874190234E+02 -.874537997E+02 -.874947177E+02 -.875423987E+02 -.875974968E+02 -.876606927E+02 -.877326859E+02 -.878141831E+02 -.879058838E+02 -.880084611E+02 -.881225387E+02 -.882486613E+02 -.883872588E+02 -.885386064E+02 -.887027782E+02 -.888795970E+02 -.890685811E+02 -.892688901E+02 -.894792742E+02 -.896980312E+02 -.899229760E+02 -.901514282E+02 -.903802240E+02 -.906057555E+02 -.908240417E+02 -.910308315E+02 -.912217373E+02 -.913923954E+02 -.915386469E+02 -.916567301E+02 -.917434711E+02 -.917964582E+02 -.918141828E+02 -.917961311E+02 -.917428159E+02 -.916557452E+02 -.915373297E+02 -.913907424E+02 -.912197443E+02 -.910284940E+02 -.908213549E+02 -.906027147E+02 -.903768251E+02 -.901476674E+02 -.899188503E+02 -.896935383E+02 -.894744124E+02 -.892636585E+02 -.890629794E+02 -.888736256E+02 -.886964380E+02 -.885318993E+02 -.883801872E+02 -.882412282E+02 -.881147478E+02 -.880003169E+02 -.878973922E+02 -.878053514E+02 -.877235222E+02 -.876512061E+02 -.875876980E+02 -.875323004E+02 -.874843346E+02 -.874431490E+02 -.874081242E+02 -.873786765E+02 -.873542597E+02 -.873343652E+02 -.873185216E+02 -.873062934E+02 -.872972784E+02 -.872911050E+02 -.872874282E+02 -.872859245E+02 -.872862840E+02 -.872881997E+02 -.872913535E+02 -.872953950E+02 -.872999166E+02 -.873044206E+02 -.873082830E+02 -.873107131E+02 -.873107131E+02
 -.873309658E+02 -.873309658E+02 -.873314388E+02 -.873324601E+02 -.873341724E+02 -.873367610E+02 -.873404388E+02 -.873454378E+02 -.873520062E+02 -.873604079E+02 -.873709227E+02 -.873838481E+02 -.873995006E+02 -.874182153E+02 -.874403486E+02 -.874662795E+02 -.874964080E+02 -.875311562E+02 -.875709671E+02 -.876163013E+02 -.876676337E+02 -.877254494E+02 -.877902370E+02 -.878624796E+02 -.879426436E+02 -.880311652E+02 -.881284339E+02 -.882347733E+02 -.883504188E+02 -.884754910E+02 -.886099680E+02 -.887536541E+02 -.889061492E+02 -.890668169E+02 -.892347558E+02 -.894087737E+02 -.895873707E+02 -.897687304E+02 -.899507253E+02 -.901309370E+02 -.903066937E+02 -.904751262E+02 -.906332423E+02 -.907780174E+02 -.909064985E+02 -.910159175E+02 -.911038062E+02 -.911681078E+02 -.912072740E+02 -.912203428E+02 -.912069877E+02 -.911675348E+02 -.911029455E+02 -.910147675E+02 -.909050576E+02 -.907762835E+02 -.906312132E+02 -.904727998E+02 -.903040680E+02 -.901280106E+02 -.899474971E+02 -.897652000E+02 -.895835382E+02 -.894046400E+02 -.892303221E+02 -.890620855E+02 -.889011230E+02 -.887483369E+02 -.886043644E+02 -.884696066E+02 -.883442598E+02 -.882283471E+02 -.881217491E+02 -.880242320E+02 -.879354736E+02 -.878550855E+02 -.877826333E+02 -.877176523E+02 -.876596617E+02 -.876081756E+02 -.875627112E+02 -.875227961E+02 -.874879727E+02 -.874578022E+02 -.874318663E+02 -.874097688E+02 -.873911362E+02 -.873756170E+02 -.873628812E+02 -.873526192E+02 -.873445395E+02 -.873383666E+02 -.873338380E+02 -.873307004E+02 -.873287060E+02 -.873276081E+02 -.873271581E+02 -.873271046E+02 -.873271973E+02 -.873271973E+02
 -.873458371E+02 -.873458371E+02 -.873484013E+02 -.873529155E+02 -.873590257E+02 -.873665701E+02 -.873755261E+02 -.873859682E+02 -.873980393E+02 -.874119307E+02 -.874278684E+02 -.874461035E+02 -.874669073E+02 -.874905668E+02 -.875173840E+02 -.875476742E+02 -.875817645E+02 -.876199921E+02 -.876627025E+02 -.877102457E+02 -.877629721E+02 -.878212274E+02 -.878853464E+02 -.879556445E+02 -.880324085E+02 -.881158845E+02 -.882062648E+02 -.883036738E+02 -.884081509E+02 -.885196332E+02 -.886379357E+02 -.887627326E+02 -.888935384E+02 -.890296903E+02 -.891703339E+02 -.893144124E+02 -.894606616E+02 -.896076119E+02 -.897535997E+02 -.898967878E+02 -.900351967E+02 -.901667470E+02 -.902893115E+02 -.904007764E+02 -.904991084E+02 -.905824263E+02 -.906490713E+02 -.906976734E+02 -.907272087E+02 -.907370439E+02 -.907269648E+02 -.906971855E+02 -.906483390E+02 -.905814491E+02 -.904978857E+02 -.903993077E+02 -.902875965E+02 -.901647856E+02 -.900329891E+02 -.898943347E+02 -.897509023E+02 -.896046718E+02 -.894574811E+02 -.893109945E+02 -.891666823E+02 -.890258095E+02 -.888894338E+02 -.887584107E+02 -.886334036E+02 -.885148992E+02 -.884032244E+02 -.882985653E+02 -.882009867E+02 -.881104504E+02 -.880268339E+02 -.879499461E+02 -.878795429E+02 -.878153399E+02 -.877570240E+02 -.877042631E+02 -.876567141E+02 -.876140296E+02 -.875758629E+02 -.875418726E+02 -.875117255E+02 -.874850986E+02 -.874616811E+02 -.874411755E+02 -.874232979E+02 -.874077791E+02 -.873943657E+02 -.873828218E+02 -.873729327E+02 -.873645109E+02 -.873574062E+02 -.873515201E+02 -.873468280E+02 -.873434092E+02 -.873414881E+02 -.873414881E+02
 -.873583153E+02 -.873583153E+02 -.873626223E+02 -.873700387E+02 -.873797880E+02 -.873914103E+02 -.874046770E+02 -.874195230E+02 -.874359949E+02 -.874542150E+02 -.874743556E+02 -.874966211E+02 -.875212370E+02 -.875484424E+02 -.875784861E+02 -.876116241E+02 -.876481167E+02 -.876882261E+02 -.877322140E+02 -.877803379E+02 -.878328470E+02 -.878899771E+02 -.879519452E+02 -.880189426E+02 -.880911266E+02 -.881686119E+02 -.882514603E+02 -.883396702E+02 -.884331651E+02 -.885317816E+02 -.886352573E+02 -.887432192E+02 -.888551730E+02 -.889704941E+02 -.890884214E+02 -.892080541E+02 -.893283529E+02 -.894481460E+02 -.895661415E+02 -.896809449E+02 -.897910840E+02 -.898950400E+02 -.899912835E+02 -.900783162E+02 -.901547145E+02 -.902191751E+02 -.902705592E+02 -.903079330E+02 -.903306025E+02 -.903381402E+02 -.903304016E+02 -.903075311E+02 -.902699565E+02 -.902183718E+02 -.901537111E+02 -.900771134E+02 -.899898824E+02 -.898934419E+02 -.897892909E+02 -.896789591E+02 -.895639659E+02 -.894457841E+02 -.893258088E+02 -.892053328E+02 -.890855286E+02 -.889674365E+02 -.888519581E+02 -.887398556E+02 -.886317546E+02 -.885281505E+02 -.884294177E+02 -.883358200E+02 -.882475224E+02 -.881646030E+02 -.880870651E+02 -.880148487E+02 -.879478412E+02 -.878858877E+02 -.878287995E+02 -.877763622E+02 -.877283429E+02 -.876844954E+02 -.876445658E+02 -.876082964E+02 -.875754288E+02 -.875457069E+02 -.875188787E+02 -.874946987E+02 -.874729291E+02 -.874533425E+02 -.874357251E+02 -.874198822E+02 -.874056473E+02 -.873928960E+02 -.873815680E+02 -.873716978E+02 -.873634575E+02 -.873572131E+02 -.873535965E+02 -.873535965E+02
 -.873685182E+02 -.873685182E+02 -.873742400E+02 -.873840040E+02 -.873966841E+02 -.874115700E+02 -.874282582E+02 -.874465625E+02 -.874664445E+02 -.874879632E+02 -.875112402E+02 -.875364355E+02 -.875637309E+02 -.875933206E+02 -.876254050E+02 -.876601868E+02 -.876978683E+02 -.877386483E+02 -.877827194E+02 -.878302646E+02 -.878814539E+02 -.879364397E+02 -.879953519E+02 -.880582927E+02 -.881253303E+02 -.881964923E+02 -.882717581E+02 -.883510517E+02 -.884342337E+02 -.885210941E+02 -.886113445E+02 -.887046117E+02 -.888004318E+02 -.888982464E+02 -.889974010E+02 -.890971450E+02 -.891966360E+02 -.892949466E+02 -.893910753E+02 -.894839615E+02 -.895725040E+02 -.896555832E+02 -.897320871E+02 -.898009387E+02 -.898611252E+02 -.899117278E+02 -.899519494E+02 -.899811405E+02 -.899988204E+02 -.900046940E+02 -.899986618E+02 -.899808237E+02 -.899514749E+02 -.899110965E+02 -.898603382E+02 -.897999977E+02 -.897309942E+02 -.896543410E+02 -.895711155E+02 -.894824305E+02 -.893894060E+02 -.892931440E+02 -.891947059E+02 -.890950939E+02 -.889952364E+02 -.888959768E+02 -.887980664E+02 -.887021611E+02 -.886088203E+02 -.885185090E+02 -.884316021E+02 -.883483893E+02 -.882690824E+02 -.881938224E+02 -.881226870E+02 -.880556988E+02 -.879928324E+02 -.879340222E+02 -.878791683E+02 -.878281435E+02 -.877807984E+02 -.877369663E+02 -.876964674E+02 -.876591131E+02 -.876247082E+02 -.875930545E+02 -.875639526E+02 -.875372042E+02 -.875126149E+02 -.874899974E+02 -.874691765E+02 -.874499974E+02 -.874323397E+02 -.874161372E+02 -.874014104E+02 -.873883098E+02 -.873771760E+02 -.873686177E+02 -.873636087E+02 -.873636087E+02
 -.873766174E+02 -.873766174E+02 -.873834527E+02 -.873950580E+02 -.874100242E+02 -.874274376E+02 -.874467499E+02 -.874676726E+02 -.874900939E+02 -.875140173E+02 -.875395186E+02 -.875667165E+02 -.875957536E+02 -.876267836E+02 -.876599643E+02 -.876954528E+02 -.877334026E+02 -.877739604E+02 -.878172636E+02 -.878634375E+02 -.879125916E+02 -.879648168E+02 -.880201808E+02 -.880787244E+02 -.881404566E+02 -.882053501E+02 -.882733356E+02 -.883442974E+02 -.884180678E+02 -.884944226E+02 -.885730770E+02 -.886536819E+02 -.887358216E+02 -.888190120E+02 -.889027018E+02 -.889862740E+02 -.890690511E+02 -.891503011E+02 -.892292472E+02 -.893050792E+02 -.893769676E+02 -.894440797E+02 -.895055974E+02 -.895607362E+02 -.896087650E+02 -.896490251E+02 -.896809489E+02 -.897040762E+02 -.897180678E+02 -.897227159E+02 -.897179506E+02 -.897038423E+02 -.896805991E+02 -.896485607E+02 -.896081879E+02 -.895600488E+02 -.895048024E+02 -.894431807E+02 -.893759685E+02 -.893039848E+02 -.892280628E+02 -.891490330E+02 -.890677063E+02 -.889848605E+02 -.889012283E+02 -.888174884E+02 -.887342586E+02 -.886520916E+02 -.885714726E+02 -.884928186E+02 -.884164802E+02 -.883427438E+02 -.882718351E+02 -.882039234E+02 -.881391265E+02 -.880775156E+02 -.880191202E+02 -.879639338E+02 -.879119180E+02 -.878630076E+02 -.878171147E+02 -.877741329E+02 -.877339404E+02 -.876964031E+02 -.876613780E+02 -.876287150E+02 -.875982598E+02 -.875698559E+02 -.875433475E+02 -.875185841E+02 -.874954261E+02 -.874737562E+02 -.874534957E+02 -.874346311E+02 -.874172527E+02 -.874016099E+02 -.873881842E+02 -.873777844E+02 -.873716638E+02 -.873716638E+02
 -.873828163E+02 -.873828163E+02 -.873904952E+02 -.874034891E+02 -.874201680E+02 -.874394576E+02 -.874606937E+02 -.874835036E+02 -.875077143E+02 -.875332815E+02 -.875602410E+02 -.875886753E+02 -.876186918E+02 -.876504094E+02 -.876839496E+02 -.877194314E+02 -.877569683E+02 -.877966654E+02 -.878386173E+02 -.878829051E+02 -.879295941E+02 -.879787306E+02 -.880303397E+02 -.880844212E+02 -.881409468E+02 -.881998569E+02 -.882610564E+02 -.883244122E+02 -.883897493E+02 -.884568486E+02 -.885254446E+02 -.885952232E+02 -.886658219E+02 -.887368290E+02 -.888077861E+02 -.888781900E+02 -.889474976E+02 -.890151313E+02 -.890804870E+02 -.891429424E+02 -.892018682E+02 -.892566391E+02 -.893066465E+02 -.893513118E+02 -.893900998E+02 -.894225313E+02 -.894481956E+02 -.894667611E+02 -.894779841E+02 -.894817159E+02 -.894779066E+02 -.894666066E+02 -.894479653E+02 -.894222268E+02 -.893897234E+02 -.893508663E+02 -.893061354E+02 -.892560664E+02 -.892012388E+02 -.891422618E+02 -.890797613E+02 -.890143678E+02 -.889467043E+02 -.888773758E+02 -.888069608E+02 -.887360035E+02 -.886650081E+02 -.885944344E+02 -.885246951E+02 -.884561543E+02 -.883891273E+02 -.883238812E+02 -.882606369E+02 -.881995708E+02 -.881408181E+02 -.880844757E+02 -.880306055E+02 -.879792381E+02 -.879303759E+02 -.878839966E+02 -.878400565E+02 -.877984932E+02 -.877592288E+02 -.877221721E+02 -.876872212E+02 -.876542654E+02 -.876231879E+02 -.875938676E+02 -.875661825E+02 -.875400144E+02 -.875152559E+02 -.874918229E+02 -.874696741E+02 -.874488414E+02 -.874294746E+02 -.874119047E+02 -.873967278E+02 -.873849128E+02 -.873779345E+02 -.873779345E+02
 -.873873336E+02 -.873873336E+02 -.873956188E+02 -.874096048E+02 -.874274961E+02 -.874480964E+02 -.874706521E+02 -.874947242E+02 -.875200895E+02 -.875466639E+02 -.875744492E+02 -.876034969E+02 -.876338844E+02 -.876657005E+02 -.876990366E+02 -.877339809E+02 -.877706148E+02 -.878090110E+02 -.878492312E+02 -.878913238E+02 -.879353221E+02 -.879812419E+02 -.880290794E+02 -.880788087E+02 -.881303796E+02 -.881837153E+02 -.882387099E+02 -.882952269E+02 -.883530965E+02 -.884121149E+02 -.884720425E+02 -.885326041E+02 -.885934888E+02 -.886543508E+02 -.887148116E+02 -.887744626E+02 -.888328688E+02 -.888895739E+02 -.889441060E+02 -.889959847E+02 -.890447285E+02 -.890898637E+02 -.891309328E+02 -.891675039E+02 -.891991802E+02 -.892256082E+02 -.892464864E+02 -.892615721E+02 -.892706878E+02 -.892737251E+02 -.892706478E+02 -.892614927E+02 -.892463689E+02 -.892254545E+02 -.891989929E+02 -.891672862E+02 -.891306884E+02 -.890895974E+02 -.890444455E+02 -.889956911E+02 -.889438088E+02 -.888892808E+02 -.888325886E+02 -.887742049E+02 -.887145869E+02 -.886541708E+02 -.885933663E+02 -.885325531E+02 -.884720782E+02 -.884122539E+02 -.883533568E+02 -.882956279E+02 -.882392727E+02 -.881844625E+02 -.881313359E+02 -.880800005E+02 -.880305353E+02 -.879829925E+02 -.879374002E+02 -.878937647E+02 -.878520729E+02 -.878122942E+02 -.877743829E+02 -.877382805E+02 -.877039171E+02 -.876712134E+02 -.876400831E+02 -.876104346E+02 -.875821744E+02 -.875552123E+02 -.875294687E+02 -.875048886E+02 -.874814631E+02 -.874592621E+02 -.874384845E+02 -.874195269E+02 -.874030751E+02 -.873902222E+02 -.873826116E+02 -.873826116E+02
 -.873903901E+02 -.873903901E+02 -.873990767E+02 -.874137134E+02 -.874323879E+02 -.874538165E+02 -.874771795E+02 -.875019880E+02 -.875279792E+02 -.875550366E+02 -.875831341E+02 -.876122970E+02 -.876425775E+02 -.876740397E+02 -.877067502E+02 -.877407721E+02 -.877761622E+02 -.878129681E+02 -.878512269E+02 -.878909634E+02 -.879321884E+02 -.879748970E+02 -.880190673E+02 -.880646580E+02 -.881116075E+02 -.881598321E+02 -.882092246E+02 -.882596530E+02 -.883109596E+02 -.883629601E+02 -.884154435E+02 -.884681724E+02 -.885208830E+02 -.885732870E+02 -.886250733E+02 -.886759105E+02 -.887254500E+02 -.887733304E+02 -.888191814E+02 -.888626297E+02 -.889033043E+02 -.889408429E+02 -.889748983E+02 -.890051444E+02 -.890312836E+02 -.890530517E+02 -.890702244E+02 -.890826219E+02 -.890901126E+02 -.890926167E+02 -.890901076E+02 -.890826125E+02 -.890702120E+02 -.890530383E+02 -.890312720E+02 -.890051381E+02 -.889749013E+02 -.889408603E+02 -.889033417E+02 -.888626937E+02 -.888192793E+02 -.887734704E+02 -.887256414E+02 -.886761632E+02 -.886253984E+02 -.885736967E+02 -.885213905E+02 -.884687923E+02 -.884161914E+02 -.883638530E+02 -.883120158E+02 -.882608923E+02 -.882106683E+02 -.881615032E+02 -.881135306E+02 -.880668596E+02 -.880215758E+02 -.879777428E+02 -.879354038E+02 -.878945831E+02 -.878552881E+02 -.878175104E+02 -.877812277E+02 -.877464056E+02 -.877129986E+02 -.876809523E+02 -.876502045E+02 -.876206876E+02 -.875923322E+02 -.875650711E+02 -.875388489E+02 -.875136351E+02 -.874894477E+02 -.874663884E+02 -.874446950E+02 -.874248145E+02 -.874075007E+02 -.873939376E+02 -.873858912E+02 -.873858912E+02
 -.873921988E+02 -.873921988E+02 -.874011129E+02 -.874161109E+02 -.874352066E+02 -.874570583E+02 -.874808013E+02 -.875059108E+02 -.875320942E+02 -.875592099E+02 -.875872089E+02 -.876160951E+02 -.876459002E+02 -.876766681E+02 -.877084450E+02 -.877412748E+02 -.877751947E+02 -.878102337E+02 -.878464109E+02 -.878837344E+02 -.879221995E+02 -.879617882E+02 -.880024675E+02 -.880441884E+02 -.880868847E+02 -.881304722E+02 -.881748478E+02 -.882198887E+02 -.882654522E+02 -.883113751E+02 -.883574742E+02 -.884035466E+02 -.884493704E+02 -.884947062E+02 -.885392988E+02 -.885828793E+02 -.886251680E+02 -.886658773E+02 -.887047155E+02 -.887413907E+02 -.887756148E+02 -.888071084E+02 -.888356054E+02 -.888608573E+02 -.888826380E+02 -.889007481E+02 -.889150187E+02 -.889253146E+02 -.889315374E+02 -.889336273E+02 -.889315645E+02 -.889253695E+02 -.889151028E+02 -.889008635E+02 -.888827876E+02 -.888610446E+02 -.888358349E+02 -.888073852E+02 -.887759448E+02 -.887417807E+02 -.887051731E+02 -.886664109E+02 -.886257870E+02 -.885835940E+02 -.885401206E+02 -.884956475E+02 -.884504447E+02 -.884047685E+02 -.883588595E+02 -.883129408E+02 -.882672166E+02 -.882218717E+02 -.881770705E+02 -.881329575E+02 -.880896568E+02 -.880472733E+02 -.880058930E+02 -.879655838E+02 -.879263966E+02 -.878883667E+02 -.878515141E+02 -.878158456E+02 -.877813556E+02 -.877480269E+02 -.877158327E+02 -.876847372E+02 -.876546976E+02 -.876256656E+02 -.875975910E+02 -.875704264E+02 -.875441358E+02 -.875187096E+02 -.874941877E+02 -.874706970E+02 -.874485051E+02 -.874280962E+02 -.874102722E+02 -.873962796E+02 -.873879658E+02 -.873879658E+02
 -.873929587E+02 -.873929587E+02 -.874019550E+02 -.874170733E+02 -.874362894E+02 -.874582294E+02 -.874820014E+02 -.875070568E+02 -.875330825E+02 -.875599176E+02 -.875874951E+02 -.876158021E+02 -.876448535E+02 -.876746768E+02 -.877053025E+02 -.877367590E+02 -.877690689E+02 -.878022473E+02 -.878363005E+02 -.878712248E+02 -.879070057E+02 -.879436171E+02 -.879810202E+02 -.880191628E+02 -.880579789E+02 -.880973875E+02 -.881372926E+02 -.881775829E+02 -.882181313E+02 -.882587953E+02 -.882994175E+02 -.883398254E+02 -.883798334E+02 -.884192430E+02 -.884578450E+02 -.884954210E+02 -.885317459E+02 -.885665901E+02 -.885997224E+02 -.886309131E+02 -.886599370E+02 -.886865770E+02 -.887106271E+02 -.887318962E+02 -.887502110E+02 -.887654191E+02 -.887773918E+02 -.887860266E+02 -.887912488E+02 -.887930132E+02 -.887913050E+02 -.887861396E+02 -.887775632E+02 -.887656509E+02 -.887505063E+02 -.887322586E+02 -.887110610E+02 -.886870877E+02 -.886605305E+02 -.886315962E+02 -.886005028E+02 -.885674764E+02 -.885327475E+02 -.884965483E+02 -.884591094E+02 -.884206569E+02 -.883814102E+02 -.883415797E+02 -.883013648E+02 -.882609526E+02 -.882205166E+02 -.881802157E+02 -.881401936E+02 -.881005788E+02 -.880614842E+02 -.880230073E+02 -.879852305E+02 -.879482216E+02 -.879120346E+02 -.878767100E+02 -.878422759E+02 -.878087487E+02 -.877761339E+02 -.877444271E+02 -.877136150E+02 -.876836760E+02 -.876545822E+02 -.876263008E+02 -.875987969E+02 -.875720391E+02 -.875460076E+02 -.875207095E+02 -.874962025E+02 -.874726324E+02 -.874502888E+02 -.874296813E+02 -.874116424E+02 -.873974564E+02 -.873890174E+02 -.873890174E+02
 -.873928511E+02 -.873928511E+02 -.874018102E+02 -.874168509E+02 -.874359416E+02 -.874576976E+02 -.874812147E+02 -.875059317E+02 -.875315217E+02 -.875578104E+02 -.875847174E+02 -.876122162E+02 -.876403087E+02 -.876690094E+02 -.876983365E+02 -.877283063E+02 -.877589306E+02 -.877902143E+02 -.878221547E+02 -.878547404E+02 -.878879507E+02 -.879217551E+02 -.879561125E+02 -.879909708E+02 -.880262664E+02 -.880619240E+02 -.880978562E+02 -.881339634E+02 -.881701341E+02 -.882062449E+02 -.882421612E+02 -.882777374E+02 -.883128181E+02 -.883472393E+02 -.883808292E+02 -.884134101E+02 -.884448002E+02 -.884748154E+02 -.885032716E+02 -.885299869E+02 -.885547841E+02 -.885774930E+02 -.885979531E+02 -.886160159E+02 -.886315473E+02 -.886444299E+02 -.886545645E+02 -.886618725E+02 -.886662968E+02 -.886678027E+02 -.886663789E+02 -.886620374E+02 -.886548137E+02 -.886447655E+02 -.886319724E+02 -.886165340E+02 -.885985688E+02 -.885782114E+02 -.885556112E+02 -.885309296E+02 -.885043375E+02 -.884760130E+02 -.884461388E+02 -.884149001E+02 -.883824818E+02 -.883490667E+02 -.883148335E+02 -.882799549E+02 -.882445962E+02 -.882089138E+02 -.881730544E+02 -.881371540E+02 -.881013370E+02 -.880657164E+02 -.880303930E+02 -.879954556E+02 -.879609809E+02 -.879270340E+02 -.878936686E+02 -.878609273E+02 -.878288424E+02 -.877974360E+02 -.877667213E+02 -.877367024E+02 -.877073758E+02 -.876787307E+02 -.876507505E+02 -.876234143E+02 -.875966998E+02 -.875705881E+02 -.875450726E+02 -.875201736E+02 -.874959625E+02 -.874725993E+02 -.874503878E+02 -.874298530E+02 -.874118435E+02 -.873976601E+02 -.873892141E+02 -.873892141E+02
 -.873920382E+02 -.873920382E+02 -.874008634E+02 -.874156670E+02 -.874344345E+02 -.874557886E+02 -.874788254E+02 -.875029797E+02 -.875279175E+02 -.875534557E+02 -.875795043E+02 -.876060263E+02 -.876330135E+02 -.876604704E+02 -.876884056E+02 -.877168263E+02 -.877457362E+02 -.877751330E+02 -.878050078E+02 -.878353444E+02 -.878661187E+02 -.878972982E+02 -.879288416E+02 -.879606990E+02 -.879928107E+02 -.880251080E+02 -.880575125E+02 -.880899361E+02 -.881222819E+02 -.881544435E+02 -.881863063E+02 -.882177477E+02 -.882486380E+02 -.882788411E+02 -.883082160E+02 -.883366177E+02 -.883638990E+02 -.883899116E+02 -.884145079E+02 -.884375433E+02 -.884588772E+02 -.884783753E+02 -.884959116E+02 -.885113697E+02 -.885246450E+02 -.885356460E+02 -.885442959E+02 -.885505336E+02 -.885543149E+02 -.885556133E+02 -.885544198E+02 -.885507441E+02 -.885446134E+02 -.885360727E+02 -.885251838E+02 -.885120242E+02 -.884966862E+02 -.884792752E+02 -.884599082E+02 -.884387121E+02 -.884158221E+02 -.883913793E+02 -.883655296E+02 -.883384212E+02 -.883102032E+02 -.882810239E+02 -.882510291E+02 -.882203609E+02 -.881891564E+02 -.881575462E+02 -.881256540E+02 -.880935957E+02 -.880614785E+02 -.880294008E+02 -.879974516E+02 -.879657106E+02 -.879342480E+02 -.879031244E+02 -.878723915E+02 -.878420917E+02 -.878122588E+02 -.877829183E+02 -.877540879E+02 -.877257776E+02 -.876979908E+02 -.876707246E+02 -.876439710E+02 -.876177182E+02 -.875919537E+02 -.875666687E+02 -.875418669E+02 -.875175790E+02 -.874938863E+02 -.874709584E+02 -.874491076E+02 -.874288655E+02 -.874110841E+02 -.873970635E+02 -.873887073E+02 -.873887073E+02
 -.873906619E+02 -.873906619E+02 -.873992765E+02 -.874137166E+02 -.874320049E+02 -.874527859E+02 -.874751667E+02 -.874985852E+02 -.875227058E+02 -.875473407E+02 -.875723928E+02 -.875978182E+02 -.876236005E+02 -.876497367E+02 -.876762280E+02 -.877030751E+02 -.877302754E+02 -.877578218E+02 -.877857014E+02 -.878138950E+02 -.878423770E+02 -.878711146E+02 -.879000681E+02 -.879291903E+02 -.879584266E+02 -.879877149E+02 -.880169856E+02 -.880461616E+02 -.880751587E+02 -.881038859E+02 -.881322458E+02 -.881601351E+02 -.881874455E+02 -.882140643E+02 -.882398752E+02 -.882647598E+02 -.882885981E+02 -.883112702E+02 -.883326575E+02 -.883526440E+02 -.883711175E+02 -.883879715E+02 -.884031061E+02 -.884164296E+02 -.884278595E+02 -.884373242E+02 -.884447634E+02 -.884501294E+02 -.884533877E+02 -.884545176E+02 -.884535122E+02 -.884503791E+02 -.884451397E+02 -.884378293E+02 -.884284962E+02 -.884172013E+02 -.884040172E+02 -.883890269E+02 -.883723230E+02 -.883540060E+02 -.883341833E+02 -.883129678E+02 -.882904764E+02 -.882668284E+02 -.882421447E+02 -.882165459E+02 -.881901516E+02 -.881630787E+02 -.881354409E+02 -.881073476E+02 -.880789030E+02 -.880502054E+02 -.880213469E+02 -.879924127E+02 -.879634810E+02 -.879346223E+02 -.879059000E+02 -.878773698E+02 -.878490800E+02 -.878210716E+02 -.877933783E+02 -.877660270E+02 -.877390378E+02 -.877124248E+02 -.876861959E+02 -.876603540E+02 -.876348973E+02 -.876098214E+02 -.875851209E+02 -.875607951E+02 -.875368556E+02 -.875133408E+02 -.874903393E+02 -.874680262E+02 -.874467171E+02 -.874269429E+02 -.874095487E+02 -.873958194E+02 -.873876308E+02 -.873876308E+02
 -.873888449E+02 -.873888449E+02 -.873971891E+02 -.874111676E+02 -.874288561E+02 -.874489327E+02 -.874705236E+02 -.874930762E+02 -.875162574E+02 -.875398778E+02 -.875638365E+02 -.875880841E+02 -.876125987E+02 -.876373714E+02 -.876623980E+02 -.876876743E+02 -.877131934E+02 -.877389448E+02 -.877649131E+02 -.877910778E+02 -.878174128E+02 -.878438864E+02 -.878704608E+02 -.878970926E+02 -.879237322E+02 -.879503241E+02 -.879768067E+02 -.880031130E+02 -.880291704E+02 -.880549008E+02 -.880802217E+02 -.881050462E+02 -.881292836E+02 -.881528403E+02 -.881756204E+02 -.881975266E+02 -.882184609E+02 -.882383261E+02 -.882570260E+02 -.882744673E+02 -.882905600E+02 -.883052188E+02 -.883183642E+02 -.883299232E+02 -.883398305E+02 -.883480294E+02 -.883544723E+02 -.883591217E+02 -.883619504E+02 -.883629421E+02 -.883620915E+02 -.883594046E+02 -.883548983E+02 -.883486005E+02 -.883405495E+02 -.883307934E+02 -.883193897E+02 -.883064045E+02 -.882919113E+02 -.882759904E+02 -.882587279E+02 -.882402144E+02 -.882205442E+02 -.881998139E+02 -.881781218E+02 -.881555666E+02 -.881322463E+02 -.881082578E+02 -.880836954E+02 -.880586507E+02 -.880332115E+02 -.880074612E+02 -.879814787E+02 -.879553374E+02 -.879291057E+02 -.879028457E+02 -.878766140E+02 -.878504611E+02 -.878244316E+02 -.877985639E+02 -.877728909E+02 -.877474394E+02 -.877222309E+02 -.876972816E+02 -.876726026E+02 -.876482008E+02 -.876240791E+02 -.876002382E+02 -.875766787E+02 -.875534056E+02 -.875304368E+02 -.875078161E+02 -.874856366E+02 -.874640761E+02 -.874434490E+02 -.874242794E+02 -.874073975E+02 -.873940608E+02 -.873861015E+02 -.873861015E+02
 -.873866907E+02 -.873866907E+02 -.873947193E+02 -.874081622E+02 -.874251604E+02 -.874444345E+02 -.874651369E+02 -.874867287E+02 -.875088833E+02 -.875314124E+02 -.875542132E+02 -.875772329E+02 -.876004455E+02 -.876238379E+02 -.876474020E+02 -.876711299E+02 -.876950121E+02 -.877190356E+02 -.877431838E+02 -.877674356E+02 -.877917656E+02 -.878161434E+02 -.878405341E+02 -.878648979E+02 -.878891902E+02 -.879133615E+02 -.879373581E+02 -.879611215E+02 -.879845892E+02 -.880076945E+02 -.880303674E+02 -.880525346E+02 -.880741202E+02 -.880950463E+02 -.881152335E+02 -.881346017E+02 -.881530705E+02 -.881705605E+02 -.881869936E+02 -.882022942E+02 -.882163897E+02 -.882292115E+02 -.882406957E+02 -.882507839E+02 -.882594241E+02 -.882665710E+02 -.882721868E+02 -.882762416E+02 -.882787140E+02 -.882795911E+02 -.882788687E+02 -.882765516E+02 -.882726533E+02 -.882671960E+02 -.882602102E+02 -.882517344E+02 -.882418144E+02 -.882305030E+02 -.882178592E+02 -.882039476E+02 -.881888375E+02 -.881726021E+02 -.881553178E+02 -.881370634E+02 -.881179191E+02 -.880979658E+02 -.880772845E+02 -.880559552E+02 -.880340568E+02 -.880116659E+02 -.879888564E+02 -.879656993E+02 -.879422619E+02 -.879186075E+02 -.878947955E+02 -.878708806E+02 -.878469128E+02 -.878229377E+02 -.877989956E+02 -.877751225E+02 -.877513493E+02 -.877277024E+02 -.877042033E+02 -.876808695E+02 -.876577140E+02 -.876347465E+02 -.876119731E+02 -.875893983E+02 -.875670272E+02 -.875448693E+02 -.875229466E+02 -.875013071E+02 -.874800461E+02 -.874593412E+02 -.874395022E+02 -.874210417E+02 -.874047679E+02 -.873919020E+02 -.873842196E+02 -.873842196E+02
 -.873842865E+02 -.873842865E+02 -.873919663E+02 -.874048194E+02 -.874210615E+02 -.874394630E+02 -.874592069E+02 -.874797723E+02 -.875008417E+02 -.875222299E+02 -.875438342E+02 -.875655999E+02 -.875874981E+02 -.876095130E+02 -.876316334E+02 -.876538492E+02 -.876761489E+02 -.876985182E+02 -.877209400E+02 -.877433933E+02 -.877658536E+02 -.877882927E+02 -.878106782E+02 -.878329743E+02 -.878551409E+02 -.878771344E+02 -.878989076E+02 -.879204099E+02 -.879415874E+02 -.879623831E+02 -.879827375E+02 -.880025890E+02 -.880218737E+02 -.880405267E+02 -.880584820E+02 -.880756733E+02 -.880920346E+02 -.881075007E+02 -.881220078E+02 -.881354944E+02 -.881479016E+02 -.881591738E+02 -.881692594E+02 -.881781115E+02 -.881856882E+02 -.881919533E+02 -.881968763E+02 -.882004335E+02 -.882026078E+02 -.882033887E+02 -.882027731E+02 -.882007649E+02 -.881973749E+02 -.881926208E+02 -.881865273E+02 -.881791250E+02 -.881704511E+02 -.881605479E+02 -.881494631E+02 -.881372489E+02 -.881239614E+02 -.881096601E+02 -.880944074E+02 -.880782676E+02 -.880613065E+02 -.880435909E+02 -.880251878E+02 -.880061636E+02 -.879865842E+02 -.879665139E+02 -.879460151E+02 -.879251482E+02 -.879039705E+02 -.878825368E+02 -.878608983E+02 -.878391031E+02 -.878171954E+02 -.877952156E+02 -.877732006E+02 -.877511832E+02 -.877291922E+02 -.877072528E+02 -.876853863E+02 -.876636105E+02 -.876419396E+02 -.876203848E+02 -.875989546E+02 -.875776565E+02 -.875564984E+02 -.875354932E+02 -.875146662E+02 -.874940673E+02 -.874737927E+02 -.874540177E+02 -.874350444E+02 -.874173702E+02 -.874017762E+02 -.873894396E+02 -.873820700E+02 -.873820700E+02
 -.873817045E+02 -.873817045E+02 -.873890121E+02 -.874012378E+02 -.874166787E+02 -.874341597E+02 -.874528987E+02 -.874723956E+02 -.874923438E+02 -.875125635E+02 -.875329531E+02 -.875534572E+02 -.875740453E+02 -.875946996E+02 -.876154072E+02 -.876361561E+02 -.876569339E+02 -.876777255E+02 -.876985139E+02 -.877192786E+02 -.877399966E+02 -.877606415E+02 -.877811841E+02 -.878015917E+02 -.878218288E+02 -.878418571E+02 -.878616351E+02 -.878811190E+02 -.879002623E+02 -.879190165E+02 -.879373308E+02 -.879551532E+02 -.879724300E+02 -.879891068E+02 -.880051287E+02 -.880204407E+02 -.880349882E+02 -.880487175E+02 -.880615762E+02 -.880735141E+02 -.880844830E+02 -.880944378E+02 -.881033365E+02 -.881111412E+02 -.881178179E+02 -.881233373E+02 -.881276752E+02 -.881308121E+02 -.881327344E+02 -.881334338E+02 -.881329078E+02 -.881311594E+02 -.881281976E+02 -.881240366E+02 -.881186962E+02 -.881122014E+02 -.881045821E+02 -.880958727E+02 -.880861119E+02 -.880753421E+02 -.880636091E+02 -.880509615E+02 -.880374503E+02 -.880231285E+02 -.880080502E+02 -.879922708E+02 -.879758458E+02 -.879588307E+02 -.879412805E+02 -.879232495E+02 -.879047903E+02 -.878859543E+02 -.878667906E+02 -.878473463E+02 -.878276658E+02 -.878077911E+02 -.877877610E+02 -.877676118E+02 -.877473763E+02 -.877270845E+02 -.877067631E+02 -.876864358E+02 -.876661231E+02 -.876458426E+02 -.876256090E+02 -.876054345E+02 -.875853293E+02 -.875653025E+02 -.875453644E+02 -.875255303E+02 -.875058272E+02 -.874863063E+02 -.874670631E+02 -.874482686E+02 -.874302154E+02 -.874133823E+02 -.873985194E+02 -.873867546E+02 -.873797238E+02 -.873797238E+02
 -.873790038E+02 -.873790038E+02 -.873859242E+02 -.873974981E+02 -.874121091E+02 -.874286400E+02 -.874463466E+02 -.874647514E+02 -.874835607E+02 -.875026011E+02 -.875217734E+02 -.875410225E+02 -.875603172E+02 -.875796383E+02 -.875989717E+02 -.876183048E+02 -.876376242E+02 -.876569150E+02 -.876761603E+02 -.876953407E+02 -.877144346E+02 -.877334177E+02 -.877522634E+02 -.877709424E+02 -.877894233E+02 -.878076722E+02 -.878256530E+02 -.878433276E+02 -.878606559E+02 -.878775965E+02 -.878941061E+02 -.879101406E+02 -.879256548E+02 -.879406030E+02 -.879549393E+02 -.879686179E+02 -.879815935E+02 -.879938216E+02 -.880052593E+02 -.880158650E+02 -.880255993E+02 -.880344252E+02 -.880423085E+02 -.880492184E+02 -.880551271E+02 -.880600109E+02 -.880638500E+02 -.880666289E+02 -.880683364E+02 -.880689659E+02 -.880685153E+02 -.880669872E+02 -.880643887E+02 -.880607316E+02 -.880560319E+02 -.880503100E+02 -.880435901E+02 -.880359004E+02 -.880272724E+02 -.880177408E+02 -.880073431E+02 -.879961193E+02 -.879841113E+02 -.879713628E+02 -.879579188E+02 -.879438251E+02 -.879291279E+02 -.879138739E+02 -.878981091E+02 -.878818792E+02 -.878652291E+02 -.878482022E+02 -.878308408E+02 -.878131853E+02 -.877952744E+02 -.877771444E+02 -.877588298E+02 -.877403625E+02 -.877217721E+02 -.877030857E+02 -.876843277E+02 -.876655203E+02 -.876466830E+02 -.876278327E+02 -.876089843E+02 -.875901505E+02 -.875713422E+02 -.875525700E+02 -.875338457E+02 -.875151859E+02 -.874966188E+02 -.874781958E+02 -.874600104E+02 -.874422281E+02 -.874251302E+02 -.874091748E+02 -.873950777E+02 -.873839137E+02 -.873772397E+02 -.873772397E+02
 -.873762322E+02 -.873762322E+02 -.873827567E+02 -.873936653E+02 -.874074307E+02 -.874229967E+02 -.874396580E+02 -.874569620E+02 -.874746287E+02 -.874924921E+02 -.875104564E+02 -.875284676E+02 -.875464943E+02 -.875645167E+02 -.875825201E+02 -.876004914E+02 -.876184170E+02 -.876362823E+02 -.876540710E+02 -.876717648E+02 -.876893434E+02 -.877067849E+02 -.877240650E+02 -.877411577E+02 -.877580349E+02 -.877746668E+02 -.877910221E+02 -.878070675E+02 -.878227686E+02 -.878380898E+02 -.878529941E+02 -.878674442E+02 -.878814017E+02 -.878948283E+02 -.879076854E+02 -.879199348E+02 -.879315387E+02 -.879424602E+02 -.879526637E+02 -.879621148E+02 -.879707811E+02 -.879786321E+02 -.879856400E+02 -.879917791E+02 -.879970271E+02 -.880013645E+02 -.880047750E+02 -.880072462E+02 -.880087688E+02 -.880093376E+02 -.880089508E+02 -.880076106E+02 -.880053229E+02 -.880020971E+02 -.879979466E+02 -.879928879E+02 -.879869409E+02 -.879801287E+02 -.879724771E+02 -.879640146E+02 -.879547723E+02 -.879447829E+02 -.879340813E+02 -.879227036E+02 -.879106872E+02 -.878980703E+02 -.878848917E+02 -.878711904E+02 -.878570052E+02 -.878423747E+02 -.878273371E+02 -.878119295E+02 -.877961880E+02 -.877801474E+02 -.877638414E+02 -.877473017E+02 -.877305585E+02 -.877136401E+02 -.876965729E+02 -.876793813E+02 -.876620878E+02 -.876447126E+02 -.876272742E+02 -.876097889E+02 -.875922711E+02 -.875747336E+02 -.875571879E+02 -.875396453E+02 -.875221185E+02 -.875046249E+02 -.874871932E+02 -.874698741E+02 -.874527584E+02 -.874360050E+02 -.874198824E+02 -.874048264E+02 -.873915165E+02 -.873809715E+02 -.873746657E+02 -.873746657E+02
 -.873734277E+02 -.873734277E+02 -.873795526E+02 -.873897908E+02 -.874027056E+02 -.874173028E+02 -.874329180E+02 -.874491236E+02 -.874656547E+02 -.874823534E+02 -.874991280E+02 -.875159259E+02 -.875327161E+02 -.875494790E+02 -.875661994E+02 -.875828641E+02 -.875994599E+02 -.876159724E+02 -.876323861E+02 -.876486839E+02 -.876648472E+02 -.876808559E+02 -.876966880E+02 -.877123204E+02 -.877277282E+02 -.877428853E+02 -.877577640E+02 -.877723357E+02 -.877865706E+02 -.878004381E+02 -.878139066E+02 -.878269442E+02 -.878395186E+02 -.878515973E+02 -.878631478E+02 -.878741381E+02 -.878845366E+02 -.878943125E+02 -.879034361E+02 -.879118791E+02 -.879196145E+02 -.879266172E+02 -.879328640E+02 -.879383341E+02 -.879430089E+02 -.879468725E+02 -.879499117E+02 -.879521160E+02 -.879534781E+02 -.879539935E+02 -.879536610E+02 -.879524822E+02 -.879504621E+02 -.879476085E+02 -.879439322E+02 -.879394469E+02 -.879341690E+02 -.879281175E+02 -.879213137E+02 -.879137812E+02 -.879055455E+02 -.878966340E+02 -.878870755E+02 -.878769002E+02 -.878661392E+02 -.878548245E+02 -.878429887E+02 -.878306645E+02 -.878178848E+02 -.878046824E+02 -.877910896E+02 -.877771383E+02 -.877628594E+02 -.877482831E+02 -.877334383E+02 -.877183530E+02 -.877030535E+02 -.876875650E+02 -.876719109E+02 -.876561134E+02 -.876401926E+02 -.876241674E+02 -.876080547E+02 -.875918702E+02 -.875756277E+02 -.875593397E+02 -.875430181E+02 -.875266743E+02 -.875103215E+02 -.874939776E+02 -.874776711E+02 -.874614515E+02 -.874454059E+02 -.874296861E+02 -.874145467E+02 -.874004002E+02 -.873878882E+02 -.873779718E+02 -.873720404E+02 -.873720404E+02
 -.873706198E+02 -.873706198E+02 -.873763456E+02 -.873859147E+02 -.873979818E+02 -.874116154E+02 -.874261922E+02 -.874413106E+02 -.874567212E+02 -.874722748E+02 -.874878840E+02 -.875034984E+02 -.875190880E+02 -.875346331E+02 -.875501188E+02 -.875655322E+02 -.875808601E+02 -.875960890E+02 -.876112042E+02 -.876261898E+02 -.876410288E+02 -.876557028E+02 -.876701922E+02 -.876844761E+02 -.876985327E+02 -.877123389E+02 -.877258706E+02 -.877391028E+02 -.877520099E+02 -.877645654E+02 -.877767423E+02 -.877885134E+02 -.877998512E+02 -.878107281E+02 -.878211168E+02 -.878309903E+02 -.878403221E+02 -.878490864E+02 -.878572584E+02 -.878648144E+02 -.878717322E+02 -.878779907E+02 -.878835709E+02 -.878884555E+02 -.878926292E+02 -.878960787E+02 -.878987932E+02 -.879007642E+02 -.879019855E+02 -.879024535E+02 -.879021673E+02 -.879011281E+02 -.878993402E+02 -.878968099E+02 -.878935462E+02 -.878895604E+02 -.878848661E+02 -.878794789E+02 -.878734167E+02 -.878666988E+02 -.878593467E+02 -.878513830E+02 -.878428317E+02 -.878337182E+02 -.878240684E+02 -.878139093E+02 -.878032682E+02 -.877921728E+02 -.877806510E+02 -.877687307E+02 -.877564395E+02 -.877438045E+02 -.877308524E+02 -.877176094E+02 -.877041005E+02 -.876903502E+02 -.876763815E+02 -.876622168E+02 -.876478769E+02 -.876333816E+02 -.876187493E+02 -.876039971E+02 -.875891409E+02 -.875741952E+02 -.875591732E+02 -.875440871E+02 -.875289486E+02 -.875137692E+02 -.874985622E+02 -.874833454E+02 -.874681468E+02 -.874530141E+02 -.874380306E+02 -.874233398E+02 -.874091823E+02 -.873959461E+02 -.873842344E+02 -.873749493E+02 -.873693943E+02 -.873693943E+02
 -.873678310E+02 -.873678310E+02 -.873731612E+02 -.873820675E+02 -.873932959E+02 -.874059774E+02 -.874195303E+02 -.874335790E+02 -.874478901E+02 -.874623231E+02 -.874767957E+02 -.874912600E+02 -.875056868E+02 -.875200572E+02 -.875343566E+02 -.875485724E+02 -.875626920E+02 -.875767026E+02 -.875905904E+02 -.876043408E+02 -.876179382E+02 -.876313659E+02 -.876446063E+02 -.876576409E+02 -.876704503E+02 -.876830141E+02 -.876953113E+02 -.877073202E+02 -.877190185E+02 -.877303834E+02 -.877413918E+02 -.877520204E+02 -.877622457E+02 -.877720444E+02 -.877813931E+02 -.877902693E+02 -.877986505E+02 -.878065150E+02 -.878138422E+02 -.878206122E+02 -.878268063E+02 -.878324071E+02 -.878373988E+02 -.878417669E+02 -.878454987E+02 -.878485833E+02 -.878510117E+02 -.878527768E+02 -.878538736E+02 -.878542991E+02 -.878540525E+02 -.878531349E+02 -.878515498E+02 -.878493024E+02 -.878464004E+02 -.878428529E+02 -.878386713E+02 -.878338687E+02 -.878284598E+02 -.878224609E+02 -.878158897E+02 -.878087652E+02 -.878011076E+02 -.877929380E+02 -.877842784E+02 -.877751513E+02 -.877655800E+02 -.877555878E+02 -.877451985E+02 -.877344357E+02 -.877233232E+02 -.877118841E+02 -.877001417E+02 -.876881182E+02 -.876758358E+02 -.876633155E+02 -.876505778E+02 -.876376423E+02 -.876245277E+02 -.876112515E+02 -.875978305E+02 -.875842803E+02 -.875706154E+02 -.875568493E+02 -.875429947E+02 -.875290630E+02 -.875150657E+02 -.875010142E+02 -.874869214E+02 -.874728050E+02 -.874586920E+02 -.874446280E+02 -.874306919E+02 -.874170189E+02 -.874038347E+02 -.873915028E+02 -.873805872E+02 -.873719310E+02 -.873667512E+02 -.873667512E+02
 -.873650780E+02 -.873650780E+02 -.873700184E+02 -.873782718E+02 -.873886749E+02 -.874004207E+02 -.874129687E+02 -.874259696E+02 -.874392060E+02 -.874525466E+02 -.874659141E+02 -.874792632E+02 -.874925663E+02 -.875058052E+02 -.875189657E+02 -.875320358E+02 -.875450035E+02 -.875578568E+02 -.875705830E+02 -.875831685E+02 -.875955992E+02 -.876078601E+02 -.876199353E+02 -.876318083E+02 -.876434618E+02 -.876548782E+02 -.876660389E+02 -.876769250E+02 -.876875172E+02 -.876977959E+02 -.877077411E+02 -.877173328E+02 -.877265511E+02 -.877353760E+02 -.877437878E+02 -.877517671E+02 -.877592953E+02 -.877663539E+02 -.877729256E+02 -.877789937E+02 -.877845425E+02 -.877895576E+02 -.877940255E+02 -.877979344E+02 -.878012735E+02 -.878040339E+02 -.878062080E+02 -.878077900E+02 -.878087757E+02 -.878091626E+02 -.878089500E+02 -.878081390E+02 -.878067323E+02 -.878047345E+02 -.878021517E+02 -.877989917E+02 -.877952640E+02 -.877909795E+02 -.877861505E+02 -.877807906E+02 -.877749146E+02 -.877685385E+02 -.877616792E+02 -.877543546E+02 -.877465830E+02 -.877383837E+02 -.877297762E+02 -.877207805E+02 -.877114167E+02 -.877017051E+02 -.876916658E+02 -.876813190E+02 -.876706846E+02 -.876597819E+02 -.876486302E+02 -.876372479E+02 -.876256529E+02 -.876138626E+02 -.876018935E+02 -.875897615E+02 -.875774814E+02 -.875650676E+02 -.875525334E+02 -.875398911E+02 -.875271527E+02 -.875143292E+02 -.875014312E+02 -.874884701E+02 -.874754583E+02 -.874624129E+02 -.874493599E+02 -.874363423E+02 -.874234345E+02 -.874107629E+02 -.873985383E+02 -.873870994E+02 -.873769711E+02 -.873689372E+02 -.873641290E+02 -.873641290E+02
 -.873623729E+02 -.873623729E+02 -.873669306E+02 -.873745437E+02 -.873841378E+02 -.873949675E+02 -.874065329E+02 -.874185109E+02 -.874306999E+02 -.874429780E+02 -.874552732E+02 -.874675431E+02 -.874797615E+02 -.874919110E+02 -.875039784E+02 -.875159522E+02 -.875278211E+02 -.875395739E+02 -.875511989E+02 -.875626837E+02 -.875740155E+02 -.875851806E+02 -.875961651E+02 -.876069540E+02 -.876175323E+02 -.876278843E+02 -.876379938E+02 -.876478443E+02 -.876574191E+02 -.876667012E+02 -.876756734E+02 -.876843186E+02 -.876926196E+02 -.877005595E+02 -.877081214E+02 -.877152890E+02 -.877220464E+02 -.877283780E+02 -.877342691E+02 -.877397059E+02 -.877446750E+02 -.877491643E+02 -.877531626E+02 -.877566599E+02 -.877596474E+02 -.877621174E+02 -.877640637E+02 -.877654813E+02 -.877663670E+02 -.877667185E+02 -.877665352E+02 -.877658182E+02 -.877645697E+02 -.877627934E+02 -.877604946E+02 -.877576798E+02 -.877543568E+02 -.877505349E+02 -.877462243E+02 -.877414364E+02 -.877361838E+02 -.877304797E+02 -.877243386E+02 -.877177754E+02 -.877108058E+02 -.877034459E+02 -.876957124E+02 -.876876222E+02 -.876791926E+02 -.876704409E+02 -.876613844E+02 -.876520404E+02 -.876424260E+02 -.876325582E+02 -.876224535E+02 -.876121282E+02 -.876015980E+02 -.875908782E+02 -.875799834E+02 -.875689278E+02 -.875577249E+02 -.875463875E+02 -.875349277E+02 -.875233570E+02 -.875116864E+02 -.874999263E+02 -.874880869E+02 -.874761787E+02 -.874642140E+02 -.874522090E+02 -.874401882E+02 -.874281922E+02 -.874162904E+02 -.874046005E+02 -.873933181E+02 -.873827572E+02 -.873734036E+02 -.873659829E+02 -.873615410E+02 -.873615410E+02
 -.873597234E+02 -.873597234E+02 -.873639068E+02 -.873708938E+02 -.873796973E+02 -.873896323E+02 -.874002392E+02 -.874112207E+02 -.874223910E+02 -.874336376E+02 -.874448937E+02 -.874561198E+02 -.874672917E+02 -.874783928E+02 -.874894108E+02 -.875003348E+02 -.875111543E+02 -.875218590E+02 -.875324381E+02 -.875428804E+02 -.875531742E+02 -.875633074E+02 -.875732673E+02 -.875830408E+02 -.875926147E+02 -.876019749E+02 -.876111076E+02 -.876199981E+02 -.876286322E+02 -.876369949E+02 -.876450716E+02 -.876528475E+02 -.876603079E+02 -.876674382E+02 -.876742243E+02 -.876806521E+02 -.876867080E+02 -.876923792E+02 -.876976529E+02 -.877025176E+02 -.877069619E+02 -.877109758E+02 -.877145498E+02 -.877176755E+02 -.877203454E+02 -.877225533E+02 -.877242938E+02 -.877255628E+02 -.877263576E+02 -.877266763E+02 -.877265185E+02 -.877258849E+02 -.877247776E+02 -.877231995E+02 -.877211552E+02 -.877186500E+02 -.877156907E+02 -.877122847E+02 -.877084410E+02 -.877041689E+02 -.876994792E+02 -.876943829E+02 -.876888923E+02 -.876830200E+02 -.876767793E+02 -.876701838E+02 -.876632478E+02 -.876559857E+02 -.876484122E+02 -.876405421E+02 -.876323904E+02 -.876239718E+02 -.876153014E+02 -.876063936E+02 -.875972629E+02 -.875879236E+02 -.875783894E+02 -.875686737E+02 -.875587897E+02 -.875487498E+02 -.875385661E+02 -.875282503E+02 -.875178133E+02 -.875072657E+02 -.874966175E+02 -.874858784E+02 -.874750580E+02 -.874641663E+02 -.874532149E+02 -.874422191E+02 -.874312019E+02 -.874202012E+02 -.874092813E+02 -.873985511E+02 -.873881912E+02 -.873784908E+02 -.873698974E+02 -.873630784E+02 -.873589963E+02 -.873589963E+02
 -.873571343E+02 -.873571343E+02 -.873609521E+02 -.873673280E+02 -.873753604E+02 -.873844233E+02 -.873940968E+02 -.874041089E+02 -.874142894E+02 -.874245353E+02 -.874347850E+02 -.874450022E+02 -.874551643E+02 -.874652559E+02 -.874752656E+02 -.874851832E+02 -.874949991E+02 -.875047038E+02 -.875142873E+02 -.875237396E+02 -.875330502E+02 -.875422082E+02 -.875512024E+02 -.875600211E+02 -.875686527E+02 -.875770848E+02 -.875853053E+02 -.875933017E+02 -.876010612E+02 -.876085711E+02 -.876158188E+02 -.876227916E+02 -.876294768E+02 -.876358620E+02 -.876419351E+02 -.876476841E+02 -.876530976E+02 -.876581644E+02 -.876628741E+02 -.876672165E+02 -.876711824E+02 -.876747632E+02 -.876779508E+02 -.876807383E+02 -.876831193E+02 -.876850886E+02 -.876866417E+02 -.876877753E+02 -.876884868E+02 -.876887749E+02 -.876886392E+02 -.876880803E+02 -.876870998E+02 -.876857004E+02 -.876838858E+02 -.876816605E+02 -.876790302E+02 -.876760012E+02 -.876725809E+02 -.876687774E+02 -.876645995E+02 -.876600569E+02 -.876551595E+02 -.876499184E+02 -.876443445E+02 -.876384498E+02 -.876322461E+02 -.876257458E+02 -.876189615E+02 -.876119060E+02 -.876045919E+02 -.875970321E+02 -.875892394E+02 -.875812266E+02 -.875730062E+02 -.875645905E+02 -.875559916E+02 -.875472214E+02 -.875382914E+02 -.875292128E+02 -.875199963E+02 -.875106524E+02 -.875011909E+02 -.874916215E+02 -.874819534E+02 -.874721955E+02 -.874623567E+02 -.874524464E+02 -.874424753E+02 -.874324579E+02 -.874224156E+02 -.874123833E+02 -.874024204E+02 -.873926269E+02 -.873831683E+02 -.873743095E+02 -.873664601E+02 -.873602305E+02 -.873565009E+02 -.873565009E+02
 -.873546076E+02 -.873546076E+02 -.873580689E+02 -.873638490E+02 -.873711299E+02 -.873793435E+02 -.873881087E+02 -.873971783E+02 -.874063977E+02 -.874156729E+02 -.874249479E+02 -.874341894E+02 -.874433765E+02 -.874524954E+02 -.874615351E+02 -.874704864E+02 -.874793407E+02 -.874880890E+02 -.874967226E+02 -.875052322E+02 -.875136086E+02 -.875218420E+02 -.875299225E+02 -.875378398E+02 -.875455836E+02 -.875531432E+02 -.875605080E+02 -.875676670E+02 -.875746092E+02 -.875813238E+02 -.875877997E+02 -.875940261E+02 -.875999920E+02 -.876056870E+02 -.876111006E+02 -.876162227E+02 -.876210435E+02 -.876255537E+02 -.876297442E+02 -.876336066E+02 -.876371331E+02 -.876403163E+02 -.876431495E+02 -.876456268E+02 -.876477430E+02 -.876494935E+02 -.876508747E+02 -.876518837E+02 -.876525184E+02 -.876527777E+02 -.876526612E+02 -.876521695E+02 -.876513040E+02 -.876500668E+02 -.876484611E+02 -.876464907E+02 -.876441603E+02 -.876414754E+02 -.876384420E+02 -.876350671E+02 -.876313581E+02 -.876273231E+02 -.876229707E+02 -.876183100E+02 -.876133505E+02 -.876081022E+02 -.876025753E+02 -.875967803E+02 -.875907279E+02 -.875844292E+02 -.875778949E+02 -.875711362E+02 -.875641642E+02 -.875569898E+02 -.875496238E+02 -.875420772E+02 -.875343604E+02 -.875264838E+02 -.875184576E+02 -.875102917E+02 -.875019956E+02 -.874935786E+02 -.874850497E+02 -.874764175E+02 -.874676904E+02 -.874588766E+02 -.874499842E+02 -.874410219E+02 -.874319998E+02 -.874229310E+02 -.874138354E+02 -.874047451E+02 -.873957142E+02 -.873868339E+02 -.873782550E+02 -.873702183E+02 -.873630960E+02 -.873574428E+02 -.873540579E+02 -.873540579E+02
 -.873521429E+02 -.873521429E+02 -.873552568E+02 -.873604563E+02 -.873670051E+02 -.873743919E+02 -.873822733E+02 -.873904266E+02 -.873987124E+02 -.874070457E+02 -.874153761E+02 -.874236732E+02 -.874319181E+02 -.874400980E+02 -.874482031E+02 -.874562250E+02 -.874641557E+02 -.874719874E+02 -.874797119E+02 -.874873213E+02 -.874948070E+02 -.875021606E+02 -.875093733E+02 -.875164361E+02 -.875233399E+02 -.875300754E+02 -.875366334E+02 -.875430044E+02 -.875491789E+02 -.875551474E+02 -.875609006E+02 -.875664291E+02 -.875717236E+02 -.875767752E+02 -.875815749E+02 -.875861141E+02 -.875903846E+02 -.875943783E+02 -.875980877E+02 -.876015057E+02 -.876046255E+02 -.876074411E+02 -.876099468E+02 -.876121376E+02 -.876140091E+02 -.876155574E+02 -.876167796E+02 -.876176732E+02 -.876182365E+02 -.876184685E+02 -.876183689E+02 -.876179381E+02 -.876171774E+02 -.876160886E+02 -.876146743E+02 -.876129378E+02 -.876108829E+02 -.876085143E+02 -.876058372E+02 -.876028572E+02 -.875995808E+02 -.875960146E+02 -.875921661E+02 -.875880429E+02 -.875836531E+02 -.875790051E+02 -.875741076E+02 -.875689695E+02 -.875636001E+02 -.875580087E+02 -.875522046E+02 -.875461973E+02 -.875399964E+02 -.875336112E+02 -.875270514E+02 -.875203261E+02 -.875134446E+02 -.875064159E+02 -.874992491E+02 -.874919527E+02 -.874845352E+02 -.874770049E+02 -.874693698E+02 -.874616375E+02 -.874538158E+02 -.874459118E+02 -.874379332E+02 -.874298878E+02 -.874217849E+02 -.874136365E+02 -.874054606E+02 -.873972865E+02 -.873891632E+02 -.873811732E+02 -.873734524E+02 -.873662183E+02 -.873598063E+02 -.873547163E+02 -.873516684E+02 -.873516684E+02
 -.873497386E+02 -.873497386E+02 -.873525137E+02 -.873571472E+02 -.873629827E+02 -.873695641E+02 -.873765851E+02 -.873838470E+02 -.873912251E+02 -.873986438E+02 -.874060576E+02 -.874134393E+02 -.874207721E+02 -.874280443E+02 -.874352471E+02 -.874423728E+02 -.874494145E+02 -.874563649E+02 -.874632171E+02 -.874699638E+02 -.874765975E+02 -.874831108E+02 -.874894960E+02 -.874957453E+02 -.875018507E+02 -.875078042E+02 -.875135977E+02 -.875192232E+02 -.875246725E+02 -.875299375E+02 -.875350100E+02 -.875398821E+02 -.875445461E+02 -.875489940E+02 -.875532185E+02 -.875572122E+02 -.875609681E+02 -.875644795E+02 -.875677399E+02 -.875707434E+02 -.875734844E+02 -.875759576E+02 -.875781583E+02 -.875800824E+02 -.875817261E+02 -.875830863E+02 -.875841603E+02 -.875849462E+02 -.875854425E+02 -.875856484E+02 -.875855636E+02 -.875851886E+02 -.875845243E+02 -.875835722E+02 -.875823347E+02 -.875808143E+02 -.875790144E+02 -.875769388E+02 -.875745919E+02 -.875719785E+02 -.875691040E+02 -.875659740E+02 -.875625947E+02 -.875589726E+02 -.875551146E+02 -.875510277E+02 -.875467193E+02 -.875421971E+02 -.875374688E+02 -.875325423E+02 -.875274257E+02 -.875221271E+02 -.875166546E+02 -.875110163E+02 -.875052204E+02 -.874992750E+02 -.874931880E+02 -.874869674E+02 -.874806207E+02 -.874741558E+02 -.874675799E+02 -.874609003E+02 -.874541242E+02 -.874472583E+02 -.874403095E+02 -.874332843E+02 -.874261896E+02 -.874190323E+02 -.874118209E+02 -.874045664E+02 -.873972848E+02 -.873900026E+02 -.873827636E+02 -.873756417E+02 -.873687584E+02 -.873623079E+02 -.873565897E+02 -.873520501E+02 -.873493316E+02 -.873493316E+02
 -.873473914E+02 -.873473914E+02 -.873498359E+02 -.873539173E+02 -.873590570E+02 -.873648532E+02 -.873710356E+02 -.873774292E+02 -.873839239E+02 -.873904528E+02 -.873969758E+02 -.874034688E+02 -.874099168E+02 -.874163095E+02 -.874226391E+02 -.874288987E+02 -.874350821E+02 -.874411830E+02 -.874471951E+02 -.874531122E+02 -.874589279E+02 -.874646354E+02 -.874702282E+02 -.874756996E+02 -.874810426E+02 -.874862505E+02 -.874913161E+02 -.874962327E+02 -.875009933E+02 -.875055908E+02 -.875100186E+02 -.875142698E+02 -.875183377E+02 -.875222159E+02 -.875258979E+02 -.875293776E+02 -.875326492E+02 -.875357070E+02 -.875385455E+02 -.875411597E+02 -.875435451E+02 -.875456970E+02 -.875476118E+02 -.875492858E+02 -.875507159E+02 -.875518995E+02 -.875528345E+02 -.875535191E+02 -.875539521E+02 -.875541329E+02 -.875540613E+02 -.875537376E+02 -.875531626E+02 -.875523376E+02 -.875512644E+02 -.875499454E+02 -.875483832E+02 -.875465811E+02 -.875445427E+02 -.875422720E+02 -.875397736E+02 -.875370522E+02 -.875341130E+02 -.875309613E+02 -.875276030E+02 -.875240441E+02 -.875202907E+02 -.875163493E+02 -.875122265E+02 -.875079289E+02 -.875034634E+02 -.874988368E+02 -.874940561E+02 -.874891282E+02 -.874840601E+02 -.874788587E+02 -.874735308E+02 -.874680832E+02 -.874625227E+02 -.874568557E+02 -.874510888E+02 -.874452282E+02 -.874392802E+02 -.874332508E+02 -.874271460E+02 -.874209716E+02 -.874147336E+02 -.874084383E+02 -.874020933E+02 -.873957081E+02 -.873892974E+02 -.873828843E+02 -.873765079E+02 -.873702333E+02 -.873641679E+02 -.873584830E+02 -.873534431E+02 -.873494416E+02 -.873470452E+02 -.873470452E+02
 -.873450969E+02 -.873450969E+02 -.873472185E+02 -.873507604E+02 -.873552206E+02 -.873602499E+02 -.873656139E+02 -.873711602E+02 -.873767934E+02 -.873824553E+02 -.873881108E+02 -.873937391E+02 -.873993270E+02 -.874048654E+02 -.874103476E+02 -.874157675E+02 -.874211197E+02 -.874263988E+02 -.874315993E+02 -.874367158E+02 -.874417428E+02 -.874466745E+02 -.874515053E+02 -.874562295E+02 -.874608411E+02 -.874653344E+02 -.874697034E+02 -.874739422E+02 -.874780450E+02 -.874820060E+02 -.874858194E+02 -.874894795E+02 -.874929807E+02 -.874963176E+02 -.874994847E+02 -.875024771E+02 -.875052897E+02 -.875079179E+02 -.875103571E+02 -.875126033E+02 -.875146524E+02 -.875165009E+02 -.875181454E+02 -.875195832E+02 -.875208115E+02 -.875218283E+02 -.875226317E+02 -.875232204E+02 -.875235933E+02 -.875237499E+02 -.875236900E+02 -.875234140E+02 -.875229223E+02 -.875222162E+02 -.875212972E+02 -.875201671E+02 -.875188283E+02 -.875172833E+02 -.875155352E+02 -.875135874E+02 -.875114435E+02 -.875091076E+02 -.875065839E+02 -.875038769E+02 -.875009915E+02 -.874979326E+02 -.874947054E+02 -.874913154E+02 -.874877679E+02 -.874840686E+02 -.874802233E+02 -.874762377E+02 -.874721176E+02 -.874678690E+02 -.874634976E+02 -.874590094E+02 -.874544101E+02 -.874497056E+02 -.874449015E+02 -.874400035E+02 -.874350172E+02 -.874299479E+02 -.874248010E+02 -.874195817E+02 -.874142953E+02 -.874089467E+02 -.874035413E+02 -.873980846E+02 -.873925831E+02 -.873870454E+02 -.873814841E+02 -.873759195E+02 -.873703856E+02 -.873649392E+02 -.873596736E+02 -.873547379E+02 -.873503617E+02 -.873468870E+02 -.873448059E+02 -.873448059E+02
 -.873428502E+02 -.873428502E+02 -.873446555E+02 -.873476695E+02 -.873514645E+02 -.873557437E+02 -.873603071E+02 -.873650251E+02 -.873698165E+02 -.873746314E+02 -.873794402E+02 -.873842249E+02 -.873889742E+02 -.873936805E+02 -.873983379E+02 -.874029413E+02 -.874074859E+02 -.874119672E+02 -.874163806E+02 -.874207214E+02 -.874249849E+02 -.874291665E+02 -.874332612E+02 -.874372642E+02 -.874411708E+02 -.874449758E+02 -.874486745E+02 -.874522619E+02 -.874557332E+02 -.874590835E+02 -.874623080E+02 -.874654021E+02 -.874683610E+02 -.874711803E+02 -.874738556E+02 -.874763827E+02 -.874787575E+02 -.874809761E+02 -.874830349E+02 -.874849305E+02 -.874866595E+02 -.874882191E+02 -.874896066E+02 -.874908195E+02 -.874918559E+02 -.874927139E+02 -.874933920E+02 -.874938892E+02 -.874942045E+02 -.874943376E+02 -.874942883E+02 -.874940567E+02 -.874936436E+02 -.874930498E+02 -.874922764E+02 -.874913250E+02 -.874901976E+02 -.874888962E+02 -.874874234E+02 -.874857818E+02 -.874839746E+02 -.874820050E+02 -.874798765E+02 -.874775928E+02 -.874751578E+02 -.874725757E+02 -.874698508E+02 -.874669874E+02 -.874639901E+02 -.874608635E+02 -.874576124E+02 -.874542416E+02 -.874507559E+02 -.874471601E+02 -.874434592E+02 -.874396581E+02 -.874357616E+02 -.874317745E+02 -.874277017E+02 -.874235478E+02 -.874193176E+02 -.874150156E+02 -.874106464E+02 -.874062144E+02 -.874017240E+02 -.873971795E+02 -.873925855E+02 -.873879467E+02 -.873832687E+02 -.873785588E+02 -.873738279E+02 -.873690934E+02 -.873643842E+02 -.873597488E+02 -.873552668E+02 -.873510651E+02 -.873473395E+02 -.873443812E+02 -.873426094E+02 -.873426094E+02
 -.873406457E+02 -.873406457E+02 -.873421408E+02 -.873446368E+02 -.873477796E+02 -.873513231E+02 -.873551018E+02 -.873590082E+02 -.873629748E+02 -.873669605E+02 -.873709406E+02 -.873749001E+02 -.873788296E+02 -.873827229E+02 -.873865749E+02 -.873903815E+02 -.873941387E+02 -.873978427E+02 -.874014898E+02 -.874050760E+02 -.874085975E+02 -.874120505E+02 -.874154310E+02 -.874187349E+02 -.874219583E+02 -.874250973E+02 -.874281477E+02 -.874311056E+02 -.874339671E+02 -.874367282E+02 -.874393850E+02 -.874419337E+02 -.874443706E+02 -.874466921E+02 -.874488945E+02 -.874509745E+02 -.874529289E+02 -.874547544E+02 -.874564482E+02 -.874580075E+02 -.874594297E+02 -.874607124E+02 -.874618535E+02 -.874628511E+02 -.874637035E+02 -.874644092E+02 -.874649672E+02 -.874653764E+02 -.874656362E+02 -.874657463E+02 -.874657066E+02 -.874655172E+02 -.874651786E+02 -.874646914E+02 -.874640568E+02 -.874632758E+02 -.874623500E+02 -.874612812E+02 -.874600712E+02 -.874587225E+02 -.874572372E+02 -.874556181E+02 -.874538681E+02 -.874519900E+02 -.874499871E+02 -.874478626E+02 -.874456200E+02 -.874432629E+02 -.874407950E+02 -.874382199E+02 -.874355415E+02 -.874327637E+02 -.874298904E+02 -.874269256E+02 -.874238733E+02 -.874207374E+02 -.874175218E+02 -.874142307E+02 -.874108678E+02 -.874074370E+02 -.874039422E+02 -.874003872E+02 -.873967757E+02 -.873931114E+02 -.873893979E+02 -.873856388E+02 -.873818379E+02 -.873779992E+02 -.873741272E+02 -.873702281E+02 -.873663110E+02 -.873623903E+02 -.873584900E+02 -.873546504E+02 -.873509376E+02 -.873474567E+02 -.873443700E+02 -.873419190E+02 -.873404510E+02 -.873404510E+02
 -.873384798E+02 -.873384798E+02 -.873396701E+02 -.873416573E+02 -.873441594E+02 -.873469805E+02 -.873499887E+02 -.873530984E+02 -.873562557E+02 -.873594279E+02 -.873625952E+02 -.873657458E+02 -.873688722E+02 -.873719692E+02 -.873750329E+02 -.873780600E+02 -.873810474E+02 -.873839919E+02 -.873868907E+02 -.873897406E+02 -.873925385E+02 -.873952815E+02 -.873979663E+02 -.874005898E+02 -.874031489E+02 -.874056404E+02 -.874080611E+02 -.874104080E+02 -.874126780E+02 -.874148679E+02 -.874169747E+02 -.874189954E+02 -.874209271E+02 -.874227670E+02 -.874245124E+02 -.874261604E+02 -.874277087E+02 -.874291548E+02 -.874304964E+02 -.874317313E+02 -.874328575E+02 -.874338733E+02 -.874347769E+02 -.874355668E+02 -.874362418E+02 -.874368007E+02 -.874372426E+02 -.874375669E+02 -.874377730E+02 -.874378606E+02 -.874378297E+02 -.874376804E+02 -.874374130E+02 -.874370281E+02 -.874365264E+02 -.874359089E+02 -.874351768E+02 -.874343314E+02 -.874333742E+02 -.874323070E+02 -.874311317E+02 -.874298502E+02 -.874284647E+02 -.874269777E+02 -.874253915E+02 -.874237088E+02 -.874219321E+02 -.874200644E+02 -.874181084E+02 -.874160670E+02 -.874139433E+02 -.874117403E+02 -.874094611E+02 -.874071088E+02 -.874046864E+02 -.874021972E+02 -.873996442E+02 -.873970305E+02 -.873943593E+02 -.873916336E+02 -.873888565E+02 -.873860309E+02 -.873831598E+02 -.873802461E+02 -.873772928E+02 -.873743027E+02 -.873712787E+02 -.873682242E+02 -.873651427E+02 -.873620393E+02 -.873589211E+02 -.873557996E+02 -.873526940E+02 -.873496365E+02 -.873466797E+02 -.873439074E+02 -.873414491E+02 -.873394970E+02 -.873383279E+02 -.873383279E+02
 -.873363645E+02 -.873363645E+02 -.873372561E+02 -.873387449E+02 -.873406199E+02 -.873427341E+02 -.873449886E+02 -.873473190E+02 -.873496852E+02 -.873520623E+02 -.873544356E+02 -.873567961E+02 -.873591383E+02 -.873614583E+02 -.873637531E+02 -.873660202E+02 -.873682572E+02 -.873704619E+02 -.873726320E+02 -.873747653E+02 -.873768594E+02 -.873789120E+02 -.873809208E+02 -.873828834E+02 -.873847976E+02 -.873866609E+02 -.873884711E+02 -.873902258E+02 -.873919226E+02 -.873935594E+02 -.873951339E+02 -.873966439E+02 -.873980872E+02 -.873994617E+02 -.874007653E+02 -.874019962E+02 -.874031525E+02 -.874042323E+02 -.874052340E+02 -.874061560E+02 -.874069969E+02 -.874077552E+02 -.874084297E+02 -.874090194E+02 -.874095233E+02 -.874099406E+02 -.874102706E+02 -.874105129E+02 -.874106669E+02 -.874107326E+02 -.874107098E+02 -.874105987E+02 -.874103995E+02 -.874101127E+02 -.874097387E+02 -.874092782E+02 -.874087323E+02 -.874081017E+02 -.874073877E+02 -.874065915E+02 -.874057145E+02 -.874047581E+02 -.874037241E+02 -.874026141E+02 -.874014299E+02 -.874001734E+02 -.873988466E+02 -.873974515E+02 -.873959903E+02 -.873944651E+02 -.873928782E+02 -.873912317E+02 -.873895279E+02 -.873877692E+02 -.873859578E+02 -.873840961E+02 -.873821863E+02 -.873802309E+02 -.873782321E+02 -.873761921E+02 -.873741134E+02 -.873719980E+02 -.873698482E+02 -.873676663E+02 -.873654543E+02 -.873632144E+02 -.873609490E+02 -.873586603E+02 -.873563512E+02 -.873540254E+02 -.873516883E+02 -.873493486E+02 -.873470207E+02 -.873447287E+02 -.873425121E+02 -.873404340E+02 -.873385913E+02 -.873371283E+02 -.873362523E+02 -.873362523E+02
 -.873343875E+02 -.873343875E+02 -.873349941E+02 -.873360087E+02 -.873372881E+02 -.873387321E+02 -.873402732E+02 -.873418670E+02 -.873434857E+02 -.873451123E+02 -.873467364E+02 -.873483519E+02 -.873499548E+02 -.873515425E+02 -.873531128E+02 -.873546641E+02 -.873561947E+02 -.873577031E+02 -.873591877E+02 -.873606469E+02 -.873620791E+02 -.873634829E+02 -.873648565E+02 -.873661985E+02 -.873675071E+02 -.873687808E+02 -.873700181E+02 -.873712174E+02 -.873723770E+02 -.873734954E+02 -.873745711E+02 -.873756027E+02 -.873765886E+02 -.873775274E+02 -.873784178E+02 -.873792585E+02 -.873800481E+02 -.873807854E+02 -.873814694E+02 -.873820989E+02 -.873826730E+02 -.873831907E+02 -.873836512E+02 -.873840538E+02 -.873843978E+02 -.873846827E+02 -.873849081E+02 -.873850735E+02 -.873851788E+02 -.873852238E+02 -.873852084E+02 -.873851327E+02 -.873849969E+02 -.873848013E+02 -.873845463E+02 -.873842322E+02 -.873838597E+02 -.873834295E+02 -.873829423E+02 -.873823990E+02 -.873818005E+02 -.873811478E+02 -.873804419E+02 -.873796842E+02 -.873788757E+02 -.873780178E+02 -.873771117E+02 -.873761590E+02 -.873751609E+02 -.873741190E+02 -.873730348E+02 -.873719098E+02 -.873707455E+02 -.873695435E+02 -.873683054E+02 -.873670327E+02 -.873657270E+02 -.873643900E+02 -.873630230E+02 -.873616278E+02 -.873602059E+02 -.873587588E+02 -.873572880E+02 -.873557950E+02 -.873542813E+02 -.873527484E+02 -.873511979E+02 -.873496314E+02 -.873480509E+02 -.873464589E+02 -.873448592E+02 -.873432579E+02 -.873416650E+02 -.873400972E+02 -.873385818E+02 -.873371621E+02 -.873359045E+02 -.873349073E+02 -.873343112E+02 -.873343112E+02
 -.873329114E+02 -.873329114E+02 -.873332843E+02 -.873339157E+02 -.873347194E+02 -.873356329E+02 -.873366126E+02 -.873376294E+02 -.873386644E+02 -.873397059E+02 -.873407466E+02 -.873417824E+02 -.873428103E+02 -.873438285E+02 -.873448357E+02 -.873458307E+02 -.873468124E+02 -.873477797E+02 -.873487318E+02 -.873496675E+02 -.873505858E+02 -.873514859E+02 -.873523665E+02 -.873532268E+02 -.873540657E+02 -.873548821E+02 -.873556751E+02 -.873564437E+02 -.873571868E+02 -.873579035E+02 -.873585928E+02 -.873592537E+02 -.873598853E+02 -.873604868E+02 -.873610572E+02 -.873615956E+02 -.873621014E+02 -.873625737E+02 -.873630117E+02 -.873634149E+02 -.873637825E+02 -.873641141E+02 -.873644090E+02 -.873646668E+02 -.873648872E+02 -.873650696E+02 -.873652140E+02 -.873653200E+02 -.873653874E+02 -.873654163E+02 -.873654065E+02 -.873653581E+02 -.873652713E+02 -.873651461E+02 -.873649829E+02 -.873647819E+02 -.873645435E+02 -.873642681E+02 -.873639562E+02 -.873636083E+02 -.873632251E+02 -.873628072E+02 -.873623552E+02 -.873618700E+02 -.873613522E+02 -.873608027E+02 -.873602224E+02 -.873596120E+02 -.873589727E+02 -.873583052E+02 -.873576105E+02 -.873568896E+02 -.873561435E+02 -.873553732E+02 -.873545796E+02 -.873537638E+02 -.873529269E+02 -.873520697E+02 -.873511933E+02 -.873502987E+02 -.873493869E+02 -.873484588E+02 -.873475156E+02 -.873465580E+02 -.873455871E+02 -.873446038E+02 -.873436093E+02 -.873426045E+02 -.873415908E+02 -.873405700E+02 -.873395448E+02 -.873385193E+02 -.873375007E+02 -.873365004E+02 -.873355368E+02 -.873346385E+02 -.873338484E+02 -.873332277E+02 -.873328612E+02 -.873328612E+02
 -.873329114E+02 -.873329114E+02 -.873332843E+02 -.873339157E+02 -.873347194E+02 -.873356329E+02 -.873366126E+02 -.873376294E+02 -.873386644E+02 -.873397059E+02 -.873407466E+02 -.873417824E+02 -.873428103E+02 -.873438285E+02 -.873448357E+02 -.873458307E+02 -.873468124E+02 -.873477797E+02 -.873487318E+02 -.873496675E+02 -.873505858E+02 -.873514859E+02 -.873523665E+02 -.873532268E+02 -.873540657E+02 -.873548821E+02 -.873556751E+02 -.873564437E+02 -.873571868E+02 -.873579035E+02 -.873585928E+02 -.873592537E+02 -.873598853E+02 -.873604868E+02 -.873610572E+02 -.873615956E+02 -.873621014E+02 -.873625737E+02 -.873630117E+02 -.873634149E+02 -.873637825E+02 -.873641141E+02 -.873644090E+02 -.873646668E+02 -.873648872E+02 -.873650696E+02 -.873652140E+02 -.873653200E+02 -.873653874E+02 -.873654163E+02 -.873654065E+02 -.873653581E+02 -.873652713E+02 -.873651461E+02 -.873649829E+02 -.873647819E+02 -.873645435E+02 -.873642681E+02 -.873639562E+02 -.873636083E+02 -.873632251E+02 -.873628072E+02 -.873623552E+02 -.873618700E+02 -.873613522E+02 -.873608027E+02 -.873602224E+02 -.873596120E+02 -.873589727E+02 -.873583052E+02 -.873576105E+02 -.873568896E+02 -.873561435E+02 -.873553732E+02 -.873545796E+02 -.873537638E+02 -.873529269E+02 -.873520697E+02 -.873511933E+02 -.873502987E+02 -.873493869E+02 -.873484588E+02 -.873475156E+02 -.873465580E+02 -.873455871E+02 -.873446038E+02 -.873436093E+02 -.873426045E+02 -.873415908E+02 -.873405700E+02 -.873395448E+02 -.873385193E+02 -.873375007E+02 -.873365004E+02 -.873355368E+02 -.873346385E+02 -.873338484E+02 -.873332277E+02 -.873328612E+02 -.873328612E+02
