# Supplementary material for: Electrical Pacing of Cardiac Tissue Including Potassium Inward Rectification
Source: PLoS One. 2015 Jun 9;10(6):e0127837. doi: 10.1371/journal.pone.0127837 (PMC4461281; doi:10.1371/journal.pone.0127837)
Supplement: S1 Data — (ZIP) [file pone.0127837.s001.zip › All-Data/Data-with-IK1/BDT35/Vm20ms.txt]

 -.873300171E+02 -.873493962E+02 -.873501472E+02 -.873515015E+02 -.873533399E+02 -.873555645E+02 -.873580946E+02 -.873608642E+02 -.873638188E+02 -.873669151E+02 -.873701167E+02 -.873733939E+02 -.873767217E+02 -.873800794E+02 -.873834493E+02 -.873868168E+02 -.873901695E+02 -.873934972E+02 -.873967908E+02 -.874000427E+02 -.874032460E+02 -.874063944E+02 -.874094820E+02 -.874125035E+02 -.874154538E+02 -.874183282E+02 -.874211223E+02 -.874238320E+02 -.874264534E+02 -.874289826E+02 -.874314158E+02 -.874337496E+02 -.874359802E+02 -.874381045E+02 -.874401191E+02 -.874420211E+02 -.874438074E+02 -.874454755E+02 -.874470228E+02 -.874484467E+02 -.874497451E+02 -.874509159E+02 -.874519572E+02 -.874528674E+02 -.874536449E+02 -.874542886E+02 -.874547975E+02 -.874551708E+02 -.874554079E+02 -.874555086E+02 -.874554728E+02 -.874553005E+02 -.874549922E+02 -.874545484E+02 -.874539701E+02 -.874532584E+02 -.874524144E+02 -.874514398E+02 -.874503362E+02 -.874491055E+02 -.874477499E+02 -.874462717E+02 -.874446733E+02 -.874429573E+02 -.874411265E+02 -.874391839E+02 -.874371325E+02 -.874349755E+02 -.874327163E+02 -.874303582E+02 -.874279049E+02 -.874253599E+02 -.874227271E+02 -.874200104E+02 -.874172137E+02 -.874143414E+02 -.874113976E+02 -.874083872E+02 -.874053148E+02 -.874021857E+02 -.873990055E+02 -.873957803E+02 -.873925171E+02 -.873892236E+02 -.873859084E+02 -.873825818E+02 -.873792556E+02 -.873759440E+02 -.873726636E+02 -.873694347E+02 -.873662816E+02 -.873632337E+02 -.873603269E+02 -.873576048E+02 -.873551206E+02 -.873529389E+02 -.873511380E+02 -.873498131E+02 -.873490799E+02 -.873490799E+02
 -.873493962E+02 -.873493962E+02 -.873501472E+02 -.873515015E+02 -.873533399E+02 -.873555645E+02 -.873580946E+02 -.873608642E+02 -.873638188E+02 -.873669151E+02 -.873701167E+02 -.873733939E+02 -.873767217E+02 -.873800794E+02 -.873834493E+02 -.873868168E+02 -.873901695E+02 -.873934972E+02 -.873967908E+02 -.874000427E+02 -.874032460E+02 -.874063944E+02 -.874094820E+02 -.874125035E+02 -.874154538E+02 -.874183282E+02 -.874211223E+02 -.874238320E+02 -.874264534E+02 -.874289826E+02 -.874314158E+02 -.874337496E+02 -.874359802E+02 -.874381045E+02 -.874401191E+02 -.874420211E+02 -.874438074E+02 -.874454755E+02 -.874470228E+02 -.874484467E+02 -.874497451E+02 -.874509159E+02 -.874519572E+02 -.874528674E+02 -.874536449E+02 -.874542886E+02 -.874547975E+02 -.874551708E+02 -.874554079E+02 -.874555086E+02 -.874554728E+02 -.874553005E+02 -.874549922E+02 -.874545484E+02 -.874539701E+02 -.874532584E+02 -.874524144E+02 -.874514398E+02 -.874503362E+02 -.874491055E+02 -.874477499E+02 -.874462717E+02 -.874446733E+02 -.874429573E+02 -.874411265E+02 -.874391839E+02 -.874371325E+02 -.874349755E+02 -.874327163E+02 -.874303582E+02 -.874279049E+02 -.874253599E+02 -.874227271E+02 -.874200104E+02 -.874172137E+02 -.874143414E+02 -.874113976E+02 -.874083872E+02 -.874053148E+02 -.874021857E+02 -.873990055E+02 -.873957803E+02 -.873925171E+02 -.873892236E+02 -.873859084E+02 -.873825818E+02 -.873792556E+02 -.873759440E+02 -.873726636E+02 -.873694347E+02 -.873662816E+02 -.873632337E+02 -.873603269E+02 -.873576048E+02 -.873551206E+02 -.873529389E+02 -.873511380E+02 -.873498131E+02 -.873490799E+02 -.873490799E+02
 -.873533576E+02 -.873533576E+02 -.873544188E+02 -.873563051E+02 -.873588326E+02 -.873618563E+02 -.873652621E+02 -.873689602E+02 -.873728800E+02 -.873769654E+02 -.873811707E+02 -.873854591E+02 -.873898003E+02 -.873941690E+02 -.873985444E+02 -.874029093E+02 -.874072493E+02 -.874115522E+02 -.874158078E+02 -.874200069E+02 -.874241411E+02 -.874282026E+02 -.874321845E+02 -.874360800E+02 -.874398831E+02 -.874435879E+02 -.874471892E+02 -.874506815E+02 -.874540601E+02 -.874573199E+02 -.874604561E+02 -.874634641E+02 -.874663394E+02 -.874690776E+02 -.874716746E+02 -.874741265E+02 -.874764296E+02 -.874785804E+02 -.874805754E+02 -.874824115E+02 -.874840858E+02 -.874855956E+02 -.874869383E+02 -.874881119E+02 -.874891145E+02 -.874899445E+02 -.874906005E+02 -.874910817E+02 -.874913872E+02 -.874915166E+02 -.874914698E+02 -.874912471E+02 -.874908488E+02 -.874902758E+02 -.874895293E+02 -.874886105E+02 -.874875214E+02 -.874862637E+02 -.874848397E+02 -.874832519E+02 -.874815031E+02 -.874795963E+02 -.874775346E+02 -.874753215E+02 -.874729605E+02 -.874704556E+02 -.874678107E+02 -.874650298E+02 -.874621174E+02 -.874590777E+02 -.874559155E+02 -.874526353E+02 -.874492420E+02 -.874457406E+02 -.874421361E+02 -.874384338E+02 -.874346392E+02 -.874307580E+02 -.874267961E+02 -.874227600E+02 -.874186563E+02 -.874144926E+02 -.874102768E+02 -.874060183E+02 -.874017273E+02 -.873974158E+02 -.873930978E+02 -.873887899E+02 -.873845119E+02 -.873802879E+02 -.873761475E+02 -.873721269E+02 -.873682710E+02 -.873646358E+02 -.873612914E+02 -.873583259E+02 -.873558503E+02 -.873540052E+02 -.873529692E+02 -.873529692E+02
 -.873597665E+02 -.873597665E+02 -.873612351E+02 -.873638363E+02 -.873673059E+02 -.873714389E+02 -.873760759E+02 -.873810937E+02 -.873863961E+02 -.873919075E+02 -.873975672E+02 -.874033267E+02 -.874091462E+02 -.874149935E+02 -.874208422E+02 -.874266707E+02 -.874324611E+02 -.874381984E+02 -.874438696E+02 -.874494630E+02 -.874549679E+02 -.874603748E+02 -.874656743E+02 -.874708582E+02 -.874759185E+02 -.874808479E+02 -.874856393E+02 -.874902860E+02 -.874947813E+02 -.874991187E+02 -.875032919E+02 -.875072946E+02 -.875111208E+02 -.875147649E+02 -.875182214E+02 -.875214849E+02 -.875245506E+02 -.875274136E+02 -.875300694E+02 -.875325138E+02 -.875347428E+02 -.875367528E+02 -.875385404E+02 -.875401028E+02 -.875414375E+02 -.875425423E+02 -.875434154E+02 -.875440556E+02 -.875444617E+02 -.875446333E+02 -.875445702E+02 -.875442726E+02 -.875437412E+02 -.875429771E+02 -.875419818E+02 -.875407573E+02 -.875393057E+02 -.875376298E+02 -.875357325E+02 -.875336173E+02 -.875312878E+02 -.875287479E+02 -.875260022E+02 -.875230550E+02 -.875199114E+02 -.875165764E+02 -.875130553E+02 -.875093536E+02 -.875054772E+02 -.875014318E+02 -.874972236E+02 -.874928588E+02 -.874883437E+02 -.874836849E+02 -.874788891E+02 -.874739632E+02 -.874689142E+02 -.874637497E+02 -.874584771E+02 -.874531047E+02 -.874476412E+02 -.874420958E+02 -.874364788E+02 -.874308016E+02 -.874250773E+02 -.874193208E+02 -.874135496E+02 -.874077847E+02 -.874020513E+02 -.873963802E+02 -.873908097E+02 -.873853871E+02 -.873801720E+02 -.873752397E+02 -.873706857E+02 -.873666314E+02 -.873632322E+02 -.873606869E+02 -.873592507E+02 -.873592507E+02
 -.873675676E+02 -.873675676E+02 -.873694841E+02 -.873728759E+02 -.873773942E+02 -.873827692E+02 -.873887930E+02 -.873953047E+02 -.874021788E+02 -.874093166E+02 -.874166398E+02 -.874240854E+02 -.874316027E+02 -.874391510E+02 -.874466970E+02 -.874542137E+02 -.874616790E+02 -.874690738E+02 -.874763818E+02 -.874835883E+02 -.874906800E+02 -.874976444E+02 -.875044702E+02 -.875111467E+02 -.875176643E+02 -.875240133E+02 -.875301850E+02 -.875361706E+02 -.875419616E+02 -.875475495E+02 -.875529261E+02 -.875580834E+02 -.875630138E+02 -.875677099E+02 -.875721645E+02 -.875763708E+02 -.875803224E+02 -.875840130E+02 -.875874366E+02 -.875905879E+02 -.875934615E+02 -.875960527E+02 -.875983574E+02 -.876003716E+02 -.876020922E+02 -.876035162E+02 -.876046415E+02 -.876054662E+02 -.876059889E+02 -.876062091E+02 -.876061264E+02 -.876057412E+02 -.876050544E+02 -.876040675E+02 -.876027823E+02 -.876012015E+02 -.875993279E+02 -.875971650E+02 -.875947168E+02 -.875919877E+02 -.875889824E+02 -.875857062E+02 -.875821648E+02 -.875783642E+02 -.875743106E+02 -.875700108E+02 -.875654716E+02 -.875607002E+02 -.875557041E+02 -.875504908E+02 -.875450683E+02 -.875394446E+02 -.875336279E+02 -.875276266E+02 -.875214493E+02 -.875151047E+02 -.875086021E+02 -.875019506E+02 -.874951601E+02 -.874882408E+02 -.874812035E+02 -.874740601E+02 -.874668233E+02 -.874595074E+02 -.874521287E+02 -.874447059E+02 -.874372611E+02 -.874298205E+02 -.874224160E+02 -.874150868E+02 -.874078816E+02 -.874008612E+02 -.873941024E+02 -.873877027E+02 -.873817862E+02 -.873765119E+02 -.873720833E+02 -.873687620E+02 -.873668846E+02 -.873668846E+02
 -.873761591E+02 -.873761591E+02 -.873785441E+02 -.873827643E+02 -.873883843E+02 -.873950684E+02 -.874025577E+02 -.874106514E+02 -.874191929E+02 -.874280592E+02 -.874371522E+02 -.874463942E+02 -.874557225E+02 -.874650870E+02 -.874744473E+02 -.874837704E+02 -.874930291E+02 -.875022001E+02 -.875112631E+02 -.875202001E+02 -.875289945E+02 -.875376313E+02 -.875460966E+02 -.875543774E+02 -.875624617E+02 -.875703378E+02 -.875779947E+02 -.875854216E+02 -.875926076E+02 -.875995424E+02 -.876062157E+02 -.876126176E+02 -.876187384E+02 -.876245689E+02 -.876301003E+02 -.876353239E+02 -.876402316E+02 -.876448155E+02 -.876490682E+02 -.876529826E+02 -.876565524E+02 -.876597714E+02 -.876626345E+02 -.876651367E+02 -.876672739E+02 -.876690427E+02 -.876704400E+02 -.876714635E+02 -.876721117E+02 -.876723837E+02 -.876722790E+02 -.876717983E+02 -.876709427E+02 -.876697138E+02 -.876681144E+02 -.876661474E+02 -.876638166E+02 -.876611264E+02 -.876580818E+02 -.876546884E+02 -.876509521E+02 -.876468797E+02 -.876424782E+02 -.876377552E+02 -.876327186E+02 -.876273769E+02 -.876217386E+02 -.876158128E+02 -.876096089E+02 -.876031364E+02 -.875964051E+02 -.875894251E+02 -.875822066E+02 -.875747601E+02 -.875670963E+02 -.875592260E+02 -.875511605E+02 -.875429113E+02 -.875344905E+02 -.875259106E+02 -.875171849E+02 -.875083279E+02 -.874993553E+02 -.874902845E+02 -.874811354E+02 -.874719309E+02 -.874626979E+02 -.874534688E+02 -.874442828E+02 -.874351881E+02 -.874262447E+02 -.874175279E+02 -.874091330E+02 -.874011808E+02 -.873938259E+02 -.873872660E+02 -.873817549E+02 -.873776194E+02 -.873752802E+02 -.873752802E+02
 -.873852252E+02 -.873852252E+02 -.873880926E+02 -.873931657E+02 -.873999217E+02 -.874079575E+02 -.874169615E+02 -.874266921E+02 -.874369603E+02 -.874476174E+02 -.874585455E+02 -.874696513E+02 -.874808601E+02 -.874921121E+02 -.875033595E+02 -.875145628E+02 -.875256894E+02 -.875367115E+02 -.875476046E+02 -.875583470E+02 -.875689190E+02 -.875793026E+02 -.875894814E+02 -.875994398E+02 -.876091633E+02 -.876186381E+02 -.876278507E+02 -.876367878E+02 -.876454365E+02 -.876537842E+02 -.876618182E+02 -.876695267E+02 -.876768980E+02 -.876839207E+02 -.876905840E+02 -.876968775E+02 -.877027910E+02 -.877083149E+02 -.877134401E+02 -.877181581E+02 -.877224608E+02 -.877263410E+02 -.877297921E+02 -.877328082E+02 -.877353843E+02 -.877375158E+02 -.877391992E+02 -.877404318E+02 -.877412114E+02 -.877415370E+02 -.877414082E+02 -.877408257E+02 -.877397907E+02 -.877383056E+02 -.877363734E+02 -.877339979E+02 -.877311838E+02 -.877279364E+02 -.877242619E+02 -.877201671E+02 -.877156596E+02 -.877107473E+02 -.877054391E+02 -.876997441E+02 -.876936722E+02 -.876872336E+02 -.876804390E+02 -.876732993E+02 -.876658260E+02 -.876580307E+02 -.876499254E+02 -.876415223E+02 -.876328339E+02 -.876238728E+02 -.876146520E+02 -.876051846E+02 -.875954842E+02 -.875855648E+02 -.875754406E+02 -.875651268E+02 -.875546394E+02 -.875439955E+02 -.875332140E+02 -.875223156E+02 -.875113240E+02 -.875002665E+02 -.874891754E+02 -.874780891E+02 -.874670544E+02 -.874561292E+02 -.874453852E+02 -.874349126E+02 -.874248256E+02 -.874152694E+02 -.874064296E+02 -.873985437E+02 -.873919173E+02 -.873869436E+02 -.873841295E+02 -.873841295E+02
 -.873946109E+02 -.873946109E+02 -.873979729E+02 -.874039198E+02 -.874118402E+02 -.874212623E+02 -.874318206E+02 -.874432313E+02 -.874552719E+02 -.874677679E+02 -.874805814E+02 -.874936031E+02 -.875067463E+02 -.875199414E+02 -.875331326E+02 -.875462741E+02 -.875593274E+02 -.875722599E+02 -.875850428E+02 -.875976508E+02 -.876100609E+02 -.876222521E+02 -.876342051E+02 -.876459020E+02 -.876573255E+02 -.876684592E+02 -.876792872E+02 -.876897936E+02 -.876999632E+02 -.877097807E+02 -.877192314E+02 -.877283011E+02 -.877369756E+02 -.877452417E+02 -.877530861E+02 -.877604964E+02 -.877674604E+02 -.877739664E+02 -.877800036E+02 -.877855617E+02 -.877906310E+02 -.877952028E+02 -.877992691E+02 -.878028228E+02 -.878058577E+02 -.878083685E+02 -.878103509E+02 -.878118015E+02 -.878127177E+02 -.878130984E+02 -.878129431E+02 -.878122524E+02 -.878110281E+02 -.878092729E+02 -.878069905E+02 -.878041854E+02 -.878008634E+02 -.877970309E+02 -.877926953E+02 -.877878648E+02 -.877825486E+02 -.877767563E+02 -.877704986E+02 -.877637865E+02 -.877566318E+02 -.877490469E+02 -.877410444E+02 -.877326376E+02 -.877238403E+02 -.877146663E+02 -.877051299E+02 -.876952457E+02 -.876850287E+02 -.876744937E+02 -.876636563E+02 -.876525319E+02 -.876411367E+02 -.876294869E+02 -.876175997E+02 -.876054926E+02 -.875931844E+02 -.875806953E+02 -.875680471E+02 -.875552642E+02 -.875423741E+02 -.875294087E+02 -.875164056E+02 -.875034096E+02 -.874904754E+02 -.874776703E+02 -.874650782E+02 -.874528046E+02 -.874409830E+02 -.874297833E+02 -.874194227E+02 -.874101796E+02 -.874024121E+02 -.873965813E+02 -.873932818E+02 -.873932818E+02
 -.874042466E+02 -.874042466E+02 -.874081156E+02 -.874149573E+02 -.874240697E+02 -.874349111E+02 -.874470608E+02 -.874601915E+02 -.874740470E+02 -.874884267E+02 -.875031722E+02 -.875181586E+02 -.875332866E+02 -.875484771E+02 -.875636658E+02 -.875788000E+02 -.875938357E+02 -.876087352E+02 -.876234654E+02 -.876379972E+02 -.876523042E+02 -.876663626E+02 -.876801501E+02 -.876936459E+02 -.877068301E+02 -.877196834E+02 -.877321872E+02 -.877443231E+02 -.877560729E+02 -.877674191E+02 -.877783444E+02 -.877888318E+02 -.877988649E+02 -.878084279E+02 -.878175052E+02 -.878260819E+02 -.878341436E+02 -.878416766E+02 -.878486678E+02 -.878551050E+02 -.878609767E+02 -.878662726E+02 -.878709831E+02 -.878750998E+02 -.878786153E+02 -.878815231E+02 -.878838182E+02 -.878854964E+02 -.878865548E+02 -.878869919E+02 -.878868072E+02 -.878860015E+02 -.878845768E+02 -.878825364E+02 -.878798846E+02 -.878766270E+02 -.878727703E+02 -.878683222E+02 -.878632917E+02 -.878576884E+02 -.878515233E+02 -.878448080E+02 -.878375550E+02 -.878297775E+02 -.878214895E+02 -.878127056E+02 -.878034410E+02 -.877937114E+02 -.877835328E+02 -.877729219E+02 -.877618953E+02 -.877504704E+02 -.877386646E+02 -.877264954E+02 -.877139810E+02 -.877011395E+02 -.876879895E+02 -.876745501E+02 -.876608410E+02 -.876468826E+02 -.876326966E+02 -.876183060E+02 -.876037361E+02 -.875890148E+02 -.875741735E+02 -.875592489E+02 -.875442837E+02 -.875293295E+02 -.875144487E+02 -.874997185E+02 -.874852350E+02 -.874711190E+02 -.874575238E+02 -.874446444E+02 -.874327301E+02 -.874221010E+02 -.874131685E+02 -.874064628E+02 -.874026681E+02 -.874026681E+02
 -.874141064E+02 -.874141064E+02 -.874184952E+02 -.874262531E+02 -.874365863E+02 -.874488806E+02 -.874626590E+02 -.874775501E+02 -.874932637E+02 -.875095727E+02 -.875262983E+02 -.875432997E+02 -.875604651E+02 -.875777050E+02 -.875949469E+02 -.876121311E+02 -.876292077E+02 -.876461339E+02 -.876628724E+02 -.876793902E+02 -.876956578E+02 -.877116478E+02 -.877273352E+02 -.877426960E+02 -.877577074E+02 -.877723472E+02 -.877865937E+02 -.878004257E+02 -.878138224E+02 -.878267631E+02 -.878392278E+02 -.878511969E+02 -.878626511E+02 -.878735718E+02 -.878839408E+02 -.878937406E+02 -.879029541E+02 -.879115652E+02 -.879195585E+02 -.879269197E+02 -.879336352E+02 -.879396927E+02 -.879450810E+02 -.879497900E+02 -.879538109E+02 -.879571362E+02 -.879597597E+02 -.879616767E+02 -.879628836E+02 -.879633787E+02 -.879631613E+02 -.879622324E+02 -.879605944E+02 -.879582511E+02 -.879552078E+02 -.879514710E+02 -.879470486E+02 -.879419499E+02 -.879361853E+02 -.879297664E+02 -.879227061E+02 -.879150181E+02 -.879067171E+02 -.878978189E+02 -.878883398E+02 -.878782971E+02 -.878677086E+02 -.878565927E+02 -.878449683E+02 -.878328547E+02 -.878202717E+02 -.878072392E+02 -.877937775E+02 -.877799072E+02 -.877656490E+02 -.877510240E+02 -.877360537E+02 -.877207600E+02 -.877051654E+02 -.876892932E+02 -.876731682E+02 -.876568164E+02 -.876402665E+02 -.876235499E+02 -.876067024E+02 -.875897651E+02 -.875727863E+02 -.875558239E+02 -.875389485E+02 -.875222471E+02 -.875058281E+02 -.874898280E+02 -.874744199E+02 -.874598243E+02 -.874463234E+02 -.874342792E+02 -.874241576E+02 -.874165594E+02 -.874122594E+02 -.874122594E+02
 -.874241845E+02 -.874241845E+02 -.874291055E+02 -.874378021E+02 -.874493854E+02 -.874631672E+02 -.874786130E+02 -.874953067E+02 -.875129237E+02 -.875312103E+02 -.875499673E+02 -.875690376E+02 -.875882966E+02 -.876076443E+02 -.876269997E+02 -.876462961E+02 -.876654774E+02 -.876844960E+02 -.877033103E+02 -.877218835E+02 -.877401824E+02 -.877581766E+02 -.877758375E+02 -.877931381E+02 -.878100522E+02 -.878265546E+02 -.878426205E+02 -.878582253E+02 -.878733453E+02 -.878879566E+02 -.879020362E+02 -.879155612E+02 -.879285093E+02 -.879408587E+02 -.879525881E+02 -.879636771E+02 -.879741058E+02 -.879838553E+02 -.879929075E+02 -.880012455E+02 -.880088535E+02 -.880157170E+02 -.880218226E+02 -.880271586E+02 -.880317145E+02 -.880354815E+02 -.880384523E+02 -.880406212E+02 -.880419843E+02 -.880425391E+02 -.880422851E+02 -.880412234E+02 -.880393568E+02 -.880366899E+02 -.880332287E+02 -.880289810E+02 -.880239563E+02 -.880181654E+02 -.880116206E+02 -.880043356E+02 -.879963254E+02 -.879876063E+02 -.879781956E+02 -.879681116E+02 -.879573737E+02 -.879460020E+02 -.879340174E+02 -.879214413E+02 -.879082958E+02 -.878946034E+02 -.878803870E+02 -.878656697E+02 -.878504750E+02 -.878348266E+02 -.878187484E+02 -.878022646E+02 -.877853996E+02 -.877681785E+02 -.877506268E+02 -.877327709E+02 -.877146386E+02 -.876962594E+02 -.876776652E+02 -.876588913E+02 -.876399775E+02 -.876209697E+02 -.876019215E+02 -.875828977E+02 -.875639766E+02 -.875452552E+02 -.875268543E+02 -.875089264E+02 -.874916645E+02 -.874753150E+02 -.874601932E+02 -.874467040E+02 -.874353687E+02 -.874268595E+02 -.874220440E+02 -.874220440E+02
 -.874344807E+02 -.874344807E+02 -.874399466E+02 -.874496044E+02 -.874624676E+02 -.874777723E+02 -.874949254E+02 -.875134658E+02 -.875330342E+02 -.875533501E+02 -.875741934E+02 -.875953904E+02 -.876168036E+02 -.876383222E+02 -.876598567E+02 -.876813331E+02 -.877026897E+02 -.877238737E+02 -.877448392E+02 -.877655456E+02 -.877859560E+02 -.878060363E+02 -.878257545E+02 -.878450801E+02 -.878639837E+02 -.878824363E+02 -.879004098E+02 -.879178764E+02 -.879348086E+02 -.879511792E+02 -.879669616E+02 -.879821294E+02 -.879966566E+02 -.880105181E+02 -.880236890E+02 -.880361454E+02 -.880478642E+02 -.880588232E+02 -.880690015E+02 -.880783790E+02 -.880869374E+02 -.880946594E+02 -.881015295E+02 -.881075338E+02 -.881126600E+02 -.881168976E+02 -.881202381E+02 -.881226748E+02 -.881242029E+02 -.881248197E+02 -.881245245E+02 -.881233186E+02 -.881212053E+02 -.881181899E+02 -.881142796E+02 -.881094836E+02 -.881038130E+02 -.880972805E+02 -.880899006E+02 -.880816895E+02 -.880726647E+02 -.880628453E+02 -.880522517E+02 -.880409052E+02 -.880288286E+02 -.880160453E+02 -.880025797E+02 -.879884568E+02 -.879737021E+02 -.879583418E+02 -.879424023E+02 -.879259105E+02 -.879088933E+02 -.878913780E+02 -.878733918E+02 -.878549624E+02 -.878361177E+02 -.878168858E+02 -.877972957E+02 -.877773771E+02 -.877571609E+02 -.877366802E+02 -.877159703E+02 -.876950703E+02 -.876740242E+02 -.876528826E+02 -.876317048E+02 -.876105618E+02 -.875895403E+02 -.875687471E+02 -.875483156E+02 -.875284139E+02 -.875092556E+02 -.874911130E+02 -.874743350E+02 -.874593701E+02 -.874467957E+02 -.874373568E+02 -.874320154E+02 -.874320154E+02
 -.874449936E+02 -.874449936E+02 -.874510166E+02 -.874616576E+02 -.874758303E+02 -.874926936E+02 -.875115951E+02 -.875320280E+02 -.875535980E+02 -.875759976E+02 -.875989851E+02 -.876223704E+02 -.876460024E+02 -.876697599E+02 -.876935445E+02 -.877172754E+02 -.877408848E+02 -.877643151E+02 -.877875160E+02 -.878104428E+02 -.878330547E+02 -.878553139E+02 -.878771846E+02 -.878986327E+02 -.879196248E+02 -.879401285E+02 -.879601118E+02 -.879795430E+02 -.879983907E+02 -.880166239E+02 -.880342117E+02 -.880511239E+02 -.880673304E+02 -.880828018E+02 -.880975094E+02 -.881114254E+02 -.881245228E+02 -.881367757E+02 -.881481596E+02 -.881586510E+02 -.881682284E+02 -.881768716E+02 -.881845623E+02 -.881912840E+02 -.881970224E+02 -.882017652E+02 -.882055021E+02 -.882082254E+02 -.882099294E+02 -.882106110E+02 -.882102692E+02 -.882089055E+02 -.882065239E+02 -.882031306E+02 -.881987342E+02 -.881933453E+02 -.881869770E+02 -.881796444E+02 -.881713644E+02 -.881621560E+02 -.881520399E+02 -.881410384E+02 -.881291753E+02 -.881164759E+02 -.881029663E+02 -.880886742E+02 -.880736278E+02 -.880578563E+02 -.880413892E+02 -.880242570E+02 -.880064901E+02 -.879881194E+02 -.879691759E+02 -.879496908E+02 -.879296953E+02 -.879092209E+02 -.878882989E+02 -.878669614E+02 -.878452407E+02 -.878231701E+02 -.878007840E+02 -.877781189E+02 -.877552139E+02 -.877321119E+02 -.877088612E+02 -.876855171E+02 -.876621444E+02 -.876388208E+02 -.876156408E+02 -.875927211E+02 -.875702078E+02 -.875482849E+02 -.875271863E+02 -.875072106E+02 -.874887408E+02 -.874722692E+02 -.874584304E+02 -.874480430E+02 -.874421652E+02 -.874421652E+02
 -.874557151E+02 -.874557151E+02 -.874623064E+02 -.874739518E+02 -.874894629E+02 -.875079203E+02 -.875286115E+02 -.875509836E+02 -.875746069E+02 -.875991460E+02 -.876243381E+02 -.876499760E+02 -.876758951E+02 -.877019637E+02 -.877280748E+02 -.877541407E+02 -.877800879E+02 -.878058537E+02 -.878313833E+02 -.878566278E+02 -.878815422E+02 -.879060848E+02 -.879302159E+02 -.879538971E+02 -.879770913E+02 -.879997617E+02 -.880218723E+02 -.880433870E+02 -.880642700E+02 -.880844857E+02 -.881039988E+02 -.881227740E+02 -.881407768E+02 -.881579732E+02 -.881743296E+02 -.881898137E+02 -.882043941E+02 -.882180405E+02 -.882307240E+02 -.882424175E+02 -.882530954E+02 -.882627340E+02 -.882713119E+02 -.882788096E+02 -.882852102E+02 -.882904992E+02 -.882946645E+02 -.882976970E+02 -.882995900E+02 -.883003396E+02 -.882999448E+02 -.882984074E+02 -.882957320E+02 -.882919260E+02 -.882869992E+02 -.882809646E+02 -.882738373E+02 -.882656350E+02 -.882563779E+02 -.882460881E+02 -.882347899E+02 -.882225096E+02 -.882092750E+02 -.881951156E+02 -.881800623E+02 -.881641470E+02 -.881474028E+02 -.881298635E+02 -.881115636E+02 -.880925380E+02 -.880728221E+02 -.880524515E+02 -.880314616E+02 -.880098883E+02 -.879877670E+02 -.879651334E+02 -.879420233E+02 -.879184723E+02 -.878945168E+02 -.878701938E+02 -.878455415E+02 -.878206001E+02 -.877954124E+02 -.877700254E+02 -.877444914E+02 -.877188707E+02 -.876932334E+02 -.876676639E+02 -.876422645E+02 -.876171618E+02 -.875925143E+02 -.875685219E+02 -.875454389E+02 -.875235904E+02 -.875033936E+02 -.874853852E+02 -.874702572E+02 -.874589035E+02 -.874524792E+02 -.874524792E+02
 -.874666263E+02 -.874666263E+02 -.874737965E+02 -.874864661E+02 -.875033432E+02 -.875234290E+02 -.875459503E+02 -.875703078E+02 -.875960358E+02 -.876227710E+02 -.876502289E+02 -.876781853E+02 -.877064625E+02 -.877349182E+02 -.877634372E+02 -.877919248E+02 -.878203019E+02 -.878485007E+02 -.878764618E+02 -.879041317E+02 -.879314613E+02 -.879584047E+02 -.879849176E+02 -.880109577E+02 -.880364832E+02 -.880614529E+02 -.880858259E+02 -.881095612E+02 -.881326180E+02 -.881549556E+02 -.881765330E+02 -.881973099E+02 -.882172460E+02 -.882363019E+02 -.882544388E+02 -.882716188E+02 -.882878051E+02 -.883029625E+02 -.883170571E+02 -.883300569E+02 -.883419317E+02 -.883526540E+02 -.883621981E+02 -.883705414E+02 -.883776637E+02 -.883835479E+02 -.883881798E+02 -.883915484E+02 -.883936459E+02 -.883944677E+02 -.883940126E+02 -.883922826E+02 -.883892832E+02 -.883850229E+02 -.883795137E+02 -.883727706E+02 -.883648115E+02 -.883556573E+02 -.883453317E+02 -.883338609E+02 -.883212734E+02 -.883076000E+02 -.882928736E+02 -.882771285E+02 -.882604009E+02 -.882427283E+02 -.882241491E+02 -.882047027E+02 -.881844291E+02 -.881633690E+02 -.881415630E+02 -.881190522E+02 -.880958773E+02 -.880720793E+02 -.880476987E+02 -.880227759E+02 -.879973512E+02 -.879714648E+02 -.879451573E+02 -.879184696E+02 -.878914441E+02 -.878641247E+02 -.878365583E+02 -.878087958E+02 -.877808940E+02 -.877529175E+02 -.877249423E+02 -.876970588E+02 -.876693772E+02 -.876420340E+02 -.876151998E+02 -.875890902E+02 -.875639801E+02 -.875402207E+02 -.875182636E+02 -.874986901E+02 -.874822504E+02 -.874699137E+02 -.874629339E+02 -.874629339E+02
 -.874776954E+02 -.874776954E+02 -.874854540E+02 -.874991656E+02 -.875174337E+02 -.875391798E+02 -.875635694E+02 -.875899562E+02 -.876178384E+02 -.876468247E+02 -.876766090E+02 -.877069505E+02 -.877376583E+02 -.877685800E+02 -.877995924E+02 -.878305940E+02 -.878615001E+02 -.878922377E+02 -.879227425E+02 -.879529567E+02 -.879828267E+02 -.880123019E+02 -.880413336E+02 -.880698748E+02 -.880978786E+02 -.881252989E+02 -.881520892E+02 -.881782031E+02 -.882035939E+02 -.882282146E+02 -.882520183E+02 -.882749582E+02 -.882969878E+02 -.883180612E+02 -.883381330E+02 -.883571591E+02 -.883750965E+02 -.883919036E+02 -.884075408E+02 -.884219703E+02 -.884351566E+02 -.884470671E+02 -.884576716E+02 -.884669432E+02 -.884748580E+02 -.884813959E+02 -.884865398E+02 -.884902768E+02 -.884925976E+02 -.884934966E+02 -.884929725E+02 -.884910275E+02 -.884876682E+02 -.884829047E+02 -.884767511E+02 -.884692250E+02 -.884603478E+02 -.884501443E+02 -.884386421E+02 -.884258724E+02 -.884118688E+02 -.883966675E+02 -.883803072E+02 -.883628283E+02 -.883442731E+02 -.883246856E+02 -.883041107E+02 -.882825943E+02 -.882601831E+02 -.882369239E+02 -.882128642E+02 -.881880510E+02 -.881625314E+02 -.881363521E+02 -.881095594E+02 -.880821991E+02 -.880543166E+02 -.880259572E+02 -.879971660E+02 -.879679886E+02 -.879384714E+02 -.879086625E+02 -.878786129E+02 -.878483775E+02 -.878180174E+02 -.877876020E+02 -.877572123E+02 -.877269451E+02 -.876969183E+02 -.876672775E+02 -.876382055E+02 -.876099336E+02 -.875827563E+02 -.875570514E+02 -.875333043E+02 -.875121411E+02 -.874943701E+02 -.874810368E+02 -.874734939E+02 -.874734939E+02
 -.874888754E+02 -.874888754E+02 -.874972304E+02 -.875119986E+02 -.875316790E+02 -.875551127E+02 -.875814040E+02 -.876098596E+02 -.876399414E+02 -.876712303E+02 -.877033992E+02 -.877361909E+02 -.877694020E+02 -.878028704E+02 -.878364649E+02 -.878700776E+02 -.879036181E+02 -.879370082E+02 -.879701791E+02 -.880030679E+02 -.880356166E+02 -.880677698E+02 -.880994740E+02 -.881306768E+02 -.881613260E+02 -.881913695E+02 -.882207548E+02 -.882494290E+02 -.882773385E+02 -.883044295E+02 -.883306477E+02 -.883559389E+02 -.883802492E+02 -.884035250E+02 -.884257134E+02 -.884467625E+02 -.884666219E+02 -.884852428E+02 -.885025782E+02 -.885185837E+02 -.885332174E+02 -.885464404E+02 -.885582171E+02 -.885685156E+02 -.885773075E+02 -.885845686E+02 -.885902790E+02 -.885944230E+02 -.885969895E+02 -.885979720E+02 -.885973686E+02 -.885951823E+02 -.885914206E+02 -.885860956E+02 -.885792239E+02 -.885708266E+02 -.885609290E+02 -.885495602E+02 -.885367535E+02 -.885225452E+02 -.885069755E+02 -.884900869E+02 -.884719251E+02 -.884525378E+02 -.884319748E+02 -.884102875E+02 -.883875286E+02 -.883637518E+02 -.883390114E+02 -.883133622E+02 -.882868588E+02 -.882595558E+02 -.882315074E+02 -.882027670E+02 -.881733875E+02 -.881434210E+02 -.881129188E+02 -.880819316E+02 -.880505097E+02 -.880187036E+02 -.879865642E+02 -.879541440E+02 -.879214982E+02 -.878886857E+02 -.878557720E+02 -.878228310E+02 -.877899488E+02 -.877572281E+02 -.877247939E+02 -.876928010E+02 -.876614438E+02 -.876309684E+02 -.876016892E+02 -.875740095E+02 -.875484485E+02 -.875256765E+02 -.875065599E+02 -.874922199E+02 -.874841088E+02 -.874841088E+02
 -.875001012E+02 -.875001012E+02 -.875090579E+02 -.875248931E+02 -.875460011E+02 -.875711430E+02 -.875993622E+02 -.876299185E+02 -.876622383E+02 -.876958755E+02 -.877304824E+02 -.877657862E+02 -.878015716E+02 -.878376672E+02 -.878739343E+02 -.879102589E+02 -.879465448E+02 -.879827091E+02 -.880186779E+02 -.880543839E+02 -.880897640E+02 -.881247578E+02 -.881593065E+02 -.881933520E+02 -.882268360E+02 -.882596996E+02 -.882918834E+02 -.883233269E+02 -.883539687E+02 -.883837468E+02 -.884125985E+02 -.884404609E+02 -.884672710E+02 -.884929663E+02 -.885174847E+02 -.885407654E+02 -.885627489E+02 -.885833774E+02 -.886025957E+02 -.886203508E+02 -.886365933E+02 -.886512769E+02 -.886643592E+02 -.886758021E+02 -.886855719E+02 -.886936396E+02 -.886999815E+02 -.887045787E+02 -.887074181E+02 -.887084917E+02 -.887077973E+02 -.887053383E+02 -.887011237E+02 -.886951678E+02 -.886874905E+02 -.886781169E+02 -.886670770E+02 -.886544056E+02 -.886401420E+02 -.886243297E+02 -.886070159E+02 -.885882515E+02 -.885680902E+02 -.885465886E+02 -.885238052E+02 -.884998007E+02 -.884746370E+02 -.884483770E+02 -.884210842E+02 -.883928224E+02 -.883636552E+02 -.883336457E+02 -.883028564E+02 -.882713487E+02 -.882391831E+02 -.882064188E+02 -.881731137E+02 -.881393248E+02 -.881051082E+02 -.880705196E+02 -.880356149E+02 -.880004512E+02 -.879650878E+02 -.879295881E+02 -.878940214E+02 -.878584661E+02 -.878230130E+02 -.877877703E+02 -.877528699E+02 -.877184751E+02 -.876847911E+02 -.876520784E+02 -.876206702E+02 -.875909947E+02 -.875636042E+02 -.875392122E+02 -.875187425E+02 -.875033914E+02 -.874947101E+02 -.874947101E+02
 -.875112866E+02 -.875112866E+02 -.875208467E+02 -.875377525E+02 -.875602947E+02 -.875871555E+02 -.876173180E+02 -.876499966E+02 -.876845829E+02 -.877206050E+02 -.877576957E+02 -.877955675E+02 -.878339941E+02 -.878727953E+02 -.879118256E+02 -.879509649E+02 -.879901120E+02 -.880291791E+02 -.880680877E+02 -.881067656E+02 -.881451449E+02 -.881831597E+02 -.882207455E+02 -.882578377E+02 -.882943710E+02 -.883302792E+02 -.883654946E+02 -.883999481E+02 -.884335692E+02 -.884662862E+02 -.884980265E+02 -.885287168E+02 -.885582836E+02 -.885866534E+02 -.886137535E+02 -.886395120E+02 -.886638585E+02 -.886867247E+02 -.887080449E+02 -.887277564E+02 -.887458000E+02 -.887621207E+02 -.887766679E+02 -.887893959E+02 -.888002643E+02 -.888092387E+02 -.888162901E+02 -.888213963E+02 -.888245411E+02 -.888257152E+02 -.888249158E+02 -.888221469E+02 -.888174192E+02 -.888107498E+02 -.888021625E+02 -.887916873E+02 -.887793599E+02 -.887652220E+02 -.887493205E+02 -.887317071E+02 -.887124383E+02 -.886915744E+02 -.886691792E+02 -.886453197E+02 -.886200655E+02 -.885934879E+02 -.885656600E+02 -.885366558E+02 -.885065496E+02 -.884754161E+02 -.884433293E+02 -.884103626E+02 -.883765882E+02 -.883420767E+02 -.883068974E+02 -.882711176E+02 -.882348029E+02 -.881980174E+02 -.881608235E+02 -.881232828E+02 -.880854565E+02 -.880474064E+02 -.880091964E+02 -.879708937E+02 -.879325718E+02 -.878943130E+02 -.878562126E+02 -.878183836E+02 -.877809641E+02 -.877441250E+02 -.877080816E+02 -.876731078E+02 -.876395546E+02 -.876078739E+02 -.875786495E+02 -.875526372E+02 -.875308163E+02 -.875144572E+02 -.875052079E+02 -.875052079E+02
 -.875223197E+02 -.875223197E+02 -.875324797E+02 -.875504508E+02 -.875744221E+02 -.876029988E+02 -.876351059E+02 -.876699137E+02 -.877067812E+02 -.877452121E+02 -.877848212E+02 -.878253075E+02 -.878664349E+02 -.879080151E+02 -.879498966E+02 -.879919539E+02 -.880340811E+02 -.880761861E+02 -.881181857E+02 -.881600032E+02 -.882015654E+02 -.882428009E+02 -.882836387E+02 -.883240071E+02 -.883638331E+02 -.884030417E+02 -.884415560E+02 -.884792967E+02 -.885161828E+02 -.885521313E+02 -.885870577E+02 -.886208765E+02 -.886535016E+02 -.886848464E+02 -.887148251E+02 -.887433527E+02 -.887703457E+02 -.887957229E+02 -.888194061E+02 -.888413203E+02 -.888613949E+02 -.888795640E+02 -.888957668E+02 -.889099486E+02 -.889220608E+02 -.889320618E+02 -.889399169E+02 -.889455990E+02 -.889490889E+02 -.889503752E+02 -.889494543E+02 -.889463311E+02 -.889410183E+02 -.889335366E+02 -.889239144E+02 -.889121876E+02 -.888983992E+02 -.888825991E+02 -.888648436E+02 -.888451945E+02 -.888237193E+02 -.888004899E+02 -.887755826E+02 -.887490770E+02 -.887210556E+02 -.886916031E+02 -.886608058E+02 -.886287510E+02 -.885955262E+02 -.885612188E+02 -.885259153E+02 -.884897011E+02 -.884526598E+02 -.884148731E+02 -.883764201E+02 -.883373779E+02 -.882978207E+02 -.882578203E+02 -.882174465E+02 -.881767672E+02 -.881358494E+02 -.880947597E+02 -.880535666E+02 -.880123413E+02 -.879711608E+02 -.879301111E+02 -.878892911E+02 -.878488183E+02 -.878088358E+02 -.877695212E+02 -.877310986E+02 -.876938541E+02 -.876581547E+02 -.876244745E+02 -.875934271E+02 -.875658082E+02 -.875426508E+02 -.875252961E+02 -.875154868E+02 -.875154868E+02
 -.875330585E+02 -.875330585E+02 -.875438078E+02 -.875628266E+02 -.875882064E+02 -.876184784E+02 -.876525123E+02 -.876894374E+02 -.877285822E+02 -.877694286E+02 -.878115749E+02 -.878547088E+02 -.878985851E+02 -.879430093E+02 -.879878244E+02 -.880329007E+02 -.880781283E+02 -.881234111E+02 -.881686619E+02 -.882137993E+02 -.882587451E+02 -.883034216E+02 -.883477510E+02 -.883916537E+02 -.884350478E+02 -.884778485E+02 -.885199681E+02 -.885613159E+02 -.886017982E+02 -.886413186E+02 -.886797789E+02 -.887170787E+02 -.887531167E+02 -.887877910E+02 -.888209997E+02 -.888526421E+02 -.888826187E+02 -.889108327E+02 -.889371904E+02 -.889616022E+02 -.889839832E+02 -.890042541E+02 -.890223419E+02 -.890381804E+02 -.890517111E+02 -.890628835E+02 -.890716558E+02 -.890779952E+02 -.890818783E+02 -.890832910E+02 -.890822292E+02 -.890786987E+02 -.890727145E+02 -.890643018E+02 -.890534947E+02 -.890403364E+02 -.890248790E+02 -.890071823E+02 -.889873140E+02 -.889653485E+02 -.889413668E+02 -.889154551E+02 -.888877046E+02 -.888582103E+02 -.888270707E+02 -.887943864E+02 -.887602599E+02 -.887247944E+02 -.886880931E+02 -.886502588E+02 -.886113928E+02 -.885715947E+02 -.885309617E+02 -.884895880E+02 -.884475648E+02 -.884049799E+02 -.883619176E+02 -.883184585E+02 -.882746805E+02 -.882306584E+02 -.881864652E+02 -.881421730E+02 -.880978542E+02 -.880535840E+02 -.880094427E+02 -.879655192E+02 -.879219152E+02 -.878787516E+02 -.878361753E+02 -.877943694E+02 -.877535652E+02 -.877140589E+02 -.876762319E+02 -.876405780E+02 -.876077379E+02 -.875785446E+02 -.875540809E+02 -.875357558E+02 -.875254015E+02 -.875254015E+02
 -.875433247E+02 -.875433247E+02 -.875546435E+02 -.875746773E+02 -.876014248E+02 -.876333487E+02 -.876692675E+02 -.877082732E+02 -.877496675E+02 -.877929129E+02 -.878375944E+02 -.878833897E+02 -.879300471E+02 -.879773670E+02 -.880251887E+02 -.880733794E+02 -.881218263E+02 -.881704300E+02 -.882190998E+02 -.882677501E+02 -.883162971E+02 -.883646570E+02 -.884127444E+02 -.884604711E+02 -.885077450E+02 -.885544705E+02 -.886005473E+02 -.886458711E+02 -.886903336E+02 -.887338230E+02 -.887762239E+02 -.888174188E+02 -.888572881E+02 -.888957110E+02 -.889325667E+02 -.889677350E+02 -.890010972E+02 -.890325373E+02 -.890619429E+02 -.890892060E+02 -.891142245E+02 -.891369026E+02 -.891571518E+02 -.891748921E+02 -.891900525E+02 -.892025717E+02 -.892123989E+02 -.892194942E+02 -.892238288E+02 -.892253859E+02 -.892241602E+02 -.892201584E+02 -.892133991E+02 -.892039124E+02 -.891917396E+02 -.891769334E+02 -.891595563E+02 -.891396810E+02 -.891173892E+02 -.890927708E+02 -.890659231E+02 -.890369501E+02 -.890059612E+02 -.889730704E+02 -.889383955E+02 -.889020566E+02 -.888641757E+02 -.888248751E+02 -.887842771E+02 -.887425029E+02 -.886996714E+02 -.886558992E+02 -.886112992E+02 -.885659808E+02 -.885200488E+02 -.884736037E+02 -.884267408E+02 -.883795513E+02 -.883321215E+02 -.882845340E+02 -.882368680E+02 -.881892010E+02 -.881416097E+02 -.880941726E+02 -.880469725E+02 -.880001003E+02 -.879536598E+02 -.879077735E+02 -.878625910E+02 -.878182987E+02 -.877751333E+02 -.877333987E+02 -.876934880E+02 -.876559116E+02 -.876213341E+02 -.875906214E+02 -.875649021E+02 -.875456469E+02 -.875347716E+02 -.875347716E+02
 -.875528975E+02 -.875528975E+02 -.875647548E+02 -.875857512E+02 -.876138011E+02 -.876473048E+02 -.876850359E+02 -.877260543E+02 -.877696391E+02 -.878152374E+02 -.878624235E+02 -.879108688E+02 -.879603169E+02 -.880105657E+02 -.880614525E+02 -.881128431E+02 -.881646231E+02 -.882166911E+02 -.882689535E+02 -.883213207E+02 -.883737039E+02 -.884260126E+02 -.884781535E+02 -.885300286E+02 -.885815351E+02 -.886325644E+02 -.886830021E+02 -.887327281E+02 -.887816171E+02 -.888295384E+02 -.888763571E+02 -.889219345E+02 -.889661292E+02 -.890087979E+02 -.890497965E+02 -.890889812E+02 -.891262098E+02 -.891613429E+02 -.891942449E+02 -.892247855E+02 -.892528409E+02 -.892782949E+02 -.893010403E+02 -.893209795E+02 -.893380261E+02 -.893521052E+02 -.893631549E+02 -.893711262E+02 -.893759840E+02 -.893777076E+02 -.893762904E+02 -.893717405E+02 -.893640804E+02 -.893533466E+02 -.893395897E+02 -.893228734E+02 -.893032740E+02 -.892808798E+02 -.892557897E+02 -.892281130E+02 -.891979673E+02 -.891654782E+02 -.891307779E+02 -.890940035E+02 -.890552963E+02 -.890148004E+02 -.889726612E+02 -.889290246E+02 -.888840357E+02 -.888378376E+02 -.887905706E+02 -.887423711E+02 -.886933710E+02 -.886436970E+02 -.885934700E+02 -.885428048E+02 -.884918099E+02 -.884405876E+02 -.883892340E+02 -.883378398E+02 -.882864910E+02 -.882352700E+02 -.881842575E+02 -.881335347E+02 -.880831861E+02 -.880333036E+02 -.879839911E+02 -.879353715E+02 -.878875946E+02 -.878408482E+02 -.877953716E+02 -.877514734E+02 -.877095550E+02 -.876701396E+02 -.876339110E+02 -.876017629E+02 -.875748634E+02 -.875547377E+02 -.875433765E+02 -.875433765E+02
 -.875615068E+02 -.875615068E+02 -.875738579E+02 -.875957409E+02 -.876249966E+02 -.876599728E+02 -.876994057E+02 -.877423294E+02 -.877880064E+02 -.878358728E+02 -.878854969E+02 -.879365469E+02 -.879887653E+02 -.880419501E+02 -.880959394E+02 -.881505996E+02 -.882058166E+02 -.882614884E+02 -.883175195E+02 -.883738172E+02 -.884302877E+02 -.884868342E+02 -.885433547E+02 -.885997412E+02 -.886558782E+02 -.887116430E+02 -.887669049E+02 -.888215256E+02 -.888753594E+02 -.889282538E+02 -.889800502E+02 -.890305850E+02 -.890796904E+02 -.891271956E+02 -.891729285E+02 -.892167166E+02 -.892583887E+02 -.892977765E+02 -.893347159E+02 -.893690490E+02 -.894006251E+02 -.894293029E+02 -.894549513E+02 -.894774511E+02 -.894966964E+02 -.895125957E+02 -.895250727E+02 -.895340672E+02 -.895395362E+02 -.895414539E+02 -.895398122E+02 -.895346208E+02 -.895259072E+02 -.895137161E+02 -.894981092E+02 -.894791646E+02 -.894569754E+02 -.894316494E+02 -.894033075E+02 -.893720824E+02 -.893381174E+02 -.893015649E+02 -.892625848E+02 -.892213429E+02 -.891780097E+02 -.891327580E+02 -.890857625E+02 -.890371972E+02 -.889872349E+02 -.889360451E+02 -.888837934E+02 -.888306402E+02 -.887767394E+02 -.887222382E+02 -.886672761E+02 -.886119844E+02 -.885564863E+02 -.885008966E+02 -.884453221E+02 -.883898619E+02 -.883346089E+02 -.882796504E+02 -.882250702E+02 -.881709514E+02 -.881173786E+02 -.880644432E+02 -.880122474E+02 -.879609122E+02 -.879105851E+02 -.878614523E+02 -.878137522E+02 -.877677947E+02 -.877239848E+02 -.876828538E+02 -.876450989E+02 -.876116349E+02 -.875836612E+02 -.875627481E+02 -.875509496E+02 -.875509496E+02
 -.875688263E+02 -.875688263E+02 -.875816097E+02 -.876042743E+02 -.876346021E+02 -.876709000E+02 -.877118768E+02 -.877565496E+02 -.878041709E+02 -.878541722E+02 -.879061210E+02 -.879596868E+02 -.880146154E+02 -.880707085E+02 -.881278080E+02 -.881857841E+02 -.882445251E+02 -.883039303E+02 -.883639040E+02 -.884243515E+02 -.884851749E+02 -.885462711E+02 -.886075295E+02 -.886688310E+02 -.887300468E+02 -.887910380E+02 -.888516552E+02 -.889117391E+02 -.889711203E+02 -.890296206E+02 -.890870533E+02 -.891432247E+02 -.891979352E+02 -.892509812E+02 -.893021558E+02 -.893512517E+02 -.893980619E+02 -.894423827E+02 -.894840147E+02 -.895227653E+02 -.895584508E+02 -.895908980E+02 -.896199462E+02 -.896454491E+02 -.896672763E+02 -.896853149E+02 -.896994708E+02 -.897096699E+02 -.897158585E+02 -.897180049E+02 -.897160988E+02 -.897101520E+02 -.897001983E+02 -.896862926E+02 -.896685110E+02 -.896469493E+02 -.896217221E+02 -.895929616E+02 -.895608159E+02 -.895254475E+02 -.894870316E+02 -.894457538E+02 -.894018086E+02 -.893553974E+02 -.893067261E+02 -.892560037E+02 -.892034398E+02 -.891492431E+02 -.890936196E+02 -.890367709E+02 -.889788929E+02 -.889201740E+02 -.888607946E+02 -.888009255E+02 -.887407277E+02 -.886803515E+02 -.886199364E+02 -.885596111E+02 -.884994936E+02 -.884396920E+02 -.883803057E+02 -.883214261E+02 -.882631395E+02 -.882055289E+02 -.881486778E+02 -.880926743E+02 -.880376170E+02 -.879836215E+02 -.879308302E+02 -.878794238E+02 -.878296358E+02 -.877817725E+02 -.877362374E+02 -.876935635E+02 -.876544541E+02 -.876198367E+02 -.875909319E+02 -.875693428E+02 -.875571717E+02 -.875571717E+02
 -.875744662E+02 -.875744662E+02 -.875876006E+02 -.876109072E+02 -.876421279E+02 -.876795438E+02 -.877218492E+02 -.877680543E+02 -.878174107E+02 -.878693529E+02 -.879234539E+02 -.879793910E+02 -.880369179E+02 -.880958449E+02 -.881560220E+02 -.882173263E+02 -.882796518E+02 -.883429020E+02 -.884069832E+02 -.884718002E+02 -.885372524E+02 -.886032311E+02 -.886696175E+02 -.887362808E+02 -.888030778E+02 -.888698516E+02 -.889364320E+02 -.890026352E+02 -.890682645E+02 -.891331110E+02 -.891969550E+02 -.892595667E+02 -.893207085E+02 -.893801361E+02 -.894376012E+02 -.894928530E+02 -.895456410E+02 -.895957170E+02 -.896428381E+02 -.896867685E+02 -.897272828E+02 -.897641680E+02 -.897972260E+02 -.898262761E+02 -.898511570E+02 -.898717289E+02 -.898878748E+02 -.898995025E+02 -.899065455E+02 -.899089639E+02 -.899067449E+02 -.898999029E+02 -.898884796E+02 -.898725431E+02 -.898521874E+02 -.898275311E+02 -.897987159E+02 -.897659049E+02 -.897292806E+02 -.896890432E+02 -.896454073E+02 -.895986006E+02 -.895488608E+02 -.894964331E+02 -.894415677E+02 -.893845176E+02 -.893255355E+02 -.892648724E+02 -.892027747E+02 -.891394825E+02 -.890752276E+02 -.890102323E+02 -.889447074E+02 -.888788517E+02 -.888128506E+02 -.887468760E+02 -.886810853E+02 -.886156223E+02 -.885506169E+02 -.884861860E+02 -.884224345E+02 -.883594574E+02 -.882973412E+02 -.882361671E+02 -.881760147E+02 -.881169664E+02 -.880591133E+02 -.880025624E+02 -.879474467E+02 -.878939366E+02 -.878422559E+02 -.877927015E+02 -.877456686E+02 -.877016843E+02 -.876614493E+02 -.876258931E+02 -.875962447E+02 -.875741250E+02 -.875616657E+02 -.875616657E+02
 -.875779666E+02 -.875779666E+02 -.875913468E+02 -.876151146E+02 -.876469946E+02 -.876852613E+02 -.877286098E+02 -.877760568E+02 -.878268635E+02 -.878804770E+02 -.879364843E+02 -.879945769E+02 -.880545238E+02 -.881161491E+02 -.881793160E+02 -.882439133E+02 -.883098450E+02 -.883770220E+02 -.884453560E+02 -.885147539E+02 -.885851145E+02 -.886563251E+02 -.887282591E+02 -.888007744E+02 -.888737124E+02 -.889468967E+02 -.890201337E+02 -.890932119E+02 -.891659029E+02 -.892379621E+02 -.893091303E+02 -.893791349E+02 -.894476920E+02 -.895145087E+02 -.895792852E+02 -.896417180E+02 -.897015021E+02 -.897583348E+02 -.898119180E+02 -.898619622E+02 -.899081894E+02 -.899503362E+02 -.899881573E+02 -.900214282E+02 -.900499480E+02 -.900735422E+02 -.900920650E+02 -.901054009E+02 -.901134665E+02 -.901162117E+02 -.901136201E+02 -.901057098E+02 -.900925325E+02 -.900741732E+02 -.900507490E+02 -.900224076E+02 -.899893253E+02 -.899517046E+02 -.899097720E+02 -.898637747E+02 -.898139782E+02 -.897606624E+02 -.897041192E+02 -.896446485E+02 -.895825556E+02 -.895181478E+02 -.894517310E+02 -.893836075E+02 -.893140729E+02 -.892434134E+02 -.891719042E+02 -.890998072E+02 -.890273691E+02 -.889548208E+02 -.888823757E+02 -.888102295E+02 -.887385595E+02 -.886675252E+02 -.885972683E+02 -.885279139E+02 -.884595714E+02 -.883923369E+02 -.883262949E+02 -.882615220E+02 -.881980903E+02 -.881360725E+02 -.880755480E+02 -.880166107E+02 -.879593787E+02 -.879040070E+02 -.878507030E+02 -.877997470E+02 -.877515182E+02 -.877065285E+02 -.876654651E+02 -.876292467E+02 -.875990954E+02 -.875766305E+02 -.875639902E+02 -.875639902E+02
 -.875787906E+02 -.875787906E+02 -.875922840E+02 -.876162830E+02 -.876485242E+02 -.876872984E+02 -.877313207E+02 -.877796298E+02 -.878315101E+02 -.878864325E+02 -.879440080E+02 -.880039514E+02 -.880660543E+02 -.881301620E+02 -.881961576E+02 -.882639473E+02 -.883334503E+02 -.884045902E+02 -.884772881E+02 -.885514573E+02 -.886269989E+02 -.887037987E+02 -.887817240E+02 -.888606223E+02 -.889403194E+02 -.890206184E+02 -.891012997E+02 -.891821208E+02 -.892628168E+02 -.893431018E+02 -.894226700E+02 -.895011975E+02 -.895783450E+02 -.896537602E+02 -.897270807E+02 -.897979376E+02 -.898659587E+02 -.899307728E+02 -.899920133E+02 -.900493225E+02 -.901023558E+02 -.901507860E+02 -.901943070E+02 -.902326383E+02 -.902655280E+02 -.902927571E+02 -.903141420E+02 -.903295370E+02 -.903388370E+02 -.903419784E+02 -.903389406E+02 -.903297457E+02 -.903144588E+02 -.902931869E+02 -.902660769E+02 -.902333143E+02 -.901951199E+02 -.901517470E+02 -.901034783E+02 -.900506217E+02 -.899935063E+02 -.899324790E+02 -.898678996E+02 -.898001368E+02 -.897295645E+02 -.896565571E+02 -.895814862E+02 -.895047167E+02 -.894266039E+02 -.893474897E+02 -.892677008E+02 -.891875457E+02 -.891073131E+02 -.890272704E+02 -.889476626E+02 -.888687114E+02 -.887906153E+02 -.887135498E+02 -.886376676E+02 -.885631001E+02 -.884899592E+02 -.884183387E+02 -.883483178E+02 -.882799640E+02 -.882133372E+02 -.881484956E+02 -.880855014E+02 -.880244292E+02 -.879653761E+02 -.879084744E+02 -.878539075E+02 -.878019310E+02 -.877528984E+02 -.877072951E+02 -.876657819E+02 -.876292512E+02 -.875988995E+02 -.875763220E+02 -.875636347E+02 -.875636347E+02
 -.875763197E+02 -.875763197E+02 -.875897611E+02 -.876137044E+02 -.876459326E+02 -.876847812E+02 -.877290081E+02 -.877776926E+02 -.878301584E+02 -.878859140E+02 -.879446059E+02 -.880059833E+02 -.880698694E+02 -.881361399E+02 -.882047054E+02 -.882754973E+02 -.883484572E+02 -.884235279E+02 -.885006459E+02 -.885797364E+02 -.886607077E+02 -.887434479E+02 -.888278217E+02 -.889136680E+02 -.890007978E+02 -.890889936E+02 -.891780079E+02 -.892675639E+02 -.893573558E+02 -.894470496E+02 -.895362849E+02 -.896246771E+02 -.897118203E+02 -.897972900E+02 -.898806472E+02 -.899614421E+02 -.900392193E+02 -.901135216E+02 -.901838961E+02 -.902498987E+02 -.903111000E+02 -.903670906E+02 -.904174864E+02 -.904619340E+02 -.905001156E+02 -.905317536E+02 -.905566150E+02 -.905745147E+02 -.905853184E+02 -.905889451E+02 -.905853681E+02 -.905746155E+02 -.905567698E+02 -.905319667E+02 -.905003926E+02 -.904622822E+02 -.904179147E+02 -.903676095E+02 -.903117219E+02 -.902506377E+02 -.901847684E+02 -.901145454E+02 -.900404151E+02 -.899628326E+02 -.898822575E+02 -.897991479E+02 -.897139562E+02 -.896271243E+02 -.895390793E+02 -.894502304E+02 -.893609651E+02 -.892716468E+02 -.891826124E+02 -.890941709E+02 -.890066017E+02 -.889201547E+02 -.888350498E+02 -.887514774E+02 -.886695994E+02 -.885895507E+02 -.885114412E+02 -.884353584E+02 -.883613704E+02 -.882895299E+02 -.882198786E+02 -.881524531E+02 -.880872915E+02 -.880244417E+02 -.879639717E+02 -.879059829E+02 -.878506257E+02 -.877981205E+02 -.877487837E+02 -.877030615E+02 -.876615729E+02 -.876251658E+02 -.875949889E+02 -.875725857E+02 -.875600162E+02 -.875600162E+02
 -.875698505E+02 -.875698505E+02 -.875830373E+02 -.876065718E+02 -.876383247E+02 -.876767096E+02 -.877205538E+02 -.877690000E+02 -.878214298E+02 -.878774051E+02 -.879366222E+02 -.879988767E+02 -.880640355E+02 -.881320149E+02 -.882027631E+02 -.882762464E+02 -.883524379E+02 -.884313081E+02 -.885128178E+02 -.885969114E+02 -.886835116E+02 -.887725152E+02 -.888637893E+02 -.889571682E+02 -.890524511E+02 -.891494005E+02 -.892477408E+02 -.893471584E+02 -.894473015E+02 -.895477818E+02 -.896481756E+02 -.897480264E+02 -.898468483E+02 -.899441298E+02 -.900393378E+02 -.901319231E+02 -.902213258E+02 -.903069816E+02 -.903883277E+02 -.904648101E+02 -.905358904E+02 -.906010529E+02 -.906598118E+02 -.907117185E+02 -.907563677E+02 -.907934047E+02 -.908225304E+02 -.908435068E+02 -.908561611E+02 -.908603884E+02 -.908561540E+02 -.908434938E+02 -.908225139E+02 -.907933883E+02 -.907563564E+02 -.907117185E+02 -.906598309E+02 -.906011001E+02 -.905359766E+02 -.904649479E+02 -.903885316E+02 -.903072680E+02 -.902217134E+02 -.901324327E+02 -.900399929E+02 -.899449564E+02 -.898478753E+02 -.897492854E+02 -.896497014E+02 -.895496124E+02 -.894494781E+02 -.893497253E+02 -.892507460E+02 -.891528949E+02 -.890564891E+02 -.889618067E+02 -.888690881E+02 -.887785361E+02 -.886903177E+02 -.886045661E+02 -.885213833E+02 -.884408433E+02 -.883629957E+02 -.882878704E+02 -.882154823E+02 -.881458379E+02 -.880789420E+02 -.880148065E+02 -.879534609E+02 -.878949653E+02 -.878394262E+02 -.877870171E+02 -.877380042E+02 -.876927792E+02 -.876519015E+02 -.876161532E+02 -.875866093E+02 -.875647295E+02 -.875524777E+02 -.875524777E+02
 -.875585948E+02 -.875585948E+02 -.875712820E+02 -.875939791E+02 -.876246933E+02 -.876619547E+02 -.877046920E+02 -.877521367E+02 -.878037498E+02 -.878591653E+02 -.879181455E+02 -.879805471E+02 -.880462941E+02 -.881153561E+02 -.881877314E+02 -.882634333E+02 -.883424779E+02 -.884248756E+02 -.885106222E+02 -.885996923E+02 -.886920332E+02 -.887875600E+02 -.888861502E+02 -.889876409E+02 -.890918248E+02 -.891984478E+02 -.893072078E+02 -.894177532E+02 -.895296830E+02 -.896425478E+02 -.897558514E+02 -.898690532E+02 -.899815724E+02 -.900927920E+02 -.902020644E+02 -.903087175E+02 -.904120613E+02 -.905113959E+02 -.906060195E+02 -.906952367E+02 -.907783681E+02 -.908547593E+02 -.909237903E+02 -.909848858E+02 -.910375236E+02 -.910812446E+02 -.911156603E+02 -.911404604E+02 -.911554188E+02 -.911603982E+02 -.911553528E+02 -.911403293E+02 -.911154659E+02 -.910809898E+02 -.910372120E+02 -.909845222E+02 -.909233809E+02 -.908543112E+02 -.907778902E+02 -.906947391E+02 -.906055142E+02 -.905108968E+02 -.904115843E+02 -.903082808E+02 -.902016888E+02 -.900925006E+02 -.899813915E+02 -.898690119E+02 -.897559821E+02 -.896428864E+02 -.895302687E+02 -.894186287E+02 -.893084196E+02 -.892000459E+02 -.890938627E+02 -.889901756E+02 -.888892417E+02 -.887912708E+02 -.886964281E+02 -.886048366E+02 -.885165813E+02 -.884317125E+02 -.883502508E+02 -.882721920E+02 -.881975135E+02 -.881261800E+02 -.880581518E+02 -.879933934E+02 -.879318839E+02 -.878736302E+02 -.878186823E+02 -.877671532E+02 -.877192434E+02 -.876752730E+02 -.876357216E+02 -.876012810E+02 -.875729227E+02 -.875519857E+02 -.875402909E+02 -.875402909E+02
 -.875416846E+02 -.875416846E+02 -.875535800E+02 -.875749265E+02 -.876039239E+02 -.876392638E+02 -.876800116E+02 -.877255171E+02 -.877753453E+02 -.878292228E+02 -.878869966E+02 -.879486012E+02 -.880140334E+02 -.880833315E+02 -.881565589E+02 -.882337906E+02 -.883151012E+02 -.884005555E+02 -.884901997E+02 -.885840538E+02 -.886821041E+02 -.887842977E+02 -.888905358E+02 -.890006695E+02 -.891144947E+02 -.892317488E+02 -.893521074E+02 -.894751832E+02 -.896005243E+02 -.897276151E+02 -.898558779E+02 -.899846752E+02 -.901133141E+02 -.902410515E+02 -.903671002E+02 -.904906366E+02 -.906108087E+02 -.907267459E+02 -.908375686E+02 -.909423992E+02 -.910403741E+02 -.911306556E+02 -.912124447E+02 -.912849945E+02 -.913476234E+02 -.913997279E+02 -.914407950E+02 -.914704131E+02 -.914882810E+02 -.914942155E+02 -.914881550E+02 -.914701614E+02 -.914404189E+02 -.913992289E+02 -.913470037E+02 -.912842572E+02 -.912115935E+02 -.911296953E+02 -.910393106E+02 -.909412394E+02 -.908363211E+02 -.907254210E+02 -.906094185E+02 -.904891954E+02 -.903656248E+02 -.902395613E+02 -.901118314E+02 -.899832253E+02 -.898544898E+02 -.897263211E+02 -.895993604E+02 -.894741894E+02 -.893513277E+02 -.892312309E+02 -.891142905E+02 -.890008346E+02 -.888911294E+02 -.887853822E+02 -.886837446E+02 -.885863170E+02 -.884931531E+02 -.884042654E+02 -.883196305E+02 -.882391958E+02 -.881628857E+02 -.880906093E+02 -.880222680E+02 -.879577648E+02 -.878970147E+02 -.878399572E+02 -.877865713E+02 -.877368938E+02 -.876910430E+02 -.876492476E+02 -.876118850E+02 -.875795294E+02 -.875530150E+02 -.875335179E+02 -.875226628E+02 -.875226628E+02
 -.875181839E+02 -.875181839E+02 -.875289434E+02 -.875483328E+02 -.875748084E+02 -.876072729E+02 -.876449688E+02 -.876873965E+02 -.877342519E+02 -.877853776E+02 -.878407253E+02 -.879003263E+02 -.879642683E+02 -.880326760E+02 -.881056957E+02 -.881834824E+02 -.882661880E+02 -.883539515E+02 -.884468893E+02 -.885450870E+02 -.886485908E+02 -.887573996E+02 -.888714581E+02 -.889906495E+02 -.891147894E+02 -.892436200E+02 -.893768059E+02 -.895139305E+02 -.896544939E+02 -.897979121E+02 -.899435185E+02 -.900905662E+02 -.902382321E+02 -.903856235E+02 -.905317849E+02 -.906757070E+02 -.908163365E+02 -.909525874E+02 -.910833531E+02 -.912075202E+02 -.913239824E+02 -.914316570E+02 -.915295020E+02 -.916165341E+02 -.916918481E+02 -.917546362E+02 -.918042064E+02 -.918399999E+02 -.918616064E+02 -.918687745E+02 -.918614198E+02 -.918396269E+02 -.918036470E+02 -.917538908E+02 -.916909170E+02 -.916154179E+02 -.915282016E+02 -.914301740E+02 -.913223188E+02 -.912056789E+02 -.910813381E+02 -.909504040E+02 -.908139919E+02 -.906732102E+02 -.905291473E+02 -.903828590E+02 -.902353578E+02 -.900876023E+02 -.899404889E+02 -.897948444E+02 -.896514196E+02 -.895108856E+02 -.893738305E+02 -.892407585E+02 -.891120907E+02 -.889881669E+02 -.888692487E+02 -.887555246E+02 -.886471146E+02 -.885440768E+02 -.884464138E+02 -.883540795E+02 -.882669867E+02 -.881850143E+02 -.881080152E+02 -.880358241E+02 -.879682664E+02 -.879051666E+02 -.878463596E+02 -.877917013E+02 -.877410835E+02 -.876944500E+02 -.876518179E+02 -.876133040E+02 -.875791582E+02 -.875498072E+02 -.875259110E+02 -.875084356E+02 -.874987497E+02 -.874987497E+02
 -.874871093E+02 -.874871093E+02 -.874963338E+02 -.875130593E+02 -.875360691E+02 -.875645325E+02 -.875979126E+02 -.876358954E+02 -.876783366E+02 -.877252192E+02 -.877766221E+02 -.878326936E+02 -.878936322E+02 -.879596688E+02 -.880310538E+02 -.881080439E+02 -.881908915E+02 -.882798344E+02 -.883750856E+02 -.884768236E+02 -.885851826E+02 -.887002427E+02 -.888220206E+02 -.889504595E+02 -.890854210E+02 -.892266760E+02 -.893738978E+02 -.895266562E+02 -.896844130E+02 -.898465200E+02 -.900122184E+02 -.901806417E+02 -.903508195E+02 -.905216844E+02 -.906920803E+02 -.908607726E+02 -.910264599E+02 -.911877864E+02 -.913433563E+02 -.914917491E+02 -.916315379E+02 -.917613085E+02 -.918796827E+02 -.919853440E+02 -.920770653E+02 -.921537387E+02 -.922144058E+02 -.922582861E+02 -.922848019E+02 -.922935982E+02 -.922845552E+02 -.922577922E+02 -.922136639E+02 -.921527473E+02 -.920758226E+02 -.919838479E+02 -.918779307E+02 -.917592978E+02 -.916292660E+02 -.914892135E+02 -.913405550E+02 -.911847186E+02 -.910231258E+02 -.908571743E+02 -.906882220E+02 -.905175731E+02 -.903464652E+02 -.901760578E+02 -.900074223E+02 -.898415330E+02 -.896792611E+02 -.895213697E+02 -.893685119E+02 -.892212306E+02 -.890799610E+02 -.889450345E+02 -.888166848E+02 -.886950550E+02 -.885802058E+02 -.884721241E+02 -.883707326E+02 -.882758985E+02 -.881874434E+02 -.881051521E+02 -.880287815E+02 -.879580696E+02 -.878927443E+02 -.878325329E+02 -.877771709E+02 -.877264137E+02 -.876800478E+02 -.876379062E+02 -.875998853E+02 -.875659675E+02 -.875362494E+02 -.875109781E+02 -.874905990E+02 -.874758171E+02 -.874676789E+02 -.874676789E+02
 -.874474627E+02 -.874474627E+02 -.874546961E+02 -.874679454E+02 -.874863981E+02 -.875095490E+02 -.875371279E+02 -.875690430E+02 -.876053394E+02 -.876461663E+02 -.876917516E+02 -.877423823E+02 -.877983884E+02 -.878601292E+02 -.879279819E+02 -.880023306E+02 -.880835559E+02 -.881720250E+02 -.882680807E+02 -.883720306E+02 -.884841357E+02 -.886045977E+02 -.887335470E+02 -.888710293E+02 -.890169929E+02 -.891712764E+02 -.893335967E+02 -.895035399E+02 -.896805523E+02 -.898639363E+02 -.900528471E+02 -.902462947E+02 -.904431473E+02 -.906421393E+02 -.908418808E+02 -.910408686E+02 -.912374998E+02 -.914300847E+02 -.916168618E+02 -.917960138E+02 -.919656872E+02 -.921240150E+02 -.922691462E+02 -.923992813E+02 -.925127143E+02 -.926078810E+02 -.926834084E+02 -.927381655E+02 -.927713073E+02 -.927823115E+02 -.927710009E+02 -.927375515E+02 -.926824850E+02 -.926066450E+02 -.925111616E+02 -.923974063E+02 -.922669426E+02 -.921214751E+02 -.919628025E+02 -.917927752E+02 -.916132597E+02 -.914261100E+02 -.912331441E+02 -.910361248E+02 -.908367438E+02 -.906366069E+02 -.904372204E+02 -.902399782E+02 -.900461503E+02 -.898568729E+02 -.896731411E+02 -.894958047E+02 -.893255668E+02 -.891629862E+02 -.890084823E+02 -.888623435E+02 -.887247365E+02 -.885957181E+02 -.884752473E+02 -.883631984E+02 -.882593733E+02 -.881635143E+02 -.880753157E+02 -.879944351E+02 -.879205033E+02 -.878531344E+02 -.877919350E+02 -.877365123E+02 -.876864833E+02 -.876414838E+02 -.876011775E+02 -.875652679E+02 -.875335115E+02 -.875057341E+02 -.874818522E+02 -.874619007E+02 -.874460680E+02 -.874347441E+02 -.874285823E+02 -.874285823E+02
 -.873982780E+02 -.873982780E+02 -.874030074E+02 -.874118620E+02 -.874245142E+02 -.874408461E+02 -.874609008E+02 -.874848453E+02 -.875129432E+02 -.875455337E+02 -.875830156E+02 -.876258346E+02 -.876744730E+02 -.877294403E+02 -.877912654E+02 -.878604872E+02 -.879376468E+02 -.880232771E+02 -.881178920E+02 -.882219748E+02 -.883359644E+02 -.884602400E+02 -.885951054E+02 -.887407704E+02 -.888973335E+02 -.890647627E+02 -.892428780E+02 -.894313344E+02 -.896296085E+02 -.898369879E+02 -.900525647E+02 -.902752347E+02 -.905037010E+02 -.907364823E+02 -.909719242E+02 -.912082128E+02 -.914433886E+02 -.916753587E+02 -.919019087E+02 -.921207148E+02 -.923293590E+02 -.925253513E+02 -.927061634E+02 -.928692776E+02 -.930122506E+02 -.931327931E+02 -.932288584E+02 -.932987337E+02 -.933411247E+02 -.933552244E+02 -.933407582E+02 -.932979993E+02 -.932277531E+02 -.931313121E+02 -.930103874E+02 -.928670234E+02 -.927035074E+02 -.925222800E+02 -.923258569E+02 -.921167644E+02 -.918974909E+02 -.916704536E+02 -.914379763E+02 -.912022743E+02 -.909654425E+02 -.907294435E+02 -.904960949E+02 -.902670556E+02 -.900438120E+02 -.898276667E+02 -.896197295E+02 -.894209142E+02 -.892319393E+02 -.890533342E+02 -.888854495E+02 -.887284714E+02 -.885824374E+02 -.884472550E+02 -.883227197E+02 -.882085331E+02 -.881043211E+02 -.880096496E+02 -.879240393E+02 -.878469794E+02 -.877779388E+02 -.877163766E+02 -.876617507E+02 -.876135257E+02 -.875711796E+02 -.875342105E+02 -.875021428E+02 -.874745339E+02 -.874509821E+02 -.874311361E+02 -.874147073E+02 -.874014853E+02 -.873913600E+02 -.873843501E+02 -.873806419E+02 -.873806419E+02
 -.873386860E+02 -.873386860E+02 -.873403454E+02 -.873437846E+02 -.873492433E+02 -.873570521E+02 -.873676129E+02 -.873813853E+02 -.873988772E+02 -.874206387E+02 -.874472569E+02 -.874793531E+02 -.875175794E+02 -.875626155E+02 -.876151651E+02 -.876759505E+02 -.877457070E+02 -.878251744E+02 -.879150868E+02 -.880161604E+02 -.881290779E+02 -.882544707E+02 -.883928983E+02 -.885448247E+02 -.887105930E+02 -.888903980E+02 -.890842590E+02 -.892919928E+02 -.895131894E+02 -.897471925E+02 -.899930855E+02 -.902496861E+02 -.905155483E+02 -.907889725E+02 -.910680211E+02 -.913505362E+02 -.916341551E+02 -.919163192E+02 -.921942764E+02 -.924650766E+02 -.927255681E+02 -.929724049E+02 -.932020757E+02 -.934109650E+02 -.935954532E+02 -.937520523E+02 -.938775691E+02 -.939692802E+02 -.940250989E+02 -.940437118E+02 -.940246703E+02 -.939684214E+02 -.938762764E+02 -.937503200E+02 -.935932728E+02 -.934083247E+02 -.931989599E+02 -.929687939E+02 -.927214379E+02 -.924603991E+02 -.921890201E+02 -.919104502E+02 -.916276384E+02 -.913433374E+02 -.910601078E+02 -.907803160E+02 -.905061249E+02 -.902394779E+02 -.899820812E+02 -.897353876E+02 -.895005866E+02 -.892786017E+02 -.890700960E+02 -.888754860E+02 -.886949616E+02 -.885285097E+02 -.883759416E+02 -.882369204E+02 -.881109882E+02 -.879975918E+02 -.878961058E+02 -.878058539E+02 -.877261264E+02 -.876561952E+02 -.875953267E+02 -.875427913E+02 -.874978713E+02 -.874598665E+02 -.874280982E+02 -.874019121E+02 -.873806801E+02 -.873638008E+02 -.873507007E+02 -.873408345E+02 -.873336860E+02 -.873287709E+02 -.873256399E+02 -.873238854E+02 -.873231519E+02 -.873231519E+02
 -.872679995E+02 -.872679995E+02 -.872659777E+02 -.872628900E+02 -.872596241E+02 -.872570166E+02 -.872558689E+02 -.872569612E+02 -.872610650E+02 -.872689546E+02 -.872814159E+02 -.872992552E+02 -.873233045E+02 -.873544268E+02 -.873935183E+02 -.874415090E+02 -.874993606E+02 -.875680618E+02 -.876486207E+02 -.877420524E+02 -.878493644E+02 -.879715358E+02 -.881094926E+02 -.882640782E+02 -.884360191E+02 -.886258858E+02 -.888340520E+02 -.890606516E+02 -.893055376E+02 -.895682454E+02 -.898479640E+02 -.901435204E+02 -.904533767E+02 -.907756435E+02 -.911081048E+02 -.914482471E+02 -.917932838E+02 -.921401611E+02 -.924855381E+02 -.928257421E+02 -.931567089E+02 -.934739349E+02 -.937724702E+02 -.940469836E+02 -.942919155E+02 -.945017209E+02 -.946711815E+02 -.947957523E+02 -.948718975E+02 -.948973709E+02 -.948714018E+02 -.947947593E+02 -.946696878E+02 -.944997205E+02 -.942893990E+02 -.940439369E+02 -.937688735E+02 -.934697613E+02 -.931519244E+02 -.928203053E+02 -.924794010E+02 -.921332710E+02 -.917855857E+02 -.914396859E+02 -.910986285E+02 -.907652057E+02 -.904419379E+02 -.901310498E+02 -.898344396E+02 -.895536543E+02 -.892898758E+02 -.890439231E+02 -.888162686E+02 -.886070667E+02 -.884161902E+02 -.882432720E+02 -.880877476E+02 -.879488971E+02 -.878258836E+02 -.877177878E+02 -.876236378E+02 -.875424341E+02 -.874731700E+02 -.874148473E+02 -.873664877E+02 -.873271416E+02 -.872958924E+02 -.872718587E+02 -.872541941E+02 -.872420847E+02 -.872347440E+02 -.872314071E+02 -.872313221E+02 -.872337398E+02 -.872379015E+02 -.872430248E+02 -.872482859E+02 -.872528001E+02 -.872555980E+02 -.872555980E+02
 -.871858227E+02 -.871858227E+02 -.871794764E+02 -.871686808E+02 -.871550455E+02 -.871399631E+02 -.871246657E+02 -.871102721E+02 -.870978258E+02 -.870883267E+02 -.870827574E+02 -.870821046E+02 -.870873774E+02 -.870996214E+02 -.871199301E+02 -.871494533E+02 -.871894017E+02 -.872410482E+02 -.873057253E+02 -.873848171E+02 -.874797462E+02 -.875919541E+02 -.877228740E+02 -.878738967E+02 -.880463267E+02 -.882413306E+02 -.884598783E+02 -.887026767E+02 -.889701022E+02 -.892621338E+02 -.895782955E+02 -.899176147E+02 -.902786051E+02 -.906592797E+02 -.910571926E+02 -.914694999E+02 -.918930155E+02 -.923242307E+02 -.927592642E+02 -.931937282E+02 -.936225298E+02 -.940396634E+02 -.944380792E+02 -.948097115E+02 -.951457161E+02 -.954369207E+02 -.956744402E+02 -.958503744E+02 -.959584914E+02 -.959947983E+02 -.959579197E+02 -.958492299E+02 -.956727205E+02 -.954346208E+02 -.951428269E+02 -.948062178E+02 -.944339575E+02 -.940348794E+02 -.936170372E+02 -.931874679E+02 -.927521657E+02 -.923162153E+02 -.918840001E+02 -.914594026E+02 -.910459371E+02 -.906467989E+02 -.902648439E+02 -.899025306E+02 -.895618588E+02 -.892443268E+02 -.889509179E+02 -.886821177E+02 -.884379555E+02 -.882180625E+02 -.880217383E+02 -.878480194E+02 -.876957452E+02 -.875636172E+02 -.874502513E+02 -.873542213E+02 -.872740935E+02 -.872084548E+02 -.871559319E+02 -.871152053E+02 -.870850178E+02 -.870641774E+02 -.870515574E+02 -.870460920E+02 -.870467695E+02 -.870526223E+02 -.870627138E+02 -.870761230E+02 -.870919253E+02 -.871091690E+02 -.871268481E+02 -.871438676E+02 -.871590030E+02 -.871708487E+02 -.871777563E+02 -.871777563E+02
 -.870921864E+02 -.870921864E+02 -.870808603E+02 -.870611399E+02 -.870354185E+02 -.870056810E+02 -.869736081E+02 -.869406597E+02 -.869081426E+02 -.868772660E+02 -.868491865E+02 -.868250464E+02 -.868060053E+02 -.867932672E+02 -.867881031E+02 -.867918702E+02 -.868060272E+02 -.868321454E+02 -.868719154E+02 -.869271482E+02 -.869997697E+02 -.870918067E+02 -.872053636E+02 -.873425872E+02 -.875056184E+02 -.876965291E+02 -.879172440E+02 -.881694473E+02 -.884544762E+02 -.887732074E+02 -.891259451E+02 -.895123232E+02 -.899312418E+02 -.903808564E+02 -.908586344E+02 -.913614769E+02 -.918858693E+02 -.924279849E+02 -.929836375E+02 -.935479970E+02 -.941150687E+02 -.946770680E+02 -.952239275E+02 -.957431732E+02 -.962203059E+02 -.966396715E+02 -.969856923E+02 -.972442669E+02 -.974041401E+02 -.974580481E+02 -.974034807E+02 -.972429476E+02 -.969837116E+02 -.966370257E+02 -.962169868E+02 -.957391656E+02 -.952192045E+02 -.946715870E+02 -.941087675E+02 -.935407922E+02 -.929754260E+02 -.924186501E+02 -.918752896E+02 -.913495353E+02 -.908452265E+02 -.903658954E+02 -.899146610E+02 -.894940751E+02 -.891059999E+02 -.887515502E+02 -.884311046E+02 -.881443690E+02 -.878904751E+02 -.876680925E+02 -.874755428E+02 -.873109069E+02 -.871721177E+02 -.870570396E+02 -.869635319E+02 -.868894969E+02 -.868329162E+02 -.867918741E+02 -.867645727E+02 -.867493376E+02 -.867446183E+02 -.867489825E+02 -.867611062E+02 -.867797603E+02 -.868037941E+02 -.868321150E+02 -.868636656E+02 -.868973962E+02 -.869322329E+02 -.869670399E+02 -.870005736E+02 -.870314267E+02 -.870579597E+02 -.870782156E+02 -.870898131E+02 -.870898131E+02
 -.869877107E+02 -.869877107E+02 -.869707663E+02 -.869409181E+02 -.869013859E+02 -.868547649E+02 -.868031818E+02 -.867484190E+02 -.866920148E+02 -.866353448E+02 -.865796889E+02 -.865262873E+02 -.864763888E+02 -.864312925E+02 -.863923857E+02 -.863611769E+02 -.863393264E+02 -.863286726E+02 -.863312552E+02 -.863493323E+02 -.863853914E+02 -.864421507E+02 -.865225494E+02 -.866297234E+02 -.867669617E+02 -.869376419E+02 -.871451399E+02 -.873927113E+02 -.876833435E+02 -.880195805E+02 -.884033275E+02 -.888356496E+02 -.893165952E+02 -.898450823E+02 -.904189064E+02 -.910349128E+02 -.916893365E+02 -.923781897E+02 -.930974292E+02 -.938425487E+02 -.946074097E+02 -.953825703E+02 -.961538106E+02 -.969015736E+02 -.976016228E+02 -.982267612E+02 -.987492467E+02 -.991435284E+02 -.993889494E+02 -.994720600E+02 -.993881902E+02 -.991420092E+02 -.987469650E+02 -.982237123E+02 -.975977975E+02 -.968969544E+02 -.961483659E+02 -.953762464E+02 -.946001222E+02 -.938341775E+02 -.930878214E+02 -.923671721E+02 -.916767345E+02 -.910205683E+02 -.904026898E+02 -.898268972E+02 -.892963766E+02 -.888133597E+02 -.883789500E+02 -.879931161E+02 -.876548054E+02 -.873621224E+02 -.871125303E+02 -.869030468E+02 -.867304207E+02 -.865912794E+02 -.864822485E+02 -.864000423E+02 -.863415294E+02 -.863037760E+02 -.862840718E+02 -.862799401E+02 -.862891372E+02 -.863096429E+02 -.863396446E+02 -.863775159E+02 -.864217927E+02 -.864711452E+02 -.865243482E+02 -.865802484E+02 -.866377281E+02 -.866956649E+02 -.867528850E+02 -.868081091E+02 -.868598867E+02 -.869065170E+02 -.869459495E+02 -.869756620E+02 -.869925044E+02 -.869925044E+02
 -.868737943E+02 -.868737943E+02 -.868506484E+02 -.868095530E+02 -.867545717E+02 -.866889026E+02 -.866150901E+02 -.865351929E+02 -.864509181E+02 -.863637309E+02 -.862749435E+02 -.861857917E+02 -.860975002E+02 -.860113419E+02 -.859286932E+02 -.858510853E+02 -.857802554E+02 -.857181953E+02 -.856671996E+02 -.856299099E+02 -.856093555E+02 -.856089858E+02 -.856326912E+02 -.856848086E+02 -.857701035E+02 -.858937245E+02 -.860611208E+02 -.862779170E+02 -.865497370E+02 -.868819725E+02 -.872794946E+02 -.877463138E+02 -.882852104E+02 -.888973822E+02 -.895822015E+02 -.903372295E+02 -.911586624E+02 -.920422656E+02 -.929844233E+02 -.939822517E+02 -.950315491E+02 -.961226593E+02 -.972363673E+02 -.983421819E+02 -.993995206E+02 -.100360938E+03 -.101176555E+03 -.101799216E+03 -.102189937E+03 -.102322903E+03 -.102189066E+03 -.101797470E+03 -.101173927E+03 -.100357416E+03 -.993950872E+02 -.983368099E+02 -.972300125E+02 -.961152479E+02 -.950229604E+02 -.939723055E+02 -.929728851E+02 -.920288778E+02 -.911431855E+02 -.903194727E+02 -.895620317E+02 -.888747193E+02 -.882600166E+02 -.877185826E+02 -.872492426E+02 -.868492331E+02 -.865145553E+02 -.862403466E+02 -.860212203E+02 -.858515551E+02 -.857257273E+02 -.856382872E+02 -.855840855E+02 -.855583560E+02 -.855567626E+02 -.855754175E+02 -.856108769E+02 -.856601214E+02 -.857205243E+02 -.857898132E+02 -.858660269E+02 -.859474700E+02 -.860326671E+02 -.861203159E+02 -.862092398E+02 -.862983401E+02 -.863865447E+02 -.864727530E+02 -.865557745E+02 -.866342564E+02 -.867065986E+02 -.867708488E+02 -.868245727E+02 -.868646905E+02 -.868872713E+02 -.868872713E+02
 -.867528191E+02 -.867528191E+02 -.867229965E+02 -.866697142E+02 -.865978651E+02 -.865112129E+02 -.864126610E+02 -.863044650E+02 -.861884021E+02 -.860659069E+02 -.859381840E+02 -.858063025E+02 -.856712799E+02 -.855341590E+02 -.853960814E+02 -.852583621E+02 -.851225649E+02 -.849905821E+02 -.848647183E+02 -.847477773E+02 -.846431506E+02 -.845549046E+02 -.844878605E+02 -.844476606E+02 -.844408119E+02 -.844746961E+02 -.845575337E+02 -.846982888E+02 -.849065007E+02 -.851920279E+02 -.855646940E+02 -.860338253E+02 -.866076797E+02 -.872927810E+02 -.880932149E+02 -.890100362E+02 -.900411300E+02 -.911821372E+02 -.924289751E+02 -.937808649E+02 -.952394154E+02 -.967998843E+02 -.984397485E+02 -.100113577E+03 -.101754886E+03 -.103281287E+03 -.104601657E+03 -.105625681E+03 -.106275561E+03 -.106498166E+03 -.106274558E+03 -.105623666E+03 -.104598613E+03 -.103277185E+03 -.101749686E+03 -.100107226E+03 -.984321694E+02 -.967909598E+02 -.952289562E+02 -.937685797E+02 -.924144913E+02 -.911650866E+02 -.900212290E+02 -.889871070E+02 -.880671672E+02 -.872635875E+02 -.865753581E+02 -.859984264E+02 -.855262938E+02 -.851507209E+02 -.848623934E+02 -.846514942E+02 -.845081660E+02 -.844228664E+02 -.843866247E+02 -.843912118E+02 -.844292365E+02 -.844941830E+02 -.845804022E+02 -.846830691E+02 -.847981182E+02 -.849221648E+02 -.850524195E+02 -.851866015E+02 -.853228537E+02 -.854596623E+02 -.855957805E+02 -.857301578E+02 -.858618721E+02 -.859900643E+02 -.861138725E+02 -.862323620E+02 -.863444495E+02 -.864488143E+02 -.865437939E+02 -.866272544E+02 -.866964297E+02 -.867477179E+02 -.867764221E+02 -.867764221E+02
 -.866283456E+02 -.866283456E+02 -.865915457E+02 -.865254442E+02 -.864357124E+02 -.863266093E+02 -.862013068E+02 -.860621449E+02 -.859108334E+02 -.857486118E+02 -.855763809E+02 -.853948135E+02 -.852044517E+02 -.850057995E+02 -.847994138E+02 -.845860000E+02 -.843665165E+02 -.841422914E+02 -.839151530E+02 -.836875772E+02 -.834628490E+02 -.832452373E+02 -.830401762E+02 -.828544430E+02 -.826963226E+02 -.825757379E+02 -.825043298E+02 -.824954599E+02 -.825641146E+02 -.827266825E+02 -.830005843E+02 -.834037344E+02 -.839538205E+02 -.846673927E+02 -.855587658E+02 -.866387616E+02 -.879134175E+02 -.893831471E+02 -.910439077E+02 -.928934041E+02 -.949405167E+02 -.971979018E+02 -.996512021E+02 -.102240989E+03 -.104864215E+03 -.107379653E+03 -.109616816E+03 -.111392970E+03 -.112539870E+03 -.112936590E+03 -.112538701E+03 -.111390612E+03 -.109613232E+03 -.107374784E+03 -.104857977E+03 -.102233271E+03 -.996418527E+02 -.971867098E+02 -.949271508E+02 -.928773518E+02 -.910245914E+02 -.893601398E+02 -.878864845E+02 -.866078009E+02 -.855237626E+02 -.846284000E+02 -.839109474E+02 -.833571365E+02 -.829504525E+02 -.826732311E+02 -.825075690E+02 -.824360452E+02 -.824422612E+02 -.825112129E+02 -.826295154E+02 -.827855020E+02 -.829692231E+02 -.831723695E+02 -.833881431E+02 -.836110950E+02 -.838369489E+02 -.840624211E+02 -.842850482E+02 -.845030268E+02 -.847150692E+02 -.849202757E+02 -.851180222E+02 -.853078622E+02 -.854894381E+02 -.856624005E+02 -.858263294E+02 -.859806546E+02 -.861245673E+02 -.862569203E+02 -.863761057E+02 -.864799053E+02 -.865653001E+02 -.866282279E+02 -.866632739E+02 -.866632739E+02
 -.865052409E+02 -.865052409E+02 -.864614212E+02 -.863823368E+02 -.862743506E+02 -.861421171E+02 -.859889604E+02 -.858171666E+02 -.856282120E+02 -.854229418E+02 -.852017124E+02 -.849645103E+02 -.847110557E+02 -.844409011E+02 -.841535320E+02 -.838484780E+02 -.835254412E+02 -.831844503E+02 -.828260451E+02 -.824514979E+02 -.820630752E+02 -.816643383E+02 -.812604804E+02 -.808586887E+02 -.804685162E+02 -.801022382E+02 -.797751637E+02 -.795058641E+02 -.793162782E+02 -.792316508E+02 -.792802610E+02 -.794929005E+02 -.799020690E+02 -.805408651E+02 -.814415723E+02 -.826339664E+02 -.841433975E+02 -.859887237E+02 -.881803496E+02 -.907202641E+02 -.936141208E+02 -.969011317E+02 -.100613969E+03 -.104702736E+03 -.109027934E+03 -.113357857E+03 -.117369180E+03 -.120670770E+03 -.122863318E+03 -.123634333E+03 -.122861924E+03 -.120667948E+03 -.117364856E+03 -.113351917E+03 -.109020212E+03 -.104693009E+03 -.100601938E+03 -.968863902E+02 -.935960283E+02 -.906979119E+02 -.881530849E+02 -.859562197E+02 -.841055010E+02 -.825906547E+02 -.813929422E+02 -.804871212E+02 -.798435054E+02 -.794298787E+02 -.792131866E+02 -.791609504E+02 -.792423778E+02 -.794291702E+02 -.796960477E+02 -.800210247E+02 -.803854763E+02 -.807740370E+02 -.811743761E+02 -.815768905E+02 -.819743506E+02 -.823615314E+02 -.827348518E+02 -.830920397E+02 -.834318324E+02 -.837537167E+02 -.840577104E+02 -.843441808E+02 -.846136951E+02 -.848668990E+02 -.851044140E+02 -.853267487E+02 -.855342165E+02 -.857268526E+02 -.859043236E+02 -.860658210E+02 -.862099303E+02 -.863344650E+02 -.864362527E+02 -.865108586E+02 -.865522282E+02 -.865522282E+02
 -.863896451E+02 -.863896451E+02 -.863391132E+02 -.862475361E+02 -.861218502E+02 -.859669881E+02 -.857862998E+02 -.855818761E+02 -.853547939E+02 -.851053034E+02 -.848329713E+02 -.845367951E+02 -.842152993E+02 -.838666253E+02 -.834886255E+02 -.830789740E+02 -.826353050E+02 -.821553919E+02 -.816373804E+02 -.810800880E+02 -.804833801E+02 -.798486296E+02 -.791792599E+02 -.784813633E+02 -.777643733E+02 -.770417617E+02 -.763317172E+02 -.756577559E+02 -.750492135E+02 -.745415644E+02 -.741765183E+02 -.740018403E+02 -.740708309E+02 -.744413875E+02 -.751745596E+02 -.763325326E+02 -.779760695E+02 -.801616522E+02 -.829388690E+02 -.863487480E+02 -.904239905E+02 -.952090539E+02 -.100842079E+03 -.107383874E+03 -.114718118E+03 -.122519129E+03 -.130196718E+03 -.136886443E+03 -.141549440E+03 -.143243560E+03 -.141547749E+03 -.136882997E+03 -.130191386E+03 -.122511702E+03 -.114708290E+03 -.107371223E+03 -.100826031E+03 -.951888242E+02 -.903982693E+02 -.863165025E+02 -.828995744E+02 -.801150307E+02 -.779220771E+02 -.762713381E+02 -.751065095E+02 -.743669679E+02 -.739906314E+02 -.739165208E+02 -.740867780E+02 -.744481122E+02 -.749527388E+02 -.755589025E+02 -.762310606E+02 -.769397916E+02 -.776614827E+02 -.783778451E+02 -.790753101E+02 -.797443565E+02 -.803788187E+02 -.809752174E+02 -.815321432E+02 -.820497155E+02 -.825291235E+02 -.829722510E+02 -.833813792E+02 -.837589563E+02 -.841074230E+02 -.844290809E+02 -.847259921E+02 -.849998976E+02 -.852521466E+02 -.854836240E+02 -.856946690E+02 -.858849739E+02 -.860534524E+02 -.861980668E+02 -.863155974E+02 -.864013389E+02 -.864487032E+02 -.864487032E+02
 -.862886544E+02 -.862886544E+02 -.862321530E+02 -.861294014E+02 -.859877739E+02 -.858123641E+02 -.856064411E+02 -.853717927E+02 -.851089783E+02 -.848175139E+02 -.844960046E+02 -.841422404E+02 -.837532693E+02 -.833254605E+02 -.828545725E+02 -.823358410E+02 -.817641050E+02 -.811339906E+02 -.804401749E+02 -.796777530E+02 -.788427296E+02 -.779326499E+02 -.769473770E+02 -.758900043E+02 -.747678750E+02 -.735936625E+02 -.723864495E+02 -.711727476E+02 -.699874099E+02 -.688744191E+02 -.678875619E+02 -.670910191E+02 -.665598853E+02 -.663805766E+02 -.666509785E+02 -.674800494E+02 -.689864676E+02 -.712959418E+02 -.745373308E+02 -.788393951E+02 -.843332628E+02 -.911678283E+02 -.995747573E+02 -.109994330E+03 -.122606832E+03 -.137200671E+03 -.152904201E+03 -.167897904E+03 -.179318677E+03 -.183806413E+03 -.179316620E+03 -.167893686E+03 -.152897606E+03 -.137191347E+03 -.122594258E+03 -.109977766E+03 -.995531744E+02 -.911397367E+02 -.842968881E+02 -.787938941E+02 -.744823115E+02 -.712314035E+02 -.689126957E+02 -.673975278E+02 -.665603337E+02 -.662825454E+02 -.664552944E+02 -.669807671E+02 -.677725976E+02 -.687557139E+02 -.698659237E+02 -.710493908E+02 -.722620458E+02 -.734689162E+02 -.746433483E+02 -.757661060E+02 -.768243644E+02 -.778106411E+02 -.787217252E+02 -.795576632E+02 -.803208493E+02 -.810152495E+02 -.816457703E+02 -.822177667E+02 -.827366763E+02 -.832077567E+02 -.836359063E+02 -.840255444E+02 -.843805341E+02 -.847041287E+02 -.849989287E+02 -.852668357E+02 -.855089933E+02 -.857257015E+02 -.859162956E+02 -.860789740E+02 -.862105599E+02 -.863061796E+02 -.863588333E+02 -.863588333E+02
 -.862096264E+02 -.862096264E+02 -.861483794E+02 -.860367024E+02 -.858822682E+02 -.856902395E+02 -.854637474E+02 -.852042454E+02 -.849117627E+02 -.845850785E+02 -.842218359E+02 -.838186112E+02 -.833709534E+02 -.828734100E+02 -.823195544E+02 -.817020364E+02 -.810126783E+02 -.802426460E+02 -.793827277E+02 -.784237556E+02 -.773572040E+02 -.761759890E+02 -.748754759E+02 -.734546750E+02 -.719175702E+02 -.702744964E+02 -.685434679E+02 -.667513758E+02 -.649350304E+02 -.631421111E+02 -.614321753E+02 -.598779502E+02 -.585671487E+02 -.576050204E+02 -.571177590E+02 -.572567533E+02 -.582034452E+02 -.601742278E+02 -.634243936E+02 -.682502517E+02 -.749920376E+02 -.840561626E+02 -.960104185E+02 -.111962388E+03 -.133244391E+03 -.160814334E+03 -.194525370E+03 -.231713189E+03 -.265107402E+03 -.281242191E+03 -.265104964E+03 -.231708162E+03 -.194517439E+03 -.160802979E+03 -.133228837E+03 -.111941517E+03 -.959826524E+02 -.840189225E+02 -.749440518E+02 -.681911027E+02 -.633542049E+02 -.600933799E+02 -.581124435E+02 -.571561869E+02 -.570082987E+02 -.574874291E+02 -.584422919E+02 -.597468002E+02 -.612958036E+02 -.630016656E+02 -.647916970E+02 -.666063265E+02 -.683978020E+02 -.701291832E+02 -.717734027E+02 -.733122413E+02 -.747351507E+02 -.760379457E+02 -.772214419E+02 -.782901376E+02 -.792510229E+02 -.801125732E+02 -.808839480E+02 -.815743910E+02 -.821928067E+02 -.827474821E+02 -.832459188E+02 -.836947425E+02 -.840996638E+02 -.844654650E+02 -.847959972E+02 -.850941691E+02 -.853619177E+02 -.856001463E+02 -.858086183E+02 -.859857932E+02 -.861285877E+02 -.862320429E+02 -.862888738E+02 -.862888738E+02
 -.861591323E+02 -.861591323E+02 -.860948170E+02 -.859773494E+02 -.858145724E+02 -.856116646E+02 -.853716319E+02 -.850956658E+02 -.847833929E+02 -.844330380E+02 -.840415208E+02 -.836045008E+02 -.831163874E+02 -.825703313E+02 -.819582156E+02 -.812706707E+02 -.804971415E+02 -.796260431E+02 -.786450468E+02 -.775415443E+02 -.763033313E+02 -.749195430E+02 -.733818427E+02 -.716858236E+02 -.698325319E+02 -.678299773E+02 -.656944833E+02 -.634517781E+02 -.611378298E+02 -.587995760E+02 -.564958427E+02 -.542988439E+02 -.522967007E+02 -.505974302E+02 -.493348853E+02 -.486772194E+02 -.488386486E+02 -.500955918E+02 -.528086427E+02 -.574521808E+02 -.646544465E+02 -.752601412E+02 -.904922164E+02 -.112531771E+03 -.145482489E+03 -.194576772E+03 -.265783773E+03 -.363148609E+03 -.479730377E+03 -.570832223E+03 -.479727631E+03 -.363142926E+03 -.265774744E+03 -.194563724E+03 -.145464403E+03 -.112507157E+03 -.904589351E+02 -.752155644E+02 -.645979411E+02 -.573839120E+02 -.527289940E+02 -.500049982E+02 -.487375782E+02 -.485661910E+02 -.492144931E+02 -.504683686E+02 -.521597862E+02 -.541550316E+02 -.563462299E+02 -.586453883E+02 -.609803854E+02 -.632924302E+02 -.655345462E+02 -.676706482E+02 -.696748201E+02 -.715305003E+02 -.732294190E+02 -.747702754E+02 -.761572510E+02 -.773985028E+02 -.785047684E+02 -.794881797E+02 -.803613253E+02 -.811365619E+02 -.818255483E+02 -.824389570E+02 -.829863205E+02 -.834759698E+02 -.839150298E+02 -.843094434E+02 -.846640029E+02 -.849823706E+02 -.852670749E+02 -.855194690E+02 -.857396395E+02 -.859262508E+02 -.860763085E+02 -.861848216E+02 -.862443404E+02 -.862443404E+02
 -.861417670E+02 -.861417670E+02 -.860763894E+02 -.859569138E+02 -.857912373E+02 -.855845388E+02 -.853397740E+02 -.850580350E+02 -.847387973E+02 -.843800792E+02 -.839785300E+02 -.835294662E+02 -.830268692E+02 -.824633632E+02 -.818301914E+02 -.811172169E+02 -.803129778E+02 -.794048363E+02 -.783792690E+02 -.772223467E+02 -.759204541E+02 -.744612783E+02 -.728350670E+02 -.710361048E+02 -.690642956E+02 -.669266929E+02 -.646388102E+02 -.622256008E+02 -.597221273E+02 -.571741063E+02 -.546386697E+02 -.521857862E+02 -.499008227E+02 -.478887531E+02 -.462805864E+02 -.452427891E+02 -.449909199E+02 -.458095476E+02 -.480820780E+02 -.523369000E+02 -.593217660E+02 -.701336005E+02 -.865020571E+02 -.111688204E+03 -.152893932E+03 -.222826913E+03 -.345209310E+03 -.566701591E+03 -.983496998E+03 -.180232277E+04 -.983494128E+03 -.566695639E+03 -.345199826E+03 -.222813149E+03 -.152874744E+03 -.111661900E+03 -.864661637E+02 -.700860376E+02 -.592622073E+02 -.522655997E+02 -.479993995E+02 -.457158809E+02 -.448866893E+02 -.451284746E+02 -.461567468E+02 -.477560505E+02 -.497600463E+02 -.520378729E+02 -.544847131E+02 -.570153473E+02 -.595599219E+02 -.620613617E+02 -.644739292E+02 -.667624544E+02 -.689017961E+02 -.708761936E+02 -.726783163E+02 -.743079854E+02 -.757706703E+02 -.770759252E+02 -.782359217E+02 -.792641933E+02 -.801746433E+02 -.809808217E+02 -.816954403E+02 -.823300812E+02 -.828950484E+02 -.833993181E+02 -.838505479E+02 -.842551162E+02 -.846181670E+02 -.849436432E+02 -.852342932E+02 -.854916374E+02 -.857158831E+02 -.859057725E+02 -.860583471E+02 -.861686095E+02 -.862290563E+02 -.862290563E+02
 -.861591855E+02 -.861591855E+02 -.860948728E+02 -.859774102E+02 -.858146400E+02 -.856117406E+02 -.853717176E+02 -.850957625E+02 -.847835017E+02 -.844331601E+02 -.840416572E+02 -.836046528E+02 -.831165563E+02 -.825705185E+02 -.819584227E+02 -.812708993E+02 -.804973936E+02 -.796263206E+02 -.786453518E+02 -.775418789E+02 -.763036974E+02 -.749199425E+02 -.733822768E+02 -.716862930E+02 -.698330366E+02 -.678305162E+02 -.656950542E+02 -.634523778E+02 -.611384542E+02 -.588002202E+02 -.564965011E+02 -.542995107E+02 -.522973697E+02 -.505980952E+02 -.493355398E+02 -.486778571E+02 -.488392628E+02 -.500961757E+02 -.528091892E+02 -.574526825E+02 -.646548958E+02 -.752605313E+02 -.904925463E+02 -.112532059E+03 -.145482749E+03 -.194577014E+03 -.265784004E+03 -.363148832E+03 -.479730596E+03 -.570832442E+03 -.479727851E+03 -.363143149E+03 -.265774975E+03 -.194563967E+03 -.145464665E+03 -.112507448E+03 -.904592689E+02 -.752159595E+02 -.645983967E+02 -.573844213E+02 -.527295494E+02 -.500055922E+02 -.487382037E+02 -.485668411E+02 -.492151612E+02 -.504690480E+02 -.521604707E+02 -.541557147E+02 -.563469054E+02 -.586460502E+02 -.609810280E+02 -.632930484E+02 -.655351357E+02 -.676712057E+02 -.696753433E+02 -.715309880E+02 -.732298710E+02 -.747706922E+02 -.761576341E+02 -.773988536E+02 -.785050891E+02 -.794884724E+02 -.803615920E+02 -.811368047E+02 -.818257691E+02 -.824391574E+02 -.829865021E+02 -.834761340E+02 -.839151779E+02 -.843095766E+02 -.846641223E+02 -.849824772E+02 -.852671697E+02 -.855195532E+02 -.857397143E+02 -.859263174E+02 -.860763684E+02 -.861848767E+02 -.862443928E+02 -.862443928E+02
 -.862097318E+02 -.862097318E+02 -.861484901E+02 -.860368229E+02 -.858824022E+02 -.856903900E+02 -.854639169E+02 -.852044364E+02 -.849119773E+02 -.845853189E+02 -.842221040E+02 -.838189092E+02 -.833712837E+02 -.828737750E+02 -.823199568E+02 -.817024791E+02 -.810131644E+02 -.802431788E+02 -.793833106E+02 -.784243921E+02 -.773578975E+02 -.761767423E+02 -.748762914E+02 -.734555539E+02 -.719185124E+02 -.702755004E+02 -.685445302E+02 -.667524911E+02 -.649361917E+02 -.631433096E+02 -.614334010E+02 -.598791918E+02 -.585683945E+02 -.576062577E+02 -.571189750E+02 -.572579345E+02 -.582045781E+02 -.601752982E+02 -.634253869E+02 -.682511540E+02 -.749928370E+02 -.840568545E+02 -.960110124E+02 -.111962921E+03 -.133244884E+03 -.160814800E+03 -.194525819E+03 -.231713626E+03 -.265107834E+03 -.281242621E+03 -.265105396E+03 -.231708601E+03 -.194517889E+03 -.160803447E+03 -.133229333E+03 -.111942055E+03 -.959832528E+02 -.840196231E+02 -.749448624E+02 -.681920188E+02 -.633552145E+02 -.600944690E+02 -.581135974E+02 -.571573914E+02 -.570095401E+02 -.574886937E+02 -.584435668E+02 -.597480726E+02 -.612970615E+02 -.630028975E+02 -.647928925E+02 -.666074765E+02 -.683988993E+02 -.701302222E+02 -.717743797E+02 -.733131544E+02 -.747359998E+02 -.760387318E+02 -.772221673E+02 -.782908052E+02 -.792516359E+02 -.801131351E+02 -.808844623E+02 -.815748610E+02 -.821932356E+02 -.827478728E+02 -.832462739E+02 -.836950645E+02 -.840999549E+02 -.844657273E+02 -.847962327E+02 -.850943797E+02 -.853621054E+02 -.856003131E+02 -.858087665E+02 -.859859253E+02 -.861287067E+02 -.862321523E+02 -.862889778E+02 -.862889778E+02
 -.862888105E+02 -.862888105E+02 -.862323170E+02 -.861295799E+02 -.859879721E+02 -.858125864E+02 -.856066914E+02 -.853720741E+02 -.851092937E+02 -.848178662E+02 -.844963964E+02 -.841426745E+02 -.837537484E+02 -.833259876E+02 -.828551506E+02 -.823364736E+02 -.817647955E+02 -.811347425E+02 -.804409920E+02 -.796786389E+02 -.788436877E+02 -.779336832E+02 -.769484877E+02 -.758911934E+02 -.747691423E+02 -.735950058E+02 -.723878646E+02 -.711742281E+02 -.699889470E+02 -.688760018E+02 -.678891771E+02 -.670926518E+02 -.665615191E+02 -.663821937E+02 -.666525603E+02 -.674815766E+02 -.689879207E+02 -.712973019E+02 -.745385809E+02 -.788405224E+02 -.843342623E+02 -.911687057E+02 -.995755474E+02 -.109995062E+03 -.122607526E+03 -.137201339E+03 -.152904851E+03 -.167898544E+03 -.179319312E+03 -.183807047E+03 -.179317256E+03 -.167894328E+03 -.152898259E+03 -.137192019E+03 -.122594957E+03 -.109978505E+03 -.995539728E+02 -.911406250E+02 -.842979014E+02 -.787950387E+02 -.744835822E+02 -.712327876E+02 -.689141762E+02 -.673990856E+02 -.665619492E+02 -.662841990E+02 -.664569672E+02 -.669824409E+02 -.677742558E+02 -.687573412E+02 -.698675066E+02 -.710509179E+02 -.722635079E+02 -.734703067E+02 -.746446625E+02 -.757673417E+02 -.768255210E+02 -.778117195E+02 -.787227275E+02 -.795585923E+02 -.803217086E+02 -.810160426E+02 -.816465009E+02 -.822184385E+02 -.827372926E+02 -.832083210E+02 -.836364215E+02 -.840260134E+02 -.843809596E+02 -.847045133E+02 -.849992749E+02 -.852671461E+02 -.855092704E+02 -.857259482E+02 -.859165151E+02 -.860791698E+02 -.862107363E+02 -.863063418E+02 -.863589876E+02 -.863589876E+02
 -.863898501E+02 -.863898501E+02 -.863393287E+02 -.862477703E+02 -.861221101E+02 -.859672793E+02 -.857866269E+02 -.855822431E+02 -.853552044E+02 -.851057604E+02 -.848334778E+02 -.845373539E+02 -.842159134E+02 -.838672974E+02 -.834893586E+02 -.830797710E+02 -.826361688E+02 -.821563255E+02 -.816383866E+02 -.810811696E+02 -.804845393E+02 -.798498681E+02 -.791805787E+02 -.784827621E+02 -.777658505E+02 -.770433140E+02 -.763333390E+02 -.756594398E+02 -.750509494E+02 -.745433400E+02 -.741783189E+02 -.740036494E+02 -.740726301E+02 -.744431571E+02 -.751762794E+02 -.763341826E+02 -.779776307E+02 -.801631085E+02 -.829402084E+02 -.863499642E+02 -.904250854E+02 -.952100506E+02 -.100843017E+03 -.107384774E+03 -.114718991E+03 -.122519983E+03 -.130197560E+03 -.136887279E+03 -.141550272E+03 -.143244391E+03 -.141548581E+03 -.136883835E+03 -.130192232E+03 -.122512560E+03 -.114709168E+03 -.107372129E+03 -.100826979E+03 -.951898322E+02 -.903993786E+02 -.863177366E+02 -.829009352E+02 -.801165123E+02 -.779236675E+02 -.762730211E+02 -.751082659E+02 -.743687775E+02 -.739924736E+02 -.739183757E+02 -.740886269E+02 -.744499380E+02 -.749545265E+02 -.755606395E+02 -.762327364E+02 -.769413984E+02 -.776630147E+02 -.783792986E+02 -.790766833E+02 -.797456490E+02 -.803800313E+02 -.809763516E+02 -.815332014E+02 -.820507002E+02 -.825300376E+02 -.829730974E+02 -.833821607E+02 -.837596759E+02 -.841080834E+02 -.844296850E+02 -.847265423E+02 -.850003967E+02 -.852525973E+02 -.854840291E+02 -.856950316E+02 -.858852972E+02 -.860537405E+02 -.861983242E+02 -.863158294E+02 -.864015523E+02 -.864489062E+02 -.864489062E+02
 -.865054930E+02 -.865054930E+02 -.864616861E+02 -.863826247E+02 -.862746698E+02 -.861424743E+02 -.859893609E+02 -.858176149E+02 -.856287121E+02 -.854234970E+02 -.852023257E+02 -.849651842E+02 -.847117929E+02 -.844417039E+02 -.841544026E+02 -.838494184E+02 -.835264535E+02 -.831855363E+02 -.828272061E+02 -.824527351E+02 -.820643891E+02 -.816657288E+02 -.812619463E+02 -.808602280E+02 -.804701253E+02 -.801039122E+02 -.797768957E+02 -.795076453E+02 -.793180980E+02 -.792334965E+02 -.792821182E+02 -.794947532E+02 -.799039001E+02 -.805426569E+02 -.814433073E+02 -.826356280E+02 -.841449709E+02 -.859901970E+02 -.881817147E+02 -.907215202E+02 -.936152852E+02 -.969022409E+02 -.100615047E+03 -.104703794E+03 -.109028978E+03 -.113358894E+03 -.117370211E+03 -.120671798E+03 -.122864345E+03 -.123635360E+03 -.122862952E+03 -.120668978E+03 -.117365890E+03 -.113352958E+03 -.109021263E+03 -.104694074E+03 -.100603026E+03 -.968875108E+02 -.935972067E+02 -.906991852E+02 -.881544707E+02 -.859577175E+02 -.841071028E+02 -.825923485E+02 -.813947133E+02 -.804889527E+02 -.798453796E+02 -.794317776E+02 -.792150929E+02 -.791628477E+02 -.792442513E+02 -.794310070E+02 -.796978367E+02 -.800227569E+02 -.803871446E+02 -.807756359E+02 -.811759020E+02 -.815783411E+02 -.819757246E+02 -.823628286E+02 -.827360726E+02 -.830931851E+02 -.834329036E+02 -.837547155E+02 -.840586386E+02 -.843450403E+02 -.846144881E+02 -.848676276E+02 -.851050804E+02 -.853273554E+02 -.855347660E+02 -.857273479E+02 -.859047678E+02 -.860662180E+02 -.862102845E+02 -.863347817E+02 -.864365384E+02 -.865111215E+02 -.865524784E+02 -.865524784E+02
 -.866286433E+02 -.866286433E+02 -.865918586E+02 -.865257842E+02 -.864360891E+02 -.863270302E+02 -.862017780E+02 -.860626714E+02 -.859114192E+02 -.857492603E+02 -.855770950E+02 -.853955954E+02 -.852053036E+02 -.850067230E+02 -.848004102E+02 -.845870705E+02 -.843676620E+02 -.841435121E+02 -.839164490E+02 -.836889479E+02 -.834642931E+02 -.832467531E+02 -.830417606E+02 -.828560923E+02 -.826980315E+02 -.825775002E+02 -.825061375E+02 -.824973039E+02 -.825659841E+02 -.827285654E+02 -.830024673E+02 -.834056032E+02 -.839556602E+02 -.846691883E+02 -.855605027E+02 -.866404261E+02 -.879149976E+02 -.893846344E+02 -.910453012E+02 -.928947169E+02 -.949417766E+02 -.971991361E+02 -.996524261E+02 -.102242209E+03 -.104865434E+03 -.107380872E+03 -.109618037E+03 -.111394192E+03 -.112541093E+03 -.112937813E+03 -.112539925E+03 -.111391836E+03 -.109614457E+03 -.107376009E+03 -.104859203E+03 -.102234499E+03 -.996430866E+02 -.971879559E+02 -.949284246E+02 -.928786813E+02 -.910260050E+02 -.893616507E+02 -.878880920E+02 -.866094965E+02 -.855255345E+02 -.846302342E+02 -.839128292E+02 -.833590507E+02 -.829523841E+02 -.826751655E+02 -.825094926E+02 -.824379457E+02 -.824441275E+02 -.825130355E+02 -.826312863E+02 -.827872144E+02 -.829708718E+02 -.831739503E+02 -.833896530E+02 -.836125319E+02 -.838383113E+02 -.840637084E+02 -.842862602E+02 -.845041638E+02 -.847161317E+02 -.849212645E+02 -.851189387E+02 -.853087077E+02 -.854902143E+02 -.856631094E+02 -.858269734E+02 -.859812364E+02 -.861250904E+02 -.862573886E+02 -.863765241E+02 -.864802798E+02 -.865656381E+02 -.866285390E+02 -.866635699E+02 -.866635699E+02
 -.867531614E+02 -.867531614E+02 -.867233563E+02 -.866701052E+02 -.865982981E+02 -.865116962E+02 -.864132013E+02 -.863050676E+02 -.861890712E+02 -.860666459E+02 -.859389955E+02 -.858071885E+02 -.856722418E+02 -.855351978E+02 -.853971978E+02 -.852595561E+02 -.851238362E+02 -.849919300E+02 -.848661414E+02 -.847492737E+02 -.846447176E+02 -.845565389E+02 -.844895578E+02 -.844494158E+02 -.844426188E+02 -.844765474E+02 -.845594210E+02 -.847002028E+02 -.849084307E+02 -.851939625E+02 -.855666207E+02 -.860357312E+02 -.866095513E+02 -.872946051E+02 -.880949788E+02 -.890117287E+02 -.900427436E+02 -.911836706E+02 -.924304372E+02 -.937822749E+02 -.952407977E+02 -.968012589E+02 -.984411267E+02 -.100114963E+03 -.101756281E+03 -.103282691E+03 -.104603067E+03 -.105627096E+03 -.106276979E+03 -.106499586E+03 -.106275978E+03 -.105625084E+03 -.104600027E+03 -.103278594E+03 -.101751089E+03 -.100108622E+03 -.984335582E+02 -.967923466E+02 -.952303528E+02 -.937700066E+02 -.924159732E+02 -.911666432E+02 -.900228694E+02 -.889888301E+02 -.880689655E+02 -.872654498E+02 -.865772715E+02 -.860003775E+02 -.855282692E+02 -.851527072E+02 -.848643782E+02 -.846534658E+02 -.845101136E+02 -.844247803E+02 -.843884962E+02 -.843930335E+02 -.844310020E+02 -.844958869E+02 -.845820400E+02 -.846846373E+02 -.847996140E+02 -.849235860E+02 -.850537645E+02 -.851878694E+02 -.853240439E+02 -.854607747E+02 -.855968154E+02 -.857311158E+02 -.858627544E+02 -.859908724E+02 -.861146084E+02 -.862330284E+02 -.863450496E+02 -.864493524E+02 -.865442752E+02 -.866276856E+02 -.866968192E+02 -.867480763E+02 -.867767631E+02 -.867767631E+02
 -.868741808E+02 -.868741808E+02 -.868510548E+02 -.868099946E+02 -.867550605E+02 -.866894479E+02 -.866156991E+02 -.865358710E+02 -.864516698E+02 -.863645594E+02 -.862758512E+02 -.861867803E+02 -.860985705E+02 -.860124945E+02 -.859299278E+02 -.858524012E+02 -.857816513E+02 -.857196694E+02 -.856687495E+02 -.856315327E+02 -.856110474E+02 -.856107424E+02 -.856345072E+02 -.856866779E+02 -.857720192E+02 -.858956787E+02 -.860631047E+02 -.862799210E+02 -.865517506E+02 -.868839846E+02 -.872814932E+02 -.877482868E+02 -.882871456E+02 -.888992679E+02 -.895840278E+02 -.903389893E+02 -.911603535E+02 -.920438926E+02 -.929859983E+02 -.939837925E+02 -.950330749E+02 -.961241859E+02 -.972379047E+02 -.983437345E+02 -.994010891E+02 -.100362521E+03 -.101178149E+03 -.101800819E+03 -.102191546E+03 -.102324513E+03 -.102190676E+03 -.101799076E+03 -.101175526E+03 -.100359005E+03 -.993966636E+02 -.983383721E+02 -.972315612E+02 -.961167876E+02 -.950245014E+02 -.939738639E+02 -.929744805E+02 -.920305284E+02 -.911449038E+02 -.903212634E+02 -.895638927E+02 -.888766436E+02 -.882619940E+02 -.877206015E+02 -.872512908E+02 -.868512981E+02 -.865166254E+02 -.862424102E+02 -.860232667E+02 -.858535745E+02 -.857277107E+02 -.856402266E+02 -.855859737E+02 -.855601868E+02 -.855585305E+02 -.855771178E+02 -.856125056E+02 -.856616753E+02 -.857220008E+02 -.857912102E+02 -.858673429E+02 -.859487040E+02 -.860338187E+02 -.861213849E+02 -.862102269E+02 -.862992463E+02 -.863873717E+02 -.864735032E+02 -.865564512E+02 -.866348639E+02 -.867071425E+02 -.867713364E+02 -.868250133E+02 -.868650961E+02 -.868876571E+02 -.868876571E+02
 -.869881415E+02 -.869881415E+02 -.869712194E+02 -.869414105E+02 -.869019309E+02 -.868553726E+02 -.868038599E+02 -.867491733E+02 -.866928497E+02 -.866362635E+02 -.865806936E+02 -.865273793E+02 -.864775685E+02 -.864325599E+02 -.863937399E+02 -.863626165E+02 -.863408492E+02 -.863302761E+02 -.863329361E+02 -.863510868E+02 -.863872148E+02 -.864440378E+02 -.865244942E+02 -.866317191E+02 -.867690007E+02 -.869397159E+02 -.871472398E+02 -.873948272E+02 -.876854650E+02 -.880216968E+02 -.884054271E+02 -.888377216E+02 -.893186287E+02 -.898470682E+02 -.904208375E+02 -.910367856E+02 -.916911519E+02 -.923799540E+02 -.930991534E+02 -.938442472E+02 -.946090973E+02 -.953842600E+02 -.961555116E+02 -.969032910E+02 -.976033584E+02 -.982285139E+02 -.987510139E+02 -.991453067E+02 -.993907348E+02 -.994738484E+02 -.993899774E+02 -.991437909E+02 -.987487375E+02 -.982254719E+02 -.975995417E+02 -.968986822E+02 -.961500792E+02 -.953779503E+02 -.946018262E+02 -.938358948E+02 -.930895673E+02 -.923689612E+02 -.916785782E+02 -.910224730E+02 -.904046567E+02 -.898289228E+02 -.892984538E+02 -.888154791E+02 -.883811010E+02 -.879952874E+02 -.876569856E+02 -.873643004E+02 -.871146955E+02 -.869051893E+02 -.867325312E+02 -.865933493E+02 -.864842701E+02 -.864020086E+02 -.863434341E+02 -.863056138E+02 -.862858377E+02 -.862816300E+02 -.862907475E+02 -.863111709E+02 -.863410878E+02 -.863788727E+02 -.864230618E+02 -.864723260E+02 -.865254408E+02 -.865812533E+02 -.866386468E+02 -.866964995E+02 -.867536388E+02 -.868087866E+02 -.868604938E+02 -.869070614E+02 -.869464416E+02 -.869761149E+02 -.869929352E+02 -.869929352E+02
 -.870926624E+02 -.870926624E+02 -.870813610E+02 -.870616842E+02 -.870360208E+02 -.870063524E+02 -.869743567E+02 -.869414917E+02 -.869090626E+02 -.868782769E+02 -.868502904E+02 -.868262443E+02 -.868072973E+02 -.867946526E+02 -.867895805E+02 -.867934376E+02 -.868076819E+02 -.868338840E+02 -.868737340E+02 -.869290422E+02 -.870017338E+02 -.870938350E+02 -.872074495E+02 -.873447233E+02 -.875077967E+02 -.876987409E+02 -.879194802E+02 -.881716979E+02 -.884567309E+02 -.887754560E+02 -.891281770E+02 -.895145285E+02 -.899334115E+02 -.903829833E+02 -.908607135E+02 -.913635063E+02 -.918878507E+02 -.924299239E+02 -.929855427E+02 -.935498792E+02 -.941169392E+02 -.946789372E+02 -.952258035E+02 -.957450615E+02 -.962222092E+02 -.966415902E+02 -.969876247E+02 -.972462102E+02 -.974060907E+02 -.974600018E+02 -.974054331E+02 -.972448948E+02 -.969856497E+02 -.966389519E+02 -.962188996E+02 -.957410653E+02 -.952210939E+02 -.946734718E+02 -.941106561E+02 -.935426951E+02 -.929773548E+02 -.924206158E+02 -.918773012E+02 -.913515985E+02 -.908473432E+02 -.903680639E+02 -.899168764E+02 -.894963301E+02 -.891082855E+02 -.887538565E+02 -.884334209E+02 -.881466849E+02 -.878927802E+02 -.876703767E+02 -.874777968E+02 -.873131218E+02 -.871742853E+02 -.870591524E+02 -.869655830E+02 -.868914802E+02 -.868348261E+02 -.867937059E+02 -.867663220E+02 -.867510009E+02 -.867461926E+02 -.867504653E+02 -.867624957E+02 -.867810555E+02 -.868049944E+02 -.868332207E+02 -.868646778E+02 -.868983169E+02 -.869330654E+02 -.869677888E+02 -.870012451E+02 -.870320292E+02 -.870585043E+02 -.870787169E+02 -.870902899E+02 -.870902899E+02
 -.871863453E+02 -.871863453E+02 -.871800262E+02 -.871692784E+02 -.871557069E+02 -.871407001E+02 -.871254872E+02 -.871111845E+02 -.870988337E+02 -.870894332E+02 -.870839641E+02 -.870834124E+02 -.870887860E+02 -.871011298E+02 -.871215364E+02 -.871511549E+02 -.871911952E+02 -.872429299E+02 -.873076905E+02 -.873868606E+02 -.874818623E+02 -.875941362E+02 -.877251152E+02 -.878761892E+02 -.880486622E+02 -.882437003E+02 -.884622729E+02 -.887050865E+02 -.889725174E+02 -.892645446E+02 -.895806924E+02 -.899199889E+02 -.902809489E+02 -.906615871E+02 -.910594597E+02 -.914717253E+02 -.918952005E+02 -.923263792E+02 -.927613822E+02 -.931958235E+02 -.936246106E+02 -.940417375E+02 -.944401535E+02 -.948117911E+02 -.951478043E+02 -.954390188E+02 -.956765480E+02 -.958524903E+02 -.959606130E+02 -.959969225E+02 -.959600433E+02 -.958513500E+02 -.956748345E+02 -.954367272E+02 -.951449255E+02 -.948083101E+02 -.944360467E+02 -.940369709E+02 -.936191379E+02 -.931895859E+02 -.927543096E+02 -.923183928E+02 -.918862177E+02 -.914616644E+02 -.910482445E+02 -.906491507E+02 -.902672362E+02 -.899049574E+02 -.895643126E+02 -.892467986E+02 -.889533982E+02 -.886845966E+02 -.884404230E+02 -.882205089E+02 -.880241541E+02 -.878503957E+02 -.876980734E+02 -.875658895E+02 -.874524604E+02 -.873563604E+02 -.872761567E+02 -.872104366E+02 -.871578274E+02 -.871170104E+02 -.870867288E+02 -.870657914E+02 -.870530720E+02 -.870475057E+02 -.870480814E+02 -.870538322E+02 -.870638226E+02 -.870771327E+02 -.870928390E+02 -.871099915E+02 -.871275859E+02 -.871445299E+02 -.871596017E+02 -.871713997E+02 -.871782802E+02 -.871782802E+02
 -.872685707E+02 -.872685707E+02 -.872665785E+02 -.872635432E+02 -.872603469E+02 -.872578220E+02 -.872567664E+02 -.872579575E+02 -.872621649E+02 -.872701609E+02 -.872827304E+02 -.873006783E+02 -.873248357E+02 -.873560647E+02 -.873952606E+02 -.874433527E+02 -.875013019E+02 -.875700964E+02 -.876507433E+02 -.877442575E+02 -.878516457E+02 -.879738865E+02 -.881119053E+02 -.882665451E+02 -.884385316E+02 -.886284351E+02 -.888366289E+02 -.890632469E+02 -.893081418E+02 -.895708493E+02 -.898505590E+02 -.901460985E+02 -.904559311E+02 -.907781688E+02 -.911105973E+02 -.914507053E+02 -.917957079E+02 -.921425534E+02 -.924879026E+02 -.928280837E+02 -.931590335E+02 -.934762482E+02 -.937747776E+02 -.940492894E+02 -.942942229E+02 -.945040319E+02 -.946734970E+02 -.947980721E+02 -.948742206E+02 -.948996960E+02 -.948737272E+02 -.947970837E+02 -.946720102E+02 -.945020408E+02 -.942917181E+02 -.940462568E+02 -.937711975E+02 -.934720940E+02 -.931542712E+02 -.928226722E+02 -.924817940E+02 -.921356953E+02 -.917880454E+02 -.914421835E+02 -.911011646E+02 -.907677787E+02 -.904445443E+02 -.901336842E+02 -.898370952E+02 -.895563232E+02 -.892925492E+02 -.890465918E+02 -.888189232E+02 -.886096976E+02 -.884187882E+02 -.882458280E+02 -.880902531E+02 -.879513440E+02 -.878282643E+02 -.877200952E+02 -.876258654E+02 -.875445760E+02 -.874752209E+02 -.874168024E+02 -.873683431E+02 -.873288937E+02 -.872975384E+02 -.872733966E+02 -.872556227E+02 -.872434035E+02 -.872359537E+02 -.872325095E+02 -.872323204E+02 -.872346389E+02 -.872387084E+02 -.872437492E+02 -.872489408E+02 -.872534027E+02 -.872561710E+02 -.872561710E+02
 -.873393083E+02 -.873393083E+02 -.873409999E+02 -.873444961E+02 -.873500306E+02 -.873579292E+02 -.873685901E+02 -.873824697E+02 -.874000738E+02 -.874219503E+02 -.874486852E+02 -.874808982E+02 -.875192406E+02 -.875643910E+02 -.876170523E+02 -.876779460E+02 -.877478067E+02 -.878273734E+02 -.879173797E+02 -.880185411E+02 -.881315398E+02 -.882570068E+02 -.883955009E+02 -.885474858E+02 -.887133042E+02 -.888931505E+02 -.890870439E+02 -.892948010E+02 -.895160120E+02 -.897500208E+02 -.899959114E+02 -.902525023E+02 -.905183483E+02 -.907917512E+02 -.910707747E+02 -.913532626E+02 -.916368536E+02 -.919189906E+02 -.921969229E+02 -.924677012E+02 -.927281746E+02 -.929749974E+02 -.932046579E+02 -.934135406E+02 -.935980252E+02 -.937546228E+02 -.938801396E+02 -.939718517E+02 -.940276717E+02 -.940462859E+02 -.940272456E+02 -.939709980E+02 -.938788547E+02 -.937529009E+02 -.935958578E+02 -.934109161E+02 -.932015608E+02 -.929714081E+02 -.927240692E+02 -.924630518E+02 -.921916982E+02 -.919131568E+02 -.916303759E+02 -.913461069E+02 -.910629087E+02 -.907831463E+02 -.905089809E+02 -.902423545E+02 -.899849720E+02 -.897382853E+02 -.895034831E+02 -.892814882E+02 -.890729635E+02 -.888783255E+02 -.886977639E+02 -.885312660E+02 -.883786433E+02 -.882395592E+02 -.881135563E+02 -.880000818E+02 -.878985111E+02 -.878081681E+02 -.877283437E+02 -.876583106E+02 -.875973356E+02 -.875446899E+02 -.874996564E+02 -.874615356E+02 -.874296498E+02 -.874033456E+02 -.873819959E+02 -.873650006E+02 -.873517878E+02 -.873418139E+02 -.873345654E+02 -.873295605E+02 -.873263537E+02 -.873245421E+02 -.873237763E+02 -.873237763E+02
 -.873989543E+02 -.873989543E+02 -.874037186E+02 -.874126352E+02 -.874253698E+02 -.874417991E+02 -.874619622E+02 -.874860229E+02 -.875142422E+02 -.875469571E+02 -.875845647E+02 -.876275096E+02 -.876762728E+02 -.877313629E+02 -.877933078E+02 -.878626459E+02 -.879399172E+02 -.880256540E+02 -.881203696E+02 -.882245469E+02 -.883386241E+02 -.884629800E+02 -.885979179E+02 -.887436474E+02 -.889002666E+02 -.890677434E+02 -.892458973E+02 -.894343837E+02 -.896326792E+02 -.898400717E+02 -.900556539E+02 -.902783223E+02 -.905067807E+02 -.907395490E+02 -.909749738E+02 -.912112426E+02 -.914463971E+02 -.916783454E+02 -.919048743E+02 -.921236609E+02 -.923322878E+02 -.925282654E+02 -.927090656E+02 -.928721706E+02 -.930151368E+02 -.931356748E+02 -.932317374E+02 -.933016114E+02 -.933440023E+02 -.933581030E+02 -.933436387E+02 -.933008828E+02 -.932306407E+02 -.931342054E+02 -.930132883E+02 -.928699342E+02 -.927064305E+02 -.925252184E+02 -.923288135E+02 -.921197418E+02 -.919004915E+02 -.916734791E+02 -.914410277E+02 -.912053513E+02 -.909685437E+02 -.907325662E+02 -.904992352E+02 -.902702083E+02 -.900469711E+02 -.898308250E+02 -.896228794E+02 -.894240474E+02 -.892350471E+02 -.890564077E+02 -.888884800E+02 -.887314501E+02 -.885853558E+02 -.884501048E+02 -.883254928E+02 -.882112222E+02 -.881069191E+02 -.880121498E+02 -.879264358E+02 -.878492667E+02 -.877801121E+02 -.877184316E+02 -.876636839E+02 -.876153344E+02 -.875728619E+02 -.875357655E+02 -.875035708E+02 -.874758367E+02 -.874521630E+02 -.874322005E+02 -.874156630E+02 -.874023435E+02 -.873921359E+02 -.873850640E+02 -.873813205E+02 -.873813205E+02
 -.874481963E+02 -.874481963E+02 -.874554677E+02 -.874687842E+02 -.874873261E+02 -.875105826E+02 -.875382789E+02 -.875703197E+02 -.876067473E+02 -.876477086E+02 -.876934297E+02 -.877441961E+02 -.878003367E+02 -.878622097E+02 -.879301914E+02 -.880046651E+02 -.880860108E+02 -.881745947E+02 -.882707593E+02 -.883748115E+02 -.884870118E+02 -.886075617E+02 -.887365911E+02 -.888741453E+02 -.890201725E+02 -.891745110E+02 -.893368779E+02 -.895068591E+02 -.896839012E+02 -.898673069E+02 -.900562319E+02 -.902496867E+02 -.904465404E+02 -.906455283E+02 -.908452611E+02 -.910442371E+02 -.912408541E+02 -.914334234E+02 -.916201845E+02 -.917993209E+02 -.919689796E+02 -.921272942E+02 -.922724139E+02 -.924025394E+02 -.925159650E+02 -.926111259E+02 -.926866495E+02 -.927414044E+02 -.927745457E+02 -.927855508E+02 -.927742424E+02 -.927407969E+02 -.926857358E+02 -.926099030E+02 -.925144286E+02 -.924006844E+02 -.922702337E+02 -.921247814E+02 -.919661257E+02 -.917961170E+02 -.916166212E+02 -.914294917E+02 -.912365456E+02 -.910395449E+02 -.908401804E+02 -.906400567E+02 -.904406792E+02 -.902434407E+02 -.900496104E+02 -.898603237E+02 -.896765751E+02 -.894992138E+02 -.893289427E+02 -.891663203E+02 -.890117661E+02 -.888655683E+02 -.887278937E+02 -.885987995E+02 -.884782448E+02 -.883661044E+02 -.882621806E+02 -.881662162E+02 -.880779058E+02 -.879969077E+02 -.879228531E+02 -.878553571E+02 -.877940267E+02 -.877384699E+02 -.876883049E+02 -.876431682E+02 -.876027249E+02 -.875666801E+02 -.875347919E+02 -.875068884E+02 -.874828890E+02 -.874628317E+02 -.874469097E+02 -.874355184E+02 -.874293183E+02 -.874293183E+02
 -.874879038E+02 -.874879038E+02 -.874971697E+02 -.875139681E+02 -.875370745E+02 -.875656522E+02 -.875991592E+02 -.876372780E+02 -.876798609E+02 -.877268887E+02 -.877784382E+02 -.878346563E+02 -.878957399E+02 -.879619192E+02 -.880334434E+02 -.881105684E+02 -.881935460E+02 -.882826133E+02 -.883779827E+02 -.884798322E+02 -.885882955E+02 -.887034523E+02 -.888253190E+02 -.889538387E+02 -.890888726E+02 -.892301916E+02 -.893774691E+02 -.895302747E+02 -.896880706E+02 -.898502088E+02 -.900159311E+02 -.901843714E+02 -.903545599E+02 -.905254300E+02 -.906958264E+02 -.908645154E+02 -.910301965E+02 -.911915145E+02 -.913470746E+02 -.914954570E+02 -.916352352E+02 -.917649958E+02 -.918833610E+02 -.919890143E+02 -.920807290E+02 -.921573972E+02 -.922180608E+02 -.922619390E+02 -.922884543E+02 -.922972517E+02 -.922882112E+02 -.922614524E+02 -.922173297E+02 -.921564204E+02 -.920795047E+02 -.919875404E+02 -.918816350E+02 -.917630153E+02 -.916329975E+02 -.914929598E+02 -.913443161E+02 -.911884940E+02 -.910269142E+02 -.908609737E+02 -.906920295E+02 -.905213850E+02 -.903502768E+02 -.901798637E+02 -.900112163E+02 -.898453083E+02 -.896830102E+02 -.895250848E+02 -.893721848E+02 -.892248530E+02 -.890835242E+02 -.889485301E+02 -.888201043E+02 -.886983902E+02 -.885834486E+02 -.884752667E+02 -.883737676E+02 -.882788191E+02 -.881902430E+02 -.881078247E+02 -.880313216E+02 -.879604725E+02 -.878950061E+02 -.878346502E+02 -.877791415E+02 -.877282363E+02 -.876817227E+02 -.876394350E+02 -.876012717E+02 -.875672176E+02 -.875373722E+02 -.875119866E+02 -.874915106E+02 -.874766557E+02 -.874684759E+02 -.874684759E+02
 -.875190433E+02 -.875190433E+02 -.875298479E+02 -.875493164E+02 -.875758966E+02 -.876084846E+02 -.876463177E+02 -.876888922E+02 -.877359007E+02 -.877871832E+02 -.878426893E+02 -.879024487E+02 -.879665476E+02 -.880351094E+02 -.881082796E+02 -.881862123E+02 -.882690588E+02 -.883569574E+02 -.884500239E+02 -.885483435E+02 -.886519618E+02 -.887608775E+02 -.888750350E+02 -.889943173E+02 -.891185396E+02 -.892474444E+02 -.893806962E+02 -.895178783E+02 -.896584912E+02 -.898019512E+02 -.899475919E+02 -.900946670E+02 -.902423540E+02 -.903897607E+02 -.905359324E+02 -.906798604E+02 -.908204922E+02 -.909567427E+02 -.910875058E+02 -.912116688E+02 -.913281260E+02 -.914357952E+02 -.915336348E+02 -.916206620E+02 -.916959718E+02 -.917587566E+02 -.918083245E+02 -.918441169E+02 -.918657235E+02 -.918728930E+02 -.918655410E+02 -.918437520E+02 -.918077773E+02 -.917580274E+02 -.916950611E+02 -.916195705E+02 -.915323635E+02 -.914343456E+02 -.913265002E+02 -.912098699E+02 -.910855380E+02 -.909546113E+02 -.908182045E+02 -.906774254E+02 -.905333616E+02 -.903870683E+02 -.902395570E+02 -.900917857E+02 -.899446502E+02 -.897989767E+02 -.896555157E+02 -.895149375E+02 -.893778301E+02 -.892446976E+02 -.891159608E+02 -.889919594E+02 -.888729554E+02 -.887591371E+02 -.886506248E+02 -.885474769E+02 -.884496963E+02 -.883572372E+02 -.882700129E+02 -.881879029E+02 -.881107605E+02 -.880384213E+02 -.879707110E+02 -.879074553E+02 -.878484899E+02 -.877936720E+02 -.877428946E+02 -.876961034E+02 -.876533175E+02 -.876146563E+02 -.875803729E+02 -.875508982E+02 -.875268972E+02 -.875093427E+02 -.874996118E+02 -.874996118E+02
 -.875426133E+02 -.875426133E+02 -.875545577E+02 -.875759899E+02 -.876051007E+02 -.876405741E+02 -.876814702E+02 -.877271342E+02 -.877771277E+02 -.878311746E+02 -.878891195E+02 -.879508953E+02 -.880164971E+02 -.880859621E+02 -.881593525E+02 -.882367425E+02 -.883182061E+02 -.884038074E+02 -.884935921E+02 -.885875797E+02 -.886857561E+02 -.887880680E+02 -.888944165E+02 -.890046524E+02 -.891185714E+02 -.892359109E+02 -.893563467E+02 -.894794914E+02 -.896048933E+02 -.897320372E+02 -.898603456E+02 -.899891815E+02 -.901178524E+02 -.902456158E+02 -.903716852E+02 -.904952375E+02 -.906154214E+02 -.907313668E+02 -.908421949E+02 -.909470288E+02 -.910450052E+02 -.911352869E+02 -.912170756E+02 -.912896246E+02 -.913522527E+02 -.914043566E+02 -.914454235E+02 -.914750420E+02 -.914929111E+02 -.914988474E+02 -.914927895E+02 -.914747993E+02 -.914450609E+02 -.914038756E+02 -.913516557E+02 -.912889146E+02 -.912162564E+02 -.911343635E+02 -.910439833E+02 -.909459156E+02 -.908409992E+02 -.907300988E+02 -.906140933E+02 -.904938638E+02 -.903702827E+02 -.902442040E+02 -.901164536E+02 -.899878211E+02 -.898590526E+02 -.897308439E+02 -.896038359E+02 -.894786097E+02 -.893556846E+02 -.892355162E+02 -.891184958E+02 -.890049514E+02 -.888951493E+02 -.887892968E+02 -.886875458E+02 -.885899969E+02 -.884967041E+02 -.884076801E+02 -.883229021E+02 -.882423178E+02 -.881658525E+02 -.880934156E+02 -.880249094E+02 -.879602376E+02 -.878993165E+02 -.878420866E+02 -.877885284E+02 -.877386806E+02 -.876926637E+02 -.876507092E+02 -.876131979E+02 -.875807085E+02 -.875540809E+02 -.875344982E+02 -.875235944E+02 -.875235944E+02
 -.875595975E+02 -.875595975E+02 -.875723379E+02 -.875951280E+02 -.876259648E+02 -.876633707E+02 -.877062681E+02 -.877538840E+02 -.878056756E+02 -.878612740E+02 -.879204391E+02 -.879830258E+02 -.880489563E+02 -.881181991E+02 -.881907512E+02 -.882666250E+02 -.883458360E+02 -.884283939E+02 -.885142939E+02 -.886035104E+02 -.886959902E+02 -.887916480E+02 -.888903613E+02 -.889919667E+02 -.890962568E+02 -.892029778E+02 -.893118272E+02 -.894224538E+02 -.895344567E+02 -.896473868E+02 -.897607480E+02 -.898740003E+02 -.899865632E+02 -.900978202E+02 -.902071243E+02 -.903138037E+02 -.904171693E+02 -.905165216E+02 -.906111594E+02 -.907003879E+02 -.907835281E+02 -.908599260E+02 -.909289624E+02 -.909900620E+02 -.910427032E+02 -.910864270E+02 -.911208452E+02 -.911456476E+02 -.911606083E+02 -.911655902E+02 -.911605473E+02 -.911455264E+02 -.911206657E+02 -.910861920E+02 -.910424166E+02 -.909897285E+02 -.909285882E+02 -.908595185E+02 -.907830959E+02 -.906999415E+02 -.906107108E+02 -.905160847E+02 -.904167601E+02 -.903134406E+02 -.902068279E+02 -.900976139E+02 -.899864732E+02 -.898740559E+02 -.897609816E+02 -.896478341E+02 -.895351571E+02 -.894234499E+02 -.893131655E+02 -.892047081E+02 -.890984328E+02 -.889946451E+02 -.888936021E+02 -.887955137E+02 -.887005452E+02 -.886088200E+02 -.885204231E+02 -.884354053E+02 -.883537875E+02 -.882755662E+02 -.882007191E+02 -.881292116E+02 -.880610049E+02 -.879960642E+02 -.879343699E+02 -.878759299E+02 -.878207960E+02 -.877690829E+02 -.877209938E+02 -.876768515E+02 -.876371395E+02 -.876025544E+02 -.875740737E+02 -.875530442E+02 -.875412968E+02 -.875412968E+02
 -.875709325E+02 -.875709325E+02 -.875841769E+02 -.876078119E+02 -.876396975E+02 -.876782386E+02 -.877222559E+02 -.877708870E+02 -.878235096E+02 -.878796823E+02 -.879390992E+02 -.880015539E+02 -.880669114E+02 -.881350867E+02 -.882060267E+02 -.882796969E+02 -.883560694E+02 -.884351143E+02 -.885167918E+02 -.886010459E+02 -.886877990E+02 -.887769476E+02 -.888683585E+02 -.889618658E+02 -.890572687E+02 -.891543294E+02 -.892527726E+02 -.893522847E+02 -.894525141E+02 -.895530726E+02 -.896535368E+02 -.897534507E+02 -.898523287E+02 -.899496596E+02 -.900449108E+02 -.901375337E+02 -.902269689E+02 -.903126524E+02 -.903940220E+02 -.904705243E+02 -.905416213E+02 -.906067978E+02 -.906655684E+02 -.907174848E+02 -.907621421E+02 -.907991857E+02 -.908283170E+02 -.908492981E+02 -.908619561E+02 -.908661865E+02 -.908619545E+02 -.908492960E+02 -.908283169E+02 -.907991913E+02 -.907621582E+02 -.907175178E+02 -.906656262E+02 -.906068894E+02 -.905417577E+02 -.904707182E+02 -.903942878E+02 -.903130066E+02 -.902274303E+02 -.901381233E+02 -.900456521E+02 -.899505785E+02 -.898534542E+02 -.897548146E+02 -.896551738E+02 -.895550206E+02 -.894548143E+02 -.893549816E+02 -.892559139E+02 -.891579662E+02 -.890614550E+02 -.889666588E+02 -.888738177E+02 -.887831347E+02 -.886947769E+02 -.886088778E+02 -.885255396E+02 -.884448366E+02 -.883668188E+02 -.882915165E+02 -.882189453E+02 -.881491122E+02 -.880820229E+02 -.880176901E+02 -.879561446E+02 -.878974477E+02 -.878417077E+02 -.877891000E+02 -.877398934E+02 -.876944828E+02 -.876534318E+02 -.876175275E+02 -.875878514E+02 -.875658717E+02 -.875535631E+02 -.875535631E+02
 -.875774868E+02 -.875774868E+02 -.875909903E+02 -.876150422E+02 -.876474136E+02 -.876864311E+02 -.877308451E+02 -.877797294E+02 -.878324035E+02 -.878883723E+02 -.879472801E+02 -.880088738E+02 -.880729750E+02 -.881394578E+02 -.882082315E+02 -.882792265E+02 -.883523836E+02 -.884276448E+02 -.885049463E+02 -.885842128E+02 -.886653522E+02 -.887482526E+02 -.888327782E+02 -.889187679E+02 -.890060324E+02 -.890943542E+02 -.891834858E+02 -.892731506E+02 -.893630428E+02 -.894528287E+02 -.895421481E+02 -.896306168E+02 -.897178291E+02 -.898033608E+02 -.898867734E+02 -.899676177E+02 -.900454384E+02 -.901197790E+02 -.901901869E+02 -.902562186E+02 -.903174451E+02 -.903734574E+02 -.904238717E+02 -.904683350E+02 -.905065298E+02 -.905381788E+02 -.905630491E+02 -.905809559E+02 -.905917650E+02 -.905953955E+02 -.905918207E+02 -.905810687E+02 -.905632219E+02 -.905384158E+02 -.905068368E+02 -.904687194E+02 -.904243423E+02 -.903740248E+02 -.903181218E+02 -.902570187E+02 -.901911267E+02 -.901208767E+02 -.900467145E+02 -.899690950E+02 -.898884771E+02 -.898053187E+02 -.897200716E+02 -.896331773E+02 -.895450625E+02 -.894561362E+02 -.893667855E+02 -.892773735E+02 -.891882369E+02 -.890996846E+02 -.890119959E+02 -.889254207E+02 -.888401788E+02 -.887564607E+02 -.886744285E+02 -.885942172E+02 -.885159372E+02 -.884396760E+02 -.883655022E+02 -.882934690E+02 -.882236188E+02 -.881559886E+02 -.880906174E+02 -.880275541E+02 -.879668679E+02 -.879086615E+02 -.878530872E+02 -.878003675E+02 -.877508216E+02 -.877048992E+02 -.876632235E+02 -.876266481E+02 -.875963286E+02 -.875738176E+02 -.875611867E+02 -.875611867E+02
 -.875800493E+02 -.875800493E+02 -.875936094E+02 -.876177253E+02 -.876501210E+02 -.876890775E+02 -.877333021E+02 -.877818271E+02 -.878339324E+02 -.878890853E+02 -.879468940E+02 -.880070713E+02 -.880694069E+02 -.881337446E+02 -.881999661E+02 -.882679765E+02 -.883376942E+02 -.884090420E+02 -.884819404E+02 -.885563025E+02 -.886320289E+02 -.887090052E+02 -.887870987E+02 -.888661565E+02 -.889460042E+02 -.890264450E+02 -.891072591E+02 -.891882042E+02 -.892690156E+02 -.893494074E+02 -.894290741E+02 -.895076921E+02 -.895849225E+02 -.896604130E+02 -.897338019E+02 -.898047203E+02 -.898727967E+02 -.899376601E+02 -.899989445E+02 -.900562924E+02 -.901093599E+02 -.901578198E+02 -.902013665E+02 -.902397198E+02 -.902726282E+02 -.902998728E+02 -.903212703E+02 -.903366751E+02 -.903459822E+02 -.903491282E+02 -.903460923E+02 -.903368968E+02 -.903216067E+02 -.903003288E+02 -.902732099E+02 -.902404353E+02 -.902022255E+02 -.901588337E+02 -.901105420E+02 -.900576581E+02 -.900005108E+02 -.899394465E+02 -.898748247E+02 -.898070137E+02 -.897363868E+02 -.896633181E+02 -.895881790E+02 -.895113339E+02 -.894331376E+02 -.893539320E+02 -.892740433E+02 -.891937798E+02 -.891134302E+02 -.890332616E+02 -.889535190E+02 -.888744240E+02 -.887961753E+02 -.887189482E+02 -.886428956E+02 -.885681494E+02 -.884948213E+02 -.884230058E+02 -.883527823E+02 -.882842187E+02 -.882173757E+02 -.881523120E+02 -.880890906E+02 -.880277873E+02 -.879685003E+02 -.879113635E+02 -.878565621E+02 -.878043541E+02 -.877550957E+02 -.877092763E+02 -.876675613E+02 -.876308490E+02 -.876003436E+02 -.875776499E+02 -.875648965E+02 -.875648965E+02
 -.875793239E+02 -.875793239E+02 -.875927756E+02 -.876166690E+02 -.876487154E+02 -.876871787E+02 -.877307456E+02 -.877784258E+02 -.878294757E+02 -.878833383E+02 -.879395977E+02 -.879979432E+02 -.880581418E+02 -.881200162E+02 -.881834281E+02 -.882482653E+02 -.883144305E+02 -.883818342E+02 -.884503873E+02 -.885199963E+02 -.885905598E+02 -.886619648E+02 -.887340845E+02 -.888067766E+02 -.888798823E+02 -.889532253E+02 -.890266118E+02 -.890998304E+02 -.891726527E+02 -.892448344E+02 -.893161164E+02 -.893862263E+02 -.894548807E+02 -.895217867E+02 -.895866450E+02 -.896491522E+02 -.897090039E+02 -.897658975E+02 -.898195354E+02 -.898696285E+02 -.899158990E+02 -.899580840E+02 -.899959385E+02 -.900292380E+02 -.900577822E+02 -.900813968E+02 -.900999359E+02 -.901132844E+02 -.901213589E+02 -.901241094E+02 -.901215197E+02 -.901136076E+02 -.901004248E+02 -.900820563E+02 -.900586190E+02 -.900302604E+02 -.899971566E+02 -.899595099E+02 -.899175464E+02 -.898715131E+02 -.898216751E+02 -.897683120E+02 -.897117153E+02 -.896521846E+02 -.895900248E+02 -.895255428E+02 -.894590443E+02 -.893908312E+02 -.893211986E+02 -.892504329E+02 -.891788087E+02 -.891065878E+02 -.890340169E+02 -.889613266E+02 -.888887302E+02 -.888164235E+02 -.887445839E+02 -.886733708E+02 -.886029263E+02 -.885333754E+02 -.884648279E+02 -.883973802E+02 -.883311173E+02 -.882661161E+02 -.882024494E+02 -.881401906E+02 -.880794200E+02 -.880202326E+02 -.879627477E+02 -.879071219E+02 -.878535645E+02 -.878023586E+02 -.877538864E+02 -.877086636E+02 -.876673826E+02 -.876309683E+02 -.876006513E+02 -.875780612E+02 -.875653496E+02 -.875653496E+02
 -.875759294E+02 -.875759294E+02 -.875891403E+02 -.876125819E+02 -.876439817E+02 -.876816094E+02 -.877241502E+02 -.877706072E+02 -.878202262E+02 -.878724376E+02 -.879268113E+02 -.879830217E+02 -.880408210E+02 -.881000177E+02 -.881604605E+02 -.882220251E+02 -.882846047E+02 -.883481017E+02 -.884124221E+02 -.884774700E+02 -.885431446E+02 -.886093369E+02 -.886759279E+02 -.887427867E+02 -.888097698E+02 -.888767203E+02 -.889434679E+02 -.890098289E+02 -.890756065E+02 -.891405922E+02 -.892045661E+02 -.892672990E+02 -.893285531E+02 -.893880848E+02 -.894456457E+02 -.895009855E+02 -.895538538E+02 -.896040029E+02 -.896511901E+02 -.896951799E+02 -.897357472E+02 -.897726794E+02 -.898057786E+02 -.898348644E+02 -.898597757E+02 -.898803728E+02 -.898965391E+02 -.899081823E+02 -.899152361E+02 -.899176607E+02 -.899154432E+02 -.899085982E+02 -.898971671E+02 -.898812180E+02 -.898608449E+02 -.898361660E+02 -.898073229E+02 -.897744786E+02 -.897378153E+02 -.896975326E+02 -.896538453E+02 -.896069806E+02 -.895571758E+02 -.895046757E+02 -.894497305E+02 -.893925926E+02 -.893335146E+02 -.892727472E+02 -.892105364E+02 -.891471222E+02 -.890827362E+02 -.890176005E+02 -.889519259E+02 -.888859109E+02 -.888197410E+02 -.887535880E+02 -.886876095E+02 -.886219493E+02 -.885567374E+02 -.884920909E+02 -.884281152E+02 -.883649053E+02 -.883025483E+02 -.882411259E+02 -.881807183E+02 -.881214087E+02 -.880632889E+02 -.880064673E+02 -.879510781E+02 -.878972935E+02 -.878453394E+02 -.877955151E+02 -.877482197E+02 -.877039840E+02 -.876635144E+02 -.876277472E+02 -.875979204E+02 -.875756657E+02 -.875631297E+02 -.875631297E+02
 -.875704028E+02 -.875704028E+02 -.875832684E+02 -.876060782E+02 -.876365987E+02 -.876731245E+02 -.877143549E+02 -.877592993E+02 -.878072041E+02 -.878574963E+02 -.879097397E+02 -.879636012E+02 -.880188245E+02 -.880752095E+02 -.881325969E+02 -.881908554E+02 -.882498724E+02 -.883095462E+02 -.883697808E+02 -.884304806E+02 -.884915474E+02 -.885528779E+02 -.886143613E+02 -.886758783E+02 -.887372998E+02 -.887984870E+02 -.888592904E+02 -.889195506E+02 -.889790983E+02 -.890377554E+02 -.890953352E+02 -.891516443E+02 -.892064834E+02 -.892596487E+02 -.893109340E+02 -.893601320E+02 -.894070360E+02 -.894514425E+02 -.894931524E+02 -.895319734E+02 -.895677221E+02 -.896002254E+02 -.896293231E+02 -.896548689E+02 -.896767327E+02 -.896948017E+02 -.897089821E+02 -.897191997E+02 -.897254012E+02 -.897275546E+02 -.897256498E+02 -.897196987E+02 -.897097347E+02 -.896958131E+02 -.896780094E+02 -.896564196E+02 -.896311579E+02 -.896023565E+02 -.895701631E+02 -.895347401E+02 -.894962623E+02 -.894549151E+02 -.894108929E+02 -.893643966E+02 -.893156319E+02 -.892648075E+02 -.892121328E+02 -.891578162E+02 -.891020636E+02 -.890450764E+02 -.889870501E+02 -.889281733E+02 -.888686261E+02 -.888085794E+02 -.887481939E+02 -.886876202E+02 -.886269977E+02 -.885664553E+02 -.885061111E+02 -.884460735E+02 -.883864420E+02 -.883273086E+02 -.882687598E+02 -.882108793E+02 -.881537512E+02 -.880974644E+02 -.880421183E+02 -.879878300E+02 -.879347431E+02 -.878830401E+02 -.878329569E+02 -.877848026E+02 -.877389843E+02 -.876960395E+02 -.876566774E+02 -.876218328E+02 -.875927356E+02 -.875710013E+02 -.875587476E+02 -.875587476E+02
 -.875632042E+02 -.875632042E+02 -.875756440E+02 -.875976833E+02 -.876271464E+02 -.876623679E+02 -.877020737E+02 -.877452900E+02 -.877912727E+02 -.878394531E+02 -.878893957E+02 -.879407653E+02 -.879933025E+02 -.880468033E+02 -.881011043E+02 -.881560708E+02 -.882115874E+02 -.882675513E+02 -.883238664E+02 -.883804393E+02 -.884371759E+02 -.884939790E+02 -.885507464E+02 -.886073698E+02 -.886637337E+02 -.887197152E+02 -.887751834E+02 -.888300002E+02 -.888840197E+02 -.889370896E+02 -.889890513E+02 -.890397415E+02 -.890889923E+02 -.891366333E+02 -.891824924E+02 -.892263974E+02 -.892681773E+02 -.893076640E+02 -.893446937E+02 -.893791087E+02 -.894107586E+02 -.894395021E+02 -.894652084E+02 -.894877587E+02 -.895070472E+02 -.895229823E+02 -.895354880E+02 -.895445043E+02 -.895499882E+02 -.895519138E+02 -.895502732E+02 -.895450761E+02 -.895363497E+02 -.895241390E+02 -.895085054E+02 -.894895268E+02 -.894672963E+02 -.894419215E+02 -.894135230E+02 -.893822333E+02 -.893481956E+02 -.893115621E+02 -.892724922E+02 -.892311519E+02 -.891877109E+02 -.891423424E+02 -.890952204E+02 -.890465189E+02 -.889964105E+02 -.889450645E+02 -.888926465E+02 -.888393167E+02 -.887852289E+02 -.887305304E+02 -.886753605E+02 -.886198508E+02 -.885641244E+02 -.885082962E+02 -.884524733E+02 -.883967550E+02 -.883412345E+02 -.882859994E+02 -.882311341E+02 -.881767220E+02 -.881228488E+02 -.880696063E+02 -.880170980E+02 -.879654460E+02 -.879147996E+02 -.878653465E+02 -.878173279E+02 -.877710566E+02 -.877269415E+02 -.876855186E+02 -.876474915E+02 -.876137828E+02 -.875856021E+02 -.875645328E+02 -.875526453E+02 -.875526453E+02
 -.875547236E+02 -.875547236E+02 -.875666769E+02 -.875878419E+02 -.876161151E+02 -.876498828E+02 -.876879077E+02 -.877292410E+02 -.877731552E+02 -.878190921E+02 -.878666221E+02 -.879154129E+02 -.879652058E+02 -.880157965E+02 -.880670208E+02 -.881187432E+02 -.881708481E+02 -.882232334E+02 -.882758048E+02 -.883284719E+02 -.883811455E+02 -.884337347E+02 -.884861460E+02 -.885382811E+02 -.885900370E+02 -.886413050E+02 -.886919706E+02 -.887419138E+02 -.887910090E+02 -.888391257E+02 -.888861290E+02 -.889318803E+02 -.889762384E+02 -.890190600E+02 -.890602012E+02 -.890995185E+02 -.891368697E+02 -.891721156E+02 -.892051209E+02 -.892357554E+02 -.892638956E+02 -.892894254E+02 -.893122377E+02 -.893322352E+02 -.893493316E+02 -.893634523E+02 -.893745351E+02 -.893825315E+02 -.893874063E+02 -.893891388E+02 -.893877225E+02 -.893831654E+02 -.893754900E+02 -.893647329E+02 -.893509443E+02 -.893341880E+02 -.893145401E+02 -.892920888E+02 -.892669328E+02 -.892391812E+02 -.892089515E+02 -.891763691E+02 -.891415658E+02 -.891046788E+02 -.890658490E+02 -.890252204E+02 -.889829382E+02 -.889391482E+02 -.888939952E+02 -.888476223E+02 -.888001697E+02 -.887517737E+02 -.887025662E+02 -.886526739E+02 -.886022177E+02 -.885513124E+02 -.885000668E+02 -.884485831E+02 -.883969578E+02 -.883452818E+02 -.882936413E+02 -.882421194E+02 -.881907970E+02 -.881397560E+02 -.880890817E+02 -.880388666E+02 -.879892160E+02 -.879402540E+02 -.878921321E+02 -.878450402E+02 -.877992199E+02 -.877549835E+02 -.877127361E+02 -.876730064E+02 -.876364847E+02 -.876040733E+02 -.875769511E+02 -.875566573E+02 -.875452005E+02 -.875452005E+02
 -.875452879E+02 -.875452879E+02 -.875567106E+02 -.875769264E+02 -.876039148E+02 -.876361229E+02 -.876723578E+02 -.877117023E+02 -.877534513E+02 -.877970616E+02 -.878421139E+02 -.878882824E+02 -.879353125E+02 -.879830024E+02 -.880311894E+02 -.880797395E+02 -.881285386E+02 -.881774866E+02 -.882264920E+02 -.882754686E+02 -.883243321E+02 -.883729982E+02 -.884213813E+02 -.884693926E+02 -.885169402E+02 -.885639279E+02 -.886102557E+02 -.886558190E+02 -.887005096E+02 -.887442155E+02 -.887868215E+02 -.888282101E+02 -.888682617E+02 -.889068558E+02 -.889438715E+02 -.889791888E+02 -.890126891E+02 -.890442566E+02 -.890737791E+02 -.891011488E+02 -.891262636E+02 -.891490279E+02 -.891693535E+02 -.891871604E+02 -.892023777E+02 -.892149442E+02 -.892248093E+02 -.892319331E+02 -.892362870E+02 -.892378539E+02 -.892366289E+02 -.892326185E+02 -.892258412E+02 -.892163271E+02 -.892041176E+02 -.891892650E+02 -.891718320E+02 -.891518910E+02 -.891295235E+02 -.891048194E+02 -.890778758E+02 -.890487965E+02 -.890176908E+02 -.889846725E+02 -.889498593E+02 -.889133710E+02 -.888753296E+02 -.888358573E+02 -.887950762E+02 -.887531074E+02 -.887100699E+02 -.886660800E+02 -.886212509E+02 -.885756918E+02 -.885295077E+02 -.884827989E+02 -.884356613E+02 -.883881859E+02 -.883404593E+02 -.882925645E+02 -.882445812E+02 -.881965869E+02 -.881486591E+02 -.881008769E+02 -.880533238E+02 -.880060918E+02 -.879592857E+02 -.879130295E+02 -.878674745E+02 -.878228093E+02 -.877792735E+02 -.877371743E+02 -.876969093E+02 -.876589945E+02 -.876241016E+02 -.875931056E+02 -.875671468E+02 -.875477108E+02 -.875367328E+02 -.875367328E+02
 -.875351681E+02 -.875351681E+02 -.875460297E+02 -.875652450E+02 -.875908843E+02 -.876214625E+02 -.876558367E+02 -.876931264E+02 -.877326529E+02 -.877738923E+02 -.878164383E+02 -.878599748E+02 -.879042537E+02 -.879490779E+02 -.879942882E+02 -.880397536E+02 -.880853629E+02 -.881310189E+02 -.881766340E+02 -.882221260E+02 -.882674161E+02 -.883124264E+02 -.883570785E+02 -.884012924E+02 -.884449859E+02 -.884880742E+02 -.885304694E+02 -.885720806E+02 -.886128141E+02 -.886525736E+02 -.886912608E+02 -.887287752E+02 -.887650158E+02 -.887998805E+02 -.888332676E+02 -.888650763E+02 -.888952075E+02 -.889235643E+02 -.889500533E+02 -.889745849E+02 -.889970745E+02 -.890174427E+02 -.890356166E+02 -.890515303E+02 -.890651253E+02 -.890763513E+02 -.890851664E+02 -.890915379E+02 -.890954425E+02 -.890968662E+02 -.890958048E+02 -.890922641E+02 -.890862592E+02 -.890778150E+02 -.890669657E+02 -.890537545E+02 -.890382332E+02 -.890204617E+02 -.890005076E+02 -.889784451E+02 -.889543549E+02 -.889283233E+02 -.889004413E+02 -.888708039E+02 -.888395093E+02 -.888066581E+02 -.887723526E+02 -.887366959E+02 -.886997913E+02 -.886617414E+02 -.886226475E+02 -.885826093E+02 -.885417239E+02 -.885000856E+02 -.884577857E+02 -.884149121E+02 -.883715492E+02 -.883277780E+02 -.882836765E+02 -.882393198E+02 -.881947814E+02 -.881501337E+02 -.881054499E+02 -.880608057E+02 -.880162823E+02 -.879719695E+02 -.879279705E+02 -.878844074E+02 -.878414291E+02 -.877992211E+02 -.877580177E+02 -.877181187E+02 -.876799102E+02 -.876438921E+02 -.876107127E+02 -.875812147E+02 -.875564936E+02 -.875379742E+02 -.875275094E+02 -.875275094E+02
 -.875245863E+02 -.875245863E+02 -.875348675E+02 -.875530500E+02 -.875773008E+02 -.876062073E+02 -.876386807E+02 -.876738811E+02 -.877111593E+02 -.877500133E+02 -.877900528E+02 -.878309733E+02 -.878725350E+02 -.879145474E+02 -.879568563E+02 -.879993347E+02 -.880418752E+02 -.880843847E+02 -.881267793E+02 -.881689817E+02 -.882109181E+02 -.882525168E+02 -.882937061E+02 -.883344142E+02 -.883745674E+02 -.884140906E+02 -.884529067E+02 -.884909365E+02 -.885280986E+02 -.885643101E+02 -.885994865E+02 -.886335424E+02 -.886663913E+02 -.886979470E+02 -.887281236E+02 -.887568360E+02 -.887840010E+02 -.888095373E+02 -.888333669E+02 -.888554150E+02 -.888756110E+02 -.888938889E+02 -.889101883E+02 -.889244544E+02 -.889366387E+02 -.889466997E+02 -.889546027E+02 -.889603209E+02 -.889638348E+02 -.889651331E+02 -.889642123E+02 -.889610773E+02 -.889557408E+02 -.889482233E+02 -.889385533E+02 -.889267665E+02 -.889129061E+02 -.888970217E+02 -.888791695E+02 -.888594113E+02 -.888378145E+02 -.888144509E+02 -.887893966E+02 -.887627313E+02 -.887345372E+02 -.887048991E+02 -.886739032E+02 -.886416366E+02 -.886081870E+02 -.885736416E+02 -.885380871E+02 -.885016087E+02 -.884642902E+02 -.884262133E+02 -.883874574E+02 -.883480995E+02 -.883082142E+02 -.882678735E+02 -.882271475E+02 -.881861044E+02 -.881448115E+02 -.881033362E+02 -.880617474E+02 -.880201171E+02 -.879785232E+02 -.879370528E+02 -.878958060E+02 -.878549020E+02 -.878144859E+02 -.877747378E+02 -.877358852E+02 -.876982177E+02 -.876621078E+02 -.876280358E+02 -.875966236E+02 -.875686772E+02 -.875452430E+02 -.875276797E+02 -.875177518E+02 -.875177518E+02
 -.875137223E+02 -.875137223E+02 -.875234125E+02 -.875405453E+02 -.875633879E+02 -.875906035E+02 -.876211605E+02 -.876542616E+02 -.876892901E+02 -.877257676E+02 -.877633218E+02 -.878016612E+02 -.878405563E+02 -.878798240E+02 -.879193161E+02 -.879589108E+02 -.879985053E+02 -.880380105E+02 -.880773471E+02 -.881164425E+02 -.881552279E+02 -.881936374E+02 -.882316057E+02 -.882690678E+02 -.883059581E+02 -.883422099E+02 -.883777553E+02 -.884125251E+02 -.884464487E+02 -.884794543E+02 -.885114693E+02 -.885424203E+02 -.885722338E+02 -.886008363E+02 -.886281550E+02 -.886541179E+02 -.886786548E+02 -.887016975E+02 -.887231802E+02 -.887430403E+02 -.887612188E+02 -.887776607E+02 -.887923154E+02 -.888051373E+02 -.888160862E+02 -.888251273E+02 -.888322322E+02 -.888373783E+02 -.888405497E+02 -.888417370E+02 -.888409375E+02 -.888381551E+02 -.888334004E+02 -.888266908E+02 -.888180497E+02 -.888075072E+02 -.887950990E+02 -.887808667E+02 -.887648571E+02 -.887471220E+02 -.887277176E+02 -.887067042E+02 -.886841456E+02 -.886601088E+02 -.886346632E+02 -.886078802E+02 -.885798327E+02 -.885505948E+02 -.885202409E+02 -.884888456E+02 -.884564830E+02 -.884232264E+02 -.883891482E+02 -.883543193E+02 -.883188089E+02 -.882826847E+02 -.882460125E+02 -.882088564E+02 -.881712795E+02 -.881333436E+02 -.880951103E+02 -.880566422E+02 -.880180036E+02 -.879792627E+02 -.879404939E+02 -.879017805E+02 -.878632193E+02 -.878249252E+02 -.877870382E+02 -.877497321E+02 -.877132255E+02 -.876777965E+02 -.876438016E+02 -.876116996E+02 -.875820830E+02 -.875557187E+02 -.875336006E+02 -.875170173E+02 -.875076407E+02 -.875076407E+02
 -.875027194E+02 -.875027194E+02 -.875118151E+02 -.875278933E+02 -.875493235E+02 -.875748468E+02 -.876034904E+02 -.876345017E+02 -.876672976E+02 -.877014251E+02 -.877365310E+02 -.877723384E+02 -.878086286E+02 -.878452273E+02 -.878819931E+02 -.879188097E+02 -.879555795E+02 -.879922179E+02 -.880286504E+02 -.880648087E+02 -.881006294E+02 -.881360516E+02 -.881710159E+02 -.882054638E+02 -.882393364E+02 -.882725746E+02 -.883051186E+02 -.883369077E+02 -.883678803E+02 -.883979743E+02 -.884271271E+02 -.884552755E+02 -.884823566E+02 -.885083077E+02 -.885330667E+02 -.885565728E+02 -.885787663E+02 -.885995896E+02 -.886189874E+02 -.886369070E+02 -.886532988E+02 -.886681165E+02 -.886813180E+02 -.886928649E+02 -.887027238E+02 -.887108657E+02 -.887172667E+02 -.887219082E+02 -.887247768E+02 -.887258648E+02 -.887251700E+02 -.887226957E+02 -.887184509E+02 -.887124499E+02 -.887047125E+02 -.886952638E+02 -.886841339E+02 -.886713573E+02 -.886569736E+02 -.886410260E+02 -.886235618E+02 -.886046318E+02 -.885842897E+02 -.885625920E+02 -.885395973E+02 -.885153662E+02 -.884899607E+02 -.884634437E+02 -.884358787E+02 -.884073296E+02 -.883778600E+02 -.883475333E+02 -.883164119E+02 -.882845576E+02 -.882520309E+02 -.882188913E+02 -.881851970E+02 -.881510052E+02 -.881163726E+02 -.880813551E+02 -.880460092E+02 -.880103927E+02 -.879745656E+02 -.879385920E+02 -.879025423E+02 -.878664962E+02 -.878305460E+02 -.877948017E+02 -.877593976E+02 -.877244997E+02 -.876903170E+02 -.876571146E+02 -.876252314E+02 -.875951030E+02 -.875672910E+02 -.875425210E+02 -.875217320E+02 -.875061403E+02 -.874973223E+02 -.874973223E+02
 -.874916902E+02 -.874916902E+02 -.875001933E+02 -.875152213E+02 -.875352469E+02 -.875590899E+02 -.875858374E+02 -.876147826E+02 -.876453770E+02 -.876771938E+02 -.877099000E+02 -.877432340E+02 -.877769889E+02 -.878109994E+02 -.878451318E+02 -.878792759E+02 -.879133392E+02 -.879472422E+02 -.879809149E+02 -.880142937E+02 -.880473199E+02 -.880799376E+02 -.881120928E+02 -.881437327E+02 -.881748046E+02 -.882052558E+02 -.882350336E+02 -.882640847E+02 -.882923553E+02 -.883197914E+02 -.883463389E+02 -.883719432E+02 -.883965504E+02 -.884201067E+02 -.884425591E+02 -.884638559E+02 -.884839463E+02 -.885027815E+02 -.885203147E+02 -.885365013E+02 -.885512996E+02 -.885646706E+02 -.885765788E+02 -.885869922E+02 -.885958824E+02 -.886032253E+02 -.886090009E+02 -.886131937E+02 -.886157924E+02 -.886167906E+02 -.886161865E+02 -.886139829E+02 -.886101875E+02 -.886048122E+02 -.885978737E+02 -.885893931E+02 -.885793955E+02 -.885679103E+02 -.885549705E+02 -.885406127E+02 -.885248767E+02 -.885078053E+02 -.884894441E+02 -.884698408E+02 -.884490452E+02 -.884271088E+02 -.884040843E+02 -.883800255E+02 -.883549868E+02 -.883290230E+02 -.883021890E+02 -.882745395E+02 -.882461286E+02 -.882170103E+02 -.881872376E+02 -.881568627E+02 -.881259374E+02 -.880945127E+02 -.880626394E+02 -.880303683E+02 -.879977511E+02 -.879648409E+02 -.879316934E+02 -.878983689E+02 -.878649337E+02 -.878314630E+02 -.877980446E+02 -.877647833E+02 -.877318064E+02 -.876992720E+02 -.876673782E+02 -.876363762E+02 -.876065863E+02 -.875784198E+02 -.875524061E+02 -.875292281E+02 -.875097688E+02 -.874951705E+02 -.874869127E+02 -.874869127E+02
 -.874807211E+02 -.874807211E+02 -.874886375E+02 -.875026268E+02 -.875212644E+02 -.875434493E+02 -.875683288E+02 -.875952421E+02 -.876236760E+02 -.876532306E+02 -.876835935E+02 -.877145189E+02 -.877458123E+02 -.877773181E+02 -.878089103E+02 -.878404852E+02 -.878719559E+02 -.879032477E+02 -.879342954E+02 -.879650399E+02 -.879954269E+02 -.880254054E+02 -.880549263E+02 -.880839417E+02 -.881124046E+02 -.881402681E+02 -.881674854E+02 -.881940098E+02 -.882197941E+02 -.882447913E+02 -.882689544E+02 -.882922363E+02 -.883145905E+02 -.883359708E+02 -.883563318E+02 -.883756292E+02 -.883938199E+02 -.884108623E+02 -.884267166E+02 -.884413451E+02 -.884547124E+02 -.884667856E+02 -.884775347E+02 -.884869327E+02 -.884949557E+02 -.885015835E+02 -.885067992E+02 -.885105897E+02 -.885129458E+02 -.885138619E+02 -.885133366E+02 -.885113724E+02 -.885079755E+02 -.885031563E+02 -.884969287E+02 -.884893105E+02 -.884803229E+02 -.884699907E+02 -.884583419E+02 -.884454072E+02 -.884312205E+02 -.884158180E+02 -.883992384E+02 -.883815222E+02 -.883627118E+02 -.883428511E+02 -.883219852E+02 -.883001602E+02 -.882774226E+02 -.882538198E+02 -.882293991E+02 -.882042079E+02 -.881782935E+02 -.881517027E+02 -.881244822E+02 -.880966781E+02 -.880683362E+02 -.880395022E+02 -.880102217E+02 -.879805407E+02 -.879505063E+02 -.879201674E+02 -.878895757E+02 -.878587872E+02 -.878278642E+02 -.877968775E+02 -.877659099E+02 -.877350604E+02 -.877044493E+02 -.876742257E+02 -.876445766E+02 -.876157383E+02 -.875880123E+02 -.875617844E+02 -.875375511E+02 -.875159521E+02 -.874978134E+02 -.874842029E+02 -.874765027E+02 -.874765027E+02
 -.874698768E+02 -.874698768E+02 -.874772155E+02 -.874901823E+02 -.875074553E+02 -.875280114E+02 -.875510583E+02 -.875759813E+02 -.876023025E+02 -.876296494E+02 -.876577302E+02 -.876863154E+02 -.877152233E+02 -.877443080E+02 -.877734517E+02 -.878025574E+02 -.878315437E+02 -.878603411E+02 -.878888888E+02 -.879171323E+02 -.879450215E+02 -.879725099E+02 -.879995528E+02 -.880261071E+02 -.880521306E+02 -.880775815E+02 -.881024184E+02 -.881266001E+02 -.881500854E+02 -.881728330E+02 -.881948021E+02 -.882159520E+02 -.882362423E+02 -.882556334E+02 -.882740863E+02 -.882915630E+02 -.883080265E+02 -.883234415E+02 -.883377739E+02 -.883509918E+02 -.883630650E+02 -.883739657E+02 -.883836685E+02 -.883921504E+02 -.883993914E+02 -.884053743E+02 -.884100849E+02 -.884135121E+02 -.884156482E+02 -.884164885E+02 -.884160319E+02 -.884142804E+02 -.884112393E+02 -.884069175E+02 -.884013267E+02 -.883944819E+02 -.883864012E+02 -.883771055E+02 -.883666185E+02 -.883549664E+02 -.883421778E+02 -.883282836E+02 -.883133166E+02 -.882973114E+02 -.882803043E+02 -.882623327E+02 -.882434353E+02 -.882236516E+02 -.882030219E+02 -.881815868E+02 -.881593874E+02 -.881364649E+02 -.881128604E+02 -.880886150E+02 -.880637696E+02 -.880383650E+02 -.880124420E+02 -.879860411E+02 -.879592035E+02 -.879319709E+02 -.879043860E+02 -.878764938E+02 -.878483419E+02 -.878199824E+02 -.877914734E+02 -.877628811E+02 -.877342832E+02 -.877057725E+02 -.876774622E+02 -.876494920E+02 -.876220372E+02 -.875953191E+02 -.875696193E+02 -.875452985E+02 -.875228194E+02 -.875027782E+02 -.874859439E+02 -.874733100E+02 -.874661615E+02 -.874661615E+02
 -.874592036E+02 -.874592036E+02 -.874659756E+02 -.874779401E+02 -.874938759E+02 -.875128376E+02 -.875340923E+02 -.875570713E+02 -.875813319E+02 -.876065288E+02 -.876323912E+02 -.876587061E+02 -.876853043E+02 -.877120504E+02 -.877388345E+02 -.877655664E+02 -.877921705E+02 -.878185822E+02 -.878447454E+02 -.878706097E+02 -.878961294E+02 -.879212619E+02 -.879459667E+02 -.879702050E+02 -.879939389E+02 -.880171313E+02 -.880397455E+02 -.880617450E+02 -.880830937E+02 -.881037556E+02 -.881236949E+02 -.881428765E+02 -.881612653E+02 -.881788271E+02 -.881955283E+02 -.882113362E+02 -.882262193E+02 -.882401472E+02 -.882530908E+02 -.882650228E+02 -.882759177E+02 -.882857516E+02 -.882945030E+02 -.883021525E+02 -.883086830E+02 -.883140800E+02 -.883183314E+02 -.883214280E+02 -.883233630E+02 -.883241326E+02 -.883237359E+02 -.883221746E+02 -.883194533E+02 -.883155793E+02 -.883105628E+02 -.883044164E+02 -.882971555E+02 -.882887979E+02 -.882793635E+02 -.882688749E+02 -.882573563E+02 -.882448341E+02 -.882313363E+02 -.882168924E+02 -.882015334E+02 -.881852915E+02 -.881682000E+02 -.881502927E+02 -.881316045E+02 -.881121706E+02 -.880920264E+02 -.880712080E+02 -.880497511E+02 -.880276918E+02 -.880050661E+02 -.879819100E+02 -.879582597E+02 -.879341516E+02 -.879096225E+02 -.878847100E+02 -.878594531E+02 -.878338929E+02 -.878080733E+02 -.877820422E+02 -.877558536E+02 -.877295693E+02 -.877032615E+02 -.876770169E+02 -.876509410E+02 -.876251642E+02 -.875998497E+02 -.875752035E+02 -.875514873E+02 -.875290361E+02 -.875082791E+02 -.874897689E+02 -.874742177E+02 -.874625453E+02 -.874559401E+02 -.874559401E+02
 -.874487330E+02 -.874487330E+02 -.874549505E+02 -.874659349E+02 -.874805639E+02 -.874979684E+02 -.875174743E+02 -.875385582E+02 -.875608124E+02 -.875839185E+02 -.876076269E+02 -.876317408E+02 -.876561039E+02 -.876805909E+02 -.877051004E+02 -.877295487E+02 -.877538661E+02 -.877779929E+02 -.878018775E+02 -.878254738E+02 -.878487398E+02 -.878716369E+02 -.878941285E+02 -.879161797E+02 -.879377565E+02 -.879588258E+02 -.879793552E+02 -.879993125E+02 -.880186658E+02 -.880373837E+02 -.880554351E+02 -.880727892E+02 -.880894158E+02 -.881052852E+02 -.881203684E+02 -.881346374E+02 -.881480649E+02 -.881606248E+02 -.881722925E+02 -.881830444E+02 -.881928588E+02 -.882017153E+02 -.882095956E+02 -.882164832E+02 -.882223635E+02 -.882272242E+02 -.882310551E+02 -.882338482E+02 -.882355980E+02 -.882363013E+02 -.882359570E+02 -.882345669E+02 -.882321347E+02 -.882286667E+02 -.882241716E+02 -.882186602E+02 -.882121454E+02 -.882046424E+02 -.881961684E+02 -.881867424E+02 -.881763851E+02 -.881651191E+02 -.881529684E+02 -.881399581E+02 -.881261150E+02 -.881114667E+02 -.880960416E+02 -.880798692E+02 -.880629795E+02 -.880454029E+02 -.880271704E+02 -.880083131E+02 -.879888625E+02 -.879688501E+02 -.879483076E+02 -.879272669E+02 -.879057601E+02 -.878838196E+02 -.878614785E+02 -.878387707E+02 -.878157316E+02 -.877923985E+02 -.877688117E+02 -.877450154E+02 -.877210593E+02 -.876970005E+02 -.876729060E+02 -.876488561E+02 -.876249486E+02 -.876013044E+02 -.875780745E+02 -.875554494E+02 -.875336711E+02 -.875130485E+02 -.874939778E+02 -.874769681E+02 -.874626755E+02 -.874519465E+02 -.874458748E+02 -.874458748E+02
 -.874384841E+02 -.874384841E+02 -.874441603E+02 -.874541880E+02 -.874675419E+02 -.874834278E+02 -.875012295E+02 -.875204681E+02 -.875407703E+02 -.875618448E+02 -.875834625E+02 -.876054430E+02 -.876276428E+02 -.876499469E+02 -.876722619E+02 -.876945111E+02 -.877166304E+02 -.877385651E+02 -.877602679E+02 -.877816968E+02 -.878028136E+02 -.878235833E+02 -.878439729E+02 -.878639510E+02 -.878834874E+02 -.879025526E+02 -.879211178E+02 -.879391547E+02 -.879566353E+02 -.879735321E+02 -.879898178E+02 -.880054659E+02 -.880204499E+02 -.880347442E+02 -.880483237E+02 -.880611644E+02 -.880732426E+02 -.880845362E+02 -.880950237E+02 -.881046852E+02 -.881135020E+02 -.881214567E+02 -.881285337E+02 -.881347188E+02 -.881399998E+02 -.881443661E+02 -.881478089E+02 -.881503216E+02 -.881518995E+02 -.881525397E+02 -.881522415E+02 -.881510063E+02 -.881488374E+02 -.881457401E+02 -.881417217E+02 -.881367914E+02 -.881309604E+02 -.881242416E+02 -.881166495E+02 -.881082005E+02 -.880989123E+02 -.880888042E+02 -.880778966E+02 -.880662112E+02 -.880537710E+02 -.880405996E+02 -.880267217E+02 -.880121626E+02 -.879969482E+02 -.879811050E+02 -.879646598E+02 -.879476398E+02 -.879300725E+02 -.879119855E+02 -.878934067E+02 -.878743642E+02 -.878548865E+02 -.878350026E+02 -.878147419E+02 -.877941351E+02 -.877732140E+02 -.877520127E+02 -.877305676E+02 -.877089194E+02 -.876871135E+02 -.876652025E+02 -.876432481E+02 -.876213242E+02 -.875995208E+02 -.875779491E+02 -.875567481E+02 -.875360926E+02 -.875162049E+02 -.874973684E+02 -.874799460E+02 -.874644042E+02 -.874513435E+02 -.874415385E+02 -.874359895E+02 -.874359895E+02
 -.874284666E+02 -.874284666E+02 -.874336147E+02 -.874427094E+02 -.874548203E+02 -.874692264E+02 -.874853683E+02 -.875028109E+02 -.875212149E+02 -.875403152E+02 -.875599035E+02 -.875798154E+02 -.875999202E+02 -.876201129E+02 -.876403085E+02 -.876604369E+02 -.876804396E+02 -.877002670E+02 -.877198759E+02 -.877392282E+02 -.877582894E+02 -.877770280E+02 -.877954143E+02 -.878134203E+02 -.878310189E+02 -.878481842E+02 -.878648906E+02 -.878811132E+02 -.878968275E+02 -.879120093E+02 -.879266350E+02 -.879406812E+02 -.879541253E+02 -.879669450E+02 -.879791187E+02 -.879906254E+02 -.880014451E+02 -.880115585E+02 -.880209473E+02 -.880295944E+02 -.880374838E+02 -.880446007E+02 -.880509317E+02 -.880564647E+02 -.880611892E+02 -.880650962E+02 -.880681784E+02 -.880704301E+02 -.880718471E+02 -.880724271E+02 -.880721695E+02 -.880710755E+02 -.880691479E+02 -.880663912E+02 -.880628116E+02 -.880584171E+02 -.880532171E+02 -.880472226E+02 -.880404461E+02 -.880329015E+02 -.880246040E+02 -.880155700E+02 -.880058172E+02 -.879953641E+02 -.879842303E+02 -.879724363E+02 -.879600033E+02 -.879469532E+02 -.879333083E+02 -.879190916E+02 -.879043264E+02 -.878890363E+02 -.878732454E+02 -.878569778E+02 -.878402580E+02 -.878231109E+02 -.878055616E+02 -.877876358E+02 -.877693599E+02 -.877507613E+02 -.877318685E+02 -.877127124E+02 -.876933261E+02 -.876737464E+02 -.876540148E+02 -.876341792E+02 -.876142960E+02 -.875944328E+02 -.875746717E+02 -.875551144E+02 -.875358876E+02 -.875171509E+02 -.874991068E+02 -.874820133E+02 -.874662007E+02 -.874520933E+02 -.874402371E+02 -.874313358E+02 -.874262980E+02 -.874262980E+02
 -.874186827E+02 -.874186827E+02 -.874233160E+02 -.874315011E+02 -.874424004E+02 -.874553648E+02 -.874698902E+02 -.874855844E+02 -.875021418E+02 -.875193231E+02 -.875369403E+02 -.875548448E+02 -.875729186E+02 -.875910667E+02 -.876092122E+02 -.876272918E+02 -.876452525E+02 -.876630494E+02 -.876806437E+02 -.876980010E+02 -.877150903E+02 -.877318833E+02 -.877483536E+02 -.877644763E+02 -.877802274E+02 -.877955838E+02 -.878105232E+02 -.878250236E+02 -.878390635E+02 -.878526221E+02 -.878656785E+02 -.878782128E+02 -.878902050E+02 -.879016360E+02 -.879124872E+02 -.879227405E+02 -.879323787E+02 -.879413852E+02 -.879497445E+02 -.879574417E+02 -.879644632E+02 -.879707963E+02 -.879764296E+02 -.879813529E+02 -.879855572E+02 -.879890347E+02 -.879917793E+02 -.879937861E+02 -.879950515E+02 -.879955737E+02 -.879953520E+02 -.879943876E+02 -.879926827E+02 -.879902412E+02 -.879870685E+02 -.879831713E+02 -.879785576E+02 -.879732368E+02 -.879672197E+02 -.879605179E+02 -.879531446E+02 -.879451138E+02 -.879364405E+02 -.879271407E+02 -.879172312E+02 -.879067296E+02 -.878956541E+02 -.878840235E+02 -.878718572E+02 -.878591751E+02 -.878459972E+02 -.878323443E+02 -.878182371E+02 -.878036967E+02 -.877887448E+02 -.877734029E+02 -.877576934E+02 -.877416390E+02 -.877252629E+02 -.877085898E+02 -.876916451E+02 -.876744565E+02 -.876570537E+02 -.876394700E+02 -.876217430E+02 -.876039159E+02 -.875860399E+02 -.875681761E+02 -.875503990E+02 -.875328007E+02 -.875154957E+02 -.874986285E+02 -.874823820E+02 -.874669893E+02 -.874527484E+02 -.874400422E+02 -.874293630E+02 -.874213450E+02 -.874168071E+02 -.874168071E+02
 -.874091308E+02 -.874091308E+02 -.874132619E+02 -.874205599E+02 -.874302779E+02 -.874418370E+02 -.874547873E+02 -.874687788E+02 -.874835386E+02 -.874988529E+02 -.875145536E+02 -.875305079E+02 -.875466100E+02 -.875627751E+02 -.875789342E+02 -.875950306E+02 -.876110168E+02 -.876268527E+02 -.876425036E+02 -.876579386E+02 -.876731304E+02 -.876880536E+02 -.877026850E+02 -.877170023E+02 -.877309846E+02 -.877446116E+02 -.877578637E+02 -.877707217E+02 -.877831670E+02 -.877951812E+02 -.878067466E+02 -.878178457E+02 -.878284614E+02 -.878385772E+02 -.878481771E+02 -.878572455E+02 -.878657678E+02 -.878737297E+02 -.878811178E+02 -.878879197E+02 -.878941236E+02 -.878997187E+02 -.879046953E+02 -.879090446E+02 -.879127591E+02 -.879158322E+02 -.879182585E+02 -.879200340E+02 -.879211557E+02 -.879216219E+02 -.879214322E+02 -.879205874E+02 -.879190895E+02 -.879169418E+02 -.879141489E+02 -.879107165E+02 -.879066514E+02 -.879019616E+02 -.878966561E+02 -.878907451E+02 -.878842397E+02 -.878771517E+02 -.878694941E+02 -.878612806E+02 -.878525254E+02 -.878432436E+02 -.878334510E+02 -.878231635E+02 -.878123980E+02 -.878011714E+02 -.877895012E+02 -.877774053E+02 -.877649016E+02 -.877520086E+02 -.877387450E+02 -.877251297E+02 -.877111824E+02 -.876969229E+02 -.876823718E+02 -.876675508E+02 -.876524827E+02 -.876371918E+02 -.876217049E+02 -.876060517E+02 -.875902657E+02 -.875743858E+02 -.875584578E+02 -.875425367E+02 -.875266891E+02 -.875109977E+02 -.874955650E+02 -.874805204E+02 -.874660276E+02 -.874522949E+02 -.874395889E+02 -.874282516E+02 -.874187224E+02 -.874115679E+02 -.874075187E+02 -.874075187E+02
 -.873998084E+02 -.873998084E+02 -.874034494E+02 -.874098817E+02 -.874184473E+02 -.874286355E+02 -.874400499E+02 -.874523816E+02 -.874653898E+02 -.874788857E+02 -.874927208E+02 -.875067778E+02 -.875209632E+02 -.875352018E+02 -.875494326E+02 -.875636054E+02 -.875776784E+02 -.875916158E+02 -.876053869E+02 -.876189648E+02 -.876323250E+02 -.876454455E+02 -.876583056E+02 -.876708861E+02 -.876831686E+02 -.876951355E+02 -.877067695E+02 -.877180543E+02 -.877289736E+02 -.877395117E+02 -.877496532E+02 -.877593831E+02 -.877686868E+02 -.877775502E+02 -.877859594E+02 -.877939014E+02 -.878013634E+02 -.878083335E+02 -.878148003E+02 -.878207530E+02 -.878261818E+02 -.878310775E+02 -.878354318E+02 -.878392374E+02 -.878424878E+02 -.878451775E+02 -.878473019E+02 -.878488576E+02 -.878498420E+02 -.878502539E+02 -.878500927E+02 -.878493591E+02 -.878480550E+02 -.878461831E+02 -.878437472E+02 -.878407521E+02 -.878372037E+02 -.878331086E+02 -.878284746E+02 -.878233103E+02 -.878176249E+02 -.878114288E+02 -.878047327E+02 -.877975484E+02 -.877898879E+02 -.877817642E+02 -.877731906E+02 -.877641809E+02 -.877547493E+02 -.877449105E+02 -.877346794E+02 -.877240713E+02 -.877131018E+02 -.877017867E+02 -.876901423E+02 -.876781851E+02 -.876659319E+02 -.876534001E+02 -.876406079E+02 -.876275741E+02 -.876143188E+02 -.876008634E+02 -.875872316E+02 -.875734495E+02 -.875595469E+02 -.875455582E+02 -.875315241E+02 -.875174931E+02 -.875035245E+02 -.874896913E+02 -.874760844E+02 -.874628182E+02 -.874500374E+02 -.874379261E+02 -.874267198E+02 -.874167204E+02 -.874083157E+02 -.874020055E+02 -.873984343E+02 -.873984343E+02
 -.873907195E+02 -.873907195E+02 -.873938817E+02 -.873994686E+02 -.874069089E+02 -.874157590E+02 -.874256744E+02 -.874363868E+02 -.874476866E+02 -.874594097E+02 -.874714269E+02 -.874836360E+02 -.874959554E+02 -.875083198E+02 -.875206759E+02 -.875329799E+02 -.875451953E+02 -.875572910E+02 -.875692402E+02 -.875810193E+02 -.875926073E+02 -.876039848E+02 -.876151341E+02 -.876260385E+02 -.876366820E+02 -.876470496E+02 -.876571265E+02 -.876668985E+02 -.876763518E+02 -.876854729E+02 -.876942488E+02 -.877026666E+02 -.877107139E+02 -.877183788E+02 -.877256496E+02 -.877325151E+02 -.877389647E+02 -.877449881E+02 -.877505758E+02 -.877557189E+02 -.877604088E+02 -.877646379E+02 -.877683994E+02 -.877716869E+02 -.877744950E+02 -.877768191E+02 -.877786554E+02 -.877800010E+02 -.877808538E+02 -.877812126E+02 -.877810770E+02 -.877804477E+02 -.877793261E+02 -.877777145E+02 -.877756162E+02 -.877730352E+02 -.877699763E+02 -.877664453E+02 -.877624486E+02 -.877579934E+02 -.877530875E+02 -.877477395E+02 -.877419587E+02 -.877357548E+02 -.877291381E+02 -.877221194E+02 -.877147101E+02 -.877069217E+02 -.876987664E+02 -.876902566E+02 -.876814050E+02 -.876722247E+02 -.876627288E+02 -.876529310E+02 -.876428452E+02 -.876324854E+02 -.876218662E+02 -.876110026E+02 -.875999103E+02 -.875886055E+02 -.875771057E+02 -.875654295E+02 -.875535975E+02 -.875416326E+02 -.875295606E+02 -.875174116E+02 -.875052211E+02 -.874930316E+02 -.874808947E+02 -.874688741E+02 -.874570491E+02 -.874455195E+02 -.874344111E+02 -.874238844E+02 -.874141443E+02 -.874054532E+02 -.873981484E+02 -.873926643E+02 -.873895607E+02 -.873895607E+02
 -.873818851E+02 -.873818851E+02 -.873845795E+02 -.873893407E+02 -.873956819E+02 -.874032255E+02 -.874116778E+02 -.874208101E+02 -.874304436E+02 -.874404381E+02 -.874506835E+02 -.874610922E+02 -.874715948E+02 -.874821351E+02 -.874926677E+02 -.875031550E+02 -.875135657E+02 -.875238733E+02 -.875340547E+02 -.875440899E+02 -.875539608E+02 -.875636509E+02 -.875731451E+02 -.875824291E+02 -.875914894E+02 -.876003132E+02 -.876088880E+02 -.876172019E+02 -.876252432E+02 -.876330005E+02 -.876404628E+02 -.876476194E+02 -.876544599E+02 -.876609743E+02 -.876671527E+02 -.876729860E+02 -.876784651E+02 -.876835816E+02 -.876883275E+02 -.876926953E+02 -.876966781E+02 -.877002695E+02 -.877034636E+02 -.877062554E+02 -.877086402E+02 -.877106144E+02 -.877121747E+02 -.877133186E+02 -.877140446E+02 -.877143515E+02 -.877142391E+02 -.877137079E+02 -.877127591E+02 -.877113947E+02 -.877096172E+02 -.877074300E+02 -.877048373E+02 -.877018436E+02 -.876984543E+02 -.876946754E+02 -.876905135E+02 -.876859757E+02 -.876810695E+02 -.876758033E+02 -.876701854E+02 -.876642250E+02 -.876579314E+02 -.876513145E+02 -.876443843E+02 -.876371512E+02 -.876296259E+02 -.876218193E+02 -.876137426E+02 -.876054071E+02 -.875968246E+02 -.875880071E+02 -.875789668E+02 -.875697166E+02 -.875602695E+02 -.875506397E+02 -.875408418E+02 -.875308920E+02 -.875208077E+02 -.875106085E+02 -.875003167E+02 -.874899580E+02 -.874795629E+02 -.874691676E+02 -.874588165E+02 -.874485641E+02 -.874384783E+02 -.874286442E+02 -.874191695E+02 -.874101913E+02 -.874018843E+02 -.873944725E+02 -.873882436E+02 -.873835677E+02 -.873809219E+02 -.873809219E+02
 -.873733654E+02 -.873733654E+02 -.873756034E+02 -.873795590E+02 -.873848287E+02 -.873910990E+02 -.873981261E+02 -.874057197E+02 -.874137314E+02 -.874220443E+02 -.874305668E+02 -.874392259E+02 -.874479636E+02 -.874567330E+02 -.874654962E+02 -.874742216E+02 -.874828832E+02 -.874914587E+02 -.874999288E+02 -.875082766E+02 -.875164871E+02 -.875245465E+02 -.875324422E+02 -.875401621E+02 -.875476952E+02 -.875550307E+02 -.875621583E+02 -.875690681E+02 -.875757504E+02 -.875821959E+02 -.875883955E+02 -.875943403E+02 -.876000218E+02 -.876054317E+02 -.876105621E+02 -.876154054E+02 -.876199541E+02 -.876242015E+02 -.876281409E+02 -.876317662E+02 -.876350718E+02 -.876380524E+02 -.876407034E+02 -.876430205E+02 -.876450000E+02 -.876466389E+02 -.876479346E+02 -.876488850E+02 -.876494887E+02 -.876497451E+02 -.876496538E+02 -.876492152E+02 -.876484303E+02 -.876473008E+02 -.876458287E+02 -.876440167E+02 -.876418682E+02 -.876393870E+02 -.876365774E+02 -.876334444E+02 -.876299931E+02 -.876262296E+02 -.876221599E+02 -.876177908E+02 -.876131292E+02 -.876081825E+02 -.876029585E+02 -.875974651E+02 -.875917106E+02 -.875857035E+02 -.875794526E+02 -.875729670E+02 -.875662557E+02 -.875593283E+02 -.875521944E+02 -.875448639E+02 -.875373470E+02 -.875296544E+02 -.875217970E+02 -.875137865E+02 -.875056353E+02 -.874973568E+02 -.874889656E+02 -.874804782E+02 -.874719133E+02 -.874632923E+02 -.874546408E+02 -.874459892E+02 -.874373746E+02 -.874288425E+02 -.874204496E+02 -.874122670E+02 -.874043843E+02 -.873969157E+02 -.873900066E+02 -.873838432E+02 -.873786647E+02 -.873747782E+02 -.873725797E+02 -.873725797E+02
 -.873652994E+02 -.873652994E+02 -.873670943E+02 -.873702690E+02 -.873745009E+02 -.873795391E+02 -.873851881E+02 -.873912954E+02 -.873977416E+02 -.874044328E+02 -.874112949E+02 -.874182691E+02 -.874253084E+02 -.874323749E+02 -.874394376E+02 -.874464710E+02 -.874534537E+02 -.874603675E+02 -.874671968E+02 -.874739277E+02 -.874805479E+02 -.874870462E+02 -.874934123E+02 -.874996365E+02 -.875057096E+02 -.875116231E+02 -.875173685E+02 -.875229379E+02 -.875283235E+02 -.875335178E+02 -.875385134E+02 -.875433033E+02 -.875478806E+02 -.875522388E+02 -.875563714E+02 -.875602724E+02 -.875639359E+02 -.875673565E+02 -.875705288E+02 -.875734482E+02 -.875761099E+02 -.875785100E+02 -.875806447E+02 -.875825105E+02 -.875841047E+02 -.875854247E+02 -.875864684E+02 -.875872344E+02 -.875877215E+02 -.875879290E+02 -.875878568E+02 -.875875052E+02 -.875868750E+02 -.875859674E+02 -.875847841E+02 -.875833273E+02 -.875815995E+02 -.875796039E+02 -.875773439E+02 -.875748233E+02 -.875720464E+02 -.875690177E+02 -.875657423E+02 -.875622254E+02 -.875584726E+02 -.875544898E+02 -.875502831E+02 -.875458589E+02 -.875412238E+02 -.875363846E+02 -.875313484E+02 -.875261223E+02 -.875207138E+02 -.875151304E+02 -.875093799E+02 -.875034703E+02 -.874974099E+02 -.874912073E+02 -.874848714E+02 -.874784117E+02 -.874718383E+02 -.874651622E+02 -.874583952E+02 -.874515510E+02 -.874446446E+02 -.874376937E+02 -.874307191E+02 -.874237457E+02 -.874168035E+02 -.874099295E+02 -.874031696E+02 -.873965811E+02 -.873902366E+02 -.873842278E+02 -.873786716E+02 -.873737176E+02 -.873695574E+02 -.873664371E+02 -.873646732E+02 -.873646732E+02
 -.873579769E+02 -.873579769E+02 -.873593493E+02 -.873617808E+02 -.873650271E+02 -.873688977E+02 -.873732435E+02 -.873779479E+02 -.873829191E+02 -.873880847E+02 -.873933873E+02 -.873987810E+02 -.874042292E+02 -.874097018E+02 -.874151744E+02 -.874206269E+02 -.874260421E+02 -.874314055E+02 -.874367047E+02 -.874419286E+02 -.874470673E+02 -.874521120E+02 -.874570543E+02 -.874618867E+02 -.874666019E+02 -.874711932E+02 -.874756539E+02 -.874799778E+02 -.874841588E+02 -.874881911E+02 -.874920690E+02 -.874957869E+02 -.874993397E+02 -.875027221E+02 -.875059293E+02 -.875089566E+02 -.875117994E+02 -.875144536E+02 -.875169151E+02 -.875191801E+02 -.875212453E+02 -.875231075E+02 -.875247637E+02 -.875262114E+02 -.875274484E+02 -.875284727E+02 -.875292829E+02 -.875298776E+02 -.875302561E+02 -.875304179E+02 -.875303628E+02 -.875300910E+02 -.875296032E+02 -.875289003E+02 -.875279836E+02 -.875268547E+02 -.875255157E+02 -.875239689E+02 -.875222170E+02 -.875202628E+02 -.875181096E+02 -.875157611E+02 -.875132209E+02 -.875104931E+02 -.875075821E+02 -.875044923E+02 -.875012285E+02 -.874977956E+02 -.874941987E+02 -.874904430E+02 -.874865341E+02 -.874824774E+02 -.874782788E+02 -.874739442E+02 -.874694796E+02 -.874648912E+02 -.874601857E+02 -.874553697E+02 -.874504504E+02 -.874454351E+02 -.874403321E+02 -.874351499E+02 -.874298982E+02 -.874245877E+02 -.874192306E+02 -.874138409E+02 -.874084353E+02 -.874030334E+02 -.873976590E+02 -.873923413E+02 -.873871162E+02 -.873820285E+02 -.873771342E+02 -.873725043E+02 -.873682287E+02 -.873644216E+02 -.873612292E+02 -.873588386E+02 -.873574895E+02 -.873574895E+02
 -.873519584E+02 -.873519584E+02 -.873529479E+02 -.873547096E+02 -.873570726E+02 -.873599023E+02 -.873630921E+02 -.873665576E+02 -.873702313E+02 -.873740596E+02 -.873779990E+02 -.873820146E+02 -.873860781E+02 -.873901659E+02 -.873942591E+02 -.873983414E+02 -.874023994E+02 -.874064215E+02 -.874103976E+02 -.874143191E+02 -.874181781E+02 -.874219675E+02 -.874256809E+02 -.874293122E+02 -.874328560E+02 -.874363068E+02 -.874396596E+02 -.874429097E+02 -.874460524E+02 -.874490832E+02 -.874519979E+02 -.874547923E+02 -.874574625E+02 -.874600045E+02 -.874624147E+02 -.874646896E+02 -.874668257E+02 -.874688201E+02 -.874706696E+02 -.874723714E+02 -.874739231E+02 -.874753222E+02 -.874765665E+02 -.874776543E+02 -.874785837E+02 -.874793535E+02 -.874799624E+02 -.874804095E+02 -.874806943E+02 -.874808163E+02 -.874807755E+02 -.874805720E+02 -.874802062E+02 -.874796789E+02 -.874789911E+02 -.874781439E+02 -.874771389E+02 -.874759777E+02 -.874746624E+02 -.874731951E+02 -.874715783E+02 -.874698145E+02 -.874679067E+02 -.874658578E+02 -.874636711E+02 -.874613498E+02 -.874588976E+02 -.874563182E+02 -.874536153E+02 -.874507929E+02 -.874478551E+02 -.874448062E+02 -.874416504E+02 -.874383923E+02 -.874350365E+02 -.874315878E+02 -.874280512E+02 -.874244319E+02 -.874207354E+02 -.874169677E+02 -.874131350E+02 -.874092443E+02 -.874053030E+02 -.874013199E+02 -.873973047E+02 -.873932685E+02 -.873892246E+02 -.873851885E+02 -.873811791E+02 -.873772191E+02 -.873733362E+02 -.873695646E+02 -.873659466E+02 -.873625351E+02 -.873593958E+02 -.873566117E+02 -.873542873E+02 -.873525547E+02 -.873515817E+02 -.873515817E+02
 -.873482346E+02 -.873482346E+02 -.873489344E+02 -.873501988E+02 -.873519170E+02 -.873539978E+02 -.873563661E+02 -.873589598E+02 -.873617280E+02 -.873646289E+02 -.873676277E+02 -.873706962E+02 -.873738109E+02 -.873769523E+02 -.873801042E+02 -.873832531E+02 -.873863875E+02 -.873894976E+02 -.873925748E+02 -.873956118E+02 -.873986020E+02 -.874015395E+02 -.874044191E+02 -.874072357E+02 -.874099849E+02 -.874126623E+02 -.874152639E+02 -.874177859E+02 -.874202247E+02 -.874225767E+02 -.874248385E+02 -.874270069E+02 -.874290788E+02 -.874310512E+02 -.874329213E+02 -.874346863E+02 -.874363436E+02 -.874378908E+02 -.874393256E+02 -.874406458E+02 -.874418495E+02 -.874429348E+02 -.874439000E+02 -.874447438E+02 -.874454648E+02 -.874460620E+02 -.874465345E+02 -.874468815E+02 -.874471027E+02 -.874471976E+02 -.874471663E+02 -.874470088E+02 -.874467256E+02 -.874463171E+02 -.874457841E+02 -.874451275E+02 -.874443485E+02 -.874434484E+02 -.874424286E+02 -.874412910E+02 -.874400373E+02 -.874386696E+02 -.874371901E+02 -.874356010E+02 -.874339048E+02 -.874321042E+02 -.874302019E+02 -.874282007E+02 -.874261036E+02 -.874239137E+02 -.874216341E+02 -.874192682E+02 -.874168193E+02 -.874142911E+02 -.874116871E+02 -.874090112E+02 -.874062674E+02 -.874034599E+02 -.874005933E+02 -.873976722E+02 -.873947020E+02 -.873916883E+02 -.873886377E+02 -.873855573E+02 -.873824553E+02 -.873793414E+02 -.873762267E+02 -.873731244E+02 -.873700504E+02 -.873670236E+02 -.873640670E+02 -.873612084E+02 -.873584814E+02 -.873559273E+02 -.873535959E+02 -.873515480E+02 -.873498574E+02 -.873486135E+02 -.873479251E+02 -.873479251E+02
 -.873482346E+02 -.873482346E+02 -.873489344E+02 -.873501988E+02 -.873519170E+02 -.873539978E+02 -.873563661E+02 -.873589598E+02 -.873617280E+02 -.873646289E+02 -.873676277E+02 -.873706962E+02 -.873738109E+02 -.873769523E+02 -.873801042E+02 -.873832531E+02 -.873863875E+02 -.873894976E+02 -.873925748E+02 -.873956118E+02 -.873986020E+02 -.874015395E+02 -.874044191E+02 -.874072357E+02 -.874099849E+02 -.874126623E+02 -.874152639E+02 -.874177859E+02 -.874202247E+02 -.874225767E+02 -.874248385E+02 -.874270069E+02 -.874290788E+02 -.874310512E+02 -.874329213E+02 -.874346863E+02 -.874363436E+02 -.874378908E+02 -.874393256E+02 -.874406458E+02 -.874418495E+02 -.874429348E+02 -.874439000E+02 -.874447438E+02 -.874454648E+02 -.874460620E+02 -.874465345E+02 -.874468815E+02 -.874471027E+02 -.874471976E+02 -.874471663E+02 -.874470088E+02 -.874467256E+02 -.874463171E+02 -.874457841E+02 -.874451275E+02 -.874443485E+02 -.874434484E+02 -.874424286E+02 -.874412910E+02 -.874400373E+02 -.874386696E+02 -.874371901E+02 -.874356010E+02 -.874339048E+02 -.874321042E+02 -.874302019E+02 -.874282007E+02 -.874261036E+02 -.874239137E+02 -.874216341E+02 -.874192682E+02 -.874168193E+02 -.874142911E+02 -.874116871E+02 -.874090112E+02 -.874062674E+02 -.874034599E+02 -.874005933E+02 -.873976722E+02 -.873947020E+02 -.873916883E+02 -.873886377E+02 -.873855573E+02 -.873824553E+02 -.873793414E+02 -.873762267E+02 -.873731244E+02 -.873700504E+02 -.873670236E+02 -.873640670E+02 -.873612084E+02 -.873584814E+02 -.873559273E+02 -.873535959E+02 -.873515480E+02 -.873498574E+02 -.873486135E+02 -.873479251E+02 -.873479251E+02
