# Supplementary material for: Electrical Pacing of Cardiac Tissue Including Potassium Inward Rectification
Source: PLoS One. 2015 Jun 9;10(6):e0127837. doi: 10.1371/journal.pone.0127837 (PMC4461281; doi:10.1371/journal.pone.0127837)
Supplement: S1 Data — (ZIP) [file pone.0127837.s001.zip › All-Data/Data-with-IK1/BDT35/Vm2ms.txt]

 -.873300171E+02 -.873371313E+02 -.873377186E+02 -.873387126E+02 -.873399929E+02 -.873414829E+02 -.873431302E+02 -.873448958E+02 -.873467506E+02 -.873486732E+02 -.873506408E+02 -.873526294E+02 -.873546191E+02 -.873565972E+02 -.873585544E+02 -.873604846E+02 -.873623848E+02 -.873642547E+02 -.873660934E+02 -.873678994E+02 -.873696711E+02 -.873714073E+02 -.873731071E+02 -.873747688E+02 -.873763909E+02 -.873779717E+02 -.873795093E+02 -.873810015E+02 -.873824455E+02 -.873838391E+02 -.873851800E+02 -.873864660E+02 -.873876950E+02 -.873888649E+02 -.873899741E+02 -.873910208E+02 -.873920034E+02 -.873929204E+02 -.873937706E+02 -.873945529E+02 -.873952661E+02 -.873959094E+02 -.873964820E+02 -.873969828E+02 -.873974111E+02 -.873977662E+02 -.873980472E+02 -.873982536E+02 -.873983849E+02 -.873984407E+02 -.873984209E+02 -.873983256E+02 -.873981551E+02 -.873979099E+02 -.873975904E+02 -.873971975E+02 -.873967318E+02 -.873961941E+02 -.873955854E+02 -.873949068E+02 -.873941595E+02 -.873933447E+02 -.873924639E+02 -.873915187E+02 -.873905105E+02 -.873894412E+02 -.873883123E+02 -.873871256E+02 -.873858830E+02 -.873845863E+02 -.873832374E+02 -.873818383E+02 -.873803910E+02 -.873788974E+02 -.873773597E+02 -.873757797E+02 -.873741594E+02 -.873725009E+02 -.873708062E+02 -.873690771E+02 -.873673156E+02 -.873655240E+02 -.873637041E+02 -.873618582E+02 -.873599888E+02 -.873580985E+02 -.873561908E+02 -.873542700E+02 -.873523417E+02 -.873504136E+02 -.873484965E+02 -.873466053E+02 -.873447605E+02 -.873429901E+02 -.873413316E+02 -.873398349E+02 -.873385648E+02 -.873376045E+02 -.873370588E+02 -.873370588E+02
 -.873371313E+02 -.873371313E+02 -.873377186E+02 -.873387126E+02 -.873399929E+02 -.873414829E+02 -.873431302E+02 -.873448958E+02 -.873467506E+02 -.873486732E+02 -.873506408E+02 -.873526294E+02 -.873546191E+02 -.873565972E+02 -.873585544E+02 -.873604846E+02 -.873623848E+02 -.873642547E+02 -.873660934E+02 -.873678994E+02 -.873696711E+02 -.873714073E+02 -.873731071E+02 -.873747688E+02 -.873763909E+02 -.873779717E+02 -.873795093E+02 -.873810015E+02 -.873824455E+02 -.873838391E+02 -.873851800E+02 -.873864660E+02 -.873876950E+02 -.873888649E+02 -.873899741E+02 -.873910208E+02 -.873920034E+02 -.873929204E+02 -.873937706E+02 -.873945529E+02 -.873952661E+02 -.873959094E+02 -.873964820E+02 -.873969828E+02 -.873974111E+02 -.873977662E+02 -.873980472E+02 -.873982536E+02 -.873983849E+02 -.873984407E+02 -.873984209E+02 -.873983256E+02 -.873981551E+02 -.873979099E+02 -.873975904E+02 -.873971975E+02 -.873967318E+02 -.873961941E+02 -.873955854E+02 -.873949068E+02 -.873941595E+02 -.873933447E+02 -.873924639E+02 -.873915187E+02 -.873905105E+02 -.873894412E+02 -.873883123E+02 -.873871256E+02 -.873858830E+02 -.873845863E+02 -.873832374E+02 -.873818383E+02 -.873803910E+02 -.873788974E+02 -.873773597E+02 -.873757797E+02 -.873741594E+02 -.873725009E+02 -.873708062E+02 -.873690771E+02 -.873673156E+02 -.873655240E+02 -.873637041E+02 -.873618582E+02 -.873599888E+02 -.873580985E+02 -.873561908E+02 -.873542700E+02 -.873523417E+02 -.873504136E+02 -.873484965E+02 -.873466053E+02 -.873447605E+02 -.873429901E+02 -.873413316E+02 -.873398349E+02 -.873385648E+02 -.873376045E+02 -.873370588E+02 -.873370588E+02
 -.873397561E+02 -.873397561E+02 -.873406250E+02 -.873420842E+02 -.873439571E+02 -.873461295E+02 -.873485245E+02 -.873510909E+02 -.873537864E+02 -.873565708E+02 -.873594038E+02 -.873622527E+02 -.873650924E+02 -.873679059E+02 -.873706831E+02 -.873734206E+02 -.873761181E+02 -.873787743E+02 -.873813872E+02 -.873839551E+02 -.873864761E+02 -.873889477E+02 -.873913681E+02 -.873937354E+02 -.873960474E+02 -.873983016E+02 -.874004944E+02 -.874026221E+02 -.874046811E+02 -.874066676E+02 -.874085781E+02 -.874104097E+02 -.874121597E+02 -.874138257E+02 -.874154054E+02 -.874168966E+02 -.874182972E+02 -.874196050E+02 -.874208182E+02 -.874219348E+02 -.874229533E+02 -.874238722E+02 -.874246901E+02 -.874254056E+02 -.874260176E+02 -.874265247E+02 -.874269260E+02 -.874272204E+02 -.874274073E+02 -.874274863E+02 -.874274574E+02 -.874273208E+02 -.874270771E+02 -.874267268E+02 -.874262707E+02 -.874257098E+02 -.874250451E+02 -.874242777E+02 -.874234089E+02 -.874224404E+02 -.874213738E+02 -.874202111E+02 -.874189544E+02 -.874176058E+02 -.874161677E+02 -.874146423E+02 -.874130322E+02 -.874113399E+02 -.874095679E+02 -.874077189E+02 -.874057957E+02 -.874038012E+02 -.874017381E+02 -.873996093E+02 -.873974178E+02 -.873951662E+02 -.873928575E+02 -.873904945E+02 -.873880800E+02 -.873856168E+02 -.873831077E+02 -.873805557E+02 -.873779636E+02 -.873753345E+02 -.873726716E+02 -.873699786E+02 -.873672600E+02 -.873645213E+02 -.873617699E+02 -.873590157E+02 -.873562727E+02 -.873535603E+02 -.873509059E+02 -.873483473E+02 -.873459367E+02 -.873437450E+02 -.873418677E+02 -.873404317E+02 -.873396044E+02 -.873396044E+02
 -.873436101E+02 -.873436101E+02 -.873448237E+02 -.873468942E+02 -.873495718E+02 -.873526888E+02 -.873561333E+02 -.873598194E+02 -.873636715E+02 -.873676251E+02 -.873716285E+02 -.873756403E+02 -.873796299E+02 -.873835799E+02 -.873874835E+02 -.873913384E+02 -.873951420E+02 -.873988916E+02 -.874025848E+02 -.874062175E+02 -.874097852E+02 -.874132837E+02 -.874167104E+02 -.874200619E+02 -.874233347E+02 -.874265245E+02 -.874296269E+02 -.874326367E+02 -.874355486E+02 -.874383575E+02 -.874410591E+02 -.874436494E+02 -.874461249E+02 -.874484825E+02 -.874507191E+02 -.874528314E+02 -.874548164E+02 -.874566706E+02 -.874583910E+02 -.874599747E+02 -.874614194E+02 -.874627226E+02 -.874638824E+02 -.874648968E+02 -.874657640E+02 -.874664823E+02 -.874670503E+02 -.874674666E+02 -.874677304E+02 -.874678415E+02 -.874677997E+02 -.874676056E+02 -.874672597E+02 -.874667629E+02 -.874661162E+02 -.874653208E+02 -.874643782E+02 -.874632900E+02 -.874620582E+02 -.874606851E+02 -.874591733E+02 -.874575255E+02 -.874557446E+02 -.874538338E+02 -.874517964E+02 -.874496356E+02 -.874473550E+02 -.874449582E+02 -.874424489E+02 -.874398310E+02 -.874371084E+02 -.874342852E+02 -.874313653E+02 -.874283529E+02 -.874252519E+02 -.874220664E+02 -.874188005E+02 -.874154581E+02 -.874120434E+02 -.874085602E+02 -.874050127E+02 -.874014047E+02 -.873977405E+02 -.873940241E+02 -.873902601E+02 -.873864537E+02 -.873826108E+02 -.873787390E+02 -.873748484E+02 -.873709525E+02 -.873670704E+02 -.873632290E+02 -.873594659E+02 -.873558341E+02 -.873524069E+02 -.873492849E+02 -.873466046E+02 -.873445490E+02 -.873433613E+02 -.873433613E+02
 -.873479513E+02 -.873479513E+02 -.873495458E+02 -.873522897E+02 -.873558606E+02 -.873600343E+02 -.873646413E+02 -.873695485E+02 -.873746514E+02 -.873798694E+02 -.873851370E+02 -.873904062E+02 -.873956483E+02 -.874008485E+02 -.874059979E+02 -.874110908E+02 -.874161235E+02 -.874210913E+02 -.874259870E+02 -.874308030E+02 -.874355331E+02 -.874401721E+02 -.874447149E+02 -.874491572E+02 -.874534944E+02 -.874577214E+02 -.874618319E+02 -.874658194E+02 -.874696771E+02 -.874733989E+02 -.874769792E+02 -.874804131E+02 -.874836964E+02 -.874868249E+02 -.874897941E+02 -.874925995E+02 -.874952362E+02 -.874976997E+02 -.874999854E+02 -.875020895E+02 -.875040085E+02 -.875057394E+02 -.875072795E+02 -.875086263E+02 -.875097773E+02 -.875107304E+02 -.875114834E+02 -.875120351E+02 -.875123844E+02 -.875125309E+02 -.875124746E+02 -.875122161E+02 -.875117560E+02 -.875110954E+02 -.875102355E+02 -.875091781E+02 -.875079251E+02 -.875064787E+02 -.875048418E+02 -.875030175E+02 -.875010091E+02 -.874988205E+02 -.874964555E+02 -.874939184E+02 -.874912133E+02 -.874883450E+02 -.874853181E+02 -.874821374E+02 -.874788081E+02 -.874753353E+02 -.874717243E+02 -.874679803E+02 -.874641088E+02 -.874601153E+02 -.874560050E+02 -.874517836E+02 -.874474563E+02 -.874430285E+02 -.874385057E+02 -.874338930E+02 -.874291959E+02 -.874244194E+02 -.874195692E+02 -.874146506E+02 -.874096697E+02 -.874046332E+02 -.873995489E+02 -.873944268E+02 -.873892799E+02 -.873841261E+02 -.873789905E+02 -.873739082E+02 -.873689290E+02 -.873641225E+02 -.873595856E+02 -.873554514E+02 -.873519005E+02 -.873491758E+02 -.873476004E+02 -.873476004E+02
 -.873524908E+02 -.873524908E+02 -.873544891E+02 -.873579479E+02 -.873624654E+02 -.873677373E+02 -.873735342E+02 -.873796872E+02 -.873860679E+02 -.873925750E+02 -.873991359E+02 -.874057048E+02 -.874122525E+02 -.874187591E+02 -.874252126E+02 -.874316055E+02 -.874379294E+02 -.874441734E+02 -.874503266E+02 -.874563802E+02 -.874623256E+02 -.874681553E+02 -.874738639E+02 -.874794465E+02 -.874848974E+02 -.874902096E+02 -.874953756E+02 -.875003874E+02 -.875052369E+02 -.875099166E+02 -.875144200E+02 -.875187413E+02 -.875228750E+02 -.875268152E+02 -.875305561E+02 -.875340913E+02 -.875374143E+02 -.875405188E+02 -.875433992E+02 -.875460506E+02 -.875484688E+02 -.875506498E+02 -.875525904E+02 -.875542870E+02 -.875557368E+02 -.875569369E+02 -.875578849E+02 -.875585791E+02 -.875590182E+02 -.875592018E+02 -.875591298E+02 -.875588027E+02 -.875582214E+02 -.875573872E+02 -.875563016E+02 -.875549669E+02 -.875533857E+02 -.875515609E+02 -.875494962E+02 -.875471956E+02 -.875446634E+02 -.875419044E+02 -.875389235E+02 -.875357261E+02 -.875323179E+02 -.875287046E+02 -.875248922E+02 -.875208871E+02 -.875166958E+02 -.875123247E+02 -.875077806E+02 -.875030703E+02 -.874982008E+02 -.874931788E+02 -.874880114E+02 -.874827053E+02 -.874772676E+02 -.874717049E+02 -.874660240E+02 -.874602316E+02 -.874543344E+02 -.874483390E+02 -.874422521E+02 -.874360808E+02 -.874298325E+02 -.874235155E+02 -.874171397E+02 -.874107174E+02 -.874042651E+02 -.873978050E+02 -.873913682E+02 -.873849989E+02 -.873787591E+02 -.873727361E+02 -.873670510E+02 -.873618703E+02 -.873574204E+02 -.873540055E+02 -.873520307E+02 -.873520307E+02
 -.873571352E+02 -.873571352E+02 -.873595626E+02 -.873637684E+02 -.873692472E+02 -.873756220E+02 -.873826182E+02 -.873900290E+02 -.873976970E+02 -.874055125E+02 -.874134016E+02 -.874213122E+02 -.874292076E+02 -.874370657E+02 -.874448709E+02 -.874526081E+02 -.874602619E+02 -.874678188E+02 -.874752661E+02 -.874825918E+02 -.874897857E+02 -.874968410E+02 -.875037514E+02 -.875105106E+02 -.875171111E+02 -.875235450E+02 -.875298029E+02 -.875358751E+02 -.875417521E+02 -.875474256E+02 -.875528878E+02 -.875581314E+02 -.875631491E+02 -.875679336E+02 -.875724767E+02 -.875767703E+02 -.875808063E+02 -.875845771E+02 -.875880759E+02 -.875912970E+02 -.875942349E+02 -.875968850E+02 -.875992429E+02 -.876013045E+02 -.876030658E+02 -.876045235E+02 -.876056746E+02 -.876065172E+02 -.876070496E+02 -.876072713E+02 -.876071822E+02 -.876067827E+02 -.876060740E+02 -.876050574E+02 -.876037353E+02 -.876021103E+02 -.876001856E+02 -.875979651E+02 -.875954533E+02 -.875926550E+02 -.875895757E+02 -.875862212E+02 -.875825978E+02 -.875787121E+02 -.875745711E+02 -.875701820E+02 -.875655524E+02 -.875606901E+02 -.875556029E+02 -.875502991E+02 -.875447870E+02 -.875390750E+02 -.875331716E+02 -.875270852E+02 -.875208244E+02 -.875143976E+02 -.875078132E+02 -.875010795E+02 -.874942048E+02 -.874871971E+02 -.874800646E+02 -.874728154E+02 -.874654576E+02 -.874579996E+02 -.874504504E+02 -.874428201E+02 -.874351205E+02 -.874273664E+02 -.874195776E+02 -.874117807E+02 -.874040133E+02 -.873963284E+02 -.873888007E+02 -.873815352E+02 -.873746778E+02 -.873684292E+02 -.873630621E+02 -.873589433E+02 -.873565614E+02 -.873565614E+02
 -.873618782E+02 -.873618782E+02 -.873647490E+02 -.873697003E+02 -.873761390E+02 -.873836274E+02 -.873918343E+02 -.874005148E+02 -.874094978E+02 -.874186642E+02 -.874279258E+02 -.874372213E+02 -.874465116E+02 -.874557679E+02 -.874649644E+02 -.874740798E+02 -.874830970E+02 -.874919992E+02 -.875007706E+02 -.875093989E+02 -.875178755E+02 -.875261921E+02 -.875343409E+02 -.875423142E+02 -.875501033E+02 -.875576976E+02 -.875650859E+02 -.875722571E+02 -.875792007E+02 -.875859065E+02 -.875923653E+02 -.875985681E+02 -.876045056E+02 -.876101681E+02 -.876155456E+02 -.876206283E+02 -.876254067E+02 -.876298718E+02 -.876340158E+02 -.876378316E+02 -.876413127E+02 -.876444532E+02 -.876472476E+02 -.876496906E+02 -.876517777E+02 -.876535046E+02 -.876548681E+02 -.876558655E+02 -.876564951E+02 -.876567561E+02 -.876566481E+02 -.876561719E+02 -.876553286E+02 -.876541201E+02 -.876525492E+02 -.876506191E+02 -.876483338E+02 -.876456980E+02 -.876427171E+02 -.876393971E+02 -.876357446E+02 -.876317668E+02 -.876274713E+02 -.876228662E+02 -.876179600E+02 -.876127615E+02 -.876072798E+02 -.876015243E+02 -.875955049E+02 -.875892313E+02 -.875827136E+02 -.875759620E+02 -.875689867E+02 -.875617978E+02 -.875544056E+02 -.875468202E+02 -.875390516E+02 -.875311098E+02 -.875230045E+02 -.875147454E+02 -.875063422E+02 -.874978044E+02 -.874891416E+02 -.874803637E+02 -.874714813E+02 -.874625060E+02 -.874534517E+02 -.874443359E+02 -.874351813E+02 -.874260194E+02 -.874168940E+02 -.874078671E+02 -.873990262E+02 -.873904944E+02 -.873824427E+02 -.873751064E+02 -.873688054E+02 -.873639701E+02 -.873611738E+02 -.873611738E+02
 -.873667173E+02 -.873667173E+02 -.873700185E+02 -.873757143E+02 -.873831272E+02 -.873917416E+02 -.874011778E+02 -.874111670E+02 -.874215151E+02 -.874320790E+02 -.874427600E+02 -.874534918E+02 -.874642237E+02 -.874749153E+02 -.874855366E+02 -.874960643E+02 -.875064765E+02 -.875167540E+02 -.875268828E+02 -.875368521E+02 -.875466512E+02 -.875562707E+02 -.875657021E+02 -.875749352E+02 -.875839579E+02 -.875927577E+02 -.876013220E+02 -.876096379E+02 -.876176930E+02 -.876254757E+02 -.876329751E+02 -.876401797E+02 -.876470779E+02 -.876536580E+02 -.876599083E+02 -.876658171E+02 -.876713735E+02 -.876765671E+02 -.876813888E+02 -.876858299E+02 -.876898823E+02 -.876935388E+02 -.876967924E+02 -.876996370E+02 -.877020669E+02 -.877040773E+02 -.877056641E+02 -.877068243E+02 -.877075556E+02 -.877078571E+02 -.877077283E+02 -.877071700E+02 -.877061836E+02 -.877047716E+02 -.877029370E+02 -.877006838E+02 -.876980170E+02 -.876949421E+02 -.876914658E+02 -.876875953E+02 -.876833385E+02 -.876787042E+02 -.876737014E+02 -.876683399E+02 -.876626298E+02 -.876565816E+02 -.876502065E+02 -.876435157E+02 -.876365207E+02 -.876292336E+02 -.876216661E+02 -.876138305E+02 -.876057386E+02 -.875974028E+02 -.875888348E+02 -.875800468E+02 -.875710505E+02 -.875618577E+02 -.875524797E+02 -.875429280E+02 -.875332137E+02 -.875233480E+02 -.875133418E+02 -.875032067E+02 -.874929547E+02 -.874825993E+02 -.874721563E+02 -.874616457E+02 -.874510936E+02 -.874405358E+02 -.874300228E+02 -.874196255E+02 -.874094444E+02 -.873996209E+02 -.873903514E+02 -.873819063E+02 -.873746536E+02 -.873690883E+02 -.873658700E+02 -.873658700E+02
 -.873716244E+02 -.873716244E+02 -.873753615E+02 -.873818204E+02 -.873902220E+02 -.873999884E+02 -.874107008E+02 -.874220496E+02 -.874338076E+02 -.874458176E+02 -.874579699E+02 -.874701811E+02 -.874823891E+02 -.874945504E+02 -.875066315E+02 -.875186032E+02 -.875304429E+02 -.875421348E+02 -.875536651E+02 -.875650211E+02 -.875761918E+02 -.875871668E+02 -.875979339E+02 -.876084789E+02 -.876187881E+02 -.876288468E+02 -.876386401E+02 -.876481533E+02 -.876573728E+02 -.876662851E+02 -.876748763E+02 -.876831327E+02 -.876910406E+02 -.876985863E+02 -.877057558E+02 -.877125359E+02 -.877189140E+02 -.877248780E+02 -.877304168E+02 -.877355198E+02 -.877401775E+02 -.877443807E+02 -.877481214E+02 -.877513918E+02 -.877541854E+02 -.877564963E+02 -.877583197E+02 -.877596520E+02 -.877604905E+02 -.877608338E+02 -.877606817E+02 -.877600348E+02 -.877588949E+02 -.877572649E+02 -.877551485E+02 -.877525506E+02 -.877494770E+02 -.877459345E+02 -.877419311E+02 -.877374755E+02 -.877325771E+02 -.877272462E+02 -.877214937E+02 -.877153312E+02 -.877087708E+02 -.877018250E+02 -.876945070E+02 -.876868303E+02 -.876788085E+02 -.876704556E+02 -.876617858E+02 -.876528132E+02 -.876435520E+02 -.876340163E+02 -.876242204E+02 -.876141780E+02 -.876039031E+02 -.875934092E+02 -.875827095E+02 -.875718173E+02 -.875607452E+02 -.875495060E+02 -.875381124E+02 -.875265774E+02 -.875149146E+02 -.875031391E+02 -.874912690E+02 -.874793266E+02 -.874673413E+02 -.874553536E+02 -.874434202E+02 -.874316212E+02 -.874200704E+02 -.874089273E+02 -.873984144E+02 -.873888379E+02 -.873806143E+02 -.873743045E+02 -.873706558E+02 -.873706558E+02
 -.873766159E+02 -.873766159E+02 -.873808059E+02 -.873880418E+02 -.873974622E+02 -.874084288E+02 -.874204622E+02 -.874332098E+02 -.874464240E+02 -.874599273E+02 -.874735875E+02 -.874873100E+02 -.875010295E+02 -.875146961E+02 -.875282702E+02 -.875417240E+02 -.875550382E+02 -.875681955E+02 -.875811807E+02 -.875939815E+02 -.876065849E+02 -.876189757E+02 -.876311377E+02 -.876430552E+02 -.876547117E+02 -.876660897E+02 -.876771728E+02 -.876879453E+02 -.876983911E+02 -.877084937E+02 -.877182372E+02 -.877276054E+02 -.877365821E+02 -.877451507E+02 -.877532958E+02 -.877610019E+02 -.877682543E+02 -.877750387E+02 -.877813418E+02 -.877871510E+02 -.877924547E+02 -.877972420E+02 -.878015028E+02 -.878052283E+02 -.878084104E+02 -.878110422E+02 -.878131180E+02 -.878146335E+02 -.878155855E+02 -.878159723E+02 -.878157936E+02 -.878150502E+02 -.878137442E+02 -.878118790E+02 -.878094591E+02 -.878064903E+02 -.878029798E+02 -.877989357E+02 -.877943673E+02 -.877892851E+02 -.877837003E+02 -.877776250E+02 -.877710722E+02 -.877640555E+02 -.877565894E+02 -.877486887E+02 -.877403691E+02 -.877316463E+02 -.877225365E+02 -.877130561E+02 -.877032216E+02 -.876930496E+02 -.876825567E+02 -.876717595E+02 -.876606742E+02 -.876493172E+02 -.876377043E+02 -.876258512E+02 -.876137731E+02 -.876014851E+02 -.875890016E+02 -.875763370E+02 -.875635058E+02 -.875505224E+02 -.875374022E+02 -.875241621E+02 -.875108220E+02 -.874974066E+02 -.874839488E+02 -.874704936E+02 -.874571040E+02 -.874438694E+02 -.874309168E+02 -.874184244E+02 -.874066408E+02 -.873959084E+02 -.873866935E+02 -.873796237E+02 -.873755359E+02 -.873755359E+02
 -.873817221E+02 -.873817221E+02 -.873863712E+02 -.873944123E+02 -.874048946E+02 -.874170958E+02 -.874304814E+02 -.874446685E+02 -.874593780E+02 -.874744045E+02 -.874896036E+02 -.875048749E+02 -.875201433E+02 -.875353530E+02 -.875504669E+02 -.875654586E+02 -.875803059E+02 -.875949904E+02 -.876094976E+02 -.876238116E+02 -.876379137E+02 -.876517860E+02 -.876654105E+02 -.876787681E+02 -.876918393E+02 -.877046061E+02 -.877170508E+02 -.877291544E+02 -.877408981E+02 -.877522634E+02 -.877632313E+02 -.877737823E+02 -.877838974E+02 -.877935583E+02 -.878027464E+02 -.878114439E+02 -.878196332E+02 -.878272978E+02 -.878344217E+02 -.878409899E+02 -.878469881E+02 -.878524035E+02 -.878572242E+02 -.878614393E+02 -.878650392E+02 -.878680160E+02 -.878703629E+02 -.878720747E+02 -.878731478E+02 -.878735801E+02 -.878733712E+02 -.878725219E+02 -.878710348E+02 -.878689139E+02 -.878661647E+02 -.878627943E+02 -.878588109E+02 -.878542245E+02 -.878490460E+02 -.878432878E+02 -.878369630E+02 -.878300861E+02 -.878226725E+02 -.878147385E+02 -.878063009E+02 -.877973775E+02 -.877879866E+02 -.877781466E+02 -.877678766E+02 -.877571958E+02 -.877461235E+02 -.877346790E+02 -.877228817E+02 -.877107508E+02 -.876983052E+02 -.876855635E+02 -.876725442E+02 -.876592651E+02 -.876457435E+02 -.876319965E+02 -.876180406E+02 -.876038919E+02 -.875895665E+02 -.875750806E+02 -.875604511E+02 -.875456967E+02 -.875308393E+02 -.875159060E+02 -.875009331E+02 -.874859697E+02 -.874710856E+02 -.874563794E+02 -.874419910E+02 -.874281179E+02 -.874150350E+02 -.874031215E+02 -.873928941E+02 -.873850484E+02 -.873805123E+02 -.873805123E+02
 -.873869561E+02 -.873869561E+02 -.873920848E+02 -.874009624E+02 -.874125264E+02 -.874259836E+02 -.874407546E+02 -.874564119E+02 -.874726417E+02 -.874892233E+02 -.875060016E+02 -.875228623E+02 -.875397238E+02 -.875565323E+02 -.875732494E+02 -.875898440E+02 -.876062931E+02 -.876225786E+02 -.876386805E+02 -.876545776E+02 -.876702498E+02 -.876856770E+02 -.877008374E+02 -.877157099E+02 -.877302749E+02 -.877445124E+02 -.877584009E+02 -.877719191E+02 -.877850459E+02 -.877977588E+02 -.878100352E+02 -.878218529E+02 -.878331901E+02 -.878440250E+02 -.878543359E+02 -.878641020E+02 -.878733028E+02 -.878819184E+02 -.878899297E+02 -.878973189E+02 -.879040692E+02 -.879101650E+02 -.879155920E+02 -.879203376E+02 -.879243905E+02 -.879277411E+02 -.879303815E+02 -.879323057E+02 -.879335093E+02 -.879339897E+02 -.879337463E+02 -.879327802E+02 -.879310943E+02 -.879286936E+02 -.879255845E+02 -.879217755E+02 -.879172766E+02 -.879120993E+02 -.879062567E+02 -.878997632E+02 -.878926348E+02 -.878848885E+02 -.878765425E+02 -.878676161E+02 -.878581293E+02 -.878481029E+02 -.878375584E+02 -.878265175E+02 -.878150026E+02 -.878030361E+02 -.877906405E+02 -.877778383E+02 -.877646521E+02 -.877511039E+02 -.877372158E+02 -.877230090E+02 -.877085046E+02 -.876937230E+02 -.876786839E+02 -.876634064E+02 -.876479093E+02 -.876322105E+02 -.876163279E+02 -.876002793E+02 -.875840833E+02 -.875677605E+02 -.875513344E+02 -.875348349E+02 -.875183011E+02 -.875017868E+02 -.874853678E+02 -.874691522E+02 -.874532933E+02 -.874380072E+02 -.874235959E+02 -.874104759E+02 -.873992146E+02 -.873905771E+02 -.873855837E+02 -.873855837E+02
 -.873923348E+02 -.873923348E+02 -.873979581E+02 -.874076763E+02 -.874203338E+02 -.874350724E+02 -.874512518E+02 -.874684010E+02 -.874861848E+02 -.875043646E+02 -.875227659E+02 -.875412661E+02 -.875597830E+02 -.875782580E+02 -.875966461E+02 -.876149159E+02 -.876330433E+02 -.876510036E+02 -.876687724E+02 -.876863282E+02 -.877036486E+02 -.877207097E+02 -.877374889E+02 -.877539652E+02 -.877701161E+02 -.877859175E+02 -.878013461E+02 -.878163776E+02 -.878309860E+02 -.878451451E+02 -.878588294E+02 -.878720131E+02 -.878846702E+02 -.878967751E+02 -.879083029E+02 -.879192288E+02 -.879295283E+02 -.879391779E+02 -.879481553E+02 -.879564391E+02 -.879640091E+02 -.879708471E+02 -.879769363E+02 -.879822614E+02 -.879868092E+02 -.879905685E+02 -.879935298E+02 -.879956859E+02 -.879970313E+02 -.879975631E+02 -.879972803E+02 -.879961843E+02 -.879942787E+02 -.879915693E+02 -.879880638E+02 -.879837723E+02 -.879787066E+02 -.879728803E+02 -.879663091E+02 -.879590102E+02 -.879510024E+02 -.879423061E+02 -.879329429E+02 -.879229354E+02 -.879123074E+02 -.879010835E+02 -.878892887E+02 -.878769487E+02 -.878640896E+02 -.878507377E+02 -.878369192E+02 -.878226604E+02 -.878079872E+02 -.877929254E+02 -.877775000E+02 -.877617357E+02 -.877456564E+02 -.877292853E+02 -.877126448E+02 -.876957564E+02 -.876786410E+02 -.876613186E+02 -.876438090E+02 -.876261317E+02 -.876083070E+02 -.875903571E+02 -.875723075E+02 -.875541903E+02 -.875360476E+02 -.875179377E+02 -.874999426E+02 -.874821794E+02 -.874648147E+02 -.874480838E+02 -.874323155E+02 -.874179639E+02 -.874056483E+02 -.873962036E+02 -.873907442E+02 -.873907442E+02
 -.873978400E+02 -.873978400E+02 -.874039510E+02 -.874145141E+02 -.874282836E+02 -.874443206E+02 -.874619293E+02 -.874806069E+02 -.874999902E+02 -.875198140E+02 -.875398914E+02 -.875600953E+02 -.875803343E+02 -.876005416E+02 -.876206720E+02 -.876406918E+02 -.876605693E+02 -.876802771E+02 -.876997917E+02 -.877190885E+02 -.877381419E+02 -.877569285E+02 -.877754255E+02 -.877936078E+02 -.878114494E+02 -.878289245E+02 -.878460056E+02 -.878626631E+02 -.878788673E+02 -.878945887E+02 -.879097972E+02 -.879244620E+02 -.879385532E+02 -.879520411E+02 -.879648958E+02 -.879770878E+02 -.879885885E+02 -.879993704E+02 -.880094066E+02 -.880186719E+02 -.880271426E+02 -.880347970E+02 -.880416150E+02 -.880475787E+02 -.880526724E+02 -.880568825E+02 -.880601976E+02 -.880626089E+02 -.880641099E+02 -.880646970E+02 -.880643691E+02 -.880631277E+02 -.880609772E+02 -.880579244E+02 -.880539787E+02 -.880491519E+02 -.880434581E+02 -.880369136E+02 -.880295371E+02 -.880213492E+02 -.880123723E+02 -.880026305E+02 -.879921495E+02 -.879809562E+02 -.879690786E+02 -.879565456E+02 -.879433868E+02 -.879296325E+02 -.879153131E+02 -.879004595E+02 -.878851022E+02 -.878692718E+02 -.878529983E+02 -.878363115E+02 -.878192402E+02 -.878018127E+02 -.877840562E+02 -.877659970E+02 -.877476605E+02 -.877290709E+02 -.877102514E+02 -.876912241E+02 -.876720109E+02 -.876526330E+02 -.876331124E+02 -.876134727E+02 -.875937416E+02 -.875739530E+02 -.875541521E+02 -.875344012E+02 -.875147884E+02 -.874954399E+02 -.874765354E+02 -.874583291E+02 -.874411769E+02 -.874255707E+02 -.874121818E+02 -.874019160E+02 -.873959828E+02 -.873959828E+02
 -.874034167E+02 -.874034167E+02 -.874100173E+02 -.874214412E+02 -.874363373E+02 -.874536943E+02 -.874727697E+02 -.874930199E+02 -.875140458E+02 -.875355638E+02 -.875573770E+02 -.875793440E+02 -.876013638E+02 -.876233690E+02 -.876453110E+02 -.876671482E+02 -.876888484E+02 -.877103851E+02 -.877317313E+02 -.877528597E+02 -.877737463E+02 -.877943665E+02 -.878146930E+02 -.878346979E+02 -.878543529E+02 -.878736274E+02 -.878924882E+02 -.879109021E+02 -.879288354E+02 -.879462531E+02 -.879631196E+02 -.879793999E+02 -.879950589E+02 -.880100610E+02 -.880243711E+02 -.880379548E+02 -.880507783E+02 -.880628086E+02 -.880740142E+02 -.880843653E+02 -.880938338E+02 -.881023936E+02 -.881100210E+02 -.881166946E+02 -.881223952E+02 -.881271064E+02 -.881308146E+02 -.881335091E+02 -.881351820E+02 -.881358290E+02 -.881354488E+02 -.881340433E+02 -.881316177E+02 -.881281800E+02 -.881237415E+02 -.881183163E+02 -.881119213E+02 -.881045761E+02 -.880963031E+02 -.880871268E+02 -.880770740E+02 -.880661735E+02 -.880544557E+02 -.880419525E+02 -.880286970E+02 -.880147236E+02 -.880000671E+02 -.879847632E+02 -.879688476E+02 -.879523564E+02 -.879353253E+02 -.879177900E+02 -.878997852E+02 -.878813452E+02 -.878625033E+02 -.878432918E+02 -.878237419E+02 -.878038833E+02 -.877837446E+02 -.877633529E+02 -.877427341E+02 -.877219127E+02 -.877009123E+02 -.876797561E+02 -.876584677E+02 -.876370724E+02 -.876155991E+02 -.875940841E+02 -.875725750E+02 -.875511382E+02 -.875298676E+02 -.875088980E+02 -.874884220E+02 -.874687126E+02 -.874501526E+02 -.874332718E+02 -.874187936E+02 -.874076951E+02 -.874012817E+02 -.874012817E+02
 -.874090294E+02 -.874090294E+02 -.874161330E+02 -.874284295E+02 -.874444717E+02 -.874631826E+02 -.874837631E+02 -.875056215E+02 -.875283316E+02 -.875515926E+02 -.875751880E+02 -.875989651E+02 -.876228219E+02 -.876466864E+02 -.876705022E+02 -.876942283E+02 -.877178336E+02 -.877412871E+02 -.877645599E+02 -.877876269E+02 -.878104619E+02 -.878330355E+02 -.878553182E+02 -.878772797E+02 -.878988861E+02 -.879201012E+02 -.879408883E+02 -.879612094E+02 -.879810243E+02 -.880002924E+02 -.880189734E+02 -.880370260E+02 -.880544084E+02 -.880710791E+02 -.880869970E+02 -.881021212E+02 -.881164116E+02 -.881298293E+02 -.881423370E+02 -.881538990E+02 -.881644817E+02 -.881740541E+02 -.881825875E+02 -.881900560E+02 -.881964364E+02 -.882017091E+02 -.882058573E+02 -.882088682E+02 -.882107325E+02 -.882114450E+02 -.882110041E+02 -.882094121E+02 -.882066750E+02 -.882028026E+02 -.881978085E+02 -.881917094E+02 -.881845259E+02 -.881762816E+02 -.881670032E+02 -.881567201E+02 -.881454643E+02 -.881332702E+02 -.881201740E+02 -.881062137E+02 -.880914288E+02 -.880758597E+02 -.880595480E+02 -.880425355E+02 -.880248644E+02 -.880065769E+02 -.879877150E+02 -.879683199E+02 -.879484322E+02 -.879280915E+02 -.879073361E+02 -.878862030E+02 -.878647278E+02 -.878429442E+02 -.878208843E+02 -.877985785E+02 -.877760553E+02 -.877533419E+02 -.877304640E+02 -.877074464E+02 -.876843142E+02 -.876610943E+02 -.876378169E+02 -.876145201E+02 -.875912539E+02 -.875680882E+02 -.875451223E+02 -.875224994E+02 -.875004245E+02 -.874791891E+02 -.874592025E+02 -.874410317E+02 -.874254527E+02 -.874135135E+02 -.874066156E+02 -.874066156E+02
 -.874146634E+02 -.874146634E+02 -.874222740E+02 -.874354565E+02 -.874526721E+02 -.874727657E+02 -.874948743E+02 -.875183677E+02 -.875427944E+02 -.875678282E+02 -.875932388E+02 -.876188711E+02 -.876446169E+02 -.876703961E+02 -.876961538E+02 -.877218497E+02 -.877474472E+02 -.877729142E+02 -.877982241E+02 -.878233485E+02 -.878482566E+02 -.878729179E+02 -.878973002E+02 -.879213671E+02 -.879450794E+02 -.879683974E+02 -.879912787E+02 -.880136784E+02 -.880355508E+02 -.880568497E+02 -.880775274E+02 -.880975353E+02 -.881168248E+02 -.881353473E+02 -.881530538E+02 -.881698958E+02 -.881858258E+02 -.882007975E+02 -.882147660E+02 -.882276887E+02 -.882395256E+02 -.882502388E+02 -.882597937E+02 -.882681590E+02 -.882753068E+02 -.882812130E+02 -.882858576E+02 -.882892252E+02 -.882913047E+02 -.882920895E+02 -.882915778E+02 -.882897724E+02 -.882866805E+02 -.882823138E+02 -.882766885E+02 -.882698253E+02 -.882617487E+02 -.882524872E+02 -.882420728E+02 -.882305410E+02 -.882179303E+02 -.882042816E+02 -.881896385E+02 -.881740462E+02 -.881575519E+02 -.881402036E+02 -.881220506E+02 -.881031425E+02 -.880835290E+02 -.880632597E+02 -.880423836E+02 -.880209492E+02 -.879990034E+02 -.879765921E+02 -.879537596E+02 -.879305481E+02 -.879069982E+02 -.878831481E+02 -.878590339E+02 -.878346896E+02 -.878101468E+02 -.877854350E+02 -.877605821E+02 -.877356149E+02 -.877105596E+02 -.876854444E+02 -.876603008E+02 -.876351680E+02 -.876100982E+02 -.875851643E+02 -.875604706E+02 -.875361679E+02 -.875124732E+02 -.874896957E+02 -.874682706E+02 -.874488017E+02 -.874321163E+02 -.874193332E+02 -.874119494E+02 -.874119494E+02
 -.874202878E+02 -.874202878E+02 -.874284113E+02 -.874424966E+02 -.874608997E+02 -.874823816E+02 -.875060264E+02 -.875311685E+02 -.875573237E+02 -.875841478E+02 -.876114054E+02 -.876389334E+02 -.876666146E+02 -.876943704E+02 -.877221455E+02 -.877498934E+02 -.877775767E+02 -.878051658E+02 -.878326303E+02 -.878599381E+02 -.878870579E+02 -.879139563E+02 -.879405950E+02 -.879669330E+02 -.879929276E+02 -.880185330E+02 -.880436995E+02 -.880683766E+02 -.880925122E+02 -.881160519E+02 -.881389399E+02 -.881611201E+02 -.881825351E+02 -.882031268E+02 -.882228372E+02 -.882416088E+02 -.882593847E+02 -.882761090E+02 -.882917284E+02 -.883061915E+02 -.883194497E+02 -.883314574E+02 -.883421727E+02 -.883515575E+02 -.883595780E+02 -.883662052E+02 -.883714149E+02 -.883751883E+02 -.883775120E+02 -.883783779E+02 -.883777838E+02 -.883757328E+02 -.883722336E+02 -.883673007E+02 -.883609536E+02 -.883532172E+02 -.883441212E+02 -.883337003E+02 -.883219930E+02 -.883090422E+02 -.882948942E+02 -.882795984E+02 -.882632070E+02 -.882457744E+02 -.882273567E+02 -.882080116E+02 -.881877974E+02 -.881667731E+02 -.881449974E+02 -.881225288E+02 -.880994250E+02 -.880757423E+02 -.880515358E+02 -.880268584E+02 -.880017611E+02 -.879762925E+02 -.879504988E+02 -.879244232E+02 -.878981065E+02 -.878715862E+02 -.878448973E+02 -.878180721E+02 -.877911405E+02 -.877641308E+02 -.877370708E+02 -.877099891E+02 -.876829183E+02 -.876558986E+02 -.876289834E+02 -.876022482E+02 -.875758014E+02 -.875498009E+02 -.875244746E+02 -.875001485E+02 -.874772826E+02 -.874565166E+02 -.874387278E+02 -.874251042E+02 -.874172370E+02 -.874172370E+02
 -.874258587E+02 -.874258587E+02 -.874345013E+02 -.874494884E+02 -.874690669E+02 -.874919259E+02 -.875171011E+02 -.875438845E+02 -.875717680E+02 -.876003985E+02 -.876295297E+02 -.876589870E+02 -.876886538E+02 -.877184495E+02 -.877483123E+02 -.877781956E+02 -.878080647E+02 -.878378865E+02 -.878676277E+02 -.878972565E+02 -.879267391E+02 -.879560364E+02 -.879851061E+02 -.880139038E+02 -.880423805E+02 -.880704831E+02 -.880981562E+02 -.881253424E+02 -.881519806E+02 -.881780075E+02 -.882033588E+02 -.882279678E+02 -.882517664E+02 -.882746856E+02 -.882966566E+02 -.883176099E+02 -.883374774E+02 -.883561925E+02 -.883736906E+02 -.883899096E+02 -.884047905E+02 -.884182784E+02 -.884303221E+02 -.884408753E+02 -.884498970E+02 -.884573519E+02 -.884632105E+02 -.884674499E+02 -.884700534E+02 -.884710114E+02 -.884703207E+02 -.884679851E+02 -.884640155E+02 -.884584291E+02 -.884512500E+02 -.884425083E+02 -.884322404E+02 -.884204882E+02 -.884072986E+02 -.883927235E+02 -.883768190E+02 -.883596448E+02 -.883412639E+02 -.883217418E+02 -.883011458E+02 -.882795449E+02 -.882570088E+02 -.882336075E+02 -.882094109E+02 -.881844880E+02 -.881589065E+02 -.881327327E+02 -.881060305E+02 -.880788615E+02 -.880512846E+02 -.880233555E+02 -.879951268E+02 -.879666475E+02 -.879379631E+02 -.879091154E+02 -.878801430E+02 -.878510807E+02 -.878219606E+02 -.877928124E+02 -.877636647E+02 -.877345468E+02 -.877054914E+02 -.876765391E+02 -.876477441E+02 -.876191833E+02 -.875909686E+02 -.875632637E+02 -.875363064E+02 -.875104381E+02 -.874861423E+02 -.874640923E+02 -.874452138E+02 -.874307618E+02 -.874224187E+02 -.874224187E+02
 -.874313061E+02 -.874313061E+02 -.874404601E+02 -.874563242E+02 -.874770495E+02 -.875012604E+02 -.875279384E+02 -.875563436E+02 -.875859527E+02 -.876163973E+02 -.876474159E+02 -.876788328E+02 -.877105282E+02 -.877424150E+02 -.877744315E+02 -.878065346E+02 -.878386867E+02 -.878708530E+02 -.879030015E+02 -.879350988E+02 -.879671059E+02 -.879989806E+02 -.880306778E+02 -.880621468E+02 -.880933317E+02 -.881241738E+02 -.881546106E+02 -.881845747E+02 -.882139955E+02 -.882428003E+02 -.882709125E+02 -.882982530E+02 -.883247411E+02 -.883502949E+02 -.883748313E+02 -.883982674E+02 -.884205215E+02 -.884415133E+02 -.884611644E+02 -.884793997E+02 -.884961478E+02 -.885113413E+02 -.885249179E+02 -.885368213E+02 -.885470013E+02 -.885554144E+02 -.885620246E+02 -.885668035E+02 -.885697307E+02 -.885707940E+02 -.885699897E+02 -.885673223E+02 -.885628050E+02 -.885564591E+02 -.885483139E+02 -.885384064E+02 -.885267810E+02 -.885134888E+02 -.884985873E+02 -.884821396E+02 -.884642140E+02 -.884448829E+02 -.884242225E+02 -.884023120E+02 -.883792326E+02 -.883550671E+02 -.883298991E+02 -.883038120E+02 -.882768890E+02 -.882492117E+02 -.882208602E+02 -.881919121E+02 -.881624420E+02 -.881325217E+02 -.881022190E+02 -.880715980E+02 -.880407183E+02 -.880096355E+02 -.879784004E+02 -.879470594E+02 -.879156546E+02 -.878842235E+02 -.878528002E+02 -.878214153E+02 -.877900982E+02 -.877588778E+02 -.877277866E+02 -.876968646E+02 -.876661658E+02 -.876357677E+02 -.876057844E+02 -.875763840E+02 -.875478126E+02 -.875204255E+02 -.874947269E+02 -.874714220E+02 -.874514816E+02 -.874362240E+02 -.874274191E+02 -.874274191E+02
 -.874365265E+02 -.874365265E+02 -.874461649E+02 -.874628663E+02 -.874846969E+02 -.875102133E+02 -.875383536E+02 -.875683542E+02 -.875996710E+02 -.876319157E+02 -.876648236E+02 -.876982146E+02 -.877319622E+02 -.877659796E+02 -.878002098E+02 -.878346080E+02 -.878691366E+02 -.879037633E+02 -.879384556E+02 -.879731762E+02 -.880078840E+02 -.880425349E+02 -.880770781E+02 -.881114567E+02 -.881456098E+02 -.881794708E+02 -.882129673E+02 -.882460220E+02 -.882785536E+02 -.883104759E+02 -.883416984E+02 -.883721278E+02 -.884016682E+02 -.884302211E+02 -.884576874E+02 -.884839679E+02 -.885089637E+02 -.885325774E+02 -.885547143E+02 -.885752829E+02 -.885941955E+02 -.886113699E+02 -.886267299E+02 -.886402062E+02 -.886517367E+02 -.886612682E+02 -.886687559E+02 -.886741648E+02 -.886774694E+02 -.886786547E+02 -.886777161E+02 -.886746591E+02 -.886694998E+02 -.886622645E+02 -.886529893E+02 -.886417197E+02 -.886285104E+02 -.886134241E+02 -.885965313E+02 -.885779094E+02 -.885576416E+02 -.885358165E+02 -.885125266E+02 -.884878681E+02 -.884619392E+02 -.884348397E+02 -.884066701E+02 -.883775303E+02 -.883475195E+02 -.883167346E+02 -.882852702E+02 -.882532175E+02 -.882206640E+02 -.881876928E+02 -.881543825E+02 -.881208063E+02 -.880870323E+02 -.880531230E+02 -.880191352E+02 -.879851199E+02 -.879511229E+02 -.879171842E+02 -.878833395E+02 -.878496202E+02 -.878160552E+02 -.877826729E+02 -.877495043E+02 -.877165878E+02 -.876839761E+02 -.876517460E+02 -.876200120E+02 -.875889451E+02 -.875587977E+02 -.875299362E+02 -.875028835E+02 -.874783726E+02 -.874574155E+02 -.874413890E+02 -.874321442E+02 -.874321442E+02
 -.874413808E+02 -.874413808E+02 -.874514690E+02 -.874689599E+02 -.874918352E+02 -.875185940E+02 -.875481413E+02 -.875796867E+02 -.876126613E+02 -.876466706E+02 -.876814445E+02 -.877167961E+02 -.877525994E+02 -.877887740E+02 -.878252630E+02 -.878620227E+02 -.878990198E+02 -.879362232E+02 -.879735980E+02 -.880111063E+02 -.880487068E+02 -.880863510E+02 -.881239827E+02 -.881615409E+02 -.881989573E+02 -.882361556E+02 -.882730531E+02 -.883095615E+02 -.883455849E+02 -.883810221E+02 -.884157667E+02 -.884497083E+02 -.884827319E+02 -.885147204E+02 -.885455549E+02 -.885751156E+02 -.886032827E+02 -.886299380E+02 -.886549660E+02 -.886782542E+02 -.886996953E+02 -.887191883E+02 -.887366390E+02 -.887519617E+02 -.887650797E+02 -.887759268E+02 -.887844474E+02 -.887905978E+02 -.887943466E+02 -.887956749E+02 -.887945767E+02 -.887910591E+02 -.887851418E+02 -.887768576E+02 -.887662510E+02 -.887533784E+02 -.887383074E+02 -.887211156E+02 -.887018899E+02 -.886807255E+02 -.886577247E+02 -.886329959E+02 -.886066525E+02 -.885788113E+02 -.885495920E+02 -.885191152E+02 -.884875021E+02 -.884548729E+02 -.884213459E+02 -.883870365E+02 -.883520568E+02 -.883165141E+02 -.882805108E+02 -.882441437E+02 -.882075032E+02 -.881706734E+02 -.881337316E+02 -.880967478E+02 -.880597852E+02 -.880228997E+02 -.879861406E+02 -.879495502E+02 -.879131650E+02 -.878770166E+02 -.878411326E+02 -.878055397E+02 -.877702662E+02 -.877353477E+02 -.877008339E+02 -.876667992E+02 -.876333568E+02 -.876006782E+02 -.875690195E+02 -.875387554E+02 -.875104233E+02 -.874847801E+02 -.874628734E+02 -.874461318E+02 -.874364792E+02 -.874364792E+02
 -.874457190E+02 -.874457190E+02 -.874562195E+02 -.874744327E+02 -.874982685E+02 -.875261836E+02 -.875570503E+02 -.875900491E+02 -.876246007E+02 -.876603049E+02 -.876968848E+02 -.877341546E+02 -.877719964E+02 -.878103318E+02 -.878491063E+02 -.878882828E+02 -.879278314E+02 -.879677212E+02 -.880079188E+02 -.880483882E+02 -.880890856E+02 -.881299588E+02 -.881709491E+02 -.882119891E+02 -.882530014E+02 -.882939002E+02 -.883345918E+02 -.883749727E+02 -.884149317E+02 -.884543504E+02 -.884931037E+02 -.885310596E+02 -.885680819E+02 -.886040304E+02 -.886387615E+02 -.886721300E+02 -.887039907E+02 -.887341990E+02 -.887626129E+02 -.887890943E+02 -.888135111E+02 -.888357381E+02 -.888556584E+02 -.888731655E+02 -.888881641E+02 -.889005712E+02 -.889103176E+02 -.889173486E+02 -.889216247E+02 -.889231223E+02 -.889218338E+02 -.889177680E+02 -.889109495E+02 -.889014188E+02 -.888892317E+02 -.888744587E+02 -.888571835E+02 -.888375027E+02 -.888155241E+02 -.887913656E+02 -.887651535E+02 -.887370214E+02 -.887071085E+02 -.886755579E+02 -.886425153E+02 -.886081277E+02 -.885725414E+02 -.885359013E+02 -.884983493E+02 -.884600229E+02 -.884210551E+02 -.883815723E+02 -.883416944E+02 -.883015339E+02 -.882611950E+02 -.882207739E+02 -.881803579E+02 -.881400253E+02 -.880998460E+02 -.880598805E+02 -.880201812E+02 -.879807922E+02 -.879417502E+02 -.879030854E+02 -.878648233E+02 -.878269872E+02 -.877896013E+02 -.877526966E+02 -.877163179E+02 -.876805350E+02 -.876454574E+02 -.876112544E+02 -.875781826E+02 -.875466210E+02 -.875171172E+02 -.874904459E+02 -.874676832E+02 -.874503009E+02 -.874402845E+02 -.874402845E+02
 -.874493852E+02 -.874493852E+02 -.874602423E+02 -.874790833E+02 -.875037677E+02 -.875327150E+02 -.875647647E+02 -.875990831E+02 -.876350870E+02 -.876723700E+02 -.877106573E+02 -.877497722E+02 -.877896015E+02 -.878300711E+02 -.878711356E+02 -.879127647E+02 -.879549313E+02 -.879976086E+02 -.880407682E+02 -.880843746E+02 -.881283830E+02 -.881727406E+02 -.882173848E+02 -.882622407E+02 -.883072227E+02 -.883522350E+02 -.883971698E+02 -.884419080E+02 -.884863211E+02 -.885302704E+02 -.885736077E+02 -.886161771E+02 -.886578161E+02 -.886983556E+02 -.887376221E+02 -.887754394E+02 -.888116300E+02 -.888460163E+02 -.888784235E+02 -.889086812E+02 -.889366254E+02 -.889621002E+02 -.889849600E+02 -.890050717E+02 -.890223155E+02 -.890365875E+02 -.890478007E+02 -.890558861E+02 -.890607939E+02 -.890624943E+02 -.890609776E+02 -.890562546E+02 -.890483563E+02 -.890373336E+02 -.890232566E+02 -.890062134E+02 -.889863093E+02 -.889636648E+02 -.889384146E+02 -.889107054E+02 -.888806942E+02 -.888485464E+02 -.888144337E+02 -.887785322E+02 -.887410204E+02 -.887020776E+02 -.886618814E+02 -.886206069E+02 -.885784244E+02 -.885354985E+02 -.884919867E+02 -.884480384E+02 -.884037937E+02 -.883593831E+02 -.883149267E+02 -.882705337E+02 -.882263026E+02 -.881823203E+02 -.881386630E+02 -.880953959E+02 -.880525736E+02 -.880102409E+02 -.879684332E+02 -.879271781E+02 -.878864973E+02 -.878464085E+02 -.878069301E+02 -.877680859E+02 -.877299138E+02 -.876924761E+02 -.876558756E+02 -.876202761E+02 -.875859306E+02 -.875532178E+02 -.875226896E+02 -.874951313E+02 -.874716387E+02 -.874537150E+02 -.874433936E+02 -.874433936E+02
 -.874521839E+02 -.874521839E+02 -.874633208E+02 -.874826687E+02 -.875080498E+02 -.875378505E+02 -.875708955E+02 -.876063507E+02 -.876436285E+02 -.876823256E+02 -.877221782E+02 -.877630185E+02 -.878047399E+02 -.878472806E+02 -.878906056E+02 -.879346913E+02 -.879795183E+02 -.880250687E+02 -.880713190E+02 -.881182357E+02 -.881657769E+02 -.882138891E+02 -.882625053E+02 -.883115450E+02 -.883609152E+02 -.884105077E+02 -.884602004E+02 -.885098574E+02 -.885593299E+02 -.886084552E+02 -.886570593E+02 -.887049571E+02 -.887519537E+02 -.887978453E+02 -.888424219E+02 -.888854684E+02 -.889267668E+02 -.889660987E+02 -.890032481E+02 -.890380030E+02 -.890701588E+02 -.890995208E+02 -.891259063E+02 -.891491474E+02 -.891690934E+02 -.891856129E+02 -.891985957E+02 -.892079543E+02 -.892136254E+02 -.892155712E+02 -.892137791E+02 -.892082626E+02 -.891990611E+02 -.891862389E+02 -.891698846E+02 -.891501096E+02 -.891270466E+02 -.891008475E+02 -.890716812E+02 -.890397317E+02 -.890051951E+02 -.889682775E+02 -.889291917E+02 -.888881556E+02 -.888453886E+02 -.888011102E+02 -.887555370E+02 -.887088808E+02 -.886613468E+02 -.886131319E+02 -.885644232E+02 -.885153966E+02 -.884662159E+02 -.884170322E+02 -.883679831E+02 -.883191922E+02 -.882707695E+02 -.882228108E+02 -.881753980E+02 -.881285999E+02 -.880824722E+02 -.880370585E+02 -.879923914E+02 -.879484935E+02 -.879053802E+02 -.878630616E+02 -.878215471E+02 -.877808510E+02 -.877410008E+02 -.877020483E+02 -.876640859E+02 -.876272679E+02 -.875918388E+02 -.875581711E+02 -.875268137E+02 -.874985539E+02 -.874744958E+02 -.874561601E+02 -.874456097E+02 -.874456097E+02
 -.874538745E+02 -.874538745E+02 -.874651997E+02 -.874848985E+02 -.875107686E+02 -.875411873E+02 -.875749856E+02 -.876113301E+02 -.876496397E+02 -.876895265E+02 -.877307414E+02 -.877731267E+02 -.878165914E+02 -.878610892E+02 -.879065967E+02 -.879531022E+02 -.880006004E+02 -.880490830E+02 -.880985329E+02 -.881489242E+02 -.882002192E+02 -.882523647E+02 -.883052921E+02 -.883589175E+02 -.884131391E+02 -.884678374E+02 -.885228755E+02 -.885780992E+02 -.886333358E+02 -.886883963E+02 -.887430760E+02 -.887971547E+02 -.888503986E+02 -.889025622E+02 -.889533900E+02 -.890026187E+02 -.890499801E+02 -.890952046E+02 -.891380230E+02 -.891781710E+02 -.892153922E+02 -.892494413E+02 -.892800876E+02 -.893071185E+02 -.893303426E+02 -.893495927E+02 -.893647281E+02 -.893756371E+02 -.893822389E+02 -.893844845E+02 -.893823579E+02 -.893758764E+02 -.893650899E+02 -.893500805E+02 -.893309611E+02 -.893078735E+02 -.892809862E+02 -.892504918E+02 -.892166043E+02 -.891795554E+02 -.891395918E+02 -.890969713E+02 -.890519599E+02 -.890048277E+02 -.889558461E+02 -.889052847E+02 -.888534081E+02 -.888004736E+02 -.887467288E+02 -.886924092E+02 -.886377368E+02 -.885829189E+02 -.885281463E+02 -.884735933E+02 -.884194164E+02 -.883657548E+02 -.883127298E+02 -.882604453E+02 -.882089881E+02 -.881584287E+02 -.881088217E+02 -.880602073E+02 -.880126121E+02 -.879660512E+02 -.879205302E+02 -.878760485E+02 -.878326030E+02 -.877901950E+02 -.877488379E+02 -.877085690E+02 -.876694661E+02 -.876316685E+02 -.875954068E+02 -.875610403E+02 -.875291064E+02 -.875003832E+02 -.874759697E+02 -.874573863E+02 -.874467033E+02 -.874467033E+02
 -.874541814E+02 -.874541814E+02 -.874655765E+02 -.874854189E+02 -.875115143E+02 -.875422582E+02 -.875764943E+02 -.876134048E+02 -.876524325E+02 -.876932117E+02 -.877355083E+02 -.877791858E+02 -.878241753E+02 -.878704483E+02 -.879179988E+02 -.879668343E+02 -.880169653E+02 -.880683961E+02 -.881211229E+02 -.881751307E+02 -.882303881E+02 -.882868463E+02 -.883444391E+02 -.884030800E+02 -.884626607E+02 -.885230517E+02 -.885841010E+02 -.886456338E+02 -.887074525E+02 -.887693381E+02 -.888310498E+02 -.888923259E+02 -.889528868E+02 -.890124357E+02 -.890706609E+02 -.891272397E+02 -.891818415E+02 -.892341308E+02 -.892837717E+02 -.893304325E+02 -.893737897E+02 -.894135325E+02 -.894493677E+02 -.894810243E+02 -.895082574E+02 -.895308523E+02 -.895486282E+02 -.895614414E+02 -.895691875E+02 -.895718031E+02 -.895692676E+02 -.895616028E+02 -.895488731E+02 -.895311841E+02 -.895086807E+02 -.894815449E+02 -.894499924E+02 -.894142694E+02 -.893746484E+02 -.893314238E+02 -.892849077E+02 -.892354250E+02 -.891833091E+02 -.891288972E+02 -.890725261E+02 -.890145283E+02 -.889552281E+02 -.888949385E+02 -.888339584E+02 -.887725697E+02 -.887110359E+02 -.886495999E+02 -.885884834E+02 -.885278861E+02 -.884679848E+02 -.884089340E+02 -.883508658E+02 -.882938907E+02 -.882380979E+02 -.881835566E+02 -.881303174E+02 -.880784130E+02 -.880278605E+02 -.879786631E+02 -.879308128E+02 -.878842934E+02 -.878390858E+02 -.877951732E+02 -.877525506E+02 -.877112360E+02 -.876712872E+02 -.876328231E+02 -.875960532E+02 -.875613152E+02 -.875291247E+02 -.875002380E+02 -.874757321E+02 -.874571063E+02 -.874464107E+02 -.874464107E+02
 -.874527847E+02 -.874527847E+02 -.874641044E+02 -.874838381E+02 -.875098342E+02 -.875405290E+02 -.875748017E+02 -.876118714E+02 -.876512139E+02 -.876924896E+02 -.877354944E+02 -.877801222E+02 -.878263293E+02 -.878741105E+02 -.879234856E+02 -.879744858E+02 -.880271415E+02 -.880814769E+02 -.881375071E+02 -.881952316E+02 -.882546314E+02 -.883156686E+02 -.883782828E+02 -.884423884E+02 -.885078747E+02 -.885746039E+02 -.886424097E+02 -.887110971E+02 -.887804421E+02 -.888501917E+02 -.889200638E+02 -.889897491E+02 -.890589127E+02 -.891271953E+02 -.891942173E+02 -.892595822E+02 -.893228800E+02 -.893836924E+02 -.894415980E+02 -.894961780E+02 -.895470217E+02 -.895937330E+02 -.896359367E+02 -.896732843E+02 -.897054600E+02 -.897321861E+02 -.897532286E+02 -.897684005E+02 -.897775659E+02 -.897806424E+02 -.897776029E+02 -.897684755E+02 -.897533438E+02 -.897323448E+02 -.897056663E+02 -.896735438E+02 -.896362561E+02 -.895941201E+02 -.895474855E+02 -.894967290E+02 -.894422482E+02 -.893844549E+02 -.893237697E+02 -.892606155E+02 -.891954120E+02 -.891285708E+02 -.890604904E+02 -.889915521E+02 -.889221168E+02 -.888525217E+02 -.887830784E+02 -.887140709E+02 -.886457550E+02 -.885783572E+02 -.885120750E+02 -.884470771E+02 -.883835042E+02 -.883214701E+02 -.882610625E+02 -.882023451E+02 -.881453591E+02 -.880901249E+02 -.880366445E+02 -.879849036E+02 -.879348749E+02 -.878865218E+02 -.878398028E+02 -.877946783E+02 -.877511191E+02 -.877091183E+02 -.876687075E+02 -.876299782E+02 -.875931108E+02 -.875584121E+02 -.875263638E+02 -.874976849E+02 -.874734108E+02 -.874549944E+02 -.874444334E+02 -.874444334E+02
 -.874493375E+02 -.874493375E+02 -.874603968E+02 -.874797040E+02 -.875051995E+02 -.875353866E+02 -.875692019E+02 -.876059191E+02 -.876450612E+02 -.876863305E+02 -.877295633E+02 -.877746882E+02 -.878216942E+02 -.878706100E+02 -.879214876E+02 -.879743859E+02 -.880293635E+02 -.880864732E+02 -.881457549E+02 -.882072302E+02 -.882709014E+02 -.883367478E+02 -.884047206E+02 -.884747429E+02 -.885467066E+02 -.886204699E+02 -.886958552E+02 -.887726492E+02 -.888506006E+02 -.889294198E+02 -.890087791E+02 -.890883143E+02 -.891676245E+02 -.892462763E+02 -.893238067E+02 -.893997267E+02 -.894735270E+02 -.895446840E+02 -.896126661E+02 -.896769416E+02 -.897369858E+02 -.897922905E+02 -.898423716E+02 -.898867774E+02 -.899250974E+02 -.899569697E+02 -.899820880E+02 -.900002070E+02 -.900111486E+02 -.900148044E+02 -.900111383E+02 -.900001873E+02 -.899820610E+02 -.899569385E+02 -.899250659E+02 -.898867507E+02 -.898423559E+02 -.897922932E+02 -.897370153E+02 -.896770076E+02 -.896127799E+02 -.895448581E+02 -.894737756E+02 -.894000654E+02 -.893242529E+02 -.892468492E+02 -.891683447E+02 -.890892047E+02 -.890098645E+02 -.889307267E+02 -.888521581E+02 -.887744888E+02 -.886980106E+02 -.886229777E+02 -.885496065E+02 -.884780770E+02 -.884085339E+02 -.883410888E+02 -.882758220E+02 -.882127846E+02 -.881520013E+02 -.880934727E+02 -.880371782E+02 -.879830788E+02 -.879311209E+02 -.878812401E+02 -.878333660E+02 -.877874295E+02 -.877433705E+02 -.877011507E+02 -.876607683E+02 -.876222797E+02 -.875858271E+02 -.875516752E+02 -.875202579E+02 -.874922393E+02 -.874685907E+02 -.874506886E+02 -.874404394E+02 -.874404394E+02
 -.874434256E+02 -.874434256E+02 -.874540033E+02 -.874725195E+02 -.874970333E+02 -.875261491E+02 -.875589006E+02 -.875946389E+02 -.876329449E+02 -.876735769E+02 -.877164230E+02 -.877614569E+02 -.878087097E+02 -.878582511E+02 -.879101714E+02 -.879645674E+02 -.880215365E+02 -.880811678E+02 -.881435352E+02 -.882086943E+02 -.882766785E+02 -.883474931E+02 -.884211127E+02 -.884974783E+02 -.885764928E+02 -.886580178E+02 -.887418716E+02 -.888278263E+02 -.889156051E+02 -.890048814E+02 -.890952788E+02 -.891863697E+02 -.892776779E+02 -.893686812E+02 -.894588144E+02 -.895474743E+02 -.896340264E+02 -.897178123E+02 -.897981583E+02 -.898743849E+02 -.899458184E+02 -.900118011E+02 -.900717034E+02 -.901249357E+02 -.901709596E+02 -.902092984E+02 -.902395475E+02 -.902613829E+02 -.902745679E+02 -.902789585E+02 -.902745068E+02 -.902612616E+02 -.902393678E+02 -.902090629E+02 -.901706719E+02 -.901246005E+02 -.900713259E+02 -.900113878E+02 -.899453771E+02 -.898739243E+02 -.897976884E+02 -.897173449E+02 -.896335743E+02 -.895470520E+02 -.894584382E+02 -.893683691E+02 -.892774497E+02 -.891862473E+02 -.890952863E+02 -.890050450E+02 -.889159528E+02 -.888283891E+02 -.887426829E+02 -.886591135E+02 -.885779120E+02 -.884992634E+02 -.884233090E+02 -.883501491E+02 -.882798468E+02 -.882124308E+02 -.881478990E+02 -.880862220E+02 -.880273466E+02 -.879711995E+02 -.879176913E+02 -.878667212E+02 -.878181818E+02 -.877719661E+02 -.877279762E+02 -.876861340E+02 -.876463968E+02 -.876087769E+02 -.875733682E+02 -.875403808E+02 -.875101855E+02 -.874833712E+02 -.874608187E+02 -.874437939E+02 -.874340675E+02 -.874340675E+02
 -.874346216E+02 -.874346216E+02 -.874444718E+02 -.874617487E+02 -.874846956E+02 -.875120772E+02 -.875430451E+02 -.875770393E+02 -.876137271E+02 -.876529434E+02 -.876946344E+02 -.877388261E+02 -.877856039E+02 -.878350892E+02 -.878874192E+02 -.879427402E+02 -.880011985E+02 -.880629305E+02 -.881280582E+02 -.881966844E+02 -.882688859E+02 -.883447096E+02 -.884241678E+02 -.885072331E+02 -.885938330E+02 -.886838459E+02 -.887770965E+02 -.888733509E+02 -.889723132E+02 -.890736232E+02 -.891768536E+02 -.892815088E+02 -.893870266E+02 -.894927798E+02 -.895980794E+02 -.897021810E+02 -.898042925E+02 -.899035827E+02 -.899991936E+02 -.900902527E+02 -.901758879E+02 -.902552424E+02 -.903274908E+02 -.903918562E+02 -.904476254E+02 -.904941648E+02 -.905309347E+02 -.905575015E+02 -.905735475E+02 -.905788796E+02 -.905734330E+02 -.905572730E+02 -.905305938E+02 -.904937136E+02 -.904470666E+02 -.903911934E+02 -.903267286E+02 -.902543861E+02 -.901749439E+02 -.900892284E+02 -.899980977E+02 -.899024251E+02 -.898030846E+02 -.897009357E+02 -.895968111E+02 -.894915050E+02 -.893857636E+02 -.892802778E+02 -.891756771E+02 -.890725262E+02 -.889713225E+02 -.888724960E+02 -.887764099E+02 -.886833625E+02 -.885935907E+02 -.885072732E+02 -.884245349E+02 -.883454519E+02 -.882700554E+02 -.881983372E+02 -.881302541E+02 -.880657329E+02 -.880046745E+02 -.879469588E+02 -.878924492E+02 -.878409976E+02 -.877924497E+02 -.877466517E+02 -.877034586E+02 -.876627444E+02 -.876244165E+02 -.875884337E+02 -.875548307E+02 -.875237493E+02 -.874954798E+02 -.874705139E+02 -.874496123E+02 -.874338915E+02 -.874249347E+02 -.874249347E+02
 -.874224867E+02 -.874224867E+02 -.874313006E+02 -.874468183E+02 -.874675339E+02 -.874923980E+02 -.875207134E+02 -.875520542E+02 -.875861928E+02 -.876230412E+02 -.876626187E+02 -.877050245E+02 -.877504072E+02 -.877989437E+02 -.878508326E+02 -.879062836E+02 -.879655034E+02 -.880286903E+02 -.880960304E+02 -.881676899E+02 -.882438080E+02 -.883244930E+02 -.884098146E+02 -.884997975E+02 -.885944146E+02 -.886935810E+02 -.887971455E+02 -.889048847E+02 -.890164971E+02 -.891315971E+02 -.892497104E+02 -.893702718E+02 -.894926240E+02 -.896160179E+02 -.897396171E+02 -.898625032E+02 -.899836856E+02 -.901021124E+02 -.902166858E+02 -.903262791E+02 -.904297559E+02 -.905259911E+02 -.906138937E+02 -.906924298E+02 -.907606452E+02 -.908176884E+02 -.908628305E+02 -.908954840E+02 -.909152178E+02 -.909217687E+02 -.909150481E+02 -.908951449E+02 -.908623228E+02 -.908170134E+02 -.907598047E+02 -.906914260E+02 -.906127298E+02 -.905246707E+02 -.904282836E+02 -.903246606E+02 -.902149276E+02 -.901002224E+02 -.899816730E+02 -.898603788E+02 -.897373931E+02 -.896137084E+02 -.894902449E+02 -.893678413E+02 -.892472487E+02 -.891291268E+02 -.890140435E+02 -.889024751E+02 -.887948102E+02 -.886913533E+02 -.885923306E+02 -.884978964E+02 -.884081395E+02 -.883230906E+02 -.882427287E+02 -.881669883E+02 -.880957658E+02 -.880289255E+02 -.879663054E+02 -.879077231E+02 -.878529803E+02 -.878018688E+02 -.877541759E+02 -.877096906E+02 -.876682111E+02 -.876295548E+02 -.875935697E+02 -.875601512E+02 -.875292631E+02 -.875009647E+02 -.874754475E+02 -.874530814E+02 -.874344745E+02 -.874205507E+02 -.874126482E+02 -.874126482E+02
 -.874065732E+02 -.874065732E+02 -.874140171E+02 -.874271895E+02 -.874448906E+02 -.874663237E+02 -.874909905E+02 -.875186117E+02 -.875490767E+02 -.875824059E+02 -.876187103E+02 -.876581623E+02 -.877009808E+02 -.877474195E+02 -.877977516E+02 -.878522567E+02 -.879112173E+02 -.879749137E+02 -.880436148E+02 -.881175701E+02 -.881970061E+02 -.882821177E+02 -.883730598E+02 -.884699382E+02 -.885728020E+02 -.886816318E+02 -.887963302E+02 -.889167118E+02 -.890424929E+02 -.891732812E+02 -.893085691E+02 -.894477263E+02 -.895899960E+02 -.897344934E+02 -.898802082E+02 -.900260109E+02 -.901706622E+02 -.903128284E+02 -.904510999E+02 -.905840136E+02 -.907100791E+02 -.908278077E+02 -.909357439E+02 -.910324977E+02 -.911167782E+02 -.911874257E+02 -.912434425E+02 -.912840208E+02 -.913085658E+02 -.913167132E+02 -.913083401E+02 -.912835695E+02 -.912427656E+02 -.911865233E+02 -.911156507E+02 -.910311456E+02 -.909341680E+02 -.908260096E+02 -.907080610E+02 -.905817784E+02 -.904486514E+02 -.903101718E+02 -.901678038E+02 -.900229586E+02 -.898769716E+02 -.897310835E+02 -.895864259E+02 -.894440113E+02 -.893047265E+02 -.891693308E+02 -.890384568E+02 -.889126151E+02 -.887922000E+02 -.886774985E+02 -.885686992E+02 -.884659025E+02 -.883691311E+02 -.882783403E+02 -.881934277E+02 -.881142427E+02 -.880405951E+02 -.879722631E+02 -.879090004E+02 -.878505425E+02 -.877966131E+02 -.877469289E+02 -.877012059E+02 -.876591647E+02 -.876205370E+02 -.875850739E+02 -.875525553E+02 -.875228034E+02 -.874956993E+02 -.874712056E+02 -.874493958E+02 -.874304919E+02 -.874149149E+02 -.874033486E+02 -.873968230E+02 -.873968230E+02
 -.873864977E+02 -.873864977E+02 -.873921809E+02 -.874023273E+02 -.874161375E+02 -.874331111E+02 -.874529702E+02 -.874756223E+02 -.875011099E+02 -.875295652E+02 -.875611930E+02 -.875962609E+02 -.876350763E+02 -.876779715E+02 -.877253001E+02 -.877774326E+02 -.878347465E+02 -.878976190E+02 -.879664224E+02 -.880415187E+02 -.881232510E+02 -.882119340E+02 -.883078440E+02 -.884112091E+02 -.885221962E+02 -.886408961E+02 -.887673101E+02 -.889013341E+02 -.890427421E+02 -.891911718E+02 -.893461100E+02 -.895068797E+02 -.896726310E+02 -.898423354E+02 -.900147852E+02 -.901885980E+02 -.903622276E+02 -.905339818E+02 -.907020459E+02 -.908645116E+02 -.910194129E+02 -.911647651E+02 -.912986081E+02 -.914190525E+02 -.915243281E+02 -.916128316E+02 -.916831735E+02 -.917342218E+02 -.917651384E+02 -.917754082E+02 -.917648573E+02 -.917336593E+02 -.916823286E+02 -.916117028E+02 -.915229140E+02 -.914173512E+02 -.912966177E+02 -.911624842E+02 -.910168402E+02 -.908616464E+02 -.906988885E+02 -.905305337E+02 -.903584913E+02 -.901845779E+02 -.900104872E+02 -.898377671E+02 -.896678020E+02 -.895018019E+02 -.893407973E+02 -.891856404E+02 -.890370105E+02 -.888954237E+02 -.887612449E+02 -.886347025E+02 -.885159039E+02 -.884048512E+02 -.883014564E+02 -.882055568E+02 -.881169284E+02 -.880352984E+02 -.879603567E+02 -.878917654E+02 -.878291675E+02 -.877721943E+02 -.877204717E+02 -.876736256E+02 -.876312871E+02 -.875930973E+02 -.875587118E+02 -.875278072E+02 -.875000869E+02 -.874752912E+02 -.874532080E+02 -.874336892E+02 -.874166712E+02 -.874022021E+02 -.873904792E+02 -.873818958E+02 -.873771058E+02 -.873771058E+02
 -.873618821E+02 -.873618821E+02 -.873653806E+02 -.873717763E+02 -.873807239E+02 -.873920691E+02 -.874058227E+02 -.874221044E+02 -.874411073E+02 -.874630976E+02 -.874884035E+02 -.875173866E+02 -.875504381E+02 -.875879865E+02 -.876304848E+02 -.876784000E+02 -.877322163E+02 -.877924319E+02 -.878595505E+02 -.879340746E+02 -.880164979E+02 -.881072968E+02 -.882069181E+02 -.883157651E+02 -.884341806E+02 -.885624292E+02 -.887006772E+02 -.888489689E+02 -.890072029E+02 -.891751085E+02 -.893522207E+02 -.895378583E+02 -.897311055E+02 -.899307976E+02 -.901355145E+02 -.903435815E+02 -.905530799E+02 -.907618674E+02 -.909676065E+02 -.911678031E+02 -.913598522E+02 -.915410900E+02 -.917088523E+02 -.918605397E+02 -.919936858E+02 -.921060303E+02 -.921955932E+02 -.922607452E+02 -.923002708E+02 -.923134192E+02 -.922999360E+02 -.922600745E+02 -.921945846E+02 -.921046807E+02 -.919919911E+02 -.918584952E+02 -.917064527E+02 -.915383295E+02 -.913567253E+02 -.911643045E+02 -.909637315E+02 -.907576126E+02 -.905484433E+02 -.903385626E+02 -.901301149E+02 -.899250209E+02 -.897249573E+02 -.895313464E+02 -.893453552E+02 -.891679018E+02 -.889996696E+02 -.888411259E+02 -.886925443E+02 -.885540284E+02 -.884255368E+02 -.883069064E+02 -.881978758E+02 -.880981052E+02 -.880071955E+02 -.879247042E+02 -.878501592E+02 -.877830710E+02 -.877229415E+02 -.876692729E+02 -.876215731E+02 -.875793609E+02 -.875421699E+02 -.875095518E+02 -.874810787E+02 -.874563459E+02 -.874349750E+02 -.874166175E+02 -.874009597E+02 -.873877305E+02 -.873767116E+02 -.873677517E+02 -.873607873E+02 -.873558701E+02 -.873532059E+02 -.873532059E+02
 -.873324842E+02 -.873324842E+02 -.873333514E+02 -.873351963E+02 -.873382127E+02 -.873426756E+02 -.873489006E+02 -.873572323E+02 -.873680557E+02 -.873817905E+02 -.873988697E+02 -.874197547E+02 -.874449455E+02 -.874749647E+02 -.875103574E+02 -.875517048E+02 -.875996190E+02 -.876547333E+02 -.877177039E+02 -.877892078E+02 -.878699322E+02 -.879605631E+02 -.880617752E+02 -.881742144E+02 -.882984787E+02 -.884350939E+02 -.885844859E+02 -.887469488E+02 -.889226102E+02 -.891113936E+02 -.893129788E+02 -.895267646E+02 -.897518342E+02 -.899869264E+02 -.902304175E+02 -.904803143E+02 -.907342621E+02 -.909895666E+02 -.912432287E+02 -.914919932E+02 -.917324045E+02 -.919608718E+02 -.921737442E+02 -.923673951E+02 -.925383203E+02 -.926832497E+02 -.927992689E+02 -.928839435E+02 -.929354359E+02 -.929526011E+02 -.929350495E+02 -.928831688E+02 -.927981028E+02 -.926816872E+02 -.925363547E+02 -.923650183E+02 -.921709465E+02 -.919576423E+02 -.917287318E+02 -.914878661E+02 -.912386360E+02 -.909844985E+02 -.907287106E+02 -.904742733E+02 -.902238833E+02 -.899798979E+02 -.897443125E+02 -.895187535E+02 -.893044840E+02 -.891024235E+02 -.889131752E+02 -.887370614E+02 -.885741609E+02 -.884243484E+02 -.882873320E+02 -.881626885E+02 -.880498951E+02 -.879483569E+02 -.878574315E+02 -.877764480E+02 -.877047236E+02 -.876415765E+02 -.875863359E+02 -.875383491E+02 -.874969872E+02 -.874616482E+02 -.874317586E+02 -.874067745E+02 -.873861807E+02 -.873694893E+02 -.873562377E+02 -.873459858E+02 -.873383136E+02 -.873328182E+02 -.873291113E+02 -.873268190E+02 -.873255815E+02 -.873250578E+02 -.873249331E+02 -.873249331E+02
 -.872981881E+02 -.872981881E+02 -.872959557E+02 -.872924172E+02 -.872884021E+02 -.872846444E+02 -.872818033E+02 -.872804918E+02 -.872812940E+02 -.872847651E+02 -.872914622E+02 -.873019591E+02 -.873168398E+02 -.873367157E+02 -.873622432E+02 -.873941175E+02 -.874330734E+02 -.874798976E+02 -.875354267E+02 -.876005388E+02 -.876761510E+02 -.877632139E+02 -.878626973E+02 -.879755722E+02 -.881027887E+02 -.882452491E+02 -.884037708E+02 -.885790446E+02 -.887715851E+02 -.889816746E+02 -.892093020E+02 -.894541004E+02 -.897152857E+02 -.899916030E+02 -.902812861E+02 -.905820364E+02 -.908910227E+02 -.912049053E+02 -.915198794E+02 -.918317313E+02 -.921359017E+02 -.924275544E+02 -.927016543E+02 -.929530655E+02 -.931766836E+02 -.933676087E+02 -.935213583E+02 -.936341035E+02 -.937029031E+02 -.937259024E+02 -.937024664E+02 -.936332280E+02 -.935200399E+02 -.933658408E+02 -.931744571E+02 -.929503686E+02 -.926984722E+02 -.924238703E+02 -.921316969E+02 -.918269862E+02 -.915145747E+02 -.911990228E+02 -.908845466E+02 -.905749539E+02 -.902735876E+02 -.899832820E+02 -.897063391E+02 -.894445277E+02 -.891991052E+02 -.889708579E+02 -.887601548E+02 -.885670085E+02 -.883911387E+02 -.882320324E+02 -.880890007E+02 -.879612279E+02 -.878478147E+02 -.877478129E+02 -.876602541E+02 -.875841726E+02 -.875186221E+02 -.874626880E+02 -.874154965E+02 -.873762195E+02 -.873440774E+02 -.873183398E+02 -.872983235E+02 -.872833896E+02 -.872729385E+02 -.872664031E+02 -.872632409E+02 -.872629237E+02 -.872649250E+02 -.872687061E+02 -.872736988E+02 -.872792865E+02 -.872847818E+02 -.872894020E+02 -.872922417E+02 -.872922417E+02
 -.872591058E+02 -.872591058E+02 -.872532944E+02 -.872435427E+02 -.872313710E+02 -.872180246E+02 -.872045424E+02 -.871918187E+02 -.871806286E+02 -.871716814E+02 -.871656509E+02 -.871631919E+02 -.871649721E+02 -.871716933E+02 -.871840954E+02 -.872029746E+02 -.872291987E+02 -.872637082E+02 -.873075198E+02 -.873617350E+02 -.874275384E+02 -.875061919E+02 -.875990250E+02 -.877074229E+02 -.878328040E+02 -.879765888E+02 -.881401577E+02 -.883248002E+02 -.885316483E+02 -.887615967E+02 -.890152118E+02 -.892926307E+02 -.895934578E+02 -.899166666E+02 -.902605191E+02 -.906225148E+02 -.909993777E+02 -.913870835E+02 -.917809166E+02 -.921755356E+02 -.925650287E+02 -.929429479E+02 -.933023410E+02 -.936358189E+02 -.939357114E+02 -.941943418E+02 -.944044247E+02 -.945595497E+02 -.946546821E+02 -.946866003E+02 -.946541946E+02 -.945585728E+02 -.944029540E+02 -.941923701E+02 -.939332282E+02 -.936328092E+02 -.932987852E+02 -.929388221E+02 -.925603048E+02 -.921701835E+02 -.917749056E+02 -.913803849E+02 -.909919658E+02 -.906143690E+02 -.902516233E+02 -.899070095E+02 -.895830323E+02 -.892814329E+02 -.890032406E+02 -.887488528E+02 -.885181340E+02 -.883105189E+02 -.881251138E+02 -.879607880E+02 -.878162530E+02 -.876901290E+02 -.875809973E+02 -.874874416E+02 -.874080789E+02 -.873415811E+02 -.872866898E+02 -.872422252E+02 -.872070905E+02 -.871802726E+02 -.871608398E+02 -.871479376E+02 -.871407818E+02 -.871386501E+02 -.871408719E+02 -.871468145E+02 -.871558686E+02 -.871674285E+02 -.871808691E+02 -.871955186E+02 -.872106248E+02 -.872253147E+02 -.872385472E+02 -.872490553E+02 -.872552781E+02 -.872552781E+02
 -.872155791E+02 -.872155791E+02 -.872057557E+02 -.871890011E+02 -.871675901E+02 -.871433234E+02 -.871176508E+02 -.870917374E+02 -.870665604E+02 -.870429682E+02 -.870217234E+02 -.870035538E+02 -.869891869E+02 -.869793732E+02 -.869749174E+02 -.869766992E+02 -.869856841E+02 -.870029443E+02 -.870296731E+02 -.870671917E+02 -.871169583E+02 -.871805740E+02 -.872597827E+02 -.873564641E+02 -.874726184E+02 -.876103397E+02 -.877717782E+02 -.879590805E+02 -.881743097E+02 -.884193428E+02 -.886957420E+02 -.890046020E+02 -.893463795E+02 -.897207207E+02 -.901263054E+02 -.905607357E+02 -.910204943E+02 -.915009817E+02 -.919966080E+02 -.925008839E+02 -.930064353E+02 -.935049019E+02 -.939867635E+02 -.944412296E+02 -.948563532E+02 -.952194834E+02 -.955180632E+02 -.957406676E+02 -.958781126E+02 -.959244361E+02 -.958775707E+02 -.957395824E+02 -.955164316E+02 -.952172993E+02 -.948536062E+02 -.944379036E+02 -.939828347E+02 -.935003385E+02 -.930011983E+02 -.924949287E+02 -.919898889E+02 -.914934556E+02 -.910121241E+02 -.905514918E+02 -.901161664E+02 -.897096719E+02 -.893344115E+02 -.889917092E+02 -.886819212E+02 -.884045919E+02 -.881586277E+02 -.879424666E+02 -.877542316E+02 -.875918592E+02 -.874532034E+02 -.873361148E+02 -.872384985E+02 -.871583551E+02 -.870938064E+02 -.870431105E+02 -.870046683E+02 -.869770239E+02 -.869588603E+02 -.869489917E+02 -.869463539E+02 -.869499921E+02 -.869590478E+02 -.869727432E+02 -.869903638E+02 -.870112382E+02 -.870347139E+02 -.870601289E+02 -.870867762E+02 -.871138621E+02 -.871404538E+02 -.871654169E+02 -.871873381E+02 -.872044327E+02 -.872144290E+02 -.872144290E+02
 -.871683114E+02 -.871683114E+02 -.871540845E+02 -.871296204E+02 -.870980009E+02 -.870616177E+02 -.870223138E+02 -.869815419E+02 -.869404663E+02 -.869000429E+02 -.868611016E+02 -.868244063E+02 -.867906974E+02 -.867607382E+02 -.867353487E+02 -.867154319E+02 -.867020060E+02 -.866962262E+02 -.866994069E+02 -.867130464E+02 -.867388478E+02 -.867787357E+02 -.868348732E+02 -.869096733E+02 -.870057997E+02 -.871261597E+02 -.872738773E+02 -.874522442E+02 -.876646417E+02 -.879144250E+02 -.882047601E+02 -.885384133E+02 -.889174932E+02 -.893431603E+02 -.898153340E+02 -.903324518E+02 -.908913467E+02 -.914872896E+02 -.921141790E+02 -.927647358E+02 -.934304600E+02 -.941011607E+02 -.947641439E+02 -.954034809E+02 -.959998823E+02 -.965314924E+02 -.969755651E+02 -.973107307E+02 -.975194415E+02 -.975901540E+02 -.975188399E+02 -.973095269E+02 -.969737579E+02 -.965290783E+02 -.959968532E+02 -.953998217E+02 -.947598289E+02 -.940961503E+02 -.934247012E+02 -.927581653E+02 -.921067303E+02 -.914789016E+02 -.908819695E+02 -.903220489E+02 -.898038813E+02 -.893306434E+02 -.889039033E+02 -.885237451E+02 -.881890099E+02 -.878975890E+02 -.876467154E+02 -.874332221E+02 -.872537535E+02 -.871049268E+02 -.869834489E+02 -.868861951E+02 -.868102577E+02 -.867529720E+02 -.867119253E+02 -.866849546E+02 -.866701361E+02 -.866657697E+02 -.866703605E+02 -.866825992E+02 -.867013404E+02 -.867255816E+02 -.867544411E+02 -.867871343E+02 -.868229487E+02 -.868612156E+02 -.869012772E+02 -.869424472E+02 -.869839638E+02 -.870249317E+02 -.870642507E+02 -.871005284E+02 -.871319727E+02 -.871562584E+02 -.871703630E+02 -.871703630E+02
 -.871183325E+02 -.871183325E+02 -.870994036E+02 -.870666828E+02 -.870240938E+02 -.869746075E+02 -.869204804E+02 -.868634305E+02 -.868047735E+02 -.867455478E+02 -.866866110E+02 -.866287068E+02 -.865725350E+02 -.865188054E+02 -.864682767E+02 -.864217992E+02 -.863803512E+02 -.863450729E+02 -.863173029E+02 -.862986126E+02 -.862908446E+02 -.862961527E+02 -.863170406E+02 -.863563994E+02 -.864175450E+02 -.865042430E+02 -.866207216E+02 -.867716607E+02 -.869621465E+02 -.871975764E+02 -.874834995E+02 -.878253722E+02 -.882282194E+02 -.886961984E+02 -.892320924E+02 -.898368071E+02 -.905090024E+02 -.912450303E+02 -.920392822E+02 -.928847483E+02 -.937731165E+02 -.946935768E+02 -.956302870E+02 -.965598025E+02 -.974501692E+02 -.982624034E+02 -.989540026E+02 -.994837449E+02 -.998169851E+02 -.999305610E+02 -.998163207E+02 -.994824159E+02 -.989520089E+02 -.982597433E+02 -.974468375E+02 -.965557867E+02 -.956255612E+02 -.946880943E+02 -.937668068E+02 -.928775222E+02 -.920310461E+02 -.912357031E+02 -.904985248E+02 -.898251422E+02 -.892192204E+02 -.886821101E+02 -.882129103E+02 -.878088391E+02 -.874657385E+02 -.871785821E+02 -.869419109E+02 -.867501739E+02 -.865979710E+02 -.864802141E+02 -.863922211E+02 -.863297615E+02 -.862890677E+02 -.862668226E+02 -.862601325E+02 -.862664935E+02 -.862837518E+02 -.863100656E+02 -.863438658E+02 -.863838201E+02 -.864287980E+02 -.864778382E+02 -.865301174E+02 -.865849180E+02 -.866415956E+02 -.866995425E+02 -.867581465E+02 -.868167413E+02 -.868745472E+02 -.869305972E+02 -.869836461E+02 -.870320582E+02 -.870736664E+02 -.871055985E+02 -.871240595E+02 -.871240595E+02
 -.870670420E+02 -.870670420E+02 -.870432394E+02 -.870019443E+02 -.869479104E+02 -.868846910E+02 -.868149323E+02 -.867405857E+02 -.866630901E+02 -.865835243E+02 -.865027115E+02 -.864213192E+02 -.863399356E+02 -.862591272E+02 -.861794940E+02 -.861017195E+02 -.860266120E+02 -.859551487E+02 -.858885226E+02 -.858281947E+02 -.857759466E+02 -.857339438E+02 -.857048060E+02 -.856916864E+02 -.856983498E+02 -.857292616E+02 -.857896687E+02 -.858856697E+02 -.860242587E+02 -.862133236E+02 -.864615708E+02 -.867783445E+02 -.871732980E+02 -.876558814E+02 -.882346246E+02 -.889162463E+02 -.897047268E+02 -.906006724E+02 -.916014714E+02 -.927025253E+02 -.938985317E+02 -.951818584E+02 -.965360698E+02 -.979281682E+02 -.993053361E+02 -.100597503E+03 -.101723994E+03 -.102603034E+03 -.103163274E+03 -.103355630E+03 -.103162549E+03 -.102601583E+03 -.101721815E+03 -.100594594E+03 -.993016914E+02 -.979237760E+02 -.965309032E+02 -.951758622E+02 -.938916111E+02 -.926945547E+02 -.915923263E+02 -.905902594E+02 -.896929921E+02 -.889031664E+02 -.882201924E+02 -.876400965E+02 -.871561611E+02 -.867598544E+02 -.864417229E+02 -.861921097E+02 -.860016674E+02 -.858616855E+02 -.857642728E+02 -.857024319E+02 -.856700608E+02 -.856619093E+02 -.856735089E+02 -.857010906E+02 -.857415000E+02 -.857921143E+02 -.858507659E+02 -.859156728E+02 -.859853773E+02 -.860586907E+02 -.861346457E+02 -.862124532E+02 -.862914619E+02 -.863711202E+02 -.864509372E+02 -.865304395E+02 -.866091233E+02 -.866863957E+02 -.867615041E+02 -.868334476E+02 -.869008671E+02 -.869619076E+02 -.870140448E+02 -.870538695E+02 -.870768149E+02 -.870768149E+02
 -.870161898E+02 -.870161898E+02 -.869875135E+02 -.869376146E+02 -.868720517E+02 -.867949394E+02 -.867092732E+02 -.866172001E+02 -.865202449E+02 -.864194706E+02 -.863156136E+02 -.862091951E+02 -.861006055E+02 -.859901715E+02 -.858782188E+02 -.857651200E+02 -.856513447E+02 -.855375074E+02 -.854244216E+02 -.853131563E+02 -.852051081E+02 -.851020829E+02 -.850063971E+02 -.849209909E+02 -.848495730E+02 -.847967798E+02 -.847683591E+02 -.847713699E+02 -.848143930E+02 -.849077278E+02 -.850635525E+02 -.852959974E+02 -.856210694E+02 -.860563408E+02 -.866203005E+02 -.873312651E+02 -.882058132E+02 -.892568988E+02 -.904923130E+02 -.919150508E+02 -.935270024E+02 -.953314279E+02 -.973215990E+02 -.994585416E+02 -.101659650E+03 -.103801330E+03 -.105728708E+03 -.107272643E+03 -.108275645E+03 -.108623726E+03 -.108274863E+03 -.107271076E+03 -.105726351E+03 -.103798177E+03 -.101655689E+03 -.994537545E+02 -.973159511E+02 -.953248462E+02 -.935193508E+02 -.919061549E+02 -.904820344E+02 -.892451661E+02 -.881926035E+02 -.873165785E+02 -.866041442E+02 -.860387217E+02 -.856019910E+02 -.852754591E+02 -.850415487E+02 -.848842477E+02 -.847894209E+02 -.847448855E+02 -.847403371E+02 -.847671904E+02 -.848183812E+02 -.848881573E+02 -.849718778E+02 -.850658303E+02 -.851670686E+02 -.852732738E+02 -.853826369E+02 -.854937597E+02 -.856055733E+02 -.857172699E+02 -.858282455E+02 -.859380510E+02 -.860463485E+02 -.861528704E+02 -.862573772E+02 -.863596121E+02 -.864592481E+02 -.865558234E+02 -.866486614E+02 -.867367691E+02 -.868187103E+02 -.868924432E+02 -.869551166E+02 -.870028121E+02 -.870302182E+02 -.870302182E+02
 -.869678051E+02 -.869678051E+02 -.869344528E+02 -.868762724E+02 -.867995828E+02 -.867089988E+02 -.866078209E+02 -.864983566E+02 -.863821654E+02 -.862602459E+02 -.861331934E+02 -.860013176E+02 -.858647297E+02 -.857234199E+02 -.855773153E+02 -.854263286E+02 -.852704020E+02 -.851095540E+02 -.849439267E+02 -.847738421E+02 -.845998707E+02 -.844229221E+02 -.842443525E+02 -.840661112E+02 -.838909208E+02 -.837225103E+02 -.835659053E+02 -.834277925E+02 -.833169592E+02 -.832448188E+02 -.832260072E+02 -.832790226E+02 -.834268409E+02 -.836973870E+02 -.841236738E+02 -.847433492E+02 -.855973163E+02 -.867271039E+02 -.881708485E+02 -.899586419E+02 -.921111686E+02 -.946501327E+02 -.976032616E+02 -.100953144E+03 -.104590832E+03 -.108310645E+03 -.111814348E+03 -.114734000E+03 -.116689202E+03 -.117379847E+03 -.116688365E+03 -.114732321E+03 -.111811816E+03 -.108307245E+03 -.104586537E+03 -.100947919E+03 -.975970476E+02 -.946428138E+02 -.921025297E+02 -.899484889E+02 -.881591034E+02 -.867137553E+02 -.855823755E+02 -.847268335E+02 -.841056003E+02 -.836777690E+02 -.834056868E+02 -.832563337E+02 -.832017781E+02 -.832190373E+02 -.832896057E+02 -.833988408E+02 -.835353228E+02 -.836902578E+02 -.838569538E+02 -.840303785E+02 -.842067975E+02 -.843834824E+02 -.845584790E+02 -.847304252E+02 -.848984083E+02 -.850618542E+02 -.852204410E+02 -.853740311E+02 -.855226175E+02 -.856662793E+02 -.858051429E+02 -.859393459E+02 -.860689977E+02 -.861941371E+02 -.863146782E+02 -.864303434E+02 -.865405775E+02 -.866444362E+02 -.867404438E+02 -.868264099E+02 -.868991971E+02 -.869544240E+02 -.869860883E+02 -.869860883E+02
 -.869240837E+02 -.869240837E+02 -.868864700E+02 -.868207308E+02 -.867338548E+02 -.866308871E+02 -.865153823E+02 -.863897621E+02 -.862555791E+02 -.861137326E+02 -.859646339E+02 -.858083287E+02 -.856445922E+02 -.854730009E+02 -.852929834E+02 -.851038607E+02 -.849048790E+02 -.846952372E+02 -.844741133E+02 -.842406993E+02 -.839942454E+02 -.837341171E+02 -.834598793E+02 -.831714170E+02 -.828691032E+02 -.825540386E+02 -.822283937E+02 -.818958869E+02 -.815624540E+02 -.812371655E+02 -.809334590E+02 -.806707369E+02 -.804763423E+02 -.803878311E+02 -.804553122E+02 -.807433940E+02 -.813320199E+02 -.823152234E+02 -.837967602E+02 -.858818251E+02 -.886650011E+02 -.922194747E+02 -.966222161E+02 -.101966695E+03 -.108186574E+03 -.114995214E+03 -.121843592E+03 -.127907004E+03 -.132179681E+03 -.133741399E+03 -.132178787E+03 -.127905206E+03 -.121840870E+03 -.114991534E+03 -.108181884E+03 -.101960920E+03 -.966152443E+02 -.922110790E+02 -.886549153E+02 -.858699838E+02 -.837831659E+02 -.822999036E+02 -.813150135E+02 -.807247423E+02 -.804350522E+02 -.803659916E+02 -.804529411E+02 -.806457807E+02 -.809069426E+02 -.812090731E+02 -.815327596E+02 -.818645556E+02 -.821953824E+02 -.825192967E+02 -.828325729E+02 -.831330341E+02 -.834195725E+02 -.836918092E+02 -.839498535E+02 -.841941339E+02 -.844252800E+02 -.846440389E+02 -.848512175E+02 -.850476409E+02 -.852341226E+02 -.854114402E+02 -.855803145E+02 -.857413866E+02 -.858951913E+02 -.860421208E+02 -.861823762E+02 -.863159023E+02 -.864422982E+02 -.865607000E+02 -.866696260E+02 -.867667771E+02 -.868487778E+02 -.869108462E+02 -.869463706E+02 -.869463706E+02
 -.868872220E+02 -.868872220E+02 -.868459906E+02 -.867738265E+02 -.866782648E+02 -.865647012E+02 -.864368905E+02 -.862973229E+02 -.861475182E+02 -.859882559E+02 -.858197471E+02 -.856417579E+02 -.854537061E+02 -.852547236E+02 -.850436973E+02 -.848192909E+02 -.845799558E+02 -.843239275E+02 -.840492163E+02 -.837535921E+02 -.834345685E+02 -.830893860E+02 -.827150070E+02 -.823081261E+02 -.818652157E+02 -.813826375E+02 -.808568640E+02 -.802848847E+02 -.796649166E+02 -.789975778E+02 -.782877515E+02 -.775474004E+02 -.767995993E+02 -.760839646E+02 -.754634201E+02 -.750318092E+02 -.749212116E+02 -.753070221E+02 -.764080610E+02 -.784787161E+02 -.817913467E+02 -.866114053E+02 -.931752017E+02 -.101765719E+03 -.112668397E+03 -.125729717E+03 -.140144551E+03 -.154159818E+03 -.164968609E+03 -.169248322E+03 -.164967651E+03 -.154157884E+03 -.140141602E+03 -.125725689E+03 -.112663192E+03 -.101759190E+03 -.931671362E+02 -.866014086E+02 -.817793484E+02 -.784647341E+02 -.763921630E+02 -.752892970E+02 -.749017499E+02 -.750106919E+02 -.754407133E+02 -.760597156E+02 -.767738364E+02 -.775201325E+02 -.782589701E+02 -.789672587E+02 -.796330225E+02 -.802513672E+02 -.808216648E+02 -.813456907E+02 -.818264476E+02 -.822674568E+02 -.826723502E+02 -.830446484E+02 -.833876509E+02 -.837043898E+02 -.839976188E+02 -.842698208E+02 -.845232246E+02 -.847598238E+02 -.849813946E+02 -.851895113E+02 -.853855544E+02 -.855707126E+02 -.857459735E+02 -.859121009E+02 -.860695959E+02 -.862186354E+02 -.863589847E+02 -.864898760E+02 -.866098462E+02 -.867165230E+02 -.868063461E+02 -.868742090E+02 -.869129969E+02 -.869129969E+02
 -.868592301E+02 -.868592301E+02 -.868152385E+02 -.867381628E+02 -.866359463E+02 -.865142438E+02 -.863769484E+02 -.862265883E+02 -.860646410E+02 -.858917717E+02 -.857080066E+02 -.855128626E+02 -.853054350E+02 -.850844512E+02 -.848482974E+02 -.845950221E+02 -.843223164E+02 -.840274731E+02 -.837073294E+02 -.833581865E+02 -.829757047E+02 -.825547749E+02 -.820893630E+02 -.815723263E+02 -.809952128E+02 -.803480692E+02 -.796193062E+02 -.787957314E+02 -.778629277E+02 -.768062802E+02 -.756130948E+02 -.742764109E+02 -.728012239E+02 -.712138129E+02 -.695746225E+02 -.679946019E+02 -.666540625E+02 -.658220148E+02 -.658725553E+02 -.672930537E+02 -.706770222E+02 -.766961229E+02 -.860656780E+02 -.995828060E+02 -.118534601E+03 -.143979409E+03 -.175880592E+03 -.211682201E+03 -.244204597E+03 -.260042205E+03 -.244203568E+03 -.211680115E+03 -.175877386E+03 -.143974974E+03 -.118528768E+03 -.995753102E+02 -.860560821E+02 -.766842381E+02 -.706628844E+02 -.672767894E+02 -.658543053E+02 -.658019104E+02 -.666322218E+02 -.679711292E+02 -.695496052E+02 -.711873173E+02 -.727732917E+02 -.742470575E+02 -.755823109E+02 -.767740344E+02 -.778291703E+02 -.787603990E+02 -.795823244E+02 -.803093551E+02 -.809546767E+02 -.815298721E+02 -.820448892E+02 -.825081737E+02 -.829268628E+02 -.833069852E+02 -.836536446E+02 -.839711766E+02 -.842632797E+02 -.845331204E+02 -.847834175E+02 -.850165066E+02 -.852343868E+02 -.854387507E+02 -.856309963E+02 -.858122210E+02 -.859831922E+02 -.861442936E+02 -.862954400E+02 -.864359553E+02 -.865644052E+02 -.866783736E+02 -.867741700E+02 -.868464492E+02 -.868877208E+02 -.868877208E+02
 -.868417319E+02 -.868417319E+02 -.867960100E+02 -.867158487E+02 -.866094452E+02 -.864826146E+02 -.863393285E+02 -.861821325E+02 -.860124698E+02 -.858309230E+02 -.856373890E+02 -.854312092E+02 -.852112527E+02 -.849759615E+02 -.847233652E+02 -.844510671E+02 -.841562006E+02 -.838353577E+02 -.834844856E+02 -.830987468E+02 -.826723329E+02 -.821982243E+02 -.816678793E+02 -.810708438E+02 -.803942733E+02 -.796223754E+02 -.787358195E+02 -.777112286E+02 -.765209846E+02 -.751337611E+02 -.735164410E+02 -.716383511E+02 -.694789673E+02 -.670402680E+02 -.643646343E+02 -.615586381E+02 -.588224874E+02 -.564846180E+02 -.550408478E+02 -.551970380E+02 -.579126915E+02 -.644403671E+02 -.763593958E+02 -.956984129E+02 -.125909718E+03 -.172437133E+03 -.241421896E+03 -.337067241E+03 -.452561034E+03 -.543290934E+03 -.452559944E+03 -.337065021E+03 -.241418461E+03 -.172432342E+03 -.125903357E+03 -.956901544E+02 -.763486106E+02 -.644270985E+02 -.578971336E+02 -.551793589E+02 -.550211774E+02 -.564630670E+02 -.587991619E+02 -.615336454E+02 -.643380786E+02 -.670122404E+02 -.694495345E+02 -.716075478E+02 -.734842684E+02 -.751001898E+02 -.764859601E+02 -.776746782E+02 -.786976572E+02 -.795825057E+02 -.803525938E+02 -.810272463E+02 -.816222507E+02 -.821504465E+02 -.826222825E+02 -.830462950E+02 -.834294991E+02 -.837776994E+02 -.840957327E+02 -.843876556E+02 -.846568890E+02 -.849063262E+02 -.851384128E+02 -.853552005E+02 -.855583773E+02 -.857492732E+02 -.859288410E+02 -.860976079E+02 -.862555931E+02 -.864021864E+02 -.865359782E+02 -.866545304E+02 -.867540754E+02 -.868291223E+02 -.868719489E+02 -.868719489E+02
 -.868357837E+02 -.868357837E+02 -.867894728E+02 -.867082599E+02 -.866004282E+02 -.864718467E+02 -.863265126E+02 -.861669767E+02 -.859946691E+02 -.858101407E+02 -.856132429E+02 -.854032544E+02 -.851789619E+02 -.849387037E+02 -.846803803E+02 -.844014318E+02 -.840987854E+02 -.837687720E+02 -.834070044E+02 -.830082116E+02 -.825660194E+02 -.820726612E+02 -.815186004E+02 -.808920470E+02 -.801783513E+02 -.793592756E+02 -.784121825E+02 -.773092532E+02 -.760169851E+02 -.744964247E+02 -.727048784E+02 -.706001640E+02 -.681487111E+02 -.653388249E+02 -.622000837E+02 -.588292656E+02 -.554228812E+02 -.523168289E+02 -.500349444E+02 -.493501639E+02 -.513657570E+02 -.576335294E+02 -.703506525E+02 -.927926573E+02 -.131122294E+03 -.198332151E+03 -.318340154E+03 -.537986362E+03 -.953610238E+03 -.177203493E+04 -.953609121E+03 -.537984085E+03 -.318336620E+03 -.198327198E+03 -.131115677E+03 -.927840203E+02 -.703393903E+02 -.576198102E+02 -.513497878E+02 -.493320917E+02 -.500148779E+02 -.522948616E+02 -.553991088E+02 -.588037931E+02 -.621730216E+02 -.653102758E+02 -.681187553E+02 -.705688483E+02 -.726722118E+02 -.744623817E+02 -.759815115E+02 -.772722736E+02 -.783736069E+02 -.793190040E+02 -.801362766E+02 -.808480566E+02 -.814725769E+02 -.820244824E+02 -.825155581E+02 -.829553356E+02 -.833515770E+02 -.837106530E+02 -.840378335E+02 -.843375102E+02 -.846133651E+02 -.848684976E+02 -.851055170E+02 -.853266057E+02 -.855335562E+02 -.857277827E+02 -.859103045E+02 -.860817001E+02 -.862420264E+02 -.863906970E+02 -.865263120E+02 -.866464270E+02 -.867472488E+02 -.868232377E+02 -.868665934E+02 -.868665934E+02
 -.868417516E+02 -.868417516E+02 -.867960324E+02 -.867158737E+02 -.866094744E+02 -.864826491E+02 -.863393680E+02 -.861821779E+02 -.860125227E+02 -.858309825E+02 -.856374552E+02 -.854312827E+02 -.852113334E+02 -.849760491E+02 -.847234596E+02 -.844511684E+02 -.841563088E+02 -.838354723E+02 -.834846069E+02 -.830988746E+02 -.826724676E+02 -.821983658E+02 -.816680276E+02 -.810709993E+02 -.803944364E+02 -.796225461E+02 -.787359982E+02 -.777114154E+02 -.765211800E+02 -.751339654E+02 -.735166543E+02 -.716385733E+02 -.694791982E+02 -.670405072E+02 -.643648809E+02 -.615588908E+02 -.588227444E+02 -.564848777E+02 -.550411083E+02 -.551972966E+02 -.579129439E+02 -.644406084E+02 -.763596194E+02 -.956986143E+02 -.125909908E+03 -.172437316E+03 -.241422074E+03 -.337067417E+03 -.452561208E+03 -.543291106E+03 -.452560115E+03 -.337065192E+03 -.241418633E+03 -.172432519E+03 -.125903540E+03 -.956903499E+02 -.763488295E+02 -.644273370E+02 -.578973854E+02 -.551796188E+02 -.550214413E+02 -.564633316E+02 -.587994245E+02 -.615339036E+02 -.643383306E+02 -.670124848E+02 -.694497704E+02 -.716077749E+02 -.734844864E+02 -.751003989E+02 -.764861606E+02 -.776748703E+02 -.786978413E+02 -.795826821E+02 -.803527627E+02 -.810274079E+02 -.816224052E+02 -.821505941E+02 -.826224232E+02 -.830464288E+02 -.834296262E+02 -.837778197E+02 -.840958463E+02 -.843877626E+02 -.846569893E+02 -.849064198E+02 -.851384997E+02 -.853552807E+02 -.855584508E+02 -.857493401E+02 -.859289015E+02 -.860976619E+02 -.862556409E+02 -.864022282E+02 -.865360143E+02 -.866545614E+02 -.867541020E+02 -.868291456E+02 -.868719703E+02 -.868719703E+02
 -.868592690E+02 -.868592690E+02 -.868152833E+02 -.867382130E+02 -.866360040E+02 -.865143126E+02 -.863770282E+02 -.862266798E+02 -.860647460E+02 -.858918903E+02 -.857081392E+02 -.855130095E+02 -.853055957E+02 -.850846257E+02 -.848484860E+02 -.845952246E+02 -.843225320E+02 -.840277020E+02 -.837075717E+02 -.833584418E+02 -.829759730E+02 -.825550568E+02 -.820896584E+02 -.815726353E+02 -.809955360E+02 -.803484068E+02 -.796196586E+02 -.787960991E+02 -.778633109E+02 -.768066793E+02 -.756135095E+02 -.742768412E+02 -.728016694E+02 -.712142727E+02 -.695750949E+02 -.679950843E+02 -.666545516E+02 -.658225068E+02 -.658730454E+02 -.672935355E+02 -.706774879E+02 -.766965635E+02 -.860660868E+02 -.995831846E+02 -.118534963E+03 -.143979762E+03 -.175880940E+03 -.211682546E+03 -.244204939E+03 -.260042546E+03 -.244203908E+03 -.211680454E+03 -.175877726E+03 -.143975320E+03 -.118529123E+03 -.995756828E+02 -.860564867E+02 -.766846770E+02 -.706633512E+02 -.672772752E+02 -.658548019E+02 -.658024107E+02 -.666327200E+02 -.679716207E+02 -.695500866E+02 -.711877861E+02 -.727737462E+02 -.742474969E+02 -.755827348E+02 -.767744427E+02 -.778295633E+02 -.787607769E+02 -.795826876E+02 -.803097039E+02 -.809550115E+02 -.815301930E+02 -.820451963E+02 -.825084673E+02 -.829271430E+02 -.833072520E+02 -.836538981E+02 -.839714169E+02 -.842635067E+02 -.845333341E+02 -.847836179E+02 -.850166937E+02 -.852345606E+02 -.854389112E+02 -.856311436E+02 -.858123551E+02 -.859833132E+02 -.861444018E+02 -.862955356E+02 -.864360390E+02 -.865644776E+02 -.866784358E+02 -.867742234E+02 -.868464958E+02 -.868877636E+02 -.868877636E+02
 -.868872808E+02 -.868872808E+02 -.868460566E+02 -.867739027E+02 -.866783530E+02 -.865648049E+02 -.864370109E+02 -.862974612E+02 -.861476760E+02 -.859884344E+02 -.858199458E+02 -.856419776E+02 -.854539468E+02 -.852549851E+02 -.850439794E+02 -.848195937E+02 -.845802788E+02 -.843242703E+02 -.840495786E+02 -.837539740E+02 -.834349696E+02 -.830898065E+02 -.827154469E+02 -.823085852E+02 -.818656944E+02 -.813831362E+02 -.808573827E+02 -.802854236E+02 -.796654755E+02 -.789981567E+02 -.782883498E+02 -.775480171E+02 -.768002332E+02 -.760846138E+02 -.754640819E+02 -.750324795E+02 -.749218854E+02 -.753076931E+02 -.764087220E+02 -.784793587E+02 -.817919622E+02 -.866119866E+02 -.931757456E+02 -.101766244E+03 -.112668912E+03 -.125730226E+03 -.140145058E+03 -.154160324E+03 -.164969115E+03 -.169248826E+03 -.164968155E+03 -.154158387E+03 -.140142106E+03 -.125726195E+03 -.112663704E+03 -.101759714E+03 -.931676808E+02 -.866019925E+02 -.817799688E+02 -.784653836E+02 -.763928326E+02 -.752899779E+02 -.749024342E+02 -.750113730E+02 -.754413861E+02 -.760603764E+02 -.767744822E+02 -.775207616E+02 -.782595812E+02 -.789678510E+02 -.796335957E+02 -.802519210E+02 -.808221992E+02 -.813462057E+02 -.818269432E+02 -.822679330E+02 -.826728069E+02 -.830450857E+02 -.833880689E+02 -.837047883E+02 -.839979978E+02 -.842701802E+02 -.845235644E+02 -.847601439E+02 -.849816950E+02 -.851897919E+02 -.853858151E+02 -.855709535E+02 -.857461946E+02 -.859123023E+02 -.860697777E+02 -.862187980E+02 -.863591285E+02 -.864900017E+02 -.866099551E+02 -.867166164E+02 -.868064264E+02 -.868742792E+02 -.869130613E+02 -.869130613E+02
 -.869241654E+02 -.869241654E+02 -.868865582E+02 -.868208339E+02 -.867339751E+02 -.866310264E+02 -.865155447E+02 -.863899488E+02 -.862557912E+02 -.861139713E+02 -.859648996E+02 -.858086218E+02 -.856449131E+02 -.854733492E+02 -.852933588E+02 -.851042635E+02 -.849053089E+02 -.846956933E+02 -.844745950E+02 -.842412068E+02 -.839947779E+02 -.837346740E+02 -.834604606E+02 -.831720226E+02 -.828697327E+02 -.825546921E+02 -.822290709E+02 -.818965875E+02 -.815631774E+02 -.812379106E+02 -.809342245E+02 -.806715207E+02 -.804771418E+02 -.803886434E+02 -.804561330E+02 -.807442181E+02 -.813328407E+02 -.823160337E+02 -.837975520E+02 -.858825903E+02 -.886657324E+02 -.922201695E+02 -.966228890E+02 -.101967360E+03 -.108187236E+03 -.114995875E+03 -.121844254E+03 -.127907667E+03 -.132180346E+03 -.133742064E+03 -.132179452E+03 -.127905871E+03 -.121841534E+03 -.114992198E+03 -.108182549E+03 -.101961590E+03 -.966159230E+02 -.922117809E+02 -.886556549E+02 -.858707583E+02 -.837839680E+02 -.823007251E+02 -.813158461E+02 -.807255787E+02 -.804358861E+02 -.803668177E+02 -.804537554E+02 -.806465800E+02 -.809077245E+02 -.812098357E+02 -.815335015E+02 -.818652759E+02 -.821960802E+02 -.825199715E+02 -.828332242E+02 -.831336614E+02 -.834201756E+02 -.836923878E+02 -.839504072E+02 -.841946626E+02 -.844257834E+02 -.846445168E+02 -.848516697E+02 -.850480673E+02 -.852345229E+02 -.854118144E+02 -.855806623E+02 -.857417082E+02 -.858954866E+02 -.860423898E+02 -.861826192E+02 -.863161196E+02 -.864424905E+02 -.865608682E+02 -.866697716E+02 -.867669021E+02 -.868488853E+02 -.869109402E+02 -.869464569E+02 -.869464569E+02
 -.869679116E+02 -.869679116E+02 -.869345664E+02 -.868764024E+02 -.867997359E+02 -.867091766E+02 -.866080268E+02 -.864985934E+02 -.863824330E+02 -.862605463E+02 -.861335279E+02 -.860016853E+02 -.858651310E+02 -.857238555E+02 -.855777848E+02 -.854268314E+02 -.852709380E+02 -.851101229E+02 -.849445275E+02 -.847744737E+02 -.846005329E+02 -.844236135E+02 -.842450730E+02 -.840668600E+02 -.838916974E+02 -.837233139E+02 -.835667355E+02 -.834286483E+02 -.833178393E+02 -.832457212E+02 -.832269297E+02 -.832799622E+02 -.834277941E+02 -.836983492E+02 -.841246399E+02 -.847443128E+02 -.855982702E+02 -.867280398E+02 -.881717579E+02 -.899595178E+02 -.921120095E+02 -.946509494E+02 -.976040707E+02 -.100953954E+03 -.104591644E+03 -.108311461E+03 -.111815167E+03 -.114734823E+03 -.116690027E+03 -.117380673E+03 -.116689191E+03 -.114733146E+03 -.111812640E+03 -.108308066E+03 -.104587356E+03 -.100948736E+03 -.975978649E+02 -.946436394E+02 -.921033802E+02 -.899493754E+02 -.881600245E+02 -.867147037E+02 -.855833428E+02 -.847278116E+02 -.841065819E+02 -.836787479E+02 -.834066577E+02 -.832572923E+02 -.832027209E+02 -.832199613E+02 -.832905087E+02 -.833997208E+02 -.835361783E+02 -.836910877E+02 -.838577568E+02 -.840311538E+02 -.842075444E+02 -.843842001E+02 -.845591670E+02 -.847310830E+02 -.848990353E+02 -.850624501E+02 -.852210054E+02 -.853745637E+02 -.855231179E+02 -.856667473E+02 -.858055784E+02 -.859397486E+02 -.860693677E+02 -.861944744E+02 -.863149829E+02 -.864306160E+02 -.865408188E+02 -.866446474E+02 -.867406266E+02 -.868265669E+02 -.868993321E+02 -.869545421E+02 -.869861967E+02 -.869861967E+02
 -.870163197E+02 -.870163197E+02 -.869876549E+02 -.869377740E+02 -.868722393E+02 -.867951579E+02 -.867095242E+02 -.866174883E+02 -.865205710E+02 -.864198348E+02 -.863160173E+02 -.862096389E+02 -.861010888E+02 -.859906952E+02 -.858787823E+02 -.857657231E+02 -.856519870E+02 -.855381885E+02 -.854251402E+02 -.853139114E+02 -.852058987E+02 -.851029081E+02 -.850072549E+02 -.849218809E+02 -.848504944E+02 -.847977313E+02 -.847693391E+02 -.847723773E+02 -.848154257E+02 -.849087834E+02 -.850646278E+02 -.852970883E+02 -.856221715E+02 -.860574489E+02 -.866214078E+02 -.873323643E+02 -.882068962E+02 -.892579573E+02 -.904933400E+02 -.919160443E+02 -.935279694E+02 -.953323822E+02 -.973225532E+02 -.994595017E+02 -.101660618E+03 -.103802304E+03 -.105729688E+03 -.107273627E+03 -.108276633E+03 -.108624715E+03 -.108275852E+03 -.107272063E+03 -.105727336E+03 -.103799156E+03 -.101656663E+03 -.994547219E+02 -.973169134E+02 -.953258095E+02 -.935203276E+02 -.919071595E+02 -.904830735E+02 -.892462380E+02 -.881937014E+02 -.873176940E+02 -.866052692E+02 -.860398489E+02 -.856031138E+02 -.852765723E+02 -.850426477E+02 -.848853287E+02 -.847904808E+02 -.847459216E+02 -.847413470E+02 -.847681724E+02 -.848193336E+02 -.848890786E+02 -.849727670E+02 -.850666861E+02 -.851678901E+02 -.852740603E+02 -.853833875E+02 -.854944738E+02 -.856062503E+02 -.857179092E+02 -.858288467E+02 -.859386136E+02 -.860468723E+02 -.861533551E+02 -.862578227E+02 -.863600184E+02 -.864596154E+02 -.865561522E+02 -.866489524E+02 -.867370240E+02 -.868189310E+02 -.868926328E+02 -.869552796E+02 -.870029547E+02 -.870303491E+02 -.870303491E+02
 -.870671957E+02 -.870671957E+02 -.870434078E+02 -.870021361E+02 -.869481320E+02 -.868849502E+02 -.868152315E+02 -.867409264E+02 -.866634755E+02 -.865839537E+02 -.865031861E+02 -.864218402E+02 -.863405025E+02 -.862597395E+02 -.861801526E+02 -.861024238E+02 -.860273611E+02 -.859559418E+02 -.858893594E+02 -.858290736E+02 -.857768658E+02 -.857349017E+02 -.857058018E+02 -.856927179E+02 -.856994155E+02 -.857303602E+02 -.857907983E+02 -.858868281E+02 -.860254434E+02 -.862145314E+02 -.864627979E+02 -.867795863E+02 -.871745489E+02 -.876571352E+02 -.882358742E+02 -.889174835E+02 -.897059436E+02 -.906018621E+02 -.916026305E+02 -.927036559E+02 -.938996424E+02 -.951829610E+02 -.965371746E+02 -.979292811E+02 -.993064589E+02 -.100598635E+03 -.101725134E+03 -.102604180E+03 -.103164424E+03 -.103356782E+03 -.103163700E+03 -.102602731E+03 -.101722959E+03 -.100595731E+03 -.993028204E+02 -.979248961E+02 -.965320162E+02 -.951769740E+02 -.938927321E+02 -.926956970E+02 -.915934985E+02 -.905914638E+02 -.896942254E+02 -.889044216E+02 -.882214617E+02 -.876413719E+02 -.871574355E+02 -.867611214E+02 -.864429771E+02 -.861933466E+02 -.860028829E+02 -.858628764E+02 -.857654362E+02 -.857035653E+02 -.856711620E+02 -.856629763E+02 -.856745401E+02 -.857020846E+02 -.857424554E+02 -.857930299E+02 -.858516406E+02 -.859165058E+02 -.859861677E+02 -.860594377E+02 -.861353487E+02 -.862131116E+02 -.862920752E+02 -.863716881E+02 -.864514593E+02 -.865309160E+02 -.866095542E+02 -.866867816E+02 -.867618459E+02 -.868337469E+02 -.869011264E+02 -.869621304E+02 -.870142364E+02 -.870540372E+02 -.870769687E+02 -.870769687E+02
 -.871185108E+02 -.871185108E+02 -.870995972E+02 -.870669059E+02 -.870243519E+02 -.869749080E+02 -.869208281E+02 -.868638256E+02 -.868052184E+02 -.867460450E+02 -.866871591E+02 -.866293061E+02 -.865731871E+02 -.865195093E+02 -.864690321E+02 -.864226059E+02 -.863812086E+02 -.863459803E+02 -.863182587E+02 -.862996156E+02 -.862918935E+02 -.862972456E+02 -.863181750E+02 -.863575736E+02 -.864187568E+02 -.865054903E+02 -.866220022E+02 -.867729718E+02 -.869634848E+02 -.871989384E+02 -.874848807E+02 -.878267674E+02 -.882296228E+02 -.886976032E+02 -.892334910E+02 -.898381922E+02 -.905103669E+02 -.912463692E+02 -.920405940E+02 -.928860359E+02 -.937743867E+02 -.946948389E+02 -.956315495E+02 -.965610713E+02 -.974514473E+02 -.982636914E+02 -.989552994E+02 -.994850486E+02 -.998182935E+02 -.999318714E+02 -.998176304E+02 -.994837225E+02 -.989533098E+02 -.982610366E+02 -.974481222E+02 -.965570632E+02 -.956268325E+02 -.946893666E+02 -.937680886E+02 -.928788228E+02 -.920323727E+02 -.912370586E+02 -.904999078E+02 -.898265477E+02 -.892206415E+02 -.886835392E+02 -.882143402E+02 -.878102630E+02 -.874671505E+02 -.871799768E+02 -.869432839E+02 -.867515212E+02 -.865992892E+02 -.864815001E+02 -.863934723E+02 -.863309755E+02 -.862902424E+02 -.862679561E+02 -.862612232E+02 -.862675397E+02 -.862847523E+02 -.863110192E+02 -.863447713E+02 -.863846765E+02 -.864296045E+02 -.864785940E+02 -.865308219E+02 -.865855706E+02 -.866421960E+02 -.867000906E+02 -.867586424E+02 -.868171856E+02 -.868749409E+02 -.869309421E+02 -.869839450E+02 -.870323151E+02 -.870738874E+02 -.871057919E+02 -.871242369E+02 -.871242369E+02
 -.871685161E+02 -.871685161E+02 -.871543074E+02 -.871298745E+02 -.870982980E+02 -.870619598E+02 -.870227086E+02 -.869819934E+02 -.869409735E+02 -.869006073E+02 -.868617249E+02 -.868250874E+02 -.867914367E+02 -.867615359E+02 -.867362035E+02 -.867163440E+02 -.867029744E+02 -.866972495E+02 -.867004841E+02 -.867141766E+02 -.867400287E+02 -.867799651E+02 -.868361491E+02 -.869109930E+02 -.870071608E+02 -.871275595E+02 -.872753125E+02 -.874537117E+02 -.876661382E+02 -.879159462E+02 -.882063011E+02 -.885399687E+02 -.889190571E+02 -.893447260E+02 -.898168945E+02 -.903340005E+02 -.908928776E+02 -.914887987E+02 -.921156650E+02 -.927662005E+02 -.934319080E+02 -.941025983E+02 -.947655778E+02 -.954049164E+02 -.960013231E+02 -.965329402E+02 -.969770198E+02 -.973121914E+02 -.975209064E+02 -.975916208E+02 -.975203062E+02 -.973109906E+02 -.969752170E+02 -.965305317E+02 -.959983011E+02 -.954012657E+02 -.947612727E+02 -.940975995E+02 -.934261625E+02 -.927596450E+02 -.921082333E+02 -.914804298E+02 -.908835216E+02 -.903236209E+02 -.898054674E+02 -.893322369E+02 -.889054973E+02 -.885253330E+02 -.881905855E+02 -.878991468E+02 -.876482504E+02 -.874347299E+02 -.872552301E+02 -.871063689E+02 -.869848533E+02 -.868875591E+02 -.868115788E+02 -.867542479E+02 -.867131540E+02 -.866861343E+02 -.866712651E+02 -.866668464E+02 -.866713837E+02 -.866835675E+02 -.867022528E+02 -.867264372E+02 -.867552390E+02 -.867878738E+02 -.868236294E+02 -.868618373E+02 -.869018399E+02 -.869429515E+02 -.869844109E+02 -.870253234E+02 -.870645902E+02 -.871008205E+02 -.871322239E+02 -.871564782E+02 -.871705648E+02 -.871705648E+02
 -.872158089E+02 -.872158089E+02 -.872060068E+02 -.871892860E+02 -.871679199E+02 -.871437092E+02 -.871180932E+02 -.870922415E+02 -.870671295E+02 -.870436015E+02 -.870224220E+02 -.870043183E+02 -.869900155E+02 -.869802664E+02 -.869758754E+02 -.869777196E+02 -.869867660E+02 -.870040876E+02 -.870308759E+02 -.870684519E+02 -.871182743E+02 -.871819440E+02 -.872612041E+02 -.873579339E+02 -.874741331E+02 -.876118967E+02 -.877733741E+02 -.879607113E+02 -.881759713E+02 -.884210309E+02 -.886974518E+02 -.890063280E+02 -.893481158E+02 -.897224612E+02 -.901280438E+02 -.905624661E+02 -.910222116E+02 -.915026821E+02 -.919982897E+02 -.925025473E+02 -.930080829E+02 -.935065372E+02 -.939883912E+02 -.944428537E+02 -.948579770E+02 -.952211094E+02 -.955196923E+02 -.957422999E+02 -.958797474E+02 -.959260724E+02 -.958792071E+02 -.957412178E+02 -.955180653E+02 -.952189314E+02 -.948552378E+02 -.944395371E+02 -.939844735E+02 -.935019869E+02 -.930028608E+02 -.924966093E+02 -.919915900E+02 -.914951777E+02 -.910138655E+02 -.905532488E+02 -.901179339E+02 -.897114440E+02 -.893361819E+02 -.889934715E+02 -.886836695E+02 -.884063205E+02 -.881603316E+02 -.879441411E+02 -.877558725E+02 -.875934628E+02 -.874547661E+02 -.873376335E+02 -.872399704E+02 -.871597776E+02 -.870951772E+02 -.870444274E+02 -.870059294E+02 -.869782274E+02 -.869600045E+02 -.869500752E+02 -.869473754E+02 -.869509504E+02 -.869599419E+02 -.869735723E+02 -.869911273E+02 -.870119357E+02 -.870353456E+02 -.870606952E+02 -.870872784E+02 -.871143024E+02 -.871408355E+02 -.871657452E+02 -.871876206E+02 -.872046799E+02 -.872146559E+02 -.872146559E+02
 -.872593549E+02 -.872593549E+02 -.872535706E+02 -.872438602E+02 -.872317380E+02 -.872184493E+02 -.872050336E+02 -.871923775E+02 -.871812589E+02 -.871723855E+02 -.871664265E+02 -.871640401E+02 -.871658942E+02 -.871726862E+02 -.871851579E+02 -.872041076E+02 -.872304003E+02 -.872649754E+02 -.873088519E+02 -.873631309E+02 -.874289959E+02 -.875077077E+02 -.876005969E+02 -.877090482E+02 -.878344794E+02 -.879783102E+02 -.881419215E+02 -.883266026E+02 -.885334848E+02 -.887634627E+02 -.890171022E+02 -.892945403E+02 -.895953811E+02 -.899185980E+02 -.902624529E+02 -.906244457E+02 -.910013010E+02 -.913889957E+02 -.917828153E+02 -.921774200E+02 -.925668993E+02 -.929448066E+02 -.933041900E+02 -.936376611E+02 -.939375493E+02 -.941961775E+02 -.944062598E+02 -.945613852E+02 -.946565183E+02 -.946884373E+02 -.946560325E+02 -.945604116E+02 -.944047942E+02 -.941942127E+02 -.939350748E+02 -.936346620E+02 -.933006468E+02 -.929406954E+02 -.925621925E+02 -.921720873E+02 -.917768263E+02 -.913823216E+02 -.909939165E+02 -.906163298E+02 -.902535897E+02 -.899089760E+02 -.895849932E+02 -.892833825E+02 -.890051730E+02 -.887507627E+02 -.885200162E+02 -.883123687E+02 -.881269268E+02 -.879625602E+02 -.878179807E+02 -.876918087E+02 -.875826259E+02 -.874890164E+02 -.874095971E+02 -.873430404E+02 -.872880878E+02 -.872435600E+02 -.872083602E+02 -.871814754E+02 -.871619743E+02 -.871490023E+02 -.871417756E+02 -.871395721E+02 -.871417211E+02 -.871475908E+02 -.871565718E+02 -.871680591E+02 -.871814285E+02 -.871960091E+02 -.872110502E+02 -.872256807E+02 -.872388621E+02 -.872493310E+02 -.872555312E+02 -.872555312E+02
 -.872984736E+02 -.872984736E+02 -.872962634E+02 -.872927697E+02 -.872888107E+02 -.872851160E+02 -.872823462E+02 -.872811117E+02 -.872819900E+02 -.872855408E+02 -.872923211E+02 -.873028973E+02 -.873178560E+02 -.873378125E+02 -.873634184E+02 -.873953671E+02 -.874343975E+02 -.874812959E+02 -.875368960E+02 -.876020763E+02 -.876777553E+02 -.877648829E+02 -.878644278E+02 -.879773607E+02 -.881046322E+02 -.882471436E+02 -.884057123E+02 -.885810289E+02 -.887736076E+02 -.889837306E+02 -.892113867E+02 -.894562086E+02 -.897174120E+02 -.899937422E+02 -.902834332E+02 -.905841865E+02 -.908931714E+02 -.912070492E+02 -.915220157E+02 -.918338583E+02 -.921380187E+02 -.924296618E+02 -.927037529E+02 -.929551568E+02 -.931787692E+02 -.933696901E+02 -.935234370E+02 -.936361808E+02 -.937049801E+02 -.937279799E+02 -.937045453E+02 -.936353092E+02 -.935221244E+02 -.933679301E+02 -.931765526E+02 -.929524719E+02 -.927005852E+02 -.924259945E+02 -.921338333E+02 -.918291353E+02 -.915167358E+02 -.912011943E+02 -.908867258E+02 -.905771372E+02 -.902757706E+02 -.899854597E+02 -.897085062E+02 -.894466789E+02 -.892012351E+02 -.889729612E+02 -.887622266E+02 -.885690440E+02 -.883931334E+02 -.882339822E+02 -.880909017E+02 -.879630766E+02 -.878496076E+02 -.877495468E+02 -.876619263E+02 -.875857804E+02 -.875201629E+02 -.874641596E+02 -.874168968E+02 -.873775465E+02 -.873453295E+02 -.873195153E+02 -.872994211E+02 -.872844082E+02 -.872738771E+02 -.872672612E+02 -.872640185E+02 -.872636212E+02 -.872655439E+02 -.872692489E+02 -.872741697E+02 -.872796918E+02 -.872851306E+02 -.872897074E+02 -.872925220E+02 -.872925220E+02
 -.873327999E+02 -.873327999E+02 -.873336951E+02 -.873355860E+02 -.873386674E+02 -.873432017E+02 -.873495009E+02 -.873579150E+02 -.873688266E+02 -.873826462E+02 -.873998115E+02 -.874207870E+02 -.874460657E+02 -.874761687E+02 -.875116466E+02 -.875530790E+02 -.876010743E+02 -.876562673E+02 -.877193158E+02 -.877908955E+02 -.878716923E+02 -.879623931E+02 -.880636722E+02 -.881761753E+02 -.883004999E+02 -.884371714E+02 -.885866156E+02 -.887491264E+02 -.889248312E+02 -.891136532E+02 -.893152721E+02 -.895290867E+02 -.897541800E+02 -.899892909E+02 -.902327958E+02 -.904827021E+02 -.907366552E+02 -.909919612E+02 -.912456222E+02 -.914943833E+02 -.917347896E+02 -.919632513E+02 -.921761180E+02 -.923697635E+02 -.925406840E+02 -.926856097E+02 -.928016262E+02 -.928862992E+02 -.929377911E+02 -.929549569E+02 -.929374068E+02 -.928855289E+02 -.928004668E+02 -.926840562E+02 -.925387299E+02 -.923674006E+02 -.921733368E+02 -.919600411E+02 -.917311390E+02 -.914902810E+02 -.912410573E+02 -.909869238E+02 -.907311372E+02 -.904766973E+02 -.902263006E+02 -.899823038E+02 -.897467022E+02 -.895211218E+02 -.893068259E+02 -.891047340E+02 -.889154494E+02 -.887392946E+02 -.885763487E+02 -.884264865E+02 -.882894164E+02 -.881647154E+02 -.880518609E+02 -.879502584E+02 -.878592655E+02 -.877782117E+02 -.877064142E+02 -.876431916E+02 -.875878730E+02 -.875398063E+02 -.874983624E+02 -.874629396E+02 -.874329648E+02 -.874078941E+02 -.873872127E+02 -.873704331E+02 -.873570931E+02 -.873467534E+02 -.873389949E+02 -.873334158E+02 -.873296299E+02 -.873272653E+02 -.873259657E+02 -.873253942E+02 -.873252419E+02 -.873252419E+02
 -.873622323E+02 -.873622323E+02 -.873657633E+02 -.873722102E+02 -.873812224E+02 -.873926491E+02 -.874064900E+02 -.874228576E+02 -.874419518E+02 -.874640394E+02 -.874894403E+02 -.875185162E+02 -.875516634E+02 -.875893072E+02 -.876318971E+02 -.876799022E+02 -.877338078E+02 -.877941107E+02 -.878613139E+02 -.879359196E+02 -.880184221E+02 -.881092974E+02 -.882089920E+02 -.883179086E+02 -.884363900E+02 -.885647009E+02 -.887030070E+02 -.888513523E+02 -.890096356E+02 -.891775857E+02 -.893547376E+02 -.895404101E+02 -.897336873E+02 -.899334046E+02 -.901381419E+02 -.903462250E+02 -.905557356E+02 -.907645315E+02 -.909702759E+02 -.911704754E+02 -.913625254E+02 -.915437626E+02 -.917115235E+02 -.918632090E+02 -.919963532E+02 -.921086961E+02 -.921982577E+02 -.922634090E+02 -.923029348E+02 -.923160841E+02 -.923026025E+02 -.922627435E+02 -.921972569E+02 -.921073569E+02 -.919946717E+02 -.918611806E+02 -.917091428E+02 -.915410239E+02 -.913594233E+02 -.911670045E+02 -.909664316E+02 -.907603102E+02 -.905511353E+02 -.903412453E+02 -.901327842E+02 -.899276723E+02 -.897275862E+02 -.895339480E+02 -.893479245E+02 -.891704341E+02 -.890021601E+02 -.888435701E+02 -.886949376E+02 -.885563665E+02 -.884278156E+02 -.883091221E+02 -.882000246E+02 -.881001837E+02 -.880092004E+02 -.879266323E+02 -.878520077E+02 -.877848370E+02 -.877246227E+02 -.876708669E+02 -.876230777E+02 -.875807741E+02 -.875434901E+02 -.875107775E+02 -.874822087E+02 -.874573796E+02 -.874359121E+02 -.874174585E+02 -.874017063E+02 -.873883856E+02 -.873772801E+02 -.873682411E+02 -.873612085E+02 -.873562391E+02 -.873535445E+02 -.873535445E+02
 -.873868753E+02 -.873868753E+02 -.873925901E+02 -.874027988E+02 -.874166857E+02 -.874337432E+02 -.874536977E+02 -.874764515E+02 -.875020391E+02 -.875305945E+02 -.875623268E+02 -.875974993E+02 -.876364164E+02 -.876794121E+02 -.877268414E+02 -.877790731E+02 -.878364834E+02 -.878994498E+02 -.879683453E+02 -.880435313E+02 -.881253500E+02 -.882141159E+02 -.883101056E+02 -.884135470E+02 -.885246063E+02 -.886433746E+02 -.887698530E+02 -.889039369E+02 -.890454005E+02 -.891938813E+02 -.893488659E+02 -.895096772E+02 -.896754653E+02 -.898452019E+02 -.900176792E+02 -.901915151E+02 -.903651638E+02 -.905369335E+02 -.907050096E+02 -.908674846E+02 -.910223929E+02 -.911677500E+02 -.913015964E+02 -.914220433E+02 -.915273206E+02 -.916158253E+02 -.916861684E+02 -.917372177E+02 -.917681354E+02 -.917784066E+02 -.917678574E+02 -.917366611E+02 -.916853324E+02 -.916147086E+02 -.915259215E+02 -.914203601E+02 -.912996273E+02 -.911654934E+02 -.910198475E+02 -.908646498E+02 -.907018856E+02 -.905335216E+02 -.903614668E+02 -.901875371E+02 -.900134261E+02 -.898406815E+02 -.896706873E+02 -.895046534E+02 -.893436103E+02 -.891884102E+02 -.890397325E+02 -.888980932E+02 -.887638574E+02 -.886372538E+02 -.885183897E+02 -.884072675E+02 -.883037994E+02 -.882078229E+02 -.881191141E+02 -.880374005E+02 -.879623720E+02 -.878936910E+02 -.878310007E+02 -.877739326E+02 -.877221126E+02 -.876751672E+02 -.876327274E+02 -.875944347E+02 -.875599451E+02 -.875289354E+02 -.875011099E+02 -.874762095E+02 -.874540233E+02 -.874344047E+02 -.874172921E+02 -.874027367E+02 -.873909394E+02 -.873822989E+02 -.873774758E+02 -.873774758E+02
 -.874069842E+02 -.874069842E+02 -.874144609E+02 -.874276933E+02 -.874454787E+02 -.874670096E+02 -.874917795E+02 -.875195088E+02 -.875500872E+02 -.875835305E+02 -.876199467E+02 -.876595102E+02 -.877024410E+02 -.877489909E+02 -.877994308E+02 -.878540420E+02 -.879131077E+02 -.879769070E+02 -.880457076E+02 -.881197600E+02 -.881992901E+02 -.882844923E+02 -.883755213E+02 -.884724830E+02 -.885754260E+02 -.886843310E+02 -.887991005E+02 -.889195489E+02 -.890453922E+02 -.891762385E+02 -.893115798E+02 -.894507858E+02 -.895930995E+02 -.897376364E+02 -.898833861E+02 -.900292192E+02 -.901738968E+02 -.903160855E+02 -.904543760E+02 -.905873055E+02 -.907133839E+02 -.908311232E+02 -.909390680E+02 -.910358288E+02 -.911201149E+02 -.911907668E+02 -.912467873E+02 -.912873686E+02 -.913119160E+02 -.913200653E+02 -.913116937E+02 -.912869240E+02 -.912461204E+02 -.911898778E+02 -.911190040E+02 -.910344966E+02 -.909375154E+02 -.908293516E+02 -.907113955E+02 -.905851030E+02 -.904519635E+02 -.903134680E+02 -.901710807E+02 -.900262124E+02 -.898801982E+02 -.897342786E+02 -.895895851E+02 -.894471300E+02 -.893078000E+02 -.891723544E+02 -.890414260E+02 -.889155251E+02 -.887950465E+02 -.886802770E+02 -.885714054E+02 -.884685324E+02 -.883716807E+02 -.882808058E+02 -.881958054E+02 -.881165292E+02 -.880427872E+02 -.879743576E+02 -.879109945E+02 -.878524335E+02 -.877983983E+02 -.877486061E+02 -.877027731E+02 -.876606200E+02 -.876218792E+02 -.875863019E+02 -.875536689E+02 -.875238032E+02 -.874965870E+02 -.874719848E+02 -.874500721E+02 -.874310742E+02 -.874154163E+02 -.874037877E+02 -.873972261E+02 -.873972261E+02
 -.874229148E+02 -.874229148E+02 -.874317696E+02 -.874473568E+02 -.874681605E+02 -.874931279E+02 -.875215595E+02 -.875530226E+02 -.875872838E+02 -.876242562E+02 -.876639598E+02 -.877064900E+02 -.877519933E+02 -.878006494E+02 -.878526572E+02 -.879082240E+02 -.879675568E+02 -.880308547E+02 -.880983034E+02 -.881700682E+02 -.882462886E+02 -.883270723E+02 -.884124888E+02 -.885025626E+02 -.885972667E+02 -.886965157E+02 -.888001586E+02 -.889079718E+02 -.890196538E+02 -.891348188E+02 -.892529927E+02 -.893736103E+02 -.894960140E+02 -.896194549E+02 -.897430965E+02 -.898660207E+02 -.899872366E+02 -.901056930E+02 -.902202923E+02 -.903299080E+02 -.904334039E+02 -.905296553E+02 -.906175717E+02 -.906961192E+02 -.907643442E+02 -.908213952E+02 -.908665437E+02 -.908992021E+02 -.909189396E+02 -.909254929E+02 -.909187735E+02 -.908988703E+02 -.908660469E+02 -.908207348E+02 -.907635218E+02 -.906951372E+02 -.906164329E+02 -.905283635E+02 -.904319636E+02 -.903283249E+02 -.902185730E+02 -.901038455E+02 -.899852701E+02 -.898639459E+02 -.897409260E+02 -.896172028E+02 -.894936964E+02 -.893712452E+02 -.892506003E+02 -.891324215E+02 -.890172766E+02 -.889056420E+02 -.887979063E+02 -.886943741E+02 -.885952718E+02 -.885007537E+02 -.884109089E+02 -.883257681E+02 -.882453105E+02 -.881694708E+02 -.880981456E+02 -.880311993E+02 -.879684702E+02 -.879097758E+02 -.878549183E+02 -.878036897E+02 -.877558774E+02 -.877112708E+02 -.876696686E+02 -.876308884E+02 -.875947791E+02 -.875612372E+02 -.875302274E+02 -.875018112E+02 -.874761823E+02 -.874537141E+02 -.874350193E+02 -.874210278E+02 -.874130862E+02 -.874130862E+02
 -.874350820E+02 -.874350820E+02 -.874449732E+02 -.874623217E+02 -.874853663E+02 -.875128599E+02 -.875439480E+02 -.875780727E+02 -.876148984E+02 -.876542524E+02 -.876960796E+02 -.877404079E+02 -.877873208E+02 -.878369373E+02 -.878893959E+02 -.879448433E+02 -.880034248E+02 -.880652772E+02 -.881305226E+02 -.881992631E+02 -.882715754E+02 -.883475065E+02 -.884270683E+02 -.885102329E+02 -.885969280E+02 -.886870319E+02 -.887803689E+02 -.888767051E+02 -.889757449E+02 -.890771276E+02 -.891804260E+02 -.892851448E+02 -.893907218E+02 -.894965294E+02 -.896018790E+02 -.897060261E+02 -.898081786E+02 -.899075056E+02 -.900031492E+02 -.900942372E+02 -.901798977E+02 -.902592740E+02 -.903315413E+02 -.903959227E+02 -.904517053E+02 -.904982558E+02 -.905350347E+02 -.905616082E+02 -.905776592E+02 -.905829942E+02 -.905775486E+02 -.905613877E+02 -.905347056E+02 -.904978202E+02 -.904511659E+02 -.903952832E+02 -.903308061E+02 -.902584484E+02 -.901789882E+02 -.900932513E+02 -.900020956E+02 -.899063943E+02 -.898070212E+02 -.897048355E+02 -.896006698E+02 -.894953180E+02 -.893895264E+02 -.892839857E+02 -.891793253E+02 -.890761100E+02 -.889748373E+02 -.888759369E+02 -.887797722E+02 -.886866418E+02 -.885967824E+02 -.885103729E+02 -.884275385E+02 -.883483552E+02 -.882728545E+02 -.882010282E+02 -.881328336E+02 -.880681972E+02 -.880070205E+02 -.879491833E+02 -.878945495E+02 -.878429709E+02 -.877942937E+02 -.877483643E+02 -.877050381E+02 -.876641898E+02 -.876257274E+02 -.875896109E+02 -.875558761E+02 -.875246670E+02 -.874962765E+02 -.874711999E+02 -.874502030E+02 -.874344089E+02 -.874254096E+02 -.874254096E+02
 -.874439269E+02 -.874439269E+02 -.874545554E+02 -.874731484E+02 -.874977599E+02 -.875269948E+02 -.875598784E+02 -.875957542E+02 -.876342044E+02 -.876749857E+02 -.877179818E+02 -.877631640E+02 -.878105636E+02 -.878602490E+02 -.879123096E+02 -.879668432E+02 -.880239466E+02 -.880837084E+02 -.881462032E+02 -.882114866E+02 -.882795911E+02 -.883505221E+02 -.884242545E+02 -.885007286E+02 -.885798471E+02 -.886614719E+02 -.887454210E+02 -.888314661E+02 -.889193307E+02 -.890086881E+02 -.890991614E+02 -.891903236E+02 -.892816986E+02 -.893727640E+02 -.894629545E+02 -.895516671E+02 -.896382675E+02 -.897220973E+02 -.898024827E+02 -.898787447E+02 -.899502095E+02 -.900162197E+02 -.900761460E+02 -.901293989E+02 -.901754400E+02 -.902137931E+02 -.902440537E+02 -.902658978E+02 -.902790888E+02 -.902834829E+02 -.902790320E+02 -.902657849E+02 -.902438866E+02 -.902135744E+02 -.901751732E+02 -.901290885E+02 -.900757975E+02 -.900158397E+02 -.899498057E+02 -.898783260E+02 -.898020593E+02 -.897216807E+02 -.896378709E+02 -.895513050E+02 -.894626429E+02 -.893725210E+02 -.892815440E+02 -.891902791E+02 -.890992507E+02 -.890089372E+02 -.889197679E+02 -.888321222E+02 -.887463293E+02 -.886626684E+02 -.885813709E+02 -.885026216E+02 -.884265621E+02 -.883532930E+02 -.882828773E+02 -.882153439E+02 -.881506909E+02 -.880888891E+02 -.880298853E+02 -.879736067E+02 -.879199639E+02 -.878688563E+02 -.878201770E+02 -.877738192E+02 -.877296853E+02 -.876876981E+02 -.876478154E+02 -.876100507E+02 -.875744995E+02 -.875413739E+02 -.875110476E+02 -.874841136E+02 -.874614580E+02 -.874443540E+02 -.874345816E+02 -.874345816E+02
 -.874498906E+02 -.874498906E+02 -.874609998E+02 -.874803945E+02 -.875059983E+02 -.875363086E+02 -.875702619E+02 -.876071274E+02 -.876464233E+02 -.876878510E+02 -.877312443E+02 -.877765293E+02 -.878236944E+02 -.878727673E+02 -.879237979E+02 -.879768454E+02 -.880319691E+02 -.880892209E+02 -.881486405E+02 -.882102503E+02 -.882740524E+02 -.883400251E+02 -.884081202E+02 -.884782607E+02 -.885503380E+02 -.886242101E+02 -.886997000E+02 -.887765938E+02 -.888546400E+02 -.889335490E+02 -.890129932E+02 -.890926078E+02 -.891719926E+02 -.892507142E+02 -.893283093E+02 -.894042893E+02 -.894781450E+02 -.895493526E+02 -.896173809E+02 -.896816979E+02 -.897417795E+02 -.897971173E+02 -.898472273E+02 -.898916581E+02 -.899299993E+02 -.899618892E+02 -.899870214E+02 -.900051510E+02 -.900160999E+02 -.900197595E+02 -.900160940E+02 -.900051404E+02 -.899870079E+02 -.899618760E+02 -.899299904E+02 -.898916585E+02 -.898472433E+02 -.897971563E+02 -.897418501E+02 -.896818099E+02 -.896175455E+02 -.895495825E+02 -.894784541E+02 -.894046934E+02 -.893288255E+02 -.892513614E+02 -.891727917E+02 -.890935814E+02 -.890141658E+02 -.889349476E+02 -.888562935E+02 -.887785336E+02 -.887019599E+02 -.886268266E+02 -.885533502E+02 -.884817107E+02 -.884120532E+02 -.883444891E+02 -.882790990E+02 -.882159342E+02 -.881550194E+02 -.880963555E+02 -.880399221E+02 -.879856803E+02 -.879335768E+02 -.878835474E+02 -.878355220E+02 -.877894318E+02 -.877452174E+02 -.877028408E+02 -.876623012E+02 -.876236562E+02 -.875870496E+02 -.875527484E+02 -.875211896E+02 -.874930417E+02 -.874692817E+02 -.874512938E+02 -.874409950E+02 -.874409950E+02
 -.874533971E+02 -.874533971E+02 -.874647699E+02 -.874845932E+02 -.875107066E+02 -.875415360E+02 -.875759568E+02 -.876131846E+02 -.876526908E+02 -.876941345E+02 -.877373109E+02 -.877821104E+02 -.878284873E+02 -.878764369E+02 -.879259781E+02 -.879771401E+02 -.880299536E+02 -.880844433E+02 -.881406235E+02 -.881984937E+02 -.882580355E+02 -.883192103E+02 -.883819573E+02 -.884461913E+02 -.885118014E+02 -.885786495E+02 -.886465695E+02 -.887153664E+02 -.887848158E+02 -.888546646E+02 -.889246306E+02 -.889944046E+02 -.890636512E+02 -.891320116E+02 -.891991063E+02 -.892645385E+02 -.893278986E+02 -.893887684E+02 -.894467266E+02 -.895013543E+02 -.895522410E+02 -.895989908E+02 -.896412285E+02 -.896786054E+02 -.897108061E+02 -.897375531E+02 -.897586122E+02 -.897737965E+02 -.897829704E+02 -.897860513E+02 -.897830122E+02 -.897738813E+02 -.897587420E+02 -.897377313E+02 -.897110370E+02 -.896788946E+02 -.896415825E+02 -.895994177E+02 -.895527499E+02 -.895019555E+02 -.894474320E+02 -.893895912E+02 -.893288535E+02 -.892656417E+02 -.892003755E+02 -.891334664E+02 -.890653128E+02 -.889962961E+02 -.889267770E+02 -.888570928E+02 -.887875551E+02 -.887184480E+02 -.886500273E+02 -.885825196E+02 -.885161224E+02 -.884510047E+02 -.883873072E+02 -.883251437E+02 -.882646023E+02 -.882057467E+02 -.881486183E+02 -.880932376E+02 -.880396069E+02 -.879877120E+02 -.879375260E+02 -.878890123E+02 -.878421299E+02 -.877968395E+02 -.877531124E+02 -.877109424E+02 -.876703619E+02 -.876314638E+02 -.875944302E+02 -.875595704E+02 -.875273694E+02 -.874985509E+02 -.874741566E+02 -.874556477E+02 -.874450330E+02 -.874450330E+02
 -.874548411E+02 -.874548411E+02 -.874662970E+02 -.874862390E+02 -.875124628E+02 -.875433536E+02 -.875777492E+02 -.876148303E+02 -.876540360E+02 -.876949950E+02 -.877374736E+02 -.877813346E+02 -.878265064E+02 -.878729589E+02 -.879206870E+02 -.879696971E+02 -.880199982E+02 -.880715956E+02 -.881244852E+02 -.881786511E+02 -.882340619E+02 -.882906694E+02 -.883484068E+02 -.884071871E+02 -.884669024E+02 -.885274230E+02 -.885885967E+02 -.886502488E+02 -.887121820E+02 -.887741767E+02 -.888359919E+02 -.888973662E+02 -.889580194E+02 -.890176546E+02 -.890759606E+02 -.891326147E+02 -.891872862E+02 -.892396397E+02 -.892893398E+02 -.893360544E+02 -.893794603E+02 -.894192467E+02 -.894551206E+02 -.894868109E+02 -.895140727E+02 -.895366916E+02 -.895544867E+02 -.895673143E+02 -.895750701E+02 -.895776908E+02 -.895751556E+02 -.895674866E+02 -.895547479E+02 -.895370451E+02 -.895145232E+02 -.894873640E+02 -.894557832E+02 -.894200271E+02 -.893803678E+02 -.893370998E+02 -.892905351E+02 -.892409985E+02 -.891888233E+02 -.891343467E+02 -.890779053E+02 -.890198317E+02 -.889604501E+02 -.889000736E+02 -.888390009E+02 -.887775140E+02 -.887158764E+02 -.886543312E+02 -.885931001E+02 -.885323827E+02 -.884723562E+02 -.884131749E+02 -.883549713E+02 -.882978558E+02 -.882419179E+02 -.881872269E+02 -.881338335E+02 -.880817707E+02 -.880310557E+02 -.879816920E+02 -.879336717E+02 -.878869790E+02 -.878415950E+02 -.877975034E+02 -.877546997E+02 -.877132026E+02 -.876730709E+02 -.876344248E+02 -.875974756E+02 -.875625639E+02 -.875302088E+02 -.875011716E+02 -.874765361E+02 -.874578105E+02 -.874470572E+02 -.874470572E+02
 -.874545809E+02 -.874545809E+02 -.874659719E+02 -.874857796E+02 -.875117889E+02 -.875423702E+02 -.875763438E+02 -.876128719E+02 -.876513732E+02 -.876914563E+02 -.877328671E+02 -.877754484E+02 -.878191086E+02 -.878637988E+02 -.879094955E+02 -.879561881E+02 -.880038698E+02 -.880525315E+02 -.881021569E+02 -.881527198E+02 -.882041812E+02 -.882564884E+02 -.883095727E+02 -.883633496E+02 -.884177172E+02 -.884725563E+02 -.885277299E+02 -.885830834E+02 -.886384446E+02 -.886936244E+02 -.887484177E+02 -.888026042E+02 -.888559500E+02 -.889082093E+02 -.889591266E+02 -.890084387E+02 -.890558777E+02 -.891011737E+02 -.891440579E+02 -.891842662E+02 -.892215419E+02 -.892556398E+02 -.892863294E+02 -.893133982E+02 -.893366548E+02 -.893559319E+02 -.893710889E+02 -.893820143E+02 -.893886270E+02 -.893908782E+02 -.893887520E+02 -.893822654E+02 -.893714686E+02 -.893564434E+02 -.893373029E+02 -.893141886E+02 -.892872691E+02 -.892567371E+02 -.892228062E+02 -.891857084E+02 -.891456901E+02 -.891030093E+02 -.890579316E+02 -.890107272E+02 -.889616675E+02 -.889110221E+02 -.888590556E+02 -.888060252E+02 -.887521785E+02 -.886977512E+02 -.886429653E+02 -.885880280E+02 -.885331303E+02 -.884784465E+02 -.884241333E+02 -.883703300E+02 -.883171580E+02 -.882647213E+02 -.882131069E+02 -.881623855E+02 -.881126118E+02 -.880638262E+02 -.880160555E+02 -.879693150E+02 -.879236106E+02 -.878789419E+02 -.878353062E+02 -.877927053E+02 -.877511529E+02 -.877106873E+02 -.876713873E+02 -.876333936E+02 -.875969389E+02 -.875623853E+02 -.875302740E+02 -.875013887E+02 -.874768356E+02 -.874581448E+02 -.874473995E+02 -.874473995E+02
 -.874529354E+02 -.874529354E+02 -.874641424E+02 -.874836124E+02 -.875091469E+02 -.875391232E+02 -.875723612E+02 -.876080171E+02 -.876455005E+02 -.876844083E+02 -.877244732E+02 -.877655240E+02 -.878074548E+02 -.878502028E+02 -.878937309E+02 -.879380161E+02 -.879830401E+02 -.880287838E+02 -.880752228E+02 -.881223246E+02 -.881700464E+02 -.882183338E+02 -.882671199E+02 -.883163243E+02 -.883658530E+02 -.884155981E+02 -.884654377E+02 -.885152359E+02 -.885648436E+02 -.886140986E+02 -.886628267E+02 -.887108424E+02 -.887579505E+02 -.888039474E+02 -.888486227E+02 -.888917613E+02 -.889331454E+02 -.889725567E+02 -.890097791E+02 -.890446007E+02 -.890768172E+02 -.891062336E+02 -.891326673E+02 -.891559505E+02 -.891759326E+02 -.891924822E+02 -.892054890E+02 -.892148657E+02 -.892205491E+02 -.892225010E+02 -.892207091E+02 -.892151869E+02 -.892059736E+02 -.891931336E+02 -.891767555E+02 -.891569506E+02 -.891338515E+02 -.891076101E+02 -.890783954E+02 -.890463913E+02 -.890117939E+02 -.889748091E+02 -.889356498E+02 -.888945338E+02 -.888516807E+02 -.888073098E+02 -.887616376E+02 -.887148761E+02 -.886672306E+02 -.886188980E+02 -.885700652E+02 -.885209084E+02 -.884715916E+02 -.884222657E+02 -.883730686E+02 -.883241240E+02 -.882755419E+02 -.882274184E+02 -.881798356E+02 -.881328623E+02 -.880865545E+02 -.880409559E+02 -.879960993E+02 -.879520078E+02 -.879086967E+02 -.878661765E+02 -.878244571E+02 -.877835531E+02 -.877434926E+02 -.877043283E+02 -.876661537E+02 -.876291245E+02 -.875934876E+02 -.875596184E+02 -.875280702E+02 -.874996359E+02 -.874754276E+02 -.874569763E+02 -.874463589E+02 -.874463589E+02
 -.874501839E+02 -.874501839E+02 -.874611125E+02 -.874800841E+02 -.875049394E+02 -.875340799E+02 -.875663387E+02 -.876008773E+02 -.876371048E+02 -.876746137E+02 -.877131294E+02 -.877524718E+02 -.877925256E+02 -.878332177E+02 -.878745018E+02 -.879163455E+02 -.879587228E+02 -.880016078E+02 -.880449710E+02 -.880887764E+02 -.881329798E+02 -.881775276E+02 -.882223559E+02 -.882673901E+02 -.883125446E+02 -.883577227E+02 -.884028168E+02 -.884477082E+02 -.884922680E+02 -.885363577E+02 -.885798294E+02 -.886225271E+02 -.886642876E+02 -.887049420E+02 -.887443167E+02 -.887822353E+02 -.888185201E+02 -.888529938E+02 -.888854816E+02 -.889158131E+02 -.889438243E+02 -.889693592E+02 -.889922725E+02 -.890124308E+02 -.890297145E+02 -.890440198E+02 -.890552595E+02 -.890633648E+02 -.890682860E+02 -.890699931E+02 -.890684764E+02 -.890637468E+02 -.890558352E+02 -.890447926E+02 -.890306890E+02 -.890136125E+02 -.889936683E+02 -.889709770E+02 -.889456732E+02 -.889179035E+02 -.888878250E+02 -.888556031E+02 -.888214094E+02 -.887854201E+02 -.887478137E+02 -.887087694E+02 -.886684649E+02 -.886270752E+02 -.885847709E+02 -.885417166E+02 -.884980697E+02 -.884539798E+02 -.884095872E+02 -.883650223E+02 -.883204054E+02 -.882758459E+02 -.882314422E+02 -.881872817E+02 -.881434406E+02 -.880999843E+02 -.880569676E+02 -.880144354E+02 -.879724234E+02 -.879309595E+02 -.878900655E+02 -.878497596E+02 -.878100604E+02 -.877709925E+02 -.877325940E+02 -.876949283E+02 -.876580994E+02 -.876222728E+02 -.875877037E+02 -.875547743E+02 -.875240408E+02 -.874962948E+02 -.874726406E+02 -.874545927E+02 -.874441992E+02 -.874441992E+02
 -.874465668E+02 -.874465668E+02 -.874571437E+02 -.874754929E+02 -.874995118E+02 -.875276401E+02 -.875587352E+02 -.875919730E+02 -.876267693E+02 -.876627177E+02 -.876995415E+02 -.877370561E+02 -.877751400E+02 -.878137139E+02 -.878527246E+02 -.878921336E+02 -.879319096E+02 -.879720224E+02 -.880124395E+02 -.880531236E+02 -.880940306E+02 -.881351091E+02 -.881762992E+02 -.882175325E+02 -.882587319E+02 -.882998113E+02 -.883406761E+02 -.883812232E+02 -.884213416E+02 -.884609127E+02 -.884998113E+02 -.885379059E+02 -.885750602E+02 -.886111335E+02 -.886459823E+02 -.886794614E+02 -.887114253E+02 -.887417293E+02 -.887702316E+02 -.887967942E+02 -.888212847E+02 -.888435779E+02 -.888635571E+02 -.888811156E+02 -.888961581E+02 -.889086018E+02 -.889183774E+02 -.889254303E+02 -.889297210E+02 -.889312258E+02 -.889299373E+02 -.889258639E+02 -.889190306E+02 -.889094777E+02 -.888972611E+02 -.888824512E+02 -.888651317E+02 -.888453992E+02 -.888233616E+02 -.887991365E+02 -.887728505E+02 -.887446371E+02 -.887146354E+02 -.886829886E+02 -.886498425E+02 -.886153440E+02 -.885796395E+02 -.885428740E+02 -.885051892E+02 -.884667232E+02 -.884276085E+02 -.883879720E+02 -.883479336E+02 -.883076059E+02 -.882670933E+02 -.882264919E+02 -.881858894E+02 -.881453643E+02 -.881049864E+02 -.880648167E+02 -.880249077E+02 -.879853036E+02 -.879460414E+02 -.879071517E+02 -.878686601E+02 -.878305902E+02 -.877929667E+02 -.877558211E+02 -.877191990E+02 -.876831709E+02 -.876478476E+02 -.876134004E+02 -.875800882E+02 -.875482937E+02 -.875185692E+02 -.874916962E+02 -.874687599E+02 -.874512440E+02 -.874411502E+02 -.874411502E+02
 -.874422880E+02 -.874422880E+02 -.874524580E+02 -.874700918E+02 -.874931567E+02 -.875201419E+02 -.875499381E+02 -.875817423E+02 -.876149828E+02 -.876492595E+02 -.876842974E+02 -.877199106E+02 -.877559748E+02 -.877924067E+02 -.878291489E+02 -.878661591E+02 -.879034024E+02 -.879408464E+02 -.879784570E+02 -.880161969E+02 -.880540233E+02 -.880918878E+02 -.881297348E+02 -.881675024E+02 -.882051214E+02 -.882425156E+02 -.882796020E+02 -.883162914E+02 -.883524881E+02 -.883880909E+02 -.884229935E+02 -.884570851E+02 -.884902514E+02 -.885223752E+02 -.885533374E+02 -.885830181E+02 -.886112975E+02 -.886380574E+02 -.886631818E+02 -.886865586E+02 -.887080804E+02 -.887276460E+02 -.887451613E+02 -.887605404E+02 -.887737067E+02 -.887845939E+02 -.887931465E+02 -.887993209E+02 -.888030855E+02 -.888044216E+02 -.888033232E+02 -.887997972E+02 -.887938636E+02 -.887855548E+02 -.887749157E+02 -.887620025E+02 -.887468828E+02 -.887296343E+02 -.887103437E+02 -.886891064E+02 -.886660246E+02 -.886412069E+02 -.886147665E+02 -.885868204E+02 -.885574881E+02 -.885268906E+02 -.884951489E+02 -.884623832E+02 -.884287121E+02 -.883942510E+02 -.883591121E+02 -.883234028E+02 -.882872257E+02 -.882506776E+02 -.882138492E+02 -.881768246E+02 -.881396813E+02 -.881024897E+02 -.880653129E+02 -.880282072E+02 -.879912219E+02 -.879543998E+02 -.879177775E+02 -.878813868E+02 -.878452559E+02 -.878094114E+02 -.877738823E+02 -.877387048E+02 -.877039292E+02 -.876696309E+02 -.876359244E+02 -.876029833E+02 -.875710663E+02 -.875405519E+02 -.875119829E+02 -.874861230E+02 -.874640298E+02 -.874471447E+02 -.874374089E+02 -.874374089E+02
 -.874375189E+02 -.874375189E+02 -.874472419E+02 -.874640924E+02 -.874861187E+02 -.875118676E+02 -.875402697E+02 -.875705490E+02 -.876021507E+02 -.876346848E+02 -.876678812E+02 -.877015555E+02 -.877355828E+02 -.877698781E+02 -.878043817E+02 -.878390490E+02 -.878738434E+02 -.879087312E+02 -.879436781E+02 -.879786475E+02 -.880135989E+02 -.880484867E+02 -.880832605E+02 -.881178639E+02 -.881522355E+02 -.881863079E+02 -.882200087E+02 -.882532604E+02 -.882859808E+02 -.883180834E+02 -.883494779E+02 -.883800707E+02 -.884097658E+02 -.884384652E+02 -.884660698E+02 -.884924803E+02 -.885175978E+02 -.885413250E+02 -.885635669E+02 -.885842318E+02 -.886032322E+02 -.886204858E+02 -.886359163E+02 -.886494541E+02 -.886610375E+02 -.886706129E+02 -.886781356E+02 -.886835706E+02 -.886868925E+02 -.886880863E+02 -.886871472E+02 -.886840810E+02 -.886789037E+02 -.886716415E+02 -.886623306E+02 -.886510166E+02 -.886377539E+02 -.886226056E+02 -.886056420E+02 -.885869404E+02 -.885665843E+02 -.885446621E+02 -.885212666E+02 -.884964938E+02 -.884704420E+02 -.884432113E+02 -.884149019E+02 -.883856142E+02 -.883554471E+02 -.883244978E+02 -.882928610E+02 -.882606280E+02 -.882278864E+02 -.881947197E+02 -.881612063E+02 -.881274198E+02 -.880934285E+02 -.880592950E+02 -.880250762E+02 -.879908236E+02 -.879565830E+02 -.879223948E+02 -.878882948E+02 -.878543149E+02 -.878204841E+02 -.877868313E+02 -.877533879E+02 -.877201929E+02 -.876872998E+02 -.876547864E+02 -.876227688E+02 -.875914199E+02 -.875609951E+02 -.875318649E+02 -.875045576E+02 -.874798141E+02 -.874586567E+02 -.874424762E+02 -.874331422E+02 -.874331422E+02
 -.874324016E+02 -.874324016E+02 -.874416494E+02 -.874576698E+02 -.874785998E+02 -.875030497E+02 -.875299954E+02 -.875586918E+02 -.875886050E+02 -.876193575E+02 -.876506868E+02 -.876824124E+02 -.877144106E+02 -.877465961E+02 -.877789086E+02 -.878113026E+02 -.878437406E+02 -.878761888E+02 -.879086135E+02 -.879409795E+02 -.879732485E+02 -.880053785E+02 -.880373233E+02 -.880690327E+02 -.881004516E+02 -.881315209E+02 -.881621774E+02 -.881923538E+02 -.882219794E+02 -.882509802E+02 -.882792794E+02 -.883067978E+02 -.883334546E+02 -.883591675E+02 -.883838539E+02 -.884074311E+02 -.884298172E+02 -.884509318E+02 -.884706967E+02 -.884890366E+02 -.885058798E+02 -.885211591E+02 -.885348122E+02 -.885467826E+02 -.885570199E+02 -.885654809E+02 -.885721293E+02 -.885769367E+02 -.885798827E+02 -.885809552E+02 -.885801503E+02 -.885774728E+02 -.885729358E+02 -.885665605E+02 -.885583763E+02 -.885484202E+02 -.885367367E+02 -.885233768E+02 -.885083982E+02 -.884918638E+02 -.884738421E+02 -.884544054E+02 -.884336302E+02 -.884115955E+02 -.883883828E+02 -.883640749E+02 -.883387553E+02 -.883125079E+02 -.882854156E+02 -.882575605E+02 -.882290225E+02 -.881998794E+02 -.881702063E+02 -.881400747E+02 -.881095529E+02 -.880787050E+02 -.880475910E+02 -.880162665E+02 -.879847826E+02 -.879531861E+02 -.879215190E+02 -.878898194E+02 -.878581214E+02 -.878264562E+02 -.877948532E+02 -.877633421E+02 -.877319556E+02 -.877007344E+02 -.876697332E+02 -.876390309E+02 -.876087430E+02 -.875790398E+02 -.875501707E+02 -.875224950E+02 -.874965233E+02 -.874729687E+02 -.874528133E+02 -.874373905E+02 -.874284898E+02 -.874284898E+02
 -.874270519E+02 -.874270519E+02 -.874358064E+02 -.874509672E+02 -.874707647E+02 -.874938775E+02 -.875193306E+02 -.875464130E+02 -.875746138E+02 -.876035709E+02 -.876330310E+02 -.876628191E+02 -.876928141E+02 -.877229322E+02 -.877531133E+02 -.877833118E+02 -.878134905E+02 -.878436161E+02 -.878736559E+02 -.879035764E+02 -.879333419E+02 -.879629139E+02 -.879922504E+02 -.880213063E+02 -.880500330E+02 -.880783782E+02 -.881062868E+02 -.881337006E+02 -.881605585E+02 -.881867971E+02 -.882123510E+02 -.882371530E+02 -.882611349E+02 -.882842275E+02 -.883063616E+02 -.883274681E+02 -.883474790E+02 -.883663275E+02 -.883839489E+02 -.884002811E+02 -.884152652E+02 -.884288459E+02 -.884409721E+02 -.884515977E+02 -.884606815E+02 -.884681881E+02 -.884740882E+02 -.884783585E+02 -.884809826E+02 -.884819504E+02 -.884812592E+02 -.884789126E+02 -.884749214E+02 -.884693030E+02 -.884620814E+02 -.884532869E+02 -.884429558E+02 -.884311299E+02 -.884178564E+02 -.884031872E+02 -.883871784E+02 -.883698897E+02 -.883513842E+02 -.883317274E+02 -.883109869E+02 -.882892316E+02 -.882665315E+02 -.882429567E+02 -.882185771E+02 -.881934619E+02 -.881676790E+02 -.881412947E+02 -.881143732E+02 -.880869763E+02 -.880591631E+02 -.880309895E+02 -.880025082E+02 -.879737685E+02 -.879448163E+02 -.879156936E+02 -.878864390E+02 -.878570878E+02 -.878276724E+02 -.877982227E+02 -.877687679E+02 -.877393375E+02 -.877099649E+02 -.876806912E+02 -.876515716E+02 -.876226841E+02 -.875941425E+02 -.875661126E+02 -.875388357E+02 -.875126579E+02 -.874880689E+02 -.874657512E+02 -.874466421E+02 -.874320128E+02 -.874235670E+02 -.874235670E+02
 -.874215634E+02 -.874215634E+02 -.874298147E+02 -.874440997E+02 -.874627459E+02 -.874845034E+02 -.875084484E+02 -.875339064E+02 -.875603915E+02 -.875875584E+02 -.876151648E+02 -.876430421E+02 -.876710734E+02 -.876991770E+02 -.877272939E+02 -.877553795E+02 -.877833973E+02 -.878113148E+02 -.878391009E+02 -.878667240E+02 -.878941510E+02 -.879213466E+02 -.879482729E+02 -.879748897E+02 -.880011535E+02 -.880270187E+02 -.880524370E+02 -.880773579E+02 -.881017287E+02 -.881254950E+02 -.881486009E+02 -.881709893E+02 -.881926023E+02 -.882133818E+02 -.882332694E+02 -.882522073E+02 -.882701386E+02 -.882870079E+02 -.883027613E+02 -.883173473E+02 -.883307173E+02 -.883428255E+02 -.883536301E+02 -.883630930E+02 -.883711804E+02 -.883778633E+02 -.883831176E+02 -.883869244E+02 -.883892702E+02 -.883901469E+02 -.883895521E+02 -.883874890E+02 -.883839665E+02 -.883789987E+02 -.883726056E+02 -.883648118E+02 -.883556472E+02 -.883451464E+02 -.883333482E+02 -.883202953E+02 -.883060341E+02 -.882906142E+02 -.882740878E+02 -.882565094E+02 -.882379353E+02 -.882184233E+02 -.881980318E+02 -.881768198E+02 -.881548465E+02 -.881321703E+02 -.881088490E+02 -.880849393E+02 -.880604962E+02 -.880355731E+02 -.880102211E+02 -.879844891E+02 -.879584234E+02 -.879320676E+02 -.879054626E+02 -.878786463E+02 -.878516540E+02 -.878245182E+02 -.877972692E+02 -.877699356E+02 -.877425455E+02 -.877151283E+02 -.876877168E+02 -.876603520E+02 -.876330884E+02 -.876060026E+02 -.875792050E+02 -.875528558E+02 -.875271867E+02 -.875025286E+02 -.874793483E+02 -.874582951E+02 -.874402590E+02 -.874264454E+02 -.874184681E+02 -.874184681E+02
 -.874160106E+02 -.874160106E+02 -.874237549E+02 -.874371586E+02 -.874546484E+02 -.874750476E+02 -.874974852E+02 -.875213246E+02 -.875461062E+02 -.875715028E+02 -.875972838E+02 -.876232885E+02 -.876494047E+02 -.876755537E+02 -.877016783E+02 -.877277353E+02 -.877536893E+02 -.877795092E+02 -.878051656E+02 -.878306289E+02 -.878558684E+02 -.878808522E+02 -.879055460E+02 -.879299137E+02 -.879539170E+02 -.879775157E+02 -.880006676E+02 -.880233287E+02 -.880454535E+02 -.880669954E+02 -.880879063E+02 -.881081376E+02 -.881276403E+02 -.881463649E+02 -.881642624E+02 -.881812842E+02 -.881973826E+02 -.882125111E+02 -.882266248E+02 -.882396811E+02 -.882516393E+02 -.882624617E+02 -.882721135E+02 -.882805632E+02 -.882877832E+02 -.882937493E+02 -.882984419E+02 -.883018453E+02 -.883039484E+02 -.883047447E+02 -.883042322E+02 -.883024136E+02 -.882992961E+02 -.882948917E+02 -.882892165E+02 -.882822911E+02 -.882741401E+02 -.882647921E+02 -.882542792E+02 -.882426369E+02 -.882299036E+02 -.882161207E+02 -.882013315E+02 -.881855816E+02 -.881689182E+02 -.881513895E+02 -.881330450E+02 -.881139343E+02 -.880941074E+02 -.880736140E+02 -.880525035E+02 -.880308242E+02 -.880086235E+02 -.879859475E+02 -.879628407E+02 -.879393455E+02 -.879155029E+02 -.878913512E+02 -.878669270E+02 -.878422644E+02 -.878173954E+02 -.877923498E+02 -.877671559E+02 -.877418407E+02 -.877164311E+02 -.876909554E+02 -.876654461E+02 -.876399430E+02 -.876144993E+02 -.875891893E+02 -.875641192E+02 -.875394426E+02 -.875153803E+02 -.874922467E+02 -.874704845E+02 -.874507078E+02 -.874337573E+02 -.874207705E+02 -.874132687E+02 -.874132687E+02
 -.874104516E+02 -.874104516E+02 -.874176898E+02 -.874302152E+02 -.874465542E+02 -.874656037E+02 -.874865467E+02 -.875087853E+02 -.875318872E+02 -.875555438E+02 -.875795373E+02 -.876037153E+02 -.876279711E+02 -.876522294E+02 -.876764355E+02 -.877005479E+02 -.877245327E+02 -.877483603E+02 -.877720031E+02 -.877954336E+02 -.878186237E+02 -.878415441E+02 -.878641642E+02 -.878864517E+02 -.879083727E+02 -.879298917E+02 -.879509718E+02 -.879715748E+02 -.879916613E+02 -.880111910E+02 -.880301228E+02 -.880484152E+02 -.880660262E+02 -.880829141E+02 -.880990373E+02 -.881143547E+02 -.881288263E+02 -.881424131E+02 -.881550774E+02 -.881667836E+02 -.881774979E+02 -.881871888E+02 -.881958274E+02 -.882033875E+02 -.882098463E+02 -.882151838E+02 -.882193836E+02 -.882224330E+02 -.882243226E+02 -.882250472E+02 -.882246052E+02 -.882229987E+02 -.882202339E+02 -.882163205E+02 -.882112721E+02 -.882051056E+02 -.881978416E+02 -.881895037E+02 -.881801187E+02 -.881697160E+02 -.881583279E+02 -.881459886E+02 -.881327346E+02 -.881186040E+02 -.881036365E+02 -.880878727E+02 -.880713542E+02 -.880541231E+02 -.880362218E+02 -.880176928E+02 -.879985780E+02 -.879789192E+02 -.879587569E+02 -.879381312E+02 -.879170805E+02 -.878956422E+02 -.878738520E+02 -.878517441E+02 -.878293508E+02 -.878067028E+02 -.877838292E+02 -.877607572E+02 -.877375129E+02 -.877141217E+02 -.876906091E+02 -.876670023E+02 -.876433325E+02 -.876196383E+02 -.875959710E+02 -.875724019E+02 -.875490324E+02 -.875260085E+02 -.875035395E+02 -.874819224E+02 -.874615746E+02 -.874430739E+02 -.874272108E+02 -.874150533E+02 -.874080290E+02 -.874080290E+02
 -.874049304E+02 -.874049304E+02 -.874116676E+02 -.874233239E+02 -.874385252E+02 -.874562425E+02 -.874757129E+02 -.874963776E+02 -.875178317E+02 -.875397861E+02 -.875620363E+02 -.875844385E+02 -.876068921E+02 -.876293255E+02 -.876516870E+02 -.876739368E+02 -.876960430E+02 -.877179778E+02 -.877397151E+02 -.877612296E+02 -.877824956E+02 -.878034866E+02 -.878241749E+02 -.878445319E+02 -.878645274E+02 -.878841302E+02 -.879033080E+02 -.879220276E+02 -.879402547E+02 -.879579546E+02 -.879750919E+02 -.879916311E+02 -.880075363E+02 -.880227719E+02 -.880373028E+02 -.880510941E+02 -.880641120E+02 -.880763238E+02 -.880876977E+02 -.880982038E+02 -.881078139E+02 -.881165016E+02 -.881242428E+02 -.881310158E+02 -.881368014E+02 -.881415831E+02 -.881453472E+02 -.881480832E+02 -.881497834E+02 -.881504434E+02 -.881500619E+02 -.881486407E+02 -.881461849E+02 -.881427027E+02 -.881382053E+02 -.881327069E+02 -.881262246E+02 -.881187782E+02 -.881103899E+02 -.881010844E+02 -.880908887E+02 -.880798314E+02 -.880679432E+02 -.880552562E+02 -.880418037E+02 -.880276201E+02 -.880127407E+02 -.879972011E+02 -.879810374E+02 -.879642859E+02 -.879469825E+02 -.879291630E+02 -.879108626E+02 -.878921158E+02 -.878729562E+02 -.878534163E+02 -.878335277E+02 -.878133204E+02 -.877928234E+02 -.877720641E+02 -.877510687E+02 -.877298622E+02 -.877084685E+02 -.876869112E+02 -.876652145E+02 -.876434041E+02 -.876215097E+02 -.875995685E+02 -.875776293E+02 -.875557599E+02 -.875340566E+02 -.875126573E+02 -.874917588E+02 -.874716405E+02 -.874526935E+02 -.874354591E+02 -.874206766E+02 -.874093443E+02 -.874027955E+02 -.874027955E+02
 -.873994802E+02 -.873994802E+02 -.874057240E+02 -.874165248E+02 -.874306074E+02 -.874470163E+02 -.874650424E+02 -.874841659E+02 -.875040100E+02 -.875243050E+02 -.875448599E+02 -.875655401E+02 -.875862511E+02 -.876069257E+02 -.876275149E+02 -.876479814E+02 -.876682951E+02 -.876884299E+02 -.877083617E+02 -.877280672E+02 -.877475228E+02 -.877667046E+02 -.877855879E+02 -.878041470E+02 -.878223552E+02 -.878401852E+02 -.878576084E+02 -.878745960E+02 -.878911183E+02 -.879071451E+02 -.879226461E+02 -.879375906E+02 -.879519481E+02 -.879656881E+02 -.879787807E+02 -.879911963E+02 -.880029064E+02 -.880138832E+02 -.880241000E+02 -.880335316E+02 -.880421543E+02 -.880499459E+02 -.880568864E+02 -.880629574E+02 -.880681429E+02 -.880724293E+02 -.880758051E+02 -.880782614E+02 -.880797920E+02 -.880803931E+02 -.880800637E+02 -.880788054E+02 -.880766223E+02 -.880735214E+02 -.880695120E+02 -.880646060E+02 -.880588176E+02 -.880521635E+02 -.880446623E+02 -.880363348E+02 -.880272034E+02 -.880172924E+02 -.880066276E+02 -.879952361E+02 -.879831459E+02 -.879703864E+02 -.879569872E+02 -.879429789E+02 -.879283923E+02 -.879132582E+02 -.878976077E+02 -.878814714E+02 -.878648799E+02 -.878478630E+02 -.878304499E+02 -.878126693E+02 -.877945487E+02 -.877761148E+02 -.877573933E+02 -.877384088E+02 -.877191848E+02 -.876997440E+02 -.876801086E+02 -.876603002E+02 -.876403415E+02 -.876202566E+02 -.876000739E+02 -.875798283E+02 -.875595662E+02 -.875393516E+02 -.875192751E+02 -.874994661E+02 -.874801090E+02 -.874614645E+02 -.874438977E+02 -.874279128E+02 -.874141980E+02 -.874036818E+02 -.873976036E+02 -.873976036E+02
 -.873941245E+02 -.873941245E+02 -.873998842E+02 -.874098464E+02 -.874228332E+02 -.874379615E+02 -.874545759E+02 -.874721952E+02 -.874904705E+02 -.875091517E+02 -.875280613E+02 -.875470743E+02 -.875661024E+02 -.875850829E+02 -.876039699E+02 -.876227285E+02 -.876413306E+02 -.876597519E+02 -.876779701E+02 -.876959640E+02 -.877137120E+02 -.877311927E+02 -.877483838E+02 -.877652625E+02 -.877818053E+02 -.877979878E+02 -.878137853E+02 -.878291725E+02 -.878441235E+02 -.878586123E+02 -.878726126E+02 -.878860982E+02 -.878990428E+02 -.879114204E+02 -.879232054E+02 -.879343728E+02 -.879448981E+02 -.879547580E+02 -.879639299E+02 -.879723924E+02 -.879801256E+02 -.879871109E+02 -.879933312E+02 -.879987714E+02 -.880034180E+02 -.880072595E+02 -.880102863E+02 -.880124910E+02 -.880138684E+02 -.880144154E+02 -.880141310E+02 -.880130167E+02 -.880110760E+02 -.880083146E+02 -.880047405E+02 -.880003635E+02 -.879951957E+02 -.879892509E+02 -.879825450E+02 -.879750952E+02 -.879669206E+02 -.879580416E+02 -.879484801E+02 -.879382588E+02 -.879274017E+02 -.879159335E+02 -.879038797E+02 -.878912661E+02 -.878781192E+02 -.878644653E+02 -.878503311E+02 -.878357432E+02 -.878207279E+02 -.878053110E+02 -.877895182E+02 -.877733743E+02 -.877569037E+02 -.877401300E+02 -.877230759E+02 -.877057634E+02 -.876882137E+02 -.876704474E+02 -.876524847E+02 -.876343456E+02 -.876160509E+02 -.875976235E+02 -.875790897E+02 -.875604826E+02 -.875418456E+02 -.875232388E+02 -.875047468E+02 -.874864902E+02 -.874686407E+02 -.874514405E+02 -.874352282E+02 -.874204712E+02 -.874078066E+02 -.873980938E+02 -.873924791E+02 -.873924791E+02
 -.873888787E+02 -.873888787E+02 -.873941650E+02 -.874033074E+02 -.874152237E+02 -.874291020E+02 -.874443397E+02 -.874604940E+02 -.874772434E+02 -.874943576E+02 -.875116726E+02 -.875290728E+02 -.875464764E+02 -.875638253E+02 -.875810769E+02 -.875981986E+02 -.876151645E+02 -.876319522E+02 -.876485411E+02 -.876649118E+02 -.876810450E+02 -.876969213E+02 -.877125207E+02 -.877278230E+02 -.877428074E+02 -.877574525E+02 -.877717366E+02 -.877856375E+02 -.877991329E+02 -.878122001E+02 -.878248165E+02 -.878369595E+02 -.878486064E+02 -.878597351E+02 -.878703237E+02 -.878803508E+02 -.878897957E+02 -.878986384E+02 -.879068599E+02 -.879144422E+02 -.879213682E+02 -.879276224E+02 -.879331905E+02 -.879380595E+02 -.879422182E+02 -.879456569E+02 -.879483676E+02 -.879503441E+02 -.879515820E+02 -.879520787E+02 -.879518334E+02 -.879508474E+02 -.879491236E+02 -.879466668E+02 -.879434836E+02 -.879395825E+02 -.879349736E+02 -.879296684E+02 -.879236804E+02 -.879170241E+02 -.879097156E+02 -.879017722E+02 -.878932123E+02 -.878840554E+02 -.878743216E+02 -.878640321E+02 -.878532085E+02 -.878418730E+02 -.878300480E+02 -.878177564E+02 -.878050211E+02 -.877918648E+02 -.877783105E+02 -.877643806E+02 -.877500974E+02 -.877354828E+02 -.877205580E+02 -.877053438E+02 -.876898606E+02 -.876741278E+02 -.876581646E+02 -.876419894E+02 -.876256206E+02 -.876090766E+02 -.875923767E+02 -.875755418E+02 -.875585967E+02 -.875415721E+02 -.875245086E+02 -.875074619E+02 -.874905107E+02 -.874737666E+02 -.874573885E+02 -.874416000E+02 -.874267133E+02 -.874131591E+02 -.874015244E+02 -.873925999E+02 -.873874403E+02 -.873874403E+02
 -.873837518E+02 -.873837518E+02 -.873885762E+02 -.873969187E+02 -.874077909E+02 -.874204512E+02 -.874343484E+02 -.874490776E+02 -.874643446E+02 -.874799384E+02 -.874957086E+02 -.875115489E+02 -.875273844E+02 -.875431613E+02 -.875588403E+02 -.875743916E+02 -.875897911E+02 -.876050184E+02 -.876200547E+02 -.876348823E+02 -.876494839E+02 -.876638421E+02 -.876779391E+02 -.876917569E+02 -.877052772E+02 -.877184811E+02 -.877313497E+02 -.877438636E+02 -.877560034E+02 -.877677496E+02 -.877790824E+02 -.877899825E+02 -.878004304E+02 -.878104070E+02 -.878198938E+02 -.878288724E+02 -.878373252E+02 -.878452353E+02 -.878525864E+02 -.878593633E+02 -.878655516E+02 -.878711381E+02 -.878761108E+02 -.878804587E+02 -.878841724E+02 -.878872436E+02 -.878896658E+02 -.878914337E+02 -.878925435E+02 -.878929931E+02 -.878927818E+02 -.878919108E+02 -.878903824E+02 -.878882007E+02 -.878853714E+02 -.878819016E+02 -.878777996E+02 -.878730754E+02 -.878677401E+02 -.878618062E+02 -.878552873E+02 -.878481979E+02 -.878405537E+02 -.878323711E+02 -.878236675E+02 -.878144606E+02 -.878047691E+02 -.877946118E+02 -.877840080E+02 -.877729773E+02 -.877615394E+02 -.877497140E+02 -.877375208E+02 -.877249795E+02 -.877121093E+02 -.876989293E+02 -.876854584E+02 -.876717147E+02 -.876577163E+02 -.876434805E+02 -.876290244E+02 -.876143646E+02 -.875995177E+02 -.875845005E+02 -.875693306E+02 -.875540274E+02 -.875386136E+02 -.875231178E+02 -.875075773E+02 -.874920437E+02 -.874765895E+02 -.874613175E+02 -.874463733E+02 -.874319622E+02 -.874183705E+02 -.874059924E+02 -.873953653E+02 -.873872125E+02 -.873824986E+02 -.873824986E+02
 -.873787480E+02 -.873787480E+02 -.873831219E+02 -.873906847E+02 -.874005398E+02 -.874120140E+02 -.874246069E+02 -.874379506E+02 -.874517780E+02 -.874658968E+02 -.874801703E+02 -.874945016E+02 -.875088222E+02 -.875230830E+02 -.875372482E+02 -.875512904E+02 -.875651877E+02 -.875789213E+02 -.875924744E+02 -.876058311E+02 -.876189756E+02 -.876318925E+02 -.876445661E+02 -.876569805E+02 -.876691193E+02 -.876809663E+02 -.876925047E+02 -.877037178E+02 -.877145886E+02 -.877251003E+02 -.877352359E+02 -.877449786E+02 -.877543118E+02 -.877632192E+02 -.877716848E+02 -.877796930E+02 -.877872288E+02 -.877942777E+02 -.878008261E+02 -.878068609E+02 -.878123700E+02 -.878173423E+02 -.878217674E+02 -.878256364E+02 -.878289410E+02 -.878316746E+02 -.878338313E+02 -.878354069E+02 -.878363982E+02 -.878368033E+02 -.878366218E+02 -.878358545E+02 -.878345035E+02 -.878325723E+02 -.878300656E+02 -.878269893E+02 -.878233506E+02 -.878191578E+02 -.878144204E+02 -.878091489E+02 -.878033548E+02 -.877970504E+02 -.877902489E+02 -.877829645E+02 -.877752117E+02 -.877670057E+02 -.877583624E+02 -.877492980E+02 -.877398289E+02 -.877299720E+02 -.877197442E+02 -.877091624E+02 -.876982438E+02 -.876870053E+02 -.876754637E+02 -.876636358E+02 -.876515378E+02 -.876391859E+02 -.876265959E+02 -.876137832E+02 -.876007629E+02 -.875875501E+02 -.875741596E+02 -.875606066E+02 -.875469070E+02 -.875330787E+02 -.875191425E+02 -.875051244E+02 -.874910588E+02 -.874769928E+02 -.874629929E+02 -.874491526E+02 -.874356050E+02 -.874225369E+02 -.874102088E+02 -.873989793E+02 -.873893368E+02 -.873819385E+02 -.873776604E+02 -.873776604E+02
 -.873738667E+02 -.873738667E+02 -.873778015E+02 -.873846047E+02 -.873934692E+02 -.874037886E+02 -.874151123E+02 -.874271091E+02 -.874395378E+02 -.874522252E+02 -.874650476E+02 -.874779177E+02 -.874907733E+02 -.875035702E+02 -.875162756E+02 -.875288650E+02 -.875413183E+02 -.875536188E+02 -.875657512E+02 -.875777013E+02 -.875894552E+02 -.876009990E+02 -.876123190E+02 -.876234009E+02 -.876342308E+02 -.876447941E+02 -.876550765E+02 -.876650634E+02 -.876747401E+02 -.876840919E+02 -.876931045E+02 -.877017632E+02 -.877100539E+02 -.877179626E+02 -.877254756E+02 -.877325798E+02 -.877392622E+02 -.877455106E+02 -.877513135E+02 -.877566597E+02 -.877615390E+02 -.877659421E+02 -.877698601E+02 -.877732855E+02 -.877762115E+02 -.877786322E+02 -.877805429E+02 -.877819399E+02 -.877828206E+02 -.877831835E+02 -.877830281E+02 -.877823552E+02 -.877811664E+02 -.877794648E+02 -.877772543E+02 -.877745399E+02 -.877713277E+02 -.877676246E+02 -.877634388E+02 -.877587789E+02 -.877536549E+02 -.877480770E+02 -.877420566E+02 -.877356054E+02 -.877287360E+02 -.877214614E+02 -.877137949E+02 -.877057504E+02 -.876973420E+02 -.876885841E+02 -.876794911E+02 -.876700778E+02 -.876603588E+02 -.876503488E+02 -.876400625E+02 -.876295141E+02 -.876187182E+02 -.876076887E+02 -.875964395E+02 -.875849842E+02 -.875733363E+02 -.875615090E+02 -.875495157E+02 -.875373699E+02 -.875250862E+02 -.875126805E+02 -.875001718E+02 -.874875837E+02 -.874749476E+02 -.874623061E+02 -.874497193E+02 -.874372720E+02 -.874250845E+02 -.874133255E+02 -.874022301E+02 -.873921219E+02 -.873834409E+02 -.873767797E+02 -.873729276E+02 -.873729276E+02
 -.873691043E+02 -.873691043E+02 -.873726110E+02 -.873786739E+02 -.873865729E+02 -.873957676E+02 -.874058559E+02 -.874165421E+02 -.874276109E+02 -.874389076E+02 -.874503217E+02 -.874617749E+02 -.874732116E+02 -.874845922E+02 -.874958873E+02 -.875070747E+02 -.875181368E+02 -.875290584E+02 -.875398260E+02 -.875504269E+02 -.875608488E+02 -.875710796E+02 -.875811071E+02 -.875909190E+02 -.876005029E+02 -.876098464E+02 -.876189370E+02 -.876277621E+02 -.876363090E+02 -.876445651E+02 -.876525181E+02 -.876601555E+02 -.876674653E+02 -.876744354E+02 -.876810542E+02 -.876873106E+02 -.876931936E+02 -.876986929E+02 -.877037986E+02 -.877085013E+02 -.877127926E+02 -.877166643E+02 -.877201092E+02 -.877231209E+02 -.877256935E+02 -.877278223E+02 -.877295033E+02 -.877307333E+02 -.877315101E+02 -.877318325E+02 -.877317002E+02 -.877311136E+02 -.877300743E+02 -.877285848E+02 -.877266484E+02 -.877242692E+02 -.877214525E+02 -.877182040E+02 -.877145306E+02 -.877104397E+02 -.877059395E+02 -.877010388E+02 -.876957471E+02 -.876900744E+02 -.876840314E+02 -.876776289E+02 -.876708784E+02 -.876637916E+02 -.876563806E+02 -.876486576E+02 -.876406350E+02 -.876323255E+02 -.876237415E+02 -.876148958E+02 -.876058008E+02 -.875964692E+02 -.875869134E+02 -.875771455E+02 -.875671777E+02 -.875570219E+02 -.875466899E+02 -.875361934E+02 -.875255442E+02 -.875147545E+02 -.875038371E+02 -.874928064E+02 -.874816795E+02 -.874704775E+02 -.874592285E+02 -.874479710E+02 -.874367587E+02 -.874256678E+02 -.874148056E+02 -.874043233E+02 -.873944308E+02 -.873854171E+02 -.873776754E+02 -.873717344E+02 -.873682986E+02 -.873682986E+02
 -.873644545E+02 -.873644545E+02 -.873675435E+02 -.873728840E+02 -.873798415E+02 -.873879395E+02 -.873968238E+02 -.874062332E+02 -.874159781E+02 -.874259218E+02 -.874359667E+02 -.874460436E+02 -.874561034E+02 -.874661108E+02 -.874760400E+02 -.874858714E+02 -.874955893E+02 -.875051802E+02 -.875146324E+02 -.875239346E+02 -.875330761E+02 -.875420463E+02 -.875508347E+02 -.875594306E+02 -.875678232E+02 -.875760020E+02 -.875839561E+02 -.875916746E+02 -.875991469E+02 -.876063622E+02 -.876133099E+02 -.876199794E+02 -.876263604E+02 -.876324429E+02 -.876382170E+02 -.876436732E+02 -.876488023E+02 -.876535957E+02 -.876580449E+02 -.876621422E+02 -.876658804E+02 -.876692526E+02 -.876722529E+02 -.876748758E+02 -.876771164E+02 -.876789708E+02 -.876804356E+02 -.876815082E+02 -.876821868E+02 -.876824702E+02 -.876823583E+02 -.876818514E+02 -.876809509E+02 -.876796588E+02 -.876779778E+02 -.876759116E+02 -.876734644E+02 -.876706411E+02 -.876674473E+02 -.876638894E+02 -.876599741E+02 -.876557090E+02 -.876511020E+02 -.876461615E+02 -.876408964E+02 -.876353160E+02 -.876294299E+02 -.876232480E+02 -.876167806E+02 -.876100380E+02 -.876030308E+02 -.875957696E+02 -.875882652E+02 -.875805284E+02 -.875725700E+02 -.875644007E+02 -.875560312E+02 -.875474720E+02 -.875387337E+02 -.875298265E+02 -.875207608E+02 -.875115467E+02 -.875021947E+02 -.874927153E+02 -.874831200E+02 -.874734215E+02 -.874636348E+02 -.874537789E+02 -.874438785E+02 -.874339678E+02 -.874240944E+02 -.874143255E+02 -.874047563E+02 -.873955201E+02 -.873868024E+02 -.873788583E+02 -.873720346E+02 -.873667977E+02 -.873637690E+02 -.873637690E+02
 -.873599089E+02 -.873599089E+02 -.873625898E+02 -.873672245E+02 -.873732624E+02 -.873802897E+02 -.873879985E+02 -.873961623E+02 -.874046160E+02 -.874132408E+02 -.874219519E+02 -.874306891E+02 -.874394095E+02 -.874480824E+02 -.874566854E+02 -.874652013E+02 -.874736163E+02 -.874819190E+02 -.874900990E+02 -.874981466E+02 -.875060526E+02 -.875138078E+02 -.875214032E+02 -.875288296E+02 -.875360780E+02 -.875431392E+02 -.875500040E+02 -.875566633E+02 -.875631079E+02 -.875693288E+02 -.875753171E+02 -.875810638E+02 -.875865603E+02 -.875917982E+02 -.875967691E+02 -.876014652E+02 -.876058787E+02 -.876100024E+02 -.876138293E+02 -.876173529E+02 -.876205672E+02 -.876234666E+02 -.876260460E+02 -.876283009E+02 -.876302274E+02 -.876318220E+02 -.876330819E+02 -.876340051E+02 -.876345901E+02 -.876348358E+02 -.876347421E+02 -.876343093E+02 -.876335386E+02 -.876324317E+02 -.876309907E+02 -.876292188E+02 -.876271193E+02 -.876246965E+02 -.876219550E+02 -.876189000E+02 -.876155372E+02 -.876118728E+02 -.876079135E+02 -.876036663E+02 -.875991386E+02 -.875943381E+02 -.875892730E+02 -.875839515E+02 -.875783821E+02 -.875725737E+02 -.875665351E+02 -.875602752E+02 -.875538032E+02 -.875471282E+02 -.875402593E+02 -.875332056E+02 -.875259762E+02 -.875185801E+02 -.875110263E+02 -.875033237E+02 -.874954810E+02 -.874875070E+02 -.874794108E+02 -.874712015E+02 -.874628891E+02 -.874544847E+02 -.874460013E+02 -.874374554E+02 -.874288689E+02 -.874202713E+02 -.874117043E+02 -.874032264E+02 -.873949203E+02 -.873869022E+02 -.873793334E+02 -.873724356E+02 -.873665102E+02 -.873619625E+02 -.873593323E+02 -.873593323E+02
 -.873554586E+02 -.873554586E+02 -.873577400E+02 -.873616842E+02 -.873668224E+02 -.873728023E+02 -.873793617E+02 -.873863078E+02 -.873934998E+02 -.874008365E+02 -.874082455E+02 -.874156755E+02 -.874230898E+02 -.874304624E+02 -.874377740E+02 -.874450100E+02 -.874521586E+02 -.874592100E+02 -.874661554E+02 -.874729866E+02 -.874796958E+02 -.874862751E+02 -.874927171E+02 -.874990140E+02 -.875051581E+02 -.875111419E+02 -.875169576E+02 -.875225976E+02 -.875280543E+02 -.875333202E+02 -.875383877E+02 -.875432496E+02 -.875478987E+02 -.875523279E+02 -.875565305E+02 -.875604999E+02 -.875642297E+02 -.875677140E+02 -.875709470E+02 -.875739234E+02 -.875766382E+02 -.875790868E+02 -.875812651E+02 -.875831694E+02 -.875847963E+02 -.875861432E+02 -.875872078E+02 -.875879882E+02 -.875884833E+02 -.875886923E+02 -.875886150E+02 -.875882518E+02 -.875876035E+02 -.875866716E+02 -.875854578E+02 -.875839646E+02 -.875821949E+02 -.875801521E+02 -.875778401E+02 -.875752630E+02 -.875724256E+02 -.875693330E+02 -.875659906E+02 -.875624042E+02 -.875585799E+02 -.875545242E+02 -.875502436E+02 -.875457451E+02 -.875410356E+02 -.875361225E+02 -.875310130E+02 -.875257147E+02 -.875202351E+02 -.875145818E+02 -.875087624E+02 -.875027845E+02 -.874966558E+02 -.874903837E+02 -.874839758E+02 -.874774396E+02 -.874707825E+02 -.874640120E+02 -.874571356E+02 -.874501613E+02 -.874430974E+02 -.874359534E+02 -.874287406E+02 -.874214730E+02 -.874141693E+02 -.874068547E+02 -.873995649E+02 -.873923497E+02 -.873852799E+02 -.873784544E+02 -.873720108E+02 -.873661381E+02 -.873610930E+02 -.873572208E+02 -.873549813E+02 -.873549813E+02
 -.873510988E+02 -.873510988E+02 -.873529889E+02 -.873562565E+02 -.873605132E+02 -.873654673E+02 -.873709014E+02 -.873766554E+02 -.873826127E+02 -.873886893E+02 -.873948251E+02 -.874009775E+02 -.874071160E+02 -.874132191E+02 -.874192706E+02 -.874252585E+02 -.874311730E+02 -.874370059E+02 -.874427500E+02 -.874483984E+02 -.874539446E+02 -.874593824E+02 -.874647054E+02 -.874699074E+02 -.874749820E+02 -.874799230E+02 -.874847242E+02 -.874893792E+02 -.874938819E+02 -.874982262E+02 -.875024060E+02 -.875064154E+02 -.875102485E+02 -.875138996E+02 -.875173633E+02 -.875206342E+02 -.875237073E+02 -.875265776E+02 -.875292406E+02 -.875316919E+02 -.875339277E+02 -.875359441E+02 -.875377378E+02 -.875393058E+02 -.875406456E+02 -.875417549E+02 -.875426319E+02 -.875432751E+02 -.875436836E+02 -.875438568E+02 -.875437944E+02 -.875434969E+02 -.875429649E+02 -.875421994E+02 -.875412021E+02 -.875399748E+02 -.875385198E+02 -.875368400E+02 -.875349383E+02 -.875328182E+02 -.875304835E+02 -.875279383E+02 -.875251869E+02 -.875222341E+02 -.875190847E+02 -.875157440E+02 -.875122172E+02 -.875085099E+02 -.875046279E+02 -.875005770E+02 -.874963632E+02 -.874919925E+02 -.874874711E+02 -.874828051E+02 -.874780008E+02 -.874730643E+02 -.874680020E+02 -.874628199E+02 -.874575242E+02 -.874521211E+02 -.874466168E+02 -.874410173E+02 -.874353289E+02 -.874295582E+02 -.874237121E+02 -.874177985E+02 -.874118267E+02 -.874058085E+02 -.873997593E+02 -.873937003E+02 -.873876608E+02 -.873816825E+02 -.873758240E+02 -.873701675E+02 -.873648271E+02 -.873599597E+02 -.873557781E+02 -.873525689E+02 -.873507128E+02 -.873507128E+02
 -.873468450E+02 -.873468450E+02 -.873483518E+02 -.873509572E+02 -.873543518E+02 -.873583028E+02 -.873626368E+02 -.873672259E+02 -.873719770E+02 -.873768230E+02 -.873817160E+02 -.873866217E+02 -.873915160E+02 -.873963814E+02 -.874012052E+02 -.874059776E+02 -.874106909E+02 -.874153384E+02 -.874199144E+02 -.874244136E+02 -.874288306E+02 -.874331605E+02 -.874373982E+02 -.874415389E+02 -.874455775E+02 -.874495090E+02 -.874533286E+02 -.874570312E+02 -.874606121E+02 -.874640664E+02 -.874673894E+02 -.874705764E+02 -.874736227E+02 -.874765241E+02 -.874792760E+02 -.874818745E+02 -.874843155E+02 -.874865952E+02 -.874887100E+02 -.874906566E+02 -.874924319E+02 -.874940329E+02 -.874954571E+02 -.874967021E+02 -.874977659E+02 -.874986468E+02 -.874993433E+02 -.874998544E+02 -.875001793E+02 -.875003175E+02 -.875002689E+02 -.875000336E+02 -.874996124E+02 -.874990059E+02 -.874982154E+02 -.874972424E+02 -.874960887E+02 -.874947565E+02 -.874932480E+02 -.874915661E+02 -.874897135E+02 -.874876936E+02 -.874855098E+02 -.874831656E+02 -.874806649E+02 -.874780118E+02 -.874752105E+02 -.874722653E+02 -.874691806E+02 -.874659612E+02 -.874626115E+02 -.874591365E+02 -.874555408E+02 -.874518295E+02 -.874480073E+02 -.874440792E+02 -.874400501E+02 -.874359249E+02 -.874317084E+02 -.874274055E+02 -.874230211E+02 -.874185602E+02 -.874140276E+02 -.874094285E+02 -.874047687E+02 -.874000543E+02 -.873952928E+02 -.873904937E+02 -.873856692E+02 -.873808364E+02 -.873760187E+02 -.873712495E+02 -.873665757E+02 -.873620628E+02 -.873578021E+02 -.873539189E+02 -.873505831E+02 -.873480232E+02 -.873465429E+02 -.873465429E+02
 -.873427813E+02 -.873427813E+02 -.873439167E+02 -.873458814E+02 -.873484425E+02 -.873514246E+02 -.873546969E+02 -.873581629E+02 -.873617519E+02 -.873654132E+02 -.873691102E+02 -.873728171E+02 -.873765155E+02 -.873801919E+02 -.873838368E+02 -.873874426E+02 -.873910034E+02 -.873945142E+02 -.873979706E+02 -.874013686E+02 -.874047042E+02 -.874079735E+02 -.874111729E+02 -.874142986E+02 -.874173468E+02 -.874203138E+02 -.874231959E+02 -.874259895E+02 -.874286908E+02 -.874312963E+02 -.874338024E+02 -.874362056E+02 -.874385026E+02 -.874406899E+02 -.874427644E+02 -.874447231E+02 -.874465628E+02 -.874482808E+02 -.874498745E+02 -.874513413E+02 -.874526789E+02 -.874538852E+02 -.874549583E+02 -.874558963E+02 -.874566979E+02 -.874573617E+02 -.874578866E+02 -.874582720E+02 -.874585171E+02 -.874586216E+02 -.874585855E+02 -.874584089E+02 -.874580921E+02 -.874576360E+02 -.874570412E+02 -.874563090E+02 -.874554407E+02 -.874544378E+02 -.874533021E+02 -.874520357E+02 -.874506406E+02 -.874491193E+02 -.874474743E+02 -.874457083E+02 -.874438242E+02 -.874418249E+02 -.874397137E+02 -.874374937E+02 -.874351682E+02 -.874327407E+02 -.874302147E+02 -.874275938E+02 -.874248814E+02 -.874220814E+02 -.874191973E+02 -.874162327E+02 -.874131915E+02 -.874100772E+02 -.874068936E+02 -.874036443E+02 -.874003330E+02 -.873969633E+02 -.873935391E+02 -.873900643E+02 -.873865432E+02 -.873829806E+02 -.873793821E+02 -.873757549E+02 -.873721085E+02 -.873684558E+02 -.873648147E+02 -.873612105E+02 -.873576789E+02 -.873542696E+02 -.873510517E+02 -.873481199E+02 -.873456025E+02 -.873436716E+02 -.873425559E+02 -.873425559E+02
 -.873391840E+02 -.873391840E+02 -.873399746E+02 -.873413465E+02 -.873431396E+02 -.873452323E+02 -.873475331E+02 -.873499740E+02 -.873525047E+02 -.873550889E+02 -.873577003E+02 -.873603201E+02 -.873629348E+02 -.873655346E+02 -.873681125E+02 -.873706629E+02 -.873731816E+02 -.873756649E+02 -.873781096E+02 -.873805128E+02 -.873828717E+02 -.873851836E+02 -.873874458E+02 -.873896556E+02 -.873918105E+02 -.873939078E+02 -.873959449E+02 -.873979192E+02 -.873998281E+02 -.874016691E+02 -.874034397E+02 -.874051375E+02 -.874067601E+02 -.874083051E+02 -.874097703E+02 -.874111535E+02 -.874124527E+02 -.874136659E+02 -.874147912E+02 -.874158268E+02 -.874167712E+02 -.874176229E+02 -.874183805E+02 -.874190428E+02 -.874196087E+02 -.874200774E+02 -.874204481E+02 -.874207203E+02 -.874208935E+02 -.874209676E+02 -.874209424E+02 -.874208180E+02 -.874205948E+02 -.874202731E+02 -.874198537E+02 -.874193372E+02 -.874187247E+02 -.874180171E+02 -.874172158E+02 -.874163221E+02 -.874153375E+02 -.874142638E+02 -.874131027E+02 -.874118560E+02 -.874105258E+02 -.874091142E+02 -.874076233E+02 -.874060554E+02 -.874044129E+02 -.874026982E+02 -.874009136E+02 -.873990618E+02 -.873971451E+02 -.873951663E+02 -.873931278E+02 -.873910322E+02 -.873888821E+02 -.873866802E+02 -.873844290E+02 -.873821311E+02 -.873797891E+02 -.873774056E+02 -.873749834E+02 -.873725253E+02 -.873700344E+02 -.873675140E+02 -.873649685E+02 -.873624031E+02 -.873598247E+02 -.873572427E+02 -.873546703E+02 -.873521258E+02 -.873496351E+02 -.873472336E+02 -.873449706E+02 -.873429128E+02 -.873411498E+02 -.873398012E+02 -.873390242E+02 -.873390242E+02
 -.873367482E+02 -.873367482E+02 -.873372695E+02 -.873381867E+02 -.873393994E+02 -.873408280E+02 -.873424105E+02 -.873440989E+02 -.873458573E+02 -.873476586E+02 -.873494832E+02 -.873513168E+02 -.873531489E+02 -.873549720E+02 -.873567806E+02 -.873585705E+02 -.873603384E+02 -.873620816E+02 -.873637978E+02 -.873654849E+02 -.873671408E+02 -.873687636E+02 -.873703515E+02 -.873719025E+02 -.873734148E+02 -.873748866E+02 -.873763161E+02 -.873777013E+02 -.873790406E+02 -.873803322E+02 -.873815743E+02 -.873827652E+02 -.873839033E+02 -.873849869E+02 -.873860145E+02 -.873869846E+02 -.873878956E+02 -.873887463E+02 -.873895354E+02 -.873902615E+02 -.873909237E+02 -.873915208E+02 -.873920520E+02 -.873925163E+02 -.873929131E+02 -.873932418E+02 -.873935017E+02 -.873936926E+02 -.873938142E+02 -.873938662E+02 -.873938487E+02 -.873937617E+02 -.873936053E+02 -.873933801E+02 -.873930862E+02 -.873927243E+02 -.873922951E+02 -.873917993E+02 -.873912377E+02 -.873906113E+02 -.873899212E+02 -.873891686E+02 -.873883546E+02 -.873874806E+02 -.873865480E+02 -.873855582E+02 -.873845127E+02 -.873834132E+02 -.873822612E+02 -.873810585E+02 -.873798067E+02 -.873785075E+02 -.873771628E+02 -.873757744E+02 -.873743439E+02 -.873728733E+02 -.873713643E+02 -.873698188E+02 -.873682386E+02 -.873666255E+02 -.873649813E+02 -.873633080E+02 -.873616074E+02 -.873598816E+02 -.873581330E+02 -.873563640E+02 -.873545779E+02 -.873527787E+02 -.873509718E+02 -.873491644E+02 -.873473668E+02 -.873455929E+02 -.873438620E+02 -.873422005E+02 -.873406437E+02 -.873392386E+02 -.873380461E+02 -.873371443E+02 -.873366318E+02 -.873366318E+02
 -.873367482E+02 -.873367482E+02 -.873372695E+02 -.873381867E+02 -.873393994E+02 -.873408280E+02 -.873424105E+02 -.873440989E+02 -.873458573E+02 -.873476586E+02 -.873494832E+02 -.873513168E+02 -.873531489E+02 -.873549720E+02 -.873567806E+02 -.873585705E+02 -.873603384E+02 -.873620816E+02 -.873637978E+02 -.873654849E+02 -.873671408E+02 -.873687636E+02 -.873703515E+02 -.873719025E+02 -.873734148E+02 -.873748866E+02 -.873763161E+02 -.873777013E+02 -.873790406E+02 -.873803322E+02 -.873815743E+02 -.873827652E+02 -.873839033E+02 -.873849869E+02 -.873860145E+02 -.873869846E+02 -.873878956E+02 -.873887463E+02 -.873895354E+02 -.873902615E+02 -.873909237E+02 -.873915208E+02 -.873920520E+02 -.873925163E+02 -.873929131E+02 -.873932418E+02 -.873935017E+02 -.873936926E+02 -.873938142E+02 -.873938662E+02 -.873938487E+02 -.873937617E+02 -.873936053E+02 -.873933801E+02 -.873930862E+02 -.873927243E+02 -.873922951E+02 -.873917993E+02 -.873912377E+02 -.873906113E+02 -.873899212E+02 -.873891686E+02 -.873883546E+02 -.873874806E+02 -.873865480E+02 -.873855582E+02 -.873845127E+02 -.873834132E+02 -.873822612E+02 -.873810585E+02 -.873798067E+02 -.873785075E+02 -.873771628E+02 -.873757744E+02 -.873743439E+02 -.873728733E+02 -.873713643E+02 -.873698188E+02 -.873682386E+02 -.873666255E+02 -.873649813E+02 -.873633080E+02 -.873616074E+02 -.873598816E+02 -.873581330E+02 -.873563640E+02 -.873545779E+02 -.873527787E+02 -.873509718E+02 -.873491644E+02 -.873473668E+02 -.873455929E+02 -.873438620E+02 -.873422005E+02 -.873406437E+02 -.873392386E+02 -.873380461E+02 -.873371443E+02 -.873366318E+02 -.873366318E+02
