# Supplementary material for: Electrical Pacing of Cardiac Tissue Including Potassium Inward Rectification
Source: PLoS One. 2015 Jun 9;10(6):e0127837. doi: 10.1371/journal.pone.0127837 (PMC4461281; doi:10.1371/journal.pone.0127837)
Supplement: S1 Data — (ZIP) [file pone.0127837.s001.zip › All-Data/Data-with-IK1/BDT35/Vm50ms.txt]

 -.873300171E+02 -.873494666E+02 -.873502133E+02 -.873515590E+02 -.873533849E+02 -.873555961E+02 -.873581155E+02 -.873608792E+02 -.873638332E+02 -.873669319E+02 -.873701364E+02 -.873734149E+02 -.873767415E+02 -.873800957E+02 -.873834613E+02 -.873868250E+02 -.873901755E+02 -.873935026E+02 -.873967971E+02 -.874000503E+02 -.874032545E+02 -.874064029E+02 -.874094898E+02 -.874125100E+02 -.874154590E+02 -.874183325E+02 -.874211263E+02 -.874238362E+02 -.874264580E+02 -.874289876E+02 -.874314211E+02 -.874337547E+02 -.874359850E+02 -.874381088E+02 -.874401231E+02 -.874420249E+02 -.874438113E+02 -.874454796E+02 -.874470270E+02 -.874484511E+02 -.874497495E+02 -.874509202E+02 -.874519614E+02 -.874528714E+02 -.874536488E+02 -.874542925E+02 -.874548015E+02 -.874551748E+02 -.874554120E+02 -.874555127E+02 -.874554768E+02 -.874553045E+02 -.874549961E+02 -.874545524E+02 -.874539740E+02 -.874532623E+02 -.874524183E+02 -.874514437E+02 -.874503401E+02 -.874491094E+02 -.874477537E+02 -.874462755E+02 -.874446770E+02 -.874429609E+02 -.874411301E+02 -.874391875E+02 -.874371361E+02 -.874349791E+02 -.874327198E+02 -.874303617E+02 -.874279083E+02 -.874253633E+02 -.874227304E+02 -.874200136E+02 -.874172169E+02 -.874143445E+02 -.874114008E+02 -.874083902E+02 -.874053178E+02 -.874021886E+02 -.873990084E+02 -.873957832E+02 -.873925200E+02 -.873892264E+02 -.873859112E+02 -.873825845E+02 -.873792583E+02 -.873759467E+02 -.873726663E+02 -.873694374E+02 -.873662842E+02 -.873632363E+02 -.873603295E+02 -.873576074E+02 -.873551232E+02 -.873529415E+02 -.873511405E+02 -.873498157E+02 -.873490825E+02 -.873490825E+02
 -.873494666E+02 -.873494666E+02 -.873502133E+02 -.873515590E+02 -.873533849E+02 -.873555961E+02 -.873581155E+02 -.873608792E+02 -.873638332E+02 -.873669319E+02 -.873701364E+02 -.873734149E+02 -.873767415E+02 -.873800957E+02 -.873834613E+02 -.873868250E+02 -.873901755E+02 -.873935026E+02 -.873967971E+02 -.874000503E+02 -.874032545E+02 -.874064029E+02 -.874094898E+02 -.874125100E+02 -.874154590E+02 -.874183325E+02 -.874211263E+02 -.874238362E+02 -.874264580E+02 -.874289876E+02 -.874314211E+02 -.874337547E+02 -.874359850E+02 -.874381088E+02 -.874401231E+02 -.874420249E+02 -.874438113E+02 -.874454796E+02 -.874470270E+02 -.874484511E+02 -.874497495E+02 -.874509202E+02 -.874519614E+02 -.874528714E+02 -.874536488E+02 -.874542925E+02 -.874548015E+02 -.874551748E+02 -.874554120E+02 -.874555127E+02 -.874554768E+02 -.874553045E+02 -.874549961E+02 -.874545524E+02 -.874539740E+02 -.874532623E+02 -.874524183E+02 -.874514437E+02 -.874503401E+02 -.874491094E+02 -.874477537E+02 -.874462755E+02 -.874446770E+02 -.874429609E+02 -.874411301E+02 -.874391875E+02 -.874371361E+02 -.874349791E+02 -.874327198E+02 -.874303617E+02 -.874279083E+02 -.874253633E+02 -.874227304E+02 -.874200136E+02 -.874172169E+02 -.874143445E+02 -.874114008E+02 -.874083902E+02 -.874053178E+02 -.874021886E+02 -.873990084E+02 -.873957832E+02 -.873925200E+02 -.873892264E+02 -.873859112E+02 -.873825845E+02 -.873792583E+02 -.873759467E+02 -.873726663E+02 -.873694374E+02 -.873662842E+02 -.873632363E+02 -.873603295E+02 -.873576074E+02 -.873551232E+02 -.873529415E+02 -.873511405E+02 -.873498157E+02 -.873490825E+02 -.873490825E+02
 -.873534417E+02 -.873534417E+02 -.873544931E+02 -.873563629E+02 -.873588703E+02 -.873618762E+02 -.873652714E+02 -.873689674E+02 -.873728915E+02 -.873769833E+02 -.873811934E+02 -.873854827E+02 -.873898204E+02 -.873941832E+02 -.873985526E+02 -.874029133E+02 -.874072520E+02 -.874115561E+02 -.874158141E+02 -.874200154E+02 -.874241506E+02 -.874282117E+02 -.874321919E+02 -.874360855E+02 -.874398870E+02 -.874435911E+02 -.874471925E+02 -.874506856E+02 -.874540650E+02 -.874573253E+02 -.874604616E+02 -.874634692E+02 -.874663438E+02 -.874690815E+02 -.874716782E+02 -.874741301E+02 -.874764334E+02 -.874785845E+02 -.874805797E+02 -.874824159E+02 -.874840901E+02 -.874855997E+02 -.874869422E+02 -.874881157E+02 -.874891183E+02 -.874899483E+02 -.874906045E+02 -.874910857E+02 -.874913912E+02 -.874915206E+02 -.874914738E+02 -.874912510E+02 -.874908526E+02 -.874902796E+02 -.874895331E+02 -.874886144E+02 -.874875252E+02 -.874862675E+02 -.874848435E+02 -.874832557E+02 -.874815069E+02 -.874796000E+02 -.874775382E+02 -.874753250E+02 -.874729641E+02 -.874704591E+02 -.874678142E+02 -.874650333E+02 -.874621208E+02 -.874590811E+02 -.874559188E+02 -.874526386E+02 -.874492452E+02 -.874457437E+02 -.874421392E+02 -.874384369E+02 -.874346423E+02 -.874307610E+02 -.874267991E+02 -.874227629E+02 -.874186592E+02 -.874144954E+02 -.874102797E+02 -.874060211E+02 -.874017301E+02 -.873974186E+02 -.873931005E+02 -.873887926E+02 -.873845145E+02 -.873802906E+02 -.873761501E+02 -.873721295E+02 -.873682736E+02 -.873646384E+02 -.873612940E+02 -.873583285E+02 -.873558529E+02 -.873540078E+02 -.873529718E+02 -.873529718E+02
 -.873598511E+02 -.873598511E+02 -.873613055E+02 -.873638832E+02 -.873673281E+02 -.873714432E+02 -.873760738E+02 -.873810953E+02 -.873864071E+02 -.873919274E+02 -.873975917E+02 -.874033496E+02 -.874091630E+02 -.874150024E+02 -.874208446E+02 -.874266701E+02 -.874324611E+02 -.874382015E+02 -.874438763E+02 -.874494722E+02 -.874549777E+02 -.874603831E+02 -.874656803E+02 -.874708618E+02 -.874759207E+02 -.874808499E+02 -.874856422E+02 -.874902901E+02 -.874947865E+02 -.874991243E+02 -.875032972E+02 -.875072992E+02 -.875111247E+02 -.875147682E+02 -.875182244E+02 -.875214882E+02 -.875245543E+02 -.875274177E+02 -.875300738E+02 -.875325182E+02 -.875347470E+02 -.875367566E+02 -.875385440E+02 -.875401063E+02 -.875414410E+02 -.875425460E+02 -.875434193E+02 -.875440595E+02 -.875444657E+02 -.875446373E+02 -.875445740E+02 -.875442763E+02 -.875437448E+02 -.875429807E+02 -.875419855E+02 -.875407610E+02 -.875393094E+02 -.875376335E+02 -.875357362E+02 -.875336209E+02 -.875312913E+02 -.875287515E+02 -.875260056E+02 -.875230585E+02 -.875199148E+02 -.875165798E+02 -.875130587E+02 -.875093570E+02 -.875054805E+02 -.875014351E+02 -.874972268E+02 -.874928619E+02 -.874883468E+02 -.874836880E+02 -.874788921E+02 -.874739662E+02 -.874689172E+02 -.874637526E+02 -.874584800E+02 -.874531076E+02 -.874476440E+02 -.874420985E+02 -.874364815E+02 -.874308043E+02 -.874250800E+02 -.874193235E+02 -.874135523E+02 -.874077873E+02 -.874020539E+02 -.873963829E+02 -.873908123E+02 -.873853897E+02 -.873801746E+02 -.873752424E+02 -.873706883E+02 -.873666340E+02 -.873632348E+02 -.873606896E+02 -.873592533E+02 -.873592533E+02
 -.873676365E+02 -.873676365E+02 -.873695370E+02 -.873729030E+02 -.873773974E+02 -.873827596E+02 -.873887836E+02 -.873953047E+02 -.874021910E+02 -.874093377E+02 -.874166630E+02 -.874241041E+02 -.874316132E+02 -.874391531E+02 -.874466939E+02 -.874542098E+02 -.874616778E+02 -.874690772E+02 -.874763892E+02 -.874835977E+02 -.874906888E+02 -.874976509E+02 -.875044739E+02 -.875111484E+02 -.875176651E+02 -.875240147E+02 -.875301878E+02 -.875361749E+02 -.875419668E+02 -.875475549E+02 -.875529309E+02 -.875580873E+02 -.875630169E+02 -.875677125E+02 -.875721672E+02 -.875763739E+02 -.875803260E+02 -.875840170E+02 -.875874409E+02 -.875905920E+02 -.875934653E+02 -.875960562E+02 -.875983607E+02 -.876003749E+02 -.876020956E+02 -.876035198E+02 -.876046452E+02 -.876054700E+02 -.876059928E+02 -.876062128E+02 -.876061300E+02 -.876057447E+02 -.876050579E+02 -.876040709E+02 -.876027858E+02 -.876012050E+02 -.875993315E+02 -.875971686E+02 -.875947203E+02 -.875919911E+02 -.875889858E+02 -.875857096E+02 -.875821682E+02 -.875783675E+02 -.875743139E+02 -.875700141E+02 -.875654748E+02 -.875607034E+02 -.875557073E+02 -.875504940E+02 -.875450714E+02 -.875394477E+02 -.875336309E+02 -.875276296E+02 -.875214522E+02 -.875151077E+02 -.875086050E+02 -.875019535E+02 -.874951629E+02 -.874882436E+02 -.874812063E+02 -.874740628E+02 -.874668260E+02 -.874595101E+02 -.874521314E+02 -.874447086E+02 -.874372638E+02 -.874298231E+02 -.874224187E+02 -.874150895E+02 -.874078843E+02 -.874008639E+02 -.873941051E+02 -.873877054E+02 -.873817890E+02 -.873765146E+02 -.873720860E+02 -.873687647E+02 -.873668873E+02 -.873668873E+02
 -.873762014E+02 -.873762014E+02 -.873785718E+02 -.873827690E+02 -.873883711E+02 -.873950500E+02 -.874025460E+02 -.874106528E+02 -.874192068E+02 -.874280795E+02 -.874371714E+02 -.874464064E+02 -.874557258E+02 -.874650832E+02 -.874744406E+02 -.874837653E+02 -.874930284E+02 -.875022044E+02 -.875112709E+02 -.875202087E+02 -.875290016E+02 -.875376356E+02 -.875460982E+02 -.875543775E+02 -.875624617E+02 -.875703391E+02 -.875779977E+02 -.875854260E+02 -.875926127E+02 -.875995473E+02 -.876062197E+02 -.876126206E+02 -.876187408E+02 -.876245711E+02 -.876301028E+02 -.876353270E+02 -.876402353E+02 -.876448195E+02 -.876490722E+02 -.876529864E+02 -.876565558E+02 -.876597746E+02 -.876626375E+02 -.876651398E+02 -.876672772E+02 -.876690462E+02 -.876704436E+02 -.876714672E+02 -.876721154E+02 -.876723872E+02 -.876722824E+02 -.876718016E+02 -.876709460E+02 -.876697172E+02 -.876681178E+02 -.876661508E+02 -.876638200E+02 -.876611299E+02 -.876580852E+02 -.876546917E+02 -.876509554E+02 -.876468829E+02 -.876424814E+02 -.876377584E+02 -.876327218E+02 -.876273800E+02 -.876217418E+02 -.876158160E+02 -.876096120E+02 -.876031395E+02 -.875964081E+02 -.875894281E+02 -.875822096E+02 -.875747631E+02 -.875670992E+02 -.875592289E+02 -.875511633E+02 -.875429141E+02 -.875344933E+02 -.875259133E+02 -.875171877E+02 -.875083307E+02 -.874993580E+02 -.874902872E+02 -.874811381E+02 -.874719336E+02 -.874627006E+02 -.874534715E+02 -.874442855E+02 -.874351908E+02 -.874262474E+02 -.874175307E+02 -.874091357E+02 -.874011836E+02 -.873938287E+02 -.873872688E+02 -.873817578E+02 -.873776222E+02 -.873752831E+02 -.873752831E+02
 -.873852386E+02 -.873852386E+02 -.873880954E+02 -.873931520E+02 -.873998986E+02 -.874079368E+02 -.874169523E+02 -.874266968E+02 -.874369750E+02 -.874476349E+02 -.874585591E+02 -.874696568E+02 -.874808575E+02 -.874921048E+02 -.875033519E+02 -.875145587E+02 -.875256904E+02 -.875367170E+02 -.875476123E+02 -.875583543E+02 -.875689240E+02 -.875793048E+02 -.875894814E+02 -.875994391E+02 -.876091634E+02 -.876186398E+02 -.876278541E+02 -.876367923E+02 -.876454413E+02 -.876537883E+02 -.876618215E+02 -.876695291E+02 -.876768999E+02 -.876839227E+02 -.876905865E+02 -.876968806E+02 -.877027946E+02 -.877083187E+02 -.877134438E+02 -.877181615E+02 -.877224639E+02 -.877263439E+02 -.877297950E+02 -.877328113E+02 -.877353875E+02 -.877375192E+02 -.877392027E+02 -.877404353E+02 -.877412148E+02 -.877415403E+02 -.877414114E+02 -.877408288E+02 -.877397939E+02 -.877383088E+02 -.877363767E+02 -.877340012E+02 -.877311871E+02 -.877279397E+02 -.877242652E+02 -.877201703E+02 -.877156627E+02 -.877107504E+02 -.877054422E+02 -.876997472E+02 -.876936753E+02 -.876872367E+02 -.876804421E+02 -.876733024E+02 -.876658290E+02 -.876580337E+02 -.876499283E+02 -.876415252E+02 -.876328368E+02 -.876238757E+02 -.876146548E+02 -.876051875E+02 -.875954871E+02 -.875855676E+02 -.875754434E+02 -.875651296E+02 -.875546422E+02 -.875439983E+02 -.875332167E+02 -.875223183E+02 -.875113267E+02 -.875002693E+02 -.874891782E+02 -.874780919E+02 -.874670573E+02 -.874561320E+02 -.874453880E+02 -.874349155E+02 -.874248285E+02 -.874152724E+02 -.874064325E+02 -.873985467E+02 -.873919203E+02 -.873869466E+02 -.873841325E+02 -.873841325E+02
 -.873946013E+02 -.873946013E+02 -.873979578E+02 -.874038963E+02 -.874118155E+02 -.874212454E+02 -.874318167E+02 -.874432391E+02 -.874552861E+02 -.874677816E+02 -.874805893E+02 -.874936034E+02 -.875067406E+02 -.875199336E+02 -.875331266E+02 -.875462724E+02 -.875593305E+02 -.875722661E+02 -.875850499E+02 -.875976565E+02 -.876100641E+02 -.876222529E+02 -.876342046E+02 -.876459015E+02 -.876573262E+02 -.876684616E+02 -.876792909E+02 -.876897980E+02 -.876999674E+02 -.877097842E+02 -.877192340E+02 -.877283030E+02 -.877369774E+02 -.877452438E+02 -.877530888E+02 -.877604996E+02 -.877674639E+02 -.877739700E+02 -.877800070E+02 -.877855648E+02 -.877906338E+02 -.877952055E+02 -.877992718E+02 -.878028257E+02 -.878058609E+02 -.878083718E+02 -.878103543E+02 -.878118048E+02 -.878127210E+02 -.878131015E+02 -.878129461E+02 -.878122555E+02 -.878110312E+02 -.878092761E+02 -.878069937E+02 -.878041886E+02 -.878008666E+02 -.877970340E+02 -.877926984E+02 -.877878679E+02 -.877825516E+02 -.877767593E+02 -.877705016E+02 -.877637895E+02 -.877566348E+02 -.877490498E+02 -.877410474E+02 -.877326406E+02 -.877238432E+02 -.877146691E+02 -.877051328E+02 -.876952486E+02 -.876850315E+02 -.876744965E+02 -.876636591E+02 -.876525347E+02 -.876411395E+02 -.876294897E+02 -.876176024E+02 -.876054953E+02 -.875931872E+02 -.875806981E+02 -.875680499E+02 -.875552670E+02 -.875423769E+02 -.875294116E+02 -.875164084E+02 -.875034125E+02 -.874904783E+02 -.874776732E+02 -.874650812E+02 -.874528076E+02 -.874409861E+02 -.874297864E+02 -.874194258E+02 -.874101828E+02 -.874024153E+02 -.873965845E+02 -.873932850E+02 -.873932850E+02
 -.874042253E+02 -.874042253E+02 -.874080932E+02 -.874149332E+02 -.874240502E+02 -.874349016E+02 -.874470626E+02 -.874602014E+02 -.874740595E+02 -.874884362E+02 -.875031757E+02 -.875181562E+02 -.875332809E+02 -.875484713E+02 -.875636629E+02 -.875788013E+02 -.875938405E+02 -.876087417E+02 -.876234715E+02 -.876380015E+02 -.876523063E+02 -.876663630E+02 -.876801499E+02 -.876936463E+02 -.877068318E+02 -.877196865E+02 -.877321912E+02 -.877443272E+02 -.877560766E+02 -.877674221E+02 -.877783466E+02 -.877888336E+02 -.877988669E+02 -.878084302E+02 -.878175080E+02 -.878260851E+02 -.878341470E+02 -.878416799E+02 -.878486709E+02 -.878551078E+02 -.878609794E+02 -.878662753E+02 -.878709859E+02 -.878751028E+02 -.878786184E+02 -.878815263E+02 -.878838214E+02 -.878854995E+02 -.878865579E+02 -.878869949E+02 -.878868101E+02 -.878860044E+02 -.878845798E+02 -.878825394E+02 -.878798876E+02 -.878766300E+02 -.878727733E+02 -.878683252E+02 -.878632946E+02 -.878576914E+02 -.878515262E+02 -.878448109E+02 -.878375579E+02 -.878297804E+02 -.878214924E+02 -.878127085E+02 -.878034439E+02 -.877937142E+02 -.877835356E+02 -.877729247E+02 -.877618981E+02 -.877504732E+02 -.877386674E+02 -.877264982E+02 -.877139838E+02 -.877011423E+02 -.876879923E+02 -.876745529E+02 -.876608438E+02 -.876468854E+02 -.876326994E+02 -.876183089E+02 -.876037390E+02 -.875890176E+02 -.875741764E+02 -.875592518E+02 -.875442867E+02 -.875293325E+02 -.875144518E+02 -.874997216E+02 -.874852381E+02 -.874711222E+02 -.874575270E+02 -.874446476E+02 -.874327334E+02 -.874221043E+02 -.874131719E+02 -.874064662E+02 -.874026715E+02 -.874026715E+02
 -.874140849E+02 -.874140849E+02 -.874184753E+02 -.874262358E+02 -.874365757E+02 -.874488789E+02 -.874626651E+02 -.874775603E+02 -.874932736E+02 -.875095789E+02 -.875262997E+02 -.875432974E+02 -.875604615E+02 -.875777027E+02 -.875949475E+02 -.876121348E+02 -.876292134E+02 -.876461401E+02 -.876628776E+02 -.876793937E+02 -.876956595E+02 -.877116486E+02 -.877273360E+02 -.877426975E+02 -.877577100E+02 -.877723507E+02 -.877865976E+02 -.878004295E+02 -.878138256E+02 -.878267657E+02 -.878392300E+02 -.878511989E+02 -.878626533E+02 -.878735744E+02 -.878839438E+02 -.878937437E+02 -.879029573E+02 -.879115683E+02 -.879195614E+02 -.879269224E+02 -.879336378E+02 -.879396953E+02 -.879450837E+02 -.879497928E+02 -.879538139E+02 -.879571392E+02 -.879597627E+02 -.879616796E+02 -.879628865E+02 -.879633815E+02 -.879631641E+02 -.879622352E+02 -.879605973E+02 -.879582540E+02 -.879552107E+02 -.879514739E+02 -.879470515E+02 -.879419527E+02 -.879361881E+02 -.879297692E+02 -.879227089E+02 -.879150209E+02 -.879067200E+02 -.878978217E+02 -.878883426E+02 -.878782999E+02 -.878677114E+02 -.878565955E+02 -.878449710E+02 -.878328575E+02 -.878202744E+02 -.878072419E+02 -.877937802E+02 -.877799099E+02 -.877656517E+02 -.877510268E+02 -.877360565E+02 -.877207628E+02 -.877051682E+02 -.876892960E+02 -.876731710E+02 -.876568192E+02 -.876402693E+02 -.876235528E+02 -.876067054E+02 -.875897681E+02 -.875727893E+02 -.875558270E+02 -.875389517E+02 -.875222503E+02 -.875058313E+02 -.874898313E+02 -.874744233E+02 -.874598278E+02 -.874463268E+02 -.874342827E+02 -.874241612E+02 -.874165630E+02 -.874122631E+02 -.874122631E+02
 -.874241709E+02 -.874241709E+02 -.874290944E+02 -.874377946E+02 -.874493835E+02 -.874631711E+02 -.874786208E+02 -.874953155E+02 -.875129311E+02 -.875312147E+02 -.875499687E+02 -.875690374E+02 -.875882964E+02 -.876076455E+02 -.876270030E+02 -.876463010E+02 -.876654831E+02 -.876845014E+02 -.877033146E+02 -.877218865E+02 -.877401845E+02 -.877581783E+02 -.877758394E+02 -.877931405E+02 -.878100554E+02 -.878265582E+02 -.878426241E+02 -.878582287E+02 -.878733482E+02 -.878879592E+02 -.879020385E+02 -.879155635E+02 -.879285117E+02 -.879408614E+02 -.879525910E+02 -.879636801E+02 -.879741088E+02 -.879838582E+02 -.879929102E+02 -.880012481E+02 -.880088561E+02 -.880157196E+02 -.880218253E+02 -.880271614E+02 -.880317174E+02 -.880354844E+02 -.880384552E+02 -.880406240E+02 -.880419870E+02 -.880425418E+02 -.880422878E+02 -.880412261E+02 -.880393596E+02 -.880366926E+02 -.880332314E+02 -.880289838E+02 -.880239591E+02 -.880181681E+02 -.880116233E+02 -.880043382E+02 -.879963281E+02 -.879876089E+02 -.879781982E+02 -.879681143E+02 -.879573764E+02 -.879460047E+02 -.879340200E+02 -.879214439E+02 -.879082984E+02 -.878946060E+02 -.878803896E+02 -.878656723E+02 -.878504776E+02 -.878348292E+02 -.878187510E+02 -.878022672E+02 -.877854023E+02 -.877681812E+02 -.877506295E+02 -.877327736E+02 -.877146414E+02 -.876962622E+02 -.876776681E+02 -.876588943E+02 -.876399805E+02 -.876209727E+02 -.876019246E+02 -.875829009E+02 -.875639798E+02 -.875452585E+02 -.875268577E+02 -.875089299E+02 -.874916681E+02 -.874753186E+02 -.874601968E+02 -.874467077E+02 -.874353725E+02 -.874268633E+02 -.874220479E+02 -.874220479E+02
 -.874344787E+02 -.874344787E+02 -.874399461E+02 -.874496059E+02 -.874624717E+02 -.874777784E+02 -.874949325E+02 -.875134726E+02 -.875330399E+02 -.875533543E+02 -.875741964E+02 -.875953931E+02 -.876168065E+02 -.876383259E+02 -.876598612E+02 -.876813381E+02 -.877026947E+02 -.877238783E+02 -.877448431E+02 -.877655488E+02 -.877859587E+02 -.878060389E+02 -.878257573E+02 -.878450831E+02 -.878639869E+02 -.878824396E+02 -.879004131E+02 -.879178795E+02 -.879348114E+02 -.879511818E+02 -.879669641E+02 -.879821318E+02 -.879966592E+02 -.880105207E+02 -.880236917E+02 -.880361481E+02 -.880478669E+02 -.880588259E+02 -.880690041E+02 -.880783816E+02 -.880869399E+02 -.880946620E+02 -.881015321E+02 -.881075364E+02 -.881126627E+02 -.881169003E+02 -.881202408E+02 -.881226774E+02 -.881242055E+02 -.881248222E+02 -.881245270E+02 -.881233211E+02 -.881212078E+02 -.881181924E+02 -.881142822E+02 -.881094862E+02 -.881038156E+02 -.880972830E+02 -.880899031E+02 -.880816920E+02 -.880726672E+02 -.880628478E+02 -.880522541E+02 -.880409077E+02 -.880288311E+02 -.880160478E+02 -.880025822E+02 -.879884592E+02 -.879737045E+02 -.879583443E+02 -.879424048E+02 -.879259130E+02 -.879088958E+02 -.878913805E+02 -.878733943E+02 -.878549650E+02 -.878361203E+02 -.878168885E+02 -.877972984E+02 -.877773798E+02 -.877571637E+02 -.877366830E+02 -.877159732E+02 -.876950732E+02 -.876740272E+02 -.876528857E+02 -.876317079E+02 -.876105651E+02 -.875895437E+02 -.875687506E+02 -.875483191E+02 -.875284175E+02 -.875092593E+02 -.874911168E+02 -.874743389E+02 -.874593741E+02 -.874467997E+02 -.874373608E+02 -.874320194E+02 -.874320194E+02
 -.874450019E+02 -.874450019E+02 -.874510243E+02 -.874616645E+02 -.874758364E+02 -.874926990E+02 -.875116001E+02 -.875320329E+02 -.875536031E+02 -.875760028E+02 -.875989903E+02 -.876223756E+02 -.876460073E+02 -.876697645E+02 -.876935488E+02 -.877172795E+02 -.877408888E+02 -.877643190E+02 -.877875198E+02 -.878104464E+02 -.878330582E+02 -.878553172E+02 -.878771878E+02 -.878986357E+02 -.879196278E+02 -.879401314E+02 -.879601146E+02 -.879795458E+02 -.879983934E+02 -.880166265E+02 -.880342143E+02 -.880511264E+02 -.880673328E+02 -.880828042E+02 -.880975119E+02 -.881114279E+02 -.881245253E+02 -.881367782E+02 -.881481620E+02 -.881586535E+02 -.881682308E+02 -.881768740E+02 -.881845647E+02 -.881912864E+02 -.881970248E+02 -.882017676E+02 -.882055045E+02 -.882082278E+02 -.882099318E+02 -.882106133E+02 -.882102715E+02 -.882089079E+02 -.882065263E+02 -.882031330E+02 -.881987365E+02 -.881933476E+02 -.881869793E+02 -.881796467E+02 -.881713667E+02 -.881621583E+02 -.881520422E+02 -.881410407E+02 -.881291776E+02 -.881164781E+02 -.881029686E+02 -.880886765E+02 -.880736301E+02 -.880578585E+02 -.880413915E+02 -.880242593E+02 -.880064924E+02 -.879881217E+02 -.879691782E+02 -.879496932E+02 -.879296977E+02 -.879092233E+02 -.878883014E+02 -.878669640E+02 -.878452433E+02 -.878231727E+02 -.878007867E+02 -.877781217E+02 -.877552167E+02 -.877321149E+02 -.877088643E+02 -.876855202E+02 -.876621476E+02 -.876388241E+02 -.876156442E+02 -.875927247E+02 -.875702115E+02 -.875482887E+02 -.875271901E+02 -.875072146E+02 -.874887448E+02 -.874722734E+02 -.874584346E+02 -.874480473E+02 -.874421695E+02 -.874421695E+02
 -.874557290E+02 -.874557290E+02 -.874623178E+02 -.874739596E+02 -.874894676E+02 -.875079232E+02 -.875286142E+02 -.875509875E+02 -.875746124E+02 -.875991528E+02 -.876243452E+02 -.876499825E+02 -.876759005E+02 -.877019678E+02 -.877280780E+02 -.877541436E+02 -.877800910E+02 -.878058572E+02 -.878313872E+02 -.878566318E+02 -.878815461E+02 -.879060882E+02 -.879302188E+02 -.879538997E+02 -.879770936E+02 -.879997641E+02 -.880218748E+02 -.880433896E+02 -.880642727E+02 -.880844884E+02 -.881040013E+02 -.881227764E+02 -.881407790E+02 -.881579753E+02 -.881743317E+02 -.881898159E+02 -.882043963E+02 -.882180427E+02 -.882307263E+02 -.882424197E+02 -.882530975E+02 -.882627361E+02 -.882713139E+02 -.882788117E+02 -.882852123E+02 -.882905013E+02 -.882946667E+02 -.882976992E+02 -.882995921E+02 -.883003417E+02 -.882999469E+02 -.882984095E+02 -.882957341E+02 -.882919280E+02 -.882870013E+02 -.882809667E+02 -.882738393E+02 -.882656371E+02 -.882563799E+02 -.882460901E+02 -.882347919E+02 -.882225116E+02 -.882092770E+02 -.881951176E+02 -.881800643E+02 -.881641490E+02 -.881474048E+02 -.881298655E+02 -.881115656E+02 -.880925401E+02 -.880728242E+02 -.880524536E+02 -.880314638E+02 -.880098904E+02 -.879877692E+02 -.879651357E+02 -.879420256E+02 -.879184747E+02 -.878945193E+02 -.878701964E+02 -.878455442E+02 -.878206028E+02 -.877954152E+02 -.877700283E+02 -.877444944E+02 -.877188738E+02 -.876932367E+02 -.876676673E+02 -.876422680E+02 -.876171654E+02 -.875925180E+02 -.875685257E+02 -.875454429E+02 -.875235945E+02 -.875033978E+02 -.874853895E+02 -.874702616E+02 -.874589079E+02 -.874524837E+02 -.874524837E+02
 -.874666402E+02 -.874666402E+02 -.874738068E+02 -.874864713E+02 -.875033445E+02 -.875234289E+02 -.875459515E+02 -.875703117E+02 -.875960424E+02 -.876227791E+02 -.876502369E+02 -.876781918E+02 -.877064670E+02 -.877349209E+02 -.877634389E+02 -.877919266E+02 -.878203045E+02 -.878485042E+02 -.878764659E+02 -.879041359E+02 -.879314651E+02 -.879584077E+02 -.879849200E+02 -.880109596E+02 -.880364850E+02 -.880614548E+02 -.880858280E+02 -.881095636E+02 -.881326206E+02 -.881549580E+02 -.881765352E+02 -.881973118E+02 -.882172478E+02 -.882363036E+02 -.882544405E+02 -.882716206E+02 -.882878071E+02 -.883029645E+02 -.883170591E+02 -.883300588E+02 -.883419336E+02 -.883526557E+02 -.883621999E+02 -.883705431E+02 -.883776655E+02 -.883835497E+02 -.883881817E+02 -.883915503E+02 -.883936478E+02 -.883944696E+02 -.883940144E+02 -.883922844E+02 -.883892849E+02 -.883850247E+02 -.883795155E+02 -.883727723E+02 -.883648132E+02 -.883556591E+02 -.883453334E+02 -.883338626E+02 -.883212751E+02 -.883076017E+02 -.882928752E+02 -.882771302E+02 -.882604026E+02 -.882427300E+02 -.882241508E+02 -.882047044E+02 -.881844308E+02 -.881633707E+02 -.881415648E+02 -.881190540E+02 -.880958792E+02 -.880720812E+02 -.880477007E+02 -.880227779E+02 -.879973533E+02 -.879714670E+02 -.879451595E+02 -.879184720E+02 -.878914466E+02 -.878641273E+02 -.878365610E+02 -.878087986E+02 -.877808969E+02 -.877529206E+02 -.877249455E+02 -.876970621E+02 -.876693807E+02 -.876420377E+02 -.876152036E+02 -.875890942E+02 -.875639842E+02 -.875402250E+02 -.875182680E+02 -.874986946E+02 -.874822549E+02 -.874699184E+02 -.874629386E+02 -.874629386E+02
 -.874777050E+02 -.874777050E+02 -.874854599E+02 -.874991665E+02 -.875174315E+02 -.875391778E+02 -.875635702E+02 -.875899610E+02 -.876178461E+02 -.876468335E+02 -.876766167E+02 -.877069558E+02 -.877376611E+02 -.877685811E+02 -.877995930E+02 -.878305953E+02 -.878615026E+02 -.878922413E+02 -.879227467E+02 -.879529608E+02 -.879828300E+02 -.880123042E+02 -.880413352E+02 -.880698759E+02 -.880978798E+02 -.881253004E+02 -.881520912E+02 -.881782053E+02 -.882035961E+02 -.882282166E+02 -.882520200E+02 -.882749596E+02 -.882969891E+02 -.883180624E+02 -.883381343E+02 -.883571606E+02 -.883750981E+02 -.883919053E+02 -.884075424E+02 -.884219718E+02 -.884351581E+02 -.884470685E+02 -.884576729E+02 -.884669445E+02 -.884748595E+02 -.884813973E+02 -.884865413E+02 -.884902783E+02 -.884925991E+02 -.884934981E+02 -.884929739E+02 -.884910289E+02 -.884876696E+02 -.884829061E+02 -.884767524E+02 -.884692264E+02 -.884603492E+02 -.884501456E+02 -.884386435E+02 -.884258737E+02 -.884118701E+02 -.883966688E+02 -.883803084E+02 -.883628295E+02 -.883442744E+02 -.883246869E+02 -.883041120E+02 -.882825956E+02 -.882601844E+02 -.882369253E+02 -.882128656E+02 -.881880525E+02 -.881625329E+02 -.881363537E+02 -.881095610E+02 -.880822008E+02 -.880543184E+02 -.880259591E+02 -.879971680E+02 -.879679907E+02 -.879384737E+02 -.879086649E+02 -.878786154E+02 -.878483802E+02 -.878180202E+02 -.877876049E+02 -.877572155E+02 -.877269485E+02 -.876969218E+02 -.876672812E+02 -.876382094E+02 -.876099376E+02 -.875827605E+02 -.875570557E+02 -.875333088E+02 -.875121457E+02 -.874943748E+02 -.874810416E+02 -.874734988E+02 -.874734988E+02
 -.874888787E+02 -.874888787E+02 -.874972308E+02 -.875119954E+02 -.875316745E+02 -.875551103E+02 -.875814057E+02 -.876098655E+02 -.876399497E+02 -.876712387E+02 -.877034057E+02 -.877361945E+02 -.877694032E+02 -.878028703E+02 -.878364649E+02 -.878700788E+02 -.879036207E+02 -.879370119E+02 -.879701831E+02 -.880030715E+02 -.880356192E+02 -.880677713E+02 -.880994748E+02 -.881306773E+02 -.881613268E+02 -.881913707E+02 -.882207565E+02 -.882494309E+02 -.882773403E+02 -.883044310E+02 -.883306488E+02 -.883559398E+02 -.883802499E+02 -.884035257E+02 -.884257142E+02 -.884467636E+02 -.884666231E+02 -.884852440E+02 -.885025794E+02 -.885185848E+02 -.885332184E+02 -.885464413E+02 -.885582181E+02 -.885685165E+02 -.885773085E+02 -.885845697E+02 -.885902801E+02 -.885944241E+02 -.885969905E+02 -.885979730E+02 -.885973696E+02 -.885951833E+02 -.885914216E+02 -.885860966E+02 -.885792249E+02 -.885708276E+02 -.885609299E+02 -.885495612E+02 -.885367544E+02 -.885225461E+02 -.885069763E+02 -.884900878E+02 -.884719259E+02 -.884525386E+02 -.884319756E+02 -.884102883E+02 -.883875294E+02 -.883637526E+02 -.883390123E+02 -.883133631E+02 -.882868597E+02 -.882595568E+02 -.882315084E+02 -.882027682E+02 -.881733888E+02 -.881434224E+02 -.881129203E+02 -.880819331E+02 -.880505114E+02 -.880187054E+02 -.879865662E+02 -.879541462E+02 -.879215005E+02 -.878886882E+02 -.878557747E+02 -.878228339E+02 -.877899518E+02 -.877572313E+02 -.877247973E+02 -.876928046E+02 -.876614476E+02 -.876309724E+02 -.876016934E+02 -.875740139E+02 -.875484531E+02 -.875256812E+02 -.875065647E+02 -.874922248E+02 -.874841137E+02 -.874841137E+02
 -.875000986E+02 -.875000986E+02 -.875090539E+02 -.875248874E+02 -.875459961E+02 -.875711415E+02 -.875993652E+02 -.876299252E+02 -.876622464E+02 -.876958828E+02 -.877304872E+02 -.877657881E+02 -.878015716E+02 -.878376665E+02 -.878739344E+02 -.879102604E+02 -.879465477E+02 -.879827127E+02 -.880186815E+02 -.880543866E+02 -.880897656E+02 -.881247584E+02 -.881593067E+02 -.881933521E+02 -.882268364E+02 -.882597006E+02 -.882918847E+02 -.883233283E+02 -.883539699E+02 -.883837476E+02 -.884125990E+02 -.884404611E+02 -.884672712E+02 -.884929665E+02 -.885174852E+02 -.885407660E+02 -.885627496E+02 -.885833781E+02 -.886025963E+02 -.886203514E+02 -.886365938E+02 -.886512773E+02 -.886643596E+02 -.886758026E+02 -.886855725E+02 -.886936403E+02 -.886999822E+02 -.887045794E+02 -.887074187E+02 -.887084923E+02 -.887077978E+02 -.887053388E+02 -.887011242E+02 -.886951683E+02 -.886874911E+02 -.886781174E+02 -.886670775E+02 -.886544060E+02 -.886401424E+02 -.886243300E+02 -.886070163E+02 -.885882518E+02 -.885680906E+02 -.885465889E+02 -.885238055E+02 -.884998010E+02 -.884746373E+02 -.884483773E+02 -.884210846E+02 -.883928228E+02 -.883636556E+02 -.883336462E+02 -.883028569E+02 -.882713494E+02 -.882391839E+02 -.882064197E+02 -.881731147E+02 -.881393259E+02 -.881051095E+02 -.880705210E+02 -.880356165E+02 -.880004530E+02 -.879650898E+02 -.879295903E+02 -.878940238E+02 -.878584687E+02 -.878230158E+02 -.877877734E+02 -.877528733E+02 -.877184786E+02 -.876847948E+02 -.876520824E+02 -.876206744E+02 -.875909992E+02 -.875636088E+02 -.875392170E+02 -.875187474E+02 -.875033964E+02 -.874947152E+02 -.874947152E+02
 -.875112803E+02 -.875112803E+02 -.875208404E+02 -.875377463E+02 -.875602908E+02 -.875871557E+02 -.876173224E+02 -.876500036E+02 -.876845903E+02 -.877206108E+02 -.877576988E+02 -.877955682E+02 -.878339935E+02 -.878727948E+02 -.879118261E+02 -.879509668E+02 -.879901150E+02 -.880291824E+02 -.880680905E+02 -.881067675E+02 -.881451456E+02 -.881831597E+02 -.882207452E+02 -.882578375E+02 -.882943712E+02 -.883302798E+02 -.883654954E+02 -.883999488E+02 -.884335696E+02 -.884662863E+02 -.884980262E+02 -.885287164E+02 -.885582832E+02 -.885866532E+02 -.886137535E+02 -.886395121E+02 -.886638586E+02 -.886867248E+02 -.887080450E+02 -.887277564E+02 -.887458000E+02 -.887621207E+02 -.887766679E+02 -.887893960E+02 -.888002645E+02 -.888092389E+02 -.888162904E+02 -.888213965E+02 -.888245413E+02 -.888257154E+02 -.888249160E+02 -.888221470E+02 -.888174193E+02 -.888107499E+02 -.888021626E+02 -.887916873E+02 -.887793599E+02 -.887652219E+02 -.887493204E+02 -.887317070E+02 -.887124381E+02 -.886915742E+02 -.886691790E+02 -.886453195E+02 -.886200652E+02 -.885934876E+02 -.885656597E+02 -.885366555E+02 -.885065494E+02 -.884754159E+02 -.884433292E+02 -.884103625E+02 -.883765881E+02 -.883420768E+02 -.883068976E+02 -.882711179E+02 -.882348034E+02 -.881980180E+02 -.881608243E+02 -.881232838E+02 -.880854577E+02 -.880474078E+02 -.880091980E+02 -.879708956E+02 -.879325739E+02 -.878943154E+02 -.878562152E+02 -.878183865E+02 -.877809672E+02 -.877441284E+02 -.877080853E+02 -.876731118E+02 -.876395588E+02 -.876078783E+02 -.875786542E+02 -.875526420E+02 -.875308213E+02 -.875144623E+02 -.875052131E+02 -.875052131E+02
 -.875223126E+02 -.875223126E+02 -.875324735E+02 -.875504459E+02 -.875744202E+02 -.876030008E+02 -.876351111E+02 -.876699204E+02 -.877067874E+02 -.877452165E+02 -.877848232E+02 -.878253078E+02 -.878664345E+02 -.879080151E+02 -.879498976E+02 -.879919560E+02 -.880340839E+02 -.880761887E+02 -.881181876E+02 -.881600041E+02 -.882015654E+02 -.882428003E+02 -.882836380E+02 -.883240066E+02 -.883638329E+02 -.884030418E+02 -.884415561E+02 -.884792967E+02 -.885161824E+02 -.885521306E+02 -.885870568E+02 -.886208755E+02 -.886535006E+02 -.886848456E+02 -.887148245E+02 -.887433522E+02 -.887703452E+02 -.887957224E+02 -.888194055E+02 -.888413197E+02 -.888613944E+02 -.888795635E+02 -.888957664E+02 -.889099482E+02 -.889220605E+02 -.889320615E+02 -.889399167E+02 -.889455988E+02 -.889490887E+02 -.889503749E+02 -.889494540E+02 -.889463308E+02 -.889410180E+02 -.889335363E+02 -.889239140E+02 -.889121871E+02 -.888983987E+02 -.888825986E+02 -.888648429E+02 -.888451938E+02 -.888237185E+02 -.888004891E+02 -.887755818E+02 -.887490761E+02 -.887210547E+02 -.886916021E+02 -.886608049E+02 -.886287500E+02 -.885955253E+02 -.885612179E+02 -.885259145E+02 -.884897003E+02 -.884526591E+02 -.884148725E+02 -.883764197E+02 -.883373776E+02 -.882978205E+02 -.882578203E+02 -.882174468E+02 -.881767677E+02 -.881358500E+02 -.880947607E+02 -.880535678E+02 -.880123427E+02 -.879711625E+02 -.879301131E+02 -.878892935E+02 -.878488210E+02 -.878088387E+02 -.877695244E+02 -.877311022E+02 -.876938579E+02 -.876581588E+02 -.876244789E+02 -.875934317E+02 -.875658131E+02 -.875426558E+02 -.875253013E+02 -.875154920E+02 -.875154920E+02
 -.875330529E+02 -.875330529E+02 -.875438034E+02 -.875628240E+02 -.875882066E+02 -.876184817E+02 -.876525176E+02 -.876894432E+02 -.877285872E+02 -.877694319E+02 -.878115765E+02 -.878547092E+02 -.878985852E+02 -.879430099E+02 -.879878257E+02 -.880329026E+02 -.880781304E+02 -.881234128E+02 -.881686629E+02 -.882137995E+02 -.882587445E+02 -.883034206E+02 -.883477499E+02 -.883916527E+02 -.884350470E+02 -.884778478E+02 -.885199674E+02 -.885613149E+02 -.886017969E+02 -.886413171E+02 -.886797772E+02 -.887170770E+02 -.887531151E+02 -.887877895E+02 -.888209984E+02 -.888526409E+02 -.888826175E+02 -.889108315E+02 -.889371892E+02 -.889616011E+02 -.889839821E+02 -.890042531E+02 -.890223410E+02 -.890381796E+02 -.890517104E+02 -.890628829E+02 -.890716552E+02 -.890779946E+02 -.890818776E+02 -.890832903E+02 -.890822285E+02 -.890786979E+02 -.890727138E+02 -.890643010E+02 -.890534938E+02 -.890403355E+02 -.890248780E+02 -.890071812E+02 -.889873128E+02 -.889653473E+02 -.889413654E+02 -.889154537E+02 -.888877030E+02 -.888582087E+02 -.888270690E+02 -.887943847E+02 -.887602582E+02 -.887247927E+02 -.886880914E+02 -.886502571E+02 -.886113911E+02 -.885715931E+02 -.885309601E+02 -.884895866E+02 -.884475636E+02 -.884049788E+02 -.883619167E+02 -.883184579E+02 -.882746801E+02 -.882306582E+02 -.881864653E+02 -.881421733E+02 -.880978548E+02 -.880535850E+02 -.880094440E+02 -.879655208E+02 -.879219172E+02 -.878787539E+02 -.878361780E+02 -.877943724E+02 -.877535686E+02 -.877140626E+02 -.876762359E+02 -.876405823E+02 -.876077425E+02 -.875785494E+02 -.875540859E+02 -.875357609E+02 -.875254067E+02 -.875254067E+02
 -.875433220E+02 -.875433220E+02 -.875546417E+02 -.875746770E+02 -.876014266E+02 -.876333525E+02 -.876692724E+02 -.877082781E+02 -.877496715E+02 -.877929156E+02 -.878375958E+02 -.878833905E+02 -.879300477E+02 -.879773679E+02 -.880251899E+02 -.880733809E+02 -.881218276E+02 -.881704308E+02 -.882190999E+02 -.882677495E+02 -.883162959E+02 -.883646555E+02 -.884127428E+02 -.884604694E+02 -.885077434E+02 -.885544688E+02 -.886005455E+02 -.886458691E+02 -.886903315E+02 -.887338206E+02 -.887762215E+02 -.888174164E+02 -.888572858E+02 -.888957088E+02 -.889325647E+02 -.889677331E+02 -.890010953E+02 -.890325355E+02 -.890619411E+02 -.890892043E+02 -.891142229E+02 -.891369011E+02 -.891571504E+02 -.891748909E+02 -.891900514E+02 -.892025707E+02 -.892123979E+02 -.892194932E+02 -.892238278E+02 -.892253849E+02 -.892241591E+02 -.892201574E+02 -.892133980E+02 -.892039112E+02 -.891917384E+02 -.891769320E+02 -.891595548E+02 -.891396794E+02 -.891173875E+02 -.890927689E+02 -.890659211E+02 -.890369479E+02 -.890059589E+02 -.889730681E+02 -.889383931E+02 -.889020541E+02 -.888641731E+02 -.888248725E+02 -.887842745E+02 -.887425002E+02 -.886996688E+02 -.886558966E+02 -.886112968E+02 -.885659785E+02 -.885200467E+02 -.884736017E+02 -.884267391E+02 -.883795497E+02 -.883321202E+02 -.882845330E+02 -.882368674E+02 -.881892007E+02 -.881416098E+02 -.880941730E+02 -.880469732E+02 -.880001014E+02 -.879536613E+02 -.879077755E+02 -.878625933E+02 -.878183014E+02 -.877751364E+02 -.877334022E+02 -.876934918E+02 -.876559158E+02 -.876213386E+02 -.875906261E+02 -.875649070E+02 -.875456520E+02 -.875347768E+02 -.875347768E+02
 -.875528977E+02 -.875528977E+02 -.875647555E+02 -.875857526E+02 -.876138036E+02 -.876473084E+02 -.876850401E+02 -.877260583E+02 -.877696426E+02 -.878152400E+02 -.878624253E+02 -.879108699E+02 -.879603177E+02 -.880105664E+02 -.880614532E+02 -.881128437E+02 -.881646234E+02 -.882166909E+02 -.882689527E+02 -.883213194E+02 -.883737020E+02 -.884260104E+02 -.884781510E+02 -.885300261E+02 -.885815325E+02 -.886325616E+02 -.886829992E+02 -.887327251E+02 -.887816139E+02 -.888295351E+02 -.888763537E+02 -.889219312E+02 -.889661260E+02 -.890087948E+02 -.890497935E+02 -.890889784E+02 -.891262072E+02 -.891613404E+02 -.891942425E+02 -.892247832E+02 -.892528388E+02 -.892782930E+02 -.893010385E+02 -.893209779E+02 -.893380245E+02 -.893521038E+02 -.893631535E+02 -.893711249E+02 -.893759827E+02 -.893777063E+02 -.893762891E+02 -.893717392E+02 -.893640789E+02 -.893533451E+02 -.893395881E+02 -.893228716E+02 -.893032721E+02 -.892808776E+02 -.892557874E+02 -.892281105E+02 -.891979646E+02 -.891654754E+02 -.891307749E+02 -.890940003E+02 -.890552930E+02 -.890147969E+02 -.889726576E+02 -.889290210E+02 -.888840321E+02 -.888378340E+02 -.887905669E+02 -.887423675E+02 -.886933674E+02 -.886436936E+02 -.885934667E+02 -.885428018E+02 -.884918071E+02 -.884405851E+02 -.883892318E+02 -.883378379E+02 -.882864895E+02 -.882352689E+02 -.881842568E+02 -.881335345E+02 -.880831863E+02 -.880333042E+02 -.879839921E+02 -.879353730E+02 -.878875966E+02 -.878408507E+02 -.877953744E+02 -.877514767E+02 -.877095587E+02 -.876701436E+02 -.876339153E+02 -.876017676E+02 -.875748683E+02 -.875547428E+02 -.875433817E+02 -.875433817E+02
 -.875615091E+02 -.875615091E+02 -.875738600E+02 -.875957429E+02 -.876249991E+02 -.876599758E+02 -.876994091E+02 -.877423329E+02 -.877880097E+02 -.878358755E+02 -.878854989E+02 -.879365481E+02 -.879887659E+02 -.880419503E+02 -.880959393E+02 -.881505992E+02 -.882058159E+02 -.882614872E+02 -.883175179E+02 -.883738150E+02 -.884302850E+02 -.884868310E+02 -.885433512E+02 -.885997374E+02 -.886558743E+02 -.887116390E+02 -.887669008E+02 -.888215214E+02 -.888753550E+02 -.889282494E+02 -.889800458E+02 -.890305807E+02 -.890796862E+02 -.891271916E+02 -.891729247E+02 -.892167130E+02 -.892583853E+02 -.892977733E+02 -.893347129E+02 -.893690462E+02 -.894006226E+02 -.894293005E+02 -.894549491E+02 -.894774491E+02 -.894966946E+02 -.895125941E+02 -.895250711E+02 -.895340657E+02 -.895395348E+02 -.895414525E+02 -.895398107E+02 -.895346193E+02 -.895259055E+02 -.895137143E+02 -.894981073E+02 -.894791624E+02 -.894569731E+02 -.894316469E+02 -.894033047E+02 -.893720793E+02 -.893381141E+02 -.893015613E+02 -.892625809E+02 -.892213389E+02 -.891780054E+02 -.891327536E+02 -.890857579E+02 -.890371925E+02 -.889872300E+02 -.889360402E+02 -.888837885E+02 -.888306353E+02 -.887767346E+02 -.887222335E+02 -.886672716E+02 -.886119802E+02 -.885564824E+02 -.885008930E+02 -.884453188E+02 -.883898591E+02 -.883346064E+02 -.882796484E+02 -.882250687E+02 -.881709503E+02 -.881173781E+02 -.880644431E+02 -.880122479E+02 -.879609132E+02 -.879105867E+02 -.878614543E+02 -.878137547E+02 -.877677977E+02 -.877239883E+02 -.876828577E+02 -.876451031E+02 -.876116395E+02 -.875836660E+02 -.875627531E+02 -.875509546E+02 -.875509546E+02
 -.875688295E+02 -.875688295E+02 -.875816122E+02 -.876042763E+02 -.876346041E+02 -.876709023E+02 -.877118797E+02 -.877565529E+02 -.878041741E+02 -.878541750E+02 -.879061229E+02 -.879596877E+02 -.880146154E+02 -.880707078E+02 -.881278069E+02 -.881857826E+02 -.882445233E+02 -.883039281E+02 -.883639014E+02 -.884243483E+02 -.884851711E+02 -.885462667E+02 -.886075246E+02 -.886688258E+02 -.887300414E+02 -.887910324E+02 -.888516496E+02 -.889117334E+02 -.889711146E+02 -.890296149E+02 -.890870476E+02 -.891432191E+02 -.891979298E+02 -.892509760E+02 -.893021509E+02 -.893512471E+02 -.893980577E+02 -.894423788E+02 -.894840110E+02 -.895227620E+02 -.895584478E+02 -.895908953E+02 -.896199438E+02 -.896454469E+02 -.896672743E+02 -.896853132E+02 -.896994692E+02 -.897096683E+02 -.897158571E+02 -.897180034E+02 -.897160973E+02 -.897101504E+02 -.897001966E+02 -.896862907E+02 -.896685089E+02 -.896469469E+02 -.896217195E+02 -.895929586E+02 -.895608126E+02 -.895254439E+02 -.894870276E+02 -.894457494E+02 -.894018039E+02 -.893553923E+02 -.893067208E+02 -.892559981E+02 -.892034339E+02 -.891492370E+02 -.890936134E+02 -.890367646E+02 -.889788865E+02 -.889201677E+02 -.888607883E+02 -.888009194E+02 -.887407218E+02 -.886803459E+02 -.886199311E+02 -.885596061E+02 -.884994890E+02 -.884396880E+02 -.883803021E+02 -.883214231E+02 -.882631370E+02 -.882055270E+02 -.881486765E+02 -.880926736E+02 -.880376168E+02 -.879836220E+02 -.879308313E+02 -.878794254E+02 -.878296380E+02 -.877817752E+02 -.877362406E+02 -.876935671E+02 -.876544581E+02 -.876198411E+02 -.875909365E+02 -.875693477E+02 -.875571767E+02 -.875571767E+02
 -.875744692E+02 -.875744692E+02 -.875876026E+02 -.876109086E+02 -.876421293E+02 -.876795457E+02 -.877218518E+02 -.877680575E+02 -.878174139E+02 -.878693554E+02 -.879234555E+02 -.879793912E+02 -.880369170E+02 -.880958432E+02 -.881560197E+02 -.882173237E+02 -.882796489E+02 -.883428987E+02 -.884069793E+02 -.884717956E+02 -.885372470E+02 -.886032251E+02 -.886696109E+02 -.887362739E+02 -.888030707E+02 -.888698444E+02 -.889364247E+02 -.890026279E+02 -.890682572E+02 -.891331038E+02 -.891969478E+02 -.892595597E+02 -.893207017E+02 -.893801296E+02 -.894375951E+02 -.894928474E+02 -.895456358E+02 -.895957124E+02 -.896428338E+02 -.896867647E+02 -.897272794E+02 -.897641650E+02 -.897972234E+02 -.898262738E+02 -.898511551E+02 -.898717272E+02 -.898878733E+02 -.898995012E+02 -.899065443E+02 -.899089627E+02 -.899067436E+02 -.898999015E+02 -.898884780E+02 -.898725412E+02 -.898521853E+02 -.898275286E+02 -.897987130E+02 -.897659016E+02 -.897292769E+02 -.896890389E+02 -.896454026E+02 -.895985955E+02 -.895488552E+02 -.894964270E+02 -.894415612E+02 -.893845106E+02 -.893255282E+02 -.892648648E+02 -.892027669E+02 -.891394745E+02 -.890752196E+02 -.890102242E+02 -.889446994E+02 -.888788439E+02 -.888128430E+02 -.887468686E+02 -.886810783E+02 -.886156158E+02 -.885506108E+02 -.884861805E+02 -.884224296E+02 -.883594531E+02 -.882973375E+02 -.882361642E+02 -.881760125E+02 -.881169649E+02 -.880591124E+02 -.880025623E+02 -.879474472E+02 -.878939378E+02 -.878422578E+02 -.877927039E+02 -.877456716E+02 -.877016878E+02 -.876614532E+02 -.876258973E+02 -.875962493E+02 -.875741298E+02 -.875616706E+02 -.875616706E+02
 -.875779685E+02 -.875779685E+02 -.875913480E+02 -.876151153E+02 -.876469955E+02 -.876852629E+02 -.877286124E+02 -.877760599E+02 -.878268665E+02 -.878804791E+02 -.879364850E+02 -.879945762E+02 -.880545218E+02 -.881161462E+02 -.881793126E+02 -.882439095E+02 -.883098409E+02 -.883770174E+02 -.884453506E+02 -.885147476E+02 -.885851073E+02 -.886563171E+02 -.887282505E+02 -.888007654E+02 -.888737032E+02 -.889468875E+02 -.890201244E+02 -.890932026E+02 -.891658936E+02 -.892379529E+02 -.893091212E+02 -.893791261E+02 -.894476836E+02 -.895145008E+02 -.895792779E+02 -.896417113E+02 -.897014960E+02 -.897583293E+02 -.898119131E+02 -.898619579E+02 -.899081857E+02 -.899503331E+02 -.899881547E+02 -.900214260E+02 -.900499463E+02 -.900735409E+02 -.900920640E+02 -.901054000E+02 -.901134657E+02 -.901162109E+02 -.901136193E+02 -.901057088E+02 -.900925313E+02 -.900741717E+02 -.900507471E+02 -.900224052E+02 -.899893224E+02 -.899517011E+02 -.899097679E+02 -.898637700E+02 -.898139728E+02 -.897606564E+02 -.897041125E+02 -.896446412E+02 -.895825477E+02 -.895181393E+02 -.894517221E+02 -.893835982E+02 -.893140632E+02 -.892434034E+02 -.891718941E+02 -.890997970E+02 -.890273590E+02 -.889548108E+02 -.888823660E+02 -.888102200E+02 -.887385505E+02 -.886675167E+02 -.885972604E+02 -.885279067E+02 -.884595649E+02 -.883923312E+02 -.883262900E+02 -.882615179E+02 -.881980870E+02 -.881360700E+02 -.880755464E+02 -.880166099E+02 -.879593787E+02 -.879040078E+02 -.878507044E+02 -.877997491E+02 -.877515210E+02 -.877065318E+02 -.876654689E+02 -.876292508E+02 -.875990998E+02 -.875766351E+02 -.875639950E+02 -.875639950E+02
 -.875787912E+02 -.875787912E+02 -.875922843E+02 -.876162832E+02 -.876485248E+02 -.876873000E+02 -.877313233E+02 -.877796327E+02 -.878315126E+02 -.878864339E+02 -.879440077E+02 -.880039496E+02 -.880660511E+02 -.881301580E+02 -.881961530E+02 -.882639422E+02 -.883334447E+02 -.884045838E+02 -.884772808E+02 -.885514489E+02 -.886269894E+02 -.887037883E+02 -.887817130E+02 -.888606109E+02 -.889403077E+02 -.890206066E+02 -.891012879E+02 -.891821089E+02 -.892628050E+02 -.893430902E+02 -.894226586E+02 -.895011865E+02 -.895783346E+02 -.896537505E+02 -.897270718E+02 -.897979295E+02 -.898659515E+02 -.899307664E+02 -.899920077E+02 -.900493177E+02 -.901023519E+02 -.901507829E+02 -.901943046E+02 -.902326365E+02 -.902655268E+02 -.902927564E+02 -.903141416E+02 -.903295369E+02 -.903388371E+02 -.903419785E+02 -.903389406E+02 -.903297455E+02 -.903144583E+02 -.902931859E+02 -.902660755E+02 -.902333122E+02 -.901951171E+02 -.901517435E+02 -.901034740E+02 -.900506165E+02 -.899935002E+02 -.899324720E+02 -.898678917E+02 -.898001281E+02 -.897295550E+02 -.896565468E+02 -.895814752E+02 -.895047052E+02 -.894265918E+02 -.893474773E+02 -.892676881E+02 -.891875329E+02 -.891073003E+02 -.890272577E+02 -.889476502E+02 -.888686994E+02 -.887906039E+02 -.887135390E+02 -.886376574E+02 -.885630908E+02 -.884899508E+02 -.884183312E+02 -.883483113E+02 -.882799585E+02 -.882133328E+02 -.881484922E+02 -.880854989E+02 -.880244277E+02 -.879653755E+02 -.879084746E+02 -.878539086E+02 -.878019328E+02 -.877529009E+02 -.877072981E+02 -.876657854E+02 -.876292552E+02 -.875989038E+02 -.875763265E+02 -.875636393E+02 -.875636393E+02
 -.875763194E+02 -.875763194E+02 -.875897608E+02 -.876137043E+02 -.876459332E+02 -.876847829E+02 -.877290104E+02 -.877776950E+02 -.878301601E+02 -.878859143E+02 -.879446045E+02 -.880059802E+02 -.880698651E+02 -.881361347E+02 -.882046994E+02 -.882754906E+02 -.883484497E+02 -.884235193E+02 -.885006361E+02 -.885797253E+02 -.886606953E+02 -.887434345E+02 -.888278076E+02 -.889136533E+02 -.890007829E+02 -.890889785E+02 -.891779927E+02 -.892675488E+02 -.893573408E+02 -.894470348E+02 -.895362706E+02 -.896246635E+02 -.897118075E+02 -.897972782E+02 -.898806364E+02 -.899614325E+02 -.900392107E+02 -.901135142E+02 -.901838898E+02 -.902498935E+02 -.903110960E+02 -.903670876E+02 -.904174844E+02 -.904619329E+02 -.905001153E+02 -.905317539E+02 -.905566158E+02 -.905745158E+02 -.905853197E+02 -.905889465E+02 -.905853694E+02 -.905746165E+02 -.905567704E+02 -.905319667E+02 -.905003919E+02 -.904622808E+02 -.904179123E+02 -.903676061E+02 -.903117174E+02 -.902506320E+02 -.901847615E+02 -.901145374E+02 -.900404058E+02 -.899628222E+02 -.898822459E+02 -.897991353E+02 -.897139427E+02 -.896271099E+02 -.895390642E+02 -.894502147E+02 -.893609491E+02 -.892716306E+02 -.891825962E+02 -.890941548E+02 -.890065859E+02 -.889201395E+02 -.888350352E+02 -.887514635E+02 -.886695864E+02 -.885895387E+02 -.885114304E+02 -.884353487E+02 -.883613619E+02 -.882895226E+02 -.882198726E+02 -.881524484E+02 -.880872879E+02 -.880244392E+02 -.879639704E+02 -.879059826E+02 -.878506263E+02 -.877981219E+02 -.877487859E+02 -.877030643E+02 -.876615763E+02 -.876251696E+02 -.875949930E+02 -.875725900E+02 -.875600206E+02 -.875600206E+02
 -.875698495E+02 -.875698495E+02 -.875830366E+02 -.876065715E+02 -.876383253E+02 -.876767110E+02 -.877205557E+02 -.877690016E+02 -.878214304E+02 -.878774041E+02 -.879366194E+02 -.879988723E+02 -.880640298E+02 -.881320081E+02 -.882027553E+02 -.882762375E+02 -.883524277E+02 -.884312965E+02 -.885128047E+02 -.885968966E+02 -.886834954E+02 -.887724978E+02 -.888637710E+02 -.889571493E+02 -.890524318E+02 -.891493809E+02 -.892477211E+02 -.893471388E+02 -.894472822E+02 -.895477629E+02 -.896481574E+02 -.897480091E+02 -.898468322E+02 -.899441150E+02 -.900393244E+02 -.901319113E+02 -.902213156E+02 -.903069729E+02 -.903883206E+02 -.904648045E+02 -.905358863E+02 -.906010502E+02 -.906598105E+02 -.907117183E+02 -.907563686E+02 -.907934064E+02 -.908225327E+02 -.908435097E+02 -.908561642E+02 -.908603915E+02 -.908561570E+02 -.908434965E+02 -.908225161E+02 -.907933898E+02 -.907563570E+02 -.907117180E+02 -.906598291E+02 -.906010970E+02 -.905359720E+02 -.904649417E+02 -.903885238E+02 -.903072585E+02 -.902217023E+02 -.901324200E+02 -.900399786E+02 -.899449407E+02 -.898478583E+02 -.897492672E+02 -.896496822E+02 -.895495925E+02 -.894494576E+02 -.893497045E+02 -.892507251E+02 -.891528742E+02 -.890564687E+02 -.889617869E+02 -.888690691E+02 -.887785181E+02 -.886903009E+02 -.886045506E+02 -.885213692E+02 -.884408307E+02 -.883629846E+02 -.882878608E+02 -.882154743E+02 -.881458314E+02 -.880789370E+02 -.880148028E+02 -.879534586E+02 -.878949641E+02 -.878394261E+02 -.877870180E+02 -.877380060E+02 -.876927816E+02 -.876519045E+02 -.876161567E+02 -.875866131E+02 -.875647335E+02 -.875524818E+02 -.875524818E+02
 -.875585932E+02 -.875585932E+02 -.875712808E+02 -.875939784E+02 -.876246933E+02 -.876619554E+02 -.877046928E+02 -.877521369E+02 -.878037488E+02 -.878591626E+02 -.879181410E+02 -.879805409E+02 -.880462863E+02 -.881153468E+02 -.881877208E+02 -.882634210E+02 -.883424640E+02 -.884248597E+02 -.885106043E+02 -.885996724E+02 -.886920117E+02 -.887875369E+02 -.888861261E+02 -.889876159E+02 -.890917992E+02 -.891984219E+02 -.893071818E+02 -.894177273E+02 -.895296576E+02 -.896425231E+02 -.897558277E+02 -.898690309E+02 -.899815518E+02 -.900927732E+02 -.902020476E+02 -.903087027E+02 -.904120487E+02 -.905113855E+02 -.906060112E+02 -.906952305E+02 -.907783640E+02 -.908547570E+02 -.909237899E+02 -.909848869E+02 -.910375261E+02 -.910812483E+02 -.911156648E+02 -.911404655E+02 -.911554243E+02 -.911604038E+02 -.911553582E+02 -.911403343E+02 -.911154703E+02 -.910809931E+02 -.910372142E+02 -.909845229E+02 -.909233799E+02 -.908543084E+02 -.907778854E+02 -.906947322E+02 -.906055051E+02 -.905108855E+02 -.904115707E+02 -.903082650E+02 -.902016708E+02 -.900924807E+02 -.899813697E+02 -.898689885E+02 -.897559573E+02 -.896428605E+02 -.895302419E+02 -.894186014E+02 -.893083921E+02 -.892000185E+02 -.890938358E+02 -.889901495E+02 -.888892166E+02 -.887912469E+02 -.886964057E+02 -.886048159E+02 -.885165624E+02 -.884316955E+02 -.883502358E+02 -.882721791E+02 -.881975025E+02 -.881261709E+02 -.880581446E+02 -.879933879E+02 -.879318801E+02 -.878736278E+02 -.878186812E+02 -.877671532E+02 -.877192444E+02 -.876752747E+02 -.876357239E+02 -.876012838E+02 -.875729258E+02 -.875519890E+02 -.875402943E+02 -.875402943E+02
 -.875416819E+02 -.875416819E+02 -.875535776E+02 -.875749245E+02 -.876039226E+02 -.876392628E+02 -.876800104E+02 -.877255151E+02 -.877753418E+02 -.878292175E+02 -.878869893E+02 -.879485919E+02 -.880140221E+02 -.880833182E+02 -.881565436E+02 -.882337730E+02 -.883150812E+02 -.884005329E+02 -.884901746E+02 -.885840262E+02 -.886820744E+02 -.887842660E+02 -.888905026E+02 -.890006351E+02 -.891144595E+02 -.892317131E+02 -.893520718E+02 -.894751478E+02 -.896004897E+02 -.897275817E+02 -.898558461E+02 -.899846454E+02 -.901132866E+02 -.902410266E+02 -.903670781E+02 -.904906174E+02 -.906107926E+02 -.907267328E+02 -.908375585E+02 -.909423920E+02 -.910403697E+02 -.911306538E+02 -.912124453E+02 -.912849972E+02 -.913476280E+02 -.913997340E+02 -.914408023E+02 -.914704212E+02 -.914882897E+02 -.914942243E+02 -.914881635E+02 -.914701694E+02 -.914404259E+02 -.913992347E+02 -.913470079E+02 -.912842594E+02 -.912115935E+02 -.911296929E+02 -.910393054E+02 -.909412314E+02 -.908363101E+02 -.907254069E+02 -.906094013E+02 -.904891751E+02 -.903656014E+02 -.902395350E+02 -.901118025E+02 -.899831941E+02 -.898544565E+02 -.897262861E+02 -.895993242E+02 -.894741524E+02 -.893512903E+02 -.892311936E+02 -.891142537E+02 -.890007987E+02 -.888910948E+02 -.887853493E+02 -.886837137E+02 -.885862883E+02 -.884931269E+02 -.884042417E+02 -.883196094E+02 -.882391773E+02 -.881628699E+02 -.880905961E+02 -.880222572E+02 -.879577562E+02 -.878970082E+02 -.878399525E+02 -.877865681E+02 -.877368920E+02 -.876910423E+02 -.876492479E+02 -.876118860E+02 -.875795308E+02 -.875530167E+02 -.875335198E+02 -.875226648E+02 -.875226648E+02
 -.875181785E+02 -.875181785E+02 -.875289383E+02 -.875483280E+02 -.875748039E+02 -.876072684E+02 -.876449638E+02 -.876873904E+02 -.877342441E+02 -.877853676E+02 -.878407129E+02 -.879003114E+02 -.879642507E+02 -.880326555E+02 -.881056722E+02 -.881834556E+02 -.882661579E+02 -.883539179E+02 -.884468523E+02 -.885450467E+02 -.886485475E+02 -.887573538E+02 -.888714102E+02 -.889906000E+02 -.891147388E+02 -.892435688E+02 -.893767549E+02 -.895138801E+02 -.896544448E+02 -.897978649E+02 -.899434738E+02 -.900905245E+02 -.902381939E+02 -.903855891E+02 -.905317546E+02 -.906756809E+02 -.908163146E+02 -.909525698E+02 -.910833399E+02 -.912075110E+02 -.913239771E+02 -.914316553E+02 -.915295036E+02 -.916165386E+02 -.916918552E+02 -.917546453E+02 -.918042171E+02 -.918400118E+02 -.918616189E+02 -.918687873E+02 -.918614323E+02 -.918396387E+02 -.918036575E+02 -.917538995E+02 -.916909236E+02 -.916154218E+02 -.915282026E+02 -.914301716E+02 -.913223126E+02 -.912056687E+02 -.910813238E+02 -.909503853E+02 -.908139687E+02 -.906731825E+02 -.905291152E+02 -.903828228E+02 -.902353177E+02 -.900875586E+02 -.899404422E+02 -.897947951E+02 -.896513684E+02 -.895108330E+02 -.893737771E+02 -.892407051E+02 -.891120379E+02 -.889881152E+02 -.888691989E+02 -.887554770E+02 -.886470697E+02 -.885440350E+02 -.884463752E+02 -.883540444E+02 -.882669552E+02 -.881849865E+02 -.881079910E+02 -.880358034E+02 -.879682489E+02 -.879051522E+02 -.878463478E+02 -.877916920E+02 -.877410763E+02 -.876944445E+02 -.876518139E+02 -.876133011E+02 -.875791561E+02 -.875498057E+02 -.875259098E+02 -.875084346E+02 -.874987487E+02 -.874987487E+02
 -.874870981E+02 -.874870981E+02 -.874963226E+02 -.875130482E+02 -.875360580E+02 -.875645211E+02 -.875979003E+02 -.876358815E+02 -.876783204E+02 -.877252002E+02 -.877765997E+02 -.878326677E+02 -.878936023E+02 -.879596347E+02 -.880310152E+02 -.881080006E+02 -.881908433E+02 -.882797813E+02 -.883750277E+02 -.884767611E+02 -.885851159E+02 -.887001724E+02 -.888219472E+02 -.889503840E+02 -.890853441E+02 -.892265985E+02 -.893738207E+02 -.895265804E+02 -.896843395E+02 -.898464495E+02 -.900121520E+02 -.901805800E+02 -.903507631E+02 -.905216338E+02 -.906920358E+02 -.908607345E+02 -.910264282E+02 -.911877611E+02 -.913433371E+02 -.914917359E+02 -.916315302E+02 -.917613059E+02 -.918796848E+02 -.919853501E+02 -.920770749E+02 -.921537512E+02 -.922144205E+02 -.922583024E+02 -.922848192E+02 -.922936158E+02 -.922845724E+02 -.922578083E+02 -.922136783E+02 -.921527594E+02 -.920758317E+02 -.919838534E+02 -.918779320E+02 -.917592943E+02 -.916292572E+02 -.914891991E+02 -.913405345E+02 -.911846917E+02 -.910230924E+02 -.908571342E+02 -.906881754E+02 -.905175201E+02 -.903464062E+02 -.901759934E+02 -.900073530E+02 -.898414596E+02 -.896791844E+02 -.895212907E+02 -.893684315E+02 -.892211499E+02 -.890798808E+02 -.889449558E+02 -.888166085E+02 -.886949819E+02 -.885801365E+02 -.884720592E+02 -.883706724E+02 -.882758433E+02 -.881873934E+02 -.881051073E+02 -.880287418E+02 -.879580349E+02 -.878927143E+02 -.878325072E+02 -.877771491E+02 -.877263953E+02 -.876800325E+02 -.876378933E+02 -.875998744E+02 -.875659582E+02 -.875362411E+02 -.875109706E+02 -.874905919E+02 -.874758102E+02 -.874676721E+02 -.874676721E+02
 -.874474397E+02 -.874474397E+02 -.874546729E+02 -.874679220E+02 -.874863742E+02 -.875095243E+02 -.875371014E+02 -.875690140E+02 -.876053070E+02 -.876461297E+02 -.876917100E+02 -.877423352E+02 -.877983352E+02 -.878600694E+02 -.879279152E+02 -.880022566E+02 -.880834745E+02 -.881719361E+02 -.882679845E+02 -.883719275E+02 -.884840263E+02 -.886044829E+02 -.887334278E+02 -.888709069E+02 -.890168686E+02 -.891711516E+02 -.893334730E+02 -.895034186E+02 -.896804351E+02 -.898638244E+02 -.900527419E+02 -.902461971E+02 -.904430584E+02 -.906420599E+02 -.908418111E+02 -.910408090E+02 -.912374502E+02 -.914300448E+02 -.916168313E+02 -.917959922E+02 -.919656738E+02 -.921240091E+02 -.922691470E+02 -.923992879E+02 -.925127259E+02 -.926078966E+02 -.926834273E+02 -.927381866E+02 -.927713298E+02 -.927823344E+02 -.927710232E+02 -.927375724E+02 -.926825035E+02 -.926066602E+02 -.925111725E+02 -.923974121E+02 -.922669424E+02 -.921214680E+02 -.919627877E+02 -.917927519E+02 -.916132273E+02 -.914260680E+02 -.912330920E+02 -.910360623E+02 -.908366710E+02 -.906365240E+02 -.904371279E+02 -.902398767E+02 -.900460408E+02 -.898567564E+02 -.896730191E+02 -.894956785E+02 -.893254381E+02 -.891628564E+02 -.890083531E+02 -.888622163E+02 -.887246127E+02 -.885955988E+02 -.884751337E+02 -.883630913E+02 -.882592734E+02 -.881634220E+02 -.880752314E+02 -.879943586E+02 -.879204346E+02 -.878530733E+02 -.877918810E+02 -.877364649E+02 -.876864420E+02 -.876414477E+02 -.876011460E+02 -.875652403E+02 -.875334870E+02 -.875057120E+02 -.874818320E+02 -.874618816E+02 -.874460497E+02 -.874347261E+02 -.874285644E+02 -.874285644E+02
 -.873982329E+02 -.873982329E+02 -.874029618E+02 -.874118158E+02 -.874244667E+02 -.874407965E+02 -.874608479E+02 -.874847879E+02 -.875128801E+02 -.875454636E+02 -.875829373E+02 -.876257472E+02 -.876743754E+02 -.877293319E+02 -.877911455E+02 -.878603555E+02 -.879375029E+02 -.880231210E+02 -.881177241E+02 -.882217957E+02 -.883357752E+02 -.884600421E+02 -.885949004E+02 -.887405605E+02 -.888971208E+02 -.890645497E+02 -.892426671E+02 -.894311282E+02 -.896294095E+02 -.898367984E+02 -.900523868E+02 -.902750703E+02 -.905035515E+02 -.907363487E+02 -.909718070E+02 -.912081123E+02 -.914433046E+02 -.916752904E+02 -.919018554E+02 -.921206755E+02 -.923293325E+02 -.925253362E+02 -.927061585E+02 -.928692814E+02 -.930122618E+02 -.931328104E+02 -.932288803E+02 -.932987589E+02 -.933411518E+02 -.933552521E+02 -.933407852E+02 -.932980242E+02 -.932277745E+02 -.931313287E+02 -.930103978E+02 -.928670262E+02 -.927035012E+02 -.925222634E+02 -.923258285E+02 -.921167228E+02 -.918974349E+02 -.916703821E+02 -.914378885E+02 -.912021696E+02 -.909653206E+02 -.907293046E+02 -.904959395E+02 -.902668848E+02 -.900436273E+02 -.898274698E+02 -.896195228E+02 -.894207000E+02 -.892317202E+02 -.890531128E+02 -.888852285E+02 -.887282532E+02 -.885822245E+02 -.884470495E+02 -.883225232E+02 -.882083471E+02 -.881041468E+02 -.880094876E+02 -.879238901E+02 -.878468431E+02 -.877778153E+02 -.877162654E+02 -.876616512E+02 -.876134370E+02 -.875711008E+02 -.875341405E+02 -.875020805E+02 -.874744781E+02 -.874509317E+02 -.874310901E+02 -.874146644E+02 -.874014447E+02 -.873913209E+02 -.873843117E+02 -.873806038E+02 -.873806038E+02
 -.873386016E+02 -.873386016E+02 -.873402601E+02 -.873436975E+02 -.873491532E+02 -.873569574E+02 -.873675118E+02 -.873812758E+02 -.873987573E+02 -.874205063E+02 -.874471101E+02 -.874791902E+02 -.875173989E+02 -.875624161E+02 -.876149455E+02 -.876757101E+02 -.877454454E+02 -.878248915E+02 -.879147833E+02 -.880158373E+02 -.881287370E+02 -.882541145E+02 -.883925297E+02 -.885444473E+02 -.887102106E+02 -.888900151E+02 -.890838801E+02 -.892916224E+02 -.895128320E+02 -.897468523E+02 -.899927665E+02 -.902493914E+02 -.905152804E+02 -.907887330E+02 -.910678109E+02 -.913503553E+02 -.916340026E+02 -.919161940E+02 -.921941766E+02 -.924650000E+02 -.927255124E+02 -.929723678E+02 -.932020547E+02 -.934109578E+02 -.935954576E+02 -.937520660E+02 -.938775899E+02 -.939693062E+02 -.940251278E+02 -.940437417E+02 -.940246990E+02 -.939684469E+02 -.938762967E+02 -.937503328E+02 -.935932760E+02 -.934083160E+02 -.931989370E+02 -.929687544E+02 -.927213793E+02 -.924603189E+02 -.921889159E+02 -.919103198E+02 -.916274799E+02 -.913431495E+02 -.910598896E+02 -.907800676E+02 -.905058470E+02 -.902391722E+02 -.899817502E+02 -.897350347E+02 -.895002157E+02 -.892782171E+02 -.890697025E+02 -.888750884E+02 -.886945645E+02 -.885281177E+02 -.883755587E+02 -.882365504E+02 -.881106341E+02 -.879972561E+02 -.878957905E+02 -.878055602E+02 -.877258550E+02 -.876559463E+02 -.875950999E+02 -.875425859E+02 -.874976862E+02 -.874597003E+02 -.874279493E+02 -.874017788E+02 -.873805604E+02 -.873636929E+02 -.873506027E+02 -.873407444E+02 -.873336022E+02 -.873286916E+02 -.873255637E+02 -.873238109E+02 -.873230782E+02 -.873230782E+02
 -.872678480E+02 -.872678480E+02 -.872658242E+02 -.872627324E+02 -.872594600E+02 -.872568431E+02 -.872556828E+02 -.872567590E+02 -.872608432E+02 -.872687097E+02 -.872811447E+02 -.872989545E+02 -.873229716E+02 -.873540591E+02 -.873931138E+02 -.874410661E+02 -.874988785E+02 -.875675404E+02 -.876480607E+02 -.877414558E+02 -.878487341E+02 -.879708759E+02 -.881088085E+02 -.882633762E+02 -.884353063E+02 -.886251703E+02 -.888333423E+02 -.890599565E+02 -.893048658E+02 -.895676049E+02 -.898473625E+02 -.901429640E+02 -.904528702E+02 -.907751902E+02 -.911077060E+02 -.914479026E+02 -.917929919E+02 -.921399186E+02 -.924853411E+02 -.928255862E+02 -.931565893E+02 -.934738471E+02 -.937724097E+02 -.940469460E+02 -.942918969E+02 -.945017175E+02 -.946711898E+02 -.947957688E+02 -.948719188E+02 -.948973937E+02 -.948714227E+02 -.947947751E+02 -.946696951E+02 -.944997157E+02 -.942893785E+02 -.940438969E+02 -.937688097E+02 -.934696695E+02 -.931517999E+02 -.928201432E+02 -.924791966E+02 -.921330195E+02 -.917852830E+02 -.914393289E+02 -.910982153E+02 -.907647360E+02 -.904414131E+02 -.901304731E+02 -.898338161E+02 -.895529902E+02 -.892891789E+02 -.890432019E+02 -.888155321E+02 -.886063240E+02 -.884154501E+02 -.882425428E+02 -.880870369E+02 -.879482115E+02 -.878252286E+02 -.877171677E+02 -.876230558E+02 -.875418924E+02 -.874726695E+02 -.874143880E+02 -.873660690E+02 -.873267619E+02 -.872955497E+02 -.872715504E+02 -.872539175E+02 -.872418364E+02 -.872345209E+02 -.872312059E+02 -.872311394E+02 -.872335723E+02 -.872377461E+02 -.872428785E+02 -.872481460E+02 -.872526641E+02 -.872554637E+02 -.872554637E+02
 -.871855605E+02 -.871855605E+02 -.871792101E+02 -.871684060E+02 -.871547573E+02 -.871396561E+02 -.871243341E+02 -.871099099E+02 -.870974267E+02 -.870878846E+02 -.870822661E+02 -.870815585E+02 -.870867709E+02 -.870989497E+02 -.871191889E+02 -.871486392E+02 -.871885125E+02 -.872400830E+02 -.873046850E+02 -.873837044E+02 -.874785660E+02 -.875907132E+02 -.877215818E+02 -.878725644E+02 -.880449676E+02 -.882399599E+02 -.884585122E+02 -.887013325E+02 -.889687972E+02 -.892608848E+02 -.895771179E+02 -.899165218E+02 -.902776074E+02 -.906583842E+02 -.910564027E+02 -.914688152E+02 -.918924323E+02 -.923237424E+02 -.927588621E+02 -.931934028E+02 -.936222713E+02 -.940394622E+02 -.944379265E+02 -.948095992E+02 -.951456369E+02 -.954368679E+02 -.956744075E+02 -.958503557E+02 -.959584810E+02 -.959947904E+02 -.959579086E+02 -.958492100E+02 -.956726859E+02 -.954345653E+02 -.951427441E+02 -.948061009E+02 -.944337989E+02 -.940346707E+02 -.936167694E+02 -.931871310E+02 -.927517496E+02 -.923157099E+02 -.918833967E+02 -.914586941E+02 -.910451196E+02 -.906458719E+02 -.902638108E+02 -.899013986E+02 -.895606387E+02 -.892430323E+02 -.889495649E+02 -.886807235E+02 -.884365381E+02 -.882166398E+02 -.880203272E+02 -.878466357E+02 -.876944027E+02 -.875623278E+02 -.874490246E+02 -.873530646E+02 -.872730121E+02 -.872074516E+02 -.871550079E+02 -.871143601E+02 -.870842492E+02 -.870634822E+02 -.870509313E+02 -.870455301E+02 -.870462663E+02 -.870521719E+02 -.870623102E+02 -.870757602E+02 -.870915972E+02 -.871088698E+02 -.871265721E+02 -.871436095E+02 -.871587576E+02 -.871706114E+02 -.871775227E+02 -.871775227E+02
 -.870917484E+02 -.870917484E+02 -.870804144E+02 -.870606772E+02 -.870349297E+02 -.870051563E+02 -.869730370E+02 -.869400313E+02 -.869074457E+02 -.868764892E+02 -.868483184E+02 -.868240759E+02 -.868049216E+02 -.867920602E+02 -.867867638E+02 -.867903909E+02 -.868044020E+02 -.868303710E+02 -.868699912E+02 -.869250773E+02 -.869975589E+02 -.870894670E+02 -.872029105E+02 -.873400406E+02 -.875030024E+02 -.876938720E+02 -.879145773E+02 -.881668049E+02 -.884518932E+02 -.887707189E+02 -.891235841E+02 -.895101195E+02 -.899292198E+02 -.903790337E+02 -.908570209E+02 -.913600738E+02 -.918846697E+02 -.924269752E+02 -.929827991E+02 -.935473089E+02 -.941145095E+02 -.946766179E+02 -.952235683E+02 -.957428891E+02 -.962200828E+02 -.966394968E+02 -.969855543E+02 -.972441546E+02 -.974040428E+02 -.974579554E+02 -.974033822E+02 -.972428329E+02 -.969835698E+02 -.966368457E+02 -.962167567E+02 -.957388723E+02 -.952188336E+02 -.946711222E+02 -.941081901E+02 -.935400815E+02 -.929745599E+02 -.924176067E+02 -.918740496E+02 -.913480845E+02 -.908435576E+02 -.903640097E+02 -.899125683E+02 -.894917936E+02 -.891035548E+02 -.887489721E+02 -.884284276E+02 -.881416293E+02 -.878877091E+02 -.876653353E+02 -.874728273E+02 -.873082622E+02 -.871695692E+02 -.870546082E+02 -.869612337E+02 -.868873436E+02 -.868309152E+02 -.867900288E+02 -.867628829E+02 -.867478002E+02 -.867432278E+02 -.867477312E+02 -.867599850E+02 -.867787591E+02 -.868029020E+02 -.868313208E+02 -.868629579E+02 -.868967637E+02 -.869316646E+02 -.869665252E+02 -.870001022E+02 -.870309889E+02 -.870575463E+02 -.870778179E+02 -.870894229E+02 -.870894229E+02
 -.869870050E+02 -.869870050E+02 -.869700454E+02 -.869401660E+02 -.869005858E+02 -.868538991E+02 -.868022316E+02 -.867473647E+02 -.866908361E+02 -.866340209E+02 -.865781982E+02 -.865246083E+02 -.864745001E+02 -.864291734E+02 -.863900166E+02 -.863585402E+02 -.863364075E+02 -.863254607E+02 -.863277447E+02 -.863455235E+02 -.863812915E+02 -.864377752E+02 -.865179224E+02 -.866248781E+02 -.867619406E+02 -.869324965E+02 -.871399295E+02 -.873875018E+02 -.876782054E+02 -.880145862E+02 -.883985480E+02 -.888311515E+02 -.893124364E+02 -.898413087E+02 -.904155478E+02 -.910319808E+02 -.916868230E+02 -.923760690E+02 -.930956618E+02 -.938410881E+02 -.946062085E+02 -.953815852E+02 -.961530040E+02 -.969009136E+02 -.976010817E+02 -.982263142E+02 -.987488710E+02 -.991432024E+02 -.993886525E+02 -.994717719E+02 -.993878909E+02 -.991416782E+02 -.987465815E+02 -.982232543E+02 -.975972418E+02 -.968962756E+02 -.961475356E+02 -.953752315E+02 -.945988839E+02 -.938326709E+02 -.930859975E+02 -.923649825E+02 -.916741382E+02 -.910175385E+02 -.903992180E+02 -.898229950E+02 -.892920746E+02 -.888087050E+02 -.883740023E+02 -.879879439E+02 -.876494821E+02 -.873567229E+02 -.871071273E+02 -.868977088E+02 -.867252093E+02 -.865862482E+02 -.864774418E+02 -.863954950E+02 -.863372669E+02 -.862998149E+02 -.862804201E+02 -.862765986E+02 -.862861006E+02 -.863069007E+02 -.863371823E+02 -.863753160E+02 -.864198353E+02 -.864694094E+02 -.865228124E+02 -.865788907E+02 -.866365271E+02 -.866945995E+02 -.867519352E+02 -.868072557E+02 -.868591114E+02 -.869058024E+02 -.869452794E+02 -.869750205E+02 -.869918770E+02 -.869918770E+02
 -.868726987E+02 -.868726987E+02 -.868495259E+02 -.868083755E+02 -.867533099E+02 -.866875257E+02 -.866135657E+02 -.865334864E+02 -.864489934E+02 -.863615499E+02 -.862724665E+02 -.861829776E+02 -.860943071E+02 -.860077278E+02 -.859246170E+02 -.858465082E+02 -.857751423E+02 -.857125172E+02 -.856609351E+02 -.856230481E+02 -.856018977E+02 -.856009481E+02 -.856241065E+02 -.856757281E+02 -.857605977E+02 -.858838831E+02 -.860510519E+02 -.862677450E+02 -.865395990E+02 -.868720142E+02 -.872698641E+02 -.877371553E+02 -.882766571E+02 -.888895479E+02 -.895751725E+02 -.903310563E+02 -.911533527E+02 -.920377822E+02 -.929806888E+02 -.939791640E+02 -.950290013E+02 -.961205556E+02 -.972346280E+02 -.983407410E+02 -.993983215E+02 -.100359930E+03 -.101175692E+03 -.101798454E+03 -.102189233E+03 -.102322216E+03 -.102188357E+03 -.101796697E+03 -.101173047E+03 -.100356386E+03 -.993938582E+02 -.983353304E+02 -.972282244E+02 -.961130831E+02 -.950203365E+02 -.939691232E+02 -.929690337E+02 -.920242516E+02 -.911377042E+02 -.903130973E+02 -.895547698E+02 -.888666225E+02 -.882511734E+02 -.877091101E+02 -.872392778E+02 -.868389245E+02 -.865040560E+02 -.862298070E+02 -.860107823E+02 -.858413477E+02 -.857158629E+02 -.856288594E+02 -.855751680E+02 -.855500027E+02 -.855490086E+02 -.855682803E+02 -.856043589E+02 -.856542121E+02 -.857152027E+02 -.857850501E+02 -.858617869E+02 -.859437139E+02 -.860293533E+02 -.861174015E+02 -.862066824E+02 -.862960980E+02 -.863845778E+02 -.864710231E+02 -.865542455E+02 -.866328943E+02 -.867053716E+02 -.867697270E+02 -.868235278E+02 -.868636959E+02 -.868863012E+02 -.868863012E+02
 -.867511843E+02 -.867511843E+02 -.867213164E+02 -.866679422E+02 -.865959527E+02 -.865091087E+02 -.864103104E+02 -.863018095E+02 -.861853790E+02 -.860624493E+02 -.859342202E+02 -.858017569E+02 -.856660731E+02 -.855282090E+02 -.853893053E+02 -.852506780E+02 -.851138946E+02 -.849808549E+02 -.848538745E+02 -.847357730E+02 -.846299627E+02 -.845405357E+02 -.844723440E+02 -.844310649E+02 -.844232440E+02 -.844563033E+02 -.845385037E+02 -.846788469E+02 -.848869047E+02 -.851725604E+02 -.855456518E+02 -.860155071E+02 -.865903722E+02 -.872767442E+02 -.880786668E+02 -.889971364E+02 -.900299620E+02 -.911726890E+02 -.924211289E+02 -.937744134E+02 -.952341167E+02 -.967955207E+02 -.984361467E+02 -.100110597E+03 -.101752408E+03 -.103279204E+03 -.104599870E+03 -.105624099E+03 -.106274099E+03 -.106496740E+03 -.106273086E+03 -.105622064E+03 -.104596794E+03 -.103275057E+03 -.101747149E+03 -.100104169E+03 -.984284693E+02 -.967864724E+02 -.952235024E+02 -.937619344E+02 -.924064040E+02 -.911553430E+02 -.900097068E+02 -.889737932E+02 -.880521468E+02 -.872470238E+02 -.865574747E+02 -.859794904E+02 -.855066002E+02 -.851305775E+02 -.848421066E+02 -.846313563E+02 -.844884439E+02 -.844037941E+02 -.843683975E+02 -.843739836E+02 -.844131197E+02 -.844792502E+02 -.845666898E+02 -.846705815E+02 -.847868333E+02 -.849120388E+02 -.850433922E+02 -.851786010E+02 -.853158007E+02 -.854534732E+02 -.855903706E+02 -.857254435E+02 -.858577725E+02 -.859865024E+02 -.861107757E+02 -.862296628E+02 -.863420851E+02 -.864467269E+02 -.865419297E+02 -.866255636E+02 -.866948658E+02 -.867462368E+02 -.867749819E+02 -.867749819E+02
 -.866260081E+02 -.866260081E+02 -.865891367E+02 -.865228901E+02 -.864329366E+02 -.863235302E+02 -.861978366E+02 -.860581885E+02 -.859062871E+02 -.857433625E+02 -.855703056E+02 -.853877788E+02 -.851963145E+02 -.849964080E+02 -.847886093E+02 -.845736200E+02 -.843523993E+02 -.841262810E+02 -.838971068E+02 -.836673738E+02 -.834403983E+02 -.832204910E+02 -.830131386E+02 -.828251819E+02 -.826649784E+02 -.825425313E+02 -.824695647E+02 -.824595228E+02 -.825274678E+02 -.826898518E+02 -.829641406E+02 -.833682699E+02 -.839199210E+02 -.846356081E+02 -.855295804E+02 -.866125667E+02 -.878904855E+02 -.893636025E+02 -.910276814E+02 -.928801832E+02 -.949297908E+02 -.971891628E+02 -.996440613E+02 -.102235142E+03 -.104859400E+03 -.107375641E+03 -.109613401E+03 -.111389964E+03 -.112537101E+03 -.112933892E+03 -.112535913E+03 -.111387568E+03 -.109609757E+03 -.107370688E+03 -.104853049E+03 -.102227274E+03 -.996345202E+02 -.971777272E+02 -.949161163E+02 -.928637405E+02 -.910078761E+02 -.893399975E+02 -.878628426E+02 -.865807850E+02 -.854936507E+02 -.845955924E+02 -.838759409E+02 -.833204960E+02 -.829127809E+02 -.826351389E+02 -.824696456E+02 -.823988346E+02 -.824062428E+02 -.824767883E+02 -.825970017E+02 -.827551303E+02 -.829411424E+02 -.831466533E+02 -.833647993E+02 -.835900768E+02 -.838181660E+02 -.840457508E+02 -.842703452E+02 -.844901319E+02 -.847038169E+02 -.849104996E+02 -.851095599E+02 -.853005581E+02 -.854831457E+02 -.856569837E+02 -.858216631E+02 -.859766241E+02 -.861210686E+02 -.862538586E+02 -.863733947E+02 -.864774658E+02 -.865630588E+02 -.866261162E+02 -.866612261E+02 -.866612261E+02
 -.865020499E+02 -.865020499E+02 -.864581237E+02 -.863788236E+02 -.862705072E+02 -.861378208E+02 -.859840776E+02 -.858115506E+02 -.856217004E+02 -.854153542E+02 -.851928488E+02 -.849541495E+02 -.846989551E+02 -.844267970E+02 -.841371415E+02 -.838295025E+02 -.835035725E+02 -.831593785E+02 -.827974699E+02 -.824191431E+02 -.820267054E+02 -.816237795E+02 -.812156415E+02 -.808095845E+02 -.804152892E+02 -.800451769E+02 -.797147157E+02 -.794426410E+02 -.792510509E+02 -.791653330E+02 -.792138807E+02 -.794275606E+02 -.798388973E+02 -.804809574E+02 -.813859313E+02 -.825834419E+02 -.840986328E+02 -.859501155E+02 -.881480175E+02 -.906939911E+02 -.935931767E+02 -.968843767E+02 -.100600500E+03 -.104691882E+03 -.109019134E+03 -.113350628E+03 -.117363101E+03 -.120665473E+03 -.122858470E+03 -.123629622E+03 -.122857044E+03 -.120662584E+03 -.117358672E+03 -.113344537E+03 -.109011206E+03 -.104681882E+03 -.100588113E+03 -.968691756E+02 -.935744923E+02 -.906708791E+02 -.881198037E+02 -.859164637E+02 -.840593883E+02 -.825385879E+02 -.813355783E+02 -.804253302E+02 -.797783159E+02 -.793624167E+02 -.791446126E+02 -.790924011E+02 -.791749147E+02 -.793637387E+02 -.796334474E+02 -.799618926E+02 -.803302806E+02 -.807230823E+02 -.811278163E+02 -.815347474E+02 -.819365365E+02 -.823278717E+02 -.827051083E+02 -.830659308E+02 -.834090511E+02 -.837339455E+02 -.840406331E+02 -.843294907E+02 -.846011016E+02 -.848561312E+02 -.850952230E+02 -.853189080E+02 -.855275219E+02 -.857211209E+02 -.858993910E+02 -.860615408E+02 -.862061709E+02 -.863311072E+02 -.864331874E+02 -.865079842E+02 -.865494480E+02 -.865494480E+02
 -.863855013E+02 -.863855013E+02 -.863348208E+02 -.862429427E+02 -.861167951E+02 -.859612977E+02 -.857797834E+02 -.855743212E+02 -.853459620E+02 -.850949254E+02 -.848207438E+02 -.845223770E+02 -.841983091E+02 -.838466399E+02 -.834651809E+02 -.830515689E+02 -.826034072E+02 -.821184498E+02 -.815948391E+02 -.810314117E+02 -.804280803E+02 -.797862998E+02 -.791096153E+02 -.784042829E+02 -.776799423E+02 -.769503094E+02 -.762338452E+02 -.755543537E+02 -.749414559E+02 -.744308902E+02 -.740645896E+02 -.738904845E+02 -.739619681E+02 -.743369468E+02 -.750763870E+02 -.762422916E+02 -.778951369E+02 -.800910141E+02 -.828790282E+02 -.862996671E+02 -.903850630E+02 -.951787174E+02 -.100818197E+03 -.107365009E+03 -.114703107E+03 -.122507009E+03 -.130186684E+03 -.136877809E+03 -.141541604E+03 -.143235967E+03 -.141539859E+03 -.136874253E+03 -.130181177E+03 -.122499329E+03 -.114692931E+03 -.107351888E+03 -.100801527E+03 -.951576718E+02 -.903582664E+02 -.862660450E+02 -.828380333E+02 -.800423603E+02 -.778387863E+02 -.761784324E+02 -.750053964E+02 -.742593505E+02 -.738784019E+02 -.738016592E+02 -.739712579E+02 -.743338149E+02 -.748413793E+02 -.754519691E+02 -.761297726E+02 -.768450767E+02 -.775739736E+02 -.782978940E+02 -.790030175E+02 -.796796094E+02 -.803213335E+02 -.809245835E+02 -.814878640E+02 -.820112435E+02 -.824958904E+02 -.829436905E+02 -.833569445E+02 -.837381315E+02 -.840897306E+02 -.844140856E+02 -.847133014E+02 -.849891614E+02 -.852430544E+02 -.854759018E+02 -.856880755E+02 -.858792961E+02 -.860485018E+02 -.861936746E+02 -.863116107E+02 -.863976165E+02 -.864451111E+02 -.864451111E+02
 -.862835538E+02 -.862835538E+02 -.862268589E+02 -.861237149E+02 -.859814843E+02 -.858052424E+02 -.855982331E+02 -.853622121E+02 -.850976999E+02 -.848041664E+02 -.844801634E+02 -.841234213E+02 -.837309226E+02 -.832989673E+02 -.828232426E+02 -.822989153E+02 -.817207628E+02 -.810833633E+02 -.803813691E+02 -.796098833E+02 -.787649626E+02 -.778442603E+02 -.768478121E+02 -.757789557E+02 -.746453492E+02 -.734600430E+02 -.722425420E+02 -.710197990E+02 -.698270973E+02 -.687088068E+02 -.677190320E+02 -.669221826E+02 -.663934840E+02 -.662193838E+02 -.664977032E+02 -.673372437E+02 -.688564295E+02 -.711805991E+02 -.744380861E+02 -.787569198E+02 -.842672714E+02 -.911169598E+02 -.995357215E+02 -.109964163E+03 -.122583306E+03 -.137182020E+03 -.152889008E+03 -.167885004E+03 -.179307074E+03 -.183795206E+03 -.179304937E+03 -.167880621E+03 -.152882147E+03 -.137172309E+03 -.122570191E+03 -.109946861E+03 -.995131427E+02 -.910875295E+02 -.842291333E+02 -.787091891E+02 -.743803564E+02 -.711128794E+02 -.687790327E+02 -.672506933E+02 -.664026746E+02 -.661166696E+02 -.662839730E+02 -.668068400E+02 -.675988772E+02 -.685848833E+02 -.697004368E+02 -.708913809E+02 -.721132533E+02 -.733306435E+02 -.745164460E+02 -.756509913E+02 -.767210656E+02 -.777188601E+02 -.786409096E+02 -.794870794E+02 -.802596492E+02 -.809625283E+02 -.816006123E+02 -.821792801E+02 -.827040167E+02 -.831801426E+02 -.836126265E+02 -.840059611E+02 -.843640813E+02 -.846903087E+02 -.849873061E+02 -.852570315E+02 -.855006775E+02 -.857185868E+02 -.859101302E+02 -.860735349E+02 -.862056468E+02 -.863016086E+02 -.863544309E+02 -.863544309E+02
 -.862036946E+02 -.862036946E+02 -.861422130E+02 -.860300602E+02 -.858748936E+02 -.856818517E+02 -.854540328E+02 -.851928480E+02 -.848982742E+02 -.845690283E+02 -.842026807E+02 -.837957251E+02 -.833436185E+02 -.828408089E+02 -.822807656E+02 -.816560349E+02 -.809583431E+02 -.801787780E+02 -.793080801E+02 -.783370806E+02 -.772573172E+02 -.760618520E+02 -.747462944E+02 -.733100044E+02 -.717574182E+02 -.700994078E+02 -.683545753E+02 -.665504052E+02 -.647242565E+02 -.629242679E+02 -.612103347E+02 -.596553883E+02 -.583472161E+02 -.573910304E+02 -.569128997E+02 -.570640233E+02 -.580256079E+02 -.600137711E+02 -.632834713E+02 -.681305525E+02 -.748944722E+02 -.839802505E+02 -.959536354E+02 -.111919248E+03 -.133211285E+03 -.160788482E+03 -.194504599E+03 -.231695753E+03 -.265091842E+03 -.281227203E+03 -.265089296E+03 -.231690502E+03 -.194496305E+03 -.160776595E+03 -.133194982E+03 -.111897345E+03 -.959244637E+02 -.839410844E+02 -.748439781E+02 -.680683001E+02 -.632096019E+02 -.599286977E+02 -.579298768E+02 -.569582705E+02 -.567978490E+02 -.572675038E+02 -.582161448E+02 -.595178166E+02 -.610674123E+02 -.627772257E+02 -.645743665E+02 -.663989253E+02 -.682026873E+02 -.699481556E+02 -.716076580E+02 -.731623729E+02 -.746011992E+02 -.759194833E+02 -.771176766E+02 -.782000209E+02 -.791733507E+02 -.800460711E+02 -.808273389E+02 -.815264434E+02 -.821523674E+02 -.827134955E+02 -.832174349E+02 -.836709185E+02 -.840797597E+02 -.844488367E+02 -.847820869E+02 -.850824958E+02 -.853520667E+02 -.855917594E+02 -.858013843E+02 -.859794388E+02 -.861228688E+02 -.862267367E+02 -.862837710E+02 -.862837710E+02
 -.861526311E+02 -.861526311E+02 -.860880522E+02 -.859700496E+02 -.858064483E+02 -.856023985E+02 -.853608673E+02 -.850829958E+02 -.847683484E+02 -.844150753E+02 -.840200084E+02 -.835787068E+02 -.830854671E+02 -.825333168E+02 -.819140093E+02 -.812180446E+02 -.804347453E+02 -.795524255E+02 -.785586943E+02 -.774409405E+02 -.761870409E+02 -.747863198E+02 -.732307566E+02 -.715163958E+02 -.696448615E+02 -.676248357E+02 -.654733580E+02 -.632168505E+02 -.608918872E+02 -.585458732E+02 -.562379356E+02 -.540404235E+02 -.520414481E+02 -.503489046E+02 -.490964471E+02 -.484519829E+02 -.486294568E+02 -.499050058E+02 -.526389408E+02 -.573053511E+02 -.645321085E+02 -.751631517E+02 -.904193795E+02 -.112477222E+03 -.145441170E+03 -.194544888E+03 -.265758426E+03 -.363127519E+03 -.479711667E+03 -.570814241E+03 -.479708791E+03 -.363121562E+03 -.265748954E+03 -.194531185E+03 -.145422154E+03 -.112451312E+03 -.903843076E+02 -.751161627E+02 -.644725412E+02 -.572333871E+02 -.525549932E+02 -.498095445E+02 -.485229893E+02 -.483350732E+02 -.489697406E+02 -.502131532E+02 -.518975330E+02 -.538893718E+02 -.560809244E+02 -.583842151E+02 -.607269933E+02 -.630501698E+02 -.653063002E+02 -.674586872E+02 -.694807099E+02 -.713550754E+02 -.730728226E+02 -.746320538E+02 -.760364806E+02 -.772939278E+02 -.784149318E+02 -.794115345E+02 -.802963215E+02 -.810817100E+02 -.817794594E+02 -.824003659E+02 -.829540957E+02 -.834491131E+02 -.838926703E+02 -.842908272E+02 -.846484814E+02 -.849693874E+02 -.852561531E+02 -.855101990E+02 -.857316672E+02 -.859192665E+02 -.860700371E+02 -.861790127E+02 -.862387594E+02 -.862387594E+02
 -.861350628E+02 -.861350628E+02 -.860694112E+02 -.859493792E+02 -.857828451E+02 -.855749577E+02 -.853286319E+02 -.850449063E+02 -.847231906E+02 -.843614236E+02 -.839561614E+02 -.835026132E+02 -.829946397E+02 -.824247331E+02 -.817839970E+02 -.810621540E+02 -.802476100E+02 -.793276185E+02 -.782885887E+02 -.771165900E+02 -.757980971E+02 -.743210058E+02 -.726759116E+02 -.708575933E+02 -.688665832E+02 -.667106599E+02 -.644060985E+02 -.619785773E+02 -.594637768E+02 -.569078723E+02 -.543682725E+02 -.519150470E+02 -.496335168E+02 -.476285019E+02 -.460307868E+02 -.450065738E+02 -.447711355E+02 -.456087433E+02 -.479025018E+02 -.521805009E+02 -.591901731E+02 -.700279116E+02 -.864217710E+02 -.111628591E+03 -.152849097E+03 -.222792522E+03 -.345182106E+03 -.566679046E+03 -.983477051E+03 -.180230362E+04 -.983474042E+03 -.566672802E+03 -.345172148E+03 -.222778054E+03 -.152828906E+03 -.111600883E+03 -.863839295E+02 -.699777510E+02 -.591273581E+02 -.521053068E+02 -.478153204E+02 -.455099978E+02 -.446612886E+02 -.448861497E+02 -.459003949E+02 -.474888612E+02 -.494854806E+02 -.517596237E+02 -.542066354E+02 -.567413499E+02 -.592938195E+02 -.618066965E+02 -.642337854E+02 -.665392934E+02 -.686973439E+02 -.706913990E+02 -.725133838E+02 -.741624702E+02 -.756436139E+02 -.769660037E+02 -.781415891E+02 -.791838034E+02 -.801065457E+02 -.809234304E+02 -.816472781E+02 -.822898046E+02 -.828614577E+02 -.833713569E+02 -.838272964E+02 -.842357797E+02 -.846020631E+02 -.849301878E+02 -.852229864E+02 -.854820506E+02 -.857076465E+02 -.858985633E+02 -.860518788E+02 -.861626217E+02 -.862233052E+02 -.862233052E+02
 -.861526845E+02 -.861526845E+02 -.860881083E+02 -.859701107E+02 -.858065163E+02 -.856024749E+02 -.853609534E+02 -.850830930E+02 -.847684578E+02 -.844151980E+02 -.840201457E+02 -.835788599E+02 -.830856373E+02 -.825335056E+02 -.819142183E+02 -.812182754E+02 -.804350000E+02 -.795527061E+02 -.785590028E+02 -.774412791E+02 -.761874117E+02 -.747867245E+02 -.732311965E+02 -.715168716E+02 -.696453729E+02 -.676253817E+02 -.654739363E+02 -.632174577E+02 -.608925192E+02 -.585465248E+02 -.562386013E+02 -.540410973E+02 -.520421238E+02 -.503495759E+02 -.490971075E+02 -.484526260E+02 -.486300760E+02 -.499055943E+02 -.526394914E+02 -.573058564E+02 -.645325608E+02 -.751635442E+02 -.904197115E+02 -.112477511E+03 -.145441431E+03 -.194545131E+03 -.265758657E+03 -.363127743E+03 -.479711887E+03 -.570814459E+03 -.479709011E+03 -.363121787E+03 -.265749186E+03 -.194531430E+03 -.145422417E+03 -.112451604E+03 -.903846435E+02 -.751165605E+02 -.644730000E+02 -.572339002E+02 -.525555529E+02 -.498101432E+02 -.485236200E+02 -.483357291E+02 -.489704148E+02 -.502138393E+02 -.518982245E+02 -.538900622E+02 -.560816075E+02 -.583848848E+02 -.607276438E+02 -.630507959E+02 -.653068975E+02 -.674592523E+02 -.694812403E+02 -.713555698E+02 -.730732808E+02 -.746324762E+02 -.760368686E+02 -.772942831E+02 -.784152564E+02 -.794118304E+02 -.802965911E+02 -.810819552E+02 -.817796821E+02 -.824005680E+02 -.829542787E+02 -.834492785E+02 -.838928193E+02 -.842909611E+02 -.846486014E+02 -.849694945E+02 -.852562484E+02 -.855102836E+02 -.857317422E+02 -.859193334E+02 -.860700973E+02 -.861790680E+02 -.862388120E+02 -.862388120E+02
 -.862038006E+02 -.862038006E+02 -.861423244E+02 -.860301813E+02 -.858750282E+02 -.856820029E+02 -.854542032E+02 -.851930399E+02 -.848984899E+02 -.845692699E+02 -.842029504E+02 -.837960250E+02 -.833439511E+02 -.828411765E+02 -.822811711E+02 -.816564813E+02 -.809588337E+02 -.801793161E+02 -.793086692E+02 -.783377242E+02 -.772580187E+02 -.760626145E+02 -.747471200E+02 -.733108944E+02 -.717583724E+02 -.701004245E+02 -.683556509E+02 -.665515341E+02 -.647254316E+02 -.629254801E+02 -.612115739E+02 -.596566430E+02 -.583484744E+02 -.573922796E+02 -.569141268E+02 -.570652149E+02 -.580267502E+02 -.600148499E+02 -.632844722E+02 -.681314613E+02 -.748952770E+02 -.839809465E+02 -.959542322E+02 -.111919783E+03 -.133211779E+03 -.160788948E+03 -.194505048E+03 -.231696191E+03 -.265092274E+03 -.281227634E+03 -.265089729E+03 -.231690941E+03 -.194496756E+03 -.160777065E+03 -.133195480E+03 -.111897885E+03 -.959250673E+02 -.839417894E+02 -.748447943E+02 -.680692230E+02 -.632106195E+02 -.599297957E+02 -.579310406E+02 -.569594859E+02 -.567991021E+02 -.572687810E+02 -.582174329E+02 -.595191028E+02 -.610686843E+02 -.627784720E+02 -.645755765E+02 -.664000898E+02 -.682037987E+02 -.699492081E+02 -.716086477E+02 -.731632979E+02 -.746020591E+02 -.759202793E+02 -.771184107E+02 -.782006961E+02 -.791739703E+02 -.800466388E+02 -.808278581E+02 -.815269175E+02 -.821527998E+02 -.827138891E+02 -.832177925E+02 -.836712425E+02 -.840800525E+02 -.844491004E+02 -.847823236E+02 -.850827074E+02 -.853522553E+02 -.855919270E+02 -.858015331E+02 -.859795714E+02 -.861229882E+02 -.862268465E+02 -.862838754E+02 -.862838754E+02
 -.862837108E+02 -.862837108E+02 -.862270238E+02 -.861238942E+02 -.859816834E+02 -.858054656E+02 -.855984843E+02 -.853624946E+02 -.850980167E+02 -.848045203E+02 -.844805571E+02 -.841238577E+02 -.837314045E+02 -.832994977E+02 -.828238247E+02 -.822995525E+02 -.817214586E+02 -.810841216E+02 -.803821936E+02 -.796107777E+02 -.787659304E+02 -.778453044E+02 -.768489349E+02 -.757801581E+02 -.746466309E+02 -.734614017E+02 -.722439733E+02 -.710212963E+02 -.698286515E+02 -.687104068E+02 -.677206643E+02 -.669238320E+02 -.663951339E+02 -.662210163E+02 -.664992995E+02 -.673387842E+02 -.688578947E+02 -.711819699E+02 -.744393455E+02 -.787580549E+02 -.842682771E+02 -.911178420E+02 -.995365151E+02 -.109964898E+03 -.122584001E+03 -.137182689E+03 -.152889659E+03 -.167885645E+03 -.179307709E+03 -.183795840E+03 -.179305574E+03 -.167881264E+03 -.152882802E+03 -.137172981E+03 -.122570892E+03 -.109947603E+03 -.995139447E+02 -.910884227E+02 -.842301532E+02 -.787103417E+02 -.743816368E+02 -.711142749E+02 -.687805259E+02 -.672522651E+02 -.664043052E+02 -.661183394E+02 -.662856627E+02 -.668085316E+02 -.676005535E+02 -.685865288E+02 -.697020378E+02 -.708929258E+02 -.721147327E+02 -.733320503E+02 -.745177756E+02 -.756522412E+02 -.767222351E+02 -.777199501E+02 -.786419223E+02 -.794880176E+02 -.802605164E+02 -.809633283E+02 -.816013488E+02 -.821799569E+02 -.827046373E+02 -.831807104E+02 -.836131447E+02 -.840064326E+02 -.843645089E+02 -.846906950E+02 -.849876538E+02 -.852573430E+02 -.855009556E+02 -.857188344E+02 -.859103504E+02 -.860737314E+02 -.862058238E+02 -.863017713E+02 -.863545858E+02 -.863545858E+02
 -.863857073E+02 -.863857073E+02 -.863350373E+02 -.862431779E+02 -.861170560E+02 -.859615899E+02 -.857801115E+02 -.855746894E+02 -.853463738E+02 -.850953841E+02 -.848212524E+02 -.845229383E+02 -.841989261E+02 -.838473154E+02 -.834659179E+02 -.830523704E+02 -.826042764E+02 -.821193896E+02 -.815958526E+02 -.810325015E+02 -.804292488E+02 -.797875489E+02 -.791109458E+02 -.784056945E+02 -.776814334E+02 -.769518764E+02 -.762354826E+02 -.755560538E+02 -.749432084E+02 -.744326826E+02 -.740664070E+02 -.738923100E+02 -.739637831E+02 -.743387314E+02 -.750781207E+02 -.762439542E+02 -.778967095E+02 -.800924802E+02 -.828803758E+02 -.863008902E+02 -.903861633E+02 -.951797180E+02 -.100819138E+03 -.107365910E+03 -.114703981E+03 -.122507865E+03 -.130187527E+03 -.136878646E+03 -.141542436E+03 -.143236798E+03 -.141540693E+03 -.136875092E+03 -.130182024E+03 -.122500189E+03 -.114693810E+03 -.107352796E+03 -.100802478E+03 -.951586838E+02 -.903593813E+02 -.862672862E+02 -.828394028E+02 -.800438522E+02 -.778403886E+02 -.761801287E+02 -.750071675E+02 -.742611760E+02 -.738802609E+02 -.738035315E+02 -.739731245E+02 -.743356585E+02 -.748431847E+02 -.754537232E+02 -.761314650E+02 -.768466992E+02 -.775755203E+02 -.782993612E+02 -.790044032E+02 -.796809131E+02 -.803225561E+02 -.809257267E+02 -.814889299E+02 -.820122350E+02 -.824968103E+02 -.829445419E+02 -.833577303E+02 -.837388547E+02 -.840903941E+02 -.844146922E+02 -.847138538E+02 -.849896623E+02 -.852435066E+02 -.854763082E+02 -.856884391E+02 -.858796204E+02 -.860487906E+02 -.861939327E+02 -.863118434E+02 -.863978305E+02 -.864453147E+02 -.864453147E+02
 -.865023032E+02 -.865023032E+02 -.864583897E+02 -.863791127E+02 -.862708274E+02 -.861381789E+02 -.859844791E+02 -.858120001E+02 -.856222019E+02 -.854159110E+02 -.851934639E+02 -.849548257E+02 -.846996949E+02 -.844276028E+02 -.841380156E+02 -.838304471E+02 -.835045895E+02 -.831604698E+02 -.827986371E+02 -.824203872E+02 -.820280271E+02 -.816251786E+02 -.812171169E+02 -.808111342E+02 -.804169096E+02 -.800468628E+02 -.797164601E+02 -.794444352E+02 -.792528839E+02 -.791671920E+02 -.792157511E+02 -.794294262E+02 -.798407407E+02 -.804827607E+02 -.813876770E+02 -.825851131E+02 -.841002147E+02 -.859515961E+02 -.881493887E+02 -.906952521E+02 -.935943448E+02 -.968854887E+02 -.100601580E+03 -.104692942E+03 -.109020180E+03 -.113351665E+03 -.117364133E+03 -.120666502E+03 -.122859497E+03 -.123630649E+03 -.122858072E+03 -.120663615E+03 -.117359707E+03 -.113345579E+03 -.109012258E+03 -.104682949E+03 -.100589202E+03 -.968702992E+02 -.935756746E+02 -.906721576E+02 -.881211960E+02 -.859179692E+02 -.840609990E+02 -.825402918E+02 -.813373606E+02 -.804271739E+02 -.797802031E+02 -.793643292E+02 -.791465329E+02 -.790943125E+02 -.791768023E+02 -.793655893E+02 -.796352498E+02 -.799636375E+02 -.803319608E+02 -.807246924E+02 -.811293525E+02 -.815362074E+02 -.819379189E+02 -.823291764E+02 -.827063357E+02 -.830670820E+02 -.834101274E+02 -.837349488E+02 -.840415651E+02 -.843303535E+02 -.846018973E+02 -.848568621E+02 -.850958914E+02 -.853195164E+02 -.855280729E+02 -.857216174E+02 -.858998363E+02 -.860619387E+02 -.862065258E+02 -.863314246E+02 -.864334738E+02 -.865082477E+02 -.865496988E+02 -.865496988E+02
 -.866263071E+02 -.866263071E+02 -.865894507E+02 -.865232313E+02 -.864333142E+02 -.863239519E+02 -.861983087E+02 -.860587160E+02 -.859068741E+02 -.857440125E+02 -.855710214E+02 -.853885627E+02 -.851971686E+02 -.849973340E+02 -.847896086E+02 -.845746938E+02 -.843535484E+02 -.841275059E+02 -.838984075E+02 -.836687498E+02 -.834418484E+02 -.832220133E+02 -.830147300E+02 -.828268387E+02 -.826666954E+02 -.825443021E+02 -.824713813E+02 -.824613759E+02 -.825293465E+02 -.826917439E+02 -.829660326E+02 -.833701474E+02 -.839217691E+02 -.846374116E+02 -.855313245E+02 -.866142376E+02 -.878920712E+02 -.893650946E+02 -.910290788E+02 -.928814991E+02 -.949310531E+02 -.971903990E+02 -.996452867E+02 -.102236363E+03 -.104860620E+03 -.107376861E+03 -.109614622E+03 -.111391186E+03 -.112538324E+03 -.112935115E+03 -.112537137E+03 -.111388793E+03 -.109610982E+03 -.107371913E+03 -.104854276E+03 -.102228504E+03 -.996357556E+02 -.971789752E+02 -.949173926E+02 -.928650733E+02 -.910092939E+02 -.893415135E+02 -.878644561E+02 -.865824874E+02 -.854954301E+02 -.845974349E+02 -.838778315E+02 -.833224195E+02 -.829147221E+02 -.826370830E+02 -.824715790E+02 -.824007448E+02 -.824081186E+02 -.824786200E+02 -.825987812E+02 -.827568509E+02 -.829427986E+02 -.831482411E+02 -.833663155E+02 -.835915194E+02 -.838195336E+02 -.840470426E+02 -.842715612E+02 -.844912724E+02 -.847048824E+02 -.849114911E+02 -.851104786E+02 -.853014055E+02 -.854839236E+02 -.856576941E+02 -.858223083E+02 -.859772071E+02 -.861215926E+02 -.862543277E+02 -.863738137E+02 -.864778409E+02 -.865633975E+02 -.866264279E+02 -.866615226E+02 -.866615226E+02
 -.867515279E+02 -.867515279E+02 -.867216774E+02 -.866683343E+02 -.865963866E+02 -.865095928E+02 -.864108514E+02 -.863024129E+02 -.861860491E+02 -.860631895E+02 -.859350331E+02 -.858026445E+02 -.856670368E+02 -.855292498E+02 -.853904238E+02 -.852518743E+02 -.851151686E+02 -.849822058E+02 -.848553010E+02 -.847372732E+02 -.846315339E+02 -.845421745E+02 -.844740462E+02 -.844328253E+02 -.844250563E+02 -.844581603E+02 -.845403968E+02 -.846807668E+02 -.848888407E+02 -.851745009E+02 -.855475843E+02 -.860174186E+02 -.865922492E+02 -.872785733E+02 -.880804352E+02 -.889988330E+02 -.900315790E+02 -.911742254E+02 -.924225933E+02 -.937758253E+02 -.952355004E+02 -.967968964E+02 -.984375258E+02 -.100111984E+03 -.101753804E+03 -.103280608E+03 -.104601281E+03 -.105625515E+03 -.106275517E+03 -.106498160E+03 -.106274506E+03 -.105623483E+03 -.104598209E+03 -.103276467E+03 -.101748552E+03 -.100105565E+03 -.984298589E+02 -.967878604E+02 -.952249005E+02 -.937633632E+02 -.924078885E+02 -.911569028E+02 -.900113509E+02 -.889755206E+02 -.880539498E+02 -.872488913E+02 -.865593937E+02 -.859814474E+02 -.855085817E+02 -.851325702E+02 -.848440978E+02 -.846333342E+02 -.844903977E+02 -.844057140E+02 -.843702748E+02 -.843758108E+02 -.844148903E+02 -.844809589E+02 -.845683320E+02 -.846721538E+02 -.847883327E+02 -.849134632E+02 -.850447402E+02 -.851798715E+02 -.853169932E+02 -.854545876E+02 -.855914072E+02 -.857264031E+02 -.858586561E+02 -.859873117E+02 -.861115127E+02 -.862303301E+02 -.863426860E+02 -.864472656E+02 -.865424116E+02 -.866259953E+02 -.866952558E+02 -.867465957E+02 -.867753233E+02 -.867753233E+02
 -.868730866E+02 -.868730866E+02 -.868499335E+02 -.868088182E+02 -.867537995E+02 -.866880716E+02 -.866141751E+02 -.865341651E+02 -.864497459E+02 -.863623793E+02 -.862733754E+02 -.861839675E+02 -.860953788E+02 -.860088818E+02 -.859258531E+02 -.858478257E+02 -.857765400E+02 -.857139934E+02 -.856624874E+02 -.856246734E+02 -.856035924E+02 -.856027077E+02 -.856259257E+02 -.856776008E+02 -.857625169E+02 -.858858409E+02 -.860530395E+02 -.862697527E+02 -.865416164E+02 -.868740299E+02 -.872718663E+02 -.877391318E+02 -.882785955E+02 -.888914366E+02 -.895770015E+02 -.903328185E+02 -.911550459E+02 -.920394109E+02 -.929822651E+02 -.939807058E+02 -.950305279E+02 -.961220828E+02 -.972361659E+02 -.983422939E+02 -.993998902E+02 -.100361513E+03 -.101177286E+03 -.101800057E+03 -.102190842E+03 -.102323827E+03 -.102189967E+03 -.101798304E+03 -.101174646E+03 -.100357975E+03 -.993954349E+02 -.983368930E+02 -.972297736E+02 -.961146234E+02 -.950218783E+02 -.939706827E+02 -.929706306E+02 -.920259040E+02 -.911394247E+02 -.903148905E+02 -.895566336E+02 -.888685500E+02 -.882531543E+02 -.877111327E+02 -.872413297E+02 -.868409935E+02 -.865061300E+02 -.862318745E+02 -.860128326E+02 -.858433710E+02 -.857178501E+02 -.856308024E+02 -.855770597E+02 -.855518367E+02 -.855507794E+02 -.855699833E+02 -.856059901E+02 -.856557683E+02 -.857166813E+02 -.857864489E+02 -.858631046E+02 -.859449494E+02 -.860305061E+02 -.861184717E+02 -.862076705E+02 -.862970051E+02 -.863854055E+02 -.864717740E+02 -.865549227E+02 -.866335024E+02 -.867059161E+02 -.867702151E+02 -.868239688E+02 -.868641017E+02 -.868866874E+02 -.868866874E+02
 -.869874374E+02 -.869874374E+02 -.869704999E+02 -.869406596E+02 -.869011316E+02 -.868545073E+02 -.868029100E+02 -.867481194E+02 -.866916715E+02 -.866349402E+02 -.865792038E+02 -.865257013E+02 -.864756809E+02 -.864304418E+02 -.863913718E+02 -.863599808E+02 -.863379314E+02 -.863270656E+02 -.863294271E+02 -.863472796E+02 -.863831168E+02 -.864396642E+02 -.865198692E+02 -.866268759E+02 -.867639818E+02 -.869345727E+02 -.871420316E+02 -.873896200E+02 -.876803292E+02 -.880167047E+02 -.884006498E+02 -.888332255E+02 -.893144719E+02 -.898432964E+02 -.904174805E+02 -.910338549E+02 -.916886396E+02 -.923778342E+02 -.930973868E+02 -.938427871E+02 -.946078966E+02 -.953832752E+02 -.961547053E+02 -.969026313E+02 -.976028174E+02 -.982280670E+02 -.987506383E+02 -.991449808E+02 -.993904380E+02 -.994735604E+02 -.993896782E+02 -.991434600E+02 -.987483540E+02 -.982250141E+02 -.975989862E+02 -.968980037E+02 -.961492491E+02 -.953769358E+02 -.946005884E+02 -.938343889E+02 -.930877442E+02 -.923667727E+02 -.916759832E+02 -.910194447E+02 -.904011866E+02 -.898250225E+02 -.892941539E+02 -.888108266E+02 -.883761556E+02 -.879901176E+02 -.876516648E+02 -.873589033E+02 -.871092950E+02 -.868998537E+02 -.867273221E+02 -.865883203E+02 -.864794655E+02 -.863974633E+02 -.863391736E+02 -.863016544E+02 -.862821876E+02 -.862782900E+02 -.862877123E+02 -.863084299E+02 -.863386266E+02 -.863766737E+02 -.864211053E+02 -.864705910E+02 -.865239056E+02 -.865798962E+02 -.866374462E+02 -.866954346E+02 -.867526895E+02 -.868079335E+02 -.868597188E+02 -.869063472E+02 -.869457717E+02 -.869754738E+02 -.869923081E+02 -.869923081E+02
 -.870922260E+02 -.870922260E+02 -.870809164E+02 -.870612226E+02 -.870355329E+02 -.870058281E+02 -.869737859E+02 -.869408635E+02 -.869083659E+02 -.868775005E+02 -.868494229E+02 -.868252745E+02 -.868062144E+02 -.867934464E+02 -.867882419E+02 -.867919590E+02 -.868060574E+02 -.868321104E+02 -.868718108E+02 -.869269724E+02 -.869995242E+02 -.870914966E+02 -.872049976E+02 -.873421780E+02 -.875051821E+02 -.876960852E+02 -.879168148E+02 -.881690568E+02 -.884541494E+02 -.887729688E+02 -.891258173E+02 -.895123260E+02 -.899313907E+02 -.903811616E+02 -.908591008E+02 -.913621039E+02 -.918866518E+02 -.924289147E+02 -.929847048E+02 -.935491915E+02 -.941163803E+02 -.946784872E+02 -.952254444E+02 -.957447775E+02 -.962219862E+02 -.966414155E+02 -.969874867E+02 -.972460980E+02 -.974059934E+02 -.974599091E+02 -.974053347E+02 -.972447800E+02 -.969855080E+02 -.966387720E+02 -.962186695E+02 -.957407721E+02 -.952207232E+02 -.946730072E+02 -.941100790E+02 -.935419847E+02 -.929764892E+02 -.924195730E+02 -.918760619E+02 -.913501485E+02 -.908456752E+02 -.903661793E+02 -.899147849E+02 -.894940499E+02 -.891058418E+02 -.887512797E+02 -.884307454E+02 -.881439467E+02 -.878900157E+02 -.876676210E+02 -.874750827E+02 -.873104785E+02 -.871717381E+02 -.870567222E+02 -.869632860E+02 -.868893281E+02 -.868328262E+02 -.867918615E+02 -.867646331E+02 -.867494643E+02 -.867448028E+02 -.867492147E+02 -.867613752E+02 -.867800548E+02 -.868041028E+02 -.868324269E+02 -.868639705E+02 -.868976847E+02 -.869324974E+02 -.869672743E+02 -.870007739E+02 -.870315916E+02 -.870580911E+02 -.870783193E+02 -.870898998E+02 -.870898998E+02
 -.871860846E+02 -.871860846E+02 -.871797613E+02 -.871690048E+02 -.871554195E+02 -.871403935E+02 -.871251557E+02 -.871108223E+02 -.870984347E+02 -.870889912E+02 -.870834733E+02 -.870828668E+02 -.870881802E+02 -.871004586E+02 -.871207957E+02 -.871503412E+02 -.871903064E+02 -.872419651E+02 -.873066508E+02 -.873857486E+02 -.874806828E+02 -.875928961E+02 -.877238237E+02 -.878748577E+02 -.880473039E+02 -.882423303E+02 -.884609075E+02 -.887037431E+02 -.889712132E+02 -.892632963E+02 -.895795155E+02 -.899188967E+02 -.902799518E+02 -.906606922E+02 -.910586704E+02 -.914710411E+02 -.918946176E+02 -.923258911E+02 -.927609804E+02 -.931954983E+02 -.936243522E+02 -.940415364E+02 -.944400009E+02 -.948116789E+02 -.951477252E+02 -.954389661E+02 -.956765153E+02 -.958524717E+02 -.959606026E+02 -.959969146E+02 -.959600323E+02 -.958513301E+02 -.956747999E+02 -.954366718E+02 -.951448428E+02 -.948081933E+02 -.944358882E+02 -.940367624E+02 -.936188703E+02 -.931892493E+02 -.927538937E+02 -.923178878E+02 -.918856146E+02 -.914609563E+02 -.910474275E+02 -.906482243E+02 -.902662037E+02 -.899038262E+02 -.895630932E+02 -.892455049E+02 -.889520460E+02 -.886832033E+02 -.884390066E+02 -.882190871E+02 -.880227439E+02 -.878490128E+02 -.876967317E+02 -.875646009E+02 -.874512344E+02 -.873552045E+02 -.872750759E+02 -.872094339E+02 -.871569040E+02 -.871161657E+02 -.870859607E+02 -.870650966E+02 -.870524464E+02 -.870469442E+02 -.870475785E+02 -.870533821E+02 -.870634193E+02 -.870767701E+02 -.870925111E+02 -.871096925E+02 -.871273101E+02 -.871442719E+02 -.871593564E+02 -.871711625E+02 -.871780468E+02 -.871780468E+02
 -.872684206E+02 -.872684206E+02 -.872664264E+02 -.872633868E+02 -.872601836E+02 -.872576489E+02 -.872565803E+02 -.872577552E+02 -.872619430E+02 -.872699161E+02 -.872824595E+02 -.873003780E+02 -.873245033E+02 -.873556975E+02 -.873948565E+02 -.874429101E+02 -.875008200E+02 -.875695751E+02 -.876501836E+02 -.877436612E+02 -.878510159E+02 -.879732271E+02 -.881112217E+02 -.882658435E+02 -.884378193E+02 -.886277201E+02 -.888359197E+02 -.890625522E+02 -.893074704E+02 -.895702093E+02 -.898499579E+02 -.901455425E+02 -.904554250E+02 -.907777159E+02 -.911101989E+02 -.914503610E+02 -.917954162E+02 -.921423110E+02 -.924877057E+02 -.928279279E+02 -.931589140E+02 -.934761605E+02 -.937747171E+02 -.940492518E+02 -.942942043E+02 -.945040285E+02 -.946735053E+02 -.947980886E+02 -.948742419E+02 -.948997188E+02 -.948737481E+02 -.947970995E+02 -.946720175E+02 -.945020360E+02 -.942916976E+02 -.940462168E+02 -.937711338E+02 -.934720023E+02 -.931541468E+02 -.928225102E+02 -.924815897E+02 -.921354440E+02 -.917877429E+02 -.914418268E+02 -.911007517E+02 -.907673093E+02 -.904440199E+02 -.901331079E+02 -.898364721E+02 -.895556596E+02 -.892918528E+02 -.890458711E+02 -.888181872E+02 -.886089554E+02 -.884180486E+02 -.882450994E+02 -.880895430E+02 -.879506589E+02 -.878276098E+02 -.877194756E+02 -.876252839E+02 -.875440346E+02 -.874747207E+02 -.874163435E+02 -.873679246E+02 -.873285143E+02 -.872971959E+02 -.872730886E+02 -.872553462E+02 -.872431555E+02 -.872357308E+02 -.872323085E+02 -.872321378E+02 -.872344715E+02 -.872385531E+02 -.872436030E+02 -.872488010E+02 -.872532668E+02 -.872560369E+02 -.872560369E+02
 -.873392252E+02 -.873392252E+02 -.873409160E+02 -.873444103E+02 -.873499414E+02 -.873578350E+02 -.873684891E+02 -.873823602E+02 -.873999538E+02 -.874218180E+02 -.874485386E+02 -.874807357E+02 -.875190605E+02 -.875641919E+02 -.876168330E+02 -.876777058E+02 -.877475451E+02 -.878270906E+02 -.879170763E+02 -.880182182E+02 -.881311992E+02 -.882566509E+02 -.883951327E+02 -.885471087E+02 -.887129221E+02 -.888927678E+02 -.890866652E+02 -.892944308E+02 -.895156548E+02 -.897496809E+02 -.899955927E+02 -.902522078E+02 -.905180806E+02 -.907915119E+02 -.910705647E+02 -.913530818E+02 -.916367013E+02 -.919188655E+02 -.921968231E+02 -.924676247E+02 -.927281190E+02 -.929749603E+02 -.932046370E+02 -.934135335E+02 -.935980295E+02 -.937546365E+02 -.938801605E+02 -.939718777E+02 -.940277006E+02 -.940463158E+02 -.940272743E+02 -.939710236E+02 -.938788749E+02 -.937529137E+02 -.935958610E+02 -.934109075E+02 -.932015380E+02 -.929713686E+02 -.927240107E+02 -.924629717E+02 -.921915941E+02 -.919130266E+02 -.916302176E+02 -.913459191E+02 -.910626907E+02 -.907828980E+02 -.905087032E+02 -.902420491E+02 -.899846414E+02 -.897379327E+02 -.895031125E+02 -.892811040E+02 -.890725704E+02 -.888779282E+02 -.886973672E+02 -.885308743E+02 -.883782607E+02 -.882391894E+02 -.881132025E+02 -.879997465E+02 -.878981960E+02 -.878078746E+02 -.877280725E+02 -.876580618E+02 -.875971090E+02 -.875444847E+02 -.874994715E+02 -.874613696E+02 -.874295011E+02 -.874032124E+02 -.873818763E+02 -.873648928E+02 -.873516898E+02 -.873417240E+02 -.873344816E+02 -.873294813E+02 -.873262776E+02 -.873244678E+02 -.873237027E+02 -.873237027E+02
 -.873989106E+02 -.873989106E+02 -.874036746E+02 -.874125903E+02 -.874253231E+02 -.874417499E+02 -.874619095E+02 -.874859655E+02 -.875141790E+02 -.875468869E+02 -.875844866E+02 -.876274224E+02 -.876761755E+02 -.877312548E+02 -.877931882E+02 -.878625142E+02 -.879397733E+02 -.880254979E+02 -.881202018E+02 -.882243679E+02 -.883384350E+02 -.884627823E+02 -.885977132E+02 -.887434377E+02 -.889000541E+02 -.890675304E+02 -.892456865E+02 -.894341776E+02 -.896324803E+02 -.898398824E+02 -.900554762E+02 -.902781580E+02 -.905066314E+02 -.907394155E+02 -.909748567E+02 -.912111422E+02 -.914463130E+02 -.916782772E+02 -.919048211E+02 -.921236216E+02 -.923322613E+02 -.925282503E+02 -.927090607E+02 -.928721744E+02 -.930151481E+02 -.931356921E+02 -.932317593E+02 -.933016366E+02 -.933440295E+02 -.933581308E+02 -.933436657E+02 -.933009077E+02 -.932306622E+02 -.931342221E+02 -.930132987E+02 -.928699370E+02 -.927064243E+02 -.925252017E+02 -.923287850E+02 -.921197002E+02 -.919004356E+02 -.916734078E+02 -.914409399E+02 -.912052467E+02 -.909684219E+02 -.907324274E+02 -.904990799E+02 -.902700377E+02 -.900467865E+02 -.898306284E+02 -.896226728E+02 -.894238333E+02 -.892348281E+02 -.890561865E+02 -.888882592E+02 -.887312321E+02 -.885851431E+02 -.884498993E+02 -.883252965E+02 -.882110364E+02 -.881067449E+02 -.880119880E+02 -.879262868E+02 -.878491306E+02 -.877799887E+02 -.877183205E+02 -.876635845E+02 -.876152458E+02 -.875727832E+02 -.875356956E+02 -.875035086E+02 -.874757810E+02 -.874521126E+02 -.874321544E+02 -.874156202E+02 -.874023030E+02 -.873920969E+02 -.873850257E+02 -.873812825E+02 -.873812825E+02
 -.874481749E+02 -.874481749E+02 -.874554462E+02 -.874687623E+02 -.874873033E+02 -.875105584E+02 -.875382526E+02 -.875702907E+02 -.876067149E+02 -.876476721E+02 -.876933883E+02 -.877441493E+02 -.878002837E+02 -.878621501E+02 -.879301248E+02 -.880045911E+02 -.880859293E+02 -.881745057E+02 -.882706630E+02 -.883747085E+02 -.884869026E+02 -.886074470E+02 -.887364720E+02 -.888740230E+02 -.890200483E+02 -.891743863E+02 -.893367542E+02 -.895067379E+02 -.896837840E+02 -.898671950E+02 -.900561267E+02 -.902495892E+02 -.904464516E+02 -.906454488E+02 -.908451915E+02 -.910441775E+02 -.912408044E+02 -.914333835E+02 -.916201540E+02 -.917992993E+02 -.919689662E+02 -.921272883E+02 -.922724147E+02 -.924025460E+02 -.925159765E+02 -.926111416E+02 -.926866683E+02 -.927414255E+02 -.927745681E+02 -.927855736E+02 -.927742647E+02 -.927408178E+02 -.926857543E+02 -.926099182E+02 -.925144395E+02 -.924006902E+02 -.922702335E+02 -.921247743E+02 -.919661110E+02 -.917960937E+02 -.916165888E+02 -.914294496E+02 -.912364935E+02 -.910394825E+02 -.908401077E+02 -.906399739E+02 -.904405867E+02 -.902433393E+02 -.900495009E+02 -.898602073E+02 -.896764532E+02 -.894990878E+02 -.893288141E+02 -.891661907E+02 -.890116370E+02 -.888654411E+02 -.887277699E+02 -.885986803E+02 -.884781313E+02 -.883659974E+02 -.882620808E+02 -.881661240E+02 -.880778215E+02 -.879968313E+02 -.879227846E+02 -.878552961E+02 -.877939727E+02 -.877384226E+02 -.876882636E+02 -.876431322E+02 -.876026935E+02 -.875666526E+02 -.875347675E+02 -.875068664E+02 -.874828688E+02 -.874628127E+02 -.874468914E+02 -.874355005E+02 -.874293005E+02 -.874293005E+02
 -.874878947E+02 -.874878947E+02 -.874971606E+02 -.875139586E+02 -.875370645E+02 -.875656413E+02 -.875991470E+02 -.876372640E+02 -.876798447E+02 -.877268699E+02 -.877784162E+02 -.878346307E+02 -.878957104E+02 -.879618853E+02 -.880334048E+02 -.881105251E+02 -.881934978E+02 -.882825602E+02 -.883779248E+02 -.884797697E+02 -.885882288E+02 -.887033821E+02 -.888252458E+02 -.889537632E+02 -.890887957E+02 -.892301141E+02 -.893773919E+02 -.895301989E+02 -.896879971E+02 -.898501384E+02 -.900158647E+02 -.901843096E+02 -.903545035E+02 -.905253794E+02 -.906957819E+02 -.908644774E+02 -.910301648E+02 -.911914892E+02 -.913470554E+02 -.914954438E+02 -.916352276E+02 -.917649932E+02 -.918833630E+02 -.919890204E+02 -.920807385E+02 -.921574097E+02 -.922180755E+02 -.922619553E+02 -.922884715E+02 -.922972692E+02 -.922882284E+02 -.922614685E+02 -.922173441E+02 -.921564325E+02 -.920795137E+02 -.919875458E+02 -.918816363E+02 -.917630118E+02 -.916329888E+02 -.914929453E+02 -.913442956E+02 -.911884671E+02 -.910268808E+02 -.908609336E+02 -.906919829E+02 -.905213320E+02 -.903502179E+02 -.901797993E+02 -.900111470E+02 -.898452349E+02 -.896829336E+02 -.895250059E+02 -.893721045E+02 -.892247723E+02 -.890834441E+02 -.889484515E+02 -.888200281E+02 -.886983171E+02 -.885833793E+02 -.884752018E+02 -.883737075E+02 -.882787639E+02 -.881901931E+02 -.881077799E+02 -.880312820E+02 -.879604379E+02 -.878949761E+02 -.878346245E+02 -.877791197E+02 -.877282180E+02 -.876817074E+02 -.876394222E+02 -.876012609E+02 -.875672083E+02 -.875373640E+02 -.875119791E+02 -.874915036E+02 -.874766488E+02 -.874684691E+02 -.874684691E+02
 -.875190408E+02 -.875190408E+02 -.875298453E+02 -.875493135E+02 -.875758933E+02 -.876084807E+02 -.876463128E+02 -.876888861E+02 -.877358930E+02 -.877871735E+02 -.878426774E+02 -.879024343E+02 -.879665303E+02 -.880350891E+02 -.881082561E+02 -.881861855E+02 -.882690285E+02 -.883569236E+02 -.884499869E+02 -.885483033E+02 -.886519187E+02 -.887608318E+02 -.888749872E+02 -.889942678E+02 -.891184890E+02 -.892473933E+02 -.893806451E+02 -.895178280E+02 -.896584421E+02 -.898019041E+02 -.899475473E+02 -.900946253E+02 -.902423157E+02 -.903897263E+02 -.905359020E+02 -.906798342E+02 -.908204704E+02 -.909567251E+02 -.910874926E+02 -.912116596E+02 -.913281207E+02 -.914357935E+02 -.915336364E+02 -.916206665E+02 -.916959788E+02 -.917587657E+02 -.918083352E+02 -.918441288E+02 -.918657360E+02 -.918729057E+02 -.918655534E+02 -.918437637E+02 -.918077877E+02 -.917580362E+02 -.916950677E+02 -.916195744E+02 -.915323644E+02 -.914343431E+02 -.913264940E+02 -.912098597E+02 -.910855236E+02 -.909545925E+02 -.908181813E+02 -.906773977E+02 -.905333296E+02 -.903870321E+02 -.902395169E+02 -.900917421E+02 -.899446036E+02 -.897989275E+02 -.896554644E+02 -.895148849E+02 -.893777768E+02 -.892446442E+02 -.891159080E+02 -.889919078E+02 -.888729056E+02 -.887590895E+02 -.886505800E+02 -.885474351E+02 -.884496577E+02 -.883572022E+02 -.882699815E+02 -.881878752E+02 -.881107364E+02 -.880384005E+02 -.879706935E+02 -.879074409E+02 -.878484782E+02 -.877936627E+02 -.877428875E+02 -.876960980E+02 -.876533136E+02 -.876146534E+02 -.875803709E+02 -.875508967E+02 -.875268960E+02 -.875093417E+02 -.874996108E+02 -.874996108E+02
 -.875426142E+02 -.875426142E+02 -.875545585E+02 -.875759904E+02 -.876051008E+02 -.876405737E+02 -.876814689E+02 -.877271319E+02 -.877771242E+02 -.878311696E+02 -.878891129E+02 -.879508868E+02 -.880164865E+02 -.880859492E+02 -.881593373E+02 -.882367248E+02 -.883181859E+02 -.884037847E+02 -.884935670E+02 -.885875522E+02 -.886857265E+02 -.887880365E+02 -.888943834E+02 -.890046180E+02 -.891185362E+02 -.892358752E+02 -.893563110E+02 -.894794560E+02 -.896048587E+02 -.897320039E+02 -.898603139E+02 -.899891517E+02 -.901178250E+02 -.902455910E+02 -.903716631E+02 -.904952183E+02 -.906154052E+02 -.907313537E+02 -.908421848E+02 -.909470216E+02 -.910450008E+02 -.911352851E+02 -.912170761E+02 -.912896273E+02 -.913522572E+02 -.914043627E+02 -.914454308E+02 -.914750501E+02 -.914929197E+02 -.914988562E+02 -.914927980E+02 -.914748073E+02 -.914450679E+02 -.914038814E+02 -.913516598E+02 -.912889168E+02 -.912162565E+02 -.911343610E+02 -.910439781E+02 -.909459076E+02 -.908409882E+02 -.907300847E+02 -.906140761E+02 -.904938434E+02 -.903702593E+02 -.902441778E+02 -.901164247E+02 -.899877899E+02 -.898590193E+02 -.897308090E+02 -.896037996E+02 -.894785726E+02 -.893556472E+02 -.892354789E+02 -.891184590E+02 -.890049155E+02 -.888951147E+02 -.887892639E+02 -.886875149E+02 -.885899682E+02 -.884966778E+02 -.884076564E+02 -.883228810E+02 -.882422994E+02 -.881658367E+02 -.880934024E+02 -.880248985E+02 -.879602291E+02 -.878993099E+02 -.878420819E+02 -.877885253E+02 -.877386789E+02 -.876926631E+02 -.876507095E+02 -.876131989E+02 -.875807100E+02 -.875540826E+02 -.875345001E+02 -.875235964E+02 -.875235964E+02
 -.875596001E+02 -.875596001E+02 -.875723404E+02 -.875951302E+02 -.876259667E+02 -.876633720E+02 -.877062688E+02 -.877538837E+02 -.878056744E+02 -.878612715E+02 -.879204353E+02 -.879830205E+02 -.880489494E+02 -.881181904E+02 -.881907407E+02 -.882666126E+02 -.883458217E+02 -.884283777E+02 -.885142759E+02 -.886034906E+02 -.886959689E+02 -.887916252E+02 -.888903373E+02 -.889919417E+02 -.890962312E+02 -.892029517E+02 -.893118011E+02 -.894224278E+02 -.895344313E+02 -.896473621E+02 -.897607244E+02 -.898739781E+02 -.899865426E+02 -.900978014E+02 -.902071074E+02 -.903137889E+02 -.904171566E+02 -.905165111E+02 -.906111511E+02 -.907003817E+02 -.907835239E+02 -.908599238E+02 -.909289619E+02 -.909900631E+02 -.910427057E+02 -.910864306E+02 -.911208497E+02 -.911456527E+02 -.911606138E+02 -.911655958E+02 -.911605528E+02 -.911455314E+02 -.911206700E+02 -.910861954E+02 -.910424187E+02 -.909897292E+02 -.909285873E+02 -.908595157E+02 -.907830912E+02 -.906999346E+02 -.906107017E+02 -.905160734E+02 -.904167465E+02 -.903134248E+02 -.902068099E+02 -.900975940E+02 -.899864514E+02 -.898740324E+02 -.897609567E+02 -.896478082E+02 -.895351303E+02 -.894234226E+02 -.893131380E+02 -.892046808E+02 -.890984059E+02 -.889946190E+02 -.888935769E+02 -.887954898E+02 -.887005228E+02 -.886087993E+02 -.885204042E+02 -.884353883E+02 -.883537725E+02 -.882755532E+02 -.882007081E+02 -.881292026E+02 -.880609977E+02 -.879960587E+02 -.879343660E+02 -.878759275E+02 -.878207949E+02 -.877690829E+02 -.877209947E+02 -.876768532E+02 -.876371418E+02 -.876025572E+02 -.875740768E+02 -.875530475E+02 -.875413002E+02 -.875413002E+02
 -.875709360E+02 -.875709360E+02 -.875841803E+02 -.876078151E+02 -.876397003E+02 -.876782409E+02 -.877222576E+02 -.877708879E+02 -.878235096E+02 -.878796813E+02 -.879390971E+02 -.880015505E+02 -.880669067E+02 -.881350806E+02 -.882060192E+02 -.882796878E+02 -.883560588E+02 -.884351023E+02 -.885167784E+02 -.886010311E+02 -.886877830E+02 -.887769305E+02 -.888683404E+02 -.889618470E+02 -.890572493E+02 -.891543097E+02 -.892527528E+02 -.893522649E+02 -.894524947E+02 -.895530537E+02 -.896535187E+02 -.897534336E+02 -.898523127E+02 -.899496449E+02 -.900448975E+02 -.901375219E+02 -.902269586E+02 -.903126436E+02 -.903940149E+02 -.904705187E+02 -.905416173E+02 -.906067952E+02 -.906655671E+02 -.907174846E+02 -.907621429E+02 -.907991874E+02 -.908283193E+02 -.908493009E+02 -.908619592E+02 -.908661897E+02 -.908619575E+02 -.908492987E+02 -.908283191E+02 -.907991927E+02 -.907621588E+02 -.907175173E+02 -.906656244E+02 -.906068863E+02 -.905417531E+02 -.904707119E+02 -.903942800E+02 -.903129971E+02 -.902274192E+02 -.901381106E+02 -.900456378E+02 -.899505629E+02 -.898534372E+02 -.897547964E+02 -.896551546E+02 -.895550007E+02 -.894547938E+02 -.893549607E+02 -.892558930E+02 -.891579454E+02 -.890614346E+02 -.889666390E+02 -.888737987E+02 -.887831167E+02 -.886947601E+02 -.886088623E+02 -.885255255E+02 -.884448239E+02 -.883668077E+02 -.882915069E+02 -.882189373E+02 -.881491057E+02 -.880820179E+02 -.880176865E+02 -.879561423E+02 -.878974466E+02 -.878417076E+02 -.877891009E+02 -.877398952E+02 -.876944853E+02 -.876534348E+02 -.876175309E+02 -.875878552E+02 -.875658758E+02 -.875535672E+02 -.875535672E+02
 -.875774909E+02 -.875774909E+02 -.875909942E+02 -.876150458E+02 -.876474170E+02 -.876864340E+02 -.877308473E+02 -.877797309E+02 -.878324042E+02 -.878883722E+02 -.879472790E+02 -.880088717E+02 -.880729718E+02 -.881394534E+02 -.882082259E+02 -.882792198E+02 -.883523757E+02 -.884276357E+02 -.885049361E+02 -.885842015E+02 -.886653400E+02 -.887482395E+02 -.888327644E+02 -.889187534E+02 -.890060175E+02 -.890943389E+02 -.891834705E+02 -.892731353E+02 -.893630277E+02 -.894528139E+02 -.895421339E+02 -.896306032E+02 -.897178163E+02 -.898033490E+02 -.898867626E+02 -.899676079E+02 -.900454297E+02 -.901197715E+02 -.901901806E+02 -.902562135E+02 -.903174411E+02 -.903734544E+02 -.904238697E+02 -.904683339E+02 -.905065294E+02 -.905381790E+02 -.905630499E+02 -.905809570E+02 -.905917663E+02 -.905953969E+02 -.905918220E+02 -.905810697E+02 -.905632225E+02 -.905384158E+02 -.905068361E+02 -.904687179E+02 -.904243399E+02 -.903740214E+02 -.903181172E+02 -.902570130E+02 -.901911198E+02 -.901208686E+02 -.900467051E+02 -.899690845E+02 -.898884655E+02 -.898053061E+02 -.897200580E+02 -.896331628E+02 -.895450474E+02 -.894561205E+02 -.893667694E+02 -.892773572E+02 -.891882207E+02 -.890996684E+02 -.890119801E+02 -.889254053E+02 -.888401641E+02 -.887564468E+02 -.886744155E+02 -.885942053E+02 -.885159263E+02 -.884396663E+02 -.883654937E+02 -.882934618E+02 -.882236128E+02 -.881559838E+02 -.880906138E+02 -.880275516E+02 -.879668665E+02 -.879086612E+02 -.878530878E+02 -.878003689E+02 -.877508238E+02 -.877049020E+02 -.876632269E+02 -.876266518E+02 -.875963327E+02 -.875738219E+02 -.875611912E+02 -.875611912E+02
 -.875800537E+02 -.875800537E+02 -.875936136E+02 -.876177293E+02 -.876501247E+02 -.876890807E+02 -.877333047E+02 -.877818291E+02 -.878339337E+02 -.878890858E+02 -.879468937E+02 -.880070702E+02 -.880694048E+02 -.881337416E+02 -.881999621E+02 -.882679715E+02 -.883376882E+02 -.884090351E+02 -.884819326E+02 -.885562938E+02 -.886320195E+02 -.887089951E+02 -.887870880E+02 -.888661452E+02 -.889459926E+02 -.890264331E+02 -.891072471E+02 -.891881922E+02 -.892690037E+02 -.893493957E+02 -.894290628E+02 -.895076813E+02 -.895849122E+02 -.896604034E+02 -.897337929E+02 -.898047122E+02 -.898727894E+02 -.899376537E+02 -.899989389E+02 -.900562877E+02 -.901093559E+02 -.901578166E+02 -.902013641E+02 -.902397180E+02 -.902726270E+02 -.902998721E+02 -.903212699E+02 -.903366750E+02 -.903459822E+02 -.903491282E+02 -.903460923E+02 -.903368966E+02 -.903216062E+02 -.903003278E+02 -.902732085E+02 -.902404332E+02 -.902022227E+02 -.901588301E+02 -.901105376E+02 -.900576528E+02 -.900005047E+02 -.899394395E+02 -.898748168E+02 -.898070049E+02 -.897363772E+02 -.896633078E+02 -.895881680E+02 -.895113223E+02 -.894331255E+02 -.893539195E+02 -.892740306E+02 -.891937670E+02 -.891134174E+02 -.890332489E+02 -.889535066E+02 -.888744120E+02 -.887961638E+02 -.887189373E+02 -.886428855E+02 -.885681401E+02 -.884948129E+02 -.884229983E+02 -.883527757E+02 -.882842131E+02 -.882173712E+02 -.881523085E+02 -.880890881E+02 -.880277858E+02 -.879684997E+02 -.879113637E+02 -.878565632E+02 -.878043559E+02 -.877550982E+02 -.877092794E+02 -.876675649E+02 -.876308530E+02 -.876003479E+02 -.875776544E+02 -.875649011E+02 -.875649011E+02
 -.875793285E+02 -.875793285E+02 -.875927801E+02 -.876166732E+02 -.876487193E+02 -.876871822E+02 -.877307486E+02 -.877784282E+02 -.878294774E+02 -.878833393E+02 -.879395980E+02 -.879979428E+02 -.880581406E+02 -.881200142E+02 -.881834253E+02 -.882482616E+02 -.883144261E+02 -.883818290E+02 -.884503813E+02 -.885199897E+02 -.885905526E+02 -.886619570E+02 -.887340761E+02 -.888067678E+02 -.888798732E+02 -.889532160E+02 -.890266023E+02 -.890998208E+02 -.891726432E+02 -.892448250E+02 -.893161073E+02 -.893862176E+02 -.894548723E+02 -.895217788E+02 -.895866376E+02 -.896491454E+02 -.897089977E+02 -.897658919E+02 -.898195304E+02 -.898696241E+02 -.899158953E+02 -.899580809E+02 -.899959358E+02 -.900292359E+02 -.900577805E+02 -.900813954E+02 -.900999348E+02 -.901132835E+02 -.901213581E+02 -.901241086E+02 -.901215188E+02 -.901136065E+02 -.901004235E+02 -.900820547E+02 -.900586170E+02 -.900302580E+02 -.899971537E+02 -.899595064E+02 -.899175423E+02 -.898715084E+02 -.898216697E+02 -.897683059E+02 -.897117085E+02 -.896521772E+02 -.895900169E+02 -.895255343E+02 -.894590353E+02 -.893908218E+02 -.893211889E+02 -.892504229E+02 -.891787986E+02 -.891065776E+02 -.890340067E+02 -.889613165E+02 -.888887205E+02 -.888164141E+02 -.887445749E+02 -.886733623E+02 -.886029184E+02 -.885333681E+02 -.884648214E+02 -.883973745E+02 -.883311123E+02 -.882661120E+02 -.882024461E+02 -.881401882E+02 -.880794184E+02 -.880202318E+02 -.879627477E+02 -.879071226E+02 -.878535660E+02 -.878023607E+02 -.877538891E+02 -.877086668E+02 -.876673863E+02 -.876309725E+02 -.876006557E+02 -.875780658E+02 -.875653544E+02 -.875653544E+02
 -.875759342E+02 -.875759342E+02 -.875891450E+02 -.876125864E+02 -.876439859E+02 -.876816132E+02 -.877241535E+02 -.877706099E+02 -.878202284E+02 -.878724392E+02 -.879268122E+02 -.879830220E+02 -.880408206E+02 -.881000167E+02 -.881604587E+02 -.882220226E+02 -.882846015E+02 -.883480979E+02 -.884124177E+02 -.884774650E+02 -.885431391E+02 -.886093309E+02 -.886759215E+02 -.887427799E+02 -.888097627E+02 -.888767130E+02 -.889434605E+02 -.890098214E+02 -.890755990E+02 -.891405848E+02 -.892045589E+02 -.892672919E+02 -.893285464E+02 -.893880783E+02 -.894456396E+02 -.895009798E+02 -.895538486E+02 -.896039981E+02 -.896511857E+02 -.896951760E+02 -.897357438E+02 -.897726763E+02 -.898057759E+02 -.898348621E+02 -.898597737E+02 -.898803711E+02 -.898965375E+02 -.899081809E+02 -.899152348E+02 -.899176594E+02 -.899154419E+02 -.899085967E+02 -.898971654E+02 -.898812161E+02 -.898608427E+02 -.898361635E+02 -.898073200E+02 -.897744753E+02 -.897378115E+02 -.896975284E+02 -.896538406E+02 -.896069754E+02 -.895571701E+02 -.895046696E+02 -.894497239E+02 -.893925856E+02 -.893335073E+02 -.892727396E+02 -.892105286E+02 -.891471142E+02 -.890827282E+02 -.890175924E+02 -.889519179E+02 -.888859030E+02 -.888197334E+02 -.887535806E+02 -.886876025E+02 -.886219427E+02 -.885567313E+02 -.884920853E+02 -.884281102E+02 -.883649010E+02 -.883025446E+02 -.882411229E+02 -.881807161E+02 -.881214071E+02 -.880632881E+02 -.880064672E+02 -.879510787E+02 -.878972947E+02 -.878453412E+02 -.877955176E+02 -.877482226E+02 -.877039875E+02 -.876635183E+02 -.876277515E+02 -.875979249E+02 -.875756705E+02 -.875631346E+02 -.875631346E+02
 -.875704078E+02 -.875704078E+02 -.875832733E+02 -.876060828E+02 -.876366031E+02 -.876731285E+02 -.877143585E+02 -.877593024E+02 -.878072067E+02 -.878574984E+02 -.879097412E+02 -.879636021E+02 -.880188248E+02 -.880752092E+02 -.881325960E+02 -.881908539E+02 -.882498703E+02 -.883095437E+02 -.883697777E+02 -.884304770E+02 -.884915434E+02 -.885528734E+02 -.886143565E+02 -.886758731E+02 -.887372944E+02 -.887984814E+02 -.888592847E+02 -.889195448E+02 -.889790925E+02 -.890377495E+02 -.890953295E+02 -.891516387E+02 -.892064779E+02 -.892596435E+02 -.893109291E+02 -.893601273E+02 -.894070317E+02 -.894514384E+02 -.894931486E+02 -.895319700E+02 -.895677190E+02 -.896002227E+02 -.896293206E+02 -.896548666E+02 -.896767307E+02 -.896947999E+02 -.897089804E+02 -.897191981E+02 -.897253997E+02 -.897275531E+02 -.897256483E+02 -.897196970E+02 -.897097330E+02 -.896958111E+02 -.896780073E+02 -.896564171E+02 -.896311552E+02 -.896023534E+02 -.895701597E+02 -.895347364E+02 -.894962582E+02 -.894549107E+02 -.894108881E+02 -.893643915E+02 -.893156265E+02 -.892648018E+02 -.892121268E+02 -.891578101E+02 -.891020573E+02 -.890450700E+02 -.889870438E+02 -.889281670E+02 -.888686198E+02 -.888085732E+02 -.887481880E+02 -.886876145E+02 -.886269924E+02 -.885664503E+02 -.885061065E+02 -.884460694E+02 -.883864384E+02 -.883273055E+02 -.882687573E+02 -.882108774E+02 -.881537499E+02 -.880974637E+02 -.880421182E+02 -.879878304E+02 -.879347442E+02 -.878830417E+02 -.878329591E+02 -.877848053E+02 -.877389875E+02 -.876960432E+02 -.876566814E+02 -.876218372E+02 -.875927403E+02 -.875710062E+02 -.875587527E+02 -.875587527E+02
 -.875632093E+02 -.875632093E+02 -.875756490E+02 -.875976881E+02 -.876271509E+02 -.876623721E+02 -.877020775E+02 -.877452934E+02 -.877912757E+02 -.878394556E+02 -.878893976E+02 -.879407668E+02 -.879933035E+02 -.880468038E+02 -.881011042E+02 -.881560702E+02 -.882115863E+02 -.882675497E+02 -.883238644E+02 -.883804369E+02 -.884371731E+02 -.884939758E+02 -.885507429E+02 -.886073660E+02 -.886637297E+02 -.887197110E+02 -.887751791E+02 -.888299958E+02 -.888840152E+02 -.889370851E+02 -.889890469E+02 -.890397371E+02 -.890889880E+02 -.891366291E+02 -.891824884E+02 -.892263936E+02 -.892681738E+02 -.893076607E+02 -.893446907E+02 -.893791058E+02 -.894107559E+02 -.894394997E+02 -.894652062E+02 -.894877567E+02 -.895070453E+02 -.895229806E+02 -.895354864E+02 -.895445027E+02 -.895499866E+02 -.895519123E+02 -.895502717E+02 -.895450744E+02 -.895363480E+02 -.895241371E+02 -.895085033E+02 -.894895246E+02 -.894672939E+02 -.894419188E+02 -.894135201E+02 -.893822302E+02 -.893481922E+02 -.893115584E+02 -.892724884E+02 -.892311477E+02 -.891877066E+02 -.891423379E+02 -.890952157E+02 -.890465141E+02 -.889964056E+02 -.889450596E+02 -.888926416E+02 -.888393118E+02 -.887852241E+02 -.887305257E+02 -.886753560E+02 -.886198465E+02 -.885641204E+02 -.885082926E+02 -.884524700E+02 -.883967521E+02 -.883412320E+02 -.882859973E+02 -.882311325E+02 -.881767210E+02 -.881228482E+02 -.880696063E+02 -.880170985E+02 -.879654471E+02 -.879148011E+02 -.878653486E+02 -.878173304E+02 -.877710596E+02 -.877269449E+02 -.876855225E+02 -.876474957E+02 -.876137874E+02 -.875856070E+02 -.875645378E+02 -.875526504E+02 -.875526504E+02
 -.875547288E+02 -.875547288E+02 -.875666820E+02 -.875878468E+02 -.876161198E+02 -.876498872E+02 -.876879117E+02 -.877292446E+02 -.877731585E+02 -.878190950E+02 -.878666245E+02 -.879154148E+02 -.879652073E+02 -.880157975E+02 -.880670214E+02 -.881187433E+02 -.881708479E+02 -.882232328E+02 -.882758037E+02 -.883284705E+02 -.883811437E+02 -.884337327E+02 -.884861436E+02 -.885382785E+02 -.885900342E+02 -.886413020E+02 -.886919675E+02 -.887419106E+02 -.887910057E+02 -.888391224E+02 -.888861257E+02 -.889318770E+02 -.889762352E+02 -.890190569E+02 -.890601982E+02 -.890995156E+02 -.891368670E+02 -.891721130E+02 -.892051184E+02 -.892357531E+02 -.892638934E+02 -.892894234E+02 -.893122358E+02 -.893322335E+02 -.893493300E+02 -.893634508E+02 -.893745337E+02 -.893825301E+02 -.893874050E+02 -.893891375E+02 -.893877211E+02 -.893831640E+02 -.893754885E+02 -.893647312E+02 -.893509426E+02 -.893341861E+02 -.893145381E+02 -.892920866E+02 -.892669305E+02 -.892391787E+02 -.892089488E+02 -.891763662E+02 -.891415628E+02 -.891046756E+02 -.890658456E+02 -.890252169E+02 -.889829346E+02 -.889391445E+02 -.888939915E+02 -.888476186E+02 -.888001660E+02 -.887517700E+02 -.887025627E+02 -.886526705E+02 -.886022144E+02 -.885513094E+02 -.885000640E+02 -.884485806E+02 -.883969556E+02 -.883452799E+02 -.882936398E+02 -.882421182E+02 -.881907963E+02 -.881397557E+02 -.880890818E+02 -.880388672E+02 -.879892171E+02 -.879402555E+02 -.878921341E+02 -.878450426E+02 -.877992228E+02 -.877549868E+02 -.877127398E+02 -.876730104E+02 -.876364891E+02 -.876040780E+02 -.875769560E+02 -.875566624E+02 -.875452057E+02 -.875452057E+02
 -.875452932E+02 -.875452932E+02 -.875567158E+02 -.875769314E+02 -.876039196E+02 -.876361275E+02 -.876723620E+02 -.877117062E+02 -.877534548E+02 -.877970648E+02 -.878421167E+02 -.878882848E+02 -.879353145E+02 -.879830040E+02 -.880311906E+02 -.880797403E+02 -.881285391E+02 -.881774867E+02 -.882264918E+02 -.882754680E+02 -.883243312E+02 -.883729971E+02 -.884213799E+02 -.884693910E+02 -.885169384E+02 -.885639260E+02 -.886102536E+02 -.886558168E+02 -.887005073E+02 -.887442132E+02 -.887868192E+02 -.888282078E+02 -.888682594E+02 -.889068535E+02 -.889438693E+02 -.889791866E+02 -.890126871E+02 -.890442547E+02 -.890737773E+02 -.891011471E+02 -.891262620E+02 -.891490264E+02 -.891693521E+02 -.891871590E+02 -.892023764E+02 -.892149431E+02 -.892248082E+02 -.892319320E+02 -.892362859E+02 -.892378529E+02 -.892366278E+02 -.892326173E+02 -.892258400E+02 -.892163258E+02 -.892041162E+02 -.891892635E+02 -.891718304E+02 -.891518893E+02 -.891295217E+02 -.891048175E+02 -.890778737E+02 -.890487943E+02 -.890176885E+02 -.889846701E+02 -.889498568E+02 -.889133685E+02 -.888753269E+02 -.888358546E+02 -.887950735E+02 -.887531047E+02 -.887100672E+02 -.886660774E+02 -.886212484E+02 -.885756895E+02 -.885295055E+02 -.884827969E+02 -.884356595E+02 -.883881843E+02 -.883404581E+02 -.882925636E+02 -.882445805E+02 -.881965866E+02 -.881486591E+02 -.881008772E+02 -.880533246E+02 -.880060929E+02 -.879592872E+02 -.879130314E+02 -.878674768E+02 -.878228121E+02 -.877792766E+02 -.877371778E+02 -.876969131E+02 -.876589987E+02 -.876241061E+02 -.875931104E+02 -.875671518E+02 -.875477160E+02 -.875367380E+02 -.875367380E+02
 -.875351734E+02 -.875351734E+02 -.875460350E+02 -.875652501E+02 -.875908892E+02 -.876214672E+02 -.876558411E+02 -.876931305E+02 -.877326567E+02 -.877738957E+02 -.878164414E+02 -.878599776E+02 -.879042561E+02 -.879490799E+02 -.879942899E+02 -.880397550E+02 -.880853639E+02 -.881310197E+02 -.881766344E+02 -.882221262E+02 -.882674161E+02 -.883124261E+02 -.883570779E+02 -.884012916E+02 -.884449850E+02 -.884880732E+02 -.885304682E+02 -.885720793E+02 -.886128127E+02 -.886525722E+02 -.886912593E+02 -.887287738E+02 -.887650143E+02 -.887998790E+02 -.888332661E+02 -.888650749E+02 -.888952061E+02 -.889235630E+02 -.889500521E+02 -.889745838E+02 -.889970734E+02 -.890174417E+02 -.890356157E+02 -.890515295E+02 -.890651245E+02 -.890763505E+02 -.890851656E+02 -.890915372E+02 -.890954418E+02 -.890968654E+02 -.890958041E+02 -.890922633E+02 -.890862583E+02 -.890778141E+02 -.890669647E+02 -.890537535E+02 -.890382321E+02 -.890204606E+02 -.890005063E+02 -.889784437E+02 -.889543535E+02 -.889283218E+02 -.889004397E+02 -.888708022E+02 -.888395075E+02 -.888066563E+02 -.887723508E+02 -.887366941E+02 -.886997895E+02 -.886617396E+02 -.886226458E+02 -.885826077E+02 -.885417223E+02 -.885000841E+02 -.884577844E+02 -.884149110E+02 -.883715482E+02 -.883277773E+02 -.882836760E+02 -.882393196E+02 -.881947814E+02 -.881501340E+02 -.881054505E+02 -.880608067E+02 -.880162836E+02 -.879719712E+02 -.879279725E+02 -.878844097E+02 -.878414318E+02 -.877992241E+02 -.877580210E+02 -.877181224E+02 -.876799142E+02 -.876438964E+02 -.876107173E+02 -.875812195E+02 -.875564986E+02 -.875379793E+02 -.875275147E+02 -.875275147E+02
 -.875245917E+02 -.875245917E+02 -.875348728E+02 -.875530552E+02 -.875773057E+02 -.876062121E+02 -.876386853E+02 -.876738853E+02 -.877111633E+02 -.877500169E+02 -.877900561E+02 -.878309763E+02 -.878725378E+02 -.879145498E+02 -.879568584E+02 -.879993365E+02 -.880418768E+02 -.880843860E+02 -.881267803E+02 -.881689825E+02 -.882109187E+02 -.882525171E+02 -.882937063E+02 -.883344142E+02 -.883745672E+02 -.884140903E+02 -.884529063E+02 -.884909359E+02 -.885280980E+02 -.885643094E+02 -.885994858E+02 -.886335416E+02 -.886663906E+02 -.886979463E+02 -.887281228E+02 -.887568353E+02 -.887840003E+02 -.888095367E+02 -.888333663E+02 -.888554144E+02 -.888756104E+02 -.888938884E+02 -.889101879E+02 -.889244540E+02 -.889366383E+02 -.889466993E+02 -.889546024E+02 -.889603205E+02 -.889638345E+02 -.889651327E+02 -.889642120E+02 -.889610770E+02 -.889557404E+02 -.889482229E+02 -.889385528E+02 -.889267660E+02 -.889129055E+02 -.888970211E+02 -.888791688E+02 -.888594106E+02 -.888378137E+02 -.888144500E+02 -.887893957E+02 -.887627303E+02 -.887345362E+02 -.887048981E+02 -.886739022E+02 -.886416356E+02 -.886081860E+02 -.885736407E+02 -.885380862E+02 -.885016079E+02 -.884642894E+02 -.884262126E+02 -.883874569E+02 -.883480992E+02 -.883082140E+02 -.882678735E+02 -.882271477E+02 -.881861048E+02 -.881448122E+02 -.881033371E+02 -.880617486E+02 -.880201185E+02 -.879785250E+02 -.879370548E+02 -.878958084E+02 -.878549047E+02 -.878144889E+02 -.877747411E+02 -.877358887E+02 -.876982216E+02 -.876621120E+02 -.876280403E+02 -.875966282E+02 -.875686821E+02 -.875452481E+02 -.875276849E+02 -.875177570E+02 -.875177570E+02
 -.875137276E+02 -.875137276E+02 -.875234178E+02 -.875405505E+02 -.875633929E+02 -.875906083E+02 -.876211651E+02 -.876542660E+02 -.876892942E+02 -.877257714E+02 -.877633253E+02 -.878016645E+02 -.878405593E+02 -.878798267E+02 -.879193186E+02 -.879589131E+02 -.879985073E+02 -.880380122E+02 -.880773486E+02 -.881164438E+02 -.881552291E+02 -.881936383E+02 -.882316065E+02 -.882690684E+02 -.883059586E+02 -.883422103E+02 -.883777556E+02 -.884125253E+02 -.884464488E+02 -.884794543E+02 -.885114692E+02 -.885424202E+02 -.885722337E+02 -.886008362E+02 -.886281548E+02 -.886541178E+02 -.886786547E+02 -.887016974E+02 -.887231801E+02 -.887430403E+02 -.887612188E+02 -.887776607E+02 -.887923154E+02 -.888051374E+02 -.888160862E+02 -.888251274E+02 -.888322323E+02 -.888373784E+02 -.888405498E+02 -.888417371E+02 -.888409376E+02 -.888381552E+02 -.888334005E+02 -.888266908E+02 -.888180497E+02 -.888075072E+02 -.887950989E+02 -.887808666E+02 -.887648569E+02 -.887471218E+02 -.887277173E+02 -.887067039E+02 -.886841453E+02 -.886601085E+02 -.886346628E+02 -.886078798E+02 -.885798324E+02 -.885505945E+02 -.885202406E+02 -.884888453E+02 -.884564828E+02 -.884232263E+02 -.883891482E+02 -.883543194E+02 -.883188091E+02 -.882826850E+02 -.882460129E+02 -.882088570E+02 -.881712803E+02 -.881333445E+02 -.880951115E+02 -.880566436E+02 -.880180052E+02 -.879792646E+02 -.879404960E+02 -.879017829E+02 -.878632220E+02 -.878249281E+02 -.877870414E+02 -.877497355E+02 -.877132292E+02 -.876778005E+02 -.876438059E+02 -.876117041E+02 -.875820877E+02 -.875557236E+02 -.875336057E+02 -.875170225E+02 -.875076459E+02 -.875076459E+02
 -.875027246E+02 -.875027246E+02 -.875118203E+02 -.875278984E+02 -.875493285E+02 -.875748516E+02 -.876034950E+02 -.876345061E+02 -.876673017E+02 -.877014290E+02 -.877365347E+02 -.877723418E+02 -.878086319E+02 -.878452303E+02 -.878819958E+02 -.879188123E+02 -.879555818E+02 -.879922201E+02 -.880286523E+02 -.880648105E+02 -.881006310E+02 -.881360530E+02 -.881710172E+02 -.882054649E+02 -.882393374E+02 -.882725755E+02 -.883051194E+02 -.883369084E+02 -.883678810E+02 -.883979749E+02 -.884271276E+02 -.884552760E+02 -.884823571E+02 -.885083081E+02 -.885330672E+02 -.885565732E+02 -.885787667E+02 -.885995901E+02 -.886189879E+02 -.886369075E+02 -.886532992E+02 -.886681170E+02 -.886813185E+02 -.886928655E+02 -.887027244E+02 -.887108662E+02 -.887172673E+02 -.887219087E+02 -.887247774E+02 -.887258654E+02 -.887251705E+02 -.887226962E+02 -.887184514E+02 -.887124503E+02 -.887047130E+02 -.886952643E+02 -.886841343E+02 -.886713577E+02 -.886569739E+02 -.886410263E+02 -.886235621E+02 -.886046321E+02 -.885842900E+02 -.885625922E+02 -.885395976E+02 -.885153665E+02 -.884899610E+02 -.884634440E+02 -.884358790E+02 -.884073299E+02 -.883778604E+02 -.883475337E+02 -.883164124E+02 -.882845582E+02 -.882520317E+02 -.882188921E+02 -.881851979E+02 -.881510064E+02 -.881163738E+02 -.880813565E+02 -.880460109E+02 -.880103945E+02 -.879745676E+02 -.879385942E+02 -.879025448E+02 -.878664988E+02 -.878305488E+02 -.877948048E+02 -.877594009E+02 -.877245033E+02 -.876903209E+02 -.876571187E+02 -.876252357E+02 -.875951075E+02 -.875672957E+02 -.875425258E+02 -.875217370E+02 -.875061454E+02 -.874973274E+02 -.874973274E+02
 -.874916953E+02 -.874916953E+02 -.875001984E+02 -.875152263E+02 -.875352518E+02 -.875590946E+02 -.875858420E+02 -.876147870E+02 -.876453811E+02 -.876771978E+02 -.877099038E+02 -.877432376E+02 -.877769922E+02 -.878110026E+02 -.878451347E+02 -.878792786E+02 -.879133418E+02 -.879472446E+02 -.879809171E+02 -.880142958E+02 -.880473218E+02 -.880799394E+02 -.881120945E+02 -.881437343E+02 -.881748060E+02 -.882052572E+02 -.882350349E+02 -.882640859E+02 -.882923564E+02 -.883197925E+02 -.883463399E+02 -.883719442E+02 -.883965514E+02 -.884201076E+02 -.884425601E+02 -.884638568E+02 -.884839472E+02 -.885027824E+02 -.885203156E+02 -.885365023E+02 -.885513005E+02 -.885646716E+02 -.885765798E+02 -.885869931E+02 -.885958834E+02 -.886032263E+02 -.886090019E+02 -.886131946E+02 -.886157933E+02 -.886167915E+02 -.886161874E+02 -.886139839E+02 -.886101884E+02 -.886048131E+02 -.885978746E+02 -.885893939E+02 -.885793964E+02 -.885679112E+02 -.885549713E+02 -.885406135E+02 -.885248775E+02 -.885078061E+02 -.884894448E+02 -.884698415E+02 -.884490459E+02 -.884271095E+02 -.884040851E+02 -.883800263E+02 -.883549877E+02 -.883290239E+02 -.883021899E+02 -.882745404E+02 -.882461297E+02 -.882170114E+02 -.881872388E+02 -.881568640E+02 -.881259388E+02 -.880945142E+02 -.880626410E+02 -.880303701E+02 -.879977531E+02 -.879648430E+02 -.879316957E+02 -.878983714E+02 -.878649363E+02 -.878314658E+02 -.877980477E+02 -.877647865E+02 -.877318099E+02 -.876992757E+02 -.876673821E+02 -.876363802E+02 -.876065906E+02 -.875784243E+02 -.875524107E+02 -.875292329E+02 -.875097737E+02 -.874951755E+02 -.874869178E+02 -.874869178E+02
 -.874807262E+02 -.874807262E+02 -.874886425E+02 -.875026317E+02 -.875212692E+02 -.875434539E+02 -.875683333E+02 -.875952464E+02 -.876236801E+02 -.876532346E+02 -.876835973E+02 -.877145225E+02 -.877458158E+02 -.877773214E+02 -.878089134E+02 -.878404881E+02 -.878719587E+02 -.879032504E+02 -.879342979E+02 -.879650422E+02 -.879954292E+02 -.880254075E+02 -.880549283E+02 -.880839436E+02 -.881124064E+02 -.881402698E+02 -.881674871E+02 -.881940114E+02 -.882197957E+02 -.882447929E+02 -.882689559E+02 -.882922378E+02 -.883145919E+02 -.883359722E+02 -.883563332E+02 -.883756306E+02 -.883938213E+02 -.884108637E+02 -.884267180E+02 -.884413465E+02 -.884547137E+02 -.884667869E+02 -.884775360E+02 -.884869340E+02 -.884949571E+02 -.885015849E+02 -.885068006E+02 -.885105911E+02 -.885129471E+02 -.885138633E+02 -.885133380E+02 -.885113737E+02 -.885079768E+02 -.885031576E+02 -.884969300E+02 -.884893117E+02 -.884803242E+02 -.884699920E+02 -.884583431E+02 -.884454084E+02 -.884312217E+02 -.884158193E+02 -.883992396E+02 -.883815234E+02 -.883627130E+02 -.883428524E+02 -.883219865E+02 -.883001614E+02 -.882774239E+02 -.882538212E+02 -.882294005E+02 -.882042094E+02 -.881782950E+02 -.881517043E+02 -.881244838E+02 -.880966798E+02 -.880683380E+02 -.880395041E+02 -.880102237E+02 -.879805428E+02 -.879505085E+02 -.879201698E+02 -.878895782E+02 -.878587899E+02 -.878278671E+02 -.877968805E+02 -.877659131E+02 -.877350637E+02 -.877044528E+02 -.876742294E+02 -.876445805E+02 -.876157424E+02 -.875880165E+02 -.875617888E+02 -.875375557E+02 -.875159568E+02 -.874978181E+02 -.874842078E+02 -.874765076E+02 -.874765076E+02
 -.874698817E+02 -.874698817E+02 -.874772203E+02 -.874901871E+02 -.875074600E+02 -.875280160E+02 -.875510627E+02 -.875759856E+02 -.876023067E+02 -.876296533E+02 -.876577340E+02 -.876863191E+02 -.877152268E+02 -.877443114E+02 -.877734550E+02 -.878025605E+02 -.878315467E+02 -.878603439E+02 -.878888915E+02 -.879171348E+02 -.879450240E+02 -.879725123E+02 -.879995551E+02 -.880261093E+02 -.880521327E+02 -.880775836E+02 -.881024205E+02 -.881266021E+02 -.881500873E+02 -.881728349E+02 -.881948039E+02 -.882159538E+02 -.882362441E+02 -.882556352E+02 -.882740881E+02 -.882915647E+02 -.883080283E+02 -.883234432E+02 -.883377757E+02 -.883509935E+02 -.883630667E+02 -.883739675E+02 -.883836702E+02 -.883921521E+02 -.883993931E+02 -.884053760E+02 -.884100866E+02 -.884135138E+02 -.884156499E+02 -.884164902E+02 -.884160336E+02 -.884142820E+02 -.884112410E+02 -.884069191E+02 -.884013283E+02 -.883944835E+02 -.883864028E+02 -.883771072E+02 -.883666201E+02 -.883549680E+02 -.883421794E+02 -.883282852E+02 -.883133182E+02 -.882973130E+02 -.882803059E+02 -.882623343E+02 -.882434369E+02 -.882236532E+02 -.882030235E+02 -.881815885E+02 -.881593891E+02 -.881364666E+02 -.881128622E+02 -.880886168E+02 -.880637715E+02 -.880383670E+02 -.880124441E+02 -.879860433E+02 -.879592058E+02 -.879319732E+02 -.879043885E+02 -.878764963E+02 -.878483446E+02 -.878199852E+02 -.877914763E+02 -.877628842E+02 -.877342864E+02 -.877057759E+02 -.876774657E+02 -.876494957E+02 -.876220411E+02 -.875953231E+02 -.875696235E+02 -.875453028E+02 -.875228238E+02 -.875027827E+02 -.874859485E+02 -.874733147E+02 -.874661662E+02 -.874661662E+02
 -.874592083E+02 -.874592083E+02 -.874659802E+02 -.874779447E+02 -.874938804E+02 -.875128420E+02 -.875340966E+02 -.875570755E+02 -.875813360E+02 -.876065327E+02 -.876323950E+02 -.876587097E+02 -.876853078E+02 -.877120538E+02 -.877388378E+02 -.877655695E+02 -.877921735E+02 -.878185851E+02 -.878447482E+02 -.878706124E+02 -.878961320E+02 -.879212644E+02 -.879459692E+02 -.879702074E+02 -.879939413E+02 -.880171337E+02 -.880397478E+02 -.880617473E+02 -.880830959E+02 -.881037577E+02 -.881236971E+02 -.881428786E+02 -.881612674E+02 -.881788291E+02 -.881955303E+02 -.882113383E+02 -.882262214E+02 -.882401492E+02 -.882530928E+02 -.882650249E+02 -.882759197E+02 -.882857536E+02 -.882945051E+02 -.883021545E+02 -.883086851E+02 -.883140820E+02 -.883183334E+02 -.883214300E+02 -.883233650E+02 -.883241347E+02 -.883237379E+02 -.883221766E+02 -.883194553E+02 -.883155813E+02 -.883105648E+02 -.883044184E+02 -.882971575E+02 -.882887998E+02 -.882793655E+02 -.882688769E+02 -.882573583E+02 -.882448360E+02 -.882313382E+02 -.882168943E+02 -.882015353E+02 -.881852935E+02 -.881682019E+02 -.881502947E+02 -.881316065E+02 -.881121726E+02 -.880920285E+02 -.880712100E+02 -.880497532E+02 -.880276939E+02 -.880050683E+02 -.879819123E+02 -.879582620E+02 -.879341540E+02 -.879096249E+02 -.878847125E+02 -.878594558E+02 -.878338956E+02 -.878080761E+02 -.877820451E+02 -.877558567E+02 -.877295724E+02 -.877032648E+02 -.876770203E+02 -.876509445E+02 -.876251679E+02 -.875998535E+02 -.875752074E+02 -.875514914E+02 -.875290402E+02 -.875082834E+02 -.874897733E+02 -.874742222E+02 -.874625498E+02 -.874559447E+02 -.874559447E+02
 -.874487375E+02 -.874487375E+02 -.874549550E+02 -.874659393E+02 -.874805682E+02 -.874979726E+02 -.875174785E+02 -.875385623E+02 -.875608163E+02 -.875839223E+02 -.876076306E+02 -.876317444E+02 -.876561074E+02 -.876805943E+02 -.877051036E+02 -.877295519E+02 -.877538691E+02 -.877779959E+02 -.878018805E+02 -.878254766E+02 -.878487426E+02 -.878716396E+02 -.878941312E+02 -.879161823E+02 -.879377590E+02 -.879588283E+02 -.879793577E+02 -.879993149E+02 -.880186682E+02 -.880373861E+02 -.880554375E+02 -.880727916E+02 -.880894181E+02 -.881052875E+02 -.881203707E+02 -.881346397E+02 -.881480672E+02 -.881606271E+02 -.881722948E+02 -.881830467E+02 -.881928611E+02 -.882017176E+02 -.882095979E+02 -.882164855E+02 -.882223658E+02 -.882272265E+02 -.882310574E+02 -.882338505E+02 -.882356003E+02 -.882363035E+02 -.882359593E+02 -.882345691E+02 -.882321369E+02 -.882286690E+02 -.882241739E+02 -.882186624E+02 -.882121476E+02 -.882046447E+02 -.881961706E+02 -.881867446E+02 -.881763874E+02 -.881651214E+02 -.881529706E+02 -.881399603E+02 -.881261172E+02 -.881114689E+02 -.880960438E+02 -.880798714E+02 -.880629817E+02 -.880454051E+02 -.880271726E+02 -.880083154E+02 -.879888648E+02 -.879688524E+02 -.879483100E+02 -.879272694E+02 -.879057626E+02 -.878838222E+02 -.878614811E+02 -.878387734E+02 -.878157343E+02 -.877924013E+02 -.877688146E+02 -.877450184E+02 -.877210624E+02 -.876970036E+02 -.876729092E+02 -.876488595E+02 -.876249521E+02 -.876013080E+02 -.875780782E+02 -.875554532E+02 -.875336750E+02 -.875130525E+02 -.874939819E+02 -.874769723E+02 -.874626798E+02 -.874519509E+02 -.874458792E+02 -.874458792E+02
 -.874384884E+02 -.874384884E+02 -.874441646E+02 -.874541922E+02 -.874675460E+02 -.874834319E+02 -.875012335E+02 -.875204719E+02 -.875407741E+02 -.875618484E+02 -.875834661E+02 -.876054465E+02 -.876276462E+02 -.876499502E+02 -.876722651E+02 -.876945143E+02 -.877166335E+02 -.877385681E+02 -.877602709E+02 -.877816997E+02 -.878028164E+02 -.878235861E+02 -.878439756E+02 -.878639537E+02 -.878834901E+02 -.879025552E+02 -.879211204E+02 -.879391573E+02 -.879566379E+02 -.879735346E+02 -.879898204E+02 -.880054684E+02 -.880204524E+02 -.880347467E+02 -.880483262E+02 -.880611669E+02 -.880732451E+02 -.880845387E+02 -.880950262E+02 -.881046877E+02 -.881135045E+02 -.881214592E+02 -.881285362E+02 -.881347214E+02 -.881400023E+02 -.881443686E+02 -.881478114E+02 -.881503242E+02 -.881519020E+02 -.881525422E+02 -.881522440E+02 -.881510088E+02 -.881488399E+02 -.881457426E+02 -.881417241E+02 -.881367939E+02 -.881309629E+02 -.881242440E+02 -.881166520E+02 -.881082030E+02 -.880989148E+02 -.880888066E+02 -.880778990E+02 -.880662136E+02 -.880537734E+02 -.880406020E+02 -.880267241E+02 -.880121650E+02 -.879969506E+02 -.879811074E+02 -.879646623E+02 -.879476423E+02 -.879300750E+02 -.879119880E+02 -.878934092E+02 -.878743668E+02 -.878548891E+02 -.878350052E+02 -.878147446E+02 -.877941378E+02 -.877732168E+02 -.877520155E+02 -.877305705E+02 -.877089224E+02 -.876871166E+02 -.876652057E+02 -.876432513E+02 -.876213275E+02 -.875995242E+02 -.875779526E+02 -.875567517E+02 -.875360963E+02 -.875162087E+02 -.874973722E+02 -.874799499E+02 -.874644082E+02 -.874513476E+02 -.874415427E+02 -.874359936E+02 -.874359936E+02
 -.874284706E+02 -.874284706E+02 -.874336188E+02 -.874427134E+02 -.874548242E+02 -.874692303E+02 -.874853721E+02 -.875028146E+02 -.875212185E+02 -.875403187E+02 -.875599069E+02 -.875798188E+02 -.875999235E+02 -.876201162E+02 -.876403117E+02 -.876604400E+02 -.876804427E+02 -.877002700E+02 -.877198789E+02 -.877392311E+02 -.877582923E+02 -.877770308E+02 -.877954171E+02 -.878134230E+02 -.878310217E+02 -.878481870E+02 -.878648933E+02 -.878811159E+02 -.878968302E+02 -.879120120E+02 -.879266376E+02 -.879406839E+02 -.879541280E+02 -.879669477E+02 -.879791213E+02 -.879906281E+02 -.880014477E+02 -.880115611E+02 -.880209500E+02 -.880295971E+02 -.880374865E+02 -.880446034E+02 -.880509344E+02 -.880564674E+02 -.880611919E+02 -.880650989E+02 -.880681811E+02 -.880704328E+02 -.880718498E+02 -.880724298E+02 -.880721722E+02 -.880710782E+02 -.880691506E+02 -.880663939E+02 -.880628143E+02 -.880584198E+02 -.880532198E+02 -.880472253E+02 -.880404488E+02 -.880329042E+02 -.880246066E+02 -.880155726E+02 -.880058198E+02 -.879953667E+02 -.879842329E+02 -.879724389E+02 -.879600059E+02 -.879469558E+02 -.879333109E+02 -.879190942E+02 -.879043290E+02 -.878890389E+02 -.878732480E+02 -.878569804E+02 -.878402607E+02 -.878231136E+02 -.878055643E+02 -.877876385E+02 -.877693627E+02 -.877507640E+02 -.877318714E+02 -.877127153E+02 -.876933290E+02 -.876737494E+02 -.876540178E+02 -.876341823E+02 -.876142992E+02 -.875944360E+02 -.875746750E+02 -.875551178E+02 -.875358911E+02 -.875171545E+02 -.874991104E+02 -.874820169E+02 -.874662045E+02 -.874520972E+02 -.874402410E+02 -.874313397E+02 -.874263019E+02 -.874263019E+02
 -.874186865E+02 -.874186865E+02 -.874233198E+02 -.874315048E+02 -.874424041E+02 -.874553684E+02 -.874698938E+02 -.874855880E+02 -.875021453E+02 -.875193265E+02 -.875369436E+02 -.875548481E+02 -.875729218E+02 -.875910699E+02 -.876092153E+02 -.876272948E+02 -.876452555E+02 -.876630524E+02 -.876806466E+02 -.876980039E+02 -.877150932E+02 -.877318862E+02 -.877483565E+02 -.877644791E+02 -.877802302E+02 -.877955866E+02 -.878105259E+02 -.878250263E+02 -.878390663E+02 -.878526248E+02 -.878656813E+02 -.878782155E+02 -.878902078E+02 -.879016388E+02 -.879124900E+02 -.879227433E+02 -.879323815E+02 -.879413880E+02 -.879497473E+02 -.879574445E+02 -.879644660E+02 -.879707991E+02 -.879764325E+02 -.879813558E+02 -.879855600E+02 -.879890376E+02 -.879917822E+02 -.879937889E+02 -.879950544E+02 -.879955765E+02 -.879953549E+02 -.879943904E+02 -.879926855E+02 -.879902440E+02 -.879870713E+02 -.879831741E+02 -.879785604E+02 -.879732396E+02 -.879672224E+02 -.879605207E+02 -.879531474E+02 -.879451165E+02 -.879364432E+02 -.879271434E+02 -.879172339E+02 -.879067323E+02 -.878956568E+02 -.878840262E+02 -.878718599E+02 -.878591778E+02 -.878459999E+02 -.878323470E+02 -.878182397E+02 -.878036994E+02 -.877887475E+02 -.877734056E+02 -.877576961E+02 -.877416417E+02 -.877252657E+02 -.877085925E+02 -.876916479E+02 -.876744593E+02 -.876570566E+02 -.876394730E+02 -.876217459E+02 -.876039189E+02 -.875860429E+02 -.875681792E+02 -.875504022E+02 -.875328039E+02 -.875154991E+02 -.874986319E+02 -.874823855E+02 -.874669928E+02 -.874527520E+02 -.874400459E+02 -.874293666E+02 -.874213487E+02 -.874168108E+02 -.874168108E+02
 -.874091343E+02 -.874091343E+02 -.874132654E+02 -.874205634E+02 -.874302814E+02 -.874418404E+02 -.874547907E+02 -.874687822E+02 -.874835419E+02 -.874988561E+02 -.875145568E+02 -.875305110E+02 -.875466131E+02 -.875627782E+02 -.875789372E+02 -.875950335E+02 -.876110198E+02 -.876268557E+02 -.876425065E+02 -.876579415E+02 -.876731332E+02 -.876880565E+02 -.877026878E+02 -.877170051E+02 -.877309874E+02 -.877446144E+02 -.877578665E+02 -.877707245E+02 -.877831698E+02 -.877951841E+02 -.878067495E+02 -.878178485E+02 -.878284642E+02 -.878385801E+02 -.878481799E+02 -.878572484E+02 -.878657707E+02 -.878737326E+02 -.878811207E+02 -.878879226E+02 -.878941265E+02 -.878997216E+02 -.879046982E+02 -.879090476E+02 -.879127620E+02 -.879158351E+02 -.879182615E+02 -.879200370E+02 -.879211586E+02 -.879216249E+02 -.879214351E+02 -.879205903E+02 -.879190924E+02 -.879169448E+02 -.879141519E+02 -.879107194E+02 -.879066543E+02 -.879019645E+02 -.878966590E+02 -.878907480E+02 -.878842425E+02 -.878771546E+02 -.878694970E+02 -.878612834E+02 -.878525282E+02 -.878432464E+02 -.878334537E+02 -.878231663E+02 -.878124007E+02 -.878011741E+02 -.877895040E+02 -.877774080E+02 -.877649043E+02 -.877520113E+02 -.877387477E+02 -.877251325E+02 -.877111851E+02 -.876969256E+02 -.876823746E+02 -.876675536E+02 -.876524855E+02 -.876371946E+02 -.876217078E+02 -.876060546E+02 -.875902686E+02 -.875743887E+02 -.875584608E+02 -.875425397E+02 -.875266922E+02 -.875110008E+02 -.874955682E+02 -.874805236E+02 -.874660308E+02 -.874522982E+02 -.874395923E+02 -.874282550E+02 -.874187259E+02 -.874115714E+02 -.874075222E+02 -.874075222E+02
 -.873998118E+02 -.873998118E+02 -.874034527E+02 -.874098850E+02 -.874184505E+02 -.874286388E+02 -.874400531E+02 -.874523848E+02 -.874653929E+02 -.874788887E+02 -.874927238E+02 -.875067808E+02 -.875209662E+02 -.875352047E+02 -.875494355E+02 -.875636083E+02 -.875776812E+02 -.875916186E+02 -.876053898E+02 -.876189676E+02 -.876323278E+02 -.876454483E+02 -.876583084E+02 -.876708890E+02 -.876831715E+02 -.876951383E+02 -.877067724E+02 -.877180572E+02 -.877289765E+02 -.877395146E+02 -.877496561E+02 -.877593860E+02 -.877686897E+02 -.877775531E+02 -.877859623E+02 -.877939043E+02 -.878013664E+02 -.878083365E+02 -.878148032E+02 -.878207560E+02 -.878261848E+02 -.878310805E+02 -.878354348E+02 -.878392405E+02 -.878424908E+02 -.878451805E+02 -.878473050E+02 -.878488606E+02 -.878498451E+02 -.878502569E+02 -.878500957E+02 -.878493622E+02 -.878480581E+02 -.878461861E+02 -.878437502E+02 -.878407551E+02 -.878372067E+02 -.878331116E+02 -.878284776E+02 -.878233132E+02 -.878176279E+02 -.878114317E+02 -.878047356E+02 -.877975513E+02 -.877898908E+02 -.877817671E+02 -.877731935E+02 -.877641837E+02 -.877547521E+02 -.877449133E+02 -.877346822E+02 -.877240740E+02 -.877131045E+02 -.877017895E+02 -.876901451E+02 -.876781878E+02 -.876659346E+02 -.876534029E+02 -.876406107E+02 -.876275769E+02 -.876143215E+02 -.876008662E+02 -.875872343E+02 -.875734523E+02 -.875595497E+02 -.875455611E+02 -.875315270E+02 -.875174960E+02 -.875035275E+02 -.874896943E+02 -.874760874E+02 -.874628213E+02 -.874500405E+02 -.874379293E+02 -.874267230E+02 -.874167236E+02 -.874083190E+02 -.874020088E+02 -.873984376E+02 -.873984376E+02
 -.873907226E+02 -.873907226E+02 -.873938848E+02 -.873994717E+02 -.874069119E+02 -.874157620E+02 -.874256774E+02 -.874363897E+02 -.874476895E+02 -.874594126E+02 -.874714298E+02 -.874836388E+02 -.874959583E+02 -.875083227E+02 -.875206788E+02 -.875329827E+02 -.875451981E+02 -.875572938E+02 -.875692429E+02 -.875810221E+02 -.875926100E+02 -.876039876E+02 -.876151369E+02 -.876260413E+02 -.876366849E+02 -.876470524E+02 -.876571293E+02 -.876669013E+02 -.876763547E+02 -.876854758E+02 -.876942517E+02 -.877026695E+02 -.877107169E+02 -.877183818E+02 -.877256526E+02 -.877325181E+02 -.877389677E+02 -.877449912E+02 -.877505789E+02 -.877557219E+02 -.877604119E+02 -.877646410E+02 -.877684025E+02 -.877716900E+02 -.877744981E+02 -.877768222E+02 -.877786586E+02 -.877800042E+02 -.877808569E+02 -.877812157E+02 -.877810801E+02 -.877804508E+02 -.877793292E+02 -.877777177E+02 -.877756193E+02 -.877730383E+02 -.877699794E+02 -.877664484E+02 -.877624517E+02 -.877579964E+02 -.877530905E+02 -.877477425E+02 -.877419617E+02 -.877357578E+02 -.877291410E+02 -.877221223E+02 -.877147130E+02 -.877069246E+02 -.876987693E+02 -.876902595E+02 -.876814079E+02 -.876722275E+02 -.876627316E+02 -.876529338E+02 -.876428479E+02 -.876324881E+02 -.876218689E+02 -.876110054E+02 -.875999130E+02 -.875886082E+02 -.875771084E+02 -.875654322E+02 -.875536003E+02 -.875416353E+02 -.875295633E+02 -.875174143E+02 -.875052239E+02 -.874930344E+02 -.874808975E+02 -.874688769E+02 -.874570520E+02 -.874455224E+02 -.874344140E+02 -.874238874E+02 -.874141473E+02 -.874054562E+02 -.873981514E+02 -.873926673E+02 -.873895638E+02 -.873895638E+02
 -.873818880E+02 -.873818880E+02 -.873845825E+02 -.873893436E+02 -.873956848E+02 -.874032284E+02 -.874116807E+02 -.874208129E+02 -.874304464E+02 -.874404409E+02 -.874506862E+02 -.874610950E+02 -.874715976E+02 -.874821379E+02 -.874926704E+02 -.875031577E+02 -.875135684E+02 -.875238760E+02 -.875340575E+02 -.875440927E+02 -.875539635E+02 -.875636537E+02 -.875731478E+02 -.875824319E+02 -.875914922E+02 -.876003160E+02 -.876088909E+02 -.876172048E+02 -.876252461E+02 -.876330034E+02 -.876404657E+02 -.876476224E+02 -.876544629E+02 -.876609773E+02 -.876671558E+02 -.876729890E+02 -.876784682E+02 -.876835847E+02 -.876883306E+02 -.876926985E+02 -.876966813E+02 -.877002726E+02 -.877034668E+02 -.877062586E+02 -.877086435E+02 -.877106176E+02 -.877121779E+02 -.877133219E+02 -.877140478E+02 -.877143547E+02 -.877142423E+02 -.877137111E+02 -.877127623E+02 -.877113979E+02 -.877096204E+02 -.877074332E+02 -.877048404E+02 -.877018467E+02 -.876984575E+02 -.876946786E+02 -.876905166E+02 -.876859788E+02 -.876810726E+02 -.876758063E+02 -.876701884E+02 -.876642280E+02 -.876579344E+02 -.876513175E+02 -.876443872E+02 -.876371541E+02 -.876296288E+02 -.876218221E+02 -.876137454E+02 -.876054099E+02 -.875968274E+02 -.875880099E+02 -.875789696E+02 -.875697193E+02 -.875602722E+02 -.875506424E+02 -.875408445E+02 -.875308947E+02 -.875208104E+02 -.875106112E+02 -.875003194E+02 -.874899607E+02 -.874795655E+02 -.874691703E+02 -.874588192E+02 -.874485668E+02 -.874384810E+02 -.874286469E+02 -.874191723E+02 -.874101941E+02 -.874018871E+02 -.873944754E+02 -.873882465E+02 -.873835706E+02 -.873809248E+02 -.873809248E+02
 -.873733682E+02 -.873733682E+02 -.873756061E+02 -.873795617E+02 -.873848314E+02 -.873911017E+02 -.873981288E+02 -.874057224E+02 -.874137341E+02 -.874220470E+02 -.874305695E+02 -.874392286E+02 -.874479663E+02 -.874567357E+02 -.874654988E+02 -.874742243E+02 -.874828859E+02 -.874914614E+02 -.874999315E+02 -.875082794E+02 -.875164899E+02 -.875245493E+02 -.875324449E+02 -.875401649E+02 -.875476980E+02 -.875550336E+02 -.875621612E+02 -.875690710E+02 -.875757534E+02 -.875821989E+02 -.875883985E+02 -.875943433E+02 -.876000248E+02 -.876054348E+02 -.876105652E+02 -.876154085E+02 -.876199573E+02 -.876242046E+02 -.876281441E+02 -.876317694E+02 -.876350750E+02 -.876380557E+02 -.876407067E+02 -.876430238E+02 -.876450033E+02 -.876466422E+02 -.876479379E+02 -.876488883E+02 -.876494921E+02 -.876497484E+02 -.876496571E+02 -.876492185E+02 -.876484337E+02 -.876473041E+02 -.876458319E+02 -.876440200E+02 -.876418715E+02 -.876393902E+02 -.876365806E+02 -.876334476E+02 -.876299963E+02 -.876262328E+02 -.876221631E+02 -.876177939E+02 -.876131323E+02 -.876081856E+02 -.876029615E+02 -.875974681E+02 -.875917136E+02 -.875857065E+02 -.875794556E+02 -.875729699E+02 -.875662586E+02 -.875593311E+02 -.875521972E+02 -.875448667E+02 -.875373498E+02 -.875296571E+02 -.875217997E+02 -.875137892E+02 -.875056380E+02 -.874973595E+02 -.874889683E+02 -.874804809E+02 -.874719159E+02 -.874632949E+02 -.874546434E+02 -.874459918E+02 -.874373772E+02 -.874288452E+02 -.874204523E+02 -.874122696E+02 -.874043870E+02 -.873969184E+02 -.873900093E+02 -.873838459E+02 -.873786674E+02 -.873747809E+02 -.873725824E+02 -.873725824E+02
 -.873653021E+02 -.873653021E+02 -.873670970E+02 -.873702716E+02 -.873745035E+02 -.873795417E+02 -.873851907E+02 -.873912980E+02 -.873977442E+02 -.874044354E+02 -.874112975E+02 -.874182717E+02 -.874253111E+02 -.874323775E+02 -.874394402E+02 -.874464736E+02 -.874534563E+02 -.874603702E+02 -.874671995E+02 -.874739304E+02 -.874805507E+02 -.874870490E+02 -.874934151E+02 -.874996393E+02 -.875057125E+02 -.875116260E+02 -.875173715E+02 -.875229409E+02 -.875283265E+02 -.875335208E+02 -.875385165E+02 -.875433064E+02 -.875478837E+02 -.875522419E+02 -.875563746E+02 -.875602756E+02 -.875639391E+02 -.875673597E+02 -.875705321E+02 -.875734515E+02 -.875761133E+02 -.875785134E+02 -.875806480E+02 -.875825139E+02 -.875841081E+02 -.875854281E+02 -.875864718E+02 -.875872378E+02 -.875877249E+02 -.875879324E+02 -.875878603E+02 -.875875087E+02 -.875868784E+02 -.875859708E+02 -.875847875E+02 -.875833307E+02 -.875816029E+02 -.875796073E+02 -.875773472E+02 -.875748266E+02 -.875720497E+02 -.875690210E+02 -.875657455E+02 -.875622286E+02 -.875584758E+02 -.875544930E+02 -.875502862E+02 -.875458620E+02 -.875412269E+02 -.875363876E+02 -.875313514E+02 -.875261253E+02 -.875207167E+02 -.875151332E+02 -.875093827E+02 -.875034731E+02 -.874974127E+02 -.874912101E+02 -.874848741E+02 -.874784144E+02 -.874718410E+02 -.874651648E+02 -.874583979E+02 -.874515536E+02 -.874446472E+02 -.874376963E+02 -.874307217E+02 -.874237483E+02 -.874168061E+02 -.874099321E+02 -.874031721E+02 -.873965837E+02 -.873902391E+02 -.873842303E+02 -.873786742E+02 -.873737202E+02 -.873695600E+02 -.873664397E+02 -.873646758E+02 -.873646758E+02
 -.873579795E+02 -.873579795E+02 -.873593518E+02 -.873617833E+02 -.873650297E+02 -.873689002E+02 -.873732461E+02 -.873779504E+02 -.873829216E+02 -.873880872E+02 -.873933898E+02 -.873987836E+02 -.874042318E+02 -.874097044E+02 -.874151771E+02 -.874206295E+02 -.874260448E+02 -.874314082E+02 -.874367075E+02 -.874419314E+02 -.874470701E+02 -.874521148E+02 -.874570572E+02 -.874618896E+02 -.874666049E+02 -.874711961E+02 -.874756569E+02 -.874799808E+02 -.874841619E+02 -.874881942E+02 -.874920721E+02 -.874957901E+02 -.874993429E+02 -.875027254E+02 -.875059326E+02 -.875089599E+02 -.875118028E+02 -.875144570E+02 -.875169185E+02 -.875191836E+02 -.875212488E+02 -.875231109E+02 -.875247672E+02 -.875262149E+02 -.875274519E+02 -.875284762E+02 -.875292864E+02 -.875298812E+02 -.875302597E+02 -.875304214E+02 -.875303663E+02 -.875300946E+02 -.875296067E+02 -.875289038E+02 -.875279871E+02 -.875268582E+02 -.875255192E+02 -.875239724E+02 -.875222204E+02 -.875202662E+02 -.875181130E+02 -.875157644E+02 -.875132242E+02 -.875104964E+02 -.875075854E+02 -.875044956E+02 -.875012317E+02 -.874977988E+02 -.874942018E+02 -.874904461E+02 -.874865372E+02 -.874824805E+02 -.874782818E+02 -.874739471E+02 -.874694825E+02 -.874648941E+02 -.874601885E+02 -.874553725E+02 -.874504531E+02 -.874454379E+02 -.874403348E+02 -.874351526E+02 -.874299009E+02 -.874245903E+02 -.874192332E+02 -.874138435E+02 -.874084378E+02 -.874030359E+02 -.873976616E+02 -.873923438E+02 -.873871187E+02 -.873820310E+02 -.873771367E+02 -.873725068E+02 -.873682312E+02 -.873644241E+02 -.873612317E+02 -.873588411E+02 -.873574920E+02 -.873574920E+02
 -.873519609E+02 -.873519609E+02 -.873529504E+02 -.873547121E+02 -.873570751E+02 -.873599048E+02 -.873630946E+02 -.873665601E+02 -.873702339E+02 -.873740621E+02 -.873780016E+02 -.873820172E+02 -.873860806E+02 -.873901685E+02 -.873942617E+02 -.873983441E+02 -.874024021E+02 -.874064242E+02 -.874104004E+02 -.874143219E+02 -.874181810E+02 -.874219704E+02 -.874256838E+02 -.874293152E+02 -.874328590E+02 -.874363098E+02 -.874396627E+02 -.874429128E+02 -.874460555E+02 -.874490864E+02 -.874520012E+02 -.874547956E+02 -.874574658E+02 -.874600078E+02 -.874624181E+02 -.874646930E+02 -.874668292E+02 -.874688236E+02 -.874706731E+02 -.874723750E+02 -.874739267E+02 -.874753258E+02 -.874765701E+02 -.874776579E+02 -.874785874E+02 -.874793571E+02 -.874799661E+02 -.874804132E+02 -.874806980E+02 -.874808200E+02 -.874807792E+02 -.874805757E+02 -.874802099E+02 -.874796826E+02 -.874789947E+02 -.874781475E+02 -.874771425E+02 -.874759813E+02 -.874746660E+02 -.874731987E+02 -.874715818E+02 -.874698180E+02 -.874679102E+02 -.874658612E+02 -.874636745E+02 -.874613532E+02 -.874589010E+02 -.874563215E+02 -.874536185E+02 -.874507961E+02 -.874478583E+02 -.874448093E+02 -.874416535E+02 -.874383954E+02 -.874350395E+02 -.874315908E+02 -.874280541E+02 -.874244348E+02 -.874207383E+02 -.874169705E+02 -.874131378E+02 -.874092470E+02 -.874053057E+02 -.874013226E+02 -.873973073E+02 -.873932711E+02 -.873892271E+02 -.873851911E+02 -.873811817E+02 -.873772216E+02 -.873733387E+02 -.873695671E+02 -.873659491E+02 -.873625375E+02 -.873593983E+02 -.873566142E+02 -.873542897E+02 -.873525571E+02 -.873515842E+02 -.873515842E+02
 -.873482371E+02 -.873482371E+02 -.873489369E+02 -.873502013E+02 -.873519195E+02 -.873540003E+02 -.873563685E+02 -.873589623E+02 -.873617306E+02 -.873646314E+02 -.873676303E+02 -.873706988E+02 -.873738135E+02 -.873769549E+02 -.873801069E+02 -.873832558E+02 -.873863902E+02 -.873895003E+02 -.873925776E+02 -.873956146E+02 -.873986049E+02 -.874015425E+02 -.874044220E+02 -.874072387E+02 -.874099879E+02 -.874126654E+02 -.874152670E+02 -.874177891E+02 -.874202279E+02 -.874225799E+02 -.874248418E+02 -.874270103E+02 -.874290822E+02 -.874310547E+02 -.874329248E+02 -.874346898E+02 -.874363472E+02 -.874378944E+02 -.874393292E+02 -.874406495E+02 -.874418531E+02 -.874429384E+02 -.874439037E+02 -.874447475E+02 -.874454686E+02 -.874460658E+02 -.874465382E+02 -.874468853E+02 -.874471064E+02 -.874472014E+02 -.874471700E+02 -.874470126E+02 -.874467293E+02 -.874463208E+02 -.874457878E+02 -.874451312E+02 -.874443522E+02 -.874434520E+02 -.874424323E+02 -.874412947E+02 -.874400409E+02 -.874386732E+02 -.874371936E+02 -.874356045E+02 -.874339083E+02 -.874321077E+02 -.874302053E+02 -.874282041E+02 -.874261070E+02 -.874239170E+02 -.874216374E+02 -.874192714E+02 -.874168225E+02 -.874142942E+02 -.874116902E+02 -.874090142E+02 -.874062704E+02 -.874034629E+02 -.874005961E+02 -.873976750E+02 -.873947048E+02 -.873916911E+02 -.873886404E+02 -.873855600E+02 -.873824580E+02 -.873793440E+02 -.873762292E+02 -.873731270E+02 -.873700529E+02 -.873670262E+02 -.873640695E+02 -.873612109E+02 -.873584839E+02 -.873559297E+02 -.873535983E+02 -.873515504E+02 -.873498598E+02 -.873486159E+02 -.873479275E+02 -.873479275E+02
 -.873482371E+02 -.873482371E+02 -.873489369E+02 -.873502013E+02 -.873519195E+02 -.873540003E+02 -.873563685E+02 -.873589623E+02 -.873617306E+02 -.873646314E+02 -.873676303E+02 -.873706988E+02 -.873738135E+02 -.873769549E+02 -.873801069E+02 -.873832558E+02 -.873863902E+02 -.873895003E+02 -.873925776E+02 -.873956146E+02 -.873986049E+02 -.874015425E+02 -.874044220E+02 -.874072387E+02 -.874099879E+02 -.874126654E+02 -.874152670E+02 -.874177891E+02 -.874202279E+02 -.874225799E+02 -.874248418E+02 -.874270103E+02 -.874290822E+02 -.874310547E+02 -.874329248E+02 -.874346898E+02 -.874363472E+02 -.874378944E+02 -.874393292E+02 -.874406495E+02 -.874418531E+02 -.874429384E+02 -.874439037E+02 -.874447475E+02 -.874454686E+02 -.874460658E+02 -.874465382E+02 -.874468853E+02 -.874471064E+02 -.874472014E+02 -.874471700E+02 -.874470126E+02 -.874467293E+02 -.874463208E+02 -.874457878E+02 -.874451312E+02 -.874443522E+02 -.874434520E+02 -.874424323E+02 -.874412947E+02 -.874400409E+02 -.874386732E+02 -.874371936E+02 -.874356045E+02 -.874339083E+02 -.874321077E+02 -.874302053E+02 -.874282041E+02 -.874261070E+02 -.874239170E+02 -.874216374E+02 -.874192714E+02 -.874168225E+02 -.874142942E+02 -.874116902E+02 -.874090142E+02 -.874062704E+02 -.874034629E+02 -.874005961E+02 -.873976750E+02 -.873947048E+02 -.873916911E+02 -.873886404E+02 -.873855600E+02 -.873824580E+02 -.873793440E+02 -.873762292E+02 -.873731270E+02 -.873700529E+02 -.873670262E+02 -.873640695E+02 -.873612109E+02 -.873584839E+02 -.873559297E+02 -.873535983E+02 -.873515504E+02 -.873498598E+02 -.873486159E+02 -.873479275E+02 -.873479275E+02
