# Supplementary material for: Electrical Pacing of Cardiac Tissue Including Potassium Inward Rectification
Source: PLoS One. 2015 Jun 9;10(6):e0127837. doi: 10.1371/journal.pone.0127837 (PMC4461281; doi:10.1371/journal.pone.0127837)
Supplement: S1 Data — (ZIP) [file pone.0127837.s001.zip › All-Data/Data-with-IK1/BDT35/Vm5ms.txt]

 -.873300171E+02 -.873454448E+02 -.873461334E+02 -.873473869E+02 -.873491109E+02 -.873512179E+02 -.873536234E+02 -.873562499E+02 -.873590325E+02 -.873619222E+02 -.873648851E+02 -.873678991E+02 -.873709485E+02 -.873740195E+02 -.873770981E+02 -.873801700E+02 -.873832215E+02 -.873862413E+02 -.873892208E+02 -.873921544E+02 -.873950382E+02 -.873978689E+02 -.874006432E+02 -.874033571E+02 -.874060064E+02 -.874085868E+02 -.874110940E+02 -.874135246E+02 -.874158749E+02 -.874181420E+02 -.874203226E+02 -.874224134E+02 -.874244116E+02 -.874263139E+02 -.874281180E+02 -.874298211E+02 -.874314210E+02 -.874329155E+02 -.874343021E+02 -.874355787E+02 -.874367430E+02 -.874377928E+02 -.874387265E+02 -.874395424E+02 -.874402393E+02 -.874408162E+02 -.874412721E+02 -.874416064E+02 -.874418187E+02 -.874419085E+02 -.874418760E+02 -.874417211E+02 -.874414444E+02 -.874410463E+02 -.874405276E+02 -.874398893E+02 -.874391325E+02 -.874382586E+02 -.874372691E+02 -.874361657E+02 -.874349504E+02 -.874336254E+02 -.874321927E+02 -.874306549E+02 -.874290144E+02 -.874272739E+02 -.874254361E+02 -.874235038E+02 -.874214799E+02 -.874193675E+02 -.874171696E+02 -.874148895E+02 -.874125303E+02 -.874100954E+02 -.874075881E+02 -.874050118E+02 -.874023702E+02 -.873996668E+02 -.873969056E+02 -.873940905E+02 -.873912260E+02 -.873883168E+02 -.873853683E+02 -.873823866E+02 -.873793787E+02 -.873763530E+02 -.873733192E+02 -.873702895E+02 -.873672785E+02 -.873643040E+02 -.873613884E+02 -.873585589E+02 -.873558493E+02 -.873533012E+02 -.873509659E+02 -.873489062E+02 -.873471991E+02 -.873459382E+02 -.873452379E+02 -.873452379E+02
 -.873454448E+02 -.873454448E+02 -.873461334E+02 -.873473869E+02 -.873491109E+02 -.873512179E+02 -.873536234E+02 -.873562499E+02 -.873590325E+02 -.873619222E+02 -.873648851E+02 -.873678991E+02 -.873709485E+02 -.873740195E+02 -.873770981E+02 -.873801700E+02 -.873832215E+02 -.873862413E+02 -.873892208E+02 -.873921544E+02 -.873950382E+02 -.873978689E+02 -.874006432E+02 -.874033571E+02 -.874060064E+02 -.874085868E+02 -.874110940E+02 -.874135246E+02 -.874158749E+02 -.874181420E+02 -.874203226E+02 -.874224134E+02 -.874244116E+02 -.874263139E+02 -.874281180E+02 -.874298211E+02 -.874314210E+02 -.874329155E+02 -.874343021E+02 -.874355787E+02 -.874367430E+02 -.874377928E+02 -.874387265E+02 -.874395424E+02 -.874402393E+02 -.874408162E+02 -.874412721E+02 -.874416064E+02 -.874418187E+02 -.874419085E+02 -.874418760E+02 -.874417211E+02 -.874414444E+02 -.874410463E+02 -.874405276E+02 -.874398893E+02 -.874391325E+02 -.874382586E+02 -.874372691E+02 -.874361657E+02 -.874349504E+02 -.874336254E+02 -.874321927E+02 -.874306549E+02 -.874290144E+02 -.874272739E+02 -.874254361E+02 -.874235038E+02 -.874214799E+02 -.874193675E+02 -.874171696E+02 -.874148895E+02 -.874125303E+02 -.874100954E+02 -.874075881E+02 -.874050118E+02 -.874023702E+02 -.873996668E+02 -.873969056E+02 -.873940905E+02 -.873912260E+02 -.873883168E+02 -.873853683E+02 -.873823866E+02 -.873793787E+02 -.873763530E+02 -.873733192E+02 -.873702895E+02 -.873672785E+02 -.873643040E+02 -.873613884E+02 -.873585589E+02 -.873558493E+02 -.873533012E+02 -.873509659E+02 -.873489062E+02 -.873471991E+02 -.873459382E+02 -.873452379E+02 -.873452379E+02
 -.873491157E+02 -.873491157E+02 -.873500883E+02 -.873518647E+02 -.873542875E+02 -.873572142E+02 -.873605147E+02 -.873640778E+02 -.873678178E+02 -.873716757E+02 -.873756143E+02 -.873796107E+02 -.873836476E+02 -.873877083E+02 -.873917742E+02 -.873958260E+02 -.873998460E+02 -.874038201E+02 -.874077385E+02 -.874115949E+02 -.874153850E+02 -.874191053E+02 -.874227515E+02 -.874263184E+02 -.874298007E+02 -.874331926E+02 -.874364889E+02 -.874396845E+02 -.874427750E+02 -.874457558E+02 -.874486226E+02 -.874513714E+02 -.874539983E+02 -.874564997E+02 -.874588722E+02 -.874611128E+02 -.874632181E+02 -.874651850E+02 -.874670101E+02 -.874686901E+02 -.874702221E+02 -.874716033E+02 -.874728315E+02 -.874739048E+02 -.874748216E+02 -.874755805E+02 -.874761804E+02 -.874766203E+02 -.874768995E+02 -.874770175E+02 -.874769744E+02 -.874767702E+02 -.874764054E+02 -.874758810E+02 -.874751978E+02 -.874743572E+02 -.874733606E+02 -.874722099E+02 -.874709072E+02 -.874694546E+02 -.874678549E+02 -.874661108E+02 -.874642253E+02 -.874622016E+02 -.874600429E+02 -.874577528E+02 -.874553349E+02 -.874527930E+02 -.874501309E+02 -.874473526E+02 -.874444622E+02 -.874414638E+02 -.874383618E+02 -.874351605E+02 -.874318642E+02 -.874284774E+02 -.874250048E+02 -.874214510E+02 -.874178210E+02 -.874141199E+02 -.874103532E+02 -.874065268E+02 -.874026472E+02 -.873987220E+02 -.873947595E+02 -.873907696E+02 -.873867644E+02 -.873827581E+02 -.873787683E+02 -.873748168E+02 -.873709306E+02 -.873671438E+02 -.873634989E+02 -.873600499E+02 -.873568648E+02 -.873540298E+02 -.873516541E+02 -.873498770E+02 -.873488756E+02 -.873488756E+02
 -.873549891E+02 -.873549891E+02 -.873563673E+02 -.873588767E+02 -.873622663E+02 -.873663175E+02 -.873708450E+02 -.873757017E+02 -.873807817E+02 -.873860153E+02 -.873913585E+02 -.873967813E+02 -.874022584E+02 -.874077633E+02 -.874132686E+02 -.874187477E+02 -.874241782E+02 -.874295433E+02 -.874348319E+02 -.874400372E+02 -.874451539E+02 -.874501769E+02 -.874551003E+02 -.874599169E+02 -.874646192E+02 -.874691996E+02 -.874736509E+02 -.874779664E+02 -.874821398E+02 -.874861653E+02 -.874900372E+02 -.874937501E+02 -.874972992E+02 -.875006796E+02 -.875038867E+02 -.875069158E+02 -.875097624E+02 -.875124216E+02 -.875148887E+02 -.875171595E+02 -.875192300E+02 -.875210966E+02 -.875227566E+02 -.875242074E+02 -.875254468E+02 -.875264728E+02 -.875272838E+02 -.875278783E+02 -.875282554E+02 -.875284145E+02 -.875283554E+02 -.875280785E+02 -.875275845E+02 -.875268745E+02 -.875259497E+02 -.875248120E+02 -.875234635E+02 -.875219065E+02 -.875201440E+02 -.875181791E+02 -.875160153E+02 -.875136565E+02 -.875111067E+02 -.875083703E+02 -.875054518E+02 -.875023559E+02 -.874990877E+02 -.874956521E+02 -.874920546E+02 -.874883004E+02 -.874843953E+02 -.874803448E+02 -.874761547E+02 -.874718308E+02 -.874673792E+02 -.874628057E+02 -.874581167E+02 -.874533183E+02 -.874484170E+02 -.874434196E+02 -.874383334E+02 -.874331659E+02 -.874279258E+02 -.874226224E+02 -.874172666E+02 -.874118711E+02 -.874064511E+02 -.874010250E+02 -.873956153E+02 -.873902503E+02 -.873849654E+02 -.873798053E+02 -.873748271E+02 -.873701036E+02 -.873657278E+02 -.873618193E+02 -.873585315E+02 -.873560616E+02 -.873546636E+02 -.873546636E+02
 -.873620845E+02 -.873620845E+02 -.873639295E+02 -.873672558E+02 -.873717068E+02 -.873769873E+02 -.873828616E+02 -.873891529E+02 -.873957374E+02 -.874025322E+02 -.874094810E+02 -.874165401E+02 -.874236698E+02 -.874308308E+02 -.874379851E+02 -.874450992E+02 -.874521467E+02 -.874591086E+02 -.874659726E+02 -.874727304E+02 -.874793749E+02 -.874858990E+02 -.874922942E+02 -.874985510E+02 -.875046594E+02 -.875106094E+02 -.875163919E+02 -.875219981E+02 -.875274200E+02 -.875326502E+02 -.875376817E+02 -.875425077E+02 -.875471219E+02 -.875515178E+02 -.875556891E+02 -.875596291E+02 -.875633316E+02 -.875667900E+02 -.875699983E+02 -.875729511E+02 -.875756434E+02 -.875780710E+02 -.875802301E+02 -.875821173E+02 -.875837296E+02 -.875850643E+02 -.875861191E+02 -.875868920E+02 -.875873819E+02 -.875875879E+02 -.875875100E+02 -.875871485E+02 -.875865044E+02 -.875855790E+02 -.875843742E+02 -.875828923E+02 -.875811361E+02 -.875791088E+02 -.875768141E+02 -.875742563E+02 -.875714399E+02 -.875683702E+02 -.875650523E+02 -.875614920E+02 -.875576953E+02 -.875536684E+02 -.875494178E+02 -.875449503E+02 -.875402727E+02 -.875353923E+02 -.875303163E+02 -.875250520E+02 -.875196072E+02 -.875139892E+02 -.875082060E+02 -.875022653E+02 -.874961752E+02 -.874899437E+02 -.874835791E+02 -.874770904E+02 -.874704865E+02 -.874637773E+02 -.874569737E+02 -.874500877E+02 -.874431331E+02 -.874361259E+02 -.874290853E+02 -.874220348E+02 -.874150032E+02 -.874080264E+02 -.874011500E+02 -.873944317E+02 -.873879454E+02 -.873817855E+02 -.873760736E+02 -.873709662E+02 -.873666649E+02 -.873634295E+02 -.873615955E+02 -.873615955E+02
 -.873698496E+02 -.873698496E+02 -.873721868E+02 -.873763526E+02 -.873818883E+02 -.873884303E+02 -.873957010E+02 -.874034973E+02 -.874116757E+02 -.874201352E+02 -.874288000E+02 -.874376070E+02 -.874464990E+02 -.874554227E+02 -.874643311E+02 -.874731849E+02 -.874819548E+02 -.874906201E+02 -.874991667E+02 -.875075842E+02 -.875158633E+02 -.875239938E+02 -.875319645E+02 -.875397629E+02 -.875473766E+02 -.875547932E+02 -.875620011E+02 -.875689898E+02 -.875757496E+02 -.875822716E+02 -.875885473E+02 -.875945683E+02 -.876003264E+02 -.876058132E+02 -.876110202E+02 -.876159388E+02 -.876205606E+02 -.876248776E+02 -.876288824E+02 -.876325684E+02 -.876359297E+02 -.876389608E+02 -.876416571E+02 -.876440140E+02 -.876460276E+02 -.876476943E+02 -.876490112E+02 -.876499757E+02 -.876505863E+02 -.876508422E+02 -.876507431E+02 -.876502896E+02 -.876494829E+02 -.876483248E+02 -.876468175E+02 -.876449640E+02 -.876427678E+02 -.876402330E+02 -.876373646E+02 -.876341677E+02 -.876306483E+02 -.876268128E+02 -.876226680E+02 -.876182210E+02 -.876134796E+02 -.876084515E+02 -.876031450E+02 -.875975686E+02 -.875917312E+02 -.875856416E+02 -.875793091E+02 -.875727431E+02 -.875659530E+02 -.875589484E+02 -.875517390E+02 -.875443346E+02 -.875367452E+02 -.875289810E+02 -.875210523E+02 -.875129699E+02 -.875047454E+02 -.874963908E+02 -.874879195E+02 -.874793464E+02 -.874706883E+02 -.874619653E+02 -.874532008E+02 -.874444238E+02 -.874356699E+02 -.874269835E+02 -.874184212E+02 -.874100544E+02 -.874019748E+02 -.873943002E+02 -.873871817E+02 -.873808146E+02 -.873754503E+02 -.873714136E+02 -.873691243E+02 -.873691243E+02
 -.873779879E+02 -.873779879E+02 -.873808182E+02 -.873858191E+02 -.873924418E+02 -.874002648E+02 -.874089719E+02 -.874183316E+02 -.874281748E+02 -.874383744E+02 -.874488293E+02 -.874594540E+02 -.874701735E+02 -.874809226E+02 -.874916469E+02 -.875023036E+02 -.875128610E+02 -.875232969E+02 -.875335947E+02 -.875437413E+02 -.875537240E+02 -.875635295E+02 -.875731431E+02 -.875825495E+02 -.875917334E+02 -.876006800E+02 -.876093759E+02 -.876178086E+02 -.876259671E+02 -.876338406E+02 -.876414190E+02 -.876486921E+02 -.876556493E+02 -.876622798E+02 -.876685729E+02 -.876745177E+02 -.876801041E+02 -.876853223E+02 -.876901636E+02 -.876946201E+02 -.876986846E+02 -.877023504E+02 -.877056116E+02 -.877084624E+02 -.877108978E+02 -.877129134E+02 -.877145052E+02 -.877156705E+02 -.877164073E+02 -.877167146E+02 -.877165923E+02 -.877160409E+02 -.877150619E+02 -.877136575E+02 -.877118306E+02 -.877095847E+02 -.877069243E+02 -.877038545E+02 -.877003812E+02 -.876965110E+02 -.876922513E+02 -.876876099E+02 -.876825951E+02 -.876772159E+02 -.876714815E+02 -.876654018E+02 -.876589869E+02 -.876522472E+02 -.876451935E+02 -.876378370E+02 -.876301887E+02 -.876222603E+02 -.876140633E+02 -.876056093E+02 -.875969102E+02 -.875879780E+02 -.875788247E+02 -.875694626E+02 -.875599043E+02 -.875501630E+02 -.875402524E+02 -.875301870E+02 -.875199830E+02 -.875096580E+02 -.874992325E+02 -.874887302E+02 -.874781793E+02 -.874676145E+02 -.874570783E+02 -.874466242E+02 -.874363196E+02 -.874262507E+02 -.874165274E+02 -.874072910E+02 -.873987236E+02 -.873910596E+02 -.873846021E+02 -.873797420E+02 -.873769851E+02 -.873769851E+02
 -.873863409E+02 -.873863409E+02 -.873896546E+02 -.873954860E+02 -.874032087E+02 -.874123466E+02 -.874225427E+02 -.874335294E+02 -.874451032E+02 -.874571047E+02 -.874694048E+02 -.874818959E+02 -.874944881E+02 -.875071070E+02 -.875196936E+02 -.875322027E+02 -.875446007E+02 -.875568624E+02 -.875689684E+02 -.875809017E+02 -.875926456E+02 -.876041829E+02 -.876154955E+02 -.876265651E+02 -.876373739E+02 -.876479051E+02 -.876581434E+02 -.876680746E+02 -.876776860E+02 -.876869651E+02 -.876958995E+02 -.877044765E+02 -.877126829E+02 -.877205055E+02 -.877279309E+02 -.877349462E+02 -.877415392E+02 -.877476987E+02 -.877534143E+02 -.877586764E+02 -.877634766E+02 -.877678065E+02 -.877716587E+02 -.877750262E+02 -.877779027E+02 -.877802828E+02 -.877821618E+02 -.877835364E+02 -.877844044E+02 -.877847644E+02 -.877846164E+02 -.877839611E+02 -.877828003E+02 -.877811364E+02 -.877789731E+02 -.877763146E+02 -.877731664E+02 -.877695347E+02 -.877654268E+02 -.877608505E+02 -.877558148E+02 -.877503291E+02 -.877444036E+02 -.877380491E+02 -.877312767E+02 -.877240984E+02 -.877165262E+02 -.877085729E+02 -.877002515E+02 -.876915752E+02 -.876825576E+02 -.876732125E+02 -.876635535E+02 -.876535949E+02 -.876433506E+02 -.876328348E+02 -.876220620E+02 -.876110467E+02 -.875998039E+02 -.875883489E+02 -.875766981E+02 -.875648685E+02 -.875528790E+02 -.875407504E+02 -.875285064E+02 -.875161747E+02 -.875037885E+02 -.874913881E+02 -.874790232E+02 -.874667563E+02 -.874546664E+02 -.874428539E+02 -.874314477E+02 -.874206133E+02 -.874105638E+02 -.874015740E+02 -.873939991E+02 -.873882979E+02 -.873850637E+02 -.873850637E+02
 -.873948371E+02 -.873948371E+02 -.873986293E+02 -.874053049E+02 -.874141625E+02 -.874246682E+02 -.874364156E+02 -.874490918E+02 -.874624526E+02 -.874763041E+02 -.874904902E+02 -.875048850E+02 -.875193872E+02 -.875339167E+02 -.875484112E+02 -.875628228E+02 -.875771149E+02 -.875912587E+02 -.876052302E+02 -.876190075E+02 -.876325695E+02 -.876458950E+02 -.876589628E+02 -.876717518E+02 -.876842421E+02 -.876964150E+02 -.877082535E+02 -.877197417E+02 -.877308645E+02 -.877416072E+02 -.877519546E+02 -.877618911E+02 -.877714008E+02 -.877804676E+02 -.877890756E+02 -.877972098E+02 -.878048559E+02 -.878120007E+02 -.878186321E+02 -.878247387E+02 -.878303102E+02 -.878353366E+02 -.878398086E+02 -.878437178E+02 -.878470566E+02 -.878498185E+02 -.878519981E+02 -.878535915E+02 -.878545960E+02 -.878550102E+02 -.878548339E+02 -.878540680E+02 -.878527144E+02 -.878507762E+02 -.878482577E+02 -.878451640E+02 -.878415017E+02 -.878372782E+02 -.878325022E+02 -.878271833E+02 -.878213321E+02 -.878149598E+02 -.878080786E+02 -.878007014E+02 -.877928415E+02 -.877845130E+02 -.877757305E+02 -.877665090E+02 -.877568641E+02 -.877468114E+02 -.877363670E+02 -.877255471E+02 -.877143681E+02 -.877028464E+02 -.876909986E+02 -.876788413E+02 -.876663914E+02 -.876536659E+02 -.876406823E+02 -.876274584E+02 -.876140129E+02 -.876003658E+02 -.875865386E+02 -.875725552E+02 -.875584428E+02 -.875442334E+02 -.875299647E+02 -.875156829E+02 -.875014452E+02 -.874873229E+02 -.874734066E+02 -.874598117E+02 -.874466858E+02 -.874342191E+02 -.874226562E+02 -.874123133E+02 -.874035983E+02 -.873970391E+02 -.873933179E+02 -.873933179E+02
 -.874034691E+02 -.874034691E+02 -.874077491E+02 -.874153015E+02 -.874253445E+02 -.874372771E+02 -.874506335E+02 -.874650499E+02 -.874802397E+02 -.874959765E+02 -.875120818E+02 -.875284154E+02 -.875448682E+02 -.875613553E+02 -.875778106E+02 -.875941824E+02 -.876104292E+02 -.876265169E+02 -.876424156E+02 -.876580985E+02 -.876735400E+02 -.876887153E+02 -.877036002E+02 -.877181718E+02 -.877324081E+02 -.877462886E+02 -.877597942E+02 -.877729067E+02 -.877856083E+02 -.877978810E+02 -.878097067E+02 -.878210665E+02 -.878319415E+02 -.878423127E+02 -.878521617E+02 -.878614711E+02 -.878702243E+02 -.878784060E+02 -.878860018E+02 -.878929983E+02 -.878993828E+02 -.879051433E+02 -.879102688E+02 -.879147490E+02 -.879185749E+02 -.879217390E+02 -.879242351E+02 -.879260585E+02 -.879272061E+02 -.879276762E+02 -.879274684E+02 -.879265839E+02 -.879250248E+02 -.879227948E+02 -.879198988E+02 -.879163432E+02 -.879121356E+02 -.879072851E+02 -.879018020E+02 -.878956976E+02 -.878889845E+02 -.878816760E+02 -.878737865E+02 -.878653312E+02 -.878563260E+02 -.878467876E+02 -.878367331E+02 -.878261804E+02 -.878151476E+02 -.878036532E+02 -.877917161E+02 -.877793552E+02 -.877665895E+02 -.877534384E+02 -.877399211E+02 -.877260569E+02 -.877118654E+02 -.876973661E+02 -.876825791E+02 -.876675249E+02 -.876522250E+02 -.876367018E+02 -.876209800E+02 -.876050865E+02 -.875890523E+02 -.875729132E+02 -.875567119E+02 -.875405005E+02 -.875243434E+02 -.875083212E+02 -.874925360E+02 -.874771181E+02 -.874622346E+02 -.874481003E+02 -.874349922E+02 -.874232678E+02 -.874133894E+02 -.874059548E+02 -.874017371E+02 -.874017371E+02
 -.874122660E+02 -.874122660E+02 -.874170549E+02 -.874255254E+02 -.874368042E+02 -.874502130E+02 -.874652216E+02 -.874814140E+02 -.874984641E+02 -.875161176E+02 -.875341779E+02 -.875524939E+02 -.875709489E+02 -.875894522E+02 -.876079322E+02 -.876263308E+02 -.876446001E+02 -.876626992E+02 -.876805927E+02 -.876982488E+02 -.877156381E+02 -.877327329E+02 -.877495068E+02 -.877659347E+02 -.877819927E+02 -.877976581E+02 -.878129090E+02 -.878277242E+02 -.878420824E+02 -.878559623E+02 -.878693420E+02 -.878821995E+02 -.878945124E+02 -.879062590E+02 -.879174181E+02 -.879279694E+02 -.879378939E+02 -.879471736E+02 -.879557915E+02 -.879637315E+02 -.879709784E+02 -.879775179E+02 -.879833366E+02 -.879884228E+02 -.879927657E+02 -.879963566E+02 -.879991882E+02 -.880012552E+02 -.880025537E+02 -.880030818E+02 -.880028389E+02 -.880018261E+02 -.880000461E+02 -.879975031E+02 -.879942032E+02 -.879901537E+02 -.879853639E+02 -.879798445E+02 -.879736076E+02 -.879666668E+02 -.879590366E+02 -.879507330E+02 -.879417728E+02 -.879321740E+02 -.879219554E+02 -.879111364E+02 -.878997373E+02 -.878877790E+02 -.878752827E+02 -.878622701E+02 -.878487631E+02 -.878347837E+02 -.878203541E+02 -.878054967E+02 -.877902335E+02 -.877745870E+02 -.877585795E+02 -.877422336E+02 -.877255719E+02 -.877086179E+02 -.876913957E+02 -.876739308E+02 -.876562507E+02 -.876383857E+02 -.876203703E+02 -.876022444E+02 -.875840557E+02 -.875658621E+02 -.875477353E+02 -.875297652E+02 -.875120657E+02 -.874947820E+02 -.874781006E+02 -.874622616E+02 -.874475746E+02 -.874344394E+02 -.874233733E+02 -.874150452E+02 -.874103208E+02 -.874103208E+02
 -.874212609E+02 -.874212609E+02 -.874265842E+02 -.874360095E+02 -.874485621E+02 -.874634814E+02 -.874801723E+02 -.874981694E+02 -.875171112E+02 -.875367200E+02 -.875567832E+02 -.875771384E+02 -.875976599E+02 -.876182490E+02 -.876388256E+02 -.876593238E+02 -.876796882E+02 -.876998718E+02 -.877198338E+02 -.877395383E+02 -.877589530E+02 -.877780478E+02 -.877967940E+02 -.878151644E+02 -.878331325E+02 -.878506725E+02 -.878677592E+02 -.878843675E+02 -.879004725E+02 -.879160488E+02 -.879310709E+02 -.879455130E+02 -.879593495E+02 -.879725554E+02 -.879851062E+02 -.879969788E+02 -.880081508E+02 -.880186011E+02 -.880283094E+02 -.880372566E+02 -.880454245E+02 -.880527962E+02 -.880593560E+02 -.880650899E+02 -.880699856E+02 -.880740327E+02 -.880772229E+02 -.880795497E+02 -.880810087E+02 -.880815972E+02 -.880813146E+02 -.880801620E+02 -.880781427E+02 -.880752617E+02 -.880715261E+02 -.880669448E+02 -.880615287E+02 -.880552904E+02 -.880482444E+02 -.880404063E+02 -.880317936E+02 -.880224249E+02 -.880123201E+02 -.880015002E+02 -.879899872E+02 -.879778042E+02 -.879649748E+02 -.879515234E+02 -.879374747E+02 -.879228541E+02 -.879076868E+02 -.878919985E+02 -.878758149E+02 -.878591616E+02 -.878420642E+02 -.878245483E+02 -.878066394E+02 -.877883632E+02 -.877697455E+02 -.877508125E+02 -.877315913E+02 -.877121106E+02 -.876924009E+02 -.876724958E+02 -.876524334E+02 -.876322579E+02 -.876120217E+02 -.875917888E+02 -.875716381E+02 -.875516687E+02 -.875320063E+02 -.875128113E+02 -.874942899E+02 -.874767074E+02 -.874604066E+02 -.874458302E+02 -.874335512E+02 -.874243110E+02 -.874190695E+02 -.874190695E+02
 -.874304678E+02 -.874304678E+02 -.874363478E+02 -.874467541E+02 -.874606065E+02 -.874770616E+02 -.874954614E+02 -.875152953E+02 -.875361699E+02 -.875577849E+02 -.875799114E+02 -.876023735E+02 -.876250342E+02 -.876477839E+02 -.876705328E+02 -.876932067E+02 -.877157432E+02 -.877380897E+02 -.877602014E+02 -.877820393E+02 -.878035682E+02 -.878247557E+02 -.878455706E+02 -.878659827E+02 -.878859623E+02 -.879054798E+02 -.879245059E+02 -.879430115E+02 -.879609673E+02 -.879783437E+02 -.879951111E+02 -.880112400E+02 -.880267010E+02 -.880414652E+02 -.880555047E+02 -.880687922E+02 -.880813018E+02 -.880930083E+02 -.881038880E+02 -.881139178E+02 -.881230765E+02 -.881313438E+02 -.881387015E+02 -.881451332E+02 -.881506245E+02 -.881551632E+02 -.881587394E+02 -.881613455E+02 -.881629761E+02 -.881636280E+02 -.881633002E+02 -.881619942E+02 -.881597137E+02 -.881564648E+02 -.881522559E+02 -.881470976E+02 -.881410028E+02 -.881339864E+02 -.881260652E+02 -.881172579E+02 -.881075850E+02 -.880970682E+02 -.880857311E+02 -.880735983E+02 -.880606958E+02 -.880470504E+02 -.880326898E+02 -.880176424E+02 -.880019371E+02 -.879856032E+02 -.879686702E+02 -.879511677E+02 -.879331253E+02 -.879145726E+02 -.878955388E+02 -.878760533E+02 -.878561451E+02 -.878358431E+02 -.878151766E+02 -.877941750E+02 -.877728686E+02 -.877512891E+02 -.877294702E+02 -.877074491E+02 -.876852674E+02 -.876629736E+02 -.876406249E+02 -.876182912E+02 -.875960586E+02 -.875740356E+02 -.875523595E+02 -.875312060E+02 -.875108009E+02 -.874914352E+02 -.874734850E+02 -.874574366E+02 -.874439195E+02 -.874337486E+02 -.874279796E+02 -.874279796E+02
 -.874398782E+02 -.874398782E+02 -.874463309E+02 -.874577371E+02 -.874729103E+02 -.874909259E+02 -.875110664E+02 -.875327780E+02 -.875556365E+02 -.875793180E+02 -.876035750E+02 -.876282160E+02 -.876530903E+02 -.876780763E+02 -.877030746E+02 -.877280031E+02 -.877527937E+02 -.877773892E+02 -.878017415E+02 -.878258087E+02 -.878495531E+02 -.878729391E+02 -.878959325E+02 -.879184993E+02 -.879406057E+02 -.879622179E+02 -.879833022E+02 -.880038246E+02 -.880237514E+02 -.880430485E+02 -.880616818E+02 -.880796173E+02 -.880968213E+02 -.881132605E+02 -.881289025E+02 -.881437156E+02 -.881576690E+02 -.881707331E+02 -.881828797E+02 -.881940817E+02 -.882043136E+02 -.882135520E+02 -.882217754E+02 -.882289644E+02 -.882351023E+02 -.882401747E+02 -.882441698E+02 -.882470783E+02 -.882488938E+02 -.882496125E+02 -.882492331E+02 -.882477574E+02 -.882451899E+02 -.882415377E+02 -.882368109E+02 -.882310221E+02 -.882241863E+02 -.882163213E+02 -.882074469E+02 -.881975851E+02 -.881867598E+02 -.881749969E+02 -.881623241E+02 -.881487702E+02 -.881343658E+02 -.881191422E+02 -.881031319E+02 -.880863680E+02 -.880688841E+02 -.880507143E+02 -.880318928E+02 -.880124538E+02 -.879924315E+02 -.879718597E+02 -.879507722E+02 -.879292022E+02 -.879071827E+02 -.878847466E+02 -.878619265E+02 -.878387555E+02 -.878152671E+02 -.877914964E+02 -.877674806E+02 -.877432601E+02 -.877188804E+02 -.876943941E+02 -.876698632E+02 -.876453635E+02 -.876209883E+02 -.875968551E+02 -.875731130E+02 -.875499528E+02 -.875276201E+02 -.875064317E+02 -.874867971E+02 -.874692465E+02 -.874544666E+02 -.874433471E+02 -.874370406E+02 -.874370406E+02
 -.874494714E+02 -.874494714E+02 -.874565075E+02 -.874689294E+02 -.874854443E+02 -.875050488E+02 -.875269674E+02 -.875506037E+02 -.875755014E+02 -.876013118E+02 -.876277666E+02 -.876546571E+02 -.876818178E+02 -.877091157E+02 -.877364424E+02 -.877637091E+02 -.877908427E+02 -.878177827E+02 -.878444776E+02 -.878708825E+02 -.878969564E+02 -.879226602E+02 -.879479558E+02 -.879728047E+02 -.879971688E+02 -.880210093E+02 -.880442876E+02 -.880669648E+02 -.880890019E+02 -.881103599E+02 -.881309996E+02 -.881508820E+02 -.881699681E+02 -.881882194E+02 -.882055979E+02 -.882220665E+02 -.882375889E+02 -.882521301E+02 -.882656566E+02 -.882781365E+02 -.882895398E+02 -.882998390E+02 -.883090086E+02 -.883170260E+02 -.883238714E+02 -.883295275E+02 -.883339803E+02 -.883372189E+02 -.883392353E+02 -.883400249E+02 -.883395865E+02 -.883379220E+02 -.883350368E+02 -.883309394E+02 -.883256418E+02 -.883191588E+02 -.883115083E+02 -.883027112E+02 -.882927908E+02 -.882817733E+02 -.882696868E+02 -.882565620E+02 -.882424313E+02 -.882273288E+02 -.882112903E+02 -.881943526E+02 -.881765537E+02 -.881579322E+02 -.881385274E+02 -.881183789E+02 -.880975262E+02 -.880760091E+02 -.880538668E+02 -.880311384E+02 -.880078624E+02 -.879840768E+02 -.879598189E+02 -.879351257E+02 -.879100341E+02 -.878845806E+02 -.878588027E+02 -.878327389E+02 -.878064297E+02 -.877799192E+02 -.877532566E+02 -.877264985E+02 -.876997119E+02 -.876729780E+02 -.876463975E+02 -.876200966E+02 -.875942360E+02 -.875690216E+02 -.875447185E+02 -.875216692E+02 -.875003169E+02 -.874812360E+02 -.874651708E+02 -.874530861E+02 -.874462330E+02 -.874462330E+02
 -.874592202E+02 -.874592202E+02 -.874668458E+02 -.874802970E+02 -.874981748E+02 -.875193979E+02 -.875431330E+02 -.875687407E+02 -.875957316E+02 -.876237302E+02 -.876524464E+02 -.876816536E+02 -.877111722E+02 -.877408585E+02 -.877705961E+02 -.878002907E+02 -.878298650E+02 -.878592548E+02 -.878884055E+02 -.879172687E+02 -.879457993E+02 -.879739542E+02 -.880016906E+02 -.880289654E+02 -.880557353E+02 -.880819564E+02 -.881075846E+02 -.881325754E+02 -.881568842E+02 -.881804663E+02 -.882032765E+02 -.882252698E+02 -.882464009E+02 -.882666249E+02 -.882858974E+02 -.883041743E+02 -.883214131E+02 -.883375723E+02 -.883526123E+02 -.883664955E+02 -.883791867E+02 -.883906531E+02 -.884008649E+02 -.884097953E+02 -.884174205E+02 -.884237200E+02 -.884286771E+02 -.884322786E+02 -.884345150E+02 -.884353809E+02 -.884348747E+02 -.884329988E+02 -.884297596E+02 -.884251673E+02 -.884192359E+02 -.884119831E+02 -.884034303E+02 -.883936019E+02 -.883825257E+02 -.883702327E+02 -.883567562E+02 -.883421325E+02 -.883263998E+02 -.883095985E+02 -.882917704E+02 -.882729589E+02 -.882532086E+02 -.882325646E+02 -.882110727E+02 -.881887791E+02 -.881657298E+02 -.881419707E+02 -.881175471E+02 -.880925040E+02 -.880668854E+02 -.880407345E+02 -.880140939E+02 -.879870052E+02 -.879595095E+02 -.879316478E+02 -.879034613E+02 -.878749921E+02 -.878462846E+02 -.878173863E+02 -.877883502E+02 -.877592368E+02 -.877301179E+02 -.877010801E+02 -.876722308E+02 -.876437052E+02 -.876156751E+02 -.875883611E+02 -.875620476E+02 -.875371026E+02 -.875140030E+02 -.874933671E+02 -.874759970E+02 -.874629335E+02 -.874555262E+02 -.874555262E+02
 -.874690852E+02 -.874690852E+02 -.874773029E+02 -.874917935E+02 -.875110528E+02 -.875339211E+02 -.875595074E+02 -.875871287E+02 -.876162611E+02 -.876465016E+02 -.876775379E+02 -.877091260E+02 -.877410733E+02 -.877732261E+02 -.878054615E+02 -.878376802E+02 -.878698008E+02 -.879017556E+02 -.879334863E+02 -.879649401E+02 -.879960681E+02 -.880268221E+02 -.880571546E+02 -.880870172E+02 -.881163610E+02 -.881451365E+02 -.881732934E+02 -.882007812E+02 -.882275487E+02 -.882535445E+02 -.882787164E+02 -.883030120E+02 -.883263788E+02 -.883487638E+02 -.883701148E+02 -.883903800E+02 -.884095088E+02 -.884274526E+02 -.884441644E+02 -.884595998E+02 -.884737172E+02 -.884864779E+02 -.884978463E+02 -.885077903E+02 -.885162816E+02 -.885232958E+02 -.885288127E+02 -.885328165E+02 -.885352960E+02 -.885362445E+02 -.885356603E+02 -.885335463E+02 -.885299099E+02 -.885247635E+02 -.885181235E+02 -.885100111E+02 -.885004516E+02 -.884894741E+02 -.884771118E+02 -.884634012E+02 -.884483823E+02 -.884320977E+02 -.884145928E+02 -.883959153E+02 -.883761145E+02 -.883552417E+02 -.883333489E+02 -.883104894E+02 -.882867167E+02 -.882620845E+02 -.882366465E+02 -.882104558E+02 -.881835650E+02 -.881560256E+02 -.881278882E+02 -.880992021E+02 -.880700154E+02 -.880403751E+02 -.880103273E+02 -.879799176E+02 -.879491912E+02 -.879181943E+02 -.878869748E+02 -.878555841E+02 -.878240787E+02 -.877925232E+02 -.877609935E+02 -.877295816E+02 -.876984014E+02 -.876675963E+02 -.876373490E+02 -.876078943E+02 -.875795355E+02 -.875526657E+02 -.875277946E+02 -.875055846E+02 -.874868951E+02 -.874728426E+02 -.874648759E+02 -.874648759E+02
 -.874790065E+02 -.874790065E+02 -.874878162E+02 -.875033522E+02 -.875240056E+02 -.875485395E+02 -.875760050E+02 -.876056745E+02 -.876369890E+02 -.876695178E+02 -.877029273E+02 -.877369569E+02 -.877714021E+02 -.878061008E+02 -.878409243E+02 -.878757684E+02 -.879105480E+02 -.879451915E+02 -.879796363E+02 -.880138256E+02 -.880477054E+02 -.880812229E+02 -.881143250E+02 -.881469577E+02 -.881790662E+02 -.882105945E+02 -.882414856E+02 -.882716818E+02 -.883011246E+02 -.883297543E+02 -.883575106E+02 -.883843323E+02 -.884101576E+02 -.884349244E+02 -.884585710E+02 -.884810363E+02 -.885022606E+02 -.885221862E+02 -.885407578E+02 -.885579226E+02 -.885736312E+02 -.885878373E+02 -.886004985E+02 -.886115765E+02 -.886210371E+02 -.886288511E+02 -.886349943E+02 -.886394478E+02 -.886421980E+02 -.886432372E+02 -.886425631E+02 -.886401792E+02 -.886360943E+02 -.886303230E+02 -.886228852E+02 -.886138060E+02 -.886031156E+02 -.885908489E+02 -.885770454E+02 -.885617486E+02 -.885450062E+02 -.885268688E+02 -.885073903E+02 -.884866272E+02 -.884646380E+02 -.884414830E+02 -.884172237E+02 -.883919227E+02 -.883656427E+02 -.883384466E+02 -.883103970E+02 -.882815555E+02 -.882519831E+02 -.882217391E+02 -.881908815E+02 -.881594667E+02 -.881275493E+02 -.880951823E+02 -.880624172E+02 -.880293045E+02 -.879958942E+02 -.879622366E+02 -.879283833E+02 -.878943894E+02 -.878603148E+02 -.878262280E+02 -.877922088E+02 -.877583542E+02 -.877247840E+02 -.876916492E+02 -.876591429E+02 -.876275133E+02 -.875970820E+02 -.875682661E+02 -.875416079E+02 -.875178123E+02 -.874977959E+02 -.874827499E+02 -.874742218E+02 -.874742218E+02
 -.874889001E+02 -.874889001E+02 -.874982997E+02 -.875148815E+02 -.875369346E+02 -.875631460E+02 -.875925088E+02 -.876242506E+02 -.876577774E+02 -.876926318E+02 -.877284596E+02 -.877649855E+02 -.878019947E+02 -.878393178E+02 -.878768207E+02 -.879143949E+02 -.879519513E+02 -.879894144E+02 -.880267174E+02 -.880637988E+02 -.881006000E+02 -.881370628E+02 -.881731284E+02 -.882087368E+02 -.882438264E+02 -.882783340E+02 -.883121952E+02 -.883453438E+02 -.883777124E+02 -.884092319E+02 -.884398321E+02 -.884694410E+02 -.884979860E+02 -.885253940E+02 -.885515920E+02 -.885765078E+02 -.886000709E+02 -.886222129E+02 -.886428679E+02 -.886619733E+02 -.886794697E+02 -.886953020E+02 -.887094191E+02 -.887217748E+02 -.887323282E+02 -.887410443E+02 -.887478937E+02 -.887528539E+02 -.887559085E+02 -.887570482E+02 -.887562701E+02 -.887535783E+02 -.887489835E+02 -.887425030E+02 -.887341607E+02 -.887239867E+02 -.887120172E+02 -.886982941E+02 -.886828645E+02 -.886657808E+02 -.886470996E+02 -.886268815E+02 -.886051907E+02 -.885820942E+02 -.885576615E+02 -.885319642E+02 -.885050749E+02 -.884770673E+02 -.884480153E+02 -.884179926E+02 -.883870722E+02 -.883553262E+02 -.883228249E+02 -.882896372E+02 -.882558296E+02 -.882214664E+02 -.881866098E+02 -.881513195E+02 -.881156532E+02 -.880796668E+02 -.880434153E+02 -.880069532E+02 -.879703362E+02 -.879336227E+02 -.878968762E+02 -.878601683E+02 -.878235827E+02 -.877872206E+02 -.877512069E+02 -.877156999E+02 -.876809017E+02 -.876470731E+02 -.876145529E+02 -.875837811E+02 -.875553311E+02 -.875299494E+02 -.875086079E+02 -.874925713E+02 -.874834840E+02 -.874834840E+02
 -.874986594E+02 -.874986594E+02 -.875086438E+02 -.875262650E+02 -.875497140E+02 -.875776029E+02 -.876088674E+02 -.876426910E+02 -.876784462E+02 -.877156502E+02 -.877539304E+02 -.877929988E+02 -.878326317E+02 -.878726534E+02 -.879129251E+02 -.879533344E+02 -.879937887E+02 -.880342082E+02 -.880745223E+02 -.881146652E+02 -.881545730E+02 -.881941821E+02 -.882334278E+02 -.882722432E+02 -.883105594E+02 -.883483052E+02 -.883854071E+02 -.884217895E+02 -.884573742E+02 -.884920810E+02 -.885258275E+02 -.885585293E+02 -.885901007E+02 -.886204553E+02 -.886495070E+02 -.886771702E+02 -.887033613E+02 -.887279988E+02 -.887510041E+02 -.887723022E+02 -.887918218E+02 -.888094965E+02 -.888252648E+02 -.888390710E+02 -.888508658E+02 -.888606069E+02 -.888682590E+02 -.888737947E+02 -.888771945E+02 -.888784467E+02 -.888775480E+02 -.888745030E+02 -.888693247E+02 -.888620339E+02 -.888526593E+02 -.888412371E+02 -.888278110E+02 -.888124314E+02 -.887951551E+02 -.887760446E+02 -.887551680E+02 -.887325979E+02 -.887084108E+02 -.886826870E+02 -.886555091E+02 -.886269622E+02 -.885971324E+02 -.885661069E+02 -.885339728E+02 -.885008167E+02 -.884667244E+02 -.884317797E+02 -.883960645E+02 -.883596585E+02 -.883226381E+02 -.882850772E+02 -.882470461E+02 -.882086125E+02 -.881698407E+02 -.881307929E+02 -.880915290E+02 -.880521082E+02 -.880125902E+02 -.879730366E+02 -.879335141E+02 -.878940972E+02 -.878548725E+02 -.878159447E+02 -.877774433E+02 -.877395323E+02 -.877024219E+02 -.876663843E+02 -.876317735E+02 -.875990512E+02 -.875688199E+02 -.875418656E+02 -.875192133E+02 -.875021984E+02 -.874925598E+02 -.874925598E+02
 -.875081531E+02 -.875081531E+02 -.875187122E+02 -.875373576E+02 -.875621853E+02 -.875917350E+02 -.876248870E+02 -.876607827E+02 -.876987634E+02 -.877383235E+02 -.877790749E+02 -.878207188E+02 -.878630241E+02 -.879058102E+02 -.879489344E+02 -.879922813E+02 -.880357549E+02 -.880792723E+02 -.881227590E+02 -.881661449E+02 -.882093613E+02 -.882523388E+02 -.882950060E+02 -.883372888E+02 -.883791101E+02 -.884203893E+02 -.884610427E+02 -.885009834E+02 -.885401206E+02 -.885783608E+02 -.886156072E+02 -.886517603E+02 -.886867190E+02 -.887203813E+02 -.887526449E+02 -.887834083E+02 -.888125719E+02 -.888400381E+02 -.888657128E+02 -.888895055E+02 -.889113305E+02 -.889311074E+02 -.889487619E+02 -.889642266E+02 -.889774420E+02 -.889883567E+02 -.889969282E+02 -.890031230E+02 -.890069173E+02 -.890082970E+02 -.890072579E+02 -.890038054E+02 -.889979552E+02 -.889897324E+02 -.889791717E+02 -.889663172E+02 -.889512214E+02 -.889339452E+02 -.889145572E+02 -.888931329E+02 -.888697540E+02 -.888445079E+02 -.888174865E+02 -.887887857E+02 -.887585046E+02 -.887267443E+02 -.886936076E+02 -.886591977E+02 -.886236177E+02 -.885869698E+02 -.885493545E+02 -.885108700E+02 -.884716119E+02 -.884316721E+02 -.883911391E+02 -.883500972E+02 -.883086268E+02 -.882668038E+02 -.882247005E+02 -.881823854E+02 -.881399241E+02 -.880973805E+02 -.880548179E+02 -.880123014E+02 -.879699000E+02 -.879276903E+02 -.878857615E+02 -.878442204E+02 -.878032000E+02 -.877628685E+02 -.877234429E+02 -.876852046E+02 -.876485214E+02 -.876138739E+02 -.875818911E+02 -.875533958E+02 -.875294628E+02 -.875114945E+02 -.875013194E+02 -.875013194E+02
 -.875172223E+02 -.875172223E+02 -.875283395E+02 -.875479805E+02 -.875741510E+02 -.876053222E+02 -.876403227E+02 -.876782555E+02 -.877184340E+02 -.877603336E+02 -.878035535E+02 -.878477865E+02 -.878927963E+02 -.879383991E+02 -.879844496E+02 -.880308303E+02 -.880774431E+02 -.881242026E+02 -.881710310E+02 -.882178542E+02 -.882645984E+02 -.883111883E+02 -.883575457E+02 -.884035884E+02 -.884492301E+02 -.884943797E+02 -.885389415E+02 -.885828152E+02 -.886258953E+02 -.886680723E+02 -.887092323E+02 -.887492582E+02 -.887880303E+02 -.888254278E+02 -.888613290E+02 -.888956130E+02 -.889281604E+02 -.889588541E+02 -.889875806E+02 -.890142308E+02 -.890387006E+02 -.890608927E+02 -.890807171E+02 -.890980920E+02 -.891129450E+02 -.891252136E+02 -.891348459E+02 -.891418013E+02 -.891460505E+02 -.891475762E+02 -.891463730E+02 -.891424476E+02 -.891358188E+02 -.891265173E+02 -.891145852E+02 -.891000759E+02 -.890830534E+02 -.890635915E+02 -.890417733E+02 -.890176902E+02 -.889914410E+02 -.889631310E+02 -.889328711E+02 -.889007766E+02 -.888669662E+02 -.888315611E+02 -.887946839E+02 -.887564575E+02 -.887170041E+02 -.886764444E+02 -.886348969E+02 -.885924768E+02 -.885492954E+02 -.885054596E+02 -.884610715E+02 -.884162277E+02 -.883710197E+02 -.883255332E+02 -.882798488E+02 -.882340422E+02 -.881881848E+02 -.881423451E+02 -.880965903E+02 -.880509878E+02 -.880056087E+02 -.879605309E+02 -.879158446E+02 -.878716579E+02 -.878281052E+02 -.877853576E+02 -.877436364E+02 -.877032303E+02 -.876645177E+02 -.876279956E+02 -.875943161E+02 -.875643346E+02 -.875391709E+02 -.875202893E+02 -.875096017E+02 -.875096017E+02
 -.875256762E+02 -.875256762E+02 -.875373241E+02 -.875579131E+02 -.875853653E+02 -.876180893E+02 -.876548673E+02 -.876947691E+02 -.877370855E+02 -.877812773E+02 -.878269342E+02 -.878737442E+02 -.879214680E+02 -.879699208E+02 -.880189566E+02 -.880684575E+02 -.881183245E+02 -.881684705E+02 -.882188154E+02 -.882692812E+02 -.883197896E+02 -.883702593E+02 -.884206048E+02 -.884707354E+02 -.885205544E+02 -.885699586E+02 -.886188386E+02 -.886670781E+02 -.887145544E+02 -.887611391E+02 -.888066981E+02 -.888510933E+02 -.888941829E+02 -.889358231E+02 -.889758689E+02 -.890141755E+02 -.890505992E+02 -.890849990E+02 -.891172374E+02 -.891471819E+02 -.891747065E+02 -.891996927E+02 -.892220308E+02 -.892416212E+02 -.892583755E+02 -.892722173E+02 -.892830831E+02 -.892909228E+02 -.892957007E+02 -.892973952E+02 -.892959997E+02 -.892915223E+02 -.892839858E+02 -.892734276E+02 -.892598994E+02 -.892434663E+02 -.892242061E+02 -.892022090E+02 -.891775761E+02 -.891504183E+02 -.891208558E+02 -.890890160E+02 -.890550332E+02 -.890190465E+02 -.889811989E+02 -.889416358E+02 -.889005041E+02 -.888579504E+02 -.888141202E+02 -.887691566E+02 -.887231992E+02 -.886763834E+02 -.886288394E+02 -.885806916E+02 -.885320576E+02 -.884830486E+02 -.884337683E+02 -.883843134E+02 -.883347739E+02 -.882852328E+02 -.882357678E+02 -.881864518E+02 -.881373552E+02 -.880885474E+02 -.880401002E+02 -.879920920E+02 -.879446122E+02 -.878977684E+02 -.878516946E+02 -.878065624E+02 -.877625949E+02 -.877200848E+02 -.876794183E+02 -.876411042E+02 -.876058137E+02 -.875744292E+02 -.875481099E+02 -.875283744E+02 -.875172091E+02 -.875172091E+02
 -.875332819E+02 -.875332819E+02 -.875454185E+02 -.875668829E+02 -.875955231E+02 -.876296932E+02 -.876681371E+02 -.877098988E+02 -.877542528E+02 -.878006502E+02 -.878486763E+02 -.878980175E+02 -.879484353E+02 -.879997460E+02 -.880518056E+02 -.881044977E+02 -.881577240E+02 -.882113971E+02 -.882654355E+02 -.883197584E+02 -.883742836E+02 -.884289240E+02 -.884835868E+02 -.885381720E+02 -.885925713E+02 -.886466678E+02 -.887003359E+02 -.887534411E+02 -.888058404E+02 -.888573831E+02 -.889079114E+02 -.889572619E+02 -.890052663E+02 -.890517531E+02 -.890965487E+02 -.891394789E+02 -.891803704E+02 -.892190522E+02 -.892553575E+02 -.892891251E+02 -.893202014E+02 -.893484417E+02 -.893737118E+02 -.893958898E+02 -.894148671E+02 -.894305500E+02 -.894428601E+02 -.894517359E+02 -.894571330E+02 -.894590249E+02 -.894574031E+02 -.894522775E+02 -.894436763E+02 -.894316452E+02 -.894162475E+02 -.893975631E+02 -.893756876E+02 -.893507311E+02 -.893228173E+02 -.892920818E+02 -.892586710E+02 -.892227401E+02 -.891844519E+02 -.891439752E+02 -.891014828E+02 -.890571499E+02 -.890111529E+02 -.889636673E+02 -.889148667E+02 -.888649211E+02 -.888139957E+02 -.887622497E+02 -.887098357E+02 -.886568981E+02 -.886035732E+02 -.885499881E+02 -.884962610E+02 -.884425006E+02 -.883888067E+02 -.883352704E+02 -.882819754E+02 -.882289988E+02 -.881764133E+02 -.881242892E+02 -.880726979E+02 -.880217161E+02 -.879714310E+02 -.879219472E+02 -.878733958E+02 -.878259458E+02 -.877798189E+02 -.877353082E+02 -.876928030E+02 -.876528197E+02 -.876160420E+02 -.875833734E+02 -.875560039E+02 -.875354971E+02 -.875239025E+02 -.875239025E+02
 -.875397527E+02 -.875397527E+02 -.875523180E+02 -.875745539E+02 -.876042476E+02 -.876397110E+02 -.876796604E+02 -.877231229E+02 -.877693645E+02 -.878178332E+02 -.878681152E+02 -.879198998E+02 -.879729528E+02 -.880270955E+02 -.880821884E+02 -.881381191E+02 -.881947924E+02 -.882521227E+02 -.883100286E+02 -.883684286E+02 -.884272371E+02 -.884863622E+02 -.885457037E+02 -.886051515E+02 -.886645847E+02 -.887238708E+02 -.887828657E+02 -.888414137E+02 -.888993482E+02 -.889564924E+02 -.890126607E+02 -.890676592E+02 -.891212877E+02 -.891733409E+02 -.892236104E+02 -.892718857E+02 -.893179569E+02 -.893616164E+02 -.894026609E+02 -.894408935E+02 -.894761262E+02 -.895081814E+02 -.895368944E+02 -.895621152E+02 -.895837099E+02 -.896015623E+02 -.896155759E+02 -.896256742E+02 -.896318023E+02 -.896339270E+02 -.896320379E+02 -.896261471E+02 -.896162890E+02 -.896025204E+02 -.895849191E+02 -.895635837E+02 -.895386318E+02 -.895101991E+02 -.894784373E+02 -.894435131E+02 -.894056055E+02 -.893649044E+02 -.893216084E+02 -.892759226E+02 -.892280567E+02 -.891782226E+02 -.891266329E+02 -.890734984E+02 -.890190265E+02 -.889634197E+02 -.889068738E+02 -.888495765E+02 -.887917063E+02 -.887334316E+02 -.886749096E+02 -.886162861E+02 -.885576951E+02 -.884992584E+02 -.884410863E+02 -.883832783E+02 -.883259235E+02 -.882691023E+02 -.882128888E+02 -.881573527E+02 -.881025629E+02 -.880485924E+02 -.879955232E+02 -.879434543E+02 -.878925106E+02 -.878428548E+02 -.877947031E+02 -.877483443E+02 -.877041657E+02 -.876626845E+02 -.876245906E+02 -.875907996E+02 -.875625224E+02 -.875413552E+02 -.875293960E+02 -.875293960E+02
 -.875447392E+02 -.875447392E+02 -.875576512E+02 -.875805174E+02 -.876110825E+02 -.876476323E+02 -.876888688E+02 -.877338137E+02 -.877817333E+02 -.878320803E+02 -.878844479E+02 -.879385337E+02 -.879941125E+02 -.880510148E+02 -.881091094E+02 -.881682914E+02 -.882284718E+02 -.882895700E+02 -.883515077E+02 -.884142041E+02 -.884775726E+02 -.885415172E+02 -.886059306E+02 -.886706922E+02 -.887356672E+02 -.888007058E+02 -.888656429E+02 -.889302988E+02 -.889944798E+02 -.890579785E+02 -.891205759E+02 -.891820421E+02 -.892421381E+02 -.893006177E+02 -.893572293E+02 -.894117183E+02 -.894638296E+02 -.895133100E+02 -.895599107E+02 -.896033907E+02 -.896435185E+02 -.896800756E+02 -.897128585E+02 -.897416815E+02 -.897663786E+02 -.897868057E+02 -.898028425E+02 -.898143940E+02 -.898213914E+02 -.898237936E+02 -.898215873E+02 -.898147873E+02 -.898034365E+02 -.897876051E+02 -.897673897E+02 -.897429124E+02 -.897143189E+02 -.896817770E+02 -.896454743E+02 -.896056159E+02 -.895624225E+02 -.895161270E+02 -.894669727E+02 -.894152101E+02 -.893610944E+02 -.893048829E+02 -.892468325E+02 -.891871970E+02 -.891262252E+02 -.890641585E+02 -.890012294E+02 -.889376592E+02 -.888736573E+02 -.888094194E+02 -.887451271E+02 -.886809469E+02 -.886170303E+02 -.885535132E+02 -.884905171E+02 -.884281488E+02 -.883665024E+02 -.883056605E+02 -.882456964E+02 -.881866769E+02 -.881286662E+02 -.880717302E+02 -.880159428E+02 -.879613933E+02 -.879081963E+02 -.878565040E+02 -.878065216E+02 -.877585282E+02 -.877129021E+02 -.876701546E+02 -.876309722E+02 -.875962722E+02 -.875672741E+02 -.875455914E+02 -.875333515E+02 -.875333515E+02
 -.875478233E+02 -.875478233E+02 -.875609754E+02 -.875842880E+02 -.876154879E+02 -.876528546E+02 -.876950921E+02 -.877412296E+02 -.877905448E+02 -.878425037E+02 -.878967140E+02 -.879528885E+02 -.880108169E+02 -.880703439E+02 -.881313521E+02 -.881937489E+02 -.882574560E+02 -.883224019E+02 -.883885149E+02 -.884557185E+02 -.885239269E+02 -.885930417E+02 -.886629490E+02 -.887335180E+02 -.888045992E+02 -.888760240E+02 -.889476045E+02 -.890191337E+02 -.890903863E+02 -.891611199E+02 -.892310756E+02 -.892999803E+02 -.893675482E+02 -.894334831E+02 -.894974807E+02 -.895592321E+02 -.896184261E+02 -.896747529E+02 -.897279073E+02 -.897775923E+02 -.898235221E+02 -.898654262E+02 -.899030520E+02 -.899361683E+02 -.899645684E+02 -.899880722E+02 -.900065293E+02 -.900198206E+02 -.900278600E+02 -.900305958E+02 -.900280111E+02 -.900201244E+02 -.900069889E+02 -.899886924E+02 -.899653554E+02 -.899371302E+02 -.899041983E+02 -.898667684E+02 -.898250733E+02 -.897793675E+02 -.897299236E+02 -.896770292E+02 -.896209834E+02 -.895620933E+02 -.895006709E+02 -.894370295E+02 -.893714805E+02 -.893043304E+02 -.892358782E+02 -.891664122E+02 -.890962087E+02 -.890255289E+02 -.889546181E+02 -.888837037E+02 -.888129948E+02 -.887426812E+02 -.886729329E+02 -.886039008E+02 -.885357169E+02 -.884684950E+02 -.884023323E+02 -.883373112E+02 -.882735019E+02 -.882109651E+02 -.881497563E+02 -.880899309E+02 -.880315499E+02 -.879746887E+02 -.879194462E+02 -.878659582E+02 -.878144132E+02 -.877650732E+02 -.877183002E+02 -.876745896E+02 -.876346144E+02 -.875992809E+02 -.875698014E+02 -.875477880E+02 -.875353742E+02 -.875353742E+02
 -.875485177E+02 -.875485177E+02 -.875617753E+02 -.875853026E+02 -.876168382E+02 -.876546792E+02 -.876975504E+02 -.877445042E+02 -.877948424E+02 -.878480549E+02 -.879037732E+02 -.879617336E+02 -.880217483E+02 -.880836835E+02 -.881474420E+02 -.882129498E+02 -.882801457E+02 -.883489722E+02 -.884193693E+02 -.884912685E+02 -.885645883E+02 -.886392302E+02 -.887150759E+02 -.887919849E+02 -.888697934E+02 -.889483132E+02 -.890273316E+02 -.891066112E+02 -.891858912E+02 -.892648876E+02 -.893432950E+02 -.894207884E+02 -.894970256E+02 -.895716493E+02 -.896442912E+02 -.897145749E+02 -.897821198E+02 -.898465457E+02 -.899074763E+02 -.899645441E+02 -.900173948E+02 -.900656915E+02 -.901091189E+02 -.901473879E+02 -.901802389E+02 -.902074460E+02 -.902288197E+02 -.902442099E+02 -.902535079E+02 -.902566483E+02 -.902536096E+02 -.902444148E+02 -.902291310E+02 -.902078681E+02 -.901807780E+02 -.901480516E+02 -.901099165E+02 -.900666339E+02 -.900184948E+02 -.899658163E+02 -.899089372E+02 -.898482139E+02 -.897840161E+02 -.897167220E+02 -.896467143E+02 -.895743756E+02 -.895000847E+02 -.894242127E+02 -.893471191E+02 -.892691494E+02 -.891906316E+02 -.891118741E+02 -.890331638E+02 -.889547645E+02 -.888769159E+02 -.887998330E+02 -.887237057E+02 -.886486994E+02 -.885749556E+02 -.885025930E+02 -.884317094E+02 -.883623837E+02 -.882946787E+02 -.882286449E+02 -.881643244E+02 -.881017565E+02 -.880409843E+02 -.879820627E+02 -.879250690E+02 -.878701157E+02 -.878173670E+02 -.877670595E+02 -.877195292E+02 -.876752452E+02 -.876348539E+02 -.875992351E+02 -.875695755E+02 -.875474628E+02 -.875350088E+02 -.875350088E+02
 -.875462676E+02 -.875462676E+02 -.875594648E+02 -.875829202E+02 -.876144192E+02 -.876523044E+02 -.876953444E+02 -.877426329E+02 -.877935106E+02 -.878475046E+02 -.879042818E+02 -.879636120E+02 -.880253394E+02 -.880893608E+02 -.881556078E+02 -.882240329E+02 -.882945990E+02 -.883672700E+02 -.884420035E+02 -.885187448E+02 -.885974211E+02 -.886779384E+02 -.887601768E+02 -.888439893E+02 -.889291989E+02 -.890155982E+02 -.891029482E+02 -.891909787E+02 -.892793882E+02 -.893678452E+02 -.894559895E+02 -.895434344E+02 -.896297694E+02 -.897145637E+02 -.897973700E+02 -.898777287E+02 -.899551733E+02 -.900292348E+02 -.900994478E+02 -.901653555E+02 -.902265160E+02 -.902825075E+02 -.903329343E+02 -.903774321E+02 -.904156734E+02 -.904473722E+02 -.904722882E+02 -.904902307E+02 -.905010615E+02 -.905046971E+02 -.905011099E+02 -.904903289E+02 -.904724390E+02 -.904475798E+02 -.904159435E+02 -.903777717E+02 -.903333520E+02 -.902830136E+02 -.902271223E+02 -.901660758E+02 -.901002976E+02 -.900302320E+02 -.899563376E+02 -.898790823E+02 -.897989371E+02 -.897163711E+02 -.896318464E+02 -.895458127E+02 -.894587037E+02 -.893709329E+02 -.892828901E+02 -.891949389E+02 -.891074142E+02 -.890206207E+02 -.889348317E+02 -.888502888E+02 -.887672017E+02 -.886857491E+02 -.886060794E+02 -.885283130E+02 -.884525436E+02 -.883788418E+02 -.883072576E+02 -.882378248E+02 -.881705659E+02 -.881054973E+02 -.880426369E+02 -.879820119E+02 -.879236702E+02 -.878676926E+02 -.878142099E+02 -.877634238E+02 -.877156329E+02 -.876712671E+02 -.876309311E+02 -.875954603E+02 -.875659937E+02 -.875440675E+02 -.875317374E+02 -.875317374E+02
 -.875404514E+02 -.875404514E+02 -.875533866E+02 -.875764189E+02 -.876074227E+02 -.876448188E+02 -.876874460E+02 -.877344607E+02 -.877852609E+02 -.878394264E+02 -.878966732E+02 -.879568169E+02 -.880197457E+02 -.880853975E+02 -.881537427E+02 -.882247705E+02 -.882984771E+02 -.883748563E+02 -.884538918E+02 -.885355500E+02 -.886197748E+02 -.887064827E+02 -.887955586E+02 -.888868532E+02 -.889801802E+02 -.890753143E+02 -.891719907E+02 -.892699036E+02 -.893687070E+02 -.894680150E+02 -.895674036E+02 -.896664132E+02 -.897645519E+02 -.898612993E+02 -.899561115E+02 -.900484263E+02 -.901376697E+02 -.902232618E+02 -.903046239E+02 -.903811857E+02 -.904523930E+02 -.905177146E+02 -.905766504E+02 -.906287382E+02 -.906735612E+02 -.907107543E+02 -.907400102E+02 -.907610842E+02 -.907737987E+02 -.907780461E+02 -.907737906E+02 -.907610692E+02 -.907399907E+02 -.907107339E+02 -.906735448E+02 -.906287319E+02 -.905766619E+02 -.905177529E+02 -.904524686E+02 -.903813110E+02 -.903048128E+02 -.902235306E+02 -.901380367E+02 -.900489120E+02 -.899567387E+02 -.898620935E+02 -.897655412E+02 -.896676282E+02 -.895688779E+02 -.894697852E+02 -.893708132E+02 -.892723891E+02 -.891749025E+02 -.890787032E+02 -.889841004E+02 -.888913624E+02 -.888007170E+02 -.887123530E+02 -.886264214E+02 -.885430382E+02 -.884622867E+02 -.883842214E+02 -.883088720E+02 -.882362473E+02 -.881663413E+02 -.880991389E+02 -.880346238E+02 -.879727864E+02 -.879136354E+02 -.878572103E+02 -.878035980E+02 -.877529534E+02 -.877055250E+02 -.876616887E+02 -.876219899E+02 -.875871986E+02 -.875583803E+02 -.875369878E+02 -.875249805E+02 -.875249805E+02
 -.875303814E+02 -.875303814E+02 -.875428110E+02 -.875649950E+02 -.875949448E+02 -.876311982E+02 -.876726946E+02 -.877186786E+02 -.877686265E+02 -.878221889E+02 -.878791468E+02 -.879393765E+02 -.880028233E+02 -.880694791E+02 -.881393656E+02 -.882125202E+02 -.882889841E+02 -.883687925E+02 -.884519661E+02 -.885385039E+02 -.886283766E+02 -.887215216E+02 -.888178376E+02 -.889171811E+02 -.890193626E+02 -.891241439E+02 -.892312356E+02 -.893402963E+02 -.894509318E+02 -.895626956E+02 -.896750909E+02 -.897875726E+02 -.898995517E+02 -.900104000E+02 -.901194553E+02 -.902260288E+02 -.903294123E+02 -.904288859E+02 -.905237276E+02 -.906132215E+02 -.906966685E+02 -.907733951E+02 -.908427642E+02 -.909041846E+02 -.909571205E+02 -.910011010E+02 -.910357281E+02 -.910606843E+02 -.910757382E+02 -.910807495E+02 -.910756713E+02 -.910605513E+02 -.910355310E+02 -.910008425E+02 -.909568044E+02 -.909038158E+02 -.908423488E+02 -.907729404E+02 -.906961830E+02 -.906127156E+02 -.905232129E+02 -.904283764E+02 -.903289237E+02 -.902255794E+02 -.901190654E+02 -.900100928E+02 -.898993532E+02 -.897875113E+02 -.896751985E+02 -.895630072E+02 -.894514855E+02 -.893411341E+02 -.892324031E+02 -.891256907E+02 -.890213424E+02 -.889196512E+02 -.888208588E+02 -.887251579E+02 -.886326942E+02 -.885435704E+02 -.884578496E+02 -.883755599E+02 -.882966989E+02 -.882212398E+02 -.881491367E+02 -.880803317E+02 -.880147628E+02 -.879523726E+02 -.878931192E+02 -.878369891E+02 -.877840130E+02 -.877342857E+02 -.876879911E+02 -.876454341E+02 -.876070810E+02 -.875736124E+02 -.875459906E+02 -.875255480E+02 -.875141014E+02 -.875141014E+02
 -.875153078E+02 -.875153078E+02 -.875269419E+02 -.875477687E+02 -.875759930E+02 -.876103137E+02 -.876498058E+02 -.876938311E+02 -.877419680E+02 -.877939583E+02 -.878496662E+02 -.879090452E+02 -.879721130E+02 -.880389305E+02 -.881095850E+02 -.881841767E+02 -.882628061E+02 -.883455646E+02 -.884325253E+02 -.885237345E+02 -.886192055E+02 -.887189109E+02 -.888227775E+02 -.889306800E+02 -.890424365E+02 -.891578039E+02 -.892764744E+02 -.893980733E+02 -.895221573E+02 -.896482146E+02 -.897756663E+02 -.899038692E+02 -.900321199E+02 -.901596604E+02 -.902856850E+02 -.904093484E+02 -.905297752E+02 -.906460693E+02 -.907573257E+02 -.908626417E+02 -.909611295E+02 -.910519287E+02 -.911342205E+02 -.912072400E+02 -.912702904E+02 -.913227559E+02 -.913641135E+02 -.913939441E+02 -.914119414E+02 -.914179190E+02 -.914118143E+02 -.913936905E+02 -.913637346E+02 -.913222533E+02 -.912696664E+02 -.912064977E+02 -.911333640E+02 -.910509629E+02 -.909600603E+02 -.908614765E+02 -.907560732E+02 -.906447400E+02 -.905283814E+02 -.904079047E+02 -.902842084E+02 -.901581707E+02 -.900306396E+02 -.899024239E+02 -.897742847E+02 -.896469288E+02 -.895210031E+02 -.893970900E+02 -.892757054E+02 -.891572966E+02 -.890422427E+02 -.889308555E+02 -.888233824E+02 -.887200090E+02 -.886208635E+02 -.885260217E+02 -.884355118E+02 -.883493203E+02 -.882673984E+02 -.881896680E+02 -.881160287E+02 -.880463658E+02 -.879805576E+02 -.879184852E+02 -.878600428E+02 -.878051503E+02 -.877537684E+02 -.877059171E+02 -.876616992E+02 -.876213299E+02 -.875851742E+02 -.875537963E+02 -.875280222E+02 -.875090220E+02 -.874984163E+02 -.874984163E+02
 -.874944338E+02 -.874944338E+02 -.875049319E+02 -.875238019E+02 -.875495055E+02 -.875809522E+02 -.876173927E+02 -.876583370E+02 -.877034923E+02 -.877527142E+02 -.878059698E+02 -.878633081E+02 -.879248362E+02 -.879907008E+02 -.880610719E+02 -.881361294E+02 -.882160517E+02 -.883010054E+02 -.883911356E+02 -.884865572E+02 -.885873465E+02 -.886935330E+02 -.888050917E+02 -.889219348E+02 -.890439055E+02 -.891707707E+02 -.893022160E+02 -.894378413E+02 -.895771578E+02 -.897195869E+02 -.898644610E+02 -.900110260E+02 -.901584457E+02 -.903058081E+02 -.904521342E+02 -.905963868E+02 -.907374826E+02 -.908743039E+02 -.910057123E+02 -.911305636E+02 -.912477230E+02 -.913560821E+02 -.914545763E+02 -.915422035E+02 -.916180433E+02 -.916812755E+02 -.917311994E+02 -.917672497E+02 -.917890115E+02 -.917962315E+02 -.917888241E+02 -.917668748E+02 -.917306373E+02 -.916805266E+02 -.916171079E+02 -.915410827E+02 -.914532712E+02 -.913545946E+02 -.912460556E+02 -.911287196E+02 -.910036964E+02 -.908721220E+02 -.907351426E+02 -.905938983E+02 -.904495094E+02 -.903030620E+02 -.901555961E+02 -.900080942E+02 -.898614714E+02 -.897165677E+02 -.895741410E+02 -.894348628E+02 -.892993158E+02 -.891679930E+02 -.890412991E+02 -.889195530E+02 -.888029923E+02 -.886917782E+02 -.885860022E+02 -.884856927E+02 -.883908223E+02 -.883013153E+02 -.882170556E+02 -.881378946E+02 -.880636586E+02 -.879941579E+02 -.879291945E+02 -.878685720E+02 -.878121053E+02 -.877596326E+02 -.877110292E+02 -.876662242E+02 -.876252216E+02 -.875881265E+02 -.875551788E+02 -.875267970E+02 -.875036337E+02 -.874866502E+02 -.874772112E+02 -.874772112E+02
 -.874669421E+02 -.874669421E+02 -.874759107E+02 -.874921283E+02 -.875143838E+02 -.875418520E+02 -.875740018E+02 -.876105263E+02 -.876512891E+02 -.876962837E+02 -.877456010E+02 -.877994044E+02 -.878579096E+02 -.879213672E+02 -.879900490E+02 -.880642355E+02 -.881442050E+02 -.882302230E+02 -.883225326E+02 -.884213445E+02 -.885268270E+02 -.886390957E+02 -.887582032E+02 -.888841286E+02 -.890167673E+02 -.891559216E+02 -.893012921E+02 -.894524703E+02 -.896089335E+02 -.897700416E+02 -.899350362E+02 -.901030425E+02 -.902730738E+02 -.904440391E+02 -.906147520E+02 -.907839431E+02 -.909502724E+02 -.911123448E+02 -.912687252E+02 -.914179569E+02 -.915585795E+02 -.916891507E+02 -.918082689E+02 -.919145994E+02 -.920069016E+02 -.920840585E+02 -.921451055E+02 -.921892588E+02 -.922159388E+02 -.922247897E+02 -.922156914E+02 -.921887634E+02 -.921443614E+02 -.920830642E+02 -.920056556E+02 -.919130998E+02 -.918065137E+02 -.916871377E+02 -.915563068E+02 -.914154228E+02 -.912659289E+02 -.911092863E+02 -.909469535E+02 -.907803670E+02 -.906109247E+02 -.904399690E+02 -.902687728E+02 -.900985256E+02 -.899303225E+02 -.897651539E+02 -.896038988E+02 -.894473199E+02 -.892960618E+02 -.891506515E+02 -.890115021E+02 -.888789179E+02 -.887531014E+02 -.886341619E+02 -.885221249E+02 -.884169420E+02 -.883185007E+02 -.882266349E+02 -.881411341E+02 -.880617537E+02 -.879882234E+02 -.879202568E+02 -.878575598E+02 -.877998401E+02 -.877468161E+02 -.876982281E+02 -.876538498E+02 -.876135024E+02 -.875770730E+02 -.875445354E+02 -.875159791E+02 -.874916454E+02 -.874719745E+02 -.874576677E+02 -.874497682E+02 -.874497682E+02
 -.874320359E+02 -.874320359E+02 -.874390278E+02 -.874517992E+02 -.874695419E+02 -.874917545E+02 -.875181696E+02 -.875486985E+02 -.875833906E+02 -.876224008E+02 -.876659652E+02 -.877143811E+02 -.877679910E+02 -.878271695E+02 -.878923111E+02 -.879638203E+02 -.880421010E+02 -.881275471E+02 -.882205316E+02 -.883213965E+02 -.884304400E+02 -.885479042E+02 -.886739615E+02 -.888087004E+02 -.889521111E+02 -.891040718E+02 -.892643353E+02 -.894325170E+02 -.896080860E+02 -.897903577E+02 -.899784908E+02 -.901714874E+02 -.903681974E+02 -.905673265E+02 -.907674474E+02 -.909670131E+02 -.911643726E+02 -.913577874E+02 -.915454484E+02 -.917254954E+02 -.918960377E+02 -.920551786E+02 -.922010451E+02 -.923318232E+02 -.924457991E+02 -.925414055E+02 -.926172703E+02 -.926722650E+02 -.927055479E+02 -.927165987E+02 -.927052411E+02 -.926716505E+02 -.926163461E+02 -.925401686E+02 -.924442456E+02 -.923299480E+02 -.921988422E+02 -.920526412E+02 -.918931583E+02 -.917222661E+02 -.915418612E+02 -.913538348E+02 -.911600483E+02 -.909623123E+02 -.907623676E+02 -.905618682E+02 -.903623643E+02 -.901652873E+02 -.899719355E+02 -.897834635E+02 -.896008737E+02 -.894250123E+02 -.892565686E+02 -.890960783E+02 -.889439307E+02 -.888003781E+02 -.886655472E+02 -.885394528E+02 -.884220116E+02 -.883130561E+02 -.882123483E+02 -.881195937E+02 -.880344526E+02 -.879565526E+02 -.878854982E+02 -.878208811E+02 -.877622884E+02 -.877093120E+02 -.876615561E+02 -.876186460E+02 -.875802377E+02 -.875460285E+02 -.875157698E+02 -.874892839E+02 -.874664843E+02 -.874474031E+02 -.874322269E+02 -.874213430E+02 -.874154025E+02 -.874154025E+02
 -.873889924E+02 -.873889924E+02 -.873935094E+02 -.874019446E+02 -.874139734E+02 -.874294785E+02 -.874485020E+02 -.874712095E+02 -.874978635E+02 -.875288030E+02 -.875644283E+02 -.876051884E+02 -.876515708E+02 -.877040927E+02 -.877632930E+02 -.878297247E+02 -.879039466E+02 -.879865142E+02 -.880779697E+02 -.881788296E+02 -.882895715E+02 -.884106179E+02 -.885423196E+02 -.886849361E+02 -.888386164E+02 -.890033783E+02 -.891790881E+02 -.893654423E+02 -.895619504E+02 -.897679227E+02 -.899824616E+02 -.902044593E+02 -.904326008E+02 -.906653727E+02 -.909010766E+02 -.911378452E+02 -.913736598E+02 -.916063673E+02 -.918336959E+02 -.920532716E+02 -.922626358E+02 -.924592692E+02 -.926406266E+02 -.928041838E+02 -.929475007E+02 -.930682974E+02 -.931645402E+02 -.932345300E+02 -.932769846E+02 -.932911047E+02 -.932766188E+02 -.932337971E+02 -.931634372E+02 -.930668197E+02 -.929456421E+02 -.928019361E+02 -.926379794E+02 -.924562102E+02 -.922591508E+02 -.920493448E+02 -.918293105E+02 -.916015060E+02 -.913683061E+02 -.911319836E+02 -.908946942E+02 -.906584595E+02 -.904251509E+02 -.901964713E+02 -.899739389E+02 -.897588739E+02 -.895523895E+02 -.893553883E+02 -.891685655E+02 -.889924166E+02 -.888272502E+02 -.886732049E+02 -.885302682E+02 -.883982962E+02 -.882770346E+02 -.881661383E+02 -.880651898E+02 -.879737167E+02 -.878912068E+02 -.878171213E+02 -.877509066E+02 -.876920043E+02 -.876398591E+02 -.875939267E+02 -.875536796E+02 -.875186130E+02 -.874882508E+02 -.874621514E+02 -.874399152E+02 -.874211935E+02 -.874056999E+02 -.873932263E+02 -.873836637E+02 -.873770309E+02 -.873735127E+02 -.873735127E+02
 -.873372333E+02 -.873372333E+02 -.873387316E+02 -.873418537E+02 -.873468403E+02 -.873540190E+02 -.873637860E+02 -.873765938E+02 -.873929423E+02 -.874133734E+02 -.874384666E+02 -.874688361E+02 -.875051283E+02 -.875480189E+02 -.875982105E+02 -.876564284E+02 -.877234153E+02 -.877999248E+02 -.878867113E+02 -.879845181E+02 -.880940628E+02 -.882160182E+02 -.883509921E+02 -.884995020E+02 -.886619487E+02 -.888385872E+02 -.890294961E+02 -.892345486E+02 -.894533839E+02 -.896853846E+02 -.899296592E+02 -.901850334E+02 -.904500507E+02 -.907229821E+02 -.910018430E+02 -.912844142E+02 -.915682625E+02 -.918507561E+02 -.921290734E+02 -.924002050E+02 -.926609553E+02 -.929079519E+02 -.931376756E+02 -.933465201E+02 -.935308882E+02 -.936873227E+02 -.938126648E+02 -.939042241E+02 -.939599404E+02 -.939785181E+02 -.939595144E+02 -.939033704E+02 -.938113801E+02 -.936856013E+02 -.935287221E+02 -.933438981E+02 -.931345831E+02 -.929043706E+02 -.926568631E+02 -.923955766E+02 -.921238805E+02 -.918449690E+02 -.915618511E+02 -.912773496E+02 -.909940988E+02 -.907145358E+02 -.904408848E+02 -.901751360E+02 -.899190245E+02 -.896740130E+02 -.894412819E+02 -.892217288E+02 -.890159766E+02 -.888243917E+02 -.886471061E+02 -.884840461E+02 -.883349620E+02 -.881994581E+02 -.880770220E+02 -.879670520E+02 -.878688811E+02 -.877817982E+02 -.877050664E+02 -.876379377E+02 -.875796647E+02 -.875295104E+02 -.874867546E+02 -.874506988E+02 -.874206700E+02 -.873960217E+02 -.873761356E+02 -.873604212E+02 -.873483159E+02 -.873392848E+02 -.873328214E+02 -.873284489E+02 -.873257236E+02 -.873242408E+02 -.873236450E+02 -.873236450E+02
 -.872764105E+02 -.872764105E+02 -.872743119E+02 -.872710754E+02 -.872675872E+02 -.872646771E+02 -.872631357E+02 -.872637292E+02 -.872672130E+02 -.872743428E+02 -.872858851E+02 -.873026253E+02 -.873253748E+02 -.873549766E+02 -.873923088E+02 -.874382869E+02 -.874938628E+02 -.875600214E+02 -.876377738E+02 -.877281466E+02 -.878321672E+02 -.879508442E+02 -.880851432E+02 -.882359565E+02 -.884040683E+02 -.885901150E+02 -.887945412E+02 -.890175539E+02 -.892590776E+02 -.895187122E+02 -.897956996E+02 -.900889020E+02 -.903967955E+02 -.907174794E+02 -.910487007E+02 -.913878863E+02 -.917321717E+02 -.920784166E+02 -.924231957E+02 -.927627643E+02 -.930930086E+02 -.934094029E+02 -.937070054E+02 -.939805188E+02 -.942244386E+02 -.944332864E+02 -.946019132E+02 -.947258376E+02 -.948015743E+02 -.948269097E+02 -.948010841E+02 -.947248558E+02 -.946004366E+02 -.944313094E+02 -.942219526E+02 -.939775106E+02 -.937034566E+02 -.934052892E+02 -.930882987E+02 -.927574211E+02 -.924171764E+02 -.920716750E+02 -.917246603E+02 -.913795585E+02 -.910395137E+02 -.907073956E+02 -.903857845E+02 -.900769410E+02 -.897827735E+02 -.895048139E+02 -.892442071E+02 -.890017178E+02 -.887777520E+02 -.885723910E+02 -.883854328E+02 -.882164376E+02 -.880647739E+02 -.879296623E+02 -.878102158E+02 -.877054746E+02 -.876144368E+02 -.875360825E+02 -.874693935E+02 -.874133684E+02 -.873670330E+02 -.873294472E+02 -.872997093E+02 -.872769563E+02 -.872603628E+02 -.872491373E+02 -.872425166E+02 -.872397587E+02 -.872401335E+02 -.872429119E+02 -.872473525E+02 -.872526872E+02 -.872581028E+02 -.872627204E+02 -.872655721E+02 -.872655721E+02
 -.872065091E+02 -.872065091E+02 -.872002191E+02 -.871895410E+02 -.871760807E+02 -.871612205E+02 -.871461769E+02 -.871320479E+02 -.871198514E+02 -.871105579E+02 -.871051164E+02 -.871044768E+02 -.871096090E+02 -.871215178E+02 -.871412555E+02 -.871699320E+02 -.872087201E+02 -.872588589E+02 -.873216519E+02 -.873984613E+02 -.874906964E+02 -.875997958E+02 -.877272023E+02 -.878743301E+02 -.880425225E+02 -.882330011E+02 -.884468055E+02 -.886847270E+02 -.889472360E+02 -.892344117E+02 -.895458770E+02 -.898807491E+02 -.902376128E+02 -.906145248E+02 -.910090481E+02 -.914183093E+02 -.918390573E+02 -.922676915E+02 -.927002287E+02 -.931321895E+02 -.935584183E+02 -.939728911E+02 -.943685885E+02 -.947375197E+02 -.950709473E+02 -.953598216E+02 -.955953796E+02 -.957698294E+02 -.958770226E+02 -.959130190E+02 -.958764612E+02 -.957687059E+02 -.955936921E+02 -.953575659E+02 -.950681155E+02 -.947340987E+02 -.943645572E+02 -.939682190E+02 -.935530643E+02 -.931261013E+02 -.926933447E+02 -.922599433E+02 -.918303742E+02 -.914086226E+02 -.909982949E+02 -.906026512E+02 -.902245754E+02 -.898665154E+02 -.895304251E+02 -.892177290E+02 -.889293182E+02 -.886655768E+02 -.884264315E+02 -.882114169E+02 -.880197465E+02 -.878503847E+02 -.877021143E+02 -.875735963E+02 -.874634216E+02 -.873701529E+02 -.872923587E+02 -.872286383E+02 -.871776399E+02 -.871380728E+02 -.871087136E+02 -.870884081E+02 -.870760696E+02 -.870706737E+02 -.870712500E+02 -.870768712E+02 -.870866398E+02 -.870996712E+02 -.871150740E+02 -.871319264E+02 -.871492475E+02 -.871659632E+02 -.871808637E+02 -.871925529E+02 -.871993846E+02 -.871993846E+02
 -.871279631E+02 -.871279631E+02 -.871168975E+02 -.870977034E+02 -.870727700E+02 -.870440701E+02 -.870132655E+02 -.869817902E+02 -.869509188E+02 -.869218209E+02 -.868956074E+02 -.868733681E+02 -.868562041E+02 -.868452550E+02 -.868417223E+02 -.868468891E+02 -.868621357E+02 -.868889523E+02 -.869289467E+02 -.869838477E+02 -.870555024E+02 -.871458656E+02 -.872569807E+02 -.873909496E+02 -.875498889E+02 -.877358724E+02 -.879508568E+02 -.881965918E+02 -.884745149E+02 -.887856366E+02 -.891304227E+02 -.895086879E+02 -.899195180E+02 -.903612404E+02 -.908314595E+02 -.913271583E+02 -.918448348E+02 -.923806054E+02 -.929301754E+02 -.934885921E+02 -.940497685E+02 -.946058968E+02 -.951469707E+02 -.956606530E+02 -.961326294E+02 -.965474470E+02 -.968897169E+02 -.971454966E+02 -.973036485E+02 -.973569808E+02 -.973030075E+02 -.971442146E+02 -.968877936E+02 -.965448805E+02 -.961294142E+02 -.956567772E+02 -.951424124E+02 -.946006203E+02 -.940437206E+02 -.934817014E+02 -.929223544E+02 -.923717556E+02 -.918348551E+02 -.913159525E+02 -.908189430E+02 -.903473442E+02 -.899041895E+02 -.894918897E+02 -.891121306E+02 -.887658375E+02 -.884532039E+02 -.881737704E+02 -.879265317E+02 -.877100541E+02 -.875225914E+02 -.873621900E+02 -.872267794E+02 -.871142466E+02 -.870224941E+02 -.869494841E+02 -.868932689E+02 -.868520110E+02 -.868239939E+02 -.868076258E+02 -.868014371E+02 -.868040737E+02 -.868142858E+02 -.868309139E+02 -.868528719E+02 -.868791262E+02 -.869086731E+02 -.869405109E+02 -.869736084E+02 -.870068664E+02 -.870390717E+02 -.870688416E+02 -.870945543E+02 -.871142634E+02 -.871255904E+02 -.871255904E+02
 -.870417758E+02 -.870417758E+02 -.870253957E+02 -.869966835E+02 -.869588569E+02 -.869145016E+02 -.868657273E+02 -.868142920E+02 -.867617019E+02 -.867092917E+02 -.866582914E+02 -.866098808E+02 -.865652373E+02 -.865255763E+02 -.864921871E+02 -.864664648E+02 -.864499396E+02 -.864443024E+02 -.864514275E+02 -.864733917E+02 -.865124879E+02 -.865712313E+02 -.866523573E+02 -.867588059E+02 -.868936905E+02 -.870602462E+02 -.872617545E+02 -.875014390E+02 -.877823303E+02 -.881071002E+02 -.884778703E+02 -.888960075E+02 -.893619335E+02 -.898749862E+02 -.904333872E+02 -.910343629E+02 -.916744242E+02 -.923497066E+02 -.930561274E+02 -.937890294E+02 -.945421163E+02 -.953058891E+02 -.960662221E+02 -.968037805E+02 -.974946125E+02 -.981118054E+02 -.986278630E+02 -.990174251E+02 -.992599684E+02 -.993421217E+02 -.992592412E+02 -.990159710E+02 -.986256821E+02 -.981088969E+02 -.974909725E+02 -.967993989E+02 -.960610766E+02 -.952999386E+02 -.945352934E+02 -.937812366E+02 -.930472404E+02 -.923395852E+02 -.916629284E+02 -.910213671E+02 -.904187894E+02 -.898587103E+02 -.893439274E+02 -.888762382E+02 -.884563193E+02 -.880837594E+02 -.877571986E+02 -.874745199E+02 -.872330547E+02 -.870297743E+02 -.868614570E+02 -.867248230E+02 -.866166388E+02 -.865337938E+02 -.864733515E+02 -.864325818E+02 -.864089767E+02 -.864002536E+02 -.864043500E+02 -.864194106E+02 -.864437703E+02 -.864759329E+02 -.865145473E+02 -.865583814E+02 -.866062939E+02 -.866572025E+02 -.867100500E+02 -.867637648E+02 -.868172156E+02 -.868691580E+02 -.869181698E+02 -.869625714E+02 -.870003278E+02 -.870289248E+02 -.870452134E+02 -.870452134E+02
 -.869496289E+02 -.869496289E+02 -.869274848E+02 -.868884044E+02 -.868364568E+02 -.867748412E+02 -.867060984E+02 -.866322786E+02 -.865550746E+02 -.864759288E+02 -.863961209E+02 -.863168409E+02 -.862392510E+02 -.861645403E+02 -.860939739E+02 -.860289395E+02 -.859709914E+02 -.859218938E+02 -.858836641E+02 -.858586146E+02 -.858493926E+02 -.858590179E+02 -.858909121E+02 -.859489197E+02 -.860373122E+02 -.861607708E+02 -.863243380E+02 -.865333300E+02 -.867931984E+02 -.871093339E+02 -.874868047E+02 -.879300310E+02 -.884424143E+02 -.890259630E+02 -.896810032E+02 -.904061126E+02 -.911984439E+02 -.920544939E+02 -.929709980E+02 -.939450123E+02 -.949720552E+02 -.960422846E+02 -.971365713E+02 -.982247240E+02 -.992665229E+02 -.100214844E+03 -.101020054E+03 -.101635175E+03 -.102021338E+03 -.102152795E+03 -.102020523E+03 -.101633543E+03 -.101017604E+03 -.100211572E+03 -.992624224E+02 -.982197828E+02 -.971307640E+02 -.960355619E+02 -.949643296E+02 -.939361474E+02 -.929608148E+02 -.920427958E+02 -.911850489E+02 -.903908761E+02 -.896638233E+02 -.890067756E+02 -.884211833E+02 -.879067393E+02 -.874614472E+02 -.870819129E+02 -.867637201E+02 -.865018029E+02 -.862907710E+02 -.861251725E+02 -.859996908E+02 -.859092830E+02 -.858492679E+02 -.858153751E+02 -.858037625E+02 -.858110128E+02 -.858341137E+02 -.858704286E+02 -.859176611E+02 -.859738165E+02 -.860371611E+02 -.861061825E+02 -.861795485E+02 -.862560668E+02 -.863346441E+02 -.864142427E+02 -.864938346E+02 -.865723506E+02 -.866486215E+02 -.867213090E+02 -.867888219E+02 -.868492130E+02 -.869000493E+02 -.869382497E+02 -.869598772E+02 -.869598772E+02
 -.868539563E+02 -.868539563E+02 -.868257403E+02 -.867756901E+02 -.867087204E+02 -.866286213E+02 -.865383271E+02 -.864401277E+02 -.863358359E+02 -.862269208E+02 -.861146149E+02 -.860000036E+02 -.858841006E+02 -.857679146E+02 -.856525112E+02 -.855390720E+02 -.854289551E+02 -.853237578E+02 -.852253831E+02 -.851361125E+02 -.850586836E+02 -.849963729E+02 -.849530822E+02 -.849334236E+02 -.849427977E+02 -.849874551E+02 -.850745304E+02 -.852120299E+02 -.854087550E+02 -.856741395E+02 -.860179761E+02 -.864500128E+02 -.869794067E+02 -.876140434E+02 -.883597773E+02 -.892197448E+02 -.901940850E+02 -.912806294E+02 -.924770091E+02 -.937831746E+02 -.952004200E+02 -.967234081E+02 -.983294751E+02 -.999734391E+02 -.101589120E+03 -.103094352E+03 -.104398151E+03 -.105410292E+03 -.106053038E+03 -.106273293E+03 -.106052133E+03 -.105408478E+03 -.104395422E+03 -.103090696E+03 -.101584521E+03 -.999678726E+02 -.983229029E+02 -.967157624E+02 -.951915777E+02 -.937729346E+02 -.924651087E+02 -.912668085E+02 -.901781431E+02 -.892015552E+02 -.883392717E+02 -.875911917E+02 -.869542019E+02 -.864224616E+02 -.859880929E+02 -.856419426E+02 -.853742636E+02 -.851752623E+02 -.850355024E+02 -.849461789E+02 -.848992818E+02 -.848876731E+02 -.849050990E+02 -.849461576E+02 -.850062372E+02 -.850814393E+02 -.851684941E+02 -.852646753E+02 -.853677192E+02 -.854757483E+02 -.855872015E+02 -.857007703E+02 -.858153399E+02 -.859299340E+02 -.860436617E+02 -.861556644E+02 -.862650594E+02 -.863708791E+02 -.864720003E+02 -.865670613E+02 -.866543599E+02 -.867317266E+02 -.867963647E+02 -.868446472E+02 -.868718572E+02 -.868718572E+02
 -.867579584E+02 -.867579584E+02 -.867235600E+02 -.866622927E+02 -.865798799E+02 -.864806553E+02 -.863678885E+02 -.862440391E+02 -.861109556E+02 -.859700319E+02 -.858223318E+02 -.856686901E+02 -.855097972E+02 -.853462734E+02 -.851787378E+02 -.850078762E+02 -.848345125E+02 -.846596869E+02 -.844847463E+02 -.843114492E+02 -.841420891E+02 -.839796391E+02 -.838279197E+02 -.836917868E+02 -.835773373E+02 -.834921206E+02 -.834453413E+02 -.834480274E+02 -.835131322E+02 -.836555302E+02 -.838918580E+02 -.842401542E+02 -.847192490E+02 -.853478693E+02 -.861434440E+02 -.871206435E+02 -.882898204E+02 -.896559053E+02 -.912192921E+02 -.929812945E+02 -.949519242E+02 -.971424662E+02 -.995374197E+02 -.102077099E+03 -.104658332E+03 -.107139712E+03 -.109350576E+03 -.111108053E+03 -.112243811E+03 -.112636876E+03 -.112242811E+03 -.111106045E+03 -.109347544E+03 -.107135631E+03 -.104653164E+03 -.102070794E+03 -.995299063E+02 -.971336339E+02 -.949415785E+02 -.929691137E+02 -.912049058E+02 -.896390407E+02 -.882703321E+02 -.870984693E+02 -.861185687E+02 -.853203054E+02 -.846890269E+02 -.842073159E+02 -.838564512E+02 -.836176036E+02 -.834727316E+02 -.834051919E+02 -.834001020E+02 -.834444986E+02 -.835273441E+02 -.836394248E+02 -.837731835E+02 -.839225181E+02 -.840825700E+02 -.842495204E+02 -.844204019E+02 -.845929330E+02 -.847653748E+02 -.849364095E+02 -.851050383E+02 -.852704951E+02 -.854321727E+02 -.855895574E+02 -.857421692E+02 -.858895029E+02 -.860309674E+02 -.861658190E+02 -.862930827E+02 -.864114588E+02 -.865192056E+02 -.866139918E+02 -.866927079E+02 -.867512236E+02 -.867840773E+02 -.867840773E+02
 -.866655251E+02 -.866655251E+02 -.866250871E+02 -.865528168E+02 -.864551775E+02 -.863369773E+02 -.862017472E+02 -.860520353E+02 -.858896322E+02 -.857157458E+02 -.855311371E+02 -.853362261E+02 -.851311784E+02 -.849159773E+02 -.846904897E+02 -.844545309E+02 -.842079336E+02 -.839506309E+02 -.836827561E+02 -.834047727E+02 -.831176391E+02 -.828230214E+02 -.825235615E+02 -.822232080E+02 -.819276120E+02 -.816445850E+02 -.813846002E+02 -.811613095E+02 -.809920264E+02 -.808981091E+02 -.809051583E+02 -.810429337E+02 -.813448894E+02 -.818472387E+02 -.825874897E+02 -.836024358E+02 -.849256500E+02 -.865846177E+02 -.885979684E+02 -.909751517E+02 -.937282215E+02 -.968971361E+02 -.100510523E+03 -.104516403E+03 -.108773836E+03 -.113049870E+03 -.117020205E+03 -.120293008E+03 -.122468509E+03 -.123233962E+03 -.122467400E+03 -.120290774E+03 -.117016815E+03 -.113045275E+03 -.108767962E+03 -.104509148E+03 -.100501750E+03 -.968866429E+02 -.937156607E+02 -.909600007E+02 -.885798558E+02 -.865633828E+02 -.849012340E+02 -.835748387E+02 -.825567559E+02 -.818134461E+02 -.813081382E+02 -.810033357E+02 -.808628263E+02 -.808531489E+02 -.809445301E+02 -.811113512E+02 -.813322337E+02 -.815898432E+02 -.818705079E+02 -.821637367E+02 -.824617037E+02 -.827587468E+02 -.830509117E+02 -.833355558E+02 -.836110184E+02 -.838763540E+02 -.841311213E+02 -.843752202E+02 -.846087653E+02 -.848319899E+02 -.850451693E+02 -.852485580E+02 -.854423345E+02 -.856265481E+02 -.858010620E+02 -.859654883E+02 -.861191091E+02 -.862607775E+02 -.863887900E+02 -.865007223E+02 -.865932156E+02 -.866616987E+02 -.867000289E+02 -.867000289E+02
 -.865810457E+02 -.865810457E+02 -.865350108E+02 -.864525054E+02 -.863406343E+02 -.862045935E+02 -.860480959E+02 -.858736975E+02 -.856830439E+02 -.854770567E+02 -.852560722E+02 -.850199443E+02 -.847681206E+02 -.844997008E+02 -.842134827E+02 -.839080048E+02 -.835815924E+02 -.832324174E+02 -.828585828E+02 -.824582476E+02 -.820298088E+02 -.815721633E+02 -.810850714E+02 -.805696467E+02 -.800289940E+02 -.794690037E+02 -.788993031E+02 -.783343338E+02 -.777944995E+02 -.773072901E+02 -.769082548E+02 -.766416634E+02 -.765606789E+02 -.767268542E+02 -.772087867E+02 -.780798115E+02 -.794147338E+02 -.812858169E+02 -.837585528E+02 -.868879966E+02 -.907173590E+02 -.952992556E+02 -.100768438E+03 -.107178107E+03 -.114407266E+03 -.122126554E+03 -.129743062E+03 -.136390439E+03 -.141028574E+03 -.142714627E+03 -.141027333E+03 -.136387930E+03 -.129739228E+03 -.122121304E+03 -.114400465E+03 -.107169564E+03 -.100757889E+03 -.952863240E+02 -.907013632E+02 -.868684037E+02 -.837351507E+02 -.812585229E+02 -.793835676E+02 -.780448762E+02 -.771702456E+02 -.766849085E+02 -.765155477E+02 -.765935671E+02 -.768574013E+02 -.772538640E+02 -.777386542E+02 -.782761867E+02 -.788389334E+02 -.794064533E+02 -.799642705E+02 -.805027286E+02 -.810159132E+02 -.815007030E+02 -.819559744E+02 -.823819650E+02 -.827797838E+02 -.831510489E+02 -.834976269E+02 -.838214531E+02 -.841244103E+02 -.844082485E+02 -.846745312E+02 -.849245975E+02 -.851595302E+02 -.853801235E+02 -.855868434E+02 -.857797756E+02 -.859585540E+02 -.861222638E+02 -.862693105E+02 -.863972442E+02 -.865025261E+02 -.865802210E+02 -.866235950E+02 -.866235950E+02
 -.865090931E+02 -.865090931E+02 -.864582308E+02 -.863668681E+02 -.862426287E+02 -.860910024E+02 -.859158088E+02 -.857195486E+02 -.855036635E+02 -.852687273E+02 -.850145792E+02 -.847404145E+02 -.844448404E+02 -.841259054E+02 -.837811089E+02 -.834073998E+02 -.830011719E+02 -.825582680E+02 -.820740096E+02 -.815432718E+02 -.809606351E+02 -.803206467E+02 -.796182394E+02 -.788493544E+02 -.780118190E+02 -.771065203E+02 -.761388935E+02 -.751207114E+02 -.740721135E+02 -.730237625E+02 -.720189714E+02 -.711156198E+02 -.703876672E+02 -.699260789E+02 -.698389595E+02 -.702506480E+02 -.712994604E+02 -.731338023E+02 -.759068228E+02 -.797712269E+02 -.848787800E+02 -.913913931E+02 -.995463573E+02 -.109769612E+03 -.122230391E+03 -.136708960E+03 -.152327893E+03 -.167263724E+03 -.178650824E+03 -.183127698E+03 -.178649428E+03 -.167260887E+03 -.152323521E+03 -.136702899E+03 -.122222409E+03 -.109759373E+03 -.995333834E+02 -.913749698E+02 -.848580227E+02 -.797458021E+02 -.758766209E+02 -.730988930E+02 -.712600336E+02 -.702069663E+02 -.697913263E+02 -.698748191E+02 -.703331119E+02 -.710580929E+02 -.719587764E+02 -.729611687E+02 -.740073450E+02 -.750539380E+02 -.760702273E+02 -.770360159E+02 -.779394781E+02 -.787751338E+02 -.795420607E+02 -.802424064E+02 -.808802156E+02 -.814605519E+02 -.819888748E+02 -.824706221E+02 -.829109484E+02 -.833145770E+02 -.836857270E+02 -.840280891E+02 -.843448275E+02 -.846385938E+02 -.849115403E+02 -.851653257E+02 -.854011058E+02 -.856195051E+02 -.858205617E+02 -.860036397E+02 -.861673004E+02 -.863091213E+02 -.864254495E+02 -.865110703E+02 -.865587710E+02 -.865587710E+02
 -.864539954E+02 -.864539954E+02 -.863993976E+02 -.863011624E+02 -.861672927E+02 -.860034785E+02 -.858135888E+02 -.856000383E+02 -.853640556E+02 -.851058725E+02 -.848248475E+02 -.845195387E+02 -.841877331E+02 -.838264391E+02 -.834318503E+02 -.829992855E+02 -.825231152E+02 -.819966863E+02 -.814122655E+02 -.807610265E+02 -.800331235E+02 -.792179019E+02 -.783043147E+02 -.772816249E+02 -.761404766E+02 -.748744089E+02 -.734818548E+02 -.719686106E+02 -.703506901E+02 -.686574109E+02 -.669345262E+02 -.652472526E+02 -.636831405E+02 -.623548675E+02 -.614031243E+02 -.609997499E+02 -.613510950E+02 -.627012547E+02 -.653343939E+02 -.695754869E+02 -.757920587E+02 -.844140554E+02 -.960212983E+02 -.111710959E+03 -.132795232E+03 -.160217982E+03 -.193822699E+03 -.230938629E+03 -.264291340E+03 -.280412813E+03 -.264289783E+03 -.230935450E+03 -.193817759E+03 -.160211050E+03 -.132785958E+03 -.111698830E+03 -.960055734E+02 -.843934650E+02 -.757660593E+02 -.695439682E+02 -.652975035E+02 -.626592506E+02 -.613042769E+02 -.609484380E+02 -.613476560E+02 -.622955997E+02 -.636204477E+02 -.651815193E+02 -.668661322E+02 -.685867118E+02 -.702779955E+02 -.718941659E+02 -.734058291E+02 -.747968914E+02 -.760614807E+02 -.772010984E+02 -.782221536E+02 -.791339660E+02 -.799472517E+02 -.806730512E+02 -.813220262E+02 -.819040433E+02 -.824279631E+02 -.829015693E+02 -.833315837E+02 -.837237281E+02 -.840828069E+02 -.844127892E+02 -.847168819E+02 -.849975827E+02 -.852567090E+02 -.854953985E+02 -.857140745E+02 -.859123720E+02 -.860890156E+02 -.862416377E+02 -.863665238E+02 -.864582659E+02 -.865092998E+02 -.865092998E+02
 -.864193453E+02 -.864193453E+02 -.863623804E+02 -.862597818E+02 -.861197824E+02 -.859481868E+02 -.857488789E+02 -.855241983E+02 -.852752116E+02 -.850018971E+02 -.847032602E+02 -.843773898E+02 -.840214641E+02 -.836317126E+02 -.832033387E+02 -.827304094E+02 -.822057195E+02 -.816206438E+02 -.809649972E+02 -.802269363E+02 -.793929484E+02 -.784479965E+02 -.773759080E+02 -.761601123E+02 -.747848396E+02 -.732368780E+02 -.715079342E+02 -.695975607E+02 -.675165031E+02 -.652902375E+02 -.629624656E+02 -.605984595E+02 -.582883984E+02 -.561511365E+02 -.543391044E+02 -.530452263E+02 -.525128775E+02 -.530501021E+02 -.550496086E+02 -.590164997E+02 -.656069653E+02 -.756904617E+02 -.905093870E+02 -.112241978E+03 -.144964830E+03 -.193891588E+03 -.264978745E+03 -.362263115E+03 -.478798648E+03 -.569885715E+03 -.478796958E+03 -.362259650E+03 -.264973323E+03 -.193883905E+03 -.144954418E+03 -.112228139E+03 -.904911006E+02 -.756664714E+02 -.655770676E+02 -.589808821E+02 -.550085472E+02 -.530038752E+02 -.524617574E+02 -.529894902E+02 -.542790502E+02 -.560870946E+02 -.582207387E+02 -.605275879E+02 -.628888091E+02 -.652142194E+02 -.674385120E+02 -.695179206E+02 -.714268820E+02 -.731545525E+02 -.747012828E+02 -.760752801E+02 -.772896880E+02 -.783602276E+02 -.793034407E+02 -.801354896E+02 -.808714177E+02 -.815247596E+02 -.821073961E+02 -.826295664E+02 -.830999694E+02 -.835259085E+02 -.839134462E+02 -.842675498E+02 -.845922147E+02 -.848905593E+02 -.851648862E+02 -.854167066E+02 -.856467243E+02 -.858547733E+02 -.860397019E+02 -.861991934E+02 -.863295072E+02 -.864251227E+02 -.864782621E+02 -.864782621E+02
 -.864075296E+02 -.864075296E+02 -.863497542E+02 -.862456599E+02 -.861035566E+02 -.859292857E+02 -.857267332E+02 -.854982093E+02 -.852447197E+02 -.849661489E+02 -.846613719E+02 -.843283039E+02 -.839638973E+02 -.835640907E+02 -.831237163E+02 -.826363678E+02 -.820942407E+02 -.814879539E+02 -.808063763E+02 -.800364915E+02 -.791633507E+02 -.781701892E+02 -.770387989E+02 -.757502771E+02 -.742862699E+02 -.726308179E+02 -.707728440E+02 -.687092275E+02 -.664482794E+02 -.640133460E+02 -.614462736E+02 -.588106412E+02 -.561949725E+02 -.537164953E+02 -.515263256E+02 -.498172166E+02 -.488353523E+02 -.488983551E+02 -.504231085E+02 -.539698441E+02 -.603147461E+02 -.705790127E+02 -.865121560E+02 -.111377069E+03 -.152345644E+03 -.222104987E+03 -.344363537E+03 -.565772836E+03 -.982520631E+03 -.180133121E+04 -.982518888E+03 -.565769255E+03 -.344357915E+03 -.222096985E+03 -.152334731E+03 -.111362446E+03 -.864926300E+02 -.705536305E+02 -.602834622E+02 -.539328913E+02 -.503807502E+02 -.488508422E+02 -.487829285E+02 -.497601329E+02 -.514648574E+02 -.536509565E+02 -.561257246E+02 -.587380920E+02 -.613708640E+02 -.639355234E+02 -.663684634E+02 -.686277755E+02 -.706900236E+02 -.725467918E+02 -.742010958E+02 -.756639181E+02 -.769511424E+02 -.780810682E+02 -.790725660E+02 -.799438313E+02 -.807116348E+02 -.813909473E+02 -.819948238E+02 -.825344507E+02 -.830192846E+02 -.834572304E+02 -.838548259E+02 -.842174127E+02 -.845492805E+02 -.848537776E+02 -.851333857E+02 -.853897534E+02 -.856236875E+02 -.858350952E+02 -.860228714E+02 -.861847196E+02 -.863168926E+02 -.864138333E+02 -.864676924E+02 -.864676924E+02
 -.864193860E+02 -.864193860E+02 -.863624235E+02 -.862598290E+02 -.861198352E+02 -.859482463E+02 -.857489462E+02 -.855242746E+02 -.852752977E+02 -.850019937E+02 -.847033676E+02 -.843775082E+02 -.840215938E+02 -.836318540E+02 -.832034923E+02 -.827305758E+02 -.822058994E+02 -.816208380E+02 -.809652066E+02 -.802271618E+02 -.793931909E+02 -.784482571E+02 -.773761877E+02 -.761604121E+02 -.747851605E+02 -.732372206E+02 -.715082990E+02 -.695979475E+02 -.675169112E+02 -.652906654E+02 -.629629110E+02 -.605989195E+02 -.582888693E+02 -.561516142E+02 -.543395844E+02 -.530457036E+02 -.525133467E+02 -.530505573E+02 -.550500435E+02 -.590169073E+02 -.656073380E+02 -.756907927E+02 -.905096738E+02 -.112242234E+03 -.144965066E+03 -.193891811E+03 -.264978960E+03 -.362263325E+03 -.478798856E+03 -.569885923E+03 -.478797166E+03 -.362259861E+03 -.264973539E+03 -.193884130E+03 -.144954655E+03 -.112228397E+03 -.904913899E+02 -.756668057E+02 -.655774444E+02 -.589812944E+02 -.550089875E+02 -.530043366E+02 -.524622334E+02 -.529899751E+02 -.542795383E+02 -.560875811E+02 -.582212189E+02 -.605280576E+02 -.628892646E+02 -.652146577E+02 -.674389307E+02 -.695183182E+02 -.714272576E+02 -.731549059E+02 -.747016143E+02 -.760755905E+02 -.772899782E+02 -.783604987E+02 -.793036937E+02 -.801357257E+02 -.808716377E+02 -.815249644E+02 -.821075866E+02 -.826297432E+02 -.831001332E+02 -.835260597E+02 -.839135854E+02 -.842676774E+02 -.845923311E+02 -.848906650E+02 -.851649816E+02 -.854167922E+02 -.856468006E+02 -.858548409E+02 -.860397617E+02 -.861992463E+02 -.863295543E+02 -.864251656E+02 -.864783025E+02 -.864783025E+02
 -.864540771E+02 -.864540771E+02 -.863994841E+02 -.863012571E+02 -.861673982E+02 -.860035973E+02 -.858137231E+02 -.856001901E+02 -.853642269E+02 -.851060643E+02 -.848250606E+02 -.845197737E+02 -.841879906E+02 -.838267197E+02 -.834321547E+02 -.829996148E+02 -.825234704E+02 -.819970689E+02 -.814126768E+02 -.807614681E+02 -.800335969E+02 -.792184086E+02 -.783048565E+02 -.772822033E+02 -.761410929E+02 -.748750642E+02 -.734825497E+02 -.719693447E+02 -.703514622E+02 -.686582183E+02 -.669353650E+02 -.652481175E+02 -.636840248E+02 -.623557631E+02 -.614040221E+02 -.610006399E+02 -.613519660E+02 -.627020947E+02 -.653351898E+02 -.695762254E+02 -.757927278E+02 -.844146486E+02 -.960218201E+02 -.111711438E+03 -.132795683E+03 -.160218416E+03 -.193823121E+03 -.230939044E+03 -.264291752E+03 -.280413223E+03 -.264290195E+03 -.230935866E+03 -.193818182E+03 -.160211486E+03 -.132786412E+03 -.111699313E+03 -.960060996E+02 -.843940639E+02 -.757667357E+02 -.695447155E+02 -.652983097E+02 -.626601023E+02 -.613051611E+02 -.609493424E+02 -.613485695E+02 -.622965119E+02 -.636213496E+02 -.651824027E+02 -.668669903E+02 -.685875391E+02 -.702787879E+02 -.718949205E+02 -.734065447E+02 -.747975674E+02 -.760621176E+02 -.772016973E+02 -.782227159E+02 -.791344933E+02 -.799477458E+02 -.806735136E+02 -.813224585E+02 -.819044469E+02 -.824283392E+02 -.829019191E+02 -.833319081E+02 -.837240282E+02 -.840830833E+02 -.844130429E+02 -.847171136E+02 -.849977931E+02 -.852568991E+02 -.854955691E+02 -.857142267E+02 -.859125071E+02 -.860891350E+02 -.862417433E+02 -.863666180E+02 -.864583516E+02 -.865093807E+02 -.865093807E+02
 -.865092163E+02 -.865092163E+02 -.864583611E+02 -.863670106E+02 -.862427873E+02 -.860911806E+02 -.859160097E+02 -.857197751E+02 -.855039183E+02 -.852690121E+02 -.850148955E+02 -.847407633E+02 -.844452224E+02 -.841263211E+02 -.837815592E+02 -.834078858E+02 -.830016947E+02 -.825588292E+02 -.820746105E+02 -.815439140E+02 -.809613201E+02 -.803213761E+02 -.796190146E+02 -.788501766E+02 -.780126893E+02 -.771074392E+02 -.761398608E+02 -.751217262E+02 -.740731735E+02 -.730248640E+02 -.720201091E+02 -.711167862E+02 -.703888532E+02 -.699272733E+02 -.698401496E+02 -.702518195E+02 -.713005977E+02 -.731348893E+02 -.759078440E+02 -.797721691E+02 -.848796353E+02 -.913921620E+02 -.995470662E+02 -.109770283E+03 -.122231036E+03 -.136709589E+03 -.152328511E+03 -.167264336E+03 -.178651434E+03 -.183128307E+03 -.178650038E+03 -.167261501E+03 -.152324142E+03 -.136703531E+03 -.122223058E+03 -.109760048E+03 -.995340982E+02 -.913757462E+02 -.848588874E+02 -.797467558E+02 -.758776557E+02 -.730999957E+02 -.712611886E+02 -.702081572E+02 -.697925376E+02 -.698760363E+02 -.703343220E+02 -.710592847E+02 -.719599405E+02 -.729622977E+02 -.740084331E+02 -.750549814E+02 -.760712236E+02 -.770369639E+02 -.779403777E+02 -.787759855E+02 -.795428655E+02 -.802431657E+02 -.808809308E+02 -.814612245E+02 -.819895063E+02 -.824712139E+02 -.829115018E+02 -.833150931E+02 -.836862069E+02 -.840285338E+02 -.843452380E+02 -.846389711E+02 -.849118854E+02 -.851656395E+02 -.854013894E+02 -.856197600E+02 -.858207893E+02 -.860038418E+02 -.861674791E+02 -.863092795E+02 -.864255905E+02 -.865111987E+02 -.865588922E+02 -.865588922E+02
 -.865812104E+02 -.865812104E+02 -.865351849E+02 -.864526959E+02 -.863408465E+02 -.862048316E+02 -.860483639E+02 -.858739987E+02 -.856833813E+02 -.854774330E+02 -.852564894E+02 -.850204037E+02 -.847686231E+02 -.845002471E+02 -.842140734E+02 -.839086406E+02 -.835822742E+02 -.832331462E+02 -.828593598E+02 -.824590737E+02 -.820306852E+02 -.815730907E+02 -.810860502E+02 -.805706773E+02 -.800300760E+02 -.794701363E+02 -.789004848E+02 -.783355620E+02 -.777957702E+02 -.773085980E+02 -.769095928E+02 -.766430226E+02 -.765620484E+02 -.767282214E+02 -.772101375E+02 -.780811307E+02 -.794160060E+02 -.812870276E+02 -.837596895E+02 -.868890508E+02 -.907183282E+02 -.953001570E+02 -.100769302E+03 -.107178948E+03 -.114408091E+03 -.122127369E+03 -.129743872E+03 -.136391245E+03 -.141029378E+03 -.142715431E+03 -.141028138E+03 -.136388737E+03 -.129740040E+03 -.122122123E+03 -.114401295E+03 -.107170411E+03 -.100758760E+03 -.952872338E+02 -.907023428E+02 -.868694706E+02 -.837363025E+02 -.812597511E+02 -.793848597E+02 -.780462175E+02 -.771716207E+02 -.766863021E+02 -.765169454E+02 -.765949562E+02 -.768587707E+02 -.772552046E+02 -.777399587E+02 -.782774495E+02 -.788401505E+02 -.794076219E+02 -.799653891E+02 -.805037962E+02 -.810169296E+02 -.815016685E+02 -.819568895E+02 -.823828304E+02 -.827806003E+02 -.831518173E+02 -.834983480E+02 -.838221278E+02 -.841250396E+02 -.844088331E+02 -.846750720E+02 -.849250954E+02 -.851599863E+02 -.853805389E+02 -.855872195E+02 -.857801138E+02 -.859588562E+02 -.861225323E+02 -.862695482E+02 -.863974547E+02 -.865027139E+02 -.865803919E+02 -.866237564E+02 -.866237564E+02
 -.866657301E+02 -.866657301E+02 -.866253041E+02 -.865530549E+02 -.864554435E+02 -.863372761E+02 -.862020831E+02 -.860524118E+02 -.858900525E+02 -.857162129E+02 -.855316534E+02 -.853367934E+02 -.851317978E+02 -.849166496E+02 -.846912153E+02 -.844553099E+02 -.842087664E+02 -.839515177E+02 -.836836975E+02 -.834057688E+02 -.831186899E+02 -.828241268E+02 -.825247208E+02 -.822244198E+02 -.819288747E+02 -.816458960E+02 -.813859562E+02 -.811627060E+02 -.809934579E+02 -.808995686E+02 -.809066375E+02 -.810444227E+02 -.813463769E+02 -.818487124E+02 -.825889363E+02 -.836038418E+02 -.849270022E+02 -.865859042E+02 -.885991800E+02 -.909762854E+02 -.937292907E+02 -.968981700E+02 -.100511540E+03 -.104517411E+03 -.108774839E+03 -.113050871E+03 -.117021204E+03 -.120294007E+03 -.122469509E+03 -.123234962E+03 -.122468400E+03 -.120291775E+03 -.117017818E+03 -.113046280E+03 -.108768970E+03 -.104510163E+03 -.100502775E+03 -.968876862E+02 -.937167411E+02 -.909611478E+02 -.885810833E+02 -.865646879E+02 -.849026073E+02 -.835762684E+02 -.825582287E+02 -.818149484E+02 -.813096566E+02 -.810048576E+02 -.808643403E+02 -.808546449E+02 -.809459996E+02 -.811127871E+02 -.813336303E+02 -.815911960E+02 -.818718134E+02 -.821649924E+02 -.824629077E+02 -.827598980E+02 -.830520091E+02 -.833365990E+02 -.836120073E+02 -.838772885E+02 -.841320017E+02 -.843760465E+02 -.846095381E+02 -.848327098E+02 -.850458367E+02 -.852491737E+02 -.854428995E+02 -.856270635E+02 -.858015291E+02 -.859659089E+02 -.861194854E+02 -.862611121E+02 -.863890864E+02 -.865009850E+02 -.865934500E+02 -.866619121E+02 -.867002305E+02 -.867002305E+02
 -.867582024E+02 -.867582024E+02 -.867238187E+02 -.866625774E+02 -.865801991E+02 -.864810149E+02 -.863682928E+02 -.862444915E+02 -.861114593E+02 -.859705898E+02 -.858229466E+02 -.856693637E+02 -.855105310E+02 -.853470682E+02 -.851795938E+02 -.850087932E+02 -.848354901E+02 -.846607247E+02 -.844858437E+02 -.843126055E+02 -.841433032E+02 -.839809098E+02 -.838292450E+02 -.836931643E+02 -.835787636E+02 -.834935919E+02 -.834468526E+02 -.834495728E+02 -.835147049E+02 -.836571220E+02 -.838934599E+02 -.842417560E+02 -.847208396E+02 -.853494368E+02 -.861449759E+02 -.871221276E+02 -.882912453E+02 -.896572623E+02 -.912205793E+02 -.929825222E+02 -.949531155E+02 -.971436438E+02 -.995385958E+02 -.102078278E+03 -.104659515E+03 -.107140900E+03 -.109351767E+03 -.111109247E+03 -.112245007E+03 -.112638073E+03 -.112244008E+03 -.111107241E+03 -.109348739E+03 -.107136823E+03 -.104654353E+03 -.102071981E+03 -.995310912E+02 -.971348217E+02 -.949427818E+02 -.929703555E+02 -.912062096E+02 -.896404171E+02 -.882717790E+02 -.870999783E+02 -.861201283E+02 -.853219032E+02 -.846906505E+02 -.842089531E+02 -.838580908E+02 -.836192353E+02 -.834743459E+02 -.834067809E+02 -.834016585E+02 -.834460168E+02 -.835288189E+02 -.836408522E+02 -.837745602E+02 -.839238414E+02 -.840838379E+02 -.842507311E+02 -.844215542E+02 -.845940259E+02 -.847664077E+02 -.849373820E+02 -.851059503E+02 -.852713465E+02 -.854329638E+02 -.855902887E+02 -.857428414E+02 -.858901170E+02 -.860315249E+02 -.861663215E+02 -.862935327E+02 -.864118594E+02 -.865195608E+02 -.866143067E+02 -.866929890E+02 -.867514795E+02 -.867843190E+02 -.867843190E+02
 -.868542385E+02 -.868542385E+02 -.868260397E+02 -.867760203E+02 -.867090915E+02 -.866290404E+02 -.865387991E+02 -.864406560E+02 -.863364234E+02 -.862275700E+02 -.861153281E+02 -.860007828E+02 -.858849474E+02 -.857688298E+02 -.856534947E+02 -.855401235E+02 -.854300736E+02 -.853249420E+02 -.852266315E+02 -.851374234E+02 -.850600549E+02 -.849978022E+02 -.849545667E+02 -.849349596E+02 -.849443808E+02 -.849890802E+02 -.850761914E+02 -.852137198E+02 -.854104659E+02 -.856758626E+02 -.860197016E+02 -.864517301E+02 -.869811046E+02 -.876157102E+02 -.883614015E+02 -.892213158E+02 -.901955953E+02 -.912820770E+02 -.924784007E+02 -.937845266E+02 -.952017531E+02 -.967247400E+02 -.983308154E+02 -.999747912E+02 -.101590484E+03 -.103095727E+03 -.104399533E+03 -.105411680E+03 -.106054430E+03 -.106274687E+03 -.106053526E+03 -.105409869E+03 -.104396808E+03 -.103092076E+03 -.101585892E+03 -.999692331E+02 -.983242529E+02 -.967171055E+02 -.951929239E+02 -.937743016E+02 -.924665178E+02 -.912682763E+02 -.901796766E+02 -.892031525E+02 -.883409253E+02 -.875928909E+02 -.869559350E+02 -.864242168E+02 -.859898589E+02 -.856437086E+02 -.853760198E+02 -.851769998E+02 -.850372131E+02 -.849478559E+02 -.849009189E+02 -.848892649E+02 -.849066411E+02 -.849476460E+02 -.850076687E+02 -.850828113E+02 -.851698042E+02 -.852659218E+02 -.853689006E+02 -.854768635E+02 -.855882497E+02 -.857017511E+02 -.858162529E+02 -.859307795E+02 -.860444402E+02 -.861563767E+02 -.862657068E+02 -.863714634E+02 -.864725241E+02 -.865675281E+02 -.866547740E+02 -.867320939E+02 -.867966928E+02 -.868449460E+02 -.868721395E+02 -.868721395E+02
 -.869499501E+02 -.869499501E+02 -.869278255E+02 -.868887799E+02 -.868368789E+02 -.867753184E+02 -.867066367E+02 -.866328819E+02 -.865557455E+02 -.864766693E+02 -.863969330E+02 -.863177261E+02 -.862402106E+02 -.861655750E+02 -.860950838E+02 -.860301239E+02 -.859722487E+02 -.859232222E+02 -.858850612E+02 -.858600777E+02 -.858509189E+02 -.858606038E+02 -.858925538E+02 -.859506127E+02 -.860390512E+02 -.861625497E+02 -.863261498E+02 -.865351667E+02 -.867950514E+02 -.871111937E+02 -.874886609E+02 -.879318729E+02 -.884442307E+02 -.890277432E+02 -.896827374E+02 -.904077937E+02 -.912000687E+02 -.920560657E+02 -.929725266E+02 -.939465132E+02 -.949735455E+02 -.960437785E+02 -.971380779E+02 -.982262474E+02 -.992680633E+02 -.100216400E+03 -.101021622E+03 -.101636752E+03 -.102022921E+03 -.102154380E+03 -.102022107E+03 -.101635123E+03 -.101019176E+03 -.100213133E+03 -.992639705E+02 -.982213154E+02 -.971322814E+02 -.960370683E+02 -.949658342E+02 -.939376648E+02 -.929623623E+02 -.920443893E+02 -.911866985E+02 -.903925851E+02 -.896655887E+02 -.890085902E+02 -.884230373E+02 -.879086217E+02 -.874633469E+02 -.870838189E+02 -.867656222E+02 -.865036913E+02 -.862926370E+02 -.861270082E+02 -.860014891E+02 -.859110375E+02 -.858509732E+02 -.858170262E+02 -.858053553E+02 -.858125436E+02 -.858355794E+02 -.858718265E+02 -.859189892E+02 -.859750729E+02 -.860383444E+02 -.861072917E+02 -.861805829E+02 -.862570263E+02 -.863355288E+02 -.864150532E+02 -.864945722E+02 -.865730172E+02 -.866492197E+02 -.867218425E+02 -.867892956E+02 -.868496333E+02 -.869004250E+02 -.869385918E+02 -.869602004E+02 -.869602004E+02
 -.870421388E+02 -.870421388E+02 -.870257799E+02 -.869971057E+02 -.869593305E+02 -.869150367E+02 -.868663311E+02 -.868149694E+02 -.867624557E+02 -.867101239E+02 -.866592031E+02 -.866108730E+02 -.865663109E+02 -.865267316E+02 -.864934238E+02 -.864677821E+02 -.864513358E+02 -.864457750E+02 -.864529736E+02 -.864750077E+02 -.865141699E+02 -.865729751E+02 -.866541581E+02 -.867606584E+02 -.868955884E+02 -.870621828E+02 -.872637222E+02 -.875034291E+02 -.877843336E+02 -.881091068E+02 -.884798698E+02 -.888979894E+02 -.893638875E+02 -.898769030E+02 -.904352594E+02 -.910361861E+02 -.916761982E+02 -.923514360E+02 -.930578215E+02 -.937907008E+02 -.945437784E+02 -.953075540E+02 -.960678985E+02 -.968054732E+02 -.974963231E+02 -.981135331E+02 -.986296051E+02 -.990191783E+02 -.992617287E+02 -.993438849E+02 -.992610032E+02 -.990177275E+02 -.986274293E+02 -.981106313E+02 -.974926917E+02 -.968011018E+02 -.960627649E+02 -.953016172E+02 -.945369714E+02 -.937829261E+02 -.930489551E+02 -.923413381E+02 -.916647290E+02 -.910232203E+02 -.904206949E+02 -.898606639E+02 -.893459215E+02 -.888782635E+02 -.884583655E+02 -.880858159E+02 -.877592549E+02 -.874765661E+02 -.872350813E+02 -.870317728E+02 -.868634196E+02 -.867267425E+02 -.866185089E+02 -.865356087E+02 -.864751063E+02 -.864342720E+02 -.864105984E+02 -.864018035E+02 -.864058251E+02 -.864208087E+02 -.864450893E+02 -.864771713E+02 -.865157040E+02 -.865594558E+02 -.866072858E+02 -.866581124E+02 -.867108790E+02 -.867645147E+02 -.868178892E+02 -.868697592E+02 -.869187040E+02 -.869630458E+02 -.870007519E+02 -.870293112E+02 -.870455784E+02 -.870455784E+02
 -.871283710E+02 -.871283710E+02 -.871173286E+02 -.870981755E+02 -.870732975E+02 -.870446647E+02 -.870139358E+02 -.869825422E+02 -.869517561E+02 -.869227456E+02 -.868966203E+02 -.868744696E+02 -.868573941E+02 -.868465333E+02 -.868430884E+02 -.868483417E+02 -.868636729E+02 -.868905713E+02 -.869306442E+02 -.869856195E+02 -.870573438E+02 -.871477716E+02 -.872589457E+02 -.873929674E+02 -.875519527E+02 -.877379749E+02 -.879529898E+02 -.881987464E+02 -.884766818E+02 -.887878058E+02 -.891325842E+02 -.895108319E+02 -.899216353E+02 -.903633231E+02 -.908335020E+02 -.913291577E+02 -.918467916E+02 -.923825235E+02 -.929320623E+02 -.934904571E+02 -.940516221E+02 -.946077485E+02 -.951488283E+02 -.956625218E+02 -.961345123E+02 -.965493443E+02 -.968916273E+02 -.971474175E+02 -.973055763E+02 -.973589116E+02 -.973049371E+02 -.971461392E+02 -.968897096E+02 -.965467853E+02 -.961313064E+02 -.956586573E+02 -.951442832E+02 -.946024872E+02 -.940455917E+02 -.934835865E+02 -.929242641E+02 -.923736996E+02 -.918368409E+02 -.913179843E+02 -.908210215E+02 -.903494664E+02 -.899063498E+02 -.894940802E+02 -.891143423E+02 -.887680604E+02 -.884554279E+02 -.881759856E+02 -.879287285E+02 -.877122236E+02 -.875247252E+02 -.873642804E+02 -.872288194E+02 -.871162297E+02 -.870244147E+02 -.869513371E+02 -.868950497E+02 -.868537156E+02 -.868256189E+02 -.868091681E+02 -.868028942E+02 -.868054436E+02 -.868155670E+02 -.868321054E+02 -.868539732E+02 -.868801376E+02 -.869095954E+02 -.869413461E+02 -.869743592E+02 -.870075370E+02 -.870396679E+02 -.870693713E+02 -.870950280E+02 -.871146950E+02 -.871259982E+02 -.871259982E+02
 -.872069646E+02 -.872069646E+02 -.872007000E+02 -.871900665E+02 -.871766661E+02 -.871618783E+02 -.871469167E+02 -.871328768E+02 -.871207742E+02 -.871115772E+02 -.871062330E+02 -.871056907E+02 -.871109193E+02 -.871229235E+02 -.871427554E+02 -.871715244E+02 -.872104029E+02 -.872606291E+02 -.873235058E+02 -.874003945E+02 -.874927036E+02 -.876018712E+02 -.877293396E+02 -.878765226E+02 -.880447629E+02 -.882352815E+02 -.884491177E+02 -.886870619E+02 -.889495844E+02 -.892367642E+02 -.895482240E+02 -.898830816E+02 -.902399226E+02 -.906168051E+02 -.910112940E+02 -.914205184E+02 -.918412295E+02 -.922698296E+02 -.927023378E+02 -.931342761E+02 -.935604901E+02 -.939749552E+02 -.943706516E+02 -.947395866E+02 -.950730213E+02 -.953619043E+02 -.955974711E+02 -.957719282E+02 -.958791266E+02 -.959151255E+02 -.958785673E+02 -.957708089E+02 -.955957897E+02 -.953596569E+02 -.950702000E+02 -.947361781E+02 -.943666350E+02 -.939703003E+02 -.935551557E+02 -.931282104E+02 -.926954791E+02 -.922621100E+02 -.918325783E+02 -.914108670E+02 -.910005798E+02 -.906049742E+02 -.902269316E+02 -.898688981E+02 -.895328262E+02 -.892201394E+02 -.889317284E+02 -.886679771E+02 -.884288126E+02 -.882137696E+02 -.880220622E+02 -.878526554E+02 -.877043325E+02 -.875757552E+02 -.874655148E+02 -.873721747E+02 -.872943041E+02 -.872305027E+02 -.871794193E+02 -.871397637E+02 -.871103129E+02 -.870899134E+02 -.870774790E+02 -.870719857E+02 -.870724640E+02 -.870779871E+02 -.870876584E+02 -.871005942E+02 -.871159044E+02 -.871326685E+02 -.871499077E+02 -.871665499E+02 -.871813886E+02 -.871930313E+02 -.871998365E+02 -.871998365E+02
 -.872769144E+02 -.872769144E+02 -.872748442E+02 -.872716570E+02 -.872682341E+02 -.872654023E+02 -.872639493E+02 -.872646392E+02 -.872682250E+02 -.872754602E+02 -.872871092E+02 -.873039559E+02 -.873268105E+02 -.873565155E+02 -.873939490E+02 -.874400260E+02 -.874956983E+02 -.875619501E+02 -.876397919E+02 -.877302493E+02 -.878343491E+02 -.879530991E+02 -.880874643E+02 -.882383364E+02 -.884064994E+02 -.885925892E+02 -.887970500E+02 -.890200888E+02 -.892616294E+02 -.895212719E+02 -.897982583E+02 -.900914515E+02 -.903993282E+02 -.907199891E+02 -.910511828E+02 -.913903380E+02 -.917345922E+02 -.920808072E+02 -.924255594E+02 -.927651054E+02 -.930953320E+02 -.934117142E+02 -.937093094E+02 -.939828199E+02 -.942267399E+02 -.944355900E+02 -.946042203E+02 -.947281482E+02 -.948038878E+02 -.948292249E+02 -.948033998E+02 -.947271710E+02 -.946027506E+02 -.944336223E+02 -.942242654E+02 -.939798257E+02 -.937057772E+02 -.934076197E+02 -.930906443E+02 -.927597872E+02 -.924195684E+02 -.920740972E+02 -.917271158E+02 -.913820489E+02 -.910420382E+02 -.907099516E+02 -.903883675E+02 -.900795448E+02 -.897853908E+02 -.895074362E+02 -.892468255E+02 -.890043231E+02 -.887803351E+02 -.885749429E+02 -.883879448E+02 -.882189015E+02 -.880671820E+02 -.879320073E+02 -.878124911E+02 -.877076741E+02 -.876165549E+02 -.875381141E+02 -.874713342E+02 -.874152142E+02 -.873687803E+02 -.873310934E+02 -.873012519E+02 -.872783936E+02 -.872616937E+02 -.872503616E+02 -.872436349E+02 -.872407729E+02 -.872410465E+02 -.872437283E+02 -.872480792E+02 -.872533333E+02 -.872586809E+02 -.872632473E+02 -.872660699E+02 -.872660699E+02
 -.873377853E+02 -.873377853E+02 -.873393156E+02 -.873424930E+02 -.873475517E+02 -.873548155E+02 -.873646781E+02 -.873775897E+02 -.873940483E+02 -.874145936E+02 -.874398030E+02 -.874702886E+02 -.875066954E+02 -.875496981E+02 -.875999990E+02 -.876583230E+02 -.877254129E+02 -.878020219E+02 -.878889038E+02 -.879868014E+02 -.880964312E+02 -.882184654E+02 -.883535109E+02 -.885020849E+02 -.886645877E+02 -.888412740E+02 -.890322224E+02 -.892373057E+02 -.894561632E+02 -.896881776E+02 -.899324575E+02 -.901878292E+02 -.904528370E+02 -.907257530E+02 -.910045937E+02 -.912871415E+02 -.915709646E+02 -.918534330E+02 -.921317264E+02 -.924028366E+02 -.926635685E+02 -.929105504E+02 -.931402629E+02 -.933490998E+02 -.935334631E+02 -.936898950E+02 -.938152363E+02 -.939067958E+02 -.939625130E+02 -.939810918E+02 -.939620895E+02 -.939059473E+02 -.938139593E+02 -.936881840E+02 -.935313099E+02 -.933464935E+02 -.931371891E+02 -.929069907E+02 -.926595011E+02 -.923982361E+02 -.921265649E+02 -.918476808E+02 -.915645918E+02 -.912801192E+02 -.909968958E+02 -.907173571E+02 -.904437258E+02 -.901779908E+02 -.899218861E+02 -.896768736E+02 -.894441331E+02 -.892245617E+02 -.890187825E+02 -.888271617E+02 -.886498317E+02 -.884867191E+02 -.883375745E+02 -.882020026E+02 -.880794916E+02 -.879694403E+02 -.878711821E+02 -.877840065E+02 -.877071771E+02 -.876399464E+02 -.875815677E+02 -.875313043E+02 -.874884367E+02 -.874522672E+02 -.874221233E+02 -.873973595E+02 -.873773584E+02 -.873615307E+02 -.873493151E+02 -.873401788E+02 -.873336174E+02 -.873291569E+02 -.873263572E+02 -.873248184E+02 -.873241907E+02 -.873241907E+02
 -.873895929E+02 -.873895929E+02 -.873941458E+02 -.874026429E+02 -.874147516E+02 -.874303499E+02 -.874494770E+02 -.874722964E+02 -.874990687E+02 -.875301314E+02 -.875658824E+02 -.876067686E+02 -.876532758E+02 -.877059196E+02 -.877652384E+02 -.878317848E+02 -.879061173E+02 -.879887916E+02 -.880803494E+02 -.881813067E+02 -.882921405E+02 -.884132724E+02 -.885450524E+02 -.886877397E+02 -.888414826E+02 -.890062987E+02 -.891820544E+02 -.893684459E+02 -.895649831E+02 -.897709761E+02 -.899855280E+02 -.902075312E+02 -.904356715E+02 -.906684362E+02 -.909041281E+02 -.911408810E+02 -.913766773E+02 -.916093653E+02 -.918366744E+02 -.920562314E+02 -.922655785E+02 -.924621971E+02 -.926435422E+02 -.928070895E+02 -.929503990E+02 -.930711904E+02 -.931674299E+02 -.932374180E+02 -.932798721E+02 -.932939931E+02 -.932795092E+02 -.932366908E+02 -.931663355E+02 -.930697244E+02 -.929485551E+02 -.928048595E+02 -.926409159E+02 -.924591624E+02 -.922621212E+02 -.920523358E+02 -.918323238E+02 -.916045427E+02 -.913713661E+02 -.911350659E+02 -.908977964E+02 -.906615782E+02 -.904282812E+02 -.901996073E+02 -.899770739E+02 -.897620004E+02 -.895554994E+02 -.893584733E+02 -.891716170E+02 -.889954260E+02 -.888302091E+02 -.886761052E+02 -.885331019E+02 -.884010558E+02 -.882797130E+02 -.881687288E+02 -.880676861E+02 -.879761132E+02 -.878934982E+02 -.878193029E+02 -.877529742E+02 -.876939543E+02 -.876416886E+02 -.875956333E+02 -.875552618E+02 -.875200702E+02 -.874895833E+02 -.874633610E+02 -.874410052E+02 -.874221690E+02 -.874065687E+02 -.873939993E+02 -.873843557E+02 -.873776616E+02 -.873741087E+02 -.873741087E+02
 -.874326873E+02 -.874326873E+02 -.874397188E+02 -.874525584E+02 -.874703893E+02 -.874927042E+02 -.875192318E+02 -.875498816E+02 -.875847011E+02 -.876238436E+02 -.876675434E+02 -.877160956E+02 -.877698410E+02 -.878291522E+02 -.878944229E+02 -.879660565E+02 -.880444570E+02 -.881300181E+02 -.882231128E+02 -.883240827E+02 -.884332256E+02 -.885507830E+02 -.886769265E+02 -.888117439E+02 -.889552252E+02 -.891072482E+02 -.892675654E+02 -.894357926E+02 -.896113988E+02 -.897936997E+02 -.899818543E+02 -.901748653E+02 -.903715831E+02 -.905707142E+02 -.907708319E+02 -.909703903E+02 -.911677394E+02 -.913611415E+02 -.915487888E+02 -.917288216E+02 -.918993501E+02 -.920584783E+02 -.922043335E+02 -.923351021E+02 -.924490702E+02 -.925446707E+02 -.926205314E+02 -.926755237E+02 -.927088057E+02 -.927198573E+02 -.927085022E+02 -.926749156E+02 -.926196169E+02 -.925434469E+02 -.924475332E+02 -.923332468E+02 -.922021542E+02 -.920559681E+02 -.918965016E+02 -.917256269E+02 -.915452400E+02 -.913572315E+02 -.911634619E+02 -.909657407E+02 -.907658078E+02 -.905653162E+02 -.903658151E+02 -.901687348E+02 -.899753732E+02 -.897868841E+02 -.896042695E+02 -.894283751E+02 -.892598900E+02 -.890993501E+02 -.889471446E+02 -.888035258E+02 -.886686210E+02 -.885424452E+02 -.884249152E+02 -.883158640E+02 -.882150542E+02 -.881221915E+02 -.880369370E+02 -.879589184E+02 -.878877411E+02 -.878229970E+02 -.877642742E+02 -.877111651E+02 -.876632747E+02 -.876202294E+02 -.875816862E+02 -.875473438E+02 -.875169554E+02 -.874903454E+02 -.874674300E+02 -.874482447E+02 -.874329802E+02 -.874220297E+02 -.874160514E+02 -.874160514E+02
 -.874676487E+02 -.874676487E+02 -.874766602E+02 -.874929521E+02 -.875153040E+02 -.875428838E+02 -.875751563E+02 -.876118117E+02 -.876527118E+02 -.876978485E+02 -.877473111E+02 -.878012614E+02 -.878599130E+02 -.879235148E+02 -.879923370E+02 -.880666593E+02 -.881467591E+02 -.882329021E+02 -.883253310E+02 -.884242567E+02 -.885298471E+02 -.886422175E+02 -.887614199E+02 -.888874329E+02 -.890201513E+02 -.891593772E+02 -.893048108E+02 -.894560438E+02 -.896125537E+02 -.897737006E+02 -.899387263E+02 -.901067567E+02 -.902768056E+02 -.904477826E+02 -.906185020E+02 -.907876949E+02 -.909540225E+02 -.911160901E+02 -.912724637E+02 -.914216872E+02 -.915623011E+02 -.916928635E+02 -.918119735E+02 -.919182966E+02 -.920105926E+02 -.920877446E+02 -.921487882E+02 -.921929395E+02 -.922196190E+02 -.922284709E+02 -.922193751E+02 -.921924513E+02 -.921480549E+02 -.920867649E+02 -.920093651E+02 -.919168193E+02 -.918102445E+02 -.916908806E+02 -.915600625E+02 -.914191914E+02 -.912697099E+02 -.911130785E+02 -.909507549E+02 -.907841750E+02 -.906147356E+02 -.904437784E+02 -.902725753E+02 -.901023153E+02 -.899340927E+02 -.897688975E+02 -.896076081E+02 -.894509870E+02 -.892996786E+02 -.891542098E+02 -.890149938E+02 -.888823349E+02 -.887564359E+02 -.886374062E+02 -.885252718E+02 -.884199844E+02 -.883214321E+02 -.882294490E+02 -.881438252E+02 -.880643166E+02 -.879906534E+02 -.879225496E+02 -.878597121E+02 -.878018489E+02 -.877486797E+02 -.876999455E+02 -.876554213E+02 -.876149299E+02 -.875783600E+02 -.875456879E+02 -.875170061E+02 -.874925594E+02 -.874727928E+02 -.874584137E+02 -.874504730E+02 -.874504730E+02
 -.874952002E+02 -.874952002E+02 -.875057445E+02 -.875246947E+02 -.875505029E+02 -.875820713E+02 -.876186454E+02 -.876597319E+02 -.877050355E+02 -.877544103E+02 -.878078219E+02 -.878653177E+02 -.879270034E+02 -.879930238E+02 -.880635474E+02 -.881387529E+02 -.882188177E+02 -.883039079E+02 -.883941682E+02 -.884897137E+02 -.885906206E+02 -.886969184E+02 -.888085815E+02 -.889255220E+02 -.890475825E+02 -.891745297E+02 -.893060487E+02 -.894417395E+02 -.895811132E+02 -.897235917E+02 -.898685076E+02 -.900151072E+02 -.901625549E+02 -.903099394E+02 -.904562820E+02 -.906005464E+02 -.907416498E+02 -.908784751E+02 -.910098847E+02 -.911347351E+02 -.912518920E+02 -.913602478E+02 -.914587382E+02 -.915463618E+02 -.916221983E+02 -.916854280E+02 -.917353501E+02 -.917713997E+02 -.917931619E+02 -.918003832E+02 -.917929784E+02 -.917710329E+02 -.917348002E+02 -.916846953E+02 -.916212835E+02 -.915452657E+02 -.914574622E+02 -.913587936E+02 -.912502623E+02 -.911329333E+02 -.910079156E+02 -.908763448E+02 -.907393662E+02 -.905981195E+02 -.904537239E+02 -.903072650E+02 -.901597821E+02 -.900122570E+02 -.898656044E+02 -.897206636E+02 -.895781923E+02 -.894388618E+02 -.893032545E+02 -.891718633E+02 -.890450929E+02 -.889232624E+02 -.888066093E+02 -.886952952E+02 -.885894119E+02 -.884889880E+02 -.883939964E+02 -.883043619E+02 -.882199687E+02 -.881406687E+02 -.880662888E+02 -.879966398E+02 -.879315245E+02 -.878707471E+02 -.878141233E+02 -.877614926E+02 -.877127315E+02 -.876677707E+02 -.876266162E+02 -.875893756E+02 -.875562920E+02 -.875277878E+02 -.875045209E+02 -.874874590E+02 -.874779753E+02 -.874779753E+02
 -.875161378E+02 -.875161378E+02 -.875278216E+02 -.875487346E+02 -.875770720E+02 -.876115250E+02 -.876511630E+02 -.876953431E+02 -.877436409E+02 -.877957962E+02 -.878516718E+02 -.879112198E+02 -.879744566E+02 -.880414417E+02 -.881122612E+02 -.881870136E+02 -.882657985E+02 -.883487064E+02 -.884358097E+02 -.885271548E+02 -.886227546E+02 -.887225820E+02 -.888265637E+02 -.889345742E+02 -.890464314E+02 -.891618918E+02 -.892806475E+02 -.894023235E+02 -.895264764E+02 -.896525946E+02 -.897800997E+02 -.899083486E+02 -.900366385E+02 -.901642119E+02 -.902902637E+02 -.904139493E+02 -.905343936E+02 -.906507012E+02 -.907619677E+02 -.908672909E+02 -.909657835E+02 -.910565859E+02 -.911388795E+02 -.912119001E+02 -.912749512E+02 -.913274174E+02 -.913687757E+02 -.913986074E+02 -.914166062E+02 -.914225858E+02 -.914164837E+02 -.913983629E+02 -.913684104E+02 -.913269329E+02 -.912743500E+02 -.912111852E+02 -.911380550E+02 -.910556568E+02 -.909647558E+02 -.908661721E+02 -.907607667E+02 -.906494285E+02 -.905330617E+02 -.904125729E+02 -.902888597E+02 -.901628000E+02 -.900352411E+02 -.899069913E+02 -.897788112E+02 -.896514072E+02 -.895254258E+02 -.894014494E+02 -.892799935E+02 -.891615054E+02 -.890463640E+02 -.889348816E+02 -.888273052E+02 -.887238209E+02 -.886245571E+02 -.885295897E+02 -.884389474E+02 -.883526170E+02 -.882705500E+02 -.881926688E+02 -.881188736E+02 -.880490502E+02 -.879830776E+02 -.879208377E+02 -.878622256E+02 -.878071624E+02 -.877556101E+02 -.877075905E+02 -.876632084E+02 -.876226817E+02 -.875863790E+02 -.875548687E+02 -.875289825E+02 -.875098974E+02 -.874992434E+02 -.874992434E+02
 -.875312772E+02 -.875312772E+02 -.875437599E+02 -.875660364E+02 -.875961085E+02 -.876325060E+02 -.876741616E+02 -.877203148E+02 -.877704382E+02 -.878241798E+02 -.878813187E+02 -.879417302E+02 -.880053581E+02 -.880721937E+02 -.881422575E+02 -.882155859E+02 -.882922189E+02 -.883721905E+02 -.884555208E+02 -.885422079E+02 -.886322225E+02 -.887255018E+02 -.888219448E+02 -.889214079E+02 -.890237017E+02 -.891285878E+02 -.892357768E+02 -.893449269E+02 -.894556438E+02 -.895674811E+02 -.896799419E+02 -.897924818E+02 -.899045120E+02 -.900154047E+02 -.901244985E+02 -.902311051E+02 -.903345165E+02 -.904340136E+02 -.905288747E+02 -.906183846E+02 -.907018445E+02 -.907785814E+02 -.908479588E+02 -.909093858E+02 -.909623271E+02 -.910063120E+02 -.910409430E+02 -.910659024E+02 -.910809593E+02 -.910859732E+02 -.910808974E+02 -.910657795E+02 -.910407609E+02 -.910060736E+02 -.909620361E+02 -.909090471E+02 -.908475786E+02 -.907781670E+02 -.907014046E+02 -.906179296E+02 -.905284166E+02 -.904335662E+02 -.903340956E+02 -.902307289E+02 -.901241875E+02 -.900151819E+02 -.899044031E+02 -.897925156E+02 -.896801503E+02 -.895678991E+02 -.894563100E+02 -.893458833E+02 -.892370691E+02 -.891302655E+02 -.890258180E+02 -.889240195E+02 -.888251120E+02 -.887292881E+02 -.886366939E+02 -.885474323E+02 -.884615667E+02 -.883791255E+02 -.883001067E+02 -.882244839E+02 -.881522118E+02 -.880832330E+02 -.880174863E+02 -.879549150E+02 -.878954782E+02 -.878391636E+02 -.877860034E+02 -.877360943E+02 -.876896223E+02 -.876468954E+02 -.876083834E+02 -.875747718E+02 -.875470288E+02 -.875264945E+02 -.875149956E+02 -.875149956E+02
 -.875414154E+02 -.875414154E+02 -.875544070E+02 -.875775383E+02 -.876086738E+02 -.876462262E+02 -.876890269E+02 -.877362268E+02 -.877872191E+02 -.878415803E+02 -.878990239E+02 -.879593640E+02 -.880224877E+02 -.880883323E+02 -.881568678E+02 -.882280826E+02 -.883019720E+02 -.883785289E+02 -.884577359E+02 -.885395584E+02 -.886239399E+02 -.887107962E+02 -.888000126E+02 -.888914398E+02 -.889848916E+02 -.890801432E+02 -.891769294E+02 -.892749447E+02 -.893738425E+02 -.894732371E+02 -.895727044E+02 -.896717850E+02 -.897699873E+02 -.898667913E+02 -.899616537E+02 -.900540129E+02 -.901432952E+02 -.902289211E+02 -.903103125E+02 -.903868995E+02 -.904581281E+02 -.905234678E+02 -.905824187E+02 -.906345192E+02 -.906793527E+02 -.907165546E+02 -.907458176E+02 -.907668974E+02 -.907796164E+02 -.907838671E+02 -.907796139E+02 -.907668934E+02 -.907458146E+02 -.907165562E+02 -.906793638E+02 -.906345459E+02 -.905824687E+02 -.905235502E+02 -.904582536E+02 -.903870804E+02 -.903105631E+02 -.902292576E+02 -.901437358E+02 -.900545781E+02 -.899623664E+02 -.898676767E+02 -.897710735E+02 -.896731029E+02 -.895742877E+02 -.894751228E+02 -.893760708E+02 -.892775588E+02 -.891799764E+02 -.890836731E+02 -.889889582E+02 -.888960999E+02 -.888053264E+02 -.887168263E+02 -.886307510E+02 -.885472165E+02 -.884663066E+02 -.883880762E+02 -.883125550E+02 -.882397526E+02 -.881696633E+02 -.881022727E+02 -.880375651E+02 -.879755319E+02 -.879161827E+02 -.878595584E+02 -.878057473E+02 -.877549063E+02 -.877072864E+02 -.876632666E+02 -.876233962E+02 -.875884505E+02 -.875595013E+02 -.875380098E+02 -.875259461E+02 -.875259461E+02
 -.875473055E+02 -.875473055E+02 -.875605623E+02 -.875841224E+02 -.876157619E+02 -.876538151E+02 -.876970432E+02 -.877445335E+02 -.877956214E+02 -.878498297E+02 -.879068220E+02 -.879663658E+02 -.880283043E+02 -.880925336E+02 -.881589850E+02 -.882276110E+02 -.882983741E+02 -.883712375E+02 -.884461580E+02 -.885230794E+02 -.886019283E+02 -.886826098E+02 -.887650039E+02 -.888489636E+02 -.889343121E+02 -.890208424E+02 -.891083158E+02 -.891964620E+02 -.892849795E+02 -.893735367E+02 -.894617734E+02 -.895493027E+02 -.896357145E+02 -.897205783E+02 -.898034471E+02 -.898838619E+02 -.899613566E+02 -.900354626E+02 -.901057150E+02 -.901716574E+02 -.902328481E+02 -.902888657E+02 -.903393149E+02 -.903838318E+02 -.904220891E+02 -.904538011E+02 -.904787279E+02 -.904966788E+02 -.905075159E+02 -.905111556E+02 -.905075703E+02 -.904967891E+02 -.904788968E+02 -.904540328E+02 -.904223892E+02 -.903842074E+02 -.903397748E+02 -.902894201E+02 -.902335089E+02 -.901724385E+02 -.901066322E+02 -.900365334E+02 -.899626008E+02 -.898853016E+02 -.898051065E+02 -.897224842E+02 -.896378963E+02 -.895517924E+02 -.894646057E+02 -.893767496E+02 -.892886136E+02 -.892005612E+02 -.891129270E+02 -.890260159E+02 -.889401009E+02 -.888554239E+02 -.887721945E+02 -.886905916E+02 -.886107638E+02 -.885328316E+02 -.884568892E+02 -.883830072E+02 -.883112362E+02 -.882416104E+02 -.881741527E+02 -.881088803E+02 -.880458115E+02 -.879849749E+02 -.879264190E+02 -.878702261E+02 -.878165289E+02 -.877655308E+02 -.877175332E+02 -.876729695E+02 -.876324484E+02 -.875968109E+02 -.875672031E+02 -.875451701E+02 -.875327791E+02 -.875327791E+02
 -.875496395E+02 -.875496395E+02 -.875629596E+02 -.875865974E+02 -.876182815E+02 -.876563009E+02 -.876993736E+02 -.877465454E+02 -.877971121E+02 -.878505585E+02 -.879065120E+02 -.879647059E+02 -.880249505E+02 -.880871111E+02 -.881510905E+02 -.882168149E+02 -.882842230E+02 -.883532572E+02 -.884238570E+02 -.884959528E+02 -.885694620E+02 -.886442851E+02 -.887203032E+02 -.887973756E+02 -.888753386E+02 -.889540044E+02 -.890331606E+02 -.891125703E+02 -.891919724E+02 -.892710832E+02 -.893495970E+02 -.894271890E+02 -.895035166E+02 -.895782231E+02 -.896509404E+02 -.897212924E+02 -.897888991E+02 -.898533806E+02 -.899143610E+02 -.899714732E+02 -.900243632E+02 -.900726944E+02 -.901161517E+02 -.901544464E+02 -.901873191E+02 -.902145442E+02 -.902359323E+02 -.902513337E+02 -.902606397E+02 -.902637850E+02 -.902607480E+02 -.902515518E+02 -.902362633E+02 -.902149925E+02 -.901878909E+02 -.901551493E+02 -.901169952E+02 -.900736894E+02 -.900255226E+02 -.899728116E+02 -.899158949E+02 -.898551286E+02 -.897908818E+02 -.897235326E+02 -.896534631E+02 -.895810558E+02 -.895066891E+02 -.894307337E+02 -.893535492E+02 -.892754804E+02 -.891968554E+02 -.891179825E+02 -.890391483E+02 -.889606168E+02 -.888826275E+02 -.888053955E+02 -.887291107E+02 -.886539388E+02 -.885800213E+02 -.885074772E+02 -.884364046E+02 -.883668825E+02 -.882989744E+02 -.882327310E+02 -.881681950E+02 -.881054064E+02 -.880444088E+02 -.879852583E+02 -.879280333E+02 -.878728476E+02 -.878198672E+02 -.877693311E+02 -.877215779E+02 -.876770804E+02 -.876364894E+02 -.876006909E+02 -.875708790E+02 -.875486512E+02 -.875361316E+02 -.875361316E+02
 -.875490405E+02 -.875490405E+02 -.875622595E+02 -.875856893E+02 -.876170460E+02 -.876546012E+02 -.876970523E+02 -.877434224E+02 -.877929832E+02 -.878451952E+02 -.878996613E+02 -.879560904E+02 -.880142698E+02 -.880740426E+02 -.881352910E+02 -.881979223E+02 -.882618589E+02 -.883270292E+02 -.883933614E+02 -.884607785E+02 -.885291935E+02 -.885985071E+02 -.886686047E+02 -.887393547E+02 -.888106076E+02 -.888821950E+02 -.889539292E+02 -.890256037E+02 -.890969936E+02 -.891678562E+02 -.892379330E+02 -.893069506E+02 -.893746233E+02 -.894406548E+02 -.895047412E+02 -.895665737E+02 -.896258416E+02 -.896822354E+02 -.897354503E+02 -.897851897E+02 -.898311681E+02 -.898731151E+02 -.899107785E+02 -.899439274E+02 -.899723550E+02 -.899958817E+02 -.900143572E+02 -.900276624E+02 -.900357116E+02 -.900384530E+02 -.900358698E+02 -.900279804E+02 -.900148380E+02 -.899965302E+02 -.899731775E+02 -.899449319E+02 -.899119748E+02 -.898745145E+02 -.898327837E+02 -.897870367E+02 -.897375456E+02 -.896845978E+02 -.896284920E+02 -.895695352E+02 -.895080389E+02 -.894443162E+02 -.893786781E+02 -.893114311E+02 -.892428737E+02 -.891732944E+02 -.891029690E+02 -.890321588E+02 -.889611088E+02 -.888900467E+02 -.888191813E+02 -.887487025E+02 -.886787805E+02 -.886095663E+02 -.885411920E+02 -.884737716E+02 -.884074027E+02 -.883421679E+02 -.882781377E+02 -.882153735E+02 -.881539311E+02 -.880938667E+02 -.880352421E+02 -.879781334E+02 -.879226411E+02 -.878689022E+02 -.878171073E+02 -.877675207E+02 -.877205073E+02 -.876765665E+02 -.876363763E+02 -.876008492E+02 -.875712056E+02 -.875490680E+02 -.875365836E+02 -.875365836E+02
 -.875460600E+02 -.875460600E+02 -.875590458E+02 -.875820390E+02 -.876127719E+02 -.876495218E+02 -.876909843E+02 -.877361755E+02 -.877843565E+02 -.878349745E+02 -.878876174E+02 -.879419790E+02 -.879978307E+02 -.880550009E+02 -.881133573E+02 -.881727947E+02 -.882332243E+02 -.882945657E+02 -.883567407E+02 -.884196683E+02 -.884832613E+02 -.885474230E+02 -.886120450E+02 -.886770063E+02 -.887421715E+02 -.888073906E+02 -.888724988E+02 -.889373168E+02 -.890016509E+02 -.890652943E+02 -.891280280E+02 -.891896221E+02 -.892498376E+02 -.893084282E+02 -.893651424E+02 -.894197258E+02 -.894719236E+02 -.895214828E+02 -.895681552E+02 -.896116998E+02 -.896518857E+02 -.896884944E+02 -.897213228E+02 -.897501852E+02 -.897749159E+02 -.897953710E+02 -.898114301E+02 -.898229985E+02 -.898300076E+02 -.898324162E+02 -.898302111E+02 -.898234071E+02 -.898120470E+02 -.897962009E+02 -.897759655E+02 -.897514624E+02 -.897228374E+02 -.896902579E+02 -.896539113E+02 -.896140026E+02 -.895707521E+02 -.895243926E+02 -.894751671E+02 -.894233257E+02 -.893691235E+02 -.893128175E+02 -.892546643E+02 -.891949177E+02 -.891338261E+02 -.890716309E+02 -.890085644E+02 -.889448480E+02 -.888806907E+02 -.888162885E+02 -.887518229E+02 -.886874605E+02 -.886233527E+02 -.885596358E+02 -.884964312E+02 -.884338462E+02 -.883719751E+02 -.883109007E+02 -.882506968E+02 -.881914306E+02 -.881331668E+02 -.880759722E+02 -.880199213E+02 -.879651046E+02 -.879116379E+02 -.878596748E+02 -.878094229E+02 -.877611635E+02 -.877152785E+02 -.876722829E+02 -.876328688E+02 -.875979604E+02 -.875687856E+02 -.875469693E+02 -.875346533E+02 -.875346533E+02
 -.875411781E+02 -.875411781E+02 -.875538264E+02 -.875762036E+02 -.876060807E+02 -.876417599E+02 -.876819505E+02 -.877256748E+02 -.877721936E+02 -.878209503E+02 -.878715264E+02 -.879236069E+02 -.879769544E+02 -.880313875E+02 -.880867653E+02 -.881429743E+02 -.881999190E+02 -.882575138E+02 -.883156774E+02 -.883743280E+02 -.884333799E+02 -.884927408E+02 -.885523100E+02 -.886119768E+02 -.886716195E+02 -.887311054E+02 -.887902901E+02 -.888490182E+02 -.889071232E+02 -.889644288E+02 -.890207493E+02 -.890758912E+02 -.891296543E+02 -.891818335E+02 -.892322199E+02 -.892806035E+02 -.893267744E+02 -.893705252E+02 -.894116528E+02 -.894499607E+02 -.894852611E+02 -.895173768E+02 -.895461434E+02 -.895714107E+02 -.895930451E+02 -.896109306E+02 -.896249707E+02 -.896350890E+02 -.896412306E+02 -.896433625E+02 -.896414744E+02 -.896355782E+02 -.896257085E+02 -.896119218E+02 -.895942959E+02 -.895729293E+02 -.895479393E+02 -.895194615E+02 -.894876476E+02 -.894526637E+02 -.894146890E+02 -.893739129E+02 -.893305340E+02 -.892847570E+02 -.892367915E+02 -.891868492E+02 -.891351424E+02 -.890818819E+02 -.890272748E+02 -.889715237E+02 -.889148241E+02 -.888573637E+02 -.887993210E+02 -.887408644E+02 -.886821512E+02 -.886233272E+02 -.885645264E+02 -.885058708E+02 -.884474712E+02 -.883894268E+02 -.883318273E+02 -.882747536E+02 -.882182798E+02 -.881624762E+02 -.881074125E+02 -.880531621E+02 -.879998083E+02 -.879474508E+02 -.878962159E+02 -.878462682E+02 -.877978258E+02 -.877511805E+02 -.877067228E+02 -.876649746E+02 -.876266313E+02 -.875926158E+02 -.875641485E+02 -.875428375E+02 -.875307964E+02 -.875307964E+02
 -.875348072E+02 -.875348072E+02 -.875470378E+02 -.875686607E+02 -.875975047E+02 -.876319114E+02 -.876706169E+02 -.877126594E+02 -.877573091E+02 -.878040128E+02 -.878523519E+02 -.879020091E+02 -.879527425E+02 -.880043662E+02 -.880567342E+02 -.881097288E+02 -.881632505E+02 -.882172117E+02 -.882715303E+02 -.883261254E+02 -.883809146E+02 -.884358109E+02 -.884907212E+02 -.885455452E+02 -.886001740E+02 -.886544904E+02 -.887083683E+02 -.887616730E+02 -.888142616E+02 -.888659833E+02 -.889166810E+02 -.889661912E+02 -.890143461E+02 -.890609741E+02 -.891059016E+02 -.891489544E+02 -.891899593E+02 -.892287453E+02 -.892651457E+02 -.892989998E+02 -.893301540E+02 -.893584638E+02 -.893837956E+02 -.894060274E+02 -.894250508E+02 -.894407720E+02 -.894531128E+02 -.894620118E+02 -.894674244E+02 -.894693244E+02 -.894677033E+02 -.894625710E+02 -.894539556E+02 -.894419029E+02 -.894264761E+02 -.894077549E+02 -.893858346E+02 -.893608255E+02 -.893328508E+02 -.893020462E+02 -.892685577E+02 -.892325405E+02 -.891941573E+02 -.891535766E+02 -.891109709E+02 -.890665155E+02 -.890203864E+02 -.889727592E+02 -.889238073E+02 -.888737006E+02 -.888226042E+02 -.887706774E+02 -.887180727E+02 -.886649345E+02 -.886113992E+02 -.885575941E+02 -.885036374E+02 -.884496379E+02 -.883956957E+02 -.883419021E+02 -.882883411E+02 -.882350902E+02 -.881822224E+02 -.881298086E+02 -.880779209E+02 -.880266367E+02 -.879760440E+02 -.879262487E+02 -.878773832E+02 -.878296185E+02 -.877831784E+02 -.877383590E+02 -.876955534E+02 -.876552825E+02 -.876182364E+02 -.875853263E+02 -.875577523E+02 -.875370908E+02 -.875254082E+02 -.875254082E+02
 -.875272976E+02 -.875272976E+02 -.875390500E+02 -.875598152E+02 -.875874938E+02 -.876204794E+02 -.876575440E+02 -.876977506E+02 -.877403854E+02 -.877849052E+02 -.878308964E+02 -.878780437E+02 -.879261053E+02 -.879748941E+02 -.880242624E+02 -.880740907E+02 -.881242786E+02 -.881747380E+02 -.882253878E+02 -.882761495E+02 -.883269446E+02 -.883776919E+02 -.884283060E+02 -.884786962E+02 -.885287656E+02 -.885784106E+02 -.886275213E+02 -.886759808E+02 -.887236664E+02 -.887704493E+02 -.888161959E+02 -.888607681E+02 -.889040247E+02 -.889458220E+02 -.889860152E+02 -.890244593E+02 -.890610107E+02 -.890955282E+02 -.891278744E+02 -.891579170E+02 -.891855300E+02 -.892105953E+02 -.892330035E+02 -.892526551E+02 -.892694619E+02 -.892833474E+02 -.892942483E+02 -.893021145E+02 -.893069100E+02 -.893086136E+02 -.893072186E+02 -.893027330E+02 -.892951799E+02 -.892845965E+02 -.892710344E+02 -.892545585E+02 -.892352468E+02 -.892131892E+02 -.891884865E+02 -.891612497E+02 -.891315986E+02 -.890996609E+02 -.890655704E+02 -.890294661E+02 -.889914911E+02 -.889517905E+02 -.889105111E+02 -.888677994E+02 -.888238008E+02 -.887786584E+02 -.887325118E+02 -.886854963E+02 -.886377423E+02 -.885893740E+02 -.885405094E+02 -.884912594E+02 -.884417282E+02 -.883920126E+02 -.883422026E+02 -.882923817E+02 -.882426278E+02 -.881930144E+02 -.881436119E+02 -.880944906E+02 -.880457229E+02 -.879973879E+02 -.879495760E+02 -.879023961E+02 -.878559837E+02 -.878105122E+02 -.877662073E+02 -.877233650E+02 -.876823750E+02 -.876437516E+02 -.876081723E+02 -.875765282E+02 -.875499889E+02 -.875300871E+02 -.875188272E+02 -.875188272E+02
 -.875189427E+02 -.875189427E+02 -.875301730E+02 -.875500057E+02 -.875764246E+02 -.876078837E+02 -.876431989E+02 -.876814646E+02 -.877219885E+02 -.877642419E+02 -.878078207E+02 -.878524153E+02 -.878977873E+02 -.879437509E+02 -.879901594E+02 -.880368937E+02 -.880838542E+02 -.881309539E+02 -.881781139E+02 -.882252588E+02 -.882723145E+02 -.883192058E+02 -.883658546E+02 -.884121791E+02 -.884580930E+02 -.885035053E+02 -.885483197E+02 -.885924352E+02 -.886357458E+02 -.886781415E+02 -.887195086E+02 -.887597301E+02 -.887986868E+02 -.888362581E+02 -.888723227E+02 -.889067596E+02 -.889394495E+02 -.889702750E+02 -.889991226E+02 -.890258829E+02 -.890504524E+02 -.890727336E+02 -.890926369E+02 -.891100807E+02 -.891249927E+02 -.891373106E+02 -.891469825E+02 -.891539676E+02 -.891582367E+02 -.891597725E+02 -.891585696E+02 -.891546347E+02 -.891479866E+02 -.891386560E+02 -.891266851E+02 -.891121272E+02 -.890950460E+02 -.890755153E+02 -.890536182E+02 -.890294457E+02 -.890030968E+02 -.889746765E+02 -.889442957E+02 -.889120696E+02 -.888781168E+02 -.888425585E+02 -.888055170E+02 -.887671153E+02 -.887274755E+02 -.886867184E+02 -.886449624E+02 -.886023226E+02 -.885589106E+02 -.885148332E+02 -.884701927E+02 -.884250859E+02 -.883796043E+02 -.883338338E+02 -.882878553E+02 -.882417448E+02 -.881955740E+02 -.881494119E+02 -.881033260E+02 -.880573845E+02 -.880116589E+02 -.879662283E+02 -.879211836E+02 -.878766344E+02 -.878327167E+02 -.877896037E+02 -.877475192E+02 -.877067554E+02 -.876676949E+02 -.876308401E+02 -.875968502E+02 -.875665894E+02 -.875411894E+02 -.875221292E+02 -.875113399E+02 -.875113399E+02
 -.875099856E+02 -.875099856E+02 -.875206633E+02 -.875395126E+02 -.875646078E+02 -.875944705E+02 -.876279662E+02 -.876642254E+02 -.877025818E+02 -.877425250E+02 -.877836635E+02 -.878256964E+02 -.878683908E+02 -.879115651E+02 -.879550750E+02 -.879988037E+02 -.880426535E+02 -.880865399E+02 -.881303867E+02 -.881741223E+02 -.882176772E+02 -.882609819E+02 -.883039653E+02 -.883465539E+02 -.883886708E+02 -.884302358E+02 -.884711648E+02 -.885113700E+02 -.885507602E+02 -.885892411E+02 -.886267155E+02 -.886630841E+02 -.886982462E+02 -.887321001E+02 -.887645439E+02 -.887954763E+02 -.888247977E+02 -.888524103E+02 -.888782199E+02 -.889021357E+02 -.889240721E+02 -.889439486E+02 -.889616912E+02 -.889772330E+02 -.889905143E+02 -.890014840E+02 -.890100995E+02 -.890163275E+02 -.890201440E+02 -.890215349E+02 -.890204959E+02 -.890170325E+02 -.890111603E+02 -.890029046E+02 -.889923000E+02 -.889793904E+02 -.889642285E+02 -.889468750E+02 -.889273984E+02 -.889058740E+02 -.888823836E+02 -.888570144E+02 -.888298583E+02 -.888010111E+02 -.887705718E+02 -.887386417E+02 -.887053233E+02 -.886707198E+02 -.886349345E+02 -.885980693E+02 -.885602249E+02 -.885214996E+02 -.884819890E+02 -.884417851E+02 -.884009766E+02 -.883596479E+02 -.883178796E+02 -.882757479E+02 -.882333252E+02 -.881906803E+02 -.881478795E+02 -.881049867E+02 -.880620661E+02 -.880191830E+02 -.879764075E+02 -.879338170E+02 -.878915016E+02 -.878495699E+02 -.878081562E+02 -.877674313E+02 -.877276147E+02 -.876889916E+02 -.876519341E+02 -.876169289E+02 -.875846125E+02 -.875558172E+02 -.875316302E+02 -.875134701E+02 -.875031858E+02 -.875031858E+02
 -.875006252E+02 -.875006252E+02 -.875107312E+02 -.875285649E+02 -.875522973E+02 -.875805221E+02 -.876121588E+02 -.876463774E+02 -.876825410E+02 -.877201601E+02 -.877588586E+02 -.877983461E+02 -.878383977E+02 -.878788371E+02 -.879195243E+02 -.879603458E+02 -.880012070E+02 -.880420263E+02 -.880827311E+02 -.881232536E+02 -.881635292E+02 -.882034938E+02 -.882430827E+02 -.882822298E+02 -.883208669E+02 -.883589231E+02 -.883963247E+02 -.884329956E+02 -.884688570E+02 -.885038277E+02 -.885378247E+02 -.885707635E+02 -.886025585E+02 -.886331238E+02 -.886623736E+02 -.886902227E+02 -.887165875E+02 -.887413866E+02 -.887645412E+02 -.887859758E+02 -.888056191E+02 -.888234047E+02 -.888392710E+02 -.888531627E+02 -.888650307E+02 -.888748327E+02 -.888825337E+02 -.888881061E+02 -.888915304E+02 -.888927948E+02 -.888918961E+02 -.888888387E+02 -.888836357E+02 -.888763079E+02 -.888668840E+02 -.888554002E+02 -.888419003E+02 -.888264343E+02 -.888090592E+02 -.887898374E+02 -.887688369E+02 -.887461301E+02 -.887217938E+02 -.886959080E+02 -.886685554E+02 -.886398210E+02 -.886097911E+02 -.885785527E+02 -.885461930E+02 -.885127987E+02 -.884784555E+02 -.884432474E+02 -.884072564E+02 -.883705623E+02 -.883332417E+02 -.882953686E+02 -.882570138E+02 -.882182449E+02 -.881791267E+02 -.881397215E+02 -.881000899E+02 -.880602915E+02 -.880203863E+02 -.879804370E+02 -.879405106E+02 -.879006829E+02 -.878610416E+02 -.878216928E+02 -.877827680E+02 -.877444334E+02 -.877069024E+02 -.876704509E+02 -.876354379E+02 -.876023312E+02 -.875717413E+02 -.875444648E+02 -.875215398E+02 -.875043189E+02 -.874945631E+02 -.874945631E+02
 -.874910224E+02 -.874910224E+02 -.875005461E+02 -.875173475E+02 -.875396976E+02 -.875662657E+02 -.875960278E+02 -.876281965E+02 -.876621661E+02 -.876974706E+02 -.877337505E+02 -.877707283E+02 -.878081880E+02 -.878459601E+02 -.878839099E+02 -.879219282E+02 -.879599240E+02 -.879978197E+02 -.880355459E+02 -.880730395E+02 -.881102400E+02 -.881470887E+02 -.881835269E+02 -.882194952E+02 -.882549328E+02 -.882897772E+02 -.883239638E+02 -.883574263E+02 -.883900964E+02 -.884219044E+02 -.884527789E+02 -.884826478E+02 -.885114383E+02 -.885390775E+02 -.885654928E+02 -.885906125E+02 -.886143663E+02 -.886366858E+02 -.886575049E+02 -.886767608E+02 -.886943939E+02 -.887103488E+02 -.887245744E+02 -.887370248E+02 -.887476591E+02 -.887564424E+02 -.887633457E+02 -.887683462E+02 -.887714277E+02 -.887725807E+02 -.887718024E+02 -.887690967E+02 -.887644743E+02 -.887579526E+02 -.887495554E+02 -.887393129E+02 -.887272612E+02 -.887134423E+02 -.886979033E+02 -.886806964E+02 -.886618781E+02 -.886415092E+02 -.886196537E+02 -.885963787E+02 -.885717538E+02 -.885458505E+02 -.885187414E+02 -.884905004E+02 -.884612013E+02 -.884309180E+02 -.883997235E+02 -.883676900E+02 -.883348882E+02 -.883013867E+02 -.882672525E+02 -.882325502E+02 -.881973420E+02 -.881616881E+02 -.881256464E+02 -.880892732E+02 -.880526239E+02 -.880157535E+02 -.879787184E+02 -.879415776E+02 -.879043955E+02 -.878672447E+02 -.878302102E+02 -.877933947E+02 -.877569253E+02 -.877209626E+02 -.876857120E+02 -.876514385E+02 -.876184860E+02 -.875873012E+02 -.875584662E+02 -.875327384E+02 -.875111042E+02 -.874948465E+02 -.874856334E+02 -.874856334E+02
 -.874813048E+02 -.874813048E+02 -.874902428E+02 -.875060071E+02 -.875269710E+02 -.875518810E+02 -.875797720E+02 -.876099003E+02 -.876416934E+02 -.876747099E+02 -.877086088E+02 -.877431262E+02 -.877780562E+02 -.878132371E+02 -.878485404E+02 -.878838617E+02 -.879191143E+02 -.879542245E+02 -.879891271E+02 -.880237627E+02 -.880580757E+02 -.880920120E+02 -.881255185E+02 -.881585419E+02 -.881910278E+02 -.882229211E+02 -.882541651E+02 -.882847020E+02 -.883144725E+02 -.883434163E+02 -.883714721E+02 -.883985782E+02 -.884246724E+02 -.884496926E+02 -.884735773E+02 -.884962659E+02 -.885176990E+02 -.885378189E+02 -.885565702E+02 -.885739001E+02 -.885897588E+02 -.886040999E+02 -.886168808E+02 -.886280630E+02 -.886376128E+02 -.886455009E+02 -.886517032E+02 -.886562009E+02 -.886589805E+02 -.886600342E+02 -.886593596E+02 -.886569600E+02 -.886528445E+02 -.886470275E+02 -.886395289E+02 -.886303739E+02 -.886195927E+02 -.886072202E+02 -.885932958E+02 -.885778633E+02 -.885609699E+02 -.885426666E+02 -.885230072E+02 -.885020482E+02 -.884798481E+02 -.884564673E+02 -.884319675E+02 -.884064112E+02 -.883798612E+02 -.883523807E+02 -.883240322E+02 -.882948777E+02 -.882649780E+02 -.882343930E+02 -.882031807E+02 -.881713978E+02 -.881390992E+02 -.881063382E+02 -.880731667E+02 -.880396356E+02 -.880057953E+02 -.879716967E+02 -.879373921E+02 -.879029372E+02 -.878683930E+02 -.878338288E+02 -.877993262E+02 -.877649836E+02 -.877309230E+02 -.876972982E+02 -.876643056E+02 -.876321978E+02 -.876013021E+02 -.875720427E+02 -.875449710E+02 -.875208041E+02 -.875004735E+02 -.874851903E+02 -.874765273E+02 -.874765273E+02
 -.874715726E+02 -.874715726E+02 -.874799268E+02 -.874946586E+02 -.875142441E+02 -.875375083E+02 -.875635455E+02 -.875916573E+02 -.876213052E+02 -.876520732E+02 -.876836399E+02 -.877157556E+02 -.877482256E+02 -.877808967E+02 -.878136467E+02 -.878463768E+02 -.878790051E+02 -.879114618E+02 -.879436859E+02 -.879756222E+02 -.880072190E+02 -.880384272E+02 -.880691985E+02 -.880994849E+02 -.881292382E+02 -.881584094E+02 -.881869487E+02 -.882148056E+02 -.882419285E+02 -.882682652E+02 -.882937630E+02 -.883183686E+02 -.883420290E+02 -.883646912E+02 -.883863028E+02 -.884068123E+02 -.884261694E+02 -.884443254E+02 -.884612336E+02 -.884768494E+02 -.884911310E+02 -.885040395E+02 -.885155391E+02 -.885255978E+02 -.885341870E+02 -.885412826E+02 -.885468643E+02 -.885509165E+02 -.885534279E+02 -.885543921E+02 -.885538070E+02 -.885516756E+02 -.885480054E+02 -.885428085E+02 -.885361015E+02 -.885279056E+02 -.885182461E+02 -.885071522E+02 -.884946570E+02 -.884807972E+02 -.884656126E+02 -.884491460E+02 -.884314429E+02 -.884125508E+02 -.883925194E+02 -.883713998E+02 -.883492443E+02 -.883261062E+02 -.883020392E+02 -.882770971E+02 -.882513339E+02 -.882248027E+02 -.881975564E+02 -.881696467E+02 -.881411245E+02 -.881120393E+02 -.880824397E+02 -.880523730E+02 -.880218856E+02 -.879910236E+02 -.879598327E+02 -.879283598E+02 -.878966534E+02 -.878647657E+02 -.878327542E+02 -.878006846E+02 -.877686344E+02 -.877366975E+02 -.877049899E+02 -.876736579E+02 -.876428880E+02 -.876129196E+02 -.875840621E+02 -.875567161E+02 -.875314014E+02 -.875087928E+02 -.874897664E+02 -.874754594E+02 -.874673480E+02 -.874673480E+02
 -.874619025E+02 -.874619025E+02 -.874696789E+02 -.874833895E+02 -.875016133E+02 -.875232539E+02 -.875474655E+02 -.875735951E+02 -.876011387E+02 -.876297068E+02 -.876589977E+02 -.876887767E+02 -.877188607E+02 -.877491055E+02 -.877793958E+02 -.878096385E+02 -.878397565E+02 -.878696846E+02 -.878993656E+02 -.879287484E+02 -.879577855E+02 -.879864319E+02 -.880146440E+02 -.880423785E+02 -.880695926E+02 -.880962427E+02 -.881222852E+02 -.881476757E+02 -.881723694E+02 -.881963208E+02 -.882194844E+02 -.882418144E+02 -.882632653E+02 -.882837916E+02 -.883033486E+02 -.883218926E+02 -.883393806E+02 -.883557715E+02 -.883710257E+02 -.883851056E+02 -.883979758E+02 -.884096036E+02 -.884199588E+02 -.884290146E+02 -.884367470E+02 -.884431357E+02 -.884481638E+02 -.884518182E+02 -.884540894E+02 -.884549720E+02 -.884544645E+02 -.884525693E+02 -.884492927E+02 -.884446449E+02 -.884386399E+02 -.884312955E+02 -.884226329E+02 -.884126768E+02 -.884014550E+02 -.883889984E+02 -.883753406E+02 -.883605178E+02 -.883445684E+02 -.883275327E+02 -.883094528E+02 -.882903722E+02 -.882703354E+02 -.882493879E+02 -.882275757E+02 -.882049451E+02 -.881815422E+02 -.881574133E+02 -.881326040E+02 -.881071593E+02 -.880811237E+02 -.880545407E+02 -.880274532E+02 -.879999033E+02 -.879719325E+02 -.879435823E+02 -.879148944E+02 -.878859117E+02 -.878566791E+02 -.878272451E+02 -.877976639E+02 -.877679972E+02 -.877383182E+02 -.877087156E+02 -.876792994E+02 -.876502075E+02 -.876216160E+02 -.875937504E+02 -.875669015E+02 -.875414455E+02 -.875178698E+02 -.874968064E+02 -.874790750E+02 -.874657385E+02 -.874581761E+02 -.874581761E+02
 -.874523514E+02 -.874523514E+02 -.874595589E+02 -.874722648E+02 -.874891501E+02 -.875091965E+02 -.875316178E+02 -.875558067E+02 -.875812940E+02 -.876077165E+02 -.876347927E+02 -.876623034E+02 -.876900774E+02 -.877179795E+02 -.877459019E+02 -.877737574E+02 -.878014738E+02 -.878289903E+02 -.878562538E+02 -.878832170E+02 -.879098364E+02 -.879360710E+02 -.879618813E+02 -.879872285E+02 -.880120743E+02 -.880363802E+02 -.880601076E+02 -.880832177E+02 -.881056713E+02 -.881274290E+02 -.881484512E+02 -.881686985E+02 -.881881315E+02 -.882067115E+02 -.882244000E+02 -.882411597E+02 -.882569541E+02 -.882717481E+02 -.882855080E+02 -.882982021E+02 -.883098003E+02 -.883202751E+02 -.883296009E+02 -.883377551E+02 -.883447176E+02 -.883504711E+02 -.883550015E+02 -.883582978E+02 -.883603521E+02 -.883611597E+02 -.883607196E+02 -.883590336E+02 -.883561072E+02 -.883519489E+02 -.883465706E+02 -.883399872E+02 -.883322167E+02 -.883232798E+02 -.883132002E+02 -.883020038E+02 -.882897193E+02 -.882763771E+02 -.882620099E+02 -.882466519E+02 -.882303390E+02 -.882131082E+02 -.881949975E+02 -.881760460E+02 -.881562930E+02 -.881357783E+02 -.881145419E+02 -.880926236E+02 -.880700631E+02 -.880468997E+02 -.880231722E+02 -.879989190E+02 -.879741779E+02 -.879489863E+02 -.879233814E+02 -.878974007E+02 -.878710819E+02 -.878444642E+02 -.878175892E+02 -.877905018E+02 -.877632523E+02 -.877358987E+02 -.877085097E+02 -.876811687E+02 -.876539787E+02 -.876270696E+02 -.876006061E+02 -.875747995E+02 -.875499218E+02 -.875263242E+02 -.875044613E+02 -.874849220E+02 -.874684693E+02 -.874560922E+02 -.874490728E+02 -.874490728E+02
 -.874429599E+02 -.874429599E+02 -.874496095E+02 -.874613307E+02 -.874769050E+02 -.874953914E+02 -.875160627E+02 -.875383571E+02 -.875618399E+02 -.875861745E+02 -.876110997E+02 -.876364118E+02 -.876619517E+02 -.876875935E+02 -.877132368E+02 -.877388005E+02 -.877642176E+02 -.877894315E+02 -.878143932E+02 -.878390592E+02 -.878633897E+02 -.878873474E+02 -.879108967E+02 -.879340027E+02 -.879566312E+02 -.879787482E+02 -.880003196E+02 -.880213113E+02 -.880416891E+02 -.880614186E+02 -.880804655E+02 -.880987958E+02 -.881163754E+02 -.881331710E+02 -.881491497E+02 -.881642795E+02 -.881785291E+02 -.881918687E+02 -.882042696E+02 -.882157047E+02 -.882261487E+02 -.882355780E+02 -.882439712E+02 -.882513089E+02 -.882575743E+02 -.882627528E+02 -.882668325E+02 -.882698040E+02 -.882716607E+02 -.882723988E+02 -.882720172E+02 -.882705178E+02 -.882679049E+02 -.882641859E+02 -.882593707E+02 -.882534722E+02 -.882465053E+02 -.882384878E+02 -.882294395E+02 -.882193826E+02 -.882083413E+02 -.881963415E+02 -.881834110E+02 -.881695790E+02 -.881548759E+02 -.881393336E+02 -.881229845E+02 -.881058620E+02 -.880880002E+02 -.880694331E+02 -.880501954E+02 -.880303217E+02 -.880098463E+02 -.879888036E+02 -.879672276E+02 -.879451521E+02 -.879226105E+02 -.878996360E+02 -.878762620E+02 -.878525221E+02 -.878284505E+02 -.878040830E+02 -.877794576E+02 -.877546160E+02 -.877296047E+02 -.877044778E+02 -.876792993E+02 -.876541469E+02 -.876291171E+02 -.876043306E+02 -.875799413E+02 -.875561456E+02 -.875331964E+02 -.875114198E+02 -.874912377E+02 -.874731957E+02 -.874580005E+02 -.874465676E+02 -.874400829E+02 -.874400829E+02
 -.874337551E+02 -.874337551E+02 -.874398592E+02 -.874506178E+02 -.874649114E+02 -.874818748E+02 -.875008394E+02 -.875212880E+02 -.875428203E+02 -.875651261E+02 -.875879642E+02 -.876111470E+02 -.876345270E+02 -.876579879E+02 -.876814371E+02 -.877047993E+02 -.877280126E+02 -.877510248E+02 -.877737910E+02 -.877962711E+02 -.878184291E+02 -.878402310E+02 -.878616447E+02 -.878826391E+02 -.879031836E+02 -.879232482E+02 -.879428027E+02 -.879618172E+02 -.879802617E+02 -.879981063E+02 -.880153213E+02 -.880318770E+02 -.880477443E+02 -.880628942E+02 -.880772986E+02 -.880909298E+02 -.881037614E+02 -.881157676E+02 -.881269240E+02 -.881372076E+02 -.881465968E+02 -.881550715E+02 -.881626136E+02 -.881692067E+02 -.881748365E+02 -.881794905E+02 -.881831588E+02 -.881858334E+02 -.881875089E+02 -.881881818E+02 -.881878514E+02 -.881865191E+02 -.881841888E+02 -.881808667E+02 -.881765612E+02 -.881712831E+02 -.881650452E+02 -.881578625E+02 -.881497519E+02 -.881407322E+02 -.881308240E+02 -.881200493E+02 -.881084319E+02 -.880959966E+02 -.880827695E+02 -.880687778E+02 -.880540494E+02 -.880386129E+02 -.880224976E+02 -.880057331E+02 -.879883492E+02 -.879703759E+02 -.879518432E+02 -.879327810E+02 -.879132192E+02 -.878931874E+02 -.878727153E+02 -.878518323E+02 -.878305682E+02 -.878089532E+02 -.877870182E+02 -.877647957E+02 -.877423206E+02 -.877196309E+02 -.876967699E+02 -.876737872E+02 -.876507424E+02 -.876277075E+02 -.876047719E+02 -.875820476E+02 -.875596768E+02 -.875378415E+02 -.875167751E+02 -.874967789E+02 -.874782418E+02 -.874616667E+02 -.874477045E+02 -.874371979E+02 -.874312380E+02 -.874312380E+02
 -.874247532E+02 -.874247532E+02 -.874303247E+02 -.874401441E+02 -.874531886E+02 -.874686676E+02 -.874859697E+02 -.875046220E+02 -.875242581E+02 -.875445937E+02 -.875654080E+02 -.875865286E+02 -.876078204E+02 -.876291764E+02 -.876505114E+02 -.876717564E+02 -.876928545E+02 -.877137578E+02 -.877344253E+02 -.877548206E+02 -.877749107E+02 -.877946651E+02 -.878140550E+02 -.878330526E+02 -.878516306E+02 -.878697625E+02 -.878874217E+02 -.879045818E+02 -.879212168E+02 -.879373006E+02 -.879528073E+02 -.879677112E+02 -.879819871E+02 -.879956100E+02 -.880085558E+02 -.880208008E+02 -.880323220E+02 -.880430977E+02 -.880531070E+02 -.880623301E+02 -.880707487E+02 -.880783456E+02 -.880851056E+02 -.880910145E+02 -.880960603E+02 -.881002325E+02 -.881035226E+02 -.881059238E+02 -.881074315E+02 -.881080429E+02 -.881077573E+02 -.881065759E+02 -.881045021E+02 -.881015410E+02 -.880976999E+02 -.880929878E+02 -.880874157E+02 -.880809964E+02 -.880737441E+02 -.880656750E+02 -.880568064E+02 -.880471573E+02 -.880367477E+02 -.880255992E+02 -.880137338E+02 -.880011749E+02 -.879879466E+02 -.879740733E+02 -.879595803E+02 -.879444932E+02 -.879288377E+02 -.879126399E+02 -.878959260E+02 -.878787219E+02 -.878610540E+02 -.878429482E+02 -.878244306E+02 -.878055275E+02 -.877862654E+02 -.877666712E+02 -.877467729E+02 -.877265999E+02 -.877061838E+02 -.876855595E+02 -.876647665E+02 -.876438506E+02 -.876228665E+02 -.876018805E+02 -.875809750E+02 -.875602529E+02 -.875398453E+02 -.875199190E+02 -.875006886E+02 -.874824302E+02 -.874655004E+02 -.874503597E+02 -.874376040E+02 -.874280043E+02 -.874225584E+02 -.874225584E+02
 -.874159613E+02 -.874159613E+02 -.874210135E+02 -.874299172E+02 -.874417444E+02 -.874557775E+02 -.874714614E+02 -.874883664E+02 -.875061595E+02 -.875245823E+02 -.875434336E+02 -.875625565E+02 -.875818279E+02 -.876011503E+02 -.876204459E+02 -.876396518E+02 -.876587160E+02 -.876775952E+02 -.876962519E+02 -.877146532E+02 -.877327694E+02 -.877505730E+02 -.877680382E+02 -.877851403E+02 -.878018551E+02 -.878181591E+02 -.878340291E+02 -.878494419E+02 -.878643747E+02 -.878788047E+02 -.878927097E+02 -.879060672E+02 -.879188555E+02 -.879310532E+02 -.879426393E+02 -.879535936E+02 -.879638964E+02 -.879735291E+02 -.879824737E+02 -.879907135E+02 -.879982327E+02 -.880050169E+02 -.880110528E+02 -.880163288E+02 -.880208343E+02 -.880245605E+02 -.880275003E+02 -.880296478E+02 -.880309992E+02 -.880315520E+02 -.880313058E+02 -.880302615E+02 -.880284219E+02 -.880257916E+02 -.880223765E+02 -.880181845E+02 -.880132249E+02 -.880075084E+02 -.880010472E+02 -.879938551E+02 -.879859469E+02 -.879773387E+02 -.879680477E+02 -.879580921E+02 -.879474910E+02 -.879362644E+02 -.879244328E+02 -.879120174E+02 -.878990399E+02 -.878855224E+02 -.878714871E+02 -.878569567E+02 -.878419539E+02 -.878265014E+02 -.878106221E+02 -.877943388E+02 -.877776746E+02 -.877606527E+02 -.877432965E+02 -.877256301E+02 -.877076787E+02 -.876894687E+02 -.876710286E+02 -.876523902E+02 -.876335894E+02 -.876146681E+02 -.875956760E+02 -.875766740E+02 -.875577370E+02 -.875389595E+02 -.875204606E+02 -.875023929E+02 -.874849516E+02 -.874683884E+02 -.874530275E+02 -.874392880E+02 -.874277114E+02 -.874189983E+02 -.874140551E+02 -.874140551E+02
 -.874073791E+02 -.874073791E+02 -.874119251E+02 -.874199364E+02 -.874305776E+02 -.874432026E+02 -.874573112E+02 -.874725163E+02 -.874885177E+02 -.875050821E+02 -.875220283E+02 -.875392143E+02 -.875565288E+02 -.875738839E+02 -.875912091E+02 -.876084475E+02 -.876255523E+02 -.876424840E+02 -.876592091E+02 -.876756979E+02 -.876919238E+02 -.877078623E+02 -.877234904E+02 -.877387861E+02 -.877537283E+02 -.877682961E+02 -.877824691E+02 -.877962273E+02 -.878095506E+02 -.878224195E+02 -.878348143E+02 -.878467161E+02 -.878581058E+02 -.878689651E+02 -.878792760E+02 -.878890210E+02 -.878981835E+02 -.879067473E+02 -.879146974E+02 -.879220191E+02 -.879286994E+02 -.879347257E+02 -.879400868E+02 -.879447728E+02 -.879487749E+02 -.879520854E+02 -.879546983E+02 -.879566087E+02 -.879578133E+02 -.879583101E+02 -.879580985E+02 -.879571796E+02 -.879555556E+02 -.879532304E+02 -.879502091E+02 -.879464983E+02 -.879421059E+02 -.879370410E+02 -.879313142E+02 -.879249369E+02 -.879179218E+02 -.879102827E+02 -.879020342E+02 -.878931919E+02 -.878837721E+02 -.878737919E+02 -.878632688E+02 -.878522212E+02 -.878406675E+02 -.878286269E+02 -.878161186E+02 -.878031622E+02 -.877897772E+02 -.877759835E+02 -.877618011E+02 -.877472500E+02 -.877323503E+02 -.877171224E+02 -.877015872E+02 -.876857660E+02 -.876696811E+02 -.876533563E+02 -.876368173E+02 -.876200925E+02 -.876032145E+02 -.875862210E+02 -.875691573E+02 -.875520783E+02 -.875350521E+02 -.875181640E+02 -.875015221E+02 -.874852640E+02 -.874695664E+02 -.874546564E+02 -.874408267E+02 -.874284553E+02 -.874180305E+02 -.874101838E+02 -.874057320E+02 -.874057320E+02
 -.873990017E+02 -.873990017E+02 -.874030540E+02 -.874101952E+02 -.874196804E+02 -.874309332E+02 -.874435075E+02 -.874570577E+02 -.874713157E+02 -.874860733E+02 -.875011682E+02 -.875164737E+02 -.875318903E+02 -.875473390E+02 -.875627569E+02 -.875780929E+02 -.875933052E+02 -.876083585E+02 -.876232228E+02 -.876378717E+02 -.876522815E+02 -.876664306E+02 -.876802985E+02 -.876938660E+02 -.877071144E+02 -.877200256E+02 -.877325818E+02 -.877447655E+02 -.877565595E+02 -.877679466E+02 -.877789102E+02 -.877894336E+02 -.877995007E+02 -.878090957E+02 -.878182032E+02 -.878268083E+02 -.878348967E+02 -.878424547E+02 -.878494694E+02 -.878559285E+02 -.878618206E+02 -.878671354E+02 -.878718632E+02 -.878759956E+02 -.878795251E+02 -.878824453E+02 -.878847510E+02 -.878864382E+02 -.878875040E+02 -.878879468E+02 -.878877660E+02 -.878869626E+02 -.878855384E+02 -.878834967E+02 -.878808418E+02 -.878775794E+02 -.878737162E+02 -.878692598E+02 -.878642192E+02 -.878586041E+02 -.878524253E+02 -.878456945E+02 -.878384241E+02 -.878306274E+02 -.878223184E+02 -.878135114E+02 -.878042217E+02 -.877944648E+02 -.877842566E+02 -.877736135E+02 -.877625520E+02 -.877510889E+02 -.877392413E+02 -.877270263E+02 -.877144612E+02 -.877015634E+02 -.876883505E+02 -.876748403E+02 -.876610512E+02 -.876470020E+02 -.876327124E+02 -.876182034E+02 -.876034981E+02 -.875886217E+02 -.875736034E+02 -.875584771E+02 -.875432832E+02 -.875280711E+02 -.875129018E+02 -.874978517E+02 -.874830176E+02 -.874685229E+02 -.874545255E+02 -.874412285E+02 -.874288936E+02 -.874178583E+02 -.874085589E+02 -.874015589E+02 -.873975874E+02 -.873975874E+02
 -.873908208E+02 -.873908208E+02 -.873943913E+02 -.874006836E+02 -.874090411E+02 -.874189557E+02 -.874300341E+02 -.874419714E+02 -.874545311E+02 -.874675295E+02 -.874808232E+02 -.874943002E+02 -.875078725E+02 -.875214704E+02 -.875350381E+02 -.875485305E+02 -.875619105E+02 -.875751471E+02 -.875882136E+02 -.876010869E+02 -.876137460E+02 -.876261721E+02 -.876383472E+02 -.876502546E+02 -.876618780E+02 -.876732016E+02 -.876842102E+02 -.876948886E+02 -.877052219E+02 -.877151955E+02 -.877247951E+02 -.877340064E+02 -.877428157E+02 -.877512095E+02 -.877591746E+02 -.877666985E+02 -.877737689E+02 -.877803743E+02 -.877865037E+02 -.877921467E+02 -.877972937E+02 -.878019360E+02 -.878060653E+02 -.878096746E+02 -.878127575E+02 -.878153088E+02 -.878173240E+02 -.878187996E+02 -.878197333E+02 -.878201237E+02 -.878199704E+02 -.878192740E+02 -.878180363E+02 -.878162600E+02 -.878139487E+02 -.878111071E+02 -.878077409E+02 -.878038566E+02 -.877994617E+02 -.877945644E+02 -.877891739E+02 -.877833000E+02 -.877769533E+02 -.877701450E+02 -.877628868E+02 -.877551912E+02 -.877470708E+02 -.877385390E+02 -.877296094E+02 -.877202958E+02 -.877106125E+02 -.877005738E+02 -.876901943E+02 -.876794887E+02 -.876684719E+02 -.876571590E+02 -.876455653E+02 -.876337061E+02 -.876215974E+02 -.876092557E+02 -.875966984E+02 -.875839437E+02 -.875710120E+02 -.875579256E+02 -.875447103E+02 -.875313961E+02 -.875180188E+02 -.875046221E+02 -.874912600E+02 -.874780003E+02 -.874649285E+02 -.874521538E+02 -.874398158E+02 -.874280939E+02 -.874172193E+02 -.874074898E+02 -.873992905E+02 -.873931184E+02 -.873896166E+02 -.873896166E+02
 -.873828301E+02 -.873828301E+02 -.873859301E+02 -.873913931E+02 -.873986494E+02 -.874072575E+02 -.874168759E+02 -.874272396E+02 -.874381430E+02 -.874494262E+02 -.874609647E+02 -.874726609E+02 -.874844382E+02 -.874962358E+02 -.875080051E+02 -.875197069E+02 -.875313088E+02 -.875427838E+02 -.875541087E+02 -.875652634E+02 -.875762297E+02 -.875869913E+02 -.875975327E+02 -.876078395E+02 -.876178977E+02 -.876276938E+02 -.876372146E+02 -.876464474E+02 -.876553793E+02 -.876639980E+02 -.876722913E+02 -.876802472E+02 -.876878540E+02 -.876951002E+02 -.877019750E+02 -.877084675E+02 -.877145675E+02 -.877202654E+02 -.877255518E+02 -.877304181E+02 -.877348563E+02 -.877388589E+02 -.877424191E+02 -.877455310E+02 -.877481893E+02 -.877503895E+02 -.877521280E+02 -.877534019E+02 -.877542091E+02 -.877545485E+02 -.877544198E+02 -.877538235E+02 -.877527611E+02 -.877512348E+02 -.877492477E+02 -.877468037E+02 -.877439076E+02 -.877405647E+02 -.877367814E+02 -.877325645E+02 -.877279218E+02 -.877228614E+02 -.877173922E+02 -.877115237E+02 -.877052656E+02 -.876986285E+02 -.876916231E+02 -.876842605E+02 -.876765523E+02 -.876685101E+02 -.876601460E+02 -.876514722E+02 -.876425010E+02 -.876332451E+02 -.876237169E+02 -.876139295E+02 -.876038958E+02 -.875936292E+02 -.875831434E+02 -.875724524E+02 -.875615714E+02 -.875505163E+02 -.875393045E+02 -.875279557E+02 -.875164922E+02 -.875049402E+02 -.874933309E+02 -.874817025E+02 -.874701021E+02 -.874585887E+02 -.874472370E+02 -.874361419E+02 -.874254251E+02 -.874152428E+02 -.874057958E+02 -.873973435E+02 -.873902203E+02 -.873848585E+02 -.873818164E+02 -.873818164E+02
 -.873750344E+02 -.873750344E+02 -.873776743E+02 -.873823269E+02 -.873885071E+02 -.873958390E+02 -.874040315E+02 -.874128588E+02 -.874221456E+02 -.874317556E+02 -.874415824E+02 -.874515427E+02 -.874615711E+02 -.874716157E+02 -.874816349E+02 -.874915952E+02 -.875014690E+02 -.875112331E+02 -.875208678E+02 -.875303558E+02 -.875396818E+02 -.875488318E+02 -.875577926E+02 -.875665521E+02 -.875750985E+02 -.875834203E+02 -.875915065E+02 -.875993463E+02 -.876069290E+02 -.876142442E+02 -.876212817E+02 -.876280315E+02 -.876344839E+02 -.876406293E+02 -.876464586E+02 -.876519628E+02 -.876571336E+02 -.876619628E+02 -.876664427E+02 -.876705662E+02 -.876743266E+02 -.876777177E+02 -.876807340E+02 -.876833705E+02 -.876856229E+02 -.876874874E+02 -.876889611E+02 -.876900415E+02 -.876907271E+02 -.876910167E+02 -.876909103E+02 -.876904082E+02 -.876895116E+02 -.876882223E+02 -.876865429E+02 -.876844767E+02 -.876820275E+02 -.876791999E+02 -.876759989E+02 -.876724304E+02 -.876685007E+02 -.876642165E+02 -.876595852E+02 -.876546146E+02 -.876493130E+02 -.876436888E+02 -.876377512E+02 -.876315093E+02 -.876249727E+02 -.876181512E+02 -.876110548E+02 -.876036937E+02 -.875960783E+02 -.875882190E+02 -.875801266E+02 -.875718117E+02 -.875632854E+02 -.875545590E+02 -.875456439E+02 -.875365523E+02 -.875272968E+02 -.875178911E+02 -.875083500E+02 -.874986904E+02 -.874889312E+02 -.874790949E+02 -.874692082E+02 -.874593038E+02 -.874494219E+02 -.874396131E+02 -.874299410E+02 -.874204870E+02 -.874113548E+02 -.874026778E+02 -.873946273E+02 -.873874246E+02 -.873813546E+02 -.873767858E+02 -.873741939E+02 -.873741939E+02
 -.873674686E+02 -.873674686E+02 -.873696591E+02 -.873735204E+02 -.873786502E+02 -.873847368E+02 -.873915386E+02 -.873988679E+02 -.874065793E+02 -.874145591E+02 -.874227191E+02 -.874309899E+02 -.874393169E+02 -.874476570E+02 -.874559755E+02 -.874642444E+02 -.874724406E+02 -.874805449E+02 -.874885408E+02 -.874964140E+02 -.875041516E+02 -.875117419E+02 -.875191743E+02 -.875264384E+02 -.875335246E+02 -.875404235E+02 -.875471258E+02 -.875536228E+02 -.875599057E+02 -.875659660E+02 -.875717952E+02 -.875773853E+02 -.875827281E+02 -.875878161E+02 -.875926416E+02 -.875971975E+02 -.876014769E+02 -.876054731E+02 -.876091800E+02 -.876125917E+02 -.876157027E+02 -.876185082E+02 -.876210035E+02 -.876231847E+02 -.876250482E+02 -.876265911E+02 -.876278108E+02 -.876287055E+02 -.876292738E+02 -.876295150E+02 -.876294287E+02 -.876290155E+02 -.876282762E+02 -.876272123E+02 -.876258259E+02 -.876241196E+02 -.876220966E+02 -.876197605E+02 -.876171156E+02 -.876141663E+02 -.876109180E+02 -.876073760E+02 -.876035464E+02 -.875994355E+02 -.875950500E+02 -.875903968E+02 -.875854833E+02 -.875803170E+02 -.875749057E+02 -.875692575E+02 -.875633804E+02 -.875572828E+02 -.875509732E+02 -.875444603E+02 -.875377527E+02 -.875308593E+02 -.875237893E+02 -.875165518E+02 -.875091565E+02 -.875016133E+02 -.874939328E+02 -.874861264E+02 -.874782063E+02 -.874701867E+02 -.874620833E+02 -.874539150E+02 -.874457040E+02 -.874374775E+02 -.874292693E+02 -.874211214E+02 -.874130869E+02 -.874052334E+02 -.873976475E+02 -.873904400E+02 -.873837534E+02 -.873777714E+02 -.873727309E+02 -.873689376E+02 -.873667859E+02 -.873667859E+02
 -.873602376E+02 -.873602376E+02 -.873619912E+02 -.873650841E+02 -.873691947E+02 -.873740739E+02 -.873795282E+02 -.873854074E+02 -.873915944E+02 -.873979983E+02 -.874045479E+02 -.874111874E+02 -.874178727E+02 -.874245691E+02 -.874312484E+02 -.874378880E+02 -.874444693E+02 -.874509765E+02 -.874573965E+02 -.874637174E+02 -.874699290E+02 -.874760219E+02 -.874819874E+02 -.874878172E+02 -.874935035E+02 -.874990388E+02 -.875044158E+02 -.875096274E+02 -.875146666E+02 -.875195266E+02 -.875242008E+02 -.875286826E+02 -.875329658E+02 -.875370441E+02 -.875409117E+02 -.875445628E+02 -.875479920E+02 -.875511941E+02 -.875541640E+02 -.875568973E+02 -.875593897E+02 -.875616372E+02 -.875636362E+02 -.875653836E+02 -.875668766E+02 -.875681129E+02 -.875690904E+02 -.875698077E+02 -.875702638E+02 -.875704580E+02 -.875703902E+02 -.875700605E+02 -.875694699E+02 -.875686194E+02 -.875675108E+02 -.875661459E+02 -.875645274E+02 -.875626581E+02 -.875605413E+02 -.875581807E+02 -.875555802E+02 -.875527443E+02 -.875496777E+02 -.875463854E+02 -.875428726E+02 -.875391448E+02 -.875352079E+02 -.875310678E+02 -.875267307E+02 -.875222030E+02 -.875174911E+02 -.875126016E+02 -.875075413E+02 -.875023171E+02 -.874969359E+02 -.874914048E+02 -.874857312E+02 -.874799223E+02 -.874739860E+02 -.874679302E+02 -.874617635E+02 -.874554950E+02 -.874491348E+02 -.874426941E+02 -.874361860E+02 -.874296254E+02 -.874230307E+02 -.874164238E+02 -.874098319E+02 -.874032891E+02 -.873968382E+02 -.873905337E+02 -.873844453E+02 -.873786619E+02 -.873732981E+02 -.873685011E+02 -.873644606E+02 -.873614210E+02 -.873596979E+02 -.873596979E+02
 -.873535904E+02 -.873535904E+02 -.873549264E+02 -.873572862E+02 -.873604265E+02 -.873641584E+02 -.873683347E+02 -.873728406E+02 -.873775867E+02 -.873825029E+02 -.873875343E+02 -.873926376E+02 -.873977786E+02 -.874029301E+02 -.874080701E+02 -.874131808E+02 -.874182474E+02 -.874232577E+02 -.874282011E+02 -.874330685E+02 -.874378518E+02 -.874425436E+02 -.874471371E+02 -.874516259E+02 -.874560040E+02 -.874602654E+02 -.874644047E+02 -.874684163E+02 -.874722948E+02 -.874760351E+02 -.874796320E+02 -.874830806E+02 -.874863760E+02 -.874895136E+02 -.874924888E+02 -.874952973E+02 -.874979348E+02 -.875003975E+02 -.875026816E+02 -.875047836E+02 -.875067002E+02 -.875084285E+02 -.875099657E+02 -.875113095E+02 -.875124577E+02 -.875134085E+02 -.875141605E+02 -.875147126E+02 -.875150638E+02 -.875152138E+02 -.875151624E+02 -.875149098E+02 -.875144567E+02 -.875138038E+02 -.875129525E+02 -.875119043E+02 -.875106610E+02 -.875092249E+02 -.875075984E+02 -.875057844E+02 -.875037859E+02 -.875016062E+02 -.874992489E+02 -.874967177E+02 -.874940168E+02 -.874911502E+02 -.874881225E+02 -.874849381E+02 -.874816018E+02 -.874781183E+02 -.874744928E+02 -.874707301E+02 -.874668356E+02 -.874628144E+02 -.874586720E+02 -.874544137E+02 -.874500452E+02 -.874455722E+02 -.874410007E+02 -.874363370E+02 -.874315877E+02 -.874267600E+02 -.874218617E+02 -.874169018E+02 -.874118905E+02 -.874068397E+02 -.874017637E+02 -.873966798E+02 -.873916094E+02 -.873865791E+02 -.873816222E+02 -.873767811E+02 -.873721093E+02 -.873676755E+02 -.873635674E+02 -.873598973E+02 -.873568095E+02 -.873544898E+02 -.873531765E+02 -.873531765E+02
 -.873480462E+02 -.873480462E+02 -.873490028E+02 -.873506998E+02 -.873529678E+02 -.873556735E+02 -.873587120E+02 -.873620006E+02 -.873654739E+02 -.873690802E+02 -.873727784E+02 -.873765357E+02 -.873803259E+02 -.873841281E+02 -.873879252E+02 -.873917032E+02 -.873954508E+02 -.873991582E+02 -.874028172E+02 -.874064208E+02 -.874099627E+02 -.874134371E+02 -.874168389E+02 -.874201632E+02 -.874234054E+02 -.874265612E+02 -.874296264E+02 -.874325968E+02 -.874354686E+02 -.874382378E+02 -.874409006E+02 -.874434535E+02 -.874458928E+02 -.874482151E+02 -.874504171E+02 -.874524955E+02 -.874544474E+02 -.874562697E+02 -.874579598E+02 -.874595151E+02 -.874609332E+02 -.874622120E+02 -.874633494E+02 -.874643436E+02 -.874651932E+02 -.874658968E+02 -.874664534E+02 -.874668621E+02 -.874671222E+02 -.874672336E+02 -.874671961E+02 -.874670098E+02 -.874666752E+02 -.874661928E+02 -.874655637E+02 -.874647890E+02 -.874638699E+02 -.874628082E+02 -.874616057E+02 -.874602643E+02 -.874587863E+02 -.874571743E+02 -.874554306E+02 -.874535583E+02 -.874515601E+02 -.874494392E+02 -.874471988E+02 -.874448423E+02 -.874423731E+02 -.874397947E+02 -.874371109E+02 -.874343254E+02 -.874314419E+02 -.874284644E+02 -.874253968E+02 -.874222433E+02 -.874190080E+02 -.874156952E+02 -.874123095E+02 -.874088556E+02 -.874053385E+02 -.874017639E+02 -.873981377E+02 -.873944670E+02 -.873907598E+02 -.873870253E+02 -.873832747E+02 -.873795217E+02 -.873757827E+02 -.873720783E+02 -.873684340E+02 -.873648819E+02 -.873614621E+02 -.873582253E+02 -.873552356E+02 -.873525740E+02 -.873503434E+02 -.873486746E+02 -.873477341E+02 -.873477341E+02
 -.873445641E+02 -.873445641E+02 -.873452327E+02 -.873464363E+02 -.873480653E+02 -.873500301E+02 -.873522569E+02 -.873546855E+02 -.873572666E+02 -.873599602E+02 -.873627338E+02 -.873655611E+02 -.873684206E+02 -.873712951E+02 -.873741704E+02 -.873770349E+02 -.873798790E+02 -.873826947E+02 -.873854752E+02 -.873882146E+02 -.873909078E+02 -.873935502E+02 -.873961378E+02 -.873986665E+02 -.874011329E+02 -.874035336E+02 -.874058653E+02 -.874081248E+02 -.874103092E+02 -.874124154E+02 -.874144406E+02 -.874163821E+02 -.874182371E+02 -.874200030E+02 -.874216773E+02 -.874232575E+02 -.874247415E+02 -.874261269E+02 -.874274117E+02 -.874285940E+02 -.874296720E+02 -.874306440E+02 -.874315086E+02 -.874322644E+02 -.874329102E+02 -.874334451E+02 -.874338683E+02 -.874341791E+02 -.874343770E+02 -.874344619E+02 -.874344337E+02 -.874342924E+02 -.874340384E+02 -.874336722E+02 -.874331945E+02 -.874326060E+02 -.874319079E+02 -.874311014E+02 -.874301877E+02 -.874291686E+02 -.874280455E+02 -.874268205E+02 -.874254953E+02 -.874240723E+02 -.874225534E+02 -.874209412E+02 -.874192380E+02 -.874174463E+02 -.874155688E+02 -.874136081E+02 -.874115671E+02 -.874094485E+02 -.874072553E+02 -.874049904E+02 -.874026569E+02 -.874002579E+02 -.873977967E+02 -.873952766E+02 -.873927011E+02 -.873900740E+02 -.873873994E+02 -.873846817E+02 -.873819259E+02 -.873791377E+02 -.873763238E+02 -.873734919E+02 -.873706513E+02 -.873678134E+02 -.873649920E+02 -.873622039E+02 -.873594702E+02 -.873568164E+02 -.873542745E+02 -.873518836E+02 -.873496919E+02 -.873477587E+02 -.873461561E+02 -.873449723E+02 -.873443147E+02 -.873443147E+02
 -.873445641E+02 -.873445641E+02 -.873452327E+02 -.873464363E+02 -.873480653E+02 -.873500301E+02 -.873522569E+02 -.873546855E+02 -.873572666E+02 -.873599602E+02 -.873627338E+02 -.873655611E+02 -.873684206E+02 -.873712951E+02 -.873741704E+02 -.873770349E+02 -.873798790E+02 -.873826947E+02 -.873854752E+02 -.873882146E+02 -.873909078E+02 -.873935502E+02 -.873961378E+02 -.873986665E+02 -.874011329E+02 -.874035336E+02 -.874058653E+02 -.874081248E+02 -.874103092E+02 -.874124154E+02 -.874144406E+02 -.874163821E+02 -.874182371E+02 -.874200030E+02 -.874216773E+02 -.874232575E+02 -.874247415E+02 -.874261269E+02 -.874274117E+02 -.874285940E+02 -.874296720E+02 -.874306440E+02 -.874315086E+02 -.874322644E+02 -.874329102E+02 -.874334451E+02 -.874338683E+02 -.874341791E+02 -.874343770E+02 -.874344619E+02 -.874344337E+02 -.874342924E+02 -.874340384E+02 -.874336722E+02 -.874331945E+02 -.874326060E+02 -.874319079E+02 -.874311014E+02 -.874301877E+02 -.874291686E+02 -.874280455E+02 -.874268205E+02 -.874254953E+02 -.874240723E+02 -.874225534E+02 -.874209412E+02 -.874192380E+02 -.874174463E+02 -.874155688E+02 -.874136081E+02 -.874115671E+02 -.874094485E+02 -.874072553E+02 -.874049904E+02 -.874026569E+02 -.874002579E+02 -.873977967E+02 -.873952766E+02 -.873927011E+02 -.873900740E+02 -.873873994E+02 -.873846817E+02 -.873819259E+02 -.873791377E+02 -.873763238E+02 -.873734919E+02 -.873706513E+02 -.873678134E+02 -.873649920E+02 -.873622039E+02 -.873594702E+02 -.873568164E+02 -.873542745E+02 -.873518836E+02 -.873496919E+02 -.873477587E+02 -.873461561E+02 -.873449723E+02 -.873443147E+02 -.873443147E+02
