# Supplementary material for: Electrical Pacing of Cardiac Tissue Including Potassium Inward Rectification
Source: PLoS One. 2015 Jun 9;10(6):e0127837. doi: 10.1371/journal.pone.0127837 (PMC4461281; doi:10.1371/journal.pone.0127837)
Supplement: S1 Data — (ZIP) [file pone.0127837.s001.zip › All-Data/Data-with-IK1/BDT35/Vmpoint5ms.txt]

 -.873300171E+02 -.873314019E+02 -.873316659E+02 -.873320652E+02 -.873325265E+02 -.873330137E+02 -.873335159E+02 -.873340314E+02 -.873345612E+02 -.873351103E+02 -.873356833E+02 -.873362741E+02 -.873368674E+02 -.873374517E+02 -.873380253E+02 -.873385892E+02 -.873391410E+02 -.873396772E+02 -.873401991E+02 -.873407104E+02 -.873412113E+02 -.873416977E+02 -.873421676E+02 -.873426254E+02 -.873430764E+02 -.873435202E+02 -.873439525E+02 -.873443712E+02 -.873447787E+02 -.873451759E+02 -.873455601E+02 -.873459277E+02 -.873462781E+02 -.873466127E+02 -.873469310E+02 -.873472301E+02 -.873475080E+02 -.873477656E+02 -.873480042E+02 -.873482237E+02 -.873484233E+02 -.873486031E+02 -.873487635E+02 -.873489048E+02 -.873490259E+02 -.873491260E+02 -.873492050E+02 -.873492632E+02 -.873493007E+02 -.873493168E+02 -.873493114E+02 -.873492847E+02 -.873492370E+02 -.873491682E+02 -.873490781E+02 -.873489668E+02 -.873488348E+02 -.873486824E+02 -.873485102E+02 -.873483181E+02 -.873481064E+02 -.873478757E+02 -.873476265E+02 -.873473594E+02 -.873470745E+02 -.873467724E+02 -.873464533E+02 -.873461180E+02 -.873457670E+02 -.873454008E+02 -.873450199E+02 -.873446248E+02 -.873442160E+02 -.873437943E+02 -.873433601E+02 -.873429141E+02 -.873424567E+02 -.873419886E+02 -.873415103E+02 -.873410224E+02 -.873405254E+02 -.873400199E+02 -.873395064E+02 -.873389853E+02 -.873384572E+02 -.873379227E+02 -.873373823E+02 -.873368363E+02 -.873362853E+02 -.873357298E+02 -.873351704E+02 -.873346078E+02 -.873340434E+02 -.873334798E+02 -.873329230E+02 -.873323847E+02 -.873318884E+02 -.873314762E+02 -.873312175E+02 -.873312175E+02
 -.873314019E+02 -.873314019E+02 -.873316659E+02 -.873320652E+02 -.873325265E+02 -.873330137E+02 -.873335159E+02 -.873340314E+02 -.873345612E+02 -.873351103E+02 -.873356833E+02 -.873362741E+02 -.873368674E+02 -.873374517E+02 -.873380253E+02 -.873385892E+02 -.873391410E+02 -.873396772E+02 -.873401991E+02 -.873407104E+02 -.873412113E+02 -.873416977E+02 -.873421676E+02 -.873426254E+02 -.873430764E+02 -.873435202E+02 -.873439525E+02 -.873443712E+02 -.873447787E+02 -.873451759E+02 -.873455601E+02 -.873459277E+02 -.873462781E+02 -.873466127E+02 -.873469310E+02 -.873472301E+02 -.873475080E+02 -.873477656E+02 -.873480042E+02 -.873482237E+02 -.873484233E+02 -.873486031E+02 -.873487635E+02 -.873489048E+02 -.873490259E+02 -.873491260E+02 -.873492050E+02 -.873492632E+02 -.873493007E+02 -.873493168E+02 -.873493114E+02 -.873492847E+02 -.873492370E+02 -.873491682E+02 -.873490781E+02 -.873489668E+02 -.873488348E+02 -.873486824E+02 -.873485102E+02 -.873483181E+02 -.873481064E+02 -.873478757E+02 -.873476265E+02 -.873473594E+02 -.873470745E+02 -.873467724E+02 -.873464533E+02 -.873461180E+02 -.873457670E+02 -.873454008E+02 -.873450199E+02 -.873446248E+02 -.873442160E+02 -.873437943E+02 -.873433601E+02 -.873429141E+02 -.873424567E+02 -.873419886E+02 -.873415103E+02 -.873410224E+02 -.873405254E+02 -.873400199E+02 -.873395064E+02 -.873389853E+02 -.873384572E+02 -.873379227E+02 -.873373823E+02 -.873368363E+02 -.873362853E+02 -.873357298E+02 -.873351704E+02 -.873346078E+02 -.873340434E+02 -.873334798E+02 -.873329230E+02 -.873323847E+02 -.873318884E+02 -.873314762E+02 -.873312175E+02 -.873312175E+02
 -.873322532E+02 -.873322532E+02 -.873326761E+02 -.873333271E+02 -.873341017E+02 -.873349522E+02 -.873358563E+02 -.873368004E+02 -.873377760E+02 -.873387759E+02 -.873397879E+02 -.873407977E+02 -.873417955E+02 -.873427774E+02 -.873437410E+02 -.873446825E+02 -.873455989E+02 -.873464912E+02 -.873473641E+02 -.873482214E+02 -.873490628E+02 -.873498875E+02 -.873506967E+02 -.873514915E+02 -.873522702E+02 -.873530297E+02 -.873537689E+02 -.873544887E+02 -.873551888E+02 -.873558665E+02 -.873565188E+02 -.873571438E+02 -.873577402E+02 -.873583063E+02 -.873588407E+02 -.873593433E+02 -.873598145E+02 -.873602538E+02 -.873606609E+02 -.873610357E+02 -.873613783E+02 -.873616880E+02 -.873619641E+02 -.873622056E+02 -.873624123E+02 -.873625841E+02 -.873627205E+02 -.873628206E+02 -.873628842E+02 -.873629113E+02 -.873629021E+02 -.873628565E+02 -.873627742E+02 -.873626555E+02 -.873625008E+02 -.873623108E+02 -.873620856E+02 -.873618257E+02 -.873615315E+02 -.873612036E+02 -.873608427E+02 -.873604495E+02 -.873600245E+02 -.873595685E+02 -.873590822E+02 -.873585665E+02 -.873580222E+02 -.873574502E+02 -.873568513E+02 -.873562264E+02 -.873555765E+02 -.873549026E+02 -.873542056E+02 -.873534864E+02 -.873527461E+02 -.873519856E+02 -.873512059E+02 -.873504080E+02 -.873495928E+02 -.873487612E+02 -.873479142E+02 -.873470527E+02 -.873461777E+02 -.873452899E+02 -.873443903E+02 -.873434798E+02 -.873425591E+02 -.873416291E+02 -.873406906E+02 -.873397445E+02 -.873387916E+02 -.873378332E+02 -.873368715E+02 -.873359106E+02 -.873349600E+02 -.873340391E+02 -.873331868E+02 -.873324744E+02 -.873320231E+02 -.873320231E+02
 -.873331610E+02 -.873331610E+02 -.873337818E+02 -.873347806E+02 -.873360018E+02 -.873373503E+02 -.873387712E+02 -.873402357E+02 -.873417250E+02 -.873432212E+02 -.873447116E+02 -.873461896E+02 -.873476485E+02 -.873490798E+02 -.873504780E+02 -.873518441E+02 -.873531840E+02 -.873545032E+02 -.873558029E+02 -.873570825E+02 -.873583430E+02 -.873595852E+02 -.873608056E+02 -.873619988E+02 -.873631627E+02 -.873642993E+02 -.873654080E+02 -.873664844E+02 -.873675246E+02 -.873685278E+02 -.873694940E+02 -.873704202E+02 -.873713029E+02 -.873721408E+02 -.873729351E+02 -.873736853E+02 -.873743898E+02 -.873750469E+02 -.873756568E+02 -.873762196E+02 -.873767341E+02 -.873771986E+02 -.873776121E+02 -.873779743E+02 -.873782846E+02 -.873785417E+02 -.873787446E+02 -.873788932E+02 -.873789876E+02 -.873790275E+02 -.873790127E+02 -.873789431E+02 -.873788192E+02 -.873786417E+02 -.873784109E+02 -.873781272E+02 -.873777907E+02 -.873774025E+02 -.873769634E+02 -.873764741E+02 -.873759354E+02 -.873753481E+02 -.873747134E+02 -.873740324E+02 -.873733065E+02 -.873725367E+02 -.873717242E+02 -.873708703E+02 -.873699765E+02 -.873690441E+02 -.873680746E+02 -.873670693E+02 -.873660297E+02 -.873649573E+02 -.873638535E+02 -.873627199E+02 -.873615577E+02 -.873603685E+02 -.873591536E+02 -.873579146E+02 -.873566527E+02 -.873553695E+02 -.873540662E+02 -.873527441E+02 -.873514046E+02 -.873500489E+02 -.873486783E+02 -.873472939E+02 -.873458971E+02 -.873444889E+02 -.873430708E+02 -.873416446E+02 -.873402135E+02 -.873387838E+02 -.873373692E+02 -.873359988E+02 -.873347302E+02 -.873336693E+02 -.873329967E+02 -.873329967E+02
 -.873340832E+02 -.873340832E+02 -.873349653E+02 -.873363766E+02 -.873380787E+02 -.873399331E+02 -.873418705E+02 -.873438516E+02 -.873458463E+02 -.873478341E+02 -.873498027E+02 -.873517422E+02 -.873536466E+02 -.873555146E+02 -.873573508E+02 -.873591641E+02 -.873609600E+02 -.873627357E+02 -.873644874E+02 -.873662153E+02 -.873679203E+02 -.873695979E+02 -.873712408E+02 -.873728461E+02 -.873744140E+02 -.873759418E+02 -.873774248E+02 -.873788600E+02 -.873802479E+02 -.873815880E+02 -.873828780E+02 -.873841150E+02 -.873852978E+02 -.873864250E+02 -.873874940E+02 -.873885029E+02 -.873894512E+02 -.873903384E+02 -.873911628E+02 -.873919223E+02 -.873926155E+02 -.873932419E+02 -.873937999E+02 -.873942874E+02 -.873947030E+02 -.873950464E+02 -.873953177E+02 -.873955166E+02 -.873956422E+02 -.873956943E+02 -.873956733E+02 -.873955798E+02 -.873954139E+02 -.873951755E+02 -.873948649E+02 -.873944831E+02 -.873940309E+02 -.873935092E+02 -.873929187E+02 -.873922604E+02 -.873915357E+02 -.873907460E+02 -.873898929E+02 -.873889775E+02 -.873880016E+02 -.873869669E+02 -.873858752E+02 -.873847282E+02 -.873835278E+02 -.873822757E+02 -.873809739E+02 -.873796245E+02 -.873782293E+02 -.873767904E+02 -.873753097E+02 -.873737891E+02 -.873722306E+02 -.873706361E+02 -.873690077E+02 -.873673471E+02 -.873656562E+02 -.873639370E+02 -.873621912E+02 -.873604206E+02 -.873586270E+02 -.873568120E+02 -.873549773E+02 -.873531245E+02 -.873512553E+02 -.873493711E+02 -.873474739E+02 -.873455662E+02 -.873436520E+02 -.873417399E+02 -.873398482E+02 -.873380156E+02 -.873363191E+02 -.873349005E+02 -.873340011E+02 -.873340011E+02
 -.873350914E+02 -.873350914E+02 -.873362372E+02 -.873380527E+02 -.873402334E+02 -.873426055E+02 -.873450665E+02 -.873475530E+02 -.873500319E+02 -.873524859E+02 -.873549063E+02 -.873572931E+02 -.873596482E+02 -.873619765E+02 -.873642851E+02 -.873665767E+02 -.873688476E+02 -.873710956E+02 -.873733209E+02 -.873755196E+02 -.873776822E+02 -.873798013E+02 -.873818743E+02 -.873838988E+02 -.873858699E+02 -.873877847E+02 -.873896446E+02 -.873914503E+02 -.873931989E+02 -.873948867E+02 -.873965124E+02 -.873980751E+02 -.873995713E+02 -.874009967E+02 -.874023489E+02 -.874036277E+02 -.874048312E+02 -.874059563E+02 -.874070001E+02 -.874079614E+02 -.874088390E+02 -.874096306E+02 -.874103337E+02 -.874109473E+02 -.874114712E+02 -.874119050E+02 -.874122475E+02 -.874124979E+02 -.874126563E+02 -.874127228E+02 -.874126973E+02 -.874125794E+02 -.874123690E+02 -.874120669E+02 -.874116739E+02 -.874111908E+02 -.874106182E+02 -.874099572E+02 -.874092093E+02 -.874083763E+02 -.874074595E+02 -.874064607E+02 -.874053814E+02 -.874042240E+02 -.874029904E+02 -.874016829E+02 -.874003034E+02 -.873988543E+02 -.873973380E+02 -.873957570E+02 -.873941138E+02 -.873924108E+02 -.873906505E+02 -.873888355E+02 -.873869681E+02 -.873850510E+02 -.873830866E+02 -.873810774E+02 -.873790258E+02 -.873769343E+02 -.873748052E+02 -.873726410E+02 -.873704440E+02 -.873682162E+02 -.873659600E+02 -.873636774E+02 -.873613705E+02 -.873590413E+02 -.873566917E+02 -.873543239E+02 -.873519402E+02 -.873495435E+02 -.873471390E+02 -.873447374E+02 -.873423616E+02 -.873400603E+02 -.873379300E+02 -.873361488E+02 -.873350194E+02 -.873350194E+02
 -.873361549E+02 -.873361549E+02 -.873375787E+02 -.873398106E+02 -.873424760E+02 -.873453424E+02 -.873482804E+02 -.873512336E+02 -.873541747E+02 -.873570927E+02 -.873599860E+02 -.873628523E+02 -.873656956E+02 -.873685232E+02 -.873713345E+02 -.873741251E+02 -.873768950E+02 -.873796430E+02 -.873823589E+02 -.873850286E+02 -.873876449E+02 -.873902067E+02 -.873927110E+02 -.873951527E+02 -.873975310E+02 -.873998485E+02 -.874021048E+02 -.874042957E+02 -.874064177E+02 -.874084693E+02 -.874104481E+02 -.874123492E+02 -.874141687E+02 -.874159044E+02 -.874175538E+02 -.874191126E+02 -.874205771E+02 -.874219451E+02 -.874232152E+02 -.874243846E+02 -.874254502E+02 -.874264104E+02 -.874272647E+02 -.874280121E+02 -.874286506E+02 -.874291786E+02 -.874295955E+02 -.874299010E+02 -.874300949E+02 -.874301760E+02 -.874301439E+02 -.874299990E+02 -.874297419E+02 -.874293733E+02 -.874288936E+02 -.874283036E+02 -.874276050E+02 -.874267993E+02 -.874258883E+02 -.874248734E+02 -.874237566E+02 -.874225401E+02 -.874212265E+02 -.874198180E+02 -.874183169E+02 -.874167261E+02 -.874150482E+02 -.874132864E+02 -.874114436E+02 -.874095227E+02 -.874075266E+02 -.874054585E+02 -.874033215E+02 -.874011188E+02 -.873988533E+02 -.873965282E+02 -.873941465E+02 -.873917114E+02 -.873892258E+02 -.873866927E+02 -.873841150E+02 -.873814956E+02 -.873788371E+02 -.873761422E+02 -.873734137E+02 -.873706540E+02 -.873678656E+02 -.873650510E+02 -.873622125E+02 -.873593526E+02 -.873564740E+02 -.873535803E+02 -.873506776E+02 -.873477788E+02 -.873449116E+02 -.873421346E+02 -.873395641E+02 -.873374149E+02 -.873360523E+02 -.873360523E+02
 -.873373062E+02 -.873373062E+02 -.873389772E+02 -.873415890E+02 -.873446827E+02 -.873479999E+02 -.873514123E+02 -.873548508E+02 -.873582881E+02 -.873617122E+02 -.873651138E+02 -.873684986E+02 -.873718739E+02 -.873752338E+02 -.873785722E+02 -.873818877E+02 -.873851744E+02 -.873884191E+02 -.873916099E+02 -.873947425E+02 -.873978158E+02 -.874008254E+02 -.874037676E+02 -.874066434E+02 -.874094534E+02 -.874121942E+02 -.874148618E+02 -.874174548E+02 -.874199711E+02 -.874224055E+02 -.874247515E+02 -.874270057E+02 -.874291650E+02 -.874312246E+02 -.874331784E+02 -.874350230E+02 -.874367569E+02 -.874383776E+02 -.874398816E+02 -.874412659E+02 -.874425288E+02 -.874436689E+02 -.874446840E+02 -.874455713E+02 -.874463290E+02 -.874469563E+02 -.874474522E+02 -.874478151E+02 -.874480441E+02 -.874481388E+02 -.874480996E+02 -.874479267E+02 -.874476201E+02 -.874471806E+02 -.874466094E+02 -.874459080E+02 -.874450778E+02 -.874441203E+02 -.874430374E+02 -.874418316E+02 -.874405053E+02 -.874390613E+02 -.874375019E+02 -.874358302E+02 -.874340494E+02 -.874321629E+02 -.874301740E+02 -.874280861E+02 -.874259028E+02 -.874236278E+02 -.874212648E+02 -.874188176E+02 -.874162899E+02 -.874136854E+02 -.874110079E+02 -.874082611E+02 -.874054487E+02 -.874025742E+02 -.873996413E+02 -.873966535E+02 -.873936143E+02 -.873905269E+02 -.873873947E+02 -.873842208E+02 -.873810083E+02 -.873777602E+02 -.873744795E+02 -.873711690E+02 -.873678313E+02 -.873644693E+02 -.873610861E+02 -.873576859E+02 -.873542759E+02 -.873508711E+02 -.873475040E+02 -.873442430E+02 -.873412250E+02 -.873387016E+02 -.873371019E+02 -.873371019E+02
 -.873384363E+02 -.873384363E+02 -.873403322E+02 -.873432893E+02 -.873468139E+02 -.873506185E+02 -.873545364E+02 -.873584992E+02 -.873624713E+02 -.873664330E+02 -.873703901E+02 -.873743410E+02 -.873782714E+02 -.873821759E+02 -.873860510E+02 -.873898864E+02 -.873936702E+02 -.873973960E+02 -.874010641E+02 -.874046724E+02 -.874082148E+02 -.874116886E+02 -.874150948E+02 -.874184316E+02 -.874216939E+02 -.874248781E+02 -.874279827E+02 -.874310037E+02 -.874339335E+02 -.874367652E+02 -.874394943E+02 -.874421157E+02 -.874446234E+02 -.874470124E+02 -.874492803E+02 -.874514248E+02 -.874534418E+02 -.874553273E+02 -.874570785E+02 -.874586931E+02 -.874601676E+02 -.874614984E+02 -.874626823E+02 -.874637174E+02 -.874646021E+02 -.874653342E+02 -.874659116E+02 -.874663333E+02 -.874665991E+02 -.874667087E+02 -.874666617E+02 -.874664581E+02 -.874660987E+02 -.874655845E+02 -.874649169E+02 -.874640969E+02 -.874631264E+02 -.874620077E+02 -.874607434E+02 -.874593361E+02 -.874577884E+02 -.874561034E+02 -.874542846E+02 -.874523357E+02 -.874502604E+02 -.874480626E+02 -.874457464E+02 -.874433162E+02 -.874407762E+02 -.874381308E+02 -.874353844E+02 -.874325413E+02 -.874296060E+02 -.874265831E+02 -.874234768E+02 -.874202915E+02 -.874170317E+02 -.874137016E+02 -.874103055E+02 -.874068474E+02 -.874033313E+02 -.873997611E+02 -.873961407E+02 -.873924738E+02 -.873887639E+02 -.873850144E+02 -.873812286E+02 -.873774098E+02 -.873735610E+02 -.873696855E+02 -.873657867E+02 -.873618693E+02 -.873579417E+02 -.873540208E+02 -.873501439E+02 -.873463899E+02 -.873429159E+02 -.873400115E+02 -.873381704E+02 -.873381704E+02
 -.873395367E+02 -.873395367E+02 -.873416365E+02 -.873449681E+02 -.873489581E+02 -.873532657E+02 -.873577311E+02 -.873622568E+02 -.873667980E+02 -.873713514E+02 -.873758958E+02 -.873804099E+02 -.873848910E+02 -.873893331E+02 -.873937272E+02 -.873980672E+02 -.874023500E+02 -.874065772E+02 -.874107461E+02 -.874148501E+02 -.874188870E+02 -.874228565E+02 -.874267546E+02 -.874305761E+02 -.874343172E+02 -.874379733E+02 -.874415366E+02 -.874449983E+02 -.874483522E+02 -.874515938E+02 -.874547173E+02 -.874577163E+02 -.874605871E+02 -.874633273E+02 -.874659325E+02 -.874683973E+02 -.874707167E+02 -.874728872E+02 -.874749048E+02 -.874767648E+02 -.874784625E+02 -.874799941E+02 -.874813572E+02 -.874825488E+02 -.874835663E+02 -.874844076E+02 -.874850712E+02 -.874855562E+02 -.874858616E+02 -.874859863E+02 -.874859303E+02 -.874856942E+02 -.874852787E+02 -.874846846E+02 -.874839131E+02 -.874829663E+02 -.874818465E+02 -.874805563E+02 -.874790982E+02 -.874774752E+02 -.874756911E+02 -.874737498E+02 -.874716554E+02 -.874694121E+02 -.874670245E+02 -.874644973E+02 -.874618356E+02 -.874590442E+02 -.874561280E+02 -.874530921E+02 -.874499420E+02 -.874466828E+02 -.874433197E+02 -.874398579E+02 -.874363027E+02 -.874326593E+02 -.874289327E+02 -.874251280E+02 -.874212499E+02 -.874173032E+02 -.874132926E+02 -.874092225E+02 -.874050975E+02 -.874009215E+02 -.873966986E+02 -.873924326E+02 -.873881274E+02 -.873837864E+02 -.873794132E+02 -.873750112E+02 -.873705844E+02 -.873661379E+02 -.873616810E+02 -.873572329E+02 -.873528357E+02 -.873485785E+02 -.873446394E+02 -.873413466E+02 -.873392594E+02 -.873392594E+02
 -.873405959E+02 -.873405959E+02 -.873429476E+02 -.873466739E+02 -.873511492E+02 -.873560263E+02 -.873610761E+02 -.873661987E+02 -.873713565E+02 -.873764981E+02 -.873816028E+02 -.873866694E+02 -.873916880E+02 -.873966568E+02 -.874015743E+02 -.874064371E+02 -.874112472E+02 -.874160003E+02 -.874206906E+02 -.874253190E+02 -.874298837E+02 -.874343782E+02 -.874387955E+02 -.874431291E+02 -.874473714E+02 -.874515130E+02 -.874555447E+02 -.874594614E+02 -.874632591E+02 -.874669312E+02 -.874704716E+02 -.874738765E+02 -.874771413E+02 -.874802599E+02 -.874832258E+02 -.874860334E+02 -.874886773E+02 -.874911517E+02 -.874934506E+02 -.874955691E+02 -.874975032E+02 -.874992492E+02 -.875008034E+02 -.875021622E+02 -.875033227E+02 -.875042827E+02 -.875050403E+02 -.875055934E+02 -.875059405E+02 -.875060815E+02 -.875060164E+02 -.875057454E+02 -.875052688E+02 -.875045878E+02 -.875037044E+02 -.875026208E+02 -.875013395E+02 -.874998633E+02 -.874981960E+02 -.874963417E+02 -.874943046E+02 -.874920890E+02 -.874896999E+02 -.874871423E+02 -.874844218E+02 -.874815436E+02 -.874785135E+02 -.874753373E+02 -.874720212E+02 -.874685712E+02 -.874649935E+02 -.874612941E+02 -.874574792E+02 -.874535551E+02 -.874495279E+02 -.874454034E+02 -.874411875E+02 -.874368859E+02 -.874325044E+02 -.874280483E+02 -.874235230E+02 -.874189335E+02 -.874142847E+02 -.874095813E+02 -.874048278E+02 -.874000286E+02 -.873951877E+02 -.873903091E+02 -.873853967E+02 -.873804542E+02 -.873754857E+02 -.873704972E+02 -.873654986E+02 -.873605113E+02 -.873555823E+02 -.873508113E+02 -.873463975E+02 -.873427083E+02 -.873403700E+02 -.873403700E+02
 -.873416804E+02 -.873416804E+02 -.873442947E+02 -.873484694E+02 -.873535167E+02 -.873589758E+02 -.873646342E+02 -.873703714E+02 -.873760939E+02 -.873817868E+02 -.873874430E+02 -.873930491E+02 -.873986114E+02 -.874041242E+02 -.874095838E+02 -.874149977E+02 -.874203611E+02 -.874256697E+02 -.874309257E+02 -.874361228E+02 -.874412500E+02 -.874462980E+02 -.874512570E+02 -.874561189E+02 -.874608747E+02 -.874655163E+02 -.874700396E+02 -.874744397E+02 -.874787088E+02 -.874828414E+02 -.874868329E+02 -.874906766E+02 -.874943642E+02 -.874978880E+02 -.875012407E+02 -.875044154E+02 -.875074052E+02 -.875102033E+02 -.875128039E+02 -.875152022E+02 -.875173935E+02 -.875193723E+02 -.875211339E+02 -.875226742E+02 -.875239902E+02 -.875250787E+02 -.875259370E+02 -.875265630E+02 -.875269557E+02 -.875271143E+02 -.875270381E+02 -.875267270E+02 -.875261824E+02 -.875254062E+02 -.875244004E+02 -.875231674E+02 -.875217106E+02 -.875200340E+02 -.875181416E+02 -.875160377E+02 -.875137272E+02 -.875112155E+02 -.875085086E+02 -.875056124E+02 -.875025330E+02 -.874992771E+02 -.874958517E+02 -.874922638E+02 -.874885202E+02 -.874846281E+02 -.874805947E+02 -.874764274E+02 -.874721334E+02 -.874677197E+02 -.874631933E+02 -.874585610E+02 -.874538298E+02 -.874490062E+02 -.874440967E+02 -.874391073E+02 -.874340440E+02 -.874289126E+02 -.874237186E+02 -.874184674E+02 -.874131638E+02 -.874078126E+02 -.874024184E+02 -.873969854E+02 -.873915177E+02 -.873860193E+02 -.873804948E+02 -.873749503E+02 -.873693968E+02 -.873638579E+02 -.873583853E+02 -.873530895E+02 -.873481910E+02 -.873440972E+02 -.873415026E+02 -.873415026E+02
 -.873428130E+02 -.873428130E+02 -.873457773E+02 -.873504659E+02 -.873560475E+02 -.873620934E+02 -.873683275E+02 -.873745969E+02 -.873808742E+02 -.873871234E+02 -.873933305E+02 -.873995059E+02 -.874056335E+02 -.874117174E+02 -.874177708E+02 -.874237824E+02 -.874297489E+02 -.874356687E+02 -.874415266E+02 -.874473114E+02 -.874530140E+02 -.874586248E+02 -.874641374E+02 -.874695431E+02 -.874748346E+02 -.874800096E+02 -.874850616E+02 -.874899815E+02 -.874947633E+02 -.874993998E+02 -.875038809E+02 -.875081967E+02 -.875123379E+02 -.875162961E+02 -.875200638E+02 -.875236333E+02 -.875269965E+02 -.875301462E+02 -.875330759E+02 -.875357791E+02 -.875382490E+02 -.875404798E+02 -.875424667E+02 -.875442052E+02 -.875456905E+02 -.875469183E+02 -.875478857E+02 -.875485907E+02 -.875490314E+02 -.875492063E+02 -.875491156E+02 -.875487605E+02 -.875481423E+02 -.875472626E+02 -.875461235E+02 -.875447284E+02 -.875430812E+02 -.875411857E+02 -.875390467E+02 -.875366698E+02 -.875340612E+02 -.875312272E+02 -.875281744E+02 -.875249101E+02 -.875214420E+02 -.875177781E+02 -.875139261E+02 -.875098942E+02 -.875056906E+02 -.875013240E+02 -.874968029E+02 -.874921355E+02 -.874873299E+02 -.874823945E+02 -.874773375E+02 -.874721670E+02 -.874668905E+02 -.874615157E+02 -.874560498E+02 -.874504999E+02 -.874448726E+02 -.874391746E+02 -.874334117E+02 -.874275899E+02 -.874217146E+02 -.874157912E+02 -.874098244E+02 -.874038188E+02 -.873977786E+02 -.873917083E+02 -.873856125E+02 -.873794977E+02 -.873733759E+02 -.873672726E+02 -.873612444E+02 -.873554125E+02 -.873500193E+02 -.873455128E+02 -.873426570E+02 -.873426570E+02
 -.873441549E+02 -.873441549E+02 -.873474222E+02 -.873525238E+02 -.873586355E+02 -.873652105E+02 -.873719757E+02 -.873788269E+02 -.873856692E+02 -.873924905E+02 -.873992958E+02 -.874060610E+02 -.874128048E+02 -.874195319E+02 -.874262185E+02 -.874328657E+02 -.874394658E+02 -.874460003E+02 -.874524639E+02 -.874588468E+02 -.874651400E+02 -.874713402E+02 -.874774378E+02 -.874834270E+02 -.874893062E+02 -.874950647E+02 -.875006913E+02 -.875061783E+02 -.875115141E+02 -.875166871E+02 -.875216879E+02 -.875265068E+02 -.875311346E+02 -.875355628E+02 -.875397813E+02 -.875437798E+02 -.875475500E+02 -.875510841E+02 -.875543735E+02 -.875574100E+02 -.875601863E+02 -.875626957E+02 -.875649312E+02 -.875668860E+02 -.875685546E+02 -.875699333E+02 -.875710192E+02 -.875718092E+02 -.875723016E+02 -.875724959E+02 -.875723921E+02 -.875719902E+02 -.875712910E+02 -.875702967E+02 -.875690105E+02 -.875674358E+02 -.875655769E+02 -.875634389E+02 -.875610281E+02 -.875583513E+02 -.875554152E+02 -.875522273E+02 -.875487961E+02 -.875451304E+02 -.875412390E+02 -.875371306E+02 -.875328148E+02 -.875283015E+02 -.875236005E+02 -.875187215E+02 -.875136740E+02 -.875084680E+02 -.875031133E+02 -.874976195E+02 -.874919961E+02 -.874862519E+02 -.874803960E+02 -.874744369E+02 -.874683830E+02 -.874622420E+02 -.874560216E+02 -.874497290E+02 -.874433709E+02 -.874369537E+02 -.874304835E+02 -.874239658E+02 -.874174056E+02 -.874108080E+02 -.874041775E+02 -.873975184E+02 -.873908357E+02 -.873841362E+02 -.873774325E+02 -.873707521E+02 -.873641565E+02 -.873577778E+02 -.873518805E+02 -.873469536E+02 -.873438317E+02 -.873438317E+02
 -.873454990E+02 -.873454990E+02 -.873490206E+02 -.873545790E+02 -.873611797E+02 -.873682943E+02 -.873756410E+02 -.873830422E+02 -.873904779E+02 -.873979239E+02 -.874053494E+02 -.874127805E+02 -.874201993E+02 -.874275792E+02 -.874349289E+02 -.874422296E+02 -.874494649E+02 -.874566350E+02 -.874637254E+02 -.874707320E+02 -.874776561E+02 -.874844864E+02 -.874912192E+02 -.874978497E+02 -.875043601E+02 -.875107391E+02 -.875169785E+02 -.875230645E+02 -.875289874E+02 -.875347376E+02 -.875403024E+02 -.875456709E+02 -.875508328E+02 -.875557748E+02 -.875604861E+02 -.875649574E+02 -.875691783E+02 -.875731377E+02 -.875768248E+02 -.875802297E+02 -.875833431E+02 -.875861561E+02 -.875886609E+02 -.875908515E+02 -.875927230E+02 -.875942704E+02 -.875954891E+02 -.875963757E+02 -.875969284E+02 -.875971454E+02 -.875970254E+02 -.875965689E+02 -.875957779E+02 -.875946550E+02 -.875932034E+02 -.875914273E+02 -.875893328E+02 -.875869264E+02 -.875842148E+02 -.875812056E+02 -.875779075E+02 -.875743300E+02 -.875704826E+02 -.875663751E+02 -.875620178E+02 -.875574220E+02 -.875525990E+02 -.875475601E+02 -.875423165E+02 -.875368797E+02 -.875312615E+02 -.875254733E+02 -.875195264E+02 -.875134317E+02 -.875072001E+02 -.875008421E+02 -.874943679E+02 -.874877872E+02 -.874811093E+02 -.874743430E+02 -.874674970E+02 -.874605792E+02 -.874535970E+02 -.874465573E+02 -.874394666E+02 -.874323309E+02 -.874251556E+02 -.874179460E+02 -.874107065E+02 -.874034417E+02 -.873961565E+02 -.873888579E+02 -.873815592E+02 -.873742899E+02 -.873671160E+02 -.873601807E+02 -.873537706E+02 -.873484164E+02 -.873450243E+02 -.873450243E+02
 -.873468459E+02 -.873468459E+02 -.873506449E+02 -.873565795E+02 -.873636679E+02 -.873713236E+02 -.873792238E+02 -.873872714E+02 -.873953715E+02 -.874034823E+02 -.874116192E+02 -.874197408E+02 -.874278314E+02 -.874358976E+02 -.874439049E+02 -.874518489E+02 -.874597333E+02 -.874675447E+02 -.874752921E+02 -.874829758E+02 -.874905779E+02 -.874980950E+02 -.875055160E+02 -.875128197E+02 -.875199999E+02 -.875270465E+02 -.875339437E+02 -.875406827E+02 -.875472497E+02 -.875536287E+02 -.875598097E+02 -.875657806E+02 -.875715264E+02 -.875770355E+02 -.875822952E+02 -.875872904E+02 -.875920071E+02 -.875964323E+02 -.876005540E+02 -.876043618E+02 -.876078457E+02 -.876109958E+02 -.876138042E+02 -.876162634E+02 -.876183651E+02 -.876201024E+02 -.876214703E+02 -.876224647E+02 -.876230824E+02 -.876233209E+02 -.876231803E+02 -.876226615E+02 -.876217665E+02 -.876204979E+02 -.876188603E+02 -.876168599E+02 -.876145029E+02 -.876117963E+02 -.876087485E+02 -.876053692E+02 -.876016686E+02 -.875976573E+02 -.875933465E+02 -.875887484E+02 -.875838762E+02 -.875787426E+02 -.875733606E+02 -.875677436E+02 -.875619051E+02 -.875558591E+02 -.875496187E+02 -.875431972E+02 -.875366077E+02 -.875298632E+02 -.875229761E+02 -.875159583E+02 -.875088214E+02 -.875015765E+02 -.874942342E+02 -.874868045E+02 -.874792969E+02 -.874717199E+02 -.874640818E+02 -.874563902E+02 -.874486521E+02 -.874408737E+02 -.874330607E+02 -.874252183E+02 -.874173512E+02 -.874094638E+02 -.874015610E+02 -.873936499E+02 -.873857442E+02 -.873778752E+02 -.873701136E+02 -.873626133E+02 -.873556833E+02 -.873498963E+02 -.873462305E+02 -.873462305E+02
 -.873481270E+02 -.873481270E+02 -.873521334E+02 -.873584855E+02 -.873661035E+02 -.873743587E+02 -.873829500E+02 -.873916709E+02 -.874004543E+02 -.874092829E+02 -.874180976E+02 -.874268908E+02 -.874356542E+02 -.874443549E+02 -.874530127E+02 -.874616303E+02 -.874701975E+02 -.874787286E+02 -.874872086E+02 -.874956153E+02 -.875039497E+02 -.875121958E+02 -.875203355E+02 -.875283668E+02 -.875362722E+02 -.875440342E+02 -.875516455E+02 -.875590881E+02 -.875663486E+02 -.875734183E+02 -.875802805E+02 -.875869165E+02 -.875933117E+02 -.875994478E+02 -.876053071E+02 -.876108747E+02 -.876161361E+02 -.876210777E+02 -.876256873E+02 -.876299512E+02 -.876338562E+02 -.876373909E+02 -.876405442E+02 -.876433046E+02 -.876456629E+02 -.876476120E+02 -.876491455E+02 -.876502579E+02 -.876509459E+02 -.876512081E+02 -.876510443E+02 -.876504549E+02 -.876494422E+02 -.876480103E+02 -.876461646E+02 -.876439110E+02 -.876412568E+02 -.876382112E+02 -.876347850E+02 -.876309892E+02 -.876268356E+02 -.876223373E+02 -.876175086E+02 -.876123641E+02 -.876069183E+02 -.876011865E+02 -.875951847E+02 -.875889287E+02 -.875824346E+02 -.875757180E+02 -.875687949E+02 -.875616807E+02 -.875543909E+02 -.875469400E+02 -.875393425E+02 -.875316121E+02 -.875237622E+02 -.875158055E+02 -.875077536E+02 -.874996179E+02 -.874914086E+02 -.874831356E+02 -.874748076E+02 -.874664328E+02 -.874580186E+02 -.874495715E+02 -.874410974E+02 -.874326015E+02 -.874240884E+02 -.874155624E+02 -.874070281E+02 -.873984924E+02 -.873899695E+02 -.873814921E+02 -.873731355E+02 -.873650642E+02 -.873576095E+02 -.873513861E+02 -.873474446E+02 -.873474446E+02
 -.873493114E+02 -.873493114E+02 -.873536119E+02 -.873604281E+02 -.873686118E+02 -.873775200E+02 -.873867667E+02 -.873961864E+02 -.874056844E+02 -.874151792E+02 -.874246587E+02 -.874341077E+02 -.874435165E+02 -.874529165E+02 -.874622953E+02 -.874716436E+02 -.874809704E+02 -.874902503E+02 -.874994733E+02 -.875086452E+02 -.875177443E+02 -.875267551E+02 -.875356738E+02 -.875444753E+02 -.875531495E+02 -.875616905E+02 -.875700772E+02 -.875782982E+02 -.875863393E+02 -.875941754E+02 -.876017859E+02 -.876091541E+02 -.876162583E+02 -.876230815E+02 -.876296080E+02 -.876358194E+02 -.876416991E+02 -.876472307E+02 -.876523955E+02 -.876571764E+02 -.876615585E+02 -.876655264E+02 -.876690652E+02 -.876721632E+02 -.876748106E+02 -.876769979E+02 -.876787178E+02 -.876799648E+02 -.876807351E+02 -.876810261E+02 -.876808365E+02 -.876801670E+02 -.876790208E+02 -.876774024E+02 -.876753173E+02 -.876727734E+02 -.876697807E+02 -.876663505E+02 -.876624947E+02 -.876582264E+02 -.876535609E+02 -.876485141E+02 -.876431025E+02 -.876373430E+02 -.876312537E+02 -.876248531E+02 -.876181599E+02 -.876111926E+02 -.876039701E+02 -.875965115E+02 -.875888351E+02 -.875809591E+02 -.875729013E+02 -.875646788E+02 -.875563083E+02 -.875478057E+02 -.875391860E+02 -.875304635E+02 -.875216514E+02 -.875127623E+02 -.875038077E+02 -.874947982E+02 -.874857435E+02 -.874766521E+02 -.874675318E+02 -.874583894E+02 -.874492309E+02 -.874400612E+02 -.874308848E+02 -.874217055E+02 -.874125276E+02 -.874033577E+02 -.873942099E+02 -.873851184E+02 -.873761627E+02 -.873675178E+02 -.873595367E+02 -.873528761E+02 -.873486585E+02 -.873486585E+02
 -.873504582E+02 -.873504582E+02 -.873550663E+02 -.873623769E+02 -.873712046E+02 -.873808021E+02 -.873907616E+02 -.874008608E+02 -.874109862E+02 -.874211140E+02 -.874312366E+02 -.874413566E+02 -.874514891E+02 -.874616106E+02 -.874717223E+02 -.874818306E+02 -.874919146E+02 -.875019745E+02 -.875120059E+02 -.875219803E+02 -.875318879E+02 -.875417232E+02 -.875514636E+02 -.875611080E+02 -.875706441E+02 -.875800449E+02 -.875892980E+02 -.875983802E+02 -.876072640E+02 -.876159321E+02 -.876243657E+02 -.876325409E+02 -.876404415E+02 -.876480462E+02 -.876553316E+02 -.876622777E+02 -.876688623E+02 -.876750608E+02 -.876808527E+02 -.876862185E+02 -.876911380E+02 -.876955935E+02 -.876995705E+02 -.877030551E+02 -.877060341E+02 -.877084968E+02 -.877104336E+02 -.877118373E+02 -.877127021E+02 -.877130242E+02 -.877128028E+02 -.877120397E+02 -.877107382E+02 -.877089032E+02 -.877065426E+02 -.877036667E+02 -.877002868E+02 -.876964158E+02 -.876920686E+02 -.876872622E+02 -.876820143E+02 -.876763436E+02 -.876702700E+02 -.876638145E+02 -.876569987E+02 -.876498443E+02 -.876423736E+02 -.876346093E+02 -.876265738E+02 -.876182891E+02 -.876097771E+02 -.876010589E+02 -.875921554E+02 -.875830865E+02 -.875738712E+02 -.875645279E+02 -.875550736E+02 -.875455245E+02 -.875358956E+02 -.875262009E+02 -.875164530E+02 -.875066635E+02 -.874968426E+02 -.874869996E+02 -.874771425E+02 -.874672780E+02 -.874574121E+02 -.874475496E+02 -.874376943E+02 -.874278495E+02 -.874180189E+02 -.874082083E+02 -.873984319E+02 -.873887246E+02 -.873791701E+02 -.873699531E+02 -.873614482E+02 -.873543531E+02 -.873498615E+02 -.873498615E+02
 -.873516906E+02 -.873516906E+02 -.873566725E+02 -.873645643E+02 -.873740000E+02 -.873841850E+02 -.873947113E+02 -.874053810E+02 -.874161205E+02 -.874269053E+02 -.874377173E+02 -.874485555E+02 -.874594086E+02 -.874702860E+02 -.874811869E+02 -.874920926E+02 -.875029965E+02 -.875138848E+02 -.875247393E+02 -.875355596E+02 -.875463412E+02 -.875570649E+02 -.875677282E+02 -.875783064E+02 -.875887713E+02 -.875991108E+02 -.876092962E+02 -.876193051E+02 -.876291204E+02 -.876387194E+02 -.876480766E+02 -.876571742E+02 -.876659824E+02 -.876744737E+02 -.876826233E+02 -.876904009E+02 -.876977778E+02 -.877047300E+02 -.877112332E+02 -.877172630E+02 -.877227983E+02 -.877278192E+02 -.877323054E+02 -.877362386E+02 -.877396028E+02 -.877423835E+02 -.877445692E+02 -.877461511E+02 -.877471218E+02 -.877474782E+02 -.877472199E+02 -.877463476E+02 -.877448653E+02 -.877427802E+02 -.877401022E+02 -.877368426E+02 -.877330149E+02 -.877286358E+02 -.877237236E+02 -.877182982E+02 -.877123810E+02 -.877059951E+02 -.876991651E+02 -.876919159E+02 -.876842736E+02 -.876762645E+02 -.876679156E+02 -.876592534E+02 -.876503044E+02 -.876410949E+02 -.876316505E+02 -.876219963E+02 -.876121564E+02 -.876021542E+02 -.875920116E+02 -.875817494E+02 -.875713874E+02 -.875609437E+02 -.875504352E+02 -.875398773E+02 -.875292839E+02 -.875186674E+02 -.875080389E+02 -.874974080E+02 -.874867827E+02 -.874761700E+02 -.874655753E+02 -.874550029E+02 -.874444560E+02 -.874339369E+02 -.874234484E+02 -.874129954E+02 -.874025915E+02 -.873922722E+02 -.873821248E+02 -.873723431E+02 -.873633226E+02 -.873558005E+02 -.873510399E+02 -.873510399E+02
 -.873530836E+02 -.873530836E+02 -.873583529E+02 -.873666285E+02 -.873765201E+02 -.873872475E+02 -.873983731E+02 -.874096871E+02 -.874211036E+02 -.874325736E+02 -.874441000E+02 -.874556803E+02 -.874673099E+02 -.874789800E+02 -.874906742E+02 -.875023844E+02 -.875141092E+02 -.875258455E+02 -.875375918E+02 -.875493409E+02 -.875610721E+02 -.875727761E+02 -.875844233E+02 -.875959909E+02 -.876074646E+02 -.876188151E+02 -.876300256E+02 -.876410758E+02 -.876519406E+02 -.876625929E+02 -.876730083E+02 -.876831474E+02 -.876929798E+02 -.877024739E+02 -.877115938E+02 -.877203093E+02 -.877285921E+02 -.877364116E+02 -.877437376E+02 -.877505421E+02 -.877567968E+02 -.877624744E+02 -.877675508E+02 -.877720034E+02 -.877758121E+02 -.877789608E+02 -.877814352E+02 -.877832233E+02 -.877843183E+02 -.877847161E+02 -.877844140E+02 -.877834140E+02 -.877817219E+02 -.877793459E+02 -.877762968E+02 -.877725889E+02 -.877682397E+02 -.877632696E+02 -.877577006E+02 -.877515573E+02 -.877448664E+02 -.877376562E+02 -.877299558E+02 -.877217959E+02 -.877132078E+02 -.877042235E+02 -.876948747E+02 -.876851937E+02 -.876752121E+02 -.876649610E+02 -.876544708E+02 -.876437710E+02 -.876328898E+02 -.876218542E+02 -.876106895E+02 -.875994198E+02 -.875880674E+02 -.875766528E+02 -.875651949E+02 -.875537107E+02 -.875422152E+02 -.875307220E+02 -.875192425E+02 -.875077866E+02 -.874963625E+02 -.874849767E+02 -.874736340E+02 -.874623380E+02 -.874510907E+02 -.874398934E+02 -.874287474E+02 -.874176563E+02 -.874066327E+02 -.873957124E+02 -.873849852E+02 -.873746537E+02 -.873651326E+02 -.873571969E+02 -.873521763E+02 -.873521763E+02
 -.873542689E+02 -.873542689E+02 -.873597883E+02 -.873684871E+02 -.873789165E+02 -.873902109E+02 -.874019283E+02 -.874138692E+02 -.874259355E+02 -.874381100E+02 -.874503664E+02 -.874626843E+02 -.874750634E+02 -.874874959E+02 -.874999807E+02 -.875125301E+02 -.875251396E+02 -.875378017E+02 -.875505116E+02 -.875632453E+02 -.875759901E+02 -.875887184E+02 -.876014111E+02 -.876140534E+02 -.876266224E+02 -.876391052E+02 -.876514751E+02 -.876637050E+02 -.876757595E+02 -.876876057E+02 -.876991988E+02 -.877105083E+02 -.877214964E+02 -.877321257E+02 -.877423619E+02 -.877521678E+02 -.877615045E+02 -.877703340E+02 -.877786191E+02 -.877863233E+02 -.877934119E+02 -.877998534E+02 -.878056170E+02 -.878106754E+02 -.878150059E+02 -.878185866E+02 -.878213995E+02 -.878234327E+02 -.878246756E+02 -.878251211E+02 -.878247676E+02 -.878236177E+02 -.878216771E+02 -.878189562E+02 -.878154693E+02 -.878112346E+02 -.878062739E+02 -.878006116E+02 -.877942751E+02 -.877872949E+02 -.877797034E+02 -.877715348E+02 -.877628253E+02 -.877536124E+02 -.877439339E+02 -.877338285E+02 -.877233350E+02 -.877124915E+02 -.877013360E+02 -.876899057E+02 -.876782366E+02 -.876663632E+02 -.876543184E+02 -.876421337E+02 -.876298386E+02 -.876174605E+02 -.876050245E+02 -.875925539E+02 -.875800695E+02 -.875675901E+02 -.875551320E+02 -.875427094E+02 -.875303343E+02 -.875180167E+02 -.875057644E+02 -.874935832E+02 -.874814771E+02 -.874694484E+02 -.874574978E+02 -.874456249E+02 -.874338290E+02 -.874221122E+02 -.874104853E+02 -.873989837E+02 -.873876993E+02 -.873768421E+02 -.873668443E+02 -.873585161E+02 -.873532491E+02 -.873532491E+02
 -.873554649E+02 -.873554649E+02 -.873611863E+02 -.873702358E+02 -.873810976E+02 -.873929106E+02 -.874052239E+02 -.874178006E+02 -.874305430E+02 -.874433913E+02 -.874563257E+02 -.874693548E+02 -.874824735E+02 -.874956887E+02 -.875090177E+02 -.875224538E+02 -.875359935E+02 -.875496314E+02 -.875633370E+02 -.875770985E+02 -.875908960E+02 -.876047169E+02 -.876185538E+02 -.876323898E+02 -.876462051E+02 -.876599642E+02 -.876736360E+02 -.876871766E+02 -.877005532E+02 -.877137211E+02 -.877266489E+02 -.877392925E+02 -.877516108E+02 -.877635601E+02 -.877750930E+02 -.877861636E+02 -.877967240E+02 -.878067276E+02 -.878161288E+02 -.878248835E+02 -.878329503E+02 -.878402888E+02 -.878468630E+02 -.878526405E+02 -.878575893E+02 -.878616831E+02 -.878649012E+02 -.878672245E+02 -.878686399E+02 -.878691408E+02 -.878687248E+02 -.878673948E+02 -.878651588E+02 -.878620296E+02 -.878580252E+02 -.878531680E+02 -.878474842E+02 -.878410043E+02 -.878337632E+02 -.878257978E+02 -.878171485E+02 -.878078582E+02 -.877979709E+02 -.877875321E+02 -.877765887E+02 -.877651873E+02 -.877533746E+02 -.877411969E+02 -.877286999E+02 -.877159277E+02 -.877029227E+02 -.876897257E+02 -.876763756E+02 -.876629087E+02 -.876493588E+02 -.876357573E+02 -.876221329E+02 -.876085115E+02 -.875949161E+02 -.875813671E+02 -.875678819E+02 -.875544756E+02 -.875411602E+02 -.875279454E+02 -.875148382E+02 -.875018437E+02 -.874889643E+02 -.874762007E+02 -.874635515E+02 -.874510141E+02 -.874385856E+02 -.874262654E+02 -.874140625E+02 -.874020108E+02 -.873902033E+02 -.873788559E+02 -.873684162E+02 -.873597255E+02 -.873542317E+02 -.873542317E+02
 -.873563602E+02 -.873563602E+02 -.873622909E+02 -.873717064E+02 -.873830485E+02 -.873954099E+02 -.874082894E+02 -.874214487E+02 -.874347799E+02 -.874482419E+02 -.874618318E+02 -.874755509E+02 -.874894184E+02 -.875034544E+02 -.875176536E+02 -.875320075E+02 -.875465007E+02 -.875611069E+02 -.875758288E+02 -.875906615E+02 -.876056008E+02 -.876206418E+02 -.876357609E+02 -.876509278E+02 -.876661057E+02 -.876812636E+02 -.876963574E+02 -.877113588E+02 -.877262202E+02 -.877409060E+02 -.877553651E+02 -.877695516E+02 -.877834103E+02 -.877968867E+02 -.878099255E+02 -.878224671E+02 -.878344552E+02 -.878458339E+02 -.878565482E+02 -.878665451E+02 -.878757721E+02 -.878841804E+02 -.878917238E+02 -.878983572E+02 -.879040432E+02 -.879087497E+02 -.879124473E+02 -.879151150E+02 -.879167378E+02 -.879173058E+02 -.879168162E+02 -.879152722E+02 -.879126829E+02 -.879090654E+02 -.879044418E+02 -.878988396E+02 -.878922928E+02 -.878848401E+02 -.878765238E+02 -.878673910E+02 -.878574920E+02 -.878468790E+02 -.878356069E+02 -.878237323E+02 -.878113117E+02 -.877984021E+02 -.877850608E+02 -.877713436E+02 -.877573048E+02 -.877429972E+02 -.877284714E+02 -.877137757E+02 -.876989552E+02 -.876840520E+02 -.876691053E+02 -.876541509E+02 -.876392209E+02 -.876243440E+02 -.876095455E+02 -.875948475E+02 -.875802683E+02 -.875658230E+02 -.875515237E+02 -.875373792E+02 -.875233956E+02 -.875095760E+02 -.874959211E+02 -.874824291E+02 -.874690961E+02 -.874559167E+02 -.874428847E+02 -.874299966E+02 -.874172582E+02 -.874047014E+02 -.873924191E+02 -.873806313E+02 -.873697977E+02 -.873607859E+02 -.873550921E+02 -.873550921E+02
 -.873571163E+02 -.873571163E+02 -.873632753E+02 -.873730380E+02 -.873847973E+02 -.873976074E+02 -.874109648E+02 -.874246264E+02 -.874384781E+02 -.874525028E+02 -.874667170E+02 -.874811403E+02 -.874957832E+02 -.875106326E+02 -.875256708E+02 -.875408922E+02 -.875562981E+02 -.875719063E+02 -.875877209E+02 -.876037361E+02 -.876199402E+02 -.876363048E+02 -.876528012E+02 -.876693989E+02 -.876860675E+02 -.877027666E+02 -.877194687E+02 -.877361221E+02 -.877526889E+02 -.877691127E+02 -.877853397E+02 -.878013042E+02 -.878169447E+02 -.878321943E+02 -.878469846E+02 -.878612502E+02 -.878749228E+02 -.878879330E+02 -.879002126E+02 -.879116923E+02 -.879223066E+02 -.879319931E+02 -.879406920E+02 -.879483515E+02 -.879549244E+02 -.879603676E+02 -.879646470E+02 -.879677343E+02 -.879696086E+02 -.879702584E+02 -.879696789E+02 -.879678742E+02 -.879648579E+02 -.879606503E+02 -.879552790E+02 -.879487805E+02 -.879411972E+02 -.879325768E+02 -.879229740E+02 -.879124478E+02 -.879010599E+02 -.878888767E+02 -.878759663E+02 -.878623975E+02 -.878482405E+02 -.878335659E+02 -.878184424E+02 -.878029379E+02 -.877871180E+02 -.877710460E+02 -.877547819E+02 -.877383823E+02 -.877219000E+02 -.877053840E+02 -.876888791E+02 -.876724255E+02 -.876560594E+02 -.876398124E+02 -.876237121E+02 -.876077814E+02 -.875920393E+02 -.875765009E+02 -.875611774E+02 -.875460764E+02 -.875312018E+02 -.875165545E+02 -.875021325E+02 -.874879308E+02 -.874739421E+02 -.874601572E+02 -.874465661E+02 -.874331613E+02 -.874199448E+02 -.874069452E+02 -.873942536E+02 -.873820919E+02 -.873709283E+02 -.873616504E+02 -.873557918E+02 -.873557918E+02
 -.873577625E+02 -.873577625E+02 -.873640855E+02 -.873741211E+02 -.873862033E+02 -.873993538E+02 -.874130647E+02 -.874271027E+02 -.874414144E+02 -.874559944E+02 -.874708315E+02 -.874859186E+02 -.875012427E+02 -.875168009E+02 -.875326178E+02 -.875487137E+02 -.875651051E+02 -.875817997E+02 -.875987879E+02 -.876160585E+02 -.876335894E+02 -.876513572E+02 -.876693358E+02 -.876874983E+02 -.877058132E+02 -.877242522E+02 -.877427650E+02 -.877613089E+02 -.877798198E+02 -.877982358E+02 -.878164857E+02 -.878345027E+02 -.878522121E+02 -.878695374E+02 -.878863996E+02 -.879027131E+02 -.879183913E+02 -.879333476E+02 -.879474941E+02 -.879607475E+02 -.879730271E+02 -.879842533E+02 -.879943540E+02 -.880032613E+02 -.880109125E+02 -.880172545E+02 -.880222415E+02 -.880258379E+02 -.880280181E+02 -.880287656E+02 -.880280754E+02 -.880259541E+02 -.880224170E+02 -.880174904E+02 -.880112114E+02 -.880036250E+02 -.879947848E+02 -.879847535E+02 -.879735991E+02 -.879613951E+02 -.879482213E+02 -.879341602E+02 -.879192956E+02 -.879037150E+02 -.878875050E+02 -.878707513E+02 -.878535388E+02 -.878359497E+02 -.878180632E+02 -.877999547E+02 -.877816957E+02 -.877633526E+02 -.877449873E+02 -.877266560E+02 -.877084095E+02 -.876902934E+02 -.876723477E+02 -.876546067E+02 -.876370995E+02 -.876198501E+02 -.876028774E+02 -.875861954E+02 -.875698138E+02 -.875537377E+02 -.875379685E+02 -.875225036E+02 -.875073371E+02 -.874924600E+02 -.874778606E+02 -.874635248E+02 -.874494379E+02 -.874355874E+02 -.874219702E+02 -.874086105E+02 -.873955960E+02 -.873831475E+02 -.873717370E+02 -.873622636E+02 -.873562857E+02 -.873562857E+02
 -.873581685E+02 -.873581685E+02 -.873646059E+02 -.873747809E+02 -.873870030E+02 -.874003360E+02 -.874143109E+02 -.874287276E+02 -.874434889E+02 -.874585389E+02 -.874738642E+02 -.874894702E+02 -.875053783E+02 -.875216281E+02 -.875382442E+02 -.875552461E+02 -.875726514E+02 -.875904516E+02 -.876086400E+02 -.876272011E+02 -.876461178E+02 -.876653769E+02 -.876849646E+02 -.877048578E+02 -.877250243E+02 -.877454145E+02 -.877659766E+02 -.877866465E+02 -.878073623E+02 -.878280539E+02 -.878486492E+02 -.878690646E+02 -.878892112E+02 -.879089921E+02 -.879283059E+02 -.879470495E+02 -.879651176E+02 -.879824026E+02 -.879987990E+02 -.880142011E+02 -.880285036E+02 -.880416076E+02 -.880534190E+02 -.880638495E+02 -.880728207E+02 -.880802629E+02 -.880861185E+02 -.880903411E+02 -.880928963E+02 -.880937647E+02 -.880929401E+02 -.880904289E+02 -.880862521E+02 -.880804444E+02 -.880730516E+02 -.880641323E+02 -.880537570E+02 -.880420038E+02 -.880289603E+02 -.880147222E+02 -.879993890E+02 -.879830642E+02 -.879658558E+02 -.879478712E+02 -.879292177E+02 -.879100023E+02 -.878903282E+02 -.878702956E+02 -.878500004E+02 -.878295326E+02 -.878089768E+02 -.877884113E+02 -.877679075E+02 -.877475298E+02 -.877273361E+02 -.877073767E+02 -.876876953E+02 -.876683285E+02 -.876493065E+02 -.876306531E+02 -.876123861E+02 -.875945176E+02 -.875770542E+02 -.875599977E+02 -.875433453E+02 -.875270899E+02 -.875112205E+02 -.874957226E+02 -.874805788E+02 -.874657693E+02 -.874512732E+02 -.874370717E+02 -.874231557E+02 -.874095434E+02 -.873963169E+02 -.873836926E+02 -.873721402E+02 -.873625609E+02 -.873565210E+02 -.873565210E+02
 -.873581870E+02 -.873581870E+02 -.873646135E+02 -.873747881E+02 -.873870889E+02 -.874005892E+02 -.874147915E+02 -.874294510E+02 -.874444561E+02 -.874597812E+02 -.874754429E+02 -.874914733E+02 -.875079188E+02 -.875248202E+02 -.875422080E+02 -.875601001E+02 -.875784879E+02 -.875973709E+02 -.876167490E+02 -.876366264E+02 -.876570097E+02 -.876778926E+02 -.876992518E+02 -.877210520E+02 -.877432502E+02 -.877657959E+02 -.877886390E+02 -.878117193E+02 -.878349666E+02 -.878583003E+02 -.878816286E+02 -.879048507E+02 -.879278576E+02 -.879505359E+02 -.879727646E+02 -.879944175E+02 -.880153636E+02 -.880354696E+02 -.880546003E+02 -.880726198E+02 -.880893965E+02 -.881048028E+02 -.881187165E+02 -.881310254E+02 -.881416273E+02 -.881504329E+02 -.881573666E+02 -.881623674E+02 -.881653917E+02 -.881664131E+02 -.881654220E+02 -.881624276E+02 -.881574574E+02 -.881505554E+02 -.881417828E+02 -.881312167E+02 -.881189464E+02 -.881050751E+02 -.880897163E+02 -.880729906E+02 -.880550261E+02 -.880359561E+02 -.880159147E+02 -.879950377E+02 -.879734602E+02 -.879513129E+02 -.879287238E+02 -.879058150E+02 -.878827016E+02 -.878594916E+02 -.878362852E+02 -.878131734E+02 -.877902386E+02 -.877675544E+02 -.877451848E+02 -.877231850E+02 -.877016017E+02 -.876804728E+02 -.876598283E+02 -.876396908E+02 -.876200752E+02 -.876009899E+02 -.875824373E+02 -.875644139E+02 -.875469110E+02 -.875299152E+02 -.875134089E+02 -.874973706E+02 -.874817759E+02 -.874665974E+02 -.874518069E+02 -.874373780E+02 -.874232941E+02 -.874095656E+02 -.873962668E+02 -.873836055E+02 -.873720424E+02 -.873624681E+02 -.873564373E+02 -.873564373E+02
 -.873578256E+02 -.873578256E+02 -.873641760E+02 -.873742947E+02 -.873865640E+02 -.874000349E+02 -.874142162E+02 -.874288693E+02 -.874439103E+02 -.874593440E+02 -.874752102E+02 -.874915717E+02 -.875084835E+02 -.875259691E+02 -.875440402E+02 -.875627030E+02 -.875819783E+02 -.876018963E+02 -.876224827E+02 -.876437509E+02 -.876656955E+02 -.876882993E+02 -.877115388E+02 -.877353881E+02 -.877598087E+02 -.877847632E+02 -.878101900E+02 -.878360219E+02 -.878621753E+02 -.878885573E+02 -.879150609E+02 -.879415702E+02 -.879679587E+02 -.879940874E+02 -.880198097E+02 -.880449691E+02 -.880694020E+02 -.880929406E+02 -.881154121E+02 -.881366448E+02 -.881564701E+02 -.881747229E+02 -.881912470E+02 -.882058961E+02 -.882185370E+02 -.882290516E+02 -.882373391E+02 -.882433192E+02 -.882469337E+02 -.882481467E+02 -.882469464E+02 -.882433456E+02 -.882373798E+02 -.882291079E+02 -.882186112E+02 -.882059893E+02 -.881913613E+02 -.881748615E+02 -.881566365E+02 -.881368441E+02 -.881156496E+02 -.880932220E+02 -.880697338E+02 -.880453563E+02 -.880202573E+02 -.879946016E+02 -.879685456E+02 -.879422377E+02 -.879158175E+02 -.878894138E+02 -.878631434E+02 -.878371125E+02 -.878114153E+02 -.877861336E+02 -.877613378E+02 -.877370873E+02 -.877134299E+02 -.876904035E+02 -.876680360E+02 -.876463460E+02 -.876253439E+02 -.876050324E+02 -.875854068E+02 -.875664561E+02 -.875481639E+02 -.875305082E+02 -.875134628E+02 -.874969974E+02 -.874810783E+02 -.874656695E+02 -.874507336E+02 -.874362352E+02 -.874221484E+02 -.874084742E+02 -.873952759E+02 -.873827486E+02 -.873713352E+02 -.873619016E+02 -.873559662E+02 -.873559662E+02
 -.873569970E+02 -.873569970E+02 -.873632046E+02 -.873731048E+02 -.873851086E+02 -.873983022E+02 -.874122003E+02 -.874266000E+02 -.874414706E+02 -.874568547E+02 -.874728135E+02 -.874893897E+02 -.875065981E+02 -.875244660E+02 -.875430334E+02 -.875623472E+02 -.875824607E+02 -.876034066E+02 -.876252040E+02 -.876478624E+02 -.876713851E+02 -.876957692E+02 -.877210073E+02 -.877470768E+02 -.877739511E+02 -.878015795E+02 -.878299056E+02 -.878588508E+02 -.878883274E+02 -.879182286E+02 -.879484363E+02 -.879788152E+02 -.880092142E+02 -.880394676E+02 -.880693928E+02 -.880987955E+02 -.881274724E+02 -.881552102E+02 -.881817926E+02 -.882070019E+02 -.882306194E+02 -.882524314E+02 -.882722324E+02 -.882898288E+02 -.883050436E+02 -.883177189E+02 -.883277211E+02 -.883349437E+02 -.883393081E+02 -.883407661E+02 -.883393028E+02 -.883349338E+02 -.883277070E+02 -.883177020E+02 -.883050255E+02 -.882898121E+02 -.882722192E+02 -.882524241E+02 -.882306203E+02 -.882070147E+02 -.881818209E+02 -.881552591E+02 -.881275490E+02 -.880989077E+02 -.880695484E+02 -.880396740E+02 -.880094781E+02 -.879791420E+02 -.879488330E+02 -.879187031E+02 -.878888901E+02 -.878595151E+02 -.878306835E+02 -.878024858E+02 -.877749972E+02 -.877482782E+02 -.877223764E+02 -.876973266E+02 -.876731512E+02 -.876498627E+02 -.876274634E+02 -.876059467E+02 -.875852983E+02 -.875654969E+02 -.875465149E+02 -.875283195E+02 -.875108733E+02 -.874941347E+02 -.874780591E+02 -.874625995E+02 -.874477076E+02 -.874333375E+02 -.874194525E+02 -.874060417E+02 -.873931549E+02 -.873809685E+02 -.873698984E+02 -.873607682E+02 -.873550322E+02 -.873550322E+02
 -.873556241E+02 -.873556241E+02 -.873615821E+02 -.873710606E+02 -.873825290E+02 -.873951280E+02 -.874084552E+02 -.874223896E+02 -.874369275E+02 -.874520904E+02 -.874679038E+02 -.874843992E+02 -.875016319E+02 -.875196704E+02 -.875385801E+02 -.875584275E+02 -.875792588E+02 -.876011136E+02 -.876240251E+02 -.876480183E+02 -.876731140E+02 -.876993288E+02 -.877266650E+02 -.877551136E+02 -.877846463E+02 -.878152200E+02 -.878467727E+02 -.878792318E+02 -.879125030E+02 -.879464742E+02 -.879810097E+02 -.880159512E+02 -.880511175E+02 -.880863069E+02 -.881212994E+02 -.881558588E+02 -.881897312E+02 -.882226508E+02 -.882543416E+02 -.882845194E+02 -.883128996E+02 -.883392009E+02 -.883631511E+02 -.883844934E+02 -.884029902E+02 -.884184304E+02 -.884306340E+02 -.884394547E+02 -.884447858E+02 -.884465626E+02 -.884447625E+02 -.884394075E+02 -.884305637E+02 -.884183372E+02 -.884028744E+02 -.883843568E+02 -.883629962E+02 -.883390298E+02 -.883127163E+02 -.882843273E+02 -.882541449E+02 -.882224537E+02 -.881895374E+02 -.881556744E+02 -.881211314E+02 -.880861637E+02 -.880510092E+02 -.880158879E+02 -.879809995E+02 -.879465241E+02 -.879126191E+02 -.878794216E+02 -.878470480E+02 -.878155944E+02 -.877851374E+02 -.877557368E+02 -.877274347E+02 -.877002585E+02 -.876742217E+02 -.876493253E+02 -.876255590E+02 -.876029035E+02 -.875813302E+02 -.875608035E+02 -.875412817E+02 -.875227175E+02 -.875050593E+02 -.874882518E+02 -.874722371E+02 -.874569548E+02 -.874423441E+02 -.874283468E+02 -.874149133E+02 -.874020190E+02 -.873896966E+02 -.873780981E+02 -.873676011E+02 -.873589674E+02 -.873535532E+02 -.873535532E+02
 -.873538449E+02 -.873538449E+02 -.873593094E+02 -.873679977E+02 -.873785537E+02 -.873902543E+02 -.874027807E+02 -.874160100E+02 -.874299023E+02 -.874444752E+02 -.874597789E+02 -.874758840E+02 -.874928794E+02 -.875108503E+02 -.875298796E+02 -.875500365E+02 -.875713797E+02 -.875939636E+02 -.876178429E+02 -.876430728E+02 -.876697007E+02 -.876977575E+02 -.877272566E+02 -.877582000E+02 -.877905707E+02 -.878243432E+02 -.878594712E+02 -.878958842E+02 -.879334849E+02 -.879721482E+02 -.880117214E+02 -.880520240E+02 -.880928493E+02 -.881339612E+02 -.881750963E+02 -.882159632E+02 -.882562446E+02 -.882956027E+02 -.883336814E+02 -.883701128E+02 -.884045237E+02 -.884365419E+02 -.884658045E+02 -.884919647E+02 -.885147008E+02 -.885337247E+02 -.885487880E+02 -.885596893E+02 -.885662813E+02 -.885684734E+02 -.885662350E+02 -.885595975E+02 -.885486509E+02 -.885335436E+02 -.885144770E+02 -.884916989E+02 -.884654982E+02 -.884361977E+02 -.884041435E+02 -.883697000E+02 -.883332399E+02 -.882951368E+02 -.882557593E+02 -.882154627E+02 -.881745868E+02 -.881334483E+02 -.880923406E+02 -.880515289E+02 -.880112508E+02 -.879717142E+02 -.879330984E+02 -.878955539E+02 -.878592043E+02 -.878241468E+02 -.877904556E+02 -.877581818E+02 -.877273570E+02 -.876979950E+02 -.876700932E+02 -.876436353E+02 -.876185933E+02 -.875949281E+02 -.875725924E+02 -.875515318E+02 -.875316854E+02 -.875129877E+02 -.874953697E+02 -.874787591E+02 -.874630818E+02 -.874482621E+02 -.874342248E+02 -.874208972E+02 -.874082156E+02 -.873961393E+02 -.873846804E+02 -.873739601E+02 -.873643050E+02 -.873563925E+02 -.873514426E+02 -.873514426E+02
 -.873510078E+02 -.873510078E+02 -.873557795E+02 -.873634358E+02 -.873728500E+02 -.873834133E+02 -.873948266E+02 -.874069654E+02 -.874198143E+02 -.874334185E+02 -.874478591E+02 -.874632467E+02 -.874796884E+02 -.874972803E+02 -.875161096E+02 -.875362533E+02 -.875578013E+02 -.875808489E+02 -.876054859E+02 -.876317878E+02 -.876598166E+02 -.876896220E+02 -.877212508E+02 -.877547326E+02 -.877900862E+02 -.878273004E+02 -.878663421E+02 -.879071463E+02 -.879496209E+02 -.879936411E+02 -.880390482E+02 -.880856472E+02 -.881332022E+02 -.881814384E+02 -.882300391E+02 -.882786458E+02 -.883268643E+02 -.883742655E+02 -.884203912E+02 -.884647625E+02 -.885068864E+02 -.885462654E+02 -.885824080E+02 -.886148403E+02 -.886431194E+02 -.886668448E+02 -.886856702E+02 -.886993150E+02 -.887075724E+02 -.887103149E+02 -.887075008E+02 -.886991728E+02 -.886854582E+02 -.886665651E+02 -.886427743E+02 -.886144315E+02 -.885819375E+02 -.885457347E+02 -.885062968E+02 -.884641155E+02 -.884196888E+02 -.883735113E+02 -.883260628E+02 -.882778020E+02 -.882291577E+02 -.881805263E+02 -.881322645E+02 -.880846912E+02 -.880380830E+02 -.879926770E+02 -.879486699E+02 -.879062213E+02 -.878654547E+02 -.878264620E+02 -.877893039E+02 -.877540157E+02 -.877206085E+02 -.876890728E+02 -.876593817E+02 -.876314931E+02 -.876053522E+02 -.875808943E+02 -.875580462E+02 -.875367280E+02 -.875168553E+02 -.874983400E+02 -.874810911E+02 -.874650163E+02 -.874500226E+02 -.874360168E+02 -.874229070E+02 -.874106049E+02 -.873990310E+02 -.873881265E+02 -.873778792E+02 -.873683726E+02 -.873598688E+02 -.873529353E+02 -.873486128E+02 -.873486128E+02
 -.873471155E+02 -.873471155E+02 -.873511046E+02 -.873575610E+02 -.873655634E+02 -.873746108E+02 -.873844609E+02 -.873950355E+02 -.874063669E+02 -.874185487E+02 -.874317048E+02 -.874459544E+02 -.874614004E+02 -.874781481E+02 -.874963089E+02 -.875160120E+02 -.875373841E+02 -.875605415E+02 -.875855930E+02 -.876126442E+02 -.876417968E+02 -.876731499E+02 -.877067866E+02 -.877427745E+02 -.877811582E+02 -.878219622E+02 -.878651782E+02 -.879107706E+02 -.879586668E+02 -.880087565E+02 -.880608848E+02 -.881148469E+02 -.881703841E+02 -.882271794E+02 -.882848570E+02 -.883429851E+02 -.884010754E+02 -.884585859E+02 -.885149280E+02 -.885694721E+02 -.886215598E+02 -.886705174E+02 -.887156714E+02 -.887563676E+02 -.887919883E+02 -.888219701E+02 -.888458234E+02 -.888631477E+02 -.888736452E+02 -.888771333E+02 -.888735504E+02 -.888629576E+02 -.888455388E+02 -.888215912E+02 -.887915157E+02 -.887558034E+02 -.887150178E+02 -.886697775E+02 -.886207372E+02 -.885685691E+02 -.885139465E+02 -.884575269E+02 -.883999402E+02 -.883417768E+02 -.882835802E+02 -.882258391E+02 -.881689877E+02 -.881133999E+02 -.880593928E+02 -.880072268E+02 -.879571093E+02 -.879091973E+02 -.878636037E+02 -.878203993E+02 -.877796199E+02 -.877412693E+02 -.877053248E+02 -.876717411E+02 -.876404541E+02 -.876113846E+02 -.875844418E+02 -.875595253E+02 -.875365281E+02 -.875153386E+02 -.874958424E+02 -.874779232E+02 -.874614646E+02 -.874463507E+02 -.874324667E+02 -.874197000E+02 -.874079406E+02 -.873970833E+02 -.873870313E+02 -.873777066E+02 -.873690692E+02 -.873611575E+02 -.873541546E+02 -.873484903E+02 -.873449784E+02 -.873449784E+02
 -.873425442E+02 -.873425442E+02 -.873455191E+02 -.873503847E+02 -.873564910E+02 -.873634831E+02 -.873712177E+02 -.873797040E+02 -.873890312E+02 -.873993182E+02 -.874106858E+02 -.874232461E+02 -.874371291E+02 -.874524803E+02 -.874694515E+02 -.874881938E+02 -.875088560E+02 -.875315890E+02 -.875565468E+02 -.875838835E+02 -.876137499E+02 -.876462918E+02 -.876816415E+02 -.877199189E+02 -.877612191E+02 -.878056136E+02 -.878531481E+02 -.879038367E+02 -.879576540E+02 -.880145233E+02 -.880743086E+02 -.881368076E+02 -.882017492E+02 -.882687864E+02 -.883374918E+02 -.884073535E+02 -.884777714E+02 -.885480611E+02 -.886174603E+02 -.886851394E+02 -.887502166E+02 -.888117749E+02 -.888688850E+02 -.889206297E+02 -.889661311E+02 -.890045810E+02 -.890352697E+02 -.890576124E+02 -.890711735E+02 -.890756840E+02 -.890710525E+02 -.890573704E+02 -.890349068E+02 -.890040974E+02 -.889655273E+02 -.889199068E+02 -.888680444E+02 -.888108186E+02 -.887491470E+02 -.886839604E+02 -.886161756E+02 -.885466741E+02 -.884762844E+02 -.884057671E+02 -.883358055E+02 -.882670008E+02 -.881998675E+02 -.881348364E+02 -.880722556E+02 -.880123966E+02 -.879554595E+02 -.879015812E+02 -.878508407E+02 -.878032688E+02 -.877588534E+02 -.877175476E+02 -.876792754E+02 -.876439376E+02 -.876114172E+02 -.875815837E+02 -.875542968E+02 -.875294099E+02 -.875067732E+02 -.874862351E+02 -.874676445E+02 -.874508527E+02 -.874357129E+02 -.874220829E+02 -.874098241E+02 -.873988026E+02 -.873888896E+02 -.873799623E+02 -.873719067E+02 -.873646237E+02 -.873580434E+02 -.873521517E+02 -.873470371E+02 -.873429624E+02 -.873404625E+02 -.873404625E+02
 -.873368379E+02 -.873368379E+02 -.873385979E+02 -.873415163E+02 -.873452569E+02 -.873496808E+02 -.873547944E+02 -.873606863E+02 -.873674710E+02 -.873752706E+02 -.873842116E+02 -.873944410E+02 -.874061232E+02 -.874194264E+02 -.874345286E+02 -.874516102E+02 -.874708582E+02 -.874924683E+02 -.875166440E+02 -.875435944E+02 -.875735346E+02 -.876066687E+02 -.876431936E+02 -.876832907E+02 -.877271360E+02 -.877748871E+02 -.878266779E+02 -.878826006E+02 -.879426970E+02 -.880069515E+02 -.880752819E+02 -.881475306E+02 -.882234464E+02 -.883026725E+02 -.883847368E+02 -.884690420E+02 -.885548638E+02 -.886413515E+02 -.887275297E+02 -.888123097E+02 -.888945045E+02 -.889728535E+02 -.890460541E+02 -.891127984E+02 -.891718172E+02 -.892219275E+02 -.892620781E+02 -.892913965E+02 -.893092285E+02 -.893151681E+02 -.893090784E+02 -.892910977E+02 -.892616318E+02 -.892213352E+02 -.891710804E+02 -.891119169E+02 -.890450284E+02 -.889716834E+02 -.888931901E+02 -.888108525E+02 -.887259315E+02 -.886396152E+02 -.885529934E+02 -.884670413E+02 -.883826092E+02 -.883004194E+02 -.882210665E+02 -.881450230E+02 -.880726476E+02 -.880041949E+02 -.879398280E+02 -.878796286E+02 -.878236107E+02 -.877717307E+02 -.877238987E+02 -.876799876E+02 -.876398422E+02 -.876032864E+02 -.875701296E+02 -.875401723E+02 -.875132102E+02 -.874890381E+02 -.874674527E+02 -.874482547E+02 -.874312505E+02 -.874162529E+02 -.874030828E+02 -.873915684E+02 -.873815464E+02 -.873728611E+02 -.873653651E+02 -.873589187E+02 -.873533910E+02 -.873486623E+02 -.873446302E+02 -.873412216E+02 -.873384150E+02 -.873362754E+02 -.873350042E+02 -.873350042E+02
 -.873301854E+02 -.873301854E+02 -.873304404E+02 -.873309555E+02 -.873318094E+02 -.873331311E+02 -.873350740E+02 -.873377777E+02 -.873413751E+02 -.873460058E+02 -.873518224E+02 -.873590006E+02 -.873677240E+02 -.873781856E+02 -.873905850E+02 -.874051366E+02 -.874220720E+02 -.874416409E+02 -.874641072E+02 -.874897435E+02 -.875188213E+02 -.875516168E+02 -.875884155E+02 -.876295108E+02 -.876751892E+02 -.877257225E+02 -.877813525E+02 -.878422898E+02 -.879087017E+02 -.879806972E+02 -.880583063E+02 -.881414590E+02 -.882299671E+02 -.883235059E+02 -.884215957E+02 -.885235837E+02 -.886286310E+02 -.887357015E+02 -.888435614E+02 -.889507844E+02 -.890557690E+02 -.891567695E+02 -.892519378E+02 -.893393805E+02 -.894172279E+02 -.894837093E+02 -.895372325E+02 -.895764621E+02 -.896003871E+02 -.896083769E+02 -.896002171E+02 -.895761207E+02 -.895367176E+02 -.894830188E+02 -.894163610E+02 -.893383373E+02 -.892507189E+02 -.891553759E+02 -.890542009E+02 -.889490413E+02 -.888416440E+02 -.887336109E+02 -.886263697E+02 -.885211549E+02 -.884190030E+02 -.883207524E+02 -.882270547E+02 -.881383881E+02 -.880550755E+02 -.879773040E+02 -.879051446E+02 -.878385721E+02 -.877774828E+02 -.877217116E+02 -.876710467E+02 -.876252426E+02 -.875840305E+02 -.875471285E+02 -.875142479E+02 -.874850999E+02 -.874594000E+02 -.874368714E+02 -.874172474E+02 -.874002737E+02 -.873857085E+02 -.873733241E+02 -.873629058E+02 -.873542530E+02 -.873471774E+02 -.873415032E+02 -.873370659E+02 -.873337110E+02 -.873312930E+02 -.873296728E+02 -.873287146E+02 -.873282807E+02 -.873282245E+02 -.873283822E+02 -.873285663E+02 -.873285663E+02
 -.873224354E+02 -.873224354E+02 -.873209028E+02 -.873185964E+02 -.873160855E+02 -.873137811E+02 -.873119606E+02 -.873108220E+02 -.873105359E+02 -.873112669E+02 -.873131962E+02 -.873165110E+02 -.873214037E+02 -.873280843E+02 -.873367829E+02 -.873477536E+02 -.873612762E+02 -.873776509E+02 -.873971920E+02 -.874202305E+02 -.874471184E+02 -.874782393E+02 -.875139954E+02 -.875548035E+02 -.876010826E+02 -.876532546E+02 -.877117363E+02 -.877769251E+02 -.878491790E+02 -.879287954E+02 -.880159907E+02 -.881108713E+02 -.882134059E+02 -.883233925E+02 -.884404239E+02 -.885638567E+02 -.886927787E+02 -.888259806E+02 -.889619366E+02 -.890987989E+02 -.892344124E+02 -.893663483E+02 -.894919625E+02 -.896084771E+02 -.897130851E+02 -.898030734E+02 -.898759600E+02 -.899296319E+02 -.899624736E+02 -.899734707E+02 -.899622769E+02 -.899292381E+02 -.898753684E+02 -.898022819E+02 -.897120905E+02 -.896072764E+02 -.894905530E+02 -.893647299E+02 -.892325864E+02 -.890967671E+02 -.889596999E+02 -.888235385E+02 -.886901291E+02 -.885609989E+02 -.884373593E+02 -.883201253E+02 -.882099401E+02 -.881072084E+02 -.880121301E+02 -.879247352E+02 -.878449151E+02 -.877724546E+02 -.877070574E+02 -.876483695E+02 -.875959990E+02 -.875495317E+02 -.875085446E+02 -.874726156E+02 -.874413312E+02 -.874142927E+02 -.873911193E+02 -.873714512E+02 -.873549511E+02 -.873413043E+02 -.873302194E+02 -.873214265E+02 -.873146778E+02 -.873097448E+02 -.873064182E+02 -.873045052E+02 -.873038286E+02 -.873042235E+02 -.873055335E+02 -.873076033E+02 -.873102644E+02 -.873133103E+02 -.873164556E+02 -.873192779E+02 -.873211461E+02 -.873211461E+02
 -.873136992E+02 -.873136992E+02 -.873101096E+02 -.873045765E+02 -.872982123E+02 -.872917131E+02 -.872855000E+02 -.872798490E+02 -.872749689E+02 -.872710482E+02 -.872682703E+02 -.872668206E+02 -.872669035E+02 -.872687456E+02 -.872726033E+02 -.872787644E+02 -.872875430E+02 -.872992746E+02 -.873143256E+02 -.873331013E+02 -.873560549E+02 -.873836772E+02 -.874164961E+02 -.874550712E+02 -.875000025E+02 -.875519172E+02 -.876114609E+02 -.876792813E+02 -.877560114E+02 -.878422457E+02 -.879385070E+02 -.880452128E+02 -.881626354E+02 -.882908527E+02 -.884296917E+02 -.885786624E+02 -.887368919E+02 -.889030668E+02 -.890753843E+02 -.892515210E+02 -.894286229E+02 -.896033271E+02 -.897718254E+02 -.899299776E+02 -.900734740E+02 -.901980456E+02 -.902997055E+02 -.903750028E+02 -.904212662E+02 -.904368035E+02 -.904210352E+02 -.903745419E+02 -.902990172E+02 -.901971326E+02 -.900723380E+02 -.899286178E+02 -.897702383E+02 -.896015061E+02 -.894265607E+02 -.892492127E+02 -.890728286E+02 -.889002660E+02 -.887338488E+02 -.885753771E+02 -.884261617E+02 -.882870745E+02 -.881586090E+02 -.880409421E+02 -.879339965E+02 -.878374962E+02 -.877510188E+02 -.876740376E+02 -.876059593E+02 -.875461528E+02 -.874939733E+02 -.874487800E+02 -.874099491E+02 -.873768839E+02 -.873490205E+02 -.873258319E+02 -.873068297E+02 -.872915648E+02 -.872796261E+02 -.872706396E+02 -.872642662E+02 -.872601992E+02 -.872581621E+02 -.872579061E+02 -.872592065E+02 -.872618615E+02 -.872656878E+02 -.872705168E+02 -.872761880E+02 -.872825346E+02 -.872893584E+02 -.872963817E+02 -.873031689E+02 -.873090121E+02 -.873127853E+02 -.873127853E+02
 -.873038171E+02 -.873038171E+02 -.872979891E+02 -.872889118E+02 -.872782593E+02 -.872670436E+02 -.872558569E+02 -.872450605E+02 -.872348979E+02 -.872255628E+02 -.872172295E+02 -.872100781E+02 -.872043157E+02 -.872001786E+02 -.871979367E+02 -.871978893E+02 -.872003610E+02 -.872057188E+02 -.872143864E+02 -.872268435E+02 -.872436276E+02 -.872653331E+02 -.872926228E+02 -.873262317E+02 -.873669637E+02 -.874156900E+02 -.874733429E+02 -.875409042E+02 -.876193845E+02 -.877098012E+02 -.878131504E+02 -.879303682E+02 -.880622690E+02 -.882094659E+02 -.883722813E+02 -.885506474E+02 -.887439983E+02 -.889511524E+02 -.891701934E+02 -.893983636E+02 -.896319893E+02 -.898664610E+02 -.900962868E+02 -.903152342E+02 -.905165730E+02 -.906934183E+02 -.908391584E+02 -.909479373E+02 -.910151367E+02 -.910377934E+02 -.910148854E+02 -.909474336E+02 -.908383997E+02 -.906924026E+02 -.905152993E+02 -.903137028E+02 -.900944989E+02 -.898644165E+02 -.896296851E+02 -.893957923E+02 -.891673447E+02 -.889480168E+02 -.887405716E+02 -.885469309E+02 -.883682795E+02 -.882051807E+02 -.880576970E+02 -.879255037E+02 -.878079902E+02 -.877043476E+02 -.876136415E+02 -.875348698E+02 -.874670075E+02 -.874090406E+02 -.873599898E+02 -.873189270E+02 -.872849854E+02 -.872573648E+02 -.872353340E+02 -.872182297E+02 -.872054542E+02 -.871964721E+02 -.871908056E+02 -.871880305E+02 -.871877707E+02 -.871896941E+02 -.871935076E+02 -.871989531E+02 -.872058031E+02 -.872138570E+02 -.872229362E+02 -.872328786E+02 -.872435280E+02 -.872547140E+02 -.872662133E+02 -.872776772E+02 -.872885118E+02 -.872977011E+02 -.873035796E+02 -.873035796E+02
 -.872932012E+02 -.872932012E+02 -.872849425E+02 -.872719988E+02 -.872566446E+02 -.872402349E+02 -.872235499E+02 -.872070295E+02 -.871909364E+02 -.871754523E+02 -.871607327E+02 -.871469503E+02 -.871342987E+02 -.871230030E+02 -.871133166E+02 -.871055197E+02 -.870999418E+02 -.870969753E+02 -.870970709E+02 -.871007522E+02 -.871086187E+02 -.871213627E+02 -.871397745E+02 -.871647550E+02 -.871973207E+02 -.872386120E+02 -.872898894E+02 -.873525308E+02 -.874280339E+02 -.875180057E+02 -.876241325E+02 -.877481252E+02 -.878916476E+02 -.880562303E+02 -.882431546E+02 -.884533006E+02 -.886869551E+02 -.889435863E+02 -.892216008E+02 -.895181007E+02 -.898286684E+02 -.901472162E+02 -.904659453E+02 -.907754617E+02 -.910650955E+02 -.913234460E+02 -.915391472E+02 -.917018089E+02 -.918030270E+02 -.918373129E+02 -.918027562E+02 -.917012654E+02 -.915383270E+02 -.913223437E+02 -.910637053E+02 -.907737789E+02 -.904639673E+02 -.901449433E+02 -.898261024E+02 -.895152428E+02 -.892184475E+02 -.889401285E+02 -.886831789E+02 -.884491930E+02 -.882387080E+02 -.880514451E+02 -.878865287E+02 -.877426752E+02 -.876183471E+02 -.875118765E+02 -.874215552E+02 -.873457028E+02 -.872827117E+02 -.872310762E+02 -.871894094E+02 -.871564503E+02 -.871310643E+02 -.871122399E+02 -.870990809E+02 -.870907989E+02 -.870867034E+02 -.870861922E+02 -.870887424E+02 -.870939010E+02 -.871012768E+02 -.871105326E+02 -.871213790E+02 -.871335667E+02 -.871468825E+02 -.871611426E+02 -.871761875E+02 -.871918742E+02 -.872080624E+02 -.872245878E+02 -.872412092E+02 -.872575099E+02 -.872727331E+02 -.872855388E+02 -.872936881E+02 -.872936881E+02
 -.872820142E+02 -.872820142E+02 -.872711912E+02 -.872541478E+02 -.872337889E+02 -.872118403E+02 -.871892581E+02 -.871665489E+02 -.871439826E+02 -.871217187E+02 -.870998916E+02 -.870786408E+02 -.870581256E+02 -.870385274E+02 -.870200505E+02 -.870029458E+02 -.869875214E+02 -.869741466E+02 -.869632645E+02 -.869554012E+02 -.869511810E+02 -.869513463E+02 -.869567732E+02 -.869684890E+02 -.869876916E+02 -.870157579E+02 -.870542733E+02 -.871050605E+02 -.871701947E+02 -.872520002E+02 -.873530385E+02 -.874760828E+02 -.876240703E+02 -.878000141E+02 -.880068583E+02 -.882472675E+02 -.885233408E+02 -.888362488E+02 -.891857927E+02 -.895698979E+02 -.899840823E+02 -.904209630E+02 -.908699046E+02 -.913169331E+02 -.917450330E+02 -.921349192E+02 -.924663418E+02 -.927199165E+02 -.928793464E+02 -.929336804E+02 -.928790484E+02 -.927193206E+02 -.924654483E+02 -.921337264E+02 -.917435363E+02 -.913151248E+02 -.908677744E+02 -.904185019E+02 -.899812848E+02 -.895667639E+02 -.891823256E+02 -.888324508E+02 -.885192066E+02 -.882427839E+02 -.880020071E+02 -.877947790E+02 -.876184435E+02 -.874700649E+02 -.873466334E+02 -.872452077E+02 -.871630076E+02 -.870974686E+02 -.870462691E+02 -.870073375E+02 -.869788470E+02 -.869592014E+02 -.869470168E+02 -.869411013E+02 -.869404339E+02 -.869441439E+02 -.869514919E+02 -.869618525E+02 -.869746982E+02 -.869895858E+02 -.870061439E+02 -.870240626E+02 -.870430835E+02 -.870629927E+02 -.870836130E+02 -.871047978E+02 -.871264242E+02 -.871483836E+02 -.871705654E+02 -.871928227E+02 -.872149054E+02 -.872363346E+02 -.872561911E+02 -.872728029E+02 -.872833370E+02 -.872833370E+02
 -.872706188E+02 -.872706188E+02 -.872571552E+02 -.872358831E+02 -.872103608E+02 -.871826734E+02 -.871539488E+02 -.871247473E+02 -.870953322E+02 -.870658372E+02 -.870363563E+02 -.870069729E+02 -.869777803E+02 -.869488827E+02 -.869204199E+02 -.868925777E+02 -.868655962E+02 -.868397742E+02 -.868154871E+02 -.867932002E+02 -.867734960E+02 -.867570857E+02 -.867448418E+02 -.867378192E+02 -.867372838E+02 -.867447646E+02 -.867621057E+02 -.867915113E+02 -.868355894E+02 -.868974016E+02 -.869805082E+02 -.870890023E+02 -.872275178E+02 -.874011844E+02 -.876155114E+02 -.878761771E+02 -.881886917E+02 -.885578953E+02 -.889872441E+02 -.894778593E+02 -.900273665E+02 -.906286309E+02 -.912685972E+02 -.919275106E+02 -.925787707E+02 -.931895965E+02 -.937227584E+02 -.941398567E+02 -.944064232E+02 -.944981230E+02 -.944061175E+02 -.941392414E+02 -.937218272E+02 -.931883414E+02 -.925771837E+02 -.919255843E+02 -.912663246E+02 -.906260033E+02 -.900243731E+02 -.894744890E+02 -.889834905E+02 -.885537595E+02 -.881841800E+02 -.878712922E+02 -.876102445E+02 -.873955152E+02 -.872214233E+02 -.870824671E+02 -.869735279E+02 -.868899780E+02 -.868277214E+02 -.867831918E+02 -.867533230E+02 -.867355058E+02 -.867275380E+02 -.867275740E+02 -.867340759E+02 -.867457685E+02 -.867615996E+02 -.867807044E+02 -.868023752E+02 -.868260356E+02 -.868512178E+02 -.868775447E+02 -.869047138E+02 -.869324843E+02 -.869606665E+02 -.869891125E+02 -.870177083E+02 -.870463675E+02 -.870750235E+02 -.871036192E+02 -.871320878E+02 -.871603123E+02 -.871880441E+02 -.872147499E+02 -.872393540E+02 -.872598542E+02 -.872728199E+02 -.872728199E+02
 -.872593552E+02 -.872593552E+02 -.872432785E+02 -.872178121E+02 -.871871552E+02 -.871537377E+02 -.871188397E+02 -.870830684E+02 -.870466755E+02 -.870097575E+02 -.869723413E+02 -.869344323E+02 -.868960278E+02 -.868571402E+02 -.868178115E+02 -.867781196E+02 -.867381806E+02 -.866981655E+02 -.866583126E+02 -.866189469E+02 -.865804974E+02 -.865435277E+02 -.865087578E+02 -.864770992E+02 -.864497161E+02 -.864280905E+02 -.864140926E+02 -.864100632E+02 -.864189121E+02 -.864442373E+02 -.864904663E+02 -.865629987E+02 -.866683342E+02 -.868141709E+02 -.870094604E+02 -.872643700E+02 -.875900740E+02 -.879982523E+02 -.885001644E+02 -.891051622E+02 -.898185379E+02 -.906387470E+02 -.915543703E+02 -.925415006E+02 -.935619880E+02 -.945621188E+02 -.954721472E+02 -.962103335E+02 -.966951614E+02 -.968645215E+02 -.966948472E+02 -.962097016E+02 -.954711893E+02 -.945608224E+02 -.935603355E+02 -.925394725E+02 -.915519515E+02 -.906359298E+02 -.898153212E+02 -.891015454E+02 -.884961426E+02 -.879938171E+02 -.875852195E+02 -.872590974E+02 -.870037745E+02 -.868080688E+02 -.866617963E+02 -.865559956E+02 -.864829726E+02 -.864362425E+02 -.864104161E+02 -.864010651E+02 -.864045826E+02 -.864180533E+02 -.864391354E+02 -.864659592E+02 -.864970396E+02 -.865312038E+02 -.865675309E+02 -.866053028E+02 -.866439637E+02 -.866830879E+02 -.867223536E+02 -.867615214E+02 -.868004180E+02 -.868389219E+02 -.868769531E+02 -.869144643E+02 -.869514336E+02 -.869878580E+02 -.870237468E+02 -.870591110E+02 -.870939410E+02 -.871281614E+02 -.871615354E+02 -.871934855E+02 -.872227897E+02 -.872471286E+02 -.872624906E+02 -.872624906E+02
 -.872486519E+02 -.872486519E+02 -.872300969E+02 -.872006475E+02 -.871650925E+02 -.871261836E+02 -.870853403E+02 -.870432044E+02 -.870000123E+02 -.869558035E+02 -.869105232E+02 -.868640767E+02 -.868163526E+02 -.867672502E+02 -.867166803E+02 -.866645678E+02 -.866108595E+02 -.865555360E+02 -.864986197E+02 -.864401951E+02 -.863804211E+02 -.863195527E+02 -.862579660E+02 -.861962121E+02 -.861350789E+02 -.860756615E+02 -.860194492E+02 -.859684390E+02 -.859252976E+02 -.858935652E+02 -.858778981E+02 -.858843518E+02 -.859207223E+02 -.859969559E+02 -.861256028E+02 -.863222582E+02 -.866058828E+02 -.869988460E+02 -.875264301E+02 -.882153702E+02 -.890908635E+02 -.901715391E+02 -.914626078E+02 -.929490530E+02 -.945903073E+02 -.963105048E+02 -.979810175E+02 -.994162017E+02 -.100401604E+03 -.100754877E+03 -.100401236E+03 -.994154749E+02 -.979799422E+02 -.963090875E+02 -.945885405E+02 -.929469121E+02 -.914600626E+02 -.901685687E+02 -.890874590E+02 -.882115300E+02 -.875221545E+02 -.869941333E+02 -.866007272E+02 -.863166522E+02 -.861195419E+02 -.859904407E+02 -.859137505E+02 -.858769067E+02 -.858699492E+02 -.858850803E+02 -.859162578E+02 -.859588395E+02 -.860092876E+02 -.860649266E+02 -.861237501E+02 -.861842676E+02 -.862453844E+02 -.863063091E+02 -.863664809E+02 -.864255144E+02 -.864831565E+02 -.865392540E+02 -.865937285E+02 -.866465572E+02 -.866977583E+02 -.867473803E+02 -.867954929E+02 -.868421814E+02 -.868875413E+02 -.869316736E+02 -.869746798E+02 -.870166514E+02 -.870576472E+02 -.870976424E+02 -.871364208E+02 -.871733714E+02 -.872071415E+02 -.872351185E+02 -.872527475E+02 -.872527475E+02
 -.872390624E+02 -.872390624E+02 -.872182626E+02 -.871852005E+02 -.871451997E+02 -.871012874E+02 -.870550075E+02 -.870070300E+02 -.869575629E+02 -.869065748E+02 -.868539231E+02 -.867994034E+02 -.867427945E+02 -.866838612E+02 -.866223586E+02 -.865580294E+02 -.864906150E+02 -.864198518E+02 -.863454824E+02 -.862672562E+02 -.861849398E+02 -.860983235E+02 -.860072489E+02 -.859116523E+02 -.858116063E+02 -.857073768E+02 -.855995060E+02 -.854889424E+02 -.853772182E+02 -.852666846E+02 -.851608191E+02 -.850646535E+02 -.849853595E+02 -.849330482E+02 -.849218013E+02 -.849709627E+02 -.851066882E+02 -.853636774E+02 -.857868092E+02 -.864320634E+02 -.873655355E+02 -.886585610E+02 -.903766733E+02 -.925632080E+02 -.952263772E+02 -.983131596E+02 -.101620398E+03 -.104727177E+03 -.107025386E+03 -.107892194E+03 -.107025008E+03 -.104726417E+03 -.101619256E+03 -.983116419E+02 -.952244921E+02 -.925609403E+02 -.903739942E+02 -.886554485E+02 -.873619704E+02 -.864280339E+02 -.857823128E+02 -.853587153E+02 -.851012586E+02 -.849650594E+02 -.849154167E+02 -.849261765E+02 -.849779989E+02 -.850567979E+02 -.851524487E+02 -.852577655E+02 -.853677169E+02 -.854788365E+02 -.855887864E+02 -.856960361E+02 -.857996291E+02 -.858990142E+02 -.859939227E+02 -.860842814E+02 -.861701494E+02 -.862516736E+02 -.863290566E+02 -.864025350E+02 -.864723632E+02 -.865388032E+02 -.866021166E+02 -.866625607E+02 -.867203851E+02 -.867758296E+02 -.868291237E+02 -.868804848E+02 -.869301152E+02 -.869781938E+02 -.870248527E+02 -.870701221E+02 -.871138128E+02 -.871552906E+02 -.871930912E+02 -.872243440E+02 -.872440114E+02 -.872440114E+02
 -.872310081E+02 -.872310081E+02 -.872083190E+02 -.871722104E+02 -.871284495E+02 -.870802978E+02 -.870293953E+02 -.869764330E+02 -.869215799E+02 -.868647381E+02 -.868056743E+02 -.867440883E+02 -.866796443E+02 -.866119724E+02 -.865406648E+02 -.864652794E+02 -.863853328E+02 -.863002969E+02 -.862095947E+02 -.861125904E+02 -.860085785E+02 -.858967801E+02 -.857763592E+02 -.856464215E+02 -.855060225E+02 -.853541804E+02 -.851899190E+02 -.850123416E+02 -.848207401E+02 -.846147476E+02 -.843945865E+02 -.841614656E+02 -.839182194E+02 -.836702643E+02 -.834270254E+02 -.832040575E+02 -.830261767E+02 -.829319666E+02 -.829800486E+02 -.832573366E+02 -.838888615E+02 -.850470974E+02 -.869550952E+02 -.898717515E+02 -.940483887E+02 -.996893499E+02 -.106718165E+03 -.114335700E+03 -.120760573E+03 -.123476699E+03 -.120760302E+03 -.114335114E+03 -.106717195E+03 -.996879257E+02 -.940464653E+02 -.898693003E+02 -.869521596E+02 -.850437293E+02 -.838850733E+02 -.832531040E+02 -.829753417E+02 -.829267716E+02 -.830204935E+02 -.831978861E+02 -.834203595E+02 -.836630937E+02 -.839105349E+02 -.841532620E+02 -.843858542E+02 -.846054623E+02 -.848108620E+02 -.850018336E+02 -.851787573E+02 -.853423542E+02 -.854935196E+02 -.856332199E+02 -.857624284E+02 -.858820882E+02 -.859930912E+02 -.860962677E+02 -.861923831E+02 -.862821383E+02 -.863661723E+02 -.864450669E+02 -.865193509E+02 -.865895051E+02 -.866559675E+02 -.867191374E+02 -.867793797E+02 -.868370275E+02 -.868923823E+02 -.869457077E+02 -.869972064E+02 -.870469622E+02 -.870948147E+02 -.871401150E+02 -.871813098E+02 -.872153160E+02 -.872366945E+02 -.872366945E+02
 -.872248897E+02 -.872248897E+02 -.872007675E+02 -.871623501E+02 -.871157306E+02 -.870643488E+02 -.870099190E+02 -.869531382E+02 -.868941391E+02 -.868327673E+02 -.867687155E+02 -.867016057E+02 -.866310015E+02 -.865564136E+02 -.864772944E+02 -.863930355E+02 -.863029503E+02 -.862062673E+02 -.861021070E+02 -.859894595E+02 -.858671577E+02 -.857338601E+02 -.855880256E+02 -.854278710E+02 -.852513203E+02 -.850559552E+02 -.848389686E+02 -.845971055E+02 -.843265908E+02 -.840230523E+02 -.836814771E+02 -.832962349E+02 -.828612134E+02 -.823701593E+02 -.818174226E+02 -.811994741E+02 -.805178541E+02 -.797847556E+02 -.790334549E+02 -.783375372E+02 -.778453820E+02 -.778383787E+02 -.788177948E+02 -.816049159E+02 -.873886536E+02 -.975865506E+02 -.113551342E+03 -.135020206E+03 -.157465563E+03 -.169661559E+03 -.157465232E+03 -.135019550E+03 -.113550345E+03 -.975851434E+02 -.873867087E+02 -.816023676E+02 -.788146579E+02 -.778347286E+02 -.778412989E+02 -.783330525E+02 -.790285455E+02 -.797793796E+02 -.805119839E+02 -.811930999E+02 -.818105397E+02 -.823627598E+02 -.828532862E+02 -.832877699E+02 -.836724653E+02 -.840134774E+02 -.843164216E+02 -.845863001E+02 -.848274894E+02 -.850437788E+02 -.852384321E+02 -.854142528E+02 -.855736485E+02 -.857186884E+02 -.858511541E+02 -.859725834E+02 -.860843079E+02 -.861874837E+02 -.862831192E+02 -.863720963E+02 -.864551901E+02 -.865330845E+02 -.866063856E+02 -.866756332E+02 -.867413100E+02 -.868038484E+02 -.868636344E+02 -.869210029E+02 -.869762156E+02 -.870294019E+02 -.870804264E+02 -.871286324E+02 -.871724022E+02 -.872084941E+02 -.872311674E+02 -.872311674E+02
 -.872210904E+02 -.872210904E+02 -.871960686E+02 -.871561996E+02 -.871077871E+02 -.870543780E+02 -.869977349E+02 -.869385513E+02 -.868769364E+02 -.868126928E+02 -.867454713E+02 -.866748372E+02 -.866002878E+02 -.865212507E+02 -.864370851E+02 -.863470635E+02 -.862503594E+02 -.861460251E+02 -.860329626E+02 -.859098869E+02 -.857752893E+02 -.856274072E+02 -.854641548E+02 -.852830468E+02 -.850810937E+02 -.848546894E+02 -.845994539E+02 -.843100244E+02 -.839797568E+02 -.836003416E+02 -.831612988E+02 -.826493153E+02 -.820473139E+02 -.813331855E+02 -.804780864E+02 -.794442915E+02 -.781828175E+02 -.766319799E+02 -.747206852E+02 -.723869004E+02 -.696358280E+02 -.666858686E+02 -.642759569E+02 -.642025478E+02 -.700430228E+02 -.876989099E+02 -.125163400E+03 -.191490907E+03 -.285906375E+03 -.368933748E+03 -.285905888E+03 -.191489997E+03 -.125162137E+03 -.876972920E+02 -.700409749E+02 -.641999721E+02 -.642727744E+02 -.666820901E+02 -.696315395E+02 -.723821873E+02 -.747155732E+02 -.766264395E+02 -.781768054E+02 -.794377809E+02 -.804710648E+02 -.813256429E+02 -.820392375E+02 -.826406894E+02 -.831521119E+02 -.835905812E+02 -.839694008E+02 -.842990328E+02 -.845877827E+02 -.848423038E+02 -.850679734E+02 -.852691733E+02 -.854495027E+02 -.856119399E+02 -.857589671E+02 -.858926671E+02 -.860147987E+02 -.861268565E+02 -.862301182E+02 -.863256828E+02 -.864145003E+02 -.864973978E+02 -.865750985E+02 -.866482390E+02 -.867173827E+02 -.867830296E+02 -.868456225E+02 -.869055440E+02 -.869630953E+02 -.870184361E+02 -.870714486E+02 -.871214725E+02 -.871668508E+02 -.872042442E+02 -.872277251E+02 -.872277251E+02
 -.872198069E+02 -.872198069E+02 -.871944810E+02 -.871541155E+02 -.871050898E+02 -.870509917E+02 -.869935970E+02 -.869335953E+02 -.868710861E+02 -.868058566E+02 -.867375463E+02 -.866656995E+02 -.865897886E+02 -.865092142E+02 -.864233018E+02 -.863312821E+02 -.862322785E+02 -.861252783E+02 -.860091000E+02 -.858823557E+02 -.857434153E+02 -.855903567E+02 -.854208890E+02 -.852322539E+02 -.850211097E+02 -.847833841E+02 -.845140686E+02 -.842069281E+02 -.838540970E+02 -.834455354E+02 -.829682697E+02 -.824052828E+02 -.817338534E+02 -.809230233E+02 -.799296926E+02 -.786925354E+02 -.771226882E+02 -.750905715E+02 -.724112240E+02 -.688411335E+02 -.641269492E+02 -.582016982E+02 -.517098995E+02 -.471431117E+02 -.509402983E+02 -.768708924E+02 -.151121934E+03 -.327270593E+03 -.711191948E+03 -.151795535E+04 -.711191440E+03 -.327269615E+03 -.151120537E+03 -.768690826E+02 -.509381090E+02 -.471404890E+02 -.517067337E+02 -.581979309E+02 -.641226203E+02 -.688363362E+02 -.724060206E+02 -.750849583E+02 -.771166224E+02 -.786859780E+02 -.799226233E+02 -.809154303E+02 -.817257244E+02 -.823966022E+02 -.829590221E+02 -.834357077E+02 -.838436705E+02 -.841958709E+02 -.845023375E+02 -.847709372E+02 -.850079178E+02 -.852182966E+02 -.854061429E+02 -.855747885E+02 -.857269837E+02 -.858650175E+02 -.859908089E+02 -.861059781E+02 -.862119020E+02 -.863097586E+02 -.864005619E+02 -.864851905E+02 -.865644097E+02 -.866388908E+02 -.867092258E+02 -.867759388E+02 -.868394925E+02 -.869002865E+02 -.869586359E+02 -.870147109E+02 -.870684001E+02 -.871190421E+02 -.871649669E+02 -.872028024E+02 -.872265573E+02 -.872265573E+02
 -.872210873E+02 -.872210873E+02 -.871960701E+02 -.871562020E+02 -.871077889E+02 -.870543880E+02 -.869977568E+02 -.869385844E+02 -.868769727E+02 -.868127262E+02 -.867455013E+02 -.866748640E+02 -.866003084E+02 -.865212681E+02 -.864371013E+02 -.863470835E+02 -.862503895E+02 -.861460690E+02 -.860330163E+02 -.859099399E+02 -.857753417E+02 -.856274591E+02 -.854642073E+02 -.852830930E+02 -.850811308E+02 -.848547217E+02 -.845994962E+02 -.843100858E+02 -.839798336E+02 -.836004172E+02 -.831613665E+02 -.826493764E+02 -.820473750E+02 -.813332458E+02 -.804781446E+02 -.794443491E+02 -.781828848E+02 -.766320720E+02 -.747207951E+02 -.723869906E+02 -.696358580E+02 -.666858460E+02 -.642759523E+02 -.642026427E+02 -.700432300E+02 -.876991499E+02 -.125163577E+03 -.191490987E+03 -.285906382E+03 -.368933737E+03 -.285905901E+03 -.191490043E+03 -.125162206E+03 -.876973719E+02 -.700410568E+02 -.642000519E+02 -.642728527E+02 -.666821683E+02 -.696316185E+02 -.723822663E+02 -.747156513E+02 -.766265157E+02 -.781768789E+02 -.794378516E+02 -.804711331E+02 -.813257091E+02 -.820393021E+02 -.826407527E+02 -.831521741E+02 -.835906423E+02 -.839694607E+02 -.842990914E+02 -.845878398E+02 -.848423592E+02 -.850680270E+02 -.852692251E+02 -.854495526E+02 -.856119878E+02 -.857590131E+02 -.858927112E+02 -.860148408E+02 -.861268966E+02 -.862301564E+02 -.863257188E+02 -.864145343E+02 -.864974297E+02 -.865751282E+02 -.866482666E+02 -.867174081E+02 -.867830528E+02 -.868456434E+02 -.869055626E+02 -.869631116E+02 -.870184502E+02 -.870714604E+02 -.871214821E+02 -.871668583E+02 -.872042501E+02 -.872277298E+02 -.872277298E+02
 -.872248804E+02 -.872248804E+02 -.872007602E+02 -.871623421E+02 -.871157244E+02 -.870643565E+02 -.870099503E+02 -.869531929E+02 -.868942047E+02 -.868328312E+02 -.867687748E+02 -.867016585E+02 -.866310451E+02 -.865564505E+02 -.864773297E+02 -.863930775E+02 -.863030108E+02 -.862063524E+02 -.861022117E+02 -.859895686E+02 -.858672647E+02 -.857339665E+02 -.855881311E+02 -.854279667E+02 -.852513994E+02 -.850560252E+02 -.848390522E+02 -.845972210E+02 -.843267349E+02 -.840232033E+02 -.836816170E+02 -.832963622E+02 -.828613357E+02 -.823702800E+02 -.818175395E+02 -.811995876E+02 -.805179798E+02 -.797849221E+02 -.790336658E+02 -.783377430E+02 -.778455066E+02 -.778383944E+02 -.788177672E+02 -.816049660E+02 -.873888624E+02 -.975868886E+02 -.113551705E+03 -.135020484E+03 -.157465713E+03 -.169661612E+03 -.157465253E+03 -.135019592E+03 -.113550430E+03 -.975852683E+02 -.873868621E+02 -.816025333E+02 -.788148239E+02 -.778348889E+02 -.778414522E+02 -.783332001E+02 -.790286891E+02 -.797795209E+02 -.805121238E+02 -.811932387E+02 -.818106770E+02 -.823628952E+02 -.828534191E+02 -.832878998E+02 -.836725920E+02 -.840136007E+02 -.843165415E+02 -.845864167E+02 -.848276026E+02 -.850438887E+02 -.852385387E+02 -.854143560E+02 -.855737482E+02 -.857187845E+02 -.858512465E+02 -.859726720E+02 -.860843926E+02 -.861875644E+02 -.862831958E+02 -.863721687E+02 -.864552583E+02 -.865331484E+02 -.866064452E+02 -.866756884E+02 -.867413607E+02 -.868038947E+02 -.868636762E+02 -.869210401E+02 -.869762483E+02 -.870294300E+02 -.870804500E+02 -.871286516E+02 -.871724173E+02 -.872085058E+02 -.872311770E+02 -.872311770E+02
 -.872309819E+02 -.872309819E+02 -.872082963E+02 -.871721914E+02 -.871284365E+02 -.870803034E+02 -.870294339E+02 -.869765056E+02 -.869216723E+02 -.868648347E+02 -.868057658E+02 -.867441711E+02 -.866797166E+02 -.866120345E+02 -.865407231E+02 -.864653452E+02 -.863854216E+02 -.863004186E+02 -.862097442E+02 -.861127528E+02 -.860087407E+02 -.858969420E+02 -.857765190E+02 -.856465714E+02 -.855061521E+02 -.853542945E+02 -.851900426E+02 -.850125024E+02 -.848209411E+02 -.846149688E+02 -.843948000E+02 -.841616637E+02 -.839184083E+02 -.836704517E+02 -.834272093E+02 -.832042320E+02 -.830263503E+02 -.829321717E+02 -.829803139E+02 -.832576456E+02 -.838891429E+02 -.850472770E+02 -.869551642E+02 -.898717854E+02 -.940484949E+02 -.996895917E+02 -.106718523E+03 -.114336097E+03 -.120760930E+03 -.123476977E+03 -.120760503E+03 -.114335270E+03 -.106717337E+03 -.996880763E+02 -.940466332E+02 -.898694887E+02 -.869523638E+02 -.850439432E+02 -.838852919E+02 -.832533240E+02 -.829755606E+02 -.829269881E+02 -.830207066E+02 -.831980954E+02 -.834205647E+02 -.836632948E+02 -.839107318E+02 -.841534547E+02 -.843860427E+02 -.846056465E+02 -.848110419E+02 -.850020089E+02 -.851789280E+02 -.853425199E+02 -.854936803E+02 -.856333753E+02 -.857625785E+02 -.858822329E+02 -.859932302E+02 -.860964009E+02 -.861925104E+02 -.862822595E+02 -.863662875E+02 -.864451758E+02 -.865194535E+02 -.865896013E+02 -.866560572E+02 -.867192205E+02 -.867794561E+02 -.868370972E+02 -.868924452E+02 -.869457638E+02 -.869972556E+02 -.870470045E+02 -.870948502E+02 -.871401438E+02 -.871813325E+02 -.872153336E+02 -.872367089E+02 -.872367089E+02
 -.872390521E+02 -.872390521E+02 -.872182567E+02 -.871851966E+02 -.871452016E+02 -.871013068E+02 -.870550597E+02 -.870071201E+02 -.869576810E+02 -.869067057E+02 -.868540513E+02 -.867995207E+02 -.867428993E+02 -.866839536E+02 -.866224437E+02 -.865581207E+02 -.864907290E+02 -.864200021E+02 -.863456660E+02 -.862674639E+02 -.861851567E+02 -.860985419E+02 -.860074643E+02 -.859118585E+02 -.858117941E+02 -.857075471E+02 -.855996773E+02 -.854891432E+02 -.853774612E+02 -.852669613E+02 -.851611054E+02 -.850649308E+02 -.849856230E+02 -.849333040E+02 -.849220547E+02 -.849712097E+02 -.851069281E+02 -.853639278E+02 -.857870969E+02 -.864324000E+02 -.873658969E+02 -.886588971E+02 -.903769408E+02 -.925634032E+02 -.952265397E+02 -.983133455E+02 -.101620646E+03 -.104727492E+03 -.107025744E+03 -.107892561E+03 -.107025359E+03 -.104726740E+03 -.101619551E+03 -.983119170E+02 -.952247569E+02 -.925612044E+02 -.903742632E+02 -.886557227E+02 -.873622479E+02 -.864283126E+02 -.857825910E+02 -.853589918E+02 -.851015326E+02 -.849653305E+02 -.849156846E+02 -.849264411E+02 -.849782597E+02 -.850570545E+02 -.851527007E+02 -.852580122E+02 -.853679579E+02 -.854790715E+02 -.855890149E+02 -.856962579E+02 -.857998440E+02 -.858992220E+02 -.859941233E+02 -.860844747E+02 -.861703352E+02 -.862518516E+02 -.863292268E+02 -.864026973E+02 -.864725174E+02 -.865389491E+02 -.866022541E+02 -.866626896E+02 -.867205053E+02 -.867759410E+02 -.868292262E+02 -.868805782E+02 -.869301995E+02 -.869782690E+02 -.870249186E+02 -.870701788E+02 -.871138604E+02 -.871553292E+02 -.871931217E+02 -.872243676E+02 -.872440306E+02 -.872440306E+02
 -.872486704E+02 -.872486704E+02 -.872301157E+02 -.872006632E+02 -.871651136E+02 -.871262175E+02 -.870854016E+02 -.870433014E+02 -.870001449E+02 -.869559592E+02 -.869106858E+02 -.868642298E+02 -.868164930E+02 -.867673774E+02 -.867167991E+02 -.866646896E+02 -.866110008E+02 -.865557106E+02 -.864988312E+02 -.864404397E+02 -.863806878E+02 -.863198289E+02 -.862582402E+02 -.861964774E+02 -.861353298E+02 -.860758990E+02 -.860196813E+02 -.859686858E+02 -.859255757E+02 -.858938817E+02 -.858782424E+02 -.858847052E+02 -.859210678E+02 -.859972884E+02 -.861259286E+02 -.863225809E+02 -.866062001E+02 -.869991625E+02 -.875267614E+02 -.882157318E+02 -.890912543E+02 -.901719382E+02 -.914629882E+02 -.929493994E+02 -.945906234E+02 -.963108067E+02 -.979813224E+02 -.994165201E+02 -.100401938E+03 -.100755225E+03 -.100401594E+03 -.994158375E+02 -.979803066E+02 -.963094512E+02 -.945889029E+02 -.929472738E+02 -.914604244E+02 -.901689300E+02 -.890878192E+02 -.882118883E+02 -.875225106E+02 -.869944865E+02 -.866010770E+02 -.863169976E+02 -.861198821E+02 -.859907750E+02 -.859140785E+02 -.858772280E+02 -.858702636E+02 -.858853878E+02 -.859165581E+02 -.859591325E+02 -.860095731E+02 -.860652044E+02 -.861240198E+02 -.861845287E+02 -.862456368E+02 -.863065524E+02 -.863667148E+02 -.864257386E+02 -.864833708E+02 -.865394583E+02 -.865939225E+02 -.866467407E+02 -.866979312E+02 -.867475424E+02 -.867956441E+02 -.868423215E+02 -.868876701E+02 -.869317911E+02 -.869747859E+02 -.870167460E+02 -.870577302E+02 -.870977137E+02 -.871364807E+02 -.871734201E+02 -.872071799E+02 -.872351482E+02 -.872527718E+02 -.872527718E+02
 -.872593590E+02 -.872593590E+02 -.872432869E+02 -.872178244E+02 -.871871773E+02 -.871537777E+02 -.871189066E+02 -.870831671E+02 -.870468123E+02 -.870099288E+02 -.869725335E+02 -.869346261E+02 -.868962113E+02 -.868573108E+02 -.868179728E+02 -.867782816E+02 -.867383573E+02 -.866983697E+02 -.866585499E+02 -.866192193E+02 -.865808030E+02 -.865438576E+02 -.865090943E+02 -.864774284E+02 -.864500313E+02 -.864283954E+02 -.864143955E+02 -.864103747E+02 -.864192384E+02 -.864445863E+02 -.864908451E+02 -.865634078E+02 -.866687600E+02 -.868145936E+02 -.870098687E+02 -.872647660E+02 -.875904655E+02 -.879986464E+02 -.885005668E+02 -.891055785E+02 -.898189701E+02 -.906391901E+02 -.915548136E+02 -.925419336E+02 -.935624075E+02 -.945625287E+02 -.954725548E+02 -.962107446E+02 -.966955769E+02 -.968649389E+02 -.966952630E+02 -.962101135E+02 -.954715979E+02 -.945612303E+02 -.935607464E+02 -.925398894E+02 -.915523753E+02 -.906363593E+02 -.898157539E+02 -.891019785E+02 -.884965734E+02 -.879942440E+02 -.875856413E+02 -.872595135E+02 -.870041846E+02 -.868084726E+02 -.866621935E+02 -.865563857E+02 -.864833551E+02 -.864366167E+02 -.864107817E+02 -.864014215E+02 -.864049295E+02 -.864183901E+02 -.864394620E+02 -.864662752E+02 -.864973447E+02 -.865314978E+02 -.865678135E+02 -.866055737E+02 -.866442227E+02 -.866833348E+02 -.867225881E+02 -.867617434E+02 -.868006271E+02 -.868391180E+02 -.868771360E+02 -.869146338E+02 -.869515895E+02 -.869880002E+02 -.870238752E+02 -.870592254E+02 -.870940414E+02 -.871282477E+02 -.871616079E+02 -.871935444E+02 -.872228362E+02 -.872471646E+02 -.872625199E+02 -.872625199E+02
 -.872706322E+02 -.872706322E+02 -.872571751E+02 -.872359063E+02 -.872103949E+02 -.871827301E+02 -.871540318E+02 -.871248581E+02 -.870954757E+02 -.870660202E+02 -.870365708E+02 -.870072047E+02 -.869780098E+02 -.869491021E+02 -.869206291E+02 -.868927865E+02 -.868658152E+02 -.868400132E+02 -.868157517E+02 -.867934985E+02 -.867738301E+02 -.867574554E+02 -.867452348E+02 -.867382150E+02 -.867376685E+02 -.867451397E+02 -.867624803E+02 -.867918946E+02 -.868359839E+02 -.868978065E+02 -.869809270E+02 -.870894453E+02 -.872279913E+02 -.874016816E+02 -.876160152E+02 -.878766707E+02 -.881891690E+02 -.885583624E+02 -.889877135E+02 -.894783419E+02 -.900278657E+02 -.906291417E+02 -.912691104E+02 -.919280182E+02 -.925792692E+02 -.931900879E+02 -.937232475E+02 -.941403483E+02 -.944069202E+02 -.944986250E+02 -.944066224E+02 -.941397465E+02 -.937223302E+02 -.931888412E+02 -.925776804E+02 -.919260791E+02 -.912668185E+02 -.906264972E+02 -.900248674E+02 -.894749836E+02 -.889839846E+02 -.885542522E+02 -.881846699E+02 -.878717778E+02 -.876107246E+02 -.873959884E+02 -.872218887E+02 -.870829238E+02 -.869739754E+02 -.868904157E+02 -.868281490E+02 -.867836089E+02 -.867537292E+02 -.867359006E+02 -.867279211E+02 -.867279451E+02 -.867344345E+02 -.867461143E+02 -.867619322E+02 -.867810234E+02 -.868026803E+02 -.868263264E+02 -.868514941E+02 -.868778061E+02 -.869049601E+02 -.869327152E+02 -.869608819E+02 -.869893120E+02 -.870178919E+02 -.870465349E+02 -.870751746E+02 -.871037539E+02 -.871322060E+02 -.871604140E+02 -.871881294E+02 -.872148193E+02 -.872394087E+02 -.872598966E+02 -.872728545E+02 -.872728545E+02
 -.872820521E+02 -.872820521E+02 -.872712354E+02 -.872541919E+02 -.872338400E+02 -.872119116E+02 -.871893558E+02 -.871666740E+02 -.871441344E+02 -.871219058E+02 -.871001154E+02 -.870788963E+02 -.870583964E+02 -.870387973E+02 -.870203129E+02 -.870032061E+02 -.869877898E+02 -.869744312E+02 -.869635688E+02 -.869557306E+02 -.869515432E+02 -.869517462E+02 -.869572087E+02 -.869689477E+02 -.869881519E+02 -.870162084E+02 -.870547197E+02 -.871055164E+02 -.871706655E+02 -.872524810E+02 -.873535232E+02 -.874765751E+02 -.876245822E+02 -.878005548E+02 -.880074259E+02 -.882478494E+02 -.885239213E+02 -.888368177E+02 -.891863494E+02 -.895704511E+02 -.899846429E+02 -.904215375E+02 -.908704920E+02 -.913175267E+02 -.917456245E+02 -.921355034E+02 -.924669182E+02 -.927204886E+02 -.928799192E+02 -.929342575E+02 -.928796313E+02 -.927199087E+02 -.924660397E+02 -.921343189E+02 -.917441281E+02 -.913157148E+02 -.908683619E+02 -.904190864E+02 -.899818659E+02 -.895673410E+02 -.891828982E+02 -.888330181E+02 -.885197682E+02 -.882433390E+02 -.880025553E+02 -.877953199E+02 -.876189763E+02 -.874705890E+02 -.873471481E+02 -.872457122E+02 -.871635011E+02 -.870979503E+02 -.870467383E+02 -.870077937E+02 -.869792895E+02 -.869596297E+02 -.869474305E+02 -.869415001E+02 -.869408173E+02 -.869445116E+02 -.869518436E+02 -.869621877E+02 -.869750167E+02 -.869898872E+02 -.870064280E+02 -.870243290E+02 -.870433320E+02 -.870632231E+02 -.870838250E+02 -.871049912E+02 -.871265987E+02 -.871485392E+02 -.871707019E+02 -.871929401E+02 -.872150040E+02 -.872364147E+02 -.872562543E+02 -.872728518E+02 -.872833770E+02 -.872833770E+02
 -.872932366E+02 -.872932366E+02 -.872849942E+02 -.872720598E+02 -.872567112E+02 -.872403213E+02 -.872236635E+02 -.872071725E+02 -.871911066E+02 -.871756522E+02 -.871609683E+02 -.871472234E+02 -.871346026E+02 -.871233243E+02 -.871136392E+02 -.871058407E+02 -.871002698E+02 -.870973152E+02 -.870974255E+02 -.871011247E+02 -.871090172E+02 -.871217940E+02 -.871402424E+02 -.871652559E+02 -.871978441E+02 -.872391427E+02 -.872904172E+02 -.873530591E+02 -.874285733E+02 -.875185620E+02 -.876247007E+02 -.877486970E+02 -.878922228E+02 -.880568177E+02 -.882437649E+02 -.884539377E+02 -.886876128E+02 -.889442525E+02 -.892222642E+02 -.895187560E+02 -.898293175E+02 -.901478656E+02 -.904666009E+02 -.907761265E+02 -.910657684E+02 -.913241229E+02 -.915398238E+02 -.917024821E+02 -.918036961E+02 -.918379794E+02 -.918034223E+02 -.917019332E+02 -.915389979E+02 -.913230176E+02 -.910643813E+02 -.907744552E+02 -.904646422E+02 -.901456153E+02 -.898267703E+02 -.895159056E+02 -.892191049E+02 -.889407796E+02 -.886838233E+02 -.884498296E+02 -.882393359E+02 -.880520635E+02 -.878871367E+02 -.877432719E+02 -.876189321E+02 -.875124490E+02 -.874221148E+02 -.873462490E+02 -.872832440E+02 -.872315940E+02 -.871899121E+02 -.871569374E+02 -.871315352E+02 -.871126940E+02 -.870995177E+02 -.870912179E+02 -.870871042E+02 -.870865744E+02 -.870891055E+02 -.870942446E+02 -.871016005E+02 -.871108363E+02 -.871216621E+02 -.871338292E+02 -.871471240E+02 -.871613629E+02 -.871763864E+02 -.871920515E+02 -.872082179E+02 -.872247216E+02 -.872413215E+02 -.872576012E+02 -.872728051E+02 -.872855946E+02 -.872937336E+02 -.872937336E+02
 -.873038604E+02 -.873038604E+02 -.872980552E+02 -.872890005E+02 -.872783600E+02 -.872671575E+02 -.872559911E+02 -.872452219E+02 -.872350889E+02 -.872257820E+02 -.872174767E+02 -.872103595E+02 -.872046334E+02 -.872005294E+02 -.871983090E+02 -.871982687E+02 -.872007453E+02 -.872061142E+02 -.872147961E+02 -.872272686E+02 -.872440706E+02 -.872658017E+02 -.872931242E+02 -.873267676E+02 -.873675306E+02 -.874162807E+02 -.874739491E+02 -.875415186E+02 -.876200046E+02 -.877104295E+02 -.878137913E+02 -.879310224E+02 -.880629329E+02 -.882101364E+02 -.883729593E+02 -.885513383E+02 -.887447081E+02 -.889518831E+02 -.891709410E+02 -.893991198E+02 -.896327462E+02 -.898672145E+02 -.900970370E+02 -.903159840E+02 -.905173258E+02 -.906941759E+02 -.908399210E+02 -.909487034E+02 -.910159043E+02 -.910385608E+02 -.910156516E+02 -.909481980E+02 -.908391628E+02 -.906931645E+02 -.905160603E+02 -.903144627E+02 -.900952572E+02 -.898651725E+02 -.896304375E+02 -.893965398E+02 -.891680861E+02 -.889487509E+02 -.887412973E+02 -.885476477E+02 -.883689865E+02 -.882058772E+02 -.880583823E+02 -.879261770E+02 -.878086506E+02 -.877049943E+02 -.876142736E+02 -.875354865E+02 -.874676081E+02 -.874096244E+02 -.873605562E+02 -.873194754E+02 -.872855152E+02 -.872578757E+02 -.872358253E+02 -.872187010E+02 -.872059050E+02 -.871969018E+02 -.871912140E+02 -.871884171E+02 -.871881351E+02 -.871900358E+02 -.871938264E+02 -.871992486E+02 -.872060751E+02 -.872141051E+02 -.872231602E+02 -.872330783E+02 -.872437032E+02 -.872548647E+02 -.872663398E+02 -.872777802E+02 -.872885930E+02 -.872977639E+02 -.873036309E+02 -.873036309E+02
 -.873136778E+02 -.873136778E+02 -.873101183E+02 -.873046306E+02 -.872983025E+02 -.872918282E+02 -.872856364E+02 -.872800103E+02 -.872751621E+02 -.872712754E+02 -.872685282E+02 -.872671105E+02 -.872672281E+02 -.872691083E+02 -.872730034E+02 -.872791936E+02 -.872879902E+02 -.872997339E+02 -.873147961E+02 -.873335868E+02 -.873565580E+02 -.873842015E+02 -.874170449E+02 -.874556503E+02 -.875006132E+02 -.875525577E+02 -.876121271E+02 -.876799695E+02 -.877567176E+02 -.878429644E+02 -.879392341E+02 -.880459471E+02 -.881633787E+02 -.882916080E+02 -.884304598E+02 -.885794417E+02 -.887376810E+02 -.889038661E+02 -.890761962E+02 -.892523477E+02 -.894294639E+02 -.896041788E+02 -.897726828E+02 -.899308358E+02 -.900743307E+02 -.901989005E+02 -.903005598E+02 -.903758585E+02 -.904221241E+02 -.904376635E+02 -.904218969E+02 -.903754043E+02 -.902998788E+02 -.901979927E+02 -.900731955E+02 -.899294722E+02 -.897710887E+02 -.896023517E+02 -.894274010E+02 -.892500466E+02 -.890736554E+02 -.889010849E+02 -.887346588E+02 -.885761773E+02 -.884269509E+02 -.882878519E+02 -.881593734E+02 -.880416928E+02 -.879347324E+02 -.878382168E+02 -.877517232E+02 -.876747251E+02 -.876066292E+02 -.875468043E+02 -.874946058E+02 -.874493927E+02 -.874105413E+02 -.873774549E+02 -.873495697E+02 -.873263587E+02 -.873073336E+02 -.872920452E+02 -.872800825E+02 -.872710716E+02 -.872646732E+02 -.872605810E+02 -.872585183E+02 -.872582361E+02 -.872595103E+02 -.872621386E+02 -.872659379E+02 -.872707398E+02 -.872763836E+02 -.872827029E+02 -.872894997E+02 -.872964966E+02 -.873032595E+02 -.873090823E+02 -.873128425E+02 -.873128425E+02
 -.873225296E+02 -.873225296E+02 -.873209871E+02 -.873186962E+02 -.873162192E+02 -.873139464E+02 -.873121470E+02 -.873110266E+02 -.873107638E+02 -.873115290E+02 -.873134933E+02 -.873168387E+02 -.873217618E+02 -.873284761E+02 -.873372125E+02 -.873482228E+02 -.873617807E+02 -.873781812E+02 -.873977380E+02 -.874207872E+02 -.874476898E+02 -.874788303E+02 -.875146099E+02 -.875554417E+02 -.876017462E+02 -.876539463E+02 -.877124578E+02 -.877776755E+02 -.878499556E+02 -.879295949E+02 -.880168078E+02 -.881117008E+02 -.882142436E+02 -.883242367E+02 -.884412771E+02 -.885647223E+02 -.886936586E+02 -.888268737E+02 -.889628402E+02 -.890997112E+02 -.892353332E+02 -.893672787E+02 -.894929037E+02 -.896094289E+02 -.897140450E+02 -.898040378E+02 -.898769252E+02 -.899305956E+02 -.899634349E+02 -.899744299E+02 -.899632349E+02 -.899301957E+02 -.898763255E+02 -.898032382E+02 -.897130451E+02 -.896082279E+02 -.894915004E+02 -.893656719E+02 -.892335220E+02 -.890976952E+02 -.889606193E+02 -.888244481E+02 -.886910281E+02 -.885618862E+02 -.884382342E+02 -.883209867E+02 -.882107872E+02 -.881080404E+02 -.880129462E+02 -.879255341E+02 -.878456962E+02 -.877732169E+02 -.877077999E+02 -.876490915E+02 -.875966996E+02 -.875502102E+02 -.875092003E+02 -.874732478E+02 -.874419395E+02 -.874148762E+02 -.873916775E+02 -.873719835E+02 -.873554569E+02 -.873417832E+02 -.873306707E+02 -.873218500E+02 -.873150728E+02 -.873101110E+02 -.873067551E+02 -.873048126E+02 -.873041062E+02 -.873044709E+02 -.873057507E+02 -.873077901E+02 -.873104212E+02 -.873134379E+02 -.873165561E+02 -.873193558E+02 -.873212097E+02 -.873212097E+02
 -.873303256E+02 -.873303256E+02 -.873305521E+02 -.873310582E+02 -.873319382E+02 -.873333088E+02 -.873352937E+02 -.873380235E+02 -.873416399E+02 -.873462946E+02 -.873521456E+02 -.873593603E+02 -.873681179E+02 -.873786106E+02 -.873910430E+02 -.874056322E+02 -.874226101E+02 -.874422217E+02 -.874647231E+02 -.874903799E+02 -.875194691E+02 -.875522778E+02 -.875890982E+02 -.876302202E+02 -.876759254E+02 -.877264813E+02 -.877821342E+02 -.878430984E+02 -.879095415E+02 -.879815685E+02 -.880592049E+02 -.881423785E+02 -.882309015E+02 -.883244508E+02 -.884225490E+02 -.885245460E+02 -.886296036E+02 -.887366865E+02 -.888445595E+02 -.889517947E+02 -.890567899E+02 -.891577987E+02 -.892529738E+02 -.893404233E+02 -.894182779E+02 -.894847668E+02 -.895382971E+02 -.895775318E+02 -.896014594E+02 -.896094492E+02 -.896012869E+02 -.895771868E+02 -.895377796E+02 -.894840766E+02 -.894174148E+02 -.893393869E+02 -.892517639E+02 -.891564154E+02 -.890552336E+02 -.889500661E+02 -.888426595E+02 -.887346159E+02 -.886273629E+02 -.885221354E+02 -.884199694E+02 -.883217037E+02 -.882279899E+02 -.881393061E+02 -.880559753E+02 -.879781848E+02 -.879060055E+02 -.878394122E+02 -.877783013E+02 -.877225076E+02 -.876718194E+02 -.876259910E+02 -.875847539E+02 -.875478260E+02 -.875149188E+02 -.874857435E+02 -.874600155E+02 -.874374582E+02 -.874178050E+02 -.874008015E+02 -.873862060E+02 -.873737907E+02 -.873633412E+02 -.873546566E+02 -.873475488E+02 -.873418420E+02 -.873373718E+02 -.873339838E+02 -.873315324E+02 -.873298788E+02 -.873288874E+02 -.873284214E+02 -.873283354E+02 -.873284681E+02 -.873286365E+02 -.873286365E+02
 -.873370314E+02 -.873370314E+02 -.873387742E+02 -.873416711E+02 -.873454091E+02 -.873498648E+02 -.873550311E+02 -.873609701E+02 -.873677856E+02 -.873756067E+02 -.873845746E+02 -.873948390E+02 -.874065577E+02 -.874198978E+02 -.874350347E+02 -.874521509E+02 -.874714364E+02 -.874930881E+02 -.875173081E+02 -.875443001E+02 -.875742694E+02 -.876074214E+02 -.876439585E+02 -.876840739E+02 -.877279446E+02 -.877757252E+02 -.878275427E+02 -.878834880E+02 -.879436070E+02 -.880078880E+02 -.880762499E+02 -.881485297E+02 -.882244720E+02 -.883037179E+02 -.883857951E+02 -.884701098E+02 -.885559410E+02 -.886424389E+02 -.887286286E+02 -.888134204E+02 -.888956267E+02 -.889739865E+02 -.890471961E+02 -.891139480E+02 -.891729732E+02 -.892230886E+02 -.892632437E+02 -.892925664E+02 -.893104020E+02 -.893163446E+02 -.893102566E+02 -.892922756E+02 -.892628074E+02 -.892225068E+02 -.891722461E+02 -.891130758E+02 -.890461794E+02 -.889728263E+02 -.888943242E+02 -.888119770E+02 -.887270458E+02 -.886407181E+02 -.885540837E+02 -.884681176E+02 -.883836705E+02 -.883014643E+02 -.882220938E+02 -.881460316E+02 -.880736362E+02 -.880051627E+02 -.879407736E+02 -.878805513E+02 -.878245094E+02 -.877726045E+02 -.877247466E+02 -.876808088E+02 -.876406359E+02 -.876040518E+02 -.875708659E+02 -.875408786E+02 -.875138859E+02 -.874896825E+02 -.874680651E+02 -.874488344E+02 -.874317968E+02 -.874167654E+02 -.874035608E+02 -.873920116E+02 -.873819542E+02 -.873732332E+02 -.873657011E+02 -.873592182E+02 -.873536539E+02 -.873488885E+02 -.873448200E+02 -.873413761E+02 -.873385367E+02 -.873363697E+02 -.873350812E+02 -.873350812E+02
 -.873426628E+02 -.873426628E+02 -.873456736E+02 -.873505647E+02 -.873566771E+02 -.873636807E+02 -.873714545E+02 -.873799988E+02 -.873893814E+02 -.873997070E+02 -.874110980E+02 -.874236847E+02 -.874376027E+02 -.874529934E+02 -.874700032E+02 -.874887815E+02 -.875094803E+02 -.875322533E+02 -.875572548E+02 -.875846364E+02 -.876145453E+02 -.876471222E+02 -.876824996E+02 -.877207968E+02 -.877621151E+02 -.878065310E+02 -.878540915E+02 -.879048086E+02 -.879586534E+02 -.880155480E+02 -.880753579E+02 -.881378834E+02 -.882028531E+02 -.882699183E+02 -.883386486E+02 -.884085295E+02 -.884789615E+02 -.885492618E+02 -.886186703E+02 -.886863591E+02 -.887514467E+02 -.888130159E+02 -.888701363E+02 -.889218899E+02 -.889673989E+02 -.890058551E+02 -.890365485E+02 -.890588949E+02 -.890724585E+02 -.890769704E+02 -.890723395E+02 -.890586569E+02 -.890361916E+02 -.890053796E+02 -.889668055E+02 -.889211793E+02 -.888693098E+02 -.888120749E+02 -.887503930E+02 -.886851946E+02 -.886173969E+02 -.885478817E+02 -.884774771E+02 -.884069440E+02 -.883369658E+02 -.882681430E+02 -.882009907E+02 -.881359391E+02 -.880733367E+02 -.880134548E+02 -.879564939E+02 -.879025903E+02 -.878518238E+02 -.878042247E+02 -.877597811E+02 -.877184461E+02 -.876801437E+02 -.876447748E+02 -.876122225E+02 -.875823562E+02 -.875550356E+02 -.875301145E+02 -.875074426E+02 -.874868687E+02 -.874682419E+02 -.874514129E+02 -.874362357E+02 -.874225675E+02 -.874102701E+02 -.873992096E+02 -.873892571E+02 -.873802899E+02 -.873721942E+02 -.873648711E+02 -.873582510E+02 -.873523207E+02 -.873471703E+02 -.873430657E+02 -.873405468E+02 -.873405468E+02
 -.873472731E+02 -.873472731E+02 -.873513162E+02 -.873578264E+02 -.873658582E+02 -.873749090E+02 -.873847602E+02 -.873953577E+02 -.874067363E+02 -.874189769E+02 -.874321820E+02 -.874464626E+02 -.874619330E+02 -.874787100E+02 -.874969125E+02 -.875166606E+02 -.875380732E+02 -.875612672E+02 -.875863566E+02 -.876134504E+02 -.876426502E+02 -.876740479E+02 -.877077237E+02 -.877437434E+02 -.877821543E+02 -.878229808E+02 -.878662194E+02 -.879118350E+02 -.879597568E+02 -.880098736E+02 -.880620297E+02 -.881160193E+02 -.881715826E+02 -.882284029E+02 -.882861055E+02 -.883442575E+02 -.884023695E+02 -.884598992E+02 -.885162567E+02 -.885708130E+02 -.886229105E+02 -.886718767E+02 -.887170393E+02 -.887577439E+02 -.887933725E+02 -.888233617E+02 -.888472209E+02 -.888645495E+02 -.888750499E+02 -.888785394E+02 -.888749564E+02 -.888643626E+02 -.888469411E+02 -.888229895E+02 -.887929090E+02 -.887571903E+02 -.887163971E+02 -.886711479E+02 -.886220972E+02 -.885699174E+02 -.885152813E+02 -.884588469E+02 -.884012439E+02 -.883430628E+02 -.882848468E+02 -.882270857E+02 -.881702125E+02 -.881146022E+02 -.880605713E+02 -.880083803E+02 -.879582365E+02 -.879102974E+02 -.878646751E+02 -.878214412E+02 -.877806309E+02 -.877422485E+02 -.877062712E+02 -.876726537E+02 -.876413319E+02 -.876122269E+02 -.875852474E+02 -.875602935E+02 -.875372581E+02 -.875160297E+02 -.874964937E+02 -.874785342E+02 -.874620346E+02 -.874468790E+02 -.874329529E+02 -.874201436E+02 -.874083412E+02 -.873974404E+02 -.873873448E+02 -.873779762E+02 -.873692955E+02 -.873613417E+02 -.873542998E+02 -.873486028E+02 -.873450702E+02 -.873450702E+02
 -.873509379E+02 -.873509379E+02 -.873557965E+02 -.873635814E+02 -.873731168E+02 -.873837598E+02 -.873952106E+02 -.874073686E+02 -.874202395E+02 -.874338816E+02 -.874483782E+02 -.874638218E+02 -.874803069E+02 -.874979283E+02 -.875167805E+02 -.875369575E+02 -.875585505E+02 -.875816465E+02 -.876063272E+02 -.876326674E+02 -.876607339E+02 -.876905825E+02 -.877222563E+02 -.877557836E+02 -.877911754E+02 -.878284220E+02 -.878674900E+02 -.879083186E+02 -.879508170E+02 -.879948621E+02 -.880402955E+02 -.880869214E+02 -.881345043E+02 -.881827676E+02 -.882313935E+02 -.882800244E+02 -.883282651E+02 -.883756868E+02 -.884218319E+02 -.884662208E+02 -.885083600E+02 -.885477517E+02 -.885839043E+02 -.886163448E+02 -.886446304E+02 -.886683613E+02 -.886871918E+02 -.887008410E+02 -.887091016E+02 -.887118463E+02 -.887090326E+02 -.887007033E+02 -.886869860E+02 -.886680884E+02 -.886442915E+02 -.886159415E+02 -.885834386E+02 -.885472255E+02 -.885077759E+02 -.884655813E+02 -.884211401E+02 -.883749465E+02 -.883274808E+02 -.882792011E+02 -.882305367E+02 -.881818832E+02 -.881335983E+02 -.880860000E+02 -.880393658E+02 -.879939322E+02 -.879498963E+02 -.879074176E+02 -.878666200E+02 -.878275947E+02 -.877904033E+02 -.877550804E+02 -.877216375E+02 -.876900650E+02 -.876603361E+02 -.876324086E+02 -.876062280E+02 -.875817293E+02 -.875588396E+02 -.875374792E+02 -.875175634E+02 -.874990042E+02 -.874817108E+02 -.874655908E+02 -.874505513E+02 -.874364992E+02 -.874233426E+02 -.874109933E+02 -.873993718E+02 -.873884197E+02 -.873781253E+02 -.873685729E+02 -.873600266E+02 -.873530576E+02 -.873487126E+02 -.873487126E+02
 -.873537462E+02 -.873537462E+02 -.873592253E+02 -.873679767E+02 -.873786447E+02 -.873904760E+02 -.874031052E+02 -.874163934E+02 -.874303210E+02 -.874449264E+02 -.874602745E+02 -.874764405E+02 -.874935018E+02 -.875115342E+02 -.875306113E+02 -.875508045E+02 -.875721820E+02 -.875948070E+02 -.876187364E+02 -.876440189E+02 -.876706948E+02 -.876987939E+02 -.877283336E+02 -.877593174E+02 -.877917331E+02 -.878255503E+02 -.878607188E+02 -.878971661E+02 -.879347952E+02 -.879734834E+02 -.880130808E+02 -.880534090E+02 -.880942612E+02 -.881354009E+02 -.881765633E+02 -.882174558E+02 -.882577614E+02 -.882971414E+02 -.883352402E+02 -.883716902E+02 -.884061182E+02 -.884381521E+02 -.884674283E+02 -.884936002E+02 -.885163460E+02 -.885353770E+02 -.885504451E+02 -.885613499E+02 -.885679438E+02 -.885701366E+02 -.885678982E+02 -.885612591E+02 -.885503098E+02 -.885351983E+02 -.885161253E+02 -.884933393E+02 -.884671292E+02 -.884378170E+02 -.884057500E+02 -.883712919E+02 -.883348156E+02 -.882966949E+02 -.882572979E+02 -.882169808E+02 -.881760824E+02 -.881349203E+02 -.880937872E+02 -.880529489E+02 -.880126426E+02 -.879730765E+02 -.879344296E+02 -.878968526E+02 -.878604691E+02 -.878253765E+02 -.877916487E+02 -.877593372E+02 -.877284736E+02 -.876990715E+02 -.876711286E+02 -.876446286E+02 -.876195433E+02 -.875958340E+02 -.875734533E+02 -.875523467E+02 -.875324534E+02 -.875137082E+02 -.874960418E+02 -.874793822E+02 -.874636552E+02 -.874487853E+02 -.874346972E+02 -.874213184E+02 -.874085853E+02 -.873964574E+02 -.873849474E+02 -.873741774E+02 -.873644763E+02 -.873565253E+02 -.873515510E+02 -.873515510E+02
 -.873557959E+02 -.873557959E+02 -.873617232E+02 -.873711695E+02 -.873826454E+02 -.873953135E+02 -.874087571E+02 -.874228064E+02 -.874374208E+02 -.874526217E+02 -.874684575E+02 -.874849877E+02 -.875022742E+02 -.875203770E+02 -.875393526E+02 -.875592542E+02 -.875801309E+02 -.876020269E+02 -.876249800E+02 -.876490201E+02 -.876741684E+02 -.877004359E+02 -.877278229E+02 -.877563171E+02 -.877858923E+02 -.878165073E+02 -.878481038E+02 -.878806061E+02 -.879139188E+02 -.879479266E+02 -.879824932E+02 -.880174613E+02 -.880526522E+02 -.880878667E+02 -.881228858E+02 -.881574718E+02 -.881913709E+02 -.882243156E+02 -.882560284E+02 -.882862262E+02 -.883146243E+02 -.883409418E+02 -.883649069E+02 -.883862622E+02 -.884047706E+02 -.884202206E+02 -.884324313E+02 -.884412572E+02 -.884465914E+02 -.884483688E+02 -.884465678E+02 -.884412104E+02 -.884323621E+02 -.884201301E+02 -.884046604E+02 -.883861341E+02 -.883647631E+02 -.883407850E+02 -.883144574E+02 -.882860528E+02 -.882558527E+02 -.882241422E+02 -.881912051E+02 -.881573191E+02 -.881227520E+02 -.880877583E+02 -.880525762E+02 -.880174257E+02 -.879825068E+02 -.879479989E+02 -.879140602E+02 -.878808276E+02 -.878484174E+02 -.878169257E+02 -.877864295E+02 -.877569881E+02 -.877286439E+02 -.877014244E+02 -.876753431E+02 -.876504009E+02 -.876265880E+02 -.876038845E+02 -.875822623E+02 -.875616859E+02 -.875421134E+02 -.875234976E+02 -.875057871E+02 -.874889266E+02 -.874728581E+02 -.874575213E+02 -.874428557E+02 -.874288029E+02 -.874153136E+02 -.874023635E+02 -.873899856E+02 -.873783334E+02 -.873677866E+02 -.873591111E+02 -.873536705E+02 -.873536705E+02
 -.873571866E+02 -.873571866E+02 -.873634130E+02 -.873733192E+02 -.873853231E+02 -.873985268E+02 -.874124757E+02 -.874269752E+02 -.874419674E+02 -.874574599E+02 -.874734873E+02 -.874900950E+02 -.875073311E+02 -.875252421E+02 -.875438713E+02 -.875632572E+02 -.875834340E+02 -.876044309E+02 -.876262711E+02 -.876489709E+02 -.876725382E+02 -.876969716E+02 -.877222600E+02 -.877483816E+02 -.877753027E+02 -.878029773E+02 -.878313453E+02 -.878603328E+02 -.878898502E+02 -.879197928E+02 -.879500400E+02 -.879804553E+02 -.880108867E+02 -.880411679E+02 -.880711184E+02 -.881005456E+02 -.881292461E+02 -.881570084E+02 -.881836153E+02 -.882088471E+02 -.882324850E+02 -.882543151E+02 -.882741316E+02 -.882917415E+02 -.883069676E+02 -.883196529E+02 -.883296637E+02 -.883368927E+02 -.883412612E+02 -.883427217E+02 -.883412580E+02 -.883368867E+02 -.883296558E+02 -.883196442E+02 -.883069596E+02 -.882917361E+02 -.882741313E+02 -.882543226E+02 -.882325037E+02 -.882088808E+02 -.881836684E+02 -.881570857E+02 -.881293528E+02 -.881006873E+02 -.880713014E+02 -.880413988E+02 -.880111732E+02 -.879808054E+02 -.879504630E+02 -.879202983E+02 -.878904486E+02 -.878610353E+02 -.878321641E+02 -.878039251E+02 -.877763937E+02 -.877496307E+02 -.877236835E+02 -.876985867E+02 -.876743633E+02 -.876510255E+02 -.876285757E+02 -.876070073E+02 -.875863062E+02 -.875664509E+02 -.875474141E+02 -.875291630E+02 -.875116601E+02 -.874948641E+02 -.874787304E+02 -.874632119E+02 -.874482607E+02 -.874338306E+02 -.874198853E+02 -.874064141E+02 -.873934674E+02 -.873812229E+02 -.873700989E+02 -.873609236E+02 -.873551590E+02 -.873551590E+02
 -.873580132E+02 -.873580132E+02 -.873644123E+02 -.873745796E+02 -.873868743E+02 -.874003597E+02 -.874145550E+02 -.874292468E+02 -.874443635E+02 -.874599006E+02 -.874758819E+02 -.874923411E+02 -.875093143E+02 -.875268367E+02 -.875449402E+02 -.875636525E+02 -.875829964E+02 -.876029898E+02 -.876236449E+02 -.876449680E+02 -.876669578E+02 -.876896054E+02 -.877128928E+02 -.877367929E+02 -.877612689E+02 -.877862736E+02 -.878117489E+02 -.878376253E+02 -.878638216E+02 -.878902446E+02 -.879167890E+02 -.879433382E+02 -.879697640E+02 -.879959280E+02 -.880216822E+02 -.880468702E+02 -.880713290E+02 -.880948907E+02 -.881173844E+02 -.881386386E+02 -.881584842E+02 -.881767564E+02 -.881932983E+02 -.882079630E+02 -.882206168E+02 -.882311417E+02 -.882394375E+02 -.882454239E+02 -.882490426E+02 -.882502579E+02 -.882490581E+02 -.882454553E+02 -.882394854E+02 -.882312075E+02 -.882207019E+02 -.882080695E+02 -.881934287E+02 -.881769138E+02 -.881586720E+02 -.881388608E+02 -.881176452E+02 -.880951950E+02 -.880716821E+02 -.880472778E+02 -.880221507E+02 -.879964645E+02 -.879703761E+02 -.879440342E+02 -.879175780E+02 -.878911362E+02 -.878648264E+02 -.878387543E+02 -.878130140E+02 -.877876878E+02 -.877628459E+02 -.877385477E+02 -.877148411E+02 -.876917641E+02 -.876693445E+02 -.876476012E+02 -.876265445E+02 -.876061771E+02 -.875864945E+02 -.875674858E+02 -.875491344E+02 -.875314186E+02 -.875143121E+02 -.874977848E+02 -.874818030E+02 -.874663307E+02 -.874513306E+02 -.874367675E+02 -.874226156E+02 -.874088761E+02 -.873956132E+02 -.873830232E+02 -.873715517E+02 -.873620693E+02 -.873561031E+02 -.873561031E+02
 -.873583637E+02 -.873583637E+02 -.873648306E+02 -.873750934E+02 -.873874820E+02 -.874010387E+02 -.874152668E+02 -.874299403E+02 -.874449766E+02 -.874603614E+02 -.874761092E+02 -.874922446E+02 -.875087941E+02 -.875257831E+02 -.875432343E+02 -.875611669E+02 -.875795951E+02 -.875985286E+02 -.876179719E+02 -.876379239E+02 -.876583775E+02 -.876793186E+02 -.877007259E+02 -.877225703E+02 -.877448143E+02 -.877674121E+02 -.877903095E+02 -.878134428E+02 -.878367397E+02 -.878601185E+02 -.878834887E+02 -.879067509E+02 -.879297978E+02 -.879525146E+02 -.879747799E+02 -.879964667E+02 -.880174441E+02 -.880375781E+02 -.880567336E+02 -.880747760E+02 -.880915733E+02 -.881069979E+02 -.881209287E+02 -.881332532E+02 -.881438691E+02 -.881526867E+02 -.881596299E+02 -.881646382E+02 -.881676674E+02 -.881686909E+02 -.881676996E+02 -.881647030E+02 -.881597281E+02 -.881528194E+02 -.881440381E+02 -.881334605E+02 -.881211770E+02 -.881072901E+02 -.880919129E+02 -.880751669E+02 -.880571801E+02 -.880380852E+02 -.880180170E+02 -.879971112E+02 -.879755024E+02 -.879533222E+02 -.879306982E+02 -.879077523E+02 -.878846001E+02 -.878613494E+02 -.878381002E+02 -.878149439E+02 -.877919629E+02 -.877692305E+02 -.877468111E+02 -.877247598E+02 -.877031234E+02 -.876819399E+02 -.876612394E+02 -.876410443E+02 -.876213698E+02 -.876022243E+02 -.875836102E+02 -.875655241E+02 -.875479574E+02 -.875308967E+02 -.875143245E+02 -.874982195E+02 -.874825571E+02 -.874673102E+02 -.874524505E+02 -.874379519E+02 -.874237978E+02 -.874099990E+02 -.873966304E+02 -.873839016E+02 -.873722758E+02 -.873626490E+02 -.873565849E+02 -.873565849E+02
 -.873583204E+02 -.873583204E+02 -.873647678E+02 -.873749900E+02 -.873873117E+02 -.874007683E+02 -.874148560E+02 -.874293416E+02 -.874441346E+02 -.874592127E+02 -.874745828E+02 -.874902616E+02 -.875062682E+02 -.875226205E+02 -.875393337E+02 -.875564200E+02 -.875738874E+02 -.875917396E+02 -.876099757E+02 -.876285899E+02 -.876475710E+02 -.876669022E+02 -.876865608E+02 -.877065173E+02 -.877267357E+02 -.877471731E+02 -.877677796E+02 -.877884984E+02 -.878092656E+02 -.878300104E+02 -.878506554E+02 -.878711166E+02 -.878913042E+02 -.879111232E+02 -.879304740E+02 -.879492534E+02 -.879673556E+02 -.879846734E+02 -.880010995E+02 -.880165274E+02 -.880308536E+02 -.880439782E+02 -.880558073E+02 -.880662535E+02 -.880752382E+02 -.880826921E+02 -.880885571E+02 -.880927869E+02 -.880953477E+02 -.880962192E+02 -.880953948E+02 -.880928814E+02 -.880887000E+02 -.880828845E+02 -.880754818E+02 -.880665505E+02 -.880561601E+02 -.880443899E+02 -.880313274E+02 -.880170674E+02 -.880017099E+02 -.879853590E+02 -.879681216E+02 -.879501057E+02 -.879314190E+02 -.879121678E+02 -.878924559E+02 -.878723834E+02 -.878520461E+02 -.878315342E+02 -.878109323E+02 -.877903187E+02 -.877697649E+02 -.877493354E+02 -.877290880E+02 -.877090732E+02 -.876893345E+02 -.876699089E+02 -.876508264E+02 -.876321111E+02 -.876137806E+02 -.875958472E+02 -.875783176E+02 -.875611936E+02 -.875444725E+02 -.875281472E+02 -.875122068E+02 -.874966370E+02 -.874814203E+02 -.874665371E+02 -.874519665E+02 -.874376898E+02 -.874236982E+02 -.874100101E+02 -.873967085E+02 -.873840114E+02 -.873723915E+02 -.873627557E+02 -.873566800E+02 -.873566800E+02
 -.873579579E+02 -.873579579E+02 -.873643147E+02 -.873743853E+02 -.873865099E+02 -.873997291E+02 -.874135391E+02 -.874277030E+02 -.874421253E+02 -.874567779E+02 -.874716612E+02 -.874867858E+02 -.875021646E+02 -.875178095E+02 -.875337302E+02 -.875499334E+02 -.875664223E+02 -.875831965E+02 -.876002513E+02 -.876175779E+02 -.876351630E+02 -.876529883E+02 -.876710309E+02 -.876892623E+02 -.877076488E+02 -.877261511E+02 -.877447241E+02 -.877633177E+02 -.877818759E+02 -.878003379E+02 -.878186375E+02 -.878367042E+02 -.878544628E+02 -.878718348E+02 -.878887382E+02 -.879050891E+02 -.879208017E+02 -.879357898E+02 -.879499676E+02 -.879632505E+02 -.879755567E+02 -.879868075E+02 -.879969292E+02 -.880058537E+02 -.880135197E+02 -.880198735E+02 -.880248701E+02 -.880284737E+02 -.880306583E+02 -.880314082E+02 -.880307184E+02 -.880285943E+02 -.880250521E+02 -.880201180E+02 -.880138285E+02 -.880062288E+02 -.879973731E+02 -.879873231E+02 -.879761473E+02 -.879639200E+02 -.879507201E+02 -.879366300E+02 -.879217348E+02 -.879061207E+02 -.878898747E+02 -.878730827E+02 -.878558295E+02 -.878381973E+02 -.878202655E+02 -.878021096E+02 -.877838008E+02 -.877654060E+02 -.877469867E+02 -.877285994E+02 -.877102951E+02 -.876921193E+02 -.876741119E+02 -.876563075E+02 -.876387353E+02 -.876214192E+02 -.876043781E+02 -.875876263E+02 -.875711734E+02 -.875550246E+02 -.875391814E+02 -.875236413E+02 -.875083984E+02 -.874934439E+02 -.874787660E+02 -.874643509E+02 -.874501839E+02 -.874362525E+02 -.874225539E+02 -.874091127E+02 -.873960175E+02 -.873834906E+02 -.873720074E+02 -.873624732E+02 -.873564567E+02 -.873564567E+02
 -.873573418E+02 -.873573418E+02 -.873635509E+02 -.873733813E+02 -.873852051E+02 -.873980787E+02 -.874115036E+02 -.874252426E+02 -.874391971E+02 -.874533349E+02 -.874676514E+02 -.874821523E+02 -.874968455E+02 -.875117382E+02 -.875268358E+02 -.875421410E+02 -.875576535E+02 -.875733698E+02 -.875892829E+02 -.876053822E+02 -.876216533E+02 -.876380778E+02 -.876546331E+02 -.876712925E+02 -.876880249E+02 -.877047947E+02 -.877215622E+02 -.877382829E+02 -.877549087E+02 -.877713870E+02 -.877876618E+02 -.878036735E+02 -.878193596E+02 -.878346548E+02 -.878494918E+02 -.878638019E+02 -.878775155E+02 -.878905628E+02 -.879028749E+02 -.879143843E+02 -.879250256E+02 -.879347366E+02 -.879434591E+02 -.879511394E+02 -.879577295E+02 -.879631872E+02 -.879674775E+02 -.879705724E+02 -.879724517E+02 -.879731033E+02 -.879725231E+02 -.879707155E+02 -.879676932E+02 -.879634766E+02 -.879580942E+02 -.879515815E+02 -.879439810E+02 -.879353411E+02 -.879257159E+02 -.879151641E+02 -.879037483E+02 -.878915342E+02 -.878785900E+02 -.878649850E+02 -.878507895E+02 -.878360734E+02 -.878209061E+02 -.878053553E+02 -.877894868E+02 -.877733636E+02 -.877570461E+02 -.877405907E+02 -.877240505E+02 -.877074744E+02 -.876909071E+02 -.876743892E+02 -.876579568E+02 -.876416417E+02 -.876254712E+02 -.876094687E+02 -.875936531E+02 -.875780396E+02 -.875626394E+02 -.875474601E+02 -.875325060E+02 -.875177778E+02 -.875032737E+02 -.874889887E+02 -.874749157E+02 -.874610454E+02 -.874473682E+02 -.874338764E+02 -.874205724E+02 -.874074852E+02 -.873947068E+02 -.873824608E+02 -.873712191E+02 -.873618758E+02 -.873559757E+02 -.873559757E+02
 -.873565269E+02 -.873565269E+02 -.873625443E+02 -.873720659E+02 -.873835085E+02 -.873959528E+02 -.874089103E+02 -.874221465E+02 -.874355614E+02 -.874491195E+02 -.874628127E+02 -.874766428E+02 -.874906138E+02 -.875047294E+02 -.875189915E+02 -.875333998E+02 -.875479515E+02 -.875626413E+02 -.875774605E+02 -.875923978E+02 -.876074382E+02 -.876225638E+02 -.876377532E+02 -.876529816E+02 -.876682208E+02 -.876834390E+02 -.876986008E+02 -.877136679E+02 -.877285983E+02 -.877433472E+02 -.877578669E+02 -.877721075E+02 -.877860164E+02 -.877995397E+02 -.878126217E+02 -.878252062E+02 -.878372363E+02 -.878486554E+02 -.878594079E+02 -.878694394E+02 -.878786976E+02 -.878871328E+02 -.878946987E+02 -.879013528E+02 -.879070570E+02 -.879117782E+02 -.879154886E+02 -.879181663E+02 -.879197954E+02 -.879203664E+02 -.879198762E+02 -.879183283E+02 -.879157325E+02 -.879121053E+02 -.879074687E+02 -.879018511E+02 -.878952859E+02 -.878878116E+02 -.878794710E+02 -.878703110E+02 -.878603816E+02 -.878497356E+02 -.878384277E+02 -.878265140E+02 -.878140517E+02 -.878010978E+02 -.877877092E+02 -.877739420E+02 -.877598507E+02 -.877454881E+02 -.877309049E+02 -.877161492E+02 -.877012663E+02 -.876862985E+02 -.876712850E+02 -.876562613E+02 -.876412600E+02 -.876263098E+02 -.876114361E+02 -.875966608E+02 -.875820025E+02 -.875674765E+02 -.875530947E+02 -.875388662E+02 -.875247970E+02 -.875108905E+02 -.874971474E+02 -.874835659E+02 -.874701423E+02 -.874568711E+02 -.874437465E+02 -.874307649E+02 -.874179325E+02 -.874052817E+02 -.873929060E+02 -.873810276E+02 -.873701101E+02 -.873610281E+02 -.873552897E+02 -.873552897E+02
 -.873555590E+02 -.873555590E+02 -.873613515E+02 -.873705127E+02 -.873815141E+02 -.873934663E+02 -.874058955E+02 -.874185719E+02 -.874313957E+02 -.874443292E+02 -.874573615E+02 -.874704914E+02 -.874837201E+02 -.874970486E+02 -.875104761E+02 -.875240002E+02 -.875376164E+02 -.875513179E+02 -.875650954E+02 -.875789370E+02 -.875928282E+02 -.876067518E+02 -.876206879E+02 -.876346136E+02 -.876485036E+02 -.876623297E+02 -.876760607E+02 -.876896633E+02 -.877031014E+02 -.877163366E+02 -.877293286E+02 -.877420351E+02 -.877544122E+02 -.877664150E+02 -.877779976E+02 -.877891135E+02 -.877997163E+02 -.878097599E+02 -.878191989E+02 -.878279895E+02 -.878360894E+02 -.878434589E+02 -.878500608E+02 -.878558611E+02 -.878608295E+02 -.878649396E+02 -.878681695E+02 -.878705018E+02 -.878719238E+02 -.878724282E+02 -.878720124E+02 -.878706792E+02 -.878684366E+02 -.878652974E+02 -.878612794E+02 -.878564050E+02 -.878507009E+02 -.878441978E+02 -.878369301E+02 -.878289352E+02 -.878202534E+02 -.878109272E+02 -.878010011E+02 -.877905206E+02 -.877795323E+02 -.877680830E+02 -.877562196E+02 -.877439885E+02 -.877314351E+02 -.877186036E+02 -.877055367E+02 -.876922753E+02 -.876788581E+02 -.876653216E+02 -.876516997E+02 -.876380240E+02 -.876243230E+02 -.876106228E+02 -.875969465E+02 -.875833145E+02 -.875697445E+02 -.875562513E+02 -.875428474E+02 -.875295423E+02 -.875163433E+02 -.875032553E+02 -.874902812E+02 -.874774214E+02 -.874646748E+02 -.874520390E+02 -.874395110E+02 -.874270905E+02 -.874147866E+02 -.874026338E+02 -.873907261E+02 -.873792815E+02 -.873687516E+02 -.873599855E+02 -.873544439E+02 -.873544439E+02
 -.873544770E+02 -.873544770E+02 -.873600203E+02 -.873687835E+02 -.873793000E+02 -.873907154E+02 -.874025728E+02 -.874146496E+02 -.874268473E+02 -.874391272E+02 -.874514761E+02 -.874638905E+02 -.874763695E+02 -.874889120E+02 -.875015155E+02 -.875141761E+02 -.875268879E+02 -.875396433E+02 -.875524327E+02 -.875652443E+02 -.875780643E+02 -.875908763E+02 -.876036619E+02 -.876164006E+02 -.876290696E+02 -.876416437E+02 -.876540960E+02 -.876663974E+02 -.876785167E+02 -.876904214E+02 -.877020769E+02 -.877134478E+02 -.877244973E+02 -.877351878E+02 -.877454812E+02 -.877553392E+02 -.877647236E+02 -.877735965E+02 -.877819212E+02 -.877896619E+02 -.877967843E+02 -.878032562E+02 -.878090479E+02 -.878141318E+02 -.878184838E+02 -.878220827E+02 -.878249109E+02 -.878269545E+02 -.878282036E+02 -.878286521E+02 -.878282982E+02 -.878271441E+02 -.878251961E+02 -.878224646E+02 -.878189637E+02 -.878147115E+02 -.878097294E+02 -.878040420E+02 -.877976771E+02 -.877906649E+02 -.877830379E+02 -.877748307E+02 -.877660795E+02 -.877568214E+02 -.877470947E+02 -.877369379E+02 -.877263897E+02 -.877154886E+02 -.877042726E+02 -.876927788E+02 -.876810431E+02 -.876691004E+02 -.876569836E+02 -.876447243E+02 -.876323518E+02 -.876198938E+02 -.876073755E+02 -.875948203E+02 -.875822490E+02 -.875696805E+02 -.875571311E+02 -.875446154E+02 -.875321452E+02 -.875197307E+02 -.875073797E+02 -.874950983E+02 -.874828904E+02 -.874707586E+02 -.874587035E+02 -.874467248E+02 -.874348222E+02 -.874229977E+02 -.874112625E+02 -.873996524E+02 -.873882605E+02 -.873772989E+02 -.873672044E+02 -.873587952E+02 -.873534768E+02 -.873534768E+02
 -.873533140E+02 -.873533140E+02 -.873585907E+02 -.873669294E+02 -.873769308E+02 -.873877786E+02 -.873990355E+02 -.874104870E+02 -.874220371E+02 -.874336468E+02 -.874453015E+02 -.874569959E+02 -.874687275E+02 -.874804936E+02 -.874922906E+02 -.875041133E+02 -.875159554E+02 -.875278088E+02 -.875396636E+02 -.875515086E+02 -.875633304E+02 -.875751141E+02 -.875868428E+02 -.875984980E+02 -.876100592E+02 -.876215044E+02 -.876328099E+02 -.876439506E+02 -.876548996E+02 -.876656290E+02 -.876761097E+02 -.876863115E+02 -.876962036E+02 -.877057544E+02 -.877149324E+02 -.877237057E+02 -.877320427E+02 -.877399125E+02 -.877472848E+02 -.877541302E+02 -.877604211E+02 -.877661312E+02 -.877712362E+02 -.877757141E+02 -.877795452E+02 -.877827126E+02 -.877852020E+02 -.877870022E+02 -.877881054E+02 -.877885067E+02 -.877882046E+02 -.877872009E+02 -.877855007E+02 -.877831124E+02 -.877800474E+02 -.877763202E+02 -.877719482E+02 -.877669513E+02 -.877613520E+02 -.877551748E+02 -.877484462E+02 -.877411945E+02 -.877334491E+02 -.877252407E+02 -.877166006E+02 -.877075608E+02 -.876981534E+02 -.876884104E+02 -.876783635E+02 -.876680441E+02 -.876574826E+02 -.876467083E+02 -.876357497E+02 -.876246338E+02 -.876133862E+02 -.876020308E+02 -.875905901E+02 -.875790846E+02 -.875675334E+02 -.875559535E+02 -.875443602E+02 -.875327669E+02 -.875211853E+02 -.875096255E+02 -.874980955E+02 -.874866021E+02 -.874751502E+02 -.874637435E+02 -.874523841E+02 -.874410734E+02 -.874298128E+02 -.874186062E+02 -.874074664E+02 -.873964297E+02 -.873855871E+02 -.873751437E+02 -.873655188E+02 -.873574963E+02 -.873524206E+02 -.873524206E+02
 -.873520973E+02 -.873520973E+02 -.873570959E+02 -.873649925E+02 -.873744592E+02 -.873847203E+02 -.873953593E+02 -.874061710E+02 -.874170627E+02 -.874279956E+02 -.874389544E+02 -.874499325E+02 -.874609261E+02 -.874719314E+02 -.874829440E+02 -.874939581E+02 -.875049670E+02 -.875159623E+02 -.875269346E+02 -.875378728E+02 -.875487646E+02 -.875595962E+02 -.875703523E+02 -.875810161E+02 -.875915697E+02 -.876019934E+02 -.876122667E+02 -.876223677E+02 -.876322733E+02 -.876419596E+02 -.876514018E+02 -.876605745E+02 -.876694515E+02 -.876780065E+02 -.876862131E+02 -.876940447E+02 -.877014753E+02 -.877084791E+02 -.877150312E+02 -.877211077E+02 -.877266857E+02 -.877317439E+02 -.877362624E+02 -.877402233E+02 -.877436106E+02 -.877464105E+02 -.877486116E+02 -.877502049E+02 -.877511839E+02 -.877515447E+02 -.877512861E+02 -.877504096E+02 -.877489195E+02 -.877468223E+02 -.877441276E+02 -.877408469E+02 -.877369945E+02 -.877325866E+02 -.877276414E+02 -.877221791E+02 -.877162213E+02 -.877097911E+02 -.877029128E+02 -.876956118E+02 -.876879138E+02 -.876798455E+02 -.876714334E+02 -.876627045E+02 -.876536854E+02 -.876444024E+02 -.876348813E+02 -.876251472E+02 -.876152242E+02 -.876051358E+02 -.875949040E+02 -.875845499E+02 -.875740931E+02 -.875635519E+02 -.875529433E+02 -.875422827E+02 -.875315843E+02 -.875208605E+02 -.875101225E+02 -.874993800E+02 -.874886412E+02 -.874779131E+02 -.874672013E+02 -.874565101E+02 -.874458429E+02 -.874352022E+02 -.874245908E+02 -.874140140E+02 -.874034854E+02 -.873930413E+02 -.873827702E+02 -.873728685E+02 -.873637367E+02 -.873561215E+02 -.873513018E+02 -.873513018E+02
 -.873508485E+02 -.873508485E+02 -.873555623E+02 -.873630070E+02 -.873719280E+02 -.873815921E+02 -.873916048E+02 -.874017710E+02 -.874120018E+02 -.874222591E+02 -.874325272E+02 -.874427986E+02 -.874530688E+02 -.874633331E+02 -.874735865E+02 -.874838231E+02 -.874940358E+02 -.875042164E+02 -.875143557E+02 -.875244434E+02 -.875344680E+02 -.875444168E+02 -.875542759E+02 -.875640304E+02 -.875736643E+02 -.875831605E+02 -.875925008E+02 -.876016664E+02 -.876106372E+02 -.876193929E+02 -.876279123E+02 -.876361737E+02 -.876441551E+02 -.876518345E+02 -.876591895E+02 -.876661980E+02 -.876728384E+02 -.876790892E+02 -.876849300E+02 -.876903408E+02 -.876953029E+02 -.876997988E+02 -.877038122E+02 -.877073285E+02 -.877103345E+02 -.877128190E+02 -.877147728E+02 -.877161884E+02 -.877170606E+02 -.877173863E+02 -.877171645E+02 -.877163965E+02 -.877150856E+02 -.877132375E+02 -.877108596E+02 -.877079616E+02 -.877045551E+02 -.877006534E+02 -.876962713E+02 -.876914255E+02 -.876861337E+02 -.876804150E+02 -.876742895E+02 -.876677781E+02 -.876609023E+02 -.876536841E+02 -.876461460E+02 -.876383105E+02 -.876301998E+02 -.876218363E+02 -.876132419E+02 -.876044379E+02 -.875954451E+02 -.875862837E+02 -.875769727E+02 -.875675306E+02 -.875579745E+02 -.875483208E+02 -.875385846E+02 -.875287798E+02 -.875189192E+02 -.875090146E+02 -.874990763E+02 -.874891136E+02 -.874791347E+02 -.874691465E+02 -.874591551E+02 -.874491652E+02 -.874391810E+02 -.874292058E+02 -.874192435E+02 -.874093001E+02 -.873993900E+02 -.873895490E+02 -.873798618E+02 -.873705162E+02 -.873618921E+02 -.873546972E+02 -.873501423E+02 -.873501423E+02
 -.873495847E+02 -.873495847E+02 -.873540108E+02 -.873609995E+02 -.873693709E+02 -.873784352E+02 -.873878203E+02 -.873973420E+02 -.874069156E+02 -.874165042E+02 -.874260919E+02 -.874356708E+02 -.874452356E+02 -.874547813E+02 -.874643026E+02 -.874737933E+02 -.874832465E+02 -.874926541E+02 -.875020075E+02 -.875112969E+02 -.875205118E+02 -.875296404E+02 -.875386704E+02 -.875475884E+02 -.875563802E+02 -.875650308E+02 -.875735243E+02 -.875818442E+02 -.875899735E+02 -.875978945E+02 -.876055891E+02 -.876130389E+02 -.876202253E+02 -.876271296E+02 -.876337331E+02 -.876400174E+02 -.876459640E+02 -.876515555E+02 -.876567745E+02 -.876616048E+02 -.876660307E+02 -.876700378E+02 -.876736128E+02 -.876767434E+02 -.876794191E+02 -.876816306E+02 -.876833702E+02 -.876846319E+02 -.876854116E+02 -.876857065E+02 -.876855160E+02 -.876848410E+02 -.876836844E+02 -.876820507E+02 -.876799461E+02 -.876773786E+02 -.876743577E+02 -.876708942E+02 -.876670005E+02 -.876626903E+02 -.876579782E+02 -.876528801E+02 -.876474126E+02 -.876415930E+02 -.876354394E+02 -.876289703E+02 -.876222042E+02 -.876151602E+02 -.876078572E+02 -.876003140E+02 -.875925492E+02 -.875845812E+02 -.875764277E+02 -.875681061E+02 -.875596330E+02 -.875510244E+02 -.875422956E+02 -.875334607E+02 -.875245334E+02 -.875155263E+02 -.875064509E+02 -.874973179E+02 -.874881372E+02 -.874789176E+02 -.874696667E+02 -.874603917E+02 -.874510985E+02 -.874417924E+02 -.874324778E+02 -.874231588E+02 -.874138398E+02 -.874045275E+02 -.873952366E+02 -.873860017E+02 -.873769039E+02 -.873681211E+02 -.873600123E+02 -.873532447E+02 -.873489593E+02 -.873489593E+02
 -.873483191E+02 -.873483191E+02 -.873524576E+02 -.873589906E+02 -.873668141E+02 -.873752812E+02 -.873840432E+02 -.873929267E+02 -.874018514E+02 -.874107823E+02 -.874197035E+02 -.874286069E+02 -.874374868E+02 -.874463380E+02 -.874551549E+02 -.874639314E+02 -.874726606E+02 -.874813351E+02 -.874899466E+02 -.874984859E+02 -.875069434E+02 -.875153085E+02 -.875235700E+02 -.875317160E+02 -.875397338E+02 -.875476104E+02 -.875553318E+02 -.875628838E+02 -.875702515E+02 -.875774197E+02 -.875843730E+02 -.875910957E+02 -.875975719E+02 -.876037859E+02 -.876097219E+02 -.876153642E+02 -.876206977E+02 -.876257074E+02 -.876303791E+02 -.876346992E+02 -.876386547E+02 -.876422336E+02 -.876454249E+02 -.876482185E+02 -.876506056E+02 -.876525787E+02 -.876541314E+02 -.876552587E+02 -.876559573E+02 -.876562249E+02 -.876560610E+02 -.876554664E+02 -.876544435E+02 -.876529959E+02 -.876511289E+02 -.876488489E+02 -.876461638E+02 -.876430827E+02 -.876396157E+02 -.876357742E+02 -.876315703E+02 -.876270173E+02 -.876221289E+02 -.876169198E+02 -.876114049E+02 -.876055997E+02 -.875995200E+02 -.875931817E+02 -.875866009E+02 -.875797935E+02 -.875727755E+02 -.875655626E+02 -.875581699E+02 -.875506126E+02 -.875429050E+02 -.875350611E+02 -.875270942E+02 -.875190171E+02 -.875108417E+02 -.875025794E+02 -.874942406E+02 -.874858352E+02 -.874773723E+02 -.874688600E+02 -.874603058E+02 -.874517165E+02 -.874430982E+02 -.874344561E+02 -.874257949E+02 -.874171192E+02 -.874084337E+02 -.873997455E+02 -.873910692E+02 -.873824382E+02 -.873739294E+02 -.873657105E+02 -.873581189E+02 -.873517810E+02 -.873477668E+02 -.873477668E+02
 -.873470621E+02 -.873470621E+02 -.873509150E+02 -.873569965E+02 -.873642773E+02 -.873721542E+02 -.873803015E+02 -.873885568E+02 -.873968448E+02 -.874051319E+02 -.874134030E+02 -.874216499E+02 -.874298666E+02 -.874380479E+02 -.874461881E+02 -.874542813E+02 -.874623209E+02 -.874702998E+02 -.874782102E+02 -.874860437E+02 -.874937915E+02 -.875014440E+02 -.875089911E+02 -.875164222E+02 -.875237261E+02 -.875308913E+02 -.875379056E+02 -.875447566E+02 -.875514315E+02 -.875579172E+02 -.875642004E+02 -.875702677E+02 -.875761056E+02 -.875817007E+02 -.875870396E+02 -.875921093E+02 -.875968968E+02 -.876013897E+02 -.876055760E+02 -.876094443E+02 -.876129839E+02 -.876161847E+02 -.876190376E+02 -.876215342E+02 -.876236673E+02 -.876254305E+02 -.876268186E+02 -.876278276E+02 -.876284545E+02 -.876286976E+02 -.876285565E+02 -.876280318E+02 -.876271255E+02 -.876258407E+02 -.876241816E+02 -.876221536E+02 -.876197634E+02 -.876170183E+02 -.876139269E+02 -.876104985E+02 -.876067435E+02 -.876026726E+02 -.875982976E+02 -.875936306E+02 -.875886843E+02 -.875834716E+02 -.875780059E+02 -.875723006E+02 -.875663694E+02 -.875602260E+02 -.875538838E+02 -.875473563E+02 -.875406568E+02 -.875337981E+02 -.875267928E+02 -.875196531E+02 -.875123907E+02 -.875050168E+02 -.874975421E+02 -.874899767E+02 -.874823302E+02 -.874746114E+02 -.874668287E+02 -.874589898E+02 -.874511018E+02 -.874431710E+02 -.874352035E+02 -.874272044E+02 -.874191787E+02 -.874111310E+02 -.874030662E+02 -.873949918E+02 -.873869219E+02 -.873788883E+02 -.873709638E+02 -.873633053E+02 -.873562288E+02 -.873503191E+02 -.873465755E+02 -.873465755E+02
 -.873458211E+02 -.873458211E+02 -.873493926E+02 -.873550290E+02 -.873617753E+02 -.873690718E+02 -.873766156E+02 -.873842556E+02 -.873919211E+02 -.873995807E+02 -.874072197E+02 -.874148300E+02 -.874224059E+02 -.874299420E+02 -.874374328E+02 -.874448725E+02 -.874522549E+02 -.874595732E+02 -.874668203E+02 -.874739886E+02 -.874810698E+02 -.874880554E+02 -.874949363E+02 -.875017030E+02 -.875083458E+02 -.875148543E+02 -.875212181E+02 -.875274262E+02 -.875334676E+02 -.875393310E+02 -.875450049E+02 -.875504779E+02 -.875557385E+02 -.875607752E+02 -.875655766E+02 -.875701318E+02 -.875744298E+02 -.875784602E+02 -.875822128E+02 -.875856782E+02 -.875888473E+02 -.875917117E+02 -.875942638E+02 -.875964966E+02 -.875984041E+02 -.875999810E+02 -.876012230E+02 -.876021268E+02 -.876026898E+02 -.876029108E+02 -.876027892E+02 -.876023258E+02 -.876015220E+02 -.876003804E+02 -.875989048E+02 -.875970994E+02 -.875949698E+02 -.875925223E+02 -.875897639E+02 -.875867024E+02 -.875833465E+02 -.875797053E+02 -.875757885E+02 -.875716063E+02 -.875671695E+02 -.875624890E+02 -.875575760E+02 -.875524421E+02 -.875470987E+02 -.875415577E+02 -.875358304E+02 -.875299286E+02 -.875238635E+02 -.875176464E+02 -.875112883E+02 -.875047996E+02 -.874981908E+02 -.874914717E+02 -.874846518E+02 -.874777402E+02 -.874707454E+02 -.874636756E+02 -.874565383E+02 -.874493407E+02 -.874420895E+02 -.874347906E+02 -.874274499E+02 -.874200724E+02 -.874126631E+02 -.874052266E+02 -.873977679E+02 -.873902945E+02 -.873828199E+02 -.873753745E+02 -.873680262E+02 -.873609216E+02 -.873543545E+02 -.873488690E+02 -.873453936E+02 -.873453936E+02
 -.873446017E+02 -.873446017E+02 -.873478969E+02 -.873530965E+02 -.873593188E+02 -.873660466E+02 -.873730001E+02 -.873800391E+02 -.873870980E+02 -.873941473E+02 -.874011730E+02 -.874081673E+02 -.874151247E+02 -.874220398E+02 -.874289075E+02 -.874357220E+02 -.874424777E+02 -.874491681E+02 -.874557867E+02 -.874623266E+02 -.874687802E+02 -.874751398E+02 -.874813975E+02 -.874875446E+02 -.874935726E+02 -.874994724E+02 -.875052348E+02 -.875108504E+02 -.875163095E+02 -.875216023E+02 -.875267191E+02 -.875316499E+02 -.875363850E+02 -.875409146E+02 -.875452290E+02 -.875493188E+02 -.875531749E+02 -.875567884E+02 -.875601508E+02 -.875632540E+02 -.875660905E+02 -.875686533E+02 -.875709359E+02 -.875729326E+02 -.875746382E+02 -.875760485E+02 -.875771597E+02 -.875779692E+02 -.875784748E+02 -.875786754E+02 -.875785707E+02 -.875781612E+02 -.875774481E+02 -.875764338E+02 -.875751211E+02 -.875735138E+02 -.875716165E+02 -.875694343E+02 -.875669734E+02 -.875642401E+02 -.875612417E+02 -.875579859E+02 -.875544809E+02 -.875507353E+02 -.875467582E+02 -.875425588E+02 -.875381466E+02 -.875335315E+02 -.875287233E+02 -.875237319E+02 -.875185673E+02 -.875132394E+02 -.875077581E+02 -.875021331E+02 -.874963738E+02 -.874904895E+02 -.874844894E+02 -.874783820E+02 -.874721759E+02 -.874658792E+02 -.874594994E+02 -.874530440E+02 -.874465198E+02 -.874399336E+02 -.874332913E+02 -.874265988E+02 -.874198614E+02 -.874130841E+02 -.874062717E+02 -.873994288E+02 -.873925604E+02 -.873856737E+02 -.873787817E+02 -.873719129E+02 -.873651306E+02 -.873585707E+02 -.873525054E+02 -.873474380E+02 -.873442269E+02 -.873442269E+02
 -.873434074E+02 -.873434074E+02 -.873464322E+02 -.873512044E+02 -.873569144E+02 -.873630868E+02 -.873694642E+02 -.873759177E+02 -.873823866E+02 -.873888433E+02 -.873952747E+02 -.874016736E+02 -.874080343E+02 -.874143519E+02 -.874206214E+02 -.874268375E+02 -.874329948E+02 -.874390875E+02 -.874451094E+02 -.874510543E+02 -.874569154E+02 -.874626858E+02 -.874683583E+02 -.874739253E+02 -.874793793E+02 -.874847123E+02 -.874899163E+02 -.874949829E+02 -.874999038E+02 -.875046707E+02 -.875092751E+02 -.875137084E+02 -.875179623E+02 -.875220283E+02 -.875258984E+02 -.875295645E+02 -.875330188E+02 -.875362539E+02 -.875392625E+02 -.875420378E+02 -.875445736E+02 -.875468639E+02 -.875489032E+02 -.875506868E+02 -.875522104E+02 -.875534703E+02 -.875544636E+02 -.875551878E+02 -.875556413E+02 -.875558231E+02 -.875557330E+02 -.875553713E+02 -.875547392E+02 -.875538385E+02 -.875526718E+02 -.875512420E+02 -.875495531E+02 -.875476095E+02 -.875454161E+02 -.875429785E+02 -.875403027E+02 -.875373952E+02 -.875342629E+02 -.875309131E+02 -.875273535E+02 -.875235918E+02 -.875196363E+02 -.875154952E+02 -.875111770E+02 -.875066902E+02 -.875020433E+02 -.874972448E+02 -.874923033E+02 -.874872272E+02 -.874820247E+02 -.874767039E+02 -.874712728E+02 -.874657390E+02 -.874601101E+02 -.874543932E+02 -.874485951E+02 -.874427226E+02 -.874367820E+02 -.874307791E+02 -.874247197E+02 -.874186091E+02 -.874124525E+02 -.874062545E+02 -.874000197E+02 -.873937525E+02 -.873874580E+02 -.873811429E+02 -.873748196E+02 -.873685146E+02 -.873622865E+02 -.873562608E+02 -.873506879E+02 -.873460311E+02 -.873430798E+02 -.873430798E+02
 -.873422403E+02 -.873422403E+02 -.873450009E+02 -.873493560E+02 -.873545661E+02 -.873601969E+02 -.873660132E+02 -.873718970E+02 -.873777925E+02 -.873836745E+02 -.873895305E+02 -.873953537E+02 -.874011388E+02 -.874068813E+02 -.874125762E+02 -.874182188E+02 -.874238040E+02 -.874293265E+02 -.874347807E+02 -.874401608E+02 -.874454609E+02 -.874506748E+02 -.874557959E+02 -.874608178E+02 -.874657337E+02 -.874705365E+02 -.874752193E+02 -.874797748E+02 -.874841959E+02 -.874884752E+02 -.874926055E+02 -.874965795E+02 -.875003899E+02 -.875040297E+02 -.875074918E+02 -.875107694E+02 -.875138559E+02 -.875167450E+02 -.875194306E+02 -.875219070E+02 -.875241688E+02 -.875262110E+02 -.875280290E+02 -.875296189E+02 -.875309770E+02 -.875321003E+02 -.875329862E+02 -.875336327E+02 -.875340386E+02 -.875342029E+02 -.875341254E+02 -.875338065E+02 -.875332471E+02 -.875324487E+02 -.875314135E+02 -.875301441E+02 -.875286437E+02 -.875269160E+02 -.875249652E+02 -.875227959E+02 -.875204132E+02 -.875178226E+02 -.875150300E+02 -.875120415E+02 -.875088636E+02 -.875055029E+02 -.875019664E+02 -.874982612E+02 -.874943944E+02 -.874903733E+02 -.874862053E+02 -.874818978E+02 -.874774580E+02 -.874728933E+02 -.874682108E+02 -.874634176E+02 -.874585206E+02 -.874535266E+02 -.874484423E+02 -.874432739E+02 -.874380276E+02 -.874327095E+02 -.874273251E+02 -.874218799E+02 -.874163791E+02 -.874108276E+02 -.874052302E+02 -.873995913E+02 -.873939152E+02 -.873882062E+02 -.873824691E+02 -.873767102E+02 -.873709412E+02 -.873651865E+02 -.873595001E+02 -.873539969E+02 -.873489062E+02 -.873446515E+02 -.873419549E+02 -.873419549E+02
 -.873411012E+02 -.873411012E+02 -.873436043E+02 -.873475526E+02 -.873522754E+02 -.873573787E+02 -.873626490E+02 -.873679788E+02 -.873733176E+02 -.873786420E+02 -.873839408E+02 -.873892074E+02 -.873944370E+02 -.873996252E+02 -.874047676E+02 -.874098597E+02 -.874148969E+02 -.874198743E+02 -.874247869E+02 -.874296295E+02 -.874343968E+02 -.874390832E+02 -.874436830E+02 -.874481905E+02 -.874525995E+02 -.874569042E+02 -.874610983E+02 -.874651756E+02 -.874691298E+02 -.874729547E+02 -.874766439E+02 -.874801913E+02 -.874835906E+02 -.874868357E+02 -.874899207E+02 -.874928398E+02 -.874955874E+02 -.874981580E+02 -.875005466E+02 -.875027483E+02 -.875047586E+02 -.875065733E+02 -.875081885E+02 -.875096009E+02 -.875108074E+02 -.875118054E+02 -.875125929E+02 -.875131682E+02 -.875135300E+02 -.875136778E+02 -.875136114E+02 -.875133309E+02 -.875128373E+02 -.875121319E+02 -.875112162E+02 -.875100927E+02 -.875087640E+02 -.875072332E+02 -.875055038E+02 -.875035798E+02 -.875014654E+02 -.874991653E+02 -.874966844E+02 -.874940279E+02 -.874912013E+02 -.874882103E+02 -.874850608E+02 -.874817587E+02 -.874783103E+02 -.874747218E+02 -.874709994E+02 -.874671495E+02 -.874631785E+02 -.874590926E+02 -.874548980E+02 -.874506009E+02 -.874462074E+02 -.874417233E+02 -.874371546E+02 -.874325068E+02 -.874277855E+02 -.874229958E+02 -.874181430E+02 -.874132319E+02 -.874082673E+02 -.874032537E+02 -.873981953E+02 -.873930965E+02 -.873879611E+02 -.873827932E+02 -.873775972E+02 -.873723793E+02 -.873671501E+02 -.873619321E+02 -.873567745E+02 -.873517817E+02 -.873471623E+02 -.873433011E+02 -.873408536E+02 -.873408536E+02
 -.873399901E+02 -.873399901E+02 -.873422420E+02 -.873457939E+02 -.873500420E+02 -.873546317E+02 -.873593705E+02 -.873641618E+02 -.873689598E+02 -.873737433E+02 -.873785021E+02 -.873832300E+02 -.873879228E+02 -.873925762E+02 -.873971863E+02 -.874017491E+02 -.874062601E+02 -.874107152E+02 -.874151098E+02 -.874194393E+02 -.874236988E+02 -.874278835E+02 -.874319884E+02 -.874360084E+02 -.874399382E+02 -.874437726E+02 -.874475063E+02 -.874511337E+02 -.874546496E+02 -.874580485E+02 -.874613250E+02 -.874644737E+02 -.874674894E+02 -.874703669E+02 -.874731011E+02 -.874756871E+02 -.874781201E+02 -.874803956E+02 -.874825092E+02 -.874844568E+02 -.874862346E+02 -.874878390E+02 -.874892670E+02 -.874905155E+02 -.874915820E+02 -.874924644E+02 -.874931610E+02 -.874936702E+02 -.874939912E+02 -.874941234E+02 -.874940666E+02 -.874938210E+02 -.874933874E+02 -.874927668E+02 -.874919607E+02 -.874909709E+02 -.874897998E+02 -.874884499E+02 -.874869241E+02 -.874852259E+02 -.874833589E+02 -.874813268E+02 -.874791339E+02 -.874767847E+02 -.874742837E+02 -.874716357E+02 -.874688458E+02 -.874659191E+02 -.874628608E+02 -.874596763E+02 -.874563709E+02 -.874529501E+02 -.874494192E+02 -.874457838E+02 -.874420492E+02 -.874382208E+02 -.874343038E+02 -.874303034E+02 -.874262248E+02 -.874220728E+02 -.874178523E+02 -.874135680E+02 -.874092245E+02 -.874048261E+02 -.874003772E+02 -.873958818E+02 -.873913438E+02 -.873867671E+02 -.873821553E+02 -.873775123E+02 -.873728421E+02 -.873681503E+02 -.873634468E+02 -.873587520E+02 -.873541102E+02 -.873496159E+02 -.873454571E+02 -.873419804E+02 -.873397765E+02 -.873397765E+02
 -.873389062E+02 -.873389062E+02 -.873409133E+02 -.873440787E+02 -.873478642E+02 -.873519535E+02 -.873561750E+02 -.873604423E+02 -.873647145E+02 -.873689726E+02 -.873732075E+02 -.873774135E+02 -.873815866E+02 -.873857232E+02 -.873898196E+02 -.873938720E+02 -.873978768E+02 -.874018300E+02 -.874057276E+02 -.874095655E+02 -.874133395E+02 -.874170453E+02 -.874206784E+02 -.874242345E+02 -.874277091E+02 -.874310974E+02 -.874343950E+02 -.874375972E+02 -.874406992E+02 -.874436966E+02 -.874465846E+02 -.874493586E+02 -.874520143E+02 -.874545472E+02 -.874569529E+02 -.874592273E+02 -.874613665E+02 -.874633664E+02 -.874652235E+02 -.874669343E+02 -.874684956E+02 -.874699045E+02 -.874711581E+02 -.874722542E+02 -.874731906E+02 -.874739655E+02 -.874745773E+02 -.874750250E+02 -.874753078E+02 -.874754250E+02 -.874753767E+02 -.874751630E+02 -.874747844E+02 -.874742420E+02 -.874735369E+02 -.874726707E+02 -.874716452E+02 -.874704628E+02 -.874691258E+02 -.874676370E+02 -.874659996E+02 -.874642167E+02 -.874622919E+02 -.874602289E+02 -.874580316E+02 -.874557041E+02 -.874532506E+02 -.874506754E+02 -.874479831E+02 -.874451782E+02 -.874422651E+02 -.874392487E+02 -.874361335E+02 -.874329242E+02 -.874296254E+02 -.874262417E+02 -.874227778E+02 -.874192380E+02 -.874156269E+02 -.874119488E+02 -.874082079E+02 -.874044083E+02 -.874005541E+02 -.873966492E+02 -.873926973E+02 -.873887023E+02 -.873846675E+02 -.873805965E+02 -.873764925E+02 -.873723592E+02 -.873682001E+02 -.873640205E+02 -.873598292E+02 -.873556445E+02 -.873515062E+02 -.873474987E+02 -.873437898E+02 -.873406889E+02 -.873387231E+02 -.873387231E+02
 -.873378481E+02 -.873378481E+02 -.873396161E+02 -.873424044E+02 -.873457387E+02 -.873493401E+02 -.873530573E+02 -.873568143E+02 -.873605747E+02 -.873643220E+02 -.873680477E+02 -.873717470E+02 -.873754163E+02 -.873790522E+02 -.873826515E+02 -.873862109E+02 -.873897270E+02 -.873931965E+02 -.873966157E+02 -.873999811E+02 -.874032890E+02 -.874065357E+02 -.874097174E+02 -.874128302E+02 -.874158701E+02 -.874188334E+02 -.874217160E+02 -.874245139E+02 -.874272231E+02 -.874298398E+02 -.874323600E+02 -.874347798E+02 -.874370955E+02 -.874393032E+02 -.874413994E+02 -.874433805E+02 -.874452431E+02 -.874469841E+02 -.874486003E+02 -.874500889E+02 -.874514472E+02 -.874526726E+02 -.874537630E+02 -.874547163E+02 -.874555307E+02 -.874562047E+02 -.874567372E+02 -.874571270E+02 -.874573736E+02 -.874574766E+02 -.874574358E+02 -.874572514E+02 -.874569238E+02 -.874564539E+02 -.874558427E+02 -.874550915E+02 -.874542018E+02 -.874531755E+02 -.874520147E+02 -.874507216E+02 -.874492989E+02 -.874477493E+02 -.874460757E+02 -.874442812E+02 -.874423691E+02 -.874403429E+02 -.874382062E+02 -.874359625E+02 -.874336156E+02 -.874311694E+02 -.874286278E+02 -.874259946E+02 -.874232739E+02 -.874204697E+02 -.874175858E+02 -.874146262E+02 -.874115949E+02 -.874084958E+02 -.874053326E+02 -.874021091E+02 -.873988289E+02 -.873954958E+02 -.873921132E+02 -.873886845E+02 -.873852132E+02 -.873817024E+02 -.873781553E+02 -.873745749E+02 -.873709644E+02 -.873673267E+02 -.873636653E+02 -.873599847E+02 -.873562930E+02 -.873526062E+02 -.873489597E+02 -.873454278E+02 -.873421587E+02 -.873394254E+02 -.873376924E+02 -.873376924E+02
 -.873368139E+02 -.873368139E+02 -.873383483E+02 -.873407681E+02 -.873436615E+02 -.873467864E+02 -.873500115E+02 -.873532705E+02 -.873565320E+02 -.873597814E+02 -.873630114E+02 -.873662178E+02 -.873693973E+02 -.873725470E+02 -.873756641E+02 -.873787456E+02 -.873817886E+02 -.873847903E+02 -.873877474E+02 -.873906570E+02 -.873935158E+02 -.873963207E+02 -.873990683E+02 -.874017554E+02 -.874043787E+02 -.874069348E+02 -.874094203E+02 -.874118319E+02 -.874141663E+02 -.874164201E+02 -.874185901E+02 -.874206728E+02 -.874226653E+02 -.874245643E+02 -.874263668E+02 -.874280699E+02 -.874296708E+02 -.874311667E+02 -.874325552E+02 -.874338338E+02 -.874350002E+02 -.874360524E+02 -.874369886E+02 -.874378071E+02 -.874385064E+02 -.874390852E+02 -.874395426E+02 -.874398777E+02 -.874400900E+02 -.874401791E+02 -.874401450E+02 -.874399878E+02 -.874397079E+02 -.874393058E+02 -.874387826E+02 -.874381392E+02 -.874373769E+02 -.874364974E+02 -.874355022E+02 -.874343934E+02 -.874331729E+02 -.874318432E+02 -.874304067E+02 -.874288659E+02 -.874272236E+02 -.874254826E+02 -.874236459E+02 -.874217166E+02 -.874196979E+02 -.874175928E+02 -.874154047E+02 -.874131369E+02 -.874107928E+02 -.874083756E+02 -.874058888E+02 -.874033356E+02 -.874007194E+02 -.873980436E+02 -.873953112E+02 -.873925256E+02 -.873896900E+02 -.873868073E+02 -.873838808E+02 -.873809132E+02 -.873779076E+02 -.873748668E+02 -.873717935E+02 -.873686904E+02 -.873655601E+02 -.873624055E+02 -.873592295E+02 -.873560361E+02 -.873528323E+02 -.873496322E+02 -.873464666E+02 -.873434001E+02 -.873405615E+02 -.873381879E+02 -.873366830E+02 -.873366830E+02
 -.873358012E+02 -.873358012E+02 -.873371069E+02 -.873391660E+02 -.873416279E+02 -.873442867E+02 -.873470304E+02 -.873498026E+02 -.873525765E+02 -.873553397E+02 -.873580859E+02 -.873608114E+02 -.873635135E+02 -.873661897E+02 -.873688374E+02 -.873714543E+02 -.873740379E+02 -.873765855E+02 -.873790947E+02 -.873815627E+02 -.873839870E+02 -.873863647E+02 -.873886932E+02 -.873909697E+02 -.873931914E+02 -.873953556E+02 -.873974593E+02 -.873994998E+02 -.874014744E+02 -.874033802E+02 -.874052146E+02 -.874069748E+02 -.874086582E+02 -.874102622E+02 -.874117844E+02 -.874132223E+02 -.874145736E+02 -.874158360E+02 -.874170075E+02 -.874180862E+02 -.874190701E+02 -.874199576E+02 -.874207472E+02 -.874214375E+02 -.874220273E+02 -.874225156E+02 -.874229015E+02 -.874231844E+02 -.874233639E+02 -.874234396E+02 -.874234115E+02 -.874232797E+02 -.874230445E+02 -.874227065E+02 -.874222663E+02 -.874217249E+02 -.874210832E+02 -.874203426E+02 -.874195044E+02 -.874185702E+02 -.874175417E+02 -.874164209E+02 -.874152097E+02 -.874139102E+02 -.874125247E+02 -.874110555E+02 -.874095051E+02 -.874078759E+02 -.874061707E+02 -.874043920E+02 -.874025425E+02 -.874006250E+02 -.873986423E+02 -.873965970E+02 -.873944921E+02 -.873923303E+02 -.873901143E+02 -.873878469E+02 -.873855309E+02 -.873831690E+02 -.873807637E+02 -.873783178E+02 -.873758338E+02 -.873733143E+02 -.873707616E+02 -.873681782E+02 -.873655666E+02 -.873629289E+02 -.873602675E+02 -.873575847E+02 -.873548831E+02 -.873521662E+02 -.873494400E+02 -.873467165E+02 -.873440220E+02 -.873414117E+02 -.873389951E+02 -.873369742E+02 -.873356929E+02 -.873356929E+02
 -.873348074E+02 -.873348074E+02 -.873358887E+02 -.873375939E+02 -.873396326E+02 -.873418342E+02 -.873441059E+02 -.873464010E+02 -.873486973E+02 -.873509843E+02 -.873532569E+02 -.873555121E+02 -.873577475E+02 -.873599610E+02 -.873621506E+02 -.873643142E+02 -.873664497E+02 -.873685551E+02 -.873706282E+02 -.873726669E+02 -.873746688E+02 -.873766319E+02 -.873785538E+02 -.873804322E+02 -.873822650E+02 -.873840498E+02 -.873857844E+02 -.873874665E+02 -.873890937E+02 -.873906640E+02 -.873921749E+02 -.873936245E+02 -.873950105E+02 -.873963309E+02 -.873975836E+02 -.873987667E+02 -.873998784E+02 -.874009169E+02 -.874018804E+02 -.874027674E+02 -.874035764E+02 -.874043062E+02 -.874049553E+02 -.874055229E+02 -.874060078E+02 -.874064093E+02 -.874067267E+02 -.874069595E+02 -.874071073E+02 -.874071699E+02 -.874071473E+02 -.874070395E+02 -.874068468E+02 -.874065697E+02 -.874062086E+02 -.874057642E+02 -.874052375E+02 -.874046294E+02 -.874039411E+02 -.874031737E+02 -.874023288E+02 -.874014077E+02 -.874004122E+02 -.873993438E+02 -.873982045E+02 -.873969961E+02 -.873957205E+02 -.873943799E+02 -.873929762E+02 -.873915116E+02 -.873899884E+02 -.873884087E+02 -.873867747E+02 -.873850888E+02 -.873833532E+02 -.873815701E+02 -.873797418E+02 -.873778706E+02 -.873759587E+02 -.873740083E+02 -.873720217E+02 -.873700009E+02 -.873679480E+02 -.873658652E+02 -.873637546E+02 -.873616180E+02 -.873594575E+02 -.873572751E+02 -.873550725E+02 -.873528518E+02 -.873506152E+02 -.873483656E+02 -.873461079E+02 -.873438522E+02 -.873416202E+02 -.873394578E+02 -.873374557E+02 -.873357815E+02 -.873347199E+02 -.873347199E+02
 -.873338298E+02 -.873338298E+02 -.873346904E+02 -.873360475E+02 -.873376700E+02 -.873394221E+02 -.873412299E+02 -.873430562E+02 -.873448832E+02 -.873467026E+02 -.873485104E+02 -.873503040E+02 -.873520817E+02 -.873538417E+02 -.873555824E+02 -.873573022E+02 -.873589994E+02 -.873606723E+02 -.873623192E+02 -.873639384E+02 -.873655282E+02 -.873670867E+02 -.873686123E+02 -.873701031E+02 -.873715574E+02 -.873729733E+02 -.873743491E+02 -.873756829E+02 -.873769730E+02 -.873782177E+02 -.873794152E+02 -.873805638E+02 -.873816618E+02 -.873827077E+02 -.873836998E+02 -.873846367E+02 -.873855168E+02 -.873863389E+02 -.873871016E+02 -.873878036E+02 -.873884439E+02 -.873890214E+02 -.873895351E+02 -.873899842E+02 -.873903680E+02 -.873906857E+02 -.873909370E+02 -.873911213E+02 -.873912385E+02 -.873912883E+02 -.873912707E+02 -.873911858E+02 -.873910337E+02 -.873908149E+02 -.873905296E+02 -.873901785E+02 -.873897623E+02 -.873892816E+02 -.873887374E+02 -.873881306E+02 -.873874624E+02 -.873867338E+02 -.873859462E+02 -.873851008E+02 -.873841991E+02 -.873832425E+02 -.873822326E+02 -.873811709E+02 -.873800591E+02 -.873788987E+02 -.873776917E+02 -.873764396E+02 -.873751442E+02 -.873738073E+02 -.873724306E+02 -.873710160E+02 -.873695652E+02 -.873680800E+02 -.873665622E+02 -.873650134E+02 -.873634355E+02 -.873618301E+02 -.873601990E+02 -.873585437E+02 -.873568659E+02 -.873551671E+02 -.873534491E+02 -.873517133E+02 -.873499612E+02 -.873481944E+02 -.873464147E+02 -.873446244E+02 -.873428275E+02 -.873410320E+02 -.873392552E+02 -.873375337E+02 -.873359397E+02 -.873346067E+02 -.873337615E+02 -.873337615E+02
 -.873328672E+02 -.873328672E+02 -.873335104E+02 -.873345248E+02 -.873357376E+02 -.873370472E+02 -.873383983E+02 -.873397632E+02 -.873411285E+02 -.873424881E+02 -.873438388E+02 -.873451789E+02 -.873465069E+02 -.873478215E+02 -.873491215E+02 -.873504058E+02 -.873516730E+02 -.873529219E+02 -.873541512E+02 -.873553597E+02 -.873565460E+02 -.873577089E+02 -.873588470E+02 -.873599589E+02 -.873610435E+02 -.873620992E+02 -.873631249E+02 -.873641192E+02 -.873650807E+02 -.873660082E+02 -.873669004E+02 -.873677561E+02 -.873685740E+02 -.873693530E+02 -.873700918E+02 -.873707894E+02 -.873714447E+02 -.873720567E+02 -.873726245E+02 -.873731470E+02 -.873736236E+02 -.873740534E+02 -.873744357E+02 -.873747700E+02 -.873750556E+02 -.873752921E+02 -.873754791E+02 -.873756164E+02 -.873757037E+02 -.873757409E+02 -.873757280E+02 -.873756650E+02 -.873755521E+02 -.873753895E+02 -.873751775E+02 -.873749165E+02 -.873746070E+02 -.873742496E+02 -.873738449E+02 -.873733936E+02 -.873728965E+02 -.873723544E+02 -.873717684E+02 -.873711392E+02 -.873704681E+02 -.873697560E+02 -.873690040E+02 -.873682134E+02 -.873673853E+02 -.873665210E+02 -.873656217E+02 -.873646887E+02 -.873637233E+02 -.873627267E+02 -.873617004E+02 -.873606455E+02 -.873595635E+02 -.873584557E+02 -.873573232E+02 -.873561676E+02 -.873549899E+02 -.873537916E+02 -.873525738E+02 -.873513378E+02 -.873500848E+02 -.873488161E+02 -.873475327E+02 -.873462358E+02 -.873449267E+02 -.873436064E+02 -.873422763E+02 -.873409382E+02 -.873395950E+02 -.873382527E+02 -.873369244E+02 -.873356373E+02 -.873344455E+02 -.873334488E+02 -.873328169E+02 -.873328169E+02
 -.873319353E+02 -.873319353E+02 -.873323667E+02 -.873330476E+02 -.873338621E+02 -.873347417E+02 -.873356494E+02 -.873365664E+02 -.873374837E+02 -.873383971E+02 -.873393045E+02 -.873402047E+02 -.873410967E+02 -.873419796E+02 -.873428527E+02 -.873437151E+02 -.873445660E+02 -.873454045E+02 -.873462298E+02 -.873470410E+02 -.873478373E+02 -.873486177E+02 -.873493814E+02 -.873501275E+02 -.873508551E+02 -.873515634E+02 -.873522514E+02 -.873529182E+02 -.873535630E+02 -.873541849E+02 -.873547831E+02 -.873553568E+02 -.873559051E+02 -.873564272E+02 -.873569224E+02 -.873573899E+02 -.873578290E+02 -.873582391E+02 -.873586195E+02 -.873589696E+02 -.873592889E+02 -.873595769E+02 -.873598330E+02 -.873600569E+02 -.873602483E+02 -.873604067E+02 -.873605321E+02 -.873606241E+02 -.873606826E+02 -.873607076E+02 -.873606991E+02 -.873606570E+02 -.873605814E+02 -.873604726E+02 -.873603307E+02 -.873601560E+02 -.873599489E+02 -.873597096E+02 -.873594386E+02 -.873591363E+02 -.873588034E+02 -.873584404E+02 -.873580478E+02 -.873576264E+02 -.873571767E+02 -.873566995E+02 -.873561957E+02 -.873556658E+02 -.873551108E+02 -.873545314E+02 -.873539284E+02 -.873533028E+02 -.873526554E+02 -.873519870E+02 -.873512986E+02 -.873505910E+02 -.873498650E+02 -.873491216E+02 -.873483617E+02 -.873475860E+02 -.873467955E+02 -.873459910E+02 -.873451734E+02 -.873443434E+02 -.873435020E+02 -.873426498E+02 -.873417878E+02 -.873409166E+02 -.873400371E+02 -.873391501E+02 -.873382564E+02 -.873373573E+02 -.873364547E+02 -.873355528E+02 -.873346602E+02 -.873337954E+02 -.873329949E+02 -.873323258E+02 -.873319018E+02 -.873319018E+02
 -.873311647E+02 -.873311647E+02 -.873314120E+02 -.873318058E+02 -.873322799E+02 -.873327940E+02 -.873333256E+02 -.873338634E+02 -.873344016E+02 -.873349378E+02 -.873354704E+02 -.873359988E+02 -.873365224E+02 -.873370407E+02 -.873375532E+02 -.873380593E+02 -.873385587E+02 -.873390508E+02 -.873395351E+02 -.873400112E+02 -.873404784E+02 -.873409363E+02 -.873413843E+02 -.873418220E+02 -.873422488E+02 -.873426642E+02 -.873430677E+02 -.873434588E+02 -.873438370E+02 -.873442017E+02 -.873445524E+02 -.873448888E+02 -.873452102E+02 -.873455163E+02 -.873458066E+02 -.873460806E+02 -.873463380E+02 -.873465784E+02 -.873468014E+02 -.873470066E+02 -.873471937E+02 -.873473625E+02 -.873475126E+02 -.873476438E+02 -.873477559E+02 -.873478488E+02 -.873479223E+02 -.873479762E+02 -.873480106E+02 -.873480252E+02 -.873480202E+02 -.873479956E+02 -.873479514E+02 -.873478877E+02 -.873478046E+02 -.873477022E+02 -.873475809E+02 -.873474407E+02 -.873472819E+02 -.873471048E+02 -.873469098E+02 -.873466971E+02 -.873464670E+02 -.873462200E+02 -.873459565E+02 -.873456768E+02 -.873453814E+02 -.873450708E+02 -.873447454E+02 -.873444058E+02 -.873440522E+02 -.873436854E+02 -.873433057E+02 -.873429138E+02 -.873425100E+02 -.873420949E+02 -.873416690E+02 -.873412329E+02 -.873407871E+02 -.873403319E+02 -.873398681E+02 -.873393960E+02 -.873389161E+02 -.873384290E+02 -.873379351E+02 -.873374349E+02 -.873369289E+02 -.873364175E+02 -.873359011E+02 -.873353804E+02 -.873348557E+02 -.873343279E+02 -.873337983E+02 -.873332693E+02 -.873327465E+02 -.873322410E+02 -.873317750E+02 -.873313878E+02 -.873311448E+02 -.873311448E+02
 -.873311647E+02 -.873311647E+02 -.873314120E+02 -.873318058E+02 -.873322799E+02 -.873327940E+02 -.873333256E+02 -.873338634E+02 -.873344016E+02 -.873349378E+02 -.873354704E+02 -.873359988E+02 -.873365224E+02 -.873370407E+02 -.873375532E+02 -.873380593E+02 -.873385587E+02 -.873390508E+02 -.873395351E+02 -.873400112E+02 -.873404784E+02 -.873409363E+02 -.873413843E+02 -.873418220E+02 -.873422488E+02 -.873426642E+02 -.873430677E+02 -.873434588E+02 -.873438370E+02 -.873442017E+02 -.873445524E+02 -.873448888E+02 -.873452102E+02 -.873455163E+02 -.873458066E+02 -.873460806E+02 -.873463380E+02 -.873465784E+02 -.873468014E+02 -.873470066E+02 -.873471937E+02 -.873473625E+02 -.873475126E+02 -.873476438E+02 -.873477559E+02 -.873478488E+02 -.873479223E+02 -.873479762E+02 -.873480106E+02 -.873480252E+02 -.873480202E+02 -.873479956E+02 -.873479514E+02 -.873478877E+02 -.873478046E+02 -.873477022E+02 -.873475809E+02 -.873474407E+02 -.873472819E+02 -.873471048E+02 -.873469098E+02 -.873466971E+02 -.873464670E+02 -.873462200E+02 -.873459565E+02 -.873456768E+02 -.873453814E+02 -.873450708E+02 -.873447454E+02 -.873444058E+02 -.873440522E+02 -.873436854E+02 -.873433057E+02 -.873429138E+02 -.873425100E+02 -.873420949E+02 -.873416690E+02 -.873412329E+02 -.873407871E+02 -.873403319E+02 -.873398681E+02 -.873393960E+02 -.873389161E+02 -.873384290E+02 -.873379351E+02 -.873374349E+02 -.873369289E+02 -.873364175E+02 -.873359011E+02 -.873353804E+02 -.873348557E+02 -.873343279E+02 -.873337983E+02 -.873332693E+02 -.873327465E+02 -.873322410E+02 -.873317750E+02 -.873313878E+02 -.873311448E+02 -.873311448E+02
