# Supplementary material for: Electrical Pacing of Cardiac Tissue Including Potassium Inward Rectification
Source: PLoS One. 2015 Jun 9;10(6):e0127837. doi: 10.1371/journal.pone.0127837 (PMC4461281; doi:10.1371/journal.pone.0127837)
Supplement: S1 Data — (ZIP) [file pone.0127837.s001.zip › All-Data/Data-with-IK1/BDT36/Vm10ms.txt]

 -.873300171E+02 -.873584792E+02 -.873595993E+02 -.873616179E+02 -.873643545E+02 -.873676680E+02 -.873714369E+02 -.873755611E+02 -.873799626E+02 -.873845760E+02 -.873893425E+02 -.873942185E+02 -.873991680E+02 -.874041588E+02 -.874091650E+02 -.874141679E+02 -.874191480E+02 -.874240887E+02 -.874289776E+02 -.874338024E+02 -.874385515E+02 -.874432167E+02 -.874477902E+02 -.874522640E+02 -.874566316E+02 -.874608867E+02 -.874650223E+02 -.874690320E+02 -.874729101E+02 -.874766503E+02 -.874802473E+02 -.874836963E+02 -.874869921E+02 -.874901302E+02 -.874931065E+02 -.874959160E+02 -.874985545E+02 -.875010181E+02 -.875033028E+02 -.875054048E+02 -.875073211E+02 -.875090490E+02 -.875105856E+02 -.875119286E+02 -.875130761E+02 -.875140262E+02 -.875147772E+02 -.875153281E+02 -.875156780E+02 -.875158265E+02 -.875157734E+02 -.875155191E+02 -.875150640E+02 -.875144093E+02 -.875135560E+02 -.875125057E+02 -.875112603E+02 -.875098220E+02 -.875081931E+02 -.875063765E+02 -.875043753E+02 -.875021929E+02 -.874998327E+02 -.874972987E+02 -.874945949E+02 -.874917254E+02 -.874886948E+02 -.874855077E+02 -.874821689E+02 -.874786833E+02 -.874750562E+02 -.874712928E+02 -.874673985E+02 -.874633791E+02 -.874592404E+02 -.874549884E+02 -.874506295E+02 -.874461703E+02 -.874416180E+02 -.874369799E+02 -.874322645E+02 -.874274805E+02 -.874226382E+02 -.874177488E+02 -.874128252E+02 -.874078824E+02 -.874029381E+02 -.873980132E+02 -.873931325E+02 -.873883261E+02 -.873836302E+02 -.873790890E+02 -.873747561E+02 -.873706968E+02 -.873669906E+02 -.873637343E+02 -.873610454E+02 -.873590665E+02 -.873579710E+02 -.873579710E+02
 -.873584792E+02 -.873584792E+02 -.873595993E+02 -.873616179E+02 -.873643545E+02 -.873676680E+02 -.873714369E+02 -.873755611E+02 -.873799626E+02 -.873845760E+02 -.873893425E+02 -.873942185E+02 -.873991680E+02 -.874041588E+02 -.874091650E+02 -.874141679E+02 -.874191480E+02 -.874240887E+02 -.874289776E+02 -.874338024E+02 -.874385515E+02 -.874432167E+02 -.874477902E+02 -.874522640E+02 -.874566316E+02 -.874608867E+02 -.874650223E+02 -.874690320E+02 -.874729101E+02 -.874766503E+02 -.874802473E+02 -.874836963E+02 -.874869921E+02 -.874901302E+02 -.874931065E+02 -.874959160E+02 -.874985545E+02 -.875010181E+02 -.875033028E+02 -.875054048E+02 -.875073211E+02 -.875090490E+02 -.875105856E+02 -.875119286E+02 -.875130761E+02 -.875140262E+02 -.875147772E+02 -.875153281E+02 -.875156780E+02 -.875158265E+02 -.875157734E+02 -.875155191E+02 -.875150640E+02 -.875144093E+02 -.875135560E+02 -.875125057E+02 -.875112603E+02 -.875098220E+02 -.875081931E+02 -.875063765E+02 -.875043753E+02 -.875021929E+02 -.874998327E+02 -.874972987E+02 -.874945949E+02 -.874917254E+02 -.874886948E+02 -.874855077E+02 -.874821689E+02 -.874786833E+02 -.874750562E+02 -.874712928E+02 -.874673985E+02 -.874633791E+02 -.874592404E+02 -.874549884E+02 -.874506295E+02 -.874461703E+02 -.874416180E+02 -.874369799E+02 -.874322645E+02 -.874274805E+02 -.874226382E+02 -.874177488E+02 -.874128252E+02 -.874078824E+02 -.874029381E+02 -.873980132E+02 -.873931325E+02 -.873883261E+02 -.873836302E+02 -.873790890E+02 -.873747561E+02 -.873706968E+02 -.873669906E+02 -.873637343E+02 -.873610454E+02 -.873590665E+02 -.873579710E+02 -.873579710E+02
 -.873644128E+02 -.873644128E+02 -.873659942E+02 -.873688034E+02 -.873725669E+02 -.873770723E+02 -.873821485E+02 -.873876622E+02 -.873935091E+02 -.873996008E+02 -.874058666E+02 -.874122529E+02 -.874187142E+02 -.874252124E+02 -.874317199E+02 -.874382118E+02 -.874446647E+02 -.874510608E+02 -.874573842E+02 -.874636192E+02 -.874697538E+02 -.874757782E+02 -.874816820E+02 -.874874565E+02 -.874930939E+02 -.874985851E+02 -.875039215E+02 -.875090954E+02 -.875140989E+02 -.875189241E+02 -.875235650E+02 -.875280151E+02 -.875322680E+02 -.875363180E+02 -.875401593E+02 -.875437855E+02 -.875471912E+02 -.875503710E+02 -.875533199E+02 -.875560330E+02 -.875585068E+02 -.875607372E+02 -.875627208E+02 -.875644547E+02 -.875659361E+02 -.875671624E+02 -.875681318E+02 -.875688426E+02 -.875692937E+02 -.875694846E+02 -.875694154E+02 -.875690861E+02 -.875684977E+02 -.875676514E+02 -.875665488E+02 -.875651917E+02 -.875635826E+02 -.875617244E+02 -.875596204E+02 -.875572740E+02 -.875546895E+02 -.875518712E+02 -.875488236E+02 -.875455519E+02 -.875420611E+02 -.875383570E+02 -.875344451E+02 -.875303314E+02 -.875260223E+02 -.875215242E+02 -.875168436E+02 -.875119874E+02 -.875069626E+02 -.875017763E+02 -.874964361E+02 -.874909494E+02 -.874853243E+02 -.874795690E+02 -.874736923E+02 -.874677033E+02 -.874616120E+02 -.874554293E+02 -.874491670E+02 -.874428387E+02 -.874364595E+02 -.874300471E+02 -.874236223E+02 -.874172097E+02 -.874108388E+02 -.874045457E+02 -.873983742E+02 -.873923786E+02 -.873866262E+02 -.873812008E+02 -.873762073E+02 -.873717777E+02 -.873680785E+02 -.873653205E+02 -.873637713E+02 -.873637713E+02
 -.873739822E+02 -.873739822E+02 -.873761714E+02 -.873800437E+02 -.873852092E+02 -.873913683E+02 -.873982847E+02 -.874057730E+02 -.874136858E+02 -.874219072E+02 -.874303439E+02 -.874389226E+02 -.874475857E+02 -.874562879E+02 -.874649907E+02 -.874736625E+02 -.874822760E+02 -.874908077E+02 -.874992358E+02 -.875075430E+02 -.875157143E+02 -.875237362E+02 -.875315962E+02 -.875392838E+02 -.875467874E+02 -.875540956E+02 -.875611973E+02 -.875680823E+02 -.875747400E+02 -.875811611E+02 -.875873371E+02 -.875932596E+02 -.875989201E+02 -.876043109E+02 -.876094238E+02 -.876142507E+02 -.876187841E+02 -.876230168E+02 -.876269422E+02 -.876305541E+02 -.876338473E+02 -.876368167E+02 -.876394576E+02 -.876417660E+02 -.876437379E+02 -.876453702E+02 -.876466602E+02 -.876476056E+02 -.876482053E+02 -.876484584E+02 -.876483649E+02 -.876479252E+02 -.876471403E+02 -.876460118E+02 -.876445419E+02 -.876427331E+02 -.876405888E+02 -.876381128E+02 -.876353095E+02 -.876321838E+02 -.876287411E+02 -.876249872E+02 -.876209284E+02 -.876165714E+02 -.876119232E+02 -.876069911E+02 -.876017829E+02 -.875963066E+02 -.875905704E+02 -.875845830E+02 -.875783532E+02 -.875718900E+02 -.875652027E+02 -.875583007E+02 -.875511937E+02 -.875438917E+02 -.875364051E+02 -.875287446E+02 -.875209212E+02 -.875129470E+02 -.875048344E+02 -.874965972E+02 -.874882505E+02 -.874798109E+02 -.874712978E+02 -.874627330E+02 -.874541428E+02 -.874455582E+02 -.874370166E+02 -.874285643E+02 -.874202579E+02 -.874121687E+02 -.874043857E+02 -.873970216E+02 -.873902194E+02 -.873841613E+02 -.873790801E+02 -.873752741E+02 -.873731257E+02 -.873731257E+02
 -.873855920E+02 -.873855920E+02 -.873884494E+02 -.873934974E+02 -.874002255E+02 -.874082398E+02 -.874172300E+02 -.874269505E+02 -.874372101E+02 -.874478574E+02 -.874587711E+02 -.874698589E+02 -.874810488E+02 -.874922813E+02 -.875035083E+02 -.875146908E+02 -.875257935E+02 -.875367855E+02 -.875476420E+02 -.875583409E+02 -.875688626E+02 -.875791911E+02 -.875893114E+02 -.875992084E+02 -.876088678E+02 -.876182754E+02 -.876274170E+02 -.876362791E+02 -.876448492E+02 -.876531154E+02 -.876610664E+02 -.876686916E+02 -.876759802E+02 -.876829215E+02 -.876895051E+02 -.876957207E+02 -.877015583E+02 -.877070089E+02 -.877120640E+02 -.877167157E+02 -.877209570E+02 -.877247813E+02 -.877281826E+02 -.877311553E+02 -.877336946E+02 -.877357961E+02 -.877374564E+02 -.877386730E+02 -.877394440E+02 -.877397684E+02 -.877396461E+02 -.877390778E+02 -.877380646E+02 -.877366086E+02 -.877347126E+02 -.877323802E+02 -.877296154E+02 -.877264234E+02 -.877228099E+02 -.877187813E+02 -.877143445E+02 -.877095072E+02 -.877042775E+02 -.876986641E+02 -.876926759E+02 -.876863227E+02 -.876796144E+02 -.876725614E+02 -.876651743E+02 -.876574644E+02 -.876494430E+02 -.876411216E+02 -.876325122E+02 -.876236268E+02 -.876144780E+02 -.876050784E+02 -.875954413E+02 -.875855801E+02 -.875755090E+02 -.875652429E+02 -.875547977E+02 -.875441905E+02 -.875334401E+02 -.875225676E+02 -.875115968E+02 -.875005555E+02 -.874894762E+02 -.874783980E+02 -.874673684E+02 -.874564458E+02 -.874457029E+02 -.874352307E+02 -.874251442E+02 -.874155894E+02 -.874067523E+02 -.873988710E+02 -.873922509E+02 -.873872842E+02 -.873844759E+02 -.873844759E+02
 -.873983365E+02 -.873983365E+02 -.874018927E+02 -.874081756E+02 -.874165494E+02 -.874265215E+02 -.874377022E+02 -.874497854E+02 -.874625311E+02 -.874757503E+02 -.874892953E+02 -.875030531E+02 -.875169328E+02 -.875308622E+02 -.875447835E+02 -.875586462E+02 -.875724063E+02 -.875860285E+02 -.875994817E+02 -.876127379E+02 -.876257750E+02 -.876385736E+02 -.876511135E+02 -.876633766E+02 -.876753459E+02 -.876870032E+02 -.876983307E+02 -.877093129E+02 -.877199343E+02 -.877301796E+02 -.877400354E+02 -.877494882E+02 -.877585241E+02 -.877671300E+02 -.877752928E+02 -.877829994E+02 -.877902378E+02 -.877969968E+02 -.878032656E+02 -.878090345E+02 -.878142946E+02 -.878190376E+02 -.878232558E+02 -.878269422E+02 -.878300908E+02 -.878326961E+02 -.878347540E+02 -.878362613E+02 -.878372155E+02 -.878376156E+02 -.878374613E+02 -.878367534E+02 -.878354934E+02 -.878336838E+02 -.878313283E+02 -.878284311E+02 -.878249978E+02 -.878210345E+02 -.878165485E+02 -.878115478E+02 -.878060411E+02 -.878000381E+02 -.877935487E+02 -.877865840E+02 -.877791552E+02 -.877712745E+02 -.877629542E+02 -.877542074E+02 -.877450475E+02 -.877354882E+02 -.877255437E+02 -.877152286E+02 -.877045574E+02 -.876935453E+02 -.876822077E+02 -.876705603E+02 -.876586193E+02 -.876464014E+02 -.876339241E+02 -.876212055E+02 -.876082651E+02 -.875951238E+02 -.875818047E+02 -.875683333E+02 -.875547389E+02 -.875410553E+02 -.875273225E+02 -.875135883E+02 -.874999111E+02 -.874863629E+02 -.874730333E+02 -.874600350E+02 -.874475103E+02 -.874356407E+02 -.874246574E+02 -.874148569E+02 -.874066201E+02 -.874004367E+02 -.873969380E+02 -.873969380E+02
 -.874117454E+02 -.874117454E+02 -.874160216E+02 -.874235798E+02 -.874336551E+02 -.874456497E+02 -.874590938E+02 -.874736181E+02 -.874889326E+02 -.875048120E+02 -.875210815E+02 -.875376043E+02 -.875542728E+02 -.875710014E+02 -.875877183E+02 -.876043628E+02 -.876208844E+02 -.876372398E+02 -.876533915E+02 -.876693083E+02 -.876849639E+02 -.877003332E+02 -.877153931E+02 -.877301224E+02 -.877444991E+02 -.877585016E+02 -.877721099E+02 -.877853048E+02 -.877980672E+02 -.878103798E+02 -.878222259E+02 -.878335885E+02 -.878444511E+02 -.878547977E+02 -.878646121E+02 -.878738788E+02 -.878825833E+02 -.878907118E+02 -.878982515E+02 -.879051903E+02 -.879115175E+02 -.879172226E+02 -.879222963E+02 -.879267302E+02 -.879305166E+02 -.879336493E+02 -.879361231E+02 -.879379339E+02 -.879390791E+02 -.879395573E+02 -.879393679E+02 -.879385120E+02 -.879369914E+02 -.879348093E+02 -.879319699E+02 -.879284788E+02 -.879243425E+02 -.879195687E+02 -.879141663E+02 -.879081449E+02 -.879015154E+02 -.878942892E+02 -.878864788E+02 -.878780975E+02 -.878691592E+02 -.878596783E+02 -.878496703E+02 -.878391509E+02 -.878281363E+02 -.878166433E+02 -.878046890E+02 -.877922909E+02 -.877794669E+02 -.877662351E+02 -.877526141E+02 -.877386228E+02 -.877242808E+02 -.877096079E+02 -.876946251E+02 -.876793542E+02 -.876638184E+02 -.876480425E+02 -.876320541E+02 -.876158836E+02 -.875995658E+02 -.875831410E+02 -.875666567E+02 -.875501703E+02 -.875337513E+02 -.875174857E+02 -.875014810E+02 -.874858719E+02 -.874708294E+02 -.874565710E+02 -.874433747E+02 -.874315970E+02 -.874216958E+02 -.874142610E+02 -.874100527E+02 -.874100527E+02
 -.874255917E+02 -.874255917E+02 -.874306092E+02 -.874394795E+02 -.874513012E+02 -.874653702E+02 -.874811337E+02 -.874981577E+02 -.875161041E+02 -.875347113E+02 -.875537748E+02 -.875731361E+02 -.875926695E+02 -.876122730E+02 -.876318624E+02 -.876513678E+02 -.876707291E+02 -.876898961E+02 -.877088268E+02 -.877274850E+02 -.877458385E+02 -.877638592E+02 -.877815201E+02 -.877987948E+02 -.878156576E+02 -.878320844E+02 -.878480511E+02 -.878635347E+02 -.878785139E+02 -.878929678E+02 -.879068759E+02 -.879202185E+02 -.879329758E+02 -.879451283E+02 -.879566571E+02 -.879675439E+02 -.879777714E+02 -.879873231E+02 -.879961838E+02 -.880043392E+02 -.880117758E+02 -.880184816E+02 -.880244450E+02 -.880296561E+02 -.880341058E+02 -.880377865E+02 -.880406921E+02 -.880428179E+02 -.880441605E+02 -.880447182E+02 -.880444905E+02 -.880434783E+02 -.880416841E+02 -.880391117E+02 -.880357661E+02 -.880316540E+02 -.880267833E+02 -.880211633E+02 -.880148044E+02 -.880077185E+02 -.879999182E+02 -.879914176E+02 -.879822314E+02 -.879723755E+02 -.879618666E+02 -.879507221E+02 -.879389602E+02 -.879265997E+02 -.879136601E+02 -.879001611E+02 -.878861232E+02 -.878715671E+02 -.878565140E+02 -.878409855E+02 -.878250033E+02 -.878085899E+02 -.877917682E+02 -.877745617E+02 -.877569947E+02 -.877390930E+02 -.877208835E+02 -.877023953E+02 -.876836605E+02 -.876647145E+02 -.876455979E+02 -.876263575E+02 -.876070488E+02 -.875877384E+02 -.875685075E+02 -.875494566E+02 -.875307108E+02 -.875124280E+02 -.874948079E+02 -.874781052E+02 -.874626452E+02 -.874488456E+02 -.874372433E+02 -.874285297E+02 -.874235969E+02 -.874235969E+02
 -.874397881E+02 -.874397881E+02 -.874455668E+02 -.874557815E+02 -.874693909E+02 -.874855810E+02 -.875037132E+02 -.875232905E+02 -.875439276E+02 -.875653242E+02 -.875872472E+02 -.876095152E+02 -.876319827E+02 -.876545316E+02 -.876770656E+02 -.876995040E+02 -.877217781E+02 -.877438318E+02 -.877656176E+02 -.877870931E+02 -.878082225E+02 -.878289731E+02 -.878493125E+02 -.878692105E+02 -.878886383E+02 -.879075672E+02 -.879259695E+02 -.879438194E+02 -.879610918E+02 -.879777619E+02 -.879938060E+02 -.880092007E+02 -.880239226E+02 -.880379490E+02 -.880512578E+02 -.880638275E+02 -.880756377E+02 -.880866693E+02 -.880969040E+02 -.881063250E+02 -.881149163E+02 -.881226635E+02 -.881295531E+02 -.881355731E+02 -.881407130E+02 -.881449639E+02 -.881483183E+02 -.881507709E+02 -.881523176E+02 -.881529562E+02 -.881526863E+02 -.881515088E+02 -.881494268E+02 -.881464445E+02 -.881425684E+02 -.881378060E+02 -.881321669E+02 -.881256620E+02 -.881183037E+02 -.881101059E+02 -.881010838E+02 -.880912539E+02 -.880806336E+02 -.880692418E+02 -.880570980E+02 -.880442229E+02 -.880306378E+02 -.880163650E+02 -.880014271E+02 -.879858477E+02 -.879696505E+02 -.879528598E+02 -.879355005E+02 -.879175974E+02 -.878991763E+02 -.878802630E+02 -.878608841E+02 -.878410668E+02 -.878208393E+02 -.878002311E+02 -.877792731E+02 -.877579990E+02 -.877364452E+02 -.877146524E+02 -.876926669E+02 -.876705423E+02 -.876483421E+02 -.876261422E+02 -.876040358E+02 -.875821378E+02 -.875605915E+02 -.875395778E+02 -.875193260E+02 -.875001282E+02 -.874823583E+02 -.874664960E+02 -.874531585E+02 -.874431409E+02 -.874374694E+02 -.874374694E+02
 -.874543090E+02 -.874543090E+02 -.874608670E+02 -.874724576E+02 -.874878940E+02 -.875062483E+02 -.875267982E+02 -.875489844E+02 -.875723716E+02 -.875966214E+02 -.876214719E+02 -.876467164E+02 -.876721889E+02 -.876977560E+02 -.877233085E+02 -.877487548E+02 -.877740193E+02 -.877990390E+02 -.878237598E+02 -.878481351E+02 -.878721239E+02 -.878956877E+02 -.879187902E+02 -.879413974E+02 -.879634756E+02 -.879849923E+02 -.880059167E+02 -.880262188E+02 -.880458693E+02 -.880648400E+02 -.880831032E+02 -.881006313E+02 -.881173973E+02 -.881333749E+02 -.881485383E+02 -.881628626E+02 -.881763241E+02 -.881889004E+02 -.882005701E+02 -.882113132E+02 -.882211113E+02 -.882299471E+02 -.882378048E+02 -.882446706E+02 -.882505320E+02 -.882553785E+02 -.882592016E+02 -.882619947E+02 -.882637531E+02 -.882644743E+02 -.882641576E+02 -.882628042E+02 -.882604176E+02 -.882570031E+02 -.882525679E+02 -.882471212E+02 -.882406741E+02 -.882332395E+02 -.882248320E+02 -.882154678E+02 -.882051649E+02 -.881939423E+02 -.881818209E+02 -.881688225E+02 -.881549701E+02 -.881402878E+02 -.881248005E+02 -.881085343E+02 -.880915155E+02 -.880737714E+02 -.880553297E+02 -.880362185E+02 -.880164666E+02 -.879961027E+02 -.879751565E+02 -.879536577E+02 -.879316367E+02 -.879091247E+02 -.878861539E+02 -.878627577E+02 -.878389714E+02 -.878148329E+02 -.877903834E+02 -.877656689E+02 -.877407416E+02 -.877156617E+02 -.876905008E+02 -.876653445E+02 -.876402977E+02 -.876154897E+02 -.875910827E+02 -.875672807E+02 -.875443428E+02 -.875225992E+02 -.875024729E+02 -.874845070E+02 -.874694002E+02 -.874580532E+02 -.874516286E+02 -.874516286E+02
 -.874691552E+02 -.874691552E+02 -.874765099E+02 -.874895053E+02 -.875068037E+02 -.875273656E+02 -.875503858E+02 -.875752388E+02 -.876014396E+02 -.876286120E+02 -.876564617E+02 -.876847559E+02 -.877133093E+02 -.877419726E+02 -.877706228E+02 -.877991594E+02 -.878274991E+02 -.878555716E+02 -.878833171E+02 -.879106837E+02 -.879376243E+02 -.879640958E+02 -.879900575E+02 -.880154702E+02 -.880402964E+02 -.880644998E+02 -.880880451E+02 -.881108981E+02 -.881330255E+02 -.881543947E+02 -.881749733E+02 -.881947298E+02 -.882136330E+02 -.882316522E+02 -.882487579E+02 -.882649212E+02 -.882801148E+02 -.882943122E+02 -.883074888E+02 -.883196212E+02 -.883306876E+02 -.883406679E+02 -.883495439E+02 -.883572990E+02 -.883639191E+02 -.883693917E+02 -.883737069E+02 -.883768569E+02 -.883788363E+02 -.883796420E+02 -.883792731E+02 -.883777313E+02 -.883750204E+02 -.883711468E+02 -.883661189E+02 -.883599475E+02 -.883526455E+02 -.883442281E+02 -.883347123E+02 -.883241171E+02 -.883124634E+02 -.882997736E+02 -.882860718E+02 -.882713836E+02 -.882557358E+02 -.882391563E+02 -.882216743E+02 -.882033197E+02 -.881841233E+02 -.881641164E+02 -.881433312E+02 -.881218000E+02 -.880995558E+02 -.880766317E+02 -.880530616E+02 -.880288794E+02 -.880041197E+02 -.879788180E+02 -.879530104E+02 -.879267348E+02 -.879000308E+02 -.878729409E+02 -.878455111E+02 -.878177928E+02 -.877898440E+02 -.877617318E+02 -.877335358E+02 -.877053513E+02 -.876772949E+02 -.876495110E+02 -.876221799E+02 -.875955295E+02 -.875698487E+02 -.875455068E+02 -.875229763E+02 -.875028646E+02 -.874859534E+02 -.874732508E+02 -.874660583E+02 -.874660583E+02
 -.874843273E+02 -.874843273E+02 -.874924949E+02 -.875069201E+02 -.875261162E+02 -.875489330E+02 -.875744783E+02 -.876020603E+02 -.876311439E+02 -.876613118E+02 -.876922359E+02 -.877236583E+02 -.877553739E+02 -.877872165E+02 -.878190516E+02 -.878507694E+02 -.878822781E+02 -.879135006E+02 -.879443711E+02 -.879748313E+02 -.880048286E+02 -.880343150E+02 -.880632446E+02 -.880915738E+02 -.881192607E+02 -.881462645E+02 -.881725453E+02 -.881980643E+02 -.882227835E+02 -.882466651E+02 -.882696723E+02 -.882917687E+02 -.883129182E+02 -.883330858E+02 -.883522374E+02 -.883703397E+02 -.883873608E+02 -.884032702E+02 -.884180392E+02 -.884316404E+02 -.884440485E+02 -.884552401E+02 -.884651938E+02 -.884738906E+02 -.884813138E+02 -.884874489E+02 -.884922844E+02 -.884958110E+02 -.884980225E+02 -.884989150E+02 -.884984878E+02 -.884967426E+02 -.884936841E+02 -.884893194E+02 -.884836587E+02 -.884767145E+02 -.884685019E+02 -.884590384E+02 -.884483441E+02 -.884364411E+02 -.884233537E+02 -.884091080E+02 -.883937321E+02 -.883772556E+02 -.883597097E+02 -.883411270E+02 -.883215410E+02 -.883009864E+02 -.882794987E+02 -.882571141E+02 -.882338695E+02 -.882098022E+02 -.881849497E+02 -.881593502E+02 -.881330419E+02 -.881060635E+02 -.880784542E+02 -.880502539E+02 -.880215033E+02 -.879922446E+02 -.879625223E+02 -.879323834E+02 -.879018790E+02 -.878710658E+02 -.878400078E+02 -.878087791E+02 -.877774672E+02 -.877461772E+02 -.877150374E+02 -.876842070E+02 -.876538852E+02 -.876243233E+02 -.875958409E+02 -.875688461E+02 -.875438621E+02 -.875215613E+02 -.875028098E+02 -.874887249E+02 -.874807496E+02 -.874807496E+02
 -.874998196E+02 -.874998196E+02 -.875088127E+02 -.875246928E+02 -.875458254E+02 -.875709458E+02 -.875990740E+02 -.876294516E+02 -.876614898E+02 -.876947277E+02 -.877288050E+02 -.877634384E+02 -.877984015E+02 -.878335136E+02 -.878686288E+02 -.879036271E+02 -.879384084E+02 -.879728890E+02 -.880069959E+02 -.880406644E+02 -.880738368E+02 -.881064592E+02 -.881384809E+02 -.881698536E+02 -.882005306E+02 -.882304658E+02 -.882596147E+02 -.882879331E+02 -.883153774E+02 -.883419047E+02 -.883674727E+02 -.883920395E+02 -.884155638E+02 -.884380055E+02 -.884593251E+02 -.884794841E+02 -.884984458E+02 -.885161747E+02 -.885326373E+02 -.885478018E+02 -.885616389E+02 -.885741211E+02 -.885852237E+02 -.885949244E+02 -.886032037E+02 -.886100449E+02 -.886154342E+02 -.886193611E+02 -.886218179E+02 -.886228004E+02 -.886223076E+02 -.886203415E+02 -.886169075E+02 -.886120141E+02 -.886056730E+02 -.885978988E+02 -.885887093E+02 -.885781249E+02 -.885661688E+02 -.885528669E+02 -.885382474E+02 -.885223409E+02 -.885051799E+02 -.884867988E+02 -.884672339E+02 -.884465227E+02 -.884247042E+02 -.884018184E+02 -.883779063E+02 -.883530096E+02 -.883271705E+02 -.883004317E+02 -.882728364E+02 -.882444278E+02 -.882152494E+02 -.881853451E+02 -.881547590E+02 -.881235359E+02 -.880917215E+02 -.880593627E+02 -.880265088E+02 -.879932118E+02 -.879595279E+02 -.879255193E+02 -.878912561E+02 -.878568193E+02 -.878223043E+02 -.877878259E+02 -.877535245E+02 -.877195737E+02 -.876861915E+02 -.876536531E+02 -.876223087E+02 -.875926057E+02 -.875651183E+02 -.875405850E+02 -.875199574E+02 -.875044637E+02 -.874956906E+02 -.874956906E+02
 -.875156090E+02 -.875156090E+02 -.875254414E+02 -.875428042E+02 -.875659129E+02 -.875933870E+02 -.876241586E+02 -.876573988E+02 -.876924623E+02 -.877288464E+02 -.877661580E+02 -.878040870E+02 -.878423884E+02 -.878808671E+02 -.879193648E+02 -.879577515E+02 -.879959194E+02 -.880337766E+02 -.880712429E+02 -.881082478E+02 -.881447275E+02 -.881806227E+02 -.882158775E+02 -.882504384E+02 -.882842532E+02 -.883172707E+02 -.883494404E+02 -.883807121E+02 -.884110363E+02 -.884403641E+02 -.884686468E+02 -.884958366E+02 -.885218864E+02 -.885467495E+02 -.885703805E+02 -.885927352E+02 -.886137707E+02 -.886334460E+02 -.886517219E+02 -.886685618E+02 -.886839311E+02 -.886977982E+02 -.887101340E+02 -.887209127E+02 -.887301112E+02 -.887377102E+02 -.887436936E+02 -.887480488E+02 -.887507671E+02 -.887518434E+02 -.887512765E+02 -.887490688E+02 -.887452265E+02 -.887397597E+02 -.887326819E+02 -.887240102E+02 -.887137653E+02 -.887019711E+02 -.886886548E+02 -.886738463E+02 -.886575788E+02 -.886398876E+02 -.886208106E+02 -.886003879E+02 -.885786615E+02 -.885556749E+02 -.885314733E+02 -.885061027E+02 -.884796106E+02 -.884520448E+02 -.884234539E+02 -.883938868E+02 -.883633927E+02 -.883320209E+02 -.882998208E+02 -.882668419E+02 -.882331339E+02 -.881987470E+02 -.881637322E+02 -.881281416E+02 -.880920295E+02 -.880554531E+02 -.880184740E+02 -.879811600E+02 -.879435872E+02 -.879058436E+02 -.878680326E+02 -.878302786E+02 -.877927336E+02 -.877555860E+02 -.877190724E+02 -.876834918E+02 -.876492250E+02 -.876167590E+02 -.875867196E+02 -.875599116E+02 -.875373733E+02 -.875204452E+02 -.875108602E+02 -.875108602E+02
 -.875316564E+02 -.875316564E+02 -.875423437E+02 -.875612179E+02 -.875863431E+02 -.876162223E+02 -.876496959E+02 -.876858624E+02 -.877240211E+02 -.877636270E+02 -.878042534E+02 -.878455657E+02 -.878873008E+02 -.879292483E+02 -.879712377E+02 -.880131294E+02 -.880548067E+02 -.880961692E+02 -.881371303E+02 -.881776131E+02 -.882175476E+02 -.882568689E+02 -.882955159E+02 -.883334291E+02 -.883705505E+02 -.884068225E+02 -.884421881E+02 -.884765905E+02 -.885099735E+02 -.885422811E+02 -.885734577E+02 -.886034486E+02 -.886321994E+02 -.886596565E+02 -.886857674E+02 -.887104807E+02 -.887337468E+02 -.887555179E+02 -.887757486E+02 -.887943960E+02 -.888114200E+02 -.888267834E+02 -.888404525E+02 -.888523968E+02 -.888625897E+02 -.888710081E+02 -.888776333E+02 -.888824506E+02 -.888854496E+02 -.888866245E+02 -.888859737E+02 -.888835000E+02 -.888792108E+02 -.888731177E+02 -.888652367E+02 -.888555876E+02 -.888441947E+02 -.888310859E+02 -.888162930E+02 -.887998510E+02 -.887817984E+02 -.887621766E+02 -.887410298E+02 -.887184044E+02 -.886943493E+02 -.886689151E+02 -.886421539E+02 -.886141193E+02 -.885848657E+02 -.885544484E+02 -.885229233E+02 -.884903463E+02 -.884567736E+02 -.884222614E+02 -.883868657E+02 -.883506425E+02 -.883136478E+02 -.882759375E+02 -.882375686E+02 -.881985988E+02 -.881590878E+02 -.881190983E+02 -.880786974E+02 -.880379585E+02 -.879969641E+02 -.879558089E+02 -.879146041E+02 -.878734838E+02 -.878326113E+02 -.877921899E+02 -.877524741E+02 -.877137869E+02 -.876765394E+02 -.876412584E+02 -.876086211E+02 -.875794995E+02 -.875550189E+02 -.875366335E+02 -.875262236E+02 -.875262236E+02
 -.875479109E+02 -.875479109E+02 -.875594683E+02 -.875798816E+02 -.876070621E+02 -.876393935E+02 -.876756219E+02 -.877147738E+02 -.877560936E+02 -.877989932E+02 -.878430144E+02 -.878877994E+02 -.879330658E+02 -.879785880E+02 -.880241840E+02 -.880697039E+02 -.881150211E+02 -.881600282E+02 -.882046315E+02 -.882487476E+02 -.882923005E+02 -.883352198E+02 -.883774378E+02 -.884188888E+02 -.884595081E+02 -.884992311E+02 -.885379932E+02 -.885757303E+02 -.886123782E+02 -.886478732E+02 -.886821518E+02 -.887151509E+02 -.887468078E+02 -.887770606E+02 -.888058485E+02 -.888331117E+02 -.888587927E+02 -.888828357E+02 -.889051878E+02 -.889257989E+02 -.889446221E+02 -.889616139E+02 -.889767348E+02 -.889899490E+02 -.890012250E+02 -.890105361E+02 -.890178600E+02 -.890231795E+02 -.890264825E+02 -.890277618E+02 -.890270158E+02 -.890242476E+02 -.890194659E+02 -.890126842E+02 -.890039212E+02 -.889932004E+02 -.889805501E+02 -.889660029E+02 -.889495961E+02 -.889313708E+02 -.889113720E+02 -.888896479E+02 -.888662502E+02 -.888412331E+02 -.888146533E+02 -.887865698E+02 -.887570431E+02 -.887261351E+02 -.886939090E+02 -.886604285E+02 -.886257578E+02 -.885899611E+02 -.885531029E+02 -.885152470E+02 -.884764571E+02 -.884367965E+02 -.883963282E+02 -.883551149E+02 -.883132197E+02 -.882707067E+02 -.882276413E+02 -.881840921E+02 -.881401318E+02 -.880958397E+02 -.880513044E+02 -.880066274E+02 -.879619278E+02 -.879173487E+02 -.878730650E+02 -.878292938E+02 -.877863079E+02 -.877444533E+02 -.877041716E+02 -.876660289E+02 -.876307536E+02 -.875992847E+02 -.875728353E+02 -.875529734E+02 -.875417283E+02 -.875417283E+02
 -.875643017E+02 -.875643017E+02 -.875767426E+02 -.875987198E+02 -.876279885E+02 -.876628104E+02 -.877018382E+02 -.877440272E+02 -.877885664E+02 -.878348272E+02 -.878823211E+02 -.879306661E+02 -.879795610E+02 -.880287661E+02 -.880780869E+02 -.881273624E+02 -.881764582E+02 -.882252590E+02 -.882736640E+02 -.883215838E+02 -.883689364E+02 -.884156445E+02 -.884616340E+02 -.885068320E+02 -.885511660E+02 -.885945633E+02 -.886369514E+02 -.886782573E+02 -.887184080E+02 -.887573308E+02 -.887949526E+02 -.888312008E+02 -.888660030E+02 -.888992873E+02 -.889309829E+02 -.889610206E+02 -.889893330E+02 -.890158553E+02 -.890405253E+02 -.890632846E+02 -.890840780E+02 -.891028546E+02 -.891195677E+02 -.891341752E+02 -.891466403E+02 -.891569310E+02 -.891650215E+02 -.891708912E+02 -.891745258E+02 -.891759169E+02 -.891750624E+02 -.891719662E+02 -.891666381E+02 -.891590943E+02 -.891493565E+02 -.891374524E+02 -.891234153E+02 -.891072836E+02 -.890891010E+02 -.890689158E+02 -.890467806E+02 -.890227521E+02 -.889968907E+02 -.889692598E+02 -.889399256E+02 -.889089568E+02 -.888764238E+02 -.888423987E+02 -.888069545E+02 -.887701650E+02 -.887321041E+02 -.886928459E+02 -.886524641E+02 -.886110316E+02 -.885686210E+02 -.885253037E+02 -.884811507E+02 -.884362323E+02 -.883906188E+02 -.883443807E+02 -.882975900E+02 -.882503212E+02 -.882026532E+02 -.881546710E+02 -.881064696E+02 -.880581569E+02 -.880098598E+02 -.879617300E+02 -.879139534E+02 -.878667607E+02 -.878204422E+02 -.877753666E+02 -.877320050E+02 -.876909622E+02 -.876530173E+02 -.876191762E+02 -.875907387E+02 -.875693871E+02 -.875572998E+02 -.875572998E+02
 -.875807362E+02 -.875807362E+02 -.875940706E+02 -.876176284E+02 -.876490069E+02 -.876863464E+02 -.877282068E+02 -.877734724E+02 -.878212802E+02 -.878709624E+02 -.879219997E+02 -.879739868E+02 -.880266050E+02 -.880795996E+02 -.881327633E+02 -.881859262E+02 -.882389454E+02 -.882916980E+02 -.883440770E+02 -.883959867E+02 -.884473382E+02 -.884980474E+02 -.885480325E+02 -.885972126E+02 -.886455064E+02 -.886928324E+02 -.887391086E+02 -.887842522E+02 -.888281800E+02 -.888708085E+02 -.889120536E+02 -.889518314E+02 -.889900577E+02 -.890266492E+02 -.890615233E+02 -.890945991E+02 -.891257979E+02 -.891550437E+02 -.891822639E+02 -.892073895E+02 -.892303556E+02 -.892511022E+02 -.892695742E+02 -.892857219E+02 -.892995016E+02 -.893108758E+02 -.893198136E+02 -.893262908E+02 -.893302904E+02 -.893318025E+02 -.893308243E+02 -.893273604E+02 -.893214224E+02 -.893130293E+02 -.893022067E+02 -.892889874E+02 -.892734105E+02 -.892555215E+02 -.892353716E+02 -.892130179E+02 -.891885222E+02 -.891619511E+02 -.891333756E+02 -.891028699E+02 -.890705117E+02 -.890363811E+02 -.890005606E+02 -.889631338E+02 -.889241858E+02 -.888838021E+02 -.888420681E+02 -.887990693E+02 -.887548903E+02 -.887096146E+02 -.886633248E+02 -.886161020E+02 -.885680263E+02 -.885191763E+02 -.884696304E+02 -.884194664E+02 -.883687632E+02 -.883176019E+02 -.882660673E+02 -.882142507E+02 -.881622531E+02 -.881101888E+02 -.880581919E+02 -.880064226E+02 -.879550768E+02 -.879043983E+02 -.878546940E+02 -.878063542E+02 -.877598786E+02 -.877159097E+02 -.876752763E+02 -.876390495E+02 -.876086154E+02 -.875857692E+02 -.875728375E+02 -.875728375E+02
 -.875970944E+02 -.875970944E+02 -.876113247E+02 -.876364680E+02 -.876699637E+02 -.877098316E+02 -.877545407E+02 -.878029082E+02 -.878540203E+02 -.879071705E+02 -.879618106E+02 -.880175133E+02 -.880739417E+02 -.881308267E+02 -.881879506E+02 -.882451341E+02 -.883022263E+02 -.883590981E+02 -.884156362E+02 -.884717378E+02 -.885273069E+02 -.885822520E+02 -.886364828E+02 -.886899089E+02 -.887424398E+02 -.887939839E+02 -.888444481E+02 -.888937384E+02 -.889417596E+02 -.889884157E+02 -.890336095E+02 -.890772435E+02 -.891192200E+02 -.891594415E+02 -.891978117E+02 -.892342358E+02 -.892686216E+02 -.893008798E+02 -.893309247E+02 -.893586750E+02 -.893840541E+02 -.894069909E+02 -.894274200E+02 -.894452827E+02 -.894605270E+02 -.894731085E+02 -.894829903E+02 -.894901437E+02 -.894945485E+02 -.894961928E+02 -.894950731E+02 -.894911948E+02 -.894845716E+02 -.894752259E+02 -.894631882E+02 -.894484971E+02 -.894311991E+02 -.894113477E+02 -.893890039E+02 -.893642348E+02 -.893371135E+02 -.893077187E+02 -.892761337E+02 -.892424461E+02 -.892067470E+02 -.891691305E+02 -.891296930E+02 -.890885325E+02 -.890457479E+02 -.890014386E+02 -.889557039E+02 -.889086424E+02 -.888603516E+02 -.888109274E+02 -.887604641E+02 -.887090538E+02 -.886567868E+02 -.886037518E+02 -.885500356E+02 -.884957244E+02 -.884409047E+02 -.883856643E+02 -.883300946E+02 -.882742929E+02 -.882183659E+02 -.881624344E+02 -.881066390E+02 -.880511475E+02 -.879961653E+02 -.879419481E+02 -.878888182E+02 -.878371863E+02 -.877875791E+02 -.877406751E+02 -.876973509E+02 -.876587412E+02 -.876263159E+02 -.876019811E+02 -.875882093E+02 -.875882093E+02
 -.876132162E+02 -.876132162E+02 -.876283359E+02 -.876550546E+02 -.876906555E+02 -.877330417E+02 -.877805959E+02 -.878320701E+02 -.878865018E+02 -.879431485E+02 -.880014347E+02 -.880609109E+02 -.881212241E+02 -.881820927E+02 -.882432889E+02 -.883046253E+02 -.883659444E+02 -.884271110E+02 -.884880050E+02 -.885485168E+02 -.886085430E+02 -.886679832E+02 -.887267377E+02 -.887847067E+02 -.888417885E+02 -.888978798E+02 -.889528753E+02 -.890066678E+02 -.890591479E+02 -.891102046E+02 -.891597256E+02 -.892075971E+02 -.892537051E+02 -.892979356E+02 -.893401757E+02 -.893803141E+02 -.894182422E+02 -.894538545E+02 -.894870499E+02 -.895177320E+02 -.895458100E+02 -.895711992E+02 -.895938221E+02 -.896136086E+02 -.896304969E+02 -.896444339E+02 -.896553757E+02 -.896632880E+02 -.896681465E+02 -.896699368E+02 -.896686549E+02 -.896643068E+02 -.896569090E+02 -.896464879E+02 -.896330799E+02 -.896167307E+02 -.895974957E+02 -.895754385E+02 -.895506314E+02 -.895231540E+02 -.894930931E+02 -.894605416E+02 -.894255981E+02 -.893883661E+02 -.893489531E+02 -.893074697E+02 -.892640290E+02 -.892187461E+02 -.891717366E+02 -.891231164E+02 -.890730011E+02 -.890215049E+02 -.889687403E+02 -.889148178E+02 -.888598453E+02 -.888039277E+02 -.887471673E+02 -.886896636E+02 -.886315134E+02 -.885728122E+02 -.885136544E+02 -.884541353E+02 -.883943528E+02 -.883344103E+02 -.882744203E+02 -.882145091E+02 -.881548232E+02 -.880955374E+02 -.880368653E+02 -.879790729E+02 -.879224964E+02 -.878675652E+02 -.878148307E+02 -.877650051E+02 -.877190103E+02 -.876780413E+02 -.876436487E+02 -.876178457E+02 -.876032463E+02 -.876032463E+02
 -.876288975E+02 -.876288975E+02 -.876448893E+02 -.876731532E+02 -.877108234E+02 -.877556926E+02 -.878060607E+02 -.878606185E+02 -.879183589E+02 -.879785054E+02 -.880404562E+02 -.881037432E+02 -.881679990E+02 -.882329310E+02 -.882983030E+02 -.883639213E+02 -.884296227E+02 -.884952655E+02 -.885607235E+02 -.886258801E+02 -.886906236E+02 -.887548443E+02 -.888184328E+02 -.888812777E+02 -.889432653E+02 -.890042790E+02 -.890641993E+02 -.891229031E+02 -.891802647E+02 -.892361555E+02 -.892904446E+02 -.893429994E+02 -.893936865E+02 -.894423720E+02 -.894889230E+02 -.895332085E+02 -.895750999E+02 -.896144725E+02 -.896512061E+02 -.896851860E+02 -.897163041E+02 -.897444595E+02 -.897695594E+02 -.897915202E+02 -.898102678E+02 -.898257386E+02 -.898378801E+02 -.898466510E+02 -.898520220E+02 -.898539757E+02 -.898525072E+02 -.898476236E+02 -.898393444E+02 -.898277011E+02 -.898127372E+02 -.897945075E+02 -.897730777E+02 -.897485241E+02 -.897209326E+02 -.896903982E+02 -.896570239E+02 -.896209205E+02 -.895822049E+02 -.895409997E+02 -.894974320E+02 -.894516326E+02 -.894037350E+02 -.893538740E+02 -.893021857E+02 -.892488056E+02 -.891938685E+02 -.891375071E+02 -.890798519E+02 -.890210302E+02 -.889611658E+02 -.889003785E+02 -.888387843E+02 -.887764951E+02 -.887136191E+02 -.886502619E+02 -.885865266E+02 -.885225164E+02 -.884583359E+02 -.883940945E+02 -.883299099E+02 -.882659135E+02 -.882022568E+02 -.881391200E+02 -.880767234E+02 -.880153418E+02 -.879553231E+02 -.878971126E+02 -.878412839E+02 -.877885796E+02 -.877399629E+02 -.876966852E+02 -.876603727E+02 -.876331401E+02 -.876177362E+02 -.876177362E+02
 -.876438804E+02 -.876438804E+02 -.876607114E+02 -.876904671E+02 -.877301424E+02 -.877774260E+02 -.878305415E+02 -.878881250E+02 -.879491279E+02 -.880127425E+02 -.880783456E+02 -.881454531E+02 -.882136852E+02 -.882827414E+02 -.883523798E+02 -.884224011E+02 -.884926371E+02 -.885629413E+02 -.886331813E+02 -.887032329E+02 -.887729759E+02 -.888422912E+02 -.889110582E+02 -.889791530E+02 -.890464483E+02 -.891128123E+02 -.891781083E+02 -.892421954E+02 -.893049282E+02 -.893661572E+02 -.894257297E+02 -.894834907E+02 -.895392833E+02 -.895929500E+02 -.896443340E+02 -.896932801E+02 -.897396357E+02 -.897832526E+02 -.898239875E+02 -.898617034E+02 -.898962709E+02 -.899275692E+02 -.899554869E+02 -.899799237E+02 -.900007904E+02 -.900180106E+02 -.900315207E+02 -.900412711E+02 -.900472262E+02 -.900493649E+02 -.900476811E+02 -.900421832E+02 -.900328945E+02 -.900198529E+02 -.900031105E+02 -.899827329E+02 -.899587993E+02 -.899314008E+02 -.899006404E+02 -.898666318E+02 -.898294983E+02 -.897893718E+02 -.897463917E+02 -.897007041E+02 -.896524597E+02 -.896018138E+02 -.895489239E+02 -.894939496E+02 -.894370506E+02 -.893783863E+02 -.893181140E+02 -.892563889E+02 -.891933622E+02 -.891291811E+02 -.890639882E+02 -.889979204E+02 -.889311094E+02 -.888636815E+02 -.887957575E+02 -.887274541E+02 -.886588841E+02 -.885901588E+02 -.885213897E+02 -.884526918E+02 -.883841876E+02 -.883160123E+02 -.882483212E+02 -.881812984E+02 -.881151691E+02 -.880502142E+02 -.879867905E+02 -.879253562E+02 -.878665032E+02 -.878110001E+02 -.877598467E+02 -.877143446E+02 -.876761892E+02 -.876475882E+02 -.876314163E+02 -.876314163E+02
 -.876578395E+02 -.876578395E+02 -.876754615E+02 -.877066289E+02 -.877482085E+02 -.877977964E+02 -.878535500E+02 -.879140556E+02 -.879782285E+02 -.880452368E+02 -.881144393E+02 -.881853395E+02 -.882575502E+02 -.883307659E+02 -.884047407E+02 -.884792721E+02 -.885541887E+02 -.886293394E+02 -.887045861E+02 -.887797975E+02 -.888548450E+02 -.889295992E+02 -.890039272E+02 -.890776918E+02 -.891507499E+02 -.892229518E+02 -.892941416E+02 -.893641568E+02 -.894328289E+02 -.894999839E+02 -.895654434E+02 -.896290252E+02 -.896905447E+02 -.897498157E+02 -.898066526E+02 -.898608709E+02 -.899122890E+02 -.899607297E+02 -.900060215E+02 -.900480002E+02 -.900865103E+02 -.901214063E+02 -.901525541E+02 -.901798324E+02 -.902031335E+02 -.902223648E+02 -.902374493E+02 -.902483266E+02 -.902549535E+02 -.902573042E+02 -.902553710E+02 -.902491640E+02 -.902387112E+02 -.902240584E+02 -.902052683E+02 -.901824203E+02 -.901556096E+02 -.901249463E+02 -.900905543E+02 -.900525703E+02 -.900111423E+02 -.899664285E+02 -.899185959E+02 -.898678187E+02 -.898142769E+02 -.897581551E+02 -.896996403E+02 -.896389214E+02 -.895761871E+02 -.895116247E+02 -.894454192E+02 -.893777516E+02 -.893087981E+02 -.892387294E+02 -.891677095E+02 -.890958957E+02 -.890234375E+02 -.889504775E+02 -.888771508E+02 -.888035862E+02 -.887299071E+02 -.886562331E+02 -.885826824E+02 -.885093753E+02 -.884364378E+02 -.883640081E+02 -.882922434E+02 -.882213296E+02 -.881514938E+02 -.880830203E+02 -.880162714E+02 -.879517136E+02 -.878899526E+02 -.878317775E+02 -.877782177E+02 -.877306177E+02 -.876907327E+02 -.876608530E+02 -.876439656E+02 -.876439656E+02
 -.876703800E+02 -.876703800E+02 -.876887261E+02 -.877211897E+02 -.877645289E+02 -.878162618E+02 -.878744881E+02 -.879377540E+02 -.880049483E+02 -.880752202E+02 -.881479166E+02 -.882225348E+02 -.882986847E+02 -.883760591E+02 -.884544113E+02 -.885335387E+02 -.886132679E+02 -.886934447E+02 -.887739264E+02 -.888545754E+02 -.889352544E+02 -.890158233E+02 -.890961366E+02 -.891760415E+02 -.892553770E+02 -.893339734E+02 -.894116518E+02 -.894882249E+02 -.895634969E+02 -.896372651E+02 -.897093201E+02 -.897794475E+02 -.898474293E+02 -.899130452E+02 -.899760742E+02 -.900362963E+02 -.900934944E+02 -.901474560E+02 -.901979750E+02 -.902448536E+02 -.902879040E+02 -.903269502E+02 -.903618298E+02 -.903923954E+02 -.904185160E+02 -.904400788E+02 -.904569898E+02 -.904691751E+02 -.904765819E+02 -.904791784E+02 -.904769550E+02 -.904699239E+02 -.904581190E+02 -.904415957E+02 -.904204304E+02 -.903947195E+02 -.903645785E+02 -.903301409E+02 -.902915567E+02 -.902489912E+02 -.902026230E+02 -.901526428E+02 -.900992513E+02 -.900426575E+02 -.899830771E+02 -.899207301E+02 -.898558396E+02 -.897886298E+02 -.897193241E+02 -.896481438E+02 -.895753062E+02 -.895010235E+02 -.894255014E+02 -.893489378E+02 -.892715223E+02 -.891934351E+02 -.891148467E+02 -.890359178E+02 -.889567996E+02 -.888776342E+02 -.887985559E+02 -.887196930E+02 -.886411702E+02 -.885631117E+02 -.884856464E+02 -.884089131E+02 -.883330688E+02 -.882582983E+02 -.881848276E+02 -.881129404E+02 -.880429996E+02 -.879754753E+02 -.879109806E+02 -.878503176E+02 -.877945377E+02 -.877450179E+02 -.877035615E+02 -.876725268E+02 -.876549965E+02 -.876549965E+02
 -.876810272E+02 -.876810272E+02 -.877000048E+02 -.877336086E+02 -.877785100E+02 -.878321644E+02 -.878926294E+02 -.879584241E+02 -.880284194E+02 -.881017548E+02 -.881777742E+02 -.882559752E+02 -.883359695E+02 -.884174536E+02 -.885001847E+02 -.885839620E+02 -.886686131E+02 -.887539833E+02 -.888399268E+02 -.889263002E+02 -.890129584E+02 -.890997505E+02 -.891865169E+02 -.892730879E+02 -.893592825E+02 -.894449077E+02 -.895297584E+02 -.896136182E+02 -.896962596E+02 -.897774455E+02 -.898569301E+02 -.899344606E+02 -.900097788E+02 -.900826227E+02 -.901527288E+02 -.902198339E+02 -.902836774E+02 -.903440033E+02 -.904005630E+02 -.904531169E+02 -.905014372E+02 -.905453097E+02 -.905845364E+02 -.906189370E+02 -.906483514E+02 -.906726408E+02 -.906916899E+02 -.907054076E+02 -.907137286E+02 -.907166137E+02 -.907140508E+02 -.907060545E+02 -.906926664E+02 -.906739543E+02 -.906500116E+02 -.906209564E+02 -.905869299E+02 -.905480949E+02 -.905046345E+02 -.904567495E+02 -.904046570E+02 -.903485878E+02 -.902887845E+02 -.902254990E+02 -.901589902E+02 -.900895223E+02 -.900173616E+02 -.899427753E+02 -.898660286E+02 -.897873835E+02 -.897070960E+02 -.896254154E+02 -.895425819E+02 -.894588256E+02 -.893743657E+02 -.892894088E+02 -.892041494E+02 -.891187686E+02 -.890334352E+02 -.889483058E+02 -.888635261E+02 -.887792328E+02 -.886955560E+02 -.886126232E+02 -.885305636E+02 -.884495145E+02 -.883696296E+02 -.882910890E+02 -.882141133E+02 -.881389806E+02 -.880660490E+02 -.879957854E+02 -.879288026E+02 -.878659073E+02 -.878081615E+02 -.877569627E+02 -.877141469E+02 -.876821228E+02 -.876640459E+02 -.876640459E+02
 -.876892118E+02 -.876892118E+02 -.877087014E+02 -.877432406E+02 -.877894400E+02 -.878447160E+02 -.879071031E+02 -.879751072E+02 -.880475950E+02 -.881237085E+02 -.882027976E+02 -.882843678E+02 -.883680409E+02 -.884535227E+02 -.885405786E+02 -.886290146E+02 -.887186632E+02 -.888093717E+02 -.889009935E+02 -.889933817E+02 -.890863839E+02 -.891798383E+02 -.892735709E+02 -.893673936E+02 -.894611028E+02 -.895544793E+02 -.896472880E+02 -.897392786E+02 -.898301867E+02 -.899197346E+02 -.900076335E+02 -.900935844E+02 -.901772810E+02 -.902584110E+02 -.903366592E+02 -.904117096E+02 -.904832481E+02 -.905509655E+02 -.906145599E+02 -.906737400E+02 -.907282276E+02 -.907777607E+02 -.908220959E+02 -.908610113E+02 -.908943091E+02 -.909218178E+02 -.909433941E+02 -.909589249E+02 -.909683289E+02 -.909715572E+02 -.909685941E+02 -.909594578E+02 -.909441994E+02 -.909229029E+02 -.908956837E+02 -.908626876E+02 -.908240886E+02 -.907800875E+02 -.907309087E+02 -.906767985E+02 -.906180220E+02 -.905548604E+02 -.904876084E+02 -.904165710E+02 -.903420609E+02 -.902643955E+02 -.901838945E+02 -.901008770E+02 -.900156587E+02 -.899285502E+02 -.898398539E+02 -.897498629E+02 -.896588580E+02 -.895671072E+02 -.894748635E+02 -.893823644E+02 -.892898309E+02 -.891974672E+02 -.891054612E+02 -.890139846E+02 -.889231945E+02 -.888332355E+02 -.887442418E+02 -.886563418E+02 -.885696626E+02 -.884843365E+02 -.884005099E+02 -.883183537E+02 -.882380775E+02 -.881599478E+02 -.880843107E+02 -.880116217E+02 -.879424842E+02 -.878776978E+02 -.878183228E+02 -.877657613E+02 -.877218633E+02 -.876890648E+02 -.876705663E+02 -.876705663E+02
 -.876942672E+02 -.876942672E+02 -.877141152E+02 -.877493237E+02 -.877964780E+02 -.878529842E+02 -.879168749E+02 -.879866627E+02 -.880612276E+02 -.881397270E+02 -.882215284E+02 -.883061565E+02 -.883932511E+02 -.884825346E+02 -.885737875E+02 -.886668285E+02 -.887614997E+02 -.888576546E+02 -.889551495E+02 -.890538364E+02 -.891535574E+02 -.892541406E+02 -.893553973E+02 -.894571197E+02 -.895590796E+02 -.896610284E+02 -.897626969E+02 -.898637961E+02 -.899640182E+02 -.900630385E+02 -.901605166E+02 -.902560990E+02 -.903494213E+02 -.904401108E+02 -.905277892E+02 -.906120761E+02 -.906925915E+02 -.907689602E+02 -.908408141E+02 -.909077968E+02 -.909695666E+02 -.910258000E+02 -.910761961E+02 -.911204791E+02 -.911584024E+02 -.911897517E+02 -.912143472E+02 -.912320471E+02 -.912427485E+02 -.912463899E+02 -.912429513E+02 -.912324548E+02 -.912149647E+02 -.911905858E+02 -.911594626E+02 -.911217771E+02 -.910777463E+02 -.910276194E+02 -.909716748E+02 -.909102165E+02 -.908435709E+02 -.907720829E+02 -.906961123E+02 -.906160305E+02 -.905322164E+02 -.904450534E+02 -.903549259E+02 -.902622160E+02 -.901673007E+02 -.900705484E+02 -.899723171E+02 -.898729512E+02 -.897727796E+02 -.896721138E+02 -.895712462E+02 -.894704489E+02 -.893699729E+02 -.892700475E+02 -.891708809E+02 -.890726603E+02 -.889755537E+02 -.888797117E+02 -.887852706E+02 -.886923566E+02 -.886010907E+02 -.885115959E+02 -.884240058E+02 -.883384761E+02 -.882551989E+02 -.881744211E+02 -.880964682E+02 -.880217744E+02 -.879509218E+02 -.878846901E+02 -.878241214E+02 -.877706034E+02 -.877259773E+02 -.876926781E+02 -.876739164E+02 -.876739164E+02
 -.876954169E+02 -.876954169E+02 -.877154272E+02 -.877509675E+02 -.877986403E+02 -.878558735E+02 -.879207275E+02 -.879917464E+02 -.880678416E+02 -.881482033E+02 -.882322316E+02 -.883194819E+02 -.884096227E+02 -.885024030E+02 -.885976267E+02 -.886951325E+02 -.887947789E+02 -.888964316E+02 -.889999549E+02 -.891052032E+02 -.892120162E+02 -.893202137E+02 -.894295928E+02 -.895399256E+02 -.896509578E+02 -.897624083E+02 -.898739698E+02 -.899853090E+02 -.900960684E+02 -.902058680E+02 -.903143071E+02 -.904209672E+02 -.905254146E+02 -.906272034E+02 -.907258791E+02 -.908209821E+02 -.909120518E+02 -.909986302E+02 -.910802668E+02 -.911565223E+02 -.912269739E+02 -.912912195E+02 -.913488828E+02 -.913996178E+02 -.914431136E+02 -.914790987E+02 -.915073451E+02 -.915276717E+02 -.915399474E+02 -.915440931E+02 -.915400829E+02 -.915279448E+02 -.915077600E+02 -.914796621E+02 -.914438342E+02 -.914005066E+02 -.913499532E+02 -.912924875E+02 -.912284581E+02 -.911582442E+02 -.910822508E+02 -.910009040E+02 -.909146463E+02 -.908239319E+02 -.907292221E+02 -.906309817E+02 -.905296742E+02 -.904257582E+02 -.903196839E+02 -.902118895E+02 -.901027984E+02 -.899928156E+02 -.898823259E+02 -.897716911E+02 -.896612483E+02 -.895513086E+02 -.894421557E+02 -.893340460E+02 -.892272083E+02 -.891218448E+02 -.890181326E+02 -.889162259E+02 -.888162592E+02 -.887183519E+02 -.886226137E+02 -.885291521E+02 -.884380810E+02 -.883495332E+02 -.882636745E+02 -.881807231E+02 -.881009729E+02 -.880248248E+02 -.879528257E+02 -.878857190E+02 -.878245096E+02 -.877705479E+02 -.877256386E+02 -.876921812E+02 -.876733541E+02 -.876733541E+02
 -.876917612E+02 -.876917612E+02 -.877116910E+02 -.877471423E+02 -.877947846E+02 -.878521110E+02 -.879172447E+02 -.879887880E+02 -.880657080E+02 -.881472484E+02 -.882328583E+02 -.883221386E+02 -.884148003E+02 -.885106307E+02 -.886094677E+02 -.887111802E+02 -.888156519E+02 -.889227690E+02 -.890324102E+02 -.891444387E+02 -.892586962E+02 -.893749977E+02 -.894931284E+02 -.896128409E+02 -.897338540E+02 -.898558521E+02 -.899784856E+02 -.901013717E+02 -.902240961E+02 -.903462148E+02 -.904672568E+02 -.905867267E+02 -.907041084E+02 -.908188683E+02 -.909304594E+02 -.910383258E+02 -.911419065E+02 -.912406411E+02 -.913339743E+02 -.914213617E+02 -.915022756E+02 -.915762111E+02 -.916426927E+02 -.917012805E+02 -.917515772E+02 -.917932337E+02 -.918259559E+02 -.918495090E+02 -.918637226E+02 -.918684931E+02 -.918637867E+02 -.918496393E+02 -.918261561E+02 -.917935096E+02 -.917519366E+02 -.917017334E+02 -.916432511E+02 -.915768895E+02 -.915030909E+02 -.914223335E+02 -.913351251E+02 -.912419964E+02 -.911434952E+02 -.910401802E+02 -.909326157E+02 -.908213664E+02 -.907069925E+02 -.905900453E+02 -.904710630E+02 -.903505666E+02 -.902290563E+02 -.901070083E+02 -.899848715E+02 -.898630652E+02 -.897419768E+02 -.896219601E+02 -.895033342E+02 -.893863830E+02 -.892713556E+02 -.891584669E+02 -.890478999E+02 -.889398076E+02 -.888343173E+02 -.887315351E+02 -.886315519E+02 -.885344511E+02 -.884403182E+02 -.883492530E+02 -.882613844E+02 -.881768899E+02 -.880960191E+02 -.880191249E+02 -.879467025E+02 -.878794398E+02 -.878182817E+02 -.877645143E+02 -.877198721E+02 -.876866787E+02 -.876680294E+02 -.876680294E+02
 -.876822756E+02 -.876822756E+02 -.877018273E+02 -.877366702E+02 -.877836040E+02 -.878402376E+02 -.879047958E+02 -.879759734E+02 -.880528221E+02 -.881346613E+02 -.882210096E+02 -.883115320E+02 -.884059979E+02 -.885042473E+02 -.886061665E+02 -.887116672E+02 -.888206704E+02 -.889330931E+02 -.890488389E+02 -.891677882E+02 -.892897920E+02 -.894146669E+02 -.895421903E+02 -.896720982E+02 -.898040834E+02 -.899377948E+02 -.900728377E+02 -.902087746E+02 -.903451274E+02 -.904813792E+02 -.906169775E+02 -.907513375E+02 -.908838456E+02 -.910138638E+02 -.911407338E+02 -.912637818E+02 -.913823238E+02 -.914956707E+02 -.916031347E+02 -.917040360E+02 -.917977101E+02 -.918835159E+02 -.919608443E+02 -.920291280E+02 -.920878500E+02 -.921365539E+02 -.921748520E+02 -.922024339E+02 -.922190728E+02 -.922246309E+02 -.922190624E+02 -.922024147E+02 -.921748273E+02 -.921365284E+02 -.920878305E+02 -.920291227E+02 -.919608637E+02 -.918835722E+02 -.917978179E+02 -.917042123E+02 -.916033990E+02 -.914960455E+02 -.913828348E+02 -.912644580E+02 -.911416078E+02 -.910149724E+02 -.908852298E+02 -.907530426E+02 -.906190538E+02 -.904838819E+02 -.903481171E+02 -.902123174E+02 -.900770051E+02 -.899426640E+02 -.898097366E+02 -.896786226E+02 -.895496775E+02 -.894232119E+02 -.892994924E+02 -.891787426E+02 -.890611451E+02 -.889468448E+02 -.888359531E+02 -.887285535E+02 -.886247074E+02 -.885244634E+02 -.884278665E+02 -.883349710E+02 -.882458556E+02 -.881606425E+02 -.880795215E+02 -.880027802E+02 -.879308426E+02 -.878643185E+02 -.878040666E+02 -.877512763E+02 -.877075736E+02 -.876751580E+02 -.876569812E+02 -.876569812E+02
 -.876658067E+02 -.876658067E+02 -.876846183E+02 -.877182219E+02 -.877636212E+02 -.878185973E+02 -.878815250E+02 -.879512308E+02 -.880268821E+02 -.881079015E+02 -.881939018E+02 -.882846332E+02 -.883799425E+02 -.884797416E+02 -.885839822E+02 -.886926352E+02 -.888056743E+02 -.889230631E+02 -.890447430E+02 -.891706246E+02 -.893005800E+02 -.894344367E+02 -.895719727E+02 -.897129134E+02 -.898569292E+02 -.900036349E+02 -.901525895E+02 -.903032972E+02 -.904552097E+02 -.906077287E+02 -.907602090E+02 -.909119627E+02 -.910622629E+02 -.912103486E+02 -.913554285E+02 -.914966869E+02 -.916332879E+02 -.917643823E+02 -.918891137E+02 -.920066266E+02 -.921160756E+02 -.922166362E+02 -.923075167E+02 -.923879713E+02 -.924573147E+02 -.925149357E+02 -.925603119E+02 -.925930217E+02 -.926127560E+02 -.926193259E+02 -.926126683E+02 -.925928475E+02 -.925600537E+02 -.925145974E+02 -.924569013E+02 -.923874894E+02 -.923069743E+02 -.922160431E+02 -.921154432E+02 -.920059684E+02 -.918884454E+02 -.917637222E+02 -.916326571E+02 -.914961095E+02 -.913549325E+02 -.912099655E+02 -.910620287E+02 -.909119179E+02 -.907603990E+02 -.906082044E+02 -.904560275E+02 -.903045193E+02 -.901542843E+02 -.900058768E+02 -.898597985E+02 -.897164962E+02 -.895763601E+02 -.894397245E+02 -.893068673E+02 -.891780126E+02 -.890533333E+02 -.889329549E+02 -.888169604E+02 -.887053970E+02 -.885982827E+02 -.884956162E+02 -.883973865E+02 -.883035866E+02 -.882142282E+02 -.881293611E+02 -.880490965E+02 -.879736366E+02 -.879033115E+02 -.878386269E+02 -.877803249E+02 -.877294618E+02 -.876875101E+02 -.876564894E+02 -.876391382E+02 -.876391382E+02
 -.876410719E+02 -.876410719E+02 -.876587115E+02 -.876903207E+02 -.877331895E+02 -.877853394E+02 -.878453498E+02 -.879122221E+02 -.879852757E+02 -.880640690E+02 -.881483359E+02 -.882379365E+02 -.883328192E+02 -.884329898E+02 -.885384870E+02 -.886493619E+02 -.887656620E+02 -.888874167E+02 -.890146252E+02 -.891472469E+02 -.892851918E+02 -.894283141E+02 -.895764059E+02 -.897291930E+02 -.898863321E+02 -.900474090E+02 -.902119384E+02 -.903793653E+02 -.905490670E+02 -.907203561E+02 -.908924849E+02 -.910646491E+02 -.912359929E+02 -.914056126E+02 -.915725616E+02 -.917358545E+02 -.918944715E+02 -.920473640E+02 -.921934612E+02 -.923316786E+02 -.924609291E+02 -.925801369E+02 -.926882542E+02 -.927842807E+02 -.928672856E+02 -.929364296E+02 -.929909881E+02 -.930303723E+02 -.930541472E+02 -.930620462E+02 -.930539796E+02 -.930300379E+02 -.929904886E+02 -.929357677E+02 -.928664648E+02 -.927833055E+02 -.926871300E+02 -.925788704E+02 -.924595280E+02 -.923301520E+02 -.921918199E+02 -.920456208E+02 -.918926413E+02 -.917339551E+02 -.915706140E+02 -.914036413E+02 -.912340266E+02 -.910627212E+02 -.908906338E+02 -.907186259E+02 -.905475077E+02 -.903780334E+02 -.902108967E+02 -.900467272E+02 -.898860867E+02 -.897294669E+02 -.895772881E+02 -.894298992E+02 -.892875791E+02 -.891505388E+02 -.890189261E+02 -.888928299E+02 -.887722868E+02 -.886572886E+02 -.885477905E+02 -.884437214E+02 -.883449945E+02 -.882515213E+02 -.881632263E+02 -.880800660E+02 -.880020515E+02 -.879292760E+02 -.878619501E+02 -.878004464E+02 -.877453555E+02 -.876975597E+02 -.876583271E+02 -.876294341E+02 -.876133260E+02 -.876133260E+02
 -.876066761E+02 -.876066761E+02 -.876226359E+02 -.876513553E+02 -.876905079E+02 -.877384319E+02 -.877939706E+02 -.878563490E+02 -.879250809E+02 -.879998947E+02 -.880806763E+02 -.881674253E+02 -.882602189E+02 -.883591833E+02 -.884644707E+02 -.885762395E+02 -.886946373E+02 -.888197867E+02 -.889517716E+02 -.890906262E+02 -.892363246E+02 -.893887714E+02 -.895477950E+02 -.897131407E+02 -.898844669E+02 -.900613425E+02 -.902432460E+02 -.904295663E+02 -.906196060E+02 -.908125849E+02 -.910076447E+02 -.912038546E+02 -.914002154E+02 -.915956643E+02 -.917890773E+02 -.919792722E+02 -.921650102E+02 -.923449985E+02 -.925178951E+02 -.926823160E+02 -.928368476E+02 -.929800642E+02 -.931105515E+02 -.932269359E+02 -.933279188E+02 -.934123135E+02 -.934790833E+02 -.935273779E+02 -.935565648E+02 -.935662541E+02 -.935563142E+02 -.935268773E+02 -.934783337E+02 -.934113165E+02 -.933266764E+02 -.932254505E+02 -.931088257E+02 -.929781012E+02 -.928346509E+02 -.926798895E+02 -.925152436E+02 -.923421277E+02 -.921619273E+02 -.919759864E+02 -.917856003E+02 -.915920109E+02 -.913964046E+02 -.911999097E+02 -.910035945E+02 -.908084639E+02 -.906154553E+02 -.904254339E+02 -.902391871E+02 -.900574201E+02 -.898807513E+02 -.897097097E+02 -.895447339E+02 -.893861719E+02 -.892342843E+02 -.890892477E+02 -.889511606E+02 -.888200499E+02 -.886958798E+02 -.885785601E+02 -.884679567E+02 -.883639027E+02 -.882662102E+02 -.881746844E+02 -.880891380E+02 -.880094101E+02 -.879353863E+02 -.878670249E+02 -.878043884E+02 -.877476838E+02 -.876973127E+02 -.876539377E+02 -.876185661E+02 -.875926607E+02 -.875782833E+02 -.875782833E+02
 -.875611384E+02 -.875611384E+02 -.875748258E+02 -.875996086E+02 -.876336504E+02 -.876756889E+02 -.877248967E+02 -.877807773E+02 -.878430820E+02 -.879117473E+02 -.879868463E+02 -.880685499E+02 -.881570949E+02 -.882527596E+02 -.883558415E+02 -.884666392E+02 -.885854352E+02 -.887124808E+02 -.888479818E+02 -.889920849E+02 -.891448653E+02 -.893063154E+02 -.894763338E+02 -.896547172E+02 -.898411536E+02 -.900352175E+02 -.902363682E+02 -.904439508E+02 -.906571994E+02 -.908752423E+02 -.910971085E+02 -.913217351E+02 -.915479718E+02 -.917745855E+02 -.920002605E+02 -.922235960E+02 -.924431025E+02 -.926571964E+02 -.928641976E+02 -.930623319E+02 -.932497414E+02 -.934245055E+02 -.935846740E+02 -.937283117E+02 -.938535540E+02 -.939586693E+02 -.940421247E+02 -.941026494E+02 -.941392908E+02 -.941514586E+02 -.941389531E+02 -.941019744E+02 -.940411131E+02 -.939573219E+02 -.938518715E+02 -.937262948E+02 -.935823229E+02 -.934218197E+02 -.932467198E+02 -.930589726E+02 -.928604981E+02 -.926531537E+02 -.924387139E+02 -.922188594E+02 -.919951754E+02 -.917691540E+02 -.915421994E+02 -.913156318E+02 -.910906899E+02 -.908685303E+02 -.906502232E+02 -.904367474E+02 -.902289828E+02 -.900277039E+02 -.898335745E+02 -.896471437E+02 -.894688454E+02 -.892989998E+02 -.891378173E+02 -.889854056E+02 -.888417775E+02 -.887068609E+02 -.885805099E+02 -.884625159E+02 -.883526204E+02 -.882505270E+02 -.881559149E+02 -.880684527E+02 -.879878129E+02 -.879136889E+02 -.878458134E+02 -.877839813E+02 -.877280762E+02 -.876781049E+02 -.876342399E+02 -.875968749E+02 -.875666958E+02 -.875447743E+02 -.875326898E+02 -.875326898E+02
 -.875029295E+02 -.875029295E+02 -.875136652E+02 -.875333035E+02 -.875606133E+02 -.875948202E+02 -.876354981E+02 -.876824835E+02 -.877358118E+02 -.877956679E+02 -.878623480E+02 -.879362280E+02 -.880177390E+02 -.881073463E+02 -.882055303E+02 -.883127694E+02 -.884295245E+02 -.885562223E+02 -.886932400E+02 -.888408897E+02 -.889994020E+02 -.891689114E+02 -.893494413E+02 -.895408909E+02 -.897430243E+02 -.899554629E+02 -.901776804E+02 -.904090035E+02 -.906486155E+02 -.908955644E+02 -.911487726E+02 -.914070481E+02 -.916690926E+02 -.919335052E+02 -.921987796E+02 -.924632931E+02 -.927252890E+02 -.929828554E+02 -.932339042E+02 -.934761587E+02 -.937071548E+02 -.939242628E+02 -.941247330E+02 -.943057660E+02 -.944646046E+02 -.945986422E+02 -.947055377E+02 -.947833292E+02 -.948305345E+02 -.948462304E+02 -.948301037E+02 -.947824679E+02 -.947042467E+02 -.945969222E+02 -.944624560E+02 -.943031883E+02 -.941217246E+02 -.939208200E+02 -.937032719E+02 -.934718274E+02 -.932291133E+02 -.929775914E+02 -.927195365E+02 -.924570352E+02 -.921919999E+02 -.919261885E+02 -.916612266E+02 -.913986253E+02 -.911397912E+02 -.908860303E+02 -.906385429E+02 -.903984158E+02 -.901666107E+02 -.899439545E+02 -.897311307E+02 -.895286753E+02 -.893369770E+02 -.891562809E+02 -.889866965E+02 -.888282083E+02 -.886806889E+02 -.885439130E+02 -.884175724E+02 -.883012908E+02 -.881946390E+02 -.880971491E+02 -.880083284E+02 -.879276736E+02 -.878546845E+02 -.877888784E+02 -.877298058E+02 -.876770684E+02 -.876303396E+02 -.875893910E+02 -.875541246E+02 -.875246143E+02 -.875011609E+02 -.874843629E+02 -.874752106E+02 -.874752106E+02
 -.874305397E+02 -.874305397E+02 -.874375564E+02 -.874506752E+02 -.874693918E+02 -.874935145E+02 -.875230882E+02 -.875583391E+02 -.875996327E+02 -.876474416E+02 -.877023194E+02 -.877648820E+02 -.878357893E+02 -.879157308E+02 -.880054109E+02 -.881055348E+02 -.882167936E+02 -.883398485E+02 -.884753136E+02 -.886237376E+02 -.887855837E+02 -.889612095E+02 -.891508458E+02 -.893545765E+02 -.895723207E+02 -.898038180E+02 -.900486188E+02 -.903060815E+02 -.905753767E+02 -.908554983E+02 -.911452810E+02 -.914434192E+02 -.917484838E+02 -.920589309E+02 -.923730948E+02 -.926891647E+02 -.930051411E+02 -.933187792E+02 -.936275287E+02 -.939284824E+02 -.942183516E+02 -.944934793E+02 -.947499034E+02 -.949834689E+02 -.951899853E+02 -.953654173E+02 -.955060901E+02 -.956088921E+02 -.956714561E+02 -.956923012E+02 -.956709236E+02 -.956078278E+02 -.955044954E+02 -.953632937E+02 -.951873338E+02 -.949802891E+02 -.947461931E+02 -.944892326E+02 -.942135584E+02 -.939231276E+02 -.936215913E+02 -.933122325E+02 -.929979531E+02 -.926812996E+02 -.923645142E+02 -.920495965E+02 -.917383601E+02 -.914324754E+02 -.911334940E+02 -.908428539E+02 -.905618714E+02 -.902917235E+02 -.900334282E+02 -.897878271E+02 -.895555737E+02 -.893371290E+02 -.891327648E+02 -.889425726E+02 -.887664786E+02 -.886042615E+02 -.884555726E+02 -.883199565E+02 -.881968713E+02 -.880857080E+02 -.879858087E+02 -.878964822E+02 -.878170192E+02 -.877467052E+02 -.876848326E+02 -.876307118E+02 -.875836821E+02 -.875431239E+02 -.875084711E+02 -.874792264E+02 -.874549813E+02 -.874354403E+02 -.874204542E+02 -.874100641E+02 -.874045600E+02 -.874045600E+02
 -.873425703E+02 -.873425703E+02 -.873450142E+02 -.873500719E+02 -.873580915E+02 -.873695548E+02 -.873850476E+02 -.874052388E+02 -.874308651E+02 -.874627199E+02 -.875016460E+02 -.875485280E+02 -.876042865E+02 -.876698707E+02 -.877462511E+02 -.878344093E+02 -.879353264E+02 -.880499681E+02 -.881792677E+02 -.883241046E+02 -.884852807E+02 -.886634931E+02 -.888593048E+02 -.890731142E+02 -.893051252E+02 -.895553206E+02 -.898234414E+02 -.901089747E+02 -.904111546E+02 -.907289763E+02 -.910612242E+02 -.914065081E+02 -.917633015E+02 -.921299670E+02 -.925047560E+02 -.928857685E+02 -.932708677E+02 -.936575541E+02 -.940428173E+02 -.944229985E+02 -.947936976E+02 -.951497594E+02 -.954853583E+02 -.957941862E+02 -.960697286E+02 -.963056032E+02 -.964959270E+02 -.966356770E+02 -.967210100E+02 -.967495134E+02 -.967203654E+02 -.966343892E+02 -.964939983E+02 -.963030367E+02 -.960665269E+02 -.957903506E+02 -.954808869E+02 -.951446457E+02 -.947879281E+02 -.944165509E+02 -.940356590E+02 -.936496418E+02 -.932621477E+02 -.928761785E+02 -.924942284E+02 -.921184325E+02 -.917506934E+02 -.913927666E+02 -.910462998E+02 -.907128326E+02 -.903937693E+02 -.900903412E+02 -.898035680E+02 -.895342304E+02 -.892828552E+02 -.890497145E+02 -.888348380E+02 -.886380334E+02 -.884589135E+02 -.882969260E+02 -.881513844E+02 -.880214971E+02 -.879063946E+02 -.878051534E+02 -.877168169E+02 -.876404124E+02 -.875749654E+02 -.875195103E+02 -.874730994E+02 -.874348086E+02 -.874037423E+02 -.873790365E+02 -.873598613E+02 -.873454234E+02 -.873349686E+02 -.873277863E+02 -.873232162E+02 -.873206584E+02 -.873195901E+02 -.873195901E+02
 -.872378555E+02 -.872378555E+02 -.872347947E+02 -.872300950E+02 -.872250765E+02 -.872209818E+02 -.872189995E+02 -.872202846E+02 -.872259755E+02 -.872372103E+02 -.872551391E+02 -.872809344E+02 -.873157982E+02 -.873609667E+02 -.874177114E+02 -.874873370E+02 -.875711750E+02 -.876705733E+02 -.877868800E+02 -.879214223E+02 -.880754796E+02 -.882502493E+02 -.884468082E+02 -.886660684E+02 -.889087301E+02 -.891752342E+02 -.894657202E+02 -.897799931E+02 -.901175084E+02 -.904773805E+02 -.908584200E+02 -.912591981E+02 -.916781277E+02 -.921135396E+02 -.925637196E+02 -.930268690E+02 -.935009592E+02 -.939834786E+02 -.944711030E+02 -.949593633E+02 -.954423951E+02 -.959128533E+02 -.963620317E+02 -.967801888E+02 -.971570407E+02 -.974823629E+02 -.977466367E+02 -.979416782E+02 -.980611967E+02 -.981012312E+02 -.980604299E+02 -.979401464E+02 -.977443430E+02 -.974793119E+02 -.971532366E+02 -.967756350E+02 -.963567281E+02 -.959067935E+02 -.954355628E+02 -.949517289E+02 -.944626199E+02 -.939740814E+02 -.934905644E+02 -.930153774E+02 -.925510225E+02 -.920995257E+02 -.916626905E+02 -.912422430E+02 -.908398690E+02 -.904571753E+02 -.900956115E+02 -.897563875E+02 -.894404078E+02 -.891482343E+02 -.888800775E+02 -.886358121E+02 -.884150099E+02 -.882169828E+02 -.880408304E+02 -.878854875E+02 -.877497683E+02 -.876324060E+02 -.875320868E+02 -.874474767E+02 -.873772439E+02 -.873200745E+02 -.872746834E+02 -.872398211E+02 -.872142756E+02 -.871968715E+02 -.871864654E+02 -.871819378E+02 -.871821828E+02 -.871860939E+02 -.871925470E+02 -.872003798E+02 -.872083669E+02 -.872151911E+02 -.872194085E+02 -.872194085E+02
 -.871156232E+02 -.871156232E+02 -.871060649E+02 -.870897791E+02 -.870691684E+02 -.870463107E+02 -.870230447E+02 -.870010375E+02 -.869818427E+02 -.869669458E+02 -.869578026E+02 -.869558700E+02 -.869626312E+02 -.869796145E+02 -.870084086E+02 -.870506713E+02 -.871081335E+02 -.871825967E+02 -.872759239E+02 -.873900220E+02 -.875268158E+02 -.876882114E+02 -.878760494E+02 -.880920463E+02 -.883377268E+02 -.886143475E+02 -.889228184E+02 -.892636285E+02 -.896367881E+02 -.900418033E+02 -.904776989E+02 -.909431037E+02 -.914363978E+02 -.919558985E+02 -.925000207E+02 -.930673179E+02 -.936563021E+02 -.942649850E+02 -.948901862E+02 -.955267705E+02 -.961670433E+02 -.968004999E+02 -.974140098E+02 -.979923988E+02 -.985193208E+02 -.989783004E+02 -.993538424E+02 -.996325170E+02 -.998039347E+02 -.998615245E+02 -.998030382E+02 -.996307254E+02 -.993511587E+02 -.989747286E+02 -.985148655E+02 -.979870636E+02 -.974077951E+02 -.967933991E+02 -.961590370E+02 -.955178198E+02 -.948802258E+02 -.942539186E+02 -.936440023E+02 -.930536321E+02 -.924847821E+02 -.919389401E+02 -.914175656E+02 -.909222671E+02 -.904547564E+02 -.900166838E+02 -.896094497E+02 -.892340552E+02 -.888910166E+02 -.885803421E+02 -.883015585E+02 -.880537696E+02 -.878357307E+02 -.876459286E+02 -.874826578E+02 -.873440896E+02 -.872283305E+02 -.871334699E+02 -.870576173E+02 -.869989289E+02 -.869556261E+02 -.869260058E+02 -.869084438E+02 -.869013925E+02 -.869033732E+02 -.869129641E+02 -.869287824E+02 -.869494635E+02 -.869736328E+02 -.869998728E+02 -.870266822E+02 -.870524262E+02 -.870752751E+02 -.870931294E+02 -.871035266E+02 -.871035266E+02
 -.869757026E+02 -.869757026E+02 -.869586162E+02 -.869288227E+02 -.868898984E+02 -.868448095E+02 -.867960666E+02 -.867458504E+02 -.866961121E+02 -.866486560E+02 -.866052064E+02 -.865674641E+02 -.865371525E+02 -.865160573E+02 -.865060588E+02 -.865091586E+02 -.865274996E+02 -.865633797E+02 -.866192563E+02 -.866977423E+02 -.868015887E+02 -.869336548E+02 -.870968604E+02 -.872941207E+02 -.875282595E+02 -.878019028E+02 -.881173537E+02 -.884764544E+02 -.888804489E+02 -.893298663E+02 -.898244593E+02 -.903632392E+02 -.909446528E+02 -.915669168E+02 -.922284555E+02 -.929282641E+02 -.936659072E+02 -.944408642E+02 -.952511749E+02 -.960917362E+02 -.969528818E+02 -.978197596E+02 -.986726314E+02 -.994878950E+02 -.100239552E+03 -.100900932E+03 -.101446549E+03 -.101854001E+03 -.102105749E+03 -.102190603E+03 -.102104718E+03 -.101851939E+03 -.101443457E+03 -.100896810E+03 -.100234401E+03 -.994817134E+02 -.986654158E+02 -.978114983E+02 -.969435477E+02 -.960812750E+02 -.952394922E+02 -.944278154E+02 -.936512963E+02 -.929118573E+02 -.922100051E+02 -.915461889E+02 -.909214485E+02 -.903374062E+02 -.897958933E+02 -.892985062E+02 -.888462699E+02 -.884394602E+02 -.880775703E+02 -.877593738E+02 -.874830421E+02 -.872462838E+02 -.870464829E+02 -.868808250E+02 -.867464048E+02 -.866403132E+02 -.865597034E+02 -.865018396E+02 -.864641280E+02 -.864441349E+02 -.864395925E+02 -.864483963E+02 -.864685933E+02 -.864983650E+02 -.865360043E+02 -.865798869E+02 -.866284378E+02 -.866800916E+02 -.867332449E+02 -.867862007E+02 -.868370999E+02 -.868838384E+02 -.869239648E+02 -.869545530E+02 -.869720432E+02 -.869720432E+02
 -.868187701E+02 -.868187701E+02 -.867931244E+02 -.867478712E+02 -.866878211E+02 -.866168481E+02 -.865381230E+02 -.864543007E+02 -.863676696E+02 -.862802735E+02 -.861940134E+02 -.861107312E+02 -.860322833E+02 -.859606041E+02 -.858977638E+02 -.858460195E+02 -.858078613E+02 -.857860525E+02 -.857836619E+02 -.858040854E+02 -.858510562E+02 -.859286353E+02 -.860411820E+02 -.861932963E+02 -.863897295E+02 -.866352580E+02 -.869345174E+02 -.872917961E+02 -.877107944E+02 -.881943624E+02 -.887442503E+02 -.893609306E+02 -.900435924E+02 -.907904444E+02 -.915994389E+02 -.924693437E+02 -.934006568E+02 -.943953888E+02 -.954548940E+02 -.965761769E+02 -.977484576E+02 -.989516038E+02 -.100156570E+03 -.101327060E+03 -.102421779E+03 -.103397103E+03 -.104210178E+03 -.104822378E+03 -.105202838E+03 -.105331575E+03 -.105201666E+03 -.104820033E+03 -.104206653E+03 -.103392392E+03 -.102415871E+03 -.101319942E+03 -.100148223E+03 -.989419987E+02 -.977375459E+02 -.965638725E+02 -.954410490E+02 -.943797723E+02 -.933829572E+02 -.924492041E+02 -.915765132E+02 -.907644444E+02 -.900143095E+02 -.893282345E+02 -.887080754E+02 -.881546922E+02 -.876676483E+02 -.872452196E+02 -.868845752E+02 -.865820292E+02 -.863333037E+02 -.861337714E+02 -.859786626E+02 -.858632317E+02 -.857828853E+02 -.857332716E+02 -.857103398E+02 -.857103715E+02 -.857299902E+02 -.857661545E+02 -.858161379E+02 -.858774990E+02 -.859480452E+02 -.860257908E+02 -.861089105E+02 -.861956896E+02 -.862844685E+02 -.863735809E+02 -.864612837E+02 -.865456751E+02 -.866245964E+02 -.866955123E+02 -.867553636E+02 -.868003824E+02 -.868258612E+02 -.868258612E+02
 -.866466496E+02 -.866466496E+02 -.866114655E+02 -.865488625E+02 -.864649025E+02 -.863643436E+02 -.862509560E+02 -.861277749E+02 -.859973019E+02 -.858616706E+02 -.857227818E+02 -.855824208E+02 -.854423596E+02 -.853044513E+02 -.851707190E+02 -.850434426E+02 -.849252434E+02 -.848191680E+02 -.847287677E+02 -.846581722E+02 -.846121513E+02 -.845961586E+02 -.846163483E+02 -.846795572E+02 -.847932400E+02 -.849653491E+02 -.852041489E+02 -.855179576E+02 -.859148123E+02 -.864020579E+02 -.869858717E+02 -.876707546E+02 -.884590639E+02 -.893507594E+02 -.903436948E+02 -.914349535E+02 -.926234718E+02 -.939126981E+02 -.953097549E+02 -.968186695E+02 -.984315291E+02 -.100123847E+03 -.101854896E+03 -.103570101E+03 -.105203987E+03 -.106683952E+03 -.107935425E+03 -.108888541E+03 -.109485693E+03 -.109688755E+03 -.109484367E+03 -.108885881E+03 -.107931417E+03 -.106678573E+03 -.105197206E+03 -.103561876E+03 -.101845174E+03 -.100112558E+03 -.984185722E+02 -.968038874E+02 -.952928877E+02 -.938933458E+02 -.926011239E+02 -.914090991E+02 -.903139300E+02 -.893168239E+02 -.884208206E+02 -.876281559E+02 -.869389323E+02 -.863508368E+02 -.858594019E+02 -.854584752E+02 -.851407300E+02 -.848981413E+02 -.847223977E+02 -.846052370E+02 -.845387062E+02 -.845153479E+02 -.845283230E+02 -.845714766E+02 -.846393585E+02 -.847272080E+02 -.848309130E+02 -.849469500E+02 -.850723144E+02 -.852044435E+02 -.853411384E+02 -.854804839E+02 -.856207699E+02 -.857604120E+02 -.858978691E+02 -.860315574E+02 -.861597546E+02 -.862804907E+02 -.863914185E+02 -.864896563E+02 -.865715927E+02 -.866326423E+02 -.866669370E+02 -.866669370E+02
 -.864626575E+02 -.864626575E+02 -.864170832E+02 -.863354374E+02 -.862249983E+02 -.860913277E+02 -.859386727E+02 -.857702846E+02 -.855886734E+02 -.853958126E+02 -.851933104E+02 -.849825568E+02 -.847648573E+02 -.845415595E+02 -.843141815E+02 -.840845437E+02 -.838549102E+02 -.836281388E+02 -.834078406E+02 -.831985439E+02 -.830058560E+02 -.828366123E+02 -.826989994E+02 -.826026339E+02 -.825585786E+02 -.825792759E+02 -.826783772E+02 -.828704546E+02 -.831705792E+02 -.835937639E+02 -.841542723E+02 -.848648069E+02 -.857356031E+02 -.867734813E+02 -.879810003E+02 -.893561472E+02 -.908937859E+02 -.925910807E+02 -.944560618E+02 -.965062859E+02 -.987486480E+02 -.101161844E+03 -.103694464E+03 -.106268080E+03 -.108779890E+03 -.111106921E+03 -.113114235E+03 -.114668081E+03 -.115653066E+03 -.115990273E+03 -.115651554E+03 -.114665043E+03 -.113109637E+03 -.111100713E+03 -.108772000E+03 -.106258411E+03 -.103682894E+03 -.101148210E+03 -.987327355E+02 -.964877776E+02 -.944344466E+02 -.925656197E+02 -.908637167E+02 -.893209310E+02 -.879403450E+02 -.867272598E+02 -.856837955E+02 -.848074736E+02 -.840915406E+02 -.835258173E+02 -.830976457E+02 -.827927943E+02 -.825962691E+02 -.824930055E+02 -.824684272E+02 -.825088693E+02 -.826018705E+02 -.827363453E+02 -.829026549E+02 -.830925937E+02 -.832993136E+02 -.835172041E+02 -.837417463E+02 -.839693542E+02 -.841972142E+02 -.844231305E+02 -.846453801E+02 -.848625789E+02 -.850735584E+02 -.852772506E+02 -.854725769E+02 -.856583358E+02 -.858330833E+02 -.859949984E+02 -.861417244E+02 -.862701754E+02 -.863762954E+02 -.864547528E+02 -.864985540E+02 -.864985540E+02
 -.862719669E+02 -.862719669E+02 -.862153829E+02 -.861134005E+02 -.859744157E+02 -.858046511E+02 -.856086408E+02 -.853896111E+02 -.851497803E+02 -.848905979E+02 -.846129421E+02 -.843172909E+02 -.840038800E+02 -.836728596E+02 -.833244621E+02 -.829591886E+02 -.825780227E+02 -.821826770E+02 -.817758741E+02 -.813616595E+02 -.809457369E+02 -.805358130E+02 -.801419264E+02 -.797767343E+02 -.794557202E+02 -.791972862E+02 -.790226913E+02 -.789557994E+02 -.790226067E+02 -.792505274E+02 -.796674261E+02 -.803004092E+02 -.811744092E+02 -.823106332E+02 -.837249776E+02 -.854265328E+02 -.874163717E+02 -.896875234E+02 -.922310567E+02 -.950593344E+02 -.982127797E+02 -.101701378E+03 -.105477473E+03 -.109440081E+03 -.113434115E+03 -.117250647E+03 -.120637002E+03 -.123321469E+03 -.125053328E+03 -.125652141E+03 -.125051579E+03 -.123317938E+03 -.120631625E+03 -.117243321E+03 -.113424692E+03 -.109428362E+03 -.105463191E+03 -.101684186E+03 -.981922181E+02 -.950347208E+02 -.922013031E+02 -.896514926E+02 -.873734066E+02 -.853762947E+02 -.836673040E+02 -.822455075E+02 -.811019521E+02 -.802208662E+02 -.795811479E+02 -.791579469E+02 -.789242149E+02 -.788521202E+02 -.789142585E+02 -.790846219E+02 -.793393161E+02 -.796570377E+02 -.800193295E+02 -.804106488E+02 -.808182796E+02 -.812321304E+02 -.816444530E+02 -.820495171E+02 -.824432708E+02 -.828230080E+02 -.831870604E+02 -.835345212E+02 -.838650047E+02 -.841784402E+02 -.844748970E+02 -.847544312E+02 -.850169487E+02 -.852620735E+02 -.854890114E+02 -.856963987E+02 -.858821219E+02 -.860430953E+02 -.861749797E+02 -.862718211E+02 -.863255895E+02 -.863255895E+02
 -.860819080E+02 -.860819080E+02 -.860140733E+02 -.858911437E+02 -.857224731E+02 -.855147459E+02 -.852725372E+02 -.849987429E+02 -.846949127E+02 -.843615084E+02 -.839981116E+02 -.836036011E+02 -.831763189E+02 -.827142432E+02 -.822151865E+02 -.816770355E+02 -.810980506E+02 -.804772356E+02 -.798147898E+02 -.791126389E+02 -.783750394E+02 -.776092301E+02 -.768260975E+02 -.760408065E+02 -.752733419E+02 -.745489049E+02 -.738981128E+02 -.733569566E+02 -.729664772E+02 -.727721193E+02 -.728227151E+02 -.731690354E+02 -.738618473E+02 -.749494463E+02 -.764747327E+02 -.784720962E+02 -.809646633E+02 -.839626869E+02 -.874637032E+02 -.914561581E+02 -.959550810E+02 -.101055944E+03 -.106777245E+03 -.113028434E+03 -.119603971E+03 -.126162497E+03 -.132224117E+03 -.137205879E+03 -.140511356E+03 -.141673279E+03 -.140509291E+03 -.137201690E+03 -.132217683E+03 -.126153623E+03 -.119592374E+03 -.113013720E+03 -.106758880E+03 -.101033218E+03 -.959270270E+02 -.914212042E+02 -.874202441E+02 -.839099079E+02 -.809020569E+02 -.783994220E+02 -.763920086E+02 -.748569148E+02 -.737599343E+02 -.730583122E+02 -.727038658E+02 -.726459131E+02 -.728337422E+02 -.732185532E+02 -.737549055E+02 -.744017332E+02 -.751229913E+02 -.758879828E+02 -.766714068E+02 -.774531666E+02 -.782179834E+02 -.789548638E+02 -.796564782E+02 -.803185037E+02 -.809389779E+02 -.815177003E+02 -.820557055E+02 -.825548160E+02 -.830172784E+02 -.834454725E+02 -.838416829E+02 -.842079180E+02 -.845457596E+02 -.848562283E+02 -.851396478E+02 -.853954927E+02 -.856222025E+02 -.858169435E+02 -.859752987E+02 -.860908610E+02 -.861547049E+02 -.861547049E+02
 -.859020391E+02 -.859020391E+02 -.858232711E+02 -.856798299E+02 -.854818198E+02 -.852361601E+02 -.849472032E+02 -.846171993E+02 -.842466433E+02 -.838345300E+02 -.833785495E+02 -.828752451E+02 -.823201627E+02 -.817080165E+02 -.810329015E+02 -.802885810E+02 -.794688804E+02 -.785682143E+02 -.775822632E+02 -.765088066E+02 -.753486906E+02 -.741068890E+02 -.727935867E+02 -.714252007E+02 -.700252539E+02 -.686250387E+02 -.672640440E+02 -.659901623E+02 -.648597162E+02 -.639373413E+02 -.632957141E+02 -.630150324E+02 -.631820404E+02 -.638882648E+02 -.652270125E+02 -.672886569E+02 -.701540051E+02 -.738864980E+02 -.785261655E+02 -.840912609E+02 -.905931764E+02 -.980855518E+02 -.106809105E+03 -.116827462E+03 -.127978623E+03 -.139787176E+03 -.151377704E+03 -.161460610E+03 -.168482314E+03 -.171032295E+03 -.168479849E+03 -.161455580E+03 -.151369900E+03 -.139776257E+03 -.127964087E+03 -.116808592E+03 -.106784907E+03 -.980546576E+02 -.905535298E+02 -.840407235E+02 -.784636257E+02 -.738113772E+02 -.700661897E+02 -.671883545E+02 -.651146298E+02 -.637643361E+02 -.630471972E+02 -.628699972E+02 -.631413049E+02 -.637744764E+02 -.646894132E+02 -.658135261E+02 -.670822416E+02 -.684392608E+02 -.698366664E+02 -.712348917E+02 -.726025175E+02 -.739158556E+02 -.751583023E+02 -.763194841E+02 -.773942554E+02 -.783816308E+02 -.792837371E+02 -.801048520E+02 -.808505781E+02 -.815271688E+02 -.821410072E+02 -.826982189E+02 -.832043962E+02 -.836644031E+02 -.840822346E+02 -.844609030E+02 -.848023277E+02 -.851072049E+02 -.853748365E+02 -.856028959E+02 -.857871044E+02 -.859207945E+02 -.859943260E+02 -.859943260E+02
 -.857437371E+02 -.857437371E+02 -.856550956E+02 -.854930036E+02 -.852680924E+02 -.849873081E+02 -.846545704E+02 -.842712539E+02 -.838365279E+02 -.833475893E+02 -.827998213E+02 -.821869100E+02 -.815009539E+02 -.807326050E+02 -.798712854E+02 -.789055280E+02 -.778234922E+02 -.766136986E+02 -.752660107E+02 -.737728590E+02 -.721306540E+02 -.703412847E+02 -.684135517E+02 -.663643756E+02 -.642196645E+02 -.620148151E+02 -.597949430E+02 -.576150343E+02 -.555402491E+02 -.536465731E+02 -.520219129E+02 -.507676073E+02 -.500001931E+02 -.498531340E+02 -.504780401E+02 -.520445892E+02 -.547378217E+02 -.587507551E+02 -.642699484E+02 -.714545678E+02 -.804241775E+02 -.913036925E+02 -.104400033E+03 -.120386643E+03 -.139560137E+03 -.161629595E+03 -.185306756E+03 -.207875759E+03 -.225050729E+03 -.231796458E+03 -.225047812E+03 -.207869771E+03 -.185297375E+03 -.161616291E+03 -.139542115E+03 -.120362756E+03 -.104368653E+03 -.912625261E+02 -.803702005E+02 -.713866243E+02 -.641878443E+02 -.586547545E+02 -.546283087E+02 -.519219509E+02 -.503426557E+02 -.497053992E+02 -.498405534E+02 -.505965912E+02 -.518401647E+02 -.534548825E+02 -.553395765E+02 -.574065239E+02 -.595799175E+02 -.617947446E+02 -.639961074E+02 -.661388958E+02 -.681876239E+02 -.701162042E+02 -.719074676E+02 -.735523285E+02 -.750486127E+02 -.763996581E+02 -.776128417E+02 -.786981826E+02 -.796671266E+02 -.805315685E+02 -.813031200E+02 -.819925982E+02 -.826096944E+02 -.831627740E+02 -.836587611E+02 -.841030675E+02 -.844995288E+02 -.848503188E+02 -.851558123E+02 -.854143721E+02 -.856220302E+02 -.857720353E+02 -.858542307E+02 -.858542307E+02
 -.856190893E+02 -.856190893E+02 -.855224970E+02 -.853453024E+02 -.850984588E+02 -.847888061E+02 -.844197538E+02 -.839917630E+02 -.835026679E+02 -.829478743E+02 -.823204722E+02 -.816113016E+02 -.808090170E+02 -.799002028E+02 -.788696022E+02 -.777005322E+02 -.763755580E+02 -.748774874E+02 -.731907143E+02 -.713028693E+02 -.692066545E+02 -.669016419E+02 -.643957700E+02 -.617063074E+02 -.588601941E+02 -.558938875E+02 -.528530346E+02 -.497923984E+02 -.467764396E+02 -.438808318E+02 -.411950241E+02 -.388258003E+02 -.369017098E+02 -.355783728E+02 -.350448784E+02 -.355314271E+02 -.373179224E+02 -.407425515E+02 -.462082265E+02 -.541810807E+02 -.651699733E+02 -.796932680E+02 -.983983417E+02 -.122893973E+03 -.155211318E+03 -.196837093E+03 -.247585308E+03 -.303482516E+03 -.353637793E+03 -.377860529E+03 -.353634443E+03 -.303475610E+03 -.247574403E+03 -.196821465E+03 -.155189866E+03 -.122865093E+03 -.983597287E+02 -.796414232E+02 -.651035939E+02 -.541003540E+02 -.461135572E+02 -.406342343E+02 -.371961564E+02 -.353963755E+02 -.348967028E+02 -.354172621E+02 -.367279142E+02 -.386396629E+02 -.409970058E+02 -.436715368E+02 -.465566512E+02 -.495631223E+02 -.526155346E+02 -.556496936E+02 -.586110677E+02 -.614541597E+02 -.641425404E+02 -.666491556E+02 -.689564896E+02 -.710562600E+02 -.729485077E+02 -.746401570E+02 -.761432648E+02 -.774732184E+02 -.786471010E+02 -.796823553E+02 -.805957890E+02 -.814029019E+02 -.821174766E+02 -.827513632E+02 -.833143897E+02 -.838143362E+02 -.842569259E+02 -.846457911E+02 -.849823793E+02 -.852657714E+02 -.854923776E+02 -.856554819E+02 -.857445975E+02 -.857445975E+02
 -.855390881E+02 -.855390881E+02 -.854373077E+02 -.852502193E+02 -.849889385E+02 -.846601754E+02 -.842669283E+02 -.838089617E+02 -.832831083E+02 -.826834378E+02 -.820013314E+02 -.812255087E+02 -.803420585E+02 -.793345406E+02 -.781842378E+02 -.768706475E+02 -.753723080E+02 -.736680268E+02 -.717385257E+02 -.695684142E+02 -.671482762E+02 -.644765392E+02 -.615607661E+02 -.584181252E+02 -.550750481E+02 -.515663881E+02 -.479346089E+02 -.442295867E+02 -.405095237E+02 -.368433037E+02 -.333143068E+02 -.300250647E+02 -.271017930E+02 -.246998522E+02 -.230135671E+02 -.222917673E+02 -.228585988E+02 -.251405878E+02 -.297015738E+02 -.372845283E+02 -.488667398E+02 -.657387002E+02 -.895929165E+02 -.123388994E+03 -.173322451E+03 -.247309599E+03 -.354350358E+03 -.500543174E+03 -.675496134E+03 -.812174680E+03 -.675492468E+03 -.500535592E+03 -.354338331E+03 -.247292246E+03 -.173298439E+03 -.123356361E+03 -.895488342E+02 -.656800905E+02 -.487938385E+02 -.371978135E+02 -.296014146E+02 -.250272621E+02 -.227321509E+02 -.221521068E+02 -.228605578E+02 -.245333735E+02 -.269218234E+02 -.298317897E+02 -.331081736E+02 -.366249532E+02 -.402797162E+02 -.439892331E+02 -.476848582E+02 -.513086960E+02 -.548111905E+02 -.581501440E+02 -.612908501E+02 -.642068587E+02 -.668808045E+02 -.693047766E+02 -.714799085E+02 -.734151594E+02 -.751255133E+02 -.766299421E+02 -.779494601E+02 -.791054890E+02 -.801186307E+02 -.810078395E+02 -.817899327E+02 -.824793504E+02 -.830880773E+02 -.836256514E+02 -.840991952E+02 -.845134230E+02 -.848705839E+02 -.851703051E+02 -.854093047E+02 -.855809382E+02 -.856745432E+02 -.856745432E+02
 -.855115100E+02 -.855115100E+02 -.854079251E+02 -.852173885E+02 -.849510633E+02 -.846156032E+02 -.842138492E+02 -.837453044E+02 -.832064290E+02 -.825907969E+02 -.818891556E+02 -.810894384E+02 -.801767840E+02 -.791336351E+02 -.779400013E+02 -.765739862E+02 -.750126769E+02 -.732334671E+02 -.712158191E+02 -.689433519E+02 -.664059995E+02 -.636018639E+02 -.605383713E+02 -.572324970E+02 -.537101240E+02 -.500049294E+02 -.461574070E+02 -.422146700E+02 -.382315861E+02 -.342736008E+02 -.304209754E+02 -.267727760E+02 -.234495286E+02 -.205987366E+02 -.184071497E+02 -.171184031E+02 -.170561052E+02 -.186560160E+02 -.225136043E+02 -.294561566E+02 -.406482335E+02 -.577737485E+02 -.833789761E+02 -.121973338E+03 -.184339196E+03 -.289616278E+03 -.473440319E+03 -.805836584E+03 -.143111661E+04 -.265938315E+04 -.143111282E+04 -.805828739E+03 -.473427846E+03 -.289598227E+03 -.184314113E+03 -.121939071E+03 -.833323791E+02 -.577128196E+02 -.405734292E+02 -.293678991E+02 -.224122662E+02 -.185416708E+02 -.169286831E+02 -.169777674E+02 -.182531258E+02 -.204311416E+02 -.232682287E+02 -.265778006E+02 -.302126622E+02 -.340526087E+02 -.379987388E+02 -.419708967E+02 -.459038312E+02 -.497429715E+02 -.534415441E+02 -.569593593E+02 -.602629328E+02 -.633264053E+02 -.661326328E+02 -.686738489E+02 -.709515002E+02 -.729751684E+02 -.747607940E+02 -.763285746E+02 -.777009097E+02 -.789006525E+02 -.799497868E+02 -.808685360E+02 -.816748369E+02 -.823840875E+02 -.830090712E+02 -.835599764E+02 -.840444435E+02 -.844675877E+02 -.848319554E+02 -.851373788E+02 -.853806940E+02 -.855552906E+02 -.856504522E+02 -.856504522E+02
 -.855391723E+02 -.855391723E+02 -.854373964E+02 -.852503163E+02 -.849890470E+02 -.846602983E+02 -.842670683E+02 -.838091211E+02 -.832832896E+02 -.826836435E+02 -.820015645E+02 -.812257722E+02 -.803423558E+02 -.793348757E+02 -.781846145E+02 -.768710701E+02 -.753727805E+02 -.736685530E+02 -.717391089E+02 -.695690566E+02 -.671489787E+02 -.644773010E+02 -.615615848E+02 -.584189966E+02 -.550759669E+02 -.515673482E+02 -.479356035E+02 -.442306091E+02 -.405105673E+02 -.368443617E+02 -.333153721E+02 -.300261298E+02 -.271028501E+02 -.247008942E+02 -.230145871E+02 -.222927585E+02 -.228595542E+02 -.251414996E+02 -.297024331E+02 -.372853239E+02 -.488674596E+02 -.657393308E+02 -.895934466E+02 -.123389450E+03 -.173322858E+03 -.247309973E+03 -.354350712E+03 -.500543514E+03 -.675496468E+03 -.812175012E+03 -.675492803E+03 -.500535934E+03 -.354338686E+03 -.247292623E+03 -.173298849E+03 -.123356821E+03 -.895493701E+02 -.656807288E+02 -.487945678E+02 -.371986204E+02 -.296022868E+02 -.250281886E+02 -.227331226E+02 -.221531160E+02 -.228615973E+02 -.245344366E+02 -.269229032E+02 -.298328791E+02 -.331092647E+02 -.366260384E+02 -.402807882E+02 -.439902850E+02 -.476858832E+02 -.513096873E+02 -.548121413E+02 -.581510478E+02 -.612917013E+02 -.642076530E+02 -.668815390E+02 -.693054504E+02 -.714805220E+02 -.734157148E+02 -.751260137E+02 -.766303913E+02 -.779498622E+02 -.791058483E+02 -.801189510E+02 -.810081247E+02 -.817901861E+02 -.824795751E+02 -.830882762E+02 -.836258269E+02 -.840993498E+02 -.845135591E+02 -.848707037E+02 -.851704112E+02 -.854093997E+02 -.855810252E+02 -.856746258E+02 -.856746258E+02
 -.856192559E+02 -.856192559E+02 -.855226724E+02 -.853454940E+02 -.850986729E+02 -.847890484E+02 -.844200292E+02 -.839920760E+02 -.835030231E+02 -.829482765E+02 -.823209264E+02 -.816118134E+02 -.808095926E+02 -.799008488E+02 -.788703258E+02 -.777013409E+02 -.763764592E+02 -.748784883E+02 -.731918211E+02 -.713040869E+02 -.692079854E+02 -.669030861E+02 -.643973245E+02 -.617079658E+02 -.588619475E+02 -.558957246E+02 -.528549427E+02 -.497943641E+02 -.467784490E+02 -.438828711E+02 -.411970794E+02 -.388278574E+02 -.369037542E+02 -.355803893E+02 -.350468512E+02 -.355333398E+02 -.373197576E+02 -.407442907E+02 -.462098498E+02 -.541825662E+02 -.651712960E+02 -.796944062E+02 -.983993040E+02 -.122894821E+03 -.155212089E+03 -.196837814E+03 -.247585996E+03 -.303483184E+03 -.353638450E+03 -.377861183E+03 -.353635101E+03 -.303476279E+03 -.247575094E+03 -.196822190E+03 -.155190643E+03 -.122865949E+03 -.983607014E+02 -.796425754E+02 -.651049344E+02 -.541018610E+02 -.461152056E+02 -.406360021E+02 -.371980236E+02 -.353983236E+02 -.348987144E+02 -.354193204E+02 -.367300035E+02 -.386417679E+02 -.409991117E+02 -.436736293E+02 -.465587161E+02 -.495651456E+02 -.526175022E+02 -.556515915E+02 -.586128830E+02 -.614558808E+02 -.641441577E+02 -.666506622E+02 -.689578819E+02 -.710575375E+02 -.729496725E+02 -.746412138E+02 -.761442197E+02 -.774740785E+02 -.786478737E+02 -.796830481E+02 -.805964091E+02 -.814034559E+02 -.821179705E+02 -.827518026E+02 -.833147795E+02 -.838146812E+02 -.842572305E+02 -.846460595E+02 -.849826161E+02 -.852659812E+02 -.854925657E+02 -.856556542E+02 -.857447612E+02 -.857447612E+02
 -.857439827E+02 -.857439827E+02 -.856553541E+02 -.854932858E+02 -.852684073E+02 -.849876636E+02 -.846549734E+02 -.842717107E+02 -.838370446E+02 -.833481720E+02 -.828004765E+02 -.821876446E+02 -.815017755E+02 -.807335217E+02 -.798723059E+02 -.789066613E+02 -.778247474E+02 -.766150847E+02 -.752675361E+02 -.737745304E+02 -.721324762E+02 -.703432597E+02 -.684156777E+02 -.663666470E+02 -.642220717E+02 -.620173450E+02 -.597975794E+02 -.576177585E+02 -.555430408E+02 -.536494109E+02 -.520247746E+02 -.507704700E+02 -.500030333E+02 -.498559273E+02 -.504807611E+02 -.520472110E+02 -.547403155E+02 -.587530898E+02 -.642720912E+02 -.714564867E+02 -.804258512E+02 -.913051277E+02 -.104401302E+03 -.120387799E+03 -.139561217E+03 -.161630624E+03 -.185307752E+03 -.207876735E+03 -.225051693E+03 -.231797420E+03 -.225048777E+03 -.207870749E+03 -.185298374E+03 -.161617326E+03 -.139543203E+03 -.120363922E+03 -.104369936E+03 -.912639792E+02 -.803718973E+02 -.713885718E+02 -.641900213E+02 -.586571288E+02 -.546308473E+02 -.519246225E+02 -.503454315E+02 -.497082520E+02 -.498434575E+02 -.505995221E+02 -.518430985E+02 -.534577962E+02 -.553424474E+02 -.574093302E+02 -.595826384E+02 -.617973608E+02 -.639986021E+02 -.661412552E+02 -.681898377E+02 -.701182661E+02 -.719093752E+02 -.735540832E+02 -.750502189E+02 -.764011223E+02 -.776141721E+02 -.786993882E+02 -.796682165E+02 -.805325519E+02 -.813040053E+02 -.819933935E+02 -.826104071E+02 -.831634109E+02 -.836593285E+02 -.841035714E+02 -.844999751E+02 -.848507132E+02 -.851561609E+02 -.854146815E+02 -.856223079E+02 -.857722898E+02 -.858544725E+02 -.858544725E+02
 -.859023598E+02 -.859023598E+02 -.858236086E+02 -.856801978E+02 -.854822296E+02 -.852366216E+02 -.849477247E+02 -.846177885E+02 -.842473070E+02 -.838352751E+02 -.833793829E+02 -.828761739E+02 -.823211943E+02 -.817091590E+02 -.810341632E+02 -.802899704E+02 -.794704063E+02 -.785698851E+02 -.775840870E+02 -.765107900E+02 -.753508388E+02 -.741092045E+02 -.727960690E+02 -.714278456E+02 -.700280529E+02 -.686279792E+02 -.672671092E+02 -.659933316E+02 -.648629656E+02 -.639406440E+02 -.632990409E+02 -.630183519E+02 -.631853195E+02 -.638914685E+02 -.652301047E+02 -.672916003E+02 -.701567628E+02 -.738890365E+02 -.785284592E+02 -.840932996E+02 -.905949708E+02 -.980871610E+02 -.106810593E+03 -.116828866E+03 -.127979970E+03 -.139788485E+03 -.151378988E+03 -.161461878E+03 -.168483575E+03 -.171033554E+03 -.168481112E+03 -.161456852E+03 -.151371189E+03 -.139777573E+03 -.127965443E+03 -.116810008E+03 -.106786409E+03 -.980562855E+02 -.905553485E+02 -.840427927E+02 -.784659567E+02 -.738139600E+02 -.700689988E+02 -.671913562E+02 -.651177869E+02 -.637676110E+02 -.630505533E+02 -.628733992E+02 -.631447192E+02 -.637778711E+02 -.646927586E+02 -.658167946E+02 -.670854086E+02 -.684423049E+02 -.698395701E+02 -.712376416E+02 -.726051045E+02 -.739182747E+02 -.751605525E+02 -.763215674E+02 -.773961765E+02 -.783833964E+02 -.792853549E+02 -.801063306E+02 -.808519261E+02 -.815283947E+02 -.821421191E+02 -.826992247E+02 -.832053031E+02 -.836652180E+02 -.840829642E+02 -.844615537E+02 -.848029060E+02 -.851077175E+02 -.853752908E+02 -.856032998E+02 -.857874674E+02 -.859211275E+02 -.859946425E+02 -.859946425E+02
 -.860823001E+02 -.860823001E+02 -.860144856E+02 -.858915927E+02 -.857229722E+02 -.855153065E+02 -.852731688E+02 -.849994538E+02 -.846957103E+02 -.843623996E+02 -.839991029E+02 -.836046990E+02 -.831775298E+02 -.827155737E+02 -.822166431E+02 -.816786248E+02 -.810997789E+02 -.804791090E+02 -.798168135E+02 -.791148172E+02 -.783773748E+02 -.776117232E+02 -.768287462E+02 -.760436054E+02 -.752762821E+02 -.745519734E+02 -.739012926E+02 -.733602264E+02 -.729698117E+02 -.727754897E+02 -.728260894E+02 -.731723791E+02 -.738651244E+02 -.749526201E+02 -.764777675E+02 -.784749595E+02 -.809673282E+02 -.839651349E+02 -.874659268E+02 -.914581652E+02 -.959569269E+02 -.101057691E+03 -.106778924E+03 -.113030067E+03 -.119605571E+03 -.126164077E+03 -.132225683E+03 -.137207437E+03 -.140512910E+03 -.141674833E+03 -.140510847E+03 -.137203252E+03 -.132219254E+03 -.126155211E+03 -.119593984E+03 -.113015365E+03 -.106760575E+03 -.101034984E+03 -.959288958E+02 -.914232398E+02 -.874225028E+02 -.839123983E+02 -.809047716E+02 -.784023428E+02 -.763951085E+02 -.748601610E+02 -.737632907E+02 -.730617417E+02 -.727073317E+02 -.726493803E+02 -.728371780E+02 -.732219280E+02 -.737581934E+02 -.744049121E+02 -.751260434E+02 -.758908944E+02 -.766741682E+02 -.774557721E+02 -.782204302E+02 -.789571521E+02 -.796586103E+02 -.803204836E+02 -.809408106E+02 -.815193918E+02 -.820572618E+02 -.825562437E+02 -.830185837E+02 -.834466617E+02 -.838427622E+02 -.842088934E+02 -.845466373E+02 -.848570145E+02 -.851403492E+02 -.853961164E+02 -.856227566E+02 -.858174372E+02 -.859757428E+02 -.860912688E+02 -.861550926E+02 -.861550926E+02
 -.862724272E+02 -.862724272E+02 -.862158668E+02 -.861139269E+02 -.859749998E+02 -.858053054E+02 -.856093758E+02 -.853904357E+02 -.851507020E+02 -.848916233E+02 -.846140770E+02 -.843185406E+02 -.840052493E+02 -.836743531E+02 -.833260840E+02 -.829609428E+02 -.825799126E+02 -.821847052E+02 -.817780424E+02 -.813639683E+02 -.809481852E+02 -.805383976E+02 -.801446421E+02 -.797795731E+02 -.794586711E+02 -.792003351E+02 -.790258207E+02 -.789589882E+02 -.790258311E+02 -.792537605E+02 -.796706391E+02 -.803035721E+02 -.811774918E+02 -.823136065E+02 -.837278151E+02 -.854292117E+02 -.874188750E+02 -.896898428E+02 -.922332042E+02 -.950613596E+02 -.982147367E+02 -.101703295E+03 -.105479364E+03 -.109441955E+03 -.113435978E+03 -.117252504E+03 -.120638856E+03 -.123323321E+03 -.125055180E+03 -.125653994E+03 -.125053433E+03 -.123319794E+03 -.120633485E+03 -.117245186E+03 -.113426566E+03 -.109430248E+03 -.105465097E+03 -.101686122E+03 -.981941970E+02 -.950367722E+02 -.922034825E+02 -.896538504E+02 -.873759553E+02 -.853790261E+02 -.836702012E+02 -.822485478E+02 -.811051088E+02 -.802241099E+02 -.795844480E+02 -.791612729E+02 -.789275372E+02 -.788554116E+02 -.789174943E+02 -.790877804E+02 -.793423792E+02 -.796599904E+02 -.800221604E+02 -.804133494E+02 -.808208441E+02 -.812345554E+02 -.816467371E+02 -.820516604E+02 -.824452747E+02 -.828248749E+02 -.831887933E+02 -.835361237E+02 -.838664806E+02 -.841797939E+02 -.844761329E+02 -.847555541E+02 -.850179639E+02 -.852629865E+02 -.854898287E+02 -.856971276E+02 -.858827709E+02 -.860436747E+02 -.861755015E+02 -.862723006E+02 -.863260453E+02 -.863260453E+02
 -.864631838E+02 -.864631838E+02 -.864176364E+02 -.863360385E+02 -.862256644E+02 -.860920723E+02 -.859395070E+02 -.857712179E+02 -.855897132E+02 -.853969651E+02 -.851945805E+02 -.849839486E+02 -.847663740E+02 -.845432038E+02 -.843159552E+02 -.840864483E+02 -.838569460E+02 -.836303055E+02 -.834101368E+02 -.832009667E+02 -.830084009E+02 -.828392732E+02 -.827017682E+02 -.826055004E+02 -.825615303E+02 -.825822979E+02 -.826814523E+02 -.828735633E+02 -.831737000E+02 -.835968737E+02 -.841573470E+02 -.848678219E+02 -.857385341E+02 -.867763054E+02 -.879836972E+02 -.893587019E+02 -.908961944E+02 -.925933596E+02 -.944582512E+02 -.965084311E+02 -.987507782E+02 -.101163972E+03 -.103696595E+03 -.106270215E+03 -.108782031E+03 -.111109068E+03 -.113116386E+03 -.114670237E+03 -.115655224E+03 -.115992433E+03 -.115653715E+03 -.114667203E+03 -.113111795E+03 -.111102869E+03 -.108774152E+03 -.106260561E+03 -.103685041E+03 -.101150357E+03 -.987348877E+02 -.964899482E+02 -.944366657E+02 -.925679338E+02 -.908661668E+02 -.893235340E+02 -.879430969E+02 -.867301458E+02 -.856867951E+02 -.848105638E+02 -.840946968E+02 -.835290147E+02 -.831008597E+02 -.827960013E+02 -.825994471E+02 -.824961345E+02 -.824714894E+02 -.825118494E+02 -.826047553E+02 -.827391242E+02 -.829053194E+02 -.830951373E+02 -.833017315E+02 -.835194931E+02 -.837439044E+02 -.839713805E+02 -.841991088E+02 -.844248944E+02 -.846470148E+02 -.848640865E+02 -.850749418E+02 -.852785132E+02 -.854737229E+02 -.856593702E+02 -.858340121E+02 -.859958288E+02 -.861424652E+02 -.862708376E+02 -.863768925E+02 -.864553016E+02 -.864990759E+02 -.864990759E+02
 -.866472402E+02 -.866472402E+02 -.866120865E+02 -.865495370E+02 -.864656491E+02 -.863651769E+02 -.862518879E+02 -.861288147E+02 -.859984572E+02 -.858629471E+02 -.857241838E+02 -.855839512E+02 -.854440202E+02 -.853062430E+02 -.851726419E+02 -.850454958E+02 -.849274252E+02 -.848214755E+02 -.847311970E+02 -.846607181E+02 -.846148070E+02 -.845989156E+02 -.846191968E+02 -.846824854E+02 -.847962346E+02 -.849683949E+02 -.852072292E+02 -.855210540E+02 -.859179051E+02 -.864051263E+02 -.869888944E+02 -.876737103E+02 -.884619326E+02 -.893535239E+02 -.903463441E+02 -.914374877E+02 -.926259063E+02 -.939150636E+02 -.953120886E+02 -.968210019E+02 -.984338776E+02 -.100126218E+03 -.101857290E+03 -.103572515E+03 -.105206420E+03 -.106686399E+03 -.107937884E+03 -.108891008E+03 -.109488166E+03 -.109691231E+03 -.109486842E+03 -.108888354E+03 -.107933884E+03 -.106681030E+03 -.105199651E+03 -.103564306E+03 -.101847586E+03 -.100114949E+03 -.984209435E+02 -.968062457E+02 -.952952510E+02 -.938957454E+02 -.926035979E+02 -.914116790E+02 -.903166316E+02 -.893196472E+02 -.884237548E+02 -.876311837E+02 -.869420335E+02 -.863539899E+02 -.858625852E+02 -.854616678E+02 -.851439116E+02 -.849012933E+02 -.847255028E+02 -.846082796E+02 -.845416725E+02 -.845182258E+02 -.845311022E+02 -.845741484E+02 -.846419156E+02 -.847296448E+02 -.848332249E+02 -.849491338E+02 -.850743676E+02 -.852063650E+02 -.853429276E+02 -.854821414E+02 -.856222970E+02 -.857618108E+02 -.858991429E+02 -.860327104E+02 -.861607925E+02 -.862814205E+02 -.863922494E+02 -.864903999E+02 -.865722637E+02 -.866332593E+02 -.866675237E+02 -.866675237E+02
 -.868194244E+02 -.868194244E+02 -.867938124E+02 -.867486189E+02 -.866886482E+02 -.866177702E+02 -.865391525E+02 -.864554472E+02 -.863689404E+02 -.862816742E+02 -.861955475E+02 -.861124007E+02 -.860340889E+02 -.859625453E+02 -.858998391E+02 -.858482262E+02 -.858101961E+02 -.857885108E+02 -.857862377E+02 -.858067719E+02 -.858538447E+02 -.859315161E+02 -.860441437E+02 -.861963262E+02 -.863928135E+02 -.866383806E+02 -.869376617E+02 -.872949444E+02 -.877139278E+02 -.881974619E+02 -.887472970E+02 -.893639072E+02 -.900464848E+02 -.907932444E+02 -.916021467E+02 -.924719706E+02 -.934032250E+02 -.943979272E+02 -.954574315E+02 -.965787355E+02 -.977510501E+02 -.989542344E+02 -.100159238E+03 -.101329761E+03 -.102424508E+03 -.103399855E+03 -.104212947E+03 -.104825161E+03 -.105205628E+03 -.105334369E+03 -.105204460E+03 -.104822820E+03 -.104209431E+03 -.103395154E+03 -.102418614E+03 -.101322659E+03 -.100150909E+03 -.989446507E+02 -.977401626E+02 -.965664585E+02 -.954436172E+02 -.943823455E+02 -.933855649E+02 -.924518761E+02 -.915792722E+02 -.907673020E+02 -.900172664E+02 -.893312822E+02 -.887111999E+02 -.881578759E+02 -.876708722E+02 -.872484643E+02 -.868878216E+02 -.865852591E+02 -.863365000E+02 -.861369182E+02 -.859817454E+02 -.858662375E+02 -.857858023E+02 -.857360897E+02 -.857130501E+02 -.857129664E+02 -.857324633E+02 -.857685006E+02 -.858183530E+02 -.858795800E+02 -.859499902E+02 -.860275986E+02 -.861105813E+02 -.861972245E+02 -.862858698E+02 -.863748523E+02 -.864624304E+02 -.865467043E+02 -.866255173E+02 -.866963372E+02 -.867561083E+02 -.868010673E+02 -.868265124E+02 -.868265124E+02
 -.869764210E+02 -.869764210E+02 -.869593718E+02 -.869296441E+02 -.868908071E+02 -.868458219E+02 -.867971955E+02 -.867471055E+02 -.866975008E+02 -.866501832E+02 -.866068753E+02 -.865692760E+02 -.865391071E+02 -.865181531E+02 -.865082929E+02 -.865115270E+02 -.865299975E+02 -.865660009E+02 -.866219938E+02 -.867005874E+02 -.868045318E+02 -.869366848E+02 -.870999651E+02 -.872972863E+02 -.875314713E+02 -.878051451E+02 -.881206097E+02 -.884797069E+02 -.888836803E+02 -.893330599E+02 -.898275997E+02 -.903663141E+02 -.909476543E+02 -.915698437E+02 -.922313142E+02 -.929310690E+02 -.936686791E+02 -.944436269E+02 -.952539509E+02 -.960945433E+02 -.969557309E+02 -.978226551E+02 -.986755729E+02 -.994908786E+02 -.100242572E+03 -.100903982E+03 -.101449623E+03 -.101857092E+03 -.102108850E+03 -.102193709E+03 -.102107822E+03 -.101855036E+03 -.101446539E+03 -.100899871E+03 -.100237435E+03 -.994847143E+02 -.986683775E+02 -.978144170E+02 -.969464228E+02 -.960841113E+02 -.952423010E+02 -.944306147E+02 -.936541093E+02 -.929147085E+02 -.922129159E+02 -.915491742E+02 -.909245151E+02 -.903405529E+02 -.897991123E+02 -.893017852E+02 -.888495932E+02 -.884428109E+02 -.880809307E+02 -.877627262E+02 -.874863696E+02 -.872495703E+02 -.870497132E+02 -.868839852E+02 -.867494824E+02 -.866432966E+02 -.865625825E+02 -.865046054E+02 -.864667727E+02 -.864466517E+02 -.864419761E+02 -.864506422E+02 -.864706982E+02 -.865003267E+02 -.865378217E+02 -.865815603E+02 -.866299687E+02 -.866814832E+02 -.867345021E+02 -.867873305E+02 -.868381119E+02 -.868847456E+02 -.869247841E+02 -.869553066E+02 -.869727597E+02 -.869727597E+02
 -.871164066E+02 -.871164066E+02 -.871068894E+02 -.870906757E+02 -.870701603E+02 -.870474158E+02 -.870242759E+02 -.870024048E+02 -.869833531E+02 -.869686040E+02 -.869596113E+02 -.869578299E+02 -.869647412E+02 -.869818722E+02 -.870108101E+02 -.870532115E+02 -.871108062E+02 -.871853947E+02 -.872788387E+02 -.873930441E+02 -.875299345E+02 -.876914148E+02 -.878793243E+02 -.880953785E+02 -.883411013E+02 -.886177486E+02 -.889262299E+02 -.892670341E+02 -.896401724E+02 -.900451521E+02 -.904810003E+02 -.909463493E+02 -.914395841E+02 -.919590272E+02 -.925030996E+02 -.930703603E+02 -.936593251E+02 -.942680075E+02 -.948932262E+02 -.955298427E+02 -.961701580E+02 -.968036623E+02 -.974172208E+02 -.979956561E+02 -.985226195E+02 -.989816342E+02 -.993572042E+02 -.996358994E+02 -.998073301E+02 -.998649253E+02 -.998064368E+02 -.996341142E+02 -.993545300E+02 -.989780750E+02 -.985181799E+02 -.979903397E+02 -.974110281E+02 -.967965865E+02 -.961621799E+02 -.955209236E+02 -.948833010E+02 -.942569804E+02 -.936470692E+02 -.930567235E+02 -.924879156E+02 -.919421295E+02 -.914208190E+02 -.909255867E+02 -.904581386E+02 -.900201203E+02 -.896129286E+02 -.892375622E+02 -.888945359E+02 -.885838572E+02 -.883050531E+02 -.880572275E+02 -.878391367E+02 -.876492682E+02 -.874859176E+02 -.873472573E+02 -.872313948E+02 -.871364207E+02 -.870604456E+02 -.870016269E+02 -.869581871E+02 -.869284242E+02 -.869107152E+02 -.869035137E+02 -.869053423E+02 -.869147804E+02 -.869304469E+02 -.869509788E+02 -.869750035E+02 -.870011060E+02 -.870277878E+02 -.870534178E+02 -.870761709E+02 -.870939533E+02 -.871043099E+02 -.871043099E+02
 -.872387060E+02 -.872387060E+02 -.872356902E+02 -.872310693E+02 -.872261546E+02 -.872221827E+02 -.872203371E+02 -.872217686E+02 -.872276129E+02 -.872390055E+02 -.872570943E+02 -.872830498E+02 -.873180721E+02 -.873633958E+02 -.874202910E+02 -.874900611E+02 -.875740364E+02 -.876735636E+02 -.877899899E+02 -.879246414E+02 -.880787963E+02 -.882536511E+02 -.884502816E+02 -.886695990E+02 -.889123029E+02 -.891788339E+02 -.894693315E+02 -.897836012E+02 -.901210996E+02 -.904809430E+02 -.908619444E+02 -.912626783E+02 -.916815617E+02 -.921169298E+02 -.925670729E+02 -.930301958E+02 -.935042729E+02 -.939867935E+02 -.944744335E+02 -.949627214E+02 -.954457903E+02 -.959162913E+02 -.963655148E+02 -.967837162E+02 -.971606092E+02 -.974859672E+02 -.977502702E+02 -.979453337E+02 -.980648662E+02 -.981049065E+02 -.980641029E+02 -.979438088E+02 -.977479869E+02 -.974829298E+02 -.971568222E+02 -.967791828E+02 -.963602349E+02 -.959102586E+02 -.954389887E+02 -.949551214E+02 -.944659887E+02 -.939774391E+02 -.934939254E+02 -.930187568E+02 -.925544340E+02 -.921029802E+02 -.916661953E+02 -.912458007E+02 -.908434778E+02 -.904608293E+02 -.900993013E+02 -.897601011E+02 -.894441314E+02 -.891519529E+02 -.888837756E+02 -.886394742E+02 -.884186208E+02 -.882205278E+02 -.880442956E+02 -.878888599E+02 -.877530359E+02 -.876355580E+02 -.875351131E+02 -.874503686E+02 -.873799937E+02 -.873226756E+02 -.872771304E+02 -.872421099E+02 -.872164035E+02 -.871988372E+02 -.871882691E+02 -.871835819E+02 -.871836716E+02 -.871874345E+02 -.871937497E+02 -.872014590E+02 -.872093420E+02 -.872160879E+02 -.872202609E+02 -.872202609E+02
 -.873434923E+02 -.873434923E+02 -.873459845E+02 -.873511276E+02 -.873592599E+02 -.873708561E+02 -.873864966E+02 -.874068457E+02 -.874326366E+02 -.874646602E+02 -.875037567E+02 -.875508087E+02 -.876067350E+02 -.876724832E+02 -.877490222E+02 -.878373321E+02 -.879383928E+02 -.880531691E+02 -.881825931E+02 -.883275433E+02 -.884888206E+02 -.886671214E+02 -.888630077E+02 -.890768774E+02 -.893089341E+02 -.895591607E+02 -.898272981E+02 -.901128345E+02 -.904150052E+02 -.907328074E+02 -.910650277E+02 -.914102789E+02 -.917670378E+02 -.921336704E+02 -.925084312E+02 -.928894232E+02 -.932745117E+02 -.936611979E+02 -.940464718E+02 -.944266734E+02 -.947974008E+02 -.951534965E+02 -.954891324E+02 -.957979978E+02 -.960735758E+02 -.963094823E+02 -.964998329E+02 -.966396033E+02 -.967249495E+02 -.967534587E+02 -.967243087E+02 -.966383229E+02 -.964979153E+02 -.963069306E+02 -.960703926E+02 -.957941842E+02 -.954846869E+02 -.951484124E+02 -.947916649E+02 -.944202634E+02 -.940393556E+02 -.936533323E+02 -.932658434E+02 -.928798903E+02 -.924979664E+02 -.921222048E+02 -.917545051E+02 -.913966197E+02 -.910501925E+02 -.907167599E+02 -.903977235E+02 -.900943116E+02 -.898075424E+02 -.895381951E+02 -.892867957E+02 -.890536159E+02 -.888386855E+02 -.886418124E+02 -.884626099E+02 -.883005265E+02 -.881548765E+02 -.880248692E+02 -.879096360E+02 -.878082545E+02 -.877197693E+02 -.876432086E+02 -.875775993E+02 -.875219770E+02 -.874753953E+02 -.874369319E+02 -.874056927E+02 -.873808160E+02 -.873614741E+02 -.873468767E+02 -.873362732E+02 -.873289573E+02 -.873242743E+02 -.873216314E+02 -.873205150E+02 -.873205150E+02
 -.874315377E+02 -.874315377E+02 -.874386066E+02 -.874518170E+02 -.874706555E+02 -.874949219E+02 -.875246549E+02 -.875600760E+02 -.876015468E+02 -.876495363E+02 -.877045963E+02 -.877673400E+02 -.878384258E+02 -.879185412E+02 -.880083893E+02 -.881086738E+02 -.882200845E+02 -.883432815E+02 -.884788779E+02 -.886274216E+02 -.887893751E+02 -.889650951E+02 -.891548120E+02 -.893586092E+02 -.895764057E+02 -.898079412E+02 -.900527666E+02 -.903102413E+02 -.905795371E+02 -.908596497E+02 -.911494158E+02 -.914475324E+02 -.917525730E+02 -.920629962E+02 -.923771390E+02 -.926931926E+02 -.930091592E+02 -.933227950E+02 -.936315499E+02 -.939325164E+02 -.942224046E+02 -.944975563E+02 -.947540073E+02 -.949876009E+02 -.951941449E+02 -.953696022E+02 -.955102965E+02 -.956131152E+02 -.956756904E+02 -.956965406E+02 -.956751619E+02 -.956120590E+02 -.955087138E+02 -.953674946E+02 -.951915134E+02 -.949844453E+02 -.947503252E+02 -.944933421E+02 -.942176484E+02 -.939272031E+02 -.936256587E+02 -.933162995E+02 -.930020278E+02 -.926853896E+02 -.923686265E+02 -.920537363E+02 -.917425304E+02 -.914366766E+02 -.911377238E+02 -.908471075E+02 -.905661414E+02 -.902960002E+02 -.900377003E+02 -.897920818E+02 -.895597973E+02 -.893413074E+02 -.891368835E+02 -.889466173E+02 -.887704352E+02 -.886081166E+02 -.884593133E+02 -.883235707E+02 -.882003478E+02 -.880890367E+02 -.879889803E+02 -.878994887E+02 -.878198537E+02 -.877493622E+02 -.876873079E+02 -.876330029E+02 -.875857885E+02 -.875450471E+02 -.875102153E+02 -.874807990E+02 -.874563935E+02 -.874367082E+02 -.874216000E+02 -.874111177E+02 -.874055612E+02 -.874055612E+02
 -.875040091E+02 -.875040091E+02 -.875148010E+02 -.875345380E+02 -.875619785E+02 -.875963404E+02 -.876371903E+02 -.876843590E+02 -.877378779E+02 -.877979283E+02 -.878648035E+02 -.879388772E+02 -.880205787E+02 -.881103714E+02 -.882087343E+02 -.883161445E+02 -.884330615E+02 -.885599111E+02 -.886970694E+02 -.888448476E+02 -.890034758E+02 -.891730879E+02 -.893537068E+02 -.895452316E+02 -.897474265E+02 -.899599128E+02 -.901821652E+02 -.904135110E+02 -.906531348E+02 -.909000861E+02 -.911532892E+02 -.914115541E+02 -.916735845E+02 -.919379817E+02 -.922032414E+02 -.924677427E+02 -.927297302E+02 -.929872929E+02 -.932383432E+02 -.934806043E+02 -.937116117E+02 -.939287347E+02 -.941292226E+02 -.943102746E+02 -.944691324E+02 -.946031879E+02 -.947100992E+02 -.947879032E+02 -.948351172E+02 -.948508176E+02 -.948346908E+02 -.947870508E+02 -.947088214E+02 -.946014855E+02 -.944670058E+02 -.943077235E+02 -.941262453E+02 -.939253278E+02 -.937077695E+02 -.934763186E+02 -.932336032E+02 -.929820852E+02 -.927240396E+02 -.924615528E+02 -.921965360E+02 -.919307457E+02 -.916658061E+02 -.914032258E+02 -.911444097E+02 -.908906612E+02 -.906431789E+02 -.904030476E+02 -.901712274E+02 -.899485439E+02 -.897356798E+02 -.895331704E+02 -.893414040E+02 -.891606257E+02 -.889909451E+02 -.888323472E+02 -.886847051E+02 -.885477942E+02 -.884213069E+02 -.883048679E+02 -.881980491E+02 -.881003833E+02 -.880113794E+02 -.879305353E+02 -.878573523E+02 -.877913492E+02 -.877320788E+02 -.876791448E+02 -.876322238E+02 -.875910905E+02 -.875556512E+02 -.875259852E+02 -.875023998E+02 -.874855020E+02 -.874762929E+02 -.874762929E+02
 -.875623066E+02 -.875623066E+02 -.875760542E+02 -.876009430E+02 -.876351254E+02 -.876773302E+02 -.877267232E+02 -.877828016E+02 -.878453116E+02 -.879141861E+02 -.879894949E+02 -.880714062E+02 -.881601552E+02 -.882560183E+02 -.883592918E+02 -.884702729E+02 -.885892428E+02 -.887164519E+02 -.888521048E+02 -.889963476E+02 -.891492549E+02 -.893108184E+02 -.894809366E+02 -.896594063E+02 -.898459154E+02 -.900400387E+02 -.902412362E+02 -.904488538E+02 -.906621266E+02 -.908801841E+02 -.911020572E+02 -.913266844E+02 -.915529172E+02 -.917795244E+02 -.920051917E+02 -.922285200E+02 -.924480207E+02 -.926621113E+02 -.928691122E+02 -.930672493E+02 -.932546647E+02 -.934294374E+02 -.935896165E+02 -.937332661E+02 -.938585208E+02 -.939636480E+02 -.940471141E+02 -.941076476E+02 -.941442955E+02 -.941564671E+02 -.941439626E+02 -.941069823E+02 -.940461170E+02 -.939623199E+02 -.938568626E+02 -.937312786E+02 -.935872998E+02 -.934267912E+02 -.932516880E+02 -.930639404E+02 -.928654686E+02 -.926581305E+02 -.924437001E+02 -.922238577E+02 -.920001876E+02 -.917741807E+02 -.915472397E+02 -.913206832E+02 -.910957482E+02 -.908735894E+02 -.906552753E+02 -.904417832E+02 -.902339915E+02 -.900326736E+02 -.898384925E+02 -.896519967E+02 -.894736196E+02 -.893036812E+02 -.891423923E+02 -.889898604E+02 -.888460991E+02 -.887110366E+02 -.885845278E+02 -.884663650E+02 -.883562904E+02 -.882540088E+02 -.881592007E+02 -.880715357E+02 -.879906882E+02 -.879163531E+02 -.878482653E+02 -.877862221E+02 -.877301102E+02 -.876799400E+02 -.876358887E+02 -.875983557E+02 -.875680340E+02 -.875460047E+02 -.875338587E+02 -.875338587E+02
 -.876079398E+02 -.876079398E+02 -.876239644E+02 -.876527977E+02 -.876921013E+02 -.877402042E+02 -.877959419E+02 -.878585334E+02 -.879274868E+02 -.880025260E+02 -.880835336E+02 -.881705063E+02 -.882635191E+02 -.883626968E+02 -.884681902E+02 -.885801564E+02 -.886987421E+02 -.888240686E+02 -.889562191E+02 -.890952268E+02 -.892410651E+02 -.893936385E+02 -.895527749E+02 -.897182199E+02 -.898896320E+02 -.900665805E+02 -.902485443E+02 -.904349132E+02 -.906249907E+02 -.908179976E+02 -.910130770E+02 -.912092995E+02 -.914056675E+02 -.916011194E+02 -.917945329E+02 -.919847268E+02 -.921704634E+02 -.923504510E+02 -.925233479E+02 -.926877707E+02 -.928423059E+02 -.929855275E+02 -.931160212E+02 -.932324129E+02 -.933334036E+02 -.934178059E+02 -.934845829E+02 -.935328837E+02 -.935620755E+02 -.935717682E+02 -.935618302E+02 -.935323937E+02 -.934838493E+02 -.934168303E+02 -.933321879E+02 -.932309598E+02 -.931143333E+02 -.929836081E+02 -.928401585E+02 -.926853996E+02 -.925207580E+02 -.923476481E+02 -.921674550E+02 -.919815222E+02 -.917911441E+02 -.915975616E+02 -.914019596E+02 -.912054651E+02 -.910091450E+02 -.908140027E+02 -.906209741E+02 -.904309231E+02 -.902446359E+02 -.900628167E+02 -.898860830E+02 -.897149635E+02 -.895498960E+02 -.893912286E+02 -.892392219E+02 -.890940525E+02 -.889558193E+02 -.888245499E+02 -.887002088E+02 -.885827067E+02 -.884719104E+02 -.883676539E+02 -.882697507E+02 -.881780071E+02 -.880922375E+02 -.880122828E+02 -.879380307E+02 -.878694423E+02 -.878065833E+02 -.877496644E+02 -.876990925E+02 -.876555362E+02 -.876200107E+02 -.875939887E+02 -.875795449E+02 -.875795449E+02
 -.876424364E+02 -.876424364E+02 -.876601469E+02 -.876918792E+02 -.877349104E+02 -.877872528E+02 -.878474773E+02 -.879145788E+02 -.879878713E+02 -.880669080E+02 -.881514188E+02 -.882412609E+02 -.883363802E+02 -.884367809E+02 -.885425003E+02 -.886535888E+02 -.887700926E+02 -.888920401E+02 -.890194298E+02 -.891522200E+02 -.892903203E+02 -.894335843E+02 -.895818041E+02 -.897347056E+02 -.898919457E+02 -.900531105E+02 -.902177154E+02 -.903852059E+02 -.905549601E+02 -.907262918E+02 -.908984541E+02 -.910706441E+02 -.912420070E+02 -.914116406E+02 -.915785995E+02 -.917418994E+02 -.919005215E+02 -.920534180E+02 -.921995188E+02 -.923377398E+02 -.924669942E+02 -.925862064E+02 -.926943286E+02 -.927903605E+02 -.928733710E+02 -.929425205E+02 -.929970843E+02 -.930364733E+02 -.930602524E+02 -.930681547E+02 -.930600906E+02 -.930361506E+02 -.929966025E+02 -.929418822E+02 -.928725797E+02 -.927894210E+02 -.926932463E+02 -.925849880E+02 -.924656475E+02 -.923362741E+02 -.921979451E+02 -.920517493E+02 -.918987729E+02 -.917400889E+02 -.915767482E+02 -.914097732E+02 -.912401523E+02 -.910688357E+02 -.908967306E+02 -.907246975E+02 -.905535452E+02 -.903840268E+02 -.902168350E+02 -.900525985E+02 -.898918784E+02 -.897351658E+02 -.895828806E+02 -.894353716E+02 -.892929175E+02 -.891557298E+02 -.890239561E+02 -.888976860E+02 -.887769567E+02 -.886617605E+02 -.885520537E+02 -.884477659E+02 -.883488117E+02 -.882551037E+02 -.881665683E+02 -.880831639E+02 -.880049036E+02 -.879318835E+02 -.878643179E+02 -.878025833E+02 -.877472759E+02 -.876992845E+02 -.876598858E+02 -.876308669E+02 -.876146870E+02 -.876146870E+02
 -.876672789E+02 -.876672789E+02 -.876861673E+02 -.877199048E+02 -.877654797E+02 -.878206627E+02 -.878838210E+02 -.879537737E+02 -.880296822E+02 -.881109645E+02 -.881972287E+02 -.882882212E+02 -.883837864E+02 -.884838346E+02 -.885883159E+02 -.886972005E+02 -.888104612E+02 -.889280606E+02 -.890499392E+02 -.891760070E+02 -.893061353E+02 -.894401511E+02 -.895778323E+02 -.897189043E+02 -.898630380E+02 -.900098484E+02 -.901588951E+02 -.903096829E+02 -.904616643E+02 -.906142415E+02 -.907667705E+02 -.909185643E+02 -.910688972E+02 -.912170090E+02 -.913621099E+02 -.915033850E+02 -.916399995E+02 -.917711049E+02 -.918958454E+02 -.920133661E+02 -.921228221E+02 -.922233892E+02 -.923142757E+02 -.923947361E+02 -.924640850E+02 -.925217114E+02 -.925670924E+02 -.925998068E+02 -.926195452E+02 -.926261186E+02 -.926194639E+02 -.925996456E+02 -.925668537E+02 -.925213990E+02 -.924637042E+02 -.923942934E+02 -.923137792E+02 -.922228488E+02 -.921222495E+02 -.920127748E+02 -.918952513E+02 -.917705265E+02 -.916394580E+02 -.915029047E+02 -.913617188E+02 -.912167388E+02 -.910687840E+02 -.909186489E+02 -.907670985E+02 -.906148638E+02 -.904626375E+02 -.903110695E+02 -.901607632E+02 -.900122724E+02 -.898660980E+02 -.897226862E+02 -.895824272E+02 -.894456547E+02 -.893126469E+02 -.891836278E+02 -.890587706E+02 -.889382011E+02 -.888220030E+02 -.887102239E+02 -.886028830E+02 -.884999795E+02 -.884015040E+02 -.883074506E+02 -.882178327E+02 -.881327021E+02 -.880521725E+02 -.879764490E+02 -.879058654E+02 -.878409320E+02 -.877823964E+02 -.877313223E+02 -.876891913E+02 -.876580347E+02 -.876406060E+02 -.876406060E+02
 -.876838620E+02 -.876838620E+02 -.877034975E+02 -.877384858E+02 -.877856102E+02 -.878424672E+02 -.879072734E+02 -.879787170E+02 -.880558432E+02 -.881379660E+02 -.882245996E+02 -.883154050E+02 -.884101483E+02 -.885086680E+02 -.886108487E+02 -.887166013E+02 -.888258459E+02 -.889384992E+02 -.890544634E+02 -.891736185E+02 -.892958148E+02 -.894208682E+02 -.895485560E+02 -.896786143E+02 -.898107360E+02 -.899445707E+02 -.900797239E+02 -.902157590E+02 -.903521983E+02 -.904885256E+02 -.906241892E+02 -.907586051E+02 -.908911607E+02 -.910212190E+02 -.911481227E+02 -.912711990E+02 -.913897647E+02 -.915031315E+02 -.916106125E+02 -.917115281E+02 -.918052146E+02 -.918910310E+02 -.919683689E+02 -.920366609E+02 -.920953904E+02 -.921441009E+02 -.921824050E+02 -.922099922E+02 -.922266357E+02 -.922321977E+02 -.922266324E+02 -.922099873E+02 -.921824017E+02 -.921441041E+02 -.920954067E+02 -.920366988E+02 -.919684388E+02 -.918911453E+02 -.918053880E+02 -.917117778E+02 -.916109580E+02 -.915035957E+02 -.913903732E+02 -.912719809E+02 -.911491109E+02 -.910224503E+02 -.908926761E+02 -.907604502E+02 -.906264145E+02 -.904911866E+02 -.903553557E+02 -.902194789E+02 -.900840777E+02 -.899496353E+02 -.898165937E+02 -.896853519E+02 -.895562653E+02 -.894296442E+02 -.893057553E+02 -.891848222E+02 -.890670276E+02 -.889525169E+02 -.888414021E+02 -.887337670E+02 -.886296741E+02 -.885291729E+02 -.884323095E+02 -.883391397E+02 -.882497438E+02 -.881642462E+02 -.880828392E+02 -.880058134E+02 -.879335970E+02 -.878668043E+02 -.878063005E+02 -.877532826E+02 -.877093865E+02 -.876768242E+02 -.876585638E+02 -.876585638E+02
 -.876934679E+02 -.876934679E+02 -.877134899E+02 -.877490995E+02 -.877969484E+02 -.878545169E+02 -.879199182E+02 -.879917478E+02 -.880689671E+02 -.881508137E+02 -.882367320E+02 -.883263190E+02 -.884192821E+02 -.885154061E+02 -.886145277E+02 -.887165148E+02 -.888212503E+02 -.889286198E+02 -.890385014E+02 -.891507574E+02 -.892652290E+02 -.893817305E+02 -.895000469E+02 -.896199308E+02 -.897411011E+02 -.898632428E+02 -.899860067E+02 -.901090106E+02 -.902318407E+02 -.903540536E+02 -.904751790E+02 -.905947222E+02 -.907121679E+02 -.908269834E+02 -.909386227E+02 -.910465306E+02 -.911501472E+02 -.912489126E+02 -.913422724E+02 -.914296827E+02 -.915106163E+02 -.915845689E+02 -.916510652E+02 -.917096657E+02 -.917599733E+02 -.918016393E+02 -.918343696E+02 -.918579296E+02 -.918721488E+02 -.918769238E+02 -.918722208E+02 -.918580755E+02 -.918345933E+02 -.918019466E+02 -.917603720E+02 -.917101658E+02 -.916516789E+02 -.915853108E+02 -.915115034E+02 -.914307347E+02 -.913435120E+02 -.912503654E+02 -.911518421E+02 -.910485001E+02 -.909409030E+02 -.908296146E+02 -.907151943E+02 -.905981925E+02 -.904791466E+02 -.903585766E+02 -.902369819E+02 -.901148380E+02 -.899925932E+02 -.898706660E+02 -.897494434E+02 -.896292788E+02 -.895104910E+02 -.893933637E+02 -.892781460E+02 -.891650530E+02 -.890542676E+02 -.889459435E+02 -.888402083E+02 -.887371687E+02 -.886369165E+02 -.885395359E+02 -.884451138E+02 -.883537513E+02 -.882655792E+02 -.881807771E+02 -.880995973E+02 -.880223960E+02 -.879496726E+02 -.878821201E+02 -.878206903E+02 -.877666773E+02 -.877218264E+02 -.876884749E+02 -.876697353E+02 -.876697353E+02
 -.876972534E+02 -.876972534E+02 -.877173635E+02 -.877530762E+02 -.878009731E+02 -.878584681E+02 -.879236117E+02 -.879949397E+02 -.880713574E+02 -.881520497E+02 -.882364116E+02 -.883239939E+02 -.884144619E+02 -.885075618E+02 -.886030956E+02 -.887009011E+02 -.888008360E+02 -.889027655E+02 -.890065532E+02 -.891120530E+02 -.892191038E+02 -.893275249E+02 -.894371131E+02 -.895476403E+02 -.896588524E+02 -.897704688E+02 -.898821824E+02 -.899936608E+02 -.901045468E+02 -.902144609E+02 -.903230031E+02 -.904297554E+02 -.905342849E+02 -.906361465E+02 -.907348864E+02 -.908300460E+02 -.909211653E+02 -.910077873E+02 -.910894619E+02 -.911657507E+02 -.912362312E+02 -.913005019E+02 -.913581868E+02 -.914089404E+02 -.914524521E+02 -.914884506E+02 -.915167082E+02 -.915370440E+02 -.915493269E+02 -.915534778E+02 -.915494709E+02 -.915373342E+02 -.915171490E+02 -.914890484E+02 -.914532157E+02 -.914098809E+02 -.913593177E+02 -.913018393E+02 -.912377939E+02 -.911675602E+02 -.910915429E+02 -.910101674E+02 -.909238755E+02 -.908331209E+02 -.907383642E+02 -.906400692E+02 -.905386988E+02 -.904347107E+02 -.903285544E+02 -.902206674E+02 -.901114722E+02 -.900013732E+02 -.898907545E+02 -.897799775E+02 -.896693789E+02 -.895592691E+02 -.894499320E+02 -.893416236E+02 -.892345727E+02 -.891289817E+02 -.890250278E+02 -.889228655E+02 -.888226299E+02 -.887244410E+02 -.886284093E+02 -.885346431E+02 -.884432579E+02 -.883543877E+02 -.882682003E+02 -.881849160E+02 -.881048317E+02 -.880283519E+02 -.879560278E+02 -.878886084E+02 -.878271058E+02 -.877728793E+02 -.877277449E+02 -.876941170E+02 -.876751926E+02 -.876751926E+02
 -.876962455E+02 -.876962455E+02 -.877162006E+02 -.877515950E+02 -.877989923E+02 -.878557821E+02 -.879199857E+02 -.879901078E+02 -.880650208E+02 -.881438770E+02 -.882260389E+02 -.883110266E+02 -.883984762E+02 -.884881073E+02 -.885796983E+02 -.886730667E+02 -.887680535E+02 -.888645120E+02 -.889622977E+02 -.890612623E+02 -.891612470E+02 -.892620796E+02 -.893635708E+02 -.894655127E+02 -.895676773E+02 -.896698161E+02 -.897716606E+02 -.898729220E+02 -.899732933E+02 -.900724501E+02 -.901700526E+02 -.902657479E+02 -.903591720E+02 -.904499530E+02 -.905377134E+02 -.906220734E+02 -.907026541E+02 -.907790805E+02 -.908509857E+02 -.909180136E+02 -.909798230E+02 -.910360911E+02 -.910865171E+02 -.911308259E+02 -.911687713E+02 -.912001389E+02 -.912247496E+02 -.912424615E+02 -.912531720E+02 -.912568195E+02 -.912533841E+02 -.912428881E+02 -.912253953E+02 -.912010106E+02 -.911698784E+02 -.911321804E+02 -.910881334E+02 -.910379862E+02 -.909820168E+02 -.909205288E+02 -.908538480E+02 -.907823189E+02 -.907063006E+02 -.906261637E+02 -.905422867E+02 -.904550521E+02 -.903648437E+02 -.902720428E+02 -.901770256E+02 -.900801600E+02 -.899818032E+02 -.898822990E+02 -.897819759E+02 -.896811448E+02 -.895800977E+02 -.894791064E+02 -.893784218E+02 -.892782730E+02 -.891788682E+02 -.890803946E+02 -.889830206E+02 -.888868971E+02 -.887921608E+02 -.886989386E+02 -.886073523E+02 -.885175259E+02 -.884295944E+02 -.883437149E+02 -.882600814E+02 -.881789434E+02 -.881006293E+02 -.880255771E+02 -.879543736E+02 -.878878044E+02 -.878269193E+02 -.877731156E+02 -.877282470E+02 -.876947639E+02 -.876758973E+02 -.876758973E+02
 -.876913445E+02 -.876913445E+02 -.877109491E+02 -.877456877E+02 -.877921487E+02 -.878477317E+02 -.879104576E+02 -.879788229E+02 -.880516873E+02 -.881281863E+02 -.882076648E+02 -.882896242E+02 -.883736823E+02 -.884595419E+02 -.885469662E+02 -.886357597E+02 -.887257539E+02 -.888167953E+02 -.889087368E+02 -.890014311E+02 -.890947252E+02 -.891884569E+02 -.892824516E+02 -.893765211E+02 -.894704618E+02 -.895640547E+02 -.896570651E+02 -.897492431E+02 -.898403247E+02 -.899300329E+02 -.900180791E+02 -.901041651E+02 -.901879848E+02 -.902692268E+02 -.903475763E+02 -.904227181E+02 -.904943389E+02 -.905621299E+02 -.906257902E+02 -.906850289E+02 -.907395683E+02 -.907891469E+02 -.908335217E+02 -.908724713E+02 -.909057982E+02 -.909333312E+02 -.909549272E+02 -.909704735E+02 -.909798888E+02 -.909831242E+02 -.909801642E+02 -.909710269E+02 -.909557633E+02 -.909344572E+02 -.909072240E+02 -.908742091E+02 -.908355865E+02 -.907915562E+02 -.907423426E+02 -.906881913E+02 -.906293670E+02 -.905661505E+02 -.904988356E+02 -.904277269E+02 -.903531364E+02 -.902753809E+02 -.901947794E+02 -.901116502E+02 -.900263086E+02 -.899390644E+02 -.898502196E+02 -.897600665E+02 -.896688857E+02 -.895769446E+02 -.894844959E+02 -.893917768E+02 -.892990081E+02 -.892063942E+02 -.891141226E+02 -.890223654E+02 -.889312800E+02 -.888410110E+02 -.887516935E+02 -.886634563E+02 -.885764274E+02 -.884907403E+02 -.884065425E+02 -.883240066E+02 -.882433443E+02 -.881648246E+02 -.880887969E+02 -.880157206E+02 -.879462041E+02 -.878810536E+02 -.878213373E+02 -.877684678E+02 -.877243083E+02 -.876913117E+02 -.876727001E+02 -.876727001E+02
 -.876833295E+02 -.876833295E+02 -.877024292E+02 -.877362462E+02 -.877814283E+02 -.878354134E+02 -.878962450E+02 -.879624309E+02 -.880328335E+02 -.881065859E+02 -.881830266E+02 -.882616484E+02 -.883420599E+02 -.884239543E+02 -.885070864E+02 -.885912538E+02 -.886762830E+02 -.887620182E+02 -.888483129E+02 -.889350235E+02 -.890220042E+02 -.891091036E+02 -.891961619E+02 -.892830091E+02 -.893694642E+02 -.894553342E+02 -.895404145E+02 -.896244888E+02 -.897073301E+02 -.897887018E+02 -.898683586E+02 -.899460480E+02 -.900215123E+02 -.900944901E+02 -.901647185E+02 -.902319348E+02 -.902958792E+02 -.903562962E+02 -.904129378E+02 -.904655650E+02 -.905139505E+02 -.905578806E+02 -.905971577E+02 -.906316019E+02 -.906610533E+02 -.906853737E+02 -.907044477E+02 -.907181848E+02 -.907265195E+02 -.907294129E+02 -.907268529E+02 -.907188540E+02 -.907054577E+02 -.906867317E+02 -.906627693E+02 -.906336883E+02 -.905996295E+02 -.905607556E+02 -.905172491E+02 -.904693105E+02 -.904171563E+02 -.903610169E+02 -.903011342E+02 -.902377596E+02 -.901711516E+02 -.901015734E+02 -.900292910E+02 -.899545709E+02 -.898776778E+02 -.897988729E+02 -.897184120E+02 -.896365437E+02 -.895535079E+02 -.894695344E+02 -.893848418E+02 -.892996369E+02 -.892141137E+02 -.891284535E+02 -.890428250E+02 -.889573850E+02 -.888722795E+02 -.887876454E+02 -.887036136E+02 -.886203121E+02 -.885378710E+02 -.884564287E+02 -.883761403E+02 -.882971877E+02 -.882197936E+02 -.881442388E+02 -.880708847E+02 -.880002026E+02 -.879328106E+02 -.878695223E+02 -.878114084E+02 -.877598776E+02 -.877167800E+02 -.876845425E+02 -.876663439E+02 -.876663439E+02
 -.876728679E+02 -.876728679E+02 -.876913431E+02 -.877240333E+02 -.877676733E+02 -.878197618E+02 -.878783835E+02 -.879420729E+02 -.880097085E+02 -.880804317E+02 -.881535839E+02 -.882286577E+02 -.883052593E+02 -.883830785E+02 -.884618668E+02 -.885414195E+02 -.886215617E+02 -.887021384E+02 -.887830058E+02 -.888640257E+02 -.889450603E+02 -.890259692E+02 -.891066064E+02 -.891868191E+02 -.892664462E+02 -.893453181E+02 -.894232560E+02 -.895000728E+02 -.895755733E+02 -.896495548E+02 -.897218085E+02 -.897921205E+02 -.898602731E+02 -.899260465E+02 -.899892202E+02 -.900495749E+02 -.901068940E+02 -.901609655E+02 -.902115839E+02 -.902585519E+02 -.903016821E+02 -.903407991E+02 -.903757409E+02 -.904063602E+02 -.904325268E+02 -.904541278E+02 -.904710696E+02 -.904832785E+02 -.904907017E+02 -.904933078E+02 -.904910869E+02 -.904840514E+02 -.904722350E+02 -.904556931E+02 -.904345017E+02 -.904087572E+02 -.903785746E+02 -.903440872E+02 -.903054447E+02 -.902628117E+02 -.902163667E+02 -.901662997E+02 -.901128110E+02 -.900561091E+02 -.899964089E+02 -.899339300E+02 -.898688951E+02 -.898015276E+02 -.897320506E+02 -.896606848E+02 -.895876471E+02 -.895131492E+02 -.894373965E+02 -.893605866E+02 -.892829089E+02 -.892045432E+02 -.891256601E+02 -.890464203E+02 -.889669750E+02 -.888874664E+02 -.888080293E+02 -.887287923E+02 -.886498806E+02 -.885714193E+02 -.884935380E+02 -.884163767E+02 -.883400940E+02 -.882648765E+02 -.881909524E+02 -.881186082E+02 -.880482106E+02 -.879802342E+02 -.879152977E+02 -.878542109E+02 -.877980341E+02 -.877481565E+02 -.877063964E+02 -.876751319E+02 -.876574705E+02 -.876574705E+02
 -.876605249E+02 -.876605249E+02 -.876782855E+02 -.877096945E+02 -.877515954E+02 -.878015655E+02 -.878577454E+02 -.879187082E+02 -.879833591E+02 -.880508566E+02 -.881205527E+02 -.881919462E+02 -.882646461E+02 -.883383440E+02 -.884127921E+02 -.884877865E+02 -.885631540E+02 -.886387422E+02 -.887144119E+02 -.887900310E+02 -.888654701E+02 -.889405993E+02 -.890152858E+02 -.890893922E+02 -.891627752E+02 -.892352855E+02 -.893067670E+02 -.893770574E+02 -.894459885E+02 -.895133865E+02 -.895790733E+02 -.896428671E+02 -.897045837E+02 -.897640375E+02 -.898210433E+02 -.898754171E+02 -.899269778E+02 -.899755486E+02 -.900209586E+02 -.900630440E+02 -.901016497E+02 -.901366308E+02 -.901678534E+02 -.901951966E+02 -.902185532E+02 -.902378307E+02 -.902529523E+02 -.902638579E+02 -.902705042E+02 -.902728658E+02 -.902709348E+02 -.902647214E+02 -.902542536E+02 -.902395768E+02 -.902207537E+02 -.901978636E+02 -.901710012E+02 -.901402764E+02 -.901058127E+02 -.900677465E+02 -.900262253E+02 -.899814069E+02 -.899334579E+02 -.898825518E+02 -.898288684E+02 -.897725916E+02 -.897139080E+02 -.896530059E+02 -.895900736E+02 -.895252981E+02 -.894588638E+02 -.893909514E+02 -.893217370E+02 -.892513907E+02 -.891800766E+02 -.891079517E+02 -.890351655E+02 -.889618606E+02 -.888881722E+02 -.888142294E+02 -.887401558E+02 -.886660716E+02 -.885920955E+02 -.885183485E+02 -.884449577E+02 -.883720626E+02 -.882998217E+02 -.882284230E+02 -.881580960E+02 -.880891281E+02 -.880218853E+02 -.879568391E+02 -.878946015E+02 -.878359690E+02 -.877819815E+02 -.877339960E+02 -.876937840E+02 -.876636568E+02 -.876466284E+02 -.876466284E+02
 -.876467749E+02 -.876467749E+02 -.876637548E+02 -.876937705E+02 -.877337903E+02 -.877814834E+02 -.878350577E+02 -.878931350E+02 -.879546545E+02 -.880187992E+02 -.880849375E+02 -.881525793E+02 -.882213414E+02 -.882909202E+02 -.883610721E+02 -.884315965E+02 -.885023239E+02 -.885731062E+02 -.886438095E+02 -.887143085E+02 -.887844822E+02 -.888542108E+02 -.889233734E+02 -.889918464E+02 -.890595025E+02 -.891262099E+02 -.891918321E+02 -.892562282E+02 -.893192528E+02 -.893807566E+02 -.894405871E+02 -.894985896E+02 -.895546075E+02 -.896084840E+02 -.896600627E+02 -.897091887E+02 -.897557100E+02 -.897994787E+02 -.898403520E+02 -.898781932E+02 -.899128734E+02 -.899442720E+02 -.899722782E+02 -.899967919E+02 -.900177243E+02 -.900349992E+02 -.900485532E+02 -.900583369E+02 -.900643147E+02 -.900664657E+02 -.900647838E+02 -.900592773E+02 -.900499696E+02 -.900368984E+02 -.900201155E+02 -.899996866E+02 -.899756904E+02 -.899482178E+02 -.899173715E+02 -.898832647E+02 -.898460205E+02 -.898057704E+02 -.897626533E+02 -.897168148E+02 -.896684053E+02 -.896175795E+02 -.895644947E+02 -.895093099E+02 -.894521845E+02 -.893932774E+02 -.893327457E+02 -.892707441E+02 -.892074238E+02 -.891429318E+02 -.890774102E+02 -.890109962E+02 -.889438213E+02 -.888760119E+02 -.888076890E+02 -.887389695E+02 -.886699666E+02 -.886007921E+02 -.885315581E+02 -.884623805E+02 -.883933827E+02 -.883247013E+02 -.882564933E+02 -.881889449E+02 -.881222837E+02 -.880567939E+02 -.879928366E+02 -.879308749E+02 -.878715076E+02 -.878155115E+02 -.877638971E+02 -.877179798E+02 -.876794723E+02 -.876506051E+02 -.876342814E+02 -.876342814E+02
 -.876320113E+02 -.876320113E+02 -.876481646E+02 -.876767094E+02 -.877147509E+02 -.877600603E+02 -.878109210E+02 -.878660107E+02 -.879243093E+02 -.879850292E+02 -.880475600E+02 -.881114267E+02 -.881762568E+02 -.882417552E+02 -.883076842E+02 -.883738487E+02 -.884400843E+02 -.885062484E+02 -.885722132E+02 -.886378601E+02 -.887030765E+02 -.887677519E+02 -.888317764E+02 -.888950388E+02 -.889574256E+02 -.890188204E+02 -.890791037E+02 -.891381525E+02 -.891958411E+02 -.892520408E+02 -.893066208E+02 -.893594487E+02 -.894103914E+02 -.894593155E+02 -.895060887E+02 -.895505801E+02 -.895926619E+02 -.896322094E+02 -.896691030E+02 -.897032281E+02 -.897344771E+02 -.897627493E+02 -.897879523E+02 -.898100027E+02 -.898288270E+02 -.898443616E+02 -.898565542E+02 -.898653638E+02 -.898707610E+02 -.898727286E+02 -.898712616E+02 -.898663671E+02 -.898580646E+02 -.898463856E+02 -.898313734E+02 -.898130824E+02 -.897915784E+02 -.897669372E+02 -.897392444E+02 -.897085949E+02 -.896750912E+02 -.896388438E+02 -.895999692E+02 -.895585895E+02 -.895148317E+02 -.894688260E+02 -.894207055E+02 -.893706049E+02 -.893186596E+02 -.892650051E+02 -.892097757E+02 -.891531040E+02 -.890951202E+02 -.890359515E+02 -.889757216E+02 -.889145504E+02 -.888525537E+02 -.887898436E+02 -.887265287E+02 -.886627145E+02 -.885985050E+02 -.885340035E+02 -.884693156E+02 -.884045515E+02 -.883398300E+02 -.882752838E+02 -.882110663E+02 -.881473598E+02 -.880843876E+02 -.880224277E+02 -.879618325E+02 -.879030527E+02 -.878466693E+02 -.877934335E+02 -.877443203E+02 -.877005954E+02 -.876639042E+02 -.876363851E+02 -.876208181E+02 -.876208181E+02
 -.876165572E+02 -.876165572E+02 -.876318543E+02 -.876588789E+02 -.876948812E+02 -.877377416E+02 -.877858254E+02 -.878378714E+02 -.878929048E+02 -.879501713E+02 -.880090853E+02 -.880691900E+02 -.881301262E+02 -.881916092E+02 -.882534093E+02 -.883153384E+02 -.883772382E+02 -.884389722E+02 -.885004190E+02 -.885614672E+02 -.886220118E+02 -.886819514E+02 -.887411857E+02 -.887996147E+02 -.888571370E+02 -.889136497E+02 -.889690477E+02 -.890232236E+02 -.890760683E+02 -.891274704E+02 -.891773174E+02 -.892254959E+02 -.892718920E+02 -.893163920E+02 -.893588836E+02 -.893992558E+02 -.894374004E+02 -.894732124E+02 -.895065907E+02 -.895374393E+02 -.895656676E+02 -.895911911E+02 -.896139327E+02 -.896338226E+02 -.896507992E+02 -.896648097E+02 -.896758104E+02 -.896837671E+02 -.896886555E+02 -.896904613E+02 -.896891805E+02 -.896848192E+02 -.896773936E+02 -.896669302E+02 -.896534652E+02 -.896370444E+02 -.896177226E+02 -.895955634E+02 -.895706388E+02 -.895430281E+02 -.895128178E+02 -.894801006E+02 -.894449746E+02 -.894075431E+02 -.893679132E+02 -.893261951E+02 -.892825019E+02 -.892369481E+02 -.891896490E+02 -.891407205E+02 -.890902778E+02 -.890384349E+02 -.889853043E+02 -.889309964E+02 -.888756188E+02 -.888192767E+02 -.887620724E+02 -.887041055E+02 -.886454732E+02 -.885862713E+02 -.885265946E+02 -.884665390E+02 -.884062033E+02 -.883456917E+02 -.882851181E+02 -.882246101E+02 -.881643162E+02 -.881044135E+02 -.880451186E+02 -.879867012E+02 -.879295022E+02 -.878739568E+02 -.878206241E+02 -.877702260E+02 -.877236964E+02 -.876822462E+02 -.876474461E+02 -.876213351E+02 -.876065603E+02 -.876065603E+02
 -.876006747E+02 -.876006747E+02 -.876150990E+02 -.876405765E+02 -.876745077E+02 -.877148872E+02 -.877601663E+02 -.878091485E+02 -.878609078E+02 -.879147263E+02 -.879700454E+02 -.880264288E+02 -.880835329E+02 -.881410846E+02 -.881988639E+02 -.882566904E+02 -.883144130E+02 -.883719018E+02 -.884290419E+02 -.884857290E+02 -.885418654E+02 -.885973580E+02 -.886521155E+02 -.887060476E+02 -.887590637E+02 -.888110725E+02 -.888619814E+02 -.889116964E+02 -.889601223E+02 -.890071626E+02 -.890527203E+02 -.890966975E+02 -.891389968E+02 -.891795209E+02 -.892181739E+02 -.892548616E+02 -.892894919E+02 -.893219760E+02 -.893522283E+02 -.893801677E+02 -.894057178E+02 -.894288077E+02 -.894493722E+02 -.894673528E+02 -.894826979E+02 -.894953632E+02 -.895053121E+02 -.895125160E+02 -.895169547E+02 -.895186162E+02 -.895174972E+02 -.895136030E+02 -.895069473E+02 -.894975524E+02 -.894854487E+02 -.894706746E+02 -.894532765E+02 -.894333079E+02 -.894108292E+02 -.893859074E+02 -.893586155E+02 -.893290317E+02 -.892972392E+02 -.892633252E+02 -.892273807E+02 -.891894995E+02 -.891497776E+02 -.891083127E+02 -.890652038E+02 -.890205499E+02 -.889744502E+02 -.889270032E+02 -.888783062E+02 -.888284552E+02 -.887775443E+02 -.887256660E+02 -.886729107E+02 -.886193670E+02 -.885651223E+02 -.885102633E+02 -.884548768E+02 -.883990513E+02 -.883428791E+02 -.882864586E+02 -.882298977E+02 -.881733189E+02 -.881168647E+02 -.880607055E+02 -.880050499E+02 -.879501575E+02 -.878963556E+02 -.878440614E+02 -.877938094E+02 -.877462887E+02 -.877023889E+02 -.876632614E+02 -.876303979E+02 -.876057320E+02 -.875917718E+02 -.875917718E+02
 -.875845732E+02 -.875845732E+02 -.875981186E+02 -.876220399E+02 -.876538912E+02 -.876917839E+02 -.877342582E+02 -.877801847E+02 -.878286883E+02 -.878790896E+02 -.879308592E+02 -.879835825E+02 -.880369330E+02 -.880906507E+02 -.881445259E+02 -.881983870E+02 -.882520904E+02 -.883055131E+02 -.883585469E+02 -.884110945E+02 -.884630652E+02 -.885143734E+02 -.885649359E+02 -.886146713E+02 -.886634984E+02 -.887113360E+02 -.887581022E+02 -.888037146E+02 -.888480899E+02 -.888911443E+02 -.889327936E+02 -.889729533E+02 -.890115396E+02 -.890484692E+02 -.890836597E+02 -.891170308E+02 -.891485040E+02 -.891780037E+02 -.892054574E+02 -.892307961E+02 -.892539554E+02 -.892748750E+02 -.892935001E+02 -.893097813E+02 -.893236751E+02 -.893351442E+02 -.893441578E+02 -.893506920E+02 -.893547296E+02 -.893562609E+02 -.893552829E+02 -.893518003E+02 -.893458247E+02 -.893373749E+02 -.893264767E+02 -.893131624E+02 -.892974713E+02 -.892794486E+02 -.892591453E+02 -.892366183E+02 -.892119292E+02 -.891851445E+02 -.891563347E+02 -.891255741E+02 -.890929399E+02 -.890585123E+02 -.890223734E+02 -.889846067E+02 -.889452971E+02 -.889045300E+02 -.888623907E+02 -.888189647E+02 -.887743364E+02 -.887285896E+02 -.886818068E+02 -.886340693E+02 -.885854574E+02 -.885360501E+02 -.884859258E+02 -.884351633E+02 -.883838418E+02 -.883320431E+02 -.882798532E+02 -.882273643E+02 -.881746787E+02 -.881219128E+02 -.880692026E+02 -.880167110E+02 -.879646375E+02 -.879132299E+02 -.878628006E+02 -.878137467E+02 -.877665765E+02 -.877219436E+02 -.876806908E+02 -.876439072E+02 -.876130019E+02 -.875897999E+02 -.875766658E+02 -.875766658E+02
 -.875684178E+02 -.875684178E+02 -.875810862E+02 -.876034559E+02 -.876332361E+02 -.876686562E+02 -.877083467E+02 -.877512469E+02 -.877965340E+02 -.878435683E+02 -.878918506E+02 -.879409897E+02 -.879906768E+02 -.880406657E+02 -.880907583E+02 -.881407918E+02 -.881906307E+02 -.882401591E+02 -.882892757E+02 -.883378894E+02 -.883859167E+02 -.884332787E+02 -.884798998E+02 -.885257062E+02 -.885706253E+02 -.886145845E+02 -.886575114E+02 -.886993335E+02 -.887399776E+02 -.887793708E+02 -.888174397E+02 -.888541113E+02 -.888893132E+02 -.889229734E+02 -.889550215E+02 -.889853885E+02 -.890140073E+02 -.890408133E+02 -.890657447E+02 -.890887428E+02 -.891097528E+02 -.891287237E+02 -.891456089E+02 -.891603666E+02 -.891729599E+02 -.891833574E+02 -.891915330E+02 -.891974664E+02 -.892011435E+02 -.892025558E+02 -.892017011E+02 -.891985832E+02 -.891932121E+02 -.891856036E+02 -.891757798E+02 -.891637680E+02 -.891496015E+02 -.891333186E+02 -.891149629E+02 -.890945823E+02 -.890722295E+02 -.890479610E+02 -.890218368E+02 -.889939203E+02 -.889642777E+02 -.889329773E+02 -.889000895E+02 -.888656863E+02 -.888298407E+02 -.887926262E+02 -.887541169E+02 -.887143868E+02 -.886735096E+02 -.886315585E+02 -.885886060E+02 -.885447239E+02 -.884999834E+02 -.884544552E+02 -.884082100E+02 -.883613189E+02 -.883138546E+02 -.882658924E+02 -.882175120E+02 -.881688001E+02 -.881198527E+02 -.880707801E+02 -.880217111E+02 -.879728005E+02 -.879242378E+02 -.878762583E+02 -.878291580E+02 -.877833128E+02 -.877392032E+02 -.876974457E+02 -.876588346E+02 -.876243948E+02 -.875954510E+02 -.875737172E+02 -.875614125E+02 -.875614125E+02
 -.875523357E+02 -.875523357E+02 -.875641349E+02 -.875849683E+02 -.876126994E+02 -.876456762E+02 -.876826198E+02 -.877225388E+02 -.877646634E+02 -.878083945E+02 -.878532639E+02 -.878989042E+02 -.879450253E+02 -.879913955E+02 -.880378281E+02 -.880841702E+02 -.881302942E+02 -.881760916E+02 -.882214677E+02 -.882663380E+02 -.883106250E+02 -.883542567E+02 -.883971640E+02 -.884392804E+02 -.884805403E+02 -.885208793E+02 -.885602329E+02 -.885985371E+02 -.886357277E+02 -.886717407E+02 -.887065123E+02 -.887399791E+02 -.887720782E+02 -.888027475E+02 -.888319264E+02 -.888595553E+02 -.888855769E+02 -.889099357E+02 -.889325788E+02 -.889534562E+02 -.889725210E+02 -.889897299E+02 -.890050431E+02 -.890184251E+02 -.890298447E+02 -.890392750E+02 -.890466940E+02 -.890520847E+02 -.890554348E+02 -.890567373E+02 -.890559905E+02 -.890531975E+02 -.890483669E+02 -.890415122E+02 -.890326521E+02 -.890218100E+02 -.890090140E+02 -.889942970E+02 -.889776959E+02 -.889592517E+02 -.889390093E+02 -.889170169E+02 -.888933259E+02 -.888679906E+02 -.888410675E+02 -.888126155E+02 -.887826950E+02 -.887513682E+02 -.887186978E+02 -.886847478E+02 -.886495824E+02 -.886132659E+02 -.885758629E+02 -.885374373E+02 -.884980532E+02 -.884577740E+02 -.884166631E+02 -.883747837E+02 -.883321995E+02 -.882889750E+02 -.882451766E+02 -.882008736E+02 -.881561399E+02 -.881110563E+02 -.880657129E+02 -.880202132E+02 -.879746790E+02 -.879292563E+02 -.878841240E+02 -.878395040E+02 -.877956754E+02 -.877529919E+02 -.877119049E+02 -.876729933E+02 -.876370015E+02 -.876048893E+02 -.875778959E+02 -.875576235E+02 -.875461450E+02 -.875461450E+02
 -.875364221E+02 -.875364221E+02 -.875473647E+02 -.875666844E+02 -.875923984E+02 -.876229721E+02 -.876572170E+02 -.876942111E+02 -.877332377E+02 -.877737386E+02 -.878152770E+02 -.878575100E+02 -.879001661E+02 -.879430288E+02 -.879859232E+02 -.880287062E+02 -.880712585E+02 -.881134789E+02 -.881552792E+02 -.881965811E+02 -.882373134E+02 -.882774100E+02 -.883168080E+02 -.883554472E+02 -.883932688E+02 -.884302149E+02 -.884662286E+02 -.885012529E+02 -.885352315E+02 -.885681081E+02 -.885998271E+02 -.886303330E+02 -.886595714E+02 -.886874884E+02 -.887140315E+02 -.887391496E+02 -.887627930E+02 -.887849141E+02 -.888054677E+02 -.888244107E+02 -.888417031E+02 -.888573078E+02 -.888711908E+02 -.888833220E+02 -.888936745E+02 -.889022256E+02 -.889089565E+02 -.889138528E+02 -.889169040E+02 -.889181043E+02 -.889174520E+02 -.889149501E+02 -.889106058E+02 -.889044307E+02 -.888964406E+02 -.888866557E+02 -.888750999E+02 -.888618012E+02 -.888467913E+02 -.888301052E+02 -.888117813E+02 -.887918609E+02 -.887703881E+02 -.887474095E+02 -.887229737E+02 -.886971314E+02 -.886699348E+02 -.886414374E+02 -.886116938E+02 -.885807593E+02 -.885486898E+02 -.885155416E+02 -.884813710E+02 -.884462344E+02 -.884101882E+02 -.883732886E+02 -.883355922E+02 -.882971554E+02 -.882580358E+02 -.882182917E+02 -.881779838E+02 -.881371758E+02 -.880959360E+02 -.880543394E+02 -.880124700E+02 -.879704250E+02 -.879283182E+02 -.878862869E+02 -.878444988E+02 -.878031622E+02 -.877625385E+02 -.877229587E+02 -.876848447E+02 -.876487369E+02 -.876153294E+02 -.875855165E+02 -.875604518E+02 -.875416257E+02 -.875309654E+02 -.875309654E+02
 -.875207459E+02 -.875207459E+02 -.875308475E+02 -.875486818E+02 -.875724171E+02 -.876006354E+02 -.876322374E+02 -.876663701E+02 -.877023699E+02 -.877397192E+02 -.877780129E+02 -.878169326E+02 -.878562258E+02 -.878956911E+02 -.879351659E+02 -.879745169E+02 -.880136332E+02 -.880524206E+02 -.880907976E+02 -.881286920E+02 -.881660383E+02 -.882027759E+02 -.882388479E+02 -.882741997E+02 -.883087784E+02 -.883425324E+02 -.883754107E+02 -.884073633E+02 -.884383401E+02 -.884682919E+02 -.884971697E+02 -.885249254E+02 -.885515113E+02 -.885768808E+02 -.886009883E+02 -.886237896E+02 -.886452417E+02 -.886653038E+02 -.886839367E+02 -.887011036E+02 -.887167701E+02 -.887309043E+02 -.887434772E+02 -.887544628E+02 -.887638384E+02 -.887715845E+02 -.887776850E+02 -.887821276E+02 -.887849035E+02 -.887860075E+02 -.887854384E+02 -.887831987E+02 -.887792946E+02 -.887737361E+02 -.887665366E+02 -.887577134E+02 -.887472871E+02 -.887352815E+02 -.887217239E+02 -.887066443E+02 -.886900756E+02 -.886720534E+02 -.886526154E+02 -.886318019E+02 -.886096547E+02 -.885862176E+02 -.885615357E+02 -.885356554E+02 -.885086240E+02 -.884804897E+02 -.884513012E+02 -.884211077E+02 -.883899586E+02 -.883579036E+02 -.883249925E+02 -.882912752E+02 -.882568020E+02 -.882216237E+02 -.881857919E+02 -.881493597E+02 -.881123822E+02 -.880749178E+02 -.880370295E+02 -.879987866E+02 -.879602672E+02 -.879215618E+02 -.878827765E+02 -.878440393E+02 -.878055069E+02 -.877673732E+02 -.877298817E+02 -.876933405E+02 -.876581416E+02 -.876247867E+02 -.875939197E+02 -.875663693E+02 -.875432039E+02 -.875258029E+02 -.875159491E+02 -.875159491E+02
 -.875053542E+02 -.875053542E+02 -.875146323E+02 -.875310127E+02 -.875528122E+02 -.875787272E+02 -.876077469E+02 -.876390860E+02 -.876721336E+02 -.877064125E+02 -.877415493E+02 -.877772498E+02 -.878132808E+02 -.878494562E+02 -.878856253E+02 -.879216649E+02 -.879574724E+02 -.879929609E+02 -.880280551E+02 -.880626888E+02 -.880968019E+02 -.881303392E+02 -.881632491E+02 -.881954822E+02 -.882269912E+02 -.882577296E+02 -.882876524E+02 -.883167149E+02 -.883448731E+02 -.883720836E+02 -.883983035E+02 -.884234906E+02 -.884476034E+02 -.884706012E+02 -.884924446E+02 -.885130951E+02 -.885325156E+02 -.885506709E+02 -.885675270E+02 -.885830524E+02 -.885972173E+02 -.886099945E+02 -.886213589E+02 -.886312883E+02 -.886397632E+02 -.886467668E+02 -.886522856E+02 -.886563087E+02 -.886588288E+02 -.886598416E+02 -.886593458E+02 -.886573437E+02 -.886538406E+02 -.886488450E+02 -.886423686E+02 -.886344261E+02 -.886250352E+02 -.886142164E+02 -.886019930E+02 -.885883909E+02 -.885734383E+02 -.885571659E+02 -.885396062E+02 -.885207939E+02 -.885007652E+02 -.884795578E+02 -.884572110E+02 -.884337649E+02 -.884092607E+02 -.883837403E+02 -.883572464E+02 -.883298219E+02 -.883015103E+02 -.882723553E+02 -.882424010E+02 -.882116917E+02 -.881802722E+02 -.881481879E+02 -.881154855E+02 -.880822127E+02 -.880484199E+02 -.880141602E+02 -.879794916E+02 -.879444779E+02 -.879091913E+02 -.878737153E+02 -.878381487E+02 -.878026099E+02 -.877672440E+02 -.877322311E+02 -.876977963E+02 -.876642245E+02 -.876318779E+02 -.876012196E+02 -.875728435E+02 -.875475130E+02 -.875262124E+02 -.875102113E+02 -.875011500E+02 -.875011500E+02
 -.874902757E+02 -.874902757E+02 -.874987491E+02 -.875137091E+02 -.875336178E+02 -.875572842E+02 -.875837840E+02 -.876123991E+02 -.876425700E+02 -.876738601E+02 -.877059269E+02 -.877385005E+02 -.877713670E+02 -.878043552E+02 -.878373267E+02 -.878701682E+02 -.879027854E+02 -.879350986E+02 -.879670387E+02 -.879985451E+02 -.880295630E+02 -.880600424E+02 -.880899365E+02 -.881192008E+02 -.881477928E+02 -.881756711E+02 -.882027957E+02 -.882291268E+02 -.882546257E+02 -.882792541E+02 -.883029744E+02 -.883257497E+02 -.883475436E+02 -.883683209E+02 -.883880471E+02 -.884066889E+02 -.884242143E+02 -.884405924E+02 -.884557944E+02 -.884697927E+02 -.884825617E+02 -.884940780E+02 -.885043201E+02 -.885132689E+02 -.885209075E+02 -.885272216E+02 -.885321996E+02 -.885358322E+02 -.885381130E+02 -.885390384E+02 -.885386075E+02 -.885368219E+02 -.885336865E+02 -.885292084E+02 -.885233976E+02 -.885162670E+02 -.885078315E+02 -.884981089E+02 -.884871193E+02 -.884748848E+02 -.884614298E+02 -.884467807E+02 -.884309657E+02 -.884140145E+02 -.883959586E+02 -.883768307E+02 -.883566646E+02 -.883354953E+02 -.883133587E+02 -.882902913E+02 -.882663304E+02 -.882415135E+02 -.882158790E+02 -.881894652E+02 -.881623112E+02 -.881344563E+02 -.881059403E+02 -.880768039E+02 -.880470890E+02 -.880168387E+02 -.879860985E+02 -.879549170E+02 -.879233470E+02 -.878914469E+02 -.878592832E+02 -.878269327E+02 -.877944862E+02 -.877620529E+02 -.877297666E+02 -.876977926E+02 -.876663383E+02 -.876356652E+02 -.876061059E+02 -.875780849E+02 -.875521466E+02 -.875289904E+02 -.875095169E+02 -.874948879E+02 -.874866036E+02 -.874866036E+02
 -.874755252E+02 -.874755252E+02 -.874832131E+02 -.874967865E+02 -.875148502E+02 -.875363230E+02 -.875603656E+02 -.875863256E+02 -.876136948E+02 -.876420757E+02 -.876711569E+02 -.877006924E+02 -.877304874E+02 -.877603856E+02 -.877902609E+02 -.878200097E+02 -.878495460E+02 -.878787970E+02 -.879077000E+02 -.879361996E+02 -.879642464E+02 -.879917950E+02 -.880188032E+02 -.880452312E+02 -.880710409E+02 -.880961955E+02 -.881206593E+02 -.881443972E+02 -.881673751E+02 -.881895593E+02 -.882109168E+02 -.882314153E+02 -.882510231E+02 -.882697094E+02 -.882874443E+02 -.883041988E+02 -.883199453E+02 -.883346570E+02 -.883483089E+02 -.883608774E+02 -.883723402E+02 -.883826773E+02 -.883918701E+02 -.883999021E+02 -.884067589E+02 -.884124283E+02 -.884169000E+02 -.884201664E+02 -.884222218E+02 -.884230631E+02 -.884226895E+02 -.884211026E+02 -.884183064E+02 -.884143071E+02 -.884091133E+02 -.884027360E+02 -.883951881E+02 -.883864849E+02 -.883766436E+02 -.883656833E+02 -.883536250E+02 -.883404915E+02 -.883263070E+02 -.883110974E+02 -.882948898E+02 -.882777124E+02 -.882595948E+02 -.882405672E+02 -.882206608E+02 -.881999074E+02 -.881783397E+02 -.881559906E+02 -.881328935E+02 -.881090824E+02 -.880845917E+02 -.880594561E+02 -.880337112E+02 -.880073932E+02 -.879805394E+02 -.879531889E+02 -.879253825E+02 -.878971644E+02 -.878685823E+02 -.878396897E+02 -.878105470E+02 -.877812246E+02 -.877518054E+02 -.877223893E+02 -.876930985E+02 -.876640841E+02 -.876355353E+02 -.876076907E+02 -.875808532E+02 -.875554096E+02 -.875318550E+02 -.875108256E+02 -.874931402E+02 -.874798544E+02 -.874723308E+02 -.874723308E+02
 -.874611063E+02 -.874611063E+02 -.874680276E+02 -.874802482E+02 -.874965118E+02 -.875158449E+02 -.875374916E+02 -.875608638E+02 -.875855033E+02 -.876110517E+02 -.876372277E+02 -.876638094E+02 -.876906203E+02 -.877175193E+02 -.877443922E+02 -.877711453E+02 -.877977007E+02 -.878239925E+02 -.878499639E+02 -.878755651E+02 -.879007515E+02 -.879254823E+02 -.879497197E+02 -.879734281E+02 -.879965736E+02 -.880191236E+02 -.880410465E+02 -.880623113E+02 -.880828880E+02 -.881027470E+02 -.881218594E+02 -.881401971E+02 -.881577325E+02 -.881744387E+02 -.881902897E+02 -.882052606E+02 -.882193271E+02 -.882324665E+02 -.882446569E+02 -.882558780E+02 -.882661107E+02 -.882753375E+02 -.882835427E+02 -.882907120E+02 -.882968330E+02 -.883018952E+02 -.883058899E+02 -.883088103E+02 -.883106518E+02 -.883114116E+02 -.883110891E+02 -.883096856E+02 -.883072045E+02 -.883036512E+02 -.882990331E+02 -.882933595E+02 -.882866417E+02 -.882788926E+02 -.882701272E+02 -.882603618E+02 -.882496145E+02 -.882379050E+02 -.882252541E+02 -.882116841E+02 -.881972185E+02 -.881818817E+02 -.881656992E+02 -.881486973E+02 -.881309031E+02 -.881123443E+02 -.880930493E+02 -.880730468E+02 -.880523663E+02 -.880310374E+02 -.880090904E+02 -.879865561E+02 -.879634658E+02 -.879398517E+02 -.879157472E+02 -.878911871E+02 -.878662082E+02 -.878408500E+02 -.878151558E+02 -.877891737E+02 -.877629587E+02 -.877365743E+02 -.877100958E+02 -.876836138E+02 -.876572390E+02 -.876311082E+02 -.876053928E+02 -.875803084E+02 -.875561288E+02 -.875332033E+02 -.875119788E+02 -.874930292E+02 -.874770927E+02 -.874651208E+02 -.874583415E+02 -.874583415E+02
 -.874470162E+02 -.874470162E+02 -.874531894E+02 -.874640895E+02 -.874785964E+02 -.874958418E+02 -.875151512E+02 -.875359997E+02 -.875579781E+02 -.875807664E+02 -.876041129E+02 -.876278192E+02 -.876517274E+02 -.876757110E+02 -.876996678E+02 -.877235136E+02 -.877471788E+02 -.877706042E+02 -.877937389E+02 -.878165384E+02 -.878389628E+02 -.878609757E+02 -.878825436E+02 -.879036348E+02 -.879242194E+02 -.879442686E+02 -.879637544E+02 -.879826500E+02 -.880009287E+02 -.880185650E+02 -.880355336E+02 -.880518099E+02 -.880673700E+02 -.880821907E+02 -.880962495E+02 -.881095247E+02 -.881219955E+02 -.881336422E+02 -.881444461E+02 -.881543895E+02 -.881634562E+02 -.881716312E+02 -.881789008E+02 -.881852528E+02 -.881906768E+02 -.881951634E+02 -.881987055E+02 -.882012971E+02 -.882029343E+02 -.882036148E+02 -.882033379E+02 -.882021048E+02 -.881999184E+02 -.881967834E+02 -.881927060E+02 -.881876943E+02 -.881817578E+02 -.881749078E+02 -.881671569E+02 -.881585193E+02 -.881490105E+02 -.881386472E+02 -.881274475E+02 -.881154306E+02 -.881026166E+02 -.880890266E+02 -.880746826E+02 -.880596074E+02 -.880438244E+02 -.880273576E+02 -.880102316E+02 -.879924716E+02 -.879741030E+02 -.879551519E+02 -.879356448E+02 -.879156086E+02 -.878950711E+02 -.878740606E+02 -.878526067E+02 -.878307402E+02 -.878084939E+02 -.877859031E+02 -.877630066E+02 -.877398474E+02 -.877164748E+02 -.876929459E+02 -.876693283E+02 -.876457032E+02 -.876221700E+02 -.875988515E+02 -.875759010E+02 -.875535117E+02 -.875319287E+02 -.875114642E+02 -.874925177E+02 -.874756019E+02 -.874613761E+02 -.874506896E+02 -.874446386E+02 -.874446386E+02
 -.874332511E+02 -.874332511E+02 -.874386935E+02 -.874483040E+02 -.874610955E+02 -.874763023E+02 -.874933299E+02 -.875117151E+02 -.875310969E+02 -.875511927E+02 -.875717802E+02 -.875926840E+02 -.876137645E+02 -.876349098E+02 -.876560291E+02 -.876770482E+02 -.876979051E+02 -.877185475E+02 -.877389304E+02 -.877590143E+02 -.877787639E+02 -.877981473E+02 -.878171347E+02 -.878356984E+02 -.878538121E+02 -.878714507E+02 -.878885897E+02 -.879052057E+02 -.879212756E+02 -.879367772E+02 -.879516886E+02 -.879659885E+02 -.879796564E+02 -.879926723E+02 -.880050166E+02 -.880166710E+02 -.880276174E+02 -.880378390E+02 -.880473196E+02 -.880560444E+02 -.880639993E+02 -.880711715E+02 -.880775493E+02 -.880831224E+02 -.880878817E+02 -.880918195E+02 -.880949294E+02 -.880972066E+02 -.880986475E+02 -.880992503E+02 -.880990143E+02 -.880979407E+02 -.880960318E+02 -.880932916E+02 -.880897255E+02 -.880853403E+02 -.880801442E+02 -.880741467E+02 -.880673586E+02 -.880597920E+02 -.880514602E+02 -.880423775E+02 -.880325593E+02 -.880220219E+02 -.880107828E+02 -.879988599E+02 -.879862721E+02 -.879730391E+02 -.879591808E+02 -.879447182E+02 -.879296723E+02 -.879140650E+02 -.878979182E+02 -.878812546E+02 -.878640972E+02 -.878464696E+02 -.878283958E+02 -.878099007E+02 -.877910104E+02 -.877717519E+02 -.877521540E+02 -.877322482E+02 -.877120684E+02 -.876916530E+02 -.876710457E+02 -.876502970E+02 -.876294669E+02 -.876086276E+02 -.875878670E+02 -.875672939E+02 -.875470441E+02 -.875272886E+02 -.875082439E+02 -.874901861E+02 -.874734679E+02 -.874585420E+02 -.874459901E+02 -.874365616E+02 -.874312233E+02 -.874312233E+02
 -.874198156E+02 -.874198156E+02 -.874245437E+02 -.874328938E+02 -.874440088E+02 -.874572236E+02 -.874720217E+02 -.874880007E+02 -.875048466E+02 -.875223135E+02 -.875402079E+02 -.875583772E+02 -.875766996E+02 -.875950775E+02 -.876134320E+02 -.876316979E+02 -.876498213E+02 -.876677565E+02 -.876854642E+02 -.877029100E+02 -.877200630E+02 -.877368953E+02 -.877533813E+02 -.877694968E+02 -.877852190E+02 -.878005261E+02 -.878153971E+02 -.878298117E+02 -.878437502E+02 -.878571933E+02 -.878701224E+02 -.878825194E+02 -.878943664E+02 -.879056465E+02 -.879163432E+02 -.879264405E+02 -.879359234E+02 -.879447773E+02 -.879529888E+02 -.879605449E+02 -.879674339E+02 -.879736450E+02 -.879791681E+02 -.879839946E+02 -.879881168E+02 -.879915282E+02 -.879942232E+02 -.879961980E+02 -.879974494E+02 -.879979759E+02 -.879977769E+02 -.879968534E+02 -.879952074E+02 -.879928423E+02 -.879897625E+02 -.879859739E+02 -.879814834E+02 -.879762989E+02 -.879704298E+02 -.879638861E+02 -.879566792E+02 -.879488211E+02 -.879403249E+02 -.879312046E+02 -.879214747E+02 -.879111508E+02 -.879002487E+02 -.878887853E+02 -.878767776E+02 -.878642433E+02 -.878512007E+02 -.878376682E+02 -.878236648E+02 -.878092099E+02 -.877943234E+02 -.877790254E+02 -.877633369E+02 -.877472793E+02 -.877308753E+02 -.877141482E+02 -.876971234E+02 -.876798279E+02 -.876622916E+02 -.876445480E+02 -.876266352E+02 -.876085975E+02 -.875904872E+02 -.875723673E+02 -.875543148E+02 -.875364246E+02 -.875188150E+02 -.875016351E+02 -.874850736E+02 -.874693706E+02 -.874548333E+02 -.874418552E+02 -.874309421E+02 -.874227454E+02 -.874181049E+02 -.874181049E+02
 -.874067399E+02 -.874067399E+02 -.874107696E+02 -.874178874E+02 -.874273636E+02 -.874386317E+02 -.874512513E+02 -.874648795E+02 -.874792483E+02 -.874941480E+02 -.875094133E+02 -.875249137E+02 -.875405452E+02 -.875562243E+02 -.875718832E+02 -.875874663E+02 -.876029273E+02 -.876182270E+02 -.876333317E+02 -.876482118E+02 -.876628410E+02 -.876771954E+02 -.876912530E+02 -.877049931E+02 -.877183964E+02 -.877314441E+02 -.877441186E+02 -.877564026E+02 -.877682793E+02 -.877797324E+02 -.877907462E+02 -.878013054E+02 -.878113950E+02 -.878210007E+02 -.878301085E+02 -.878387052E+02 -.878467780E+02 -.878543148E+02 -.878613042E+02 -.878677355E+02 -.878735987E+02 -.878788849E+02 -.878835857E+02 -.878876938E+02 -.878912028E+02 -.878941072E+02 -.878964025E+02 -.878980853E+02 -.878991531E+02 -.878996046E+02 -.878994393E+02 -.878986579E+02 -.878972622E+02 -.878952550E+02 -.878926401E+02 -.878894221E+02 -.878856071E+02 -.878812015E+02 -.878762132E+02 -.878706506E+02 -.878645230E+02 -.878578408E+02 -.878506148E+02 -.878428565E+02 -.878345785E+02 -.878257934E+02 -.878165149E+02 -.878067568E+02 -.877965337E+02 -.877858604E+02 -.877747522E+02 -.877632248E+02 -.877512942E+02 -.877389768E+02 -.877262894E+02 -.877132493E+02 -.876998741E+02 -.876861822E+02 -.876721928E+02 -.876579260E+02 -.876434034E+02 -.876286482E+02 -.876136861E+02 -.875985458E+02 -.875832599E+02 -.875678665E+02 -.875524105E+02 -.875369460E+02 -.875215388E+02 -.875062703E+02 -.874912416E+02 -.874765803E+02 -.874624476E+02 -.874490486E+02 -.874366455E+02 -.874255739E+02 -.874162652E+02 -.874092746E+02 -.874053175E+02 -.874053175E+02
 -.873941121E+02 -.873941121E+02 -.873974597E+02 -.874033746E+02 -.874112515E+02 -.874206203E+02 -.874311154E+02 -.874424517E+02 -.874544064E+02 -.874668049E+02 -.874795095E+02 -.874924116E+02 -.875054242E+02 -.875184777E+02 -.875315153E+02 -.875444905E+02 -.875573645E+02 -.875701045E+02 -.875826821E+02 -.875950725E+02 -.876072537E+02 -.876192057E+02 -.876309099E+02 -.876423492E+02 -.876535072E+02 -.876643686E+02 -.876749184E+02 -.876851423E+02 -.876950264E+02 -.877045572E+02 -.877137217E+02 -.877225070E+02 -.877309010E+02 -.877388918E+02 -.877464678E+02 -.877536182E+02 -.877603323E+02 -.877666004E+02 -.877724129E+02 -.877777612E+02 -.877826369E+02 -.877870328E+02 -.877909420E+02 -.877943585E+02 -.877972770E+02 -.877996930E+02 -.878016029E+02 -.878030039E+02 -.878038938E+02 -.878042716E+02 -.878041370E+02 -.878034906E+02 -.878023337E+02 -.878006686E+02 -.877984984E+02 -.877958271E+02 -.877926593E+02 -.877890007E+02 -.877848574E+02 -.877802364E+02 -.877751455E+02 -.877695929E+02 -.877635877E+02 -.877571394E+02 -.877502580E+02 -.877429543E+02 -.877352393E+02 -.877271245E+02 -.877186218E+02 -.877097435E+02 -.877005023E+02 -.876909111E+02 -.876809831E+02 -.876707321E+02 -.876601718E+02 -.876493168E+02 -.876381816E+02 -.876267818E+02 -.876151331E+02 -.876032526E+02 -.875911583E+02 -.875788697E+02 -.875664083E+02 -.875537981E+02 -.875410668E+02 -.875282460E+02 -.875153736E+02 -.875024948E+02 -.874896647E+02 -.874769512E+02 -.874644390E+02 -.874522344E+02 -.874404716E+02 -.874293216E+02 -.874190023E+02 -.874097930E+02 -.874020521E+02 -.873962405E+02 -.873929518E+02 -.873929518E+02
 -.873821381E+02 -.873821381E+02 -.873848233E+02 -.873895710E+02 -.873958976E+02 -.874034267E+02 -.874118654E+02 -.874209849E+02 -.874306063E+02 -.874405889E+02 -.874508220E+02 -.874612175E+02 -.874717053E+02 -.874822287E+02 -.874927418E+02 -.875032065E+02 -.875135913E+02 -.875238693E+02 -.875340173E+02 -.875440151E+02 -.875538446E+02 -.875634894E+02 -.875729345E+02 -.875821658E+02 -.875911700E+02 -.875999347E+02 -.876084476E+02 -.876166972E+02 -.876246723E+02 -.876323620E+02 -.876397557E+02 -.876468431E+02 -.876536145E+02 -.876600603E+02 -.876661712E+02 -.876719385E+02 -.876773538E+02 -.876824091E+02 -.876870968E+02 -.876914100E+02 -.876953422E+02 -.876988874E+02 -.877020401E+02 -.877047956E+02 -.877071497E+02 -.877090988E+02 -.877106399E+02 -.877117708E+02 -.877124899E+02 -.877127963E+02 -.877126897E+02 -.877121706E+02 -.877112401E+02 -.877099000E+02 -.877081528E+02 -.877060016E+02 -.877034501E+02 -.877005028E+02 -.876971647E+02 -.876934413E+02 -.876893387E+02 -.876848637E+02 -.876800234E+02 -.876748254E+02 -.876692778E+02 -.876633891E+02 -.876571681E+02 -.876506241E+02 -.876437667E+02 -.876366057E+02 -.876291513E+02 -.876214139E+02 -.876134041E+02 -.876051331E+02 -.875966120E+02 -.875878524E+02 -.875788664E+02 -.875696664E+02 -.875602654E+02 -.875506772E+02 -.875409166E+02 -.875309994E+02 -.875209434E+02 -.875107682E+02 -.875004963E+02 -.874901537E+02 -.874797713E+02 -.874693859E+02 -.874590424E+02 -.874487958E+02 -.874387147E+02 -.874288850E+02 -.874194151E+02 -.874104424E+02 -.874021422E+02 -.873947387E+02 -.873885192E+02 -.873838526E+02 -.873812137E+02 -.873812137E+02
 -.873712501E+02 -.873712501E+02 -.873733031E+02 -.873769393E+02 -.873817923E+02 -.873875764E+02 -.873940682E+02 -.874010929E+02 -.874085129E+02 -.874162198E+02 -.874241278E+02 -.874321682E+02 -.874402862E+02 -.874484372E+02 -.874565847E+02 -.874646988E+02 -.874727541E+02 -.874807293E+02 -.874886058E+02 -.874963675E+02 -.875039999E+02 -.875114899E+02 -.875188256E+02 -.875259958E+02 -.875329900E+02 -.875397982E+02 -.875464111E+02 -.875528194E+02 -.875590145E+02 -.875649876E+02 -.875707308E+02 -.875762359E+02 -.875814954E+02 -.875865017E+02 -.875912479E+02 -.875957270E+02 -.875999326E+02 -.876038585E+02 -.876074990E+02 -.876108485E+02 -.876139021E+02 -.876166552E+02 -.876191037E+02 -.876212437E+02 -.876230721E+02 -.876245861E+02 -.876257835E+02 -.876266625E+02 -.876272218E+02 -.876274609E+02 -.876273794E+02 -.876269777E+02 -.876262568E+02 -.876252179E+02 -.876238629E+02 -.876221944E+02 -.876202151E+02 -.876179285E+02 -.876153383E+02 -.876124490E+02 -.876092651E+02 -.876057919E+02 -.876020349E+02 -.875979998E+02 -.875936931E+02 -.875891212E+02 -.875842910E+02 -.875792096E+02 -.875738844E+02 -.875683231E+02 -.875625335E+02 -.875565239E+02 -.875503024E+02 -.875438777E+02 -.875372587E+02 -.875304543E+02 -.875234741E+02 -.875163278E+02 -.875090258E+02 -.875015791E+02 -.874939993E+02 -.874862992E+02 -.874784928E+02 -.874705960E+02 -.874626268E+02 -.874546058E+02 -.874465578E+02 -.874385118E+02 -.874305035E+02 -.874225762E+02 -.874147837E+02 -.874071927E+02 -.873998874E+02 -.873929738E+02 -.873865866E+02 -.873808973E+02 -.873761249E+02 -.873725498E+02 -.873705316E+02 -.873705316E+02
 -.873622868E+02 -.873622868E+02 -.873637665E+02 -.873664001E+02 -.873699314E+02 -.873741584E+02 -.873789216E+02 -.873840943E+02 -.873895757E+02 -.873952851E+02 -.874011578E+02 -.874071415E+02 -.874131938E+02 -.874192799E+02 -.874253712E+02 -.874314440E+02 -.874374780E+02 -.874434564E+02 -.874493642E+02 -.874551886E+02 -.874609181E+02 -.874665425E+02 -.874720521E+02 -.874774384E+02 -.874826932E+02 -.874878088E+02 -.874927778E+02 -.874975933E+02 -.875022486E+02 -.875067372E+02 -.875110529E+02 -.875151897E+02 -.875191417E+02 -.875229035E+02 -.875264696E+02 -.875298350E+02 -.875329948E+02 -.875359444E+02 -.875386794E+02 -.875411959E+02 -.875434900E+02 -.875455584E+02 -.875473978E+02 -.875490057E+02 -.875503795E+02 -.875515171E+02 -.875524170E+02 -.875530779E+02 -.875534987E+02 -.875536790E+02 -.875536186E+02 -.875533178E+02 -.875527773E+02 -.875519980E+02 -.875509813E+02 -.875497291E+02 -.875482435E+02 -.875465271E+02 -.875445826E+02 -.875424133E+02 -.875400227E+02 -.875374146E+02 -.875345931E+02 -.875315627E+02 -.875283279E+02 -.875248938E+02 -.875212653E+02 -.875174479E+02 -.875134472E+02 -.875092688E+02 -.875049187E+02 -.875004030E+02 -.874957281E+02 -.874909005E+02 -.874859268E+02 -.874808141E+02 -.874755697E+02 -.874702010E+02 -.874647162E+02 -.874591239E+02 -.874534331E+02 -.874476541E+02 -.874417981E+02 -.874358775E+02 -.874299068E+02 -.874239026E+02 -.874178843E+02 -.874118752E+02 -.874059033E+02 -.874000023E+02 -.873942138E+02 -.873885887E+02 -.873831906E+02 -.873780983E+02 -.873734105E+02 -.873692516E+02 -.873657779E+02 -.873631878E+02 -.873617328E+02 -.873617328E+02
 -.873567331E+02 -.873567331E+02 -.873577789E+02 -.873596675E+02 -.873622332E+02 -.873653391E+02 -.873688727E+02 -.873727411E+02 -.873768680E+02 -.873811906E+02 -.873856573E+02 -.873902256E+02 -.873948606E+02 -.873995332E+02 -.874042194E+02 -.874088991E+02 -.874135551E+02 -.874181731E+02 -.874227405E+02 -.874272464E+02 -.874316813E+02 -.874360365E+02 -.874403042E+02 -.874444774E+02 -.874485493E+02 -.874525139E+02 -.874563652E+02 -.874600977E+02 -.874637060E+02 -.874671852E+02 -.874705303E+02 -.874737366E+02 -.874767997E+02 -.874797152E+02 -.874824789E+02 -.874850870E+02 -.874875356E+02 -.874898213E+02 -.874919406E+02 -.874938905E+02 -.874956680E+02 -.874972706E+02 -.874986959E+02 -.874999417E+02 -.875010062E+02 -.875018879E+02 -.875025853E+02 -.875030976E+02 -.875034240E+02 -.875035641E+02 -.875035178E+02 -.875032854E+02 -.875028672E+02 -.875022641E+02 -.875014772E+02 -.875005079E+02 -.874993577E+02 -.874980286E+02 -.874965228E+02 -.874948428E+02 -.874929913E+02 -.874909712E+02 -.874887856E+02 -.874864380E+02 -.874839318E+02 -.874812710E+02 -.874784595E+02 -.874755013E+02 -.874724009E+02 -.874691626E+02 -.874657911E+02 -.874622911E+02 -.874586676E+02 -.874549258E+02 -.874510709E+02 -.874471084E+02 -.874430443E+02 -.874388845E+02 -.874346357E+02 -.874303048E+02 -.874258995E+02 -.874214281E+02 -.874169001E+02 -.874123260E+02 -.874077180E+02 -.874030903E+02 -.873984593E+02 -.873938449E+02 -.873892704E+02 -.873847641E+02 -.873803603E+02 -.873761005E+02 -.873720352E+02 -.873682258E+02 -.873647472E+02 -.873616903E+02 -.873591658E+02 -.873573078E+02 -.873562792E+02 -.873562792E+02
 -.873567331E+02 -.873567331E+02 -.873577789E+02 -.873596675E+02 -.873622332E+02 -.873653391E+02 -.873688727E+02 -.873727411E+02 -.873768680E+02 -.873811906E+02 -.873856573E+02 -.873902256E+02 -.873948606E+02 -.873995332E+02 -.874042194E+02 -.874088991E+02 -.874135551E+02 -.874181731E+02 -.874227405E+02 -.874272464E+02 -.874316813E+02 -.874360365E+02 -.874403042E+02 -.874444774E+02 -.874485493E+02 -.874525139E+02 -.874563652E+02 -.874600977E+02 -.874637060E+02 -.874671852E+02 -.874705303E+02 -.874737366E+02 -.874767997E+02 -.874797152E+02 -.874824789E+02 -.874850870E+02 -.874875356E+02 -.874898213E+02 -.874919406E+02 -.874938905E+02 -.874956680E+02 -.874972706E+02 -.874986959E+02 -.874999417E+02 -.875010062E+02 -.875018879E+02 -.875025853E+02 -.875030976E+02 -.875034240E+02 -.875035641E+02 -.875035178E+02 -.875032854E+02 -.875028672E+02 -.875022641E+02 -.875014772E+02 -.875005079E+02 -.874993577E+02 -.874980286E+02 -.874965228E+02 -.874948428E+02 -.874929913E+02 -.874909712E+02 -.874887856E+02 -.874864380E+02 -.874839318E+02 -.874812710E+02 -.874784595E+02 -.874755013E+02 -.874724009E+02 -.874691626E+02 -.874657911E+02 -.874622911E+02 -.874586676E+02 -.874549258E+02 -.874510709E+02 -.874471084E+02 -.874430443E+02 -.874388845E+02 -.874346357E+02 -.874303048E+02 -.874258995E+02 -.874214281E+02 -.874169001E+02 -.874123260E+02 -.874077180E+02 -.874030903E+02 -.873984593E+02 -.873938449E+02 -.873892704E+02 -.873847641E+02 -.873803603E+02 -.873761005E+02 -.873720352E+02 -.873682258E+02 -.873647472E+02 -.873616903E+02 -.873591658E+02 -.873573078E+02 -.873562792E+02 -.873562792E+02
