# Supplementary material for: Electrical Pacing of Cardiac Tissue Including Potassium Inward Rectification
Source: PLoS One. 2015 Jun 9;10(6):e0127837. doi: 10.1371/journal.pone.0127837 (PMC4461281; doi:10.1371/journal.pone.0127837)
Supplement: S1 Data — (ZIP) [file pone.0127837.s001.zip › All-Data/Data-with-IK1/BDT36/Vm1ms.txt]

 -.873300171E+02 -.873347901E+02 -.873353725E+02 -.873363430E+02 -.873375703E+02 -.873389667E+02 -.873404729E+02 -.873420496E+02 -.873436724E+02 -.873453275E+02 -.873470038E+02 -.873486901E+02 -.873503757E+02 -.873520511E+02 -.873537058E+02 -.873553305E+02 -.873569208E+02 -.873584767E+02 -.873599999E+02 -.873614929E+02 -.873629588E+02 -.873644002E+02 -.873658168E+02 -.873672057E+02 -.873685629E+02 -.873698850E+02 -.873711687E+02 -.873724110E+02 -.873736101E+02 -.873747654E+02 -.873758765E+02 -.873769424E+02 -.873779620E+02 -.873789341E+02 -.873798572E+02 -.873807291E+02 -.873815481E+02 -.873823128E+02 -.873830224E+02 -.873836760E+02 -.873842721E+02 -.873848098E+02 -.873852881E+02 -.873857064E+02 -.873860638E+02 -.873863592E+02 -.873865921E+02 -.873867624E+02 -.873868701E+02 -.873869153E+02 -.873868981E+02 -.873868184E+02 -.873866764E+02 -.873864722E+02 -.873862062E+02 -.873858788E+02 -.873854907E+02 -.873850426E+02 -.873845355E+02 -.873839702E+02 -.873833478E+02 -.873826694E+02 -.873819361E+02 -.873811490E+02 -.873803096E+02 -.873794191E+02 -.873784792E+02 -.873774912E+02 -.873764567E+02 -.873753773E+02 -.873742546E+02 -.873730902E+02 -.873718859E+02 -.873706431E+02 -.873693637E+02 -.873680492E+02 -.873667014E+02 -.873653217E+02 -.873639120E+02 -.873624737E+02 -.873610086E+02 -.873595182E+02 -.873580042E+02 -.873564680E+02 -.873549113E+02 -.873533355E+02 -.873517422E+02 -.873501333E+02 -.873485108E+02 -.873468776E+02 -.873452378E+02 -.873435982E+02 -.873419700E+02 -.873403715E+02 -.873388319E+02 -.873373970E+02 -.873361350E+02 -.873351438E+02 -.873345584E+02 -.873345584E+02
 -.873347901E+02 -.873347901E+02 -.873353725E+02 -.873363430E+02 -.873375703E+02 -.873389667E+02 -.873404729E+02 -.873420496E+02 -.873436724E+02 -.873453275E+02 -.873470038E+02 -.873486901E+02 -.873503757E+02 -.873520511E+02 -.873537058E+02 -.873553305E+02 -.873569208E+02 -.873584767E+02 -.873599999E+02 -.873614929E+02 -.873629588E+02 -.873644002E+02 -.873658168E+02 -.873672057E+02 -.873685629E+02 -.873698850E+02 -.873711687E+02 -.873724110E+02 -.873736101E+02 -.873747654E+02 -.873758765E+02 -.873769424E+02 -.873779620E+02 -.873789341E+02 -.873798572E+02 -.873807291E+02 -.873815481E+02 -.873823128E+02 -.873830224E+02 -.873836760E+02 -.873842721E+02 -.873848098E+02 -.873852881E+02 -.873857064E+02 -.873860638E+02 -.873863592E+02 -.873865921E+02 -.873867624E+02 -.873868701E+02 -.873869153E+02 -.873868981E+02 -.873868184E+02 -.873866764E+02 -.873864722E+02 -.873862062E+02 -.873858788E+02 -.873854907E+02 -.873850426E+02 -.873845355E+02 -.873839702E+02 -.873833478E+02 -.873826694E+02 -.873819361E+02 -.873811490E+02 -.873803096E+02 -.873794191E+02 -.873784792E+02 -.873774912E+02 -.873764567E+02 -.873753773E+02 -.873742546E+02 -.873730902E+02 -.873718859E+02 -.873706431E+02 -.873693637E+02 -.873680492E+02 -.873667014E+02 -.873653217E+02 -.873639120E+02 -.873624737E+02 -.873610086E+02 -.873595182E+02 -.873580042E+02 -.873564680E+02 -.873549113E+02 -.873533355E+02 -.873517422E+02 -.873501333E+02 -.873485108E+02 -.873468776E+02 -.873452378E+02 -.873435982E+02 -.873419700E+02 -.873403715E+02 -.873388319E+02 -.873373970E+02 -.873361350E+02 -.873351438E+02 -.873345584E+02 -.873345584E+02
 -.873370831E+02 -.873370831E+02 -.873380330E+02 -.873396108E+02 -.873415999E+02 -.873438520E+02 -.873462690E+02 -.873487880E+02 -.873513688E+02 -.873539844E+02 -.873566155E+02 -.873592470E+02 -.873618646E+02 -.873644540E+02 -.873670041E+02 -.873695088E+02 -.873719665E+02 -.873743782E+02 -.873767470E+02 -.873790769E+02 -.873813699E+02 -.873836250E+02 -.873858382E+02 -.873880045E+02 -.873901188E+02 -.873921757E+02 -.873941713E+02 -.873961036E+02 -.873979712E+02 -.873997730E+02 -.874015075E+02 -.874031729E+02 -.874047670E+02 -.874062868E+02 -.874077289E+02 -.874090904E+02 -.874103691E+02 -.874115634E+02 -.874126713E+02 -.874136912E+02 -.874146215E+02 -.874154608E+02 -.874162075E+02 -.874168601E+02 -.874174171E+02 -.874178776E+02 -.874182410E+02 -.874185071E+02 -.874186757E+02 -.874187469E+02 -.874187205E+02 -.874185965E+02 -.874183750E+02 -.874180561E+02 -.874176405E+02 -.874171289E+02 -.874165225E+02 -.874158225E+02 -.874150302E+02 -.874141471E+02 -.874131749E+02 -.874121151E+02 -.874109697E+02 -.874097405E+02 -.874084296E+02 -.874070392E+02 -.874055717E+02 -.874040293E+02 -.874024145E+02 -.874007298E+02 -.873989776E+02 -.873971605E+02 -.873952812E+02 -.873933421E+02 -.873913460E+02 -.873892952E+02 -.873871926E+02 -.873850405E+02 -.873828417E+02 -.873805987E+02 -.873783140E+02 -.873759901E+02 -.873736295E+02 -.873712346E+02 -.873688078E+02 -.873663513E+02 -.873638678E+02 -.873613597E+02 -.873588301E+02 -.873562833E+02 -.873537251E+02 -.873511651E+02 -.873486193E+02 -.873461142E+02 -.873436933E+02 -.873414256E+02 -.873394172E+02 -.873378248E+02 -.873368730E+02 -.873368730E+02
 -.873401469E+02 -.873401469E+02 -.873415563E+02 -.873439126E+02 -.873468860E+02 -.873502465E+02 -.873538405E+02 -.873575678E+02 -.873613639E+02 -.873651887E+02 -.873690178E+02 -.873728325E+02 -.873766168E+02 -.873803591E+02 -.873840521E+02 -.873876907E+02 -.873912723E+02 -.873947975E+02 -.873982686E+02 -.874016857E+02 -.874050461E+02 -.874083457E+02 -.874115798E+02 -.874147422E+02 -.874178263E+02 -.874208274E+02 -.874237425E+02 -.874265689E+02 -.874293037E+02 -.874319441E+02 -.874344873E+02 -.874369295E+02 -.874392657E+02 -.874414912E+02 -.874436021E+02 -.874455952E+02 -.874474672E+02 -.874492152E+02 -.874508369E+02 -.874523303E+02 -.874536930E+02 -.874549224E+02 -.874560158E+02 -.874569711E+02 -.874577868E+02 -.874584616E+02 -.874589948E+02 -.874593855E+02 -.874596335E+02 -.874597384E+02 -.874596999E+02 -.874595180E+02 -.874591927E+02 -.874587246E+02 -.874581147E+02 -.874573644E+02 -.874564751E+02 -.874554489E+02 -.874542875E+02 -.874529932E+02 -.874515684E+02 -.874500155E+02 -.874483373E+02 -.874465365E+02 -.874446164E+02 -.874425801E+02 -.874404310E+02 -.874381725E+02 -.874358083E+02 -.874333419E+02 -.874307772E+02 -.874281177E+02 -.874253674E+02 -.874225301E+02 -.874196096E+02 -.874166096E+02 -.874135341E+02 -.874103869E+02 -.874071718E+02 -.874038925E+02 -.874005527E+02 -.873971561E+02 -.873937062E+02 -.873902065E+02 -.873866605E+02 -.873830716E+02 -.873794434E+02 -.873757796E+02 -.873720848E+02 -.873683646E+02 -.873646278E+02 -.873608879E+02 -.873571680E+02 -.873535063E+02 -.873499659E+02 -.873466471E+02 -.873437048E+02 -.873413689E+02 -.873399704E+02 -.873399704E+02
 -.873434908E+02 -.873434908E+02 -.873453993E+02 -.873485902E+02 -.873526079E+02 -.873571328E+02 -.873619508E+02 -.873669255E+02 -.873719749E+02 -.873770512E+02 -.873821245E+02 -.873871751E+02 -.873921902E+02 -.873971601E+02 -.874020747E+02 -.874069267E+02 -.874117128E+02 -.874164308E+02 -.874210774E+02 -.874256488E+02 -.874301414E+02 -.874345503E+02 -.874388688E+02 -.874430901E+02 -.874472091E+02 -.874512213E+02 -.874551218E+02 -.874589057E+02 -.874625691E+02 -.874661074E+02 -.874695148E+02 -.874727845E+02 -.874759109E+02 -.874788890E+02 -.874817140E+02 -.874843812E+02 -.874868868E+02 -.874892274E+02 -.874914001E+02 -.874934013E+02 -.874952270E+02 -.874968738E+02 -.874983387E+02 -.874996191E+02 -.875007126E+02 -.875016177E+02 -.875023329E+02 -.875028573E+02 -.875031900E+02 -.875033301E+02 -.875032776E+02 -.875030323E+02 -.875025948E+02 -.875019661E+02 -.875011474E+02 -.875001407E+02 -.874989480E+02 -.874975719E+02 -.874960148E+02 -.874942798E+02 -.874923699E+02 -.874902887E+02 -.874880397E+02 -.874856270E+02 -.874830546E+02 -.874803270E+02 -.874774488E+02 -.874744245E+02 -.874712592E+02 -.874679577E+02 -.874645251E+02 -.874609664E+02 -.874572868E+02 -.874534915E+02 -.874495856E+02 -.874455744E+02 -.874414630E+02 -.874372566E+02 -.874329603E+02 -.874285789E+02 -.874241176E+02 -.874195810E+02 -.874149740E+02 -.874103013E+02 -.874055675E+02 -.874007772E+02 -.873959351E+02 -.873910462E+02 -.873861165E+02 -.873811535E+02 -.873761687E+02 -.873711802E+02 -.873662187E+02 -.873613352E+02 -.873566134E+02 -.873521871E+02 -.873482626E+02 -.873451466E+02 -.873432804E+02 -.873432804E+02
 -.873470087E+02 -.873470087E+02 -.873494270E+02 -.873534526E+02 -.873585033E+02 -.873641763E+02 -.873702056E+02 -.873764269E+02 -.873827431E+02 -.873890947E+02 -.873954463E+02 -.874017770E+02 -.874080702E+02 -.874143103E+02 -.874204861E+02 -.874265899E+02 -.874326150E+02 -.874385549E+02 -.874444051E+02 -.874501616E+02 -.874558186E+02 -.874613688E+02 -.874668055E+02 -.874721230E+02 -.874773147E+02 -.874823731E+02 -.874872921E+02 -.874920662E+02 -.874966889E+02 -.875011522E+02 -.875054484E+02 -.875095711E+02 -.875135139E+02 -.875172702E+02 -.875208338E+02 -.875241998E+02 -.875273637E+02 -.875303208E+02 -.875330659E+02 -.875355941E+02 -.875379008E+02 -.875399817E+02 -.875418328E+02 -.875434507E+02 -.875448328E+02 -.875459767E+02 -.875468806E+02 -.875475428E+02 -.875479620E+02 -.875481376E+02 -.875480694E+02 -.875477576E+02 -.875472029E+02 -.875464066E+02 -.875453707E+02 -.875440972E+02 -.875425888E+02 -.875408486E+02 -.875388799E+02 -.875366864E+02 -.875342722E+02 -.875316417E+02 -.875287997E+02 -.875257513E+02 -.875225019E+02 -.875190572E+02 -.875154230E+02 -.875116054E+02 -.875076106E+02 -.875034449E+02 -.874991149E+02 -.874946269E+02 -.874899877E+02 -.874852038E+02 -.874802818E+02 -.874752284E+02 -.874700501E+02 -.874647534E+02 -.874593447E+02 -.874538303E+02 -.874482164E+02 -.874425093E+02 -.874367149E+02 -.874308391E+02 -.874248877E+02 -.874188666E+02 -.874127816E+02 -.874066388E+02 -.874004458E+02 -.873942119E+02 -.873879516E+02 -.873816876E+02 -.873754581E+02 -.873693271E+02 -.873633998E+02 -.873578437E+02 -.873529176E+02 -.873490063E+02 -.873466638E+02 -.873466638E+02
 -.873506260E+02 -.873506260E+02 -.873535355E+02 -.873583678E+02 -.873644272E+02 -.873712381E+02 -.873784915E+02 -.873859919E+02 -.873936163E+02 -.874012916E+02 -.874089733E+02 -.874166290E+02 -.874242348E+02 -.874317757E+02 -.874392411E+02 -.874466210E+02 -.874539074E+02 -.874610952E+02 -.874681790E+02 -.874751513E+02 -.874820038E+02 -.874887293E+02 -.874953203E+02 -.875017678E+02 -.875080627E+02 -.875141977E+02 -.875201655E+02 -.875259575E+02 -.875315643E+02 -.875369778E+02 -.875421905E+02 -.875471942E+02 -.875519805E+02 -.875565420E+02 -.875608724E+02 -.875649651E+02 -.875688134E+02 -.875724104E+02 -.875757498E+02 -.875788255E+02 -.875816316E+02 -.875841628E+02 -.875864144E+02 -.875883825E+02 -.875900637E+02 -.875914550E+02 -.875925538E+02 -.875933583E+02 -.875938669E+02 -.875940790E+02 -.875939941E+02 -.875936126E+02 -.875929357E+02 -.875919649E+02 -.875907022E+02 -.875891505E+02 -.875873128E+02 -.875851929E+02 -.875827950E+02 -.875801238E+02 -.875771845E+02 -.875739825E+02 -.875705239E+02 -.875668152E+02 -.875628630E+02 -.875586745E+02 -.875542569E+02 -.875496178E+02 -.875447647E+02 -.875397056E+02 -.875344484E+02 -.875290012E+02 -.875233722E+02 -.875175693E+02 -.875116009E+02 -.875054750E+02 -.874991996E+02 -.874927826E+02 -.874862320E+02 -.874795554E+02 -.874727604E+02 -.874658546E+02 -.874588453E+02 -.874517396E+02 -.874445444E+02 -.874372667E+02 -.874299135E+02 -.874224924E+02 -.874150121E+02 -.874074841E+02 -.873999255E+02 -.873923637E+02 -.873848448E+02 -.873774457E+02 -.873702930E+02 -.873635889E+02 -.873576452E+02 -.873529261E+02 -.873500999E+02 -.873500999E+02
 -.873542509E+02 -.873542509E+02 -.873576350E+02 -.873632679E+02 -.873703502E+02 -.873783392E+02 -.873868700E+02 -.873957029E+02 -.874046897E+02 -.874137379E+02 -.874227847E+02 -.874317910E+02 -.874407353E+02 -.874496026E+02 -.874583813E+02 -.874670639E+02 -.874756443E+02 -.874841153E+02 -.874924671E+02 -.875006902E+02 -.875087757E+02 -.875167136E+02 -.875244924E+02 -.875321021E+02 -.875395343E+02 -.875467800E+02 -.875538283E+02 -.875606692E+02 -.875672942E+02 -.875736939E+02 -.875798583E+02 -.875857775E+02 -.875914428E+02 -.875968458E+02 -.876019774E+02 -.876068286E+02 -.876113907E+02 -.876156555E+02 -.876196149E+02 -.876232613E+02 -.876265880E+02 -.876295889E+02 -.876322589E+02 -.876345928E+02 -.876365864E+02 -.876382361E+02 -.876395389E+02 -.876404922E+02 -.876410944E+02 -.876413443E+02 -.876412416E+02 -.876407868E+02 -.876399810E+02 -.876388260E+02 -.876373245E+02 -.876354798E+02 -.876332956E+02 -.876307767E+02 -.876279282E+02 -.876247559E+02 -.876212663E+02 -.876174661E+02 -.876133628E+02 -.876089643E+02 -.876042786E+02 -.875993143E+02 -.875940803E+02 -.875885856E+02 -.875828394E+02 -.875768515E+02 -.875706314E+02 -.875641888E+02 -.875575335E+02 -.875506755E+02 -.875436244E+02 -.875363899E+02 -.875289817E+02 -.875214093E+02 -.875136822E+02 -.875058095E+02 -.874978003E+02 -.874896635E+02 -.874814076E+02 -.874730410E+02 -.874645719E+02 -.874560084E+02 -.874473587E+02 -.874386316E+02 -.874298372E+02 -.874209890E+02 -.874121069E+02 -.874032229E+02 -.873943908E+02 -.873857007E+02 -.873773012E+02 -.873694293E+02 -.873624507E+02 -.873569103E+02 -.873535923E+02 -.873535923E+02
 -.873578565E+02 -.873578565E+02 -.873617257E+02 -.873681946E+02 -.873763594E+02 -.873855857E+02 -.873954435E+02 -.874056550E+02 -.874160397E+02 -.874264809E+02 -.874369113E+02 -.874472932E+02 -.874576028E+02 -.874678260E+02 -.874779546E+02 -.874879817E+02 -.874978976E+02 -.875076907E+02 -.875173497E+02 -.875268636E+02 -.875362199E+02 -.875454053E+02 -.875544089E+02 -.875632214E+02 -.875718314E+02 -.875802268E+02 -.875883970E+02 -.875963321E+02 -.876040207E+02 -.876114508E+02 -.876186112E+02 -.876254914E+02 -.876320801E+02 -.876383657E+02 -.876443370E+02 -.876499833E+02 -.876552938E+02 -.876602585E+02 -.876648680E+02 -.876691138E+02 -.876729883E+02 -.876764842E+02 -.876795951E+02 -.876823149E+02 -.876846385E+02 -.876865613E+02 -.876880793E+02 -.876891895E+02 -.876898898E+02 -.876901788E+02 -.876900560E+02 -.876895220E+02 -.876885782E+02 -.876872269E+02 -.876854714E+02 -.876833156E+02 -.876807643E+02 -.876778232E+02 -.876744986E+02 -.876707975E+02 -.876667276E+02 -.876622971E+02 -.876575151E+02 -.876523907E+02 -.876469337E+02 -.876411544E+02 -.876350632E+02 -.876286713E+02 -.876219897E+02 -.876150298E+02 -.876078031E+02 -.876003214E+02 -.875925962E+02 -.875846392E+02 -.875764620E+02 -.875680760E+02 -.875594927E+02 -.875507233E+02 -.875417788E+02 -.875326700E+02 -.875234075E+02 -.875140014E+02 -.875044617E+02 -.874947980E+02 -.874850199E+02 -.874751366E+02 -.874651575E+02 -.874550925E+02 -.874449534E+02 -.874347552E+02 -.874245208E+02 -.874142868E+02 -.874041147E+02 -.873941082E+02 -.873844377E+02 -.873753757E+02 -.873673430E+02 -.873609660E+02 -.873571472E+02 -.873571472E+02
 -.873614988E+02 -.873614988E+02 -.873658898E+02 -.873732530E+02 -.873825473E+02 -.873930469E+02 -.874042647E+02 -.874158740E+02 -.874276659E+02 -.874395188E+02 -.874513612E+02 -.874631506E+02 -.874748650E+02 -.874864912E+02 -.874980188E+02 -.875094362E+02 -.875207300E+02 -.875318873E+02 -.875428956E+02 -.875537401E+02 -.875644065E+02 -.875748835E+02 -.875851604E+02 -.875952237E+02 -.876050601E+02 -.876146585E+02 -.876240068E+02 -.876330909E+02 -.876418970E+02 -.876504120E+02 -.876586227E+02 -.876665152E+02 -.876740754E+02 -.876812900E+02 -.876881458E+02 -.876946298E+02 -.877007297E+02 -.877064341E+02 -.877117324E+02 -.877166146E+02 -.877210712E+02 -.877250937E+02 -.877286739E+02 -.877318045E+02 -.877344789E+02 -.877366914E+02 -.877384373E+02 -.877397130E+02 -.877405158E+02 -.877408442E+02 -.877406979E+02 -.877400777E+02 -.877389853E+02 -.877374237E+02 -.877353967E+02 -.877329091E+02 -.877299667E+02 -.877265762E+02 -.877227449E+02 -.877184814E+02 -.877137948E+02 -.877086948E+02 -.877031921E+02 -.876972977E+02 -.876910233E+02 -.876843812E+02 -.876773840E+02 -.876700448E+02 -.876623768E+02 -.876543935E+02 -.876461086E+02 -.876375358E+02 -.876286888E+02 -.876195811E+02 -.876102265E+02 -.876006385E+02 -.875908302E+02 -.875808148E+02 -.875706050E+02 -.875602132E+02 -.875496516E+02 -.875389317E+02 -.875280651E+02 -.875170628E+02 -.875059354E+02 -.874946935E+02 -.874833476E+02 -.874719088E+02 -.874603902E+02 -.874488087E+02 -.874371898E+02 -.874255748E+02 -.874140332E+02 -.874026818E+02 -.873917138E+02 -.873814376E+02 -.873723295E+02 -.873650995E+02 -.873607701E+02 -.873607701E+02
 -.873652637E+02 -.873652637E+02 -.873702100E+02 -.873784877E+02 -.873889302E+02 -.874007227E+02 -.874133072E+02 -.874263227E+02 -.874395482E+02 -.874528475E+02 -.874661420E+02 -.874793891E+02 -.874925622E+02 -.875056436E+02 -.875186184E+02 -.875314707E+02 -.875441870E+02 -.875567541E+02 -.875691556E+02 -.875813767E+02 -.875934066E+02 -.876052325E+02 -.876168392E+02 -.876282128E+02 -.876393407E+02 -.876502077E+02 -.876607970E+02 -.876710928E+02 -.876810795E+02 -.876907408E+02 -.877000603E+02 -.877090219E+02 -.877176100E+02 -.877258086E+02 -.877336027E+02 -.877409774E+02 -.877479189E+02 -.877544137E+02 -.877604490E+02 -.877660126E+02 -.877710929E+02 -.877756791E+02 -.877797614E+02 -.877833308E+02 -.877863793E+02 -.877889003E+02 -.877908883E+02 -.877923392E+02 -.877932500E+02 -.877936194E+02 -.877934469E+02 -.877927335E+02 -.877914813E+02 -.877896935E+02 -.877873748E+02 -.877845307E+02 -.877811680E+02 -.877772945E+02 -.877729192E+02 -.877680520E+02 -.877627039E+02 -.877568866E+02 -.877506127E+02 -.877438954E+02 -.877367488E+02 -.877291874E+02 -.877212261E+02 -.877128805E+02 -.877041661E+02 -.876950988E+02 -.876856945E+02 -.876759693E+02 -.876659393E+02 -.876556204E+02 -.876450284E+02 -.876341791E+02 -.876230878E+02 -.876117694E+02 -.876002386E+02 -.875885097E+02 -.875765963E+02 -.875645120E+02 -.875522695E+02 -.875398812E+02 -.875273592E+02 -.875147151E+02 -.875019606E+02 -.874891079E+02 -.874761713E+02 -.874631697E+02 -.874501312E+02 -.874371016E+02 -.874241583E+02 -.874114319E+02 -.873991379E+02 -.873876215E+02 -.873774156E+02 -.873693150E+02 -.873644647E+02 -.873644647E+02
 -.873691537E+02 -.873691537E+02 -.873746582E+02 -.873838648E+02 -.873954700E+02 -.874085615E+02 -.874225326E+02 -.874369924E+02 -.874516930E+02 -.874664874E+02 -.874812900E+02 -.874960478E+02 -.875107304E+02 -.875253148E+02 -.875397808E+02 -.875541149E+02 -.875683032E+02 -.875823285E+02 -.875961771E+02 -.876098383E+02 -.876232973E+02 -.876365376E+02 -.876495445E+02 -.876623030E+02 -.876747945E+02 -.876869997E+02 -.876989006E+02 -.877104788E+02 -.877217151E+02 -.877325907E+02 -.877430876E+02 -.877531872E+02 -.877628714E+02 -.877721222E+02 -.877809222E+02 -.877892539E+02 -.877971006E+02 -.878044461E+02 -.878112747E+02 -.878175713E+02 -.878233220E+02 -.878285140E+02 -.878331354E+02 -.878371757E+02 -.878406261E+02 -.878434787E+02 -.878457274E+02 -.878473673E+02 -.878483952E+02 -.878488091E+02 -.878486083E+02 -.878477939E+02 -.878463680E+02 -.878443345E+02 -.878416986E+02 -.878384669E+02 -.878346476E+02 -.878302502E+02 -.878252854E+02 -.878197650E+02 -.878137022E+02 -.878071109E+02 -.878000062E+02 -.877924038E+02 -.877843204E+02 -.877757730E+02 -.877667794E+02 -.877573576E+02 -.877475259E+02 -.877373030E+02 -.877267074E+02 -.877157580E+02 -.877044736E+02 -.876928727E+02 -.876809736E+02 -.876687945E+02 -.876563528E+02 -.876436658E+02 -.876307503E+02 -.876176223E+02 -.876042977E+02 -.875907913E+02 -.875771177E+02 -.875632906E+02 -.875493233E+02 -.875352287E+02 -.875210194E+02 -.875067090E+02 -.874923129E+02 -.874778516E+02 -.874633558E+02 -.874488758E+02 -.874344971E+02 -.874203637E+02 -.874067142E+02 -.873939307E+02 -.873826039E+02 -.873736146E+02 -.873682327E+02 -.873682327E+02
 -.873731378E+02 -.873731378E+02 -.873792135E+02 -.873893578E+02 -.874021362E+02 -.874165589E+02 -.874319610E+02 -.874479090E+02 -.874641360E+02 -.874804773E+02 -.874968332E+02 -.875131485E+02 -.875293838E+02 -.875455121E+02 -.875615185E+02 -.875773874E+02 -.875931010E+02 -.876086480E+02 -.876240172E+02 -.876391917E+02 -.876541538E+02 -.876688881E+02 -.876833759E+02 -.876975959E+02 -.877115271E+02 -.877251491E+02 -.877384403E+02 -.877513795E+02 -.877639460E+02 -.877761188E+02 -.877878765E+02 -.877991982E+02 -.878100626E+02 -.878204485E+02 -.878303345E+02 -.878397001E+02 -.878485249E+02 -.878567891E+02 -.878644740E+02 -.878715624E+02 -.878780378E+02 -.878838852E+02 -.878890912E+02 -.878936436E+02 -.878975318E+02 -.879007466E+02 -.879032805E+02 -.879051276E+02 -.879062834E+02 -.879067452E+02 -.879065124E+02 -.879055857E+02 -.879039679E+02 -.879016634E+02 -.878986788E+02 -.878950221E+02 -.878907032E+02 -.878857334E+02 -.878801255E+02 -.878738937E+02 -.878670537E+02 -.878596219E+02 -.878516161E+02 -.878430551E+02 -.878339584E+02 -.878243463E+02 -.878142394E+02 -.878036589E+02 -.877926264E+02 -.877811638E+02 -.877692929E+02 -.877570356E+02 -.877444138E+02 -.877314489E+02 -.877181620E+02 -.877045738E+02 -.876907046E+02 -.876765741E+02 -.876622012E+02 -.876476043E+02 -.876328010E+02 -.876178081E+02 -.876026418E+02 -.875873172E+02 -.875718489E+02 -.875562509E+02 -.875405370E+02 -.875247217E+02 -.875088215E+02 -.874928585E+02 -.874768659E+02 -.874608986E+02 -.874450495E+02 -.874294767E+02 -.874144416E+02 -.874003639E+02 -.873878929E+02 -.873779970E+02 -.873720728E+02 -.873720728E+02
 -.873771975E+02 -.873771975E+02 -.873838459E+02 -.873949462E+02 -.874089373E+02 -.874247352E+02 -.874416107E+02 -.874590950E+02 -.874768901E+02 -.874948152E+02 -.875127673E+02 -.875306770E+02 -.875485049E+02 -.875662310E+02 -.875838344E+02 -.876012978E+02 -.876186108E+02 -.876357606E+02 -.876527281E+02 -.876694958E+02 -.876860462E+02 -.877023575E+02 -.877184067E+02 -.877341715E+02 -.877496293E+02 -.877647563E+02 -.877795296E+02 -.877939258E+02 -.878079209E+02 -.878214905E+02 -.878346097E+02 -.878472533E+02 -.878593953E+02 -.878710103E+02 -.878820731E+02 -.878925591E+02 -.879024441E+02 -.879117057E+02 -.879203227E+02 -.879282746E+02 -.879355424E+02 -.879421088E+02 -.879479576E+02 -.879530738E+02 -.879574443E+02 -.879610579E+02 -.879639050E+02 -.879659783E+02 -.879672724E+02 -.879677843E+02 -.879675129E+02 -.879664594E+02 -.879646274E+02 -.879620226E+02 -.879586528E+02 -.879545276E+02 -.879496587E+02 -.879440597E+02 -.879377458E+02 -.879307338E+02 -.879230421E+02 -.879146905E+02 -.879057001E+02 -.878960931E+02 -.878858925E+02 -.878751221E+02 -.878638064E+02 -.878519703E+02 -.878396393E+02 -.878268390E+02 -.878135948E+02 -.877999323E+02 -.877858767E+02 -.877714528E+02 -.877566850E+02 -.877415971E+02 -.877262122E+02 -.877105529E+02 -.876946405E+02 -.876784958E+02 -.876621385E+02 -.876455874E+02 -.876288601E+02 -.876119736E+02 -.875949436E+02 -.875777852E+02 -.875605131E+02 -.875431428E+02 -.875256918E+02 -.875081836E+02 -.874906538E+02 -.874731614E+02 -.874558071E+02 -.874387625E+02 -.874223125E+02 -.874069145E+02 -.873932768E+02 -.873824571E+02 -.873759806E+02 -.873759806E+02
 -.873813204E+02 -.873813204E+02 -.873885587E+02 -.874006483E+02 -.874158887E+02 -.874330977E+02 -.874514857E+02 -.874705367E+02 -.874899310E+02 -.875094786E+02 -.875290578E+02 -.875486046E+02 -.875680839E+02 -.875874659E+02 -.876067318E+02 -.876258697E+02 -.876448636E+02 -.876636934E+02 -.876823414E+02 -.877007881E+02 -.877190101E+02 -.877369841E+02 -.877546866E+02 -.877720931E+02 -.877891787E+02 -.878059184E+02 -.878222860E+02 -.878382537E+02 -.878537933E+02 -.878688757E+02 -.878834704E+02 -.878975472E+02 -.879110758E+02 -.879240267E+02 -.879363704E+02 -.879480786E+02 -.879591246E+02 -.879694820E+02 -.879791256E+02 -.879880312E+02 -.879961763E+02 -.880035390E+02 -.880100990E+02 -.880158385E+02 -.880207413E+02 -.880247937E+02 -.880279844E+02 -.880303048E+02 -.880317490E+02 -.880323132E+02 -.880319966E+02 -.880308009E+02 -.880287303E+02 -.880257916E+02 -.880219938E+02 -.880173486E+02 -.880118698E+02 -.880055735E+02 -.879984779E+02 -.879906030E+02 -.879819709E+02 -.879726052E+02 -.879625309E+02 -.879517742E+02 -.879403623E+02 -.879283235E+02 -.879156868E+02 -.879024815E+02 -.878887376E+02 -.878744848E+02 -.878597532E+02 -.878445722E+02 -.878289712E+02 -.878129788E+02 -.877966233E+02 -.877799319E+02 -.877629311E+02 -.877456462E+02 -.877281018E+02 -.877103210E+02 -.876923257E+02 -.876741369E+02 -.876557741E+02 -.876372554E+02 -.876185980E+02 -.875998181E+02 -.875809314E+02 -.875619538E+02 -.875429040E+02 -.875238064E+02 -.875046988E+02 -.874856442E+02 -.874667510E+02 -.874482040E+02 -.874303115E+02 -.874135689E+02 -.873987444E+02 -.873869853E+02 -.873799476E+02 -.873799476E+02
 -.873855241E+02 -.873855241E+02 -.873933679E+02 -.874064714E+02 -.874229842E+02 -.874416297E+02 -.874615486E+02 -.874821903E+02 -.875032160E+02 -.875244124E+02 -.875456657E+02 -.875669089E+02 -.875880963E+02 -.876092023E+02 -.876302091E+02 -.876510974E+02 -.876718464E+02 -.876924378E+02 -.877128508E+02 -.877330625E+02 -.877530499E+02 -.877727886E+02 -.877922536E+02 -.878114185E+02 -.878302557E+02 -.878487352E+02 -.878668257E+02 -.878844945E+02 -.879017077E+02 -.879184303E+02 -.879346275E+02 -.879502648E+02 -.879653080E+02 -.879797226E+02 -.879934754E+02 -.880065341E+02 -.880188662E+02 -.880304399E+02 -.880412247E+02 -.880511912E+02 -.880603106E+02 -.880685568E+02 -.880759058E+02 -.880823360E+02 -.880878282E+02 -.880923667E+02 -.880959385E+02 -.880985332E+02 -.881001436E+02 -.881007656E+02 -.881003979E+02 -.880990425E+02 -.880967042E+02 -.880933909E+02 -.880891136E+02 -.880838861E+02 -.880777250E+02 -.880706496E+02 -.880626818E+02 -.880538456E+02 -.880441675E+02 -.880336753E+02 -.880223990E+02 -.880103696E+02 -.879976196E+02 -.879841825E+02 -.879700925E+02 -.879553845E+02 -.879400934E+02 -.879242544E+02 -.879079022E+02 -.878910713E+02 -.878737959E+02 -.878561091E+02 -.878380434E+02 -.878196301E+02 -.878008992E+02 -.877818797E+02 -.877625991E+02 -.877430834E+02 -.877233572E+02 -.877034432E+02 -.876833630E+02 -.876631363E+02 -.876427815E+02 -.876223157E+02 -.876017554E+02 -.875811170E+02 -.875604197E+02 -.875396890E+02 -.875189645E+02 -.874983127E+02 -.874778493E+02 -.874577725E+02 -.874384135E+02 -.874203058E+02 -.874042775E+02 -.873915666E+02 -.873839603E+02 -.873839603E+02
 -.873898122E+02 -.873898122E+02 -.873982696E+02 -.874123875E+02 -.874301789E+02 -.874502640E+02 -.874717281E+02 -.874939871E+02 -.875166689E+02 -.875395649E+02 -.875625484E+02 -.875855426E+02 -.876085046E+02 -.876314052E+02 -.876542215E+02 -.876769302E+02 -.876995129E+02 -.877219493E+02 -.877442181E+02 -.877662972E+02 -.877881619E+02 -.878097870E+02 -.878311440E+02 -.878522021E+02 -.878729279E+02 -.878932860E+02 -.879132398E+02 -.879327510E+02 -.879517811E+02 -.879702912E+02 -.879882425E+02 -.880055958E+02 -.880223109E+02 -.880383483E+02 -.880536686E+02 -.880682312E+02 -.880819965E+02 -.880949266E+02 -.881069836E+02 -.881181314E+02 -.881283369E+02 -.881375691E+02 -.881457994E+02 -.881530024E+02 -.881591561E+02 -.881642413E+02 -.881682419E+02 -.881711455E+02 -.881729433E+02 -.881736299E+02 -.881732037E+02 -.881716667E+02 -.881690248E+02 -.881652876E+02 -.881604682E+02 -.881545834E+02 -.881476531E+02 -.881397006E+02 -.881307524E+02 -.881208372E+02 -.881099865E+02 -.880982339E+02 -.880856150E+02 -.880721670E+02 -.880579286E+02 -.880429397E+02 -.880272409E+02 -.880108731E+02 -.879938777E+02 -.879762956E+02 -.879581679E+02 -.879395348E+02 -.879204358E+02 -.879009094E+02 -.878809929E+02 -.878607223E+02 -.878401319E+02 -.878192544E+02 -.877981209E+02 -.877767604E+02 -.877552002E+02 -.877334654E+02 -.877115793E+02 -.876895634E+02 -.876674371E+02 -.876452184E+02 -.876229240E+02 -.876005710E+02 -.875781787E+02 -.875557731E+02 -.875333953E+02 -.875111151E+02 -.874890549E+02 -.874674259E+02 -.874465817E+02 -.874270939E+02 -.874098501E+02 -.873961788E+02 -.873879993E+02 -.873879993E+02
 -.873941577E+02 -.873941577E+02 -.874032104E+02 -.874183350E+02 -.874373955E+02 -.874589284E+02 -.874819618E+02 -.875058606E+02 -.875302482E+02 -.875548909E+02 -.875796520E+02 -.876044525E+02 -.876292447E+02 -.876539977E+02 -.876786839E+02 -.877032857E+02 -.877277843E+02 -.877521603E+02 -.877763927E+02 -.878004574E+02 -.878243285E+02 -.878479747E+02 -.878713630E+02 -.878944566E+02 -.879172171E+02 -.879396050E+02 -.879615791E+02 -.879830980E+02 -.880041190E+02 -.880245984E+02 -.880444913E+02 -.880637501E+02 -.880823278E+02 -.881001760E+02 -.881172449E+02 -.881334866E+02 -.881488540E+02 -.881633005E+02 -.881767818E+02 -.881892563E+02 -.882006843E+02 -.882110287E+02 -.882202558E+02 -.882283353E+02 -.882352396E+02 -.882409452E+02 -.882454326E+02 -.882486866E+02 -.882506960E+02 -.882514543E+02 -.882509595E+02 -.882492141E+02 -.882462251E+02 -.882420043E+02 -.882365674E+02 -.882299348E+02 -.882221309E+02 -.882131837E+02 -.882031249E+02 -.881919893E+02 -.881798148E+02 -.881666418E+02 -.881525129E+02 -.881374730E+02 -.881215681E+02 -.881048458E+02 -.880873540E+02 -.880691414E+02 -.880502566E+02 -.880307482E+02 -.880106641E+02 -.879900514E+02 -.879689560E+02 -.879474225E+02 -.879254941E+02 -.879032118E+02 -.878806150E+02 -.878577406E+02 -.878346235E+02 -.878112962E+02 -.877877889E+02 -.877641291E+02 -.877403422E+02 -.877164508E+02 -.876924756E+02 -.876684350E+02 -.876443461E+02 -.876202259E+02 -.875960935E+02 -.875719751E+02 -.875479127E+02 -.875239788E+02 -.875003020E+02 -.874771056E+02 -.874547655E+02 -.874338900E+02 -.874154259E+02 -.874007917E+02 -.873920380E+02 -.873920380E+02
 -.873984645E+02 -.873984645E+02 -.874081146E+02 -.874242344E+02 -.874445715E+02 -.874675714E+02 -.874921876E+02 -.875177650E+02 -.875438871E+02 -.875703074E+02 -.875968802E+02 -.876235235E+02 -.876501896E+02 -.876768430E+02 -.877034669E+02 -.877300424E+02 -.877565522E+02 -.877829766E+02 -.878092916E+02 -.878354707E+02 -.878614806E+02 -.878872873E+02 -.879128524E+02 -.879381360E+02 -.879630976E+02 -.879876940E+02 -.880118814E+02 -.880356122E+02 -.880588377E+02 -.880815052E+02 -.881035590E+02 -.881249432E+02 -.881455998E+02 -.881654696E+02 -.881844957E+02 -.882026212E+02 -.882197895E+02 -.882359467E+02 -.882510408E+02 -.882650211E+02 -.882778398E+02 -.882894524E+02 -.882998177E+02 -.883088978E+02 -.883166595E+02 -.883230739E+02 -.883281172E+02 -.883317705E+02 -.883340204E+02 -.883348588E+02 -.883342832E+02 -.883322967E+02 -.883289080E+02 -.883241312E+02 -.883179857E+02 -.883104964E+02 -.883016927E+02 -.882916088E+02 -.882802829E+02 -.882677573E+02 -.882540777E+02 -.882392928E+02 -.882234541E+02 -.882066152E+02 -.881888315E+02 -.881701595E+02 -.881506563E+02 -.881303800E+02 -.881093882E+02 -.880877381E+02 -.880654860E+02 -.880426872E+02 -.880193951E+02 -.879956617E+02 -.879715364E+02 -.879470666E+02 -.879222969E+02 -.878972693E+02 -.878720231E+02 -.878465943E+02 -.878210162E+02 -.877953189E+02 -.877695296E+02 -.877436723E+02 -.877177684E+02 -.876918367E+02 -.876658941E+02 -.876399571E+02 -.876140443E+02 -.875881812E+02 -.875624102E+02 -.875368059E+02 -.875115021E+02 -.874867335E+02 -.874628970E+02 -.874406366E+02 -.874209571E+02 -.874053651E+02 -.873960409E+02 -.873960409E+02
 -.874026905E+02 -.874026905E+02 -.874129231E+02 -.874300418E+02 -.874516613E+02 -.874761247E+02 -.875023415E+02 -.875295998E+02 -.875574636E+02 -.875856694E+02 -.876140710E+02 -.876425855E+02 -.876711620E+02 -.876997790E+02 -.877284150E+02 -.877570542E+02 -.877856771E+02 -.878142599E+02 -.878427765E+02 -.878711937E+02 -.878994793E+02 -.879275948E+02 -.879555023E+02 -.879831611E+02 -.880105263E+02 -.880375512E+02 -.880641829E+02 -.880903661E+02 -.881160401E+02 -.881411404E+02 -.881656028E+02 -.881893597E+02 -.882123425E+02 -.882344847E+02 -.882557184E+02 -.882759758E+02 -.882951908E+02 -.883132987E+02 -.883302352E+02 -.883459392E+02 -.883603530E+02 -.883734215E+02 -.883850939E+02 -.883953245E+02 -.884040725E+02 -.884113024E+02 -.884169850E+02 -.884210974E+02 -.884236227E+02 -.884245513E+02 -.884238803E+02 -.884216133E+02 -.884177610E+02 -.884123408E+02 -.884053768E+02 -.883968989E+02 -.883869431E+02 -.883755509E+02 -.883627690E+02 -.883486484E+02 -.883332448E+02 -.883166173E+02 -.882988282E+02 -.882799418E+02 -.882600248E+02 -.882391450E+02 -.882173712E+02 -.881947721E+02 -.881714162E+02 -.881473713E+02 -.881227038E+02 -.880974785E+02 -.880717578E+02 -.880456018E+02 -.880190679E+02 -.879922102E+02 -.879650796E+02 -.879377237E+02 -.879101863E+02 -.878825075E+02 -.878547240E+02 -.878268682E+02 -.877989691E+02 -.877710520E+02 -.877431387E+02 -.877152478E+02 -.876873958E+02 -.876595979E+02 -.876318714E+02 -.876042408E+02 -.875767477E+02 -.875494679E+02 -.875225396E+02 -.874962075E+02 -.874708880E+02 -.874472595E+02 -.874263819E+02 -.874098475E+02 -.873999626E+02 -.873999626E+02
 -.874067459E+02 -.874067459E+02 -.874175687E+02 -.874356865E+02 -.874585746E+02 -.874844984E+02 -.875122931E+02 -.875412146E+02 -.875708022E+02 -.876007919E+02 -.876310332E+02 -.876614416E+02 -.876919792E+02 -.877226168E+02 -.877533380E+02 -.877841219E+02 -.878149464E+02 -.878457880E+02 -.878766169E+02 -.879074053E+02 -.879381181E+02 -.879687209E+02 -.879991732E+02 -.880294286E+02 -.880594371E+02 -.880891395E+02 -.881184747E+02 -.881473742E+02 -.881757662E+02 -.882035789E+02 -.882307352E+02 -.882571576E+02 -.882827689E+02 -.883074883E+02 -.883312351E+02 -.883539289E+02 -.883754893E+02 -.883958361E+02 -.884148922E+02 -.884325833E+02 -.884488375E+02 -.884635881E+02 -.884767733E+02 -.884883364E+02 -.884982274E+02 -.885064031E+02 -.885128274E+02 -.885174718E+02 -.885203162E+02 -.885213486E+02 -.885205650E+02 -.885179703E+02 -.885135778E+02 -.885074086E+02 -.884994918E+02 -.884898644E+02 -.884785704E+02 -.884656605E+02 -.884511918E+02 -.884352271E+02 -.884178341E+02 -.883990848E+02 -.883790545E+02 -.883578216E+02 -.883354665E+02 -.883120710E+02 -.882877174E+02 -.882624880E+02 -.882364645E+02 -.882097273E+02 -.881823546E+02 -.881544225E+02 -.881260040E+02 -.880971690E+02 -.880679836E+02 -.880385098E+02 -.880088058E+02 -.879789251E+02 -.879489168E+02 -.879188252E+02 -.878886902E+02 -.878585470E+02 -.878284260E+02 -.877983533E+02 -.877683507E+02 -.877384363E+02 -.877086251E+02 -.876789307E+02 -.876493680E+02 -.876199595E+02 -.875907452E+02 -.875618006E+02 -.875332672E+02 -.875053981E+02 -.874786271E+02 -.874536643E+02 -.874316220E+02 -.874141735E+02 -.874037456E+02 -.874037456E+02
 -.874105984E+02 -.874105984E+02 -.874220039E+02 -.874410936E+02 -.874652205E+02 -.874925549E+02 -.875218794E+02 -.875524172E+02 -.875837020E+02 -.876154608E+02 -.876475409E+02 -.876798663E+02 -.877123910E+02 -.877450914E+02 -.877779445E+02 -.878109323E+02 -.878440364E+02 -.878772340E+02 -.879105048E+02 -.879438191E+02 -.879771468E+02 -.880104476E+02 -.880436744E+02 -.880767737E+02 -.881096820E+02 -.881423340E+02 -.881746552E+02 -.882065686E+02 -.882379955E+02 -.882688500E+02 -.882990456E+02 -.883284924E+02 -.883570962E+02 -.883847614E+02 -.884113907E+02 -.884368862E+02 -.884611490E+02 -.884840829E+02 -.885055936E+02 -.885255891E+02 -.885439825E+02 -.885606917E+02 -.885756403E+02 -.885887592E+02 -.885999866E+02 -.886092690E+02 -.886165619E+02 -.886218305E+02 -.886250493E+02 -.886262032E+02 -.886252874E+02 -.886223079E+02 -.886172804E+02 -.886102310E+02 -.886011960E+02 -.885902207E+02 -.885773594E+02 -.885626749E+02 -.885462376E+02 -.885281248E+02 -.885084193E+02 -.884872092E+02 -.884645867E+02 -.884406469E+02 -.884154875E+02 -.883892072E+02 -.883619051E+02 -.883336800E+02 -.883046293E+02 -.882748484E+02 -.882444302E+02 -.882134638E+02 -.881820349E+02 -.881502244E+02 -.881181089E+02 -.880857595E+02 -.880532422E+02 -.880206173E+02 -.879879394E+02 -.879552575E+02 -.879226146E+02 -.878900481E+02 -.878575899E+02 -.878252662E+02 -.877930983E+02 -.877611028E+02 -.877292925E+02 -.876976782E+02 -.876662715E+02 -.876350916E+02 -.876041756E+02 -.875735976E+02 -.875435001E+02 -.875141429E+02 -.874859747E+02 -.874597337E+02 -.874365798E+02 -.874182616E+02 -.874073181E+02 -.874073181E+02
 -.874142223E+02 -.874142223E+02 -.874261695E+02 -.874461699E+02 -.874714544E+02 -.875001138E+02 -.875308885E+02 -.875629833E+02 -.875959168E+02 -.876294090E+02 -.876633096E+02 -.876975361E+02 -.877320465E+02 -.877668146E+02 -.878018270E+02 -.878370726E+02 -.878725391E+02 -.879082148E+02 -.879440771E+02 -.879801001E+02 -.880162451E+02 -.880524659E+02 -.880887081E+02 -.881249070E+02 -.881609964E+02 -.881968986E+02 -.882325336E+02 -.882678167E+02 -.883026541E+02 -.883369495E+02 -.883706002E+02 -.884034977E+02 -.884355301E+02 -.884665816E+02 -.884965348E+02 -.885252695E+02 -.885526670E+02 -.885786094E+02 -.886029806E+02 -.886256693E+02 -.886465678E+02 -.886655753E+02 -.886825980E+02 -.886975499E+02 -.887103545E+02 -.887209450E+02 -.887292661E+02 -.887352736E+02 -.887389355E+02 -.887402328E+02 -.887391597E+02 -.887357226E+02 -.887299415E+02 -.887218494E+02 -.887114908E+02 -.886989224E+02 -.886842120E+02 -.886674376E+02 -.886486864E+02 -.886280537E+02 -.886056417E+02 -.885815586E+02 -.885559175E+02 -.885288346E+02 -.885004286E+02 -.884708193E+02 -.884401266E+02 -.884084691E+02 -.883759635E+02 -.883427236E+02 -.883088591E+02 -.882744754E+02 -.882396725E+02 -.882045448E+02 -.881691804E+02 -.881336609E+02 -.880980608E+02 -.880624479E+02 -.880268827E+02 -.879914185E+02 -.879561016E+02 -.879209711E+02 -.878860597E+02 -.878513931E+02 -.878169911E+02 -.877828677E+02 -.877490324E+02 -.877154917E+02 -.876822530E+02 -.876493305E+02 -.876167568E+02 -.875846026E+02 -.875530098E+02 -.875222417E+02 -.874927589E+02 -.874653230E+02 -.874411355E+02 -.874220119E+02 -.874105924E+02 -.874105924E+02
 -.874175072E+02 -.874175072E+02 -.874299362E+02 -.874507519E+02 -.874770802E+02 -.875069568E+02 -.875390849E+02 -.875726473E+02 -.876071463E+02 -.876422989E+02 -.876779504E+02 -.877140216E+02 -.877504767E+02 -.877873030E+02 -.878244985E+02 -.878620621E+02 -.878999909E+02 -.879382705E+02 -.879768804E+02 -.880157868E+02 -.880549475E+02 -.880943114E+02 -.881338179E+02 -.881734028E+02 -.882129895E+02 -.882524969E+02 -.882918361E+02 -.883309067E+02 -.883696032E+02 -.884078105E+02 -.884454061E+02 -.884822610E+02 -.885182400E+02 -.885532048E+02 -.885870109E+02 -.886195148E+02 -.886505714E+02 -.886800358E+02 -.887077675E+02 -.887336280E+02 -.887574856E+02 -.887792150E+02 -.887986988E+02 -.888158300E+02 -.888305120E+02 -.888426614E+02 -.888522079E+02 -.888590956E+02 -.888632848E+02 -.888647517E+02 -.888634880E+02 -.888595027E+02 -.888528213E+02 -.888434842E+02 -.888315481E+02 -.888170841E+02 -.888001768E+02 -.887809235E+02 -.887594328E+02 -.887358228E+02 -.887102203E+02 -.886827592E+02 -.886535783E+02 -.886228206E+02 -.885906312E+02 -.885571561E+02 -.885225406E+02 -.884869280E+02 -.884504585E+02 -.884132676E+02 -.883754857E+02 -.883372371E+02 -.882986388E+02 -.882598004E+02 -.882208233E+02 -.881818005E+02 -.881428162E+02 -.881039459E+02 -.880652560E+02 -.880268042E+02 -.879886394E+02 -.879508020E+02 -.879133243E+02 -.878762305E+02 -.878395375E+02 -.878032554E+02 -.877673889E+02 -.877319389E+02 -.876969063E+02 -.876622987E+02 -.876281423E+02 -.875945024E+02 -.875615171E+02 -.875294507E+02 -.874987706E+02 -.874702566E+02 -.874451438E+02 -.874253034E+02 -.874134622E+02 -.874134622E+02
 -.874203153E+02 -.874203153E+02 -.874331517E+02 -.874546606E+02 -.874818998E+02 -.875128522E+02 -.875461922E+02 -.875810755E+02 -.876169982E+02 -.876536756E+02 -.876909581E+02 -.877287821E+02 -.877671263E+02 -.878059945E+02 -.878453941E+02 -.878853312E+02 -.879258018E+02 -.879667931E+02 -.880082808E+02 -.880502314E+02 -.880926032E+02 -.881353447E+02 -.881783981E+02 -.882216922E+02 -.882651478E+02 -.883086745E+02 -.883521684E+02 -.883955164E+02 -.884385932E+02 -.884812635E+02 -.885233818E+02 -.885647937E+02 -.886053388E+02 -.886448474E+02 -.886831488E+02 -.887200671E+02 -.887554251E+02 -.887890470E+02 -.888207574E+02 -.888503862E+02 -.888777682E+02 -.889027463E+02 -.889251735E+02 -.889449140E+02 -.889618470E+02 -.889758664E+02 -.889868833E+02 -.889948283E+02 -.889996508E+02 -.890013199E+02 -.889998267E+02 -.889951822E+02 -.889874175E+02 -.889765850E+02 -.889627556E+02 -.889460185E+02 -.889264808E+02 -.889042640E+02 -.888795041E+02 -.888523492E+02 -.888229575E+02 -.887914952E+02 -.887581346E+02 -.887230521E+02 -.886864261E+02 -.886484352E+02 -.886092562E+02 -.885690624E+02 -.885280223E+02 -.884862982E+02 -.884440448E+02 -.884014084E+02 -.883585260E+02 -.883155244E+02 -.882725202E+02 -.882296188E+02 -.881869147E+02 -.881444914E+02 -.881024212E+02 -.880607653E+02 -.880195746E+02 -.879788895E+02 -.879387405E+02 -.878991487E+02 -.878601264E+02 -.878216781E+02 -.877838015E+02 -.877464897E+02 -.877097354E+02 -.876735373E+02 -.876379125E+02 -.876029182E+02 -.875686859E+02 -.875354763E+02 -.875037591E+02 -.874743244E+02 -.874484308E+02 -.874279915E+02 -.874158003E+02 -.874158003E+02
 -.874224767E+02 -.874224767E+02 -.874356274E+02 -.874576884E+02 -.874856607E+02 -.875174933E+02 -.875518284E+02 -.875878167E+02 -.876249565E+02 -.876629728E+02 -.877017376E+02 -.877412015E+02 -.877813626E+02 -.878222314E+02 -.878638227E+02 -.879061446E+02 -.879491959E+02 -.879929681E+02 -.880374421E+02 -.880825921E+02 -.881283808E+02 -.881747621E+02 -.882216759E+02 -.882690484E+02 -.883167931E+02 -.883648069E+02 -.884129726E+02 -.884611593E+02 -.885092209E+02 -.885569982E+02 -.886043198E+02 -.886510038E+02 -.886968558E+02 -.887416763E+02 -.887852563E+02 -.888273817E+02 -.888678364E+02 -.889064006E+02 -.889428581E+02 -.889769946E+02 -.890086032E+02 -.890374859E+02 -.890634567E+02 -.890863453E+02 -.891059976E+02 -.891222795E+02 -.891350792E+02 -.891443076E+02 -.891498997E+02 -.891518174E+02 -.891500479E+02 -.891446044E+02 -.891355277E+02 -.891228830E+02 -.891067605E+02 -.890872746E+02 -.890645596E+02 -.890387703E+02 -.890100788E+02 -.889786715E+02 -.889447469E+02 -.889085133E+02 -.888701853E+02 -.888299815E+02 -.887881221E+02 -.887448263E+02 -.887003096E+02 -.886547825E+02 -.886084480E+02 -.885615001E+02 -.885141227E+02 -.884664879E+02 -.884187556E+02 -.883710724E+02 -.883235712E+02 -.882763713E+02 -.882295775E+02 -.881832810E+02 -.881375593E+02 -.880924763E+02 -.880480831E+02 -.880044182E+02 -.879615085E+02 -.879193697E+02 -.878780072E+02 -.878374172E+02 -.877975881E+02 -.877585028E+02 -.877201427E+02 -.876824948E+02 -.876455647E+02 -.876093978E+02 -.875741156E+02 -.875399702E+02 -.875074268E+02 -.874772773E+02 -.874507910E+02 -.874299053E+02 -.874174567E+02 -.874174567E+02
 -.874237680E+02 -.874237680E+02 -.874371258E+02 -.874595564E+02 -.874880278E+02 -.875204658E+02 -.875555130E+02 -.875923313E+02 -.876304354E+02 -.876695741E+02 -.877096350E+02 -.877505878E+02 -.877924368E+02 -.878352025E+02 -.878789059E+02 -.879235627E+02 -.879691857E+02 -.880157768E+02 -.880633325E+02 -.881118359E+02 -.881612589E+02 -.882115582E+02 -.882626721E+02 -.883145250E+02 -.883670203E+02 -.884200436E+02 -.884734638E+02 -.885271301E+02 -.885808750E+02 -.886345141E+02 -.886878478E+02 -.887406590E+02 -.887927193E+02 -.888437854E+02 -.888936036E+02 -.889419120E+02 -.889884408E+02 -.890329189E+02 -.890750739E+02 -.891146380E+02 -.891513502E+02 -.891849604E+02 -.892152341E+02 -.892419538E+02 -.892649235E+02 -.892839724E+02 -.892989560E+02 -.893097587E+02 -.893162979E+02 -.893185226E+02 -.893164153E+02 -.893099946E+02 -.892993108E+02 -.892844489E+02 -.892655254E+02 -.892426855E+02 -.892161025E+02 -.891859742E+02 -.891525189E+02 -.891159736E+02 -.890765892E+02 -.890346274E+02 -.889903569E+02 -.889440506E+02 -.888959810E+02 -.888464180E+02 -.887956258E+02 -.887438600E+02 -.886913657E+02 -.886383752E+02 -.885851067E+02 -.885317624E+02 -.884785281E+02 -.884255725E+02 -.883730462E+02 -.883210823E+02 -.882697961E+02 -.882192857E+02 -.881696317E+02 -.881208990E+02 -.880731364E+02 -.880263781E+02 -.879806443E+02 -.879359422E+02 -.878922673E+02 -.878496041E+02 -.878079285E+02 -.877672098E+02 -.877274149E+02 -.876885162E+02 -.876505037E+02 -.876134079E+02 -.875773349E+02 -.875425232E+02 -.875094255E+02 -.874788244E+02 -.874519845E+02 -.874308455E+02 -.874182568E+02 -.874182568E+02
 -.874239695E+02 -.874239695E+02 -.874373943E+02 -.874599502E+02 -.874886096E+02 -.875213130E+02 -.875567321E+02 -.875940543E+02 -.876328215E+02 -.876728030E+02 -.877139045E+02 -.877561060E+02 -.877994248E+02 -.878438941E+02 -.878895509E+02 -.879364334E+02 -.879845715E+02 -.880339899E+02 -.880846989E+02 -.881366961E+02 -.881899621E+02 -.882444562E+02 -.883001216E+02 -.883568767E+02 -.884146195E+02 -.884732277E+02 -.885325549E+02 -.885924340E+02 -.886526752E+02 -.887130673E+02 -.887733757E+02 -.888333454E+02 -.888927010E+02 -.889511479E+02 -.890083760E+02 -.890640611E+02 -.891178706E+02 -.891694651E+02 -.892185049E+02 -.892646524E+02 -.893075780E+02 -.893469648E+02 -.893825116E+02 -.894139397E+02 -.894409964E+02 -.894634595E+02 -.894811407E+02 -.894938909E+02 -.895016008E+02 -.895042040E+02 -.895016796E+02 -.894940494E+02 -.894813811E+02 -.894637848E+02 -.894414102E+02 -.894144469E+02 -.893831180E+02 -.893476774E+02 -.893084058E+02 -.892656057E+02 -.892195961E+02 -.891707086E+02 -.891192822E+02 -.890656581E+02 -.890101759E+02 -.889531697E+02 -.888949634E+02 -.888358686E+02 -.887761813E+02 -.887161793E+02 -.886561205E+02 -.885962422E+02 -.885367591E+02 -.884778631E+02 -.884197238E+02 -.883624876E+02 -.883062788E+02 -.882511999E+02 -.881973328E+02 -.881447395E+02 -.880934632E+02 -.880435297E+02 -.879949485E+02 -.879477143E+02 -.879018082E+02 -.878571990E+02 -.878138460E+02 -.877717006E+02 -.877307117E+02 -.876908326E+02 -.876520341E+02 -.876143268E+02 -.875777969E+02 -.875426618E+02 -.875093528E+02 -.874786301E+02 -.874517351E+02 -.874305833E+02 -.874179997E+02 -.874179997E+02
 -.874228562E+02 -.874228562E+02 -.874361578E+02 -.874585300E+02 -.874869984E+02 -.875195653E+02 -.875549473E+02 -.875923715E+02 -.876314099E+02 -.876718522E+02 -.877136234E+02 -.877567205E+02 -.878011836E+02 -.878470707E+02 -.878944477E+02 -.879433789E+02 -.879939221E+02 -.880461231E+02 -.881000126E+02 -.881556040E+02 -.882128875E+02 -.882718345E+02 -.883323911E+02 -.883944797E+02 -.884579989E+02 -.885228202E+02 -.885887886E+02 -.886557203E+02 -.887234034E+02 -.887915940E+02 -.888600188E+02 -.889283755E+02 -.889963323E+02 -.890635331E+02 -.891295986E+02 -.891941311E+02 -.892567182E+02 -.893169374E+02 -.893743610E+02 -.894285618E+02 -.894791192E+02 -.895256250E+02 -.895676905E+02 -.896049535E+02 -.896370850E+02 -.896637938E+02 -.896848350E+02 -.897000124E+02 -.897091828E+02 -.897122607E+02 -.897092165E+02 -.897000813E+02 -.896849425E+02 -.896639435E+02 -.896372820E+02 -.896052037E+02 -.895679999E+02 -.895260004E+02 -.894795684E+02 -.894290933E+02 -.893749846E+02 -.893176656E+02 -.892575653E+02 -.891951139E+02 -.891307365E+02 -.890648468E+02 -.889978438E+02 -.889301075E+02 -.888619946E+02 -.887938368E+02 -.887259388E+02 -.886585763E+02 -.885919953E+02 -.885264128E+02 -.884620157E+02 -.883989623E+02 -.883373829E+02 -.882773810E+02 -.882190348E+02 -.881623987E+02 -.881075049E+02 -.880543653E+02 -.880029732E+02 -.879533050E+02 -.879053218E+02 -.878589716E+02 -.878141916E+02 -.877709108E+02 -.877290548E+02 -.876885534E+02 -.876493536E+02 -.876114409E+02 -.875748752E+02 -.875398456E+02 -.875067510E+02 -.874763139E+02 -.874497302E+02 -.874288597E+02 -.874164588E+02 -.874164588E+02
 -.874201345E+02 -.874201345E+02 -.874330920E+02 -.874549160E+02 -.874827557E+02 -.875147044E+02 -.875495478E+02 -.875865625E+02 -.876253541E+02 -.876657448E+02 -.877076851E+02 -.877512069E+02 -.877963822E+02 -.878433052E+02 -.878920770E+02 -.879427938E+02 -.879955441E+02 -.880503994E+02 -.881074153E+02 -.881666242E+02 -.882280380E+02 -.882916451E+02 -.883574063E+02 -.884252576E+02 -.884951046E+02 -.885668205E+02 -.886402444E+02 -.887151782E+02 -.887913841E+02 -.888685838E+02 -.889464609E+02 -.890246576E+02 -.891027807E+02 -.891804013E+02 -.892570589E+02 -.893322653E+02 -.894055076E+02 -.894762555E+02 -.895439664E+02 -.896080939E+02 -.896680958E+02 -.897234428E+02 -.897736297E+02 -.898181830E+02 -.898566702E+02 -.898887101E+02 -.899139785E+02 -.899322153E+02 -.899432321E+02 -.899469129E+02 -.899432200E+02 -.899321926E+02 -.899139463E+02 -.898886722E+02 -.898566306E+02 -.898181470E+02 -.897736043E+02 -.897234357E+02 -.896681152E+02 -.896081493E+02 -.895440677E+02 -.894764130E+02 -.894057333E+02 -.893325732E+02 -.892574656E+02 -.891809261E+02 -.891034462E+02 -.890254886E+02 -.889474833E+02 -.888698251E+02 -.887928706E+02 -.887169381E+02 -.886423067E+02 -.885692166E+02 -.884978699E+02 -.884284327E+02 -.883610356E+02 -.882957769E+02 -.882327242E+02 -.881719169E+02 -.881133684E+02 -.880570692E+02 -.880029885E+02 -.879510770E+02 -.879012687E+02 -.878534840E+02 -.878076316E+02 -.877636120E+02 -.877213221E+02 -.876806628E+02 -.876415516E+02 -.876039434E+02 -.875678652E+02 -.875334686E+02 -.875011083E+02 -.874714513E+02 -.874456220E+02 -.874253873E+02 -.874133823E+02 -.874133823E+02
 -.874155218E+02 -.874155218E+02 -.874278780E+02 -.874487354E+02 -.874754260E+02 -.875061702E+02 -.875398463E+02 -.875757964E+02 -.876136796E+02 -.876533615E+02 -.876948392E+02 -.877381862E+02 -.877835189E+02 -.878309740E+02 -.878806901E+02 -.879328022E+02 -.879874308E+02 -.880446829E+02 -.881046451E+02 -.881673833E+02 -.882329430E+02 -.883013413E+02 -.883725695E+02 -.884465871E+02 -.885233162E+02 -.886026393E+02 -.886843941E+02 -.887683707E+02 -.888543090E+02 -.889418997E+02 -.890307804E+02 -.891205391E+02 -.892107122E+02 -.893007868E+02 -.893902034E+02 -.894783584E+02 -.895646115E+02 -.896482914E+02 -.897287060E+02 -.898051526E+02 -.898769288E+02 -.899433461E+02 -.900037420E+02 -.900574920E+02 -.901040242E+02 -.901428301E+02 -.901734755E+02 -.901956129E+02 -.902089865E+02 -.902134413E+02 -.902089252E+02 -.901954906E+02 -.901732938E+02 -.901425904E+02 -.901037302E+02 -.900571474E+02 -.900033525E+02 -.899429192E+02 -.898764728E+02 -.898046780E+02 -.897282239E+02 -.896478132E+02 -.895641494E+02 -.894779247E+02 -.893898115E+02 -.893004524E+02 -.892104534E+02 -.891203778E+02 -.890307422E+02 -.889420128E+02 -.888546040E+02 -.887688786E+02 -.886851466E+02 -.886036681E+02 -.885246545E+02 -.884482712E+02 -.883746407E+02 -.883038458E+02 -.882359329E+02 -.881709156E+02 -.881087781E+02 -.880494785E+02 -.879929518E+02 -.879391132E+02 -.878878610E+02 -.878390791E+02 -.877926401E+02 -.877484089E+02 -.877062473E+02 -.876660211E+02 -.876276124E+02 -.875909394E+02 -.875559887E+02 -.875228649E+02 -.874918645E+02 -.874635789E+02 -.874390317E+02 -.874198535E+02 -.874084973E+02 -.874084973E+02
 -.874087596E+02 -.874087596E+02 -.874202145E+02 -.874396076E+02 -.874645107E+02 -.874933240E+02 -.875250524E+02 -.875591300E+02 -.875952903E+02 -.876334618E+02 -.876736987E+02 -.877161267E+02 -.877609118E+02 -.878082339E+02 -.878582760E+02 -.879112143E+02 -.879672148E+02 -.880264289E+02 -.880889903E+02 -.881550160E+02 -.882245977E+02 -.882978020E+02 -.883746635E+02 -.884551775E+02 -.885392956E+02 -.886269199E+02 -.887178994E+02 -.888120243E+02 -.889090257E+02 -.890085699E+02 -.891102558E+02 -.892136132E+02 -.893180999E+02 -.894231032E+02 -.895279412E+02 -.896318684E+02 -.897340822E+02 -.898337336E+02 -.899299377E+02 -.900217871E+02 -.901083679E+02 -.901887755E+02 -.902621319E+02 -.903276048E+02 -.903844263E+02 -.904319095E+02 -.904694677E+02 -.904966271E+02 -.905130404E+02 -.905184961E+02 -.905129226E+02 -.904963922E+02 -.904691177E+02 -.904314472E+02 -.903838546E+02 -.903269282E+02 -.902613546E+02 -.901879029E+02 -.901074071E+02 -.900207458E+02 -.899288258E+02 -.898325627E+02 -.897328646E+02 -.896306175E+02 -.895266709E+02 -.894218277E+02 -.893168342E+02 -.892123745E+02 -.891090645E+02 -.890074500E+02 -.889080063E+02 -.888111372E+02 -.887171792E+02 -.886264028E+02 -.885390168E+02 -.884551735E+02 -.883749722E+02 -.882984652E+02 -.882256625E+02 -.881565366E+02 -.880910274E+02 -.880290466E+02 -.879704817E+02 -.879152002E+02 -.878630530E+02 -.878138775E+02 -.877675013E+02 -.877237454E+02 -.876824289E+02 -.876433762E+02 -.876064278E+02 -.875714584E+02 -.875384066E+02 -.875073197E+02 -.874784210E+02 -.874522040E+02 -.874295578E+02 -.874119281E+02 -.874015152E+02 -.874015152E+02
 -.873995212E+02 -.873995212E+02 -.874097241E+02 -.874270541E+02 -.874494134E+02 -.874754345E+02 -.875042876E+02 -.875355360E+02 -.875690086E+02 -.876047137E+02 -.876427693E+02 -.876833590E+02 -.877266975E+02 -.877730144E+02 -.878225439E+02 -.878755154E+02 -.879321527E+02 -.879926683E+02 -.880572635E+02 -.881261215E+02 -.881994024E+02 -.882772383E+02 -.883597232E+02 -.884469078E+02 -.885387937E+02 -.886353268E+02 -.887363905E+02 -.888418006E+02 -.889512975E+02 -.890645373E+02 -.891810875E+02 -.893004188E+02 -.894219039E+02 -.895448157E+02 -.896683301E+02 -.897915303E+02 -.899134152E+02 -.900329097E+02 -.901488783E+02 -.902601427E+02 -.903655020E+02 -.904637552E+02 -.905537268E+02 -.906342944E+02 -.907044142E+02 -.907631496E+02 -.908096952E+02 -.908433987E+02 -.908637815E+02 -.908705497E+02 -.908636050E+02 -.908430468E+02 -.908091692E+02 -.907624526E+02 -.907035494E+02 -.906332654E+02 -.905525380E+02 -.904624110E+02 -.903640074E+02 -.902585034E+02 -.901471010E+02 -.900310028E+02 -.899113892E+02 -.897893973E+02 -.896661042E+02 -.895425118E+02 -.894195379E+02 -.892980068E+02 -.891786462E+02 -.890620859E+02 -.889488577E+02 -.888393997E+02 -.887340600E+02 -.886331026E+02 -.885367152E+02 -.884450143E+02 -.883580547E+02 -.882758359E+02 -.881983093E+02 -.881253852E+02 -.880569393E+02 -.879928184E+02 -.879328455E+02 -.878768252E+02 -.878245472E+02 -.877757906E+02 -.877303271E+02 -.876879250E+02 -.876483531E+02 -.876113875E+02 -.875768207E+02 -.875444777E+02 -.875142409E+02 -.874860898E+02 -.874601588E+02 -.874368191E+02 -.874167886E+02 -.874012731E+02 -.873921418E+02 -.873921418E+02
 -.873874299E+02 -.873874299E+02 -.873959753E+02 -.874105643E+02 -.874295103E+02 -.874517445E+02 -.874766613E+02 -.875039797E+02 -.875336453E+02 -.875657561E+02 -.876004986E+02 -.876381127E+02 -.876788700E+02 -.877230585E+02 -.877709708E+02 -.878229061E+02 -.878791617E+02 -.879400310E+02 -.880058003E+02 -.880767386E+02 -.881530947E+02 -.882350862E+02 -.883228944E+02 -.884166574E+02 -.885164617E+02 -.886223333E+02 -.887342270E+02 -.888520162E+02 -.889754768E+02 -.891042789E+02 -.892379730E+02 -.893759839E+02 -.895176031E+02 -.896619852E+02 -.898081474E+02 -.899549710E+02 -.901012097E+02 -.902454996E+02 -.903863769E+02 -.905223014E+02 -.906516824E+02 -.907729117E+02 -.908844013E+02 -.909846190E+02 -.910721309E+02 -.911456407E+02 -.912040261E+02 -.912463756E+02 -.912720147E+02 -.912805299E+02 -.912717820E+02 -.912459100E+02 -.912033280E+02 -.911447100E+02 -.910709691E+02 -.909832275E+02 -.908827832E+02 -.907710709E+02 -.906496227E+02 -.905200283E+02 -.903838957E+02 -.902428162E+02 -.900983316E+02 -.899519069E+02 -.898049076E+02 -.896585831E+02 -.895140533E+02 -.893723027E+02 -.892341775E+02 -.891003864E+02 -.889715059E+02 -.888479868E+02 -.887301637E+02 -.886182651E+02 -.885124240E+02 -.884126901E+02 -.883190401E+02 -.882313884E+02 -.881495979E+02 -.880734882E+02 -.880028446E+02 -.879374254E+02 -.878769684E+02 -.878211967E+02 -.877698229E+02 -.877225542E+02 -.876790953E+02 -.876391520E+02 -.876024355E+02 -.875686668E+02 -.875375847E+02 -.875089585E+02 -.874826077E+02 -.874584333E+02 -.874364645E+02 -.874169248E+02 -.874003210E+02 -.873875593E+02 -.873800907E+02 -.873800907E+02
 -.873721717E+02 -.873721717E+02 -.873786078E+02 -.873896843E+02 -.874042374E+02 -.874215781E+02 -.874413619E+02 -.874634963E+02 -.874880657E+02 -.875152538E+02 -.875453210E+02 -.875785741E+02 -.876153445E+02 -.876559844E+02 -.877008640E+02 -.877503630E+02 -.878048673E+02 -.878647697E+02 -.879304567E+02 -.880023054E+02 -.880806773E+02 -.881659109E+02 -.882583149E+02 -.883581589E+02 -.884656626E+02 -.885809800E+02 -.887041853E+02 -.888352528E+02 -.889740408E+02 -.891202749E+02 -.892735309E+02 -.894332207E+02 -.895985775E+02 -.897686454E+02 -.899422708E+02 -.901181022E+02 -.902945929E+02 -.904700141E+02 -.906424763E+02 -.908099569E+02 -.909703373E+02 -.911214484E+02 -.912611201E+02 -.913872375E+02 -.914978013E+02 -.915909860E+02 -.916652015E+02 -.917191456E+02 -.917518513E+02 -.917627233E+02 -.917515605E+02 -.917185635E+02 -.916643272E+02 -.915898183E+02 -.914963387E+02 -.913854796E+02 -.912590665E+02 -.911190999E+02 -.909676961E+02 -.908070260E+02 -.906392601E+02 -.904665174E+02 -.902908211E+02 -.901140616E+02 -.899379684E+02 -.897640895E+02 -.895937789E+02 -.894281926E+02 -.892682885E+02 -.891148351E+02 -.889684216E+02 -.888294722E+02 -.886982627E+02 -.885749369E+02 -.884595249E+02 -.883519593E+02 -.882520916E+02 -.881597076E+02 -.880745397E+02 -.879962804E+02 -.879245916E+02 -.878591143E+02 -.877994762E+02 -.877452974E+02 -.876961966E+02 -.876517943E+02 -.876117167E+02 -.875755987E+02 -.875430863E+02 -.875138406E+02 -.874875424E+02 -.874639006E+02 -.874426661E+02 -.874236520E+02 -.874067668E+02 -.873920599E+02 -.873797857E+02 -.873704869E+02 -.873651022E+02 -.873651022E+02
 -.873535055E+02 -.873535055E+02 -.873573267E+02 -.873640508E+02 -.873731445E+02 -.873843645E+02 -.873976869E+02 -.874132374E+02 -.874312269E+02 -.874519494E+02 -.874757449E+02 -.875029797E+02 -.875340577E+02 -.875694081E+02 -.876094812E+02 -.876547466E+02 -.877056963E+02 -.877628306E+02 -.878266554E+02 -.878976849E+02 -.879764293E+02 -.880633908E+02 -.881590556E+02 -.882638805E+02 -.883782752E+02 -.885025848E+02 -.886370674E+02 -.887818721E+02 -.889370165E+02 -.891023593E+02 -.892775753E+02 -.894621271E+02 -.896552386E+02 -.898558724E+02 -.900627110E+02 -.902741474E+02 -.904882837E+02 -.907029419E+02 -.909156860E+02 -.911238561E+02 -.913246174E+02 -.915150191E+02 -.916920647E+02 -.918527952E+02 -.919943759E+02 -.921141905E+02 -.922099358E+02 -.922797094E+02 -.923220902E+02 -.923361988E+02 -.923217374E+02 -.922790036E+02 -.922088764E+02 -.921127765E+02 -.919926054E+02 -.918506661E+02 -.916895737E+02 -.915121630E+02 -.913213938E+02 -.911202628E+02 -.909117228E+02 -.906986105E+02 -.904835870E+02 -.902690898E+02 -.900572980E+02 -.898501097E+02 -.896491332E+02 -.894556870E+02 -.892708112E+02 -.890952842E+02 -.889296456E+02 -.887742226E+02 -.886291564E+02 -.884944305E+02 -.883698967E+02 -.882553002E+02 -.881503018E+02 -.880544983E+02 -.879674397E+02 -.878886441E+02 -.878176107E+02 -.877538298E+02 -.876967905E+02 -.876459884E+02 -.876009297E+02 -.875611348E+02 -.875261417E+02 -.874955068E+02 -.874688068E+02 -.874456398E+02 -.874256268E+02 -.874084150E+02 -.873936825E+02 -.873811478E+02 -.873705842E+02 -.873618419E+02 -.873548803E+02 -.873498127E+02 -.873469670E+02 -.873469670E+02
 -.873312683E+02 -.873312683E+02 -.873319474E+02 -.873334209E+02 -.873359063E+02 -.873396951E+02 -.873451153E+02 -.873525113E+02 -.873622695E+02 -.873747826E+02 -.873904594E+02 -.874097505E+02 -.874331268E+02 -.874610895E+02 -.874941740E+02 -.875329506E+02 -.875780130E+02 -.876299830E+02 -.876895174E+02 -.877572919E+02 -.878340055E+02 -.879203743E+02 -.880171157E+02 -.881249346E+02 -.882445035E+02 -.883764428E+02 -.885212936E+02 -.886794910E+02 -.888513284E+02 -.890369205E+02 -.892361597E+02 -.894486709E+02 -.896737666E+02 -.899104043E+02 -.901571515E+02 -.904121572E+02 -.906731387E+02 -.909373839E+02 -.912017695E+02 -.914628019E+02 -.917166766E+02 -.919593545E+02 -.921866613E+02 -.923944003E+02 -.925784833E+02 -.927350773E+02 -.928607562E+02 -.929526558E+02 -.930086132E+02 -.930272807E+02 -.930082003E+02 -.929518295E+02 -.928595152E+02 -.927334193E+02 -.925764057E+02 -.923918987E+02 -.921837310E+02 -.919559893E+02 -.917128694E+02 -.914585461E+02 -.911970583E+02 -.909322125E+02 -.906675045E+02 -.904060599E+02 -.901505935E+02 -.899033897E+02 -.896663002E+02 -.894407586E+02 -.892278080E+02 -.890281370E+02 -.888421230E+02 -.886698759E+02 -.885112832E+02 -.883660523E+02 -.882337485E+02 -.881138312E+02 -.880056826E+02 -.879086342E+02 -.878219878E+02 -.877450330E+02 -.876770610E+02 -.876173747E+02 -.875652975E+02 -.875201782E+02 -.874813954E+02 -.874483593E+02 -.874205126E+02 -.873973307E+02 -.873783206E+02 -.873630189E+02 -.873509893E+02 -.873418188E+02 -.873351135E+02 -.873304932E+02 -.873275845E+02 -.873260152E+02 -.873254088E+02 -.873253831E+02 -.873255547E+02 -.873255547E+02
 -.873053294E+02 -.873053294E+02 -.873023264E+02 -.872976398E+02 -.872923519E+02 -.872873380E+02 -.872833143E+02 -.872809040E+02 -.872806347E+02 -.872830072E+02 -.872885275E+02 -.872976961E+02 -.873110486E+02 -.873291584E+02 -.873526394E+02 -.873821452E+02 -.874183820E+02 -.874621143E+02 -.875141514E+02 -.875753660E+02 -.876466845E+02 -.877290748E+02 -.878235423E+02 -.879311110E+02 -.880528092E+02 -.881896437E+02 -.883425721E+02 -.885124664E+02 -.887000659E+02 -.889059218E+02 -.891303345E+02 -.893732839E+02 -.896343567E+02 -.899126719E+02 -.902068106E+02 -.905147573E+02 -.908338591E+02 -.911608072E+02 -.914916495E+02 -.918218321E+02 -.921462663E+02 -.924594233E+02 -.927554526E+02 -.930283294E+02 -.932720405E+02 -.934808091E+02 -.936493562E+02 -.937731819E+02 -.938488358E+02 -.938741450E+02 -.938483671E+02 -.937722431E+02 -.936479441E+02 -.934789193E+02 -.932696674E+02 -.930254656E+02 -.927520898E+02 -.924555519E+02 -.921418757E+02 -.918169113E+02 -.914861871E+02 -.911547919E+02 -.908272818E+02 -.905076109E+02 -.901990908E+02 -.899043783E+02 -.896254912E+02 -.893638502E+02 -.891203371E+02 -.888953658E+02 -.886889564E+02 -.885008094E+02 -.883303755E+02 -.881769174E+02 -.880395646E+02 -.879173596E+02 -.878092952E+02 -.877143453E+02 -.876314888E+02 -.875597271E+02 -.874980974E+02 -.874456822E+02 -.874016143E+02 -.873650806E+02 -.873353229E+02 -.873116374E+02 -.872933729E+02 -.872799276E+02 -.872707452E+02 -.872653087E+02 -.872631325E+02 -.872637517E+02 -.872667055E+02 -.872715153E+02 -.872776544E+02 -.872845087E+02 -.872913283E+02 -.872971721E+02 -.873008473E+02 -.873008473E+02
 -.872758220E+02 -.872758220E+02 -.872686103E+02 -.872568670E+02 -.872426277E+02 -.872274198E+02 -.872124045E+02 -.871984474E+02 -.871862663E+02 -.871764712E+02 -.871696143E+02 -.871662624E+02 -.871669937E+02 -.871724281E+02 -.871832350E+02 -.872001529E+02 -.872239955E+02 -.872556482E+02 -.872961012E+02 -.873464290E+02 -.874077971E+02 -.874814685E+02 -.875687853E+02 -.876711683E+02 -.877901024E+02 -.879271120E+02 -.880837361E+02 -.882614777E+02 -.884617509E+02 -.886858087E+02 -.889346563E+02 -.892089491E+02 -.895088751E+02 -.898340293E+02 -.901832847E+02 -.905546758E+02 -.909453070E+02 -.913512995E+02 -.917677877E+02 -.921889556E+02 -.926081030E+02 -.930177323E+02 -.934096489E+02 -.937751109E+02 -.941050613E+02 -.943904773E+02 -.946228416E+02 -.947946929E+02 -.949001919E+02 -.949356109E+02 -.948996675E+02 -.947936424E+02 -.946212617E+02 -.943883625E+02 -.941024031E+02 -.937718991E+02 -.934058698E+02 -.930133703E+02 -.926031411E+02 -.921833758E+02 -.917615732E+02 -.913444341E+02 -.909377762E+02 -.905464676E+02 -.901743892E+02 -.898244394E+02 -.894985873E+02 -.891979623E+02 -.889229721E+02 -.886734294E+02 -.884486791E+02 -.882477156E+02 -.880692856E+02 -.879119757E+02 -.877742832E+02 -.876546721E+02 -.875516167E+02 -.874636324E+02 -.873892991E+02 -.873272751E+02 -.872763067E+02 -.872352320E+02 -.872029817E+02 -.871785777E+02 -.871611287E+02 -.871498259E+02 -.871439363E+02 -.871427958E+02 -.871458010E+02 -.871523979E+02 -.871620686E+02 -.871743103E+02 -.871886077E+02 -.872043905E+02 -.872209773E+02 -.872374983E+02 -.872527986E+02 -.872653217E+02 -.872729736E+02 -.872729736E+02
 -.872430461E+02 -.872430461E+02 -.872311413E+02 -.872114972E+02 -.871871924E+02 -.871604690E+02 -.871329229E+02 -.871057357E+02 -.870797682E+02 -.870557159E+02 -.870342013E+02 -.870157918E+02 -.870010891E+02 -.869907284E+02 -.869854136E+02 -.869859363E+02 -.869931782E+02 -.870081550E+02 -.870319890E+02 -.870659461E+02 -.871114428E+02 -.871700323E+02 -.872434345E+02 -.873335285E+02 -.874423448E+02 -.875720627E+02 -.877249720E+02 -.879034407E+02 -.881098545E+02 -.883465320E+02 -.886156179E+02 -.889189379E+02 -.892578257E+02 -.896329154E+02 -.900439192E+02 -.904894073E+02 -.909666223E+02 -.914713630E+02 -.919979532E+02 -.925392790E+02 -.930868390E+02 -.936307407E+02 -.941596473E+02 -.946607765E+02 -.951201082E+02 -.955229339E+02 -.958547589E+02 -.961024617E+02 -.962555275E+02 -.963071420E+02 -.962549442E+02 -.961012942E+02 -.958530049E+02 -.955205887E+02 -.951171641E+02 -.946572214E+02 -.941554638E+02 -.936259056E+02 -.930813253E+02 -.925330574E+02 -.919909959E+02 -.914636463E+02 -.909581266E+02 -.904801177E+02 -.900338243E+02 -.896220055E+02 -.892460929E+02 -.889063758E+02 -.886022220E+02 -.883323001E+02 -.880947847E+02 -.878875318E+02 -.877082208E+02 -.875544661E+02 -.874238989E+02 -.873142273E+02 -.872232759E+02 -.871490111E+02 -.870895545E+02 -.870431879E+02 -.870083525E+02 -.869836432E+02 -.869678004E+02 -.869597000E+02 -.869583425E+02 -.869628413E+02 -.869724110E+02 -.869863548E+02 -.870040513E+02 -.870249380E+02 -.870484903E+02 -.870741916E+02 -.871014911E+02 -.871297412E+02 -.871581109E+02 -.871854688E+02 -.872102320E+02 -.872301815E+02 -.872422444E+02 -.872422444E+02
 -.872075735E+02 -.872075735E+02 -.871905506E+02 -.871622691E+02 -.871269219E+02 -.870874864E+02 -.870460583E+02 -.870040657E+02 -.869625448E+02 -.869222642E+02 -.868838267E+02 -.868478163E+02 -.868147923E+02 -.867853648E+02 -.867602302E+02 -.867401712E+02 -.867261151E+02 -.867191095E+02 -.867203830E+02 -.867313421E+02 -.867535810E+02 -.867889386E+02 -.868394916E+02 -.869075829E+02 -.869958462E+02 -.871071943E+02 -.872448312E+02 -.874122244E+02 -.876130591E+02 -.878511700E+02 -.881304141E+02 -.884545031E+02 -.888267628E+02 -.892498266E+02 -.897252691E+02 -.902532051E+02 -.908319191E+02 -.914576160E+02 -.921243605E+02 -.928241720E+02 -.935470708E+02 -.942808019E+02 -.950101955E+02 -.957165276E+02 -.963774611E+02 -.969679398E+02 -.974620269E+02 -.978354056E+02 -.980681087E+02 -.981469914E+02 -.980674635E+02 -.978341151E+02 -.974600903E+02 -.969653548E+02 -.963742224E+02 -.957126241E+02 -.950056084E+02 -.942755019E+02 -.935410185E+02 -.928173228E+02 -.921166702E+02 -.914490480E+02 -.908224475E+02 -.902428135E+02 -.897139474E+02 -.892375670E+02 -.888135578E+02 -.884403445E+02 -.881152920E+02 -.878350744E+02 -.875959820E+02 -.873941567E+02 -.872257660E+02 -.870871210E+02 -.869747532E+02 -.868854590E+02 -.868163197E+02 -.867647063E+02 -.867282715E+02 -.867049354E+02 -.866928662E+02 -.866904592E+02 -.866963150E+02 -.867092173E+02 -.867281124E+02 -.867520896E+02 -.867803621E+02 -.868122490E+02 -.868471554E+02 -.868845514E+02 -.869239429E+02 -.869648324E+02 -.870066610E+02 -.870487253E+02 -.870900583E+02 -.871292693E+02 -.871643354E+02 -.871923430E+02 -.872091805E+02 -.872091805E+02
 -.871701734E+02 -.871701734E+02 -.871477238E+02 -.871102529E+02 -.870631131E+02 -.870100555E+02 -.869536248E+02 -.868955562E+02 -.868369922E+02 -.867787170E+02 -.867213436E+02 -.866653608E+02 -.866112561E+02 -.865595668E+02 -.865108894E+02 -.864659516E+02 -.864256006E+02 -.863908643E+02 -.863629515E+02 -.863432881E+02 -.863335789E+02 -.863358103E+02 -.863523225E+02 -.863858512E+02 -.864395561E+02 -.865170905E+02 -.866226209E+02 -.867608604E+02 -.869370805E+02 -.871570639E+02 -.874270363E+02 -.877534976E+02 -.881429635E+02 -.886015752E+02 -.891345527E+02 -.897455150E+02 -.904357538E+02 -.912036535E+02 -.920445272E+02 -.929509422E+02 -.939130092E+02 -.949175722E+02 -.959458530E+02 -.969708008E+02 -.979560889E+02 -.988576165E+02 -.996272299E+02 -.100217987E+03 -.100590191E+03 -.100717163E+03 -.100589485E+03 -.100216574E+03 -.996251104E+02 -.988547894E+02 -.979525508E+02 -.969665439E+02 -.959408591E+02 -.949118079E+02 -.939064211E+02 -.929434646E+02 -.920360956E+02 -.911942175E+02 -.904252828E+02 -.897339940E+02 -.891219757E+02 -.885879392E+02 -.881282634E+02 -.877377248E+02 -.874101795E+02 -.871391077E+02 -.869180071E+02 -.867406543E+02 -.866012625E+02 -.864945646E+02 -.864158438E+02 -.863609290E+02 -.863261696E+02 -.863083964E+02 -.863048770E+02 -.863132697E+02 -.863315773E+02 -.863581039E+02 -.863914155E+02 -.864303037E+02 -.864737535E+02 -.865209146E+02 -.865710758E+02 -.866236404E+02 -.866781020E+02 -.867340171E+02 -.867909698E+02 -.868485227E+02 -.869061442E+02 -.869631032E+02 -.870183181E+02 -.870701509E+02 -.871161392E+02 -.871526608E+02 -.871745314E+02 -.871745314E+02
 -.871319040E+02 -.871319040E+02 -.871038588E+02 -.870569061E+02 -.869975587E+02 -.869303169E+02 -.868582136E+02 -.867832013E+02 -.867065234E+02 -.866289719E+02 -.865510585E+02 -.864731694E+02 -.863956542E+02 -.863188760E+02 -.862432780E+02 -.861693977E+02 -.860979171E+02 -.860296759E+02 -.859657173E+02 -.859073390E+02 -.858561214E+02 -.858140171E+02 -.857834008E+02 -.857671431E+02 -.857687229E+02 -.857922992E+02 -.858428371E+02 -.859262131E+02 -.860492998E+02 -.862200701E+02 -.864476127E+02 -.867421025E+02 -.871146352E+02 -.875768692E+02 -.881404042E+02 -.888158266E+02 -.896114375E+02 -.905319129E+02 -.915775063E+02 -.927445951E+02 -.940271645E+02 -.954159927E+02 -.968923571E+02 -.984196233E+02 -.999392842E+02 -.101373037E+03 -.102629404E+03 -.103614148E+03 -.104243833E+03 -.104460433E+03 -.104243071E+03 -.103612622E+03 -.102627114E+03 -.101369980E+03 -.999354575E+02 -.984150194E+02 -.968869585E+02 -.954097602E+02 -.940200273E+02 -.927364585E+02 -.915682832E+02 -.905215492E+02 -.895999110E+02 -.888031314E+02 -.881265407E+02 -.875618363E+02 -.870984294E+02 -.867247152E+02 -.864290296E+02 -.862002729E+02 -.860282654E+02 -.859039134E+02 -.858192484E+02 -.857673901E+02 -.857424659E+02 -.857395095E+02 -.857543530E+02 -.857835212E+02 -.858241329E+02 -.858738115E+02 -.859306063E+02 -.859929240E+02 -.860594695E+02 -.861291958E+02 -.862012617E+02 -.862749950E+02 -.863498617E+02 -.864254371E+02 -.865013785E+02 -.865773934E+02 -.866531995E+02 -.867284663E+02 -.868027295E+02 -.868752638E+02 -.869449002E+02 -.870097750E+02 -.870670012E+02 -.871122550E+02 -.871392758E+02 -.871392758E+02
 -.870940561E+02 -.870940561E+02 -.870604541E+02 -.870040520E+02 -.869324948E+02 -.868510258E+02 -.867630925E+02 -.866708666E+02 -.865756436E+02 -.864781648E+02 -.863788223E+02 -.862778255E+02 -.861753162E+02 -.860714184E+02 -.859662997E+02 -.858602101E+02 -.857534984E+02 -.856466592E+02 -.855403689E+02 -.854355314E+02 -.853333517E+02 -.852353907E+02 -.851436667E+02 -.850607681E+02 -.849899719E+02 -.849354244E+02 -.849023217E+02 -.848971212E+02 -.849278147E+02 -.850041711E+02 -.851380312E+02 -.853435466E+02 -.856373429E+02 -.860385039E+02 -.865682370E+02 -.872490419E+02 -.881031882E+02 -.891504165E+02 -.904053498E+02 -.918762992E+02 -.935681071E+02 -.954859235E+02 -.976250156E+02 -.999466410E+02 -.102363680E+03 -.104740471E+03 -.106900831E+03 -.108646321E+03 -.109787551E+03 -.110185002E+03 -.109786736E+03 -.108644689E+03 -.106898381E+03 -.104737196E+03 -.102359576E+03 -.999416955E+02 -.976192085E+02 -.954792026E+02 -.935603681E+02 -.918674114E+02 -.903952249E+02 -.891390245E+02 -.880905294E+02 -.872351246E+02 -.865530633E+02 -.860220724E+02 -.856196456E+02 -.853245708E+02 -.851177605E+02 -.849825838E+02 -.849048831E+02 -.848728138E+02 -.848765983E+02 -.849082505E+02 -.849613046E+02 -.850305653E+02 -.851118863E+02 -.852019804E+02 -.852982586E+02 -.853986967E+02 -.855017250E+02 -.856061386E+02 -.857110242E+02 -.858157010E+02 -.859196725E+02 -.860225882E+02 -.861242101E+02 -.862243852E+02 -.863230163E+02 -.864200307E+02 -.865153361E+02 -.866087568E+02 -.866999361E+02 -.867881894E+02 -.868722914E+02 -.869501821E+02 -.870185787E+02 -.870724859E+02 -.871045999E+02 -.871045999E+02
 -.870581582E+02 -.870581582E+02 -.870192512E+02 -.869538122E+02 -.868705534E+02 -.867753877E+02 -.866721441E+02 -.865631589E+02 -.864497597E+02 -.863325903E+02 -.862118738E+02 -.860876158E+02 -.859596683E+02 -.858278421E+02 -.856919479E+02 -.855518034E+02 -.854072918E+02 -.852583682E+02 -.851051070E+02 -.849477466E+02 -.847867318E+02 -.846228081E+02 -.844570953E+02 -.842912206E+02 -.841274823E+02 -.839690482E+02 -.838202155E+02 -.836867557E+02 -.835763121E+02 -.834989325E+02 -.834676778E+02 -.834993507E+02 -.836152827E+02 -.838421269E+02 -.842125166E+02 -.847653451E+02 -.855452853E+02 -.866010795E+02 -.879820363E+02 -.897328428E+02 -.918896646E+02 -.944871789E+02 -.975675044E+02 -.101131583E+03 -.105080910E+03 -.109200126E+03 -.113151910E+03 -.116497210E+03 -.118764147E+03 -.119570251E+03 -.118763278E+03 -.116495471E+03 -.113149297E+03 -.109196633E+03 -.105076525E+03 -.101126287E+03 -.975612614E+02 -.944799022E+02 -.918811847E+02 -.897230326E+02 -.879708688E+02 -.865885670E+02 -.855314418E+02 -.847501778E+02 -.841960281E+02 -.838243094E+02 -.835961254E+02 -.834788381E+02 -.834457886E+02 -.834756405E+02 -.835515873E+02 -.836605596E+02 -.837925061E+02 -.839397737E+02 -.840965932E+02 -.842586614E+02 -.844228082E+02 -.845867337E+02 -.847488031E+02 -.849078876E+02 -.850632410E+02 -.852144056E+02 -.853611393E+02 -.855033602E+02 -.856411040E+02 -.857744912E+02 -.859037001E+02 -.860289446E+02 -.861504500E+02 -.862684242E+02 -.863830147E+02 -.864942411E+02 -.866018888E+02 -.867053450E+02 -.868033595E+02 -.868937103E+02 -.869727609E+02 -.870348987E+02 -.870718475E+02 -.870718475E+02
 -.870258145E+02 -.870258145E+02 -.869821020E+02 -.869084647E+02 -.868145615E+02 -.867068912E+02 -.865896027E+02 -.864651702E+02 -.863349041E+02 -.861993262E+02 -.860584896E+02 -.859121251E+02 -.857597782E+02 -.856008982E+02 -.854348379E+02 -.852609188E+02 -.850784158E+02 -.848865889E+02 -.846847033E+02 -.844720325E+02 -.842479207E+02 -.840117985E+02 -.837632705E+02 -.835022069E+02 -.832288735E+02 -.829441237E+02 -.826496592E+02 -.823483933E+02 -.820449581E+02 -.817463858E+02 -.814630520E+02 -.812099087E+02 -.810081157E+02 -.808871226E+02 -.808872136E+02 -.810624563E+02 -.814837818E+02 -.822415588E+02 -.834465564E+02 -.852274986E+02 -.877229191E+02 -.910665108E+02 -.953850558E+02 -.100833792E+03 -.107430330E+03 -.114923344E+03 -.122713869E+03 -.129806692E+03 -.134911708E+03 -.136801440E+03 -.134910802E+03 -.129804875E+03 -.122711127E+03 -.114919659E+03 -.107425672E+03 -.100828116E+03 -.953782849E+02 -.910584455E+02 -.877134286E+02 -.852165800E+02 -.834342284E+02 -.822278400E+02 -.814686874E+02 -.810459950E+02 -.808693863E+02 -.808679251E+02 -.809875342E+02 -.811879227E+02 -.814396370E+02 -.817215108E+02 -.820185851E+02 -.823204809E+02 -.826201557E+02 -.829129721E+02 -.831960106E+02 -.834675657E+02 -.837267811E+02 -.839733861E+02 -.842075069E+02 -.844295322E+02 -.846400181E+02 -.848396206E+02 -.850290495E+02 -.852090362E+02 -.853803115E+02 -.855435906E+02 -.856995621E+02 -.858488773E+02 -.859921374E+02 -.861298709E+02 -.862624959E+02 -.863902516E+02 -.865130867E+02 -.866304823E+02 -.867411897E+02 -.868428616E+02 -.869315607E+02 -.870011337E+02 -.870424427E+02 -.870424427E+02
 -.869986115E+02 -.869986115E+02 -.869508406E+02 -.868702701E+02 -.867673429E+02 -.866490371E+02 -.865197601E+02 -.863820827E+02 -.862372694E+02 -.860857318E+02 -.859273270E+02 -.857615171E+02 -.855875474E+02 -.854044647E+02 -.852111731E+02 -.850064397E+02 -.847888848E+02 -.845569960E+02 -.843090842E+02 -.840433021E+02 -.837576086E+02 -.834497635E+02 -.831173370E+02 -.827577025E+02 -.823680803E+02 -.819455861E+02 -.814873561E+02 -.809907444E+02 -.804536429E+02 -.798750337E+02 -.792558192E+02 -.786001516E+02 -.779175011E+02 -.772258256E+02 -.765564147E+02 -.759610616E+02 -.755223615E+02 -.753676031E+02 -.756857225E+02 -.767444701E+02 -.789009375E+02 -.825940890E+02 -.883072730E+02 -.965022000E+02 -.107699938E+03 -.122033387E+03 -.138759422E+03 -.155771911E+03 -.169346623E+03 -.174845151E+03 -.169345706E+03 -.155770059E+03 -.138756597E+03 -.122029530E+03 -.107694970E+03 -.964960020E+02 -.882995958E+02 -.825848655E+02 -.788901839E+02 -.767322313E+02 -.756720446E+02 -.753525250E+02 -.755059090E+02 -.759432458E+02 -.765372376E+02 -.772052792E+02 -.778955670E+02 -.785768057E+02 -.792310268E+02 -.798487561E+02 -.804258339E+02 -.809613517E+02 -.814563247E+02 -.819128478E+02 -.823335626E+02 -.827213282E+02 -.830790219E+02 -.834094225E+02 -.837151483E+02 -.839986270E+02 -.842620862E+02 -.845075567E+02 -.847368825E+02 -.849517337E+02 -.851536213E+02 -.853439120E+02 -.855238397E+02 -.856945145E+02 -.858569241E+02 -.860119224E+02 -.861601982E+02 -.863022099E+02 -.864380712E+02 -.865673643E+02 -.866888599E+02 -.868001207E+02 -.868969693E+02 -.869728094E+02 -.870177882E+02 -.870177882E+02
 -.869779966E+02 -.869779966E+02 -.869271400E+02 -.868412916E+02 -.867314826E+02 -.866050434E+02 -.864665783E+02 -.863187046E+02 -.861626471E+02 -.859987255E+02 -.858266022E+02 -.856455349E+02 -.854544839E+02 -.852521502E+02 -.850370362E+02 -.848073990E+02 -.845612706E+02 -.842963908E+02 -.840101745E+02 -.836996582E+02 -.833614042E+02 -.829914421E+02 -.825851438E+02 -.821371050E+02 -.816409880E+02 -.810893390E+02 -.804733902E+02 -.797827998E+02 -.790054372E+02 -.781271466E+02 -.771316477E+02 -.760007498E+02 -.747152589E+02 -.732573621E+02 -.716158499E+02 -.697965494E+02 -.678414954E+02 -.658615535E+02 -.640874138E+02 -.629413431E+02 -.631240811E+02 -.656935484E+02 -.720823536E+02 -.839795951E+02 -.103123648E+03 -.131568746E+03 -.170191141E+03 -.216229863E+03 -.259927091E+03 -.281900213E+03 -.259926138E+03 -.216227925E+03 -.170188153E+03 -.131564593E+03 -.103118149E+03 -.839724571E+02 -.720734870E+02 -.656830256E+02 -.631119965E+02 -.629277747E+02 -.640724211E+02 -.658451803E+02 -.678237734E+02 -.697774963E+02 -.715954655E+02 -.732356362E+02 -.746921710E+02 -.759762659E+02 -.771057274E+02 -.780997408E+02 -.789764917E+02 -.797522527E+02 -.804411743E+02 -.810553853E+02 -.816052112E+02 -.820994198E+02 -.825454570E+02 -.829496558E+02 -.833174168E+02 -.836533600E+02 -.839614525E+02 -.842451137E+02 -.845073034E+02 -.847505941E+02 -.849772313E+02 -.851891830E+02 -.853881783E+02 -.855757373E+02 -.857531885E+02 -.859216691E+02 -.860821016E+02 -.862351333E+02 -.863810201E+02 -.865194349E+02 -.866491747E+02 -.867677430E+02 -.868707888E+02 -.869513867E+02 -.869991483E+02 -.869991483E+02
 -.869651255E+02 -.869651255E+02 -.869123393E+02 -.868231885E+02 -.867090618E+02 -.865775175E+02 -.864332710E+02 -.862789580E+02 -.861157926E+02 -.859440052E+02 -.857631420E+02 -.855723213E+02 -.853702923E+02 -.851555366E+02 -.849262561E+02 -.846803668E+02 -.844154685E+02 -.841287658E+02 -.838170208E+02 -.834764269E+02 -.831024981E+02 -.826899171E+02 -.822323114E+02 -.817220140E+02 -.811496906E+02 -.805039181E+02 -.797705581E+02 -.789319777E+02 -.779659966E+02 -.768444831E+02 -.755315908E+02 -.739816616E+02 -.721371171E+02 -.699273034E+02 -.672704129E+02 -.640827020E+02 -.603021063E+02 -.559371050E+02 -.511554132E+02 -.464300449E+02 -.427589911E+02 -.419602385E+02 -.470029810E+02 -.622594412E+02 -.934220042E+02 -.147845289E+03 -.236467481E+03 -.367453340E+03 -.532348486E+03 -.665506923E+03 -.532347460E+03 -.367451253E+03 -.236464249E+03 -.147840764E+03 -.934159713E+02 -.622515714E+02 -.469934378E+02 -.419490991E+02 -.427462993E+02 -.464158350E+02 -.511397239E+02 -.559199795E+02 -.602835899E+02 -.640628341E+02 -.672492157E+02 -.699047764E+02 -.721132459E+02 -.739564135E+02 -.755049218E+02 -.768163379E+02 -.779363142E+02 -.789006902E+02 -.797375903E+02 -.804691937E+02 -.811131245E+02 -.816835091E+02 -.821917723E+02 -.826472352E+02 -.830575669E+02 -.834291278E+02 -.837672329E+02 -.840763561E+02 -.843602890E+02 -.846222659E+02 -.848650632E+02 -.850910775E+02 -.853023873E+02 -.855007985E+02 -.856878750E+02 -.858649484E+02 -.860331004E+02 -.861931061E+02 -.863453185E+02 -.864894735E+02 -.866243894E+02 -.867475371E+02 -.868544605E+02 -.869380322E+02 -.869875316E+02 -.869875316E+02
 -.869607507E+02 -.869607507E+02 -.869073094E+02 -.868170364E+02 -.867014385E+02 -.865681580E+02 -.864219372E+02 -.862654214E+02 -.860998276E+02 -.859253385E+02 -.857414788E+02 -.855473013E+02 -.853414878E+02 -.851224392E+02 -.848882443E+02 -.846367057E+02 -.843652546E+02 -.840709098E+02 -.837501868E+02 -.833989645E+02 -.830123696E+02 -.825845635E+02 -.821085129E+02 -.815756527E+02 -.809754661E+02 -.802949083E+02 -.795175999E+02 -.786227851E+02 -.775838113E+02 -.763660887E+02 -.749243184E+02 -.731989000E+02 -.711117064E+02 -.685621089E+02 -.654255846E+02 -.615597920E+02 -.568267487E+02 -.511447785E+02 -.445904932E+02 -.375806204E+02 -.311750017E+02 -.275434322E+02 -.306251610E+02 -.470610491E+02 -.875483818E+02 -.169803857E+03 -.331716383E+03 -.645885163E+03 -.125905388E+04 -.248307224E+04 -.125905281E+04 -.645882988E+03 -.331713020E+03 -.169799149E+03 -.875420686E+02 -.470529941E+02 -.306154937E+02 -.275321920E+02 -.311622008E+02 -.375662801E+02 -.445746418E+02 -.511274509E+02 -.568079931E+02 -.615396585E+02 -.654041097E+02 -.685393033E+02 -.710875599E+02 -.731733833E+02 -.748973872E+02 -.763376866E+02 -.775538738E+02 -.785912425E+02 -.794843758E+02 -.802599191E+02 -.809386305E+02 -.815368714E+02 -.820676850E+02 -.825415826E+02 -.829671208E+02 -.833513304E+02 -.837000393E+02 -.840181177E+02 -.843096668E+02 -.845781653E+02 -.848265839E+02 -.850574753E+02 -.852730440E+02 -.854751991E+02 -.856655885E+02 -.858456130E+02 -.860164111E+02 -.861788031E+02 -.863331764E+02 -.864792896E+02 -.866159690E+02 -.867406753E+02 -.868489175E+02 -.869334998E+02 -.869835896E+02 -.869835896E+02
 -.869651379E+02 -.869651379E+02 -.869123582E+02 -.868232118E+02 -.867090896E+02 -.865775571E+02 -.864333090E+02 -.862789977E+02 -.861158401E+02 -.859440471E+02 -.857631984E+02 -.855723834E+02 -.853703667E+02 -.851556208E+02 -.849263455E+02 -.846804661E+02 -.844155688E+02 -.841288737E+02 -.838171321E+02 -.834765382E+02 -.831026168E+02 -.826900378E+02 -.822324439E+02 -.817221505E+02 -.811498387E+02 -.805040719E+02 -.797707137E+02 -.789321395E+02 -.779661635E+02 -.768446540E+02 -.755317687E+02 -.739818439E+02 -.721373076E+02 -.699274973E+02 -.672706172E+02 -.640829122E+02 -.603023196E+02 -.559373187E+02 -.511556245E+02 -.464302517E+02 -.427591952E+02 -.419604440E+02 -.470031971E+02 -.622596703E+02 -.934222385E+02 -.147845527E+03 -.236467715E+03 -.367453558E+03 -.532348683E+03 -.665507099E+03 -.532347618E+03 -.367451402E+03 -.236464398E+03 -.147840923E+03 -.934161484E+02 -.622517731E+02 -.469936553E+02 -.419493258E+02 -.427465298E+02 -.464160658E+02 -.511399524E+02 -.559202039E+02 -.602838091E+02 -.640630473E+02 -.672494226E+02 -.699049769E+02 -.721134402E+02 -.739566017E+02 -.755051040E+02 -.768165143E+02 -.779364850E+02 -.789008554E+02 -.797377500E+02 -.804693479E+02 -.811132732E+02 -.816836523E+02 -.821919100E+02 -.826473674E+02 -.830576935E+02 -.834292487E+02 -.837673482E+02 -.840764657E+02 -.843603928E+02 -.846223639E+02 -.848651553E+02 -.850911637E+02 -.853024674E+02 -.855008726E+02 -.856879431E+02 -.858650104E+02 -.860331563E+02 -.861931559E+02 -.863453623E+02 -.864895114E+02 -.866244215E+02 -.867475638E+02 -.868544825E+02 -.869380504E+02 -.869875476E+02 -.869875476E+02
 -.869780270E+02 -.869780270E+02 -.869271824E+02 -.868413432E+02 -.867315443E+02 -.866051238E+02 -.864666596E+02 -.863187891E+02 -.861627405E+02 -.859988175E+02 -.858267104E+02 -.856456609E+02 -.854546307E+02 -.852523158E+02 -.850372161E+02 -.848075946E+02 -.845614737E+02 -.842966053E+02 -.840103974E+02 -.836998847E+02 -.833616392E+02 -.829916876E+02 -.825854047E+02 -.821373796E+02 -.816412812E+02 -.810896446E+02 -.804737022E+02 -.797831216E+02 -.790057685E+02 -.781274862E+02 -.771319992E+02 -.760011100E+02 -.747156321E+02 -.732577441E+02 -.716162465E+02 -.697969595E+02 -.678419137E+02 -.658619752E+02 -.640878343E+02 -.629417533E+02 -.631244793E+02 -.656939341E+02 -.720827382E+02 -.839799831E+02 -.103124048E+03 -.131569166E+03 -.170191572E+03 -.216230287E+03 -.259927494E+03 -.281900586E+03 -.259926481E+03 -.216228247E+03 -.170188466E+03 -.131564911E+03 -.103118485E+03 -.839728268E+02 -.720738889E+02 -.656834497E+02 -.631124324E+02 -.629282144E+02 -.640728588E+02 -.658456122E+02 -.678241972E+02 -.697779105E+02 -.715958695E+02 -.732360295E+02 -.746925534E+02 -.759766375E+02 -.771060882E+02 -.781000909E+02 -.789768309E+02 -.797525813E+02 -.804414922E+02 -.810556926E+02 -.816055077E+02 -.820997056E+02 -.825457319E+02 -.829499198E+02 -.833176698E+02 -.836536019E+02 -.839616831E+02 -.842453329E+02 -.845075110E+02 -.847507901E+02 -.849774157E+02 -.851893555E+02 -.853883388E+02 -.855758858E+02 -.857533249E+02 -.859217933E+02 -.860822137E+02 -.862352331E+02 -.863811078E+02 -.865195107E+02 -.866492390E+02 -.867677966E+02 -.868708328E+02 -.869514232E+02 -.869991802E+02 -.869991802E+02
 -.869986643E+02 -.869986643E+02 -.869509061E+02 -.868703503E+02 -.867674426E+02 -.866491549E+02 -.865198882E+02 -.863822186E+02 -.862374064E+02 -.860858817E+02 -.859274885E+02 -.857617051E+02 -.855877662E+02 -.854047085E+02 -.852114446E+02 -.850067289E+02 -.847891931E+02 -.845573185E+02 -.843094178E+02 -.840436477E+02 -.837579612E+02 -.834501344E+02 -.831177253E+02 -.827581134E+02 -.823685162E+02 -.819460392E+02 -.814878249E+02 -.809912240E+02 -.804541353E+02 -.798755381E+02 -.792563378E+02 -.786006843E+02 -.779180452E+02 -.772263840E+02 -.765569877E+02 -.759616485E+02 -.755229620E+02 -.753682100E+02 -.756863289E+02 -.767450644E+02 -.789015105E+02 -.825946314E+02 -.883077891E+02 -.965027044E+02 -.107700458E+03 -.122033934E+03 -.138759998E+03 -.155772503E+03 -.169347214E+03 -.174845728E+03 -.169346260E+03 -.155770588E+03 -.138757106E+03 -.122030028E+03 -.107695467E+03 -.964965103E+02 -.883001327E+02 -.825854314E+02 -.788907722E+02 -.767328333E+02 -.756726527E+02 -.753531328E+02 -.755065118E+02 -.759438405E+02 -.765378219E+02 -.772058518E+02 -.778961268E+02 -.785773521E+02 -.792315593E+02 -.798492743E+02 -.804263376E+02 -.809618406E+02 -.814567987E+02 -.819133065E+02 -.823340058E+02 -.827217558E+02 -.830794336E+02 -.834098181E+02 -.837155276E+02 -.839989897E+02 -.842624322E+02 -.845078858E+02 -.847371944E+02 -.849520282E+02 -.851538983E+02 -.853441712E+02 -.855240810E+02 -.856947378E+02 -.858571292E+02 -.860121093E+02 -.861603667E+02 -.863023601E+02 -.864382032E+02 -.865674783E+02 -.866889567E+02 -.868002013E+02 -.868970356E+02 -.869728644E+02 -.870178363E+02 -.870178363E+02
 -.870258894E+02 -.870258894E+02 -.869821876E+02 -.869085711E+02 -.868146975E+02 -.867070457E+02 -.865897766E+02 -.864653600E+02 -.863350930E+02 -.861995339E+02 -.860587122E+02 -.859123756E+02 -.857600672E+02 -.856012199E+02 -.854351978E+02 -.852613039E+02 -.850788263E+02 -.848870224E+02 -.846851491E+02 -.844724973E+02 -.842483959E+02 -.840122943E+02 -.837637869E+02 -.835027516E+02 -.832294476E+02 -.829447226E+02 -.826502790E+02 -.823490308E+02 -.820456095E+02 -.817470518E+02 -.814637328E+02 -.812106059E+02 -.810088261E+02 -.808878468E+02 -.808879502E+02 -.810632042E+02 -.814845401E+02 -.822423238E+02 -.834473215E+02 -.852282512E+02 -.877236487E+02 -.910672050E+02 -.953857212E+02 -.100834446E+03 -.107430988E+03 -.114924018E+03 -.122714564E+03 -.129807408E+03 -.134912440E+03 -.136802178E+03 -.134911537E+03 -.129805599E+03 -.122711839E+03 -.114920358E+03 -.107426360E+03 -.100828799E+03 -.953789698E+02 -.910591486E+02 -.877141564E+02 -.852173269E+02 -.834349872E+02 -.822286041E+02 -.814694512E+02 -.810467541E+02 -.808701374E+02 -.808686655E+02 -.809882621E+02 -.811886363E+02 -.814403353E+02 -.817221925E+02 -.820192496E+02 -.823211274E+02 -.826207835E+02 -.829135808E+02 -.831965995E+02 -.834681345E+02 -.837273293E+02 -.839739132E+02 -.842080126E+02 -.844300162E+02 -.846404799E+02 -.848400600E+02 -.850294662E+02 -.852094298E+02 -.853806817E+02 -.855439372E+02 -.856998849E+02 -.858491760E+02 -.859924118E+02 -.861301210E+02 -.862627215E+02 -.863904527E+02 -.865132634E+02 -.866306350E+02 -.867413193E+02 -.868429696E+02 -.869316495E+02 -.870012073E+02 -.870425072E+02 -.870425072E+02
 -.870582542E+02 -.870582542E+02 -.870193571E+02 -.869539418E+02 -.868707206E+02 -.867755791E+02 -.866723628E+02 -.865634006E+02 -.864500105E+02 -.863328567E+02 -.862121626E+02 -.860879349E+02 -.859600229E+02 -.858282433E+02 -.856923904E+02 -.855522833E+02 -.854078054E+02 -.852589089E+02 -.851056709E+02 -.849483288E+02 -.847873330E+02 -.846234324E+02 -.844577397E+02 -.842918984E+02 -.841281921E+02 -.839697879E+02 -.838209849E+02 -.836875465E+02 -.835771224E+02 -.834997589E+02 -.834685198E+02 -.835002102E+02 -.836161548E+02 -.838430125E+02 -.842134148E+02 -.847662495E+02 -.855461952E+02 -.866019905E+02 -.879829417E+02 -.897337336E+02 -.918905335E+02 -.944880274E+02 -.975683428E+02 -.101132418E+03 -.105081744E+03 -.109200964E+03 -.113152756E+03 -.116498068E+03 -.118765015E+03 -.119571128E+03 -.118764160E+03 -.116496353E+03 -.113150176E+03 -.109197505E+03 -.105077390E+03 -.101127145E+03 -.975621140E+02 -.944807570E+02 -.918820560E+02 -.897239271E+02 -.879717816E+02 -.865894905E+02 -.855323687E+02 -.847511023E+02 -.841969458E+02 -.838252167E+02 -.835970197E+02 -.834797171E+02 -.834466505E+02 -.834764839E+02 -.835524109E+02 -.836613623E+02 -.837932868E+02 -.839405316E+02 -.840973274E+02 -.842593713E+02 -.844234930E+02 -.845873928E+02 -.847494359E+02 -.849084935E+02 -.850638196E+02 -.852149563E+02 -.853616617E+02 -.855038539E+02 -.856415686E+02 -.857749262E+02 -.859041054E+02 -.860293197E+02 -.861507947E+02 -.862687383E+02 -.863832981E+02 -.864944938E+02 -.866021109E+02 -.867055371E+02 -.868035225E+02 -.868938461E+02 -.869728727E+02 -.870349913E+02 -.870719287E+02 -.870719287E+02
 -.870941618E+02 -.870941618E+02 -.870605719E+02 -.870041964E+02 -.869326810E+02 -.868512467E+02 -.867633534E+02 -.866711531E+02 -.865759558E+02 -.864784983E+02 -.863791762E+02 -.862782171E+02 -.861757421E+02 -.860718927E+02 -.859668245E+02 -.858607801E+02 -.857541135E+02 -.856473079E+02 -.855410479E+02 -.854362373E+02 -.853340792E+02 -.852361458E+02 -.851444459E+02 -.850615791E+02 -.849908174E+02 -.849363046E+02 -.849032339E+02 -.848980650E+02 -.849287818E+02 -.850051591E+02 -.851390357E+02 -.853445677E+02 -.856383780E+02 -.860395512E+02 -.865692944E+02 -.872501051E+02 -.881042504E+02 -.891514736E+02 -.904063954E+02 -.918773277E+02 -.935691211E+02 -.954869320E+02 -.976260265E+02 -.999476560E+02 -.102364700E+03 -.104741494E+03 -.106901859E+03 -.108647353E+03 -.109788589E+03 -.110186045E+03 -.109787780E+03 -.108645733E+03 -.106899422E+03 -.104738232E+03 -.102360604E+03 -.999427153E+02 -.976202207E+02 -.954802122E+02 -.935613856E+02 -.918684477E+02 -.903962830E+02 -.891400994E+02 -.880916137E+02 -.872362110E+02 -.865541457E+02 -.860231459E+02 -.856207063E+02 -.853256156E+02 -.851187870E+02 -.849835898E+02 -.849058668E+02 -.848737738E+02 -.848775331E+02 -.849091589E+02 -.849621855E+02 -.850314176E+02 -.851127091E+02 -.852027728E+02 -.852990199E+02 -.853994261E+02 -.855024218E+02 -.856068021E+02 -.857116539E+02 -.858162962E+02 -.859202329E+02 -.860231131E+02 -.861246992E+02 -.862248380E+02 -.863234326E+02 -.864204101E+02 -.865156784E+02 -.866090621E+02 -.867002046E+02 -.867884215E+02 -.868724885E+02 -.869503463E+02 -.870187138E+02 -.870725979E+02 -.871046981E+02 -.871046981E+02
 -.871320064E+02 -.871320064E+02 -.871039797E+02 -.870570632E+02 -.869977563E+02 -.869305633E+02 -.868585095E+02 -.867835327E+02 -.867068952E+02 -.866293722E+02 -.865514874E+02 -.864736369E+02 -.863961552E+02 -.863194291E+02 -.862438817E+02 -.861700562E+02 -.860986305E+02 -.860304316E+02 -.859665150E+02 -.859081668E+02 -.858569797E+02 -.858149088E+02 -.857843173E+02 -.857680953E+02 -.857697079E+02 -.857933194E+02 -.858438954E+02 -.859273037E+02 -.860504225E+02 -.862212190E+02 -.864487824E+02 -.867432899E+02 -.871158357E+02 -.875780801E+02 -.881416236E+02 -.888170495E+02 -.896126577E+02 -.905331240E+02 -.915787048E+02 -.927457801E+02 -.940283404E+02 -.954171671E+02 -.968935371E+02 -.984208121E+02 -.999404814E+02 -.101374241E+03 -.102630615E+03 -.103615363E+03 -.104245052E+03 -.104461654E+03 -.104244293E+03 -.103613843E+03 -.102628331E+03 -.101371191E+03 -.999366589E+02 -.984162106E+02 -.968881402E+02 -.954109370E+02 -.940212074E+02 -.927376510E+02 -.915694937E+02 -.905227766E+02 -.896011503E+02 -.888043759E+02 -.881277837E+02 -.875630722E+02 -.870996534E+02 -.867259235E+02 -.864302189E+02 -.862014403E+02 -.860294087E+02 -.859050305E+02 -.858203374E+02 -.857684495E+02 -.857434941E+02 -.857405052E+02 -.857553149E+02 -.857844483E+02 -.858250241E+02 -.858746658E+02 -.859314229E+02 -.859937020E+02 -.860602081E+02 -.861298943E+02 -.862019195E+02 -.862756114E+02 -.863504362E+02 -.864259691E+02 -.865018677E+02 -.865778394E+02 -.866536020E+02 -.867288253E+02 -.868030452E+02 -.868755369E+02 -.869451320E+02 -.870099683E+02 -.870671602E+02 -.871123868E+02 -.871393914E+02 -.871393914E+02
 -.871702913E+02 -.871702913E+02 -.871478582E+02 -.871104333E+02 -.870633397E+02 -.870103286E+02 -.869539632E+02 -.868959367E+02 -.868374202E+02 -.867791921E+02 -.867218530E+02 -.866659111E+02 -.866118450E+02 -.865602028E+02 -.865115803E+02 -.864666964E+02 -.864264116E+02 -.863917284E+02 -.863638630E+02 -.863442453E+02 -.863345697E+02 -.863368389E+02 -.863533860E+02 -.863869483E+02 -.864406903E+02 -.865182590E+02 -.866238250E+02 -.867621024E+02 -.869383561E+02 -.871583721E+02 -.874283715E+02 -.877548541E+02 -.881443358E+02 -.886029575E+02 -.891359406E+02 -.897469047E+02 -.904371405E+02 -.912050327E+02 -.920458962E+02 -.929523011E+02 -.939143618E+02 -.949189243E+02 -.959472093E+02 -.969721651E+02 -.979574621E+02 -.988589981E+02 -.996286184E+02 -.100219381E+03 -.100591589E+03 -.100718563E+03 -.100590885E+03 -.100217973E+03 -.996265052E+02 -.988561779E+02 -.979539313E+02 -.969679157E+02 -.959422235E+02 -.949131688E+02 -.939077847E+02 -.929448373E+02 -.920374812E+02 -.911956162E+02 -.904266912E+02 -.897354067E+02 -.891233868E+02 -.885893431E+02 -.881296551E+02 -.877391000E+02 -.874115345E+02 -.871404393E+02 -.869193125E+02 -.867419309E+02 -.866025082E+02 -.864957774E+02 -.864170218E+02 -.863620706E+02 -.863272733E+02 -.863094606E+02 -.863059006E+02 -.863142515E+02 -.863325161E+02 -.863589988E+02 -.863922655E+02 -.864311078E+02 -.864745109E+02 -.865216247E+02 -.865717378E+02 -.866242536E+02 -.866786660E+02 -.867345314E+02 -.867914341E+02 -.868489369E+02 -.869065086E+02 -.869634184E+02 -.870185857E+02 -.870703740E+02 -.871163228E+02 -.871528131E+02 -.871746648E+02 -.871746648E+02
 -.872077106E+02 -.872077106E+02 -.871907117E+02 -.871624821E+02 -.871271860E+02 -.870878081E+02 -.870464366E+02 -.870044998E+02 -.869630408E+02 -.869228062E+02 -.868844234E+02 -.868484609E+02 -.868154755E+02 -.867860982E+02 -.867610138E+02 -.867410134E+02 -.867270198E+02 -.867200793E+02 -.867214136E+02 -.867324218E+02 -.867547081E+02 -.867901092E+02 -.868407012E+02 -.869088339E+02 -.869971350E+02 -.871085203E+02 -.872461934E+02 -.874136216E+02 -.876144922E+02 -.878526374E+02 -.881319139E+02 -.884560306E+02 -.888283111E+02 -.892513886E+02 -.897268385E+02 -.902547762E+02 -.908334876E+02 -.914591787E+02 -.921259160E+02 -.928257209E+02 -.935486152E+02 -.942823454E+02 -.950117415E+02 -.957180788E+02 -.963790191E+02 -.969695045E+02 -.974635976E+02 -.978369810E+02 -.980696873E+02 -.981485715E+02 -.980690435E+02 -.978356932E+02 -.974616649E+02 -.969669246E+02 -.963757868E+02 -.957141837E+02 -.950071651E+02 -.942770589E+02 -.935425799E+02 -.928188921E+02 -.921182490E+02 -.914506358E+02 -.908240413E+02 -.902444087E+02 -.897155389E+02 -.892391495E+02 -.888151265E+02 -.884418949E+02 -.881168201E+02 -.878365768E+02 -.875974554E+02 -.873955985E+02 -.872271735E+02 -.870884920E+02 -.869760856E+02 -.868867508E+02 -.868175692E+02 -.867659118E+02 -.867294314E+02 -.867060483E+02 -.866939308E+02 -.866914744E+02 -.866972795E+02 -.867101300E+02 -.867289725E+02 -.867528961E+02 -.867811142E+02 -.868129459E+02 -.868477965E+02 -.868851362E+02 -.869244710E+02 -.869653035E+02 -.870070755E+02 -.870490839E+02 -.870903629E+02 -.871295233E+02 -.871645443E+02 -.871925163E+02 -.872093324E+02 -.872093324E+02
 -.872432016E+02 -.872432016E+02 -.872313267E+02 -.872117404E+02 -.871874970E+02 -.871608315E+02 -.871333558E+02 -.871062218E+02 -.870803198E+02 -.870563345E+02 -.870348767E+02 -.870165300E+02 -.870018769E+02 -.869915665E+02 -.869863045E+02 -.869868793E+02 -.869941884E+02 -.870092296E+02 -.870331308E+02 -.870671537E+02 -.871127041E+02 -.871713453E+02 -.872447951E+02 -.873349338E+02 -.874437954E+02 -.875735541E+02 -.877265019E+02 -.879050071E+02 -.881114553E+02 -.883481669E+02 -.886172858E+02 -.889206376E+02 -.892595527E+02 -.896346634E+02 -.900456809E+02 -.904911755E+02 -.909683913E+02 -.914731288E+02 -.919997138E+02 -.925410347E+02 -.930885914E+02 -.936324919E+02 -.941613999E+02 -.946625321E+02 -.951218681E+02 -.955246983E+02 -.958565274E+02 -.961042333E+02 -.962573011E+02 -.963089164E+02 -.962567182E+02 -.961030667E+02 -.958547752E+02 -.955223566E+02 -.951189299E+02 -.946589861E+02 -.941572293E+02 -.936276740E+02 -.930830986E+02 -.925348370E+02 -.919927818E+02 -.914654368E+02 -.909599188E+02 -.904819075E+02 -.900356071E+02 -.896237765E+02 -.892478474E+02 -.889081096E+02 -.886039309E+02 -.883339804E+02 -.880964331E+02 -.878891452E+02 -.877097964E+02 -.875560013E+02 -.874253913E+02 -.873156748E+02 -.872246764E+02 -.871503627E+02 -.870908554E+02 -.870444365E+02 -.870095473E+02 -.869847828E+02 -.869688834E+02 -.869607252E+02 -.869593087E+02 -.869637475E+02 -.869732563E+02 -.869871383E+02 -.870047722E+02 -.870255957E+02 -.870490843E+02 -.870747217E+02 -.871019575E+02 -.871301448E+02 -.871584538E+02 -.871857547E+02 -.872104673E+02 -.872303766E+02 -.872424155E+02 -.872424155E+02
 -.872759684E+02 -.872759684E+02 -.872687961E+02 -.872571193E+02 -.872429523E+02 -.872278205E+02 -.872128742E+02 -.871989855E+02 -.871868771E+02 -.871771503E+02 -.871703669E+02 -.871670886E+02 -.871678846E+02 -.871733774E+02 -.871842420E+02 -.872012157E+02 -.872251163E+02 -.872568372E+02 -.872973600E+02 -.873477574E+02 -.874091935E+02 -.874829259E+02 -.875702983E+02 -.876727332E+02 -.877917164E+02 -.879287740E+02 -.880854421E+02 -.882632242E+02 -.884635342E+02 -.886876261E+02 -.889365062E+02 -.892108303E+02 -.895107863E+02 -.898359672E+02 -.901852444E+02 -.905566511E+02 -.909472909E+02 -.913532866E+02 -.917697740E+02 -.921909387E+02 -.926100835E+02 -.930197111E+02 -.934116280E+02 -.937770919E+02 -.941070450E+02 -.943924645E+02 -.946248317E+02 -.947966853E+02 -.949021858E+02 -.949376055E+02 -.949016619E+02 -.947956362E+02 -.946232546E+02 -.943903548E+02 -.941043956E+02 -.937738925E+02 -.934078653E+02 -.930153689E+02 -.926051434E+02 -.921853815E+02 -.917635812E+02 -.913464419E+02 -.909397808E+02 -.905484652E+02 -.901763754E+02 -.898264100E+02 -.895005378E+02 -.891998886E+02 -.889248701E+02 -.886752955E+02 -.884505098E+02 -.882495076E+02 -.880710359E+02 -.879136815E+02 -.877759418E+02 -.876562812E+02 -.875531739E+02 -.874651357E+02 -.873907464E+02 -.873286646E+02 -.872776366E+02 -.872365006E+02 -.872041877E+02 -.871797195E+02 -.871622051E+02 -.871508357E+02 -.871448783E+02 -.871436692E+02 -.871466047E+02 -.871531313E+02 -.871627311E+02 -.871749017E+02 -.871891281E+02 -.872048410E+02 -.872213600E+02 -.872378174E+02 -.872530613E+02 -.872655395E+02 -.872731646E+02 -.872731646E+02
 -.873054788E+02 -.873054788E+02 -.873025142E+02 -.872978976E+02 -.872926900E+02 -.872877613E+02 -.872838292E+02 -.872814923E+02 -.872812998E+02 -.872837549E+02 -.872893517E+02 -.872986021E+02 -.873120351E+02 -.873302194E+02 -.873537669E+02 -.873833348E+02 -.874196345E+02 -.874634288E+02 -.875155344E+02 -.875768226E+02 -.876482142E+02 -.877306760E+02 -.878252098E+02 -.879328396E+02 -.880545937E+02 -.881914805E+02 -.883444587E+02 -.885143999E+02 -.887020424E+02 -.889079370E+02 -.891323843E+02 -.893753655E+02 -.896364681E+02 -.899148113E+02 -.902089758E+02 -.905169453E+02 -.908360651E+02 -.911630260E+02 -.914938761E+02 -.918240618E+02 -.921484966E+02 -.924616532E+02 -.927576822E+02 -.930305597E+02 -.932742725E+02 -.934830435E+02 -.936515935E+02 -.937754219E+02 -.938510778E+02 -.938763885E+02 -.938506114E+02 -.937744877E+02 -.936501890E+02 -.934811643E+02 -.932719128E+02 -.930277118E+02 -.927543369E+02 -.924578000E+02 -.921441243E+02 -.918191590E+02 -.914884322E+02 -.911570319E+02 -.908295134E+02 -.905098304E+02 -.902012943E+02 -.899065615E+02 -.896276501E+02 -.893659807E+02 -.891224353E+02 -.888974279E+02 -.886909788E+02 -.885027889E+02 -.883323088E+02 -.881788016E+02 -.880413969E+02 -.879191373E+02 -.878110159E+02 -.877160066E+02 -.876330885E+02 -.875612632E+02 -.874995679E+02 -.874470853E+02 -.874029483E+02 -.873663439E+02 -.873365140E+02 -.873127550E+02 -.872944157E+02 -.872808946E+02 -.872716353E+02 -.872661209E+02 -.872638664E+02 -.872644069E+02 -.872672822E+02 -.872720145E+02 -.872780786E+02 -.872848624E+02 -.872916195E+02 -.872974137E+02 -.873010590E+02 -.873010590E+02
 -.873314366E+02 -.873314366E+02 -.873321474E+02 -.873336842E+02 -.873362549E+02 -.873401380E+02 -.873456552E+02 -.873531482E+02 -.873629949E+02 -.873755925E+02 -.873913578E+02 -.874107372E+02 -.874342016E+02 -.874622520E+02 -.874954213E+02 -.875342733E+02 -.875794050E+02 -.876314435E+02 -.876910442E+02 -.877588883E+02 -.878356766E+02 -.879221221E+02 -.880189393E+02 -.881268296E+02 -.882464644E+02 -.883784637E+02 -.885233698E+02 -.886816187E+02 -.888535049E+02 -.890391424E+02 -.892384230E+02 -.894509711E+02 -.896760996E+02 -.899127669E+02 -.901595409E+02 -.904145714E+02 -.906755758E+02 -.909398409E+02 -.912042431E+02 -.914652882E+02 -.917191712E+02 -.919618546E+02 -.921891644E+02 -.923969050E+02 -.925809896E+02 -.927375851E+02 -.928632662E+02 -.929551682E+02 -.930111280E+02 -.930297978E+02 -.930107192E+02 -.929543496E+02 -.928620359E+02 -.927359402E+02 -.925789261E+02 -.923944182E+02 -.921862488E+02 -.919585045E+02 -.917153808E+02 -.914610519E+02 -.911995561E+02 -.909346996E+02 -.906699778E+02 -.904085156E+02 -.901530280E+02 -.899057991E+02 -.896686805E+02 -.894431058E+02 -.892301182E+02 -.890304066E+02 -.888443482E+02 -.886720534E+02 -.885134097E+02 -.883681245E+02 -.882357636E+02 -.881157863E+02 -.880075750E+02 -.879104613E+02 -.878237474E+02 -.877467228E+02 -.876786788E+02 -.876189185E+02 -.875667655E+02 -.875215687E+02 -.874827066E+02 -.874495897E+02 -.874216608E+02 -.873983955E+02 -.873793009E+02 -.873639137E+02 -.873517978E+02 -.873425406E+02 -.873357490E+02 -.873310433E+02 -.873280520E+02 -.873264051E+02 -.873257299E+02 -.873256494E+02 -.873257882E+02 -.873257882E+02
 -.873537432E+02 -.873537432E+02 -.873575904E+02 -.873643644E+02 -.873735301E+02 -.873848441E+02 -.873982739E+02 -.874139272E+02 -.874320204E+02 -.874528428E+02 -.874767307E+02 -.875040592E+02 -.875352318E+02 -.875706766E+02 -.876108435E+02 -.876562014E+02 -.877072362E+02 -.877644479E+02 -.878283462E+02 -.878994461E+02 -.879782617E+02 -.880652982E+02 -.881610415E+02 -.882659455E+02 -.883804168E+02 -.885047973E+02 -.886393440E+02 -.887842069E+02 -.889394047E+02 -.891047976E+02 -.892800609E+02 -.894646566E+02 -.896578082E+02 -.898584774E+02 -.900653472E+02 -.902768110E+02 -.904909720E+02 -.907056528E+02 -.909184174E+02 -.911266062E+02 -.913273836E+02 -.915177983E+02 -.916948541E+02 -.918555919E+02 -.919971776E+02 -.921169956E+02 -.922127431E+02 -.922825186E+02 -.923249010E+02 -.923390111E+02 -.923245511E+02 -.922818182E+02 -.922116912E+02 -.921155907E+02 -.919954178E+02 -.918534752E+02 -.916923783E+02 -.915149612E+02 -.913241836E+02 -.911230420E+02 -.909144886E+02 -.907013600E+02 -.904863171E+02 -.902717969E+02 -.900599783E+02 -.898527595E+02 -.896517486E+02 -.894582642E+02 -.892733463E+02 -.890977734E+02 -.889320854E+02 -.887766093E+02 -.886314867E+02 -.884967011E+02 -.883721045E+02 -.882574421E+02 -.881523751E+02 -.880565002E+02 -.879693675E+02 -.878904956E+02 -.878193835E+02 -.877555215E+02 -.876983993E+02 -.876475123E+02 -.876023669E+02 -.875624837E+02 -.875274006E+02 -.874966743E+02 -.874698817E+02 -.874466211E+02 -.874265136E+02 -.874092069E+02 -.873943796E+02 -.873817514E+02 -.873710972E+02 -.873622698E+02 -.873552326E+02 -.873501049E+02 -.873472232E+02 -.873472232E+02
 -.873724576E+02 -.873724576E+02 -.873789177E+02 -.873900418E+02 -.874046628E+02 -.874220891E+02 -.874419785E+02 -.874642305E+02 -.874889155E+02 -.875162183E+02 -.875463962E+02 -.875797532E+02 -.876166241E+02 -.876573643E+02 -.877023442E+02 -.877519433E+02 -.878065473E+02 -.878665439E+02 -.879323180E+02 -.880042470E+02 -.880826940E+02 -.881680013E+02 -.882604808E+02 -.883604038E+02 -.884679885E+02 -.885833865E+02 -.887066676E+02 -.888378042E+02 -.889766543E+02 -.891229443E+02 -.892762520E+02 -.894359903E+02 -.896013930E+02 -.897715035E+02 -.899451679E+02 -.901210337E+02 -.902975544E+02 -.904730020E+02 -.906454873E+02 -.908129886E+02 -.909733882E+02 -.911245166E+02 -.912642038E+02 -.913903347E+02 -.915009092E+02 -.915941024E+02 -.916683238E+02 -.917222717E+02 -.917549795E+02 -.917658525E+02 -.917546895E+02 -.917216914E+02 -.916674533E+02 -.915929414E+02 -.914994576E+02 -.913885926E+02 -.912621716E+02 -.911221951E+02 -.909707786E+02 -.908100932E+02 -.906423089E+02 -.904695447E+02 -.902938233E+02 -.901170352E+02 -.899409097E+02 -.897669947E+02 -.895966443E+02 -.894310140E+02 -.892710624E+02 -.891175576E+02 -.889710889E+02 -.888320807E+02 -.887008088E+02 -.885774174E+02 -.884619363E+02 -.883542986E+02 -.882543558E+02 -.881618937E+02 -.880766450E+02 -.879983022E+02 -.879265275E+02 -.878609620E+02 -.878012332E+02 -.877469619E+02 -.876977664E+02 -.876532677E+02 -.876130920E+02 -.875768743E+02 -.875442609E+02 -.875149129E+02 -.874885115E+02 -.874647661E+02 -.874434280E+02 -.874243118E+02 -.874073276E+02 -.873925278E+02 -.873801710E+02 -.873708065E+02 -.873653824E+02 -.873653824E+02
 -.873877569E+02 -.873877569E+02 -.873963375E+02 -.874109801E+02 -.874299932E+02 -.874523100E+02 -.874773249E+02 -.875047567E+02 -.875345471E+02 -.875667854E+02 -.876016536E+02 -.876393889E+02 -.876802609E+02 -.877245574E+02 -.877725756E+02 -.878246160E+02 -.878809775E+02 -.879419531E+02 -.880078251E+02 -.880788606E+02 -.881553057E+02 -.882373791E+02 -.883252652E+02 -.884191053E+02 -.885189886E+02 -.886249417E+02 -.887369182E+02 -.888547871E+02 -.889783224E+02 -.891071915E+02 -.892409458E+02 -.893790110E+02 -.895206802E+02 -.896651094E+02 -.898113159E+02 -.899581811E+02 -.901044575E+02 -.902487810E+02 -.903896878E+02 -.905256376E+02 -.906550405E+02 -.907762895E+02 -.908877962E+02 -.909880296E+02 -.910755556E+02 -.911490774E+02 -.912074730E+02 -.912498298E+02 -.912754740E+02 -.912839919E+02 -.912752440E+02 -.912493702E+02 -.912067842E+02 -.911481604E+02 -.910744117E+02 -.909866605E+02 -.908862043E+02 -.907744777E+02 -.906530125E+02 -.905233981E+02 -.903872424E+02 -.902461362E+02 -.901016214E+02 -.899551626E+02 -.898081256E+02 -.896617592E+02 -.895171837E+02 -.893753836E+02 -.892372048E+02 -.891033563E+02 -.889744145E+02 -.888508305E+02 -.887329388E+02 -.886209679E+02 -.885150512E+02 -.884152384E+02 -.883215062E+02 -.882337694E+02 -.881518907E+02 -.880756900E+02 -.880049528E+02 -.879394375E+02 -.878788820E+02 -.878230094E+02 -.877715327E+02 -.877241590E+02 -.876805933E+02 -.876405416E+02 -.876037151E+02 -.875698350E+02 -.875386406E+02 -.875099015E+02 -.874834380E+02 -.874591523E+02 -.874370757E+02 -.874174347E+02 -.874007409E+02 -.873879077E+02 -.873803961E+02 -.873803961E+02
 -.873998995E+02 -.873998995E+02 -.874101491E+02 -.874275507E+02 -.874499893E+02 -.874760927E+02 -.875050375E+02 -.875363897E+02 -.875699805E+02 -.876058153E+02 -.876440072E+02 -.876847328E+02 -.877282026E+02 -.877746438E+02 -.878242899E+02 -.878773734E+02 -.879341204E+02 -.879947466E+02 -.880594529E+02 -.881284208E+02 -.882018077E+02 -.882797420E+02 -.883623173E+02 -.884495858E+02 -.885415518E+02 -.886381642E+02 -.887393089E+02 -.888448015E+02 -.889543800E+02 -.890676985E+02 -.891843213E+02 -.893037183E+02 -.894252620E+02 -.895482266E+02 -.896717893E+02 -.897950348E+02 -.899169623E+02 -.900364964E+02 -.901525014E+02 -.902637984E+02 -.903691860E+02 -.904674635E+02 -.905574559E+02 -.906380410E+02 -.907081759E+02 -.907669242E+02 -.908134807E+02 -.908471934E+02 -.908675827E+02 -.908743551E+02 -.908674120E+02 -.908468525E+02 -.908129708E+02 -.907662470E+02 -.907073337E+02 -.906370368E+02 -.905562936E+02 -.904661476E+02 -.903677222E+02 -.902621931E+02 -.901507622E+02 -.900346320E+02 -.899149827E+02 -.897929514E+02 -.896696147E+02 -.895459750E+02 -.894229495E+02 -.893013627E+02 -.891819425E+02 -.890653183E+02 -.889520225E+02 -.888424929E+02 -.887370778E+02 -.886360414E+02 -.885395711E+02 -.884477840E+02 -.883607349E+02 -.882784233E+02 -.882008007E+02 -.881277777E+02 -.880592300E+02 -.879950046E+02 -.879349246E+02 -.878787948E+02 -.878264050E+02 -.877775344E+02 -.877319549E+02 -.876894349E+02 -.876497436E+02 -.876126570E+02 -.875779682E+02 -.875455025E+02 -.875151433E+02 -.874868714E+02 -.874608232E+02 -.874373734E+02 -.874172451E+02 -.874016518E+02 -.873924739E+02 -.873924739E+02
 -.874091921E+02 -.874091921E+02 -.874207058E+02 -.874401880E+02 -.874651924E+02 -.874941060E+02 -.875259312E+02 -.875601084E+02 -.875963764E+02 -.876346686E+02 -.876750382E+02 -.877176079E+02 -.877625364E+02 -.878099986E+02 -.878601736E+02 -.879132372E+02 -.879693564E+02 -.880286853E+02 -.880913615E+02 -.881575016E+02 -.882271983E+02 -.883005153E+02 -.883774838E+02 -.884580974E+02 -.885423072E+02 -.886300170E+02 -.887210780E+02 -.888152838E+02 -.889123663E+02 -.890119917E+02 -.891137577E+02 -.892171915E+02 -.893217492E+02 -.894268165E+02 -.895317118E+02 -.896356901E+02 -.897379506E+02 -.898376449E+02 -.899338889E+02 -.900257755E+02 -.901123905E+02 -.901928284E+02 -.902662113E+02 -.903317067E+02 -.903885464E+02 -.904360446E+02 -.904736144E+02 -.905007827E+02 -.905172023E+02 -.905226615E+02 -.905170890E+02 -.905005569E+02 -.904732776E+02 -.904355990E+02 -.903879952E+02 -.903310538E+02 -.902654616E+02 -.901919878E+02 -.901114658E+02 -.900247747E+02 -.899328210E+02 -.898365203E+02 -.897367808E+02 -.896344881E+02 -.895304921E+02 -.894255951E+02 -.893205440E+02 -.892160222E+02 -.891126459E+02 -.890109612E+02 -.889114428E+02 -.888144953E+02 -.887204547E+02 -.886295918E+02 -.885421156E+02 -.884581783E+02 -.883778794E+02 -.883012715E+02 -.882283645E+02 -.881591312E+02 -.880935115E+02 -.880314172E+02 -.879727361E+02 -.879173358E+02 -.878650674E+02 -.878157683E+02 -.877692664E+02 -.877253827E+02 -.876839366E+02 -.876447529E+02 -.876076722E+02 -.875725699E+02 -.875393854E+02 -.875081674E+02 -.874791416E+02 -.874528052E+02 -.874300529E+02 -.874123388E+02 -.874018754E+02 -.874018754E+02
 -.874159635E+02 -.874159635E+02 -.874283856E+02 -.874493538E+02 -.874761741E+02 -.875070506E+02 -.875408514E+02 -.875769175E+02 -.876149125E+02 -.876547099E+02 -.876963120E+02 -.877397949E+02 -.877852732E+02 -.878328775E+02 -.878827420E+02 -.879349961E+02 -.879897595E+02 -.880471384E+02 -.881072222E+02 -.881700798E+02 -.882357571E+02 -.883042735E+02 -.883756187E+02 -.884497496E+02 -.885265865E+02 -.886060100E+02 -.886878576E+02 -.887719208E+02 -.888579420E+02 -.889456131E+02 -.890345738E+02 -.891244116E+02 -.892146620E+02 -.893048105E+02 -.893942956E+02 -.894825130E+02 -.895688216E+02 -.896525510E+02 -.897330099E+02 -.898094964E+02 -.898813093E+02 -.899477602E+02 -.900081863E+02 -.900619633E+02 -.901085185E+02 -.901473430E+02 -.901780034E+02 -.902001513E+02 -.902135318E+02 -.902179898E+02 -.902134732E+02 -.902000349E+02 -.901778311E+02 -.901471175E+02 -.901082434E+02 -.900616433E+02 -.900078270E+02 -.899473684E+02 -.898808927E+02 -.898090639E+02 -.897325718E+02 -.896521187E+02 -.895684079E+02 -.894821320E+02 -.893939631E+02 -.893045439E+02 -.892144803E+02 -.891243359E+02 -.890346270E+02 -.889458200E+02 -.888583295E+02 -.887725179E+02 -.886886957E+02 -.886071229E+02 -.885280110E+02 -.884515254E+02 -.883777890E+02 -.883068844E+02 -.882388583E+02 -.881737245E+02 -.881114673E+02 -.880520447E+02 -.879953922E+02 -.879414250E+02 -.878900414E+02 -.878411257E+02 -.877945506E+02 -.877501812E+02 -.877078794E+02 -.876675113E+02 -.876289594E+02 -.875921426E+02 -.875570482E+02 -.875237826E+02 -.874926446E+02 -.874642298E+02 -.874395678E+02 -.874202983E+02 -.874088873E+02 -.874088873E+02
 -.874205452E+02 -.874205452E+02 -.874335684E+02 -.874555108E+02 -.874835040E+02 -.875156207E+02 -.875506302E+02 -.875877981E+02 -.876267291E+02 -.876672480E+02 -.877093150E+02 -.877529673E+02 -.877982824E+02 -.878453543E+02 -.878942804E+02 -.879451531E+02 -.879980551E+02 -.880530558E+02 -.881102087E+02 -.881695482E+02 -.882310877E+02 -.882948169E+02 -.883606994E+02 -.884286707E+02 -.884986353E+02 -.885704653E+02 -.886439976E+02 -.887190326E+02 -.887953324E+02 -.888726203E+02 -.889505800E+02 -.890288567E+02 -.891070575E+02 -.891847542E+02 -.892614857E+02 -.893367623E+02 -.894100702E+02 -.894808777E+02 -.895486420E+02 -.896128165E+02 -.896728596E+02 -.897282433E+02 -.897784625E+02 -.898230442E+02 -.898615565E+02 -.898936177E+02 -.899189033E+02 -.899371537E+02 -.899481794E+02 -.899518649E+02 -.899481720E+02 -.899371400E+02 -.899188852E+02 -.898935981E+02 -.898615396E+02 -.898230350E+02 -.897784672E+02 -.897282692E+02 -.896729151E+02 -.896129113E+02 -.895487869E+02 -.894810850E+02 -.894103533E+02 -.893371363E+02 -.892619672E+02 -.891853614E+02 -.891078104E+02 -.890297769E+02 -.889516911E+02 -.888739477E+02 -.887969035E+02 -.887208769E+02 -.886461470E+02 -.885729540E+02 -.885015005E+02 -.884319521E+02 -.883644400E+02 -.882990624E+02 -.882358871E+02 -.881749534E+02 -.881162754E+02 -.880598432E+02 -.880056263E+02 -.879535756E+02 -.879036254E+02 -.878556961E+02 -.878096965E+02 -.877655275E+02 -.877230860E+02 -.876822734E+02 -.876430074E+02 -.876052438E+02 -.875690104E+02 -.875344605E+02 -.875019515E+02 -.874721548E+02 -.874462014E+02 -.874258680E+02 -.874138039E+02 -.874138039E+02
 -.874232567E+02 -.874232567E+02 -.874366206E+02 -.874591038E+02 -.874877272E+02 -.875204773E+02 -.875560556E+02 -.875936738E+02 -.876328922E+02 -.876734976E+02 -.877154162E+02 -.877586532E+02 -.878032556E+02 -.878492875E+02 -.878968170E+02 -.879459072E+02 -.879966125E+02 -.880489744E+02 -.881030202E+02 -.881587598E+02 -.882161847E+02 -.882752656E+02 -.883359509E+02 -.883981650E+02 -.884618071E+02 -.885267492E+02 -.885928357E+02 -.886598819E+02 -.887276734E+02 -.887959660E+02 -.888644860E+02 -.889329307E+02 -.890009702E+02 -.890682492E+02 -.891343898E+02 -.891989945E+02 -.892616509E+02 -.893219358E+02 -.893794207E+02 -.894336774E+02 -.894842846E+02 -.895308339E+02 -.895729369E+02 -.896102319E+02 -.896423899E+02 -.896691211E+02 -.896901802E+02 -.897053713E+02 -.897145516E+02 -.897176346E+02 -.897145916E+02 -.897054522E+02 -.896903043E+02 -.896692914E+02 -.896426108E+02 -.896105087E+02 -.895732761E+02 -.895312431E+02 -.894847727E+02 -.894342544E+02 -.893800979E+02 -.893227259E+02 -.892625678E+02 -.892000538E+02 -.891356084E+02 -.890696459E+02 -.890025652E+02 -.889347459E+02 -.888665451E+02 -.887982945E+02 -.887302988E+02 -.886628337E+02 -.885961456E+02 -.885304513E+02 -.884659381E+02 -.884027641E+02 -.883410600E+02 -.882809292E+02 -.882224502E+02 -.881656774E+02 -.881106433E+02 -.880573600E+02 -.880058208E+02 -.879560022E+02 -.879078657E+02 -.878613593E+02 -.878164204E+02 -.877729783E+02 -.877309587E+02 -.876902919E+02 -.876509250E+02 -.876128445E+02 -.875761113E+02 -.875409161E+02 -.875076611E+02 -.874770732E+02 -.874503556E+02 -.874293786E+02 -.874169138E+02 -.874169138E+02
 -.874243965E+02 -.874243965E+02 -.874378834E+02 -.874605464E+02 -.874893496E+02 -.875222315E+02 -.875578528E+02 -.875953902E+02 -.876343725E+02 -.876745580E+02 -.877158458E+02 -.877582161E+02 -.878016907E+02 -.878463101E+02 -.878921188E+02 -.879391577E+02 -.879874590E+02 -.880370443E+02 -.880879215E+02 -.881400840E+02 -.881935089E+02 -.882481556E+02 -.883039647E+02 -.883608566E+02 -.884187312E+02 -.884774662E+02 -.885369175E+02 -.885969177E+02 -.886572771E+02 -.887177826E+02 -.887781993E+02 -.888382710E+02 -.888977212E+02 -.889562559E+02 -.890135652E+02 -.890693264E+02 -.891232071E+02 -.891748692E+02 -.892239726E+02 -.892701800E+02 -.893131612E+02 -.893525980E+02 -.893881894E+02 -.894196558E+02 -.894467445E+02 -.894692333E+02 -.894869346E+02 -.894996991E+02 -.895074182E+02 -.895100262E+02 -.895075012E+02 -.894998662E+02 -.894871879E+02 -.894695761E+02 -.894471813E+02 -.894201920E+02 -.893888315E+02 -.893533541E+02 -.893140401E+02 -.892711919E+02 -.892251291E+02 -.891761830E+02 -.891246924E+02 -.890709989E+02 -.890154420E+02 -.889583557E+02 -.889000641E+02 -.888408788E+02 -.887810956E+02 -.887209925E+02 -.886608276E+02 -.886008380E+02 -.885412386E+02 -.884822216E+02 -.884239564E+02 -.883665897E+02 -.883102459E+02 -.882550277E+02 -.882010170E+02 -.881482760E+02 -.880968482E+02 -.880467594E+02 -.879980194E+02 -.879506229E+02 -.879045513E+02 -.878597736E+02 -.878162491E+02 -.877739298E+02 -.877327644E+02 -.876927068E+02 -.876537283E+02 -.876158401E+02 -.875791295E+02 -.875438160E+02 -.875103340E+02 -.874794488E+02 -.874524094E+02 -.874311427E+02 -.874184903E+02 -.874184903E+02
 -.874242364E+02 -.874242364E+02 -.874376675E+02 -.874602141E+02 -.874888288E+02 -.875214345E+02 -.875566740E+02 -.875937045E+02 -.876320350E+02 -.876714034E+02 -.877116887E+02 -.877528506E+02 -.877948917E+02 -.878378334E+02 -.878817020E+02 -.879265209E+02 -.879723066E+02 -.880190652E+02 -.880667919E+02 -.881154686E+02 -.881650637E+02 -.882155306E+02 -.882668069E+02 -.883188137E+02 -.883714553E+02 -.884246182E+02 -.884781712E+02 -.885319656E+02 -.885858346E+02 -.886395943E+02 -.886930442E+02 -.887459678E+02 -.887981344E+02 -.888493006E+02 -.888992120E+02 -.889476059E+02 -.889942138E+02 -.890387643E+02 -.890809863E+02 -.891206120E+02 -.891573813E+02 -.891910442E+02 -.892213656E+02 -.892481278E+02 -.892711346E+02 -.892902142E+02 -.893052219E+02 -.893160426E+02 -.893225930E+02 -.893248224E+02 -.893227145E+02 -.893162868E+02 -.893055909E+02 -.892907113E+02 -.892717643E+02 -.892488955E+02 -.892222780E+02 -.891921091E+02 -.891586077E+02 -.891220102E+02 -.890825676E+02 -.890405416E+02 -.889962011E+02 -.889498187E+02 -.889016673E+02 -.888520167E+02 -.888011312E+02 -.887492665E+02 -.886966677E+02 -.886435673E+02 -.885901834E+02 -.885367183E+02 -.884833581E+02 -.884302712E+02 -.883776087E+02 -.883255038E+02 -.882740718E+02 -.882234107E+02 -.881736018E+02 -.881247097E+02 -.880767836E+02 -.880298578E+02 -.879839527E+02 -.879390757E+02 -.878952223E+02 -.878523775E+02 -.878105172E+02 -.877696109E+02 -.877296260E+02 -.876905350E+02 -.876523285E+02 -.876150378E+02 -.875787703E+02 -.875437664E+02 -.875104824E+02 -.874797061E+02 -.874527107E+02 -.874314480E+02 -.874187851E+02 -.874187851E+02
 -.874230188E+02 -.874230188E+02 -.874362494E+02 -.874584407E+02 -.874865710E+02 -.875185742E+02 -.875530941E+02 -.875892822E+02 -.876266370E+02 -.876648833E+02 -.877038851E+02 -.877435871E+02 -.877839765E+02 -.878250599E+02 -.878668496E+02 -.879093560E+02 -.879525834E+02 -.879965276E+02 -.880411746E+02 -.880864995E+02 -.881324655E+02 -.881790236E+02 -.882261119E+02 -.882736547E+02 -.883215627E+02 -.883697326E+02 -.884180469E+02 -.884663743E+02 -.885145698E+02 -.885624753E+02 -.886099200E+02 -.886567219E+02 -.887026881E+02 -.887476173E+02 -.887913002E+02 -.888335226E+02 -.888740665E+02 -.889127134E+02 -.889492456E+02 -.889834499E+02 -.890151196E+02 -.890440571E+02 -.890700773E+02 -.890930095E+02 -.891127000E+02 -.891290149E+02 -.891418414E+02 -.891510902E+02 -.891566966E+02 -.891586215E+02 -.891568521E+02 -.891514023E+02 -.891423123E+02 -.891296477E+02 -.891134992E+02 -.890939805E+02 -.890712267E+02 -.890453926E+02 -.890166499E+02 -.889851853E+02 -.889511972E+02 -.889148937E+02 -.888764895E+02 -.888362032E+02 -.887942550E+02 -.887508640E+02 -.887062460E+02 -.886606115E+02 -.886141635E+02 -.885670963E+02 -.885195936E+02 -.884718280E+02 -.884239592E+02 -.883761340E+02 -.883284856E+02 -.882811330E+02 -.882341817E+02 -.881877228E+02 -.881418338E+02 -.880965789E+02 -.880520094E+02 -.880081640E+02 -.879650697E+02 -.879227424E+02 -.878811878E+02 -.878404022E+02 -.878003742E+02 -.877610870E+02 -.877225222E+02 -.876846674E+02 -.876475284E+02 -.876111518E+02 -.875756601E+02 -.875413080E+02 -.875085641E+02 -.874782262E+02 -.874515725E+02 -.874305536E+02 -.874180252E+02 -.874180252E+02
 -.874209563E+02 -.874209563E+02 -.874338714E+02 -.874555181E+02 -.874829304E+02 -.875140751E+02 -.875476125E+02 -.875826992E+02 -.876188314E+02 -.876557266E+02 -.876932390E+02 -.877313020E+02 -.877698912E+02 -.878090017E+02 -.878486352E+02 -.878887923E+02 -.879294687E+02 -.879706530E+02 -.880123252E+02 -.880544563E+02 -.880970073E+02 -.881399292E+02 -.881831622E+02 -.882266356E+02 -.882702675E+02 -.883139650E+02 -.883576238E+02 -.884011289E+02 -.884443549E+02 -.884871662E+02 -.885294179E+02 -.885709566E+02 -.886116216E+02 -.886512455E+02 -.886896563E+02 -.887266785E+02 -.887621348E+02 -.887958479E+02 -.888276428E+02 -.888573483E+02 -.888847992E+02 -.889098385E+02 -.889323193E+02 -.889521066E+02 -.889690793E+02 -.889831320E+02 -.889941763E+02 -.890021422E+02 -.890069789E+02 -.890086560E+02 -.890071637E+02 -.890025129E+02 -.889947351E+02 -.889838820E+02 -.889700247E+02 -.889532527E+02 -.889336725E+02 -.889114064E+02 -.888865902E+02 -.888593723E+02 -.888299108E+02 -.887983719E+02 -.887649282E+02 -.887297559E+02 -.886930334E+02 -.886549394E+02 -.886156505E+02 -.885753404E+02 -.885341776E+02 -.884923244E+02 -.884499357E+02 -.884071578E+02 -.883641279E+02 -.883209730E+02 -.882778096E+02 -.882347435E+02 -.881918694E+02 -.881492708E+02 -.881070202E+02 -.880651791E+02 -.880237984E+02 -.879829188E+02 -.879425710E+02 -.879027763E+02 -.878635472E+02 -.878248883E+02 -.877867976E+02 -.877492687E+02 -.877122943E+02 -.876758735E+02 -.876400242E+02 -.876048042E+02 -.875703467E+02 -.875369148E+02 -.875049819E+02 -.874753446E+02 -.874492711E+02 -.874286886E+02 -.874164116E+02 -.874164116E+02
 -.874182323E+02 -.874182323E+02 -.874307424E+02 -.874516977E+02 -.874782116E+02 -.875083012E+02 -.875406560E+02 -.875744464E+02 -.876091730E+02 -.876445510E+02 -.876804287E+02 -.877167317E+02 -.877534268E+02 -.877905006E+02 -.878279468E+02 -.878657589E+02 -.879039264E+02 -.879424331E+02 -.879812554E+02 -.880203623E+02 -.880597144E+02 -.880992642E+02 -.881389553E+02 -.881787224E+02 -.882184915E+02 -.882581795E+02 -.882976947E+02 -.883369369E+02 -.883757978E+02 -.884141613E+02 -.884519048E+02 -.884888989E+02 -.885250093E+02 -.885600970E+02 -.885940199E+02 -.886266338E+02 -.886577939E+02 -.886873561E+02 -.887151786E+02 -.887411233E+02 -.887650576E+02 -.887868556E+02 -.888064000E+02 -.888235835E+02 -.888383099E+02 -.888504956E+02 -.888600707E+02 -.888669799E+02 -.888711833E+02 -.888726569E+02 -.888713929E+02 -.888674002E+02 -.888607037E+02 -.888513444E+02 -.888393785E+02 -.888248770E+02 -.888079246E+02 -.887886184E+02 -.887670670E+02 -.887433887E+02 -.887177105E+02 -.886901660E+02 -.886608945E+02 -.886300389E+02 -.885977446E+02 -.885641575E+02 -.885294229E+02 -.884936844E+02 -.884570820E+02 -.884197516E+02 -.883818236E+02 -.883434222E+02 -.883046648E+02 -.882656610E+02 -.882265124E+02 -.881873121E+02 -.881481445E+02 -.881090853E+02 -.880702011E+02 -.880315497E+02 -.879931804E+02 -.879551337E+02 -.879174420E+02 -.878801299E+02 -.878432143E+02 -.878067057E+02 -.877706090E+02 -.877349254E+02 -.876996562E+02 -.876648093E+02 -.876304115E+02 -.875965290E+02 -.875633017E+02 -.875309963E+02 -.875000845E+02 -.874713528E+02 -.874460466E+02 -.874260525E+02 -.874141190E+02 -.874141190E+02
 -.874150028E+02 -.874150028E+02 -.874270400E+02 -.874471929E+02 -.874726728E+02 -.875015607E+02 -.875325850E+02 -.875649374E+02 -.875981278E+02 -.876318733E+02 -.876660197E+02 -.877004874E+02 -.877352370E+02 -.877702490E+02 -.878055111E+02 -.878410116E+02 -.878767359E+02 -.879126647E+02 -.879487725E+02 -.879850277E+02 -.880213919E+02 -.880578197E+02 -.880942587E+02 -.881306495E+02 -.881669255E+02 -.882030131E+02 -.882388317E+02 -.882742944E+02 -.883093079E+02 -.883437730E+02 -.883775855E+02 -.884106366E+02 -.884428137E+02 -.884740010E+02 -.885040809E+02 -.885329346E+02 -.885604433E+02 -.885864892E+02 -.886109570E+02 -.886337347E+02 -.886547151E+02 -.886737968E+02 -.886908858E+02 -.887058957E+02 -.887187499E+02 -.887293815E+02 -.887377350E+02 -.887437662E+02 -.887474436E+02 -.887487481E+02 -.887476736E+02 -.887442273E+02 -.887384289E+02 -.887303113E+02 -.887199194E+02 -.887073098E+02 -.886925503E+02 -.886757187E+02 -.886569021E+02 -.886361958E+02 -.886137022E+02 -.885895294E+02 -.885637904E+02 -.885366018E+02 -.885080822E+02 -.884783517E+02 -.884475300E+02 -.884157362E+02 -.883830870E+02 -.883496961E+02 -.883156737E+02 -.882811251E+02 -.882461505E+02 -.882108445E+02 -.881752953E+02 -.881395846E+02 -.881037872E+02 -.880679709E+02 -.880321966E+02 -.879965177E+02 -.879609807E+02 -.879256251E+02 -.878904836E+02 -.878555822E+02 -.878209409E+02 -.877865741E+02 -.877524913E+02 -.877186997E+02 -.876852067E+02 -.876520270E+02 -.876191939E+02 -.875867792E+02 -.875549263E+02 -.875239016E+02 -.874941699E+02 -.874665001E+02 -.874421050E+02 -.874228162E+02 -.874112977E+02 -.874112977E+02
 -.874113984E+02 -.874113984E+02 -.874229129E+02 -.874421823E+02 -.874665299E+02 -.874941108E+02 -.875236998E+02 -.875545157E+02 -.875860819E+02 -.876181208E+02 -.876504779E+02 -.876830708E+02 -.877158564E+02 -.877488104E+02 -.877819164E+02 -.878151591E+02 -.878485212E+02 -.878819815E+02 -.879155139E+02 -.879490872E+02 -.879826644E+02 -.880162032E+02 -.880496553E+02 -.880829670E+02 -.881160787E+02 -.881489253E+02 -.881814366E+02 -.882135368E+02 -.882451459E+02 -.882761790E+02 -.883065478E+02 -.883361602E+02 -.883649218E+02 -.883927361E+02 -.884195053E+02 -.884451310E+02 -.884695154E+02 -.884925620E+02 -.885141763E+02 -.885342673E+02 -.885527478E+02 -.885695356E+02 -.885845546E+02 -.885977355E+02 -.886090163E+02 -.886183434E+02 -.886256723E+02 -.886309676E+02 -.886342041E+02 -.886353666E+02 -.886344503E+02 -.886314609E+02 -.886264144E+02 -.886193372E+02 -.886102654E+02 -.885992445E+02 -.885863291E+02 -.885715820E+02 -.885550735E+02 -.885368807E+02 -.885170868E+02 -.884957797E+02 -.884730516E+02 -.884489978E+02 -.884237160E+02 -.883973050E+02 -.883698640E+02 -.883414919E+02 -.883122862E+02 -.882823426E+02 -.882517539E+02 -.882206097E+02 -.881889956E+02 -.881569929E+02 -.881246781E+02 -.880921229E+02 -.880593931E+02 -.880265494E+02 -.879936465E+02 -.879607337E+02 -.879278542E+02 -.878950456E+02 -.878623400E+02 -.878297640E+02 -.877973391E+02 -.877650821E+02 -.877330061E+02 -.877011221E+02 -.876694423E+02 -.876379862E+02 -.876067917E+02 -.875759339E+02 -.875455573E+02 -.875159245E+02 -.874874892E+02 -.874609972E+02 -.874376203E+02 -.874191248E+02 -.874080751E+02 -.874080751E+02
 -.874075275E+02 -.874075275E+02 -.874184845E+02 -.874368138E+02 -.874599611E+02 -.874861633E+02 -.875142476E+02 -.875434637E+02 -.875733519E+02 -.876036423E+02 -.876341825E+02 -.876648892E+02 -.876957167E+02 -.877266379E+02 -.877576334E+02 -.877886856E+02 -.878197755E+02 -.878508810E+02 -.878819763E+02 -.879130309E+02 -.879440101E+02 -.879748746E+02 -.880055804E+02 -.880360789E+02 -.880663173E+02 -.880962381E+02 -.881257799E+02 -.881548772E+02 -.881834609E+02 -.882114586E+02 -.882387950E+02 -.882653925E+02 -.882911715E+02 -.883160512E+02 -.883399501E+02 -.883627866E+02 -.883844798E+02 -.884049501E+02 -.884241200E+02 -.884419148E+02 -.884582633E+02 -.884730988E+02 -.884863593E+02 -.884979884E+02 -.885079361E+02 -.885161591E+02 -.885226213E+02 -.885272944E+02 -.885301580E+02 -.885311998E+02 -.885304162E+02 -.885278118E+02 -.885233995E+02 -.885172007E+02 -.885092446E+02 -.884995680E+02 -.884882152E+02 -.884752372E+02 -.884606910E+02 -.884446394E+02 -.884271504E+02 -.884082957E+02 -.883881511E+02 -.883667949E+02 -.883443076E+02 -.883207710E+02 -.882962677E+02 -.882708800E+02 -.882446897E+02 -.882177772E+02 -.881902211E+02 -.881620976E+02 -.881334798E+02 -.881044378E+02 -.880750380E+02 -.880453426E+02 -.880154100E+02 -.879852939E+02 -.879550436E+02 -.879247037E+02 -.878943144E+02 -.878639109E+02 -.878335242E+02 -.878031804E+02 -.877729017E+02 -.877427065E+02 -.877126100E+02 -.876826261E+02 -.876527702E+02 -.876230653E+02 -.875935520E+02 -.875643073E+02 -.875354743E+02 -.875073095E+02 -.874802519E+02 -.874550198E+02 -.874327383E+02 -.874150996E+02 -.874045576E+02 -.874045576E+02
 -.874034787E+02 -.874034787E+02 -.874138553E+02 -.874312081E+02 -.874531119E+02 -.874778912E+02 -.875044292E+02 -.875320103E+02 -.875601938E+02 -.875887193E+02 -.876174386E+02 -.876462685E+02 -.876751624E+02 -.877040912E+02 -.877330338E+02 -.877619712E+02 -.877908835E+02 -.878197484E+02 -.878485407E+02 -.878772314E+02 -.879057882E+02 -.879341747E+02 -.879623510E+02 -.879902737E+02 -.880178956E+02 -.880451663E+02 -.880720320E+02 -.880984360E+02 -.881243188E+02 -.881496184E+02 -.881742707E+02 -.881982099E+02 -.882213690E+02 -.882436799E+02 -.882650746E+02 -.882854850E+02 -.883048441E+02 -.883230858E+02 -.883401463E+02 -.883559642E+02 -.883704809E+02 -.883836418E+02 -.883953963E+02 -.884056984E+02 -.884145074E+02 -.884217880E+02 -.884275110E+02 -.884316534E+02 -.884341986E+02 -.884351369E+02 -.884344652E+02 -.884321873E+02 -.884283139E+02 -.884228623E+02 -.884158563E+02 -.884073259E+02 -.883973071E+02 -.883858415E+02 -.883729759E+02 -.883587617E+02 -.883432544E+02 -.883265132E+02 -.883086003E+02 -.882895806E+02 -.882695207E+02 -.882484886E+02 -.882265531E+02 -.882037831E+02 -.881802474E+02 -.881560138E+02 -.881311490E+02 -.881057176E+02 -.880797826E+02 -.880534041E+02 -.880266397E+02 -.879995437E+02 -.879721674E+02 -.879445585E+02 -.879167610E+02 -.878888155E+02 -.878607587E+02 -.878326234E+02 -.878044388E+02 -.877762306E+02 -.877480208E+02 -.877198284E+02 -.876916701E+02 -.876635615E+02 -.876355204E+02 -.876075718E+02 -.875797580E+02 -.875521561E+02 -.875249065E+02 -.874982572E+02 -.874726303E+02 -.874487130E+02 -.874275789E+02 -.874108406E+02 -.874008334E+02 -.874008334E+02
 -.873993235E+02 -.873993235E+02 -.874091066E+02 -.874254623E+02 -.874460993E+02 -.874694330E+02 -.874944059E+02 -.875203385E+02 -.875468116E+02 -.875735758E+02 -.876004877E+02 -.876274661E+02 -.876544639E+02 -.876814514E+02 -.877084065E+02 -.877353094E+02 -.877621400E+02 -.877888764E+02 -.878154941E+02 -.878419660E+02 -.878682620E+02 -.878943489E+02 -.879201907E+02 -.879457483E+02 -.879709801E+02 -.879958416E+02 -.880202859E+02 -.880442637E+02 -.880677237E+02 -.880906128E+02 -.881128763E+02 -.881344582E+02 -.881553019E+02 -.881753502E+02 -.881945458E+02 -.882128319E+02 -.882301525E+02 -.882464528E+02 -.882616798E+02 -.882757829E+02 -.882887137E+02 -.883004272E+02 -.883108819E+02 -.883200401E+02 -.883278684E+02 -.883343380E+02 -.883394251E+02 -.883431109E+02 -.883453819E+02 -.883462301E+02 -.883456532E+02 -.883436543E+02 -.883402422E+02 -.883354309E+02 -.883292400E+02 -.883216940E+02 -.883128226E+02 -.883026599E+02 -.882912441E+02 -.882786177E+02 -.882648264E+02 -.882499191E+02 -.882339473E+02 -.882169648E+02 -.881990270E+02 -.881801906E+02 -.881605133E+02 -.881400529E+02 -.881188672E+02 -.880970138E+02 -.880745492E+02 -.880515286E+02 -.880280059E+02 -.880040331E+02 -.879796600E+02 -.879549341E+02 -.879299004E+02 -.879046011E+02 -.878790755E+02 -.878533603E+02 -.878274888E+02 -.878014914E+02 -.877753957E+02 -.877492259E+02 -.877230039E+02 -.876967486E+02 -.876704774E+02 -.876442071E+02 -.876179567E+02 -.875917525E+02 -.875656375E+02 -.875396878E+02 -.875140394E+02 -.874889308E+02 -.874647646E+02 -.874421946E+02 -.874222401E+02 -.874064295E+02 -.873969742E+02 -.873969742E+02
 -.873951186E+02 -.873951186E+02 -.874043029E+02 -.874196538E+02 -.874390162E+02 -.874608987E+02 -.874843047E+02 -.875085927E+02 -.875333657E+02 -.875583867E+02 -.875835182E+02 -.876086815E+02 -.876338302E+02 -.876589344E+02 -.876839717E+02 -.877089223E+02 -.877337661E+02 -.877584819E+02 -.877830465E+02 -.878074344E+02 -.878316179E+02 -.878555668E+02 -.878792486E+02 -.879026284E+02 -.879256693E+02 -.879483322E+02 -.879705760E+02 -.879923580E+02 -.880136339E+02 -.880343580E+02 -.880544836E+02 -.880739630E+02 -.880927482E+02 -.881107907E+02 -.881280425E+02 -.881444559E+02 -.881599838E+02 -.881745808E+02 -.881882026E+02 -.882008071E+02 -.882123544E+02 -.882228072E+02 -.882321313E+02 -.882402955E+02 -.882472724E+02 -.882530384E+02 -.882575739E+02 -.882608634E+02 -.882628959E+02 -.882636651E+02 -.882631688E+02 -.882614098E+02 -.882583952E+02 -.882541367E+02 -.882486503E+02 -.882419563E+02 -.882340791E+02 -.882250467E+02 -.882148909E+02 -.882036466E+02 -.881913518E+02 -.881780469E+02 -.881637750E+02 -.881485806E+02 -.881325101E+02 -.881156111E+02 -.880979318E+02 -.880795210E+02 -.880604277E+02 -.880407005E+02 -.880203876E+02 -.879995363E+02 -.879781929E+02 -.879564021E+02 -.879342073E+02 -.879116498E+02 -.878887692E+02 -.878656028E+02 -.878421857E+02 -.878185509E+02 -.877947286E+02 -.877707468E+02 -.877466310E+02 -.877224045E+02 -.876980879E+02 -.876737002E+02 -.876492589E+02 -.876247812E+02 -.876002868E+02 -.875758027E+02 -.875513715E+02 -.875270673E+02 -.875030212E+02 -.874794603E+02 -.874567669E+02 -.874355595E+02 -.874168007E+02 -.874019322E+02 -.873930381E+02 -.873930381E+02
 -.873909085E+02 -.873909085E+02 -.873994946E+02 -.874138426E+02 -.874319348E+02 -.874523735E+02 -.874742241E+02 -.874968841E+02 -.875199794E+02 -.875432862E+02 -.875666737E+02 -.875900663E+02 -.876134188E+02 -.876367019E+02 -.876598933E+02 -.876829733E+02 -.877059226E+02 -.877287207E+02 -.877513458E+02 -.877737742E+02 -.877959805E+02 -.878179372E+02 -.878396150E+02 -.878609830E+02 -.878820084E+02 -.879026568E+02 -.879228922E+02 -.879426776E+02 -.879619745E+02 -.879807437E+02 -.879989451E+02 -.880165381E+02 -.880334817E+02 -.880497350E+02 -.880652573E+02 -.880800084E+02 -.880939490E+02 -.881070408E+02 -.881192469E+02 -.881305321E+02 -.881408634E+02 -.881502096E+02 -.881585424E+02 -.881658360E+02 -.881720679E+02 -.881772183E+02 -.881812712E+02 -.881842139E+02 -.881860373E+02 -.881867361E+02 -.881863087E+02 -.881847573E+02 -.881820879E+02 -.881783100E+02 -.881734371E+02 -.881674858E+02 -.881604763E+02 -.881524319E+02 -.881433790E+02 -.881333464E+02 -.881223659E+02 -.881104711E+02 -.880976979E+02 -.880840836E+02 -.880696670E+02 -.880544882E+02 -.880385878E+02 -.880220070E+02 -.880047873E+02 -.879869701E+02 -.879685965E+02 -.879497070E+02 -.879303414E+02 -.879105385E+02 -.878903358E+02 -.878697695E+02 -.878488743E+02 -.878276833E+02 -.878062277E+02 -.877845369E+02 -.877626386E+02 -.877405582E+02 -.877183194E+02 -.876959439E+02 -.876734515E+02 -.876508605E+02 -.876281882E+02 -.876054520E+02 -.875826716E+02 -.875598740E+02 -.875371009E+02 -.875144239E+02 -.874919680E+02 -.874699484E+02 -.874487257E+02 -.874288824E+02 -.874113228E+02 -.873974005E+02 -.873890706E+02 -.873890706E+02
 -.873867270E+02 -.873867270E+02 -.873947200E+02 -.874080746E+02 -.874249098E+02 -.874439221E+02 -.874642388E+02 -.874852966E+02 -.875067455E+02 -.875283748E+02 -.875500611E+02 -.875717324E+02 -.875933453E+02 -.876148712E+02 -.876362885E+02 -.876575781E+02 -.876787213E+02 -.876996987E+02 -.877204900E+02 -.877410733E+02 -.877614252E+02 -.877815210E+02 -.878013344E+02 -.878208376E+02 -.878400018E+02 -.878587966E+02 -.878771907E+02 -.878951517E+02 -.879126463E+02 -.879296407E+02 -.879461004E+02 -.879619907E+02 -.879772767E+02 -.879919236E+02 -.880058969E+02 -.880191627E+02 -.880316878E+02 -.880434401E+02 -.880543885E+02 -.880645037E+02 -.880737580E+02 -.880821254E+02 -.880895824E+02 -.880961076E+02 -.881016820E+02 -.881062896E+02 -.881099169E+02 -.881125534E+02 -.881141916E+02 -.881148272E+02 -.881144588E+02 -.881130883E+02 -.881107206E+02 -.881073638E+02 -.881030289E+02 -.880977298E+02 -.880914834E+02 -.880843089E+02 -.880762283E+02 -.880672658E+02 -.880574477E+02 -.880468024E+02 -.880353597E+02 -.880231510E+02 -.880102091E+02 -.879965676E+02 -.879822608E+02 -.879673238E+02 -.879517917E+02 -.879356998E+02 -.879190834E+02 -.879019771E+02 -.878844153E+02 -.878664315E+02 -.878480584E+02 -.878293276E+02 -.878102696E+02 -.877909135E+02 -.877712873E+02 -.877514172E+02 -.877313281E+02 -.877110434E+02 -.876905848E+02 -.876699724E+02 -.876492250E+02 -.876283602E+02 -.876073946E+02 -.875863455E+02 -.875652324E+02 -.875440815E+02 -.875229334E+02 -.875018565E+02 -.874809691E+02 -.874604739E+02 -.874407095E+02 -.874222211E+02 -.874058547E+02 -.873928749E+02 -.873851075E+02 -.873851075E+02
 -.873825992E+02 -.873825992E+02 -.873900076E+02 -.874023837E+02 -.874179819E+02 -.874355920E+02 -.874544032E+02 -.874738917E+02 -.874937310E+02 -.875137246E+02 -.875337565E+02 -.875537588E+02 -.875736901E+02 -.875935231E+02 -.876132368E+02 -.876328131E+02 -.876522341E+02 -.876714817E+02 -.876905369E+02 -.877093797E+02 -.877279887E+02 -.877463415E+02 -.877644147E+02 -.877821835E+02 -.877996223E+02 -.878167045E+02 -.878334026E+02 -.878496884E+02 -.878655331E+02 -.878809073E+02 -.878957815E+02 -.879101259E+02 -.879239106E+02 -.879371060E+02 -.879496829E+02 -.879616124E+02 -.879728665E+02 -.879834181E+02 -.879932411E+02 -.880023109E+02 -.880106042E+02 -.880180993E+02 -.880247765E+02 -.880306179E+02 -.880356078E+02 -.880397327E+02 -.880429814E+02 -.880453453E+02 -.880468182E+02 -.880473963E+02 -.880470786E+02 -.880458668E+02 -.880437648E+02 -.880407795E+02 -.880369200E+02 -.880321979E+02 -.880266273E+02 -.880202243E+02 -.880130073E+02 -.880049965E+02 -.879962140E+02 -.879866835E+02 -.879764302E+02 -.879654805E+02 -.879538620E+02 -.879416031E+02 -.879287331E+02 -.879152815E+02 -.879012784E+02 -.878867540E+02 -.878717383E+02 -.878562614E+02 -.878403527E+02 -.878240414E+02 -.878073558E+02 -.877903237E+02 -.877729717E+02 -.877553258E+02 -.877374105E+02 -.877192495E+02 -.877008651E+02 -.876822787E+02 -.876635100E+02 -.876445777E+02 -.876254995E+02 -.876062919E+02 -.875869709E+02 -.875675531E+02 -.875480577E+02 -.875285100E+02 -.875089487E+02 -.874894388E+02 -.874700913E+02 -.874510963E+02 -.874327696E+02 -.874156194E+02 -.874004328E+02 -.873883860E+02 -.873811757E+02 -.873811757E+02
 -.873785429E+02 -.873785429E+02 -.873853776E+02 -.873967938E+02 -.874111795E+02 -.874274167E+02 -.874447557E+02 -.874627117E+02 -.874809823E+02 -.874993848E+02 -.875178113E+02 -.875361979E+02 -.875545058E+02 -.875727088E+02 -.875907871E+02 -.876087235E+02 -.876265012E+02 -.876441033E+02 -.876615123E+02 -.876787099E+02 -.876956766E+02 -.877123923E+02 -.877288360E+02 -.877449857E+02 -.877608187E+02 -.877763116E+02 -.877914403E+02 -.878061804E+02 -.878205066E+02 -.878343938E+02 -.878478164E+02 -.878607487E+02 -.878731653E+02 -.878850409E+02 -.878963505E+02 -.879070696E+02 -.879171746E+02 -.879266425E+02 -.879354513E+02 -.879435801E+02 -.879510095E+02 -.879577212E+02 -.879636987E+02 -.879689269E+02 -.879733929E+02 -.879770852E+02 -.879799946E+02 -.879821138E+02 -.879834376E+02 -.879839630E+02 -.879836891E+02 -.879826173E+02 -.879807510E+02 -.879780958E+02 -.879746594E+02 -.879704515E+02 -.879654840E+02 -.879597702E+02 -.879533257E+02 -.879461674E+02 -.879383139E+02 -.879297852E+02 -.879206024E+02 -.879107879E+02 -.879003650E+02 -.878893578E+02 -.878777912E+02 -.878656903E+02 -.878530808E+02 -.878399884E+02 -.878264392E+02 -.878124587E+02 -.877980726E+02 -.877833061E+02 -.877681839E+02 -.877527302E+02 -.877369685E+02 -.877209216E+02 -.877046114E+02 -.876880589E+02 -.876712844E+02 -.876543069E+02 -.876371447E+02 -.876198148E+02 -.876023337E+02 -.875847169E+02 -.875669796E+02 -.875491377E+02 -.875312094E+02 -.875132190E+02 -.874952034E+02 -.874772233E+02 -.874593828E+02 -.874418584E+02 -.874249436E+02 -.874091091E+02 -.873950839E+02 -.873839561E+02 -.873772950E+02 -.873772950E+02
 -.873745699E+02 -.873745699E+02 -.873808434E+02 -.873913208E+02 -.874045216E+02 -.874194180E+02 -.874353207E+02 -.874517837E+02 -.874685284E+02 -.874853859E+02 -.875022564E+02 -.875190804E+02 -.875358217E+02 -.875524556E+02 -.875689635E+02 -.875853292E+02 -.876015371E+02 -.876175717E+02 -.876334167E+02 -.876490555E+02 -.876644707E+02 -.876796439E+02 -.876945566E+02 -.877091891E+02 -.877235215E+02 -.877375331E+02 -.877512029E+02 -.877645094E+02 -.877774311E+02 -.877899458E+02 -.878020317E+02 -.878136667E+02 -.878248288E+02 -.878354965E+02 -.878456486E+02 -.878552641E+02 -.878643229E+02 -.878728057E+02 -.878806937E+02 -.878879695E+02 -.878946165E+02 -.879006193E+02 -.879059642E+02 -.879106384E+02 -.879146311E+02 -.879179326E+02 -.879205352E+02 -.879224329E+02 -.879236213E+02 -.879240979E+02 -.879238619E+02 -.879229146E+02 -.879212587E+02 -.879188990E+02 -.879158419E+02 -.879120957E+02 -.879076702E+02 -.879025768E+02 -.878968283E+02 -.878904392E+02 -.878834251E+02 -.878758028E+02 -.878675902E+02 -.878588062E+02 -.878494707E+02 -.878396040E+02 -.878292272E+02 -.878183620E+02 -.878070302E+02 -.877952538E+02 -.877830552E+02 -.877704565E+02 -.877574798E+02 -.877441470E+02 -.877304797E+02 -.877164988E+02 -.877022252E+02 -.876876788E+02 -.876728791E+02 -.876578449E+02 -.876425942E+02 -.876271443E+02 -.876115116E+02 -.875957119E+02 -.875797603E+02 -.875636712E+02 -.875474589E+02 -.875311384E+02 -.875147270E+02 -.874982477E+02 -.874817350E+02 -.874652456E+02 -.874488760E+02 -.874327896E+02 -.874172571E+02 -.874027123E+02 -.873898265E+02 -.873796009E+02 -.873734792E+02 -.873734792E+02
 -.873706873E+02 -.873706873E+02 -.873764127E+02 -.873859740E+02 -.873980188E+02 -.874116081E+02 -.874261120E+02 -.874411225E+02 -.874563844E+02 -.874717429E+02 -.874871062E+02 -.875024194E+02 -.875176488E+02 -.875327716E+02 -.875477704E+02 -.875626300E+02 -.875773362E+02 -.875918746E+02 -.876062305E+02 -.876203888E+02 -.876343337E+02 -.876480491E+02 -.876615181E+02 -.876747235E+02 -.876876476E+02 -.877002724E+02 -.877125794E+02 -.877245500E+02 -.877361654E+02 -.877474066E+02 -.877582545E+02 -.877686903E+02 -.877786952E+02 -.877882506E+02 -.877973384E+02 -.878059408E+02 -.878140408E+02 -.878216218E+02 -.878286681E+02 -.878351648E+02 -.878410980E+02 -.878464547E+02 -.878512232E+02 -.878553930E+02 -.878589547E+02 -.878619004E+02 -.878642236E+02 -.878659192E+02 -.878669835E+02 -.878674145E+02 -.878672115E+02 -.878663754E+02 -.878649088E+02 -.878628156E+02 -.878601012E+02 -.878567725E+02 -.878528378E+02 -.878483067E+02 -.878431900E+02 -.878374999E+02 -.878312496E+02 -.878244532E+02 -.878171259E+02 -.878092838E+02 -.878009437E+02 -.877921229E+02 -.877828394E+02 -.877731115E+02 -.877629580E+02 -.877523979E+02 -.877414503E+02 -.877301342E+02 -.877184689E+02 -.877064731E+02 -.876941657E+02 -.876815652E+02 -.876686895E+02 -.876555564E+02 -.876421831E+02 -.876285862E+02 -.876147818E+02 -.876007855E+02 -.875866120E+02 -.875722759E+02 -.875577908E+02 -.875431700E+02 -.875284270E+02 -.875135756E+02 -.874986322E+02 -.874836180E+02 -.874685654E+02 -.874535268E+02 -.874385909E+02 -.874239081E+02 -.874097262E+02 -.873964429E+02 -.873846724E+02 -.873753305E+02 -.873697371E+02 -.873697371E+02
 -.873668980E+02 -.873668980E+02 -.873720890E+02 -.873807571E+02 -.873916754E+02 -.874039917E+02 -.874171343E+02 -.874307325E+02 -.874445542E+02 -.874584586E+02 -.874723618E+02 -.874862138E+02 -.874999833E+02 -.875136495E+02 -.875271962E+02 -.875406096E+02 -.875538765E+02 -.875669839E+02 -.875799184E+02 -.875926665E+02 -.876052141E+02 -.876175467E+02 -.876296494E+02 -.876415070E+02 -.876531040E+02 -.876644245E+02 -.876754525E+02 -.876861718E+02 -.876965660E+02 -.877066188E+02 -.877163137E+02 -.877256345E+02 -.877345651E+02 -.877430896E+02 -.877511926E+02 -.877588589E+02 -.877660740E+02 -.877728239E+02 -.877790952E+02 -.877848753E+02 -.877901525E+02 -.877949158E+02 -.877991554E+02 -.878028623E+02 -.878060287E+02 -.878086480E+02 -.878107146E+02 -.878122243E+02 -.878131740E+02 -.878135620E+02 -.878133877E+02 -.878126520E+02 -.878113569E+02 -.878095058E+02 -.878071032E+02 -.878041549E+02 -.878006679E+02 -.877966503E+02 -.877921112E+02 -.877870609E+02 -.877815105E+02 -.877754720E+02 -.877689582E+02 -.877619828E+02 -.877545600E+02 -.877467046E+02 -.877384318E+02 -.877297573E+02 -.877206972E+02 -.877112677E+02 -.877014852E+02 -.876913662E+02 -.876809271E+02 -.876701843E+02 -.876591542E+02 -.876478528E+02 -.876362959E+02 -.876244990E+02 -.876124772E+02 -.876002454E+02 -.875878178E+02 -.875752082E+02 -.875624302E+02 -.875494965E+02 -.875364198E+02 -.875232122E+02 -.875098860E+02 -.874964542E+02 -.874829317E+02 -.874693384E+02 -.874557039E+02 -.874420764E+02 -.874285371E+02 -.874152227E+02 -.874023593E+02 -.873903083E+02 -.873796278E+02 -.873711500E+02 -.873660737E+02 -.873660737E+02
 -.873632020E+02 -.873632020E+02 -.873678720E+02 -.873756696E+02 -.873854903E+02 -.873965672E+02 -.874083851E+02 -.874206100E+02 -.874330327E+02 -.874455260E+02 -.874580140E+02 -.874704513E+02 -.874828097E+02 -.874950698E+02 -.875072172E+02 -.875192390E+02 -.875311235E+02 -.875428588E+02 -.875544329E+02 -.875658338E+02 -.875770489E+02 -.875880653E+02 -.875988700E+02 -.876094495E+02 -.876197903E+02 -.876298786E+02 -.876397003E+02 -.876492415E+02 -.876584880E+02 -.876674256E+02 -.876760404E+02 -.876843183E+02 -.876922456E+02 -.876998088E+02 -.877069946E+02 -.877137901E+02 -.877201831E+02 -.877261616E+02 -.877317143E+02 -.877368306E+02 -.877415006E+02 -.877457149E+02 -.877494654E+02 -.877527444E+02 -.877555455E+02 -.877578630E+02 -.877596922E+02 -.877610296E+02 -.877618726E+02 -.877622198E+02 -.877620707E+02 -.877614261E+02 -.877602875E+02 -.877586580E+02 -.877565412E+02 -.877539421E+02 -.877508665E+02 -.877473213E+02 -.877433141E+02 -.877388536E+02 -.877339492E+02 -.877286111E+02 -.877228500E+02 -.877166775E+02 -.877101057E+02 -.877031471E+02 -.876958148E+02 -.876881220E+02 -.876800825E+02 -.876717101E+02 -.876630189E+02 -.876540230E+02 -.876447367E+02 -.876351740E+02 -.876253491E+02 -.876152760E+02 -.876049684E+02 -.875944398E+02 -.875837035E+02 -.875727726E+02 -.875616596E+02 -.875503769E+02 -.875389365E+02 -.875273499E+02 -.875156284E+02 -.875037831E+02 -.874918252E+02 -.874797664E+02 -.874676206E+02 -.874554059E+02 -.874431494E+02 -.874308947E+02 -.874187154E+02 -.874067353E+02 -.873951582E+02 -.873843103E+02 -.873746947E+02 -.873670613E+02 -.873624903E+02 -.873624903E+02
 -.873595963E+02 -.873595963E+02 -.873637583E+02 -.873707073E+02 -.873794586E+02 -.873893280E+02 -.873998561E+02 -.874107449E+02 -.874218074E+02 -.874329300E+02 -.874440447E+02 -.874551108E+02 -.874661028E+02 -.874770034E+02 -.874877994E+02 -.874984795E+02 -.875090328E+02 -.875194489E+02 -.875297171E+02 -.875398267E+02 -.875497667E+02 -.875595256E+02 -.875690922E+02 -.875784546E+02 -.875876010E+02 -.875965195E+02 -.876051979E+02 -.876136242E+02 -.876217862E+02 -.876296718E+02 -.876372689E+02 -.876445656E+02 -.876515501E+02 -.876582110E+02 -.876645370E+02 -.876705173E+02 -.876761413E+02 -.876813990E+02 -.876862808E+02 -.876907778E+02 -.876948815E+02 -.876985844E+02 -.877018792E+02 -.877047598E+02 -.877072206E+02 -.877092569E+02 -.877108648E+02 -.877120413E+02 -.877127843E+02 -.877130925E+02 -.877129656E+02 -.877124042E+02 -.877114097E+02 -.877099844E+02 -.877081317E+02 -.877058555E+02 -.877031608E+02 -.877000534E+02 -.876965397E+02 -.876926269E+02 -.876883231E+02 -.876836366E+02 -.876785768E+02 -.876731533E+02 -.876673762E+02 -.876612563E+02 -.876548046E+02 -.876480324E+02 -.876409512E+02 -.876335730E+02 -.876259098E+02 -.876179736E+02 -.876097766E+02 -.876013310E+02 -.875926489E+02 -.875837424E+02 -.875746234E+02 -.875653036E+02 -.875557947E+02 -.875461080E+02 -.875362545E+02 -.875262453E+02 -.875160908E+02 -.875058013E+02 -.874953869E+02 -.874848576E+02 -.874742233E+02 -.874634948E+02 -.874526846E+02 -.874418090E+02 -.874308925E+02 -.874199742E+02 -.874091203E+02 -.873984413E+02 -.873881196E+02 -.873784464E+02 -.873698711E+02 -.873630630E+02 -.873589858E+02 -.873589858E+02
 -.873560762E+02 -.873560762E+02 -.873597425E+02 -.873658635E+02 -.873735716E+02 -.873822637E+02 -.873915347E+02 -.874011219E+02 -.874108603E+02 -.874206496E+02 -.874304295E+02 -.874401640E+02 -.874498305E+02 -.874594136E+02 -.874689016E+02 -.874782843E+02 -.874875523E+02 -.874966962E+02 -.875057068E+02 -.875145745E+02 -.875232896E+02 -.875318425E+02 -.875402231E+02 -.875484213E+02 -.875564269E+02 -.875642296E+02 -.875718190E+02 -.875791847E+02 -.875863164E+02 -.875932037E+02 -.875998364E+02 -.876062044E+02 -.876122976E+02 -.876181064E+02 -.876236213E+02 -.876288331E+02 -.876337330E+02 -.876383124E+02 -.876425635E+02 -.876464786E+02 -.876500507E+02 -.876532734E+02 -.876561408E+02 -.876586476E+02 -.876607891E+02 -.876625615E+02 -.876639616E+02 -.876649867E+02 -.876656352E+02 -.876659060E+02 -.876657987E+02 -.876653140E+02 -.876644529E+02 -.876632175E+02 -.876616105E+02 -.876596353E+02 -.876572959E+02 -.876545972E+02 -.876515447E+02 -.876481443E+02 -.876444027E+02 -.876403271E+02 -.876359251E+02 -.876312049E+02 -.876261752E+02 -.876208447E+02 -.876152229E+02 -.876093192E+02 -.876031436E+02 -.875967061E+02 -.875900167E+02 -.875830858E+02 -.875759238E+02 -.875685410E+02 -.875609478E+02 -.875531546E+02 -.875451716E+02 -.875370088E+02 -.875286765E+02 -.875201843E+02 -.875115419E+02 -.875027589E+02 -.874938444E+02 -.874848075E+02 -.874756571E+02 -.874664020E+02 -.874570510E+02 -.874476139E+02 -.874381016E+02 -.874285288E+02 -.874189171E+02 -.874093015E+02 -.873997403E+02 -.873903315E+02 -.873812359E+02 -.873727107E+02 -.873651523E+02 -.873591510E+02 -.873555569E+02 -.873555569E+02
 -.873526352E+02 -.873526352E+02 -.873558171E+02 -.873611292E+02 -.873678182E+02 -.873753606E+02 -.873834045E+02 -.873917217E+02 -.874001688E+02 -.874086585E+02 -.874171383E+02 -.874255770E+02 -.874339546E+02 -.874422578E+02 -.874504763E+02 -.874586012E+02 -.874666242E+02 -.874745372E+02 -.874823323E+02 -.874900010E+02 -.874975353E+02 -.875049266E+02 -.875121663E+02 -.875192459E+02 -.875261567E+02 -.875328898E+02 -.875394365E+02 -.875457880E+02 -.875519354E+02 -.875578702E+02 -.875635836E+02 -.875690672E+02 -.875743125E+02 -.875793115E+02 -.875840562E+02 -.875885390E+02 -.875927523E+02 -.875966893E+02 -.876003432E+02 -.876037077E+02 -.876067771E+02 -.876095459E+02 -.876120092E+02 -.876141627E+02 -.876160026E+02 -.876175255E+02 -.876187289E+02 -.876196106E+02 -.876201691E+02 -.876204037E+02 -.876203140E+02 -.876199005E+02 -.876191641E+02 -.876181065E+02 -.876167300E+02 -.876150373E+02 -.876130320E+02 -.876107178E+02 -.876080994E+02 -.876051818E+02 -.876019704E+02 -.875984714E+02 -.875946909E+02 -.875906359E+02 -.875863134E+02 -.875817310E+02 -.875768964E+02 -.875718176E+02 -.875665028E+02 -.875609604E+02 -.875551991E+02 -.875492273E+02 -.875430540E+02 -.875366877E+02 -.875301374E+02 -.875234117E+02 -.875165194E+02 -.875094691E+02 -.875022693E+02 -.874949285E+02 -.874874550E+02 -.874798569E+02 -.874721421E+02 -.874643187E+02 -.874563941E+02 -.874483761E+02 -.874402726E+02 -.874320918E+02 -.874238436E+02 -.874155407E+02 -.874072021E+02 -.873988583E+02 -.873905601E+02 -.873823928E+02 -.873744963E+02 -.873670943E+02 -.873605311E+02 -.873553197E+02 -.873521986E+02 -.873521986E+02
 -.873492657E+02 -.873492657E+02 -.873519733E+02 -.873564936E+02 -.873621853E+02 -.873686027E+02 -.873754464E+02 -.873825218E+02 -.873897068E+02 -.873969270E+02 -.874041377E+02 -.874113120E+02 -.874184330E+02 -.874254893E+02 -.874324719E+02 -.874393732E+02 -.874461863E+02 -.874529043E+02 -.874595202E+02 -.874660271E+02 -.874724179E+02 -.874786856E+02 -.874848231E+02 -.874908229E+02 -.874966778E+02 -.875023806E+02 -.875079237E+02 -.875133000E+02 -.875185020E+02 -.875235226E+02 -.875283546E+02 -.875329910E+02 -.875374248E+02 -.875416492E+02 -.875456579E+02 -.875494443E+02 -.875530025E+02 -.875563267E+02 -.875594113E+02 -.875622512E+02 -.875648417E+02 -.875671783E+02 -.875692570E+02 -.875710742E+02 -.875726269E+02 -.875739123E+02 -.875749282E+02 -.875756730E+02 -.875761454E+02 -.875763447E+02 -.875762708E+02 -.875759240E+02 -.875753051E+02 -.875744154E+02 -.875732568E+02 -.875718315E+02 -.875701424E+02 -.875681927E+02 -.875659861E+02 -.875635268E+02 -.875608191E+02 -.875578681E+02 -.875546790E+02 -.875512573E+02 -.875476089E+02 -.875437400E+02 -.875396570E+02 -.875353664E+02 -.875308751E+02 -.875261899E+02 -.875213181E+02 -.875162666E+02 -.875110429E+02 -.875056541E+02 -.875001076E+02 -.874944107E+02 -.874885706E+02 -.874825947E+02 -.874764900E+02 -.874702637E+02 -.874639227E+02 -.874574740E+02 -.874509242E+02 -.874442801E+02 -.874375482E+02 -.874307350E+02 -.874238473E+02 -.874168922E+02 -.874098781E+02 -.874028160E+02 -.873957221E+02 -.873886225E+02 -.873815606E+02 -.873746092E+02 -.873678875E+02 -.873615862E+02 -.873559986E+02 -.873515617E+02 -.873489043E+02 -.873489043E+02
 -.873459592E+02 -.873459592E+02 -.873482016E+02 -.873519452E+02 -.873566588E+02 -.873619732E+02 -.873676402E+02 -.873734987E+02 -.873794473E+02 -.873854243E+02 -.873913926E+02 -.873973300E+02 -.874032223E+02 -.874090599E+02 -.874148356E+02 -.874205429E+02 -.874261761E+02 -.874317294E+02 -.874371971E+02 -.874425735E+02 -.874478527E+02 -.874530291E+02 -.874580965E+02 -.874630492E+02 -.874678810E+02 -.874725861E+02 -.874771584E+02 -.874815920E+02 -.874858809E+02 -.874900192E+02 -.874940011E+02 -.874978210E+02 -.875014732E+02 -.875049523E+02 -.875082530E+02 -.875113701E+02 -.875142989E+02 -.875170347E+02 -.875195729E+02 -.875219096E+02 -.875240408E+02 -.875259629E+02 -.875276729E+02 -.875291678E+02 -.875304450E+02 -.875315026E+02 -.875323386E+02 -.875329518E+02 -.875333412E+02 -.875335062E+02 -.875334466E+02 -.875331628E+02 -.875326554E+02 -.875319254E+02 -.875309744E+02 -.875298041E+02 -.875284169E+02 -.875268152E+02 -.875250022E+02 -.875229810E+02 -.875207553E+02 -.875183290E+02 -.875157064E+02 -.875128919E+02 -.875098903E+02 -.875067065E+02 -.875033456E+02 -.874998130E+02 -.874961142E+02 -.874922548E+02 -.874882405E+02 -.874840771E+02 -.874797705E+02 -.874753266E+02 -.874707514E+02 -.874660508E+02 -.874612307E+02 -.874562972E+02 -.874512560E+02 -.874461129E+02 -.874408737E+02 -.874355441E+02 -.874301296E+02 -.874246358E+02 -.874190681E+02 -.874134320E+02 -.874077329E+02 -.874019769E+02 -.873961710E+02 -.873903242E+02 -.873844503E+02 -.873785707E+02 -.873727216E+02 -.873669634E+02 -.873613950E+02 -.873561744E+02 -.873515450E+02 -.873478688E+02 -.873456670E+02 -.873456670E+02
 -.873427107E+02 -.873427107E+02 -.873444960E+02 -.873474764E+02 -.873512293E+02 -.873554604E+02 -.873599720E+02 -.873646358E+02 -.873693709E+02 -.873741282E+02 -.873788781E+02 -.873836028E+02 -.873882910E+02 -.873929351E+02 -.873975292E+02 -.874020682E+02 -.874065476E+02 -.874109627E+02 -.874153089E+02 -.874195819E+02 -.874237769E+02 -.874278893E+02 -.874319144E+02 -.874358476E+02 -.874396841E+02 -.874434192E+02 -.874470483E+02 -.874505665E+02 -.874539693E+02 -.874572520E+02 -.874604102E+02 -.874634392E+02 -.874663348E+02 -.874690927E+02 -.874717088E+02 -.874741791E+02 -.874764999E+02 -.874786673E+02 -.874806781E+02 -.874825291E+02 -.874842171E+02 -.874857395E+02 -.874870938E+02 -.874882777E+02 -.874892894E+02 -.874901271E+02 -.874907895E+02 -.874912755E+02 -.874915843E+02 -.874917157E+02 -.874916693E+02 -.874914455E+02 -.874910448E+02 -.874904678E+02 -.874897160E+02 -.874887905E+02 -.874876932E+02 -.874864261E+02 -.874849915E+02 -.874833920E+02 -.874816303E+02 -.874797096E+02 -.874776330E+02 -.874754041E+02 -.874730266E+02 -.874705043E+02 -.874678412E+02 -.874650416E+02 -.874621095E+02 -.874590495E+02 -.874558661E+02 -.874525637E+02 -.874491470E+02 -.874456205E+02 -.874419891E+02 -.874382573E+02 -.874344299E+02 -.874305115E+02 -.874265067E+02 -.874224201E+02 -.874182563E+02 -.874140197E+02 -.874097148E+02 -.874053461E+02 -.874009177E+02 -.873964341E+02 -.873918997E+02 -.873873192E+02 -.873826983E+02 -.873780443E+02 -.873733681E+02 -.873686868E+02 -.873640293E+02 -.873594438E+02 -.873550091E+02 -.873508513E+02 -.873471641E+02 -.873442362E+02 -.873424827E+02 -.873424827E+02
 -.873395379E+02 -.873395379E+02 -.873408752E+02 -.873431083E+02 -.873459206E+02 -.873490916E+02 -.873524729E+02 -.873559682E+02 -.873595169E+02 -.873630819E+02 -.873666413E+02 -.873701814E+02 -.873736939E+02 -.873771730E+02 -.873806143E+02 -.873840141E+02 -.873873687E+02 -.873906748E+02 -.873939289E+02 -.873971277E+02 -.874002677E+02 -.874033454E+02 -.874063575E+02 -.874093002E+02 -.874121703E+02 -.874149641E+02 -.874176781E+02 -.874203089E+02 -.874228530E+02 -.874253070E+02 -.874276676E+02 -.874299313E+02 -.874320951E+02 -.874341557E+02 -.874361102E+02 -.874379555E+02 -.874396889E+02 -.874413077E+02 -.874428094E+02 -.874441916E+02 -.874454521E+02 -.874465888E+02 -.874476000E+02 -.874484840E+02 -.874492394E+02 -.874498650E+02 -.874503597E+02 -.874507228E+02 -.874509537E+02 -.874510522E+02 -.874510180E+02 -.874508515E+02 -.874505529E+02 -.874501229E+02 -.874495622E+02 -.874488720E+02 -.874480536E+02 -.874471083E+02 -.874460379E+02 -.874448443E+02 -.874435296E+02 -.874420959E+02 -.874405458E+02 -.874388817E+02 -.874371064E+02 -.874352227E+02 -.874332336E+02 -.874311422E+02 -.874289515E+02 -.874266649E+02 -.874242856E+02 -.874218170E+02 -.874192626E+02 -.874166257E+02 -.874139098E+02 -.874111184E+02 -.874082550E+02 -.874053230E+02 -.874023259E+02 -.873992672E+02 -.873961501E+02 -.873929781E+02 -.873897544E+02 -.873864825E+02 -.873831654E+02 -.873798066E+02 -.873764092E+02 -.873729770E+02 -.873695141E+02 -.873660261E+02 -.873625211E+02 -.873590120E+02 -.873555206E+02 -.873520831E+02 -.873487586E+02 -.873456417E+02 -.873428779E+02 -.873406835E+02 -.873393696E+02 -.873393696E+02
 -.873365726E+02 -.873365726E+02 -.873374824E+02 -.873390043E+02 -.873409233E+02 -.873430892E+02 -.873454005E+02 -.873477910E+02 -.873502188E+02 -.873526584E+02 -.873550943E+02 -.873575172E+02 -.873599212E+02 -.873623023E+02 -.873646574E+02 -.873669839E+02 -.873692793E+02 -.873715414E+02 -.873737677E+02 -.873759560E+02 -.873781038E+02 -.873802089E+02 -.873822688E+02 -.873842811E+02 -.873862434E+02 -.873881535E+02 -.873900088E+02 -.873918070E+02 -.873935459E+02 -.873952229E+02 -.873968360E+02 -.873983827E+02 -.873998610E+02 -.874012688E+02 -.874026038E+02 -.874038643E+02 -.874050482E+02 -.874061537E+02 -.874071792E+02 -.874081231E+02 -.874089838E+02 -.874097601E+02 -.874104505E+02 -.874110542E+02 -.874115700E+02 -.874119972E+02 -.874123350E+02 -.874125831E+02 -.874127409E+02 -.874128083E+02 -.874127853E+02 -.874126718E+02 -.874124683E+02 -.874121750E+02 -.874117926E+02 -.874113217E+02 -.874107632E+02 -.874101182E+02 -.874093877E+02 -.874085731E+02 -.874076757E+02 -.874066970E+02 -.874056387E+02 -.874045025E+02 -.874032903E+02 -.874020039E+02 -.874006454E+02 -.873992168E+02 -.873977203E+02 -.873961580E+02 -.873945323E+02 -.873928453E+02 -.873910995E+02 -.873892971E+02 -.873874405E+02 -.873855321E+02 -.873835741E+02 -.873815691E+02 -.873795193E+02 -.873774270E+02 -.873752947E+02 -.873731245E+02 -.873709188E+02 -.873686798E+02 -.873664098E+02 -.873641109E+02 -.873617855E+02 -.873594361E+02 -.873570657E+02 -.873546780E+02 -.873522788E+02 -.873498772E+02 -.873474880E+02 -.873451366E+02 -.873428636E+02 -.873407342E+02 -.873388479E+02 -.873373522E+02 -.873364581E+02 -.873364581E+02
 -.873343584E+02 -.873343584E+02 -.873349178E+02 -.873358648E+02 -.873370704E+02 -.873384406E+02 -.873399101E+02 -.873414351E+02 -.873429875E+02 -.873445495E+02 -.873461106E+02 -.873476640E+02 -.873492057E+02 -.873507329E+02 -.873522435E+02 -.873537358E+02 -.873552080E+02 -.873566588E+02 -.873580867E+02 -.873594900E+02 -.873608673E+02 -.873622170E+02 -.873635377E+02 -.873648279E+02 -.873660859E+02 -.873673103E+02 -.873684995E+02 -.873696521E+02 -.873707665E+02 -.873718413E+02 -.873728749E+02 -.873738661E+02 -.873748133E+02 -.873757152E+02 -.873765705E+02 -.873773780E+02 -.873781364E+02 -.873788446E+02 -.873795015E+02 -.873801061E+02 -.873806574E+02 -.873811545E+02 -.873815968E+02 -.873819834E+02 -.873823138E+02 -.873825874E+02 -.873828038E+02 -.873829628E+02 -.873830639E+02 -.873831072E+02 -.873830925E+02 -.873830200E+02 -.873828897E+02 -.873827021E+02 -.873824573E+02 -.873821559E+02 -.873817984E+02 -.873813854E+02 -.873809177E+02 -.873803961E+02 -.873798215E+02 -.873791948E+02 -.873785170E+02 -.873777894E+02 -.873770129E+02 -.873761889E+02 -.873753187E+02 -.873744034E+02 -.873734447E+02 -.873724437E+02 -.873714019E+02 -.873703209E+02 -.873692020E+02 -.873680467E+02 -.873668567E+02 -.873656333E+02 -.873643781E+02 -.873630925E+02 -.873617782E+02 -.873604366E+02 -.873590691E+02 -.873576773E+02 -.873562626E+02 -.873548265E+02 -.873533704E+02 -.873518957E+02 -.873504040E+02 -.873488970E+02 -.873473766E+02 -.873458456E+02 -.873443079E+02 -.873427699E+02 -.873412421E+02 -.873397417E+02 -.873382964E+02 -.873369490E+02 -.873357639E+02 -.873348329E+02 -.873342832E+02 -.873342832E+02
 -.873343584E+02 -.873343584E+02 -.873349178E+02 -.873358648E+02 -.873370704E+02 -.873384406E+02 -.873399101E+02 -.873414351E+02 -.873429875E+02 -.873445495E+02 -.873461106E+02 -.873476640E+02 -.873492057E+02 -.873507329E+02 -.873522435E+02 -.873537358E+02 -.873552080E+02 -.873566588E+02 -.873580867E+02 -.873594900E+02 -.873608673E+02 -.873622170E+02 -.873635377E+02 -.873648279E+02 -.873660859E+02 -.873673103E+02 -.873684995E+02 -.873696521E+02 -.873707665E+02 -.873718413E+02 -.873728749E+02 -.873738661E+02 -.873748133E+02 -.873757152E+02 -.873765705E+02 -.873773780E+02 -.873781364E+02 -.873788446E+02 -.873795015E+02 -.873801061E+02 -.873806574E+02 -.873811545E+02 -.873815968E+02 -.873819834E+02 -.873823138E+02 -.873825874E+02 -.873828038E+02 -.873829628E+02 -.873830639E+02 -.873831072E+02 -.873830925E+02 -.873830200E+02 -.873828897E+02 -.873827021E+02 -.873824573E+02 -.873821559E+02 -.873817984E+02 -.873813854E+02 -.873809177E+02 -.873803961E+02 -.873798215E+02 -.873791948E+02 -.873785170E+02 -.873777894E+02 -.873770129E+02 -.873761889E+02 -.873753187E+02 -.873744034E+02 -.873734447E+02 -.873724437E+02 -.873714019E+02 -.873703209E+02 -.873692020E+02 -.873680467E+02 -.873668567E+02 -.873656333E+02 -.873643781E+02 -.873630925E+02 -.873617782E+02 -.873604366E+02 -.873590691E+02 -.873576773E+02 -.873562626E+02 -.873548265E+02 -.873533704E+02 -.873518957E+02 -.873504040E+02 -.873488970E+02 -.873473766E+02 -.873458456E+02 -.873443079E+02 -.873427699E+02 -.873412421E+02 -.873397417E+02 -.873382964E+02 -.873369490E+02 -.873357639E+02 -.873348329E+02 -.873342832E+02 -.873342832E+02
