# Supplementary material for: Electrical Pacing of Cardiac Tissue Including Potassium Inward Rectification
Source: PLoS One. 2015 Jun 9;10(6):e0127837. doi: 10.1371/journal.pone.0127837 (PMC4461281; doi:10.1371/journal.pone.0127837)
Supplement: S1 Data — (ZIP) [file pone.0127837.s001.zip › All-Data/Data-with-IK1/BDT36/Vm20ms.txt]

 -.873300171E+02 -.873590184E+02 -.873601383E+02 -.873621663E+02 -.873649249E+02 -.873682636E+02 -.873720573E+02 -.873762038E+02 -.873806217E+02 -.873852467E+02 -.873900272E+02 -.873949213E+02 -.873998931E+02 -.874049116E+02 -.874099491E+02 -.874149819E+02 -.874199900E+02 -.874249569E+02 -.874298696E+02 -.874347177E+02 -.874394922E+02 -.874441846E+02 -.874487870E+02 -.874532909E+02 -.874576884E+02 -.874619717E+02 -.874661338E+02 -.874701682E+02 -.874740695E+02 -.874778325E+02 -.874814522E+02 -.874849237E+02 -.874882419E+02 -.874914017E+02 -.874943981E+02 -.874972264E+02 -.874998821E+02 -.875023613E+02 -.875046603E+02 -.875067758E+02 -.875087047E+02 -.875104440E+02 -.875119910E+02 -.875133431E+02 -.875144983E+02 -.875154545E+02 -.875162104E+02 -.875167647E+02 -.875171167E+02 -.875172661E+02 -.875172127E+02 -.875169568E+02 -.875164990E+02 -.875158401E+02 -.875149813E+02 -.875139242E+02 -.875126706E+02 -.875112228E+02 -.875095832E+02 -.875077548E+02 -.875057405E+02 -.875035438E+02 -.875011682E+02 -.874986175E+02 -.874958959E+02 -.874930075E+02 -.874899569E+02 -.874867488E+02 -.874833880E+02 -.874798796E+02 -.874762287E+02 -.874724407E+02 -.874685212E+02 -.874644758E+02 -.874603106E+02 -.874560316E+02 -.874516453E+02 -.874471585E+02 -.874425783E+02 -.874379124E+02 -.874331692E+02 -.874283577E+02 -.874234882E+02 -.874185722E+02 -.874136226E+02 -.874086546E+02 -.874036861E+02 -.873987381E+02 -.873938355E+02 -.873890087E+02 -.873842939E+02 -.873797355E+02 -.873753872E+02 -.873713144E+02 -.873675968E+02 -.873643311E+02 -.873616350E+02 -.873596513E+02 -.873585534E+02 -.873585534E+02
 -.873590184E+02 -.873590184E+02 -.873601383E+02 -.873621663E+02 -.873649249E+02 -.873682636E+02 -.873720573E+02 -.873762038E+02 -.873806217E+02 -.873852467E+02 -.873900272E+02 -.873949213E+02 -.873998931E+02 -.874049116E+02 -.874099491E+02 -.874149819E+02 -.874199900E+02 -.874249569E+02 -.874298696E+02 -.874347177E+02 -.874394922E+02 -.874441846E+02 -.874487870E+02 -.874532909E+02 -.874576884E+02 -.874619717E+02 -.874661338E+02 -.874701682E+02 -.874740695E+02 -.874778325E+02 -.874814522E+02 -.874849237E+02 -.874882419E+02 -.874914017E+02 -.874943981E+02 -.874972264E+02 -.874998821E+02 -.875023613E+02 -.875046603E+02 -.875067758E+02 -.875087047E+02 -.875104440E+02 -.875119910E+02 -.875133431E+02 -.875144983E+02 -.875154545E+02 -.875162104E+02 -.875167647E+02 -.875171167E+02 -.875172661E+02 -.875172127E+02 -.875169568E+02 -.875164990E+02 -.875158401E+02 -.875149813E+02 -.875139242E+02 -.875126706E+02 -.875112228E+02 -.875095832E+02 -.875077548E+02 -.875057405E+02 -.875035438E+02 -.875011682E+02 -.874986175E+02 -.874958959E+02 -.874930075E+02 -.874899569E+02 -.874867488E+02 -.874833880E+02 -.874798796E+02 -.874762287E+02 -.874724407E+02 -.874685212E+02 -.874644758E+02 -.874603106E+02 -.874560316E+02 -.874516453E+02 -.874471585E+02 -.874425783E+02 -.874379124E+02 -.874331692E+02 -.874283577E+02 -.874234882E+02 -.874185722E+02 -.874136226E+02 -.874086546E+02 -.874036861E+02 -.873987381E+02 -.873938355E+02 -.873890087E+02 -.873842939E+02 -.873797355E+02 -.873753872E+02 -.873713144E+02 -.873675968E+02 -.873643311E+02 -.873616350E+02 -.873596513E+02 -.873585534E+02 -.873585534E+02
 -.873649524E+02 -.873649524E+02 -.873665387E+02 -.873693677E+02 -.873731623E+02 -.873776992E+02 -.873828021E+02 -.873883336E+02 -.873941890E+02 -.874002873E+02 -.874065651E+02 -.874129703E+02 -.874194584E+02 -.874259903E+02 -.874325321E+02 -.874390550E+02 -.874455356E+02 -.874519555E+02 -.874583004E+02 -.874645585E+02 -.874707194E+02 -.874767729E+02 -.874827084E+02 -.874885154E+02 -.874941835E+02 -.874997030E+02 -.875050653E+02 -.875102631E+02 -.875152894E+02 -.875201380E+02 -.875248024E+02 -.875292762E+02 -.875335527E+02 -.875376250E+02 -.875414867E+02 -.875451317E+02 -.875485543E+02 -.875517496E+02 -.875547128E+02 -.875574398E+02 -.875599264E+02 -.875621688E+02 -.875641632E+02 -.875659064E+02 -.875673954E+02 -.875686279E+02 -.875696018E+02 -.875703159E+02 -.875707692E+02 -.875709612E+02 -.875708917E+02 -.875705610E+02 -.875699699E+02 -.875691193E+02 -.875680110E+02 -.875666469E+02 -.875650296E+02 -.875631618E+02 -.875610469E+02 -.875586886E+02 -.875560909E+02 -.875532581E+02 -.875501949E+02 -.875469063E+02 -.875433975E+02 -.875396741E+02 -.875357419E+02 -.875316069E+02 -.875272755E+02 -.875227541E+02 -.875180493E+02 -.875131682E+02 -.875081176E+02 -.875029050E+02 -.874975377E+02 -.874920235E+02 -.874863704E+02 -.874805869E+02 -.874746818E+02 -.874686644E+02 -.874625447E+02 -.874563339E+02 -.874500438E+02 -.874436882E+02 -.874372824E+02 -.874308443E+02 -.874243947E+02 -.874179584E+02 -.874115652E+02 -.874052511E+02 -.873990603E+02 -.873930471E+02 -.873872790E+02 -.873818398E+02 -.873768346E+02 -.873723955E+02 -.873686891E+02 -.873659262E+02 -.873643745E+02 -.873643745E+02
 -.873745503E+02 -.873745503E+02 -.873767513E+02 -.873806530E+02 -.873858575E+02 -.873920506E+02 -.873989890E+02 -.874064869E+02 -.874144031E+02 -.874226288E+02 -.874310783E+02 -.874396813E+02 -.874483783E+02 -.874571179E+02 -.874658572E+02 -.874745604E+02 -.874831996E+02 -.874917528E+02 -.875002027E+02 -.875085344E+02 -.875167344E+02 -.875247888E+02 -.875326836E+02 -.875404051E+02 -.875479400E+02 -.875552764E+02 -.875624038E+02 -.875693126E+02 -.875759941E+02 -.875824398E+02 -.875886411E+02 -.875945889E+02 -.876002742E+02 -.876056879E+02 -.876108215E+02 -.876156672E+02 -.876202175E+02 -.876244660E+02 -.876284063E+02 -.876320326E+02 -.876353393E+02 -.876383212E+02 -.876409732E+02 -.876432909E+02 -.876452706E+02 -.876469089E+02 -.876482035E+02 -.876491523E+02 -.876497543E+02 -.876500085E+02 -.876499149E+02 -.876494738E+02 -.876486861E+02 -.876475533E+02 -.876460775E+02 -.876442615E+02 -.876421087E+02 -.876396229E+02 -.876368086E+02 -.876336706E+02 -.876302144E+02 -.876264457E+02 -.876223708E+02 -.876179965E+02 -.876133296E+02 -.876083778E+02 -.876031487E+02 -.875976504E+02 -.875918912E+02 -.875858799E+02 -.875796252E+02 -.875731361E+02 -.875664222E+02 -.875594928E+02 -.875523577E+02 -.875450272E+02 -.875375116E+02 -.875298216E+02 -.875219688E+02 -.875139649E+02 -.875058228E+02 -.874975563E+02 -.874891806E+02 -.874807126E+02 -.874721716E+02 -.874635800E+02 -.874549639E+02 -.874463545E+02 -.874377896E+02 -.874293154E+02 -.874209889E+02 -.874128813E+02 -.874050819E+02 -.873977035E+02 -.873908891E+02 -.873848212E+02 -.873797326E+02 -.873759216E+02 -.873737707E+02 -.873737707E+02
 -.873862181E+02 -.873862181E+02 -.873890939E+02 -.873941795E+02 -.874009492E+02 -.874089937E+02 -.874179984E+02 -.874277228E+02 -.874379828E+02 -.874486358E+02 -.874595681E+02 -.874706871E+02 -.874819153E+02 -.874931880E+02 -.875044519E+02 -.875156641E+02 -.875267906E+02 -.875378048E+02 -.875486847E+02 -.875594111E+02 -.875699656E+02 -.875803302E+02 -.875904871E+02 -.876004191E+02 -.876101102E+02 -.876195461E+02 -.876287136E+02 -.876376010E+02 -.876461967E+02 -.876544896E+02 -.876624679E+02 -.876701200E+02 -.876774342E+02 -.876843989E+02 -.876910035E+02 -.876972380E+02 -.877030931E+02 -.877085601E+02 -.877136309E+02 -.877182979E+02 -.877225534E+02 -.877263907E+02 -.877298033E+02 -.877327855E+02 -.877353324E+02 -.877374401E+02 -.877391052E+02 -.877403253E+02 -.877410987E+02 -.877414244E+02 -.877413022E+02 -.877407323E+02 -.877397161E+02 -.877382556E+02 -.877363536E+02 -.877340136E+02 -.877312401E+02 -.877280381E+02 -.877244132E+02 -.877203720E+02 -.877159213E+02 -.877110687E+02 -.877058223E+02 -.877001908E+02 -.876941834E+02 -.876878096E+02 -.876810796E+02 -.876740037E+02 -.876665928E+02 -.876588578E+02 -.876508103E+02 -.876424619E+02 -.876338246E+02 -.876249105E+02 -.876157323E+02 -.876063027E+02 -.875966350E+02 -.875867429E+02 -.875766406E+02 -.875663433E+02 -.875558669E+02 -.875452286E+02 -.875344476E+02 -.875235450E+02 -.875125448E+02 -.875014749E+02 -.874903681E+02 -.874792637E+02 -.874682094E+02 -.874572637E+02 -.874464995E+02 -.874360079E+02 -.874259040E+02 -.874163341E+02 -.874074842E+02 -.873995927E+02 -.873929648E+02 -.873879929E+02 -.873851819E+02 -.873851819E+02
 -.873990467E+02 -.873990467E+02 -.874026266E+02 -.874089506E+02 -.874173637E+02 -.874273594E+02 -.874385484E+02 -.874506319E+02 -.874633792E+02 -.874766100E+02 -.874901804E+02 -.875039741E+02 -.875178953E+02 -.875318656E+02 -.875458215E+02 -.875597121E+02 -.875734968E+02 -.875871430E+02 -.876006227E+02 -.876139112E+02 -.876269851E+02 -.876398219E+02 -.876524000E+02 -.876646989E+02 -.876766999E+02 -.876883860E+02 -.876997412E+02 -.877107507E+02 -.877213999E+02 -.877316743E+02 -.877415592E+02 -.877510400E+02 -.877601021E+02 -.877687318E+02 -.877769158E+02 -.877846420E+02 -.877918987E+02 -.877986750E+02 -.878049606E+02 -.878107455E+02 -.878160204E+02 -.878207767E+02 -.878250063E+02 -.878287023E+02 -.878318586E+02 -.878344703E+02 -.878365332E+02 -.878380442E+02 -.878390011E+02 -.878394026E+02 -.878392483E+02 -.878385388E+02 -.878372756E+02 -.878354613E+02 -.878330994E+02 -.878301946E+02 -.878267522E+02 -.878227786E+02 -.878182809E+02 -.878132672E+02 -.878077460E+02 -.878017271E+02 -.877952204E+02 -.877882369E+02 -.877807881E+02 -.877728859E+02 -.877645430E+02 -.877557723E+02 -.877465873E+02 -.877370018E+02 -.877270301E+02 -.877166865E+02 -.877059859E+02 -.876949435E+02 -.876835748E+02 -.876718957E+02 -.876599224E+02 -.876476717E+02 -.876351613E+02 -.876224095E+02 -.876094359E+02 -.875962616E+02 -.875829098E+02 -.875694062E+02 -.875557804E+02 -.875420664E+02 -.875283042E+02 -.875145420E+02 -.875008384E+02 -.874872655E+02 -.874739132E+02 -.874608941E+02 -.874483511E+02 -.874364654E+02 -.874254686E+02 -.874156573E+02 -.874074123E+02 -.874012234E+02 -.873977219E+02 -.873977219E+02
 -.874125629E+02 -.874125629E+02 -.874168655E+02 -.874244636E+02 -.874345715E+02 -.874465831E+02 -.874600316E+02 -.874745563E+02 -.874898773E+02 -.875057750E+02 -.875220749E+02 -.875386368E+02 -.875553471E+02 -.875721140E+02 -.875888636E+02 -.876055363E+02 -.876220839E+02 -.876384666E+02 -.876546501E+02 -.876706035E+02 -.876862983E+02 -.877017078E+02 -.877168067E+02 -.877315715E+02 -.877459805E+02 -.877600135E+02 -.877736514E+02 -.877868759E+02 -.877996690E+02 -.878120126E+02 -.878238889E+02 -.878352802E+02 -.878461695E+02 -.878565401E+02 -.878663764E+02 -.878756634E+02 -.878843872E+02 -.878925341E+02 -.879000914E+02 -.879070469E+02 -.879133892E+02 -.879191077E+02 -.879241929E+02 -.879286363E+02 -.879324308E+02 -.879355700E+02 -.879380490E+02 -.879398639E+02 -.879410119E+02 -.879414914E+02 -.879413020E+02 -.879404443E+02 -.879389203E+02 -.879367333E+02 -.879338875E+02 -.879303885E+02 -.879262430E+02 -.879214587E+02 -.879160442E+02 -.879100094E+02 -.879033648E+02 -.878961222E+02 -.878882939E+02 -.878798931E+02 -.878709339E+02 -.878614309E+02 -.878513993E+02 -.878408550E+02 -.878298142E+02 -.878182938E+02 -.878063108E+02 -.877938829E+02 -.877810280E+02 -.877677643E+02 -.877541105E+02 -.877400857E+02 -.877257094E+02 -.877110018E+02 -.876959839E+02 -.876806777E+02 -.876651065E+02 -.876492955E+02 -.876332722E+02 -.876170673E+02 -.876007160E+02 -.875842586E+02 -.875677430E+02 -.875512267E+02 -.875347794E+02 -.875184875E+02 -.875024583E+02 -.874868272E+02 -.874717650E+02 -.874574896E+02 -.874442790E+02 -.874324897E+02 -.874225799E+02 -.874151393E+02 -.874109282E+02 -.874109282E+02
 -.874265385E+02 -.874265385E+02 -.874315803E+02 -.874404832E+02 -.874523291E+02 -.874664092E+02 -.874821756E+02 -.874992038E+02 -.875171629E+02 -.875357936E+02 -.875548909E+02 -.875742913E+02 -.875938640E+02 -.876135036E+02 -.876331250E+02 -.876526594E+02 -.876720500E+02 -.876912493E+02 -.877102160E+02 -.877289136E+02 -.877473086E+02 -.877653702E+02 -.877830697E+02 -.878003803E+02 -.878172769E+02 -.878337359E+02 -.878497344E+02 -.878652504E+02 -.878802622E+02 -.878947482E+02 -.879086873E+02 -.879220589E+02 -.879348429E+02 -.879470199E+02 -.879585714E+02 -.879694794E+02 -.879797271E+02 -.879892981E+02 -.879981770E+02 -.880063492E+02 -.880138011E+02 -.880205201E+02 -.880264951E+02 -.880317158E+02 -.880361737E+02 -.880398612E+02 -.880427723E+02 -.880449022E+02 -.880462477E+02 -.880468067E+02 -.880465787E+02 -.880455647E+02 -.880437670E+02 -.880411895E+02 -.880378375E+02 -.880337175E+02 -.880288374E+02 -.880232066E+02 -.880168355E+02 -.880097358E+02 -.880019202E+02 -.879934026E+02 -.879841980E+02 -.879743222E+02 -.879637919E+02 -.879526245E+02 -.879408383E+02 -.879284520E+02 -.879154852E+02 -.879019577E+02 -.878878900E+02 -.878733028E+02 -.878582174E+02 -.878426555E+02 -.878266389E+02 -.878101903E+02 -.877933326E+02 -.877760894E+02 -.877584854E+02 -.877405463E+02 -.877222994E+02 -.877037739E+02 -.876850021E+02 -.876660196E+02 -.876468673E+02 -.876275922E+02 -.876082501E+02 -.875889079E+02 -.875696469E+02 -.875505678E+02 -.875317962E+02 -.875134899E+02 -.874958489E+02 -.874791280E+02 -.874636529E+02 -.874498411E+02 -.874382296E+02 -.874295099E+02 -.874245741E+02 -.874245741E+02
 -.874408751E+02 -.874408751E+02 -.874466729E+02 -.874569110E+02 -.874705358E+02 -.874867325E+02 -.875048697E+02 -.875244568E+02 -.875451116E+02 -.875665353E+02 -.875884927E+02 -.876107976E+02 -.876333015E+02 -.876558850E+02 -.876784512E+02 -.877009212E+02 -.877232290E+02 -.877453193E+02 -.877671441E+02 -.877886612E+02 -.878098327E+02 -.878306237E+02 -.878510019E+02 -.878709368E+02 -.878903997E+02 -.879093629E+02 -.879277995E+02 -.879456836E+02 -.879629896E+02 -.879796925E+02 -.879957677E+02 -.880111914E+02 -.880259402E+02 -.880399915E+02 -.880533236E+02 -.880659153E+02 -.880777464E+02 -.880887976E+02 -.880990506E+02 -.881084883E+02 -.881170946E+02 -.881248549E+02 -.881317559E+02 -.881377857E+02 -.881429339E+02 -.881471916E+02 -.881505517E+02 -.881530084E+02 -.881545579E+02 -.881551977E+02 -.881549274E+02 -.881537480E+02 -.881516625E+02 -.881486753E+02 -.881447926E+02 -.881400224E+02 -.881343739E+02 -.881278582E+02 -.881204876E+02 -.881122759E+02 -.881032384E+02 -.880933913E+02 -.880827524E+02 -.880713404E+02 -.880591749E+02 -.880462765E+02 -.880326666E+02 -.880183674E+02 -.880034018E+02 -.879877931E+02 -.879715651E+02 -.879547424E+02 -.879373496E+02 -.879194120E+02 -.879009552E+02 -.878820052E+02 -.878625888E+02 -.878427332E+02 -.878224670E+02 -.878018195E+02 -.877808223E+02 -.877595089E+02 -.877379161E+02 -.877160849E+02 -.876940618E+02 -.876719006E+02 -.876496650E+02 -.876274315E+02 -.876052933E+02 -.875833655E+02 -.875617918E+02 -.875407533E+02 -.875204794E+02 -.875012626E+02 -.874834766E+02 -.874676015E+02 -.874542544E+02 -.874442305E+02 -.874385558E+02 -.874385558E+02
 -.874555374E+02 -.874555374E+02 -.874621085E+02 -.874737126E+02 -.874891568E+02 -.875075171E+02 -.875280764E+02 -.875502771E+02 -.875736857E+02 -.875979640E+02 -.876228469E+02 -.876481251E+02 -.876736320E+02 -.876992333E+02 -.877248197E+02 -.877503014E+02 -.877756034E+02 -.878006626E+02 -.878254247E+02 -.878498421E+02 -.878738724E+02 -.878974766E+02 -.879206184E+02 -.879432634E+02 -.879653785E+02 -.879869317E+02 -.880078919E+02 -.880282291E+02 -.880479137E+02 -.880669170E+02 -.880852109E+02 -.881027678E+02 -.881195609E+02 -.881355637E+02 -.881507508E+02 -.881650975E+02 -.881785800E+02 -.881911757E+02 -.882028634E+02 -.882136228E+02 -.882234354E+02 -.882322839E+02 -.882401529E+02 -.882470283E+02 -.882528980E+02 -.882577513E+02 -.882615799E+02 -.882643771E+02 -.882661381E+02 -.882668603E+02 -.882665431E+02 -.882651879E+02 -.882627979E+02 -.882593785E+02 -.882549371E+02 -.882494827E+02 -.882430264E+02 -.882355811E+02 -.882271614E+02 -.882177835E+02 -.882074652E+02 -.881962258E+02 -.881840859E+02 -.881710674E+02 -.881571933E+02 -.881424877E+02 -.881269756E+02 -.881106828E+02 -.880936360E+02 -.880758622E+02 -.880573893E+02 -.880382455E+02 -.880184595E+02 -.879980603E+02 -.879770775E+02 -.879555410E+02 -.879334814E+02 -.879109299E+02 -.878879190E+02 -.878644821E+02 -.878406550E+02 -.878164757E+02 -.877919856E+02 -.877672311E+02 -.877422644E+02 -.877171463E+02 -.876919484E+02 -.876667569E+02 -.876416767E+02 -.876168376E+02 -.875924019E+02 -.875685739E+02 -.875456129E+02 -.875238493E+02 -.875037064E+02 -.874857271E+02 -.874706103E+02 -.874592567E+02 -.874528289E+02 -.874528289E+02
 -.874705156E+02 -.874705156E+02 -.874778780E+02 -.874908792E+02 -.875081833E+02 -.875287544E+02 -.875517881E+02 -.875766596E+02 -.876028837E+02 -.876300829E+02 -.876579618E+02 -.876862875E+02 -.877148743E+02 -.877435725E+02 -.877722598E+02 -.878008354E+02 -.878292154E+02 -.878573293E+02 -.878851166E+02 -.879125247E+02 -.879395064E+02 -.879660183E+02 -.879920198E+02 -.880174717E+02 -.880423364E+02 -.880665774E+02 -.880901593E+02 -.881130475E+02 -.881352085E+02 -.881566095E+02 -.881772182E+02 -.881970032E+02 -.882159331E+02 -.882339776E+02 -.882511070E+02 -.882672925E+02 -.882825065E+02 -.882967228E+02 -.883099165E+02 -.883220643E+02 -.883331445E+02 -.883431372E+02 -.883520239E+02 -.883597885E+02 -.883664166E+02 -.883718958E+02 -.883762162E+02 -.883793700E+02 -.883813517E+02 -.883821583E+02 -.883817889E+02 -.883802453E+02 -.883775313E+02 -.883736531E+02 -.883686192E+02 -.883624404E+02 -.883551297E+02 -.883467020E+02 -.883371744E+02 -.883265660E+02 -.883148974E+02 -.883021913E+02 -.882884716E+02 -.882737638E+02 -.882580948E+02 -.882414925E+02 -.882239860E+02 -.882056052E+02 -.881863810E+02 -.881663446E+02 -.881455283E+02 -.881239645E+02 -.881016861E+02 -.880787265E+02 -.880551194E+02 -.880308990E+02 -.880061001E+02 -.879807581E+02 -.879549096E+02 -.879285925E+02 -.879018466E+02 -.878747148E+02 -.878472432E+02 -.878194836E+02 -.877914942E+02 -.877633425E+02 -.877351083E+02 -.877068873E+02 -.876787964E+02 -.876509802E+02 -.876236194E+02 -.875969420E+02 -.875712374E+02 -.875468748E+02 -.875243271E+02 -.875042016E+02 -.874872801E+02 -.874745708E+02 -.874673750E+02 -.874673750E+02
 -.874858069E+02 -.874858069E+02 -.874939785E+02 -.875084080E+02 -.875276127E+02 -.875504426E+02 -.875760051E+02 -.876036077E+02 -.876327134E+02 -.876629048E+02 -.876938555E+02 -.877253082E+02 -.877570574E+02 -.877889373E+02 -.878208127E+02 -.878525719E+02 -.878841225E+02 -.879153867E+02 -.879462982E+02 -.879767991E+02 -.880068371E+02 -.880363641E+02 -.880653343E+02 -.880937037E+02 -.881214299E+02 -.881484715E+02 -.881747885E+02 -.882003417E+02 -.882250932E+02 -.882490056E+02 -.882720420E+02 -.882941661E+02 -.883153419E+02 -.883355342E+02 -.883547088E+02 -.883728322E+02 -.883898727E+02 -.884057997E+02 -.884205845E+02 -.884342001E+02 -.884466211E+02 -.884578243E+02 -.884677883E+02 -.884764940E+02 -.884839246E+02 -.884900658E+02 -.884949059E+02 -.884984359E+02 -.885006494E+02 -.885015427E+02 -.885011151E+02 -.884993683E+02 -.884963069E+02 -.884919381E+02 -.884862719E+02 -.884793209E+02 -.884711001E+02 -.884616271E+02 -.884509218E+02 -.884390064E+02 -.884259050E+02 -.884116439E+02 -.883962511E+02 -.883797560E+02 -.883621900E+02 -.883435854E+02 -.883239758E+02 -.883033959E+02 -.882818812E+02 -.882594680E+02 -.882361930E+02 -.882120936E+02 -.881872075E+02 -.881615727E+02 -.881352278E+02 -.881082114E+02 -.880805628E+02 -.880523222E+02 -.880235304E+02 -.879942299E+02 -.879644653E+02 -.879342839E+02 -.879037371E+02 -.878728818E+02 -.878417825E+02 -.878105135E+02 -.877791626E+02 -.877478352E+02 -.877166601E+02 -.876857967E+02 -.876554444E+02 -.876258550E+02 -.875973482E+02 -.875703323E+02 -.875453307E+02 -.875230159E+02 -.875042540E+02 -.874901622E+02 -.874821836E+02 -.874821836E+02
 -.875014047E+02 -.875014047E+02 -.875104032E+02 -.875262918E+02 -.875474379E+02 -.875725757E+02 -.876007233E+02 -.876311203E+02 -.876631772E+02 -.876964358E+02 -.877305382E+02 -.877652016E+02 -.878002005E+02 -.878353529E+02 -.878705105E+02 -.879055514E+02 -.879403747E+02 -.879748959E+02 -.880090424E+02 -.880427507E+02 -.880759632E+02 -.881086264E+02 -.881406892E+02 -.881721024E+02 -.882028183E+02 -.882327905E+02 -.882619741E+02 -.882903249E+02 -.883177998E+02 -.883443563E+02 -.883699521E+02 -.883945455E+02 -.884180950E+02 -.884405601E+02 -.884619012E+02 -.884820798E+02 -.885010590E+02 -.885188038E+02 -.885352807E+02 -.885504582E+02 -.885643070E+02 -.885767997E+02 -.885879116E+02 -.885976203E+02 -.886059062E+02 -.886127526E+02 -.886181460E+02 -.886220757E+02 -.886245343E+02 -.886255175E+02 -.886250243E+02 -.886230568E+02 -.886196203E+02 -.886147233E+02 -.886083774E+02 -.886005972E+02 -.885914003E+02 -.885808073E+02 -.885688414E+02 -.885555284E+02 -.885408964E+02 -.885249759E+02 -.885077994E+02 -.884894013E+02 -.884698177E+02 -.884490861E+02 -.884272456E+02 -.884043361E+02 -.883803984E+02 -.883554744E+02 -.883296063E+02 -.883028368E+02 -.882752090E+02 -.882467662E+02 -.882175522E+02 -.881876107E+02 -.881569860E+02 -.881257232E+02 -.880938680E+02 -.880614678E+02 -.880285717E+02 -.879952323E+02 -.879615059E+02 -.879274552E+02 -.878931504E+02 -.878586730E+02 -.878241187E+02 -.877896026E+02 -.877552655E+02 -.877212814E+02 -.876878684E+02 -.876553022E+02 -.876239331E+02 -.875942089E+02 -.875667038E+02 -.875421564E+02 -.875215184E+02 -.875060178E+02 -.874972414E+02 -.874972414E+02
 -.875172934E+02 -.875172934E+02 -.875271354E+02 -.875445131E+02 -.875676410E+02 -.875951358E+02 -.876259258E+02 -.876591818E+02 -.876942610E+02 -.877306639E+02 -.877680001E+02 -.878059611E+02 -.878443010E+02 -.878828219E+02 -.879213627E+02 -.879597918E+02 -.879979999E+02 -.880358955E+02 -.880733999E+02 -.881104434E+02 -.881469628E+02 -.881828985E+02 -.882181940E+02 -.882527945E+02 -.882866468E+02 -.883196992E+02 -.883519011E+02 -.883832028E+02 -.884135555E+02 -.884429103E+02 -.884712191E+02 -.884984338E+02 -.885245067E+02 -.885493912E+02 -.885730414E+02 -.885954133E+02 -.886164640E+02 -.886361530E+02 -.886544413E+02 -.886712924E+02 -.886866719E+02 -.887005481E+02 -.887128918E+02 -.887236771E+02 -.887328811E+02 -.887404844E+02 -.887464710E+02 -.887508285E+02 -.887535482E+02 -.887546252E+02 -.887540580E+02 -.887518492E+02 -.887480049E+02 -.887425351E+02 -.887354533E+02 -.887267765E+02 -.887165255E+02 -.887047241E+02 -.886913994E+02 -.886765815E+02 -.886603031E+02 -.886425998E+02 -.886235094E+02 -.886030717E+02 -.885813287E+02 -.885583239E+02 -.885341024E+02 -.885087102E+02 -.884821947E+02 -.884546038E+02 -.884259860E+02 -.883963901E+02 -.883658655E+02 -.883344614E+02 -.883022272E+02 -.882692127E+02 -.882354676E+02 -.882010423E+02 -.881659879E+02 -.881303568E+02 -.880942034E+02 -.880575854E+02 -.880205645E+02 -.879832088E+02 -.879455949E+02 -.879078110E+02 -.878699609E+02 -.878321694E+02 -.877945888E+02 -.877574080E+02 -.877208638E+02 -.876852554E+02 -.876509640E+02 -.876184770E+02 -.875884199E+02 -.875615980E+02 -.875390494E+02 -.875221147E+02 -.875125263E+02 -.875125263E+02
 -.875334432E+02 -.875334432E+02 -.875441445E+02 -.875630395E+02 -.875881876E+02 -.876180870E+02 -.876515755E+02 -.876877541E+02 -.877259260E+02 -.877655500E+02 -.878062025E+02 -.878475493E+02 -.878893246E+02 -.879313146E+02 -.879733463E+02 -.880152779E+02 -.880569924E+02 -.880983909E+02 -.881393882E+02 -.881799083E+02 -.882198815E+02 -.882592426E+02 -.882979287E+02 -.883358793E+02 -.883730353E+02 -.884093391E+02 -.884447338E+02 -.884791633E+02 -.885125720E+02 -.885449042E+02 -.885761044E+02 -.886061175E+02 -.886348887E+02 -.886623642E+02 -.886884912E+02 -.887132187E+02 -.887364973E+02 -.887582795E+02 -.887785202E+02 -.887971767E+02 -.888142088E+02 -.888295795E+02 -.888432548E+02 -.888552042E+02 -.888654010E+02 -.888738225E+02 -.888804500E+02 -.888852689E+02 -.888882690E+02 -.888894444E+02 -.888887935E+02 -.888863191E+02 -.888820284E+02 -.888759331E+02 -.888680490E+02 -.888583961E+02 -.888469985E+02 -.888338842E+02 -.888190848E+02 -.888026353E+02 -.887845742E+02 -.887649427E+02 -.887437848E+02 -.887211470E+02 -.886970781E+02 -.886716284E+02 -.886448501E+02 -.886167967E+02 -.885875226E+02 -.885570831E+02 -.885255338E+02 -.884929308E+02 -.884593302E+02 -.884247883E+02 -.883893610E+02 -.883531046E+02 -.883160749E+02 -.882783284E+02 -.882399218E+02 -.882009132E+02 -.881613626E+02 -.881213329E+02 -.880808915E+02 -.880401121E+02 -.879990776E+02 -.879578829E+02 -.879166400E+02 -.878754828E+02 -.878345755E+02 -.877941214E+02 -.877543756E+02 -.877156611E+02 -.876783895E+02 -.876430879E+02 -.876104334E+02 -.875812982E+02 -.875568077E+02 -.875384157E+02 -.875280028E+02 -.875280028E+02
 -.875498066E+02 -.875498066E+02 -.875613810E+02 -.875818182E+02 -.876090215E+02 -.876413694E+02 -.876776084E+02 -.877167693E+02 -.877581010E+02 -.878010199E+02 -.878450695E+02 -.878898904E+02 -.879351969E+02 -.879807602E+02 -.880263953E+02 -.880719512E+02 -.881173023E+02 -.881623427E+02 -.882069801E+02 -.882511320E+02 -.882947222E+02 -.883376789E+02 -.883799333E+02 -.884214182E+02 -.884620683E+02 -.885018190E+02 -.885406065E+02 -.885783672E+02 -.886150376E+02 -.886505540E+02 -.886848529E+02 -.887178707E+02 -.887495443E+02 -.887798117E+02 -.888086120E+02 -.888358859E+02 -.888615760E+02 -.888856272E+02 -.889079865E+02 -.889286042E+02 -.889474331E+02 -.889644299E+02 -.889795547E+02 -.889927720E+02 -.890040504E+02 -.890133632E+02 -.890206884E+02 -.890260089E+02 -.890293125E+02 -.890305922E+02 -.890298461E+02 -.890270776E+02 -.890222950E+02 -.890155120E+02 -.890067471E+02 -.889960239E+02 -.889833706E+02 -.889688200E+02 -.889524089E+02 -.889341787E+02 -.889141739E+02 -.888924429E+02 -.888690371E+02 -.888440107E+02 -.888174203E+02 -.887893247E+02 -.887597843E+02 -.887288612E+02 -.886966181E+02 -.886631188E+02 -.886284275E+02 -.885926083E+02 -.885557256E+02 -.885178434E+02 -.884790252E+02 -.884393345E+02 -.883988343E+02 -.883575875E+02 -.883156575E+02 -.882731082E+02 -.882300056E+02 -.881864184E+02 -.881424196E+02 -.880980889E+02 -.880535152E+02 -.880088004E+02 -.879640640E+02 -.879194494E+02 -.878751320E+02 -.878313292E+02 -.877883142E+02 -.877464334E+02 -.877061285E+02 -.876679659E+02 -.876326741E+02 -.876011923E+02 -.875747334E+02 -.875548654E+02 -.875436174E+02 -.875436174E+02
 -.875663139E+02 -.875663139E+02 -.875787722E+02 -.876007719E+02 -.876300591E+02 -.876648924E+02 -.877039269E+02 -.877461227E+02 -.877906744E+02 -.878369564E+02 -.878844799E+02 -.879328604E+02 -.879817936E+02 -.880310359E+02 -.880803910E+02 -.881296983E+02 -.881788243E+02 -.882276555E+02 -.882760925E+02 -.883240461E+02 -.883714332E+02 -.884181754E+02 -.884641971E+02 -.885094243E+02 -.885537843E+02 -.885972048E+02 -.886396140E+02 -.886809395E+02 -.887211088E+02 -.887600490E+02 -.887976869E+02 -.888339493E+02 -.888687637E+02 -.889020581E+02 -.889337620E+02 -.889638063E+02 -.889921242E+02 -.890186511E+02 -.890433252E+02 -.890660880E+02 -.890868842E+02 -.891056630E+02 -.891223776E+02 -.891369861E+02 -.891494516E+02 -.891597427E+02 -.891678332E+02 -.891737031E+02 -.891773378E+02 -.891787292E+02 -.891778748E+02 -.891747785E+02 -.891694503E+02 -.891619061E+02 -.891521678E+02 -.891402631E+02 -.891262250E+02 -.891100921E+02 -.890919078E+02 -.890717204E+02 -.890495823E+02 -.890255502E+02 -.889996841E+02 -.889720476E+02 -.889427065E+02 -.889117296E+02 -.888791871E+02 -.888451509E+02 -.888096940E+02 -.887728900E+02 -.887348128E+02 -.886955364E+02 -.886551343E+02 -.886136796E+02 -.885712447E+02 -.885279013E+02 -.884837203E+02 -.884387721E+02 -.883931271E+02 -.883468562E+02 -.883000314E+02 -.882527276E+02 -.882050238E+02 -.881570057E+02 -.881087682E+02 -.880604200E+02 -.880120881E+02 -.879639248E+02 -.879161162E+02 -.878688936E+02 -.878225475E+02 -.877774470E+02 -.877340634E+02 -.876930019E+02 -.876550416E+02 -.876211883E+02 -.875927420E+02 -.875713848E+02 -.875592949E+02 -.875592949E+02
 -.875828687E+02 -.875828687E+02 -.875962175E+02 -.876197927E+02 -.876511833E+02 -.876885287E+02 -.877303926E+02 -.877756648E+02 -.878234865E+02 -.878731907E+02 -.879242570E+02 -.879762775E+02 -.880289295E+02 -.880819557E+02 -.881351488E+02 -.881883390E+02 -.882413848E+02 -.882941652E+02 -.883465737E+02 -.883985139E+02 -.884498961E+02 -.885006346E+02 -.885506465E+02 -.885998501E+02 -.886481646E+02 -.886955088E+02 -.887418013E+02 -.887869598E+02 -.888309015E+02 -.888735425E+02 -.889147986E+02 -.889545854E+02 -.889928187E+02 -.890294152E+02 -.890642928E+02 -.890973708E+02 -.891285710E+02 -.891578177E+02 -.891850383E+02 -.892101638E+02 -.892331296E+02 -.892538753E+02 -.892723461E+02 -.892884924E+02 -.893022706E+02 -.893136435E+02 -.893225802E+02 -.893290566E+02 -.893330559E+02 -.893345678E+02 -.893335899E+02 -.893301264E+02 -.893241890E+02 -.893157967E+02 -.893049752E+02 -.892917571E+02 -.892761815E+02 -.892582937E+02 -.892381450E+02 -.892157922E+02 -.891912969E+02 -.891647259E+02 -.891361496E+02 -.891056424E+02 -.890732816E+02 -.890391475E+02 -.890033221E+02 -.889658891E+02 -.889269332E+02 -.888865400E+02 -.888447947E+02 -.888017826E+02 -.887575883E+02 -.887122954E+02 -.886659862E+02 -.886187421E+02 -.885706429E+02 -.885217676E+02 -.884721945E+02 -.884220018E+02 -.883712685E+02 -.883200759E+02 -.882685091E+02 -.882166599E+02 -.881646293E+02 -.881125324E+02 -.880605034E+02 -.880087031E+02 -.879573277E+02 -.879066214E+02 -.878568915E+02 -.878085286E+02 -.877620327E+02 -.877180465E+02 -.876773989E+02 -.876411611E+02 -.876107191E+02 -.875878679E+02 -.875749339E+02 -.875749339E+02
 -.875993426E+02 -.875993426E+02 -.876135828E+02 -.876387365E+02 -.876722374E+02 -.877121068E+02 -.877568182E+02 -.878051930E+02 -.878563195E+02 -.879094913E+02 -.879641582E+02 -.880198895E+02 -.880763458E+02 -.881332570E+02 -.881904050E+02 -.882476116E+02 -.883047274E+02 -.883616240E+02 -.884181879E+02 -.884743156E+02 -.885299102E+02 -.885848786E+02 -.886391297E+02 -.886925734E+02 -.887451191E+02 -.887966757E+02 -.888471509E+02 -.888964508E+02 -.889444803E+02 -.889911431E+02 -.890363419E+02 -.890799790E+02 -.891219567E+02 -.891621779E+02 -.892005464E+02 -.892369681E+02 -.892713508E+02 -.893036056E+02 -.893336468E+02 -.893613933E+02 -.893867684E+02 -.894097010E+02 -.894301261E+02 -.894479849E+02 -.894632257E+02 -.894758041E+02 -.894856835E+02 -.894928353E+02 -.894972391E+02 -.894988830E+02 -.894977636E+02 -.894938862E+02 -.894872645E+02 -.894779209E+02 -.894658859E+02 -.894511980E+02 -.894339036E+02 -.894140563E+02 -.893917166E+02 -.893669517E+02 -.893398346E+02 -.893104437E+02 -.892788623E+02 -.892451776E+02 -.892094809E+02 -.891718658E+02 -.891324286E+02 -.890912672E+02 -.890484802E+02 -.890041670E+02 -.889584266E+02 -.889113576E+02 -.888630573E+02 -.888136215E+02 -.887631444E+02 -.887117182E+02 -.886594333E+02 -.886063782E+02 -.885526400E+02 -.884983051E+02 -.884434599E+02 -.883881928E+02 -.883325951E+02 -.882767647E+02 -.882208087E+02 -.881648481E+02 -.881090239E+02 -.880535045E+02 -.879984957E+02 -.879442533E+02 -.878911003E+02 -.878394475E+02 -.877898221E+02 -.877429026E+02 -.876995658E+02 -.876609463E+02 -.876285142E+02 -.876041752E+02 -.875904015E+02 -.875904015E+02
 -.876155702E+02 -.876155702E+02 -.876306949E+02 -.876574167E+02 -.876930174E+02 -.877354028E+02 -.877829590E+02 -.878344408E+02 -.878888868E+02 -.879455528E+02 -.880038610E+02 -.880633601E+02 -.881236952E+02 -.881845842E+02 -.882457999E+02 -.883071557E+02 -.883684949E+02 -.884296823E+02 -.884905974E+02 -.885511297E+02 -.886111746E+02 -.886706311E+02 -.887293993E+02 -.887873791E+02 -.888444694E+02 -.889005673E+02 -.889555678E+02 -.890093637E+02 -.890618457E+02 -.891129026E+02 -.891624219E+02 -.892102901E+02 -.892563932E+02 -.893006176E+02 -.893428507E+02 -.893829816E+02 -.894209018E+02 -.894565062E+02 -.894896936E+02 -.895203678E+02 -.895484380E+02 -.895738198E+02 -.895964356E+02 -.896162157E+02 -.896330984E+02 -.896470307E+02 -.896579687E+02 -.896658784E+02 -.896707352E+02 -.896725249E+02 -.896712434E+02 -.896668967E+02 -.896595014E+02 -.896490837E+02 -.896356800E+02 -.896193361E+02 -.896001072E+02 -.895780568E+02 -.895532570E+02 -.895257873E+02 -.894957344E+02 -.894631910E+02 -.894282556E+02 -.893910315E+02 -.893516258E+02 -.893101492E+02 -.892667145E+02 -.892214365E+02 -.891744306E+02 -.891258127E+02 -.890756979E+02 -.890242005E+02 -.889714328E+02 -.889175051E+02 -.888625252E+02 -.888065981E+02 -.887498259E+02 -.886923081E+02 -.886341419E+02 -.885754226E+02 -.885162448E+02 -.884567042E+02 -.883968988E+02 -.883369324E+02 -.882769178E+02 -.882169817E+02 -.881572711E+02 -.880979610E+02 -.880392656E+02 -.879814513E+02 -.879248546E+02 -.878699052E+02 -.878171548E+02 -.877673159E+02 -.877213103E+02 -.876803332E+02 -.876459350E+02 -.876201286E+02 -.876055278E+02 -.876055278E+02
 -.876313421E+02 -.876313421E+02 -.876473342E+02 -.876755963E+02 -.877132635E+02 -.877581311E+02 -.878085014E+02 -.878630669E+02 -.879208195E+02 -.879809809E+02 -.880429482E+02 -.881062519E+02 -.881705236E+02 -.882354709E+02 -.883008583E+02 -.883664921E+02 -.884322091E+02 -.884978676E+02 -.885633408E+02 -.886285109E+02 -.886932657E+02 -.887574953E+02 -.888210901E+02 -.888839388E+02 -.889459283E+02 -.890069420E+02 -.890668604E+02 -.891255607E+02 -.891829171E+02 -.892388009E+02 -.892930814E+02 -.893456262E+02 -.893963021E+02 -.894449755E+02 -.894915140E+02 -.895357867E+02 -.895776652E+02 -.896170251E+02 -.896537463E+02 -.896877142E+02 -.897188208E+02 -.897469654E+02 -.897720554E+02 -.897940074E+02 -.898127473E+02 -.898282118E+02 -.898403482E+02 -.898491154E+02 -.898544841E+02 -.898564369E+02 -.898549689E+02 -.898500872E+02 -.898418114E+02 -.898301728E+02 -.898152150E+02 -.897969926E+02 -.897755713E+02 -.897510272E+02 -.897234462E+02 -.896929230E+02 -.896595607E+02 -.896234697E+02 -.895847668E+02 -.895435744E+02 -.895000195E+02 -.894542325E+02 -.894063467E+02 -.893564968E+02 -.893048186E+02 -.892514473E+02 -.891965175E+02 -.891401618E+02 -.890825104E+02 -.890236905E+02 -.889638257E+02 -.889030359E+02 -.888414368E+02 -.887791403E+02 -.887162549E+02 -.886528860E+02 -.885891370E+02 -.885251112E+02 -.884609136E+02 -.883966537E+02 -.883324497E+02 -.882684333E+02 -.882047563E+02 -.881415995E+02 -.880791836E+02 -.880177837E+02 -.879577481E+02 -.878995224E+02 -.878436806E+02 -.877909654E+02 -.877423401E+02 -.876990560E+02 -.876627393E+02 -.876355042E+02 -.876200994E+02 -.876200994E+02
 -.876463972E+02 -.876463972E+02 -.876632268E+02 -.876929789E+02 -.877326504E+02 -.877799327E+02 -.878330510E+02 -.878906405E+02 -.879516518E+02 -.880152763E+02 -.880808899E+02 -.881480077E+02 -.882162504E+02 -.882853174E+02 -.883549667E+02 -.884249988E+02 -.884952453E+02 -.885655590E+02 -.886358067E+02 -.887058640E+02 -.887756104E+02 -.888449268E+02 -.889136925E+02 -.889817839E+02 -.890490739E+02 -.891154304E+02 -.891807172E+02 -.892447932E+02 -.893075131E+02 -.893687276E+02 -.894282844E+02 -.894860285E+02 -.895418035E+02 -.895954522E+02 -.896468180E+02 -.896957459E+02 -.897420838E+02 -.897856832E+02 -.898264013E+02 -.898641012E+02 -.898986536E+02 -.899299380E+02 -.899578433E+02 -.899822689E+02 -.900031261E+02 -.900203383E+02 -.900338422E+02 -.900435880E+02 -.900495402E+02 -.900516778E+02 -.900499946E+02 -.900444991E+02 -.900352146E+02 -.900221790E+02 -.900054441E+02 -.899850758E+02 -.899611529E+02 -.899337666E+02 -.899030197E+02 -.898690257E+02 -.898319079E+02 -.897917980E+02 -.897488352E+02 -.897031653E+02 -.896549391E+02 -.896043112E+02 -.895514392E+02 -.894964823E+02 -.894396000E+02 -.893809513E+02 -.893206936E+02 -.892589814E+02 -.891959659E+02 -.891317942E+02 -.890666085E+02 -.890005457E+02 -.889337374E+02 -.888663097E+02 -.887983835E+02 -.887300755E+02 -.886614987E+02 -.885927646E+02 -.885239847E+02 -.884552744E+02 -.883867565E+02 -.883185666E+02 -.882508604E+02 -.881838224E+02 -.881176781E+02 -.880527090E+02 -.879892722E+02 -.879278261E+02 -.878689630E+02 -.878134517E+02 -.877622919E+02 -.877167854E+02 -.876786273E+02 -.876500249E+02 -.876338526E+02 -.876338526E+02
 -.876604139E+02 -.876604139E+02 -.876780346E+02 -.877091982E+02 -.877507752E+02 -.878003631E+02 -.878561184E+02 -.879166268E+02 -.879808035E+02 -.880478157E+02 -.881170225E+02 -.881879276E+02 -.882601441E+02 -.883333658E+02 -.884073465E+02 -.884818833E+02 -.885568037E+02 -.886319564E+02 -.887072027E+02 -.887824115E+02 -.888574541E+02 -.889322012E+02 -.890065203E+02 -.890802738E+02 -.891533187E+02 -.892255053E+02 -.892966777E+02 -.893666737E+02 -.894353250E+02 -.895024579E+02 -.895678944E+02 -.896314527E+02 -.896929482E+02 -.897521955E+02 -.898090087E+02 -.898632037E+02 -.899145991E+02 -.899630180E+02 -.900082889E+02 -.900502481E+02 -.900887400E+02 -.901236195E+02 -.901547525E+02 -.901820177E+02 -.902053077E+02 -.902245297E+02 -.902396069E+02 -.902504788E+02 -.902571023E+02 -.902594517E+02 -.902575193E+02 -.902513151E+02 -.902408673E+02 -.902262214E+02 -.902074402E+02 -.901846030E+02 -.901578050E+02 -.901271561E+02 -.900927803E+02 -.900548139E+02 -.900134050E+02 -.899687117E+02 -.899209006E+02 -.898701459E+02 -.898166273E+02 -.897605290E+02 -.897020380E+02 -.896413429E+02 -.895786319E+02 -.895140922E+02 -.894479084E+02 -.893802613E+02 -.893113269E+02 -.892412754E+02 -.891702708E+02 -.890984700E+02 -.890260225E+02 -.889530707E+02 -.888797498E+02 -.888061884E+02 -.887325100E+02 -.886588343E+02 -.885852799E+02 -.885119670E+02 -.884390222E+02 -.883665839E+02 -.882948097E+02 -.882238858E+02 -.881540399E+02 -.880855567E+02 -.880187986E+02 -.879542327E+02 -.878924649E+02 -.878342844E+02 -.877807207E+02 -.877331184E+02 -.876932322E+02 -.876633523E+02 -.876464651E+02 -.876464651E+02
 -.876730000E+02 -.876730000E+02 -.876913451E+02 -.877238071E+02 -.877671456E+02 -.878188780E+02 -.878771037E+02 -.879403685E+02 -.880075609E+02 -.880778307E+02 -.881505259E+02 -.882251441E+02 -.883012948E+02 -.883786701E+02 -.884570228E+02 -.885361488E+02 -.886158741E+02 -.886960445E+02 -.887765173E+02 -.888571550E+02 -.889378207E+02 -.890183744E+02 -.890986705E+02 -.891785560E+02 -.892578700E+02 -.893364426E+02 -.894140952E+02 -.894906408E+02 -.895658841E+02 -.896396227E+02 -.897116478E+02 -.897817452E+02 -.898496973E+02 -.899152838E+02 -.899782840E+02 -.900384781E+02 -.900956493E+02 -.901495852E+02 -.902000800E+02 -.902469362E+02 -.902899660E+02 -.903289937E+02 -.903638567E+02 -.903944078E+02 -.904205161E+02 -.904420686E+02 -.904589715E+02 -.904711510E+02 -.904785540E+02 -.904811492E+02 -.904789267E+02 -.904718987E+02 -.904600992E+02 -.904435835E+02 -.904224280E+02 -.903967291E+02 -.903666022E+02 -.903321807E+02 -.902936147E+02 -.902510693E+02 -.902047230E+02 -.901547665E+02 -.901014002E+02 -.900448330E+02 -.899852803E+02 -.899229619E+02 -.898581008E+02 -.897909206E+02 -.897216447E+02 -.896504939E+02 -.895776853E+02 -.895034307E+02 -.894279355E+02 -.893513974E+02 -.892740054E+02 -.891959397E+02 -.891173705E+02 -.890384583E+02 -.889593542E+02 -.888802002E+02 -.888011307E+02 -.887222741E+02 -.886437549E+02 -.885656980E+02 -.884882322E+02 -.884114967E+02 -.883356489E+02 -.882608740E+02 -.881873983E+02 -.881155060E+02 -.880455604E+02 -.879780318E+02 -.879135337E+02 -.878528684E+02 -.877970871E+02 -.877475670E+02 -.877061111E+02 -.876750773E+02 -.876575478E+02 -.876575478E+02
 -.876836815E+02 -.876836815E+02 -.877026602E+02 -.877362647E+02 -.877811658E+02 -.878348183E+02 -.878952794E+02 -.879610678E+02 -.880310556E+02 -.881043838E+02 -.881803971E+02 -.882585931E+02 -.883385833E+02 -.884200628E+02 -.885027875E+02 -.885865557E+02 -.886711947E+02 -.887565497E+02 -.888424753E+02 -.889288287E+02 -.890154650E+02 -.891022332E+02 -.891889737E+02 -.892755167E+02 -.893616809E+02 -.894472736E+02 -.895320900E+02 -.896159142E+02 -.896985193E+02 -.897796686E+02 -.898591169E+02 -.899366116E+02 -.900118946E+02 -.900847043E+02 -.901547772E+02 -.902218505E+02 -.902856636E+02 -.903459611E+02 -.904024943E+02 -.904550238E+02 -.905033220E+02 -.905471748E+02 -.905863840E+02 -.906207695E+02 -.906501709E+02 -.906744497E+02 -.906934904E+02 -.907072020E+02 -.907155193E+02 -.907184030E+02 -.907158410E+02 -.907078480E+02 -.906944654E+02 -.906757611E+02 -.906518286E+02 -.906227858E+02 -.905887741E+02 -.905499562E+02 -.905065151E+02 -.904586518E+02 -.904065831E+02 -.903505399E+02 -.902907644E+02 -.902275087E+02 -.901610314E+02 -.900915963E+02 -.900194697E+02 -.899449184E+02 -.898682074E+02 -.897895982E+02 -.897093467E+02 -.896277015E+02 -.895449027E+02 -.894611799E+02 -.893767520E+02 -.892918252E+02 -.892065937E+02 -.891212385E+02 -.890359281E+02 -.889508188E+02 -.888660564E+02 -.887817776E+02 -.886981126E+02 -.886151890E+02 -.885331361E+02 -.884520917E+02 -.883722096E+02 -.882936705E+02 -.882166952E+02 -.881415624E+02 -.880686304E+02 -.879983664E+02 -.879313837E+02 -.878684889E+02 -.878107443E+02 -.877595472E+02 -.877167336E+02 -.876847115E+02 -.876666360E+02 -.876666360E+02
 -.876918920E+02 -.876918920E+02 -.877113839E+02 -.877459244E+02 -.877921227E+02 -.878473943E+02 -.879097727E+02 -.879777653E+02 -.880502407E+02 -.881263424E+02 -.882054207E+02 -.882869815E+02 -.883706450E+02 -.884561157E+02 -.885431576E+02 -.886315762E+02 -.887212037E+02 -.888118879E+02 -.889034828E+02 -.889958421E+02 -.890888135E+02 -.891822352E+02 -.892759329E+02 -.893697184E+02 -.894633883E+02 -.895567236E+02 -.896494896E+02 -.897414370E+02 -.898323017E+02 -.899218069E+02 -.900096638E+02 -.900955739E+02 -.901792310E+02 -.902603229E+02 -.903385348E+02 -.904135507E+02 -.904850569E+02 -.905527443E+02 -.906163113E+02 -.906754665E+02 -.907299319E+02 -.907794452E+02 -.908237630E+02 -.908626635E+02 -.908959487E+02 -.909234471E+02 -.909450153E+02 -.909605404E+02 -.909699408E+02 -.909731677E+02 -.909702056E+02 -.909610723E+02 -.909458192E+02 -.909245301E+02 -.908973207E+02 -.908643366E+02 -.908257521E+02 -.907817679E+02 -.907326085E+02 -.906785201E+02 -.906197680E+02 -.905566333E+02 -.904894106E+02 -.904184048E+02 -.903439285E+02 -.902662991E+02 -.901858359E+02 -.901028577E+02 -.900176801E+02 -.899306131E+02 -.898419591E+02 -.897520104E+02 -.896610476E+02 -.895693382E+02 -.894771348E+02 -.893846745E+02 -.892921778E+02 -.891998487E+02 -.891078747E+02 -.890164273E+02 -.889256635E+02 -.888357276E+02 -.887467542E+02 -.886588714E+02 -.885722065E+02 -.884868923E+02 -.884030751E+02 -.883209264E+02 -.882406563E+02 -.881625314E+02 -.880868983E+02 -.880142129E+02 -.879450787E+02 -.878802959E+02 -.878209244E+02 -.877683665E+02 -.877244721E+02 -.876916766E+02 -.876731799E+02 -.876731799E+02
 -.876969619E+02 -.876969619E+02 -.877168117E+02 -.877520209E+02 -.877991720E+02 -.878556694E+02 -.879195467E+02 -.879893188E+02 -.880638671E+02 -.881423506E+02 -.882241374E+02 -.883087511E+02 -.883958300E+02 -.884850952E+02 -.885763259E+02 -.886693406E+02 -.887639816E+02 -.888601031E+02 -.889575621E+02 -.890562110E+02 -.891558921E+02 -.892564334E+02 -.893576459E+02 -.894593219E+02 -.895612335E+02 -.896631327E+02 -.897647510E+02 -.898658000E+02 -.899659728E+02 -.900649450E+02 -.901623768E+02 -.902579147E+02 -.903511945E+02 -.904418436E+02 -.905294841E+02 -.906137357E+02 -.906942186E+02 -.907705577E+02 -.908423850E+02 -.909093441E+02 -.909710929E+02 -.910273082E+02 -.910776884E+02 -.911219580E+02 -.911598702E+02 -.911912104E+02 -.912157990E+02 -.912334938E+02 -.912441923E+02 -.912478325E+02 -.912443946E+02 -.912339007E+02 -.912164150E+02 -.911920425E+02 -.911609278E+02 -.911232529E+02 -.910792349E+02 -.910291233E+02 -.909731965E+02 -.909117587E+02 -.908451364E+02 -.907736743E+02 -.906977326E+02 -.906176825E+02 -.905339029E+02 -.904467772E+02 -.903566896E+02 -.902640219E+02 -.901691509E+02 -.900724447E+02 -.899742608E+02 -.898749432E+02 -.897748205E+02 -.896742035E+02 -.895733842E+02 -.894726341E+02 -.893722038E+02 -.892723221E+02 -.891731968E+02 -.890750148E+02 -.889779436E+02 -.888821339E+02 -.887877218E+02 -.886948333E+02 -.886035897E+02 -.885141141E+02 -.884265403E+02 -.883410244E+02 -.882577588E+02 -.881769907E+02 -.880990462E+02 -.880243597E+02 -.879535137E+02 -.878872880E+02 -.878267249E+02 -.877732121E+02 -.877285908E+02 -.876952954E+02 -.876765359E+02 -.876765359E+02
 -.876981077E+02 -.876981077E+02 -.877181193E+02 -.877536584E+02 -.878013240E+02 -.878585444E+02 -.879233814E+02 -.879943810E+02 -.880704566E+02 -.881507994E+02 -.882348091E+02 -.883220397E+02 -.884121583E+02 -.885049124E+02 -.886001053E+02 -.886975758E+02 -.887971828E+02 -.888987930E+02 -.890022712E+02 -.891074723E+02 -.892142360E+02 -.893223820E+02 -.894317076E+02 -.895419850E+02 -.896529604E+02 -.897643537E+02 -.898758582E+02 -.899871416E+02 -.900978470E+02 -.902075948E+02 -.903159846E+02 -.904225983E+02 -.905270021E+02 -.906287505E+02 -.907273890E+02 -.908224582E+02 -.909134976E+02 -.910000492E+02 -.910816623E+02 -.911578975E+02 -.912283316E+02 -.912925625E+02 -.913502134E+02 -.914009381E+02 -.914444255E+02 -.914804040E+02 -.915086454E+02 -.915289685E+02 -.915412421E+02 -.915453870E+02 -.915413772E+02 -.915292407E+02 -.915090590E+02 -.914809654E+02 -.914451435E+02 -.914018236E+02 -.913512800E+02 -.912938262E+02 -.912298111E+02 -.911596142E+02 -.910836406E+02 -.910023167E+02 -.909160851E+02 -.908254002E+02 -.907307234E+02 -.906325193E+02 -.905312515E+02 -.904273786E+02 -.903213503E+02 -.902136048E+02 -.901045648E+02 -.899946352E+02 -.898842000E+02 -.897736206E+02 -.896632335E+02 -.895533490E+02 -.894442505E+02 -.893361936E+02 -.892294065E+02 -.891240911E+02 -.890204239E+02 -.889185588E+02 -.888186301E+02 -.887207571E+02 -.886250495E+02 -.885316146E+02 -.884405669E+02 -.883520391E+02 -.882661976E+02 -.881832607E+02 -.881035229E+02 -.880273855E+02 -.879553957E+02 -.878882972E+02 -.878270951E+02 -.877731399E+02 -.877282360E+02 -.876947829E+02 -.876759583E+02 -.876759583E+02
 -.876944235E+02 -.876944235E+02 -.877143532E+02 -.877498000E+02 -.877974318E+02 -.878547424E+02 -.879198563E+02 -.879913781E+02 -.880682767E+02 -.881497954E+02 -.882353824E+02 -.883246376E+02 -.884172700E+02 -.885130660E+02 -.886118634E+02 -.887135315E+02 -.888179547E+02 -.889250201E+02 -.890346068E+02 -.891465785E+02 -.892607770E+02 -.893770175E+02 -.894950854E+02 -.896147339E+02 -.897356825E+02 -.898576168E+02 -.899801880E+02 -.901030141E+02 -.902256816E+02 -.903477467E+02 -.904687389E+02 -.905881629E+02 -.907055027E+02 -.908202249E+02 -.909317826E+02 -.910396197E+02 -.911431753E+02 -.912418888E+02 -.913352045E+02 -.914225776E+02 -.915034801E+02 -.915774067E+02 -.916438814E+02 -.917024641E+02 -.917527569E+02 -.917944107E+02 -.918271310E+02 -.918506829E+02 -.918648957E+02 -.918696659E+02 -.918649595E+02 -.918508123E+02 -.918273298E+02 -.917946847E+02 -.917531138E+02 -.917029138E+02 -.916444361E+02 -.915780808E+02 -.915042906E+02 -.914235441E+02 -.913363493E+02 -.912432376E+02 -.911447567E+02 -.910414660E+02 -.909339297E+02 -.908227129E+02 -.907083759E+02 -.905914698E+02 -.904725328E+02 -.903520857E+02 -.902306282E+02 -.901086362E+02 -.899865581E+02 -.898648126E+02 -.897437863E+02 -.896238322E+02 -.895052689E+02 -.893883793E+02 -.892734120E+02 -.891605810E+02 -.890500688E+02 -.889420279E+02 -.888365852E+02 -.887338463E+02 -.886339022E+02 -.885368361E+02 -.884427337E+02 -.883516949E+02 -.882638490E+02 -.881793737E+02 -.880985192E+02 -.880216387E+02 -.879492278E+02 -.878819748E+02 -.878208251E+02 -.877670646E+02 -.877224281E+02 -.876892390E+02 -.876705921E+02 -.876705921E+02
 -.876848742E+02 -.876848742E+02 -.877044235E+02 -.877392594E+02 -.877861806E+02 -.878427965E+02 -.879073341E+02 -.879784898E+02 -.880553156E+02 -.881371302E+02 -.882234514E+02 -.883139426E+02 -.884083716E+02 -.885065783E+02 -.886084491E+02 -.887138961E+02 -.888228413E+02 -.889352027E+02 -.890508841E+02 -.891697666E+02 -.892917015E+02 -.894165056E+02 -.895439573E+02 -.896737933E+02 -.898057076E+02 -.899393501E+02 -.900743271E+02 -.902102021E+02 -.903464975E+02 -.904826969E+02 -.906182480E+02 -.907525661E+02 -.908850378E+02 -.910150249E+02 -.911418691E+02 -.912648964E+02 -.913834224E+02 -.914967577E+02 -.916042138E+02 -.917051105E+02 -.917987825E+02 -.918845881E+02 -.919619180E+02 -.920302039E+02 -.920889288E+02 -.921376355E+02 -.921759363E+02 -.922035202E+02 -.922201603E+02 -.922257187E+02 -.922201495E+02 -.922035001E+02 -.921759102E+02 -.921376082E+02 -.920889068E+02 -.920301957E+02 -.919619337E+02 -.918846402E+02 -.917988854E+02 -.917052812E+02 -.916044720E+02 -.914971256E+02 -.913839257E+02 -.912655639E+02 -.911427334E+02 -.910161227E+02 -.908864100E+02 -.907542583E+02 -.906203105E+02 -.904851850E+02 -.903494718E+02 -.902137284E+02 -.900784767E+02 -.899441998E+02 -.898113395E+02 -.896802946E+02 -.895514195E+02 -.894250242E+02 -.893013741E+02 -.891806919E+02 -.890631594E+02 -.889489207E+02 -.888380868E+02 -.887307403E+02 -.886269425E+02 -.885267417E+02 -.884301830E+02 -.883373206E+02 -.882482334E+02 -.881630442E+02 -.880819429E+02 -.880052179E+02 -.879332935E+02 -.878667800E+02 -.878065366E+02 -.877537532E+02 -.877100557E+02 -.876776437E+02 -.876594690E+02 -.876594690E+02
 -.876682920E+02 -.876682920E+02 -.876871002E+02 -.877206959E+02 -.877660817E+02 -.878210405E+02 -.878839485E+02 -.879536324E+02 -.880292594E+02 -.881102515E+02 -.881962198E+02 -.882869130E+02 -.883821774E+02 -.884819248E+02 -.885861073E+02 -.886946966E+02 -.888076675E+02 -.889249841E+02 -.890465888E+02 -.891723927E+02 -.893022686E+02 -.894360450E+02 -.895735008E+02 -.897143628E+02 -.898583028E+02 -.900049368E+02 -.901538248E+02 -.903044720E+02 -.904563305E+02 -.906088025E+02 -.907612428E+02 -.909129637E+02 -.910632381E+02 -.912113047E+02 -.913563720E+02 -.914976235E+02 -.916342231E+02 -.917653204E+02 -.918900584E+02 -.920075807E+02 -.921170412E+02 -.922176145E+02 -.923085081E+02 -.923889757E+02 -.924583311E+02 -.925159628E+02 -.925613478E+02 -.925940641E+02 -.926138024E+02 -.926203735E+02 -.926137142E+02 -.925938891E+02 -.925610882E+02 -.925156226E+02 -.924579153E+02 -.923884907E+02 -.923079620E+02 -.922170170E+02 -.921164037E+02 -.920069167E+02 -.918893835E+02 -.917646528E+02 -.916335838E+02 -.914970367E+02 -.913558653E+02 -.912109096E+02 -.910629905E+02 -.909129041E+02 -.907614168E+02 -.906092609E+02 -.904571299E+02 -.903056744E+02 -.901554985E+02 -.900071559E+02 -.898611475E+02 -.897179189E+02 -.895778595E+02 -.894413021E+02 -.893085236E+02 -.891797469E+02 -.890551436E+02 -.889348382E+02 -.888189128E+02 -.887074135E+02 -.886003580E+02 -.884977444E+02 -.883995616E+02 -.883058023E+02 -.882164784E+02 -.881316401E+02 -.880513990E+02 -.879759578E+02 -.879056472E+02 -.878409737E+02 -.877826797E+02 -.877318225E+02 -.876898747E+02 -.876588565E+02 -.876415066E+02 -.876415066E+02
 -.876433770E+02 -.876433770E+02 -.876610136E+02 -.876926149E+02 -.877354715E+02 -.877876062E+02 -.878475982E+02 -.879144485E+02 -.879874760E+02 -.880662376E+02 -.881504657E+02 -.882400196E+02 -.883348476E+02 -.884349556E+02 -.885403830E+02 -.886511819E+02 -.887674010E+02 -.888890704E+02 -.890161907E+02 -.891487220E+02 -.892865759E+02 -.894296080E+02 -.895776119E+02 -.897303153E+02 -.898873763E+02 -.900483821E+02 -.902128486E+02 -.903802215E+02 -.905498786E+02 -.907211329E+02 -.908932363E+02 -.910653846E+02 -.912367212E+02 -.914063420E+02 -.915732996E+02 -.917366074E+02 -.918952448E+02 -.920481621E+02 -.921942872E+02 -.923325345E+02 -.924618158E+02 -.925810543E+02 -.926892013E+02 -.927852556E+02 -.928682854E+02 -.929374508E+02 -.929920267E+02 -.930314236E+02 -.930552062E+02 -.930631076E+02 -.930550381E+02 -.930310883E+02 -.929915259E+02 -.929367871E+02 -.928674623E+02 -.927842774E+02 -.926880735E+02 -.925797834E+02 -.924604093E+02 -.923310016E+02 -.921926385E+02 -.920464104E+02 -.918934050E+02 -.917346970E+02 -.915713394E+02 -.914043565E+02 -.912347389E+02 -.910634389E+02 -.908913656E+02 -.907193812E+02 -.905482962E+02 -.903788646E+02 -.902117801E+02 -.900476716E+02 -.898871001E+02 -.897305561E+02 -.895784589E+02 -.894311557E+02 -.892889238E+02 -.891519728E+02 -.890204486E+02 -.888944388E+02 -.887739785E+02 -.886590582E+02 -.885496322E+02 -.884456283E+02 -.883469596E+02 -.882535368E+02 -.881652847E+02 -.880821599E+02 -.880041738E+02 -.879314203E+02 -.878641107E+02 -.878026183E+02 -.877475348E+02 -.876997433E+02 -.876605128E+02 -.876316206E+02 -.876155126E+02 -.876155126E+02
 -.876087057E+02 -.876087057E+02 -.876246628E+02 -.876533760E+02 -.876925190E+02 -.877404295E+02 -.877959499E+02 -.878583045E+02 -.879270052E+02 -.880017790E+02 -.880825111E+02 -.881692006E+02 -.882619247E+02 -.883608105E+02 -.884660110E+02 -.885776858E+02 -.886959841E+02 -.888210298E+02 -.889529087E+02 -.890916569E+02 -.892372504E+02 -.893895964E+02 -.895485252E+02 -.897137845E+02 -.898850346E+02 -.900618457E+02 -.902436974E+02 -.904299794E+02 -.906199945E+02 -.908129622E+02 -.910080239E+02 -.912042476E+02 -.914006333E+02 -.915961166E+02 -.917895722E+02 -.919798163E+02 -.921656084E+02 -.923456543E+02 -.925186104E+02 -.926830912E+02 -.928376817E+02 -.929809550E+02 -.931114955E+02 -.932279286E+02 -.933289545E+02 -.934133857E+02 -.934801848E+02 -.935285007E+02 -.935577005E+02 -.935673939E+02 -.935574495E+02 -.935279993E+02 -.934794340E+02 -.934123870E+02 -.933277097E+02 -.932264401E+02 -.931097659E+02 -.929789872E+02 -.928354791E+02 -.926806575E+02 -.925159503E+02 -.923427734E+02 -.921625137E+02 -.919765167E+02 -.917860793E+02 -.915924450E+02 -.913968018E+02 -.912002794E+02 -.910039475E+02 -.908088124E+02 -.906158122E+02 -.904258127E+02 -.902396015E+02 -.900578836E+02 -.898812767E+02 -.897103087E+02 -.895454167E+02 -.893869470E+02 -.892351580E+02 -.890902243E+02 -.889522418E+02 -.888212356E+02 -.886971674E+02 -.885799452E+02 -.884694332E+02 -.883654632E+02 -.882678461E+02 -.881763863E+02 -.880908964E+02 -.880112152E+02 -.879372286E+02 -.878688957E+02 -.878062796E+02 -.877495884E+02 -.876992251E+02 -.876558533E+02 -.876204821E+02 -.875945755E+02 -.875801967E+02 -.875801967E+02
 -.875627464E+02 -.875627464E+02 -.875764325E+02 -.876012110E+02 -.876352441E+02 -.876772676E+02 -.877264529E+02 -.877823009E+02 -.878445614E+02 -.879131698E+02 -.879881988E+02 -.880698189E+02 -.881582680E+02 -.882538254E+02 -.883567902E+02 -.884674628E+02 -.885861280E+02 -.887130397E+02 -.888484067E+02 -.889923789E+02 -.891450350E+02 -.893063705E+02 -.894762876E+02 -.896545855E+02 -.898409546E+02 -.900349709E+02 -.902360949E+02 -.904436717E+02 -.906569351E+02 -.908750120E+02 -.910969301E+02 -.913216241E+02 -.915479415E+02 -.917746466E+02 -.920004209E+02 -.922238614E+02 -.924434759E+02 -.926576789E+02 -.928647882E+02 -.930630278E+02 -.932505383E+02 -.934253976E+02 -.935856540E+02 -.937293710E+02 -.938546827E+02 -.939598565E+02 -.940433584E+02 -.941039169E+02 -.941405787E+02 -.941527533E+02 -.941402407E+02 -.941032411E+02 -.940423455E+02 -.939585072E+02 -.938529977E+02 -.937273508E+02 -.935832986E+02 -.934227063E+02 -.932475098E+02 -.930596598E+02 -.928610778E+02 -.926536231E+02 -.924390715E+02 -.922191060E+02 -.919953138E+02 -.917691894E+02 -.915421395E+02 -.913154870E+02 -.910904733E+02 -.908682573E+02 -.906499117E+02 -.904364167E+02 -.902286536E+02 -.900273975E+02 -.898333118E+02 -.896469448E+02 -.894687289E+02 -.892989817E+02 -.891379112E+02 -.889856218E+02 -.888421230E+02 -.887073394E+02 -.885811216E+02 -.884632579E+02 -.883534870E+02 -.882515101E+02 -.881570044E+02 -.880696370E+02 -.879890794E+02 -.879150245E+02 -.878472052E+02 -.877854165E+02 -.877295431E+02 -.876795931E+02 -.876357405E+02 -.875983808E+02 -.875682021E+02 -.875462783E+02 -.875341914E+02 -.875341914E+02
 -.875038878E+02 -.875038878E+02 -.875146225E+02 -.875342547E+02 -.875615500E+02 -.875957314E+02 -.876363694E+02 -.876832979E+02 -.877365508E+02 -.877963123E+02 -.878628783E+02 -.879366258E+02 -.880179872E+02 -.881074298E+02 -.882054365E+02 -.883124896E+02 -.884290536E+02 -.885555602E+02 -.886923918E+02 -.888398660E+02 -.889982191E+02 -.891675909E+02 -.893480096E+02 -.895393785E+02 -.897414647E+02 -.899538912E+02 -.901761325E+02 -.904075143E+02 -.906472180E+02 -.908942880E+02 -.911476429E+02 -.914060858E+02 -.916683133E+02 -.919329195E+02 -.921983933E+02 -.924631079E+02 -.927253031E+02 -.929830641E+02 -.932343003E+02 -.934767331E+02 -.937078968E+02 -.939251600E+02 -.941257718E+02 -.943069311E+02 -.944658795E+02 -.946000089E+02 -.947069772E+02 -.947848214E+02 -.948320585E+02 -.948477650E+02 -.948316273E+02 -.947839592E+02 -.947056847E+02 -.945982868E+02 -.944637278E+02 -.943043493E+02 -.941227577E+02 -.939217099E+02 -.937040043E+02 -.934723895E+02 -.932294940E+02 -.929777809E+02 -.927195271E+02 -.924568216E+02 -.921915796E+02 -.919255626E+02 -.916604004E+02 -.913976089E+02 -.911385999E+02 -.908846845E+02 -.906370681E+02 -.903968417E+02 -.901649707E+02 -.899422840E+02 -.897294662E+02 -.895270529E+02 -.893354309E+02 -.891548424E+02 -.889853928E+02 -.888270620E+02 -.886797172E+02 -.885431275E+02 -.884169792E+02 -.883008906E+02 -.881944277E+02 -.880971180E+02 -.880084655E+02 -.879279637E+02 -.878551103E+02 -.877894213E+02 -.877304466E+02 -.876777880E+02 -.876311197E+02 -.875902146E+02 -.875549768E+02 -.875254826E+02 -.875020356E+02 -.874852380E+02 -.874760837E+02 -.874760837E+02
 -.874304800E+02 -.874304800E+02 -.874374909E+02 -.874505913E+02 -.874692720E+02 -.874933357E+02 -.875228235E+02 -.875579588E+02 -.875991056E+02 -.876467359E+02 -.877014045E+02 -.877637289E+02 -.878343719E+02 -.879140268E+02 -.880034034E+02 -.881032131E+02 -.882141548E+02 -.883368986E+02 -.884720681E+02 -.886202220E+02 -.887818336E+02 -.889572698E+02 -.891467695E+02 -.893504234E+02 -.895681554E+02 -.897997071E+02 -.900446289E+02 -.903022762E+02 -.905718138E+02 -.908522278E+02 -.911423432E+02 -.914408435E+02 -.917462889E+02 -.920571247E+02 -.923716763E+02 -.926881253E+02 -.930044663E+02 -.933184509E+02 -.936275260E+02 -.939287831E+02 -.942189319E+02 -.944943149E+02 -.947509687E+02 -.949847372E+02 -.951914285E+02 -.953670060E+02 -.955077934E+02 -.956106782E+02 -.956732921E+02 -.956941537E+02 -.956727590E+02 -.956096126E+02 -.955061966E+02 -.953648791E+02 -.951887723E+02 -.949815509E+02 -.947472495E+02 -.944900564E+02 -.942141234E+02 -.939234084E+02 -.936215634E+02 -.933118725E+02 -.929972390E+02 -.926802118E+02 -.923630373E+02 -.920477207E+02 -.917360833E+02 -.914298047E+02 -.911304472E+02 -.908394603E+02 -.905581713E+02 -.902877673E+02 -.900292746E+02 -.897835408E+02 -.895512227E+02 -.893327819E+02 -.891284880E+02 -.889384277E+02 -.887625207E+02 -.886005373E+02 -.884521194E+02 -.883168018E+02 -.881940325E+02 -.880831930E+02 -.879836163E+02 -.878946032E+02 -.878154375E+02 -.877453993E+02 -.876837764E+02 -.876298763E+02 -.875830367E+02 -.875426372E+02 -.875081121E+02 -.874789658E+02 -.874547919E+02 -.874352983E+02 -.874203397E+02 -.874099620E+02 -.874044608E+02 -.874044608E+02
 -.873408928E+02 -.873408928E+02 -.873433149E+02 -.873483196E+02 -.873562459E+02 -.873675691E+02 -.873828699E+02 -.874028140E+02 -.874281366E+02 -.874596317E+02 -.874981435E+02 -.875445606E+02 -.875998089E+02 -.876648452E+02 -.877406499E+02 -.878282171E+02 -.879285425E+02 -.880426087E+02 -.881713672E+02 -.883157164E+02 -.884764774E+02 -.886543652E+02 -.888499590E+02 -.890636704E+02 -.892957127E+02 -.895460734E+02 -.898144922E+02 -.901004497E+02 -.904031675E+02 -.907216230E+02 -.910545784E+02 -.914006195E+02 -.917581946E+02 -.921256432E+02 -.925011965E+02 -.928829394E+02 -.932687247E+02 -.936560472E+02 -.940418946E+02 -.944226083E+02 -.947937894E+02 -.951502839E+02 -.954862672E+02 -.957954309E+02 -.960712599E+02 -.963073710E+02 -.964978801E+02 -.966377632E+02 -.967231762E+02 -.967517059E+02 -.967225303E+02 -.966364728E+02 -.964959472E+02 -.963047981E+02 -.960680491E+02 -.957915828E+02 -.954817791E+02 -.951451482E+02 -.947879912E+02 -.944161238E+02 -.940346894E+02 -.936480759E+02 -.932599313E+02 -.928732591E+02 -.924905591E+02 -.921139770E+02 -.917454311E+02 -.913866971E+02 -.910394467E+02 -.907052449E+02 -.903855215E+02 -.900815302E+02 -.897943094E+02 -.895246531E+02 -.892730953E+02 -.890399096E+02 -.888251214E+02 -.886285290E+02 -.884497320E+02 -.882881619E+02 -.881431139E+02 -.880137772E+02 -.878992631E+02 -.877986299E+02 -.877109038E+02 -.876350972E+02 -.875702226E+02 -.875153039E+02 -.874693850E+02 -.874315359E+02 -.874008573E+02 -.873764834E+02 -.873575841E+02 -.873433677E+02 -.873330828E+02 -.873260231E+02 -.873215336E+02 -.873190212E+02 -.873179711E+02 -.873179711E+02
 -.872335945E+02 -.872335945E+02 -.872304734E+02 -.872256387E+02 -.872203988E+02 -.872159872E+02 -.872135862E+02 -.872143461E+02 -.872194040E+02 -.872298984E+02 -.872469827E+02 -.872718356E+02 -.873056691E+02 -.873497332E+02 -.874053182E+02 -.874737521E+02 -.875563944E+02 -.876546253E+02 -.877698284E+02 -.879033688E+02 -.880565642E+02 -.882306498E+02 -.884267370E+02 -.886457674E+02 -.888884638E+02 -.891552801E+02 -.894463575E+02 -.897614903E+02 -.901001099E+02 -.904612940E+02 -.908438057E+02 -.912461609E+02 -.916667146E+02 -.921037418E+02 -.925554804E+02 -.930200953E+02 -.934955355E+02 -.939792796E+02 -.944680041E+02 -.949572461E+02 -.954411499E+02 -.959123783E+02 -.963622310E+02 -.967809700E+02 -.971583135E+02 -.974840376E+02 -.977486236E+02 -.979438880E+02 -.980635396E+02 -.981036175E+02 -.980627699E+02 -.979423500E+02 -.977463201E+02 -.974809720E+02 -.971544894E+02 -.967763894E+02 -.963568920E+02 -.959062725E+02 -.954342586E+02 -.949495366E+02 -.944594261E+02 -.939697636E+02 -.934849929E+02 -.930084218E+02 -.925425621E+02 -.920894624E+02 -.916509637E+02 -.912288411E+02 -.908248374E+02 -.904406192E+02 -.900776930E+02 -.897373175E+02 -.894204356E+02 -.891276343E+02 -.888591360E+02 -.886148144E+02 -.883942286E+02 -.881966682E+02 -.880212029E+02 -.878667324E+02 -.877320329E+02 -.876157987E+02 -.875166774E+02 -.874332993E+02 -.873642997E+02 -.873083362E+02 -.872640997E+02 -.872303211E+02 -.872057736E+02 -.871892713E+02 -.871796639E+02 -.871758286E+02 -.871766591E+02 -.871810509E+02 -.871878841E+02 -.871960024E+02 -.872041881E+02 -.872111330E+02 -.872154043E+02 -.872154043E+02
 -.871072590E+02 -.871072590E+02 -.870975570E+02 -.870809650E+02 -.870598697E+02 -.870363364E+02 -.870121935E+02 -.869891013E+02 -.869686089E+02 -.869522014E+02 -.869413382E+02 -.869374854E+02 -.869421421E+02 -.869568606E+02 -.869832625E+02 -.870230482E+02 -.870780008E+02 -.871499835E+02 -.872409288E+02 -.873528196E+02 -.874876604E+02 -.876474380E+02 -.878340698E+02 -.880493421E+02 -.882948371E+02 -.885718513E+02 -.888813131E+02 -.892237035E+02 -.895989966E+02 -.900066319E+02 -.904455387E+02 -.909142263E+02 -.914109407E+02 -.919338618E+02 -.924812803E+02 -.930516523E+02 -.936434292E+02 -.942545994E+02 -.948819897E+02 -.955204894E+02 -.961624337E+02 -.967973444E+02 -.974121105E+02 -.979915710E+02 -.985193882E+02 -.989790924E+02 -.993551927E+02 -.996342627E+02 -.998059152E+02 -.998635807E+02 -.998050115E+02 -.996324563E+02 -.993524856E+02 -.989754872E+02 -.985148873E+02 -.979861756E+02 -.974058177E+02 -.967901434E+02 -.961543003E+02 -.955113783E+02 -.948718281E+02 -.942432820E+02 -.936308180E+02 -.930375834E+02 -.924655757E+02 -.919163448E+02 -.913914499E+02 -.908926268E+02 -.904217280E+02 -.899805419E+02 -.895705917E+02 -.891929766E+02 -.888482820E+02 -.885365547E+02 -.882573306E+02 -.880096962E+02 -.877923672E+02 -.876037730E+02 -.874421379E+02 -.873055549E+02 -.871920487E+02 -.870996276E+02 -.870263237E+02 -.869702224E+02 -.869294825E+02 -.869023474E+02 -.868871494E+02 -.868823068E+02 -.868863158E+02 -.868977377E+02 -.869151802E+02 -.869372745E+02 -.869626471E+02 -.869898854E+02 -.870174957E+02 -.870438534E+02 -.870671406E+02 -.870852712E+02 -.870957979E+02 -.870957979E+02
 -.869609188E+02 -.869609188E+02 -.869435259E+02 -.869130951E+02 -.868731804E+02 -.868267277E+02 -.867762298E+02 -.867238514E+02 -.866715314E+02 -.866210663E+02 -.865741800E+02 -.865325819E+02 -.864980168E+02 -.864723067E+02 -.864573857E+02 -.864553289E+02 -.864683731E+02 -.864989309E+02 -.865495940E+02 -.866231266E+02 -.867224442E+02 -.868505773E+02 -.870106172E+02 -.872056408E+02 -.874386153E+02 -.877122805E+02 -.880290140E+02 -.883906833E+02 -.887984996E+02 -.892528955E+02 -.897534587E+02 -.902989689E+02 -.908875835E+02 -.915171940E+02 -.921858983E+02 -.928924106E+02 -.936361034E+02 -.944163741E+02 -.952312788E+02 -.960757895E+02 -.969403298E+02 -.978101233E+02 -.986654861E+02 -.994828518E+02 -.100236247E+03 -.100899020E+03 -.101445702E+03 -.101853902E+03 -.102106091E+03 -.102191086E+03 -.102105044E+03 -.101851806E+03 -.101442557E+03 -.100894823E+03 -.100230994E+03 -.994765367E+02 -.986580984E+02 -.978016430E+02 -.969307193E+02 -.960649816E+02 -.952191625E+02 -.944027847E+02 -.936208214E+02 -.928751775E+02 -.921664433E+02 -.914952650E+02 -.908629701E+02 -.902715149E+02 -.897230641E+02 -.892195104E+02 -.887621163E+02 -.883513278E+02 -.879867387E+02 -.876671582E+02 -.873907346E+02 -.871551032E+02 -.869575340E+02 -.867950687E+02 -.866646380E+02 -.865631592E+02 -.864876112E+02 -.864350903E+02 -.864028482E+02 -.863883138E+02 -.863891022E+02 -.864030123E+02 -.864280160E+02 -.864622393E+02 -.865039375E+02 -.865514641E+02 -.866032349E+02 -.866576854E+02 -.867132210E+02 -.867681586E+02 -.868206570E+02 -.868686319E+02 -.869096529E+02 -.869408153E+02 -.869585811E+02 -.869585811E+02
 -.867941967E+02 -.867941967E+02 -.867679478E+02 -.867214563E+02 -.866594987E+02 -.865859132E+02 -.865038334E+02 -.864158761E+02 -.863242939E+02 -.862311008E+02 -.861381773E+02 -.860473609E+02 -.859605243E+02 -.858796464E+02 -.858068746E+02 -.857445826E+02 -.856954199E+02 -.856623549E+02 -.856487073E+02 -.856581676E+02 -.856947996E+02 -.857630221E+02 -.858675648E+02 -.860133931E+02 -.862055982E+02 -.864492500E+02 -.867492083E+02 -.871098966E+02 -.875350427E+02 -.880274017E+02 -.885884932E+02 -.892184142E+02 -.899158272E+02 -.906782707E+02 -.915029216E+02 -.923877612E+02 -.933326401E+02 -.943392089E+02 -.954087942E+02 -.965386001E+02 -.977181061E+02 -.989273897E+02 -.100137545E+03 -.101312368E+03 -.102410632E+03 -.103388768E+03 -.104203971E+03 -.104817656E+03 -.105198987E+03 -.105328001E+03 -.105197781E+03 -.104815239E+03 -.104200334E+03 -.103383897E+03 -.102404507E+03 -.101304965E+03 -.100128830E+03 -.989173156E+02 -.977066024E+02 -.965255523E+02 -.953940177E+02 -.943224267E+02 -.933134877E+02 -.923658290E+02 -.914778201E+02 -.906496838E+02 -.898835362E+02 -.891822943E+02 -.885484982E+02 -.879835462E+02 -.874873872E+02 -.870585360E+02 -.866942637E+02 -.863908617E+02 -.861439201E+02 -.859485880E+02 -.857998012E+02 -.856924709E+02 -.856216333E+02 -.855825604E+02 -.855708367E+02 -.855824053E+02 -.856135884E+02 -.856610870E+02 -.857219635E+02 -.857936125E+02 -.858737214E+02 -.859602243E+02 -.860512504E+02 -.861450680E+02 -.862400225E+02 -.863344698E+02 -.864266998E+02 -.865148508E+02 -.865968070E+02 -.866700761E+02 -.867316397E+02 -.867777675E+02 -.868037854E+02 -.868037854E+02
 -.866076709E+02 -.866076709E+02 -.865713772E+02 -.865065108E+02 -.864190777E+02 -.863137670E+02 -.861942688E+02 -.860635292E+02 -.859239580E+02 -.857775994E+02 -.856262773E+02 -.854717216E+02 -.853156834E+02 -.851600415E+02 -.850069057E+02 -.848587169E+02 -.847183442E+02 -.845891784E+02 -.844752175E+02 -.843811402E+02 -.843123603E+02 -.842750537E+02 -.842761509E+02 -.843232839E+02 -.844246794E+02 -.845889922E+02 -.848250701E+02 -.851416491E+02 -.855469792E+02 -.860483833E+02 -.866517640E+02 -.873610849E+02 -.881778963E+02 -.891010610E+02 -.901270132E+02 -.912510921E+02 -.924703384E+02 -.937866539E+02 -.952065539E+02 -.967344321E+02 -.983631122E+02 -.100068700E+03 -.101810834E+03 -.103535179E+03 -.105176448E+03 -.106662200E+03 -.107918009E+03 -.108874124E+03 -.109473027E+03 -.109676644E+03 -.109471631E+03 -.108871320E+03 -.107913773E+03 -.106656496E+03 -.105169226E+03 -.103526371E+03 -.101800355E+03 -.100056441E+03 -.983489234E+02 -.967180929E+02 -.951877202E+02 -.937648187E+02 -.924448754E+02 -.912213937E+02 -.900926159E+02 -.890616806E+02 -.881334006E+02 -.873114543E+02 -.865970622E+02 -.859887386E+02 -.854825720E+02 -.850727008E+02 -.847518331E+02 -.845117394E+02 -.843436940E+02 -.842388507E+02 -.841885487E+02 -.841845494E+02 -.842192065E+02 -.842855745E+02 -.843774652E+02 -.844894583E+02 -.846168774E+02 -.847557389E+02 -.849026821E+02 -.850548876E+02 -.852099888E+02 -.853659800E+02 -.855211238E+02 -.856738574E+02 -.858226981E+02 -.859661446E+02 -.861025711E+02 -.862301094E+02 -.863465125E+02 -.864489922E+02 -.865340198E+02 -.865970793E+02 -.866323579E+02 -.866323579E+02
 -.864034360E+02 -.864034360E+02 -.863559446E+02 -.862704014E+02 -.861539859E+02 -.860121260E+02 -.858489024E+02 -.856673726E+02 -.854698336E+02 -.852580382E+02 -.850333809E+02 -.847970637E+02 -.845502518E+02 -.842942269E+02 -.840305437E+02 -.837611933E+02 -.834887751E+02 -.832166749E+02 -.829492457E+02 -.826919834E+02 -.824516853E+02 -.822365783E+02 -.820564005E+02 -.819224172E+02 -.818473552E+02 -.818452384E+02 -.819311121E+02 -.821206470E+02 -.824296219E+02 -.828732885E+02 -.834656313E+02 -.842185438E+02 -.851409478E+02 -.862379001E+02 -.875097901E+02 -.889519757E+02 -.905559752E+02 -.923147016E+02 -.942322699E+02 -.963253416E+02 -.986026099E+02 -.101044571E+03 -.103600844E+03 -.106193655E+03 -.108720735E+03 -.111059574E+03 -.113075629E+03 -.114635470E+03 -.115623933E+03 -.115962242E+03 -.115622290E+03 -.114632159E+03 -.113070599E+03 -.111052745E+03 -.108711996E+03 -.106182857E+03 -.103587793E+03 -.101029021E+03 -.985842368E+02 -.963036851E+02 -.942066203E+02 -.922840807E+02 -.905194248E+02 -.889088480E+02 -.874597405E+02 -.861807858E+02 -.850767701E+02 -.841474254E+02 -.833878047E+02 -.827890833E+02 -.823394487E+02 -.820249778E+02 -.818304590E+02 -.817401323E+02 -.817383251E+02 -.818099725E+02 -.819410165E+02 -.821186861E+02 -.823316664E+02 -.825701697E+02 -.828259238E+02 -.830920965E+02 -.833631714E+02 -.836347941E+02 -.839036014E+02 -.841670457E+02 -.844232220E+02 -.846707033E+02 -.849083865E+02 -.851353474E+02 -.853507035E+02 -.855534791E+02 -.857424668E+02 -.859160784E+02 -.860721745E+02 -.862078629E+02 -.863192509E+02 -.864011370E+02 -.864466226E+02 -.864466226E+02
 -.861858847E+02 -.861858847E+02 -.861261916E+02 -.860178952E+02 -.858692185E+02 -.856861344E+02 -.854728547E+02 -.852322182E+02 -.849660022E+02 -.846751788E+02 -.843601361E+02 -.840208794E+02 -.836572283E+02 -.832690224E+02 -.828563449E+02 -.824197737E+02 -.819606623E+02 -.814814532E+02 -.809860160E+02 -.804800002E+02 -.799711832E+02 -.794697908E+02 -.789887599E+02 -.785439134E+02 -.781540158E+02 -.778406815E+02 -.776281119E+02 -.775426406E+02 -.776120742E+02 -.778648178E+02 -.783287876E+02 -.790301261E+02 -.799917670E+02 -.812319298E+02 -.827626676E+02 -.845886017E+02 -.867059751E+02 -.891025415E+02 -.917621455E+02 -.946873028E+02 -.979170185E+02 -.101466748E+03 -.105292087E+03 -.109293893E+03 -.113318553E+03 -.117158398E+03 -.120561789E+03 -.123257824E+03 -.124996353E+03 -.125597276E+03 -.124994372E+03 -.123253813E+03 -.120555648E+03 -.117149966E+03 -.113307604E+03 -.109280117E+03 -.105275079E+03 -.101445979E+03 -.978917947E+02 -.946566132E+02 -.917244485E+02 -.890563678E+02 -.866504872E+02 -.845233234E+02 -.826873541E+02 -.811465559E+02 -.798965245E+02 -.789254087E+02 -.782151654E+02 -.777430065E+02 -.774829007E+02 -.774070081E+02 -.774869643E+02 -.776949687E+02 -.780046603E+02 -.783917806E+02 -.788346336E+02 -.793143547E+02 -.798150115E+02 -.803235563E+02 -.808296604E+02 -.813254597E+02 -.818052421E+02 -.822651059E+02 -.827026135E+02 -.831164585E+02 -.835061595E+02 -.838717864E+02 -.842137195E+02 -.845324401E+02 -.848283434E+02 -.851015675E+02 -.853518260E+02 -.855782329E+02 -.857791055E+02 -.859517304E+02 -.860920742E+02 -.861944176E+02 -.862508923E+02 -.862508923E+02
 -.859626036E+02 -.859626036E+02 -.858900471E+02 -.857575274E+02 -.855741080E+02 -.853460405E+02 -.850773275E+02 -.847701630E+02 -.844252794E+02 -.840422288E+02 -.836196249E+02 -.831553680E+02 -.826468761E+02 -.820913428E+02 -.814860399E+02 -.808286816E+02 -.801178604E+02 -.793535563E+02 -.785377141E+02 -.776748664E+02 -.767727700E+02 -.758430128E+02 -.749015419E+02 -.739690641E+02 -.730712843E+02 -.722389539E+02 -.715077226E+02 -.709177868E+02 -.705133276E+02 -.703417081E+02 -.704523751E+02 -.708953768E+02 -.717194019E+02 -.729692741E+02 -.746829581E+02 -.768883711E+02 -.796006613E+02 -.828209373E+02 -.865372549E+02 -.907283555E+02 -.953907937E+02 -.100616352E+03 -.106435438E+03 -.112762713E+03 -.119396490E+03 -.125998571E+03 -.132091561E+03 -.137094389E+03 -.140411928E+03 -.141577667E+03 -.140409488E+03 -.137089419E+03 -.132083876E+03 -.125987873E+03 -.119382347E+03 -.112744528E+03 -.106412407E+03 -.100587407E+03 -.953544871E+02 -.906823587E+02 -.864795249E+02 -.827503253E+02 -.795164097E+02 -.767901167E+02 -.745707162E+02 -.728433855E+02 -.715804743E+02 -.707442346E+02 -.702900216E+02 -.701692962E+02 -.703321339E+02 -.707291837E+02 -.713131448E+02 -.720398585E+02 -.728691044E+02 -.737651600E+02 -.746971537E+02 -.756392209E+02 -.765704664E+02 -.774747432E+02 -.783402676E+02 -.791591085E+02 -.799265948E+02 -.806406907E+02 -.813013813E+02 -.819101030E+02 -.824692406E+02 -.829816985E+02 -.834505476E+02 -.838787363E+02 -.842688542E+02 -.846229309E+02 -.849422515E+02 -.852271697E+02 -.854768996E+02 -.856892631E+02 -.858603716E+02 -.859842153E+02 -.860521331E+02 -.860521331E+02
 -.857450448E+02 -.857450448E+02 -.856595865E+02 -.855025473E+02 -.852835796E+02 -.850089152E+02 -.846819861E+02 -.843038985E+02 -.838737955E+02 -.833891420E+02 -.828459679E+02 -.822390994E+02 -.815624138E+02 -.808091514E+02 -.799723151E+02 -.790451881E+02 -.780219870E+02 -.768986547E+02 -.756737720E+02 -.743495437E+02 -.729327836E+02 -.714358103E+02 -.698771661E+02 -.682820978E+02 -.666827848E+02 -.651183569E+02 -.636347829E+02 -.622847282E+02 -.611274539E+02 -.602287720E+02 -.596609890E+02 -.595026709E+02 -.598379558E+02 -.607550133E+02 -.623431283E+02 -.646878306E+02 -.678637200E+02 -.719256322E+02 -.769012698E+02 -.827922929E+02 -.895915754E+02 -.973253125E+02 -.106229322E+03 -.116384448E+03 -.127637965E+03 -.139521630E+03 -.151165439E+03 -.161283717E+03 -.168325528E+03 -.170881866E+03 -.168322508E+03 -.161277527E+03 -.151155764E+03 -.139507960E+03 -.127619549E+03 -.116360224E+03 -.106197823E+03 -.972845319E+02 -.895384584E+02 -.827241683E+02 -.768165945E+02 -.718236422E+02 -.677442926E+02 -.645512550E+02 -.621899310E+02 -.605858665E+02 -.596536478E+02 -.593041100E+02 -.594492229E+02 -.600050102E+02 -.608930845E+02 -.620413240E+02 -.633840901E+02 -.648622626E+02 -.664232612E+02 -.680211264E+02 -.696166480E+02 -.711774755E+02 -.726781123E+02 -.740997117E+02 -.754296283E+02 -.766607332E+02 -.777905493E+02 -.788202912E+02 -.797538962E+02 -.805971230E+02 -.813567662E+02 -.820400085E+02 -.826539114E+02 -.832050285E+02 -.836991154E+02 -.841409062E+02 -.845339287E+02 -.848803247E+02 -.851806507E+02 -.854336271E+02 -.856358091E+02 -.857811473E+02 -.858604062E+02 -.858604062E+02
 -.855484032E+02 -.855484032E+02 -.854509510E+02 -.852709358E+02 -.850183456E+02 -.846991378E+02 -.843158990E+02 -.838683332E+02 -.833536195E+02 -.827666835E+02 -.821004235E+02 -.813459391E+02 -.804928100E+02 -.795294789E+02 -.784437882E+02 -.772237175E+02 -.758583455E+02 -.743390294E+02 -.726607401E+02 -.708234416E+02 -.688333483E+02 -.667038918E+02 -.644562651E+02 -.621195209E+02 -.597303240E+02 -.573325731E+02 -.549771529E+02 -.527220484E+02 -.506329663E+02 -.487844967E+02 -.472617484E+02 -.461623220E+02 -.455984364E+02 -.456989520E+02 -.466108613E+02 -.484994715E+02 -.515458954E+02 -.559396052E+02 -.618631549E+02 -.694683379E+02 -.788573827E+02 -.901222956E+02 -.103515052E+03 -.119720917E+03 -.139055319E+03 -.161240965E+03 -.184999486E+03 -.207621982E+03 -.224827174E+03 -.231582455E+03 -.224823511E+03 -.207614433E+03 -.184987575E+03 -.161223920E+03 -.139031982E+03 -.119689619E+03 -.103473429E+03 -.900670045E+02 -.787847348E+02 -.693768609E+02 -.617526730E+02 -.558104726E+02 -.513985649E+02 -.483343716E+02 -.464283985E+02 -.454995503E+02 -.453825846E+02 -.459306189E+02 -.470149455E+02 -.485235381E+02 -.503590288E+02 -.524365774E+02 -.546818891E+02 -.570295578E+02 -.594218707E+02 -.618081444E+02 -.641445675E+02 -.663944161E+02 -.685284232E+02 -.705250426E+02 -.723703952E+02 -.740577824E+02 -.755867810E+02 -.769620372E+02 -.781919257E+02 -.792872353E+02 -.802600003E+02 -.811225421E+02 -.818867363E+02 -.825634845E+02 -.831623500E+02 -.836913111E+02 -.841565814E+02 -.845624535E+02 -.849111248E+02 -.852024671E+02 -.854337042E+02 -.855989619E+02 -.856886515E+02 -.856886515E+02
 -.853901292E+02 -.853901292E+02 -.852827872E+02 -.850837084E+02 -.848030159E+02 -.844462677E+02 -.840151375E+02 -.835079028E+02 -.829197871E+02 -.822432080E+02 -.814679852E+02 -.805815679E+02 -.795693522E+02 -.784151606E+02 -.771019599E+02 -.756128749E+02 -.739325192E+02 -.720485982E+02 -.699536444E+02 -.676466559E+02 -.651343546E+02 -.624318196E+02 -.595623968E+02 -.565570054E+02 -.534531689E+02 -.502941977E+02 -.471289250E+02 -.440122676E+02 -.410067231E+02 -.381847516E+02 -.356318686E+02 -.334503032E+02 -.317633353E+02 -.307207172E+02 -.305055800E+02 -.313427530E+02 -.335076673E+02 -.373345634E+02 -.432227638E+02 -.516365242E+02 -.630839719E+02 -.780735820E+02 -.972033480E+02 -.122003741E+03 -.154542477E+03 -.196326650E+03 -.247184919E+03 -.303154049E+03 -.353349800E+03 -.377585330E+03 -.353345546E+03 -.303145245E+03 -.247170942E+03 -.196306478E+03 -.154514574E+03 -.121965889E+03 -.971524018E+02 -.780046634E+02 -.629956332E+02 -.515291020E+02 -.430967336E+02 -.371902226E+02 -.333452229E+02 -.311623790E+02 -.303074059E+02 -.305048614E+02 -.315299841E+02 -.331997889E+02 -.353647188E+02 -.379017076E+02 -.407087531E+02 -.437005964E+02 -.468050887E+02 -.499601029E+02 -.531111277E+02 -.562097189E+02 -.592128702E+02 -.620832073E+02 -.647897530E+02 -.673088804E+02 -.696250355E+02 -.717308981E+02 -.736268386E+02 -.753197496E+02 -.768214776E+02 -.781471309E+02 -.793134983E+02 -.803377235E+02 -.812362912E+02 -.820243133E+02 -.827150628E+02 -.833196860E+02 -.838470243E+02 -.843034807E+02 -.846928767E+02 -.850162501E+02 -.852715501E+02 -.854531884E+02 -.855514043E+02 -.855514043E+02
 -.852869517E+02 -.852869517E+02 -.851730484E+02 -.849612680E+02 -.846617582E+02 -.842797311E+02 -.838161539E+02 -.832682309E+02 -.826297313E+02 -.818912182E+02 -.810402447E+02 -.800615884E+02 -.789376109E+02 -.776488343E+02 -.761748261E+02 -.744954572E+02 -.725925389E+02 -.704517419E+02 -.680645705E+02 -.654300520E+02 -.625557695E+02 -.594579821E+02 -.561608336E+02 -.526949551E+02 -.490959802E+02 -.454035392E+02 -.416611915E+02 -.379175948E+02 -.342289714E+02 -.306623908E+02 -.272985587E+02 -.242337286E+02 -.215839082E+02 -.194939088E+02 -.181499332E+02 -.177950119E+02 -.187488265E+02 -.214344548E+02 -.264145203E+02 -.344352739E+02 -.464738905E+02 -.638188036E+02 -.881512846E+02 -.122323202E+03 -.172527241E+03 -.246706527E+03 -.353879974E+03 -.500159105E+03 -.675160498E+03 -.811854347E+03 -.675155809E+03 -.500149374E+03 -.353864455E+03 -.246683989E+03 -.172495824E+03 -.122280188E+03 -.880927692E+02 -.637411800E+02 -.463775223E+02 -.343207246E+02 -.262822830E+02 -.212847584E+02 -.185816026E+02 -.176101005E+02 -.179471422E+02 -.192730310E+02 -.213447510E+02 -.239761889E+02 -.270227785E+02 -.303689490E+02 -.339189151E+02 -.375922658E+02 -.413221289E+02 -.450525556E+02 -.487352837E+02 -.523272176E+02 -.557891680E+02 -.590858190E+02 -.621866453E+02 -.650673419E+02 -.677112243E+02 -.701100802E+02 -.722641546E+02 -.741812334E+02 -.758750556E+02 -.773634070E+02 -.786662359E+02 -.798040271E+02 -.807965422E+02 -.816619345E+02 -.824161814E+02 -.830727518E+02 -.836424194E+02 -.841331442E+02 -.845499519E+02 -.848947552E+02 -.851660656E+02 -.853585501E+02 -.854623884E+02 -.854623884E+02
 -.852510933E+02 -.852510933E+02 -.851348882E+02 -.849186424E+02 -.846124999E+02 -.842215375E+02 -.837464558E+02 -.831840599E+02 -.825275802E+02 -.817668956E+02 -.808887249E+02 -.798768668E+02 -.787125780E+02 -.773751917E+02 -.758430714E+02 -.740949670E+02 -.721117695E+02 -.698785415E+02 -.673865614E+02 -.646349931E+02 -.616317846E+02 -.583935492E+02 -.549444846E+02 -.513147151E+02 -.475386469E+02 -.436539481E+02 -.397016446E+02 -.357276585E+02 -.317857228E+02 -.279404553E+02 -.242684014E+02 -.208588161E+02 -.178196377E+02 -.152882869E+02 -.134447556E+02 -.125277878E+02 -.128568988E+02 -.148641932E+02 -.191421193E+02 -.265170318E+02 -.381588673E+02 -.557499442E+02 -.818332985E+02 -.120835844E+03 -.183493674E+03 -.288977074E+03 -.472943076E+03 -.805431452E+03 -.143076308E+04 -.265904592E+04 -.143075823E+04 -.805421371E+03 -.472926971E+03 -.288953629E+03 -.183460893E+03 -.120790794E+03 -.817717440E+02 -.556695534E+02 -.380602491E+02 -.264007295E+02 -.190084805E+02 -.147131928E+02 -.126884032E+02 -.123416138E+02 -.132406865E+02 -.150660819E+02 -.175790502E+02 -.205996412E+02 -.239905947E+02 -.276443579E+02 -.314722649E+02 -.353982433E+02 -.393578929E+02 -.432976878E+02 -.471720575E+02 -.509404407E+02 -.545656466E+02 -.580136444E+02 -.612544797E+02 -.642638486E+02 -.670247436E+02 -.695285890E+02 -.717754665E+02 -.737733425E+02 -.755365113E+02 -.770836304E+02 -.784357309E+02 -.796144765E+02 -.806408059E+02 -.815339771E+02 -.823109566E+02 -.829860659E+02 -.835707903E+02 -.840736641E+02 -.845001584E+02 -.848525112E+02 -.851294460E+02 -.853257313E+02 -.854315355E+02 -.854315355E+02
 -.852870498E+02 -.852870498E+02 -.851731514E+02 -.849613803E+02 -.846618834E+02 -.842798731E+02 -.838163163E+02 -.832684174E+02 -.826299457E+02 -.818914646E+02 -.810405275E+02 -.800619122E+02 -.789379807E+02 -.776492555E+02 -.761753040E+02 -.744959970E+02 -.725931453E+02 -.704524184E+02 -.680653190E+02 -.654308724E+02 -.625566597E+02 -.594589378E+02 -.561618490E+02 -.526960232E+02 -.490970935E+02 -.454046901E+02 -.416623723E+02 -.379187979E+02 -.342301889E+02 -.306636145E+02 -.272997800E+02 -.242349397E+02 -.215851020E+02 -.194950789E+02 -.181510728E+02 -.177961141E+02 -.187498837E+02 -.214354593E+02 -.264154633E+02 -.344361444E+02 -.464746757E+02 -.638194897E+02 -.881518593E+02 -.122323690E+03 -.172527671E+03 -.246706919E+03 -.353880341E+03 -.500159457E+03 -.675160842E+03 -.811854688E+03 -.675156153E+03 -.500149727E+03 -.353864824E+03 -.246684384E+03 -.172496258E+03 -.122280681E+03 -.880933511E+02 -.637418756E+02 -.463783191E+02 -.343216089E+02 -.262832417E+02 -.212857807E+02 -.185826797E+02 -.176112246E+02 -.179483056E+02 -.192742269E+02 -.213459725E+02 -.239774296E+02 -.270240313E+02 -.303702061E+02 -.339201679E+02 -.375935058E+02 -.413233479E+02 -.450537459E+02 -.487364376E+02 -.523283270E+02 -.557902252E+02 -.590868167E+02 -.621875772E+02 -.650682035E+02 -.677120130E+02 -.701107956E+02 -.722647981E+02 -.741818083E+02 -.758755664E+02 -.773638588E+02 -.786666341E+02 -.798043771E+02 -.807968493E+02 -.816622034E+02 -.824164166E+02 -.830729571E+02 -.836425985E+02 -.841333006E+02 -.845500888E+02 -.848948759E+02 -.851661735E+02 -.853586488E+02 -.854624821E+02 -.854624821E+02
 -.853903212E+02 -.853903212E+02 -.852829888E+02 -.850839280E+02 -.848032608E+02 -.844465448E+02 -.840154536E+02 -.835082648E+02 -.829202020E+02 -.822436833E+02 -.814685286E+02 -.805821877E+02 -.795700574E+02 -.784159608E+02 -.771028650E+02 -.756138946E+02 -.739336625E+02 -.720498724E+02 -.699550544E+02 -.676482031E+02 -.651360368E+02 -.624336309E+02 -.595643276E+02 -.565590436E+02 -.534553003E+02 -.502964073E+02 -.471311973E+02 -.440145874E+02 -.410090751E+02 -.381871207E+02 -.356342394E+02 -.334526600E+02 -.317656622E+02 -.307229983E+02 -.305077993E+02 -.313448939E+02 -.335097119E+02 -.373364922E+02 -.432245563E+02 -.516381579E+02 -.630854209E+02 -.780748215E+02 -.972043826E+02 -.122004642E+03 -.154543288E+03 -.196327401E+03 -.247185630E+03 -.303154736E+03 -.353350474E+03 -.377586000E+03 -.353346221E+03 -.303145935E+03 -.247171657E+03 -.196307234E+03 -.154515392E+03 -.121966800E+03 -.971534490E+02 -.780059200E+02 -.629971040E+02 -.515307620E+02 -.430985568E+02 -.371921864E+02 -.333473066E+02 -.311645631E+02 -.303096724E+02 -.305071937E+02 -.315323661E+02 -.332022046E+02 -.353671521E+02 -.379041427E+02 -.407111743E+02 -.437029883E+02 -.468074358E+02 -.499623896E+02 -.531133380E+02 -.562118373E+02 -.592148819E+02 -.620850995E+02 -.647915155E+02 -.673105064E+02 -.696265221E+02 -.717322462E+02 -.736280524E+02 -.753208360E+02 -.768224453E+02 -.781479895E+02 -.793142579E+02 -.803383938E+02 -.812368814E+02 -.820248320E+02 -.827155179E+02 -.833200847E+02 -.838473732E+02 -.843037861E+02 -.846931446E+02 -.850164866E+02 -.852717617E+02 -.854533822E+02 -.855515885E+02 -.855515885E+02
 -.855486817E+02 -.855486817E+02 -.854512435E+02 -.852712542E+02 -.850187003E+02 -.846995382E+02 -.843163543E+02 -.838688524E+02 -.833542117E+02 -.827673580E+02 -.821011901E+02 -.813468082E+02 -.804937928E+02 -.795305872E+02 -.784450344E+02 -.772251140E+02 -.758599043E+02 -.743407608E+02 -.726626524E+02 -.708255392E+02 -.688356317E+02 -.667063566E+02 -.644589022E+02 -.621223166E+02 -.597332609E+02 -.573356310E+02 -.549803096E+02 -.527252807E+02 -.506362503E+02 -.487878083E+02 -.472650633E+02 -.461656156E+02 -.456016836E+02 -.457021272E+02 -.466139380E+02 -.485024219E+02 -.515486901E+02 -.559422122E+02 -.618655399E+02 -.694704665E+02 -.788592304E+02 -.901238685E+02 -.103516419E+03 -.119722144E+03 -.139056451E+03 -.161242033E+03 -.185000511E+03 -.207622982E+03 -.224828159E+03 -.231583437E+03 -.224824499E+03 -.207615436E+03 -.184988606E+03 -.161224995E+03 -.139033123E+03 -.119690858E+03 -.103474812E+03 -.900685995E+02 -.787866110E+02 -.693790248E+02 -.617551000E+02 -.558131283E+02 -.514014147E+02 -.483373833E+02 -.464315426E+02 -.455027988E+02 -.453859108E+02 -.459339969E+02 -.470183501E+02 -.485269444E+02 -.503624120E+02 -.524399130E+02 -.546851527E+02 -.570327255E+02 -.594249196E+02 -.618110534E+02 -.641473182E+02 -.663969940E+02 -.685308180E+02 -.705272490E+02 -.723724129E+02 -.740596153E+02 -.755884365E+02 -.769635254E+02 -.781932584E+02 -.792884248E+02 -.802610591E+02 -.811234824E+02 -.818875695E+02 -.825642211E+02 -.831629998E+02 -.836918832E+02 -.841570842E+02 -.845628952E+02 -.849115135E+02 -.852028111E+02 -.854340125E+02 -.855992446E+02 -.856889203E+02 -.856889203E+02
 -.857454010E+02 -.857454010E+02 -.856599608E+02 -.855029546E+02 -.852840327E+02 -.850094255E+02 -.846825641E+02 -.843045543E+02 -.838745388E+02 -.833899829E+02 -.828469167E+02 -.822401666E+02 -.815636107E+02 -.808104897E+02 -.799738070E+02 -.790468461E+02 -.780238233E+02 -.769006802E+02 -.756759959E+02 -.743519726E+02 -.729354204E+02 -.714386535E+02 -.698802094E+02 -.682853296E+02 -.666861887E+02 -.651219121E+02 -.636384645E+02 -.622885082E+02 -.611313019E+02 -.602326558E+02 -.596648746E+02 -.595065233E+02 -.598417385E+02 -.607586886E+02 -.623466572E+02 -.646911731E+02 -.678668360E+02 -.719284845E+02 -.769038299E+02 -.827945492E+02 -.895935411E+02 -.973270439E+02 -.106230900E+03 -.116385918E+03 -.127639362E+03 -.139522977E+03 -.151166753E+03 -.161285010E+03 -.168326810E+03 -.170883146E+03 -.168323792E+03 -.161278823E+03 -.151157083E+03 -.139509314E+03 -.127620956E+03 -.116361708E+03 -.106199418E+03 -.972862859E+02 -.895404537E+02 -.827264624E+02 -.768192010E+02 -.718265498E+02 -.677474726E+02 -.645546700E+02 -.621935407E+02 -.605896305E+02 -.596575266E+02 -.593080655E+02 -.594532183E+02 -.600090098E+02 -.608970539E+02 -.620452301E+02 -.633879016E+02 -.648659506E+02 -.664267999E+02 -.680244936E+02 -.696198264E+02 -.711804524E+02 -.726808803E+02 -.741022686E+02 -.754319762E+02 -.766628780E+02 -.777925000E+02 -.788220584E+02 -.797554919E+02 -.805985597E+02 -.813580562E+02 -.820411636E+02 -.826549431E+02 -.832059475E+02 -.836999315E+02 -.841416291E+02 -.845345674E+02 -.848808883E+02 -.851811485E+02 -.854340689E+02 -.856362059E+02 -.857815115E+02 -.858607526E+02 -.858607526E+02
 -.859630293E+02 -.859630293E+02 -.858904946E+02 -.857580143E+02 -.855746491E+02 -.853466484E+02 -.850780134E+02 -.847709372E+02 -.844261516E+02 -.840432084E+02 -.836207214E+02 -.831565908E+02 -.826482349E+02 -.820928474E+02 -.814877003E+02 -.808305076E+02 -.801198613E+02 -.793557407E+02 -.785400892E+02 -.776774370E+02 -.767755383E+02 -.758459775E+02 -.749046973E+02 -.739724001E+02 -.730747859E+02 -.722426013E+02 -.715114910E+02 -.709216473E+02 -.705172473E+02 -.703456508E+02 -.704563017E+02 -.708992465E+02 -.717231725E+02 -.729729036E+02 -.746864061E+02 -.768916010E+02 -.796036435E+02 -.828236526E+02 -.865396973E+02 -.907305349E+02 -.953927643E+02 -.100618192E+03 -.106437187E+03 -.112764398E+03 -.119398130E+03 -.126000181E+03 -.132093152E+03 -.137095967E+03 -.140413500E+03 -.141579237E+03 -.140411062E+03 -.137091002E+03 -.132085472E+03 -.125989491E+03 -.119383998E+03 -.112746227E+03 -.106414174E+03 -.100589269E+03 -.953564849E+02 -.906845729E+02 -.864820105E+02 -.827530929E+02 -.795194538E+02 -.767934183E+02 -.745742455E+02 -.728471058E+02 -.715843446E+02 -.707482123E+02 -.702940638E+02 -.701733614E+02 -.703361820E+02 -.707331776E+02 -.713170506E+02 -.720436460E+02 -.728727479E+02 -.737686386E+02 -.747004514E+02 -.756423265E+02 -.765733736E+02 -.774774498E+02 -.783427752E+02 -.791614215E+02 -.799287201E+02 -.806426366E+02 -.813031570E+02 -.819117184E+02 -.824707055E+02 -.829830227E+02 -.834517407E+02 -.838798074E+02 -.842698123E+02 -.846237849E+02 -.849430102E+02 -.852278423E+02 -.854774959E+02 -.856897939E+02 -.858608492E+02 -.859846541E+02 -.860525506E+02 -.860525506E+02
 -.861863737E+02 -.861863737E+02 -.861267057E+02 -.860184545E+02 -.858698395E+02 -.856868308E+02 -.854736379E+02 -.852330982E+02 -.849669880E+02 -.846762787E+02 -.843613581E+02 -.840222311E+02 -.836587171E+02 -.832706553E+02 -.828581287E+02 -.824217144E+02 -.819627653E+02 -.814837227E+02 -.809884551E+02 -.804826099E+02 -.799739624E+02 -.794727354E+02 -.789918625E+02 -.785471628E+02 -.781573967E+02 -.778441747E+02 -.776316938E+02 -.775462840E+02 -.776157484E+02 -.778684895E+02 -.783324215E+02 -.790336863E+02 -.799952180E+02 -.812352383E+02 -.827658041E+02 -.845915419E+02 -.867087016E+02 -.891050463E+02 -.917644390E+02 -.946894362E+02 -.979190565E+02 -.101468726E+03 -.105294025E+03 -.109295803E+03 -.113320444E+03 -.117160277E+03 -.120563661E+03 -.123259691E+03 -.124998218E+03 -.125599142E+03 -.124996239E+03 -.123255685E+03 -.120557526E+03 -.117151854E+03 -.113309506E+03 -.109282041E+03 -.105277033E+03 -.101447978E+03 -.978938576E+02 -.946587771E+02 -.917267797E+02 -.890589183E+02 -.866532681E+02 -.845263269E+02 -.826905629E+02 -.811499459E+02 -.799000659E+02 -.789290678E+02 -.782189062E+02 -.777467923E+02 -.774866954E+02 -.774107774E+02 -.774906766E+02 -.776985958E+02 -.780081777E+02 -.783951682E+02 -.788378751E+02 -.793174383E+02 -.798179289E+02 -.803263028E+02 -.808322342E+02 -.813278614E+02 -.818074745E+02 -.822671730E+02 -.827045206E+02 -.831182115E+02 -.835077648E+02 -.838732507E+02 -.842150498E+02 -.845336433E+02 -.848294269E+02 -.851025389E+02 -.853526934E+02 -.855790050E+02 -.857797923E+02 -.859523434E+02 -.860926266E+02 -.861949257E+02 -.862513758E+02 -.862513758E+02
 -.864039844E+02 -.864039844E+02 -.863565212E+02 -.862710286E+02 -.861546820E+02 -.860129054E+02 -.858497768E+02 -.856683516E+02 -.854709253E+02 -.852592496E+02 -.850347184E+02 -.847985330E+02 -.845518580E+02 -.842959743E+02 -.840324359E+02 -.837632330E+02 -.834909638E+02 -.832190128E+02 -.829517318E+02 -.826946150E+02 -.824544578E+02 -.822394847E+02 -.820594312E+02 -.819255598E+02 -.818505943E+02 -.818485557E+02 -.819344862E+02 -.821240543E+02 -.824330365E+02 -.828766828E+02 -.834689772E+02 -.842218132E+02 -.851441136E+02 -.862409371E+02 -.875126762E+02 -.889546946E+02 -.905585211E+02 -.923170897E+02 -.942345423E+02 -.963275495E+02 -.986047882E+02 -.101046736E+03 -.103603004E+03 -.106195814E+03 -.108722894E+03 -.111061735E+03 -.113077792E+03 -.114637636E+03 -.115626101E+03 -.115964411E+03 -.115624460E+03 -.114634329E+03 -.113072769E+03 -.111054916E+03 -.108714167E+03 -.106185030E+03 -.103589971E+03 -.101031207E+03 -.985864389E+02 -.963059209E+02 -.942089259E+02 -.922865086E+02 -.905220180E+02 -.889116221E+02 -.874626899E+02 -.861838942E+02 -.850800154E+02 -.841507823E+02 -.833912456E+02 -.827925796E+02 -.823429717E+02 -.820284994E+02 -.818339526E+02 -.817435734E+02 -.817416918E+02 -.818132456E+02 -.819441800E+02 -.821217268E+02 -.823345741E+02 -.825729367E+02 -.828285450E+02 -.830945686E+02 -.833654931E+02 -.836369655E+02 -.839056238E+02 -.841689214E+02 -.844249539E+02 -.846722953E+02 -.849098428E+02 -.851366730E+02 -.853519039E+02 -.855545606E+02 -.857434366E+02 -.859169448E+02 -.860729474E+02 -.862085540E+02 -.863198746E+02 -.864017110E+02 -.864471689E+02 -.864471689E+02
 -.866082775E+02 -.866082775E+02 -.865720149E+02 -.865072044E+02 -.864198469E+02 -.863146273E+02 -.861952321E+02 -.860646049E+02 -.859251535E+02 -.857789206E+02 -.856277290E+02 -.854733079E+02 -.853174073E+02 -.851619053E+02 -.850089105E+02 -.848608625E+02 -.847206293E+02 -.845916003E+02 -.844777722E+02 -.843838221E+02 -.843151623E+02 -.842779668E+02 -.842791643E+02 -.843263844E+02 -.844278520E+02 -.845922195E+02 -.848283329E+02 -.851449266E+02 -.855502491E+02 -.860516226E+02 -.866549490E+02 -.873641925E+02 -.881809045E+02 -.891039511E+02 -.901297726E+02 -.912537192E+02 -.924728480E+02 -.937890779E+02 -.952089323E+02 -.967367989E+02 -.983654873E+02 -.100071092E+03 -.101813244E+03 -.103537607E+03 -.105178891E+03 -.106664656E+03 -.107920475E+03 -.108876598E+03 -.109475505E+03 -.109679125E+03 -.109474112E+03 -.108873799E+03 -.107916247E+03 -.106658962E+03 -.105171681E+03 -.103528814E+03 -.101802784E+03 -.100058854E+03 -.983513225E+02 -.967204870E+02 -.951901301E+02 -.937672793E+02 -.924474278E+02 -.912240706E+02 -.900954325E+02 -.890646355E+02 -.881364811E+02 -.873146415E+02 -.866003339E+02 -.859920714E+02 -.854859419E+02 -.850760843E+02 -.847552075E+02 -.845150833E+02 -.843469878E+02 -.842420765E+02 -.841916908E+02 -.841875941E+02 -.842221422E+02 -.842883917E+02 -.843801562E+02 -.844920172E+02 -.846192999E+02 -.847580219E+02 -.849048239E+02 -.850568877E+02 -.852118476E+02 -.853676987E+02 -.855227046E+02 -.856753034E+02 -.858240134E+02 -.859673342E+02 -.861036413E+02 -.862310681E+02 -.863473696E+02 -.864497598E+02 -.865347131E+02 -.865977175E+02 -.866329654E+02 -.866329654E+02
 -.867948624E+02 -.867948624E+02 -.867686476E+02 -.867222170E+02 -.866603415E+02 -.865868548E+02 -.865048864E+02 -.864170498E+02 -.863255952E+02 -.862325346E+02 -.861397473E+02 -.860490696E+02 -.859623733E+02 -.858816361E+02 -.858090043E+02 -.857468502E+02 -.856978220E+02 -.856648868E+02 -.856513630E+02 -.856609395E+02 -.856976788E+02 -.857659985E+02 -.858706264E+02 -.860165264E+02 -.862087882E+02 -.864524799E+02 -.867524600E+02 -.871131509E+02 -.875382793E+02 -.880306000E+02 -.885916332E+02 -.892214772E+02 -.899187980E+02 -.906811398E+02 -.915056885E+02 -.923904369E+02 -.933352472E+02 -.943417777E+02 -.954113552E+02 -.965411770E+02 -.977207128E+02 -.989300315E+02 -.100140222E+03 -.101315077E+03 -.102413367E+03 -.103391525E+03 -.104206745E+03 -.104820443E+03 -.105201781E+03 -.105330799E+03 -.105200578E+03 -.104818031E+03 -.104203116E+03 -.103386664E+03 -.102407256E+03 -.101307689E+03 -.100131526E+03 -.989199793E+02 -.977092339E+02 -.965281572E+02 -.953966103E+02 -.943250316E+02 -.933161362E+02 -.923685522E+02 -.914806411E+02 -.906526142E+02 -.898865754E+02 -.891854329E+02 -.885517209E+02 -.879868339E+02 -.874907197E+02 -.870618925E+02 -.866976236E+02 -.863942053E+02 -.861472290E+02 -.859518451E+02 -.858029907E+02 -.856955790E+02 -.856246474E+02 -.855854698E+02 -.855736320E+02 -.855850787E+02 -.856161336E+02 -.856634988E+02 -.857242381E+02 -.857957472E+02 -.858757145E+02 -.859620752E+02 -.860529598E+02 -.861466374E+02 -.862414547E+02 -.863357689E+02 -.864278715E+02 -.865159027E+02 -.865977488E+02 -.866709205E+02 -.867324028E+02 -.867784700E+02 -.868044539E+02 -.868044539E+02
 -.869616462E+02 -.869616462E+02 -.869442902E+02 -.869139253E+02 -.868740995E+02 -.868277533E+02 -.867773752E+02 -.867251263E+02 -.866729425E+02 -.866226179E+02 -.865758747E+02 -.865344211E+02 -.865000007E+02 -.864744343E+02 -.864596550E+02 -.864577363E+02 -.864709138E+02 -.865015986E+02 -.865523812E+02 -.866260244E+02 -.867254425E+02 -.868536647E+02 -.870137810E+02 -.872088671E+02 -.874418888E+02 -.877155849E+02 -.880323317E+02 -.883939962E+02 -.888017895E+02 -.892561445E+02 -.897566507E+02 -.903020908E+02 -.908906270E+02 -.915201572E+02 -.921887875E+02 -.928952405E+02 -.936388952E+02 -.944191524E+02 -.952340669E+02 -.960786060E+02 -.969431862E+02 -.978130246E+02 -.986684322E+02 -.994858391E+02 -.100239270E+03 -.100902073E+03 -.101448778E+03 -.101856995E+03 -.102109195E+03 -.102194195E+03 -.102108150E+03 -.101854905E+03 -.101445642E+03 -.100897888E+03 -.100234032E+03 -.994795416E+02 -.986610650E+02 -.978045678E+02 -.969336021E+02 -.960678276E+02 -.952219839E+02 -.944056003E+02 -.936236553E+02 -.928780550E+02 -.921693863E+02 -.914982886E+02 -.908660808E+02 -.902747112E+02 -.897263375E+02 -.892228477E+02 -.887655012E+02 -.883547423E+02 -.879901644E+02 -.876705766E+02 -.873941280E+02 -.871584546E+02 -.869608278E+02 -.867982904E+02 -.866677745E+02 -.865661987E+02 -.864905431E+02 -.864379056E+02 -.864055390E+02 -.863908734E+02 -.863915250E+02 -.864052942E+02 -.864301537E+02 -.864642310E+02 -.865057822E+02 -.865531624E+02 -.866047886E+02 -.866590979E+02 -.867144973E+02 -.867693062E+02 -.868216857E+02 -.868695549E+02 -.869104874E+02 -.869415835E+02 -.869593120E+02 -.869593120E+02
 -.871080516E+02 -.871080516E+02 -.870983896E+02 -.870818687E+02 -.870608690E+02 -.870374503E+02 -.870134360E+02 -.869904825E+02 -.869701356E+02 -.869538776E+02 -.869431658E+02 -.869394647E+02 -.869442721E+02 -.869591392E+02 -.869856865E+02 -.870256129E+02 -.870807003E+02 -.871528104E+02 -.872438744E+02 -.873558739E+02 -.874908124E+02 -.876506753E+02 -.878373792E+02 -.880527094E+02 -.882982468E+02 -.885752875E+02 -.888847591E+02 -.892271428E+02 -.896024131E+02 -.900100107E+02 -.904488677E+02 -.909174968E+02 -.914141487E+02 -.919370091E+02 -.924843747E+02 -.930547073E+02 -.936464623E+02 -.942576299E+02 -.948850358E+02 -.955235664E+02 -.961655521E+02 -.968005097E+02 -.974153240E+02 -.979948302E+02 -.985226884E+02 -.989824275E+02 -.993585557E+02 -.996376462E+02 -.998093117E+02 -.998669826E+02 -.998084112E+02 -.996358462E+02 -.993558582E+02 -.989788350E+02 -.985182034E+02 -.979894537E+02 -.974090532E+02 -.967933339E+02 -.961574471E+02 -.955144871E+02 -.948749098E+02 -.942463521E+02 -.936338955E+02 -.930406881E+02 -.924687256E+02 -.919195539E+02 -.913947263E+02 -.908959726E+02 -.904251394E+02 -.899840102E+02 -.895741045E+02 -.891965192E+02 -.888518380E+02 -.885401073E+02 -.882608630E+02 -.880131919E+02 -.877958106E+02 -.876071492E+02 -.874454332E+02 -.873087567E+02 -.871951456E+02 -.871026094E+02 -.870291813E+02 -.869729480E+02 -.869320693E+02 -.869047900E+02 -.868894433E+02 -.868844489E+02 -.868883044E+02 -.868995722E+02 -.869168616E+02 -.869388056E+02 -.869640327E+02 -.869911326E+02 -.870186148E+02 -.870448580E+02 -.870680490E+02 -.870861074E+02 -.870965933E+02 -.870965933E+02
 -.872344561E+02 -.872344561E+02 -.872313784E+02 -.872266205E+02 -.872214834E+02 -.872171947E+02 -.872149315E+02 -.872158400E+02 -.872210533E+02 -.872317070E+02 -.872489521E+02 -.872739654E+02 -.873079573E+02 -.873521767E+02 -.874079125E+02 -.874764916E+02 -.875592724E+02 -.876576334E+02 -.877729571E+02 -.879066075E+02 -.880599010E+02 -.882340717E+02 -.884302304E+02 -.886493179E+02 -.888920562E+02 -.891588992E+02 -.894499878E+02 -.897651167E+02 -.901037184E+02 -.904648725E+02 -.908473445E+02 -.912496539E+02 -.916701596E+02 -.921071413E+02 -.925588413E+02 -.930234283E+02 -.934988541E+02 -.939825985E+02 -.944713376E+02 -.949606066E+02 -.954445469E+02 -.959158177E+02 -.963657152E+02 -.967844984E+02 -.971618828E+02 -.974876426E+02 -.977522579E+02 -.979475441E+02 -.980672097E+02 -.981072935E+02 -.980664434E+02 -.979460129E+02 -.977499646E+02 -.974845907E+02 -.971580758E+02 -.967799382E+02 -.963604000E+02 -.959097392E+02 -.954376864E+02 -.949529316E+02 -.944627982E+02 -.939731254E+02 -.934883592E+02 -.930118078E+02 -.925459817E+02 -.920929269E+02 -.916544802E+02 -.912324122E+02 -.908284614E+02 -.904442900E+02 -.900814009E+02 -.897410504E+02 -.894241794E+02 -.891313738E+02 -.888628555E+02 -.886184981E+02 -.883978611E+02 -.882002346E+02 -.880246892E+02 -.878701255E+02 -.877353207E+02 -.876189701E+02 -.875197224E+02 -.874362091E+02 -.873670666E+02 -.873109536E+02 -.872665622E+02 -.872326247E+02 -.872079156E+02 -.871912504E+02 -.871814805E+02 -.871774850E+02 -.871781597E+02 -.871824029E+02 -.871890979E+02 -.871970924E+02 -.872051738E+02 -.872120403E+02 -.872162672E+02 -.872162672E+02
 -.873418273E+02 -.873418273E+02 -.873442965E+02 -.873493843E+02 -.873574215E+02 -.873688766E+02 -.873843251E+02 -.874044282E+02 -.874299169E+02 -.874615820E+02 -.875002652E+02 -.875468526E+02 -.876022683E+02 -.876674681E+02 -.877434310E+02 -.878311499E+02 -.879316193E+02 -.880458207E+02 -.881747041E+02 -.883191671E+02 -.884800294E+02 -.886580054E+02 -.888536735E+02 -.890674448E+02 -.892995325E+02 -.895499237E+02 -.898183588E+02 -.901043190E+02 -.904070270E+02 -.907254622E+02 -.910583892E+02 -.914043966E+02 -.917619363E+02 -.921293509E+02 -.925048753E+02 -.928865970E+02 -.932723709E+02 -.936596928E+02 -.940455504E+02 -.944262841E+02 -.947974933E+02 -.951540216E+02 -.954900416E+02 -.957992427E+02 -.960751074E+02 -.963112504E+02 -.965017863E+02 -.966416897E+02 -.967271160E+02 -.967556514E+02 -.967264738E+02 -.966404067E+02 -.964998644E+02 -.963086923E+02 -.960719151E+02 -.957954168E+02 -.954855794E+02 -.951489155E+02 -.947917287E+02 -.944198373E+02 -.940383873E+02 -.936517683E+02 -.932636293E+02 -.928769739E+02 -.924943010E+02 -.921177540E+02 -.917492485E+02 -.913905568E+02 -.910433470E+02 -.907091808E+02 -.903894850E+02 -.900855108E+02 -.897982946E+02 -.895286291E+02 -.892770475E+02 -.890438231E+02 -.888289811E+02 -.886323204E+02 -.884534409E+02 -.882917748E+02 -.881466183E+02 -.880171614E+02 -.879025165E+02 -.878017428E+02 -.877138677E+02 -.876379047E+02 -.875728675E+02 -.875177813E+02 -.874716914E+02 -.874336695E+02 -.874028179E+02 -.873782728E+02 -.873592066E+02 -.873448305E+02 -.873343968E+02 -.873272034E+02 -.873226010E+02 -.873200035E+02 -.873189050E+02 -.873189050E+02
 -.874314908E+02 -.874314908E+02 -.874385530E+02 -.874517438E+02 -.874705444E+02 -.874947502E+02 -.875243965E+02 -.875597020E+02 -.876010265E+02 -.876488386E+02 -.877036900E+02 -.877661959E+02 -.878370170E+02 -.879168454E+02 -.880063892E+02 -.881063590E+02 -.882174524E+02 -.883403384E+02 -.884756395E+02 -.886239133E+02 -.887856322E+02 -.889611624E+02 -.891507423E+02 -.893544623E+02 -.895722460E+02 -.898038355E+02 -.900487816E+02 -.903064405E+02 -.905759783E+02 -.908563829E+02 -.911464813E+02 -.914449595E+02 -.917503803E+02 -.920611917E+02 -.923757218E+02 -.926921540E+02 -.930084850E+02 -.933224671E+02 -.936315475E+02 -.939328171E+02 -.942229849E+02 -.944983918E+02 -.947550725E+02 -.949888690E+02 -.951955879E+02 -.953711907E+02 -.955119997E+02 -.956149012E+02 -.956775263E+02 -.956983930E+02 -.956769972E+02 -.956138436E+02 -.955104148E+02 -.953690798E+02 -.951929518E+02 -.949857069E+02 -.947513816E+02 -.944941658E+02 -.942182133E+02 -.939274839E+02 -.936256310E+02 -.933159399E+02 -.930013143E+02 -.926843029E+02 -.923671510E+02 -.920518624E+02 -.917402558E+02 -.914340087E+02 -.911346805E+02 -.908437178E+02 -.905624457E+02 -.902920489E+02 -.900335520E+02 -.897878012E+02 -.895554525E+02 -.893369668E+02 -.891326134E+02 -.889424794E+02 -.887664845E+02 -.886043998E+02 -.884558677E+02 -.883204237E+02 -.881975169E+02 -.880865296E+02 -.879867958E+02 -.878976176E+02 -.878182801E+02 -.877480643E+02 -.876862598E+02 -.876321756E+02 -.875851513E+02 -.875445686E+02 -.875098645E+02 -.874805466E+02 -.874562123E+02 -.874365744E+02 -.874214937E+02 -.874110239E+02 -.874054703E+02 -.874054703E+02
 -.875049785E+02 -.875049785E+02 -.875157692E+02 -.875354997E+02 -.875629250E+02 -.875972601E+02 -.876380687E+02 -.876851799E+02 -.877386232E+02 -.877985792E+02 -.878653407E+02 -.879392821E+02 -.880208339E+02 -.881104615E+02 -.882086466E+02 -.883158701E+02 -.884325955E+02 -.885592535E+02 -.886962255E+02 -.888438281E+02 -.890022971E+02 -.891717713E+02 -.893522788E+02 -.895437224E+02 -.897458695E+02 -.899583435E+02 -.901806192E+02 -.904120235E+02 -.906517386E+02 -.908988108E+02 -.911521604E+02 -.914105924E+02 -.916728055E+02 -.919373961E+02 -.922028550E+02 -.924675572E+02 -.927297439E+02 -.929875010E+02 -.932387387E+02 -.934811781E+02 -.937123530E+02 -.939296313E+02 -.941302607E+02 -.943114391E+02 -.944704067E+02 -.946045541E+02 -.947115381E+02 -.947893949E+02 -.948366407E+02 -.948523516E+02 -.948362138E+02 -.947885415E+02 -.947102588E+02 -.946028495E+02 -.944682770E+02 -.943088838E+02 -.941272778E+02 -.939262169E+02 -.937085012E+02 -.934768801E+02 -.932339832E+02 -.929822742E+02 -.927240298E+02 -.924613389E+02 -.921961155E+02 -.919301199E+02 -.916649802E+02 -.914022100E+02 -.911432193E+02 -.908893167E+02 -.906417057E+02 -.904014754E+02 -.901695896E+02 -.899468759E+02 -.897340181E+02 -.895315510E+02 -.893398612E+02 -.891591908E+02 -.889896455E+02 -.888312053E+02 -.886837380E+02 -.885470136E+02 -.884207188E+02 -.883044732E+02 -.881978434E+02 -.881003582E+02 -.880115226E+02 -.879308317E+02 -.878577846E+02 -.877918989E+02 -.877327265E+02 -.876798715E+02 -.876330110E+02 -.875919215E+02 -.875565108E+02 -.875268609E+02 -.875032821E+02 -.874863847E+02 -.874771738E+02 -.874771738E+02
 -.875639210E+02 -.875639210E+02 -.875776681E+02 -.876025536E+02 -.876367280E+02 -.876789179E+02 -.877282875E+02 -.877843322E+02 -.878467971E+02 -.879156141E+02 -.879908526E+02 -.880726806E+02 -.881613338E+02 -.882570896E+02 -.883602456E+02 -.884711010E+02 -.885899395E+02 -.887170140E+02 -.888525324E+02 -.889966439E+02 -.891494265E+02 -.893108753E+02 -.894808920E+02 -.896592759E+02 -.898457173E+02 -.900397927E+02 -.902409631E+02 -.904485746E+02 -.906618618E+02 -.908799533E+02 -.911018781E+02 -.913265726E+02 -.915528861E+02 -.917795844E+02 -.920053510E+02 -.922287841E+02 -.924483928E+02 -.926625924E+02 -.928697014E+02 -.930679440E+02 -.932554604E+02 -.934303284E+02 -.935905954E+02 -.937343243E+02 -.938596484E+02 -.939648341E+02 -.940483467E+02 -.941089141E+02 -.941455824E+02 -.941577607E+02 -.941452491E+02 -.941082479E+02 -.940473483E+02 -.939635042E+02 -.938579877E+02 -.937323333E+02 -.935882743E+02 -.934276765E+02 -.932524767E+02 -.930646262E+02 -.928660471E+02 -.926585985E+02 -.924440564E+02 -.922241030E+02 -.920003248E+02 -.917742150E+02 -.915471788E+02 -.913205376E+02 -.910955309E+02 -.908733159E+02 -.906549634E+02 -.904414523E+02 -.902336624E+02 -.900323676E+02 -.898382305E+02 -.896517988E+02 -.894735043E+02 -.893036648E+02 -.891424881E+02 -.889900790E+02 -.888464473E+02 -.887115181E+02 -.885851429E+02 -.884671108E+02 -.883571612E+02 -.882549965E+02 -.881602951E+02 -.880727252E+02 -.879919602E+02 -.879176945E+02 -.878496631E+02 -.877876636E+02 -.877315837E+02 -.876814350E+02 -.876373963E+02 -.875998687E+02 -.875695475E+02 -.875475160E+02 -.875353676E+02 -.875353676E+02
 -.876099694E+02 -.876099694E+02 -.876259927E+02 -.876548222E+02 -.876941187E+02 -.877422097E+02 -.877979296E+02 -.878604964E+02 -.879294173E+02 -.880044152E+02 -.880853724E+02 -.881722851E+02 -.882652286E+02 -.883643278E+02 -.884697344E+02 -.885816066E+02 -.887000921E+02 -.888253142E+02 -.889573578E+02 -.890962583E+02 -.892419913E+02 -.893944635E+02 -.895535051E+02 -.897188635E+02 -.898901992E+02 -.900670829E+02 -.902489947E+02 -.904353250E+02 -.906253775E+02 -.908183731E+02 -.910134543E+02 -.912096906E+02 -.914060834E+02 -.916015697E+02 -.917950258E+02 -.919852688E+02 -.921710596E+02 -.923511047E+02 -.925240612E+02 -.926885439E+02 -.928431380E+02 -.929864164E+02 -.931169634E+02 -.932334038E+02 -.933344376E+02 -.934188765E+02 -.934856828E+02 -.935340049E+02 -.935632096E+02 -.935729065E+02 -.935629639E+02 -.935335140E+02 -.934849479E+02 -.934178991E+02 -.933332195E+02 -.932319476E+02 -.931152716E+02 -.929844922E+02 -.928409848E+02 -.926861657E+02 -.925214627E+02 -.923482917E+02 -.921680393E+02 -.919820505E+02 -.917916210E+02 -.915979936E+02 -.914023547E+02 -.912058328E+02 -.910094962E+02 -.908143494E+02 -.906213293E+02 -.904313004E+02 -.902450491E+02 -.900632792E+02 -.898866077E+02 -.897155620E+02 -.895505787E+02 -.893920040E+02 -.892400962E+02 -.890950301E+02 -.889569020E+02 -.888257374E+02 -.887014987E+02 -.885840946E+02 -.884733902E+02 -.883692181E+02 -.882713907E+02 -.881797135E+02 -.880940008E+02 -.880140931E+02 -.879398787E+02 -.878713190E+02 -.878084807E+02 -.877515756E+02 -.877010116E+02 -.876574587E+02 -.876219337E+02 -.875959106E+02 -.875814655E+02 -.875814655E+02
 -.876447370E+02 -.876447370E+02 -.876624449E+02 -.876941720E+02 -.877371949E+02 -.877895252E+02 -.878497333E+02 -.879168132E+02 -.879900784E+02 -.880690815E+02 -.881535518E+02 -.882433461E+02 -.883384104E+02 -.884387488E+02 -.885443990E+02 -.886554118E+02 -.887718343E+02 -.888936960E+02 -.890209964E+02 -.891536953E+02 -.892917037E+02 -.894348770E+02 -.895830087E+02 -.897358264E+02 -.898929883E+02 -.900540819E+02 -.902186236E+02 -.903860599E+02 -.905557692E+02 -.907270657E+02 -.908992025E+02 -.910713765E+02 -.912427323E+02 -.914123671E+02 -.915793346E+02 -.917426495E+02 -.919012920E+02 -.920542133E+02 -.922003419E+02 -.923385928E+02 -.924678782E+02 -.925871212E+02 -.926952732E+02 -.927913329E+02 -.928743684E+02 -.929435394E+02 -.929981206E+02 -.930375222E+02 -.930613090E+02 -.930692137E+02 -.930611467E+02 -.930371986E+02 -.929976374E+02 -.929428992E+02 -.928735748E+02 -.927903904E+02 -.926941872E+02 -.925858983E+02 -.924665262E+02 -.923371209E+02 -.921987609E+02 -.920525360E+02 -.918995337E+02 -.917408279E+02 -.915774706E+02 -.914104854E+02 -.912408617E+02 -.910695504E+02 -.908974596E+02 -.907254500E+02 -.905543310E+02 -.903848555E+02 -.902177161E+02 -.900535409E+02 -.898928900E+02 -.897362536E+02 -.895840503E+02 -.894366273E+02 -.892942620E+02 -.891571639E+02 -.890254793E+02 -.888992961E+02 -.887786500E+02 -.886635323E+02 -.885538980E+02 -.884496760E+02 -.883507803E+02 -.882571234E+02 -.881686313E+02 -.880852628E+02 -.880070313E+02 -.879340336E+02 -.878664846E+02 -.878047617E+02 -.877494619E+02 -.877014750E+02 -.876620785E+02 -.876330606E+02 -.876168808E+02 -.876168808E+02
 -.876697570E+02 -.876697570E+02 -.876886420E+02 -.877223730E+02 -.877679383E+02 -.878231086E+02 -.878862506E+02 -.879561831E+02 -.880320671E+02 -.881133201E+02 -.881995497E+02 -.882905022E+02 -.883860217E+02 -.884860182E+02 -.885904422E+02 -.886992638E+02 -.888124566E+02 -.889299835E+02 -.890517860E+02 -.891777749E+02 -.893078226E+02 -.894417572E+02 -.895793578E+02 -.897203511E+02 -.898644090E+02 -.900111477E+02 -.901601277E+02 -.903108547E+02 -.904627817E+02 -.906153116E+02 -.907678004E+02 -.909195612E+02 -.910698683E+02 -.912179612E+02 -.913630496E+02 -.915043180E+02 -.916409310E+02 -.917720393E+02 -.918967864E+02 -.920143166E+02 -.921237841E+02 -.922243639E+02 -.923152636E+02 -.923957371E+02 -.924650982E+02 -.925227352E+02 -.925681252E+02 -.926008461E+02 -.926205883E+02 -.926271629E+02 -.926205066E+02 -.926006839E+02 -.925678850E+02 -.925224210E+02 -.924647149E+02 -.923952914E+02 -.923147636E+02 -.922238193E+02 -.921232064E+02 -.920137195E+02 -.918961857E+02 -.917714533E+02 -.916403809E+02 -.915038281E+02 -.913626477E+02 -.912176791E+02 -.910697420E+02 -.909196313E+02 -.907681125E+02 -.906159167E+02 -.904637364E+02 -.903122213E+02 -.901619744E+02 -.900135487E+02 -.898674444E+02 -.897241068E+02 -.895839248E+02 -.894472310E+02 -.893143024E+02 -.891853617E+02 -.890605811E+02 -.889400851E+02 -.888239565E+02 -.887122422E+02 -.886049606E+02 -.885021106E+02 -.884036824E+02 -.883096701E+02 -.882200874E+02 -.881349861E+02 -.880544805E+02 -.879787761E+02 -.879082073E+02 -.878432852E+02 -.877847580E+02 -.877336900E+02 -.876915631E+02 -.876604092E+02 -.876429818E+02 -.876429818E+02
 -.876864548E+02 -.876864548E+02 -.877060865E+02 -.877410675E+02 -.877881817E+02 -.878450257E+02 -.879098161E+02 -.879812408E+02 -.880583448E+02 -.881404417E+02 -.882270456E+02 -.883178170E+02 -.884125218E+02 -.885109982E+02 -.886131310E+02 -.887188309E+02 -.888280184E+02 -.889406103E+02 -.890565096E+02 -.891755967E+02 -.892977227E+02 -.894227042E+02 -.895503196E+02 -.896803058E+02 -.898123567E+02 -.899461225E+02 -.900812100E+02 -.902171830E+02 -.903535645E+02 -.904898390E+02 -.906254550E+02 -.907598288E+02 -.908923479E+02 -.910223752E+02 -.911492532E+02 -.912723090E+02 -.913908588E+02 -.915042140E+02 -.916116870E+02 -.917125980E+02 -.918062823E+02 -.918920988E+02 -.919694381E+02 -.920377325E+02 -.920964649E+02 -.921451784E+02 -.921834851E+02 -.922110743E+02 -.922277190E+02 -.922332813E+02 -.922277153E+02 -.922110684E+02 -.921834804E+02 -.921451796E+02 -.920964787E+02 -.920377673E+02 -.919695043E+02 -.918922088E+02 -.918064509E+02 -.917128421E+02 -.916120263E+02 -.915046711E+02 -.913914593E+02 -.912730821E+02 -.911502317E+02 -.910235958E+02 -.908938517E+02 -.907616614E+02 -.906276667E+02 -.904924853E+02 -.903567061E+02 -.902208859E+02 -.900855456E+02 -.899511677E+02 -.898181935E+02 -.896870212E+02 -.895580051E+02 -.894314548E+02 -.893076358E+02 -.891867707E+02 -.890690417E+02 -.889545933E+02 -.888435368E+02 -.887359555E+02 -.886319115E+02 -.885314541E+02 -.884346294E+02 -.883414932E+02 -.882521262E+02 -.881666529E+02 -.880852662E+02 -.880082571E+02 -.879360543E+02 -.878692727E+02 -.878087776E+02 -.877557668E+02 -.877118761E+02 -.876793177E+02 -.876610593E+02 -.876610593E+02
 -.876961312E+02 -.876961312E+02 -.877161491E+02 -.877517514E+02 -.877995902E+02 -.878571462E+02 -.879225327E+02 -.879943452E+02 -.880715449E+02 -.881533693E+02 -.882392624E+02 -.883288210E+02 -.884217521E+02 -.885178405E+02 -.886169225E+02 -.887188660E+02 -.888235540E+02 -.889308723E+02 -.890406992E+02 -.891528974E+02 -.892673085E+02 -.893837477E+02 -.895020002E+02 -.896218196E+02 -.897429254E+02 -.898650034E+02 -.899877051E+02 -.901106490E+02 -.902334218E+02 -.903555807E+02 -.904766558E+02 -.905961527E+02 -.907135563E+02 -.908283341E+02 -.909399401E+02 -.910478189E+02 -.911514105E+02 -.912501548E+02 -.913434970E+02 -.914308930E+02 -.915118152E+02 -.915857588E+02 -.916522483E+02 -.917108437E+02 -.917611476E+02 -.918028110E+02 -.918355394E+02 -.918590982E+02 -.918733166E+02 -.918780913E+02 -.918733882E+02 -.918592432E+02 -.918357617E+02 -.918031163E+02 -.917615438E+02 -.917113408E+02 -.916528584E+02 -.915864965E+02 -.915126975E+02 -.914319397E+02 -.913447306E+02 -.912516008E+02 -.911530979E+02 -.910497802E+02 -.909422114E+02 -.908309555E+02 -.907165722E+02 -.905996116E+02 -.904806111E+02 -.903600905E+02 -.902385490E+02 -.901164614E+02 -.899942756E+02 -.898724095E+02 -.897512494E+02 -.896311479E+02 -.895124232E+02 -.893953581E+02 -.892802010E+02 -.891671663E+02 -.890564363E+02 -.889481642E+02 -.888424772E+02 -.887394817E+02 -.886392691E+02 -.885419239E+02 -.884475329E+02 -.883561975E+02 -.882680487E+02 -.881832663E+02 -.881021033E+02 -.880249161E+02 -.879522047E+02 -.878846624E+02 -.878232411E+02 -.877692354E+02 -.877243904E+02 -.876910433E+02 -.876723062E+02 -.876723062E+02
 -.876999541E+02 -.876999541E+02 -.877200603E+02 -.877557661E+02 -.878036537E+02 -.878611374E+02 -.879262680E+02 -.879975812E+02 -.880739825E+02 -.881546565E+02 -.882389979E+02 -.883265575E+02 -.884170000E+02 -.885100714E+02 -.886055736E+02 -.887033441E+02 -.888032406E+02 -.889051285E+02 -.890088712E+02 -.891143230E+02 -.892213231E+02 -.893296912E+02 -.894392244E+02 -.895496954E+02 -.896608505E+02 -.897724096E+02 -.898840665E+02 -.899954890E+02 -.901063207E+02 -.902161825E+02 -.903246749E+02 -.904313803E+02 -.905358659E+02 -.906376868E+02 -.907363896E+02 -.908315155E+02 -.909226046E+02 -.910091998E+02 -.910908509E+02 -.911671193E+02 -.912375822E+02 -.913018381E+02 -.913595106E+02 -.914102539E+02 -.914537573E+02 -.914897493E+02 -.915180020E+02 -.915383343E+02 -.915506151E+02 -.915547651E+02 -.915507586E+02 -.915386236E+02 -.915184413E+02 -.914903451E+02 -.914545183E+02 -.914111913E+02 -.913606378E+02 -.913031713E+02 -.912391402E+02 -.911689235E+02 -.910929259E+02 -.910115733E+02 -.909253076E+02 -.908345825E+02 -.907398588E+02 -.906416004E+02 -.905402698E+02 -.904363250E+02 -.903302150E+02 -.902223771E+02 -.901132333E+02 -.900031878E+02 -.898926241E+02 -.897819029E+02 -.896713603E+02 -.895613064E+02 -.894520242E+02 -.893437691E+02 -.892367696E+02 -.891312272E+02 -.890273190E+02 -.889251990E+02 -.888250021E+02 -.887268482E+02 -.886308477E+02 -.885371090E+02 -.884457478E+02 -.883568983E+02 -.882707286E+02 -.881874595E+02 -.881073883E+02 -.880309196E+02 -.879586053E+02 -.878911945E+02 -.878296995E+02 -.877754797E+02 -.877303511E+02 -.876967275E+02 -.876778056E+02 -.876778056E+02
 -.876989581E+02 -.876989581E+02 -.877189097E+02 -.877542979E+02 -.878016872E+02 -.878584674E+02 -.879226603E+02 -.879927706E+02 -.880676708E+02 -.881465129E+02 -.882286594E+02 -.883136300E+02 -.884010604E+02 -.884906702E+02 -.885822373E+02 -.886755791E+02 -.887705363E+02 -.888669622E+02 -.889647125E+02 -.890636386E+02 -.891635822E+02 -.892643711E+02 -.893658166E+02 -.894677109E+02 -.895698266E+02 -.896719157E+02 -.897737099E+02 -.898749213E+02 -.899752431E+02 -.900743514E+02 -.901719069E+02 -.902675570E+02 -.903609381E+02 -.904516784E+02 -.905394008E+02 -.906237255E+02 -.907042737E+02 -.907806707E+02 -.908525492E+02 -.909195533E+02 -.909813416E+02 -.910375913E+02 -.910880015E+02 -.911322969E+02 -.911702311E+02 -.912015898E+02 -.912261936E+02 -.912439005E+02 -.912546080E+02 -.912582543E+02 -.912548196E+02 -.912443260E+02 -.912268377E+02 -.912024594E+02 -.911713357E+02 -.911336483E+02 -.910896141E+02 -.910394822E+02 -.909835307E+02 -.909220632E+02 -.908554057E+02 -.907839026E+02 -.907079132E+02 -.906278082E+02 -.905439659E+02 -.904567688E+02 -.903666004E+02 -.902738420E+02 -.901788694E+02 -.900820502E+02 -.899837412E+02 -.898842858E+02 -.897840119E+02 -.896832301E+02 -.895822319E+02 -.894812885E+02 -.893806501E+02 -.892805457E+02 -.891811829E+02 -.890827486E+02 -.889854108E+02 -.888893202E+02 -.887946137E+02 -.887014178E+02 -.886098545E+02 -.885200480E+02 -.884321335E+02 -.883462685E+02 -.882626472E+02 -.881815196E+02 -.881032144E+02 -.880281700E+02 -.879569735E+02 -.878904109E+02 -.878295318E+02 -.877757337E+02 -.877308699E+02 -.876973908E+02 -.876785265E+02 -.876785265E+02
 -.876940480E+02 -.876940480E+02 -.877136497E+02 -.877483832E+02 -.877948378E+02 -.878504134E+02 -.879131313E+02 -.879814882E+02 -.880543436E+02 -.881308331E+02 -.882103013E+02 -.882922493E+02 -.883762947E+02 -.884621400E+02 -.885495479E+02 -.886383228E+02 -.887282960E+02 -.888193137E+02 -.889112288E+02 -.890038941E+02 -.890971564E+02 -.891908538E+02 -.892848120E+02 -.893788428E+02 -.894727432E+02 -.895662943E+02 -.896592619E+02 -.897513967E+02 -.898424348E+02 -.899320998E+02 -.900201035E+02 -.901061479E+02 -.901899275E+02 -.902711309E+02 -.903494437E+02 -.904245509E+02 -.904961394E+02 -.905639005E+02 -.906275333E+02 -.906867469E+02 -.907412639E+02 -.907908225E+02 -.908351798E+02 -.908741144E+02 -.909074287E+02 -.909349513E+02 -.909565394E+02 -.909720799E+02 -.909814916E+02 -.909847256E+02 -.909817666E+02 -.909726322E+02 -.909573739E+02 -.909360753E+02 -.909088519E+02 -.908758491E+02 -.908372410E+02 -.907932277E+02 -.907440335E+02 -.906899041E+02 -.906311044E+02 -.905679148E+02 -.905006294E+02 -.904295525E+02 -.903549960E+02 -.902772767E+02 -.901967133E+02 -.901136238E+02 -.900283232E+02 -.899411210E+02 -.898523189E+02 -.897622086E+02 -.896710705E+02 -.895791713E+02 -.894867636E+02 -.893940839E+02 -.893013528E+02 -.892087741E+02 -.891165354E+02 -.890248081E+02 -.889337497E+02 -.888435048E+02 -.887542082E+02 -.886659890E+02 -.885789753E+02 -.884933007E+02 -.884091131E+02 -.883265855E+02 -.882459299E+02 -.881674157E+02 -.880913925E+02 -.880183204E+02 -.879488078E+02 -.878836612E+02 -.878239489E+02 -.877710832E+02 -.877269275E+02 -.876939340E+02 -.876753244E+02 -.876753244E+02
 -.876860066E+02 -.876860066E+02 -.877051040E+02 -.877389172E+02 -.877840947E+02 -.878380748E+02 -.878989014E+02 -.879650823E+02 -.880354800E+02 -.881092276E+02 -.881856631E+02 -.882642794E+02 -.883446844E+02 -.884265712E+02 -.885096943E+02 -.885938509E+02 -.886788672E+02 -.887645873E+02 -.888508646E+02 -.889375551E+02 -.890245133E+02 -.891115876E+02 -.891986184E+02 -.892854359E+02 -.893718594E+02 -.894576960E+02 -.895427415E+02 -.896267800E+02 -.897095848E+02 -.897909197E+02 -.898705395E+02 -.899481923E+02 -.900236208E+02 -.900965637E+02 -.901667585E+02 -.902339427E+02 -.902978565E+02 -.903582450E+02 -.904148600E+02 -.904674627E+02 -.905158259E+02 -.905597361E+02 -.905989954E+02 -.906334243E+02 -.906628627E+02 -.906871724E+02 -.907062381E+02 -.907199690E+02 -.907283000E+02 -.907311921E+02 -.907286329E+02 -.907206372E+02 -.907072464E+02 -.906885283E+02 -.906645761E+02 -.906355076E+02 -.906014637E+02 -.905626070E+02 -.905191200E+02 -.904712032E+02 -.904190729E+02 -.903629596E+02 -.903031051E+02 -.902397605E+02 -.901731842E+02 -.901036393E+02 -.900313914E+02 -.899567067E+02 -.898798497E+02 -.898010813E+02 -.897206569E+02 -.896388247E+02 -.895558242E+02 -.894718849E+02 -.893872250E+02 -.893020509E+02 -.892165564E+02 -.891309226E+02 -.890453178E+02 -.889598988E+02 -.888748114E+02 -.887901927E+02 -.887061735E+02 -.886228819E+02 -.885404484E+02 -.884590116E+02 -.883787268E+02 -.882997764E+02 -.882223834E+02 -.881468291E+02 -.880734752E+02 -.880027933E+02 -.879354019E+02 -.878721146E+02 -.878140024E+02 -.877624736E+02 -.877193783E+02 -.876871430E+02 -.876689458E+02 -.876689458E+02
 -.876755036E+02 -.876755036E+02 -.876939773E+02 -.877266650E+02 -.877703023E+02 -.878223883E+02 -.878810081E+02 -.879446961E+02 -.880123309E+02 -.880830538E+02 -.881562060E+02 -.882312798E+02 -.883078810E+02 -.883856992E+02 -.884644856E+02 -.885440349E+02 -.886241721E+02 -.887047419E+02 -.887856003E+02 -.888666088E+02 -.889476297E+02 -.890285224E+02 -.891091411E+02 -.891893329E+02 -.892689371E+02 -.893477841E+02 -.894256955E+02 -.895024843E+02 -.895779557E+02 -.896519072E+02 -.897241305E+02 -.897944118E+02 -.898625339E+02 -.899282772E+02 -.899914216E+02 -.900517478E+02 -.901090396E+02 -.901630853E+02 -.902136793E+02 -.902606247E+02 -.903037341E+02 -.903428323E+02 -.903777572E+02 -.904083619E+02 -.904345159E+02 -.904561066E+02 -.904730402E+02 -.904852433E+02 -.904926628E+02 -.904952675E+02 -.904930476E+02 -.904860152E+02 -.904742042E+02 -.904576699E+02 -.904364884E+02 -.904107559E+02 -.903805876E+02 -.903461165E+02 -.903074923E+02 -.902648797E+02 -.902184569E+02 -.901684139E+02 -.901149507E+02 -.900582756E+02 -.899986035E+02 -.899361538E+02 -.898711486E+02 -.898038114E+02 -.897343647E+02 -.896630290E+02 -.895900209E+02 -.895155518E+02 -.894398267E+02 -.893630430E+02 -.892853896E+02 -.892070462E+02 -.891281831E+02 -.890489609E+02 -.889695305E+02 -.888900343E+02 -.888106069E+02 -.887313770E+02 -.886524698E+02 -.885740109E+02 -.884961299E+02 -.884189673E+02 -.883426818E+02 -.882674606E+02 -.881935323E+02 -.881211837E+02 -.880507819E+02 -.879828018E+02 -.879178624E+02 -.878567736E+02 -.878005959E+02 -.877507183E+02 -.877089590E+02 -.876776956E+02 -.876600351E+02 -.876600351E+02
 -.876631065E+02 -.876631065E+02 -.876808662E+02 -.877122741E+02 -.877541743E+02 -.878041444E+02 -.878603253E+02 -.879212903E+02 -.879859444E+02 -.880534460E+02 -.881231470E+02 -.881945458E+02 -.882672512E+02 -.883409544E+02 -.884154071E+02 -.884904052E+02 -.885657750E+02 -.886413641E+02 -.887170327E+02 -.887926486E+02 -.888680824E+02 -.889432040E+02 -.890178806E+02 -.890919748E+02 -.891653434E+02 -.892378371E+02 -.893093003E+02 -.893795707E+02 -.894484803E+02 -.895158557E+02 -.895815189E+02 -.896452885E+02 -.897069806E+02 -.897664099E+02 -.898233914E+02 -.898777413E+02 -.899292788E+02 -.899778274E+02 -.900232162E+02 -.900652818E+02 -.901038692E+02 -.901388334E+02 -.901700410E+02 -.901973710E+02 -.902207162E+02 -.902399842E+02 -.902550983E+02 -.902659985E+02 -.902726415E+02 -.902750018E+02 -.902730716E+02 -.902668611E+02 -.902563982E+02 -.902417284E+02 -.902229143E+02 -.902000351E+02 -.901731856E+02 -.901424754E+02 -.901080282E+02 -.900699799E+02 -.900284782E+02 -.899836806E+02 -.899357535E+02 -.898848703E+02 -.898312106E+02 -.897749578E+02 -.897162985E+02 -.896554208E+02 -.895925125E+02 -.895277604E+02 -.894613485E+02 -.893934575E+02 -.893242628E+02 -.892539347E+02 -.891826367E+02 -.891105256E+02 -.890377510E+02 -.889644552E+02 -.888907735E+02 -.888168348E+02 -.887427628E+02 -.886686779E+02 -.885946989E+02 -.885209470E+02 -.884475498E+02 -.883746469E+02 -.883023972E+02 -.882309893E+02 -.881606529E+02 -.880916758E+02 -.880244246E+02 -.879593709E+02 -.878971269E+02 -.878384895E+02 -.877844985E+02 -.877365109E+02 -.876962981E+02 -.876661708E+02 -.876491427E+02 -.876491427E+02
 -.876492912E+02 -.876492912E+02 -.876662709E+02 -.876962868E+02 -.877363078E+02 -.877840033E+02 -.878375815E+02 -.878956642E+02 -.879571908E+02 -.880213438E+02 -.880874916E+02 -.881551438E+02 -.882239167E+02 -.882935067E+02 -.883636694E+02 -.884342040E+02 -.885049406E+02 -.885757308E+02 -.886464405E+02 -.887169441E+02 -.887871203E+02 -.888568494E+02 -.889260102E+02 -.889944792E+02 -.890621290E+02 -.891288280E+02 -.891944399E+02 -.892588238E+02 -.893218345E+02 -.893833230E+02 -.894431370E+02 -.895011220E+02 -.895571218E+02 -.896109797E+02 -.896625395E+02 -.897116468E+02 -.897581497E+02 -.898019004E+02 -.898427564E+02 -.898805812E+02 -.899152460E+02 -.899466305E+02 -.899746240E+02 -.899991263E+02 -.900200490E+02 -.900373157E+02 -.900508633E+02 -.900606422E+02 -.900666171E+02 -.900687671E+02 -.900670858E+02 -.900615818E+02 -.900522784E+02 -.900392132E+02 -.900224381E+02 -.900020186E+02 -.899780333E+02 -.899505731E+02 -.899197406E+02 -.898856489E+02 -.898484208E+02 -.898081876E+02 -.897650883E+02 -.897192681E+02 -.896708773E+02 -.896200701E+02 -.895670039E+02 -.895118371E+02 -.894547292E+02 -.893958385E+02 -.893353221E+02 -.892733343E+02 -.892100261E+02 -.891455443E+02 -.890800309E+02 -.890136228E+02 -.889464515E+02 -.888786432E+02 -.888103191E+02 -.887415960E+02 -.886725872E+02 -.886034047E+02 -.885341609E+02 -.884649717E+02 -.883959611E+02 -.883272660E+02 -.882590437E+02 -.881914808E+02 -.881248053E+02 -.880593020E+02 -.879953321E+02 -.879333592E+02 -.878739823E+02 -.878179784E+02 -.877663580E+02 -.877204366E+02 -.876819267E+02 -.876530583E+02 -.876367343E+02 -.876367343E+02
 -.876344526E+02 -.876344526E+02 -.876506064E+02 -.876791527E+02 -.877171971E+02 -.877625111E+02 -.878133784E+02 -.878684766E+02 -.879267858E+02 -.879875179E+02 -.880500624E+02 -.881139441E+02 -.881787900E+02 -.882443048E+02 -.883102502E+02 -.883764309E+02 -.884426821E+02 -.885088607E+02 -.885748387E+02 -.886404973E+02 -.887057235E+02 -.887704067E+02 -.888344370E+02 -.888977030E+02 -.889600913E+02 -.890214854E+02 -.890817659E+02 -.891408101E+02 -.891984922E+02 -.892546837E+02 -.893092542E+02 -.893620714E+02 -.894130023E+02 -.894619139E+02 -.895086740E+02 -.895531520E+02 -.895952203E+02 -.896347544E+02 -.896716349E+02 -.897057475E+02 -.897369846E+02 -.897652456E+02 -.897904385E+02 -.898124799E+02 -.898312963E+02 -.898468244E+02 -.898590117E+02 -.898678174E+02 -.898732123E+02 -.898751789E+02 -.898737125E+02 -.898688200E+02 -.898605210E+02 -.898488469E+02 -.898338409E+02 -.898155575E+02 -.897940622E+02 -.897694308E+02 -.897417489E+02 -.897111110E+02 -.896776198E+02 -.896413853E+02 -.896025239E+02 -.895611577E+02 -.895174132E+02 -.894714206E+02 -.894233127E+02 -.893732239E+02 -.893212895E+02 -.892676446E+02 -.892124234E+02 -.891557582E+02 -.890977792E+02 -.890386133E+02 -.889783840E+02 -.889172111E+02 -.888552105E+02 -.887924942E+02 -.887291708E+02 -.886653459E+02 -.886011235E+02 -.885366075E+02 -.884719033E+02 -.884071215E+02 -.883423814E+02 -.882778161E+02 -.882135791E+02 -.881498534E+02 -.880868624E+02 -.880248849E+02 -.879642734E+02 -.879054790E+02 -.878490829E+02 -.877958367E+02 -.877467152E+02 -.877029843E+02 -.876662891E+02 -.876387677E+02 -.876231999E+02 -.876231999E+02
 -.876189152E+02 -.876189152E+02 -.876342133E+02 -.876612405E+02 -.876972473E+02 -.877401144E+02 -.877882073E+02 -.878402646E+02 -.878953116E+02 -.879525939E+02 -.880115254E+02 -.880716492E+02 -.881326057E+02 -.881941098E+02 -.882559315E+02 -.883178821E+02 -.883798030E+02 -.884415575E+02 -.885030236E+02 -.885640899E+02 -.886246509E+02 -.886846051E+02 -.887438521E+02 -.888022917E+02 -.888598226E+02 -.889163418E+02 -.889717441E+02 -.890259225E+02 -.890787676E+02 -.891301684E+02 -.891800126E+02 -.892281868E+02 -.892745773E+02 -.893190708E+02 -.893615550E+02 -.894019192E+02 -.894400553E+02 -.894758586E+02 -.895092282E+02 -.895400682E+02 -.895682881E+02 -.895938038E+02 -.896165381E+02 -.896364213E+02 -.896533921E+02 -.896673977E+02 -.896783945E+02 -.896863483E+02 -.896912349E+02 -.896930401E+02 -.896917597E+02 -.896873998E+02 -.896799769E+02 -.896695171E+02 -.896560567E+02 -.896396414E+02 -.896203260E+02 -.895981740E+02 -.895732571E+02 -.895456546E+02 -.895154528E+02 -.894827442E+02 -.894476270E+02 -.894102040E+02 -.893705821E+02 -.893288716E+02 -.892851851E+02 -.892396370E+02 -.891923425E+02 -.891434171E+02 -.890929758E+02 -.890411327E+02 -.889879999E+02 -.889336877E+02 -.888783037E+02 -.888219531E+02 -.887647380E+02 -.887067580E+02 -.886481106E+02 -.885888915E+02 -.885291958E+02 -.884691196E+02 -.884087619E+02 -.883482273E+02 -.882876298E+02 -.882270978E+02 -.881667799E+02 -.881068536E+02 -.880475360E+02 -.879890973E+02 -.879318786E+02 -.878763155E+02 -.878229675E+02 -.877725564E+02 -.877260164E+02 -.876845584E+02 -.876497529E+02 -.876236387E+02 -.876088625E+02 -.876088625E+02
 -.876029420E+02 -.876029420E+02 -.876173680E+02 -.876428491E+02 -.876767863E+02 -.877171742E+02 -.877624645E+02 -.878114605E+02 -.878632362E+02 -.879170734E+02 -.879724135E+02 -.880288196E+02 -.880859478E+02 -.881435248E+02 -.882013301E+02 -.882591828E+02 -.883169315E+02 -.883744459E+02 -.884316108E+02 -.884883216E+02 -.885444804E+02 -.885999936E+02 -.886547700E+02 -.887087191E+02 -.887617502E+02 -.888137719E+02 -.888646917E+02 -.889144156E+02 -.889628484E+02 -.890098938E+02 -.890554548E+02 -.890994339E+02 -.891417335E+02 -.891822568E+02 -.892209079E+02 -.892575927E+02 -.892922195E+02 -.893246994E+02 -.893549472E+02 -.893828819E+02 -.894084273E+02 -.894315125E+02 -.894520726E+02 -.894700491E+02 -.894853905E+02 -.894980527E+02 -.895079990E+02 -.895152011E+02 -.895196385E+02 -.895212996E+02 -.895201809E+02 -.895162876E+02 -.895096336E+02 -.895002410E+02 -.894881403E+02 -.894733698E+02 -.894559756E+02 -.894360113E+02 -.894135372E+02 -.893886202E+02 -.893613330E+02 -.893317537E+02 -.892999654E+02 -.892660552E+02 -.892301137E+02 -.891922347E+02 -.891525139E+02 -.891110490E+02 -.890679386E+02 -.890232817E+02 -.889771773E+02 -.889297237E+02 -.888810181E+02 -.888311564E+02 -.887802328E+02 -.887283397E+02 -.886755673E+02 -.886220046E+02 -.885677389E+02 -.885128569E+02 -.884574459E+02 -.884015945E+02 -.883453953E+02 -.882889468E+02 -.882323577E+02 -.881757505E+02 -.881192682E+02 -.880630818E+02 -.880074001E+02 -.879524831E+02 -.878986586E+02 -.878463440E+02 -.877960742E+02 -.877485384E+02 -.877046263E+02 -.876654894E+02 -.876326193E+02 -.876079493E+02 -.875939872E+02 -.875939872E+02
 -.875867439E+02 -.875867439E+02 -.876002913E+02 -.876242170E+02 -.876560755E+02 -.876939783E+02 -.877364656E+02 -.877824080E+02 -.878309304E+02 -.878813531E+02 -.879331464E+02 -.879858956E+02 -.880392735E+02 -.880930200E+02 -.881469249E+02 -.882008163E+02 -.882545500E+02 -.883080028E+02 -.883610662E+02 -.884136423E+02 -.884656404E+02 -.885169745E+02 -.885675614E+02 -.886173193E+02 -.886661671E+02 -.887140234E+02 -.887608063E+02 -.888064334E+02 -.888508215E+02 -.888938867E+02 -.889355451E+02 -.889757122E+02 -.890143044E+02 -.890512383E+02 -.890864320E+02 -.891198051E+02 -.891512793E+02 -.891807793E+02 -.892082325E+02 -.892335704E+02 -.892567283E+02 -.892776464E+02 -.892962698E+02 -.893125494E+02 -.893264416E+02 -.893379092E+02 -.893469216E+02 -.893534548E+02 -.893574919E+02 -.893590229E+02 -.893580451E+02 -.893545630E+02 -.893485882E+02 -.893401395E+02 -.893292426E+02 -.893159299E+02 -.893002404E+02 -.892822193E+02 -.892619177E+02 -.892393920E+02 -.892147040E+02 -.891879199E+02 -.891591101E+02 -.891283487E+02 -.890957128E+02 -.890612825E+02 -.890251395E+02 -.889873674E+02 -.889480509E+02 -.889072751E+02 -.888651255E+02 -.888216872E+02 -.887770446E+02 -.887312815E+02 -.886844803E+02 -.886367224E+02 -.885880880E+02 -.885386562E+02 -.884885058E+02 -.884377154E+02 -.883863646E+02 -.883345354E+02 -.882823141E+02 -.882297932E+02 -.881770755E+02 -.881242776E+02 -.880715359E+02 -.880190139E+02 -.879669113E+02 -.879154764E+02 -.878650220E+02 -.878159454E+02 -.877687553E+02 -.877241054E+02 -.876828387E+02 -.876460443E+02 -.876151314E+02 -.875919245E+02 -.875787881E+02 -.875787881E+02
 -.875704865E+02 -.875704865E+02 -.875831573E+02 -.876055322E+02 -.876353206E+02 -.876707521E+02 -.877104571E+02 -.877533750E+02 -.877986828E+02 -.878457406E+02 -.878940490E+02 -.879432164E+02 -.879929337E+02 -.880429544E+02 -.880930798E+02 -.881431469E+02 -.881930196E+02 -.882425818E+02 -.882917318E+02 -.883403783E+02 -.883884373E+02 -.884358297E+02 -.884824798E+02 -.885283135E+02 -.885732582E+02 -.886172411E+02 -.886601898E+02 -.887020317E+02 -.887426938E+02 -.887821029E+02 -.888201860E+02 -.888568700E+02 -.888920826E+02 -.889257520E+02 -.889578079E+02 -.889881813E+02 -.890168054E+02 -.890436156E+02 -.890685503E+02 -.890915510E+02 -.891125629E+02 -.891315352E+02 -.891484213E+02 -.891631796E+02 -.891757732E+02 -.891861709E+02 -.891943465E+02 -.892002800E+02 -.892039571E+02 -.892053694E+02 -.892045146E+02 -.892013967E+02 -.891960256E+02 -.891884171E+02 -.891785931E+02 -.891665810E+02 -.891524140E+02 -.891361303E+02 -.891177733E+02 -.890973911E+02 -.890750360E+02 -.890507644E+02 -.890246363E+02 -.889967149E+02 -.889670663E+02 -.889357586E+02 -.889028622E+02 -.888684488E+02 -.888325913E+02 -.887953632E+02 -.887568385E+02 -.887170911E+02 -.886761946E+02 -.886342221E+02 -.885912463E+02 -.885473390E+02 -.885025714E+02 -.884570142E+02 -.884107384E+02 -.883638152E+02 -.883163176E+02 -.882683211E+02 -.882199057E+02 -.881711584E+02 -.881221757E+02 -.880730680E+02 -.880239648E+02 -.879750212E+02 -.879264270E+02 -.878784180E+02 -.878312905E+02 -.877854208E+02 -.877412895E+02 -.876995136E+02 -.876608872E+02 -.876264355E+02 -.875974831E+02 -.875757438E+02 -.875634365E+02 -.875634365E+02
 -.875542981E+02 -.875542981E+02 -.875661001E+02 -.875869392E+02 -.876146794E+02 -.876476686E+02 -.876846279E+02 -.877245660E+02 -.877667128E+02 -.878104691E+02 -.878553664E+02 -.879010370E+02 -.879471904E+02 -.879935946E+02 -.880400625E+02 -.880864408E+02 -.881326015E+02 -.881784357E+02 -.882238484E+02 -.882687547E+02 -.883130770E+02 -.883567428E+02 -.883996829E+02 -.884418306E+02 -.884831203E+02 -.885234871E+02 -.885628668E+02 -.886011952E+02 -.886384081E+02 -.886744416E+02 -.887092318E+02 -.887427153E+02 -.887748294E+02 -.888055121E+02 -.888347028E+02 -.888623421E+02 -.888883727E+02 -.889127393E+02 -.889353892E+02 -.889562723E+02 -.889753419E+02 -.889925548E+02 -.890078713E+02 -.890212560E+02 -.890326777E+02 -.890421096E+02 -.890495299E+02 -.890549214E+02 -.890582721E+02 -.890595748E+02 -.890588279E+02 -.890560344E+02 -.890512031E+02 -.890443473E+02 -.890354856E+02 -.890246415E+02 -.890118431E+02 -.889971230E+02 -.889805182E+02 -.889620695E+02 -.889418218E+02 -.889198230E+02 -.888961247E+02 -.888707807E+02 -.888438478E+02 -.888153845E+02 -.887854513E+02 -.887541100E+02 -.887214236E+02 -.886874557E+02 -.886522706E+02 -.886159324E+02 -.885785058E+02 -.885400547E+02 -.885006431E+02 -.884603347E+02 -.884191927E+02 -.883772806E+02 -.883346621E+02 -.882914021E+02 -.882475671E+02 -.882032267E+02 -.881584552E+02 -.881133335E+02 -.880679522E+02 -.880224152E+02 -.879768446E+02 -.879313868E+02 -.878862211E+02 -.878415699E+02 -.877977125E+02 -.877550030E+02 -.877138932E+02 -.876749619E+02 -.876389538E+02 -.876068288E+02 -.875798260E+02 -.875595476E+02 -.875480663E+02 -.875480663E+02
 -.875382746E+02 -.875382746E+02 -.875492202E+02 -.875685462E+02 -.875942698E+02 -.876248567E+02 -.876591183E+02 -.876961324E+02 -.877351824E+02 -.877757096E+02 -.878172773E+02 -.878595420E+02 -.879022320E+02 -.879451304E+02 -.879880619E+02 -.880308830E+02 -.880734741E+02 -.881157335E+02 -.881575728E+02 -.881989134E+02 -.882396837E+02 -.882798173E+02 -.883192512E+02 -.883579249E+02 -.883957795E+02 -.884327570E+02 -.884688003E+02 -.885038524E+02 -.885378569E+02 -.885707577E+02 -.886024989E+02 -.886330253E+02 -.886622824E+02 -.886902164E+02 -.887167748E+02 -.887419066E+02 -.887655624E+02 -.887876945E+02 -.888082576E+02 -.888272091E+02 -.888445089E+02 -.888601199E+02 -.888740083E+02 -.888861440E+02 -.888965002E+02 -.889050543E+02 -.889117876E+02 -.889166854E+02 -.889197377E+02 -.889209383E+02 -.889202859E+02 -.889177832E+02 -.889134374E+02 -.889072603E+02 -.888992675E+02 -.888894791E+02 -.888779191E+02 -.888646153E+02 -.888495994E+02 -.888329064E+02 -.888145745E+02 -.887946450E+02 -.887731618E+02 -.887501714E+02 -.887257225E+02 -.886998655E+02 -.886726526E+02 -.886441373E+02 -.886143739E+02 -.885834179E+02 -.885513251E+02 -.885181516E+02 -.884839538E+02 -.884487883E+02 -.884127112E+02 -.883757791E+02 -.883380485E+02 -.882995760E+02 -.882604193E+02 -.882206371E+02 -.881802901E+02 -.881394424E+02 -.880981625E+02 -.880565257E+02 -.880146167E+02 -.879725325E+02 -.879303878E+02 -.878883200E+02 -.878464973E+02 -.878051283E+02 -.877644747E+02 -.877248678E+02 -.876867300E+02 -.876506016E+02 -.876171771E+02 -.875873507E+02 -.875622761E+02 -.875434436E+02 -.875327802E+02 -.875327802E+02
 -.875224858E+02 -.875224858E+02 -.875325905E+02 -.875504314E+02 -.875741768E+02 -.876024087E+02 -.876340281E+02 -.876681815E+02 -.877042053E+02 -.877415818E+02 -.877799056E+02 -.878188579E+02 -.878581860E+02 -.878976881E+02 -.879372011E+02 -.879765915E+02 -.880157480E+02 -.880545760E+02 -.880929938E+02 -.881309286E+02 -.881683149E+02 -.882050917E+02 -.882412018E+02 -.882765905E+02 -.883112047E+02 -.883449927E+02 -.883779035E+02 -.884098867E+02 -.884408924E+02 -.884708712E+02 -.884997744E+02 -.885275535E+02 -.885541611E+02 -.885795505E+02 -.886036763E+02 -.886264941E+02 -.886479613E+02 -.886680369E+02 -.886866820E+02 -.887038597E+02 -.887195357E+02 -.887336782E+02 -.887462583E+02 -.887572501E+02 -.887666307E+02 -.887743809E+02 -.887804847E+02 -.887849295E+02 -.887877068E+02 -.887888114E+02 -.887882421E+02 -.887860013E+02 -.887820952E+02 -.887765337E+02 -.887693305E+02 -.887605026E+02 -.887500705E+02 -.887380583E+02 -.887244928E+02 -.887094042E+02 -.886928253E+02 -.886747915E+02 -.886553406E+02 -.886345126E+02 -.886123496E+02 -.885888949E+02 -.885641939E+02 -.885382927E+02 -.885112386E+02 -.884830798E+02 -.884538651E+02 -.884236435E+02 -.883924645E+02 -.883603778E+02 -.883274332E+02 -.882936809E+02 -.882591711E+02 -.882239549E+02 -.881880840E+02 -.881516116E+02 -.881145932E+02 -.880770875E+02 -.880391576E+02 -.880008733E+02 -.879623130E+02 -.879235674E+02 -.878847432E+02 -.878459687E+02 -.878074008E+02 -.877692339E+02 -.877317119E+02 -.876951430E+02 -.876599197E+02 -.876265438E+02 -.875956592E+02 -.875680949E+02 -.875449193E+02 -.875275116E+02 -.875176546E+02 -.875176546E+02
 -.875069793E+02 -.875069793E+02 -.875162607E+02 -.875326478E+02 -.875544577E+02 -.875803867E+02 -.876094239E+02 -.876407841E+02 -.876738560E+02 -.877081625E+02 -.877433298E+02 -.877790633E+02 -.878151296E+02 -.878513423E+02 -.878875502E+02 -.879236299E+02 -.879594783E+02 -.879950083E+02 -.880301442E+02 -.880648195E+02 -.880989738E+02 -.881325517E+02 -.881655012E+02 -.881977729E+02 -.882293192E+02 -.882600936E+02 -.882900507E+02 -.883191460E+02 -.883473352E+02 -.883745750E+02 -.884008225E+02 -.884260354E+02 -.884501722E+02 -.884731923E+02 -.884950562E+02 -.885157256E+02 -.885351634E+02 -.885533343E+02 -.885702046E+02 -.885857427E+02 -.885999189E+02 -.886127060E+02 -.886240791E+02 -.886340159E+02 -.886424970E+02 -.886495057E+02 -.886550284E+02 -.886590544E+02 -.886615763E+02 -.886625898E+02 -.886620937E+02 -.886600902E+02 -.886565847E+02 -.886515856E+02 -.886451046E+02 -.886371563E+02 -.886277584E+02 -.886169315E+02 -.886046987E+02 -.885910859E+02 -.885761212E+02 -.885598353E+02 -.885422606E+02 -.885234318E+02 -.885033850E+02 -.884821579E+02 -.884597896E+02 -.884363203E+02 -.884117912E+02 -.883862441E+02 -.883597217E+02 -.883322670E+02 -.883039234E+02 -.882747347E+02 -.882447451E+02 -.882139990E+02 -.881825413E+02 -.881504177E+02 -.881176747E+02 -.880843606E+02 -.880505258E+02 -.880162239E+02 -.879815130E+02 -.879464571E+02 -.879111290E+02 -.878756124E+02 -.878400064E+02 -.878044299E+02 -.877690283E+02 -.877339819E+02 -.876995163E+02 -.876659167E+02 -.876335455E+02 -.876028659E+02 -.875744720E+02 -.875491274E+02 -.875278164E+02 -.875118084E+02 -.875027438E+02 -.875027438E+02
 -.874917846E+02 -.874917846E+02 -.875002614E+02 -.875152281E+02 -.875351473E+02 -.875588277E+02 -.875853451E+02 -.876139812E+02 -.876441766E+02 -.876754942E+02 -.877075913E+02 -.877401979E+02 -.877730997E+02 -.878061251E+02 -.878391354E+02 -.878720171E+02 -.879046754E+02 -.879370303E+02 -.879690124E+02 -.880005608E+02 -.880316205E+02 -.880621411E+02 -.880920756E+02 -.881213794E+02 -.881500098E+02 -.881779252E+02 -.882050854E+02 -.882314507E+02 -.882569821E+02 -.882816414E+02 -.883053909E+02 -.883281936E+02 -.883500133E+02 -.883708145E+02 -.883905630E+02 -.884092254E+02 -.884267696E+02 -.884431651E+02 -.884583827E+02 -.884723952E+02 -.884851769E+02 -.884967045E+02 -.885069564E+02 -.885159136E+02 -.885235594E+02 -.885298794E+02 -.885348619E+02 -.885384978E+02 -.885407807E+02 -.885417070E+02 -.885412756E+02 -.885394885E+02 -.885363502E+02 -.885318681E+02 -.885260521E+02 -.885189148E+02 -.885104715E+02 -.885007397E+02 -.884897394E+02 -.884774929E+02 -.884640244E+02 -.884493603E+02 -.884335288E+02 -.884165595E+02 -.883984838E+02 -.883793344E+02 -.883591453E+02 -.883379512E+02 -.883157880E+02 -.882926923E+02 -.882687013E+02 -.882438528E+02 -.882181849E+02 -.881917362E+02 -.881645457E+02 -.881366530E+02 -.881080979E+02 -.880789213E+02 -.880491652E+02 -.880188731E+02 -.879880906E+02 -.879568665E+02 -.879252540E+02 -.878933117E+02 -.878611065E+02 -.878287154E+02 -.877962297E+02 -.877637589E+02 -.877314370E+02 -.876994299E+02 -.876679449E+02 -.876372441E+02 -.876076602E+02 -.875796181E+02 -.875536621E+02 -.875304917E+02 -.875110077E+02 -.874963718E+02 -.874880842E+02 -.874880842E+02
 -.874769172E+02 -.874769172E+02 -.874846084E+02 -.874981886E+02 -.875162627E+02 -.875377493E+02 -.875618093E+02 -.875877902E+02 -.876151834E+02 -.876435914E+02 -.876727025E+02 -.877022705E+02 -.877321002E+02 -.877620352E+02 -.877919487E+02 -.878217372E+02 -.878513141E+02 -.878806065E+02 -.879095512E+02 -.879380926E+02 -.879661811E+02 -.879937709E+02 -.880208197E+02 -.880472874E+02 -.880731359E+02 -.880983280E+02 -.881228281E+02 -.881466009E+02 -.881696121E+02 -.881918280E+02 -.882132157E+02 -.882337426E+02 -.882533772E+02 -.882720886E+02 -.882898469E+02 -.883066232E+02 -.883223897E+02 -.883371199E+02 -.883507886E+02 -.883633723E+02 -.883748488E+02 -.883851981E+02 -.883944015E+02 -.884024428E+02 -.884093074E+02 -.884149831E+02 -.884194599E+02 -.884227299E+02 -.884247876E+02 -.884256298E+02 -.884252559E+02 -.884236673E+02 -.884208680E+02 -.884168642E+02 -.884116647E+02 -.884052802E+02 -.883977237E+02 -.883890105E+02 -.883791577E+02 -.883681844E+02 -.883561116E+02 -.883429621E+02 -.883287600E+02 -.883135312E+02 -.882973027E+02 -.882801028E+02 -.882619609E+02 -.882429074E+02 -.882229734E+02 -.882021908E+02 -.881805922E+02 -.881582106E+02 -.881350795E+02 -.881112329E+02 -.880867052E+02 -.880615314E+02 -.880357472E+02 -.880093888E+02 -.879824939E+02 -.879551017E+02 -.879272532E+02 -.878989928E+02 -.878703687E+02 -.878414344E+02 -.878122508E+02 -.877828884E+02 -.877534306E+02 -.877239777E+02 -.876946519E+02 -.876656049E+02 -.876370260E+02 -.876091542E+02 -.875822926E+02 -.875568281E+02 -.875332561E+02 -.875122128E+02 -.874945170E+02 -.874812243E+02 -.874736974E+02 -.874736974E+02
 -.874623818E+02 -.874623818E+02 -.874693064E+02 -.874815336E+02 -.874978074E+02 -.875171541E+02 -.875388177E+02 -.875622102E+02 -.875868731E+02 -.876124479E+02 -.876386530E+02 -.876652662E+02 -.876921109E+02 -.877190456E+02 -.877459559E+02 -.877727476E+02 -.877993427E+02 -.878256749E+02 -.878516872E+02 -.878773294E+02 -.879025567E+02 -.879273282E+02 -.879516056E+02 -.879753534E+02 -.879985374E+02 -.880211248E+02 -.880430839E+02 -.880643836E+02 -.880849938E+02 -.881048848E+02 -.881240278E+02 -.881423944E+02 -.881599570E+02 -.881766889E+02 -.881925639E+02 -.882075572E+02 -.882216445E+02 -.882348029E+02 -.882470108E+02 -.882582478E+02 -.882684948E+02 -.882777345E+02 -.882859509E+02 -.882931299E+02 -.882992592E+02 -.883043281E+02 -.883083281E+02 -.883112524E+02 -.883130964E+02 -.883138572E+02 -.883135343E+02 -.883121290E+02 -.883096446E+02 -.883060867E+02 -.883014625E+02 -.882957813E+02 -.882890544E+02 -.882812948E+02 -.882725173E+02 -.882627384E+02 -.882519760E+02 -.882402498E+02 -.882275806E+02 -.882139908E+02 -.881995036E+02 -.881841437E+02 -.881679364E+02 -.881509081E+02 -.881330859E+02 -.881144975E+02 -.880951713E+02 -.880751362E+02 -.880544215E+02 -.880330571E+02 -.880110734E+02 -.879885011E+02 -.879653718E+02 -.879417180E+02 -.879175730E+02 -.878929718E+02 -.878679516E+02 -.878425521E+02 -.878168167E+02 -.877907940E+02 -.877645390E+02 -.877381158E+02 -.877115998E+02 -.876850820E+02 -.876586733E+02 -.876325109E+02 -.876067663E+02 -.875816554E+02 -.875574525E+02 -.875345067E+02 -.875132652E+02 -.874943020E+02 -.874783554E+02 -.874663768E+02 -.874595943E+02 -.874595943E+02
 -.874481767E+02 -.874481767E+02 -.874543530E+02 -.874652596E+02 -.874797763E+02 -.874970348E+02 -.875163605E+02 -.875372285E+02 -.875592295E+02 -.875820431E+02 -.876054176E+02 -.876291542E+02 -.876530949E+02 -.876771129E+02 -.877011056E+02 -.877249887E+02 -.877486921E+02 -.877721565E+02 -.877953308E+02 -.878181700E+02 -.878406341E+02 -.878626865E+02 -.878842934E+02 -.879054231E+02 -.879260453E+02 -.879461311E+02 -.879656526E+02 -.879845825E+02 -.880028944E+02 -.880205624E+02 -.880375613E+02 -.880538664E+02 -.880694538E+02 -.880843002E+02 -.880983832E+02 -.881116809E+02 -.881241727E+02 -.881358388E+02 -.881466604E+02 -.881566200E+02 -.881657014E+02 -.881738894E+02 -.881811705E+02 -.881875326E+02 -.881929650E+02 -.881974587E+02 -.882010062E+02 -.882036019E+02 -.882052416E+02 -.882059231E+02 -.882056458E+02 -.882044109E+02 -.882022211E+02 -.881990813E+02 -.881949977E+02 -.881899782E+02 -.881840324E+02 -.881771716E+02 -.881694084E+02 -.881607570E+02 -.881512327E+02 -.881408525E+02 -.881296343E+02 -.881175973E+02 -.881047616E+02 -.880911484E+02 -.880767796E+02 -.880616779E+02 -.880458670E+02 -.880293707E+02 -.880122139E+02 -.879944215E+02 -.879760193E+02 -.879570333E+02 -.879374901E+02 -.879174169E+02 -.878968413E+02 -.878757920E+02 -.878542987E+02 -.878323924E+02 -.878101061E+02 -.877874754E+02 -.877645392E+02 -.877413408E+02 -.877179298E+02 -.876943636E+02 -.876707099E+02 -.876470505E+02 -.876234848E+02 -.876001358E+02 -.875771573E+02 -.875547427E+02 -.875331372E+02 -.875126532E+02 -.874936904E+02 -.874767615E+02 -.874625259E+02 -.874518330E+02 -.874457788E+02 -.874457788E+02
 -.874342996E+02 -.874342996E+02 -.874397450E+02 -.874493617E+02 -.874621626E+02 -.874773819E+02 -.874944250E+02 -.875128289E+02 -.875322322E+02 -.875523520E+02 -.875729661E+02 -.875938988E+02 -.876150102E+02 -.876361881E+02 -.876573417E+02 -.876783962E+02 -.876992896E+02 -.877199693E+02 -.877403899E+02 -.877605118E+02 -.877802995E+02 -.877997208E+02 -.878187457E+02 -.878373464E+02 -.878554965E+02 -.878731705E+02 -.878903441E+02 -.879069935E+02 -.879230956E+02 -.879386282E+02 -.879535692E+02 -.879678974E+02 -.879815922E+02 -.879946333E+02 -.880070015E+02 -.880186782E+02 -.880296454E+02 -.880398862E+02 -.880493846E+02 -.880581256E+02 -.880660951E+02 -.880732803E+02 -.880796698E+02 -.880852529E+02 -.880900208E+02 -.880939656E+02 -.880970810E+02 -.880993623E+02 -.881008058E+02 -.881014096E+02 -.881011733E+02 -.881000978E+02 -.880981855E+02 -.880954405E+02 -.880918681E+02 -.880874751E+02 -.880822697E+02 -.880762613E+02 -.880694609E+02 -.880618805E+02 -.880535333E+02 -.880444337E+02 -.880345971E+02 -.880240398E+02 -.880127792E+02 -.880008334E+02 -.879882211E+02 -.879749621E+02 -.879610765E+02 -.879465850E+02 -.879315090E+02 -.879158702E+02 -.878996907E+02 -.878829933E+02 -.878658010E+02 -.878481375E+02 -.878300270E+02 -.878114947E+02 -.877925665E+02 -.877732699E+02 -.877536338E+02 -.877336898E+02 -.877134721E+02 -.876930194E+02 -.876723755E+02 -.876515913E+02 -.876307270E+02 -.876098550E+02 -.875890635E+02 -.875684616E+02 -.875481853E+02 -.875284057E+02 -.875093396E+02 -.874912633E+02 -.874745295E+02 -.874595911E+02 -.874470299E+02 -.874375953E+02 -.874322538E+02 -.874322538E+02
 -.874207571E+02 -.874207571E+02 -.874254881E+02 -.874338441E+02 -.874449680E+02 -.874581947E+02 -.874730075E+02 -.874890041E+02 -.875058702E+02 -.875233598E+02 -.875412793E+02 -.875594757E+02 -.875778272E+02 -.875962360E+02 -.876146227E+02 -.876329220E+02 -.876510799E+02 -.876690503E+02 -.876867937E+02 -.877042754E+02 -.877214645E+02 -.877383328E+02 -.877548545E+02 -.877710053E+02 -.877867621E+02 -.878021031E+02 -.878170072E+02 -.878314539E+02 -.878454233E+02 -.878588963E+02 -.878718540E+02 -.878842783E+02 -.878961513E+02 -.879074561E+02 -.879181759E+02 -.879282950E+02 -.879377982E+02 -.879466710E+02 -.879548998E+02 -.879624718E+02 -.879693752E+02 -.879755991E+02 -.879811337E+02 -.879859702E+02 -.879901008E+02 -.879935191E+02 -.879962197E+02 -.879981984E+02 -.879994524E+02 -.879999799E+02 -.879997806E+02 -.879988553E+02 -.879972060E+02 -.879948361E+02 -.879917501E+02 -.879879538E+02 -.879834541E+02 -.879782590E+02 -.879723777E+02 -.879658205E+02 -.879585984E+02 -.879507238E+02 -.879422096E+02 -.879330698E+02 -.879233190E+02 -.879129727E+02 -.879020469E+02 -.878905583E+02 -.878785241E+02 -.878659620E+02 -.878528903E+02 -.878393275E+02 -.878252928E+02 -.878108055E+02 -.877958855E+02 -.877805534E+02 -.877648299E+02 -.877487369E+02 -.877322969E+02 -.877155337E+02 -.876984726E+02 -.876811411E+02 -.876635690E+02 -.876457902E+02 -.876278430E+02 -.876097718E+02 -.875916293E+02 -.875734787E+02 -.875553971E+02 -.875374797E+02 -.875198452E+02 -.875026426E+02 -.874860609E+02 -.874703405E+02 -.874557885E+02 -.874427986E+02 -.874318767E+02 -.874236741E+02 -.874190307E+02 -.874190307E+02
 -.874075820E+02 -.874075820E+02 -.874116144E+02 -.874187378E+02 -.874282224E+02 -.874395016E+02 -.874521351E+02 -.874657797E+02 -.874801675E+02 -.874950885E+02 -.875103772E+02 -.875259031E+02 -.875415618E+02 -.875572697E+02 -.875729588E+02 -.875885732E+02 -.876040665E+02 -.876193991E+02 -.876345373E+02 -.876494512E+02 -.876641144E+02 -.876785027E+02 -.876925939E+02 -.877063673E+02 -.877198033E+02 -.877328832E+02 -.877455891E+02 -.877579035E+02 -.877698096E+02 -.877812912E+02 -.877923324E+02 -.878029177E+02 -.878130322E+02 -.878226615E+02 -.878317917E+02 -.878404093E+02 -.878485017E+02 -.878560567E+02 -.878630629E+02 -.878695096E+02 -.878753869E+02 -.878806856E+02 -.878853975E+02 -.878895153E+02 -.878930325E+02 -.878959437E+02 -.878982444E+02 -.878999311E+02 -.879010014E+02 -.879014539E+02 -.879012883E+02 -.879005051E+02 -.878991063E+02 -.878970944E+02 -.878944734E+02 -.878912480E+02 -.878874239E+02 -.878830081E+02 -.878780079E+02 -.878724321E+02 -.878662900E+02 -.878595917E+02 -.878523483E+02 -.878445713E+02 -.878362730E+02 -.878274665E+02 -.878181651E+02 -.878083829E+02 -.877981344E+02 -.877874345E+02 -.877762986E+02 -.877647424E+02 -.877527819E+02 -.877404338E+02 -.877277148E+02 -.877146423E+02 -.877012341E+02 -.876875088E+02 -.876734856E+02 -.876591848E+02 -.876446282E+02 -.876298391E+02 -.876148435E+02 -.875996702E+02 -.875843521E+02 -.875689274E+02 -.875534414E+02 -.875379481E+02 -.875225138E+02 -.875072198E+02 -.874921678E+02 -.874774853E+02 -.874633338E+02 -.874499184E+02 -.874375015E+02 -.874264188E+02 -.874171018E+02 -.874101056E+02 -.874061458E+02 -.874061458E+02
 -.873948650E+02 -.873948650E+02 -.873982153E+02 -.874041354E+02 -.874120202E+02 -.874213996E+02 -.874319077E+02 -.874432593E+02 -.874552317E+02 -.874676501E+02 -.874803766E+02 -.874933024E+02 -.875063404E+02 -.875194207E+02 -.875324864E+02 -.875454908E+02 -.875583949E+02 -.875711657E+02 -.875837745E+02 -.875961966E+02 -.876084096E+02 -.876203933E+02 -.876321291E+02 -.876435996E+02 -.876547885E+02 -.876656801E+02 -.876762595E+02 -.876865122E+02 -.876964242E+02 -.877059820E+02 -.877151724E+02 -.877239826E+02 -.877324003E+02 -.877404136E+02 -.877480109E+02 -.877551814E+02 -.877619143E+02 -.877681998E+02 -.877740285E+02 -.877793915E+02 -.877842808E+02 -.877886887E+02 -.877926086E+02 -.877960345E+02 -.877989609E+02 -.878013835E+02 -.878032986E+02 -.878047034E+02 -.878055958E+02 -.878059747E+02 -.878058397E+02 -.878051915E+02 -.878040315E+02 -.878023620E+02 -.878001859E+02 -.877975074E+02 -.877943310E+02 -.877906624E+02 -.877865078E+02 -.877818741E+02 -.877767691E+02 -.877712012E+02 -.877651793E+02 -.877587129E+02 -.877518123E+02 -.877444881E+02 -.877367513E+02 -.877286135E+02 -.877200867E+02 -.877111831E+02 -.877019156E+02 -.876922971E+02 -.876823410E+02 -.876720609E+02 -.876614709E+02 -.876505853E+02 -.876394192E+02 -.876279879E+02 -.876163076E+02 -.876043953E+02 -.875922692E+02 -.875799489E+02 -.875674562E+02 -.875548153E+02 -.875420539E+02 -.875292041E+02 -.875163036E+02 -.875033981E+02 -.874905427E+02 -.874778056E+02 -.874652716E+02 -.874530471E+02 -.874412668E+02 -.874301014E+02 -.874197693E+02 -.874105496E+02 -.874028008E+02 -.873969839E+02 -.873936926E+02 -.873936926E+02
 -.873828153E+02 -.873828153E+02 -.873855030E+02 -.873902558E+02 -.873965898E+02 -.874041288E+02 -.874125797E+02 -.874217137E+02 -.874313517E+02 -.874413529E+02 -.874516064E+02 -.874620240E+02 -.874725355E+02 -.874830840E+02 -.874936233E+02 -.875041153E+02 -.875145282E+02 -.875248349E+02 -.875350122E+02 -.875450396E+02 -.875548988E+02 -.875645734E+02 -.875740481E+02 -.875833088E+02 -.875923420E+02 -.876011352E+02 -.876096760E+02 -.876179528E+02 -.876259543E+02 -.876336695E+02 -.876410878E+02 -.876481989E+02 -.876549928E+02 -.876614600E+02 -.876675913E+02 -.876733777E+02 -.876788109E+02 -.876838829E+02 -.876885861E+02 -.876929136E+02 -.876968587E+02 -.877004154E+02 -.877035785E+02 -.877063430E+02 -.877087048E+02 -.877106602E+02 -.877122063E+02 -.877133409E+02 -.877140624E+02 -.877143698E+02 -.877142629E+02 -.877137421E+02 -.877128086E+02 -.877114642E+02 -.877097114E+02 -.877075532E+02 -.877049935E+02 -.877020366E+02 -.876986876E+02 -.876949520E+02 -.876908360E+02 -.876863462E+02 -.876814899E+02 -.876762747E+02 -.876707087E+02 -.876648004E+02 -.876585587E+02 -.876519929E+02 -.876451126E+02 -.876379276E+02 -.876304483E+02 -.876226850E+02 -.876146487E+02 -.876063502E+02 -.875978010E+02 -.875890128E+02 -.875799977E+02 -.875707682E+02 -.875613375E+02 -.875517195E+02 -.875419290E+02 -.875319823E+02 -.875218971E+02 -.875116931E+02 -.875013932E+02 -.874910235E+02 -.874806149E+02 -.874702046E+02 -.874598374E+02 -.874495688E+02 -.874394674E+02 -.874296192E+02 -.874201328E+02 -.874111457E+02 -.874028334E+02 -.873954201E+02 -.873891931E+02 -.873845216E+02 -.873818802E+02 -.873818802E+02
 -.873718680E+02 -.873718680E+02 -.873739234E+02 -.873775644E+02 -.873824245E+02 -.873882180E+02 -.873947215E+02 -.874017598E+02 -.874091955E+02 -.874169199E+02 -.874248471E+02 -.874329084E+02 -.874410487E+02 -.874492232E+02 -.874573954E+02 -.874655351E+02 -.874736169E+02 -.874816192E+02 -.874895233E+02 -.874973129E+02 -.875049733E+02 -.875124915E+02 -.875198552E+02 -.875270531E+02 -.875340748E+02 -.875409101E+02 -.875475494E+02 -.875539836E+02 -.875602038E+02 -.875662013E+02 -.875719679E+02 -.875774956E+02 -.875827766E+02 -.875878035E+02 -.875925691E+02 -.875970666E+02 -.876012894E+02 -.876052314E+02 -.876088867E+02 -.876122499E+02 -.876153160E+02 -.876180803E+02 -.876205387E+02 -.876226874E+02 -.876245232E+02 -.876260433E+02 -.876272456E+02 -.876281281E+02 -.876286898E+02 -.876289298E+02 -.876288480E+02 -.876284448E+02 -.876277209E+02 -.876266779E+02 -.876253175E+02 -.876236423E+02 -.876216550E+02 -.876193591E+02 -.876167585E+02 -.876138574E+02 -.876106606E+02 -.876071733E+02 -.876034009E+02 -.875993493E+02 -.875950249E+02 -.875904342E+02 -.875855842E+02 -.875804819E+02 -.875751348E+02 -.875695507E+02 -.875637374E+02 -.875577032E+02 -.875514564E+02 -.875450057E+02 -.875383599E+02 -.875315284E+02 -.875245206E+02 -.875173465E+02 -.875100164E+02 -.875025415E+02 -.874949337E+02 -.874872057E+02 -.874793718E+02 -.874714480E+02 -.874634523E+02 -.874554058E+02 -.874473332E+02 -.874392638E+02 -.874312333E+02 -.874232853E+02 -.874154736E+02 -.874078652E+02 -.874005443E+02 -.873936171E+02 -.873872184E+02 -.873815198E+02 -.873767403E+02 -.873731604E+02 -.873711398E+02 -.873711398E+02
 -.873628642E+02 -.873628642E+02 -.873643462E+02 -.873669845E+02 -.873705227E+02 -.873747588E+02 -.873795331E+02 -.873847190E+02 -.873902153E+02 -.873959415E+02 -.874018326E+02 -.874078363E+02 -.874139098E+02 -.874200185E+02 -.874261334E+02 -.874322306E+02 -.874382900E+02 -.874442942E+02 -.874502284E+02 -.874560795E+02 -.874618359E+02 -.874674871E+02 -.874730237E+02 -.874784367E+02 -.874837178E+02 -.874888593E+02 -.874938538E+02 -.874986942E+02 -.875033738E+02 -.875078858E+02 -.875122242E+02 -.875163827E+02 -.875203556E+02 -.875241373E+02 -.875277223E+02 -.875311055E+02 -.875342820E+02 -.875372471E+02 -.875399966E+02 -.875425264E+02 -.875448326E+02 -.875469118E+02 -.875487610E+02 -.875503773E+02 -.875517583E+02 -.875529020E+02 -.875538066E+02 -.875544709E+02 -.875548940E+02 -.875550752E+02 -.875550146E+02 -.875547123E+02 -.875541689E+02 -.875533855E+02 -.875523636E+02 -.875511049E+02 -.875496115E+02 -.875478861E+02 -.875459314E+02 -.875437507E+02 -.875413475E+02 -.875387257E+02 -.875358893E+02 -.875328429E+02 -.875295910E+02 -.875261387E+02 -.875224910E+02 -.875186534E+02 -.875146315E+02 -.875104310E+02 -.875060581E+02 -.875015187E+02 -.874968194E+02 -.874919667E+02 -.874869674E+02 -.874818287E+02 -.874765577E+02 -.874711623E+02 -.874656506E+02 -.874600313E+02 -.874543137E+02 -.874485081E+02 -.874426257E+02 -.874366793E+02 -.874306834E+02 -.874246547E+02 -.874186130E+02 -.874125815E+02 -.874065884E+02 -.874006676E+02 -.873948608E+02 -.873892191E+02 -.873838060E+02 -.873787006E+02 -.873740018E+02 -.873698339E+02 -.873663534E+02 -.873637586E+02 -.873623013E+02 -.873623013E+02
 -.873572902E+02 -.873572902E+02 -.873583383E+02 -.873602316E+02 -.873628041E+02 -.873659189E+02 -.873694634E+02 -.873733447E+02 -.873774863E+02 -.873818252E+02 -.873863099E+02 -.873908977E+02 -.873955534E+02 -.874002480E+02 -.874049572E+02 -.874096607E+02 -.874143415E+02 -.874189847E+02 -.874235778E+02 -.874281099E+02 -.874325710E+02 -.874369525E+02 -.874412466E+02 -.874454458E+02 -.874495436E+02 -.874535336E+02 -.874574098E+02 -.874611667E+02 -.874647988E+02 -.874683010E+02 -.874716684E+02 -.874748961E+02 -.874779797E+02 -.874809147E+02 -.874836970E+02 -.874863226E+02 -.874887876E+02 -.874910887E+02 -.874932222E+02 -.874951852E+02 -.874969747E+02 -.874985880E+02 -.875000229E+02 -.875012770E+02 -.875023487E+02 -.875032362E+02 -.875039383E+02 -.875044541E+02 -.875047827E+02 -.875049238E+02 -.875048772E+02 -.875046432E+02 -.875042223E+02 -.875036153E+02 -.875028231E+02 -.875018473E+02 -.875006895E+02 -.874993515E+02 -.874978357E+02 -.874961445E+02 -.874942806E+02 -.874922469E+02 -.874900466E+02 -.874876832E+02 -.874851603E+02 -.874824816E+02 -.874796512E+02 -.874766731E+02 -.874735519E+02 -.874702920E+02 -.874668980E+02 -.874633748E+02 -.874597274E+02 -.874559609E+02 -.874520809E+02 -.874480929E+02 -.874440029E+02 -.874398170E+02 -.874355418E+02 -.874311846E+02 -.874267530E+02 -.874222556E+02 -.874177018E+02 -.874131026E+02 -.874084700E+02 -.874038184E+02 -.873991646E+02 -.873945283E+02 -.873899331E+02 -.873854075E+02 -.873809859E+02 -.873767098E+02 -.873726299E+02 -.873688077E+02 -.873653182E+02 -.873622526E+02 -.873597214E+02 -.873578587E+02 -.873568277E+02 -.873568277E+02
 -.873572902E+02 -.873572902E+02 -.873583383E+02 -.873602316E+02 -.873628041E+02 -.873659189E+02 -.873694634E+02 -.873733447E+02 -.873774863E+02 -.873818252E+02 -.873863099E+02 -.873908977E+02 -.873955534E+02 -.874002480E+02 -.874049572E+02 -.874096607E+02 -.874143415E+02 -.874189847E+02 -.874235778E+02 -.874281099E+02 -.874325710E+02 -.874369525E+02 -.874412466E+02 -.874454458E+02 -.874495436E+02 -.874535336E+02 -.874574098E+02 -.874611667E+02 -.874647988E+02 -.874683010E+02 -.874716684E+02 -.874748961E+02 -.874779797E+02 -.874809147E+02 -.874836970E+02 -.874863226E+02 -.874887876E+02 -.874910887E+02 -.874932222E+02 -.874951852E+02 -.874969747E+02 -.874985880E+02 -.875000229E+02 -.875012770E+02 -.875023487E+02 -.875032362E+02 -.875039383E+02 -.875044541E+02 -.875047827E+02 -.875049238E+02 -.875048772E+02 -.875046432E+02 -.875042223E+02 -.875036153E+02 -.875028231E+02 -.875018473E+02 -.875006895E+02 -.874993515E+02 -.874978357E+02 -.874961445E+02 -.874942806E+02 -.874922469E+02 -.874900466E+02 -.874876832E+02 -.874851603E+02 -.874824816E+02 -.874796512E+02 -.874766731E+02 -.874735519E+02 -.874702920E+02 -.874668980E+02 -.874633748E+02 -.874597274E+02 -.874559609E+02 -.874520809E+02 -.874480929E+02 -.874440029E+02 -.874398170E+02 -.874355418E+02 -.874311846E+02 -.874267530E+02 -.874222556E+02 -.874177018E+02 -.874131026E+02 -.874084700E+02 -.874038184E+02 -.873991646E+02 -.873945283E+02 -.873899331E+02 -.873854075E+02 -.873809859E+02 -.873767098E+02 -.873726299E+02 -.873688077E+02 -.873653182E+02 -.873622526E+02 -.873597214E+02 -.873578587E+02 -.873568277E+02 -.873568277E+02
