# Supplementary material for: Electrical Pacing of Cardiac Tissue Including Potassium Inward Rectification
Source: PLoS One. 2015 Jun 9;10(6):e0127837. doi: 10.1371/journal.pone.0127837 (PMC4461281; doi:10.1371/journal.pone.0127837)
Supplement: S1 Data — (ZIP) [file pone.0127837.s001.zip › All-Data/Data-with-IK1/BDT36/Vm2ms.txt]

 -.873300171E+02 -.873409391E+02 -.873417414E+02 -.873431494E+02 -.873450150E+02 -.873472328E+02 -.873497240E+02 -.873524205E+02 -.873552578E+02 -.873581770E+02 -.873611307E+02 -.873640857E+02 -.873670242E+02 -.873699403E+02 -.873728340E+02 -.873757056E+02 -.873785512E+02 -.873813634E+02 -.873841325E+02 -.873868496E+02 -.873895082E+02 -.873921059E+02 -.873946434E+02 -.873971224E+02 -.873995441E+02 -.874019069E+02 -.874042077E+02 -.874064417E+02 -.874086040E+02 -.874106904E+02 -.874126978E+02 -.874146238E+02 -.874164662E+02 -.874182221E+02 -.874198883E+02 -.874214612E+02 -.874229377E+02 -.874243152E+02 -.874255917E+02 -.874267656E+02 -.874278352E+02 -.874287991E+02 -.874296559E+02 -.874304043E+02 -.874310435E+02 -.874315728E+02 -.874319917E+02 -.874322996E+02 -.874324958E+02 -.874325798E+02 -.874325511E+02 -.874324094E+02 -.874321550E+02 -.874317882E+02 -.874313101E+02 -.874307217E+02 -.874300241E+02 -.874292187E+02 -.874283069E+02 -.874272902E+02 -.874261705E+02 -.874249497E+02 -.874236299E+02 -.874222133E+02 -.874207026E+02 -.874191002E+02 -.874174087E+02 -.874156307E+02 -.874137690E+02 -.874118263E+02 -.874098054E+02 -.874077092E+02 -.874055405E+02 -.874033025E+02 -.874009981E+02 -.873986303E+02 -.873962020E+02 -.873937163E+02 -.873911761E+02 -.873885844E+02 -.873859443E+02 -.873832586E+02 -.873805307E+02 -.873777636E+02 -.873749612E+02 -.873721274E+02 -.873692674E+02 -.873663875E+02 -.873634962E+02 -.873606053E+02 -.873577308E+02 -.873548950E+02 -.873521286E+02 -.873494736E+02 -.873469865E+02 -.873447420E+02 -.873428373E+02 -.873413970E+02 -.873405785E+02 -.873405785E+02
 -.873409391E+02 -.873409391E+02 -.873417414E+02 -.873431494E+02 -.873450150E+02 -.873472328E+02 -.873497240E+02 -.873524205E+02 -.873552578E+02 -.873581770E+02 -.873611307E+02 -.873640857E+02 -.873670242E+02 -.873699403E+02 -.873728340E+02 -.873757056E+02 -.873785512E+02 -.873813634E+02 -.873841325E+02 -.873868496E+02 -.873895082E+02 -.873921059E+02 -.873946434E+02 -.873971224E+02 -.873995441E+02 -.874019069E+02 -.874042077E+02 -.874064417E+02 -.874086040E+02 -.874106904E+02 -.874126978E+02 -.874146238E+02 -.874164662E+02 -.874182221E+02 -.874198883E+02 -.874214612E+02 -.874229377E+02 -.874243152E+02 -.874255917E+02 -.874267656E+02 -.874278352E+02 -.874287991E+02 -.874296559E+02 -.874304043E+02 -.874310435E+02 -.874315728E+02 -.874319917E+02 -.874322996E+02 -.874324958E+02 -.874325798E+02 -.874325511E+02 -.874324094E+02 -.874321550E+02 -.874317882E+02 -.874313101E+02 -.874307217E+02 -.874300241E+02 -.874292187E+02 -.874283069E+02 -.874272902E+02 -.874261705E+02 -.874249497E+02 -.874236299E+02 -.874222133E+02 -.874207026E+02 -.874191002E+02 -.874174087E+02 -.874156307E+02 -.874137690E+02 -.874118263E+02 -.874098054E+02 -.874077092E+02 -.874055405E+02 -.874033025E+02 -.874009981E+02 -.873986303E+02 -.873962020E+02 -.873937163E+02 -.873911761E+02 -.873885844E+02 -.873859443E+02 -.873832586E+02 -.873805307E+02 -.873777636E+02 -.873749612E+02 -.873721274E+02 -.873692674E+02 -.873663875E+02 -.873634962E+02 -.873606053E+02 -.873577308E+02 -.873548950E+02 -.873521286E+02 -.873494736E+02 -.873469865E+02 -.873447420E+02 -.873428373E+02 -.873413970E+02 -.873405785E+02 -.873405785E+02
 -.873448541E+02 -.873448541E+02 -.873460361E+02 -.873481211E+02 -.873508851E+02 -.873541659E+02 -.873578340E+02 -.873617756E+02 -.873658886E+02 -.873700877E+02 -.873743099E+02 -.873785177E+02 -.873826966E+02 -.873868453E+02 -.873909656E+02 -.873950557E+02 -.873991072E+02 -.874031077E+02 -.874070430E+02 -.874109022E+02 -.874146798E+02 -.874183751E+02 -.874219905E+02 -.874255279E+02 -.874289864E+02 -.874323618E+02 -.874356475E+02 -.874388360E+02 -.874419205E+02 -.874448957E+02 -.874477578E+02 -.874505033E+02 -.874531287E+02 -.874556296E+02 -.874580016E+02 -.874602402E+02 -.874623417E+02 -.874643029E+02 -.874661212E+02 -.874677940E+02 -.874693189E+02 -.874706936E+02 -.874719160E+02 -.874729845E+02 -.874738977E+02 -.874746546E+02 -.874752538E+02 -.874756944E+02 -.874759751E+02 -.874760950E+02 -.874760535E+02 -.874758505E+02 -.874754865E+02 -.874749623E+02 -.874742794E+02 -.874734392E+02 -.874724435E+02 -.874712940E+02 -.874699929E+02 -.874685423E+02 -.874669449E+02 -.874652034E+02 -.874633209E+02 -.874613008E+02 -.874591465E+02 -.874568617E+02 -.874544500E+02 -.874519152E+02 -.874492611E+02 -.874464917E+02 -.874436111E+02 -.874406234E+02 -.874375328E+02 -.874343436E+02 -.874310601E+02 -.874276865E+02 -.874242271E+02 -.874206862E+02 -.874170679E+02 -.874133767E+02 -.874096165E+02 -.874057919E+02 -.874019070E+02 -.873979665E+02 -.873939751E+02 -.873899385E+02 -.873858632E+02 -.873817576E+02 -.873776327E+02 -.873735035E+02 -.873693909E+02 -.873653241E+02 -.873613440E+02 -.873575074E+02 -.873538926E+02 -.873506059E+02 -.873477906E+02 -.873456370E+02 -.873443963E+02 -.873443963E+02
 -.873505363E+02 -.873505363E+02 -.873522473E+02 -.873552695E+02 -.873592748E+02 -.873640109E+02 -.873692738E+02 -.873748915E+02 -.873807202E+02 -.873866476E+02 -.873925984E+02 -.873985318E+02 -.874044312E+02 -.874102927E+02 -.874161141E+02 -.874218892E+02 -.874276052E+02 -.874332453E+02 -.874387942E+02 -.874442414E+02 -.874495820E+02 -.874548150E+02 -.874599404E+02 -.874649570E+02 -.874698602E+02 -.874746422E+02 -.874792936E+02 -.874838049E+02 -.874881679E+02 -.874923758E+02 -.874964229E+02 -.875003041E+02 -.875040140E+02 -.875075473E+02 -.875108987E+02 -.875140631E+02 -.875170356E+02 -.875198116E+02 -.875223868E+02 -.875247570E+02 -.875269182E+02 -.875288672E+02 -.875306010E+02 -.875321170E+02 -.875334130E+02 -.875344869E+02 -.875353367E+02 -.875359605E+02 -.875363569E+02 -.875365248E+02 -.875364639E+02 -.875361743E+02 -.875356569E+02 -.875349130E+02 -.875339445E+02 -.875327535E+02 -.875313421E+02 -.875297131E+02 -.875278694E+02 -.875258143E+02 -.875235513E+02 -.875210847E+02 -.875184187E+02 -.875155582E+02 -.875125079E+02 -.875092730E+02 -.875058586E+02 -.875022702E+02 -.874985133E+02 -.874945937E+02 -.874905171E+02 -.874862896E+02 -.874819170E+02 -.874774055E+02 -.874727611E+02 -.874679899E+02 -.874630978E+02 -.874580911E+02 -.874529757E+02 -.874477576E+02 -.874424427E+02 -.874370371E+02 -.874315468E+02 -.874259780E+02 -.874203376E+02 -.874146331E+02 -.874088737E+02 -.874030707E+02 -.873972390E+02 -.873913991E+02 -.873855795E+02 -.873798205E+02 -.873741787E+02 -.873687334E+02 -.873635946E+02 -.873589132E+02 -.873548940E+02 -.873518114E+02 -.873500301E+02 -.873500301E+02
 -.873569261E+02 -.873569261E+02 -.873592507E+02 -.873633334E+02 -.873687163E+02 -.873750440E+02 -.873820337E+02 -.873894566E+02 -.873971335E+02 -.874049340E+02 -.874127740E+02 -.874206046E+02 -.874284020E+02 -.874361551E+02 -.874438551E+02 -.874514900E+02 -.874590431E+02 -.874664972E+02 -.874738372E+02 -.874810520E+02 -.874881344E+02 -.874950796E+02 -.875018834E+02 -.875085399E+02 -.875150410E+02 -.875213766E+02 -.875275362E+02 -.875335092E+02 -.875392858E+02 -.875448573E+02 -.875502157E+02 -.875553544E+02 -.875602670E+02 -.875649473E+02 -.875693890E+02 -.875735855E+02 -.875775300E+02 -.875812154E+02 -.875846350E+02 -.875877829E+02 -.875906537E+02 -.875932428E+02 -.875955462E+02 -.875975602E+02 -.875992814E+02 -.876007066E+02 -.876018332E+02 -.876026590E+02 -.876031824E+02 -.876034024E+02 -.876033189E+02 -.876029323E+02 -.876022437E+02 -.876012548E+02 -.875999679E+02 -.875983856E+02 -.875965110E+02 -.875943475E+02 -.875918992E+02 -.875891705E+02 -.875861665E+02 -.875828925E+02 -.875793544E+02 -.875755585E+02 -.875715111E+02 -.875672192E+02 -.875626897E+02 -.875579300E+02 -.875529477E+02 -.875477503E+02 -.875423459E+02 -.875367421E+02 -.875309471E+02 -.875249690E+02 -.875188157E+02 -.875124954E+02 -.875060163E+02 -.874993863E+02 -.874926135E+02 -.874857057E+02 -.874786709E+02 -.874715169E+02 -.874642518E+02 -.874568837E+02 -.874494217E+02 -.874418758E+02 -.874342576E+02 -.874265822E+02 -.874188692E+02 -.874111452E+02 -.874034477E+02 -.873958296E+02 -.873883655E+02 -.873811598E+02 -.873743578E+02 -.873681591E+02 -.873628348E+02 -.873587491E+02 -.873563866E+02 -.873563866E+02
 -.873636665E+02 -.873636665E+02 -.873666508E+02 -.873718446E+02 -.873786475E+02 -.873865979E+02 -.873953377E+02 -.874045924E+02 -.874141584E+02 -.874238903E+02 -.874336899E+02 -.874434966E+02 -.874532752E+02 -.874630037E+02 -.874726644E+02 -.874822405E+02 -.874917144E+02 -.875010684E+02 -.875102862E+02 -.875193533E+02 -.875282584E+02 -.875369919E+02 -.875455448E+02 -.875539079E+02 -.875620717E+02 -.875700258E+02 -.875777587E+02 -.875852583E+02 -.875925129E+02 -.875995116E+02 -.876062448E+02 -.876127042E+02 -.876188822E+02 -.876247712E+02 -.876303628E+02 -.876356478E+02 -.876406165E+02 -.876452593E+02 -.876495675E+02 -.876535334E+02 -.876571502E+02 -.876604121E+02 -.876633137E+02 -.876658501E+02 -.876680170E+02 -.876698103E+02 -.876712269E+02 -.876722643E+02 -.876729207E+02 -.876731952E+02 -.876730875E+02 -.876725983E+02 -.876717289E+02 -.876704813E+02 -.876688582E+02 -.876668628E+02 -.876644992E+02 -.876617717E+02 -.876586857E+02 -.876552470E+02 -.876514619E+02 -.876473373E+02 -.876428806E+02 -.876380997E+02 -.876330030E+02 -.876275993E+02 -.876218976E+02 -.876159074E+02 -.876096383E+02 -.876031001E+02 -.875963027E+02 -.875892563E+02 -.875819709E+02 -.875744570E+02 -.875667246E+02 -.875587842E+02 -.875506460E+02 -.875423201E+02 -.875338166E+02 -.875251455E+02 -.875163166E+02 -.875073400E+02 -.874982255E+02 -.874889837E+02 -.874796256E+02 -.874701638E+02 -.874606129E+02 -.874509916E+02 -.874413242E+02 -.874316442E+02 -.874219983E+02 -.874124526E+02 -.874031002E+02 -.873940719E+02 -.873855493E+02 -.873777824E+02 -.873711106E+02 -.873659903E+02 -.873630290E+02 -.873630290E+02
 -.873706520E+02 -.873706520E+02 -.873743019E+02 -.873806095E+02 -.873888287E+02 -.873983955E+02 -.874088895E+02 -.874199990E+02 -.874314945E+02 -.874432096E+02 -.874550289E+02 -.874668753E+02 -.874786976E+02 -.874904613E+02 -.875021418E+02 -.875137191E+02 -.875251737E+02 -.875364860E+02 -.875476367E+02 -.875586075E+02 -.875693826E+02 -.875799482E+02 -.875902933E+02 -.876004079E+02 -.876102822E+02 -.876199046E+02 -.876292621E+02 -.876383406E+02 -.876471259E+02 -.876556051E+02 -.876637666E+02 -.876716004E+02 -.876790966E+02 -.876862447E+02 -.876930331E+02 -.876994496E+02 -.877054819E+02 -.877111185E+02 -.877163488E+02 -.877211637E+02 -.877255550E+02 -.877295153E+02 -.877330380E+02 -.877361171E+02 -.877387471E+02 -.877409233E+02 -.877426419E+02 -.877438998E+02 -.877446949E+02 -.877450259E+02 -.877448928E+02 -.877442960E+02 -.877432372E+02 -.877417186E+02 -.877397436E+02 -.877373162E+02 -.877344413E+02 -.877311247E+02 -.877273729E+02 -.877231930E+02 -.877185929E+02 -.877135813E+02 -.877081672E+02 -.877023607E+02 -.876961721E+02 -.876896123E+02 -.876826927E+02 -.876754247E+02 -.876678203E+02 -.876598915E+02 -.876516508E+02 -.876431104E+02 -.876342829E+02 -.876251810E+02 -.876158173E+02 -.876062043E+02 -.875963545E+02 -.875862804E+02 -.875759941E+02 -.875655079E+02 -.875548337E+02 -.875439836E+02 -.875329698E+02 -.875218047E+02 -.875105018E+02 -.874990761E+02 -.874875452E+02 -.874759315E+02 -.874642642E+02 -.874525836E+02 -.874409459E+02 -.874294304E+02 -.874181493E+02 -.874072600E+02 -.873969813E+02 -.873876143E+02 -.873795681E+02 -.873733928E+02 -.873698214E+02 -.873698214E+02
 -.873778135E+02 -.873778135E+02 -.873821157E+02 -.873895216E+02 -.873991471E+02 -.874103399E+02 -.874226200E+02 -.874356326E+02 -.874491159E+02 -.874628784E+02 -.874767821E+02 -.874907285E+02 -.875046506E+02 -.875185043E+02 -.875322590E+02 -.875458906E+02 -.875593768E+02 -.875726950E+02 -.875858230E+02 -.875987394E+02 -.876114257E+02 -.876238676E+02 -.876360534E+02 -.876479725E+02 -.876596134E+02 -.876709623E+02 -.876820034E+02 -.876927198E+02 -.877030950E+02 -.877131139E+02 -.877227625E+02 -.877320275E+02 -.877408956E+02 -.877493528E+02 -.877573843E+02 -.877649755E+02 -.877721123E+02 -.877787813E+02 -.877849704E+02 -.877906689E+02 -.877958668E+02 -.878005552E+02 -.878047260E+02 -.878083717E+02 -.878114858E+02 -.878140626E+02 -.878160971E+02 -.878175856E+02 -.878185254E+02 -.878189152E+02 -.878187544E+02 -.878180439E+02 -.878167853E+02 -.878149816E+02 -.878126367E+02 -.878097557E+02 -.878063445E+02 -.878024103E+02 -.877979608E+02 -.877930048E+02 -.877875521E+02 -.877816131E+02 -.877751992E+02 -.877683224E+02 -.877609952E+02 -.877532310E+02 -.877450433E+02 -.877364461E+02 -.877274537E+02 -.877180809E+02 -.877083425E+02 -.876982535E+02 -.876878289E+02 -.876770840E+02 -.876660337E+02 -.876546933E+02 -.876430775E+02 -.876312012E+02 -.876190790E+02 -.876067254E+02 -.875941545E+02 -.875813806E+02 -.875684179E+02 -.875552812E+02 -.875419863E+02 -.875285505E+02 -.875149947E+02 -.875013448E+02 -.874876350E+02 -.874739124E+02 -.874602426E+02 -.874467186E+02 -.874334717E+02 -.874206863E+02 -.874086189E+02 -.873976224E+02 -.873881769E+02 -.873809280E+02 -.873767355E+02 -.873767355E+02
 -.873850959E+02 -.873850959E+02 -.873900340E+02 -.873985326E+02 -.874095844E+02 -.874224471E+02 -.874365726E+02 -.874515562E+02 -.874670981E+02 -.874829746E+02 -.874990211E+02 -.875151207E+02 -.875311944E+02 -.875471890E+02 -.875630680E+02 -.875788030E+02 -.875943687E+02 -.876097401E+02 -.876248927E+02 -.876398044E+02 -.876544570E+02 -.876688358E+02 -.876829280E+02 -.876967204E+02 -.877101980E+02 -.877233434E+02 -.877361375E+02 -.877485607E+02 -.877605940E+02 -.877722194E+02 -.877834195E+02 -.877941772E+02 -.878044753E+02 -.878142968E+02 -.878236246E+02 -.878324420E+02 -.878407331E+02 -.878484827E+02 -.878556769E+02 -.878623026E+02 -.878683477E+02 -.878738016E+02 -.878786541E+02 -.878828963E+02 -.878865201E+02 -.878895183E+02 -.878918850E+02 -.878936156E+02 -.878947069E+02 -.878951570E+02 -.878949654E+02 -.878941329E+02 -.878926618E+02 -.878905557E+02 -.878878192E+02 -.878844586E+02 -.878804809E+02 -.878758947E+02 -.878707095E+02 -.878649359E+02 -.878585857E+02 -.878516716E+02 -.878442071E+02 -.878362067E+02 -.878276854E+02 -.878186589E+02 -.878091435E+02 -.877991558E+02 -.877887132E+02 -.877778329E+02 -.877665328E+02 -.877548307E+02 -.877427443E+02 -.877302917E+02 -.877174907E+02 -.877043591E+02 -.876909143E+02 -.876771738E+02 -.876631547E+02 -.876488737E+02 -.876343475E+02 -.876195924E+02 -.876046252E+02 -.875894626E+02 -.875741227E+02 -.875586257E+02 -.875429952E+02 -.875272609E+02 -.875114620E+02 -.874956523E+02 -.874799070E+02 -.874643327E+02 -.874490801E+02 -.874343610E+02 -.874204701E+02 -.874078132E+02 -.873969421E+02 -.873885994E+02 -.873837746E+02 -.873837746E+02
 -.873924644E+02 -.873924644E+02 -.873980423E+02 -.874076631E+02 -.874201929E+02 -.874347898E+02 -.874508317E+02 -.874678570E+02 -.874855205E+02 -.875035651E+02 -.875218038E+02 -.875401049E+02 -.875583782E+02 -.875765631E+02 -.875946177E+02 -.876125094E+02 -.876302099E+02 -.876476922E+02 -.876649320E+02 -.876819077E+02 -.876986011E+02 -.877149960E+02 -.877310759E+02 -.877468231E+02 -.877622180E+02 -.877772394E+02 -.877918648E+02 -.878060720E+02 -.878198392E+02 -.878331450E+02 -.878459681E+02 -.878582879E+02 -.878700842E+02 -.878813373E+02 -.878920277E+02 -.879021364E+02 -.879116452E+02 -.879205364E+02 -.879287931E+02 -.879363999E+02 -.879433423E+02 -.879496071E+02 -.879551822E+02 -.879600565E+02 -.879642201E+02 -.879676642E+02 -.879703819E+02 -.879723676E+02 -.879736174E+02 -.879741293E+02 -.879739025E+02 -.879729384E+02 -.879712395E+02 -.879688102E+02 -.879656562E+02 -.879617846E+02 -.879572041E+02 -.879519249E+02 -.879459583E+02 -.879393173E+02 -.879320158E+02 -.879240690E+02 -.879154930E+02 -.879063047E+02 -.878965221E+02 -.878861637E+02 -.878752489E+02 -.878637975E+02 -.878518299E+02 -.878393666E+02 -.878264285E+02 -.878130366E+02 -.877992118E+02 -.877849751E+02 -.877703476E+02 -.877553498E+02 -.877400022E+02 -.877243248E+02 -.877083375E+02 -.876920595E+02 -.876755100E+02 -.876587078E+02 -.876416717E+02 -.876244210E+02 -.876069761E+02 -.875893597E+02 -.875715983E+02 -.875537255E+02 -.875357854E+02 -.875178384E+02 -.874999694E+02 -.874822989E+02 -.874649969E+02 -.874483031E+02 -.874325510E+02 -.874181998E+02 -.874058746E+02 -.873964167E+02 -.873909471E+02 -.873909471E+02
 -.873999400E+02 -.873999400E+02 -.874061842E+02 -.874169753E+02 -.874310425E+02 -.874474396E+02 -.874654632E+02 -.874845878E+02 -.875044226E+02 -.875246812E+02 -.875451576E+02 -.875657073E+02 -.875862316E+02 -.876066631E+02 -.876269541E+02 -.876470676E+02 -.876669722E+02 -.876866408E+02 -.877060493E+02 -.877251762E+02 -.877440010E+02 -.877625034E+02 -.877806617E+02 -.877984531E+02 -.878158533E+02 -.878328375E+02 -.878493808E+02 -.878654584E+02 -.878810450E+02 -.878961159E+02 -.879106466E+02 -.879246133E+02 -.879379925E+02 -.879507612E+02 -.879628970E+02 -.879743777E+02 -.879851816E+02 -.879952877E+02 -.880046763E+02 -.880133288E+02 -.880212280E+02 -.880283578E+02 -.880347033E+02 -.880402512E+02 -.880449896E+02 -.880489082E+02 -.880519988E+02 -.880542547E+02 -.880556717E+02 -.880562472E+02 -.880559807E+02 -.880548736E+02 -.880529291E+02 -.880501521E+02 -.880465495E+02 -.880421297E+02 -.880369030E+02 -.880308816E+02 -.880240791E+02 -.880165109E+02 -.880081935E+02 -.879991447E+02 -.879893836E+02 -.879789303E+02 -.879678060E+02 -.879560327E+02 -.879436333E+02 -.879306311E+02 -.879170499E+02 -.879029139E+02 -.878882476E+02 -.878730754E+02 -.878574220E+02 -.878413117E+02 -.878247688E+02 -.878078173E+02 -.877904807E+02 -.877727820E+02 -.877547440E+02 -.877363887E+02 -.877177379E+02 -.876988128E+02 -.876796348E+02 -.876602254E+02 -.876406075E+02 -.876208062E+02 -.876008513E+02 -.875807799E+02 -.875606408E+02 -.875405014E+02 -.875204563E+02 -.875006395E+02 -.874812411E+02 -.874625286E+02 -.874448748E+02 -.874287934E+02 -.874149838E+02 -.874043876E+02 -.873982601E+02 -.873982601E+02
 -.874075721E+02 -.874075721E+02 -.874145124E+02 -.874265195E+02 -.874421800E+02 -.874604343E+02 -.874804893E+02 -.875017567E+02 -.875238052E+02 -.875463223E+02 -.875690858E+02 -.875919404E+02 -.876147787E+02 -.876375260E+02 -.876601277E+02 -.876825423E+02 -.877047367E+02 -.877266832E+02 -.877483567E+02 -.877697332E+02 -.877907879E+02 -.878114952E+02 -.878318283E+02 -.878517595E+02 -.878712613E+02 -.878903063E+02 -.879088672E+02 -.879269156E+02 -.879444236E+02 -.879613627E+02 -.879777050E+02 -.879934226E+02 -.880084881E+02 -.880228745E+02 -.880365549E+02 -.880495031E+02 -.880616934E+02 -.880731013E+02 -.880837034E+02 -.880934777E+02 -.881024034E+02 -.881104611E+02 -.881176332E+02 -.881239036E+02 -.881292583E+02 -.881336854E+02 -.881371752E+02 -.881397202E+02 -.881413153E+02 -.881419576E+02 -.881416466E+02 -.881403836E+02 -.881381724E+02 -.881350185E+02 -.881309301E+02 -.881259173E+02 -.881199926E+02 -.881131702E+02 -.881054665E+02 -.880968994E+02 -.880874885E+02 -.880772549E+02 -.880662213E+02 -.880544114E+02 -.880418502E+02 -.880285638E+02 -.880145789E+02 -.879999228E+02 -.879846236E+02 -.879687095E+02 -.879522090E+02 -.879351508E+02 -.879175634E+02 -.878994749E+02 -.878809135E+02 -.878619067E+02 -.878424815E+02 -.878226643E+02 -.878024809E+02 -.877819565E+02 -.877611155E+02 -.877399819E+02 -.877185795E+02 -.876969323E+02 -.876750657E+02 -.876530073E+02 -.876307897E+02 -.876084538E+02 -.875860532E+02 -.875636620E+02 -.875413844E+02 -.875193682E+02 -.874978234E+02 -.874770459E+02 -.874574482E+02 -.874395991E+02 -.874242737E+02 -.874125156E+02 -.874057167E+02 -.874057167E+02
 -.874153960E+02 -.874153960E+02 -.874230594E+02 -.874363228E+02 -.874536197E+02 -.874737690E+02 -.874958917E+02 -.875193416E+02 -.875436488E+02 -.875684770E+02 -.875935887E+02 -.876188171E+02 -.876440451E+02 -.876691887E+02 -.876941868E+02 -.877189943E+02 -.877435759E+02 -.877679016E+02 -.877919435E+02 -.878156730E+02 -.878390608E+02 -.878620763E+02 -.878846886E+02 -.879068673E+02 -.879285827E+02 -.879498044E+02 -.879705015E+02 -.879906425E+02 -.880101952E+02 -.880291271E+02 -.880474055E+02 -.880649978E+02 -.880818718E+02 -.880979950E+02 -.881133357E+02 -.881278629E+02 -.881415465E+02 -.881543577E+02 -.881662690E+02 -.881772539E+02 -.881872879E+02 -.881963479E+02 -.882044130E+02 -.882114643E+02 -.882174856E+02 -.882224627E+02 -.882263845E+02 -.882292421E+02 -.882310295E+02 -.882317431E+02 -.882313820E+02 -.882299475E+02 -.882274438E+02 -.882238779E+02 -.882192592E+02 -.882136001E+02 -.882069152E+02 -.881992216E+02 -.881905384E+02 -.881808870E+02 -.881702906E+02 -.881587741E+02 -.881463645E+02 -.881330897E+02 -.881189793E+02 -.881040637E+02 -.880883744E+02 -.880719434E+02 -.880548036E+02 -.880369879E+02 -.880185296E+02 -.879994619E+02 -.879798178E+02 -.879596300E+02 -.879389307E+02 -.879177515E+02 -.878961234E+02 -.878740765E+02 -.878516400E+02 -.878288424E+02 -.878057111E+02 -.877822729E+02 -.877585542E+02 -.877345816E+02 -.877103828E+02 -.876859880E+02 -.876614329E+02 -.876367615E+02 -.876120326E+02 -.875873267E+02 -.875627574E+02 -.875384866E+02 -.875147440E+02 -.874918540E+02 -.874702694E+02 -.874506150E+02 -.874337422E+02 -.874207985E+02 -.874133147E+02 -.874133147E+02
 -.874234242E+02 -.874234242E+02 -.874318342E+02 -.874463821E+02 -.874653405E+02 -.874874124E+02 -.875116364E+02 -.875373099E+02 -.875639278E+02 -.875911304E+02 -.876186626E+02 -.876463441E+02 -.876740455E+02 -.877016738E+02 -.877291627E+02 -.877564626E+02 -.877835349E+02 -.878103459E+02 -.878368630E+02 -.878630538E+02 -.878888854E+02 -.879143240E+02 -.879393369E+02 -.879638915E+02 -.879879541E+02 -.880114905E+02 -.880344655E+02 -.880568428E+02 -.880785853E+02 -.880996553E+02 -.881200148E+02 -.881396255E+02 -.881584490E+02 -.881764470E+02 -.881935823E+02 -.882098185E+02 -.882251204E+02 -.882394540E+02 -.882527866E+02 -.882650874E+02 -.882763270E+02 -.882864783E+02 -.882955168E+02 -.883034201E+02 -.883101690E+02 -.883157469E+02 -.883201406E+02 -.883233395E+02 -.883253361E+02 -.883261258E+02 -.883257072E+02 -.883240819E+02 -.883212550E+02 -.883172348E+02 -.883120329E+02 -.883056637E+02 -.882981448E+02 -.882894962E+02 -.882797408E+02 -.882689038E+02 -.882570128E+02 -.882440975E+02 -.882301895E+02 -.882153220E+02 -.881995296E+02 -.881828481E+02 -.881653147E+02 -.881469668E+02 -.881278428E+02 -.881079814E+02 -.880874210E+02 -.880662003E+02 -.880443574E+02 -.880219302E+02 -.879989556E+02 -.879754699E+02 -.879515084E+02 -.879271054E+02 -.879022940E+02 -.878771060E+02 -.878515722E+02 -.878257224E+02 -.877995858E+02 -.877731915E+02 -.877465696E+02 -.877197530E+02 -.876927799E+02 -.876656981E+02 -.876385706E+02 -.876114846E+02 -.875845630E+02 -.875579814E+02 -.875319893E+02 -.875069399E+02 -.874833262E+02 -.874618295E+02 -.874433789E+02 -.874292270E+02 -.874210454E+02 -.874210454E+02
 -.874316501E+02 -.874316501E+02 -.874408179E+02 -.874566608E+02 -.874772960E+02 -.875013136E+02 -.875276733E+02 -.875556203E+02 -.875846117E+02 -.876142609E+02 -.876442929E+02 -.876745105E+02 -.877047727E+02 -.877349793E+02 -.877650572E+02 -.877949523E+02 -.878246213E+02 -.878540263E+02 -.878831320E+02 -.879119035E+02 -.879403054E+02 -.879683030E+02 -.879958608E+02 -.880229416E+02 -.880495073E+02 -.880755185E+02 -.881009345E+02 -.881257135E+02 -.881498126E+02 -.881731882E+02 -.881957957E+02 -.882175901E+02 -.882385261E+02 -.882585594E+02 -.882776463E+02 -.882957441E+02 -.883128115E+02 -.883288084E+02 -.883436964E+02 -.883574389E+02 -.883700012E+02 -.883813513E+02 -.883914600E+02 -.884003008E+02 -.884078508E+02 -.884140904E+02 -.884190034E+02 -.884225771E+02 -.884248021E+02 -.884256729E+02 -.884251876E+02 -.884233485E+02 -.884201618E+02 -.884156375E+02 -.884097892E+02 -.884026342E+02 -.883941933E+02 -.883844903E+02 -.883735525E+02 -.883614099E+02 -.883480953E+02 -.883336437E+02 -.883180925E+02 -.883014810E+02 -.882838501E+02 -.882652420E+02 -.882457002E+02 -.882252690E+02 -.882039931E+02 -.881819175E+02 -.881590872E+02 -.881355470E+02 -.881113412E+02 -.880865131E+02 -.880611056E+02 -.880351601E+02 -.880087167E+02 -.879818145E+02 -.879544907E+02 -.879267810E+02 -.878987199E+02 -.878703404E+02 -.878416743E+02 -.878127535E+02 -.877836105E+02 -.877542807E+02 -.877248049E+02 -.876952342E+02 -.876656359E+02 -.876361034E+02 -.876067689E+02 -.875778210E+02 -.875495295E+02 -.875222756E+02 -.874965932E+02 -.874732201E+02 -.874531637E+02 -.874377829E+02 -.874288920E+02 -.874288920E+02
 -.874400299E+02 -.874400299E+02 -.874499527E+02 -.874670958E+02 -.874894226E+02 -.875154138E+02 -.875439535E+02 -.875742303E+02 -.876056621E+02 -.876378326E+02 -.876704429E+02 -.877032799E+02 -.877361916E+02 -.877690689E+02 -.878018335E+02 -.878344269E+02 -.878668020E+02 -.878989190E+02 -.879307407E+02 -.879622297E+02 -.879933503E+02 -.880240642E+02 -.880543310E+02 -.880841090E+02 -.881133546E+02 -.881420220E+02 -.881700647E+02 -.881974343E+02 -.882240811E+02 -.882499546E+02 -.882750024E+02 -.882991719E+02 -.883224110E+02 -.883446679E+02 -.883658915E+02 -.883860318E+02 -.884050401E+02 -.884228688E+02 -.884394725E+02 -.884548075E+02 -.884688327E+02 -.884815099E+02 -.884928042E+02 -.885026844E+02 -.885111228E+02 -.885180960E+02 -.885235843E+02 -.885275722E+02 -.885300483E+02 -.885310061E+02 -.885304437E+02 -.885283639E+02 -.885247740E+02 -.885196860E+02 -.885131162E+02 -.885050852E+02 -.884956175E+02 -.884847420E+02 -.884724910E+02 -.884589001E+02 -.884440084E+02 -.884278575E+02 -.884104917E+02 -.883919575E+02 -.883723035E+02 -.883515794E+02 -.883298365E+02 -.883071268E+02 -.882835026E+02 -.882590167E+02 -.882337214E+02 -.882076688E+02 -.881809102E+02 -.881534959E+02 -.881254748E+02 -.880968944E+02 -.880678006E+02 -.880382374E+02 -.880082470E+02 -.879778693E+02 -.879471425E+02 -.879161031E+02 -.878847859E+02 -.878532255E+02 -.878214568E+02 -.877895175E+02 -.877574509E+02 -.877253109E+02 -.876931690E+02 -.876611244E+02 -.876293180E+02 -.875979516E+02 -.875673142E+02 -.875378153E+02 -.875100291E+02 -.874847503E+02 -.874630646E+02 -.874464378E+02 -.874368282E+02 -.874368282E+02
 -.874484910E+02 -.874484910E+02 -.874591701E+02 -.874776205E+02 -.875016569E+02 -.875296552E+02 -.875604205E+02 -.875930857E+02 -.876270247E+02 -.876617860E+02 -.876970481E+02 -.877325818E+02 -.877682242E+02 -.878038614E+02 -.878394105E+02 -.878748096E+02 -.879100107E+02 -.879449713E+02 -.879796518E+02 -.880140148E+02 -.880480200E+02 -.880816245E+02 -.881147840E+02 -.881474506E+02 -.881795743E+02 -.882111035E+02 -.882419840E+02 -.882721602E+02 -.883015745E+02 -.883301675E+02 -.883578789E+02 -.883846483E+02 -.884104151E+02 -.884351187E+02 -.884586992E+02 -.884810976E+02 -.885022556E+02 -.885221170E+02 -.885406272E+02 -.885577341E+02 -.885733887E+02 -.885875455E+02 -.886001630E+02 -.886112037E+02 -.886206345E+02 -.886284269E+02 -.886345571E+02 -.886390062E+02 -.886417611E+02 -.886428138E+02 -.886421623E+02 -.886398098E+02 -.886357652E+02 -.886300425E+02 -.886226614E+02 -.886136465E+02 -.886030273E+02 -.885908382E+02 -.885771178E+02 -.885619087E+02 -.885452574E+02 -.885272135E+02 -.885078299E+02 -.884871618E+02 -.884652665E+02 -.884422033E+02 -.884180325E+02 -.883928153E+02 -.883666132E+02 -.883394880E+02 -.883115009E+02 -.882827125E+02 -.882531822E+02 -.882229681E+02 -.881921266E+02 -.881607120E+02 -.881287767E+02 -.880963703E+02 -.880635405E+02 -.880303318E+02 -.879967868E+02 -.879629453E+02 -.879288455E+02 -.878945245E+02 -.878600195E+02 -.878253704E+02 -.877906226E+02 -.877558328E+02 -.877210759E+02 -.876864566E+02 -.876521237E+02 -.876182919E+02 -.875852687E+02 -.875534913E+02 -.875235737E+02 -.874963670E+02 -.874730350E+02 -.874551504E+02 -.874448156E+02 -.874448156E+02
 -.874569677E+02 -.874569677E+02 -.874684010E+02 -.874881655E+02 -.875139336E+02 -.875439736E+02 -.875770120E+02 -.876121185E+02 -.876486178E+02 -.876860263E+02 -.877239998E+02 -.877622956E+02 -.878007453E+02 -.878392297E+02 -.878776635E+02 -.879159844E+02 -.879541407E+02 -.879920878E+02 -.880297857E+02 -.880671920E+02 -.881042624E+02 -.881409508E+02 -.881772063E+02 -.882129754E+02 -.882482019E+02 -.882828259E+02 -.883167856E+02 -.883500166E+02 -.883824518E+02 -.884140230E+02 -.884446613E+02 -.884742961E+02 -.885028565E+02 -.885302716E+02 -.885564703E+02 -.885813820E+02 -.886049375E+02 -.886270693E+02 -.886477120E+02 -.886668038E+02 -.886842860E+02 -.887001046E+02 -.887142096E+02 -.887265560E+02 -.887371037E+02 -.887458182E+02 -.887526706E+02 -.887576386E+02 -.887607061E+02 -.887618639E+02 -.887611091E+02 -.887584458E+02 -.887538844E+02 -.887474420E+02 -.887391421E+02 -.887290143E+02 -.887170941E+02 -.887034226E+02 -.886880462E+02 -.886710160E+02 -.886523875E+02 -.886322204E+02 -.886105775E+02 -.885875247E+02 -.885631304E+02 -.885374646E+02 -.885105987E+02 -.884826050E+02 -.884535562E+02 -.884235244E+02 -.883925816E+02 -.883607981E+02 -.883282432E+02 -.882949840E+02 -.882610853E+02 -.882266095E+02 -.881916161E+02 -.881561617E+02 -.881202994E+02 -.880840793E+02 -.880475483E+02 -.880107502E+02 -.879737263E+02 -.879365164E+02 -.878991598E+02 -.878616981E+02 -.878241787E+02 -.877866603E+02 -.877492209E+02 -.877119698E+02 -.876750634E+02 -.876387278E+02 -.876032885E+02 -.875692094E+02 -.875371434E+02 -.875079968E+02 -.874830107E+02 -.874638639E+02 -.874528020E+02 -.874528020E+02
 -.874653867E+02 -.874653867E+02 -.874775750E+02 -.874986650E+02 -.875261854E+02 -.875582971E+02 -.875936403E+02 -.876312178E+02 -.876703097E+02 -.877104011E+02 -.877511295E+02 -.877922445E+02 -.878335719E+02 -.878749904E+02 -.879164142E+02 -.879577764E+02 -.879990238E+02 -.880401115E+02 -.880809941E+02 -.881216264E+02 -.881619613E+02 -.882019459E+02 -.882415246E+02 -.882806376E+02 -.883192202E+02 -.883572049E+02 -.883945210E+02 -.884310934E+02 -.884668458E+02 -.885016999E+02 -.885355745E+02 -.885683875E+02 -.886000558E+02 -.886304947E+02 -.886596195E+02 -.886873464E+02 -.887135924E+02 -.887382767E+02 -.887613216E+02 -.887826528E+02 -.888022006E+02 -.888198997E+02 -.888356900E+02 -.888495169E+02 -.888613318E+02 -.888710927E+02 -.888787650E+02 -.888843215E+02 -.888877430E+02 -.888890181E+02 -.888881434E+02 -.888851234E+02 -.888799709E+02 -.888727065E+02 -.888633585E+02 -.888519626E+02 -.888385617E+02 -.888232053E+02 -.888059492E+02 -.887868550E+02 -.887659897E+02 -.887434245E+02 -.887192349E+02 -.886934998E+02 -.886663003E+02 -.886377201E+02 -.886078440E+02 -.885767574E+02 -.885445462E+02 -.885112954E+02 -.884770891E+02 -.884420099E+02 -.884061379E+02 -.883695512E+02 -.883323243E+02 -.882945290E+02 -.882562328E+02 -.882174999E+02 -.881783902E+02 -.881389593E+02 -.880992590E+02 -.880593373E+02 -.880192385E+02 -.879790050E+02 -.879386779E+02 -.878983004E+02 -.878579211E+02 -.878176001E+02 -.877774177E+02 -.877374869E+02 -.876979706E+02 -.876591055E+02 -.876212335E+02 -.875848439E+02 -.875506269E+02 -.875195425E+02 -.874929070E+02 -.874725033E+02 -.874607182E+02 -.874607182E+02
 -.874736797E+02 -.874736797E+02 -.874866256E+02 -.875090455E+02 -.875383264E+02 -.875725149E+02 -.876101628E+02 -.876502121E+02 -.876919008E+02 -.877346894E+02 -.877782039E+02 -.878221858E+02 -.878664572E+02 -.879108957E+02 -.879554108E+02 -.879999352E+02 -.880444159E+02 -.880888030E+02 -.881330494E+02 -.881771069E+02 -.882209218E+02 -.882644379E+02 -.883075934E+02 -.883503204E+02 -.883925477E+02 -.884341984E+02 -.884751902E+02 -.885154384E+02 -.885548549E+02 -.885933473E+02 -.886308215E+02 -.886671808E+02 -.887023258E+02 -.887361563E+02 -.887685719E+02 -.887994719E+02 -.888287572E+02 -.888563316E+02 -.888821018E+02 -.889059789E+02 -.889278786E+02 -.889477222E+02 -.889654364E+02 -.889809549E+02 -.889942187E+02 -.890051769E+02 -.890137876E+02 -.890200176E+02 -.890238433E+02 -.890252509E+02 -.890242359E+02 -.890208041E+02 -.890149708E+02 -.890067609E+02 -.889962088E+02 -.889833577E+02 -.889682596E+02 -.889509745E+02 -.889315699E+02 -.889101205E+02 -.888867068E+02 -.888614148E+02 -.888343353E+02 -.888055626E+02 -.887751942E+02 -.887433299E+02 -.887100706E+02 -.886755179E+02 -.886397734E+02 -.886029374E+02 -.885651087E+02 -.885263841E+02 -.884868570E+02 -.884466178E+02 -.884057527E+02 -.883643439E+02 -.883224685E+02 -.882801990E+02 -.882376027E+02 -.881947417E+02 -.881516727E+02 -.881084479E+02 -.880651149E+02 -.880217182E+02 -.879783006E+02 -.879349060E+02 -.878915836E+02 -.878483941E+02 -.878054192E+02 -.877627742E+02 -.877206272E+02 -.876792239E+02 -.876389211E+02 -.876002314E+02 -.875638801E+02 -.875308781E+02 -.875026142E+02 -.874809718E+02 -.874684749E+02 -.874684749E+02
 -.874817642E+02 -.874817642E+02 -.874954616E+02 -.875192002E+02 -.875502188E+02 -.875864497E+02 -.876263654E+02 -.876688538E+02 -.877131191E+02 -.877586038E+02 -.878049210E+02 -.878518056E+02 -.878990778E+02 -.879466105E+02 -.879943143E+02 -.880421227E+02 -.880899784E+02 -.881378309E+02 -.881856306E+02 -.882333238E+02 -.882808548E+02 -.883281618E+02 -.883751762E+02 -.884218247E+02 -.884680259E+02 -.885136918E+02 -.885587298E+02 -.886030418E+02 -.886465243E+02 -.886890704E+02 -.887305691E+02 -.887709054E+02 -.888099622E+02 -.888476205E+02 -.888837596E+02 -.889182599E+02 -.889510030E+02 -.889818729E+02 -.890107579E+02 -.890375504E+02 -.890621481E+02 -.890844550E+02 -.891043821E+02 -.891218483E+02 -.891367820E+02 -.891491211E+02 -.891588142E+02 -.891658208E+02 -.891701120E+02 -.891716706E+02 -.891704912E+02 -.891665808E+02 -.891599580E+02 -.891506531E+02 -.891387079E+02 -.891241752E+02 -.891071183E+02 -.890876101E+02 -.890657330E+02 -.890415772E+02 -.890152405E+02 -.889868269E+02 -.889564459E+02 -.889242111E+02 -.888902399E+02 -.888546516E+02 -.888175669E+02 -.887791070E+02 -.887393922E+02 -.886985415E+02 -.886566712E+02 -.886138945E+02 -.885703210E+02 -.885260553E+02 -.884811972E+02 -.884358408E+02 -.883900742E+02 -.883439794E+02 -.882976317E+02 -.882510999E+02 -.882044464E+02 -.881577275E+02 -.881109939E+02 -.880642919E+02 -.880176651E+02 -.879711575E+02 -.879248181E+02 -.878787069E+02 -.878329055E+02 -.877875304E+02 -.877427529E+02 -.876988257E+02 -.876561183E+02 -.876151639E+02 -.875767197E+02 -.875418439E+02 -.875119935E+02 -.874891469E+02 -.874759592E+02 -.874759592E+02
 -.874895199E+02 -.874895199E+02 -.875039489E+02 -.875289606E+02 -.875616498E+02 -.875998490E+02 -.876419616E+02 -.876868294E+02 -.877336297E+02 -.877817861E+02 -.878309010E+02 -.878807063E+02 -.879310170E+02 -.879817073E+02 -.880326895E+02 -.880838942E+02 -.881352651E+02 -.881867508E+02 -.882382979E+02 -.882898525E+02 -.883413549E+02 -.883927381E+02 -.884439291E+02 -.884948448E+02 -.885453933E+02 -.885954758E+02 -.886449855E+02 -.886938082E+02 -.887418245E+02 -.887889088E+02 -.888349297E+02 -.888797521E+02 -.889232365E+02 -.889652406E+02 -.890056211E+02 -.890442342E+02 -.890809376E+02 -.891155921E+02 -.891480621E+02 -.891782167E+02 -.892059313E+02 -.892310885E+02 -.892535794E+02 -.892733053E+02 -.892901781E+02 -.893041218E+02 -.893150732E+02 -.893229827E+02 -.893278143E+02 -.893295471E+02 -.893281745E+02 -.893237046E+02 -.893161602E+02 -.893055785E+02 -.892920106E+02 -.892755211E+02 -.892561875E+02 -.892340993E+02 -.892093566E+02 -.891820698E+02 -.891523577E+02 -.891203466E+02 -.890861693E+02 -.890499635E+02 -.890118703E+02 -.889720336E+02 -.889305980E+02 -.888877083E+02 -.888435079E+02 -.887981376E+02 -.887517349E+02 -.887044331E+02 -.886563598E+02 -.886076371E+02 -.885583801E+02 -.885086968E+02 -.884586876E+02 -.884084451E+02 -.883580535E+02 -.883075889E+02 -.882571193E+02 -.882067050E+02 -.881563995E+02 -.881062501E+02 -.880563008E+02 -.880065945E+02 -.879571783E+02 -.879081104E+02 -.878594705E+02 -.878113744E+02 -.877639943E+02 -.877175875E+02 -.876725330E+02 -.876293811E+02 -.875889169E+02 -.875522409E+02 -.875208719E+02 -.874968762E+02 -.874830308E+02 -.874830308E+02
 -.874967706E+02 -.874967706E+02 -.875118853E+02 -.875380872E+02 -.875723465E+02 -.876124079E+02 -.876566146E+02 -.877037722E+02 -.877530326E+02 -.878038040E+02 -.878556835E+02 -.879083964E+02 -.879617586E+02 -.880156479E+02 -.880699751E+02 -.881246741E+02 -.881796906E+02 -.882349719E+02 -.882904673E+02 -.883461214E+02 -.884018713E+02 -.884576469E+02 -.885133667E+02 -.885689376E+02 -.886242574E+02 -.886792135E+02 -.887336826E+02 -.887875342E+02 -.888406285E+02 -.888928178E+02 -.889439480E+02 -.889938585E+02 -.890423830E+02 -.890893521E+02 -.891345937E+02 -.891779352E+02 -.892192053E+02 -.892582349E+02 -.892948590E+02 -.893289177E+02 -.893602583E+02 -.893887370E+02 -.894142205E+02 -.894365870E+02 -.894557283E+02 -.894715510E+02 -.894839768E+02 -.894929443E+02 -.894984093E+02 -.895003456E+02 -.894987447E+02 -.894936166E+02 -.894849892E+02 -.894729083E+02 -.894574369E+02 -.894386547E+02 -.894166570E+02 -.893915536E+02 -.893634676E+02 -.893325339E+02 -.892988980E+02 -.892627141E+02 -.892241439E+02 -.891833544E+02 -.891405168E+02 -.890958045E+02 -.890493918E+02 -.890014520E+02 -.889521564E+02 -.889016724E+02 -.888501628E+02 -.887977842E+02 -.887446863E+02 -.886910108E+02 -.886368910E+02 -.885824508E+02 -.885278043E+02 -.884730558E+02 -.884182991E+02 -.883636179E+02 -.883090859E+02 -.882547672E+02 -.882007170E+02 -.881469832E+02 -.880936084E+02 -.880406332E+02 -.879881014E+02 -.879360672E+02 -.878846063E+02 -.878338311E+02 -.877839123E+02 -.877351083E+02 -.876878039E+02 -.876425620E+02 -.876001901E+02 -.875618243E+02 -.875290371E+02 -.875039728E+02 -.874895176E+02 -.874895176E+02
 -.875032902E+02 -.875032902E+02 -.875190221E+02 -.875463037E+02 -.875819976E+02 -.876237750E+02 -.876699335E+02 -.877192467E+02 -.877708464E+02 -.878241328E+02 -.878786959E+02 -.879342617E+02 -.879906513E+02 -.880477428E+02 -.881054528E+02 -.881637215E+02 -.882224969E+02 -.882817328E+02 -.883413806E+02 -.884013840E+02 -.884616793E+02 -.885221900E+02 -.885828262E+02 -.886434863E+02 -.887040553E+02 -.887644046E+02 -.888243950E+02 -.888838750E+02 -.889426813E+02 -.890006416E+02 -.890575732E+02 -.891132851E+02 -.891675798E+02 -.892202539E+02 -.892711012E+02 -.893199134E+02 -.893664826E+02 -.894106029E+02 -.894520724E+02 -.894906948E+02 -.895262831E+02 -.895586601E+02 -.895876613E+02 -.896131367E+02 -.896349524E+02 -.896529921E+02 -.896671589E+02 -.896773766E+02 -.896835900E+02 -.896857660E+02 -.896838943E+02 -.896779867E+02 -.896680780E+02 -.896542249E+02 -.896365055E+02 -.896150184E+02 -.895898816E+02 -.895612307E+02 -.895292175E+02 -.894940081E+02 -.894557814E+02 -.894147264E+02 -.893710408E+02 -.893249284E+02 -.892765973E+02 -.892262576E+02 -.891741196E+02 -.891203918E+02 -.890652792E+02 -.890089812E+02 -.889516908E+02 -.888935926E+02 -.888348620E+02 -.887756639E+02 -.887161521E+02 -.886564686E+02 -.885967430E+02 -.885370921E+02 -.884776200E+02 -.884184182E+02 -.883595656E+02 -.883011293E+02 -.882431654E+02 -.881857208E+02 -.881288350E+02 -.880725445E+02 -.880168874E+02 -.879619115E+02 -.879076858E+02 -.878543162E+02 -.878019684E+02 -.877508977E+02 -.877014901E+02 -.876543156E+02 -.876101967E+02 -.875702969E+02 -.875362318E+02 -.875102102E+02 -.874952114E+02 -.874952114E+02
 -.875088098E+02 -.875088098E+02 -.875250706E+02 -.875532879E+02 -.875902390E+02 -.876335402E+02 -.876814525E+02 -.877327266E+02 -.877864855E+02 -.878421233E+02 -.878992302E+02 -.879575391E+02 -.880168746E+02 -.880771243E+02 -.881382164E+02 -.882000980E+02 -.882627280E+02 -.883260668E+02 -.883900680E+02 -.884546785E+02 -.885198316E+02 -.885854452E+02 -.886514236E+02 -.887176550E+02 -.887840100E+02 -.888503457E+02 -.889165023E+02 -.889823043E+02 -.890475628E+02 -.891120748E+02 -.891756242E+02 -.892379849E+02 -.892989203E+02 -.893581871E+02 -.894155364E+02 -.894707156E+02 -.895234716E+02 -.895735523E+02 -.896207099E+02 -.896647036E+02 -.897053022E+02 -.897422867E+02 -.897754534E+02 -.898046159E+02 -.898296071E+02 -.898502824E+02 -.898665209E+02 -.898782268E+02 -.898853313E+02 -.898877927E+02 -.898855977E+02 -.898787612E+02 -.898673265E+02 -.898513642E+02 -.898309717E+02 -.898062720E+02 -.897774115E+02 -.897445587E+02 -.897079019E+02 -.896676469E+02 -.896240144E+02 -.895772374E+02 -.895275587E+02 -.894752280E+02 -.894204992E+02 -.893636280E+02 -.893048689E+02 -.892444735E+02 -.891826875E+02 -.891197494E+02 -.890558879E+02 -.889913210E+02 -.889262541E+02 -.888608790E+02 -.887953731E+02 -.887298986E+02 -.886646019E+02 -.885996135E+02 -.885350480E+02 -.884710041E+02 -.884075653E+02 -.883448003E+02 -.882827646E+02 -.882215017E+02 -.881610463E+02 -.881014276E+02 -.880426754E+02 -.879848280E+02 -.879279440E+02 -.878721192E+02 -.878175097E+02 -.877643630E+02 -.877130603E+02 -.876641713E+02 -.876185254E+02 -.875773025E+02 -.875421478E+02 -.875153176E+02 -.874998629E+02 -.874998629E+02
 -.875130207E+02 -.875130207E+02 -.875297023E+02 -.875586710E+02 -.875966471E+02 -.876412118E+02 -.876906048E+02 -.877435701E+02 -.877992275E+02 -.878569727E+02 -.879164074E+02 -.879772731E+02 -.880394084E+02 -.881027180E+02 -.881671426E+02 -.882326448E+02 -.882991956E+02 -.883667629E+02 -.884353085E+02 -.885047811E+02 -.885751129E+02 -.886462206E+02 -.887180023E+02 -.887903356E+02 -.888630796E+02 -.889360728E+02 -.890091326E+02 -.890820584E+02 -.891546302E+02 -.892266093E+02 -.892977418E+02 -.893677578E+02 -.894363749E+02 -.895033002E+02 -.895682324E+02 -.896308644E+02 -.896908867E+02 -.897479899E+02 -.898018690E+02 -.898522264E+02 -.898987754E+02 -.899412438E+02 -.899793776E+02 -.900129436E+02 -.900417332E+02 -.900655648E+02 -.900842863E+02 -.900977777E+02 -.901059517E+02 -.901087560E+02 -.901061736E+02 -.900982231E+02 -.900849587E+02 -.900664691E+02 -.900428764E+02 -.900143345E+02 -.899810267E+02 -.899431636E+02 -.899009801E+02 -.898547321E+02 -.898046939E+02 -.897511538E+02 -.896944116E+02 -.896347743E+02 -.895725533E+02 -.895080605E+02 -.894416054E+02 -.893734919E+02 -.893040159E+02 -.892334622E+02 -.891621029E+02 -.890901951E+02 -.890179793E+02 -.889456783E+02 -.888734960E+02 -.888016170E+02 -.887302059E+02 -.886594071E+02 -.885893455E+02 -.885201262E+02 -.884518354E+02 -.883845417E+02 -.883182971E+02 -.882531394E+02 -.881890947E+02 -.881261818E+02 -.880644183E+02 -.880038289E+02 -.879444578E+02 -.878863857E+02 -.878297538E+02 -.877747958E+02 -.877218809E+02 -.876715699E+02 -.876246884E+02 -.875824191E+02 -.875464204E+02 -.875189749E+02 -.875031780E+02 -.875031780E+02
 -.875155646E+02 -.875155646E+02 -.875325247E+02 -.875620056E+02 -.876007047E+02 -.876461910E+02 -.876967052E+02 -.877509965E+02 -.878081928E+02 -.878677087E+02 -.879291623E+02 -.879923146E+02 -.880570284E+02 -.881232274E+02 -.881908737E+02 -.882599493E+02 -.883304386E+02 -.884023237E+02 -.884755756E+02 -.885501487E+02 -.886259806E+02 -.887029885E+02 -.887810652E+02 -.888600812E+02 -.889398821E+02 -.890202870E+02 -.891010910E+02 -.891820637E+02 -.892629495E+02 -.893434702E+02 -.894233250E+02 -.895021935E+02 -.895797376E+02 -.896556039E+02 -.897294267E+02 -.898008316E+02 -.898694384E+02 -.899348664E+02 -.899967381E+02 -.900546839E+02 -.901083466E+02 -.901573862E+02 -.902014837E+02 -.902403467E+02 -.902737124E+02 -.903013516E+02 -.903230723E+02 -.903387220E+02 -.903481902E+02 -.903514106E+02 -.903483613E+02 -.903390658E+02 -.903235925E+02 -.903020532E+02 -.902746022E+02 -.902414334E+02 -.902027779E+02 -.901589003E+02 -.901100953E+02 -.900566835E+02 -.899990068E+02 -.899374246E+02 -.898723082E+02 -.898040375E+02 -.897329952E+02 -.896595636E+02 -.895841199E+02 -.895070327E+02 -.894286583E+02 -.893493379E+02 -.892693950E+02 -.891891327E+02 -.891088323E+02 -.890287517E+02 -.889491246E+02 -.888701596E+02 -.887920402E+02 -.887149248E+02 -.886389468E+02 -.885642160E+02 -.884908190E+02 -.884188206E+02 -.883482660E+02 -.882791829E+02 -.882115848E+02 -.881454754E+02 -.880808553E+02 -.880177305E+02 -.879561253E+02 -.878960997E+02 -.878377736E+02 -.877813594E+02 -.877272057E+02 -.876758542E+02 -.876281134E+02 -.875851532E+02 -.875486240E+02 -.875208086E+02 -.875048137E+02 -.875048137E+02
 -.875160208E+02 -.875160208E+02 -.875330834E+02 -.875627774E+02 -.876018134E+02 -.876477823E+02 -.876989488E+02 -.877540849E+02 -.878123492E+02 -.878731854E+02 -.879362399E+02 -.880013075E+02 -.880682789E+02 -.881371061E+02 -.882077781E+02 -.882802978E+02 -.883546720E+02 -.884309021E+02 -.885089738E+02 -.885888554E+02 -.886704938E+02 -.887538089E+02 -.888386946E+02 -.889250158E+02 -.890126051E+02 -.891012650E+02 -.891907652E+02 -.892808425E+02 -.893712029E+02 -.894615213E+02 -.895514435E+02 -.896405889E+02 -.897285519E+02 -.898149055E+02 -.898992050E+02 -.899809915E+02 -.900597975E+02 -.901351521E+02 -.902065860E+02 -.902736383E+02 -.903358618E+02 -.903928287E+02 -.904441378E+02 -.904894187E+02 -.905283385E+02 -.905606062E+02 -.905859769E+02 -.906042562E+02 -.906153035E+02 -.906190334E+02 -.906154180E+02 -.906044871E+02 -.905863274E+02 -.905610814E+02 -.905289450E+02 -.904901649E+02 -.904450337E+02 -.903938868E+02 -.903370960E+02 -.902750651E+02 -.902082236E+02 -.901370207E+02 -.900619197E+02 -.899833916E+02 -.899019098E+02 -.898179438E+02 -.897319550E+02 -.896443911E+02 -.895556824E+02 -.894662377E+02 -.893764413E+02 -.892866504E+02 -.891971928E+02 -.891083662E+02 -.890204362E+02 -.889336369E+02 -.888481703E+02 -.887642071E+02 -.886818872E+02 -.886013212E+02 -.885225919E+02 -.884457558E+02 -.883708459E+02 -.882978742E+02 -.882268357E+02 -.881577132E+02 -.880904839E+02 -.880251288E+02 -.879616459E+02 -.879000671E+02 -.878404835E+02 -.877830775E+02 -.877281670E+02 -.876762619E+02 -.876281388E+02 -.875849347E+02 -.875482678E+02 -.875203891E+02 -.875043755E+02 -.875043755E+02
 -.875139210E+02 -.875139210E+02 -.875308642E+02 -.875603919E+02 -.875992798E+02 -.876451778E+02 -.876964003E+02 -.877517718E+02 -.878105007E+02 -.878720739E+02 -.879361844E+02 -.880026671E+02 -.880714491E+02 -.881425192E+02 -.882158977E+02 -.882916201E+02 -.883697245E+02 -.884502375E+02 -.885331695E+02 -.886185101E+02 -.887062209E+02 -.887962337E+02 -.888884486E+02 -.889827278E+02 -.890788966E+02 -.891767410E+02 -.892760050E+02 -.893763926E+02 -.894775664E+02 -.895791488E+02 -.896807242E+02 -.897818400E+02 -.898820099E+02 -.899807174E+02 -.900774195E+02 -.901715537E+02 -.902625426E+02 -.903498016E+02 -.904327455E+02 -.905107965E+02 -.905833910E+02 -.906499892E+02 -.907100813E+02 -.907631962E+02 -.908089088E+02 -.908468463E+02 -.908766947E+02 -.908982044E+02 -.909111939E+02 -.909155534E+02 -.909112466E+02 -.908983115E+02 -.908768592E+02 -.908470728E+02 -.908092037E+02 -.907635672E+02 -.907105380E+02 -.906505431E+02 -.905840556E+02 -.905115871E+02 -.904336800E+02 -.903508996E+02 -.902638262E+02 -.901730471E+02 -.900791493E+02 -.899827122E+02 -.898843012E+02 -.897844616E+02 -.896837131E+02 -.895825457E+02 -.894814154E+02 -.893807421E+02 -.892809064E+02 -.891822490E+02 -.890850699E+02 -.889896282E+02 -.888961424E+02 -.888047921E+02 -.887157191E+02 -.886290294E+02 -.885447952E+02 -.884630579E+02 -.883838308E+02 -.883071028E+02 -.882328424E+02 -.881610035E+02 -.880915325E+02 -.880243775E+02 -.879595016E+02 -.878969009E+02 -.878366282E+02 -.877788259E+02 -.877237691E+02 -.876719217E+02 -.876240100E+02 -.875811157E+02 -.875447950E+02 -.875172293E+02 -.875014168E+02 -.875014168E+02
 -.875087229E+02 -.875087229E+02 -.875252803E+02 -.875541825E+02 -.875923274E+02 -.876374668E+02 -.876880075E+02 -.877428566E+02 -.878012906E+02 -.878628622E+02 -.879273221E+02 -.879945539E+02 -.880645342E+02 -.881372970E+02 -.882129070E+02 -.882914441E+02 -.883729846E+02 -.884575928E+02 -.885453154E+02 -.886361718E+02 -.887301501E+02 -.888272042E+02 -.889272464E+02 -.890301461E+02 -.891357268E+02 -.892437613E+02 -.893539721E+02 -.894660294E+02 -.895795502E+02 -.896940996E+02 -.898091905E+02 -.899242865E+02 -.900388043E+02 -.901521183E+02 -.902635665E+02 -.903724570E+02 -.904780753E+02 -.905796930E+02 -.906765769E+02 -.907679986E+02 -.908532450E+02 -.909316291E+02 -.910024997E+02 -.910652528E+02 -.911193409E+02 -.911642828E+02 -.911996722E+02 -.912251848E+02 -.912405848E+02 -.912457293E+02 -.912405708E+02 -.912251581E+02 -.911996356E+02 -.911642406E+02 -.911192986E+02 -.910652176E+02 -.910024802E+02 -.909316355E+02 -.908532896E+02 -.907680954E+02 -.906767424E+02 -.905799456E+02 -.904784358E+02 -.903729484E+02 -.902642145E+02 -.901529508E+02 -.900398522E+02 -.899255833E+02 -.898107724E+02 -.896960062E+02 -.895818248E+02 -.894687192E+02 -.893571288E+02 -.892474402E+02 -.891399871E+02 -.890350513E+02 -.889328636E+02 -.888336060E+02 -.887374143E+02 -.886443811E+02 -.885545588E+02 -.884679634E+02 -.883845782E+02 -.883043587E+02 -.882272369E+02 -.881531277E+02 -.880819366E+02 -.880135693E+02 -.879479446E+02 -.878850124E+02 -.878247770E+02 -.877673291E+02 -.877128872E+02 -.876618527E+02 -.876148809E+02 -.875729715E+02 -.875375844E+02 -.875107869E+02 -.874954407E+02 -.874954407E+02
 -.874998569E+02 -.874998569E+02 -.875157040E+02 -.875434195E+02 -.875800956E+02 -.876236436E+02 -.876726052E+02 -.877259979E+02 -.877831959E+02 -.878438353E+02 -.879077343E+02 -.879748436E+02 -.880452032E+02 -.881189053E+02 -.881960732E+02 -.882768403E+02 -.883613359E+02 -.884496779E+02 -.885419604E+02 -.886382476E+02 -.887385696E+02 -.888429132E+02 -.889512182E+02 -.890633728E+02 -.891792074E+02 -.892984922E+02 -.894209343E+02 -.895461732E+02 -.896737808E+02 -.898032592E+02 -.899340416E+02 -.900654943E+02 -.901969198E+02 -.903275619E+02 -.904566128E+02 -.905832202E+02 -.907064975E+02 -.908255342E+02 -.909394073E+02 -.910471946E+02 -.911479882E+02 -.912409079E+02 -.913251158E+02 -.913998305E+02 -.914643405E+02 -.915180182E+02 -.915603316E+02 -.915908549E+02 -.916092778E+02 -.916154115E+02 -.916091930E+02 -.915906863E+02 -.915600815E+02 -.915176903E+02 -.914639395E+02 -.913993623E+02 -.913245880E+02 -.912403291E+02 -.911473687E+02 -.910465467E+02 -.909387450E+02 -.908248740E+02 -.907058580E+02 -.905826223E+02 -.904560801E+02 -.903271208E+02 -.901965992E+02 -.900653265E+02 -.899340616E+02 -.898035054E+02 -.896742952E+02 -.895470017E+02 -.894221267E+02 -.893001033E+02 -.891812958E+02 -.890660024E+02 -.889544571E+02 -.888468338E+02 -.887432503E+02 -.886437723E+02 -.885484186E+02 -.884571656E+02 -.883699529E+02 -.882866886E+02 -.882072548E+02 -.881315150E+02 -.880593216E+02 -.879905259E+02 -.879249914E+02 -.878626102E+02 -.878033262E+02 -.877471650E+02 -.876942734E+02 -.876449717E+02 -.875998206E+02 -.875597076E+02 -.875259570E+02 -.875004705E+02 -.874859057E+02 -.874859057E+02
 -.874866849E+02 -.874866849E+02 -.875014333E+02 -.875273003E+02 -.875616475E+02 -.876026081E+02 -.876489087E+02 -.876997151E+02 -.877545218E+02 -.878130642E+02 -.878752544E+02 -.879411287E+02 -.880108014E+02 -.880844390E+02 -.881622366E+02 -.882443975E+02 -.883311219E+02 -.884225954E+02 -.885189784E+02 -.886204007E+02 -.887269513E+02 -.888386698E+02 -.889555427E+02 -.890774944E+02 -.892043813E+02 -.893359868E+02 -.894720135E+02 -.896120793E+02 -.897557139E+02 -.899023557E+02 -.900513520E+02 -.902019593E+02 -.903533473E+02 -.905046042E+02 -.906547439E+02 -.908027165E+02 -.909474196E+02 -.910877117E+02 -.912224271E+02 -.913503931E+02 -.914704460E+02 -.915814509E+02 -.916823201E+02 -.917720321E+02 -.918496524E+02 -.919143510E+02 -.919654211E+02 -.920022950E+02 -.920245567E+02 -.920319527E+02 -.920243981E+02 -.920019787E+02 -.919649488E+02 -.919137251E+02 -.918488766E+02 -.917711109E+02 -.916812589E+02 -.915802565E+02 -.914691263E+02 -.913489575E+02 -.912208871E+02 -.910860802E+02 -.909457122E+02 -.908009510E+02 -.906529406E+02 -.905027865E+02 -.903515415E+02 -.902001946E+02 -.900496611E+02 -.899007748E+02 -.897542829E+02 -.896108423E+02 -.894710185E+02 -.893352864E+02 -.892040327E+02 -.890775594E+02 -.889560891E+02 -.888397701E+02 -.887286833E+02 -.886228483E+02 -.885222304E+02 -.884267473E+02 -.883362757E+02 -.882506584E+02 -.881697108E+02 -.880932290E+02 -.880209975E+02 -.879527999E+02 -.878884306E+02 -.878277116E+02 -.877705129E+02 -.877167806E+02 -.876665732E+02 -.876201093E+02 -.875778291E+02 -.875404742E+02 -.875091890E+02 -.874856511E+02 -.874722371E+02 -.874722371E+02
 -.874685424E+02 -.874685424E+02 -.874817533E+02 -.875049942E+02 -.875359987E+02 -.875732045E+02 -.876155630E+02 -.876624211E+02 -.877134282E+02 -.877684511E+02 -.878275141E+02 -.878907498E+02 -.879583676E+02 -.880306258E+02 -.881078057E+02 -.881901986E+02 -.882780949E+02 -.883717701E+02 -.884714753E+02 -.885774276E+02 -.886897995E+02 -.888087128E+02 -.889342284E+02 -.890663356E+02 -.892049443E+02 -.893498733E+02 -.895008427E+02 -.896574660E+02 -.898192426E+02 -.899855533E+02 -.901556569E+02 -.903286903E+02 -.905036712E+02 -.906795043E+02 -.908549893E+02 -.910288339E+02 -.911996669E+02 -.913660554E+02 -.915265241E+02 -.916795746E+02 -.918237083E+02 -.919574504E+02 -.920793743E+02 -.921881295E+02 -.922824686E+02 -.923612753E+02 -.924235919E+02 -.924686437E+02 -.924958608E+02 -.925048943E+02 -.924956270E+02 -.924681765E+02 -.924228922E+02 -.923603444E+02 -.922813083E+02 -.921867423E+02 -.920777632E+02 -.919556192E+02 -.918216619E+02 -.916773187E+02 -.915240661E+02 -.913634045E+02 -.911968340E+02 -.910258327E+02 -.908518359E+02 -.906762174E+02 -.905002730E+02 -.903252062E+02 -.901521158E+02 -.899819880E+02 -.898156896E+02 -.896539660E+02 -.894974411E+02 -.893466200E+02 -.892018940E+02 -.890635480E+02 -.889317679E+02 -.888066500E+02 -.886882104E+02 -.885763948E+02 -.884710875E+02 -.883721210E+02 -.882792843E+02 -.881923320E+02 -.881109915E+02 -.880349723E+02 -.879639739E+02 -.878976958E+02 -.878358495E+02 -.877781722E+02 -.877244464E+02 -.876745234E+02 -.876283556E+02 -.875860383E+02 -.875478634E+02 -.875143898E+02 -.874865330E+02 -.874656814E+02 -.874538443E+02 -.874538443E+02
 -.874447723E+02 -.874447723E+02 -.874559136E+02 -.874756329E+02 -.875021436E+02 -.875342307E+02 -.875711334E+02 -.876124393E+02 -.876579798E+02 -.877077718E+02 -.877619722E+02 -.878208340E+02 -.878846771E+02 -.879538622E+02 -.880287776E+02 -.881098273E+02 -.881974128E+02 -.882919233E+02 -.883937274E+02 -.885031611E+02 -.886205184E+02 -.887460406E+02 -.888799015E+02 -.890221960E+02 -.891729256E+02 -.893319843E+02 -.894991464E+02 -.896740515E+02 -.898561940E+02 -.900449128E+02 -.902393850E+02 -.904386239E+02 -.906414800E+02 -.908466466E+02 -.910526706E+02 -.912579662E+02 -.914608321E+02 -.916594723E+02 -.918520179E+02 -.920365510E+02 -.922111323E+02 -.923738290E+02 -.925227494E+02 -.926560786E+02 -.927721191E+02 -.928693339E+02 -.929463895E+02 -.930021978E+02 -.930359519E+02 -.930471559E+02 -.930356422E+02 -.930015782E+02 -.929454601E+02 -.928680945E+02 -.927705695E+02 -.926542186E+02 -.925205790E+02 -.923713484E+02 -.922083420E+02 -.920334523E+02 -.918486128E+02 -.916557646E+02 -.914568271E+02 -.912536717E+02 -.910480971E+02 -.908418073E+02 -.906363913E+02 -.904333060E+02 -.902338616E+02 -.900392119E+02 -.898503479E+02 -.896680965E+02 -.894931234E+02 -.893259392E+02 -.891669092E+02 -.890162646E+02 -.888741161E+02 -.887404677E+02 -.886152306E+02 -.884982368E+02 -.883892526E+02 -.882879902E+02 -.881941193E+02 -.881072771E+02 -.880270778E+02 -.879531215E+02 -.878850030E+02 -.878223206E+02 -.877646869E+02 -.877117407E+02 -.876631623E+02 -.876186933E+02 -.875781623E+02 -.875415190E+02 -.875088781E+02 -.874805768E+02 -.874572493E+02 -.874399237E+02 -.874301467E+02 -.874301467E+02
 -.874147000E+02 -.874147000E+02 -.874232156E+02 -.874384291E+02 -.874591147E+02 -.874845222E+02 -.875142502E+02 -.875481450E+02 -.875862562E+02 -.876287875E+02 -.876760437E+02 -.877284097E+02 -.877863299E+02 -.878502914E+02 -.879208115E+02 -.879984212E+02 -.880836566E+02 -.881770533E+02 -.882791322E+02 -.883903886E+02 -.885112832E+02 -.886422241E+02 -.887835525E+02 -.889355254E+02 -.890982951E+02 -.892718917E+02 -.894561995E+02 -.896509375E+02 -.898556400E+02 -.900696401E+02 -.902920569E+02 -.905217890E+02 -.907575127E+02 -.909976885E+02 -.912405729E+02 -.914842351E+02 -.917265786E+02 -.919653637E+02 -.921982310E+02 -.924227279E+02 -.926363351E+02 -.928365005E+02 -.930206794E+02 -.931863845E+02 -.933312463E+02 -.934530823E+02 -.935499701E+02 -.936203208E+02 -.936629457E+02 -.936771083E+02 -.936625592E+02 -.936195475E+02 -.935488089E+02 -.934515318E+02 -.933293043E+02 -.931840480E+02 -.930179450E+02 -.928333640E+02 -.926327917E+02 -.924187729E+02 -.921938599E+02 -.919605727E+02 -.917213659E+02 -.914786005E+02 -.912345192E+02 -.909912218E+02 -.907506426E+02 -.905145291E+02 -.902844250E+02 -.900616581E+02 -.898473347E+02 -.896423398E+02 -.894473453E+02 -.892628216E+02 -.890890545E+02 -.889261647E+02 -.887741283E+02 -.886327974E+02 -.885019211E+02 -.883811643E+02 -.882701253E+02 -.881683517E+02 -.880753537E+02 -.879906169E+02 -.879136123E+02 -.878438057E+02 -.877806658E+02 -.877236722E+02 -.876723235E+02 -.876261464E+02 -.875847062E+02 -.875476209E+02 -.875145790E+02 -.874853633E+02 -.874598823E+02 -.874382117E+02 -.874206494E+02 -.874077880E+02 -.874006092E+02 -.874006092E+02
 -.873778292E+02 -.873778292E+02 -.873830768E+02 -.873926530E+02 -.874060532E+02 -.874230525E+02 -.874436451E+02 -.874680086E+02 -.874964460E+02 -.875293478E+02 -.875671882E+02 -.876105038E+02 -.876598799E+02 -.877159415E+02 -.877793447E+02 -.878507720E+02 -.879309252E+02 -.880205150E+02 -.881202530E+02 -.882308440E+02 -.883529682E+02 -.884872638E+02 -.886343107E+02 -.887946064E+02 -.889685401E+02 -.891563641E+02 -.893581623E+02 -.895738199E+02 -.898029909E+02 -.900450708E+02 -.902991735E+02 -.905641167E+02 -.908384170E+02 -.911202956E+02 -.914076931E+02 -.916982918E+02 -.919895413E+02 -.922786816E+02 -.925627651E+02 -.928386722E+02 -.931031307E+02 -.933527434E+02 -.935840312E+02 -.937935012E+02 -.939777400E+02 -.941335298E+02 -.942579809E+02 -.943486673E+02 -.944037520E+02 -.944220886E+02 -.944032872E+02 -.943477369E+02 -.942565835E+02 -.941316630E+02 -.939754001E+02 -.937906831E+02 -.935807279E+02 -.933489461E+02 -.930988289E+02 -.928338535E+02 -.925574165E+02 -.922727899E+02 -.919830940E+02 -.916912790E+02 -.914001073E+02 -.911121336E+02 -.908296798E+02 -.905548101E+02 -.902893085E+02 -.900346633E+02 -.897920613E+02 -.895623932E+02 -.893462683E+02 -.891440371E+02 -.889558194E+02 -.887815358E+02 -.886209391E+02 -.884736453E+02 -.883391626E+02 -.882169172E+02 -.881062761E+02 -.880065668E+02 -.879170935E+02 -.878371505E+02 -.877660335E+02 -.877030478E+02 -.876475157E+02 -.875987819E+02 -.875562183E+02 -.875192288E+02 -.874872541E+02 -.874597780E+02 -.874363351E+02 -.874165227E+02 -.874000161E+02 -.873865909E+02 -.873761533E+02 -.873687826E+02 -.873647882E+02 -.873647882E+02
 -.873337387E+02 -.873337387E+02 -.873350341E+02 -.873377993E+02 -.873423206E+02 -.873489992E+02 -.873583178E+02 -.873707972E+02 -.873870062E+02 -.874075646E+02 -.874331238E+02 -.874643771E+02 -.875020551E+02 -.875469294E+02 -.875998132E+02 -.876615555E+02 -.877330421E+02 -.878151938E+02 -.879089582E+02 -.880152962E+02 -.881351693E+02 -.882695254E+02 -.884192741E+02 -.885852561E+02 -.887682134E+02 -.889687484E+02 -.891872805E+02 -.894239978E+02 -.896788075E+02 -.899512906E+02 -.902406613E+02 -.905457382E+02 -.908649322E+02 -.911962516E+02 -.915373248E+02 -.918854342E+02 -.922375486E+02 -.925903463E+02 -.929402191E+02 -.932832579E+02 -.936152344E+02 -.939315963E+02 -.942274996E+02 -.944978976E+02 -.947376916E+02 -.949419386E+02 -.951060983E+02 -.952262930E+02 -.952995500E+02 -.953239994E+02 -.952990029E+02 -.952251984E+02 -.951044548E+02 -.949397439E+02 -.947349417E+02 -.944945862E+02 -.942236171E+02 -.939271298E+02 -.936101669E+02 -.932775685E+02 -.929338840E+02 -.925833398E+02 -.922298445E+02 -.918770086E+02 -.915281574E+02 -.911863271E+02 -.908542417E+02 -.905342787E+02 -.902284361E+02 -.899383091E+02 -.896650844E+02 -.894095525E+02 -.891721370E+02 -.889529342E+02 -.887517602E+02 -.885682000E+02 -.884016557E+02 -.882513901E+02 -.881165662E+02 -.879962809E+02 -.878895930E+02 -.877955460E+02 -.877131860E+02 -.876415756E+02 -.875798033E+02 -.875269911E+02 -.874822982E+02 -.874449233E+02 -.874141045E+02 -.873891181E+02 -.873692764E+02 -.873539235E+02 -.873424325E+02 -.873342010E+02 -.873286483E+02 -.873252143E+02 -.873233604E+02 -.873225755E+02 -.873223883E+02 -.873223883E+02
 -.872822570E+02 -.872822570E+02 -.872789081E+02 -.872735941E+02 -.872675627E+02 -.872619196E+02 -.872576472E+02 -.872556684E+02 -.872568569E+02 -.872620423E+02 -.872720680E+02 -.872877798E+02 -.873100539E+02 -.873398100E+02 -.873780121E+02 -.874256853E+02 -.874839218E+02 -.875538739E+02 -.876367542E+02 -.877338317E+02 -.878464215E+02 -.879758641E+02 -.881235019E+02 -.882906521E+02 -.884785631E+02 -.886883638E+02 -.889210043E+02 -.891771871E+02 -.894572920E+02 -.897613000E+02 -.900887223E+02 -.904385460E+02 -.908092063E+02 -.911985904E+02 -.916040777E+02 -.920225978E+02 -.924506865E+02 -.928845080E+02 -.933198161E+02 -.937518583E+02 -.941752485E+02 -.945838637E+02 -.949708271E+02 -.953286210E+02 -.956493444E+02 -.959251002E+02 -.961484677E+02 -.963130037E+02 -.964137133E+02 -.964474327E+02 -.964130784E+02 -.963117338E+02 -.961465625E+02 -.959225586E+02 -.956461635E+02 -.953247950E+02 -.949663458E+02 -.945787110E+02 -.941694013E+02 -.937452864E+02 -.933124821E+02 -.928763698E+02 -.924417002E+02 -.920127208E+02 -.915932729E+02 -.911868281E+02 -.907964657E+02 -.904248158E+02 -.900739990E+02 -.897455875E+02 -.894405998E+02 -.891595294E+02 -.889023994E+02 -.886688330E+02 -.884581306E+02 -.882693450E+02 -.881013502E+02 -.879529020E+02 -.878226882E+02 -.877093692E+02 -.876116096E+02 -.875281020E+02 -.874575844E+02 -.873988511E+02 -.873507600E+02 -.873122349E+02 -.872822653E+02 -.872599026E+02 -.872442539E+02 -.872344731E+02 -.872297488E+02 -.872292899E+02 -.872323072E+02 -.872379924E+02 -.872454932E+02 -.872538840E+02 -.872621334E+02 -.872690676E+02 -.872733285E+02 -.872733285E+02
 -.872235596E+02 -.872235596E+02 -.872148346E+02 -.872001930E+02 -.871819121E+02 -.871618575E+02 -.871416012E+02 -.871224764E+02 -.871056404E+02 -.870921762E+02 -.870830824E+02 -.870793491E+02 -.870819848E+02 -.870920292E+02 -.871105924E+02 -.871388705E+02 -.871781467E+02 -.872298117E+02 -.872953694E+02 -.873764337E+02 -.874747238E+02 -.875920553E+02 -.877303226E+02 -.878914635E+02 -.880774172E+02 -.882900684E+02 -.885311699E+02 -.888022498E+02 -.891045027E+02 -.894386684E+02 -.898049112E+02 -.902027158E+02 -.906308201E+02 -.910872100E+02 -.915691837E+02 -.920734704E+02 -.925963531E+02 -.931337100E+02 -.936809014E+02 -.942324789E+02 -.947817884E+02 -.953206111E+02 -.958390044E+02 -.963254449E+02 -.967672963E+02 -.971515445E+02 -.974657027E+02 -.976987707E+02 -.978421365E+02 -.978903106E+02 -.978414076E+02 -.976973136E+02 -.974635181E+02 -.971486334E+02 -.967636580E+02 -.963210758E+02 -.958338956E+02 -.953147457E+02 -.947751384E+02 -.942250037E+02 -.936725475E+02 -.931244138E+02 -.925860462E+02 -.920620865E+02 -.915566647E+02 -.910735104E+02 -.906159081E+02 -.901865731E+02 -.897875303E+02 -.894200499E+02 -.890846533E+02 -.887811797E+02 -.885088918E+02 -.882665970E+02 -.880527684E+02 -.878656546E+02 -.877033732E+02 -.875639861E+02 -.874455583E+02 -.873462008E+02 -.872641012E+02 -.871975442E+02 -.871449228E+02 -.871047438E+02 -.870756272E+02 -.870563025E+02 -.870455997E+02 -.870424388E+02 -.870458143E+02 -.870547768E+02 -.870684103E+02 -.870858039E+02 -.871060178E+02 -.871280416E+02 -.871507445E+02 -.871728156E+02 -.871926917E+02 -.872084719E+02 -.872178146E+02 -.872178146E+02
 -.871581293E+02 -.871581293E+02 -.871433754E+02 -.871181992E+02 -.870860162E+02 -.870495352E+02 -.870109192E+02 -.869719186E+02 -.869340204E+02 -.868984825E+02 -.868664654E+02 -.868390697E+02 -.868173832E+02 -.868025431E+02 -.867957651E+02 -.867983635E+02 -.868117904E+02 -.868376523E+02 -.868777243E+02 -.869339654E+02 -.870085305E+02 -.871037678E+02 -.872222083E+02 -.873665522E+02 -.875396298E+02 -.877443438E+02 -.879835890E+02 -.882601414E+02 -.885765125E+02 -.889347736E+02 -.893363597E+02 -.897818750E+02 -.902709368E+02 -.908021133E+02 -.913729989E+02 -.919804401E+02 -.926208284E+02 -.932902709E+02 -.939843997E+02 -.946976918E+02 -.954224413E+02 -.961477787E+02 -.968591613E+02 -.975385641E+02 -.981653495E+02 -.987176491E+02 -.991740539E+02 -.995154196E+02 -.997265875E+02 -.997978204E+02 -.997257610E+02 -.995137677E+02 -.991715782E+02 -.987143515E+02 -.981612318E+02 -.975336253E+02 -.968533954E+02 -.961411699E+02 -.954149583E+02 -.946892830E+02 -.939749913E+02 -.932797706E+02 -.926091355E+02 -.919674582E+02 -.913586469E+02 -.907863318E+02 -.902536884E+02 -.897631400E+02 -.893161317E+02 -.889130538E+02 -.885533065E+02 -.882354563E+02 -.879574322E+02 -.877167223E+02 -.875105507E+02 -.873360215E+02 -.871902315E+02 -.870703518E+02 -.869736842E+02 -.868976977E+02 -.868400479E+02 -.867985857E+02 -.867713563E+02 -.867565923E+02 -.867527016E+02 -.867582521E+02 -.867719530E+02 -.867926328E+02 -.868192142E+02 -.868506840E+02 -.868860575E+02 -.869243357E+02 -.869644531E+02 -.870052142E+02 -.870452160E+02 -.870827540E+02 -.871157066E+02 -.871413953E+02 -.871564128E+02 -.871564128E+02
 -.870870228E+02 -.870870228E+02 -.870656353E+02 -.870288461E+02 -.869812783E+02 -.869265137E+02 -.868673209E+02 -.868058913E+02 -.867439606E+02 -.866829836E+02 -.866242121E+02 -.865687945E+02 -.865178569E+02 -.864725571E+02 -.864341332E+02 -.864039559E+02 -.863835625E+02 -.863746955E+02 -.863793340E+02 -.863997289E+02 -.864384264E+02 -.864982888E+02 -.865825216E+02 -.866946647E+02 -.868385885E+02 -.870184606E+02 -.872386787E+02 -.875037621E+02 -.878181939E+02 -.881862013E+02 -.886114771E+02 -.890968541E+02 -.896439810E+02 -.902530830E+02 -.909229291E+02 -.916511289E+02 -.924347478E+02 -.932709312E+02 -.941568846E+02 -.950885995E+02 -.960584552E+02 -.970527494E+02 -.980503555E+02 -.990229607E+02 -.999366227E+02 -.100754212E+03 -.101438436E+03 -.101955209E+03 -.102277057E+03 -.102386101E+03 -.102276134E+03 -.101953364E+03 -.101435669E+03 -.100750526E+03 -.999320195E+02 -.990174403E+02 -.980439137E+02 -.970453718E+02 -.960501075E+02 -.950792172E+02 -.941463666E+02 -.932591455E+02 -.924215510E+02 -.916363918E+02 -.909065539E+02 -.902350077E+02 -.896241740E+02 -.890753042E+02 -.885881846E+02 -.881611705E+02 -.877914296E+02 -.874752681E+02 -.872084560E+02 -.869865074E+02 -.868048999E+02 -.866592342E+02 -.865453415E+02 -.864593493E+02 -.863977154E+02 -.863572391E+02 -.863350562E+02 -.863286237E+02 -.863356974E+02 -.863543052E+02 -.863827186E+02 -.864194219E+02 -.864630800E+02 -.865125040E+02 -.865666139E+02 -.866243962E+02 -.866848548E+02 -.867469521E+02 -.868095384E+02 -.868712645E+02 -.869304758E+02 -.869850805E+02 -.870323884E+02 -.870689108E+02 -.870901144E+02 -.870901144E+02
 -.870117493E+02 -.870117493E+02 -.869832737E+02 -.869340272E+02 -.868698919E+02 -.867953210E+02 -.867137069E+02 -.866276235E+02 -.865390545E+02 -.864495657E+02 -.863604458E+02 -.862728237E+02 -.861877644E+02 -.861063433E+02 -.860297160E+02 -.859591760E+02 -.858962131E+02 -.858425594E+02 -.858002475E+02 -.857716616E+02 -.857595869E+02 -.857672773E+02 -.857984884E+02 -.858575448E+02 -.859493702E+02 -.860795065E+02 -.862541053E+02 -.864798742E+02 -.867639551E+02 -.871137232E+02 -.875364732E+02 -.880389935E+02 -.886270383E+02 -.893047575E+02 -.900742655E+02 -.909356367E+02 -.918876724E+02 -.929294361E+02 -.940614613E+02 -.952844380E+02 -.965942919E+02 -.979760979E+02 -.994005683E+02 -.100824118E+03 -.102191281E+03 -.103438543E+03 -.104499469E+03 -.105311108E+03 -.105821183E+03 -.105994938E+03 -.105820168E+03 -.105309079E+03 -.104496424E+03 -.103434483E+03 -.102186204E+03 -.100818022E+03 -.993934469E+02 -.979679346E+02 -.965850456E+02 -.952740234E+02 -.940497348E+02 -.929162091E+02 -.918727542E+02 -.909188785E+02 -.900555775E+02 -.892840988E+02 -.886043989E+02 -.880143772E+02 -.875098871E+02 -.870851743E+02 -.867334453E+02 -.864474002E+02 -.862196600E+02 -.860430777E+02 -.859109418E+02 -.858170963E+02 -.857559949E+02 -.857227117E+02 -.857129217E+02 -.857228619E+02 -.857492840E+02 -.857894009E+02 -.858408335E+02 -.859015578E+02 -.859698545E+02 -.860442607E+02 -.861235226E+02 -.862065478E+02 -.862923557E+02 -.863800231E+02 -.864686217E+02 -.865571437E+02 -.866444125E+02 -.867289724E+02 -.868089520E+02 -.868818952E+02 -.869445506E+02 -.869926102E+02 -.870203819E+02 -.870203819E+02
 -.869344196E+02 -.869344196E+02 -.868985837E+02 -.868363758E+02 -.867549182E+02 -.866595489E+02 -.865542312E+02 -.864418866E+02 -.863246891E+02 -.862042476E+02 -.860818056E+02 -.859583745E+02 -.858348410E+02 -.857120662E+02 -.855909650E+02 -.854725794E+02 -.853581409E+02 -.852491434E+02 -.851474121E+02 -.850551743E+02 -.849751546E+02 -.849106486E+02 -.848656482E+02 -.848449327E+02 -.848541914E+02 -.849001358E+02 -.849905979E+02 -.851345956E+02 -.853423538E+02 -.856252260E+02 -.859955036E+02 -.864660470E+02 -.870496978E+02 -.877584634E+02 -.886025184E+02 -.895892543E+02 -.907230024E+02 -.920064894E+02 -.934445287E+02 -.950465067E+02 -.968200323E+02 -.987564020E+02 -.100820295E+03 -.102948336E+03 -.105051776E+03 -.107021200E+03 -.108734492E+03 -.110069246E+03 -.110919015E+03 -.111210627E+03 -.110917915E+03 -.110067045E+03 -.108731187E+03 -.107016784E+03 -.105046244E+03 -.102941675E+03 -.100812491E+03 -.987474267E+02 -.968098256E+02 -.950349414E+02 -.934313865E+02 -.919915094E+02 -.907059771E+02 -.895700708E+02 -.885811376E+02 -.877348840E+02 -.870239315E+02 -.864381084E+02 -.859654022E+02 -.855929640E+02 -.853079285E+02 -.850979975E+02 -.849518094E+02 -.848591349E+02 -.848109486E+02 -.847994137E+02 -.848178134E+02 -.848604523E+02 -.849225446E+02 -.850000997E+02 -.850898132E+02 -.851889648E+02 -.852953273E+02 -.854070845E+02 -.855227584E+02 -.856411437E+02 -.857612469E+02 -.858822277E+02 -.860033395E+02 -.861238648E+02 -.862430416E+02 -.863599764E+02 -.864735367E+02 -.865822193E+02 -.866839847E+02 -.867760506E+02 -.868546327E+02 -.869146190E+02 -.869491613E+02 -.869491613E+02
 -.868576625E+02 -.868576625E+02 -.868144577E+02 -.867392196E+02 -.866402907E+02 -.865238344E+02 -.863943306E+02 -.862550118E+02 -.861081436E+02 -.859553219E+02 -.857976491E+02 -.856359015E+02 -.854706607E+02 -.853024156E+02 -.851316502E+02 -.849589260E+02 -.847849495E+02 -.846106547E+02 -.844372766E+02 -.842664497E+02 -.841003060E+02 -.839416160E+02 -.837939222E+02 -.836617337E+02 -.835507252E+02 -.834679782E+02 -.834222419E+02 -.834242173E+02 -.834868241E+02 -.836254500E+02 -.838581031E+02 -.842054141E+02 -.846904015E+02 -.853378756E+02 -.861733642E+02 -.872214945E+02 -.885039081E+02 -.900374576E+02 -.918352129E+02 -.939145641E+02 -.963048128E+02 -.990253274E+02 -.102050821E+03 -.105301059E+03 -.108641159E+03 -.111883217E+03 -.114795556E+03 -.117125667E+03 -.118638299E+03 -.119163061E+03 -.118637118E+03 -.117123303E+03 -.114791999E+03 -.111878454E+03 -.108635172E+03 -.105293821E+03 -.102042293E+03 -.990154531E+02 -.962934838E+02 -.939015549E+02 -.918201884E+02 -.900201551E+02 -.884842180E+02 -.871993976E+02 -.861488750E+02 -.853110167E+02 -.846611949E+02 -.841738749E+02 -.838242412E+02 -.835892677E+02 -.834483134E+02 -.833833623E+02 -.833790193E+02 -.834223536E+02 -.835026581E+02 -.836111742E+02 -.837408128E+02 -.838858913E+02 -.840418957E+02 -.842052728E+02 -.843732523E+02 -.845436962E+02 -.847149735E+02 -.848858548E+02 -.850554244E+02 -.852230049E+02 -.853880895E+02 -.855502792E+02 -.857092189E+02 -.858645283E+02 -.860157218E+02 -.861621115E+02 -.863026871E+02 -.864359641E+02 -.865597930E+02 -.866711164E+02 -.867656634E+02 -.868375619E+02 -.868788481E+02 -.868788481E+02
 -.867845559E+02 -.867845559E+02 -.867342656E+02 -.866464709E+02 -.865306478E+02 -.863936985E+02 -.862405697E+02 -.860747043E+02 -.858984258E+02 -.857132152E+02 -.855199493E+02 -.853190665E+02 -.851107093E+02 -.848948313E+02 -.846712913E+02 -.844399150E+02 -.842005790E+02 -.839532679E+02 -.836981511E+02 -.834356732E+02 -.831666597E+02 -.828924496E+02 -.826150809E+02 -.823375000E+02 -.820638579E+02 -.817998660E+02 -.815532501E+02 -.813343027E+02 -.811565610E+02 -.810375812E+02 -.809998079E+02 -.810714728E+02 -.812873934E+02 -.816894927E+02 -.823267655E+02 -.832543069E+02 -.845310315E+02 -.862157302E+02 -.883615487E+02 -.910111941E+02 -.942063973E+02 -.980199814E+02 -.102495027E+03 -.107569653E+03 -.113066231E+03 -.118675580E+03 -.123952116E+03 -.128345508E+03 -.131286242E+03 -.132324784E+03 -.131284981E+03 -.128342977E+03 -.123948299E+03 -.118670449E+03 -.113059744E+03 -.107561750E+03 -.102485624E+03 -.980089516E+02 -.941935085E+02 -.909960183E+02 -.883438124E+02 -.861953709E+02 -.845080554E+02 -.832287442E+02 -.822986565E+02 -.816588798E+02 -.812543130E+02 -.810359545E+02 -.809618680E+02 -.809972239E+02 -.811137793E+02 -.812890750E+02 -.815055419E+02 -.817496331E+02 -.820110425E+02 -.822820347E+02 -.825568881E+02 -.828314432E+02 -.831027416E+02 -.833687411E+02 -.836280931E+02 -.838799690E+02 -.841239251E+02 -.843597977E+02 -.845876194E+02 -.848075502E+02 -.850198192E+02 -.852246678E+02 -.854222929E+02 -.856127801E+02 -.857960249E+02 -.859716319E+02 -.861387858E+02 -.862960856E+02 -.864413314E+02 -.865712505E+02 -.866811481E+02 -.867644617E+02 -.868121942E+02 -.868121942E+02
 -.867184346E+02 -.867184346E+02 -.866616799E+02 -.865624100E+02 -.864310891E+02 -.862752689E+02 -.861002688E+02 -.859096843E+02 -.857058202E+02 -.854899945E+02 -.852627794E+02 -.850241962E+02 -.847738470E+02 -.845110239E+02 -.842347805E+02 -.839439982E+02 -.836374237E+02 -.833137114E+02 -.829714675E+02 -.826092892E+02 -.822258370E+02 -.818199206E+02 -.813906249E+02 -.809375056E+02 -.804608500E+02 -.799620704E+02 -.794442591E+02 -.789129754E+02 -.783773401E+02 -.778515359E+02 -.773567965E+02 -.769239354E+02 -.765963940E+02 -.764336212E+02 -.765143297E+02 -.769388737E+02 -.778295450E+02 -.793273768E+02 -.815841753E+02 -.847495514E+02 -.889548262E+02 -.943046453E+02 -.100967009E+03 -.109054571E+03 -.118439293E+03 -.128692320E+03 -.138993079E+03 -.148106791E+03 -.154526360E+03 -.156872353E+03 -.154525010E+03 -.148104075E+03 -.138988962E+03 -.128686745E+03 -.118432173E+03 -.109045777E+03 -.100956358E+03 -.942918545E+02 -.889393255E+02 -.847311447E+02 -.815628322E+02 -.793031333E+02 -.778024768E+02 -.769090743E+02 -.764818919E+02 -.763986270E+02 -.765589116E+02 -.768840107E+02 -.773144570E+02 -.778067873E+02 -.783301684E+02 -.788633494E+02 -.793921304E+02 -.799073744E+02 -.804035092E+02 -.808774297E+02 -.813277119E+02 -.817540566E+02 -.821569006E+02 -.825371474E+02 -.828959805E+02 -.832347356E+02 -.835548123E+02 -.838576137E+02 -.841445028E+02 -.844167687E+02 -.846755971E+02 -.849220387E+02 -.851569700E+02 -.853810417E+02 -.855946076E+02 -.857976273E+02 -.859895351E+02 -.861690645E+02 -.863340182E+02 -.864809688E+02 -.866048720E+02 -.866985693E+02 -.867521523E+02 -.867521523E+02
 -.866626377E+02 -.866626377E+02 -.866003952E+02 -.864913553E+02 -.863468012E+02 -.861748132E+02 -.859809838E+02 -.857690158E+02 -.855411435E+02 -.852984847E+02 -.850412882E+02 -.847691219E+02 -.844810101E+02 -.841755256E+02 -.838508410E+02 -.835047636E+02 -.831347356E+02 -.827378247E+02 -.823106951E+02 -.818495753E+02 -.813502120E+02 -.808078359E+02 -.802171331E+02 -.795722484E+02 -.788668580E+02 -.780943573E+02 -.772482510E+02 -.763228962E+02 -.753147746E+02 -.742245769E+02 -.730604296E+02 -.718426149E+02 -.706101085E+02 -.694290448E+02 -.684028951E+02 -.676834926E+02 -.674811571E+02 -.680708472E+02 -.697896829E+02 -.730201155E+02 -.781553342E+02 -.855564917E+02 -.955382682E+02 -.108576656E+03 -.125042332E+03 -.144713234E+03 -.166389710E+03 -.187447721E+03 -.203680581E+03 -.210106475E+03 -.203679127E+03 -.187444783E+03 -.166385222E+03 -.144707086E+03 -.125034353E+03 -.108566591E+03 -.955257430E+02 -.855407727E+02 -.781362278E+02 -.729976470E+02 -.697639871E+02 -.680420879E+02 -.674494919E+02 -.676490643E+02 -.683658315E+02 -.693894557E+02 -.705680827E+02 -.717982186E+02 -.730137001E+02 -.741755244E+02 -.752633805E+02 -.762691178E+02 -.771920222E+02 -.780355927E+02 -.788054567E+02 -.795080928E+02 -.801500943E+02 -.807377741E+02 -.812769756E+02 -.817730043E+02 -.822306223E+02 -.826540760E+02 -.830471378E+02 -.834131495E+02 -.837550637E+02 -.840754769E+02 -.843766529E+02 -.846605321E+02 -.849287242E+02 -.851824798E+02 -.854226350E+02 -.856495239E+02 -.858628501E+02 -.860615073E+02 -.862433383E+02 -.864048158E+02 -.865406258E+02 -.866431281E+02 -.867016628E+02 -.867016628E+02
 -.866202416E+02 -.866202416E+02 -.865538066E+02 -.864372871E+02 -.862825849E+02 -.860981571E+02 -.858897968E+02 -.856612515E+02 -.854146825E+02 -.851510109E+02 -.848701879E+02 -.845713739E+02 -.842530684E+02 -.839131801E+02 -.835490651E+02 -.831575102E+02 -.827346942E+02 -.822761098E+02 -.817764450E+02 -.812294366E+02 -.806276749E+02 -.799623630E+02 -.792230362E+02 -.783972361E+02 -.774701802E+02 -.764244767E+02 -.752400164E+02 -.738942405E+02 -.723631376E+02 -.706234606E+02 -.686568101E+02 -.664563634E+02 -.640369855E+02 -.614493600E+02 -.587984978E+02 -.562666152E+02 -.541397712E+02 -.528363525E+02 -.529329689E+02 -.551790272E+02 -.604849775E+02 -.698626352E+02 -.843181509E+02 -.104914990E+03 -.133577301E+03 -.171907571E+03 -.219869240E+03 -.273641566E+03 -.322463818E+03 -.346232576E+03 -.322462250E+03 -.273638380E+03 -.219864328E+03 -.171900744E+03 -.133568261E+03 -.104903268E+03 -.843030169E+02 -.698437641E+02 -.604625297E+02 -.551532232E+02 -.529039780E+02 -.528043012E+02 -.541047659E+02 -.562287608E+02 -.587579069E+02 -.614061540E+02 -.639912848E+02 -.664082751E+02 -.686064131E+02 -.705707965E+02 -.723082086E+02 -.738370086E+02 -.751804113E+02 -.763623999E+02 -.774055104E+02 -.783298350E+02 -.791527504E+02 -.798890273E+02 -.805511133E+02 -.811494648E+02 -.816928701E+02 -.821887346E+02 -.826433215E+02 -.830619490E+02 -.834491464E+02 -.838087767E+02 -.841441250E+02 -.844579595E+02 -.847525609E+02 -.850297216E+02 -.852907101E+02 -.855361956E+02 -.857661250E+02 -.859795447E+02 -.861743519E+02 -.863469631E+02 -.864918749E+02 -.866010943E+02 -.866634008E+02 -.866634008E+02
 -.865937301E+02 -.865937301E+02 -.865246614E+02 -.864034403E+02 -.862423500E+02 -.860500730E+02 -.858325255E+02 -.855934692E+02 -.853350015E+02 -.850579090E+02 -.847619284E+02 -.844459342E+02 -.841080550E+02 -.837457312E+02 -.833557266E+02 -.829340886E+02 -.824760628E+02 -.819759547E+02 -.814269418E+02 -.808208109E+02 -.801476247E+02 -.793952859E+02 -.785489898E+02 -.775905618E+02 -.764976825E+02 -.752430651E+02 -.737937311E+02 -.721106495E+02 -.701492118E+02 -.678612322E+02 -.651993671E+02 -.621249598E+02 -.586202727E+02 -.547059869E+02 -.504649304E+02 -.460734779E+02 -.418425575E+02 -.382699545E+02 -.361034487E+02 -.364108386E+02 -.406516228E+02 -.507432683E+02 -.690988423E+02 -.986315974E+02 -.144338951E+03 -.214391929E+03 -.318040915E+03 -.461616444E+03 -.634916058E+03 -.771029662E+03 -.634914398E+03 -.461613061E+03 -.318035673E+03 -.214384600E+03 -.144329178E+03 -.986188239E+02 -.690821048E+02 -.507228103E+02 -.406277314E+02 -.363836825E+02 -.360731303E+02 -.382365403E+02 -.418060992E+02 -.460340295E+02 -.504225699E+02 -.546608262E+02 -.585724528E+02 -.620746288E+02 -.651466564E+02 -.678062333E+02 -.700919649E+02 -.720511415E+02 -.737319015E+02 -.751788143E+02 -.764308813E+02 -.775210591E+02 -.784766163E+02 -.793198593E+02 -.800689528E+02 -.807386913E+02 -.813411654E+02 -.818863085E+02 -.823823325E+02 -.828360690E+02 -.832532332E+02 -.836386230E+02 -.839962676E+02 -.843295289E+02 -.846411641E+02 -.849333467E+02 -.852076472E+02 -.854649681E+02 -.857054274E+02 -.859281806E+02 -.861311703E+02 -.863107864E+02 -.864614145E+02 -.865748466E+02 -.866395159E+02 -.866395159E+02
 -.865847163E+02 -.865847163E+02 -.865147494E+02 -.863919269E+02 -.862286560E+02 -.860336992E+02 -.858130077E+02 -.855703524E+02 -.853078021E+02 -.850260939E+02 -.847248890E+02 -.844029585E+02 -.840582949E+02 -.836881706E+02 -.832891327E+02 -.828569559E+02 -.823865399E+02 -.818717468E+02 -.813051812E+02 -.806778872E+02 -.799789487E+02 -.791949746E+02 -.783094381E+02 -.773018608E+02 -.761468417E+02 -.748129941E+02 -.732619276E+02 -.714475876E+02 -.693164556E+02 -.668093668E+02 -.638659137E+02 -.604324553E+02 -.564746803E+02 -.519955949E+02 -.470601420E+02 -.418286408E+02 -.366025359E+02 -.318863573E+02 -.284666261E+02 -.275070444E+02 -.306773307E+02 -.403415403E+02 -.598555895E+02 -.941149296E+02 -.152047619E+03 -.253155166E+03 -.433360219E+03 -.762951012E+03 -.138645368E+04 -.261411204E+04 -.138645199E+04 -.762947548E+03 -.433354837E+03 -.253147615E+03 -.152037523E+03 -.941017523E+02 -.598383407E+02 -.403206590E+02 -.306530818E+02 -.274795750E+02 -.284359926E+02 -.318525949E+02 -.365656904E+02 -.417887584E+02 -.470172831E+02 -.519498588E+02 -.564262064E+02 -.603814038E+02 -.638124359E+02 -.667535764E+02 -.692584117E+02 -.713872912E+02 -.731993250E+02 -.747479883E+02 -.760793022E+02 -.772316315E+02 -.782363456E+02 -.791188308E+02 -.798995547E+02 -.805950349E+02 -.812186560E+02 -.817813290E+02 -.822920104E+02 -.827581041E+02 -.831857685E+02 -.835801486E+02 -.839455469E+02 -.842855424E+02 -.846030651E+02 -.849004262E+02 -.851793048E+02 -.854406876E+02 -.856847537E+02 -.859106987E+02 -.861164827E+02 -.862984880E+02 -.864510640E+02 -.865659304E+02 -.866314038E+02 -.866314038E+02
 -.865937621E+02 -.865937621E+02 -.865246952E+02 -.864034814E+02 -.862423957E+02 -.860501278E+02 -.858325874E+02 -.855935410E+02 -.853350845E+02 -.850580017E+02 -.847620310E+02 -.844460475E+02 -.841081781E+02 -.837458646E+02 -.833558709E+02 -.829342446E+02 -.824762297E+02 -.819761337E+02 -.814271314E+02 -.808210120E+02 -.801478377E+02 -.793955101E+02 -.785492264E+02 -.775908114E+02 -.764979445E+02 -.752433407E+02 -.737940211E+02 -.721109540E+02 -.701495311E+02 -.678615662E+02 -.651997155E+02 -.621253215E+02 -.586206471E+02 -.547063714E+02 -.504653235E+02 -.460738771E+02 -.418429609E+02 -.382703594E+02 -.361038530E+02 -.364112387E+02 -.406520135E+02 -.507436426E+02 -.690991900E+02 -.986319083E+02 -.144339241E+03 -.214392206E+03 -.318041185E+03 -.461616709E+03 -.634916319E+03 -.771029920E+03 -.634914656E+03 -.461613319E+03 -.318035935E+03 -.214384868E+03 -.144329459E+03 -.986191260E+02 -.690824457E+02 -.507231806E+02 -.406281213E+02 -.363840850E+02 -.360735399E+02 -.382369528E+02 -.418065111E+02 -.460344379E+02 -.504229721E+02 -.546612198E+02 -.585728357E+02 -.620749992E+02 -.651470131E+02 -.678065754E+02 -.700922923E+02 -.720514542E+02 -.737321998E+02 -.751790987E+02 -.764311522E+02 -.775213171E+02 -.784768616E+02 -.793200925E+02 -.800691742E+02 -.807389011E+02 -.813413640E+02 -.818864959E+02 -.823825089E+02 -.828362346E+02 -.832533880E+02 -.836387672E+02 -.839964012E+02 -.843296520E+02 -.846412768E+02 -.849334491E+02 -.852077395E+02 -.854650505E+02 -.857055001E+02 -.859282440E+02 -.861312252E+02 -.863108335E+02 -.864614549E+02 -.865748819E+02 -.866395483E+02 -.866395483E+02
 -.866203072E+02 -.866203072E+02 -.865538774E+02 -.864373695E+02 -.862826798E+02 -.860982649E+02 -.858899224E+02 -.856613962E+02 -.854148467E+02 -.851511964E+02 -.848703941E+02 -.845716005E+02 -.842533150E+02 -.839134482E+02 -.835493540E+02 -.831578214E+02 -.827350280E+02 -.822764654E+02 -.817768227E+02 -.812298363E+02 -.806280967E+02 -.799628077E+02 -.792235043E+02 -.783977284E+02 -.774706970E+02 -.764250193E+02 -.752405850E+02 -.738948361E+02 -.723637610E+02 -.706241107E+02 -.686574873E+02 -.664570658E+02 -.640377111E+02 -.614501068E+02 -.587992613E+02 -.562673910E+02 -.541405539E+02 -.528371362E+02 -.529337467E+02 -.551797906E+02 -.604857146E+02 -.698633303E+02 -.843187893E+02 -.104915575E+03 -.133577854E+03 -.171908107E+03 -.219869766E+03 -.273642085E+03 -.322464333E+03 -.346233088E+03 -.322462760E+03 -.273638891E+03 -.219864843E+03 -.171901268E+03 -.133568803E+03 -.104903844E+03 -.843036491E+02 -.698444570E+02 -.604632687E+02 -.551539930E+02 -.529047662E+02 -.528050980E+02 -.541055633E+02 -.562295520E+02 -.587586861E+02 -.614069164E+02 -.639920264E+02 -.664089931E+02 -.686071055E+02 -.705714621E+02 -.723088472E+02 -.738376202E+02 -.751809965E+02 -.763629593E+02 -.774060446E+02 -.783303447E+02 -.791532362E+02 -.798894899E+02 -.805515530E+02 -.811498821E+02 -.816932653E+02 -.821891080E+02 -.826436733E+02 -.830622793E+02 -.834494555E+02 -.838090646E+02 -.841443919E+02 -.844582056E+02 -.847527863E+02 -.850299264E+02 -.852908947E+02 -.855363603E+02 -.857662705E+02 -.859796717E+02 -.861744618E+02 -.863470573E+02 -.864919558E+02 -.866011650E+02 -.866634656E+02 -.866634656E+02
 -.866627354E+02 -.866627354E+02 -.866005037E+02 -.864914789E+02 -.863469462E+02 -.861749776E+02 -.859811742E+02 -.857692331E+02 -.855413911E+02 -.852987633E+02 -.850415979E+02 -.847694622E+02 -.844813815E+02 -.841759274E+02 -.838512745E+02 -.835052291E+02 -.831352338E+02 -.827383546E+02 -.823112573E+02 -.818501690E+02 -.813508377E+02 -.808084943E+02 -.802178245E+02 -.795729734E+02 -.788676176E+02 -.780951510E+02 -.772490799E+02 -.763237605E+02 -.753156740E+02 -.742255113E+02 -.730613971E+02 -.718436142E+02 -.706111359E+02 -.694300973E+02 -.684039668E+02 -.676845761E+02 -.674822439E+02 -.680719255E+02 -.697907393E+02 -.730211351E+02 -.781563003E+02 -.855573916E+02 -.955391000E+02 -.108577454E+03 -.125043112E+03 -.144714004E+03 -.166390474E+03 -.187448483E+03 -.203681341E+03 -.210107234E+03 -.203679884E+03 -.187445540E+03 -.166385981E+03 -.144707850E+03 -.125035129E+03 -.108567388E+03 -.955265757E+02 -.855416764E+02 -.781372013E+02 -.729986774E+02 -.697650575E+02 -.680431821E+02 -.674505960E+02 -.676501666E+02 -.683669226E+02 -.693905282E+02 -.705691310E+02 -.717992385E+02 -.730146887E+02 -.741764801E+02 -.752643022E+02 -.762700050E+02 -.771928750E+02 -.780364113E+02 -.788062414E+02 -.795088440E+02 -.801508124E+02 -.807384593E+02 -.812776284E+02 -.817736249E+02 -.822312109E+02 -.826546329E+02 -.830476630E+02 -.834136432E+02 -.837555260E+02 -.840759079E+02 -.843770527E+02 -.846609008E+02 -.849290621E+02 -.851827870E+02 -.854229120E+02 -.856497713E+02 -.858630686E+02 -.860616982E+02 -.862435033E+02 -.864049574E+02 -.865407473E+02 -.866432344E+02 -.867017602E+02 -.867017602E+02
 -.867185654E+02 -.867185654E+02 -.866618265E+02 -.865625780E+02 -.864312836E+02 -.862754942E+02 -.861005235E+02 -.859099761E+02 -.857061514E+02 -.854903650E+02 -.852631917E+02 -.850246496E+02 -.847743415E+02 -.845115586E+02 -.842353574E+02 -.839446165E+02 -.836380837E+02 -.833144137E+02 -.829722102E+02 -.826100733E+02 -.822266618E+02 -.818207852E+02 -.813915315E+02 -.809384530E+02 -.804618380E+02 -.799630992E+02 -.794453285E+02 -.789140837E+02 -.783784863E+02 -.778527189E+02 -.773580129E+02 -.769251811E+02 -.765976651E+02 -.764349099E+02 -.765156296E+02 -.769401741E+02 -.778308337E+02 -.793286408E+02 -.815853998E+02 -.847507229E+02 -.889559350E+02 -.943056931E+02 -.100968029E+03 -.109055576E+03 -.118440291E+03 -.128693316E+03 -.138994076E+03 -.148107789E+03 -.154527360E+03 -.156873353E+03 -.154526011E+03 -.148105075E+03 -.138989962E+03 -.128687746E+03 -.118433177E+03 -.109046790E+03 -.100957386E+03 -.942929122E+02 -.889404465E+02 -.847323305E+02 -.815640727E+02 -.793044149E+02 -.778037851E+02 -.769103955E+02 -.764832139E+02 -.763999397E+02 -.765602068E+02 -.768852820E+02 -.773156995E+02 -.778079975E+02 -.783313435E+02 -.788644877E+02 -.793932305E+02 -.799084355E+02 -.804045306E+02 -.808784112E+02 -.813286531E+02 -.817549572E+02 -.821577606E+02 -.825379667E+02 -.828967591E+02 -.832354732E+02 -.835555089E+02 -.838582693E+02 -.841451173E+02 -.844173421E+02 -.846761295E+02 -.849225301E+02 -.851574205E+02 -.853814516E+02 -.855949773E+02 -.857979577E+02 -.859898271E+02 -.861693197E+02 -.863342388E+02 -.864811581E+02 -.866050345E+02 -.866987114E+02 -.867522827E+02 -.867522827E+02
 -.867847263E+02 -.867847263E+02 -.867344505E+02 -.866466834E+02 -.865308913E+02 -.863939806E+02 -.862408914E+02 -.860750706E+02 -.858988384E+02 -.857136787E+02 -.855204635E+02 -.853196318E+02 -.851113256E+02 -.848954994E+02 -.846720092E+02 -.844406848E+02 -.842013999E+02 -.839541391E+02 -.836990726E+02 -.834366441E+02 -.831676782E+02 -.828935169E+02 -.826161945E+02 -.823386604E+02 -.820650640E+02 -.818011167E+02 -.815545431E+02 -.813356370E+02 -.811579332E+02 -.810389872E+02 -.810012446E+02 -.810729340E+02 -.812888712E+02 -.816909797E+02 -.823282507E+02 -.832557796E+02 -.845324787E+02 -.862171384E+02 -.883629055E+02 -.910124916E+02 -.942076460E+02 -.980212108E+02 -.102496252E+03 -.107570877E+03 -.113067458E+03 -.118676811E+03 -.123953351E+03 -.128346747E+03 -.131287484E+03 -.132326028E+03 -.131286225E+03 -.128344221E+03 -.123949541E+03 -.118671688E+03 -.113060981E+03 -.107562985E+03 -.102486860E+03 -.980101942E+02 -.941947713E+02 -.909973314E+02 -.883451867E+02 -.861967987E+02 -.845095241E+02 -.832302403E+02 -.823001672E+02 -.816603935E+02 -.812558196E+02 -.810374455E+02 -.809633363E+02 -.809986639E+02 -.811151866E+02 -.812904459E+02 -.815068736E+02 -.817509233E+02 -.820122895E+02 -.822832370E+02 -.825580446E+02 -.828325529E+02 -.831038037E+02 -.833697551E+02 -.836290583E+02 -.838808849E+02 -.841247914E+02 -.843606141E+02 -.845883854E+02 -.848082657E+02 -.850204840E+02 -.852252820E+02 -.854228563E+02 -.856132931E+02 -.857964879E+02 -.859720457E+02 -.861391517E+02 -.862964056E+02 -.864416081E+02 -.865714880E+02 -.866813521E+02 -.867646401E+02 -.868123578E+02 -.868123578E+02
 -.868578679E+02 -.868578679E+02 -.868146789E+02 -.867394711E+02 -.866405827E+02 -.865241704E+02 -.863947203E+02 -.862554516E+02 -.861086415E+02 -.859558793E+02 -.857982664E+02 -.856365799E+02 -.854714001E+02 -.853032148E+02 -.851325101E+02 -.849598454E+02 -.847859290E+02 -.846116931E+02 -.844383739E+02 -.842676032E+02 -.841015167E+02 -.839428798E+02 -.837952393E+02 -.836631019E+02 -.835521427E+02 -.834694423E+02 -.834237510E+02 -.834257667E+02 -.834884111E+02 -.836270693E+02 -.838597478E+02 -.842070775E+02 -.846920754E+02 -.853395484E+02 -.861750246E+02 -.872231292E+02 -.885055038E+02 -.900390029E+02 -.918367042E+02 -.939160150E+02 -.963062493E+02 -.990267668E+02 -.102052269E+03 -.105302517E+03 -.108642626E+03 -.111884692E+03 -.114797038E+03 -.117127155E+03 -.118639790E+03 -.119164555E+03 -.118638612E+03 -.117124795E+03 -.114793487E+03 -.111879938E+03 -.108636649E+03 -.105295289E+03 -.102043754E+03 -.990169057E+02 -.962949347E+02 -.939030222E+02 -.918216982E+02 -.900217211E+02 -.884858370E+02 -.872010580E+02 -.861505632E+02 -.853127196E+02 -.846629006E+02 -.841755731E+02 -.838259231E+02 -.835909259E+02 -.834499416E+02 -.833849554E+02 -.833805731E+02 -.834238645E+02 -.835041232E+02 -.836125910E+02 -.837421793E+02 -.838872057E+02 -.840431564E+02 -.842064786E+02 -.843744021E+02 -.845447891E+02 -.847160085E+02 -.848868312E+02 -.850563418E+02 -.852238626E+02 -.853888872E+02 -.855510166E+02 -.857098959E+02 -.858651452E+02 -.860162789E+02 -.861626098E+02 -.863031279E+02 -.864363497E+02 -.865601266E+02 -.866714028E+02 -.867659096E+02 -.868377772E+02 -.868790456E+02 -.868790456E+02
 -.869346572E+02 -.869346572E+02 -.868988424E+02 -.868366669E+02 -.867552564E+02 -.866599415E+02 -.865546826E+02 -.864424052E+02 -.863252720E+02 -.862048992E+02 -.860825283E+02 -.859591674E+02 -.858357039E+02 -.857129987E+02 -.855919672E+02 -.854736494E+02 -.853592789E+02 -.852503486E+02 -.851486831E+02 -.850565113E+02 -.849765526E+02 -.849121089E+02 -.848671664E+02 -.848465059E+02 -.848558172E+02 -.849018113E+02 -.849923186E+02 -.851363580E+02 -.853441517E+02 -.856270535E+02 -.859973538E+02 -.864679098E+02 -.870515627E+02 -.877603192E+02 -.886043509E+02 -.895910503E+02 -.907247519E+02 -.920081904E+02 -.934461921E+02 -.950481532E+02 -.968216823E+02 -.987580668E+02 -.100821978E+03 -.102950036E+03 -.105053491E+03 -.107022926E+03 -.108736228E+03 -.110070989E+03 -.110920763E+03 -.111212377E+03 -.110919665E+03 -.110068793E+03 -.108732929E+03 -.107018519E+03 -.105047967E+03 -.102943386E+03 -.100814186E+03 -.987491052E+02 -.968114909E+02 -.950366051E+02 -.934330693E+02 -.919932326E+02 -.907077515E+02 -.895718943E+02 -.885830002E+02 -.877367725E+02 -.870258326E+02 -.864400099E+02 -.859672935E+02 -.855948360E+02 -.853097733E+02 -.850998087E+02 -.849535812E+02 -.848608628E+02 -.848126285E+02 -.848010421E+02 -.848193874E+02 -.848619692E+02 -.849240023E+02 -.850014963E+02 -.850911469E+02 -.851902342E+02 -.852965310E+02 -.854082214E+02 -.855238276E+02 -.856421444E+02 -.857621784E+02 -.858830895E+02 -.860041314E+02 -.861245867E+02 -.862436941E+02 -.863605602E+02 -.864740535E+02 -.865826715E+02 -.866843762E+02 -.867763870E+02 -.868549218E+02 -.869148719E+02 -.869493933E+02 -.869493933E+02
 -.870120234E+02 -.870120234E+02 -.869835690E+02 -.869343619E+02 -.868702751E+02 -.867957685E+02 -.867142244E+02 -.866282158E+02 -.865397247E+02 -.864503149E+02 -.863612750E+02 -.862737343E+02 -.861887551E+02 -.861074130E+02 -.860308635E+02 -.859604007E+02 -.858975129E+02 -.858439334E+02 -.858016949E+02 -.857731800E+02 -.857611763E+02 -.857689317E+02 -.858002068E+02 -.858593237E+02 -.859512049E+02 -.860813926E+02 -.862560382E+02 -.864818484E+02 -.867659648E+02 -.871157599E+02 -.875385278E+02 -.880410563E+02 -.886290967E+02 -.893067989E+02 -.900762777E+02 -.909376098E+02 -.918896028E+02 -.929313289E+02 -.940633310E+02 -.952863034E+02 -.965961691E+02 -.979779960E+02 -.994024899E+02 -.100826062E+03 -.102193245E+03 -.103440523E+03 -.104501461E+03 -.105313110E+03 -.105823190E+03 -.105996948E+03 -.105822178E+03 -.105311085E+03 -.104498423E+03 -.103436471E+03 -.102188178E+03 -.100819978E+03 -.993953818E+02 -.979698477E+02 -.965869399E+02 -.952759082E+02 -.940516263E+02 -.929181261E+02 -.918747116E+02 -.909208817E+02 -.900576229E+02 -.892861768E+02 -.886064970E+02 -.880164827E+02 -.875119880E+02 -.870872600E+02 -.867355066E+02 -.864494291E+02 -.862216497E+02 -.860450222E+02 -.859128362E+02 -.858189361E+02 -.857577764E+02 -.857244316E+02 -.857145768E+02 -.857244499E+02 -.857508025E+02 -.857908479E+02 -.858422072E+02 -.859028567E+02 -.859710772E+02 -.860454061E+02 -.861245897E+02 -.862075358E+02 -.862932642E+02 -.863808520E+02 -.864693712E+02 -.865578148E+02 -.866450069E+02 -.867294928E+02 -.868094027E+02 -.868822825E+02 -.869448836E+02 -.869929015E+02 -.870206491E+02 -.870206491E+02
 -.870873329E+02 -.870873329E+02 -.870659731E+02 -.870292279E+02 -.869817192E+02 -.869270214E+02 -.868679099E+02 -.868065617E+02 -.867447219E+02 -.866838341E+02 -.866251511E+02 -.865698249E+02 -.865189779E+02 -.864737662E+02 -.864354298E+02 -.864053376E+02 -.863850277E+02 -.863762419E+02 -.863809609E+02 -.864014338E+02 -.864402059E+02 -.865001422E+02 -.865844434E+02 -.866966503E+02 -.868406339E+02 -.870205608E+02 -.872408271E+02 -.875059520E+02 -.878204180E+02 -.881884512E+02 -.886137426E+02 -.890991238E+02 -.896462432E+02 -.902553261E+02 -.909251432E+02 -.916533079E+02 -.924368920E+02 -.932730478E+02 -.941589861E+02 -.950907009E+02 -.960605698E+02 -.970548859E+02 -.980525176E+02 -.990251484E+02 -.999388335E+02 -.100756442E+03 -.101440681E+03 -.101957466E+03 -.102279321E+03 -.102388369E+03 -.102278401E+03 -.101955625E+03 -.101437921E+03 -.100752765E+03 -.999342408E+02 -.990196407E+02 -.980460908E+02 -.970475255E+02 -.960522416E+02 -.950813405E+02 -.941484924E+02 -.932612890E+02 -.924237254E+02 -.916386044E+02 -.909088049E+02 -.902372913E+02 -.896264804E+02 -.890776216E+02 -.885905009E+02 -.881634746E+02 -.877937112E+02 -.874775180E+02 -.872106664E+02 -.869886714E+02 -.868070115E+02 -.866612881E+02 -.865473332E+02 -.864612746E+02 -.863995707E+02 -.863590212E+02 -.863367622E+02 -.863302511E+02 -.863372439E+02 -.863557688E+02 -.863840976E+02 -.864207147E+02 -.864642853E+02 -.865136208E+02 -.865676416E+02 -.866253344E+02 -.866857037E+02 -.867477127E+02 -.868102123E+02 -.868718548E+02 -.869309873E+02 -.869855202E+02 -.870327665E+02 -.870692417E+02 -.870904180E+02 -.870904180E+02
 -.871584844E+02 -.871584844E+02 -.871437598E+02 -.871186334E+02 -.870865159E+02 -.870501101E+02 -.870115770E+02 -.869726739E+02 -.869348687E+02 -.868994325E+02 -.868675172E+02 -.868402197E+02 -.868186337E+02 -.868038939E+02 -.867972116E+02 -.867999048E+02 -.868134248E+02 -.868393761E+02 -.868795348E+02 -.869358613E+02 -.870105085E+02 -.871058232E+02 -.872243379E+02 -.873687511E+02 -.875418919E+02 -.877466629E+02 -.879859588E+02 -.882625544E+02 -.885789602E+02 -.889372467E+02 -.893388481E+02 -.897843677E+02 -.902734229E+02 -.908045828E+02 -.913754442E+02 -.919828572E+02 -.926232181E+02 -.932926390E+02 -.939867561E+02 -.947000478E+02 -.954248077E+02 -.961501636E+02 -.968615693E+02 -.975409968E+02 -.981678059E+02 -.987201263E+02 -.991765483E+02 -.995179268E+02 -.997291027E+02 -.998003392E+02 -.997282786E+02 -.995162794E+02 -.991740794E+02 -.987168381E+02 -.981636998E+02 -.975360721E+02 -.968558201E+02 -.961435738E+02 -.954173463E+02 -.946916633E+02 -.939773748E+02 -.932821690E+02 -.926115588E+02 -.919699125E+02 -.913611332E+02 -.907888463E+02 -.902562233E+02 -.897656853E+02 -.893186762E+02 -.889155865E+02 -.885558169E+02 -.882379348E+02 -.879598701E+02 -.877191119E+02 -.875128852E+02 -.873382950E+02 -.871924385E+02 -.870724874E+02 -.869757443E+02 -.868996784E+02 -.868419458E+02 -.868003978E+02 -.867730798E+02 -.867582247E+02 -.867542408E+02 -.867596961E+02 -.867733002E+02 -.867938820E+02 -.868203643E+02 -.868517346E+02 -.868870087E+02 -.869251884E+02 -.869652090E+02 -.870058766E+02 -.870457902E+02 -.870832478E+02 -.871161313E+02 -.871417671E+02 -.871567540E+02 -.871567540E+02
 -.872239360E+02 -.872239360E+02 -.872152530E+02 -.872006717E+02 -.871824639E+02 -.871624989E+02 -.871423370E+02 -.871233099E+02 -.871065864E+02 -.870932305E+02 -.870842480E+02 -.870806269E+02 -.870833702E+02 -.870935228E+02 -.871121944E+02 -.871405756E+02 -.871799527E+02 -.872317171E+02 -.872973706E+02 -.873785262E+02 -.874769043E+02 -.875943209E+02 -.877326679E+02 -.878938825E+02 -.880799043E+02 -.882926167E+02 -.885337721E+02 -.888048980E+02 -.891071878E+02 -.894413812E+02 -.898076418E+02 -.902054539E+02 -.906335559E+02 -.910899349E+02 -.915718911E+02 -.920761569E+02 -.925990188E+02 -.931363585E+02 -.936835391E+02 -.942351139E+02 -.947844288E+02 -.953232639E+02 -.958416745E+02 -.963281349E+02 -.967700065E+02 -.971542736E+02 -.974684478E+02 -.977015283E+02 -.978449022E+02 -.978930799E+02 -.978441759E+02 -.977000762E+02 -.974662710E+02 -.971513728E+02 -.967663812E+02 -.963237814E+02 -.958365840E+02 -.953174196E+02 -.947778027E+02 -.942276656E+02 -.936752152E+02 -.931270957E+02 -.925887491E+02 -.920648143E+02 -.915594175E+02 -.910762848E+02 -.906186975E+02 -.901893686E+02 -.897903220E+02 -.894228275E+02 -.890874064E+02 -.887838988E+02 -.885115679E+02 -.882692218E+02 -.880553346E+02 -.878681556E+02 -.877058030E+02 -.875663394E+02 -.874478301E+02 -.873483867E+02 -.872661973E+02 -.871995469E+02 -.871468290E+02 -.871065504E+02 -.870773318E+02 -.870579027E+02 -.870470936E+02 -.870438248E+02 -.870470911E+02 -.870559438E+02 -.870694674E+02 -.870867519E+02 -.871068586E+02 -.871287787E+02 -.871513837E+02 -.871733655E+02 -.871931649E+02 -.872088861E+02 -.872181948E+02 -.872181948E+02
 -.872826807E+02 -.872826807E+02 -.872793653E+02 -.872741218E+02 -.872681778E+02 -.872626278E+02 -.872584628E+02 -.872565987E+02 -.872579009E+02 -.872632085E+02 -.872733554E+02 -.872891883E+02 -.873115825E+02 -.873414543E+02 -.873797714E+02 -.874275595E+02 -.874859069E+02 -.875559659E+02 -.876389503E+02 -.877361288E+02 -.878488145E+02 -.879783474E+02 -.881260714E+02 -.882933023E+02 -.884812871E+02 -.886911542E+02 -.889238533E+02 -.891800865E+02 -.894602331E+02 -.897642734E+02 -.900917184E+02 -.904415554E+02 -.908122197E+02 -.912016005E+02 -.916070782E+02 -.920255849E+02 -.924536591E+02 -.928874673E+02 -.933227656E+02 -.937548032E+02 -.941781941E+02 -.945868154E+02 -.949737891E+02 -.953315960E+02 -.956523336E+02 -.959281035E+02 -.961514835E+02 -.963160296E+02 -.964167461E+02 -.964504688E+02 -.964161140E+02 -.963147654E+02 -.961495869E+02 -.959255734E+02 -.956491671E+02 -.953277873E+02 -.949693281E+02 -.945816861E+02 -.941723737E+02 -.937482613E+02 -.933154654E+02 -.928793666E+02 -.924447143E+02 -.920157537E+02 -.915963235E+02 -.911898925E+02 -.907995377E+02 -.904278875E+02 -.900770613E+02 -.897486307E+02 -.894436142E+02 -.891625055E+02 -.889053283E+02 -.886717064E+02 -.884609408E+02 -.882720848E+02 -.881040133E+02 -.879554825E+02 -.878251808E+02 -.877117690E+02 -.876139120E+02 -.875303031E+02 -.874596805E+02 -.874008389E+02 -.873526365E+02 -.873139974E+02 -.872839115E+02 -.872614307E+02 -.872456624E+02 -.872357610E+02 -.872309160E+02 -.872303370E+02 -.872332363E+02 -.872388074E+02 -.872462001E+02 -.872544923E+02 -.872626570E+02 -.872695260E+02 -.872737492E+02 -.872737492E+02
 -.873341869E+02 -.873341869E+02 -.873355298E+02 -.873383640E+02 -.873429816E+02 -.873497753E+02 -.873592117E+02 -.873718148E+02 -.873881554E+02 -.874088458E+02 -.874345381E+02 -.874659231E+02 -.875037319E+02 -.875487347E+02 -.876017430E+02 -.876636071E+02 -.877352139E+02 -.878174833E+02 -.879113606E+02 -.880178064E+02 -.881377836E+02 -.882722388E+02 -.884220802E+02 -.885881493E+02 -.887711873E+02 -.889717959E+02 -.891903936E+02 -.894271677E+02 -.896820255E+02 -.899545477E+02 -.902439484E+02 -.905490464E+02 -.908682529E+02 -.911995772E+02 -.915406494E+02 -.918887534E+02 -.922408601E+02 -.925936495E+02 -.929435148E+02 -.932865487E+02 -.936185234E+02 -.939348867E+02 -.942307945E+02 -.945011994E+02 -.947410016E+02 -.949452572E+02 -.951094251E+02 -.952296266E+02 -.953028886E+02 -.953273407E+02 -.953023446E+02 -.952285382E+02 -.951077910E+02 -.949430751E+02 -.947382675E+02 -.944979071E+02 -.942269347E+02 -.939304464E+02 -.936134858E+02 -.932808931E+02 -.929372176E+02 -.925866848E+02 -.922332023E+02 -.918803785E+02 -.915315370E+02 -.911897120E+02 -.908576256E+02 -.905376541E+02 -.902317946E+02 -.899416416E+02 -.896683816E+02 -.894128055E+02 -.891753370E+02 -.889560728E+02 -.887548295E+02 -.885711929E+02 -.884045654E+02 -.882542102E+02 -.881192910E+02 -.879989052E+02 -.878921118E+02 -.877979550E+02 -.877154811E+02 -.876437529E+02 -.875818596E+02 -.875289233E+02 -.874841038E+02 -.874465999E+02 -.874156505E+02 -.873905324E+02 -.873705585E+02 -.873550743E+02 -.873434539E+02 -.873350972E+02 -.873294259E+02 -.873258837E+02 -.873239366E+02 -.873230801E+02 -.873228514E+02 -.873228514E+02
 -.873783182E+02 -.873783182E+02 -.873836112E+02 -.873932725E+02 -.874067759E+02 -.874238935E+02 -.874446218E+02 -.874691270E+02 -.874977046E+02 -.875307499E+02 -.875687353E+02 -.876121952E+02 -.876617136E+02 -.877179144E+02 -.877814541E+02 -.878530148E+02 -.879332973E+02 -.880230126E+02 -.881228735E+02 -.882335824E+02 -.883558185E+02 -.884902209E+02 -.886373688E+02 -.887977595E+02 -.889717815E+02 -.891596865E+02 -.893615584E+02 -.895772813E+02 -.898065090E+02 -.900486365E+02 -.903027779E+02 -.905677513E+02 -.908420738E+02 -.911239671E+02 -.914113730E+02 -.917019751E+02 -.919932244E+02 -.922823626E+02 -.925664431E+02 -.928423474E+02 -.931068042E+02 -.933564167E+02 -.935877059E+02 -.937971790E+02 -.939814218E+02 -.941372162E+02 -.942616720E+02 -.943523627E+02 -.944074508E+02 -.944257897E+02 -.944069894E+02 -.943514392E+02 -.942602851E+02 -.941353635E+02 -.939790997E+02 -.937943824E+02 -.935844281E+02 -.933526489E+02 -.931025359E+02 -.928375665E+02 -.925611367E+02 -.922765176E+02 -.919868283E+02 -.916950178E+02 -.914038471E+02 -.911158692E+02 -.908334050E+02 -.905585176E+02 -.902929901E+02 -.900383104E+02 -.897956652E+02 -.895659453E+02 -.893497600E+02 -.891474601E+02 -.889591659E+02 -.887847984E+02 -.886241108E+02 -.884767195E+02 -.883421334E+02 -.882197788E+02 -.881090234E+02 -.880091950E+02 -.879195980E+02 -.878395274E+02 -.877682789E+02 -.877051584E+02 -.876494886E+02 -.876006145E+02 -.875579087E+02 -.875207756E+02 -.874886569E+02 -.874610374E+02 -.874374534E+02 -.874175041E+02 -.874008679E+02 -.873873243E+02 -.873767847E+02 -.873693356E+02 -.873652958E+02 -.873652958E+02
 -.874152454E+02 -.874152454E+02 -.874238087E+02 -.874391021E+02 -.874599008E+02 -.874854417E+02 -.875153106E+02 -.875493564E+02 -.875876260E+02 -.876303147E+02 -.876777270E+02 -.877302487E+02 -.877883243E+02 -.878524400E+02 -.879231098E+02 -.880008646E+02 -.880862417E+02 -.881797754E+02 -.882819863E+02 -.883933704E+02 -.885143869E+02 -.886454436E+02 -.887868816E+02 -.889389575E+02 -.891018241E+02 -.892755104E+02 -.894599004E+02 -.896547128E+02 -.898594815E+02 -.900735392E+02 -.902960052E+02 -.905257780E+02 -.907615344E+02 -.910017356E+02 -.912446387E+02 -.914883142E+02 -.917306666E+02 -.919694570E+02 -.922023276E+02 -.924268262E+02 -.926404346E+02 -.928406013E+02 -.930247817E+02 -.931904888E+02 -.933353533E+02 -.934571921E+02 -.935540829E+02 -.936244366E+02 -.936670641E+02 -.936812290E+02 -.936666817E+02 -.936236713E+02 -.935529338E+02 -.934556577E+02 -.933334315E+02 -.931881769E+02 -.930220760E+02 -.928374978E+02 -.926369287E+02 -.924229132E+02 -.921980030E+02 -.919647174E+02 -.917255097E+02 -.914827401E+02 -.912386501E+02 -.909953385E+02 -.907547386E+02 -.905185972E+02 -.902884574E+02 -.900656465E+02 -.898512707E+02 -.896462150E+02 -.894511513E+02 -.892665503E+02 -.890926982E+02 -.889297158E+02 -.887775797E+02 -.886361424E+02 -.885051534E+02 -.883842780E+02 -.882731149E+02 -.881712119E+02 -.880780798E+02 -.879932045E+02 -.879160574E+02 -.878461045E+02 -.877828151E+02 -.877256692E+02 -.876741661E+02 -.876278329E+02 -.875862361E+02 -.875489948E+02 -.875157992E+02 -.874864344E+02 -.874608121E+02 -.874390123E+02 -.874213389E+02 -.874083919E+02 -.874011636E+02 -.874011636E+02
 -.874453625E+02 -.874453625E+02 -.874565629E+02 -.874763801E+02 -.875030082E+02 -.875352337E+02 -.875722931E+02 -.876137616E+02 -.876594683E+02 -.877094306E+02 -.877638018E+02 -.878228328E+02 -.878868418E+02 -.879561917E+02 -.880312711E+02 -.881124808E+02 -.882002210E+02 -.882948812E+02 -.883968293E+02 -.885064016E+02 -.886238921E+02 -.887495409E+02 -.888835217E+02 -.890259292E+02 -.891767647E+02 -.893359228E+02 -.895031768E+02 -.896781663E+02 -.898603851E+02 -.900491720E+02 -.902437043E+02 -.904429953E+02 -.906458956E+02 -.908510991E+02 -.910571531E+02 -.912624726E+02 -.914653574E+02 -.916640122E+02 -.918565688E+02 -.920411105E+02 -.922156981E+02 -.923784000E+02 -.925273247E+02 -.926606577E+02 -.927767018E+02 -.928739199E+02 -.929509788E+02 -.930067900E+02 -.930405469E+02 -.930517534E+02 -.930402418E+02 -.930061797E+02 -.929500632E+02 -.928726990E+02 -.927751752E+02 -.926588253E+02 -.925251865E+02 -.923759561E+02 -.922129491E+02 -.920380577E+02 -.918532146E+02 -.916603602E+02 -.914614132E+02 -.912582439E+02 -.910526504E+02 -.908463356E+02 -.906408881E+02 -.904377640E+02 -.902382732E+02 -.900435690E+02 -.898546423E+02 -.896723201E+02 -.894972679E+02 -.893299967E+02 -.891708718E+02 -.890201248E+02 -.888778668E+02 -.887441019E+02 -.886187418E+02 -.885016189E+02 -.883924998E+02 -.882910970E+02 -.881970806E+02 -.881100883E+02 -.880297344E+02 -.879556196E+02 -.878873390E+02 -.878244915E+02 -.877666902E+02 -.877135748E+02 -.876648263E+02 -.876201879E+02 -.875794899E+02 -.875426847E+02 -.875098902E+02 -.874814485E+02 -.874580000E+02 -.874405813E+02 -.874307504E+02 -.874307504E+02
 -.874692121E+02 -.874692121E+02 -.874824738E+02 -.875058120E+02 -.875369500E+02 -.875743063E+02 -.876168279E+02 -.876638605E+02 -.877150479E+02 -.877702535E+02 -.878294988E+02 -.878929169E+02 -.879607158E+02 -.880331514E+02 -.881105059E+02 -.881930716E+02 -.882811372E+02 -.883749768E+02 -.884748404E+02 -.885809441E+02 -.886934612E+02 -.888125133E+02 -.889381607E+02 -.890703929E+02 -.892091188E+02 -.893541577E+02 -.895052297E+02 -.896619479E+02 -.898238118E+02 -.899902017E+02 -.901603766E+02 -.903334734E+02 -.905085102E+02 -.906843918E+02 -.908599188E+02 -.910337988E+02 -.912046616E+02 -.913710750E+02 -.915315641E+02 -.916846313E+02 -.918287787E+02 -.919625318E+02 -.920844649E+02 -.921932277E+02 -.922875732E+02 -.923663855E+02 -.924287068E+02 -.924737628E+02 -.925009834E+02 -.925100199E+02 -.925007549E+02 -.924733060E+02 -.924280227E+02 -.923654751E+02 -.922864384E+02 -.921918709E+02 -.920828890E+02 -.919607407E+02 -.918267772E+02 -.916824255E+02 -.915291615E+02 -.913684849E+02 -.912018951E+02 -.910308696E+02 -.908568429E+02 -.906811883E+02 -.905052010E+02 -.903300840E+02 -.901569358E+02 -.899867422E+02 -.898203700E+02 -.896585646E+02 -.895019497E+02 -.893510306E+02 -.892061990E+02 -.890677397E+02 -.889358390E+02 -.888105935E+02 -.886920196E+02 -.885800633E+02 -.884746093E+02 -.883754903E+02 -.882824959E+02 -.881953807E+02 -.881138728E+02 -.880376819E+02 -.879665079E+02 -.879000510E+02 -.878380231E+02 -.877801624E+02 -.877262524E+02 -.876761457E+02 -.876297970E+02 -.875873040E+02 -.875489625E+02 -.875153365E+02 -.874873484E+02 -.874663957E+02 -.874545001E+02 -.874545001E+02
 -.874874222E+02 -.874874222E+02 -.875022331E+02 -.875282034E+02 -.875626881E+02 -.876038138E+02 -.876502949E+02 -.877012902E+02 -.877562900E+02 -.878150288E+02 -.878774166E+02 -.879434860E+02 -.880133518E+02 -.880871800E+02 -.881651645E+02 -.882475094E+02 -.883344146E+02 -.884260648E+02 -.885226205E+02 -.886242093E+02 -.887309189E+02 -.888427896E+02 -.889598072E+02 -.890818963E+02 -.892089137E+02 -.893406419E+02 -.894767835E+02 -.896169565E+02 -.897606902E+02 -.899074232E+02 -.900565027E+02 -.902071854E+02 -.903586412E+02 -.905099585E+02 -.906601519E+02 -.908081717E+02 -.909529159E+02 -.910932436E+02 -.912279898E+02 -.913559819E+02 -.914760569E+02 -.915870804E+02 -.916879650E+02 -.917776900E+02 -.918553210E+02 -.919200286E+02 -.919711062E+02 -.920079860E+02 -.920302524E+02 -.920376519E+02 -.920300994E+02 -.920076809E+02 -.919706505E+02 -.919194249E+02 -.918545727E+02 -.917768015E+02 -.916869419E+02 -.915859294E+02 -.914747862E+02 -.913546011E+02 -.912265104E+02 -.910916789E+02 -.909512813E+02 -.908064850E+02 -.906584336E+02 -.905082317E+02 -.903569319E+02 -.902055229E+02 -.900549195E+02 -.899059556E+02 -.897593780E+02 -.896158436E+02 -.894759180E+02 -.893400762E+02 -.892087048E+02 -.890821064E+02 -.889605033E+02 -.888440445E+02 -.887328110E+02 -.886268227E+02 -.885260453E+02 -.884303966E+02 -.883397539E+02 -.882539601E+02 -.881728311E+02 -.880961634E+02 -.880237419E+02 -.879553507E+02 -.878907850E+02 -.878298675E+02 -.877724694E+02 -.877185384E+02 -.876681351E+02 -.876214809E+02 -.875790203E+02 -.875415003E+02 -.875100729E+02 -.874864254E+02 -.874729480E+02 -.874729480E+02
 -.875006569E+02 -.875006569E+02 -.875165698E+02 -.875443990E+02 -.875812229E+02 -.876249457E+02 -.876741017E+02 -.877277019E+02 -.877851141E+02 -.878459676E+02 -.879100808E+02 -.879774030E+02 -.880479719E+02 -.881218797E+02 -.881992488E+02 -.882802128E+02 -.883649021E+02 -.884534335E+02 -.885459009E+02 -.886423684E+02 -.887428643E+02 -.888473747E+02 -.889558391E+02 -.890681448E+02 -.891841229E+02 -.893035438E+02 -.894261143E+02 -.895514740E+02 -.896791942E+02 -.898087771E+02 -.899396556E+02 -.900711962E+02 -.902027017E+02 -.903334165E+02 -.904625328E+02 -.905891991E+02 -.907125289E+02 -.908316121E+02 -.909455264E+02 -.910533498E+02 -.911541748E+02 -.912471214E+02 -.913313523E+02 -.914060861E+02 -.914706122E+02 -.915243032E+02 -.915666272E+02 -.915971590E+02 -.916155881E+02 -.916217257E+02 -.916155090E+02 -.915970021E+02 -.915663947E+02 -.915239986E+02 -.914702403E+02 -.914056530E+02 -.913308653E+02 -.912465896E+02 -.911536087E+02 -.910527618E+02 -.909449307E+02 -.908310250E+02 -.907119689E+02 -.905886869E+02 -.904620919E+02 -.903330729E+02 -.902024844E+02 -.900711371E+02 -.899397900E+02 -.898091435E+02 -.896798350E+02 -.895524350E+02 -.894274455E+02 -.893052995E+02 -.891863615E+02 -.890709298E+02 -.889592388E+02 -.888514624E+02 -.887477187E+02 -.886480737E+02 -.885525464E+02 -.884611137E+02 -.883737155E+02 -.882902599E+02 -.882106298E+02 -.881346888E+02 -.880622898E+02 -.879932849E+02 -.879275379E+02 -.878649422E+02 -.878054427E+02 -.877490666E+02 -.876959631E+02 -.876464557E+02 -.876011095E+02 -.875608179E+02 -.875269134E+02 -.875013084E+02 -.874866750E+02 -.874866750E+02
 -.875095792E+02 -.875095792E+02 -.875262104E+02 -.875552369E+02 -.875935416E+02 -.876388679E+02 -.876896170E+02 -.877446885E+02 -.878033551E+02 -.878651637E+02 -.879298589E+02 -.879973235E+02 -.880675324E+02 -.881405186E+02 -.882163473E+02 -.882950969E+02 -.883768448E+02 -.884616564E+02 -.885495774E+02 -.886406272E+02 -.887347938E+02 -.888320293E+02 -.889322458E+02 -.890353121E+02 -.891410507E+02 -.892492353E+02 -.893595884E+02 -.894717803E+02 -.895854282E+02 -.897000966E+02 -.898152983E+02 -.899304963E+02 -.900451075E+02 -.901585070E+02 -.902700331E+02 -.903789943E+02 -.904846765E+02 -.905863519E+02 -.906832874E+02 -.907747551E+02 -.908600423E+02 -.909384619E+02 -.910093634E+02 -.910721428E+02 -.911262529E+02 -.911712130E+02 -.912066168E+02 -.912321406E+02 -.912475486E+02 -.912526978E+02 -.912475407E+02 -.912321263E+02 -.912065990E+02 -.911711957E+02 -.911262420E+02 -.910721454E+02 -.910093885E+02 -.909385199E+02 -.908601455E+02 -.907749177E+02 -.906835255E+02 -.905866839E+02 -.904851229E+02 -.903795779E+02 -.902707793E+02 -.901594438E+02 -.900462656E+02 -.899319094E+02 -.898170033E+02 -.897021336E+02 -.895878406E+02 -.894746152E+02 -.893628966E+02 -.892530717E+02 -.891454744E+02 -.890403863E+02 -.889380386E+02 -.888386135E+02 -.887422471E+02 -.886490320E+02 -.885590211E+02 -.884722306E+02 -.883886442E+02 -.883082177E+02 -.882308833E+02 -.881565566E+02 -.880851433E+02 -.880165498E+02 -.879506956E+02 -.878875317E+02 -.878270635E+02 -.877693835E+02 -.877147127E+02 -.876634561E+02 -.876162735E+02 -.875741712E+02 -.875386178E+02 -.875116924E+02 -.874962719E+02 -.874962719E+02
 -.875148250E+02 -.875148250E+02 -.875318502E+02 -.875615166E+02 -.876005818E+02 -.876466821E+02 -.876981270E+02 -.877537365E+02 -.878127134E+02 -.878745422E+02 -.879389107E+02 -.880056489E+02 -.880746825E+02 -.881459976E+02 -.882196147E+02 -.882955698E+02 -.883738996E+02 -.884546322E+02 -.885377787E+02 -.886233279E+02 -.887112417E+02 -.888014516E+02 -.888938558E+02 -.889883169E+02 -.890846594E+02 -.891826686E+02 -.892820894E+02 -.893826257E+02 -.894839404E+02 -.895856563E+02 -.896873572E+02 -.897885901E+02 -.898888683E+02 -.899876752E+02 -.900844685E+02 -.901786858E+02 -.902697504E+02 -.903570782E+02 -.904400843E+02 -.905181911E+02 -.905908358E+02 -.906574782E+02 -.907176091E+02 -.907707575E+02 -.908164983E+02 -.908544591E+02 -.908843263E+02 -.909058501E+02 -.909188494E+02 -.909232145E+02 -.909189090E+02 -.909059709E+02 -.908845113E+02 -.908547132E+02 -.908168278E+02 -.907711703E+02 -.907181151E+02 -.906580889E+02 -.905915646E+02 -.905190534E+02 -.904410975E+02 -.903582617E+02 -.902711261E+02 -.901802776E+02 -.900863030E+02 -.899897815E+02 -.898912782E+02 -.897913380E+02 -.896904808E+02 -.895891961E+02 -.894879403E+02 -.893871328E+02 -.892871546E+02 -.891883464E+02 -.890910082E+02 -.889953992E+02 -.889017382E+02 -.888102049E+02 -.887209414E+02 -.886340539E+02 -.885496149E+02 -.884676660E+02 -.883882209E+02 -.883112687E+02 -.882367784E+02 -.881647044E+02 -.880949934E+02 -.880275941E+02 -.879624705E+02 -.878996195E+02 -.878390956E+02 -.877810428E+02 -.877257391E+02 -.876736520E+02 -.876255129E+02 -.875824104E+02 -.875459103E+02 -.875182064E+02 -.875023139E+02 -.875023139E+02
 -.875169852E+02 -.875169852E+02 -.875341348E+02 -.875639787E+02 -.876032089E+02 -.876494007E+02 -.877008078E+02 -.877561983E+02 -.878147271E+02 -.878758338E+02 -.879391640E+02 -.880045077E+02 -.880717524E+02 -.881408481E+02 -.882117810E+02 -.882845546E+02 -.883591758E+02 -.884356454E+02 -.885139504E+02 -.885940591E+02 -.886759176E+02 -.887594464E+02 -.888445386E+02 -.889310578E+02 -.890188371E+02 -.891076781E+02 -.891973505E+02 -.892875917E+02 -.893781078E+02 -.894685740E+02 -.895586363E+02 -.896479135E+02 -.897359998E+02 -.898224678E+02 -.899068726E+02 -.899887558E+02 -.900676502E+02 -.901430852E+02 -.902145923E+02 -.902817106E+02 -.903439933E+02 -.904010132E+02 -.904523689E+02 -.904976903E+02 -.905366446E+02 -.905689408E+02 -.905943343E+02 -.906126309E+02 -.906236900E+02 -.906274264E+02 -.906238123E+02 -.906128771E+02 -.905947078E+02 -.905694466E+02 -.905372895E+02 -.904984827E+02 -.904533191E+02 -.904021334E+02 -.903452975E+02 -.902832147E+02 -.902163143E+02 -.901450454E+02 -.900698708E+02 -.899912615E+02 -.899096904E+02 -.898256271E+02 -.897395326E+02 -.896518545E+02 -.895630230E+02 -.894734467E+02 -.893835100E+02 -.892935700E+02 -.892039547E+02 -.891149617E+02 -.890268568E+02 -.889398742E+02 -.888542160E+02 -.887700532E+02 -.886875259E+02 -.886067450E+02 -.885277934E+02 -.884507280E+02 -.883755820E+02 -.883023679E+02 -.882310809E+02 -.881617043E+02 -.880942158E+02 -.880285971E+02 -.879648468E+02 -.879029982E+02 -.878431435E+02 -.877854675E+02 -.877302907E+02 -.876781273E+02 -.876297589E+02 -.875863305E+02 -.875494701E+02 -.875214425E+02 -.875053426E+02 -.875053426E+02
 -.875165966E+02 -.875165966E+02 -.875336494E+02 -.875632931E+02 -.876022034E+02 -.876479340E+02 -.876987125E+02 -.877532795E+02 -.878107604E+02 -.878705653E+02 -.879323100E+02 -.879957551E+02 -.880607599E+02 -.881272470E+02 -.881951767E+02 -.882645285E+02 -.883352874E+02 -.884074347E+02 -.884809411E+02 -.885557621E+02 -.886318348E+02 -.887090751E+02 -.887873766E+02 -.888666089E+02 -.889466168E+02 -.890272201E+02 -.891082135E+02 -.891893662E+02 -.892704235E+02 -.893511071E+02 -.894311166E+02 -.895101315E+02 -.895878135E+02 -.896638088E+02 -.897377514E+02 -.898092668E+02 -.898779752E+02 -.899434962E+02 -.900054526E+02 -.900634751E+02 -.901172068E+02 -.901663079E+02 -.902104600E+02 -.902493705E+02 -.902827767E+02 -.903104497E+02 -.903321973E+02 -.903478672E+02 -.903573493E+02 -.903605771E+02 -.903575288E+02 -.903482280E+02 -.903327427E+02 -.903111849E+02 -.902837086E+02 -.902505078E+02 -.902118132E+02 -.901678894E+02 -.901190308E+02 -.900655578E+02 -.900078123E+02 -.899461531E+02 -.898809518E+02 -.898125876E+02 -.897414433E+02 -.896679010E+02 -.895923378E+02 -.895151220E+02 -.894366101E+02 -.893571431E+02 -.892770445E+02 -.891966173E+02 -.891161430E+02 -.890358796E+02 -.889560607E+02 -.888768953E+02 -.887985669E+02 -.887212341E+02 -.886450306E+02 -.885700664E+02 -.884964284E+02 -.884241816E+02 -.883533716E+02 -.882840264E+02 -.882161598E+02 -.881497761E+02 -.880848763E+02 -.880214672E+02 -.879595737E+02 -.878992572E+02 -.878406390E+02 -.877839338E+02 -.877294932E+02 -.876778632E+02 -.876298584E+02 -.875866564E+02 -.875499189E+02 -.875219432E+02 -.875058552E+02 -.875058552E+02
 -.875141361E+02 -.875141361E+02 -.875309141E+02 -.875600537E+02 -.875982558E+02 -.876430845E+02 -.876927672E+02 -.877460361E+02 -.878020034E+02 -.878600624E+02 -.879198096E+02 -.879809857E+02 -.880434294E+02 -.881070434E+02 -.881717690E+02 -.882375682E+02 -.883044103E+02 -.883722631E+02 -.884410868E+02 -.885108293E+02 -.885814235E+02 -.886527851E+02 -.887248116E+02 -.887973809E+02 -.888703514E+02 -.889435612E+02 -.890168287E+02 -.890899526E+02 -.891627129E+02 -.892348717E+02 -.893061746E+02 -.893763521E+02 -.894451219E+02 -.895121907E+02 -.895772569E+02 -.896400135E+02 -.897001507E+02 -.897573596E+02 -.898113354E+02 -.898617806E+02 -.899084087E+02 -.899509480E+02 -.899891443E+02 -.900227649E+02 -.900516011E+02 -.900754716E+02 -.900942243E+02 -.901077389E+02 -.901159287E+02 -.901187411E+02 -.901161594E+02 -.901082022E+02 -.900949235E+02 -.900764119E+02 -.900527895E+02 -.900242099E+02 -.899908565E+02 -.899529397E+02 -.899106941E+02 -.898643757E+02 -.898142583E+02 -.897606304E+02 -.897037913E+02 -.896440481E+02 -.895817120E+02 -.895170947E+02 -.894505057E+02 -.893822489E+02 -.893126199E+02 -.892419038E+02 -.891703725E+02 -.890982831E+02 -.890258763E+02 -.889533749E+02 -.888809830E+02 -.888088853E+02 -.887372465E+02 -.886662114E+02 -.885959049E+02 -.885264325E+02 -.884578806E+02 -.883903181E+02 -.883237974E+02 -.882583564E+02 -.881940219E+02 -.881308130E+02 -.880687478E+02 -.880078518E+02 -.879481700E+02 -.878897845E+02 -.878328380E+02 -.877775666E+02 -.877243428E+02 -.876737321E+02 -.876265663E+02 -.875840369E+02 -.875478140E+02 -.875201958E+02 -.875042988E+02 -.875042988E+02
 -.875100210E+02 -.875100210E+02 -.875263831E+02 -.875547787E+02 -.875919673E+02 -.876355497E+02 -.876837736E+02 -.877353796E+02 -.877894795E+02 -.878454604E+02 -.879029088E+02 -.879615526E+02 -.880212169E+02 -.880817903E+02 -.881432006E+02 -.882053973E+02 -.882683389E+02 -.883319844E+02 -.883962874E+02 -.884611919E+02 -.885266299E+02 -.885925197E+02 -.886587645E+02 -.887252520E+02 -.887918542E+02 -.888584268E+02 -.889248102E+02 -.889908296E+02 -.890562954E+02 -.891210046E+02 -.891847417E+02 -.892472801E+02 -.893083838E+02 -.893678092E+02 -.894253071E+02 -.894806249E+02 -.895335094E+02 -.895837085E+02 -.896309748E+02 -.896750676E+02 -.897157558E+02 -.897528207E+02 -.897860584E+02 -.898152828E+02 -.898403271E+02 -.898610466E+02 -.898773204E+02 -.898890529E+02 -.898961750E+02 -.898986454E+02 -.898964508E+02 -.898896061E+02 -.898781545E+02 -.898621666E+02 -.898417398E+02 -.898169968E+02 -.897880839E+02 -.897551697E+02 -.897184423E+02 -.896781073E+02 -.896343852E+02 -.895875090E+02 -.895377214E+02 -.894852720E+02 -.894304145E+02 -.893734045E+02 -.893144967E+02 -.892539423E+02 -.891919874E+02 -.891288701E+02 -.890648194E+02 -.890000533E+02 -.889347772E+02 -.888691832E+02 -.888034486E+02 -.887377359E+02 -.886721916E+02 -.886069466E+02 -.885421155E+02 -.884777974E+02 -.884140761E+02 -.883510204E+02 -.882886863E+02 -.882271177E+02 -.881663495E+02 -.881064116E+02 -.880473342E+02 -.879891564E+02 -.879319378E+02 -.878757755E+02 -.878208273E+02 -.877673433E+02 -.877157082E+02 -.876664968E+02 -.876205451E+02 -.875790423E+02 -.875436464E+02 -.875166305E+02 -.875010681E+02 -.875010681E+02
 -.875046104E+02 -.875046104E+02 -.875204471E+02 -.875479132E+02 -.875838535E+02 -.876259264E+02 -.876724165E+02 -.877220860E+02 -.877740574E+02 -.878277200E+02 -.878826575E+02 -.879385915E+02 -.879953386E+02 -.880527784E+02 -.881108294E+02 -.881694328E+02 -.882285398E+02 -.882881039E+02 -.883480751E+02 -.884083962E+02 -.884690004E+02 -.885298100E+02 -.885907352E+02 -.886516736E+02 -.887125102E+02 -.887731177E+02 -.888333559E+02 -.888930734E+02 -.889521073E+02 -.890102841E+02 -.890674215E+02 -.891233285E+02 -.891778077E+02 -.892306561E+02 -.892816673E+02 -.893306329E+02 -.893773449E+02 -.894215970E+02 -.894631874E+02 -.895019204E+02 -.895376087E+02 -.895700755E+02 -.895991564E+02 -.896247013E+02 -.896465765E+02 -.896646659E+02 -.896788725E+02 -.896891201E+02 -.896953534E+02 -.896975394E+02 -.896956677E+02 -.896897504E+02 -.896798222E+02 -.896659397E+02 -.896481811E+02 -.896266449E+02 -.896014490E+02 -.895727287E+02 -.895406359E+02 -.895053366E+02 -.894670095E+02 -.894258437E+02 -.893820367E+02 -.893357922E+02 -.892873182E+02 -.892368250E+02 -.891845227E+02 -.891306198E+02 -.890753212E+02 -.890188266E+02 -.889613289E+02 -.889030128E+02 -.888440538E+02 -.887846170E+02 -.887248563E+02 -.886649138E+02 -.886049194E+02 -.885449901E+02 -.884852304E+02 -.884257318E+02 -.883665737E+02 -.883078234E+02 -.882495373E+02 -.881917627E+02 -.881345397E+02 -.880779051E+02 -.880218976E+02 -.879665659E+02 -.879119800E+02 -.878582471E+02 -.878055349E+02 -.877541014E+02 -.877043364E+02 -.876568150E+02 -.876123673E+02 -.875721666E+02 -.875378423E+02 -.875116211E+02 -.874965066E+02 -.874965066E+02
 -.874982093E+02 -.874982093E+02 -.875134379E+02 -.875398351E+02 -.875743515E+02 -.876147193E+02 -.876592735E+02 -.877068085E+02 -.877564657E+02 -.878076440E+02 -.878599302E+02 -.879130444E+02 -.879667995E+02 -.880210694E+02 -.880757672E+02 -.881308285E+02 -.881862003E+02 -.882418329E+02 -.882976749E+02 -.883536696E+02 -.884097528E+02 -.884658516E+02 -.885218834E+02 -.885777557E+02 -.886333659E+02 -.886886016E+02 -.887433404E+02 -.887974512E+02 -.888507938E+02 -.889032204E+02 -.889545761E+02 -.890047000E+02 -.890534264E+02 -.891005860E+02 -.891460070E+02 -.891895172E+02 -.892309448E+02 -.892701206E+02 -.893068790E+02 -.893410603E+02 -.893725119E+02 -.894010902E+02 -.894266619E+02 -.894491056E+02 -.894683131E+02 -.894841909E+02 -.894966610E+02 -.895056618E+02 -.895111491E+02 -.895130965E+02 -.895114956E+02 -.895063564E+02 -.894977069E+02 -.894855928E+02 -.894700773E+02 -.894512398E+02 -.894291758E+02 -.894039948E+02 -.893758200E+02 -.893447861E+02 -.893110386E+02 -.892747317E+02 -.892360270E+02 -.891950914E+02 -.891520963E+02 -.891072149E+02 -.890606215E+02 -.890124895E+02 -.889629902E+02 -.889122911E+02 -.888605550E+02 -.888079387E+02 -.887545920E+02 -.887006569E+02 -.886462666E+02 -.885915453E+02 -.885366075E+02 -.884815574E+02 -.884264894E+02 -.883714873E+02 -.883166252E+02 -.882619674E+02 -.882075696E+02 -.881534800E+02 -.880997417E+02 -.880463958E+02 -.879934868E+02 -.879410696E+02 -.878892211E+02 -.878380551E+02 -.877877444E+02 -.877385502E+02 -.876908616E+02 -.876452470E+02 -.876025217E+02 -.875638326E+02 -.875307669E+02 -.875054882E+02 -.874909088E+02 -.874909088E+02
 -.874910737E+02 -.874910737E+02 -.875056339E+02 -.875308610E+02 -.875638265E+02 -.876023499E+02 -.876448260E+02 -.876900897E+02 -.877373084E+02 -.877858962E+02 -.878354473E+02 -.878856849E+02 -.879364211E+02 -.879875275E+02 -.880389144E+02 -.880905144E+02 -.881422720E+02 -.881941364E+02 -.882460562E+02 -.882979763E+02 -.883498359E+02 -.884015672E+02 -.884530950E+02 -.885043360E+02 -.885551991E+02 -.886055851E+02 -.886553874E+02 -.887044923E+02 -.887527795E+02 -.888001225E+02 -.888463899E+02 -.888914456E+02 -.889351503E+02 -.889773623E+02 -.890179384E+02 -.890567355E+02 -.890936115E+02 -.891284266E+02 -.891610449E+02 -.891913351E+02 -.892191725E+02 -.892444397E+02 -.892670282E+02 -.892868392E+02 -.893037849E+02 -.893177893E+02 -.893287895E+02 -.893367355E+02 -.893415917E+02 -.893433368E+02 -.893419642E+02 -.893374819E+02 -.893299128E+02 -.893192941E+02 -.893056769E+02 -.892891260E+02 -.892697187E+02 -.892475445E+02 -.892227034E+02 -.891953057E+02 -.891654703E+02 -.891333235E+02 -.890989980E+02 -.890626314E+02 -.890243651E+02 -.889843429E+02 -.889427094E+02 -.888996095E+02 -.888551865E+02 -.888095815E+02 -.887629321E+02 -.887153716E+02 -.886670279E+02 -.886180231E+02 -.885684727E+02 -.885184848E+02 -.884681602E+02 -.884175914E+02 -.883668632E+02 -.883160520E+02 -.882652260E+02 -.882144459E+02 -.881637655E+02 -.881132327E+02 -.880628918E+02 -.880127864E+02 -.879629641E+02 -.879134842E+02 -.878644274E+02 -.878159111E+02 -.877681097E+02 -.877212836E+02 -.876758163E+02 -.876322640E+02 -.875914202E+02 -.875543971E+02 -.875227289E+02 -.874985030E+02 -.874845242E+02 -.874845242E+02
 -.874834160E+02 -.874834160E+02 -.874972657E+02 -.875212525E+02 -.875525808E+02 -.875891656E+02 -.876294699E+02 -.876723755E+02 -.877170804E+02 -.877630186E+02 -.878097957E+02 -.878571405E+02 -.879048673E+02 -.879528483E+02 -.880009925E+02 -.880492314E+02 -.880975090E+02 -.881457743E+02 -.881939769E+02 -.882420642E+02 -.882899791E+02 -.883376591E+02 -.883850361E+02 -.884320352E+02 -.884785755E+02 -.885245701E+02 -.885699257E+02 -.886145440E+02 -.886583213E+02 -.887011496E+02 -.887429167E+02 -.887835078E+02 -.888228052E+02 -.888606899E+02 -.888970422E+02 -.889317428E+02 -.889646736E+02 -.889957189E+02 -.890247663E+02 -.890517078E+02 -.890764407E+02 -.890988688E+02 -.891189031E+02 -.891364631E+02 -.891514769E+02 -.891638827E+02 -.891736292E+02 -.891806759E+02 -.891849938E+02 -.891865657E+02 -.891853861E+02 -.891814620E+02 -.891748118E+02 -.891654660E+02 -.891534664E+02 -.891388658E+02 -.891217274E+02 -.891021245E+02 -.890801389E+02 -.890558612E+02 -.890293890E+02 -.890008263E+02 -.889702827E+02 -.889378719E+02 -.889037111E+02 -.888679199E+02 -.888306191E+02 -.887919299E+02 -.887519726E+02 -.887108664E+02 -.886687278E+02 -.886256702E+02 -.885818031E+02 -.885372316E+02 -.884920557E+02 -.884463695E+02 -.884002617E+02 -.883538143E+02 -.883071031E+02 -.882601971E+02 -.882131592E+02 -.881660459E+02 -.881189083E+02 -.880717932E+02 -.880247449E+02 -.879778078E+02 -.879310315E+02 -.878844772E+02 -.878382276E+02 -.877924008E+02 -.877471707E+02 -.877027931E+02 -.876596423E+02 -.876182579E+02 -.875794061E+02 -.875441577E+02 -.875139862E+02 -.874908925E+02 -.874775617E+02 -.874775617E+02
 -.874754095E+02 -.874754095E+02 -.874885217E+02 -.875112236E+02 -.875408604E+02 -.875754494E+02 -.876135273E+02 -.876540271E+02 -.876961820E+02 -.877394486E+02 -.877834469E+02 -.878279139E+02 -.878726685E+02 -.879175846E+02 -.879625721E+02 -.880075628E+02 -.880525010E+02 -.880973365E+02 -.881420210E+02 -.881865043E+02 -.882307335E+02 -.882746514E+02 -.883181961E+02 -.883613007E+02 -.884038936E+02 -.884458982E+02 -.884872333E+02 -.885278135E+02 -.885675495E+02 -.886063487E+02 -.886441155E+02 -.886807524E+02 -.887161598E+02 -.887502376E+02 -.887828853E+02 -.888140031E+02 -.888434925E+02 -.888712573E+02 -.888972043E+02 -.889212440E+02 -.889432917E+02 -.889632681E+02 -.889811000E+02 -.889967211E+02 -.890100727E+02 -.890211040E+02 -.890297731E+02 -.890360469E+02 -.890399018E+02 -.890413236E+02 -.890403082E+02 -.890368611E+02 -.890309976E+02 -.890227426E+02 -.890121306E+02 -.889992048E+02 -.889840173E+02 -.889666280E+02 -.889471047E+02 -.889255217E+02 -.889019596E+02 -.888765046E+02 -.888492474E+02 -.888202824E+02 -.887897073E+02 -.887576218E+02 -.887241271E+02 -.886893248E+02 -.886533166E+02 -.886162030E+02 -.885780831E+02 -.885390537E+02 -.884992085E+02 -.884586382E+02 -.884174291E+02 -.883756638E+02 -.883334196E+02 -.882907695E+02 -.882477808E+02 -.882045162E+02 -.881610327E+02 -.881173829E+02 -.880736149E+02 -.880297736E+02 -.879859023E+02 -.879420456E+02 -.878982535E+02 -.878545877E+02 -.878111310E+02 -.877680009E+02 -.877253677E+02 -.876834807E+02 -.876427018E+02 -.876035506E+02 -.875667619E+02 -.875333600E+02 -.875047516E+02 -.874828441E+02 -.874701937E+02 -.874701937E+02
 -.874671943E+02 -.874671943E+02 -.874795539E+02 -.875009466E+02 -.875288633E+02 -.875614287E+02 -.875972564E+02 -.876353341E+02 -.876749328E+02 -.877155344E+02 -.877567753E+02 -.877984029E+02 -.878402418E+02 -.878821695E+02 -.879240978E+02 -.879659599E+02 -.880077011E+02 -.880492732E+02 -.880906297E+02 -.881317237E+02 -.881725061E+02 -.882129247E+02 -.882529236E+02 -.882924431E+02 -.883314197E+02 -.883697860E+02 -.884074711E+02 -.884444010E+02 -.884804985E+02 -.885156841E+02 -.885498761E+02 -.885829915E+02 -.886149458E+02 -.886456545E+02 -.886750329E+02 -.887029973E+02 -.887294652E+02 -.887543562E+02 -.887775928E+02 -.887991006E+02 -.888188094E+02 -.888366534E+02 -.888525722E+02 -.888665112E+02 -.888784218E+02 -.888882624E+02 -.888959984E+02 -.889016026E+02 -.889050558E+02 -.889063463E+02 -.889054708E+02 -.889024339E+02 -.888972483E+02 -.888899345E+02 -.888805209E+02 -.888690432E+02 -.888555443E+02 -.888400739E+02 -.888226878E+02 -.888034477E+02 -.887824204E+02 -.887596775E+02 -.887352943E+02 -.887093497E+02 -.886819253E+02 -.886531046E+02 -.886229726E+02 -.885916150E+02 -.885591176E+02 -.885255657E+02 -.884910438E+02 -.884556344E+02 -.884194182E+02 -.883824732E+02 -.883448746E+02 -.883066940E+02 -.882679997E+02 -.882288560E+02 -.881893231E+02 -.881494572E+02 -.881093104E+02 -.880689310E+02 -.880283639E+02 -.879876519E+02 -.879468369E+02 -.879059626E+02 -.878650783E+02 -.878242455E+02 -.877835456E+02 -.877430938E+02 -.877030555E+02 -.876636711E+02 -.876252882E+02 -.875884033E+02 -.875537172E+02 -.875222037E+02 -.874951988E+02 -.874745108E+02 -.874625610E+02 -.874625610E+02
 -.874588820E+02 -.874588820E+02 -.874704831E+02 -.874905582E+02 -.875167469E+02 -.875472834E+02 -.875808609E+02 -.876165242E+02 -.876535838E+02 -.876915486E+02 -.877300732E+02 -.877689162E+02 -.878079099E+02 -.878469361E+02 -.878859095E+02 -.879247652E+02 -.879634508E+02 -.880019197E+02 -.880401281E+02 -.880780323E+02 -.881155869E+02 -.881527445E+02 -.881894546E+02 -.882256640E+02 -.882613164E+02 -.882963524E+02 -.883307102E+02 -.883643252E+02 -.883971310E+02 -.884290589E+02 -.884600391E+02 -.884900006E+02 -.885188716E+02 -.885465805E+02 -.885730557E+02 -.885982267E+02 -.886220242E+02 -.886443808E+02 -.886652317E+02 -.886845149E+02 -.887021718E+02 -.887181478E+02 -.887323927E+02 -.887448612E+02 -.887555132E+02 -.887643143E+02 -.887712358E+02 -.887762553E+02 -.887793570E+02 -.887805314E+02 -.887797756E+02 -.887770936E+02 -.887724959E+02 -.887659996E+02 -.887576281E+02 -.887474110E+02 -.887353840E+02 -.887215881E+02 -.887060699E+02 -.886888805E+02 -.886700757E+02 -.886497150E+02 -.886278615E+02 -.886045812E+02 -.885799424E+02 -.885540155E+02 -.885268720E+02 -.884985844E+02 -.884692255E+02 -.884388677E+02 -.884075832E+02 -.883754427E+02 -.883425155E+02 -.883088692E+02 -.882745690E+02 -.882396774E+02 -.882042545E+02 -.881683570E+02 -.881320387E+02 -.880953499E+02 -.880583380E+02 -.880210473E+02 -.879835196E+02 -.879457951E+02 -.879079138E+02 -.878699181E+02 -.878318563E+02 -.877937880E+02 -.877557930E+02 -.877179824E+02 -.876805157E+02 -.876436230E+02 -.876076355E+02 -.875730252E+02 -.875404560E+02 -.875108494E+02 -.874854672E+02 -.874660156E+02 -.874547772E+02 -.874547772E+02
 -.874505592E+02 -.874505592E+02 -.874614033E+02 -.874801649E+02 -.875046331E+02 -.875331531E+02 -.875644991E+02 -.875977736E+02 -.876323284E+02 -.876677005E+02 -.877035636E+02 -.877396889E+02 -.877759168E+02 -.878121345E+02 -.878482602E+02 -.878842318E+02 -.879199989E+02 -.879555177E+02 -.879907468E+02 -.880256455E+02 -.880601724E+02 -.880942843E+02 -.881279358E+02 -.881610793E+02 -.881936650E+02 -.882256406E+02 -.882569519E+02 -.882875429E+02 -.883173559E+02 -.883463317E+02 -.883744103E+02 -.884015309E+02 -.884276325E+02 -.884526539E+02 -.884765347E+02 -.884992151E+02 -.885206368E+02 -.885407431E+02 -.885594796E+02 -.885767943E+02 -.885926382E+02 -.886069658E+02 -.886197353E+02 -.886309089E+02 -.886404532E+02 -.886483397E+02 -.886545446E+02 -.886590494E+02 -.886618409E+02 -.886629113E+02 -.886622584E+02 -.886598853E+02 -.886558009E+02 -.886500194E+02 -.886425603E+02 -.886334482E+02 -.886227128E+02 -.886103885E+02 -.885965138E+02 -.885811316E+02 -.885642885E+02 -.885460343E+02 -.885264219E+02 -.885055068E+02 -.884833464E+02 -.884600002E+02 -.884355285E+02 -.884099929E+02 -.883834553E+02 -.883559774E+02 -.883276209E+02 -.882984466E+02 -.882685143E+02 -.882378823E+02 -.882066075E+02 -.881747445E+02 -.881423460E+02 -.881094623E+02 -.880761412E+02 -.880424279E+02 -.880083653E+02 -.879739938E+02 -.879393521E+02 -.879044779E+02 -.878694091E+02 -.878341862E+02 -.877988557E+02 -.877634755E+02 -.877281221E+02 -.876929024E+02 -.876579683E+02 -.876235389E+02 -.875899277E+02 -.875575807E+02 -.875271236E+02 -.874994237E+02 -.874756671E+02 -.874574559E+02 -.874469319E+02 -.874469319E+02
 -.874422921E+02 -.874422921E+02 -.874523866E+02 -.874698480E+02 -.874926151E+02 -.875191442E+02 -.875482905E+02 -.875792154E+02 -.876113122E+02 -.876441468E+02 -.876774127E+02 -.877108946E+02 -.877444415E+02 -.877779465E+02 -.878113321E+02 -.878445390E+02 -.878775198E+02 -.879102328E+02 -.879426397E+02 -.879747027E+02 -.880063840E+02 -.880376443E+02 -.880684430E+02 -.880987375E+02 -.881284835E+02 -.881576352E+02 -.881861451E+02 -.882139642E+02 -.882410425E+02 -.882673288E+02 -.882927716E+02 -.883173186E+02 -.883409176E+02 -.883635165E+02 -.883850640E+02 -.884055094E+02 -.884248033E+02 -.884428978E+02 -.884597472E+02 -.884753077E+02 -.884895383E+02 -.885024007E+02 -.885138599E+02 -.885238845E+02 -.885324466E+02 -.885395222E+02 -.885450917E+02 -.885491397E+02 -.885516551E+02 -.885526315E+02 -.885520671E+02 -.885499645E+02 -.885463312E+02 -.885411790E+02 -.885345243E+02 -.885263876E+02 -.885167937E+02 -.885057713E+02 -.884933528E+02 -.884795741E+02 -.884644742E+02 -.884480951E+02 -.884304813E+02 -.884116794E+02 -.883917381E+02 -.883707075E+02 -.883486390E+02 -.883255848E+02 -.883015977E+02 -.882767306E+02 -.882510362E+02 -.882245670E+02 -.881973744E+02 -.881695093E+02 -.881410209E+02 -.881119572E+02 -.880823644E+02 -.880522871E+02 -.880217678E+02 -.879908470E+02 -.879595634E+02 -.879279539E+02 -.878960543E+02 -.878638993E+02 -.878315248E+02 -.877989693E+02 -.877662770E+02 -.877335033E+02 -.877007213E+02 -.876680325E+02 -.876355812E+02 -.876035739E+02 -.875723061E+02 -.875421966E+02 -.875138321E+02 -.874880249E+02 -.874658841E+02 -.874489074E+02 -.874390950E+02 -.874390950E+02
 -.874341304E+02 -.874341304E+02 -.874434862E+02 -.874596676E+02 -.874807617E+02 -.875053347E+02 -.875323230E+02 -.875609467E+02 -.875906406E+02 -.876210004E+02 -.876517395E+02 -.876826564E+02 -.877136095E+02 -.877444981E+02 -.877752491E+02 -.878058069E+02 -.878361265E+02 -.878661693E+02 -.878958993E+02 -.879252822E+02 -.879542831E+02 -.879828666E+02 -.880109962E+02 -.880386339E+02 -.880657407E+02 -.880922759E+02 -.881181979E+02 -.881434641E+02 -.881680309E+02 -.881918541E+02 -.882148891E+02 -.882370910E+02 -.882584151E+02 -.882788169E+02 -.882982526E+02 -.883166790E+02 -.883340544E+02 -.883503381E+02 -.883654915E+02 -.883794777E+02 -.883922622E+02 -.884038127E+02 -.884140998E+02 -.884230972E+02 -.884307815E+02 -.884371328E+02 -.884421344E+02 -.884457736E+02 -.884480411E+02 -.884489317E+02 -.884484437E+02 -.884465795E+02 -.884433453E+02 -.884387510E+02 -.884328103E+02 -.884255406E+02 -.884169625E+02 -.884071001E+02 -.883959808E+02 -.883836346E+02 -.883700944E+02 -.883553956E+02 -.883395757E+02 -.883226743E+02 -.883047324E+02 -.882857928E+02 -.882658989E+02 -.882450954E+02 -.882234274E+02 -.882009401E+02 -.881776790E+02 -.881536891E+02 -.881290151E+02 -.881037010E+02 -.880777898E+02 -.880513235E+02 -.880243429E+02 -.879968871E+02 -.879689942E+02 -.879407003E+02 -.879120405E+02 -.878830481E+02 -.878537560E+02 -.878241964E+02 -.877944028E+02 -.877644114E+02 -.877342641E+02 -.877040133E+02 -.876737283E+02 -.876435049E+02 -.876134788E+02 -.875838438E+02 -.875548766E+02 -.875269682E+02 -.875006662E+02 -.874767269E+02 -.874561831E+02 -.874404275E+02 -.874313195E+02 -.874313195E+02
 -.874261089E+02 -.874261089E+02 -.874347401E+02 -.874496666E+02 -.874691213E+02 -.874917795E+02 -.875166579E+02 -.875430346E+02 -.875703863E+02 -.875983382E+02 -.876266239E+02 -.876550560E+02 -.876835025E+02 -.877118693E+02 -.877400881E+02 -.877681067E+02 -.877958833E+02 -.878233817E+02 -.878505689E+02 -.878774134E+02 -.879038834E+02 -.879299471E+02 -.879555716E+02 -.879807232E+02 -.880053671E+02 -.880294677E+02 -.880529885E+02 -.880758921E+02 -.880981406E+02 -.881196958E+02 -.881405190E+02 -.881605717E+02 -.881798155E+02 -.881982121E+02 -.882157242E+02 -.882323150E+02 -.882479490E+02 -.882625917E+02 -.882762103E+02 -.882887736E+02 -.883002524E+02 -.883106197E+02 -.883198505E+02 -.883279228E+02 -.883348168E+02 -.883405158E+02 -.883450059E+02 -.883482764E+02 -.883503195E+02 -.883511309E+02 -.883507091E+02 -.883490563E+02 -.883461775E+02 -.883420812E+02 -.883367789E+02 -.883302852E+02 -.883226174E+02 -.883137959E+02 -.883038436E+02 -.882927861E+02 -.882806509E+02 -.882674681E+02 -.882532693E+02 -.882380881E+02 -.882219595E+02 -.882049196E+02 -.881870057E+02 -.881682558E+02 -.881487085E+02 -.881284026E+02 -.881073774E+02 -.880856717E+02 -.880633241E+02 -.880403730E+02 -.880168558E+02 -.879928093E+02 -.879682694E+02 -.879432708E+02 -.879178471E+02 -.878920309E+02 -.878658534E+02 -.878393452E+02 -.878125360E+02 -.877854557E+02 -.877581352E+02 -.877306084E+02 -.877029147E+02 -.876751033E+02 -.876472393E+02 -.876194124E+02 -.875917496E+02 -.875644314E+02 -.875377153E+02 -.875119646E+02 -.874876872E+02 -.874655841E+02 -.874466114E+02 -.874320582E+02 -.874236441E+02 -.874236441E+02
 -.874182510E+02 -.874182510E+02 -.874261735E+02 -.874398729E+02 -.874577258E+02 -.874785145E+02 -.875013347E+02 -.875255222E+02 -.875505952E+02 -.875762077E+02 -.876021143E+02 -.876281414E+02 -.876541669E+02 -.876801035E+02 -.877058876E+02 -.877314709E+02 -.877568145E+02 -.877818851E+02 -.878066523E+02 -.878310872E+02 -.878551613E+02 -.878788457E+02 -.879021112E+02 -.879249277E+02 -.879472644E+02 -.879690899E+02 -.879903723E+02 -.880110787E+02 -.880311764E+02 -.880506321E+02 -.880694123E+02 -.880874838E+02 -.881048136E+02 -.881213690E+02 -.881371178E+02 -.881520288E+02 -.881660716E+02 -.881792169E+02 -.881914369E+02 -.882027051E+02 -.882129967E+02 -.882222889E+02 -.882305608E+02 -.882377935E+02 -.882439706E+02 -.882490778E+02 -.882531037E+02 -.882560390E+02 -.882578773E+02 -.882586149E+02 -.882582507E+02 -.882567864E+02 -.882542264E+02 -.882505778E+02 -.882458502E+02 -.882400560E+02 -.882332098E+02 -.882253288E+02 -.882164324E+02 -.882065421E+02 -.881956813E+02 -.881838754E+02 -.881711514E+02 -.881575376E+02 -.881430639E+02 -.881277610E+02 -.881116608E+02 -.880947958E+02 -.880771991E+02 -.880589041E+02 -.880399445E+02 -.880203540E+02 -.880001661E+02 -.879794139E+02 -.879581303E+02 -.879363474E+02 -.879140968E+02 -.878914091E+02 -.878683143E+02 -.878448412E+02 -.878210182E+02 -.877968725E+02 -.877724315E+02 -.877477224E+02 -.877227737E+02 -.876976169E+02 -.876722887E+02 -.876468349E+02 -.876213161E+02 -.875958161E+02 -.875704523E+02 -.875453924E+02 -.875208741E+02 -.874972330E+02 -.874749375E+02 -.874546337E+02 -.874372020E+02 -.874238287E+02 -.874160961E+02 -.874160961E+02
 -.874105706E+02 -.874105706E+02 -.874178011E+02 -.874303031E+02 -.874465936E+02 -.874655599E+02 -.874863755E+02 -.875084329E+02 -.875312910E+02 -.875546329E+02 -.875782335E+02 -.876019335E+02 -.876256204E+02 -.876492140E+02 -.876726556E+02 -.876959006E+02 -.877189133E+02 -.877416629E+02 -.877641219E+02 -.877862640E+02 -.878080634E+02 -.878294943E+02 -.878505305E+02 -.878711454E+02 -.878913118E+02 -.879110021E+02 -.879301881E+02 -.879488414E+02 -.879669332E+02 -.879844349E+02 -.880013174E+02 -.880175521E+02 -.880331105E+02 -.880479646E+02 -.880620868E+02 -.880754505E+02 -.880880297E+02 -.880997995E+02 -.881107361E+02 -.881208171E+02 -.881300216E+02 -.881383301E+02 -.881457249E+02 -.881521901E+02 -.881577119E+02 -.881622782E+02 -.881658793E+02 -.881685074E+02 -.881701573E+02 -.881708257E+02 -.881705117E+02 -.881692168E+02 -.881669446E+02 -.881637013E+02 -.881594948E+02 -.881543357E+02 -.881482363E+02 -.881412112E+02 -.881332768E+02 -.881244511E+02 -.881147543E+02 -.881042076E+02 -.880928341E+02 -.880806578E+02 -.880677043E+02 -.880539996E+02 -.880395712E+02 -.880244467E+02 -.880086546E+02 -.879922237E+02 -.879751828E+02 -.879575613E+02 -.879393880E+02 -.879206918E+02 -.879015014E+02 -.878818449E+02 -.878617499E+02 -.878412436E+02 -.878203524E+02 -.877991021E+02 -.877775179E+02 -.877556245E+02 -.877334464E+02 -.877110087E+02 -.876883374E+02 -.876654614E+02 -.876424148E+02 -.876192398E+02 -.875959926E+02 -.875727504E+02 -.875496215E+02 -.875267600E+02 -.875043844E+02 -.874828026E+02 -.874624437E+02 -.874438996E+02 -.874279759E+02 -.874157580E+02 -.874086927E+02 -.874086927E+02
 -.874030733E+02 -.874030733E+02 -.874096292E+02 -.874209638E+02 -.874357317E+02 -.874529233E+02 -.874717878E+02 -.874917737E+02 -.875124798E+02 -.875336181E+02 -.875549836E+02 -.875764310E+02 -.875978577E+02 -.876191904E+02 -.876403754E+02 -.876613719E+02 -.876821473E+02 -.877026735E+02 -.877229257E+02 -.877428800E+02 -.877625133E+02 -.877818026E+02 -.878007246E+02 -.878192558E+02 -.878373721E+02 -.878550494E+02 -.878722629E+02 -.878889880E+02 -.879051997E+02 -.879208729E+02 -.879359828E+02 -.879505045E+02 -.879644137E+02 -.879776862E+02 -.879902985E+02 -.880022276E+02 -.880134516E+02 -.880239492E+02 -.880337001E+02 -.880426853E+02 -.880508870E+02 -.880582888E+02 -.880648757E+02 -.880706341E+02 -.880755525E+02 -.880796206E+02 -.880828302E+02 -.880851748E+02 -.880866498E+02 -.880872527E+02 -.880869827E+02 -.880858409E+02 -.880838306E+02 -.880809567E+02 -.880772262E+02 -.880726479E+02 -.880672322E+02 -.880609915E+02 -.880539397E+02 -.880460920E+02 -.880374655E+02 -.880280783E+02 -.880179498E+02 -.880071008E+02 -.879955527E+02 -.879833280E+02 -.879704500E+02 -.879569424E+02 -.879428296E+02 -.879281364E+02 -.879128876E+02 -.878971085E+02 -.878808242E+02 -.878640597E+02 -.878468399E+02 -.878291894E+02 -.878111325E+02 -.877926929E+02 -.877738940E+02 -.877547588E+02 -.877353096E+02 -.877155686E+02 -.876955580E+02 -.876753001E+02 -.876548190E+02 -.876341409E+02 -.876132970E+02 -.875923261E+02 -.875712798E+02 -.875502285E+02 -.875292715E+02 -.875085494E+02 -.874882614E+02 -.874686878E+02 -.874502194E+02 -.874333940E+02 -.874189442E+02 -.874078560E+02 -.874014436E+02 -.874014436E+02
 -.873957589E+02 -.873957589E+02 -.874016571E+02 -.874118541E+02 -.874251388E+02 -.874406021E+02 -.874575678E+02 -.874755388E+02 -.874941537E+02 -.875131524E+02 -.875323499E+02 -.875516151E+02 -.875708549E+02 -.875900030E+02 -.876090107E+02 -.876278410E+02 -.876464644E+02 -.876648556E+02 -.876829921E+02 -.877008527E+02 -.877184167E+02 -.877356637E+02 -.877525731E+02 -.877691240E+02 -.877852956E+02 -.878010665E+02 -.878164153E+02 -.878313205E+02 -.878457605E+02 -.878597136E+02 -.878731583E+02 -.878860734E+02 -.878984378E+02 -.879102309E+02 -.879214326E+02 -.879320233E+02 -.879419841E+02 -.879512971E+02 -.879599450E+02 -.879679117E+02 -.879751821E+02 -.879817421E+02 -.879875793E+02 -.879926821E+02 -.879970406E+02 -.880006464E+02 -.880034925E+02 -.880055733E+02 -.880068850E+02 -.880074255E+02 -.880071941E+02 -.880061918E+02 -.880044212E+02 -.880018867E+02 -.879985941E+02 -.879945508E+02 -.879897656E+02 -.879842490E+02 -.879780127E+02 -.879710697E+02 -.879634344E+02 -.879551221E+02 -.879461494E+02 -.879365338E+02 -.879262936E+02 -.879154480E+02 -.879040168E+02 -.878920204E+02 -.878794796E+02 -.878664156E+02 -.878528498E+02 -.878388040E+02 -.878242998E+02 -.878093590E+02 -.877940030E+02 -.877782534E+02 -.877621312E+02 -.877456574E+02 -.877288525E+02 -.877117366E+02 -.876943298E+02 -.876766516E+02 -.876587218E+02 -.876405608E+02 -.876221900E+02 -.876036333E+02 -.875849190E+02 -.875660823E+02 -.875471700E+02 -.875282462E+02 -.875094007E+02 -.874907609E+02 -.874725067E+02 -.874548914E+02 -.874382675E+02 -.874231203E+02 -.874101102E+02 -.874001259E+02 -.873943516E+02 -.873943516E+02
 -.873886219E+02 -.873886219E+02 -.873938788E+02 -.874029668E+02 -.874148060E+02 -.874285855E+02 -.874437020E+02 -.874597121E+02 -.874762930E+02 -.874932124E+02 -.875103048E+02 -.875274529E+02 -.875445735E+02 -.875616070E+02 -.875785098E+02 -.875952486E+02 -.876117970E+02 -.876281325E+02 -.876442349E+02 -.876600854E+02 -.876756657E+02 -.876909578E+02 -.877059437E+02 -.877206050E+02 -.877349235E+02 -.877488808E+02 -.877624582E+02 -.877756371E+02 -.877883988E+02 -.878007248E+02 -.878125965E+02 -.878239958E+02 -.878349046E+02 -.878453054E+02 -.878551809E+02 -.878645146E+02 -.878732904E+02 -.878814930E+02 -.878891078E+02 -.878961212E+02 -.879025203E+02 -.879082935E+02 -.879134299E+02 -.879179201E+02 -.879217556E+02 -.879249292E+02 -.879274352E+02 -.879292688E+02 -.879304268E+02 -.879309074E+02 -.879307101E+02 -.879298357E+02 -.879282865E+02 -.879260660E+02 -.879231792E+02 -.879196323E+02 -.879154328E+02 -.879105895E+02 -.879051122E+02 -.878990120E+02 -.878923009E+02 -.878849921E+02 -.878770994E+02 -.878686378E+02 -.878596228E+02 -.878500706E+02 -.878399981E+02 -.878294226E+02 -.878183620E+02 -.878068343E+02 -.877948580E+02 -.877824515E+02 -.877696336E+02 -.877564230E+02 -.877428382E+02 -.877288979E+02 -.877146204E+02 -.877000239E+02 -.876851263E+02 -.876699453E+02 -.876544985E+02 -.876388032E+02 -.876228770E+02 -.876067379E+02 -.875904052E+02 -.875739002E+02 -.875572483E+02 -.875404813E+02 -.875236411E+02 -.875067854E+02 -.874899946E+02 -.874733828E+02 -.874571111E+02 -.874414060E+02 -.874265825E+02 -.874130742E+02 -.874014706E+02 -.873925651E+02 -.873874144E+02 -.873874144E+02
 -.873816528E+02 -.873816528E+02 -.873862840E+02 -.873942899E+02 -.874047189E+02 -.874168562E+02 -.874301701E+02 -.874442694E+02 -.874588694E+02 -.874737650E+02 -.874888100E+02 -.875039008E+02 -.875189637E+02 -.875339460E+02 -.875488090E+02 -.875635234E+02 -.875780656E+02 -.875924157E+02 -.876065562E+02 -.876204703E+02 -.876341421E+02 -.876475559E+02 -.876606958E+02 -.876735462E+02 -.876860912E+02 -.876983148E+02 -.877102011E+02 -.877217340E+02 -.877328975E+02 -.877436759E+02 -.877540532E+02 -.877640140E+02 -.877735430E+02 -.877826253E+02 -.877912462E+02 -.877993917E+02 -.878070483E+02 -.878142031E+02 -.878208437E+02 -.878269587E+02 -.878325372E+02 -.878375695E+02 -.878420464E+02 -.878459599E+02 -.878493031E+02 -.878520699E+02 -.878542553E+02 -.878558555E+02 -.878568679E+02 -.878572907E+02 -.878571237E+02 -.878563675E+02 -.878550241E+02 -.878530963E+02 -.878505884E+02 -.878475056E+02 -.878438542E+02 -.878396414E+02 -.878348757E+02 -.878295662E+02 -.878237232E+02 -.878173576E+02 -.878104812E+02 -.878031065E+02 -.877952466E+02 -.877869152E+02 -.877781267E+02 -.877688956E+02 -.877592371E+02 -.877491666E+02 -.877386997E+02 -.877278523E+02 -.877166402E+02 -.877050794E+02 -.876931860E+02 -.876809759E+02 -.876684649E+02 -.876556687E+02 -.876426029E+02 -.876292827E+02 -.876157236E+02 -.876019407E+02 -.875879493E+02 -.875737654E+02 -.875594060E+02 -.875448899E+02 -.875302398E+02 -.875154838E+02 -.875006590E+02 -.874858166E+02 -.874710279E+02 -.874563938E+02 -.874420568E+02 -.874282168E+02 -.874151521E+02 -.874032454E+02 -.873930169E+02 -.873851662E+02 -.873806255E+02 -.873806255E+02
 -.873748393E+02 -.873748393E+02 -.873788589E+02 -.873858075E+02 -.873948588E+02 -.874053923E+02 -.874169462E+02 -.874291805E+02 -.874418479E+02 -.874547701E+02 -.874678200E+02 -.874809072E+02 -.874939677E+02 -.875069554E+02 -.875198366E+02 -.875325858E+02 -.875451824E+02 -.875576092E+02 -.875698508E+02 -.875818928E+02 -.875937214E+02 -.876053231E+02 -.876166843E+02 -.876277915E+02 -.876386311E+02 -.876491896E+02 -.876594533E+02 -.876694087E+02 -.876790422E+02 -.876883404E+02 -.876972899E+02 -.877058776E+02 -.877140907E+02 -.877219167E+02 -.877293432E+02 -.877363585E+02 -.877429512E+02 -.877491106E+02 -.877548263E+02 -.877600887E+02 -.877648889E+02 -.877692186E+02 -.877730704E+02 -.877764374E+02 -.877793138E+02 -.877816947E+02 -.877835760E+02 -.877849544E+02 -.877858276E+02 -.877861945E+02 -.877860546E+02 -.877854085E+02 -.877842579E+02 -.877826051E+02 -.877804537E+02 -.877778080E+02 -.877746731E+02 -.877710553E+02 -.877669615E+02 -.877623993E+02 -.877573772E+02 -.877519044E+02 -.877459908E+02 -.877396467E+02 -.877328831E+02 -.877257116E+02 -.877181440E+02 -.877101928E+02 -.877018706E+02 -.876931902E+02 -.876841650E+02 -.876748083E+02 -.876651334E+02 -.876551541E+02 -.876448837E+02 -.876343360E+02 -.876235243E+02 -.876124620E+02 -.876011625E+02 -.875896390E+02 -.875779045E+02 -.875659723E+02 -.875538555E+02 -.875415681E+02 -.875291247E+02 -.875165419E+02 -.875038393E+02 -.874910416E+02 -.874781812E+02 -.874653028E+02 -.874524684E+02 -.874397660E+02 -.874273196E+02 -.874153033E+02 -.874039590E+02 -.873936194E+02 -.873847366E+02 -.873779187E+02 -.873739752E+02 -.873739752E+02
 -.873681681E+02 -.873681681E+02 -.873715891E+02 -.873775027E+02 -.873852060E+02 -.873941704E+02 -.874040027E+02 -.874144135E+02 -.874251919E+02 -.874361860E+02 -.874472873E+02 -.874584188E+02 -.874695258E+02 -.874805689E+02 -.874915194E+02 -.875023555E+02 -.875130595E+02 -.875236169E+02 -.875340145E+02 -.875442400E+02 -.875542818E+02 -.875641283E+02 -.875737682E+02 -.875831901E+02 -.875923825E+02 -.876013342E+02 -.876100336E+02 -.876184694E+02 -.876266304E+02 -.876345052E+02 -.876420829E+02 -.876493525E+02 -.876563034E+02 -.876629251E+02 -.876692075E+02 -.876751409E+02 -.876807159E+02 -.876859235E+02 -.876907554E+02 -.876952035E+02 -.876992605E+02 -.877029195E+02 -.877061745E+02 -.877090199E+02 -.877114508E+02 -.877134633E+02 -.877150539E+02 -.877162199E+02 -.877169596E+02 -.877172719E+02 -.877171565E+02 -.877166138E+02 -.877156452E+02 -.877142527E+02 -.877124392E+02 -.877102082E+02 -.877075639E+02 -.877045115E+02 -.877010566E+02 -.876972055E+02 -.876929652E+02 -.876883433E+02 -.876833478E+02 -.876779874E+02 -.876722711E+02 -.876662085E+02 -.876598092E+02 -.876530837E+02 -.876460424E+02 -.876386959E+02 -.876310553E+02 -.876231316E+02 -.876149361E+02 -.876064801E+02 -.875977748E+02 -.875888316E+02 -.875796619E+02 -.875702768E+02 -.875606875E+02 -.875509052E+02 -.875409410E+02 -.875308060E+02 -.875205115E+02 -.875100691E+02 -.874994916E+02 -.874887930E+02 -.874779902E+02 -.874671041E+02 -.874561626E+02 -.874452038E+02 -.874342808E+02 -.874234686E+02 -.874128731E+02 -.874026428E+02 -.873929839E+02 -.873841800E+02 -.873766162E+02 -.873708106E+02 -.873674527E+02 -.873674527E+02
 -.873616320E+02 -.873616320E+02 -.873644661E+02 -.873693657E+02 -.873757481E+02 -.873831755E+02 -.873913218E+02 -.873999471E+02 -.874088763E+02 -.874179837E+02 -.874271789E+02 -.874363982E+02 -.874455959E+02 -.874547396E+02 -.874638053E+02 -.874727747E+02 -.874816334E+02 -.874903691E+02 -.874989710E+02 -.875074289E+02 -.875157332E+02 -.875238744E+02 -.875318430E+02 -.875396298E+02 -.875472254E+02 -.875546203E+02 -.875618055E+02 -.875687714E+02 -.875755089E+02 -.875820090E+02 -.875882624E+02 -.875942605E+02 -.875999946E+02 -.876054561E+02 -.876106369E+02 -.876155291E+02 -.876201252E+02 -.876244178E+02 -.876284002E+02 -.876320660E+02 -.876354091E+02 -.876384242E+02 -.876411063E+02 -.876434508E+02 -.876454540E+02 -.876471126E+02 -.876484238E+02 -.876493854E+02 -.876499962E+02 -.876502551E+02 -.876501619E+02 -.876497171E+02 -.876489216E+02 -.876477772E+02 -.876462860E+02 -.876444510E+02 -.876422757E+02 -.876397639E+02 -.876369204E+02 -.876337502E+02 -.876302590E+02 -.876264528E+02 -.876223382E+02 -.876179220E+02 -.876132117E+02 -.876082149E+02 -.876029396E+02 -.875973940E+02 -.875915866E+02 -.875855262E+02 -.875792217E+02 -.875726820E+02 -.875659163E+02 -.875589337E+02 -.875517436E+02 -.875443552E+02 -.875367778E+02 -.875290205E+02 -.875210926E+02 -.875130032E+02 -.875047614E+02 -.874963765E+02 -.874878578E+02 -.874792149E+02 -.874704584E+02 -.874616000E+02 -.874526537E+02 -.874436370E+02 -.874345730E+02 -.874254934E+02 -.874164424E+02 -.874074822E+02 -.873987009E+02 -.873902216E+02 -.873822156E+02 -.873749180E+02 -.873686485E+02 -.873638363E+02 -.873610531E+02 -.873610531E+02
 -.873552539E+02 -.873552539E+02 -.873575136E+02 -.873614206E+02 -.873665107E+02 -.873724347E+02 -.873789324E+02 -.873858123E+02 -.873929347E+02 -.874001988E+02 -.874075328E+02 -.874148854E+02 -.874222203E+02 -.874295114E+02 -.874367395E+02 -.874438901E+02 -.874509516E+02 -.874579141E+02 -.874647690E+02 -.874715081E+02 -.874781239E+02 -.874846087E+02 -.874909551E+02 -.874971557E+02 -.875032030E+02 -.875090897E+02 -.875148083E+02 -.875203516E+02 -.875257123E+02 -.875308832E+02 -.875358573E+02 -.875406274E+02 -.875451870E+02 -.875495292E+02 -.875536477E+02 -.875575363E+02 -.875611891E+02 -.875646004E+02 -.875677649E+02 -.875706776E+02 -.875733338E+02 -.875757292E+02 -.875778600E+02 -.875797227E+02 -.875813143E+02 -.875826321E+02 -.875836742E+02 -.875844388E+02 -.875849249E+02 -.875851316E+02 -.875850589E+02 -.875847070E+02 -.875840767E+02 -.875831694E+02 -.875819868E+02 -.875805312E+02 -.875788051E+02 -.875768119E+02 -.875745550E+02 -.875720384E+02 -.875692665E+02 -.875662441E+02 -.875629763E+02 -.875594684E+02 -.875557263E+02 -.875517559E+02 -.875475634E+02 -.875431554E+02 -.875385385E+02 -.875337195E+02 -.875287054E+02 -.875235034E+02 -.875181205E+02 -.875125641E+02 -.875068414E+02 -.875009598E+02 -.874949265E+02 -.874887488E+02 -.874824341E+02 -.874759897E+02 -.874694226E+02 -.874627404E+02 -.874559505E+02 -.874490605E+02 -.874420789E+02 -.874350151E+02 -.874278802E+02 -.874206884E+02 -.874134580E+02 -.874062146E+02 -.873989934E+02 -.873918444E+02 -.873848377E+02 -.873780720E+02 -.873716839E+02 -.873658614E+02 -.873608595E+02 -.873570208E+02 -.873548009E+02 -.873548009E+02
 -.873491605E+02 -.873491605E+02 -.873508633E+02 -.873538095E+02 -.873576501E+02 -.873621218E+02 -.873670284E+02 -.873722250E+02 -.873776061E+02 -.873830951E+02 -.873886375E+02 -.873941943E+02 -.873997379E+02 -.874052484E+02 -.874107112E+02 -.874161151E+02 -.874214513E+02 -.874267124E+02 -.874318916E+02 -.874369829E+02 -.874419805E+02 -.874468787E+02 -.874516717E+02 -.874563540E+02 -.874609201E+02 -.874653643E+02 -.874696812E+02 -.874738652E+02 -.874779109E+02 -.874818129E+02 -.874855660E+02 -.874891648E+02 -.874926043E+02 -.874958795E+02 -.874989858E+02 -.875019183E+02 -.875046728E+02 -.875072450E+02 -.875096310E+02 -.875118269E+02 -.875138294E+02 -.875156353E+02 -.875172416E+02 -.875186459E+02 -.875198458E+02 -.875208395E+02 -.875216253E+02 -.875222021E+02 -.875225690E+02 -.875227254E+02 -.875226714E+02 -.875224070E+02 -.875219329E+02 -.875212501E+02 -.875203598E+02 -.875192637E+02 -.875179638E+02 -.875164625E+02 -.875147624E+02 -.875128665E+02 -.875107779E+02 -.875085004E+02 -.875060376E+02 -.875033935E+02 -.875005726E+02 -.874975791E+02 -.874944179E+02 -.874910936E+02 -.874876113E+02 -.874839762E+02 -.874801933E+02 -.874762681E+02 -.874722058E+02 -.874680120E+02 -.874636920E+02 -.874592514E+02 -.874546957E+02 -.874500304E+02 -.874452609E+02 -.874403927E+02 -.874354313E+02 -.874303823E+02 -.874252513E+02 -.874200442E+02 -.874147674E+02 -.874094280E+02 -.874040346E+02 -.873985979E+02 -.873931321E+02 -.873876564E+02 -.873821979E+02 -.873767945E+02 -.873714995E+02 -.873663877E+02 -.873615627E+02 -.873571663E+02 -.873533912E+02 -.873504956E+02 -.873488223E+02 -.873488223E+02
 -.873437659E+02 -.873437659E+02 -.873449515E+02 -.873470090E+02 -.873496981E+02 -.873528363E+02 -.873562865E+02 -.873599465E+02 -.873637413E+02 -.873676161E+02 -.873715315E+02 -.873754592E+02 -.873793791E+02 -.873832766E+02 -.873871410E+02 -.873909641E+02 -.873947394E+02 -.873984615E+02 -.874021257E+02 -.874057275E+02 -.874092627E+02 -.874127273E+02 -.874161174E+02 -.874194289E+02 -.874226578E+02 -.874258004E+02 -.874288526E+02 -.874318107E+02 -.874346707E+02 -.874374289E+02 -.874400815E+02 -.874426249E+02 -.874450556E+02 -.874473700E+02 -.874495648E+02 -.874516368E+02 -.874535828E+02 -.874554000E+02 -.874570855E+02 -.874586367E+02 -.874600512E+02 -.874613268E+02 -.874624614E+02 -.874634533E+02 -.874643009E+02 -.874650029E+02 -.874655581E+02 -.874659657E+02 -.874662251E+02 -.874663360E+02 -.874662983E+02 -.874661120E+02 -.874657777E+02 -.874652960E+02 -.874646678E+02 -.874638943E+02 -.874629769E+02 -.874619172E+02 -.874607170E+02 -.874593785E+02 -.874579039E+02 -.874562956E+02 -.874545564E+02 -.874526891E+02 -.874506966E+02 -.874485820E+02 -.874463487E+02 -.874440000E+02 -.874415395E+02 -.874389706E+02 -.874362971E+02 -.874335226E+02 -.874306510E+02 -.874276861E+02 -.874246317E+02 -.874214916E+02 -.874182698E+02 -.874149702E+02 -.874115966E+02 -.874081528E+02 -.874046429E+02 -.874010707E+02 -.873974402E+02 -.873937558E+02 -.873900220E+02 -.873862440E+02 -.873824280E+02 -.873785821E+02 -.873747164E+02 -.873708453E+02 -.873669884E+02 -.873631733E+02 -.873594385E+02 -.873558375E+02 -.873524439E+02 -.873493579E+02 -.873467140E+02 -.873446915E+02 -.873435261E+02 -.873435261E+02
 -.873401127E+02 -.873401127E+02 -.873408946E+02 -.873422702E+02 -.873440889E+02 -.873462314E+02 -.873486045E+02 -.873511365E+02 -.873537733E+02 -.873564744E+02 -.873592104E+02 -.873619596E+02 -.873647065E+02 -.873674398E+02 -.873701514E+02 -.873728348E+02 -.873754851E+02 -.873780984E+02 -.873806711E+02 -.873832000E+02 -.873856821E+02 -.873881145E+02 -.873904944E+02 -.873928191E+02 -.873950857E+02 -.873972915E+02 -.873994337E+02 -.874015097E+02 -.874035167E+02 -.874054522E+02 -.874073135E+02 -.874090981E+02 -.874108034E+02 -.874124271E+02 -.874139667E+02 -.874154202E+02 -.874167852E+02 -.874180598E+02 -.874192420E+02 -.874203299E+02 -.874213220E+02 -.874222166E+02 -.874230124E+02 -.874237081E+02 -.874243025E+02 -.874247949E+02 -.874251843E+02 -.874254703E+02 -.874256524E+02 -.874257303E+02 -.874257041E+02 -.874255737E+02 -.874253395E+02 -.874250020E+02 -.874245618E+02 -.874240197E+02 -.874233766E+02 -.874226338E+02 -.874217924E+02 -.874208540E+02 -.874198201E+02 -.874186925E+02 -.874174729E+02 -.874161634E+02 -.874147660E+02 -.874132830E+02 -.874117165E+02 -.874100690E+02 -.874083428E+02 -.874065405E+02 -.874046647E+02 -.874027179E+02 -.874007027E+02 -.873986219E+02 -.873964781E+02 -.873942741E+02 -.873920125E+02 -.873896961E+02 -.873873275E+02 -.873849096E+02 -.873824451E+02 -.873799368E+02 -.873773875E+02 -.873748005E+02 -.873721789E+02 -.873695269E+02 -.873668491E+02 -.873641515E+02 -.873614422E+02 -.873587323E+02 -.873560368E+02 -.873533768E+02 -.873507812E+02 -.873482896E+02 -.873459550E+02 -.873438478E+02 -.873420593E+02 -.873407069E+02 -.873399382E+02 -.873399382E+02
 -.873401127E+02 -.873401127E+02 -.873408946E+02 -.873422702E+02 -.873440889E+02 -.873462314E+02 -.873486045E+02 -.873511365E+02 -.873537733E+02 -.873564744E+02 -.873592104E+02 -.873619596E+02 -.873647065E+02 -.873674398E+02 -.873701514E+02 -.873728348E+02 -.873754851E+02 -.873780984E+02 -.873806711E+02 -.873832000E+02 -.873856821E+02 -.873881145E+02 -.873904944E+02 -.873928191E+02 -.873950857E+02 -.873972915E+02 -.873994337E+02 -.874015097E+02 -.874035167E+02 -.874054522E+02 -.874073135E+02 -.874090981E+02 -.874108034E+02 -.874124271E+02 -.874139667E+02 -.874154202E+02 -.874167852E+02 -.874180598E+02 -.874192420E+02 -.874203299E+02 -.874213220E+02 -.874222166E+02 -.874230124E+02 -.874237081E+02 -.874243025E+02 -.874247949E+02 -.874251843E+02 -.874254703E+02 -.874256524E+02 -.874257303E+02 -.874257041E+02 -.874255737E+02 -.874253395E+02 -.874250020E+02 -.874245618E+02 -.874240197E+02 -.874233766E+02 -.874226338E+02 -.874217924E+02 -.874208540E+02 -.874198201E+02 -.874186925E+02 -.874174729E+02 -.874161634E+02 -.874147660E+02 -.874132830E+02 -.874117165E+02 -.874100690E+02 -.874083428E+02 -.874065405E+02 -.874046647E+02 -.874027179E+02 -.874007027E+02 -.873986219E+02 -.873964781E+02 -.873942741E+02 -.873920125E+02 -.873896961E+02 -.873873275E+02 -.873849096E+02 -.873824451E+02 -.873799368E+02 -.873773875E+02 -.873748005E+02 -.873721789E+02 -.873695269E+02 -.873668491E+02 -.873641515E+02 -.873614422E+02 -.873587323E+02 -.873560368E+02 -.873533768E+02 -.873507812E+02 -.873482896E+02 -.873459550E+02 -.873438478E+02 -.873420593E+02 -.873407069E+02 -.873399382E+02 -.873399382E+02
