# Supplementary material for: Electrical Pacing of Cardiac Tissue Including Potassium Inward Rectification
Source: PLoS One. 2015 Jun 9;10(6):e0127837. doi: 10.1371/journal.pone.0127837 (PMC4461281; doi:10.1371/journal.pone.0127837)
Supplement: S1 Data — (ZIP) [file pone.0127837.s001.zip › All-Data/Data-with-IK1/BDT36/Vm50ms.txt]

 -.873300171E+02 -.873591099E+02 -.873602195E+02 -.873622265E+02 -.873649598E+02 -.873682771E+02 -.873720586E+02 -.873762039E+02 -.873806286E+02 -.873852632E+02 -.873900511E+02 -.873949471E+02 -.873999150E+02 -.874049257E+02 -.874099548E+02 -.874149816E+02 -.874199874E+02 -.874249558E+02 -.874298724E+02 -.874347245E+02 -.874395015E+02 -.874441943E+02 -.874487948E+02 -.874532960E+02 -.874576907E+02 -.874619723E+02 -.874661341E+02 -.874701694E+02 -.874740722E+02 -.874778365E+02 -.874814568E+02 -.874849281E+02 -.874882455E+02 -.874914044E+02 -.874943999E+02 -.874972278E+02 -.874998837E+02 -.875023633E+02 -.875046628E+02 -.875067786E+02 -.875087076E+02 -.875104468E+02 -.875119935E+02 -.875133454E+02 -.875145003E+02 -.875154565E+02 -.875162124E+02 -.875167668E+02 -.875171190E+02 -.875172684E+02 -.875172151E+02 -.875169591E+02 -.875165012E+02 -.875158422E+02 -.875149833E+02 -.875139262E+02 -.875126726E+02 -.875112248E+02 -.875095853E+02 -.875077568E+02 -.875057425E+02 -.875035457E+02 -.875011701E+02 -.874986194E+02 -.874958977E+02 -.874930093E+02 -.874899587E+02 -.874867506E+02 -.874833898E+02 -.874798813E+02 -.874762304E+02 -.874724424E+02 -.874685229E+02 -.874644775E+02 -.874603123E+02 -.874560333E+02 -.874516470E+02 -.874471602E+02 -.874425800E+02 -.874379142E+02 -.874331710E+02 -.874283596E+02 -.874234901E+02 -.874185741E+02 -.874136245E+02 -.874086567E+02 -.874036882E+02 -.873987402E+02 -.873938377E+02 -.873890110E+02 -.873842963E+02 -.873797380E+02 -.873753897E+02 -.873713170E+02 -.873675994E+02 -.873643338E+02 -.873616378E+02 -.873596541E+02 -.873585562E+02 -.873585562E+02
 -.873591099E+02 -.873591099E+02 -.873602195E+02 -.873622265E+02 -.873649598E+02 -.873682771E+02 -.873720586E+02 -.873762039E+02 -.873806286E+02 -.873852632E+02 -.873900511E+02 -.873949471E+02 -.873999150E+02 -.874049257E+02 -.874099548E+02 -.874149816E+02 -.874199874E+02 -.874249558E+02 -.874298724E+02 -.874347245E+02 -.874395015E+02 -.874441943E+02 -.874487948E+02 -.874532960E+02 -.874576907E+02 -.874619723E+02 -.874661341E+02 -.874701694E+02 -.874740722E+02 -.874778365E+02 -.874814568E+02 -.874849281E+02 -.874882455E+02 -.874914044E+02 -.874943999E+02 -.874972278E+02 -.874998837E+02 -.875023633E+02 -.875046628E+02 -.875067786E+02 -.875087076E+02 -.875104468E+02 -.875119935E+02 -.875133454E+02 -.875145003E+02 -.875154565E+02 -.875162124E+02 -.875167668E+02 -.875171190E+02 -.875172684E+02 -.875172151E+02 -.875169591E+02 -.875165012E+02 -.875158422E+02 -.875149833E+02 -.875139262E+02 -.875126726E+02 -.875112248E+02 -.875095853E+02 -.875077568E+02 -.875057425E+02 -.875035457E+02 -.875011701E+02 -.874986194E+02 -.874958977E+02 -.874930093E+02 -.874899587E+02 -.874867506E+02 -.874833898E+02 -.874798813E+02 -.874762304E+02 -.874724424E+02 -.874685229E+02 -.874644775E+02 -.874603123E+02 -.874560333E+02 -.874516470E+02 -.874471602E+02 -.874425800E+02 -.874379142E+02 -.874331710E+02 -.874283596E+02 -.874234901E+02 -.874185741E+02 -.874136245E+02 -.874086567E+02 -.874036882E+02 -.873987402E+02 -.873938377E+02 -.873890110E+02 -.873842963E+02 -.873797380E+02 -.873753897E+02 -.873713170E+02 -.873675994E+02 -.873643338E+02 -.873616378E+02 -.873596541E+02 -.873585562E+02 -.873585562E+02
 -.873650393E+02 -.873650393E+02 -.873666042E+02 -.873694009E+02 -.873731641E+02 -.873776814E+02 -.873827805E+02 -.873883224E+02 -.873941949E+02 -.874003089E+02 -.874065946E+02 -.874129980E+02 -.874194766E+02 -.874259960E+02 -.874325274E+02 -.874390452E+02 -.874455268E+02 -.874519521E+02 -.874583039E+02 -.874645674E+02 -.874707303E+02 -.874767823E+02 -.874827141E+02 -.874885168E+02 -.874941817E+02 -.874997002E+02 -.875050636E+02 -.875102635E+02 -.875152921E+02 -.875201422E+02 -.875248069E+02 -.875292799E+02 -.875335549E+02 -.875376258E+02 -.875414867E+02 -.875451316E+02 -.875485548E+02 -.875517508E+02 -.875547148E+02 -.875574422E+02 -.875599287E+02 -.875621707E+02 -.875641646E+02 -.875659074E+02 -.875673963E+02 -.875686288E+02 -.875696030E+02 -.875703173E+02 -.875707708E+02 -.875709628E+02 -.875708932E+02 -.875705624E+02 -.875699711E+02 -.875691205E+02 -.875680121E+02 -.875666481E+02 -.875650307E+02 -.875631630E+02 -.875610482E+02 -.875586898E+02 -.875560921E+02 -.875532592E+02 -.875501960E+02 -.875469073E+02 -.875433985E+02 -.875396750E+02 -.875357428E+02 -.875316079E+02 -.875272765E+02 -.875227550E+02 -.875180503E+02 -.875131691E+02 -.875081186E+02 -.875029059E+02 -.874975386E+02 -.874920245E+02 -.874863715E+02 -.874805880E+02 -.874746829E+02 -.874686655E+02 -.874625459E+02 -.874563351E+02 -.874500451E+02 -.874436896E+02 -.874372839E+02 -.874308458E+02 -.874243963E+02 -.874179602E+02 -.874115670E+02 -.874052531E+02 -.873990624E+02 -.873930493E+02 -.873872813E+02 -.873818422E+02 -.873768371E+02 -.873723981E+02 -.873686917E+02 -.873659289E+02 -.873643772E+02 -.873643772E+02
 -.873746060E+02 -.873746060E+02 -.873767784E+02 -.873806447E+02 -.873858221E+02 -.873920062E+02 -.873989545E+02 -.874064744E+02 -.874144143E+02 -.874226562E+02 -.874311097E+02 -.874397050E+02 -.874483875E+02 -.874571125E+02 -.874658424E+02 -.874745440E+02 -.874831883E+02 -.874917502E+02 -.875002082E+02 -.875085447E+02 -.875167447E+02 -.875247955E+02 -.875326850E+02 -.875404018E+02 -.875479344E+02 -.875552712E+02 -.875624009E+02 -.875693128E+02 -.875759968E+02 -.875824436E+02 -.875886444E+02 -.875945906E+02 -.876002740E+02 -.876056864E+02 -.876108196E+02 -.876156656E+02 -.876202170E+02 -.876244664E+02 -.876284074E+02 -.876320338E+02 -.876353403E+02 -.876383215E+02 -.876409730E+02 -.876432904E+02 -.876452700E+02 -.876469085E+02 -.876482034E+02 -.876491526E+02 -.876497547E+02 -.876500089E+02 -.876499151E+02 -.876494738E+02 -.876486859E+02 -.876475530E+02 -.876460773E+02 -.876442614E+02 -.876421086E+02 -.876396229E+02 -.876368085E+02 -.876336705E+02 -.876302142E+02 -.876264455E+02 -.876223706E+02 -.876179962E+02 -.876133294E+02 -.876083775E+02 -.876031484E+02 -.875976501E+02 -.875918910E+02 -.875858796E+02 -.875796249E+02 -.875731359E+02 -.875664219E+02 -.875594926E+02 -.875523576E+02 -.875450271E+02 -.875375115E+02 -.875298217E+02 -.875219689E+02 -.875139651E+02 -.875058231E+02 -.874975567E+02 -.874891810E+02 -.874807132E+02 -.874721723E+02 -.874635808E+02 -.874549649E+02 -.874463556E+02 -.874377909E+02 -.874293168E+02 -.874209905E+02 -.874128831E+02 -.874050838E+02 -.873977055E+02 -.873908913E+02 -.873848236E+02 -.873797351E+02 -.873759241E+02 -.873737732E+02 -.873737732E+02
 -.873862311E+02 -.873862311E+02 -.873890779E+02 -.873941342E+02 -.874008893E+02 -.874089395E+02 -.874179661E+02 -.874277186E+02 -.874380021E+02 -.874486664E+02 -.874595961E+02 -.874707022E+02 -.874819140E+02 -.874931736E+02 -.875044320E+02 -.875156467E+02 -.875267815E+02 -.875378053E+02 -.875486923E+02 -.875594210E+02 -.875699731E+02 -.875803325E+02 -.875904838E+02 -.876004121E+02 -.876101024E+02 -.876195400E+02 -.876287108E+02 -.876376013E+02 -.876461989E+02 -.876544919E+02 -.876624690E+02 -.876701191E+02 -.876774315E+02 -.876843953E+02 -.876910000E+02 -.876972354E+02 -.877030916E+02 -.877085595E+02 -.877136308E+02 -.877182975E+02 -.877225525E+02 -.877263891E+02 -.877298012E+02 -.877327833E+02 -.877353304E+02 -.877374384E+02 -.877391038E+02 -.877403242E+02 -.877410976E+02 -.877414232E+02 -.877413007E+02 -.877407307E+02 -.877397144E+02 -.877382538E+02 -.877363519E+02 -.877340120E+02 -.877312386E+02 -.877280366E+02 -.877244117E+02 -.877203704E+02 -.877159196E+02 -.877110669E+02 -.877058205E+02 -.877001891E+02 -.876941816E+02 -.876878079E+02 -.876810779E+02 -.876740020E+02 -.876665911E+02 -.876588562E+02 -.876508087E+02 -.876424603E+02 -.876338230E+02 -.876249090E+02 -.876157308E+02 -.876063013E+02 -.875966337E+02 -.875867417E+02 -.875766396E+02 -.875663423E+02 -.875558661E+02 -.875452280E+02 -.875344471E+02 -.875235446E+02 -.875125446E+02 -.875014749E+02 -.874903683E+02 -.874792641E+02 -.874682100E+02 -.874572646E+02 -.874465005E+02 -.874360091E+02 -.874259055E+02 -.874163358E+02 -.874074861E+02 -.873995947E+02 -.873929670E+02 -.873879953E+02 -.873851843E+02 -.873851843E+02
 -.873990226E+02 -.873990226E+02 -.874025792E+02 -.874088859E+02 -.874172989E+02 -.874273122E+02 -.874385288E+02 -.874506392E+02 -.874634039E+02 -.874766384E+02 -.874902004E+02 -.875039791E+02 -.875178856E+02 -.875318472E+02 -.875458022E+02 -.875596987E+02 -.875734925E+02 -.875871467E+02 -.876006306E+02 -.876139186E+02 -.876269883E+02 -.876398195E+02 -.876523930E+02 -.876646899E+02 -.876766917E+02 -.876883804E+02 -.876997388E+02 -.877107507E+02 -.877214007E+02 -.877316743E+02 -.877415575E+02 -.877510363E+02 -.877600972E+02 -.877687266E+02 -.877769113E+02 -.877846385E+02 -.877918962E+02 -.877986731E+02 -.878049587E+02 -.878107432E+02 -.878160175E+02 -.878207732E+02 -.878250025E+02 -.878286986E+02 -.878318552E+02 -.878344672E+02 -.878365304E+02 -.878380415E+02 -.878389983E+02 -.878393996E+02 -.878392451E+02 -.878385354E+02 -.878372722E+02 -.878354579E+02 -.878330962E+02 -.878301915E+02 -.878267491E+02 -.878227755E+02 -.878182777E+02 -.878132639E+02 -.878077427E+02 -.878017237E+02 -.877952170E+02 -.877882336E+02 -.877807847E+02 -.877728826E+02 -.877645397E+02 -.877557691E+02 -.877465841E+02 -.877369986E+02 -.877270269E+02 -.877166834E+02 -.877059829E+02 -.876949406E+02 -.876835720E+02 -.876718930E+02 -.876599198E+02 -.876476693E+02 -.876351590E+02 -.876224073E+02 -.876094339E+02 -.875962598E+02 -.875829082E+02 -.875694049E+02 -.875557793E+02 -.875420655E+02 -.875283036E+02 -.875145417E+02 -.875008384E+02 -.874872658E+02 -.874739137E+02 -.874608949E+02 -.874483521E+02 -.874364667E+02 -.874254702E+02 -.874156591E+02 -.874074142E+02 -.874012255E+02 -.873977241E+02 -.873977241E+02
 -.874125184E+02 -.874125184E+02 -.874168068E+02 -.874244002E+02 -.874345190E+02 -.874465530E+02 -.874600269E+02 -.874745713E+02 -.874899010E+02 -.875057957E+02 -.875220846E+02 -.875386333E+02 -.875553337E+02 -.875720971E+02 -.875888495E+02 -.876055290E+02 -.876220840E+02 -.876384716E+02 -.876546559E+02 -.876706066E+02 -.876862967E+02 -.877017017E+02 -.877167979E+02 -.877315625E+02 -.877459732E+02 -.877600089E+02 -.877736491E+02 -.877868747E+02 -.877996674E+02 -.878120097E+02 -.878238843E+02 -.878352743E+02 -.878461630E+02 -.878565339E+02 -.878663710E+02 -.878756590E+02 -.878843834E+02 -.878925305E+02 -.879000875E+02 -.879070424E+02 -.879133842E+02 -.879191024E+02 -.879241875E+02 -.879286312E+02 -.879324260E+02 -.879355655E+02 -.879380446E+02 -.879398595E+02 -.879410073E+02 -.879414866E+02 -.879412970E+02 -.879404393E+02 -.879389153E+02 -.879367284E+02 -.879338827E+02 -.879303838E+02 -.879262383E+02 -.879214538E+02 -.879160393E+02 -.879100044E+02 -.879033598E+02 -.878961172E+02 -.878882889E+02 -.878798882E+02 -.878709290E+02 -.878614260E+02 -.878513944E+02 -.878408501E+02 -.878298094E+02 -.878182890E+02 -.878063061E+02 -.877938782E+02 -.877810234E+02 -.877677598E+02 -.877541062E+02 -.877400815E+02 -.877257054E+02 -.877109980E+02 -.876959803E+02 -.876806743E+02 -.876651033E+02 -.876492925E+02 -.876332695E+02 -.876170649E+02 -.876007139E+02 -.875842568E+02 -.875677416E+02 -.875512255E+02 -.875347786E+02 -.875184870E+02 -.875024582E+02 -.874868274E+02 -.874717656E+02 -.874574905E+02 -.874442802E+02 -.874324912E+02 -.874225816E+02 -.874151412E+02 -.874109302E+02 -.874109302E+02
 -.874264937E+02 -.874264937E+02 -.874315300E+02 -.874404372E+02 -.874522978E+02 -.874663974E+02 -.874821813E+02 -.874992194E+02 -.875171794E+02 -.875358037E+02 -.875548914E+02 -.875742834E+02 -.875938518E+02 -.876134920E+02 -.876331177E+02 -.876526575E+02 -.876720522E+02 -.876912527E+02 -.877102178E+02 -.877289118E+02 -.877473031E+02 -.877653621E+02 -.877830608E+02 -.878003723E+02 -.878172708E+02 -.878337316E+02 -.878497311E+02 -.878652470E+02 -.878802577E+02 -.878947423E+02 -.879086803E+02 -.879220513E+02 -.879348354E+02 -.879470130E+02 -.879585652E+02 -.879694738E+02 -.879797216E+02 -.879892924E+02 -.879981709E+02 -.880063426E+02 -.880137942E+02 -.880205132E+02 -.880264883E+02 -.880317093E+02 -.880361674E+02 -.880398551E+02 -.880427662E+02 -.880448960E+02 -.880462413E+02 -.880468001E+02 -.880465721E+02 -.880455581E+02 -.880437605E+02 -.880411831E+02 -.880378311E+02 -.880337110E+02 -.880288310E+02 -.880232001E+02 -.880168289E+02 -.880097291E+02 -.880019135E+02 -.879933959E+02 -.879841914E+02 -.879743156E+02 -.879637853E+02 -.879526179E+02 -.879408317E+02 -.879284455E+02 -.879154787E+02 -.879019513E+02 -.878878836E+02 -.878732965E+02 -.878582113E+02 -.878426495E+02 -.878266331E+02 -.878101846E+02 -.877933271E+02 -.877760841E+02 -.877584804E+02 -.877405416E+02 -.877222949E+02 -.877037697E+02 -.876849982E+02 -.876660161E+02 -.876468641E+02 -.876275895E+02 -.876082477E+02 -.875889059E+02 -.875696453E+02 -.875505667E+02 -.875317955E+02 -.875134896E+02 -.874958491E+02 -.874791286E+02 -.874636537E+02 -.874498423E+02 -.874382311E+02 -.874295116E+02 -.874245760E+02 -.874245760E+02
 -.874408455E+02 -.874408455E+02 -.874466436E+02 -.874568889E+02 -.874705254E+02 -.874867335E+02 -.875048779E+02 -.875244663E+02 -.875451176E+02 -.875665355E+02 -.875884876E+02 -.876107897E+02 -.876332939E+02 -.876558800E+02 -.876784495E+02 -.877009218E+02 -.877232301E+02 -.877453189E+02 -.877671410E+02 -.877886553E+02 -.878098248E+02 -.878306151E+02 -.878509938E+02 -.878709300E+02 -.878903940E+02 -.879093577E+02 -.879277941E+02 -.879456773E+02 -.879629822E+02 -.879796841E+02 -.879957589E+02 -.880111827E+02 -.880259319E+02 -.880399838E+02 -.880533163E+02 -.880659080E+02 -.880777389E+02 -.880887898E+02 -.880990424E+02 -.881084799E+02 -.881170862E+02 -.881248467E+02 -.881317479E+02 -.881377778E+02 -.881429261E+02 -.881471839E+02 -.881505438E+02 -.881530004E+02 -.881545497E+02 -.881551895E+02 -.881549192E+02 -.881537399E+02 -.881516544E+02 -.881486672E+02 -.881447846E+02 -.881400143E+02 -.881343657E+02 -.881278499E+02 -.881204792E+02 -.881122675E+02 -.881032300E+02 -.880933829E+02 -.880827441E+02 -.880713320E+02 -.880591665E+02 -.880462681E+02 -.880326583E+02 -.880183591E+02 -.880033935E+02 -.879877849E+02 -.879715571E+02 -.879547344E+02 -.879373418E+02 -.879194043E+02 -.879009477E+02 -.878819979E+02 -.878625817E+02 -.878427264E+02 -.878224604E+02 -.878018133E+02 -.877808164E+02 -.877595034E+02 -.877379110E+02 -.877160802E+02 -.876940575E+02 -.876718967E+02 -.876496616E+02 -.876274286E+02 -.876052909E+02 -.875833635E+02 -.875617904E+02 -.875407524E+02 -.875204790E+02 -.875012626E+02 -.874834771E+02 -.874676024E+02 -.874542556E+02 -.874442319E+02 -.874385574E+02 -.874385574E+02
 -.874555300E+02 -.874555300E+02 -.874621035E+02 -.874737123E+02 -.874891608E+02 -.875075227E+02 -.875280802E+02 -.875502772E+02 -.875736821E+02 -.875979581E+02 -.876228409E+02 -.876481209E+02 -.876736303E+02 -.876992336E+02 -.877248207E+02 -.877503013E+02 -.877756010E+02 -.878006575E+02 -.878254173E+02 -.878498335E+02 -.878738637E+02 -.878974687E+02 -.879206115E+02 -.879432571E+02 -.879653721E+02 -.879869246E+02 -.880078838E+02 -.880282199E+02 -.880479037E+02 -.880669068E+02 -.880852009E+02 -.881027583E+02 -.881195518E+02 -.881355549E+02 -.881507419E+02 -.881650883E+02 -.881785704E+02 -.881911658E+02 -.882028533E+02 -.882136127E+02 -.882234255E+02 -.882322743E+02 -.882401435E+02 -.882470190E+02 -.882528886E+02 -.882577418E+02 -.882615703E+02 -.882643673E+02 -.882661283E+02 -.882668505E+02 -.882665334E+02 -.882651782E+02 -.882627882E+02 -.882593689E+02 -.882549273E+02 -.882494728E+02 -.882430165E+02 -.882355711E+02 -.882271514E+02 -.882177734E+02 -.882074551E+02 -.881962157E+02 -.881840758E+02 -.881710573E+02 -.881571831E+02 -.881424775E+02 -.881269654E+02 -.881106727E+02 -.880936259E+02 -.880758522E+02 -.880573794E+02 -.880382358E+02 -.880184499E+02 -.879980509E+02 -.879770683E+02 -.879555320E+02 -.879334726E+02 -.879109215E+02 -.878879108E+02 -.878644744E+02 -.878406477E+02 -.878164687E+02 -.877919791E+02 -.877672250E+02 -.877422588E+02 -.877171413E+02 -.876919440E+02 -.876667530E+02 -.876416733E+02 -.876168349E+02 -.875923997E+02 -.875685723E+02 -.875456119E+02 -.875238489E+02 -.875037064E+02 -.874857276E+02 -.874706112E+02 -.874592579E+02 -.874528302E+02 -.874528302E+02
 -.874705295E+02 -.874705295E+02 -.874778928E+02 -.874908930E+02 -.875081930E+02 -.875287575E+02 -.875517841E+02 -.875766509E+02 -.876028740E+02 -.876300754E+02 -.876579584E+02 -.876862882E+02 -.877148773E+02 -.877435752E+02 -.877722600E+02 -.878008319E+02 -.878292083E+02 -.878573197E+02 -.878851063E+02 -.879125150E+02 -.879394980E+02 -.879660112E+02 -.879920132E+02 -.880174647E+02 -.880423282E+02 -.880665677E+02 -.880901482E+02 -.881130357E+02 -.881351966E+02 -.881565979E+02 -.881772073E+02 -.881969928E+02 -.882159229E+02 -.882339672E+02 -.882510962E+02 -.882672812E+02 -.882824948E+02 -.882967109E+02 -.883099047E+02 -.883220528E+02 -.883331333E+02 -.883431262E+02 -.883520131E+02 -.883597776E+02 -.883664055E+02 -.883718845E+02 -.883762048E+02 -.883793586E+02 -.883813403E+02 -.883821470E+02 -.883817777E+02 -.883802341E+02 -.883775200E+02 -.883736418E+02 -.883686078E+02 -.883624289E+02 -.883551181E+02 -.883466903E+02 -.883371627E+02 -.883265542E+02 -.883148856E+02 -.883021794E+02 -.882884597E+02 -.882737519E+02 -.882580828E+02 -.882414805E+02 -.882239740E+02 -.882055932E+02 -.881863690E+02 -.881663328E+02 -.881455166E+02 -.881239528E+02 -.881016746E+02 -.880787152E+02 -.880551083E+02 -.880308882E+02 -.880060895E+02 -.879807479E+02 -.879548998E+02 -.879285830E+02 -.879018376E+02 -.878747062E+02 -.878472352E+02 -.878194761E+02 -.877914873E+02 -.877633362E+02 -.877351026E+02 -.877068823E+02 -.876787920E+02 -.876509765E+02 -.876236164E+02 -.875969397E+02 -.875712358E+02 -.875468738E+02 -.875243267E+02 -.875042017E+02 -.874872807E+02 -.874745717E+02 -.874673761E+02 -.874673761E+02
 -.874858356E+02 -.874858356E+02 -.874940044E+02 -.875084267E+02 -.875276206E+02 -.875504392E+02 -.875759936E+02 -.876035937E+02 -.876327021E+02 -.876628994E+02 -.876938563E+02 -.877253128E+02 -.877570623E+02 -.877889392E+02 -.878208096E+02 -.878525638E+02 -.878841110E+02 -.879153741E+02 -.879462865E+02 -.879767893E+02 -.880068292E+02 -.880363570E+02 -.880653268E+02 -.880936947E+02 -.881214190E+02 -.881484588E+02 -.881747747E+02 -.882003278E+02 -.882250798E+02 -.882489930E+02 -.882720301E+02 -.882941544E+02 -.883153300E+02 -.883355219E+02 -.883546958E+02 -.883728188E+02 -.883898590E+02 -.884057862E+02 -.884205713E+02 -.884341873E+02 -.884466086E+02 -.884578119E+02 -.884677758E+02 -.884764813E+02 -.884839118E+02 -.884900529E+02 -.884948930E+02 -.884984230E+02 -.885006366E+02 -.885015300E+02 -.885011024E+02 -.884993556E+02 -.884962941E+02 -.884919252E+02 -.884862588E+02 -.884793077E+02 -.884710868E+02 -.884616137E+02 -.884509084E+02 -.884389929E+02 -.884258914E+02 -.884116303E+02 -.883962373E+02 -.883797422E+02 -.883621761E+02 -.883435714E+02 -.883239618E+02 -.883033819E+02 -.882818673E+02 -.882594541E+02 -.882361792E+02 -.882120800E+02 -.881871940E+02 -.881615594E+02 -.881352147E+02 -.881081986E+02 -.880805503E+02 -.880523100E+02 -.880235187E+02 -.879942187E+02 -.879644545E+02 -.879342736E+02 -.879037274E+02 -.878728728E+02 -.878417741E+02 -.878105058E+02 -.877791556E+02 -.877478289E+02 -.877166546E+02 -.876857920E+02 -.876554405E+02 -.876258519E+02 -.875973458E+02 -.875703307E+02 -.875453297E+02 -.875230155E+02 -.875042541E+02 -.874901627E+02 -.874821843E+02 -.874821843E+02
 -.875014392E+02 -.875014392E+02 -.875104310E+02 -.875263074E+02 -.875474393E+02 -.875725652E+02 -.876007069E+02 -.876311048E+02 -.876631677E+02 -.876964341E+02 -.877305424E+02 -.877652077E+02 -.878002042E+02 -.878353512E+02 -.878705026E+02 -.879055388E+02 -.879403600E+02 -.879748816E+02 -.880090302E+02 -.880427409E+02 -.880759550E+02 -.881086181E+02 -.881406794E+02 -.881720904E+02 -.882028041E+02 -.882327749E+02 -.882619580E+02 -.882903093E+02 -.883177851E+02 -.883443424E+02 -.883699387E+02 -.883945320E+02 -.884180810E+02 -.884405455E+02 -.884618859E+02 -.884820643E+02 -.885010436E+02 -.885187887E+02 -.885352660E+02 -.885504440E+02 -.885642929E+02 -.885767857E+02 -.885878974E+02 -.885976059E+02 -.886058917E+02 -.886127382E+02 -.886181316E+02 -.886220614E+02 -.886245201E+02 -.886255034E+02 -.886250102E+02 -.886230426E+02 -.886196060E+02 -.886147088E+02 -.886083627E+02 -.886005824E+02 -.885913854E+02 -.885807923E+02 -.885688263E+02 -.885555131E+02 -.885408810E+02 -.885249604E+02 -.885077837E+02 -.884893855E+02 -.884698018E+02 -.884490702E+02 -.884272296E+02 -.884043200E+02 -.883803824E+02 -.883554584E+02 -.883295904E+02 -.883028210E+02 -.882751933E+02 -.882467508E+02 -.882175369E+02 -.881875957E+02 -.881569714E+02 -.881257090E+02 -.880938543E+02 -.880614545E+02 -.880285590E+02 -.879952201E+02 -.879614944E+02 -.879274444E+02 -.878931403E+02 -.878586637E+02 -.878241102E+02 -.877895950E+02 -.877552587E+02 -.877212755E+02 -.876878634E+02 -.876552981E+02 -.876239299E+02 -.875942065E+02 -.875667022E+02 -.875421555E+02 -.875215180E+02 -.875060178E+02 -.874972417E+02 -.874972417E+02
 -.875173249E+02 -.875173249E+02 -.875271574E+02 -.875445207E+02 -.875676344E+02 -.875951196E+02 -.876259074E+02 -.876591676E+02 -.876942546E+02 -.877306651E+02 -.877680052E+02 -.878059655E+02 -.878443007E+02 -.878828151E+02 -.879213501E+02 -.879597757E+02 -.879979832E+02 -.880358805E+02 -.880733874E+02 -.881104330E+02 -.881469529E+02 -.881828876E+02 -.882181810E+02 -.882527790E+02 -.882866295E+02 -.883196810E+02 -.883518830E+02 -.883831856E+02 -.884135392E+02 -.884428948E+02 -.884712037E+02 -.884984180E+02 -.885244903E+02 -.885493741E+02 -.885730240E+02 -.885953959E+02 -.886164470E+02 -.886361364E+02 -.886544252E+02 -.886712766E+02 -.886866562E+02 -.887005323E+02 -.887128759E+02 -.887236611E+02 -.887328652E+02 -.887404685E+02 -.887464552E+02 -.887508129E+02 -.887535327E+02 -.887546097E+02 -.887540424E+02 -.887518335E+02 -.887479890E+02 -.887425190E+02 -.887354370E+02 -.887267602E+02 -.887165090E+02 -.887047075E+02 -.886913826E+02 -.886765645E+02 -.886602860E+02 -.886425825E+02 -.886234918E+02 -.886030539E+02 -.885813108E+02 -.885583059E+02 -.885340842E+02 -.885086920E+02 -.884821765E+02 -.884545855E+02 -.884259677E+02 -.883963720E+02 -.883658474E+02 -.883344435E+02 -.883022096E+02 -.882691954E+02 -.882354506E+02 -.882010257E+02 -.881659718E+02 -.881303412E+02 -.880941885E+02 -.880575711E+02 -.880205509E+02 -.879831960E+02 -.879455829E+02 -.879077999E+02 -.878699507E+02 -.878321601E+02 -.877945805E+02 -.877574007E+02 -.877208575E+02 -.876852502E+02 -.876509598E+02 -.876184737E+02 -.875884175E+02 -.875615964E+02 -.875390485E+02 -.875221142E+02 -.875125261E+02 -.875125261E+02
 -.875334651E+02 -.875334651E+02 -.875441558E+02 -.875630369E+02 -.875881736E+02 -.876180675E+02 -.876515574E+02 -.876877424E+02 -.877259221E+02 -.877655518E+02 -.878062057E+02 -.878475496E+02 -.878893190E+02 -.879313027E+02 -.879733296E+02 -.880152594E+02 -.880569745E+02 -.880983752E+02 -.881393747E+02 -.881798959E+02 -.882198687E+02 -.882592280E+02 -.882979117E+02 -.883358602E+02 -.883730150E+02 -.884093185E+02 -.884447138E+02 -.884791443E+02 -.885125538E+02 -.885448863E+02 -.885760864E+02 -.886060989E+02 -.886348696E+02 -.886623447E+02 -.886884717E+02 -.887131995E+02 -.887364786E+02 -.887582613E+02 -.887785025E+02 -.887971592E+02 -.888141914E+02 -.888295620E+02 -.888432372E+02 -.888551867E+02 -.888653836E+02 -.888738053E+02 -.888804330E+02 -.888852521E+02 -.888882522E+02 -.888894276E+02 -.888887765E+02 -.888863020E+02 -.888820111E+02 -.888759156E+02 -.888680313E+02 -.888583783E+02 -.888469805E+02 -.888338660E+02 -.888190663E+02 -.888026166E+02 -.887845552E+02 -.887649234E+02 -.887437652E+02 -.887211272E+02 -.886970580E+02 -.886716081E+02 -.886448297E+02 -.886167762E+02 -.885875020E+02 -.885570623E+02 -.885255130E+02 -.884929100E+02 -.884593096E+02 -.884247678E+02 -.883893408E+02 -.883530846E+02 -.883160553E+02 -.882783092E+02 -.882399031E+02 -.882008952E+02 -.881613452E+02 -.881213162E+02 -.880808756E+02 -.880400971E+02 -.879990635E+02 -.879578698E+02 -.879166279E+02 -.878754718E+02 -.878345656E+02 -.877941126E+02 -.877543679E+02 -.877156545E+02 -.876783841E+02 -.876430836E+02 -.876104301E+02 -.875812957E+02 -.875568060E+02 -.875384146E+02 -.875280019E+02 -.875280019E+02
 -.875498155E+02 -.875498155E+02 -.875613801E+02 -.875818063E+02 -.876090022E+02 -.876413487E+02 -.876775918E+02 -.877167596E+02 -.877580976E+02 -.878010198E+02 -.878450685E+02 -.878898850E+02 -.879351856E+02 -.879807437E+02 -.880263758E+02 -.880719310E+02 -.881172834E+02 -.881623257E+02 -.882069644E+02 -.882511164E+02 -.882947053E+02 -.883376600E+02 -.883799122E+02 -.884213957E+02 -.884620452E+02 -.885017962E+02 -.885405844E+02 -.885783459E+02 -.886150168E+02 -.886505333E+02 -.886848319E+02 -.887178492E+02 -.887495225E+02 -.887797899E+02 -.888085905E+02 -.888358649E+02 -.888615556E+02 -.888856073E+02 -.889079671E+02 -.889285849E+02 -.889474139E+02 -.889644107E+02 -.889795357E+02 -.889927532E+02 -.890040318E+02 -.890133449E+02 -.890206703E+02 -.890259909E+02 -.890292945E+02 -.890305741E+02 -.890298279E+02 -.890270592E+02 -.890222765E+02 -.890154933E+02 -.890067282E+02 -.889960048E+02 -.889833512E+02 -.889688002E+02 -.889523889E+02 -.889341582E+02 -.889141530E+02 -.888924217E+02 -.888690155E+02 -.888439887E+02 -.888173980E+02 -.887893021E+02 -.887597615E+02 -.887288381E+02 -.886965948E+02 -.886630954E+02 -.886284040E+02 -.885925848E+02 -.885557022E+02 -.885178200E+02 -.884790021E+02 -.884393117E+02 -.883988118E+02 -.883575655E+02 -.883156360E+02 -.882730873E+02 -.882299854E+02 -.881863990E+02 -.881424011E+02 -.880980713E+02 -.880534986E+02 -.880087849E+02 -.879640497E+02 -.879194363E+02 -.878751201E+02 -.878313186E+02 -.877883049E+02 -.877464254E+02 -.877061218E+02 -.876679604E+02 -.876326697E+02 -.876011889E+02 -.875747308E+02 -.875548634E+02 -.875436158E+02 -.875436158E+02
 -.875663100E+02 -.875663100E+02 -.875787606E+02 -.876007532E+02 -.876300372E+02 -.876648723E+02 -.877039119E+02 -.877461136E+02 -.877906695E+02 -.878369523E+02 -.878844732E+02 -.879328492E+02 -.879817773E+02 -.880310160E+02 -.880803693E+02 -.881296768E+02 -.881788040E+02 -.882276362E+02 -.882760736E+02 -.883240263E+02 -.883714117E+02 -.884181521E+02 -.884641722E+02 -.885093986E+02 -.885537585E+02 -.885971796E+02 -.886395894E+02 -.886809154E+02 -.887210849E+02 -.887600249E+02 -.887976626E+02 -.888339248E+02 -.888687392E+02 -.889020340E+02 -.889337384E+02 -.889637834E+02 -.889921020E+02 -.890186294E+02 -.890433039E+02 -.890660669E+02 -.890868634E+02 -.891056424E+02 -.891223573E+02 -.891369661E+02 -.891494320E+02 -.891597234E+02 -.891678141E+02 -.891736841E+02 -.891773188E+02 -.891787101E+02 -.891778556E+02 -.891747591E+02 -.891694308E+02 -.891618864E+02 -.891521478E+02 -.891402427E+02 -.891262043E+02 -.891100709E+02 -.890918862E+02 -.890716982E+02 -.890495597E+02 -.890255270E+02 -.889996605E+02 -.889720234E+02 -.889426820E+02 -.889117046E+02 -.888791617E+02 -.888451252E+02 -.888096680E+02 -.887728637E+02 -.887347863E+02 -.886955098E+02 -.886551077E+02 -.886136531E+02 -.885712184E+02 -.885278752E+02 -.884836945E+02 -.884387468E+02 -.883931024E+02 -.883468321E+02 -.883000081E+02 -.882527052E+02 -.882050024E+02 -.881569853E+02 -.881087489E+02 -.880604019E+02 -.880120713E+02 -.879639093E+02 -.879161022E+02 -.878688810E+02 -.878225364E+02 -.877774373E+02 -.877340551E+02 -.876929949E+02 -.876550359E+02 -.876211837E+02 -.875927384E+02 -.875713820E+02 -.875592924E+02 -.875592924E+02
 -.875828550E+02 -.875828550E+02 -.875961990E+02 -.876197709E+02 -.876511616E+02 -.876885103E+02 -.877303788E+02 -.877756550E+02 -.878234784E+02 -.878731814E+02 -.879242446E+02 -.879762610E+02 -.880289094E+02 -.880819334E+02 -.881351256E+02 -.881883161E+02 -.882413623E+02 -.882941428E+02 -.883465506E+02 -.883984894E+02 -.884498699E+02 -.885006069E+02 -.885506179E+02 -.885998213E+02 -.886481360E+02 -.886954806E+02 -.887417735E+02 -.887869323E+02 -.888308740E+02 -.888735149E+02 -.889147710E+02 -.889545579E+02 -.889927917E+02 -.890293889E+02 -.890642672E+02 -.890973460E+02 -.891285469E+02 -.891577941E+02 -.891850151E+02 -.892101411E+02 -.892331072E+02 -.892538535E+02 -.892723247E+02 -.892884715E+02 -.893022502E+02 -.893136234E+02 -.893225603E+02 -.893290369E+02 -.893330361E+02 -.893345480E+02 -.893335699E+02 -.893301063E+02 -.893241687E+02 -.893157762E+02 -.893049543E+02 -.892917357E+02 -.892761596E+02 -.892582713E+02 -.892381220E+02 -.892157685E+02 -.891912726E+02 -.891647009E+02 -.891361239E+02 -.891056161E+02 -.890732547E+02 -.890391200E+02 -.890032940E+02 -.889658604E+02 -.889269042E+02 -.888865105E+02 -.888447649E+02 -.888017527E+02 -.887575583E+02 -.887122653E+02 -.886659562E+02 -.886187123E+02 -.885706135E+02 -.885217387E+02 -.884721662E+02 -.884219741E+02 -.883712417E+02 -.883200500E+02 -.882684843E+02 -.882166362E+02 -.881646069E+02 -.881125114E+02 -.880604838E+02 -.880086850E+02 -.879573111E+02 -.879066064E+02 -.878568781E+02 -.878085169E+02 -.877620226E+02 -.877180379E+02 -.876773918E+02 -.876411552E+02 -.876107143E+02 -.875878639E+02 -.875749304E+02 -.875749304E+02
 -.875993241E+02 -.875993241E+02 -.876135622E+02 -.876387154E+02 -.876722181E+02 -.877120906E+02 -.877568049E+02 -.878051811E+02 -.878563072E+02 -.879094769E+02 -.879641407E+02 -.880198690E+02 -.880763230E+02 -.881332328E+02 -.881903803E+02 -.882475866E+02 -.883047018E+02 -.883615975E+02 -.884181600E+02 -.884742862E+02 -.885298794E+02 -.885848469E+02 -.886390976E+02 -.886925412E+02 -.887450872E+02 -.887966441E+02 -.888471195E+02 -.888964194E+02 -.889444490E+02 -.889911119E+02 -.890363110E+02 -.890799487E+02 -.891219272E+02 -.891621492E+02 -.892005187E+02 -.892369411E+02 -.892713246E+02 -.893035801E+02 -.893336220E+02 -.893613691E+02 -.893867449E+02 -.894096783E+02 -.894301040E+02 -.894479634E+02 -.894632047E+02 -.894757836E+02 -.894856632E+02 -.894928152E+02 -.894972190E+02 -.894988628E+02 -.894977434E+02 -.894938658E+02 -.894872439E+02 -.894778999E+02 -.894658644E+02 -.894511759E+02 -.894338808E+02 -.894140328E+02 -.893916923E+02 -.893669266E+02 -.893398087E+02 -.893104169E+02 -.892788346E+02 -.892451491E+02 -.892094515E+02 -.891718356E+02 -.891323976E+02 -.890912354E+02 -.890484478E+02 -.890041341E+02 -.889583933E+02 -.889113239E+02 -.888630233E+02 -.888135874E+02 -.887631104E+02 -.887116844E+02 -.886593998E+02 -.886063451E+02 -.885526075E+02 -.884982733E+02 -.884434291E+02 -.883881629E+02 -.883325664E+02 -.882767373E+02 -.882207827E+02 -.881648236E+02 -.881090011E+02 -.880534834E+02 -.879984763E+02 -.879442357E+02 -.878910845E+02 -.878394336E+02 -.877898099E+02 -.877428921E+02 -.876995570E+02 -.876609390E+02 -.876285081E+02 -.876041700E+02 -.875903967E+02 -.875903967E+02
 -.876155522E+02 -.876155522E+02 -.876306767E+02 -.876573994E+02 -.876930017E+02 -.877353886E+02 -.877829452E+02 -.878344261E+02 -.878888701E+02 -.879455337E+02 -.880038394E+02 -.880633366E+02 -.881236703E+02 -.881845583E+02 -.882457730E+02 -.883071276E+02 -.883684654E+02 -.884296510E+02 -.884905644E+02 -.885510953E+02 -.886111393E+02 -.886705953E+02 -.887293634E+02 -.887873433E+02 -.888444337E+02 -.889005316E+02 -.889555321E+02 -.890093280E+02 -.890618102E+02 -.891128676E+02 -.891623877E+02 -.892102568E+02 -.892563610E+02 -.893005865E+02 -.893428206E+02 -.893829525E+02 -.894208736E+02 -.894564789E+02 -.894896673E+02 -.895203425E+02 -.895484137E+02 -.895737964E+02 -.895964131E+02 -.896161940E+02 -.896330773E+02 -.896470100E+02 -.896579485E+02 -.896658583E+02 -.896707153E+02 -.896725050E+02 -.896712233E+02 -.896668765E+02 -.896594807E+02 -.896490626E+02 -.896356583E+02 -.896193137E+02 -.896000838E+02 -.895780325E+02 -.895532317E+02 -.895257610E+02 -.894957070E+02 -.894631625E+02 -.894282260E+02 -.893910007E+02 -.893515939E+02 -.893101161E+02 -.892666804E+02 -.892214014E+02 -.891743947E+02 -.891257760E+02 -.890756606E+02 -.890241626E+02 -.889713945E+02 -.889174666E+02 -.888624866E+02 -.888065596E+02 -.887497877E+02 -.886922703E+02 -.886341047E+02 -.885753862E+02 -.885162094E+02 -.884566699E+02 -.883968658E+02 -.883369008E+02 -.882768877E+02 -.882169534E+02 -.881572445E+02 -.880979364E+02 -.880392430E+02 -.879814307E+02 -.879248361E+02 -.878698887E+02 -.878171404E+02 -.877673034E+02 -.877212996E+02 -.876803241E+02 -.876459273E+02 -.876201219E+02 -.876055216E+02 -.876055216E+02
 -.876313287E+02 -.876313287E+02 -.876473214E+02 -.876755841E+02 -.877132514E+02 -.877581179E+02 -.878084861E+02 -.878630488E+02 -.879207987E+02 -.879809579E+02 -.880429236E+02 -.881062261E+02 -.881704967E+02 -.882354427E+02 -.883008283E+02 -.883664599E+02 -.884321746E+02 -.884978310E+02 -.885633025E+02 -.886284714E+02 -.886932256E+02 -.887574551E+02 -.888210497E+02 -.888838985E+02 -.889458878E+02 -.890069014E+02 -.890668198E+02 -.891255204E+02 -.891828773E+02 -.892387620E+02 -.892930436E+02 -.893455897E+02 -.893962669E+02 -.894449417E+02 -.894914815E+02 -.895357553E+02 -.895776351E+02 -.896169963E+02 -.896537188E+02 -.896876880E+02 -.897187960E+02 -.897469418E+02 -.897720329E+02 -.897939858E+02 -.898127265E+02 -.898281916E+02 -.898403285E+02 -.898490960E+02 -.898544649E+02 -.898564178E+02 -.898549496E+02 -.898500677E+02 -.898417913E+02 -.898301522E+02 -.898151935E+02 -.897969702E+02 -.897755478E+02 -.897510025E+02 -.897234202E+02 -.896928957E+02 -.896595320E+02 -.896234395E+02 -.895847352E+02 -.895435413E+02 -.894999849E+02 -.894541964E+02 -.894063092E+02 -.893564581E+02 -.893047787E+02 -.892514063E+02 -.891964756E+02 -.891401192E+02 -.890824672E+02 -.890236469E+02 -.889637819E+02 -.889029921E+02 -.888413932E+02 -.887790971E+02 -.887162124E+02 -.886528442E+02 -.885890963E+02 -.885250718E+02 -.884608756E+02 -.883966173E+02 -.883324151E+02 -.882684005E+02 -.882047256E+02 -.881415710E+02 -.880791573E+02 -.880177597E+02 -.879577265E+02 -.878995031E+02 -.878436636E+02 -.877909505E+02 -.877423273E+02 -.876990449E+02 -.876627298E+02 -.876354959E+02 -.876200917E+02 -.876200917E+02
 -.876463902E+02 -.876463902E+02 -.876632199E+02 -.876929712E+02 -.877326404E+02 -.877799191E+02 -.878330331E+02 -.878906188E+02 -.879516272E+02 -.880152500E+02 -.880808625E+02 -.881479795E+02 -.882162208E+02 -.882852858E+02 -.883549323E+02 -.884249614E+02 -.884952051E+02 -.885655164E+02 -.886357626E+02 -.887058190E+02 -.887755651E+02 -.888448813E+02 -.889136469E+02 -.889817381E+02 -.890490278E+02 -.891153842E+02 -.891806712E+02 -.892447477E+02 -.893074685E+02 -.893686843E+02 -.894282427E+02 -.894859884E+02 -.895417651E+02 -.895954154E+02 -.896467828E+02 -.896957124E+02 -.897420518E+02 -.897856530E+02 -.898263729E+02 -.898640745E+02 -.898986287E+02 -.899299147E+02 -.899578213E+02 -.899822481E+02 -.900031063E+02 -.900203193E+02 -.900338238E+02 -.900435700E+02 -.900495225E+02 -.900516602E+02 -.900499768E+02 -.900444810E+02 -.900351959E+02 -.900221594E+02 -.900054235E+02 -.899850540E+02 -.899611297E+02 -.899337419E+02 -.899029934E+02 -.898689977E+02 -.898318781E+02 -.897917663E+02 -.897488016E+02 -.897031298E+02 -.896549016E+02 -.896042719E+02 -.895513981E+02 -.894964395E+02 -.894395557E+02 -.893809056E+02 -.893206466E+02 -.892589334E+02 -.891959171E+02 -.891317448E+02 -.890665587E+02 -.890004958E+02 -.889336876E+02 -.888662603E+02 -.887983348E+02 -.887300277E+02 -.886614521E+02 -.885927192E+02 -.885239410E+02 -.884552325E+02 -.883867166E+02 -.883185289E+02 -.882508250E+02 -.881837895E+02 -.881176477E+02 -.880526812E+02 -.879892470E+02 -.879278035E+02 -.878689430E+02 -.878134342E+02 -.877622767E+02 -.877167723E+02 -.876786158E+02 -.876500148E+02 -.876338432E+02 -.876338432E+02
 -.876604124E+02 -.876604124E+02 -.876780320E+02 -.877091927E+02 -.877507650E+02 -.878003471E+02 -.878560969E+02 -.879166011E+02 -.879807753E+02 -.880477863E+02 -.881169923E+02 -.881878962E+02 -.882601106E+02 -.883333292E+02 -.884073063E+02 -.884818394E+02 -.885567568E+02 -.886319072E+02 -.887071521E+02 -.887823603E+02 -.888574026E+02 -.889321494E+02 -.890064681E+02 -.890802212E+02 -.891532658E+02 -.892254524E+02 -.892966254E+02 -.893666223E+02 -.894352750E+02 -.895024098E+02 -.895678483E+02 -.896314085E+02 -.896929061E+02 -.897521554E+02 -.898089707E+02 -.898631678E+02 -.899145655E+02 -.899629866E+02 -.900082599E+02 -.900502213E+02 -.900887154E+02 -.901235968E+02 -.901547315E+02 -.901819983E+02 -.902052895E+02 -.902245126E+02 -.902395906E+02 -.902504632E+02 -.902570870E+02 -.902594365E+02 -.902575039E+02 -.902512993E+02 -.902408507E+02 -.902262037E+02 -.902074212E+02 -.901845825E+02 -.901577828E+02 -.901271321E+02 -.900927541E+02 -.900547856E+02 -.900133744E+02 -.899686786E+02 -.899208651E+02 -.898701079E+02 -.898165869E+02 -.897604862E+02 -.897019929E+02 -.896412956E+02 -.895785825E+02 -.895140411E+02 -.894478556E+02 -.893802071E+02 -.893112716E+02 -.892412192E+02 -.891702141E+02 -.890984130E+02 -.890259656E+02 -.889530142E+02 -.888796939E+02 -.888061335E+02 -.887324564E+02 -.886587823E+02 -.885852297E+02 -.885119189E+02 -.884389764E+02 -.883665406E+02 -.882947690E+02 -.882238480E+02 -.881540050E+02 -.880855247E+02 -.880187696E+02 -.879542067E+02 -.878924418E+02 -.878342640E+02 -.877807030E+02 -.877331029E+02 -.876932187E+02 -.876633401E+02 -.876464538E+02 -.876464538E+02
 -.876730007E+02 -.876730007E+02 -.876913434E+02 -.877238004E+02 -.877671323E+02 -.878188578E+02 -.878770777E+02 -.879403387E+02 -.880075292E+02 -.880777980E+02 -.881504921E+02 -.882251083E+02 -.883012558E+02 -.883786270E+02 -.884569753E+02 -.885360972E+02 -.886158194E+02 -.886959878E+02 -.887764594E+02 -.888570964E+02 -.889377616E+02 -.890183148E+02 -.890986102E+02 -.891784952E+02 -.892578090E+02 -.893363819E+02 -.894140355E+02 -.894905825E+02 -.895658278E+02 -.896395687E+02 -.897115962E+02 -.897816962E+02 -.898496508E+02 -.899152399E+02 -.899782428E+02 -.900384398E+02 -.900956139E+02 -.901495529E+02 -.902000507E+02 -.902469098E+02 -.902899423E+02 -.903289724E+02 -.903638376E+02 -.903943906E+02 -.904205005E+02 -.904420544E+02 -.904589584E+02 -.904711387E+02 -.904785422E+02 -.904811375E+02 -.904789147E+02 -.904718861E+02 -.904600856E+02 -.904435687E+02 -.904224116E+02 -.903967108E+02 -.903665817E+02 -.903321579E+02 -.902935892E+02 -.902510410E+02 -.902046918E+02 -.901547322E+02 -.901013628E+02 -.900447925E+02 -.899852366E+02 -.899229152E+02 -.898580511E+02 -.897908682E+02 -.897215896E+02 -.896504365E+02 -.895776257E+02 -.895033693E+02 -.894278726E+02 -.893513333E+02 -.892739406E+02 -.891958744E+02 -.891173052E+02 -.890383933E+02 -.889592900E+02 -.888801371E+02 -.888010691E+02 -.887222142E+02 -.886436972E+02 -.885656427E+02 -.884881795E+02 -.884114470E+02 -.883356022E+02 -.882608305E+02 -.881873582E+02 -.881154693E+02 -.880455271E+02 -.879780020E+02 -.879135071E+02 -.878528449E+02 -.877970666E+02 -.877475491E+02 -.877060952E+02 -.876750631E+02 -.876575345E+02 -.876575345E+02
 -.876836802E+02 -.876836802E+02 -.877026552E+02 -.877362534E+02 -.877811470E+02 -.878347926E+02 -.878952485E+02 -.879610338E+02 -.880310199E+02 -.881043469E+02 -.881803584E+02 -.882585513E+02 -.883385372E+02 -.884200117E+02 -.885027314E+02 -.885864954E+02 -.886711313E+02 -.887564843E+02 -.888424085E+02 -.889287610E+02 -.890153965E+02 -.891021638E+02 -.891889035E+02 -.892754460E+02 -.893616103E+02 -.894472037E+02 -.895320216E+02 -.896158478E+02 -.896984555E+02 -.897796076E+02 -.898590589E+02 -.899365567E+02 -.900118430E+02 -.900846561E+02 -.901547327E+02 -.902218097E+02 -.902856267E+02 -.903459280E+02 -.904024650E+02 -.904549981E+02 -.905032997E+02 -.905471555E+02 -.905863675E+02 -.906207554E+02 -.906501590E+02 -.906744396E+02 -.906934817E+02 -.907071944E+02 -.907155122E+02 -.907183961E+02 -.907158338E+02 -.907078400E+02 -.906944562E+02 -.906757503E+02 -.906518158E+02 -.906227707E+02 -.905887562E+02 -.905499353E+02 -.905064910E+02 -.904586241E+02 -.904065517E+02 -.903505045E+02 -.902907252E+02 -.902274654E+02 -.901609841E+02 -.900915451E+02 -.900194148E+02 -.899448599E+02 -.898681456E+02 -.897895333E+02 -.897092791E+02 -.896276316E+02 -.895448307E+02 -.894611065E+02 -.893766774E+02 -.892917501E+02 -.892065185E+02 -.891211636E+02 -.890358540E+02 -.889507461E+02 -.888659854E+02 -.887817087E+02 -.886980462E+02 -.886151254E+02 -.885330757E+02 -.884520347E+02 -.883721562E+02 -.882936209E+02 -.882166495E+02 -.881415206E+02 -.880685925E+02 -.879983324E+02 -.879313534E+02 -.878684622E+02 -.878107209E+02 -.877595267E+02 -.877167154E+02 -.876846951E+02 -.876666206E+02 -.876666206E+02
 -.876918848E+02 -.876918848E+02 -.877113722E+02 -.877459060E+02 -.877920970E+02 -.878473625E+02 -.879097368E+02 -.879777269E+02 -.880502008E+02 -.881263005E+02 -.882053759E+02 -.882869322E+02 -.883705902E+02 -.884560551E+02 -.885430917E+02 -.886315059E+02 -.887211303E+02 -.888118123E+02 -.889034055E+02 -.889957634E+02 -.890887334E+02 -.891821539E+02 -.892758507E+02 -.893696358E+02 -.894633061E+02 -.895566426E+02 -.896494107E+02 -.897413608E+02 -.898322287E+02 -.899217373E+02 -.900095980E+02 -.900955121E+02 -.901791733E+02 -.902602698E+02 -.903384863E+02 -.904135071E+02 -.904850182E+02 -.905527105E+02 -.906162823E+02 -.906754420E+02 -.907299116E+02 -.907794288E+02 -.908237502E+02 -.908626539E+02 -.908959418E+02 -.909234425E+02 -.909450125E+02 -.909605389E+02 -.909699400E+02 -.909731671E+02 -.909702046E+02 -.909610704E+02 -.909458158E+02 -.909245248E+02 -.908973128E+02 -.908643258E+02 -.908257379E+02 -.907817499E+02 -.907325863E+02 -.906784935E+02 -.906197367E+02 -.905565971E+02 -.904893694E+02 -.904183585E+02 -.903438772E+02 -.902662428E+02 -.901857748E+02 -.901027920E+02 -.900176101E+02 -.899305393E+02 -.898418818E+02 -.897519300E+02 -.896609648E+02 -.895692534E+02 -.894770486E+02 -.893845875E+02 -.892920906E+02 -.891997619E+02 -.891077889E+02 -.890163431E+02 -.889255814E+02 -.888356481E+02 -.887466777E+02 -.886587983E+02 -.885721373E+02 -.884868271E+02 -.884030142E+02 -.883208700E+02 -.882406044E+02 -.881624841E+02 -.880868555E+02 -.880141746E+02 -.879450447E+02 -.878802658E+02 -.878208981E+02 -.877683433E+02 -.877244516E+02 -.876916580E+02 -.876731624E+02 -.876731624E+02
 -.876969460E+02 -.876969460E+02 -.877167914E+02 -.877519943E+02 -.877991393E+02 -.878556319E+02 -.879195061E+02 -.879892761E+02 -.880638223E+02 -.881423028E+02 -.882240851E+02 -.883086930E+02 -.883957653E+02 -.884850241E+02 -.885762491E+02 -.886692592E+02 -.887638966E+02 -.888600153E+02 -.889574720E+02 -.890561187E+02 -.891557978E+02 -.892563374E+02 -.893575489E+02 -.894592248E+02 -.895611372E+02 -.896630382E+02 -.897646591E+02 -.898657115E+02 -.899658882E+02 -.900648647E+02 -.901623012E+02 -.902578442E+02 -.903511295E+02 -.904417845E+02 -.905294311E+02 -.906136888E+02 -.906941781E+02 -.907705233E+02 -.908423567E+02 -.909093214E+02 -.909710756E+02 -.910272958E+02 -.910776806E+02 -.911219542E+02 -.911598699E+02 -.911912130E+02 -.912158039E+02 -.912335004E+02 -.912441998E+02 -.912478402E+02 -.912444018E+02 -.912339068E+02 -.912164193E+02 -.911920443E+02 -.911609265E+02 -.911232479E+02 -.910792256E+02 -.910291093E+02 -.909731772E+02 -.909117338E+02 -.908451055E+02 -.907736373E+02 -.906976893E+02 -.906176327E+02 -.905338467E+02 -.904467147E+02 -.903566210E+02 -.902639475E+02 -.901690710E+02 -.900723598E+02 -.899741715E+02 -.898748501E+02 -.897747241E+02 -.896741046E+02 -.895732836E+02 -.894725325E+02 -.893721019E+02 -.892722208E+02 -.891730968E+02 -.890749167E+02 -.889778482E+02 -.888820417E+02 -.887876334E+02 -.886947492E+02 -.886035102E+02 -.885140395E+02 -.884264710E+02 -.883409604E+02 -.882577001E+02 -.881769375E+02 -.880989982E+02 -.880243169E+02 -.879534757E+02 -.878872546E+02 -.878266956E+02 -.877731864E+02 -.877285680E+02 -.876952747E+02 -.876765165E+02 -.876765165E+02
 -.876980824E+02 -.876980824E+02 -.877180902E+02 -.877536243E+02 -.878012854E+02 -.878585023E+02 -.879233369E+02 -.879943341E+02 -.880704065E+02 -.881507446E+02 -.882347482E+02 -.883219716E+02 -.884120826E+02 -.885048297E+02 -.886000163E+02 -.886974815E+02 -.887970841E+02 -.888986905E+02 -.890021652E+02 -.891073632E+02 -.892141241E+02 -.893222681E+02 -.894315925E+02 -.895418699E+02 -.896528466E+02 -.897642422E+02 -.898757500E+02 -.899870375E+02 -.900977477E+02 -.902075009E+02 -.903158969E+02 -.904225171E+02 -.905269280E+02 -.906286839E+02 -.907273302E+02 -.908224075E+02 -.909134548E+02 -.910000143E+02 -.910816349E+02 -.911578773E+02 -.912283183E+02 -.912925554E+02 -.913502120E+02 -.914009419E+02 -.914444337E+02 -.914804159E+02 -.915086602E+02 -.915289854E+02 -.915412602E+02 -.915454053E+02 -.915413950E+02 -.915292571E+02 -.915090731E+02 -.914809765E+02 -.914451506E+02 -.914018262E+02 -.913512772E+02 -.912938174E+02 -.912297957E+02 -.911595917E+02 -.910836106E+02 -.910022789E+02 -.909160392E+02 -.908253461E+02 -.907306612E+02 -.906324491E+02 -.905311735E+02 -.904272931E+02 -.903212579E+02 -.902135060E+02 -.901044604E+02 -.899945258E+02 -.898840866E+02 -.897735040E+02 -.896631147E+02 -.895532291E+02 -.894441303E+02 -.893360741E+02 -.892292888E+02 -.891239760E+02 -.890203122E+02 -.889184512E+02 -.888185273E+02 -.887206597E+02 -.886249579E+02 -.885315291E+02 -.884404878E+02 -.883519665E+02 -.882661315E+02 -.881832011E+02 -.881034695E+02 -.880273381E+02 -.879553539E+02 -.878882605E+02 -.878270630E+02 -.877731118E+02 -.877282111E+02 -.876947603E+02 -.876759369E+02 -.876759369E+02
 -.876943902E+02 -.876943902E+02 -.877143170E+02 -.877497603E+02 -.877973890E+02 -.878546971E+02 -.879198084E+02 -.879913268E+02 -.880682205E+02 -.881497326E+02 -.882353118E+02 -.883245583E+02 -.884171820E+02 -.885129699E+02 -.886117601E+02 -.887134217E+02 -.888178390E+02 -.889248989E+02 -.890344806E+02 -.891464479E+02 -.892606427E+02 -.893768805E+02 -.894949471E+02 -.896145957E+02 -.897355460E+02 -.898574831E+02 -.899800583E+02 -.901028896E+02 -.902255631E+02 -.903476353E+02 -.904686352E+02 -.905880678E+02 -.907054169E+02 -.908201488E+02 -.909317165E+02 -.910395638E+02 -.911431296E+02 -.912418530E+02 -.913351783E+02 -.914225606E+02 -.915034718E+02 -.915774064E+02 -.916438884E+02 -.917024776E+02 -.917527760E+02 -.917944345E+02 -.918271584E+02 -.918507129E+02 -.918649272E+02 -.918696979E+02 -.918649907E+02 -.918508418E+02 -.918273565E+02 -.917947075E+02 -.917531318E+02 -.917029260E+02 -.916444415E+02 -.915780787E+02 -.915042801E+02 -.914235246E+02 -.913363204E+02 -.912431986E+02 -.911447076E+02 -.910414064E+02 -.909338598E+02 -.908226327E+02 -.907082856E+02 -.905913700E+02 -.904724241E+02 -.903519687E+02 -.902305040E+02 -.901085057E+02 -.899864224E+02 -.898646729E+02 -.897436439E+02 -.896236885E+02 -.895051249E+02 -.893882365E+02 -.892732715E+02 -.891604440E+02 -.890499363E+02 -.889419009E+02 -.888364644E+02 -.887337325E+02 -.886337958E+02 -.885367374E+02 -.884426430E+02 -.883516123E+02 -.882637744E+02 -.881793069E+02 -.880984598E+02 -.880215863E+02 -.879491819E+02 -.878819348E+02 -.878207902E+02 -.877670341E+02 -.877224011E+02 -.876892145E+02 -.876705689E+02 -.876705689E+02
 -.876848349E+02 -.876848349E+02 -.877043824E+02 -.877392160E+02 -.877861350E+02 -.878427484E+02 -.879072824E+02 -.879784330E+02 -.880552518E+02 -.881370578E+02 -.882233692E+02 -.883138501E+02 -.884082689E+02 -.885064659E+02 -.886083275E+02 -.887137660E+02 -.888227030E+02 -.889350567E+02 -.890507311E+02 -.891696073E+02 -.892915373E+02 -.894163380E+02 -.895437880E+02 -.896736241E+02 -.898055402E+02 -.899391863E+02 -.900741683E+02 -.902100499E+02 -.903463531E+02 -.904825616E+02 -.906181229E+02 -.907524523E+02 -.908849360E+02 -.910149357E+02 -.911417929E+02 -.912648334E+02 -.913833724E+02 -.914967204E+02 -.916041889E+02 -.917050973E+02 -.917987804E+02 -.918845963E+02 -.919619355E+02 -.920302297E+02 -.920889616E+02 -.921376743E+02 -.921759796E+02 -.922035668E+02 -.922202089E+02 -.922257678E+02 -.922201978E+02 -.922035463E+02 -.921759528E+02 -.921376460E+02 -.920889384E+02 -.920302199E+02 -.919619495E+02 -.918846463E+02 -.917988810E+02 -.917052654E+02 -.916044440E+02 -.914970850E+02 -.913838719E+02 -.912654968E+02 -.911426528E+02 -.910160288E+02 -.908863032E+02 -.907541390E+02 -.906201795E+02 -.904850434E+02 -.903493207E+02 -.902135692E+02 -.900783108E+02 -.899440288E+02 -.898111651E+02 -.896801184E+02 -.895512434E+02 -.894248497E+02 -.893012029E+02 -.891805255E+02 -.890629992E+02 -.889487679E+02 -.888379423E+02 -.887306048E+02 -.886268168E+02 -.885266261E+02 -.884300775E+02 -.883372253E+02 -.882481481E+02 -.881629685E+02 -.880818763E+02 -.880051596E+02 -.879332429E+02 -.878667362E+02 -.878064986E+02 -.877537200E+02 -.877100263E+02 -.876776170E+02 -.876594436E+02 -.876594436E+02
 -.876682477E+02 -.876682477E+02 -.876870549E+02 -.877206491E+02 -.877660327E+02 -.878209880E+02 -.878838907E+02 -.879535672E+02 -.880291847E+02 -.881101657E+02 -.881961219E+02 -.882868026E+02 -.883820544E+02 -.884817895E+02 -.885859599E+02 -.886945374E+02 -.888074968E+02 -.889248026E+02 -.890463974E+02 -.891721928E+02 -.893020620E+02 -.894358337E+02 -.895732872E+02 -.897141492E+02 -.898580914E+02 -.900047298E+02 -.901536243E+02 -.903042800E+02 -.904561490E+02 -.906086330E+02 -.907610871E+02 -.909128230E+02 -.910631134E+02 -.912111967E+02 -.913562811E+02 -.914975498E+02 -.916341663E+02 -.917652802E+02 -.918900342E+02 -.920075717E+02 -.921170465E+02 -.922176329E+02 -.923085385E+02 -.923890166E+02 -.924583811E+02 -.925160203E+02 -.925614111E+02 -.925941317E+02 -.926138724E+02 -.926204442E+02 -.926137840E+02 -.925939561E+02 -.925611509E+02 -.925156791E+02 -.924579640E+02 -.923885301E+02 -.923079906E+02 -.922170333E+02 -.921164065E+02 -.920069049E+02 -.918893560E+02 -.917646089E+02 -.916335228E+02 -.914969583E+02 -.913557692E+02 -.912107960E+02 -.910628598E+02 -.909127570E+02 -.907612542E+02 -.906090841E+02 -.904569404E+02 -.903054741E+02 -.901552893E+02 -.900069400E+02 -.898609271E+02 -.897176963E+02 -.895776372E+02 -.894410823E+02 -.893083086E+02 -.891795386E+02 -.890549438E+02 -.889346484E+02 -.888187343E+02 -.887072473E+02 -.886002049E+02 -.884976046E+02 -.883994352E+02 -.883056891E+02 -.882163781E+02 -.881315519E+02 -.880513221E+02 -.879758912E+02 -.879055898E+02 -.878409242E+02 -.877826369E+02 -.877317850E+02 -.876898413E+02 -.876588259E+02 -.876414774E+02 -.876414774E+02
 -.876433252E+02 -.876433252E+02 -.876609611E+02 -.876925608E+02 -.877354143E+02 -.877875436E+02 -.878475278E+02 -.879143677E+02 -.879873827E+02 -.880661302E+02 -.881503430E+02 -.882398810E+02 -.883346926E+02 -.884347839E+02 -.885401944E+02 -.886509767E+02 -.887671794E+02 -.888888335E+02 -.890159400E+02 -.891484596E+02 -.892863042E+02 -.894293298E+02 -.895773304E+02 -.897300335E+02 -.898870973E+02 -.900481089E+02 -.902125844E+02 -.903799691E+02 -.905496406E+02 -.907209117E+02 -.908930341E+02 -.910652030E+02 -.912365614E+02 -.914062048E+02 -.915731854E+02 -.917365162E+02 -.918951763E+02 -.920481155E+02 -.921942617E+02 -.923325290E+02 -.924618290E+02 -.925810847E+02 -.926892471E+02 -.927853150E+02 -.928683565E+02 -.929375317E+02 -.929921151E+02 -.930315174E+02 -.930553032E+02 -.930632057E+02 -.930551349E+02 -.930311817E+02 -.929916136E+02 -.929368670E+02 -.928675322E+02 -.927843353E+02 -.926881174E+02 -.925798114E+02 -.924604199E+02 -.923309930E+02 -.921926095E+02 -.920463596E+02 -.918933316E+02 -.917346003E+02 -.915712191E+02 -.914042125E+02 -.912345717E+02 -.910632492E+02 -.908911547E+02 -.907191508E+02 -.905480482E+02 -.903786015E+02 -.902115047E+02 -.900473869E+02 -.898868092E+02 -.897302624E+02 -.895781656E+02 -.894308661E+02 -.892886409E+02 -.891516994E+02 -.890201873E+02 -.888941915E+02 -.887737471E+02 -.886588439E+02 -.885494358E+02 -.884454502E+02 -.883467996E+02 -.882533947E+02 -.881651597E+02 -.880820508E+02 -.880040793E+02 -.879313389E+02 -.878640407E+02 -.878025580E+02 -.877474824E+02 -.876996971E+02 -.876604711E+02 -.876315818E+02 -.876154751E+02 -.876154751E+02
 -.876086359E+02 -.876086359E+02 -.876245922E+02 -.876533029E+02 -.876924407E+02 -.877403431E+02 -.877958522E+02 -.878581926E+02 -.879268766E+02 -.880016318E+02 -.880823436E+02 -.881690113E+02 -.882617125E+02 -.883605744E+02 -.884657506E+02 -.885774011E+02 -.886956757E+02 -.888206993E+02 -.889525584E+02 -.890912898E+02 -.892368701E+02 -.893892069E+02 -.895481308E+02 -.897133896E+02 -.898846438E+02 -.900614636E+02 -.902433284E+02 -.904296279E+02 -.906196642E+02 -.908126566E+02 -.910077456E+02 -.912039989E+02 -.914004156E+02 -.915959308E+02 -.917894185E+02 -.919796945E+02 -.921655178E+02 -.923455937E+02 -.925185784E+02 -.926830861E+02 -.928377016E+02 -.929809977E+02 -.931115587E+02 -.932280098E+02 -.933290512E+02 -.934134951E+02 -.934803042E+02 -.935286272E+02 -.935578312E+02 -.935675261E+02 -.935575801E+02 -.935281253E+02 -.934795526E+02 -.934124954E+02 -.933278051E+02 -.932265197E+02 -.931098271E+02 -.929790275E+02 -.928354961E+02 -.926806490E+02 -.925159142E+02 -.923427079E+02 -.921624173E+02 -.919763883E+02 -.917859181E+02 -.915922507E+02 -.913965746E+02 -.912000202E+02 -.910036578E+02 -.908084943E+02 -.906154685E+02 -.904254469E+02 -.902392175E+02 -.900574857E+02 -.898808695E+02 -.897098972E+02 -.895450056E+02 -.893865411E+02 -.892347618E+02 -.890898418E+02 -.889518767E+02 -.888208909E+02 -.886968456E+02 -.885796480E+02 -.884691617E+02 -.883652177E+02 -.882676265E+02 -.881761918E+02 -.880907256E+02 -.880110664E+02 -.879370999E+02 -.878687846E+02 -.878061837E+02 -.877495051E+02 -.876991518E+02 -.876557876E+02 -.876204216E+02 -.875945182E+02 -.875801409E+02 -.875801409E+02
 -.875626340E+02 -.875626340E+02 -.875763185E+02 -.876010925E+02 -.876351173E+02 -.876771285E+02 -.877262973E+02 -.877821253E+02 -.878443622E+02 -.879129440E+02 -.879879435E+02 -.880695315E+02 -.881579463E+02 -.882534676E+02 -.883563954E+02 -.884670311E+02 -.885856606E+02 -.887125390E+02 -.888478763E+02 -.889918233E+02 -.891444596E+02 -.893057814E+02 -.894756913E+02 -.896539891E+02 -.898403652E+02 -.900343958E+02 -.902355409E+02 -.904431454E+02 -.906564421E+02 -.908745574E+02 -.910965177E+02 -.913212567E+02 -.915476209E+02 -.917743734E+02 -.920001951E+02 -.922236820E+02 -.924433414E+02 -.926575872E+02 -.928647369E+02 -.930630141E+02 -.932505591E+02 -.934254498E+02 -.935857341E+02 -.937294756E+02 -.938548083E+02 -.939599993E+02 -.940435147E+02 -.941040829E+02 -.941407505E+02 -.941529270E+02 -.941404123E+02 -.941034067E+02 -.940425012E+02 -.939586491E+02 -.938531220E+02 -.937274537E+02 -.935833765E+02 -.934227557E+02 -.932475271E+02 -.930596418E+02 -.928610214E+02 -.926535253E+02 -.924389297E+02 -.922189180E+02 -.919950779E+02 -.917689046E+02 -.915418056E+02 -.913151048E+02 -.910900445E+02 -.908677847E+02 -.906493992E+02 -.904358694E+02 -.902280773E+02 -.900267988E+02 -.898326979E+02 -.896463233E+02 -.894681072E+02 -.892983673E+02 -.891373111E+02 -.889850424E+02 -.888415698E+02 -.887068171E+02 -.885806338E+02 -.884628074E+02 -.883530752E+02 -.882511376E+02 -.881566707E+02 -.880693408E+02 -.879888186E+02 -.879147963E+02 -.878470063E+02 -.877852433E+02 -.877293919E+02 -.876794598E+02 -.876356213E+02 -.875982720E+02 -.875681003E+02 -.875461807E+02 -.875340955E+02 -.875340955E+02
 -.875036831E+02 -.875036831E+02 -.875144144E+02 -.875340385E+02 -.875613202E+02 -.875954821E+02 -.876360947E+02 -.876829922E+02 -.877362086E+02 -.877959282E+02 -.878624473E+02 -.879361430E+02 -.880174489E+02 -.881068330E+02 -.882047800E+02 -.883117736E+02 -.884282803E+02 -.885547334E+02 -.886915173E+02 -.888389510E+02 -.889972723E+02 -.891666223E+02 -.893470302E+02 -.895383999E+02 -.897404991E+02 -.899529507E+02 -.901752286E+02 -.904066576E+02 -.906464177E+02 -.908935518E+02 -.911469765E+02 -.914054931E+02 -.916677963E+02 -.919324783E+02 -.921980267E+02 -.924628135E+02 -.927250774E+02 -.929829029E+02 -.932341991E+02 -.934766871E+02 -.937079009E+02 -.939252093E+02 -.941258610E+02 -.943070551E+02 -.944660330E+02 -.946001867E+02 -.947071740E+02 -.947850318E+02 -.948322771E+02 -.948479862E+02 -.948318456E+02 -.947841692E+02 -.947058808E+02 -.945984635E+02 -.944638798E+02 -.943044711E+02 -.941228442E+02 -.939217556E+02 -.937040039E+02 -.934723378E+02 -.932293858E+02 -.929776111E+02 -.927192909E+02 -.924565146E+02 -.921911981E+02 -.919251039E+02 -.916598631E+02 -.913969931E+02 -.911379076E+02 -.908839195E+02 -.906362363E+02 -.903959509E+02 -.901640303E+02 -.899413050E+02 -.897284604E+02 -.895260328E+02 -.893344092E+02 -.891538315E+02 -.889844044E+02 -.888261066E+02 -.886788040E+02 -.885422643E+02 -.884161718E+02 -.883001433E+02 -.881937429E+02 -.880964965E+02 -.880079063E+02 -.879274647E+02 -.878546680E+02 -.877890312E+02 -.877301034E+02 -.876774858E+02 -.876308524E+02 -.875899759E+02 -.875547604E+02 -.875252827E+02 -.875018469E+02 -.874850557E+02 -.874759041E+02 -.874759041E+02
 -.874300892E+02 -.874300892E+02 -.874370934E+02 -.874501791E+02 -.874688359E+02 -.874928662E+02 -.875223107E+02 -.875573931E+02 -.875984771E+02 -.876460349E+02 -.877006219E+02 -.877628563E+02 -.878334026E+02 -.879129561E+02 -.880022290E+02 -.881019356E+02 -.882127776E+02 -.883354282E+02 -.884705140E+02 -.886185965E+02 -.887801519E+02 -.889555493E+02 -.891450298E+02 -.893486857E+02 -.895664412E+02 -.897980384E+02 -.900430264E+02 -.903007588E+02 -.905703979E+02 -.908509267E+02 -.911411664E+02 -.914397968E+02 -.917453745E+02 -.920563414E+02 -.923710200E+02 -.926875898E+02 -.930040440E+02 -.933181331E+02 -.936273037E+02 -.939286471E+02 -.942188734E+02 -.944943252E+02 -.947510394E+02 -.949848600E+02 -.951915955E+02 -.953672090E+02 -.955080245E+02 -.956109293E+02 -.956735552E+02 -.956944207E+02 -.956730217E+02 -.956098631E+02 -.955064266E+02 -.953650805E+02 -.951889370E+02 -.949816706E+02 -.947473160E+02 -.944900612E+02 -.942140578E+02 -.939232634E+02 -.936213297E+02 -.933115406E+02 -.929967994E+02 -.926796555E+02 -.923623560E+02 -.920469077E+02 -.917351341E+02 -.914287180E+02 -.911292250E+02 -.908381084E+02 -.905566995E+02 -.902861891E+02 -.900276069E+02 -.897818030E+02 -.895494364E+02 -.893309697E+02 -.891266725E+02 -.889366311E+02 -.887607636E+02 -.885988383E+02 -.884504948E+02 -.883152647E+02 -.881925931E+02 -.880818583E+02 -.879823902E+02 -.878934868E+02 -.878144292E+02 -.877444949E+02 -.876829700E+02 -.876291601E+02 -.875824017E+02 -.875420735E+02 -.875076092E+02 -.874785131E+02 -.874543789E+02 -.874349148E+02 -.874199766E+02 -.874096109E+02 -.874041149E+02 -.874041149E+02
 -.873401478E+02 -.873401478E+02 -.873425566E+02 -.873475329E+02 -.873554144E+02 -.873666754E+02 -.873818962E+02 -.874017421E+02 -.874269481E+02 -.874583085E+02 -.874966689E+02 -.875429194E+02 -.875979887E+02 -.876628373E+02 -.877384496E+02 -.878258244E+02 -.879259627E+02 -.880398523E+02 -.881684504E+02 -.883126611E+02 -.884733107E+02 -.886511194E+02 -.888466707E+02 -.890603793E+02 -.892924604E+02 -.895429018E+02 -.898114419E+02 -.900975578E+02 -.904004662E+02 -.907191383E+02 -.910523289E+02 -.913986158E+02 -.917564395E+02 -.921241324E+02 -.924999197E+02 -.928818819E+02 -.932678690E+02 -.936553744E+02 -.940413858E+02 -.944222453E+02 -.947935552E+02 -.951501625E+02 -.954862436E+02 -.957954911E+02 -.960713905E+02 -.963075586E+02 -.964981119E+02 -.966380264E+02 -.967234580E+02 -.967519939E+02 -.967228116E+02 -.966367346E+02 -.964961769E+02 -.963049826E+02 -.960681754E+02 -.957916372E+02 -.954817479E+02 -.951450167E+02 -.947877440E+02 -.944157443E+02 -.940341599E+02 -.936473772E+02 -.932590436E+02 -.928721626E+02 -.924892354E+02 -.921124103E+02 -.917436103E+02 -.913846174E+02 -.910371106E+02 -.907026631E+02 -.903827129E+02 -.900785215E+02 -.897911339E+02 -.895213492E+02 -.892697049E+02 -.890364763E+02 -.888216885E+02 -.886251382E+02 -.884464217E+02 -.882849664E+02 -.881400623E+02 -.880108929E+02 -.878965638E+02 -.877961272E+02 -.877086039E+02 -.876330009E+02 -.875683259E+02 -.875135989E+02 -.874678601E+02 -.874301770E+02 -.873996481E+02 -.873754060E+02 -.873566199E+02 -.873424976E+02 -.873322881E+02 -.873252856E+02 -.873208363E+02 -.873183485E+02 -.873173094E+02 -.873173094E+02
 -.872322049E+02 -.872322049E+02 -.872290569E+02 -.872241659E+02 -.872188380E+02 -.872143055E+02 -.872117493E+02 -.872123190E+02 -.872171516E+02 -.872273863E+02 -.872441786E+02 -.872687103E+02 -.873021981E+02 -.873458980E+02 -.874011071E+02 -.874691619E+02 -.875514312E+02 -.876493053E+02 -.877641786E+02 -.878974277E+02 -.880503813E+02 -.882242853E+02 -.884202606E+02 -.886392566E+02 -.888820008E+02 -.891489498E+02 -.894402432E+02 -.897556702E+02 -.900946536E+02 -.904562587E+02 -.908392334E+02 -.912420766E+02 -.916631255E+02 -.921006386E+02 -.925528396E+02 -.930178831E+02 -.934937118E+02 -.939778021E+02 -.944668313E+02 -.949563394E+02 -.954404745E+02 -.959119028E+02 -.963619270E+02 -.967808114E+02 -.971582757E+02 -.974840974E+02 -.977487584E+02 -.979440758E+02 -.980637588E+02 -.981038467E+02 -.980629876E+02 -.979425347E+02 -.977464501E+02 -.974810250E+02 -.971544424E+02 -.967762184E+02 -.963565718E+02 -.959057762E+02 -.954335567E+02 -.949485964E+02 -.944582113E+02 -.939682338E+02 -.934831048E+02 -.930061311E+02 -.925398264E+02 -.920862459E+02 -.916472414E+02 -.912246025E+02 -.908200894E+02 -.904353870E+02 -.900720195E+02 -.897312618E+02 -.894140695E+02 -.891210389E+02 -.888523978E+02 -.886080214E+02 -.883874667E+02 -.881900183E+02 -.880147384E+02 -.878605170E+02 -.877261195E+02 -.876102286E+02 -.875114804E+02 -.874284937E+02 -.873598933E+02 -.873043269E+02 -.872604771E+02 -.872270676E+02 -.872028657E+02 -.871866809E+02 -.871773596E+02 -.871737767E+02 -.871748246E+02 -.871793986E+02 -.871863791E+02 -.871946107E+02 -.872028776E+02 -.872098736E+02 -.872141687E+02 -.872141687E+02
 -.871047443E+02 -.871047443E+02 -.870949880E+02 -.870782836E+02 -.870570146E+02 -.870332438E+02 -.870087971E+02 -.869853334E+02 -.869644014E+02 -.869474872E+02 -.869360531E+02 -.869315704E+02 -.869355451E+02 -.869495394E+02 -.869751868E+02 -.870142023E+02 -.870683861E+02 -.871396206E+02 -.872298597E+02 -.873411091E+02 -.874753968E+02 -.876347322E+02 -.878210543E+02 -.880361677E+02 -.882816687E+02 -.885588629E+02 -.888686805E+02 -.892115974E+02 -.895875741E+02 -.899960280E+02 -.904358591E+02 -.909055404E+02 -.914032779E+02 -.919272114E+02 -.924755952E+02 -.930468580E+02 -.936394338E+02 -.942513055E+02 -.948793031E+02 -.955183249E+02 -.961607166E+02 -.967960096E+02 -.974111008E+02 -.979908345E+02 -.985188772E+02 -.989787621E+02 -.993550004E+02 -.996341674E+02 -.998058770E+02 -.998635604E+02 -.998049699E+02 -.996323541E+02 -.993522824E+02 -.989751413E+02 -.985143552E+02 -.979854114E+02 -.974047723E+02 -.967887633E+02 -.961525260E+02 -.955091422E+02 -.948690524E+02 -.942398775E+02 -.936266865E+02 -.930326227E+02 -.924596896E+02 -.919094545E+02 -.913835053E+02 -.908836156E+02 -.904116793E+02 -.899695266E+02 -.895587180E+02 -.891803840E+02 -.888351328E+02 -.885230256E+02 -.882436042E+02 -.879959533E+02 -.877787800E+02 -.875904992E+02 -.874293166E+02 -.872933036E+02 -.871804615E+02 -.870887747E+02 -.870162516E+02 -.869609556E+02 -.869210252E+02 -.868946861E+02 -.868802552E+02 -.868761385E+02 -.868808227E+02 -.868928616E+02 -.869108580E+02 -.869334402E+02 -.869592334E+02 -.869868250E+02 -.870147226E+02 -.870413034E+02 -.870647523E+02 -.870829865E+02 -.870935627E+02 -.870935627E+02
 -.869565207E+02 -.869565207E+02 -.869390209E+02 -.869083709E+02 -.868681195E+02 -.868212079E+02 -.867701243E+02 -.867170300E+02 -.866638617E+02 -.866124162E+02 -.865644201E+02 -.865215893E+02 -.864856786E+02 -.864585247E+02 -.864420816E+02 -.864384491E+02 -.864498952E+02 -.864788686E+02 -.865280026E+02 -.866001067E+02 -.866981448E+02 -.868251962E+02 -.869843996E+02 -.871788753E+02 -.874116273E+02 -.876854229E+02 -.880026548E+02 -.883651919E+02 -.887742305E+02 -.892301704E+02 -.897325481E+02 -.902800742E+02 -.908708217E+02 -.915025879E+02 -.921733770E+02 -.928818235E+02 -.936272452E+02 -.944090179E+02 -.952252046E+02 -.960708020E+02 -.969362629E+02 -.978068365E+02 -.986628577E+02 -.994807733E+02 -.100234619E+03 -.100897751E+03 -.101444705E+03 -.101853095E+03 -.102105395E+03 -.102190425E+03 -.102104340E+03 -.101850984E+03 -.101441535E+03 -.100893519E+03 -.100229320E+03 -.994743973E+02 -.986553920E+02 -.977982574E+02 -.969265284E+02 -.960598394E+02 -.952128962E+02 -.943951905E+02 -.936116697E+02 -.928642310E+02 -.921534874E+02 -.914801410E+02 -.908456023E+02 -.902519247E+02 -.897013700E+02 -.891959186E+02 -.887369051E+02 -.883248286E+02 -.879593178E+02 -.876391979E+02 -.873626170E+02 -.871271953E+02 -.869301753E+02 -.867685614E+02 -.866392403E+02 -.865390806E+02 -.864650111E+02 -.864140786E+02 -.863834877E+02 -.863706243E+02 -.863730656E+02 -.863885782E+02 -.864151079E+02 -.864507601E+02 -.864937748E+02 -.865424955E+02 -.865953319E+02 -.866507167E+02 -.867070555E+02 -.867626674E+02 -.868157148E+02 -.868641179E+02 -.869054516E+02 -.869368165E+02 -.869546805E+02 -.869546805E+02
 -.867867849E+02 -.867867849E+02 -.867603338E+02 -.867134301E+02 -.866508418E+02 -.865763979E+02 -.864932224E+02 -.864039229E+02 -.863107446E+02 -.862156967E+02 -.861206590E+02 -.860274733E+02 -.859380240E+02 -.858543097E+02 -.857785078E+02 -.857130329E+02 -.856605881E+02 -.856242077E+02 -.856072897E+02 -.856136134E+02 -.856473401E+02 -.857129910E+02 -.858153988E+02 -.859596271E+02 -.861508562E+02 -.863942282E+02 -.866946549E+02 -.870565851E+02 -.874837420E+02 -.879788427E+02 -.885433328E+02 -.891771970E+02 -.898789463E+02 -.906459290E+02 -.914751039E+02 -.923642307E+02 -.933129772E+02 -.943228934E+02 -.953953008E+02 -.965274661E+02 -.977089496E+02 -.989198955E+02 -.100131444E+03 -.101307421E+03 -.102406623E+03 -.103385499E+03 -.104201259E+03 -.104815331E+03 -.105196887E+03 -.105325970E+03 -.105195665E+03 -.104812881E+03 -.104197570E+03 -.103380554E+03 -.102400400E+03 -.101299889E+03 -.100122563E+03 -.989096111E+02 -.976971818E+02 -.965140884E+02 -.953801132E+02 -.943055998E+02 -.932931911E+02 -.923415202E+02 -.914490610E+02 -.906162255E+02 -.898453584E+02 -.891396022E+02 -.885016929E+02 -.879331856E+02 -.874341462E+02 -.870031673E+02 -.866375609E+02 -.863336253E+02 -.860869264E+02 -.858925619E+02 -.857453941E+02 -.856402442E+02 -.855720477E+02 -.855359710E+02 -.855274930E+02 -.855424563E+02 -.855770911E+02 -.856280169E+02 -.856922273E+02 -.857670608E+02 -.858501616E+02 -.859394323E+02 -.860329817E+02 -.861290662E+02 -.862260272E+02 -.863222220E+02 -.864159467E+02 -.865053482E+02 -.865883208E+02 -.866623832E+02 -.867245277E+02 -.867710339E+02 -.867972370E+02 -.867972370E+02
 -.865956719E+02 -.865956719E+02 -.865590137E+02 -.864934070E+02 -.864048429E+02 -.862979919E+02 -.861765229E+02 -.860433597E+02 -.859008901E+02 -.857511388E+02 -.855959155E+02 -.854369440E+02 -.852759805E+02 -.851149242E+02 -.849559240E+02 -.848014823E+02 -.846545548E+02 -.845186463E+02 -.843978964E+02 -.842971517E+02 -.842220167E+02 -.841788754E+02 -.841748748E+02 -.842178622E+02 -.843162669E+02 -.844789200E+02 -.847148079E+02 -.850327558E+02 -.854410447E+02 -.859469645E+02 -.865563180E+02 -.872729022E+02 -.880980335E+02 -.890302697E+02 -.900656576E+02 -.911990620E+02 -.924270013E+02 -.937509419E+02 -.951772248E+02 -.967103521E+02 -.983433689E+02 -.100052563E+03 -.101797688E+03 -.103524484E+03 -.105167723E+03 -.106655011E+03 -.107911965E+03 -.108868870E+03 -.109468230E+03 -.109671987E+03 -.109466802E+03 -.108866000E+03 -.107907627E+03 -.106649161E+03 -.105160301E+03 -.103515415E+03 -.101786872E+03 -.100039873E+03 -.983286352E+02 -.966933271E+02 -.951575294E+02 -.937280243E+02 -.924001865E+02 -.911677011E+02 -.900292605E+02 -.889885408E+02 -.880508418E+02 -.872202395E+02 -.864982691E+02 -.858836880E+02 -.853727591E+02 -.849597279E+02 -.846373407E+02 -.843973409E+02 -.842309151E+02 -.841290781E+02 -.840829902E+02 -.840842066E+02 -.841248602E+02 -.841977827E+02 -.842965711E+02 -.844156076E+02 -.845500412E+02 -.846957404E+02 -.848492252E+02 -.850075850E+02 -.851683880E+02 -.853295868E+02 -.854894224E+02 -.856463266E+02 -.857988240E+02 -.859454293E+02 -.860845388E+02 -.862143096E+02 -.863325206E+02 -.864364086E+02 -.865224675E+02 -.865862005E+02 -.866218102E+02 -.866218102E+02
 -.863848391E+02 -.863848391E+02 -.863367251E+02 -.862499195E+02 -.861315749E+02 -.859870824E+02 -.858204777E+02 -.856347672E+02 -.854321936E+02 -.852144560E+02 -.849829000E+02 -.847386899E+02 -.844829705E+02 -.842170280E+02 -.839424553E+02 -.836613227E+02 -.833763580E+02 -.830911305E+02 -.828102358E+02 -.825394715E+02 -.822859914E+02 -.820584251E+02 -.818669445E+02 -.817232611E+02 -.816405369E+02 -.816331934E+02 -.817166095E+02 -.819067001E+02 -.822193768E+02 -.826698966E+02 -.832721134E+02 -.840376547E+02 -.849750515E+02 -.860888630E+02 -.873788899E+02 -.888398008E+02 -.904622518E+02 -.922380367E+02 -.941701730E+02 -.962750304E+02 -.985618118E+02 -.101011550E+03 -.103574179E+03 -.106172120E+03 -.108703262E+03 -.111045229E+03 -.113063591E+03 -.114625008E+03 -.115614380E+03 -.115952968E+03 -.115612678E+03 -.114621576E+03 -.113058369E+03 -.111038124E+03 -.108694146E+03 -.106160821E+03 -.103560475E+03 -.100995158E+03 -.985423606E+02 -.962519999E+02 -.941427708E+02 -.922051844E+02 -.904229079E+02 -.887932683E+02 -.873247994E+02 -.860270641E+02 -.849055549E+02 -.839606105E+02 -.831877997E+02 -.825787062E+02 -.821217984E+02 -.818032962E+02 -.816079916E+02 -.815199969E+02 -.815233966E+02 -.816027897E+02 -.817437144E+02 -.819329556E+02 -.821587409E+02 -.824108354E+02 -.826805507E+02 -.829606841E+02 -.832454047E+02 -.835301037E+02 -.838112244E+02 -.840860826E+02 -.843526880E+02 -.846095719E+02 -.848556247E+02 -.850899431E+02 -.853116848E+02 -.855199266E+02 -.857135206E+02 -.858909398E+02 -.860501034E+02 -.861881729E+02 -.863013014E+02 -.863843243E+02 -.864303700E+02 -.864303700E+02
 -.861583947E+02 -.861583947E+02 -.860976987E+02 -.859873697E+02 -.858355825E+02 -.856482403E+02 -.854294664E+02 -.851819948E+02 -.849074861E+02 -.846067905E+02 -.842801758E+02 -.839275391E+02 -.835486165E+02 -.831432027E+02 -.827113915E+02 -.822538441E+02 -.817720875E+02 -.812688429E+02 -.807483752E+02 -.802168493E+02 -.796826743E+02 -.791568084E+02 -.786529955E+02 -.781879038E+02 -.777811376E+02 -.774550977E+02 -.772346697E+02 -.771467258E+02 -.772194268E+02 -.774813187E+02 -.779602239E+02 -.786819450E+02 -.796688271E+02 -.809382645E+02 -.825012800E+02 -.843613156E+02 -.865133607E+02 -.889438487E+02 -.916348745E+02 -.945863337E+02 -.978365978E+02 -.101402660E+03 -.105241079E+03 -.109253248E+03 -.113285972E+03 -.117131934E+03 -.120539781E+03 -.123238830E+03 -.124979087E+03 -.125580543E+03 -.124977004E+03 -.123234607E+03 -.120533302E+03 -.117123015E+03 -.113274352E+03 -.109238572E+03 -.105222880E+03 -.101380334E+03 -.978093517E+02 -.945530185E+02 -.915937600E+02 -.888933252E+02 -.864525087E+02 -.842895995E+02 -.824184226E+02 -.808442403E+02 -.795638607E+02 -.785664952E+02 -.778349546E+02 -.773470647E+02 -.770771556E+02 -.769974984E+02 -.770796004E+02 -.772953138E+02 -.776177411E+02 -.780219353E+02 -.784854038E+02 -.789884267E+02 -.795142059E+02 -.800488631E+02 -.805813119E+02 -.811030312E+02 -.816077690E+02 -.820912073E+02 -.825506113E+02 -.829844871E+02 -.833922600E+02 -.837739834E+02 -.841300805E+02 -.844611178E+02 -.847676035E+02 -.850498037E+02 -.853075643E+02 -.855401285E+02 -.857459328E+02 -.859223688E+02 -.860654904E+02 -.861696462E+02 -.862270143E+02 -.862270143E+02
 -.859240010E+02 -.859240010E+02 -.858499284E+02 -.857143348E+02 -.855262018E+02 -.852916591E+02 -.850145504E+02 -.846968771E+02 -.843391524E+02 -.839406910E+02 -.834998634E+02 -.830143379E+02 -.824813329E+02 -.818979020E+02 -.812612678E+02 -.805692212E+02 -.798205923E+02 -.790157928E+02 -.781574151E+02 -.772508647E+02 -.763049846E+02 -.753326273E+02 -.743511242E+02 -.733826100E+02 -.724541744E+02 -.715978269E+02 -.708502754E+02 -.702525238E+02 -.698492809E+02 -.696881493E+02 -.698185320E+02 -.702901589E+02 -.711511270E+02 -.724453813E+02 -.742096860E+02 -.764703928E+02 -.792406952E+02 -.825194136E+02 -.862921873E+02 -.905353710E+02 -.952411373E+02 -.100499442E+03 -.106344065E+03 -.112691132E+03 -.119340009E+03 -.125953350E+03 -.132054429E+03 -.137062673E+03 -.140383297E+03 -.141549989E+03 -.140380693E+03 -.137057361E+03 -.132046197E+03 -.125941856E+03 -.119324758E+03 -.112671441E+03 -.106319016E+03 -.100467817E+03 -.952012851E+02 -.904846502E+02 -.862283656E+02 -.824411992E+02 -.791472319E+02 -.763612740E+02 -.740849339E+02 -.723053857E+02 -.709965780E+02 -.701219913E+02 -.696378846E+02 -.694963344E+02 -.696477580E+02 -.700428715E+02 -.706341561E+02 -.713769440E+02 -.722302200E+02 -.731572081E+02 -.741257740E+02 -.751086521E+02 -.760834935E+02 -.770327314E+02 -.779432768E+02 -.788060685E+02 -.796155196E+02 -.803689072E+02 -.810657520E+02 -.817072267E+02 -.822956214E+02 -.828338794E+02 -.833252083E+02 -.837727590E+02 -.841793618E+02 -.845473026E+02 -.848781211E+02 -.851724115E+02 -.854296043E+02 -.856477083E+02 -.858229870E+02 -.859495464E+02 -.860188026E+02 -.860188026E+02
 -.856937534E+02 -.856937534E+02 -.856061544E+02 -.854447715E+02 -.852191287E+02 -.849352635E+02 -.845963509E+02 -.842031824E+02 -.837545373E+02 -.832474808E+02 -.826776257E+02 -.820393924E+02 -.813263007E+02 -.805313294E+02 -.796473753E+02 -.786678361E+02 -.775873308E+02 -.764025503E+02 -.751132060E+02 -.737230148E+02 -.722406369E+02 -.706804717E+02 -.690632340E+02 -.674162686E+02 -.657736184E+02 -.641759154E+02 -.626701967E+02 -.613097489E+02 -.601540439E+02 -.592687628E+02 -.587258216E+02 -.586032163E+02 -.589844012E+02 -.599567904E+02 -.616088489E+02 -.640251655E+02 -.672791209E+02 -.714237527E+02 -.764839730E+02 -.824574025E+02 -.893321390E+02 -.971280748E+02 -.106078239E+03 -.116268257E+03 -.127547830E+03 -.139450576E+03 -.151107893E+03 -.161235118E+03 -.168281992E+03 -.170839898E+03 -.168278730E+03 -.161228421E+03 -.151097403E+03 -.139435712E+03 -.127527736E+03 -.116241727E+03 -.106043605E+03 -.970830659E+02 -.892732837E+02 -.823817871E+02 -.763898816E+02 -.713103533E+02 -.671462966E+02 -.638732500E+02 -.614384305E+02 -.597686124E+02 -.587793311E+02 -.583822540E+02 -.584901223E+02 -.590196650E+02 -.598930917E+02 -.610387027E+02 -.623910270E+02 -.638907736E+02 -.654847802E+02 -.671260530E+02 -.687739023E+02 -.703941204E+02 -.719590979E+02 -.734477802E+02 -.748453871E+02 -.761428775E+02 -.773361912E+02 -.784253435E+02 -.794134629E+02 -.803058573E+02 -.811091717E+02 -.818306737E+02 -.824776777E+02 -.830570974E+02 -.835751059E+02 -.840368738E+02 -.844463546E+02 -.848060856E+02 -.851169747E+02 -.853780411E+02 -.855860813E+02 -.857352267E+02 -.858163606E+02 -.858163606E+02
 -.854841539E+02 -.854841539E+02 -.853838904E+02 -.851981661E+02 -.849367852E+02 -.846054259E+02 -.842063028E+02 -.837386614E+02 -.831991483E+02 -.825821005E+02 -.818798025E+02 -.810827592E+02 -.801800378E+02 -.791597317E+02 -.780095994E+02 -.767179133E+02 -.752745318E+02 -.736721604E+02 -.719077167E+02 -.699836529E+02 -.679090617E+02 -.657004009E+02 -.633817500E+02 -.609846331E+02 -.585475729E+02 -.561156269E+02 -.537401686E+02 -.514791160E+02 -.493977032E+02 -.475697867E+02 -.460795925E+02 -.450237637E+02 -.445135376E+02 -.446768126E+02 -.456596864E+02 -.476266873E+02 -.507583006E+02 -.552434989E+02 -.612642693E+02 -.689710903E+02 -.784624293E+02 -.898222194E+02 -.103289497E+03 -.119550270E+03 -.138924870E+03 -.161139492E+03 -.184918273E+03 -.207554067E+03 -.224766743E+03 -.231524344E+03 -.224762756E+03 -.207545838E+03 -.184905265E+03 -.161120827E+03 -.138899238E+03 -.119515781E+03 -.103243480E+03 -.897608934E+02 -.783817969E+02 -.688695481E+02 -.611416505E+02 -.551002027E+02 -.505948218E+02 -.474434886E+02 -.454572040E+02 -.444555021E+02 -.442739271E+02 -.447665047E+02 -.458055063E+02 -.472799080E+02 -.490933224E+02 -.511618200E+02 -.534118740E+02 -.557785952E+02 -.582043926E+02 -.606381558E+02 -.630349769E+02 -.653563257E+02 -.675704914E+02 -.696530363E+02 -.715870131E+02 -.733627709E+02 -.749773020E+02 -.764332023E+02 -.777373988E+02 -.788998166E+02 -.799321332E+02 -.808467122E+02 -.816557571E+02 -.823706793E+02 -.830016495E+02 -.835572842E+02 -.840444198E+02 -.844679248E+02 -.848305050E+02 -.851324620E+02 -.853713644E+02 -.855415945E+02 -.856337309E+02 -.856337309E+02
 -.853144898E+02 -.853144898E+02 -.852037254E+02 -.849976911E+02 -.847062730E+02 -.843346677E+02 -.838840661E+02 -.833521498E+02 -.827334494E+02 -.820196195E+02 -.811996901E+02 -.802603611E+02 -.791864139E+02 -.779613158E+02 -.765680885E+02 -.749904844E+02 -.732144616E+02 -.712298695E+02 -.690321563E+02 -.666238318E+02 -.640154030E+02 -.612255920E+02 -.582808367E+02 -.552143043E+02 -.520648089E+02 -.488760688E+02 -.456966471E+02 -.425807720E+02 -.395900656E+02 -.367960607E+02 -.342832983E+02 -.321529062E+02 -.305268911E+02 -.295536482E+02 -.294150929E+02 -.303351832E+02 -.325888552E+02 -.365099892E+02 -.424973760E+02 -.510149734E+02 -.625710967E+02 -.776725551E+02 -.969060218E+02 -.121780501E+03 -.154373170E+03 -.196195987E+03 -.247081129E+03 -.303067819E+03 -.353273427E+03 -.377512017E+03 -.353268779E+03 -.303058189E+03 -.247065816E+03 -.196173842E+03 -.154342470E+03 -.121738765E+03 -.968497455E+02 -.775962660E+02 -.624732704E+02 -.508960070E+02 -.423577882E+02 -.363501044E+02 -.324089171E+02 -.301353973E+02 -.291955910E+02 -.293145301E+02 -.302683215E+02 -.318752160E+02 -.339870536E+02 -.364820863E+02 -.392594465E+02 -.422348716E+02 -.453371555E+02 -.485050700E+02 -.516848335E+02 -.548283343E+02 -.578922386E+02 -.608379688E+02 -.636323769E+02 -.662487901E+02 -.686680110E+02 -.708788805E+02 -.728781586E+02 -.746696951E+02 -.762630579E+02 -.776718884E+02 -.789122490E+02 -.800011590E+02 -.809554191E+02 -.817907429E+02 -.825211621E+02 -.831586396E+02 -.837128210E+02 -.841908549E+02 -.845972209E+02 -.849335119E+02 -.851981211E+02 -.853857895E+02 -.854869707E+02 -.854869707E+02
 -.852034525E+02 -.852034525E+02 -.850856953E+02 -.848660782E+02 -.845544733E+02 -.841556711E+02 -.836700755E+02 -.830941960E+02 -.824209948E+02 -.816401505E+02 -.807383102E+02 -.796994104E+02 -.785051592E+02 -.771357733E+02 -.755710545E+02 -.737918443E+02 -.717818200E+02 -.695294692E+02 -.670299575E+02 -.642865123E+02 -.613109861E+02 -.581234502E+02 -.547509664E+02 -.512259654E+02 -.475847928E+02 -.438669492E+02 -.401154020E+02 -.363781653E+02 -.327110260E+02 -.291805574E+02 -.258660149E+02 -.228610693E+02 -.202792322E+02 -.182636870E+02 -.169996770E+02 -.167295681E+02 -.177724641E+02 -.205509042E+02 -.256272566E+02 -.337487135E+02 -.458933206E+02 -.633490170E+02 -.877949653E+02 -.122058010E+03 -.172327670E+03 -.246553571E+03 -.353759219E+03 -.500059290E+03 -.675072402E+03 -.811769891E+03 -.675067266E+03 -.500048621E+03 -.353742180E+03 -.246528779E+03 -.172293038E+03 -.122010498E+03 -.877302142E+02 -.632631323E+02 -.457867156E+02 -.336219979E+02 -.254809794E+02 -.203852798E+02 -.175874081E+02 -.165249199E+02 -.167752498E+02 -.180192787E+02 -.200146459E+02 -.225761732E+02 -.255608812E+02 -.288556885E+02 -.323675005E+02 -.360175039E+02 -.397393746E+02 -.434775859E+02 -.471845155E+02 -.508176930E+02 -.543381293E+02 -.577098930E+02 -.609007627E+02 -.638836002E+02 -.666379482E+02 -.691513028E+02 -.714196235E+02 -.734469028E+02 -.752439085E+02 -.768264106E+02 -.782132604E+02 -.794246154E+02 -.804804863E+02 -.813996564E+02 -.821989493E+02 -.828927669E+02 -.834928125E+02 -.840079118E+02 -.844438564E+02 -.848032046E+02 -.850849839E+02 -.852842438E+02 -.853914122E+02 -.853914122E+02
 -.851647842E+02 -.851647842E+02 -.850445692E+02 -.848201680E+02 -.845014350E+02 -.840930029E+02 -.835949799E+02 -.830034400E+02 -.823107658E+02 -.815059084E+02 -.805746409E+02 -.794998922E+02 -.782622591E+02 -.768407998E+02 -.752141940E+02 -.733623080E+02 -.712681084E+02 -.689197342E+02 -.663123946E+02 -.634496802E+02 -.603439384E+02 -.570155956E+02 -.534916470E+02 -.498038177E+02 -.459870161E+02 -.420786376E+02 -.381191228E+02 -.341539645E+02 -.302367411E+02 -.264313138E+02 -.228117601E+02 -.194641876E+02 -.164943148E+02 -.140383276E+02 -.122754699E+02 -.114439071E+02 -.118626157E+02 -.139631679E+02 -.183375280E+02 -.258118719E+02 -.375575188E+02 -.552572095E+02 -.814534430E+02 -.120554184E+03 -.183282392E+03 -.288815601E+03 -.472815911E+03 -.805326549E+03 -.143067062E+04 -.265895732E+04 -.143066530E+04 -.805315491E+03 -.472798220E+03 -.288789803E+03 -.183246253E+03 -.120504434E+03 -.813853700E+02 -.551683108E+02 -.374484624E+02 -.256832570E+02 -.181896961E+02 -.137960772E+02 -.116761259E+02 -.112378354E+02 -.120496043E+02 -.137924337E+02 -.162281491E+02 -.191775338E+02 -.225045253E+02 -.261037404E+02 -.298896929E+02 -.337889615E+02 -.377380387E+02 -.416835544E+02 -.455803423E+02 -.493884404E+02 -.530709911E+02 -.565935563E+02 -.599246902E+02 -.630373888E+02 -.659108863E+02 -.685321994E+02 -.708969057E+02 -.730089094E+02 -.748792692E+02 -.765244074E+02 -.779641022E+02 -.792195989E+02 -.803120477E+02 -.812613390E+02 -.820853116E+02 -.827992600E+02 -.834156433E+02 -.839439045E+02 -.843903198E+02 -.847578060E+02 -.850456287E+02 -.852489585E+02 -.853582247E+02 -.853582247E+02
 -.852035536E+02 -.852035536E+02 -.850858017E+02 -.848661947E+02 -.845546039E+02 -.841558198E+02 -.836702460E+02 -.830943922E+02 -.824212207E+02 -.816404106E+02 -.807386092E+02 -.796997537E+02 -.785055523E+02 -.771362219E+02 -.755715643E+02 -.737924207E+02 -.717824673E+02 -.695301904E+02 -.670307538E+02 -.642873827E+02 -.613119276E+02 -.581244577E+02 -.547520335E+02 -.512270844E+02 -.475859558E+02 -.438681483E+02 -.401166295E+02 -.363794132E+02 -.327122860E+02 -.291818208E+02 -.258672733E+02 -.228623151E+02 -.202804587E+02 -.182648879E+02 -.170008454E+02 -.167306971E+02 -.177735459E+02 -.205519309E+02 -.256282196E+02 -.337496020E+02 -.458941214E+02 -.633497164E+02 -.877955506E+02 -.122058505E+03 -.172328105E+03 -.246553968E+03 -.353759590E+03 -.500059644E+03 -.675072748E+03 -.811770234E+03 -.675067613E+03 -.500048977E+03 -.353742552E+03 -.246529178E+03 -.172293478E+03 -.122010999E+03 -.877308072E+02 -.632638416E+02 -.457875287E+02 -.336229008E+02 -.254819591E+02 -.203863254E+02 -.175885109E+02 -.165260719E+02 -.167764435E+02 -.180205068E+02 -.200159017E+02 -.225774503E+02 -.255621729E+02 -.288569873E+02 -.323687979E+02 -.360187910E+02 -.397406428E+02 -.434788272E+02 -.471857218E+02 -.508188562E+02 -.543392412E+02 -.577109458E+02 -.609017494E+02 -.638845152E+02 -.666387881E+02 -.691520661E+02 -.714203109E+02 -.734475172E+02 -.752444540E+02 -.768268924E+02 -.782136842E+02 -.794249871E+02 -.804808114E+02 -.813999403E+02 -.821991967E+02 -.828929824E+02 -.834930000E+02 -.840080751E+02 -.844439991E+02 -.848033302E+02 -.850850961E+02 -.852843464E+02 -.853915098E+02 -.853915098E+02
 -.853146872E+02 -.853146872E+02 -.852039332E+02 -.849979182E+02 -.847065274E+02 -.843349567E+02 -.838843967E+02 -.833525291E+02 -.827338850E+02 -.820201192E+02 -.812002626E+02 -.802610158E+02 -.791871608E+02 -.779621653E+02 -.765690512E+02 -.749915703E+02 -.732156795E+02 -.712312261E+02 -.690336553E+02 -.666254734E+02 -.640171833E+02 -.612275033E+02 -.582828681E+02 -.552164422E+02 -.520670382E+02 -.488783737E+02 -.456990119E+02 -.425831809E+02 -.395925031E+02 -.367985114E+02 -.342857463E+02 -.321553355E+02 -.305292857E+02 -.295559923E+02 -.294173708E+02 -.303373784E+02 -.325909499E+02 -.365119638E+02 -.424992094E+02 -.510166431E+02 -.625725764E+02 -.776738193E+02 -.969070739E+02 -.121781415E+03 -.154373991E+03 -.196196746E+03 -.247081847E+03 -.303068511E+03 -.353274106E+03 -.377512692E+03 -.353269458E+03 -.303058884E+03 -.247066537E+03 -.196174606E+03 -.154343298E+03 -.121739690E+03 -.968508109E+02 -.775975483E+02 -.624747732E+02 -.508977044E+02 -.423596541E+02 -.363521159E+02 -.324110532E+02 -.301376381E+02 -.291979187E+02 -.293169282E+02 -.302707744E+02 -.318777077E+02 -.339895680E+02 -.364846071E+02 -.392619577E+02 -.422373574E+02 -.453396000E+02 -.485074572E+02 -.516871472E+02 -.548305583E+02 -.578943571E+02 -.608399676E+02 -.636342441E+02 -.662505171E+02 -.686695930E+02 -.708803170E+02 -.728794527E+02 -.746708530E+02 -.762640882E+02 -.776728010E+02 -.789130545E+02 -.800018680E+02 -.809560416E+02 -.817912884E+02 -.825216393E+02 -.831590565E+02 -.837131850E+02 -.841911727E+02 -.845974992E+02 -.849337573E+02 -.851983405E+02 -.853859905E+02 -.854871617E+02 -.854871617E+02
 -.854844395E+02 -.854844395E+02 -.853841909E+02 -.851984941E+02 -.849371518E+02 -.846058411E+02 -.842067761E+02 -.837392023E+02 -.831997662E+02 -.825828055E+02 -.818806055E+02 -.810836719E+02 -.801810724E+02 -.791609014E+02 -.780109176E+02 -.767193931E+02 -.752761852E+02 -.736739977E+02 -.719097450E+02 -.699858757E+02 -.679114775E+02 -.657030034E+02 -.633845278E+02 -.609875706E+02 -.585506507E+02 -.561188232E+02 -.537434602E+02 -.514824787E+02 -.494011125E+02 -.475732181E+02 -.460830213E+02 -.450271650E+02 -.445168862E+02 -.446800827E+02 -.456628513E+02 -.476297193E+02 -.507611700E+02 -.552461736E+02 -.612667147E+02 -.689732715E+02 -.784643208E+02 -.898238271E+02 -.103290888E+03 -.119551514E+03 -.138926015E+03 -.161140569E+03 -.184919306E+03 -.207555073E+03 -.224767734E+03 -.231525331E+03 -.224763749E+03 -.207546847E+03 -.184906303E+03 -.161121912E+03 -.138900392E+03 -.119517038E+03 -.103244889E+03 -.897625245E+02 -.783837188E+02 -.688717668E+02 -.611441406E+02 -.551029290E+02 -.505977495E+02 -.474465856E+02 -.454604404E+02 -.444588500E+02 -.442773597E+02 -.447699958E+02 -.458090306E+02 -.472834402E+02 -.490968375E+02 -.511652929E+02 -.534152798E+02 -.557819091E+02 -.582075906E+02 -.606412152E+02 -.630378774E+02 -.653590505E+02 -.675730279E+02 -.696553771E+02 -.715891557E+02 -.733647179E+02 -.749790598E+02 -.764347809E+02 -.777388100E+02 -.789010736E+02 -.799332494E+02 -.808477007E+02 -.816566305E+02 -.823714494E+02 -.830023270E+02 -.835578791E+02 -.840449416E+02 -.844683823E+02 -.848309070E+02 -.851328174E+02 -.853716828E+02 -.855418863E+02 -.856340084E+02 -.856340084E+02
 -.856941179E+02 -.856941179E+02 -.856065375E+02 -.854451891E+02 -.852195943E+02 -.849357890E+02 -.845969474E+02 -.842038604E+02 -.837553073E+02 -.832483533E+02 -.826786121E+02 -.820405044E+02 -.813275507E+02 -.805327305E+02 -.796489409E+02 -.786695796E+02 -.775892648E+02 -.764046862E+02 -.751155527E+02 -.737255782E+02 -.722434187E+02 -.706834687E+02 -.690664380E+02 -.674196658E+02 -.657771902E+02 -.641796386E+02 -.626740446E+02 -.613136918E+02 -.601580500E+02 -.592727986E+02 -.587298525E+02 -.586072066E+02 -.589883138E+02 -.599605872E+02 -.616124903E+02 -.640286108E+02 -.672823295E+02 -.714266864E+02 -.764866025E+02 -.824597155E+02 -.893341491E+02 -.971298377E+02 -.106079840E+03 -.116269745E+03 -.127549239E+03 -.139451932E+03 -.151109214E+03 -.161236417E+03 -.168283280E+03 -.170841182E+03 -.168280019E+03 -.161229724E+03 -.151098730E+03 -.139437076E+03 -.127529157E+03 -.116243229E+03 -.106045224E+03 -.970848527E+02 -.892753254E+02 -.823841403E+02 -.763925606E+02 -.713133461E+02 -.671495735E+02 -.638767727E+02 -.614421581E+02 -.597725038E+02 -.587833464E+02 -.583863545E+02 -.584942706E+02 -.590238248E+02 -.598972276E+02 -.610427807E+02 -.623950144E+02 -.638946397E+02 -.654884972E+02 -.671295965E+02 -.687772524E+02 -.703972621E+02 -.719620218E+02 -.734504819E+02 -.748478676E+02 -.761451419E+02 -.773382480E+02 -.784272038E+02 -.794151393E+02 -.803073631E+02 -.811105203E+02 -.818318783E+02 -.824787508E+02 -.830580508E+02 -.835759507E+02 -.840376205E+02 -.844470131E+02 -.848066658E+02 -.851174866E+02 -.853784951E+02 -.855864889E+02 -.857356007E+02 -.858167164E+02 -.858167164E+02
 -.859244357E+02 -.859244357E+02 -.858503851E+02 -.857148318E+02 -.855267545E+02 -.852922808E+02 -.850152529E+02 -.846976713E+02 -.843400486E+02 -.839416993E+02 -.835009939E+02 -.830156009E+02 -.824827392E+02 -.818994623E+02 -.812629931E+02 -.805711223E+02 -.798226795E+02 -.790180750E+02 -.781598997E+02 -.772535563E+02 -.763078849E+02 -.753357339E+02 -.743544302E+02 -.733861037E+02 -.724578390E+02 -.716016403E+02 -.708542109E+02 -.702565505E+02 -.698533638E+02 -.696922504E+02 -.698226106E+02 -.702941725E+02 -.711550323E+02 -.724491348E+02 -.742132462E+02 -.764737223E+02 -.792437637E+02 -.825222016E+02 -.862946891E+02 -.905375972E+02 -.952431415E+02 -.100501307E+03 -.106345833E+03 -.112692831E+03 -.119341660E+03 -.125954969E+03 -.132056026E+03 -.137064257E+03 -.140384874E+03 -.141551565E+03 -.140382272E+03 -.137058949E+03 -.132047800E+03 -.125943483E+03 -.119326420E+03 -.112673154E+03 -.106320801E+03 -.100469704E+03 -.952033181E+02 -.904869134E+02 -.862309133E+02 -.824440430E+02 -.791503666E+02 -.763646803E+02 -.740885814E+02 -.723092366E+02 -.710005902E+02 -.701261208E+02 -.696420873E+02 -.695005670E+02 -.696519789E+02 -.700470416E+02 -.706382395E+02 -.713809084E+02 -.722340376E+02 -.731608556E+02 -.741292333E+02 -.751119104E+02 -.760865428E+02 -.770355687E+02 -.779459029E+02 -.788084877E+02 -.796177388E+02 -.803709353E+02 -.810675990E+02 -.817089034E+02 -.822971386E+02 -.828352479E+02 -.833264386E+02 -.837738614E+02 -.841803461E+02 -.845481784E+02 -.848788981E+02 -.851730995E+02 -.854302138E+02 -.856482505E+02 -.858234748E+02 -.859499946E+02 -.860192291E+02 -.860192291E+02
 -.861588932E+02 -.861588932E+02 -.860982221E+02 -.859879386E+02 -.858362137E+02 -.856489482E+02 -.854302631E+02 -.851828909E+02 -.849084914E+02 -.846079138E+02 -.842814255E+02 -.839289234E+02 -.835501434E+02 -.831448798E+02 -.827132263E+02 -.822558434E+02 -.817742573E+02 -.812711882E+02 -.807508990E+02 -.802195528E+02 -.796855559E+02 -.791598635E+02 -.786562158E+02 -.781912769E+02 -.777846471E+02 -.774587226E+02 -.772383849E+02 -.771505021E+02 -.772232317E+02 -.774851171E+02 -.779639787E+02 -.786856187E+02 -.796723828E+02 -.809416680E+02 -.825045008E+02 -.843643292E+02 -.865161499E+02 -.889464053E+02 -.916372091E+02 -.945884976E+02 -.978386584E+02 -.101404655E+03 -.105243030E+03 -.109255168E+03 -.113287871E+03 -.117133819E+03 -.120541657E+03 -.123240701E+03 -.124980956E+03 -.125582412E+03 -.124978875E+03 -.123236483E+03 -.120535185E+03 -.117124909E+03 -.113276262E+03 -.109240506E+03 -.105224849E+03 -.101382351E+03 -.978114383E+02 -.945552143E+02 -.915961343E+02 -.888959303E+02 -.864553555E+02 -.842926804E+02 -.824217205E+02 -.808477306E+02 -.795675130E+02 -.785702745E+02 -.778388236E+02 -.773509849E+02 -.770810893E+02 -.770014093E+02 -.770834549E+02 -.772990819E+02 -.776213964E+02 -.780254559E+02 -.784887720E+02 -.789916293E+02 -.795172338E+02 -.800517110E+02 -.805839777E+02 -.811055154E+02 -.816100747E+02 -.820933388E+02 -.825525745E+02 -.829862886E+02 -.833939070E+02 -.837754832E+02 -.841314409E+02 -.844623465E+02 -.847687085E+02 -.850507932E+02 -.853084470E+02 -.855409137E+02 -.857466309E+02 -.859229916E+02 -.860660517E+02 -.861701624E+02 -.862275057E+02 -.862275057E+02
 -.863853973E+02 -.863853973E+02 -.863373112E+02 -.862505559E+02 -.861322799E+02 -.859878709E+02 -.858213621E+02 -.856357581E+02 -.854332997E+02 -.852156849E+02 -.849842584E+02 -.847401837E+02 -.844846049E+02 -.842188078E+02 -.839443843E+02 -.836634040E+02 -.833785937E+02 -.830935213E+02 -.828127809E+02 -.825421680E+02 -.822888344E+02 -.820614072E+02 -.818700555E+02 -.817264879E+02 -.816438630E+02 -.816365994E+02 -.817200731E+02 -.819101962E+02 -.822228783E+02 -.826733748E+02 -.832755389E+02 -.840409984E+02 -.849782855E+02 -.860919614E+02 -.873818305E+02 -.888425668E+02 -.904648371E+02 -.922404561E+02 -.941724693E+02 -.962772562E+02 -.985640037E+02 -.101013726E+03 -.103576347E+03 -.106174285E+03 -.108705426E+03 -.111047394E+03 -.113065758E+03 -.114627177E+03 -.115616550E+03 -.115955140E+03 -.115614850E+03 -.114623749E+03 -.113060542E+03 -.111040299E+03 -.108696322E+03 -.106163001E+03 -.103562660E+03 -.100997354E+03 -.985445770E+02 -.962542546E+02 -.941451015E+02 -.922076454E+02 -.904255427E+02 -.887960922E+02 -.873278064E+02 -.860302376E+02 -.849088725E+02 -.839640461E+02 -.831913252E+02 -.825822917E+02 -.821254141E+02 -.818069127E+02 -.816115810E+02 -.815235333E+02 -.815268568E+02 -.816061533E+02 -.817469644E+02 -.819360780E+02 -.821617248E+02 -.824136727E+02 -.826832360E+02 -.829632142E+02 -.832477782E+02 -.835323210E+02 -.838132871E+02 -.840879934E+02 -.843544504E+02 -.846111901E+02 -.848571035E+02 -.850912879E+02 -.853129015E+02 -.855210220E+02 -.857145023E+02 -.858918163E+02 -.860508851E+02 -.861888717E+02 -.863019321E+02 -.863849048E+02 -.864309226E+02 -.864309226E+02
 -.865962882E+02 -.865962882E+02 -.865596608E+02 -.864941094E+02 -.864056200E+02 -.862988595E+02 -.861774937E+02 -.860444438E+02 -.859020955E+02 -.857524722E+02 -.855973819E+02 -.854385476E+02 -.852777242E+02 -.851168103E+02 -.849579537E+02 -.848036556E+02 -.846568708E+02 -.845211026E+02 -.844004890E+02 -.842998752E+02 -.842248637E+02 -.841818365E+02 -.841779387E+02 -.842210152E+02 -.843194933E+02 -.844822019E+02 -.847181254E+02 -.850360874E+02 -.854443674E+02 -.859502545E+02 -.865595511E+02 -.872760545E+02 -.881010827E+02 -.890331965E+02 -.900684490E+02 -.912017161E+02 -.924295328E+02 -.937533830E+02 -.951796162E+02 -.967127288E+02 -.983457518E+02 -.100054961E+03 -.101800103E+03 -.103526916E+03 -.105170169E+03 -.106657469E+03 -.107914433E+03 -.108871345E+03 -.109470710E+03 -.109674470E+03 -.109469285E+03 -.108868481E+03 -.107910103E+03 -.106651629E+03 -.105162760E+03 -.103517862E+03 -.101789305E+03 -.100042292E+03 -.983310424E+02 -.966957317E+02 -.951599530E+02 -.937305029E+02 -.924027621E+02 -.911704067E+02 -.900321111E+02 -.889915346E+02 -.880539657E+02 -.872234742E+02 -.865015919E+02 -.858870748E+02 -.853761853E+02 -.849631692E+02 -.846407738E+02 -.844007435E+02 -.842342667E+02 -.841323603E+02 -.840861866E+02 -.840873029E+02 -.841278445E+02 -.842006450E+02 -.842993036E+02 -.844182043E+02 -.845524977E+02 -.846980539E+02 -.848513942E+02 -.850096090E+02 -.851702676E+02 -.853313237E+02 -.854910189E+02 -.856477862E+02 -.858001509E+02 -.859466289E+02 -.860856177E+02 -.862152758E+02 -.863333842E+02 -.864371820E+02 -.865231661E+02 -.865868437E+02 -.866224224E+02 -.866224224E+02
 -.867874594E+02 -.867874594E+02 -.867610422E+02 -.867141990E+02 -.866516920E+02 -.865773459E+02 -.864942810E+02 -.864051023E+02 -.863120523E+02 -.862171384E+02 -.861222386E+02 -.860291936E+02 -.859398863E+02 -.858563143E+02 -.857806538E+02 -.857153183E+02 -.856630096E+02 -.856267609E+02 -.856099686E+02 -.856164107E+02 -.856502467E+02 -.857159964E+02 -.858184907E+02 -.859627918E+02 -.861540780E+02 -.863974903E+02 -.866979386E+02 -.870598709E+02 -.874870093E+02 -.879820705E+02 -.885465006E+02 -.891802858E+02 -.898819403E+02 -.906488186E+02 -.914778883E+02 -.923669208E+02 -.933155958E+02 -.943254710E+02 -.953978686E+02 -.965300482E+02 -.977115604E+02 -.989225406E+02 -.100134123E+03 -.101310132E+03 -.102409360E+03 -.103388257E+03 -.104204034E+03 -.104818118E+03 -.105199682E+03 -.105328768E+03 -.105198462E+03 -.104815673E+03 -.104200353E+03 -.103383323E+03 -.102403150E+03 -.101302615E+03 -.100125261E+03 -.989122783E+02 -.976998176E+02 -.965166988E+02 -.953827131E+02 -.943082141E+02 -.932958517E+02 -.923442586E+02 -.914519005E+02 -.906191775E+02 -.898484223E+02 -.891427681E+02 -.885049450E+02 -.879365047E+02 -.874375115E+02 -.870065575E+02 -.866409551E+02 -.863370035E+02 -.860902695E+02 -.858958525E+02 -.857486161E+02 -.856433834E+02 -.855750913E+02 -.855389079E+02 -.855303138E+02 -.855451533E+02 -.855796577E+02 -.856304481E+02 -.856945192E+02 -.857692109E+02 -.858521682E+02 -.859412952E+02 -.860347015E+02 -.861306446E+02 -.862274672E+02 -.863235279E+02 -.864171244E+02 -.865064052E+02 -.865892672E+02 -.866632317E+02 -.867252946E+02 -.867717401E+02 -.867979090E+02 -.867979090E+02
 -.869572549E+02 -.869572549E+02 -.869397923E+02 -.869092083E+02 -.868690452E+02 -.868222393E+02 -.867712745E+02 -.867183091E+02 -.866652770E+02 -.866139726E+02 -.865661208E+02 -.865234358E+02 -.864876711E+02 -.864606621E+02 -.864443613E+02 -.864408677E+02 -.864524478E+02 -.864815491E+02 -.865308036E+02 -.866030195E+02 -.867011591E+02 -.868283006E+02 -.869875812E+02 -.871821200E+02 -.874149194E+02 -.876887457E+02 -.880059908E+02 -.883685227E+02 -.887775376E+02 -.892334359E+02 -.897357555E+02 -.902832102E+02 -.908738777E+02 -.915055620E+02 -.921762754E+02 -.928846607E+02 -.936300429E+02 -.944118008E+02 -.952279962E+02 -.960736212E+02 -.969391214E+02 -.978097395E+02 -.986658052E+02 -.994837617E+02 -.100237644E+03 -.100900804E+03 -.101447781E+03 -.101856188E+03 -.102108499E+03 -.102193534E+03 -.102107447E+03 -.101854083E+03 -.101444621E+03 -.100896584E+03 -.100232358E+03 -.994774033E+02 -.986583599E+02 -.978011839E+02 -.969294134E+02 -.960626883E+02 -.952157213E+02 -.943980109E+02 -.936145098E+02 -.928671164E+02 -.921564400E+02 -.914831760E+02 -.908487263E+02 -.902551359E+02 -.897046597E+02 -.891992735E+02 -.887403084E+02 -.883282623E+02 -.879627630E+02 -.876426361E+02 -.873660301E+02 -.871305661E+02 -.869334880E+02 -.867718013E+02 -.866423942E+02 -.865421365E+02 -.864679584E+02 -.864169081E+02 -.863861914E+02 -.863731957E+02 -.863754991E+02 -.863908696E+02 -.864172541E+02 -.864527592E+02 -.864956262E+02 -.865441996E+02 -.865968907E+02 -.866521336E+02 -.867083358E+02 -.867638185E+02 -.868167466E+02 -.868650437E+02 -.869062886E+02 -.869375871E+02 -.869554137E+02 -.869554137E+02
 -.871055407E+02 -.871055407E+02 -.870958251E+02 -.870791925E+02 -.870580194E+02 -.870343627E+02 -.870100438E+02 -.869867179E+02 -.869659308E+02 -.869491661E+02 -.869378840E+02 -.869335539E+02 -.869376804E+02 -.869518242E+02 -.869776176E+02 -.870167742E+02 -.870710929E+02 -.871424551E+02 -.872328133E+02 -.873441721E+02 -.874785580E+02 -.876379793E+02 -.878243740E+02 -.880395455E+02 -.882850891E+02 -.885623096E+02 -.888721368E+02 -.892150466E+02 -.895910000E+02 -.899994158E+02 -.904391964E+02 -.909088184E+02 -.914064925E+02 -.919303643E+02 -.924786944E+02 -.930499168E+02 -.936424699E+02 -.942543383E+02 -.948823510E+02 -.955214032E+02 -.961638361E+02 -.967991758E+02 -.974143148E+02 -.979940942E+02 -.985221778E+02 -.989820975E+02 -.993583636E+02 -.996375511E+02 -.998092736E+02 -.998669624E+02 -.998083698E+02 -.996357442E+02 -.993556552E+02 -.989784894E+02 -.985176717E+02 -.979886900E+02 -.974080084E+02 -.967919546E+02 -.961556739E+02 -.955122525E+02 -.948721360E+02 -.942429502E+02 -.936297671E+02 -.930357314E+02 -.924628445E+02 -.919126695E+02 -.913867888E+02 -.908869693E+02 -.904150995E+02 -.899730044E+02 -.895622410E+02 -.891839372E+02 -.888386998E+02 -.885265893E+02 -.882471477E+02 -.879994601E+02 -.877822341E+02 -.875938858E+02 -.874326219E+02 -.872965149E+02 -.871835674E+02 -.870917648E+02 -.870191169E+02 -.869636882E+02 -.869236184E+02 -.868971344E+02 -.868825542E+02 -.868782852E+02 -.868828153E+02 -.868946996E+02 -.869125425E+02 -.869349741E+02 -.869606215E+02 -.869880745E+02 -.870158437E+02 -.870423098E+02 -.870656623E+02 -.870838243E+02 -.870943596E+02 -.870943596E+02
 -.872330667E+02 -.872330667E+02 -.872299630E+02 -.872251501E+02 -.872199261E+02 -.872155169E+02 -.872130982E+02 -.872138157E+02 -.872188029E+02 -.872291965E+02 -.872461496E+02 -.872708422E+02 -.873044891E+02 -.873483450E+02 -.874037056E+02 -.874719060E+02 -.875543138E+02 -.876523180E+02 -.877673121E+02 -.879006712E+02 -.880537231E+02 -.882277127E+02 -.884237598E+02 -.886428130E+02 -.888855993E+02 -.891525748E+02 -.894438791E+02 -.897593020E+02 -.900982672E+02 -.904598419E+02 -.908427765E+02 -.912455734E+02 -.916665740E+02 -.921040411E+02 -.925562030E+02 -.930212181E+02 -.934970320E+02 -.939811221E+02 -.944701656E+02 -.949597005E+02 -.954438720E+02 -.959153426E+02 -.963654115E+02 -.967843400E+02 -.971618452E+02 -.974877025E+02 -.977523927E+02 -.979477319E+02 -.980674289E+02 -.981075226E+02 -.980666611E+02 -.979461978E+02 -.977500947E+02 -.974846438E+02 -.971580289E+02 -.967797674E+02 -.963600801E+02 -.959092432E+02 -.954369850E+02 -.949519921E+02 -.944615843E+02 -.939715969E+02 -.934864728E+02 -.930095191E+02 -.925432486E+02 -.920897135E+02 -.916507615E+02 -.912281778E+02 -.908237180E+02 -.904390628E+02 -.900757330E+02 -.897350006E+02 -.894178194E+02 -.891247846E+02 -.888561235E+02 -.886117113E+02 -.883911053E+02 -.881935907E+02 -.880182304E+02 -.878639155E+02 -.877294124E+02 -.876134048E+02 -.875145299E+02 -.874314076E+02 -.873626639E+02 -.873069477E+02 -.872629427E+02 -.872293739E+02 -.872050102E+02 -.871886622E+02 -.871791781E+02 -.871754348E+02 -.871763268E+02 -.871807520E+02 -.871875941E+02 -.871957019E+02 -.872038643E+02 -.872107819E+02 -.872150325E+02 -.872150325E+02
 -.873410791E+02 -.873410791E+02 -.873435360E+02 -.873485971E+02 -.873565911E+02 -.873679852E+02 -.873833541E+02 -.874033586E+02 -.874287301E+02 -.874602598E+02 -.874987911E+02 -.875452119E+02 -.876004492E+02 -.876654619E+02 -.877412330E+02 -.878287600E+02 -.879290424E+02 -.880430671E+02 -.881717900E+02 -.883161143E+02 -.884768653E+02 -.886547624E+02 -.888503882E+02 -.890641569E+02 -.892962835E+02 -.895467555E+02 -.898153117E+02 -.901014300E+02 -.904043284E+02 -.907229800E+02 -.910561419E+02 -.914023949E+02 -.917601830E+02 -.921278417E+02 -.925035998E+02 -.928855405E+02 -.932715159E+02 -.936590205E+02 -.940450420E+02 -.944259214E+02 -.947972593E+02 -.951539003E+02 -.954900182E+02 -.957993030E+02 -.960752380E+02 -.963114381E+02 -.965020181E+02 -.966419529E+02 -.967273978E+02 -.967559393E+02 -.967267551E+02 -.966406685E+02 -.965000941E+02 -.963088768E+02 -.960720414E+02 -.957954713E+02 -.954855483E+02 -.951487842E+02 -.947914818E+02 -.944194582E+02 -.940378582E+02 -.936510702E+02 -.932627424E+02 -.928758785E+02 -.924929786E+02 -.921161890E+02 -.917474296E+02 -.913884793E+02 -.910410133E+02 -.907066017E+02 -.903866794E+02 -.900825052E+02 -.897951224E+02 -.895253286E+02 -.892736606E+02 -.890403932E+02 -.888255516E+02 -.886289329E+02 -.884501338E+02 -.882885824E+02 -.881435696E+02 -.880142799E+02 -.878998198E+02 -.877992425E+02 -.877115700E+02 -.876358104E+02 -.875709726E+02 -.875160779E+02 -.874701680E+02 -.874323119E+02 -.874016098E+02 -.873771963E+02 -.873582433E+02 -.873439612E+02 -.873336028E+02 -.873264666E+02 -.873219043E+02 -.873193314E+02 -.873182440E+02 -.873182440E+02
 -.874310948E+02 -.874310948E+02 -.874381511E+02 -.874513285E+02 -.874701070E+02 -.874942810E+02 -.875238851E+02 -.875591379E+02 -.876003993E+02 -.876481382E+02 -.877029074E+02 -.877653230E+02 -.878360476E+02 -.879157750E+02 -.880052157E+02 -.881050828E+02 -.882160769E+02 -.883388697E+02 -.884740869E+02 -.886222892E+02 -.887839518E+02 -.889594432E+02 -.891490041E+02 -.893527261E+02 -.895705336E+02 -.898021686E+02 -.900471808E+02 -.903049247E+02 -.905745640E+02 -.908550831E+02 -.911453056E+02 -.914439138E+02 -.917494667E+02 -.920604092E+02 -.923750661E+02 -.926916191E+02 -.930080631E+02 -.933221495E+02 -.936313253E+02 -.939326812E+02 -.942229265E+02 -.944984020E+02 -.947551431E+02 -.949889918E+02 -.951957548E+02 -.953713936E+02 -.955122307E+02 -.956151523E+02 -.956777893E+02 -.956986599E+02 -.956772599E+02 -.956140940E+02 -.955106448E+02 -.953692812E+02 -.951931164E+02 -.949858267E+02 -.947514481E+02 -.944941707E+02 -.942181478E+02 -.939273391E+02 -.936253976E+02 -.933156083E+02 -.930008751E+02 -.926837471E+02 -.923664704E+02 -.920510502E+02 -.917393077E+02 -.914329232E+02 -.911334596E+02 -.908423675E+02 -.905609755E+02 -.902904725E+02 -.900318861E+02 -.897860654E+02 -.895536681E+02 -.893351565E+02 -.891307999E+02 -.889406847E+02 -.887647292E+02 -.886027025E+02 -.884542446E+02 -.883188881E+02 -.881960789E+02 -.880851962E+02 -.879855710E+02 -.878965024E+02 -.878172727E+02 -.877471608E+02 -.876854542E+02 -.876314601E+02 -.875845169E+02 -.875440054E+02 -.875093621E+02 -.874800943E+02 -.874557997E+02 -.874361913E+02 -.874211310E+02 -.874106731E+02 -.874051247E+02 -.874051247E+02
 -.875047686E+02 -.875047686E+02 -.875155561E+02 -.875352793E+02 -.875626923E+02 -.875970094E+02 -.876377940E+02 -.876848749E+02 -.877382818E+02 -.877981956E+02 -.878649096E+02 -.879387989E+02 -.880202949E+02 -.881098642E+02 -.882079900E+02 -.883151544E+02 -.884318229E+02 -.885584276E+02 -.886953519E+02 -.888429139E+02 -.890013509E+02 -.891708033E+02 -.893512999E+02 -.895427445E+02 -.897449048E+02 -.899574038E+02 -.901797162E+02 -.904111676E+02 -.906509391E+02 -.908980753E+02 -.911514946E+02 -.914100002E+02 -.916722889E+02 -.919369553E+02 -.922024888E+02 -.924672630E+02 -.927295184E+02 -.929873400E+02 -.932386376E+02 -.934811321E+02 -.937123571E+02 -.939296804E+02 -.941303498E+02 -.943115630E+02 -.944705601E+02 -.946047318E+02 -.947117349E+02 -.947896052E+02 -.948368592E+02 -.948525727E+02 -.948364321E+02 -.947887514E+02 -.947104548E+02 -.946030262E+02 -.944684289E+02 -.943090056E+02 -.941273641E+02 -.939262626E+02 -.937085008E+02 -.934768285E+02 -.932338751E+02 -.929821045E+02 -.927237938E+02 -.924610322E+02 -.921957344E+02 -.919296617E+02 -.916644434E+02 -.914015949E+02 -.911425276E+02 -.908885525E+02 -.906408747E+02 -.904005855E+02 -.901686502E+02 -.899458979E+02 -.897330133E+02 -.895305320E+02 -.893388407E+02 -.891581810E+02 -.889886580E+02 -.888302508E+02 -.886828258E+02 -.885461512E+02 -.884199123E+02 -.883037266E+02 -.881971593E+02 -.880997373E+02 -.880109641E+02 -.879303333E+02 -.878573427E+02 -.877915092E+02 -.877323837E+02 -.876795697E+02 -.876327440E+02 -.875916830E+02 -.875562947E+02 -.875266613E+02 -.875030936E+02 -.874862026E+02 -.874769943E+02 -.874769943E+02
 -.875638059E+02 -.875638059E+02 -.875775508E+02 -.876024316E+02 -.876365981E+02 -.876787765E+02 -.877281308E+02 -.877841563E+02 -.878465983E+02 -.879153888E+02 -.879905974E+02 -.880723929E+02 -.881610113E+02 -.882567309E+02 -.883598501E+02 -.884706689E+02 -.885894721E+02 -.887165137E+02 -.888520025E+02 -.889960888E+02 -.891488515E+02 -.893102864E+02 -.894802959E+02 -.896586796E+02 -.898451281E+02 -.900392179E+02 -.902404095E+02 -.904480487E+02 -.906613694E+02 -.908794991E+02 -.911014661E+02 -.913262054E+02 -.915525656E+02 -.917793114E+02 -.920051253E+02 -.922286048E+02 -.924482584E+02 -.926625008E+02 -.928696501E+02 -.930679302E+02 -.932554812E+02 -.934303804E+02 -.935906754E+02 -.937344288E+02 -.938597738E+02 -.939649768E+02 -.940485030E+02 -.941090799E+02 -.941457540E+02 -.941579343E+02 -.941454206E+02 -.941084134E+02 -.940475039E+02 -.939636459E+02 -.938581118E+02 -.937324362E+02 -.935883521E+02 -.934277258E+02 -.932524940E+02 -.930646082E+02 -.928659906E+02 -.926585007E+02 -.924439147E+02 -.922239151E+02 -.920000891E+02 -.917739305E+02 -.915468453E+02 -.913201558E+02 -.910951025E+02 -.908728437E+02 -.906544515E+02 -.904409055E+02 -.902330866E+02 -.900317695E+02 -.898376172E+02 -.896511778E+02 -.894728832E+02 -.893030510E+02 -.891418886E+02 -.889895001E+02 -.888458946E+02 -.887109963E+02 -.885846556E+02 -.884666607E+02 -.883567498E+02 -.882546243E+02 -.881599617E+02 -.880724293E+02 -.879916996E+02 -.879174665E+02 -.878494644E+02 -.877874907E+02 -.877314326E+02 -.876813019E+02 -.876372772E+02 -.875997600E+02 -.875694459E+02 -.875474184E+02 -.875352718E+02 -.875352718E+02
 -.876099009E+02 -.876099009E+02 -.876259224E+02 -.876547482E+02 -.876940387E+02 -.877421213E+02 -.877978303E+02 -.878603836E+02 -.879292886E+02 -.880042683E+02 -.880852052E+02 -.881720960E+02 -.882650161E+02 -.883640912E+02 -.884694733E+02 -.885813211E+02 -.886997834E+02 -.888249837E+02 -.889570078E+02 -.890958916E+02 -.892416114E+02 -.893940742E+02 -.895531107E+02 -.897184686E+02 -.898898085E+02 -.900667009E+02 -.902486259E+02 -.904349737E+02 -.906250476E+02 -.908180677E+02 -.910131762E+02 -.912094420E+02 -.914058657E+02 -.916013839E+02 -.917948721E+02 -.919851470E+02 -.921709690E+02 -.923510442E+02 -.925240292E+02 -.926885388E+02 -.928431578E+02 -.929864590E+02 -.931170265E+02 -.932334849E+02 -.933345341E+02 -.934189858E+02 -.934858020E+02 -.935341313E+02 -.935633402E+02 -.935730385E+02 -.935630943E+02 -.935336400E+02 -.934850664E+02 -.934180074E+02 -.933333148E+02 -.932320271E+02 -.931153327E+02 -.929845324E+02 -.928410017E+02 -.926861570E+02 -.925214265E+02 -.923482263E+02 -.921679430E+02 -.919819221E+02 -.917914599E+02 -.915977994E+02 -.914021276E+02 -.912055738E+02 -.910092067E+02 -.908140316E+02 -.906209860E+02 -.904309349E+02 -.902446653E+02 -.900628816E+02 -.898862009E+02 -.897151508E+02 -.895501679E+02 -.893915984E+02 -.892397003E+02 -.890946479E+02 -.889565372E+02 -.888253930E+02 -.887011771E+02 -.885837976E+02 -.884731188E+02 -.883689728E+02 -.882711713E+02 -.881795191E+02 -.880938302E+02 -.880139445E+02 -.879397500E+02 -.878712080E+02 -.878083849E+02 -.877514923E+02 -.877009384E+02 -.876573931E+02 -.876218733E+02 -.875958534E+02 -.875814097E+02 -.875814097E+02
 -.876446908E+02 -.876446908E+02 -.876623971E+02 -.876941209E+02 -.877371387E+02 -.877894622E+02 -.878496618E+02 -.879167313E+02 -.879899846E+02 -.880689743E+02 -.881534298E+02 -.882432083E+02 -.883382559E+02 -.884385771E+02 -.885442101E+02 -.886552059E+02 -.887716122E+02 -.888934588E+02 -.890207457E+02 -.891534331E+02 -.892914325E+02 -.894345993E+02 -.895827275E+02 -.897355446E+02 -.898927092E+02 -.900538087E+02 -.902183594E+02 -.903858075E+02 -.905555314E+02 -.907268448E+02 -.908990005E+02 -.910711950E+02 -.912425726E+02 -.914122299E+02 -.915792204E+02 -.917425582E+02 -.919012234E+02 -.920541666E+02 -.922003164E+02 -.923385873E+02 -.924678913E+02 -.925871515E+02 -.926953189E+02 -.927913922E+02 -.928744394E+02 -.929436201E+02 -.929982088E+02 -.930376159E+02 -.930614059E+02 -.930693117E+02 -.930612435E+02 -.930372919E+02 -.929977249E+02 -.929429790E+02 -.928736445E+02 -.927904481E+02 -.926942310E+02 -.925859263E+02 -.924665366E+02 -.923371122E+02 -.921987318E+02 -.920524852E+02 -.918994603E+02 -.917407312E+02 -.915773503E+02 -.914103415E+02 -.912406946E+02 -.910693609E+02 -.908972488E+02 -.907252197E+02 -.905540832E+02 -.903845927E+02 -.902174409E+02 -.900532563E+02 -.898925993E+02 -.897359601E+02 -.895837572E+02 -.894363380E+02 -.892939793E+02 -.891568907E+02 -.890252181E+02 -.888990490E+02 -.887784187E+02 -.886633181E+02 -.885537017E+02 -.884494979E+02 -.883506205E+02 -.882569814E+02 -.881685063E+02 -.880851537E+02 -.880069368E+02 -.879339523E+02 -.878664146E+02 -.878047014E+02 -.877494095E+02 -.877014288E+02 -.876620368E+02 -.876330218E+02 -.876168434E+02 -.876168434E+02
 -.876697215E+02 -.876697215E+02 -.876886050E+02 -.877223330E+02 -.877678937E+02 -.878230582E+02 -.878861930E+02 -.879561171E+02 -.880319917E+02 -.881132342E+02 -.881994525E+02 -.882903930E+02 -.883859000E+02 -.884858838E+02 -.885902951E+02 -.886991044E+02 -.888122854E+02 -.889298015E+02 -.890515945E+02 -.891775752E+02 -.893076165E+02 -.894415465E+02 -.895791447E+02 -.897201378E+02 -.898641977E+02 -.900109407E+02 -.901599272E+02 -.903106628E+02 -.904626003E+02 -.906151424E+02 -.907676449E+02 -.909194207E+02 -.910697437E+02 -.912178533E+02 -.913629587E+02 -.915042442E+02 -.916408742E+02 -.917719991E+02 -.918967622E+02 -.920143076E+02 -.921237894E+02 -.922243823E+02 -.923152939E+02 -.923957779E+02 -.924651480E+02 -.925227926E+02 -.925681884E+02 -.926009135E+02 -.926206582E+02 -.926272336E+02 -.926205763E+02 -.926007508E+02 -.925679475E+02 -.925224773E+02 -.924647635E+02 -.923953307E+02 -.923147920E+02 -.922238355E+02 -.921232092E+02 -.920137076E+02 -.918961581E+02 -.917714093E+02 -.916403198E+02 -.915037496E+02 -.913625516E+02 -.912175655E+02 -.910696113E+02 -.909194842E+02 -.907679500E+02 -.906157400E+02 -.904635470E+02 -.903120210E+02 -.901617652E+02 -.900133328E+02 -.898672241E+02 -.897238844E+02 -.895837026E+02 -.894470114E+02 -.893140874E+02 -.891851535E+02 -.890603813E+02 -.889398954E+02 -.888237781E+02 -.887120761E+02 -.886048075E+02 -.885019708E+02 -.884035561E+02 -.883095570E+02 -.882199870E+02 -.881348979E+02 -.880544036E+02 -.879787094E+02 -.879081499E+02 -.878432357E+02 -.877847152E+02 -.877336525E+02 -.876915297E+02 -.876603785E+02 -.876429526E+02 -.876429526E+02
 -.876864250E+02 -.876864250E+02 -.877060551E+02 -.877410333E+02 -.877881434E+02 -.878449823E+02 -.879097665E+02 -.879811841E+02 -.880582803E+02 -.881403688E+02 -.882269636E+02 -.883177256E+02 -.884124207E+02 -.885108874E+02 -.886130106E+02 -.887187013E+02 -.888278800E+02 -.889404640E+02 -.890563563E+02 -.891754375E+02 -.892975588E+02 -.894225372E+02 -.895501510E+02 -.896801371E+02 -.898121896E+02 -.899459588E+02 -.900810512E+02 -.902170306E+02 -.903534201E+02 -.904897037E+02 -.906253300E+02 -.907597151E+02 -.908922462E+02 -.910222861E+02 -.911491771E+02 -.912722459E+02 -.913908087E+02 -.915041767E+02 -.916116620E+02 -.917125848E+02 -.918062802E+02 -.918921069E+02 -.919694555E+02 -.920377581E+02 -.920964976E+02 -.921452169E+02 -.921835283E+02 -.922111207E+02 -.922277674E+02 -.922333302E+02 -.922277634E+02 -.922111144E+02 -.921835228E+02 -.921452172E+02 -.920965102E+02 -.920377915E+02 -.919695200E+02 -.918922149E+02 -.918064464E+02 -.917128262E+02 -.916119983E+02 -.915046304E+02 -.913914055E+02 -.912730149E+02 -.911501511E+02 -.910235019E+02 -.908937448E+02 -.907615421E+02 -.906275358E+02 -.904923438E+02 -.903565551E+02 -.902207267E+02 -.900853797E+02 -.899509968E+02 -.898180191E+02 -.896868451E+02 -.895578290E+02 -.894312804E+02 -.893074647E+02 -.891866044E+02 -.890688816E+02 -.889544405E+02 -.888433923E+02 -.887358200E+02 -.886317858E+02 -.885313384E+02 -.884345240E+02 -.883413980E+02 -.882520409E+02 -.881665772E+02 -.880851995E+02 -.880081989E+02 -.879360036E+02 -.878692288E+02 -.878087396E+02 -.877557336E+02 -.877118466E+02 -.876792909E+02 -.876610339E+02 -.876610339E+02
 -.876961049E+02 -.876961049E+02 -.877161213E+02 -.877517210E+02 -.877995561E+02 -.878571074E+02 -.879224886E+02 -.879942950E+02 -.880714882E+02 -.881533055E+02 -.882391913E+02 -.883287422E+02 -.884216657E+02 -.885177464E+02 -.886168210E+02 -.887187573E+02 -.888234387E+02 -.889307510E+02 -.890405726E+02 -.891527665E+02 -.892671743E+02 -.893836111E+02 -.895018626E+02 -.896216821E+02 -.897427894E+02 -.898648700E+02 -.899875755E+02 -.901105244E+02 -.902333033E+02 -.903554692E+02 -.904765522E+02 -.905960578E+02 -.907134706E+02 -.908282581E+02 -.909398740E+02 -.910477630E+02 -.911513646E+02 -.912501189E+02 -.913434708E+02 -.914308760E+02 -.915118068E+02 -.915857585E+02 -.916522552E+02 -.917108571E+02 -.917611665E+02 -.918028345E+02 -.918355666E+02 -.918591280E+02 -.918733479E+02 -.918781230E+02 -.918734193E+02 -.918592725E+02 -.918357882E+02 -.918031390E+02 -.917615616E+02 -.917113528E+02 -.916528636E+02 -.915864942E+02 -.915126869E+02 -.914319201E+02 -.913447015E+02 -.912515618E+02 -.911530487E+02 -.910497206E+02 -.909421413E+02 -.908308752E+02 -.907164819E+02 -.905995118E+02 -.904805024E+02 -.903599736E+02 -.902384248E+02 -.901163309E+02 -.899941399E+02 -.898722699E+02 -.897511071E+02 -.896310042E+02 -.895122792E+02 -.893952153E+02 -.892800605E+02 -.891670293E+02 -.890563039E+02 -.889480372E+02 -.888423564E+02 -.887393678E+02 -.886391627E+02 -.885418253E+02 -.884474423E+02 -.883561149E+02 -.882679740E+02 -.881831994E+02 -.881020438E+02 -.880248637E+02 -.879521588E+02 -.878846223E+02 -.878232063E+02 -.877692049E+02 -.877243634E+02 -.876910188E+02 -.876722831E+02 -.876722831E+02
 -.876999305E+02 -.876999305E+02 -.877200354E+02 -.877557388E+02 -.878036230E+02 -.878611026E+02 -.879262284E+02 -.879975365E+02 -.880739321E+02 -.881546002E+02 -.882389355E+02 -.883264888E+02 -.884169250E+02 -.885099903E+02 -.886054866E+02 -.887032515E+02 -.888031428E+02 -.889050260E+02 -.890087647E+02 -.891142132E+02 -.892212108E+02 -.893295773E+02 -.894391098E+02 -.895495809E+02 -.896607372E+02 -.897722984E+02 -.898839583E+02 -.899953847E+02 -.901062212E+02 -.902160885E+02 -.903245871E+02 -.904312991E+02 -.905357919E+02 -.906376204E+02 -.907363309E+02 -.908314647E+02 -.909225617E+02 -.910091647E+02 -.910908233E+02 -.911670989E+02 -.912375687E+02 -.913018309E+02 -.913595091E+02 -.914102576E+02 -.914537654E+02 -.914897611E+02 -.915180166E+02 -.915383510E+02 -.915506329E+02 -.915547833E+02 -.915507763E+02 -.915386398E+02 -.915184552E+02 -.914903560E+02 -.914545253E+02 -.914111936E+02 -.913606348E+02 -.913031623E+02 -.912391246E+02 -.911689008E+02 -.910928958E+02 -.910115353E+02 -.909252616E+02 -.908345284E+02 -.907397965E+02 -.906415300E+02 -.905401917E+02 -.904362395E+02 -.903301225E+02 -.902222782E+02 -.901131288E+02 -.900030784E+02 -.898925106E+02 -.897817863E+02 -.896712416E+02 -.895611865E+02 -.894519040E+02 -.893436497E+02 -.892366518E+02 -.891311121E+02 -.890272072E+02 -.889250914E+02 -.888248993E+02 -.887267507E+02 -.886307560E+02 -.885370235E+02 -.884456686E+02 -.883568256E+02 -.882706625E+02 -.881873998E+02 -.881073348E+02 -.880308721E+02 -.879585634E+02 -.878911578E+02 -.878296674E+02 -.877754516E+02 -.877303261E+02 -.876967049E+02 -.876777843E+02 -.876777843E+02
 -.876989370E+02 -.876989370E+02 -.877188874E+02 -.877542735E+02 -.878016597E+02 -.878584363E+02 -.879226251E+02 -.879927308E+02 -.880676261E+02 -.881464632E+02 -.882286044E+02 -.883135698E+02 -.884009951E+02 -.884905998E+02 -.885821622E+02 -.886754994E+02 -.887704525E+02 -.888668748E+02 -.889646219E+02 -.890635454E+02 -.891634870E+02 -.892642747E+02 -.893657197E+02 -.894676142E+02 -.895697308E+02 -.896718216E+02 -.897736182E+02 -.898748326E+02 -.899751581E+02 -.900742707E+02 -.901718310E+02 -.902674863E+02 -.903608731E+02 -.904516193E+02 -.905393477E+02 -.906236786E+02 -.907042330E+02 -.907806361E+02 -.908525206E+02 -.909195303E+02 -.909813241E+02 -.910375788E+02 -.910879935E+02 -.911322930E+02 -.911702307E+02 -.912015922E+02 -.912261983E+02 -.912439068E+02 -.912546152E+02 -.912582618E+02 -.912548266E+02 -.912443319E+02 -.912268417E+02 -.912024610E+02 -.911713342E+02 -.911336431E+02 -.910896047E+02 -.910394680E+02 -.909835112E+02 -.909220381E+02 -.908553747E+02 -.907838654E+02 -.907078697E+02 -.906277583E+02 -.905439096E+02 -.904567062E+02 -.903665317E+02 -.902737675E+02 -.901787894E+02 -.900819652E+02 -.899836518E+02 -.898841925E+02 -.897839155E+02 -.896831312E+02 -.895821312E+02 -.894811868E+02 -.893805483E+02 -.892804444E+02 -.891810828E+02 -.890826505E+02 -.889853153E+02 -.888892280E+02 -.887945252E+02 -.887013336E+02 -.886097750E+02 -.885199734E+02 -.884320641E+02 -.883462044E+02 -.882625886E+02 -.881814663E+02 -.881031664E+02 -.880281272E+02 -.879569356E+02 -.878903774E+02 -.878295025E+02 -.877757079E+02 -.877308471E+02 -.876973701E+02 -.876785071E+02 -.876785071E+02
 -.876940295E+02 -.876940295E+02 -.877136300E+02 -.877483616E+02 -.877948135E+02 -.878503858E+02 -.879131001E+02 -.879814530E+02 -.880543041E+02 -.881307893E+02 -.882102530E+02 -.882921967E+02 -.883762377E+02 -.884620788E+02 -.885494827E+02 -.886382540E+02 -.887282237E+02 -.888192385E+02 -.889111511E+02 -.890038142E+02 -.890970751E+02 -.891907714E+02 -.892847292E+02 -.893787601E+02 -.894726612E+02 -.895662137E+02 -.896591832E+02 -.897513203E+02 -.898423614E+02 -.899320297E+02 -.900200372E+02 -.901060857E+02 -.901898696E+02 -.902710776E+02 -.903493952E+02 -.904245073E+02 -.904961006E+02 -.905638665E+02 -.906275039E+02 -.906867221E+02 -.907412433E+02 -.907908059E+02 -.908351668E+02 -.908741046E+02 -.909074216E+02 -.909349466E+02 -.909565364E+02 -.909720782E+02 -.909814906E+02 -.909847248E+02 -.909817653E+02 -.909726301E+02 -.909573703E+02 -.909360697E+02 -.909088438E+02 -.908758381E+02 -.908372265E+02 -.907932094E+02 -.907440111E+02 -.906898773E+02 -.906310728E+02 -.905678784E+02 -.905005880E+02 -.904295060E+02 -.903549445E+02 -.902772203E+02 -.901966520E+02 -.901135580E+02 -.900282532E+02 -.899410471E+02 -.898522415E+02 -.897621282E+02 -.896709875E+02 -.895790864E+02 -.894866773E+02 -.893939968E+02 -.893012655E+02 -.892086873E+02 -.891164495E+02 -.890247239E+02 -.889336675E+02 -.888434252E+02 -.887541317E+02 -.886659159E+02 -.885789060E+02 -.884932354E+02 -.884090522E+02 -.883265290E+02 -.882458780E+02 -.881673683E+02 -.880913497E+02 -.880182821E+02 -.879487737E+02 -.878836311E+02 -.878239225E+02 -.877710601E+02 -.877269070E+02 -.876939155E+02 -.876753069E+02 -.876753069E+02
 -.876859905E+02 -.876859905E+02 -.877050870E+02 -.877388984E+02 -.877840734E+02 -.878380507E+02 -.878988740E+02 -.879650514E+02 -.880354455E+02 -.881091893E+02 -.881856210E+02 -.882642334E+02 -.883446348E+02 -.884265181E+02 -.885096378E+02 -.885937913E+02 -.886788048E+02 -.887645225E+02 -.888507975E+02 -.889374864E+02 -.890244432E+02 -.891115167E+02 -.891985471E+02 -.892853647E+02 -.893717887E+02 -.894576263E+02 -.895426733E+02 -.896267136E+02 -.897095207E+02 -.897908581E+02 -.898704808E+02 -.899481369E+02 -.900235688E+02 -.900965153E+02 -.901667138E+02 -.902339018E+02 -.902978194E+02 -.903582117E+02 -.904148303E+02 -.904674366E+02 -.905158032E+02 -.905597164E+02 -.905989786E+02 -.906334100E+02 -.906628506E+02 -.906871621E+02 -.907062292E+02 -.907199611E+02 -.907282927E+02 -.907311849E+02 -.907286254E+02 -.907206289E+02 -.907072370E+02 -.906885173E+02 -.906645631E+02 -.906354922E+02 -.906014456E+02 -.905625859E+02 -.905190956E+02 -.904711752E+02 -.904190413E+02 -.903629241E+02 -.903030656E+02 -.902397171E+02 -.901731368E+02 -.901035880E+02 -.900313363E+02 -.899566481E+02 -.898797878E+02 -.898010163E+02 -.897205892E+02 -.896387546E+02 -.895557521E+02 -.894718113E+02 -.893871504E+02 -.893019757E+02 -.892164811E+02 -.891308476E+02 -.890452437E+02 -.889598260E+02 -.888747403E+02 -.887901237E+02 -.887061070E+02 -.886228183E+02 -.885403879E+02 -.884589545E+02 -.883786733E+02 -.882997267E+02 -.882223376E+02 -.881467872E+02 -.880734373E+02 -.880027593E+02 -.879353716E+02 -.878720879E+02 -.878139789E+02 -.877624530E+02 -.877193601E+02 -.876871266E+02 -.876689304E+02 -.876689304E+02
 -.876754900E+02 -.876754900E+02 -.876939628E+02 -.877266489E+02 -.877702840E+02 -.878223675E+02 -.878809844E+02 -.879446693E+02 -.880123009E+02 -.880830204E+02 -.881561693E+02 -.882312399E+02 -.883078379E+02 -.883856531E+02 -.884644366E+02 -.885439833E+02 -.886241181E+02 -.887046857E+02 -.887855423E+02 -.888665494E+02 -.889475691E+02 -.890284610E+02 -.891090793E+02 -.891892712E+02 -.892688757E+02 -.893477234E+02 -.894256359E+02 -.895024261E+02 -.895778992E+02 -.896518528E+02 -.897240783E+02 -.897943621E+02 -.898624868E+02 -.899282330E+02 -.899913802E+02 -.900517094E+02 -.901090042E+02 -.901630528E+02 -.902136497E+02 -.902605978E+02 -.903037099E+02 -.903428106E+02 -.903777377E+02 -.904083444E+02 -.904345001E+02 -.904560922E+02 -.904730269E+02 -.904852307E+02 -.904926507E+02 -.904952555E+02 -.904930353E+02 -.904860023E+02 -.904741903E+02 -.904576548E+02 -.904364717E+02 -.904107374E+02 -.903805669E+02 -.903460934E+02 -.903074666E+02 -.902648512E+02 -.902184255E+02 -.901683794E+02 -.901149131E+02 -.900582349E+02 -.899985597E+02 -.899361069E+02 -.898710988E+02 -.898037587E+02 -.897343095E+02 -.896629714E+02 -.895899612E+02 -.895154903E+02 -.894397637E+02 -.893629788E+02 -.892853246E+02 -.892069808E+02 -.891281177E+02 -.890488958E+02 -.889694662E+02 -.888899711E+02 -.888105451E+02 -.887313170E+02 -.886524120E+02 -.885739554E+02 -.884960771E+02 -.884189175E+02 -.883426351E+02 -.882674171E+02 -.881934921E+02 -.881211470E+02 -.880507486E+02 -.879827718E+02 -.879178358E+02 -.878567501E+02 -.878005753E+02 -.877507003E+02 -.877089431E+02 -.876776813E+02 -.876600217E+02 -.876600217E+02
 -.876630951E+02 -.876630951E+02 -.876808540E+02 -.877122605E+02 -.877541588E+02 -.878041266E+02 -.878603050E+02 -.879212672E+02 -.879859184E+02 -.880534172E+02 -.881231153E+02 -.881945113E+02 -.882672139E+02 -.883409144E+02 -.884153647E+02 -.884903605E+02 -.885657283E+02 -.886413154E+02 -.887169825E+02 -.887925971E+02 -.888680299E+02 -.889431508E+02 -.890178270E+02 -.890919210E+02 -.891652898E+02 -.892377840E+02 -.893092480E+02 -.893795194E+02 -.894484303E+02 -.895158072E+02 -.895814722E+02 -.896452437E+02 -.897069378E+02 -.897663693E+02 -.898233530E+02 -.898777052E+02 -.899292450E+02 -.899777959E+02 -.900231870E+02 -.900652548E+02 -.901038442E+02 -.901388104E+02 -.901700197E+02 -.901973512E+02 -.902206977E+02 -.902399668E+02 -.902550819E+02 -.902659826E+02 -.902726259E+02 -.902749863E+02 -.902730559E+02 -.902668449E+02 -.902563812E+02 -.902417104E+02 -.902228951E+02 -.902000144E+02 -.901731631E+02 -.901424511E+02 -.901080018E+02 -.900699513E+02 -.900284473E+02 -.899836473E+02 -.899357177E+02 -.898848321E+02 -.898311699E+02 -.897749148E+02 -.897162532E+02 -.896553733E+02 -.895924630E+02 -.895277090E+02 -.894612956E+02 -.893934031E+02 -.893242073E+02 -.892538783E+02 -.891825798E+02 -.891104685E+02 -.890376940E+02 -.889643985E+02 -.888907175E+02 -.888167798E+02 -.887427091E+02 -.886686257E+02 -.885946485E+02 -.885208988E+02 -.884475039E+02 -.883746034E+02 -.883023564E+02 -.882309513E+02 -.881606178E+02 -.880916437E+02 -.880243955E+02 -.879593448E+02 -.878971037E+02 -.878384691E+02 -.877844807E+02 -.877364954E+02 -.876962845E+02 -.876661587E+02 -.876491314E+02 -.876491314E+02
 -.876492819E+02 -.876492819E+02 -.876662608E+02 -.876962755E+02 -.877362948E+02 -.877839883E+02 -.878375643E+02 -.878956445E+02 -.879571686E+02 -.880213190E+02 -.880874643E+02 -.881551140E+02 -.882238845E+02 -.882934721E+02 -.883636327E+02 -.884341653E+02 -.885049000E+02 -.885756887E+02 -.886463969E+02 -.887168993E+02 -.887870747E+02 -.888568030E+02 -.889259634E+02 -.889944322E+02 -.890620821E+02 -.891287814E+02 -.891943938E+02 -.892587784E+02 -.893217901E+02 -.893832797E+02 -.894430950E+02 -.895010815E+02 -.895570828E+02 -.896109424E+02 -.896625039E+02 -.897116129E+02 -.897581176E+02 -.898018701E+02 -.898427278E+02 -.898805544E+02 -.899152208E+02 -.899466068E+02 -.899746016E+02 -.899991051E+02 -.900200288E+02 -.900372964E+02 -.900508446E+02 -.900606241E+02 -.900665992E+02 -.900687492E+02 -.900670677E+02 -.900615633E+02 -.900522593E+02 -.900391933E+02 -.900224172E+02 -.900019965E+02 -.899780098E+02 -.899505482E+02 -.899197140E+02 -.898856206E+02 -.898483907E+02 -.898081556E+02 -.897650544E+02 -.897192323E+02 -.896708396E+02 -.896200306E+02 -.895669626E+02 -.895117942E+02 -.894546846E+02 -.893957926E+02 -.893352749E+02 -.892732861E+02 -.892099771E+02 -.891454947E+02 -.890799809E+02 -.890135727E+02 -.889464016E+02 -.888785937E+02 -.888102702E+02 -.887415480E+02 -.886725404E+02 -.886033593E+02 -.885341170E+02 -.884649297E+02 -.883959211E+02 -.883272282E+02 -.882590082E+02 -.881914477E+02 -.881247748E+02 -.880592741E+02 -.879953068E+02 -.879333366E+02 -.878739622E+02 -.878179608E+02 -.877663428E+02 -.877204234E+02 -.876819152E+02 -.876530481E+02 -.876367249E+02 -.876367249E+02
 -.876344452E+02 -.876344452E+02 -.876505983E+02 -.876791435E+02 -.877171864E+02 -.877624986E+02 -.878133639E+02 -.878684599E+02 -.879267669E+02 -.879874967E+02 -.880500390E+02 -.881139184E+02 -.881787623E+02 -.882442750E+02 -.883102185E+02 -.883763974E+02 -.884426470E+02 -.885088242E+02 -.885748008E+02 -.886404584E+02 -.887056837E+02 -.887703663E+02 -.888343961E+02 -.888976619E+02 -.889600500E+02 -.890214443E+02 -.890817251E+02 -.891407698E+02 -.891984526E+02 -.892546449E+02 -.893092164E+02 -.893620346E+02 -.894129667E+02 -.894618796E+02 -.895086409E+02 -.895531204E+02 -.895951900E+02 -.896347255E+02 -.896716073E+02 -.897057212E+02 -.897369595E+02 -.897652217E+02 -.897904156E+02 -.898124580E+02 -.898312752E+02 -.898468039E+02 -.898589918E+02 -.898677978E+02 -.898731928E+02 -.898751595E+02 -.898736929E+02 -.898688001E+02 -.898605007E+02 -.898488259E+02 -.898338191E+02 -.898155347E+02 -.897940384E+02 -.897694058E+02 -.897417227E+02 -.897110834E+02 -.896775908E+02 -.896413548E+02 -.896024919E+02 -.895611242E+02 -.895173783E+02 -.894713843E+02 -.894232750E+02 -.893731849E+02 -.893212493E+02 -.892676034E+02 -.892123813E+02 -.891557154E+02 -.890977358E+02 -.890385695E+02 -.889783400E+02 -.889171671E+02 -.888551667E+02 -.887924508E+02 -.887291280E+02 -.886653040E+02 -.886010827E+02 -.885365678E+02 -.884718651E+02 -.884070850E+02 -.883423466E+02 -.882777832E+02 -.882135483E+02 -.881498247E+02 -.880868360E+02 -.880248608E+02 -.879642516E+02 -.879054596E+02 -.878490658E+02 -.877958218E+02 -.877467023E+02 -.877029733E+02 -.876662796E+02 -.876387594E+02 -.876231921E+02 -.876231921E+02
 -.876189094E+02 -.876189094E+02 -.876342069E+02 -.876612331E+02 -.876972386E+02 -.877401041E+02 -.877881952E+02 -.878402505E+02 -.878952956E+02 -.879525759E+02 -.880115055E+02 -.880716273E+02 -.881325819E+02 -.881940842E+02 -.882559041E+02 -.883178531E+02 -.883797727E+02 -.884415258E+02 -.885029908E+02 -.885640560E+02 -.886246162E+02 -.886845698E+02 -.887438163E+02 -.888022556E+02 -.888597863E+02 -.889163055E+02 -.889717080E+02 -.890258866E+02 -.890787322E+02 -.891301336E+02 -.891799785E+02 -.892281535E+02 -.892745449E+02 -.893190393E+02 -.893615244E+02 -.894018897E+02 -.894400268E+02 -.894758311E+02 -.895092018E+02 -.895400427E+02 -.895682636E+02 -.895937801E+02 -.896165152E+02 -.896363992E+02 -.896533706E+02 -.896673767E+02 -.896783739E+02 -.896863280E+02 -.896912147E+02 -.896930198E+02 -.896917393E+02 -.896873792E+02 -.896799559E+02 -.896694956E+02 -.896560346E+02 -.896396186E+02 -.896203023E+02 -.895981494E+02 -.895732315E+02 -.895456279E+02 -.895154250E+02 -.894827153E+02 -.894475970E+02 -.894101728E+02 -.893705498E+02 -.893288383E+02 -.892851507E+02 -.892396016E+02 -.891923062E+02 -.891433801E+02 -.890929382E+02 -.890410945E+02 -.889879614E+02 -.889336489E+02 -.888782649E+02 -.888219143E+02 -.887646995E+02 -.887067200E+02 -.886480732E+02 -.885888549E+02 -.885291602E+02 -.884690851E+02 -.884087287E+02 -.883481955E+02 -.882875996E+02 -.882270693E+02 -.881667532E+02 -.881068289E+02 -.880475133E+02 -.879890766E+02 -.879318600E+02 -.878762990E+02 -.878229530E+02 -.877725438E+02 -.877260057E+02 -.876845492E+02 -.876497452E+02 -.876236319E+02 -.876088564E+02 -.876088564E+02
 -.876029376E+02 -.876029376E+02 -.876173631E+02 -.876428432E+02 -.876767793E+02 -.877171658E+02 -.877624545E+02 -.878114489E+02 -.878632228E+02 -.879170583E+02 -.879723965E+02 -.880288009E+02 -.880859275E+02 -.881435028E+02 -.882013066E+02 -.882591579E+02 -.883169053E+02 -.883744185E+02 -.884315823E+02 -.884882922E+02 -.885444501E+02 -.885999627E+02 -.886547386E+02 -.887086873E+02 -.887617182E+02 -.888137399E+02 -.888646597E+02 -.889143837E+02 -.889628168E+02 -.890098626E+02 -.890554241E+02 -.890994037E+02 -.891417040E+02 -.891822279E+02 -.892208797E+02 -.892575653E+02 -.892921928E+02 -.893246735E+02 -.893549221E+02 -.893828576E+02 -.894084037E+02 -.894314895E+02 -.894520502E+02 -.894700272E+02 -.894853692E+02 -.894980317E+02 -.895079783E+02 -.895151805E+02 -.895196181E+02 -.895212791E+02 -.895201603E+02 -.895162669E+02 -.895096126E+02 -.895002196E+02 -.894881183E+02 -.894733472E+02 -.894559524E+02 -.894359874E+02 -.894135126E+02 -.893885947E+02 -.893613067E+02 -.893317266E+02 -.892999374E+02 -.892660263E+02 -.892300840E+02 -.891922041E+02 -.891524826E+02 -.891110170E+02 -.890679059E+02 -.890232485E+02 -.889771436E+02 -.889296896E+02 -.888809838E+02 -.888311221E+02 -.887801986E+02 -.887283055E+02 -.886755335E+02 -.886219712E+02 -.885677061E+02 -.885128250E+02 -.884574148E+02 -.884015645E+02 -.883453664E+02 -.882889193E+02 -.882323315E+02 -.881757259E+02 -.881192452E+02 -.880630605E+02 -.880073806E+02 -.879524654E+02 -.878986427E+02 -.878463299E+02 -.877960620E+02 -.877485279E+02 -.877046174E+02 -.876654820E+02 -.876326131E+02 -.876079440E+02 -.875939824E+02 -.875939824E+02
 -.875867407E+02 -.875867407E+02 -.876002877E+02 -.876242126E+02 -.876560701E+02 -.876939715E+02 -.877364574E+02 -.877823984E+02 -.878309192E+02 -.878813404E+02 -.879331321E+02 -.879858797E+02 -.880392562E+02 -.880930012E+02 -.881469048E+02 -.882007948E+02 -.882545273E+02 -.883079790E+02 -.883610414E+02 -.884136167E+02 -.884656141E+02 -.885169476E+02 -.885675339E+02 -.886172915E+02 -.886661390E+02 -.887139951E+02 -.887607779E+02 -.888064051E+02 -.888507933E+02 -.888938588E+02 -.889355174E+02 -.889756849E+02 -.890142775E+02 -.890512119E+02 -.890864061E+02 -.891197797E+02 -.891512546E+02 -.891807551E+02 -.892082089E+02 -.892335473E+02 -.892567057E+02 -.892776243E+02 -.892962482E+02 -.893125281E+02 -.893264207E+02 -.893378886E+02 -.893469012E+02 -.893534346E+02 -.893574717E+02 -.893590027E+02 -.893580248E+02 -.893545425E+02 -.893485675E+02 -.893401185E+02 -.893292212E+02 -.893159081E+02 -.893002181E+02 -.892821965E+02 -.892618942E+02 -.892393680E+02 -.892146793E+02 -.891878945E+02 -.891590840E+02 -.891283220E+02 -.890956855E+02 -.890612545E+02 -.890251110E+02 -.889873384E+02 -.889480215E+02 -.889072453E+02 -.888650954E+02 -.888216569E+02 -.887770142E+02 -.887312511E+02 -.886844500E+02 -.886366923E+02 -.885880583E+02 -.885386270E+02 -.884884772E+02 -.884376875E+02 -.883863375E+02 -.883345093E+02 -.882822890E+02 -.882297693E+02 -.881770529E+02 -.881242563E+02 -.880715161E+02 -.880189956E+02 -.879668946E+02 -.879154614E+02 -.878650086E+02 -.878159336E+02 -.877687452E+02 -.877240968E+02 -.876828315E+02 -.876460384E+02 -.876151265E+02 -.875919205E+02 -.875787846E+02 -.875787846E+02
 -.875704844E+02 -.875704844E+02 -.875831548E+02 -.876055290E+02 -.876353164E+02 -.876707468E+02 -.877104506E+02 -.877533671E+02 -.877986736E+02 -.878457300E+02 -.878940370E+02 -.879432030E+02 -.879929190E+02 -.880429384E+02 -.880930625E+02 -.881431284E+02 -.881930001E+02 -.882425613E+02 -.882917104E+02 -.883403561E+02 -.883884143E+02 -.884358062E+02 -.884824557E+02 -.885282891E+02 -.885732334E+02 -.886172161E+02 -.886601647E+02 -.887020065E+02 -.887426686E+02 -.887820779E+02 -.888201611E+02 -.888568454E+02 -.888920582E+02 -.889257280E+02 -.889577842E+02 -.889881580E+02 -.890167825E+02 -.890435931E+02 -.890685282E+02 -.890915293E+02 -.891125416E+02 -.891315142E+02 -.891484007E+02 -.891631592E+02 -.891757532E+02 -.891861510E+02 -.891943268E+02 -.892002604E+02 -.892039375E+02 -.892053498E+02 -.892044950E+02 -.892013769E+02 -.891960056E+02 -.891883969E+02 -.891785725E+02 -.891665602E+02 -.891523927E+02 -.891361087E+02 -.891177512E+02 -.890973685E+02 -.890750129E+02 -.890507408E+02 -.890246122E+02 -.889966904E+02 -.889670413E+02 -.889357332E+02 -.889028363E+02 -.888684226E+02 -.888325648E+02 -.887953365E+02 -.887568117E+02 -.887170641E+02 -.886761676E+02 -.886341953E+02 -.885912196E+02 -.885473126E+02 -.885025453E+02 -.884569886E+02 -.884107134E+02 -.883637909E+02 -.883162940E+02 -.882682984E+02 -.882198840E+02 -.881711377E+02 -.881221562E+02 -.880730498E+02 -.880239478E+02 -.879750056E+02 -.879264128E+02 -.878784052E+02 -.878312792E+02 -.877854110E+02 -.877412812E+02 -.876995065E+02 -.876608815E+02 -.876264309E+02 -.875974795E+02 -.875757409E+02 -.875634340E+02 -.875634340E+02
 -.875542968E+02 -.875542968E+02 -.875660984E+02 -.875869370E+02 -.876146763E+02 -.876476645E+02 -.876846228E+02 -.877245596E+02 -.877667053E+02 -.878104603E+02 -.878553563E+02 -.879010258E+02 -.879471779E+02 -.879935810E+02 -.880400478E+02 -.880864250E+02 -.881325848E+02 -.881784181E+02 -.882238299E+02 -.882687355E+02 -.883130571E+02 -.883567223E+02 -.883996620E+02 -.884418092E+02 -.884830985E+02 -.885234651E+02 -.885628447E+02 -.886011729E+02 -.886383858E+02 -.886744193E+02 -.887092095E+02 -.887426932E+02 -.887748074E+02 -.888054904E+02 -.888346813E+02 -.888623209E+02 -.888883517E+02 -.889127186E+02 -.889353687E+02 -.889562521E+02 -.889753220E+02 -.889925351E+02 -.890078519E+02 -.890212368E+02 -.890326587E+02 -.890420908E+02 -.890495112E+02 -.890549027E+02 -.890582534E+02 -.890595561E+02 -.890588091E+02 -.890560156E+02 -.890511841E+02 -.890443281E+02 -.890354662E+02 -.890246219E+02 -.890118231E+02 -.889971027E+02 -.889804975E+02 -.889620485E+02 -.889418004E+02 -.889198013E+02 -.888961026E+02 -.888707583E+02 -.888438251E+02 -.888153615E+02 -.887854280E+02 -.887540865E+02 -.887213999E+02 -.886874319E+02 -.886522466E+02 -.886159085E+02 -.885784819E+02 -.885400310E+02 -.885006196E+02 -.884603115E+02 -.884191699E+02 -.883772582E+02 -.883346403E+02 -.882913809E+02 -.882475466E+02 -.882032071E+02 -.881584364E+02 -.881133157E+02 -.880679354E+02 -.880223995E+02 -.879768301E+02 -.879313736E+02 -.878862091E+02 -.878415592E+02 -.877977031E+02 -.877549949E+02 -.877138863E+02 -.876749563E+02 -.876389493E+02 -.876068253E+02 -.875798234E+02 -.875595456E+02 -.875480647E+02 -.875480647E+02
 -.875382741E+02 -.875382741E+02 -.875492194E+02 -.875685449E+02 -.875942677E+02 -.876248537E+02 -.876591143E+02 -.876961274E+02 -.877351763E+02 -.877757025E+02 -.878172690E+02 -.878595326E+02 -.879022216E+02 -.879451189E+02 -.879880494E+02 -.880308695E+02 -.880734598E+02 -.881157184E+02 -.881575569E+02 -.881988968E+02 -.882396665E+02 -.882797995E+02 -.883192329E+02 -.883579062E+02 -.883957605E+02 -.884327377E+02 -.884687807E+02 -.885038327E+02 -.885378372E+02 -.885707379E+02 -.886024791E+02 -.886330055E+02 -.886622626E+02 -.886901968E+02 -.887167554E+02 -.887418873E+02 -.887655432E+02 -.887876755E+02 -.888082389E+02 -.888271906E+02 -.888444905E+02 -.888601017E+02 -.888739903E+02 -.888861261E+02 -.888964824E+02 -.889050366E+02 -.889117699E+02 -.889166679E+02 -.889197201E+02 -.889209208E+02 -.889202683E+02 -.889177655E+02 -.889134196E+02 -.889072423E+02 -.888992493E+02 -.888894607E+02 -.888779005E+02 -.888645965E+02 -.888495804E+02 -.888328871E+02 -.888145549E+02 -.887946251E+02 -.887731417E+02 -.887501511E+02 -.887257019E+02 -.886998448E+02 -.886726317E+02 -.886441162E+02 -.886143527E+02 -.885833967E+02 -.885513038E+02 -.885181304E+02 -.884839328E+02 -.884487674E+02 -.884126906E+02 -.883757588E+02 -.883380285E+02 -.882995565E+02 -.882604003E+02 -.882206187E+02 -.881802724E+02 -.881394254E+02 -.880981463E+02 -.880565105E+02 -.880146023E+02 -.879725192E+02 -.879303755E+02 -.878883088E+02 -.878464872E+02 -.878051193E+02 -.877644669E+02 -.877248612E+02 -.876867245E+02 -.876505972E+02 -.876171737E+02 -.875873482E+02 -.875622744E+02 -.875434424E+02 -.875327793E+02 -.875327793E+02
 -.875224859E+02 -.875224859E+02 -.875325904E+02 -.875504308E+02 -.875741755E+02 -.876024067E+02 -.876340251E+02 -.876681776E+02 -.877042005E+02 -.877415760E+02 -.877798988E+02 -.878188501E+02 -.878581773E+02 -.878976784E+02 -.879371906E+02 -.879765801E+02 -.880157358E+02 -.880545631E+02 -.880929801E+02 -.881309144E+02 -.881683000E+02 -.882050763E+02 -.882411859E+02 -.882765742E+02 -.883111881E+02 -.883449759E+02 -.883778864E+02 -.884098694E+02 -.884408749E+02 -.884708537E+02 -.884997568E+02 -.885275359E+02 -.885541435E+02 -.885795330E+02 -.886036588E+02 -.886264767E+02 -.886479440E+02 -.886680198E+02 -.886866649E+02 -.887038428E+02 -.887195189E+02 -.887336615E+02 -.887462417E+02 -.887572335E+02 -.887666143E+02 -.887743646E+02 -.887804683E+02 -.887849132E+02 -.887876905E+02 -.887887951E+02 -.887882257E+02 -.887859848E+02 -.887820787E+02 -.887765171E+02 -.887693137E+02 -.887604857E+02 -.887500535E+02 -.887380410E+02 -.887244754E+02 -.887093866E+02 -.886928075E+02 -.886747735E+02 -.886553224E+02 -.886344943E+02 -.886123311E+02 -.885888763E+02 -.885641752E+02 -.885382739E+02 -.885112198E+02 -.884830610E+02 -.884538463E+02 -.884236248E+02 -.883924460E+02 -.883603595E+02 -.883274152E+02 -.882936632E+02 -.882591538E+02 -.882239380E+02 -.881880675E+02 -.881515957E+02 -.881145780E+02 -.880770729E+02 -.880391438E+02 -.880008602E+02 -.879623008E+02 -.879235561E+02 -.878847328E+02 -.878459593E+02 -.878073924E+02 -.877692265E+02 -.877317055E+02 -.876951377E+02 -.876599154E+02 -.876265404E+02 -.875956567E+02 -.875680932E+02 -.875449183E+02 -.875275111E+02 -.875176544E+02 -.875176544E+02
 -.875069799E+02 -.875069799E+02 -.875162610E+02 -.875326478E+02 -.875544570E+02 -.875803853E+02 -.876094218E+02 -.876407812E+02 -.876738523E+02 -.877081579E+02 -.877433243E+02 -.877790569E+02 -.878151224E+02 -.878513342E+02 -.878875414E+02 -.879236202E+02 -.879594680E+02 -.879949973E+02 -.880301326E+02 -.880648073E+02 -.880989610E+02 -.881325385E+02 -.881654876E+02 -.881977589E+02 -.882293048E+02 -.882600789E+02 -.882900358E+02 -.883191308E+02 -.883473199E+02 -.883745596E+02 -.884008070E+02 -.884260198E+02 -.884501566E+02 -.884731767E+02 -.884950406E+02 -.885157100E+02 -.885351479E+02 -.885533188E+02 -.885701892E+02 -.885857274E+02 -.885999037E+02 -.886126908E+02 -.886240640E+02 -.886340009E+02 -.886424820E+02 -.886494908E+02 -.886550135E+02 -.886590395E+02 -.886615614E+02 -.886625748E+02 -.886620787E+02 -.886600752E+02 -.886565696E+02 -.886515704E+02 -.886450893E+02 -.886371409E+02 -.886277429E+02 -.886169159E+02 -.886046829E+02 -.885910700E+02 -.885761052E+02 -.885598191E+02 -.885422444E+02 -.885234154E+02 -.885033685E+02 -.884821414E+02 -.884597730E+02 -.884363037E+02 -.884117746E+02 -.883862276E+02 -.883597052E+02 -.883322506E+02 -.883039072E+02 -.882747188E+02 -.882447294E+02 -.882139836E+02 -.881825263E+02 -.881504030E+02 -.881176605E+02 -.880843469E+02 -.880505127E+02 -.880162114E+02 -.879815011E+02 -.879464460E+02 -.879111186E+02 -.878756029E+02 -.878399977E+02 -.878044220E+02 -.877690214E+02 -.877339759E+02 -.876995112E+02 -.876659125E+02 -.876335421E+02 -.876028634E+02 -.875744703E+02 -.875491264E+02 -.875278160E+02 -.875118085E+02 -.875027441E+02 -.875027441E+02
 -.874917856E+02 -.874917856E+02 -.875002622E+02 -.875152285E+02 -.875351472E+02 -.875588270E+02 -.875853437E+02 -.876139791E+02 -.876441737E+02 -.876754906E+02 -.877075869E+02 -.877401928E+02 -.877730938E+02 -.878061184E+02 -.878391281E+02 -.878720090E+02 -.879046667E+02 -.879370210E+02 -.879690026E+02 -.880005504E+02 -.880316096E+02 -.880621298E+02 -.880920639E+02 -.881213674E+02 -.881499974E+02 -.881779126E+02 -.882050725E+02 -.882314375E+02 -.882569688E+02 -.882816279E+02 -.883053773E+02 -.883281799E+02 -.883499996E+02 -.883708008E+02 -.883905493E+02 -.884092116E+02 -.884267559E+02 -.884431514E+02 -.884583691E+02 -.884723815E+02 -.884851633E+02 -.884966909E+02 -.885069429E+02 -.885159001E+02 -.885235459E+02 -.885298659E+02 -.885348484E+02 -.885384843E+02 -.885407672E+02 -.885416935E+02 -.885412621E+02 -.885394749E+02 -.885363366E+02 -.885318544E+02 -.885260383E+02 -.885189010E+02 -.885104575E+02 -.885007257E+02 -.884897253E+02 -.884774787E+02 -.884640101E+02 -.884493460E+02 -.884335143E+02 -.884165450E+02 -.883984693E+02 -.883793199E+02 -.883591307E+02 -.883379366E+02 -.883157735E+02 -.882926779E+02 -.882686870E+02 -.882438386E+02 -.882181709E+02 -.881917224E+02 -.881645322E+02 -.881366397E+02 -.881080849E+02 -.880789088E+02 -.880491531E+02 -.880188614E+02 -.879880794E+02 -.879568559E+02 -.879252439E+02 -.878933023E+02 -.878610978E+02 -.878287074E+02 -.877962225E+02 -.877637525E+02 -.877314314E+02 -.876994250E+02 -.876679408E+02 -.876372408E+02 -.876076577E+02 -.875796163E+02 -.875536610E+02 -.875304913E+02 -.875110078E+02 -.874963723E+02 -.874880849E+02 -.874880849E+02
 -.874769185E+02 -.874769185E+02 -.874846096E+02 -.874981894E+02 -.875162631E+02 -.875377492E+02 -.875618086E+02 -.875877888E+02 -.876151813E+02 -.876435887E+02 -.876726991E+02 -.877022665E+02 -.877320955E+02 -.877620298E+02 -.877919427E+02 -.878217305E+02 -.878513069E+02 -.878805988E+02 -.879095429E+02 -.879380839E+02 -.879661719E+02 -.879937613E+02 -.880208097E+02 -.880472772E+02 -.880731253E+02 -.880983172E+02 -.881228170E+02 -.881465896E+02 -.881696006E+02 -.881918165E+02 -.882132040E+02 -.882337308E+02 -.882533653E+02 -.882720767E+02 -.882898349E+02 -.883066112E+02 -.883223776E+02 -.883371078E+02 -.883507766E+02 -.883633602E+02 -.883748368E+02 -.883851861E+02 -.883943895E+02 -.884024308E+02 -.884092954E+02 -.884149712E+02 -.884194479E+02 -.884227179E+02 -.884247756E+02 -.884256178E+02 -.884252438E+02 -.884236552E+02 -.884208558E+02 -.884168521E+02 -.884116525E+02 -.884052679E+02 -.883977114E+02 -.883889981E+02 -.883791452E+02 -.883681719E+02 -.883560991E+02 -.883429495E+02 -.883287474E+02 -.883135185E+02 -.882972899E+02 -.882800901E+02 -.882619482E+02 -.882428947E+02 -.882229608E+02 -.882021783E+02 -.881805798E+02 -.881581983E+02 -.881350674E+02 -.881112210E+02 -.880866936E+02 -.880615201E+02 -.880357361E+02 -.880093781E+02 -.879824836E+02 -.879550918E+02 -.879272438E+02 -.878989839E+02 -.878703603E+02 -.878414265E+02 -.878122435E+02 -.877828818E+02 -.877534247E+02 -.877239724E+02 -.876946474E+02 -.876656010E+02 -.876370229E+02 -.876091517E+02 -.875822908E+02 -.875568270E+02 -.875332556E+02 -.875122128E+02 -.874945175E+02 -.874812252E+02 -.874736985E+02 -.874736985E+02
 -.874623834E+02 -.874623834E+02 -.874693078E+02 -.874815347E+02 -.874978081E+02 -.875171543E+02 -.875388174E+02 -.875622094E+02 -.875868717E+02 -.876124459E+02 -.876386504E+02 -.876652630E+02 -.876921072E+02 -.877190413E+02 -.877459510E+02 -.877727422E+02 -.877993368E+02 -.878256685E+02 -.878516804E+02 -.878773222E+02 -.879025491E+02 -.879273202E+02 -.879515973E+02 -.879753448E+02 -.879985285E+02 -.880211157E+02 -.880430745E+02 -.880643740E+02 -.880849840E+02 -.881048749E+02 -.881240178E+02 -.881423843E+02 -.881599468E+02 -.881766786E+02 -.881925536E+02 -.882075468E+02 -.882216341E+02 -.882347925E+02 -.882470004E+02 -.882582374E+02 -.882684844E+02 -.882777240E+02 -.882859404E+02 -.882931195E+02 -.882992487E+02 -.883043177E+02 -.883083177E+02 -.883112420E+02 -.883130859E+02 -.883138467E+02 -.883135238E+02 -.883121184E+02 -.883096341E+02 -.883060761E+02 -.883014518E+02 -.882957706E+02 -.882890437E+02 -.882812841E+02 -.882725065E+02 -.882627275E+02 -.882519651E+02 -.882402389E+02 -.882275697E+02 -.882139798E+02 -.881994927E+02 -.881841328E+02 -.881679255E+02 -.881508973E+02 -.881330751E+02 -.881144868E+02 -.880951608E+02 -.880751258E+02 -.880544113E+02 -.880330471E+02 -.880110635E+02 -.879884915E+02 -.879653625E+02 -.879417090E+02 -.879175643E+02 -.878929636E+02 -.878679438E+02 -.878425447E+02 -.878168098E+02 -.877907875E+02 -.877645331E+02 -.877381104E+02 -.877115950E+02 -.876850778E+02 -.876586697E+02 -.876325079E+02 -.876067639E+02 -.875816537E+02 -.875574513E+02 -.875345061E+02 -.875132652E+02 -.874943025E+02 -.874783562E+02 -.874663780E+02 -.874595956E+02 -.874595956E+02
 -.874481785E+02 -.874481785E+02 -.874543547E+02 -.874652609E+02 -.874797774E+02 -.874970355E+02 -.875163607E+02 -.875372282E+02 -.875592287E+02 -.875820418E+02 -.876054158E+02 -.876291519E+02 -.876530921E+02 -.876771096E+02 -.877011018E+02 -.877249844E+02 -.877486874E+02 -.877721514E+02 -.877953252E+02 -.878181641E+02 -.878406279E+02 -.878626800E+02 -.878842866E+02 -.879054160E+02 -.879260380E+02 -.879461236E+02 -.879656448E+02 -.879845746E+02 -.880028863E+02 -.880205542E+02 -.880375529E+02 -.880538579E+02 -.880694453E+02 -.880842916E+02 -.880983745E+02 -.881116722E+02 -.881241639E+02 -.881358300E+02 -.881466516E+02 -.881566112E+02 -.881656925E+02 -.881738805E+02 -.881811616E+02 -.881875237E+02 -.881929561E+02 -.881974498E+02 -.882009973E+02 -.882035929E+02 -.882052327E+02 -.882059141E+02 -.882056368E+02 -.882044018E+02 -.882022121E+02 -.881990722E+02 -.881949886E+02 -.881899690E+02 -.881840233E+02 -.881771624E+02 -.881693992E+02 -.881607477E+02 -.881512235E+02 -.881408433E+02 -.881296251E+02 -.881175881E+02 -.881047524E+02 -.880911392E+02 -.880767704E+02 -.880616688E+02 -.880458579E+02 -.880293618E+02 -.880122050E+02 -.879944128E+02 -.879760108E+02 -.879570249E+02 -.879374820E+02 -.879174089E+02 -.878968336E+02 -.878757846E+02 -.878542916E+02 -.878323856E+02 -.878100997E+02 -.877874694E+02 -.877645335E+02 -.877413356E+02 -.877179251E+02 -.876943593E+02 -.876707062E+02 -.876470472E+02 -.876234820E+02 -.876001337E+02 -.875771557E+02 -.875547416E+02 -.875331366E+02 -.875126531E+02 -.874936908E+02 -.874767623E+02 -.874625271E+02 -.874518344E+02 -.874457803E+02 -.874457803E+02
 -.874343015E+02 -.874343015E+02 -.874397468E+02 -.874493633E+02 -.874621639E+02 -.874773829E+02 -.874944256E+02 -.875128290E+02 -.875322319E+02 -.875523513E+02 -.875729650E+02 -.875938972E+02 -.876150082E+02 -.876361857E+02 -.876573388E+02 -.876783930E+02 -.876992860E+02 -.877199653E+02 -.877403856E+02 -.877605072E+02 -.877802946E+02 -.877997155E+02 -.878187402E+02 -.878373408E+02 -.878554906E+02 -.878731644E+02 -.878903378E+02 -.879069870E+02 -.879230891E+02 -.879386215E+02 -.879535624E+02 -.879678905E+02 -.879815852E+02 -.879946263E+02 -.880069944E+02 -.880186710E+02 -.880296382E+02 -.880398790E+02 -.880493773E+02 -.880581183E+02 -.880660878E+02 -.880732730E+02 -.880796624E+02 -.880852456E+02 -.880900134E+02 -.880939582E+02 -.880970737E+02 -.880993549E+02 -.881007984E+02 -.881014022E+02 -.881011658E+02 -.881000903E+02 -.880981780E+02 -.880954330E+02 -.880918606E+02 -.880874675E+02 -.880822621E+02 -.880762537E+02 -.880694533E+02 -.880618729E+02 -.880535257E+02 -.880444261E+02 -.880345895E+02 -.880240322E+02 -.880127716E+02 -.880008258E+02 -.879882136E+02 -.879749546E+02 -.879610691E+02 -.879465777E+02 -.879315018E+02 -.879158631E+02 -.878996838E+02 -.878829865E+02 -.878657943E+02 -.878481310E+02 -.878300208E+02 -.878114887E+02 -.877925608E+02 -.877732645E+02 -.877536287E+02 -.877336850E+02 -.877134677E+02 -.876930154E+02 -.876723719E+02 -.876515881E+02 -.876307242E+02 -.876098526E+02 -.875890616E+02 -.875684602E+02 -.875481843E+02 -.875284051E+02 -.875093395E+02 -.874912636E+02 -.874745303E+02 -.874595922E+02 -.874470313E+02 -.874375969E+02 -.874322556E+02 -.874322556E+02
 -.874207592E+02 -.874207592E+02 -.874254901E+02 -.874338459E+02 -.874449695E+02 -.874581959E+02 -.874730085E+02 -.874890047E+02 -.875058704E+02 -.875233596E+02 -.875412788E+02 -.875594748E+02 -.875778260E+02 -.875962344E+02 -.876146207E+02 -.876329198E+02 -.876510773E+02 -.876690474E+02 -.876867905E+02 -.877042720E+02 -.877214608E+02 -.877383289E+02 -.877548504E+02 -.877710009E+02 -.877867576E+02 -.878020984E+02 -.878170023E+02 -.878314489E+02 -.878454182E+02 -.878588911E+02 -.878718487E+02 -.878842729E+02 -.878961459E+02 -.879074505E+02 -.879181703E+02 -.879282894E+02 -.879377925E+02 -.879466653E+02 -.879548940E+02 -.879624660E+02 -.879693694E+02 -.879755933E+02 -.879811279E+02 -.879859643E+02 -.879900950E+02 -.879935132E+02 -.879962138E+02 -.879981926E+02 -.879994465E+02 -.879999741E+02 -.879997747E+02 -.879988494E+02 -.879972001E+02 -.879948301E+02 -.879917441E+02 -.879879478E+02 -.879834480E+02 -.879782530E+02 -.879723717E+02 -.879658144E+02 -.879585924E+02 -.879507177E+02 -.879422036E+02 -.879330638E+02 -.879233130E+02 -.879129667E+02 -.879020410E+02 -.878905524E+02 -.878785183E+02 -.878659563E+02 -.878528846E+02 -.878393220E+02 -.878252873E+02 -.878108002E+02 -.877958804E+02 -.877805484E+02 -.877648251E+02 -.877487323E+02 -.877322925E+02 -.877155296E+02 -.876984688E+02 -.876811375E+02 -.876635658E+02 -.876457873E+02 -.876278403E+02 -.876097695E+02 -.875916273E+02 -.875734771E+02 -.875553959E+02 -.875374789E+02 -.875198448E+02 -.875026426E+02 -.874860613E+02 -.874703412E+02 -.874557895E+02 -.874427999E+02 -.874318783E+02 -.874236759E+02 -.874190325E+02 -.874190325E+02
 -.874075842E+02 -.874075842E+02 -.874116165E+02 -.874187398E+02 -.874282242E+02 -.874395031E+02 -.874521364E+02 -.874657807E+02 -.874801682E+02 -.874950888E+02 -.875103773E+02 -.875259028E+02 -.875415613E+02 -.875572688E+02 -.875729576E+02 -.875885718E+02 -.876040648E+02 -.876193972E+02 -.876345352E+02 -.876494489E+02 -.876641118E+02 -.876784999E+02 -.876925909E+02 -.877063642E+02 -.877198001E+02 -.877328798E+02 -.877455855E+02 -.877578999E+02 -.877698059E+02 -.877812874E+02 -.877923285E+02 -.878029138E+02 -.878130282E+02 -.878226575E+02 -.878317876E+02 -.878404052E+02 -.878484975E+02 -.878560525E+02 -.878630587E+02 -.878695054E+02 -.878753826E+02 -.878806813E+02 -.878853932E+02 -.878895110E+02 -.878930282E+02 -.878959394E+02 -.878982401E+02 -.878999268E+02 -.879009971E+02 -.879014496E+02 -.879012839E+02 -.879005008E+02 -.878991019E+02 -.878970900E+02 -.878944689E+02 -.878912435E+02 -.878874195E+02 -.878830036E+02 -.878780035E+02 -.878724276E+02 -.878662855E+02 -.878595873E+02 -.878523438E+02 -.878445668E+02 -.878362686E+02 -.878274621E+02 -.878181607E+02 -.878083786E+02 -.877981301E+02 -.877874303E+02 -.877762944E+02 -.877647383E+02 -.877527780E+02 -.877404299E+02 -.877277110E+02 -.877146387E+02 -.877012307E+02 -.876875055E+02 -.876734824E+02 -.876591819E+02 -.876446255E+02 -.876298367E+02 -.876148413E+02 -.875996682E+02 -.875843504E+02 -.875689260E+02 -.875534402E+02 -.875379473E+02 -.875225133E+02 -.875072196E+02 -.874921679E+02 -.874774858E+02 -.874633345E+02 -.874499195E+02 -.874375028E+02 -.874264204E+02 -.874171036E+02 -.874101075E+02 -.874061478E+02 -.874061478E+02
 -.873948674E+02 -.873948674E+02 -.873982175E+02 -.874041376E+02 -.874120222E+02 -.874214013E+02 -.874319092E+02 -.874432607E+02 -.874552328E+02 -.874676509E+02 -.874803772E+02 -.874933028E+02 -.875063405E+02 -.875194206E+02 -.875324861E+02 -.875454903E+02 -.875583942E+02 -.875711647E+02 -.875837734E+02 -.875961953E+02 -.876084081E+02 -.876203917E+02 -.876321273E+02 -.876435977E+02 -.876547865E+02 -.876656780E+02 -.876762573E+02 -.876865099E+02 -.876964219E+02 -.877059796E+02 -.877151699E+02 -.877239801E+02 -.877323977E+02 -.877404110E+02 -.877480083E+02 -.877551787E+02 -.877619116E+02 -.877681971E+02 -.877740258E+02 -.877793888E+02 -.877842780E+02 -.877886860E+02 -.877926059E+02 -.877960317E+02 -.877989581E+02 -.878013807E+02 -.878032958E+02 -.878047006E+02 -.878055930E+02 -.878059718E+02 -.878058369E+02 -.878051887E+02 -.878040287E+02 -.878023591E+02 -.878001830E+02 -.877975045E+02 -.877943281E+02 -.877906595E+02 -.877865048E+02 -.877818712E+02 -.877767662E+02 -.877711982E+02 -.877651763E+02 -.877587100E+02 -.877518094E+02 -.877444851E+02 -.877367484E+02 -.877286106E+02 -.877200838E+02 -.877111804E+02 -.877019129E+02 -.876922944E+02 -.876823384E+02 -.876720584E+02 -.876614684E+02 -.876505830E+02 -.876394170E+02 -.876279859E+02 -.876163057E+02 -.876043935E+02 -.875922676E+02 -.875799475E+02 -.875674550E+02 -.875548143E+02 -.875420531E+02 -.875292035E+02 -.875163033E+02 -.875033979E+02 -.874905428E+02 -.874778060E+02 -.874652722E+02 -.874530481E+02 -.874412679E+02 -.874301028E+02 -.874197709E+02 -.874105514E+02 -.874028028E+02 -.873969860E+02 -.873936948E+02 -.873936948E+02
 -.873828178E+02 -.873828178E+02 -.873855054E+02 -.873902581E+02 -.873965920E+02 -.874041309E+02 -.874125816E+02 -.874217154E+02 -.874313532E+02 -.874413542E+02 -.874516075E+02 -.874620250E+02 -.874725363E+02 -.874830846E+02 -.874936237E+02 -.875041155E+02 -.875145283E+02 -.875248348E+02 -.875350120E+02 -.875450393E+02 -.875548984E+02 -.875645729E+02 -.875740475E+02 -.875833081E+02 -.875923412E+02 -.876011343E+02 -.876096750E+02 -.876179518E+02 -.876259532E+02 -.876336684E+02 -.876410866E+02 -.876481977E+02 -.876549916E+02 -.876614588E+02 -.876675900E+02 -.876733765E+02 -.876788097E+02 -.876838816E+02 -.876885849E+02 -.876929123E+02 -.876968574E+02 -.877004141E+02 -.877035772E+02 -.877063417E+02 -.877087034E+02 -.877106589E+02 -.877122050E+02 -.877133396E+02 -.877140611E+02 -.877143685E+02 -.877142615E+02 -.877137408E+02 -.877128073E+02 -.877114628E+02 -.877097100E+02 -.877075518E+02 -.877049920E+02 -.877020352E+02 -.876986861E+02 -.876949505E+02 -.876908345E+02 -.876863448E+02 -.876814885E+02 -.876762733E+02 -.876707072E+02 -.876647989E+02 -.876585573E+02 -.876519915E+02 -.876451112E+02 -.876379262E+02 -.876304469E+02 -.876226837E+02 -.876146474E+02 -.876063490E+02 -.875977999E+02 -.875890117E+02 -.875799967E+02 -.875707673E+02 -.875613367E+02 -.875517188E+02 -.875419285E+02 -.875319819E+02 -.875218968E+02 -.875116930E+02 -.875013932E+02 -.874910237E+02 -.874806153E+02 -.874702051E+02 -.874598382E+02 -.874495698E+02 -.874394686E+02 -.874296206E+02 -.874201343E+02 -.874111474E+02 -.874028353E+02 -.873954221E+02 -.873891953E+02 -.873845239E+02 -.873818826E+02 -.873818826E+02
 -.873718705E+02 -.873718705E+02 -.873739259E+02 -.873775668E+02 -.873824269E+02 -.873882203E+02 -.873947236E+02 -.874017618E+02 -.874091974E+02 -.874169217E+02 -.874248488E+02 -.874329099E+02 -.874410500E+02 -.874492244E+02 -.874573966E+02 -.874655361E+02 -.874736178E+02 -.874816200E+02 -.874895240E+02 -.874973135E+02 -.875049739E+02 -.875124919E+02 -.875198556E+02 -.875270535E+02 -.875340751E+02 -.875409103E+02 -.875475497E+02 -.875539838E+02 -.875602039E+02 -.875662014E+02 -.875719680E+02 -.875774957E+02 -.875827767E+02 -.875878035E+02 -.875925692E+02 -.875970666E+02 -.876012895E+02 -.876052315E+02 -.876088868E+02 -.876122500E+02 -.876153161E+02 -.876180804E+02 -.876205387E+02 -.876226875E+02 -.876245233E+02 -.876260434E+02 -.876272456E+02 -.876281282E+02 -.876286898E+02 -.876289299E+02 -.876288481E+02 -.876284448E+02 -.876277210E+02 -.876266779E+02 -.876253175E+02 -.876236423E+02 -.876216550E+02 -.876193591E+02 -.876167585E+02 -.876138574E+02 -.876106606E+02 -.876071732E+02 -.876034008E+02 -.875993492E+02 -.875950248E+02 -.875904341E+02 -.875855841E+02 -.875804818E+02 -.875751347E+02 -.875695506E+02 -.875637373E+02 -.875577031E+02 -.875514563E+02 -.875450057E+02 -.875383600E+02 -.875315285E+02 -.875245208E+02 -.875173467E+02 -.875100167E+02 -.875025419E+02 -.874949341E+02 -.874872062E+02 -.874793724E+02 -.874714487E+02 -.874634532E+02 -.874554068E+02 -.874473343E+02 -.874392650E+02 -.874312347E+02 -.874232868E+02 -.874154752E+02 -.874078669E+02 -.874005462E+02 -.873936192E+02 -.873872206E+02 -.873815221E+02 -.873767427E+02 -.873731629E+02 -.873711423E+02 -.873711423E+02
 -.873628669E+02 -.873628669E+02 -.873643489E+02 -.873669871E+02 -.873705252E+02 -.873747613E+02 -.873795356E+02 -.873847213E+02 -.873902176E+02 -.873959437E+02 -.874018347E+02 -.874078382E+02 -.874139117E+02 -.874200203E+02 -.874261351E+02 -.874322323E+02 -.874382915E+02 -.874442957E+02 -.874502298E+02 -.874560809E+02 -.874618373E+02 -.874674885E+02 -.874730250E+02 -.874784379E+02 -.874837191E+02 -.874888606E+02 -.874938551E+02 -.874986954E+02 -.875033749E+02 -.875078870E+02 -.875122254E+02 -.875163839E+02 -.875203568E+02 -.875241385E+02 -.875277235E+02 -.875311067E+02 -.875342832E+02 -.875372484E+02 -.875399979E+02 -.875425276E+02 -.875448339E+02 -.875469131E+02 -.875487623E+02 -.875503786E+02 -.875517596E+02 -.875529033E+02 -.875538079E+02 -.875544722E+02 -.875548953E+02 -.875550765E+02 -.875550159E+02 -.875547135E+02 -.875541702E+02 -.875533868E+02 -.875523649E+02 -.875511061E+02 -.875496128E+02 -.875478873E+02 -.875459326E+02 -.875437519E+02 -.875413487E+02 -.875387268E+02 -.875358904E+02 -.875328440E+02 -.875295921E+02 -.875261397E+02 -.875224921E+02 -.875186545E+02 -.875146325E+02 -.875104321E+02 -.875060591E+02 -.875015197E+02 -.874968204E+02 -.874919678E+02 -.874869685E+02 -.874818297E+02 -.874765588E+02 -.874711635E+02 -.874656518E+02 -.874600325E+02 -.874543150E+02 -.874485094E+02 -.874426271E+02 -.874366807E+02 -.874306849E+02 -.874246563E+02 -.874186147E+02 -.874125833E+02 -.874065903E+02 -.874006696E+02 -.873948628E+02 -.873892212E+02 -.873838082E+02 -.873787030E+02 -.873740043E+02 -.873698363E+02 -.873663559E+02 -.873637612E+02 -.873623039E+02 -.873623039E+02
 -.873572930E+02 -.873572930E+02 -.873583411E+02 -.873602344E+02 -.873628068E+02 -.873659216E+02 -.873694660E+02 -.873733472E+02 -.873774887E+02 -.873818277E+02 -.873863122E+02 -.873908999E+02 -.873955556E+02 -.874002502E+02 -.874049593E+02 -.874096628E+02 -.874143435E+02 -.874189867E+02 -.874235798E+02 -.874281118E+02 -.874325729E+02 -.874369544E+02 -.874412485E+02 -.874454477E+02 -.874495455E+02 -.874535355E+02 -.874574117E+02 -.874611686E+02 -.874648007E+02 -.874683029E+02 -.874716703E+02 -.874748980E+02 -.874779816E+02 -.874809166E+02 -.874836990E+02 -.874863245E+02 -.874887896E+02 -.874910907E+02 -.874932242E+02 -.874951872E+02 -.874969767E+02 -.874985901E+02 -.875000250E+02 -.875012791E+02 -.875023508E+02 -.875032383E+02 -.875039405E+02 -.875044562E+02 -.875047848E+02 -.875049259E+02 -.875048793E+02 -.875046453E+02 -.875042244E+02 -.875036173E+02 -.875028252E+02 -.875018494E+02 -.875006915E+02 -.874993536E+02 -.874978377E+02 -.874961465E+02 -.874942825E+02 -.874922488E+02 -.874900485E+02 -.874876851E+02 -.874851622E+02 -.874824834E+02 -.874796530E+02 -.874766750E+02 -.874735537E+02 -.874702937E+02 -.874668997E+02 -.874633765E+02 -.874597291E+02 -.874559627E+02 -.874520827E+02 -.874480947E+02 -.874440046E+02 -.874398187E+02 -.874355436E+02 -.874311864E+02 -.874267548E+02 -.874222574E+02 -.874177037E+02 -.874131045E+02 -.874084720E+02 -.874038204E+02 -.873991667E+02 -.873945304E+02 -.873899353E+02 -.873854098E+02 -.873809882E+02 -.873767122E+02 -.873726323E+02 -.873688102E+02 -.873653208E+02 -.873622552E+02 -.873597240E+02 -.873578614E+02 -.873568305E+02 -.873568305E+02
 -.873572930E+02 -.873572930E+02 -.873583411E+02 -.873602344E+02 -.873628068E+02 -.873659216E+02 -.873694660E+02 -.873733472E+02 -.873774887E+02 -.873818277E+02 -.873863122E+02 -.873908999E+02 -.873955556E+02 -.874002502E+02 -.874049593E+02 -.874096628E+02 -.874143435E+02 -.874189867E+02 -.874235798E+02 -.874281118E+02 -.874325729E+02 -.874369544E+02 -.874412485E+02 -.874454477E+02 -.874495455E+02 -.874535355E+02 -.874574117E+02 -.874611686E+02 -.874648007E+02 -.874683029E+02 -.874716703E+02 -.874748980E+02 -.874779816E+02 -.874809166E+02 -.874836990E+02 -.874863245E+02 -.874887896E+02 -.874910907E+02 -.874932242E+02 -.874951872E+02 -.874969767E+02 -.874985901E+02 -.875000250E+02 -.875012791E+02 -.875023508E+02 -.875032383E+02 -.875039405E+02 -.875044562E+02 -.875047848E+02 -.875049259E+02 -.875048793E+02 -.875046453E+02 -.875042244E+02 -.875036173E+02 -.875028252E+02 -.875018494E+02 -.875006915E+02 -.874993536E+02 -.874978377E+02 -.874961465E+02 -.874942825E+02 -.874922488E+02 -.874900485E+02 -.874876851E+02 -.874851622E+02 -.874824834E+02 -.874796530E+02 -.874766750E+02 -.874735537E+02 -.874702937E+02 -.874668997E+02 -.874633765E+02 -.874597291E+02 -.874559627E+02 -.874520827E+02 -.874480947E+02 -.874440046E+02 -.874398187E+02 -.874355436E+02 -.874311864E+02 -.874267548E+02 -.874222574E+02 -.874177037E+02 -.874131045E+02 -.874084720E+02 -.874038204E+02 -.873991667E+02 -.873945304E+02 -.873899353E+02 -.873854098E+02 -.873809882E+02 -.873767122E+02 -.873726323E+02 -.873688102E+02 -.873653208E+02 -.873622552E+02 -.873597240E+02 -.873578614E+02 -.873568305E+02 -.873568305E+02
