# Supplementary material for: Electrical Pacing of Cardiac Tissue Including Potassium Inward Rectification
Source: PLoS One. 2015 Jun 9;10(6):e0127837. doi: 10.1371/journal.pone.0127837 (PMC4461281; doi:10.1371/journal.pone.0127837)
Supplement: S1 Data — (ZIP) [file pone.0127837.s001.zip › All-Data/Data-with-IK1/BDT36/Vm5ms.txt]

 -.873300171E+02 -.873531747E+02 -.873542338E+02 -.873561413E+02 -.873587338E+02 -.873618726E+02 -.873654410E+02 -.873693417E+02 -.873734895E+02 -.873778142E+02 -.873822630E+02 -.873867937E+02 -.873913736E+02 -.873959784E+02 -.874005862E+02 -.874051759E+02 -.874097313E+02 -.874142395E+02 -.874186887E+02 -.874230711E+02 -.874273817E+02 -.874316150E+02 -.874357645E+02 -.874398238E+02 -.874437859E+02 -.874476429E+02 -.874513886E+02 -.874550176E+02 -.874585250E+02 -.874619073E+02 -.874651608E+02 -.874682815E+02 -.874712651E+02 -.874741072E+02 -.874768029E+02 -.874793478E+02 -.874817378E+02 -.874839690E+02 -.874860379E+02 -.874879415E+02 -.874896771E+02 -.874912420E+02 -.874926338E+02 -.874938505E+02 -.874948902E+02 -.874957513E+02 -.874964322E+02 -.874969318E+02 -.874972493E+02 -.874973840E+02 -.874973359E+02 -.874971051E+02 -.874966922E+02 -.874960981E+02 -.874953240E+02 -.874943715E+02 -.874932422E+02 -.874919383E+02 -.874904620E+02 -.874888158E+02 -.874870026E+02 -.874850254E+02 -.874828875E+02 -.874805924E+02 -.874781439E+02 -.874755458E+02 -.874728022E+02 -.874699173E+02 -.874668954E+02 -.874637409E+02 -.874604585E+02 -.874570528E+02 -.874535286E+02 -.874498908E+02 -.874461445E+02 -.874422946E+02 -.874383465E+02 -.874343056E+02 -.874301776E+02 -.874259686E+02 -.874216850E+02 -.874173340E+02 -.874129235E+02 -.874084628E+02 -.874039622E+02 -.873994341E+02 -.873948935E+02 -.873903582E+02 -.873858502E+02 -.873813965E+02 -.873770301E+02 -.873727922E+02 -.873687334E+02 -.873649160E+02 -.873614171E+02 -.873583308E+02 -.873557725E+02 -.873538828E+02 -.873528331E+02 -.873528331E+02
 -.873531747E+02 -.873531747E+02 -.873542338E+02 -.873561413E+02 -.873587338E+02 -.873618726E+02 -.873654410E+02 -.873693417E+02 -.873734895E+02 -.873778142E+02 -.873822630E+02 -.873867937E+02 -.873913736E+02 -.873959784E+02 -.874005862E+02 -.874051759E+02 -.874097313E+02 -.874142395E+02 -.874186887E+02 -.874230711E+02 -.874273817E+02 -.874316150E+02 -.874357645E+02 -.874398238E+02 -.874437859E+02 -.874476429E+02 -.874513886E+02 -.874550176E+02 -.874585250E+02 -.874619073E+02 -.874651608E+02 -.874682815E+02 -.874712651E+02 -.874741072E+02 -.874768029E+02 -.874793478E+02 -.874817378E+02 -.874839690E+02 -.874860379E+02 -.874879415E+02 -.874896771E+02 -.874912420E+02 -.874926338E+02 -.874938505E+02 -.874948902E+02 -.874957513E+02 -.874964322E+02 -.874969318E+02 -.874972493E+02 -.874973840E+02 -.874973359E+02 -.874971051E+02 -.874966922E+02 -.874960981E+02 -.874953240E+02 -.874943715E+02 -.874932422E+02 -.874919383E+02 -.874904620E+02 -.874888158E+02 -.874870026E+02 -.874850254E+02 -.874828875E+02 -.874805924E+02 -.874781439E+02 -.874755458E+02 -.874728022E+02 -.874699173E+02 -.874668954E+02 -.874637409E+02 -.874604585E+02 -.874570528E+02 -.874535286E+02 -.874498908E+02 -.874461445E+02 -.874422946E+02 -.874383465E+02 -.874343056E+02 -.874301776E+02 -.874259686E+02 -.874216850E+02 -.874173340E+02 -.874129235E+02 -.874084628E+02 -.874039622E+02 -.873994341E+02 -.873948935E+02 -.873903582E+02 -.873858502E+02 -.873813965E+02 -.873770301E+02 -.873727922E+02 -.873687334E+02 -.873649160E+02 -.873614171E+02 -.873583308E+02 -.873557725E+02 -.873538828E+02 -.873528331E+02 -.873528331E+02
 -.873587056E+02 -.873587056E+02 -.873602214E+02 -.873629230E+02 -.873665448E+02 -.873708757E+02 -.873757502E+02 -.873810308E+02 -.873866034E+02 -.873923819E+02 -.873983022E+02 -.874043139E+02 -.874103789E+02 -.874164670E+02 -.874225490E+02 -.874285997E+02 -.874345992E+02 -.874405308E+02 -.874463822E+02 -.874521460E+02 -.874578153E+02 -.874633824E+02 -.874688394E+02 -.874741769E+02 -.874793844E+02 -.874844523E+02 -.874893732E+02 -.874941403E+02 -.874987484E+02 -.875031930E+02 -.875074693E+02 -.875115717E+02 -.875154945E+02 -.875192312E+02 -.875227756E+02 -.875261217E+02 -.875292642E+02 -.875321978E+02 -.875349184E+02 -.875374217E+02 -.875397041E+02 -.875417622E+02 -.875435928E+02 -.875451932E+02 -.875465608E+02 -.875476933E+02 -.875485888E+02 -.875492456E+02 -.875496626E+02 -.875498391E+02 -.875497749E+02 -.875494704E+02 -.875489264E+02 -.875481442E+02 -.875471253E+02 -.875458717E+02 -.875443857E+02 -.875426700E+02 -.875407274E+02 -.875385614E+02 -.875361758E+02 -.875335747E+02 -.875307624E+02 -.875277436E+02 -.875245233E+02 -.875211066E+02 -.875174989E+02 -.875137056E+02 -.875097325E+02 -.875055855E+02 -.875012707E+02 -.874967942E+02 -.874921623E+02 -.874873814E+02 -.874824581E+02 -.874773990E+02 -.874722108E+02 -.874669007E+02 -.874614757E+02 -.874559436E+02 -.874503126E+02 -.874445914E+02 -.874387898E+02 -.874329189E+02 -.874269914E+02 -.874210220E+02 -.874150286E+02 -.874090326E+02 -.874030603E+02 -.873971444E+02 -.873913254E+02 -.873856543E+02 -.873801951E+02 -.873750285E+02 -.873702566E+02 -.873660086E+02 -.873624486E+02 -.873597852E+02 -.873582842E+02 -.873582842E+02
 -.873675411E+02 -.873675411E+02 -.873696629E+02 -.873734265E+02 -.873784445E+02 -.873844186E+02 -.873911116E+02 -.873983317E+02 -.874059300E+02 -.874137947E+02 -.874218404E+02 -.874300013E+02 -.874382260E+02 -.874464711E+02 -.874546983E+02 -.874628753E+02 -.874709767E+02 -.874789838E+02 -.874868834E+02 -.874946651E+02 -.875023192E+02 -.875098351E+02 -.875172006E+02 -.875244018E+02 -.875314256E+02 -.875382607E+02 -.875448974E+02 -.875513279E+02 -.875575458E+02 -.875635447E+02 -.875693173E+02 -.875748557E+02 -.875801516E+02 -.875851960E+02 -.875899805E+02 -.875944974E+02 -.875987393E+02 -.876026998E+02 -.876063729E+02 -.876097532E+02 -.876128354E+02 -.876156150E+02 -.876180874E+02 -.876202489E+02 -.876220957E+02 -.876236247E+02 -.876248333E+02 -.876257193E+02 -.876262812E+02 -.876265182E+02 -.876264302E+02 -.876260177E+02 -.876252819E+02 -.876242242E+02 -.876228469E+02 -.876211525E+02 -.876191442E+02 -.876168254E+02 -.876142004E+02 -.876112738E+02 -.876080507E+02 -.876045367E+02 -.876007379E+02 -.875966606E+02 -.875923114E+02 -.875876975E+02 -.875828259E+02 -.875777044E+02 -.875723405E+02 -.875667424E+02 -.875609183E+02 -.875548765E+02 -.875486255E+02 -.875421739E+02 -.875355306E+02 -.875287044E+02 -.875217043E+02 -.875145397E+02 -.875072201E+02 -.874997556E+02 -.874921569E+02 -.874844355E+02 -.874766039E+02 -.874686762E+02 -.874606686E+02 -.874526002E+02 -.874444934E+02 -.874363759E+02 -.874282814E+02 -.874202522E+02 -.874123413E+02 -.874046160E+02 -.873971616E+02 -.873900874E+02 -.873835330E+02 -.873776776E+02 -.873727513E+02 -.873690502E+02 -.873669549E+02 -.873669549E+02
 -.873781769E+02 -.873781769E+02 -.873809588E+02 -.873858854E+02 -.873924473E+02 -.874002456E+02 -.874089662E+02 -.874183661E+02 -.874282564E+02 -.874384908E+02 -.874489587E+02 -.874595741E+02 -.874702657E+02 -.874809750E+02 -.874916535E+02 -.875022621E+02 -.875127711E+02 -.875231592E+02 -.875334099E+02 -.875435093E+02 -.875534435E+02 -.875631968E+02 -.875727518E+02 -.875820918E+02 -.875912011E+02 -.876000658E+02 -.876086751E+02 -.876170197E+02 -.876250907E+02 -.876328787E+02 -.876403739E+02 -.876475651E+02 -.876544408E+02 -.876609898E+02 -.876672014E+02 -.876730655E+02 -.876785732E+02 -.876837160E+02 -.876884862E+02 -.876928766E+02 -.876968802E+02 -.877004908E+02 -.877037024E+02 -.877065097E+02 -.877089081E+02 -.877108932E+02 -.877124618E+02 -.877136111E+02 -.877143393E+02 -.877146454E+02 -.877145294E+02 -.877139918E+02 -.877130341E+02 -.877116582E+02 -.877098669E+02 -.877076636E+02 -.877050522E+02 -.877020376E+02 -.876986253E+02 -.876948213E+02 -.876906326E+02 -.876860663E+02 -.876811304E+02 -.876758332E+02 -.876701834E+02 -.876641902E+02 -.876578631E+02 -.876512120E+02 -.876442471E+02 -.876369788E+02 -.876294179E+02 -.876215752E+02 -.876134618E+02 -.876050890E+02 -.875964680E+02 -.875876105E+02 -.875785281E+02 -.875692328E+02 -.875597370E+02 -.875500535E+02 -.875401961E+02 -.875301792E+02 -.875200189E+02 -.875097331E+02 -.874993422E+02 -.874888703E+02 -.874783461E+02 -.874678044E+02 -.874572883E+02 -.874468520E+02 -.874365633E+02 -.874265091E+02 -.874167998E+02 -.874075774E+02 -.873990241E+02 -.873913745E+02 -.873849311E+02 -.873800839E+02 -.873773357E+02 -.873773357E+02
 -.873897564E+02 -.873897564E+02 -.873932264E+02 -.873993683E+02 -.874075413E+02 -.874172469E+02 -.874281011E+02 -.874398037E+02 -.874521182E+02 -.874648639E+02 -.874779018E+02 -.874911187E+02 -.875044234E+02 -.875177440E+02 -.875310226E+02 -.875442136E+02 -.875572841E+02 -.875702086E+02 -.875829661E+02 -.875955373E+02 -.876079025E+02 -.876200400E+02 -.876319290E+02 -.876435495E+02 -.876548834E+02 -.876659156E+02 -.876766334E+02 -.876870248E+02 -.876970779E+02 -.877067801E+02 -.877161180E+02 -.877250769E+02 -.877336427E+02 -.877418015E+02 -.877495401E+02 -.877568465E+02 -.877637097E+02 -.877701191E+02 -.877760648E+02 -.877815376E+02 -.877865287E+02 -.877910297E+02 -.877950333E+02 -.877985326E+02 -.878015215E+02 -.878039950E+02 -.878059488E+02 -.878073797E+02 -.878082854E+02 -.878086649E+02 -.878085178E+02 -.878078450E+02 -.878066480E+02 -.878049294E+02 -.878026926E+02 -.877999418E+02 -.877966822E+02 -.877929199E+02 -.877886619E+02 -.877839160E+02 -.877786907E+02 -.877729952E+02 -.877668395E+02 -.877602341E+02 -.877531900E+02 -.877457187E+02 -.877378322E+02 -.877295431E+02 -.877208641E+02 -.877118084E+02 -.877023895E+02 -.876926210E+02 -.876825168E+02 -.876720909E+02 -.876613575E+02 -.876503310E+02 -.876390260E+02 -.876274574E+02 -.876156406E+02 -.876035916E+02 -.875913271E+02 -.875788653E+02 -.875662257E+02 -.875534305E+02 -.875405048E+02 -.875274782E+02 -.875143861E+02 -.875012714E+02 -.874881873E+02 -.874752008E+02 -.874623959E+02 -.874498803E+02 -.874377912E+02 -.874263051E+02 -.874156489E+02 -.874061154E+02 -.873980818E+02 -.873920354E+02 -.873886056E+02 -.873886056E+02
 -.874018445E+02 -.874018445E+02 -.874060279E+02 -.874134173E+02 -.874232462E+02 -.874349216E+02 -.874479807E+02 -.874620611E+02 -.874768820E+02 -.874922244E+02 -.875079139E+02 -.875238126E+02 -.875398129E+02 -.875558298E+02 -.875717964E+02 -.875876629E+02 -.876033913E+02 -.876189502E+02 -.876343121E+02 -.876494508E+02 -.876643400E+02 -.876789537E+02 -.876932673E+02 -.877072583E+02 -.877209072E+02 -.877341972E+02 -.877471127E+02 -.877596386E+02 -.877717594E+02 -.877834586E+02 -.877947187E+02 -.878055222E+02 -.878158519E+02 -.878256914E+02 -.878350252E+02 -.878438391E+02 -.878521196E+02 -.878598538E+02 -.878670295E+02 -.878736351E+02 -.878796596E+02 -.878850927E+02 -.878899251E+02 -.878941484E+02 -.878977553E+02 -.879007395E+02 -.879030961E+02 -.879048211E+02 -.879059118E+02 -.879063669E+02 -.879061859E+02 -.879053697E+02 -.879039203E+02 -.879018407E+02 -.878991350E+02 -.878958086E+02 -.878918679E+02 -.878873204E+02 -.878821747E+02 -.878764404E+02 -.878701280E+02 -.878632488E+02 -.878558149E+02 -.878478392E+02 -.878393353E+02 -.878303172E+02 -.878207998E+02 -.878107983E+02 -.878003284E+02 -.877894061E+02 -.877780480E+02 -.877662705E+02 -.877540906E+02 -.877415253E+02 -.877285918E+02 -.877153076E+02 -.877016904E+02 -.876877582E+02 -.876735295E+02 -.876590236E+02 -.876442606E+02 -.876292621E+02 -.876140518E+02 -.875986561E+02 -.875831049E+02 -.875674338E+02 -.875516849E+02 -.875359097E+02 -.875201719E+02 -.875045515E+02 -.874891497E+02 -.874740952E+02 -.874595530E+02 -.874457351E+02 -.874329144E+02 -.874214428E+02 -.874117746E+02 -.874044967E+02 -.874003674E+02 -.874003674E+02
 -.874142502E+02 -.874142502E+02 -.874191644E+02 -.874278362E+02 -.874393700E+02 -.874530681E+02 -.874683881E+02 -.874849089E+02 -.875022986E+02 -.875202950E+02 -.875386938E+02 -.875573357E+02 -.875760951E+02 -.875948755E+02 -.876136043E+02 -.876322246E+02 -.876506905E+02 -.876689633E+02 -.876870077E+02 -.877047900E+02 -.877222783E+02 -.877394427E+02 -.877562557E+02 -.877726936E+02 -.877887349E+02 -.878043600E+02 -.878195500E+02 -.878342861E+02 -.878485482E+02 -.878623156E+02 -.878755674E+02 -.878882830E+02 -.879004423E+02 -.879120262E+02 -.879230172E+02 -.879333979E+02 -.879431524E+02 -.879522650E+02 -.879607208E+02 -.879685055E+02 -.879756058E+02 -.879820092E+02 -.879877045E+02 -.879926816E+02 -.879969318E+02 -.880004476E+02 -.880032231E+02 -.880052537E+02 -.880065361E+02 -.880070684E+02 -.880068503E+02 -.880058827E+02 -.880041678E+02 -.880017094E+02 -.879985125E+02 -.879945835E+02 -.879899303E+02 -.879845620E+02 -.879784889E+02 -.879717225E+02 -.879642755E+02 -.879561615E+02 -.879473951E+02 -.879379917E+02 -.879279677E+02 -.879173401E+02 -.879061267E+02 -.878943456E+02 -.878820157E+02 -.878691563E+02 -.878557869E+02 -.878419274E+02 -.878275978E+02 -.878128185E+02 -.877976099E+02 -.877819927E+02 -.877659880E+02 -.877496169E+02 -.877329014E+02 -.877158640E+02 -.876985285E+02 -.876809202E+02 -.876630666E+02 -.876449986E+02 -.876267514E+02 -.876083662E+02 -.875898923E+02 -.875713898E+02 -.875529330E+02 -.875346154E+02 -.875165552E+02 -.874989030E+02 -.874818519E+02 -.874656500E+02 -.874506170E+02 -.874371654E+02 -.874258278E+02 -.874172925E+02 -.874124493E+02 -.874124493E+02
 -.874269132E+02 -.874269132E+02 -.874325794E+02 -.874425694E+02 -.874558497E+02 -.874716194E+02 -.874892557E+02 -.875082705E+02 -.875282796E+02 -.875489839E+02 -.875701498E+02 -.875915945E+02 -.876131781E+02 -.876347953E+02 -.876563630E+02 -.876778146E+02 -.876990959E+02 -.877201593E+02 -.877409606E+02 -.877614599E+02 -.877816211E+02 -.878014113E+02 -.878208012E+02 -.878397651E+02 -.878582789E+02 -.878763193E+02 -.878938635E+02 -.879108876E+02 -.879273672E+02 -.879432778E+02 -.879585951E+02 -.879732949E+02 -.879873547E+02 -.880007528E+02 -.880134681E+02 -.880254806E+02 -.880367711E+02 -.880473206E+02 -.880571111E+02 -.880661256E+02 -.880743482E+02 -.880817640E+02 -.880883596E+02 -.880941234E+02 -.880990449E+02 -.881031153E+02 -.881063277E+02 -.881086763E+02 -.881101575E+02 -.881107688E+02 -.881105098E+02 -.881093813E+02 -.881073864E+02 -.881045292E+02 -.881008160E+02 -.880962544E+02 -.880908538E+02 -.880846250E+02 -.880775803E+02 -.880697335E+02 -.880610994E+02 -.880516944E+02 -.880415358E+02 -.880306419E+02 -.880190321E+02 -.880067266E+02 -.879937464E+02 -.879801132E+02 -.879658491E+02 -.879509769E+02 -.879355195E+02 -.879195005E+02 -.879029432E+02 -.878858717E+02 -.878683098E+02 -.878502818E+02 -.878318120E+02 -.878129253E+02 -.877936470E+02 -.877740032E+02 -.877540213E+02 -.877337305E+02 -.877131624E+02 -.876923523E+02 -.876713407E+02 -.876501747E+02 -.876289106E+02 -.876076173E+02 -.875863799E+02 -.875653054E+02 -.875445292E+02 -.875242242E+02 -.875046119E+02 -.874859772E+02 -.874686873E+02 -.874532162E+02 -.874401762E+02 -.874303590E+02 -.874247881E+02 -.874247881E+02
 -.874398375E+02 -.874398375E+02 -.874462690E+02 -.874576059E+02 -.874726750E+02 -.874905652E+02 -.875105672E+02 -.875321276E+02 -.875548131E+02 -.875782853E+02 -.876022813E+02 -.876265991E+02 -.876510848E+02 -.876756187E+02 -.877001063E+02 -.877244711E+02 -.877486484E+02 -.877725805E+02 -.877962167E+02 -.878195126E+02 -.878424284E+02 -.878649290E+02 -.878869832E+02 -.879085624E+02 -.879296385E+02 -.879501840E+02 -.879701709E+02 -.879895707E+02 -.880083546E+02 -.880264942E+02 -.880439617E+02 -.880607303E+02 -.880767738E+02 -.880920670E+02 -.881065855E+02 -.881203056E+02 -.881332040E+02 -.881452584E+02 -.881564475E+02 -.881667511E+02 -.881761502E+02 -.881846277E+02 -.881921680E+02 -.881987570E+02 -.882043828E+02 -.882090350E+02 -.882127052E+02 -.882153867E+02 -.882170749E+02 -.882177671E+02 -.882174624E+02 -.882161623E+02 -.882138700E+02 -.882105906E+02 -.882063315E+02 -.882011019E+02 -.881949126E+02 -.881877767E+02 -.881797085E+02 -.881707242E+02 -.881608416E+02 -.881500797E+02 -.881384590E+02 -.881260011E+02 -.881127288E+02 -.880986659E+02 -.880838370E+02 -.880682674E+02 -.880519833E+02 -.880350110E+02 -.880173775E+02 -.879991101E+02 -.879802363E+02 -.879607835E+02 -.879407798E+02 -.879202530E+02 -.878992312E+02 -.878777430E+02 -.878558174E+02 -.878334843E+02 -.878107747E+02 -.877877219E+02 -.877643617E+02 -.877407341E+02 -.877168846E+02 -.876928664E+02 -.876687430E+02 -.876445920E+02 -.876205093E+02 -.875966156E+02 -.875730638E+02 -.875500490E+02 -.875278217E+02 -.875067039E+02 -.874871112E+02 -.874695802E+02 -.874548041E+02 -.874436798E+02 -.874373671E+02 -.874373671E+02
 -.874530311E+02 -.874530311E+02 -.874602429E+02 -.874729582E+02 -.874898559E+02 -.875099125E+02 -.875323335E+02 -.875564983E+02 -.875819224E+02 -.876082299E+02 -.876351310E+02 -.876624030E+02 -.876898737E+02 -.877174093E+02 -.877449030E+02 -.877722660E+02 -.877994225E+02 -.878263081E+02 -.878528668E+02 -.878790496E+02 -.879048143E+02 -.879301237E+02 -.879549433E+02 -.879792400E+02 -.880029813E+02 -.880261343E+02 -.880486659E+02 -.880705429E+02 -.880917326E+02 -.881122025E+02 -.881319215E+02 -.881508588E+02 -.881689844E+02 -.881862689E+02 -.882026837E+02 -.882182004E+02 -.882327918E+02 -.882464316E+02 -.882590946E+02 -.882707574E+02 -.882813980E+02 -.882909962E+02 -.882995338E+02 -.883069945E+02 -.883133642E+02 -.883186305E+02 -.883227835E+02 -.883258154E+02 -.883277205E+02 -.883284957E+02 -.883281401E+02 -.883266552E+02 -.883240448E+02 -.883203152E+02 -.883154751E+02 -.883095350E+02 -.883025081E+02 -.882944093E+02 -.882852557E+02 -.882750664E+02 -.882638619E+02 -.882516649E+02 -.882384991E+02 -.882243901E+02 -.882093645E+02 -.881934500E+02 -.881766754E+02 -.881590704E+02 -.881406651E+02 -.881214904E+02 -.881015776E+02 -.880809581E+02 -.880596638E+02 -.880377265E+02 -.880151782E+02 -.879920510E+02 -.879683771E+02 -.879441890E+02 -.879195195E+02 -.878944026E+02 -.878688735E+02 -.878429692E+02 -.878167301E+02 -.877902008E+02 -.877634321E+02 -.877364831E+02 -.877094248E+02 -.876823432E+02 -.876553453E+02 -.876285655E+02 -.876021742E+02 -.875763892E+02 -.875514899E+02 -.875278363E+02 -.875058928E+02 -.874862595E+02 -.874697123E+02 -.874572548E+02 -.874501855E+02 -.874501855E+02
 -.874665049E+02 -.874665049E+02 -.874745148E+02 -.874886375E+02 -.875074050E+02 -.875296796E+02 -.875545763E+02 -.875814076E+02 -.876096395E+02 -.876388582E+02 -.876687452E+02 -.876990554E+02 -.877295985E+02 -.877602249E+02 -.877908134E+02 -.878212635E+02 -.878514914E+02 -.878814260E+02 -.879110065E+02 -.879401811E+02 -.879689049E+02 -.879971364E+02 -.880248368E+02 -.880519680E+02 -.880784920E+02 -.881043702E+02 -.881295648E+02 -.881540381E+02 -.881777529E+02 -.882006730E+02 -.882227628E+02 -.882439868E+02 -.882643104E+02 -.882836992E+02 -.883021193E+02 -.883195376E+02 -.883359223E+02 -.883512426E+02 -.883654693E+02 -.883785750E+02 -.883905344E+02 -.884013237E+02 -.884109219E+02 -.884193097E+02 -.884264703E+02 -.884323894E+02 -.884370552E+02 -.884404583E+02 -.884425922E+02 -.884434531E+02 -.884430400E+02 -.884413548E+02 -.884384020E+02 -.884341890E+02 -.884287257E+02 -.884220249E+02 -.884141018E+02 -.884049740E+02 -.883946614E+02 -.883831864E+02 -.883705731E+02 -.883568479E+02 -.883420387E+02 -.883261754E+02 -.883092888E+02 -.882914115E+02 -.882725769E+02 -.882528194E+02 -.882321741E+02 -.882106768E+02 -.881883635E+02 -.881652706E+02 -.881414348E+02 -.881168926E+02 -.880916807E+02 -.880658357E+02 -.880393942E+02 -.880123930E+02 -.879848693E+02 -.879568613E+02 -.879284082E+02 -.878995515E+02 -.878703361E+02 -.878408112E+02 -.878110331E+02 -.877810669E+02 -.877509907E+02 -.877208994E+02 -.876909109E+02 -.876611733E+02 -.876318746E+02 -.876032554E+02 -.875756244E+02 -.875493799E+02 -.875250358E+02 -.875032567E+02 -.874849022E+02 -.874710845E+02 -.874632435E+02 -.874632435E+02
 -.874802667E+02 -.874802667E+02 -.874890921E+02 -.875046560E+02 -.875253377E+02 -.875498801E+02 -.875773102E+02 -.876068735E+02 -.876379846E+02 -.876701918E+02 -.877031478E+02 -.877365835E+02 -.877702890E+02 -.878040978E+02 -.878378751E+02 -.878715105E+02 -.879049122E+02 -.879380039E+02 -.879707209E+02 -.880030081E+02 -.880348157E+02 -.880660979E+02 -.880968101E+02 -.881269085E+02 -.881563490E+02 -.881850882E+02 -.882130832E+02 -.882402915E+02 -.882666715E+02 -.882921820E+02 -.883167821E+02 -.883404308E+02 -.883630878E+02 -.883847128E+02 -.884052662E+02 -.884247096E+02 -.884430058E+02 -.884601192E+02 -.884760160E+02 -.884906643E+02 -.885040344E+02 -.885160989E+02 -.885268327E+02 -.885362133E+02 -.885442210E+02 -.885508389E+02 -.885560529E+02 -.885598522E+02 -.885622291E+02 -.885631791E+02 -.885627012E+02 -.885607975E+02 -.885574733E+02 -.885527374E+02 -.885466013E+02 -.885390801E+02 -.885301914E+02 -.885199559E+02 -.885083970E+02 -.884955408E+02 -.884814156E+02 -.884660522E+02 -.884494833E+02 -.884317436E+02 -.884128694E+02 -.883928982E+02 -.883718691E+02 -.883498219E+02 -.883267973E+02 -.883028366E+02 -.882779815E+02 -.882522740E+02 -.882257561E+02 -.881984697E+02 -.881704566E+02 -.881417585E+02 -.881124170E+02 -.880824736E+02 -.880519702E+02 -.880209493E+02 -.879894548E+02 -.879575327E+02 -.879252323E+02 -.878926081E+02 -.878597213E+02 -.878266435E+02 -.877934597E+02 -.877602737E+02 -.877272142E+02 -.876944430E+02 -.876621659E+02 -.876306461E+02 -.876002220E+02 -.875713302E+02 -.875445350E+02 -.875205660E+02 -.875003677E+02 -.874851630E+02 -.874765353E+02 -.874765353E+02
 -.874943102E+02 -.874943102E+02 -.875039736E+02 -.875210114E+02 -.875436464E+02 -.875705055E+02 -.876005262E+02 -.876328851E+02 -.876669469E+02 -.877022220E+02 -.877383319E+02 -.877749825E+02 -.878119436E+02 -.878490321E+02 -.878861004E+02 -.879230288E+02 -.879597192E+02 -.879960903E+02 -.880320732E+02 -.880676080E+02 -.881026397E+02 -.881371164E+02 -.881709875E+02 -.882042029E+02 -.882367131E+02 -.882684694E+02 -.882994235E+02 -.883295280E+02 -.883587357E+02 -.883869994E+02 -.884142717E+02 -.884405055E+02 -.884656534E+02 -.884896687E+02 -.885125055E+02 -.885341191E+02 -.885544665E+02 -.885735062E+02 -.885911991E+02 -.886075079E+02 -.886223978E+02 -.886358366E+02 -.886477950E+02 -.886582465E+02 -.886671678E+02 -.886745390E+02 -.886803436E+02 -.886845690E+02 -.886872060E+02 -.886882496E+02 -.886876983E+02 -.886855547E+02 -.886818250E+02 -.886765195E+02 -.886696518E+02 -.886612392E+02 -.886513028E+02 -.886398666E+02 -.886269582E+02 -.886126079E+02 -.885968492E+02 -.885797179E+02 -.885612524E+02 -.885414930E+02 -.885204819E+02 -.884982631E+02 -.884748818E+02 -.884503843E+02 -.884248177E+02 -.883982298E+02 -.883706688E+02 -.883421828E+02 -.883128202E+02 -.882826288E+02 -.882516565E+02 -.882199505E+02 -.881875579E+02 -.881545256E+02 -.881209004E+02 -.880867299E+02 -.880520626E+02 -.880169493E+02 -.879814442E+02 -.879456066E+02 -.879095034E+02 -.878732121E+02 -.878368249E+02 -.878004542E+02 -.877642396E+02 -.877283564E+02 -.876930279E+02 -.876585402E+02 -.876252612E+02 -.875936663E+02 -.875643701E+02 -.875381683E+02 -.875160913E+02 -.874994738E+02 -.874900448E+02 -.874900448E+02
 -.875086175E+02 -.875086175E+02 -.875191356E+02 -.875376724E+02 -.875622975E+02 -.875915190E+02 -.876241834E+02 -.876594013E+02 -.876964870E+02 -.877349101E+02 -.877742602E+02 -.878142178E+02 -.878545315E+02 -.878950022E+02 -.879354713E+02 -.879758107E+02 -.880159163E+02 -.880557019E+02 -.880950936E+02 -.881340253E+02 -.881724361E+02 -.882102674E+02 -.882474621E+02 -.882839643E+02 -.883197186E+02 -.883546708E+02 -.883887670E+02 -.884219535E+02 -.884541764E+02 -.884853813E+02 -.885155137E+02 -.885445185E+02 -.885723408E+02 -.885989267E+02 -.886242227E+02 -.886481772E+02 -.886707402E+02 -.886918634E+02 -.887115010E+02 -.887296094E+02 -.887461479E+02 -.887610786E+02 -.887743668E+02 -.887859815E+02 -.887958953E+02 -.888040846E+02 -.888105303E+02 -.888152174E+02 -.888181352E+02 -.888192776E+02 -.888186430E+02 -.888162343E+02 -.888120589E+02 -.888061286E+02 -.887984596E+02 -.887890721E+02 -.887779909E+02 -.887652443E+02 -.887508644E+02 -.887348873E+02 -.887173517E+02 -.886982999E+02 -.886777765E+02 -.886558289E+02 -.886325062E+02 -.886078597E+02 -.885819420E+02 -.885548067E+02 -.885265088E+02 -.884971033E+02 -.884666459E+02 -.884351921E+02 -.884027972E+02 -.883695163E+02 -.883354037E+02 -.883005132E+02 -.882648981E+02 -.882286109E+02 -.881917043E+02 -.881542311E+02 -.881162451E+02 -.880778019E+02 -.880389608E+02 -.879997863E+02 -.879603505E+02 -.879207372E+02 -.878810457E+02 -.878413967E+02 -.878019404E+02 -.877628657E+02 -.877244131E+02 -.876868912E+02 -.876506976E+02 -.876163462E+02 -.875845023E+02 -.875560277E+02 -.875320396E+02 -.875139857E+02 -.875037425E+02 -.875037425E+02
 -.875231437E+02 -.875231437E+02 -.875345262E+02 -.875545846E+02 -.875812317E+02 -.876128562E+02 -.876482171E+02 -.876863578E+02 -.877265390E+02 -.877681893E+02 -.878108655E+02 -.878542216E+02 -.878979861E+02 -.879419458E+02 -.879859317E+02 -.880298084E+02 -.880734663E+02 -.881168132E+02 -.881597690E+02 -.882022610E+02 -.882442215E+02 -.882855849E+02 -.883262879E+02 -.883662685E+02 -.884054654E+02 -.884438180E+02 -.884812658E+02 -.885177477E+02 -.885532017E+02 -.885875652E+02 -.886207748E+02 -.886527667E+02 -.886834776E+02 -.887128446E+02 -.887408062E+02 -.887673020E+02 -.887922739E+02 -.888156655E+02 -.888374230E+02 -.888574952E+02 -.888758342E+02 -.888923953E+02 -.889071379E+02 -.889200252E+02 -.889310249E+02 -.889401096E+02 -.889472564E+02 -.889524477E+02 -.889556709E+02 -.889569187E+02 -.889561892E+02 -.889534857E+02 -.889488169E+02 -.889421967E+02 -.889336441E+02 -.889231830E+02 -.889108424E+02 -.888966558E+02 -.888806611E+02 -.888629003E+02 -.888434192E+02 -.888222672E+02 -.887994969E+02 -.887751633E+02 -.887493242E+02 -.887220393E+02 -.886933699E+02 -.886633786E+02 -.886321289E+02 -.885996849E+02 -.885661108E+02 -.885314706E+02 -.884958280E+02 -.884592459E+02 -.884217863E+02 -.883835105E+02 -.883444786E+02 -.883047498E+02 -.882643830E+02 -.882234369E+02 -.881819707E+02 -.881400456E+02 -.880977258E+02 -.880550812E+02 -.880121894E+02 -.879691401E+02 -.879260395E+02 -.878830167E+02 -.878402320E+02 -.877978873E+02 -.877562403E+02 -.877156216E+02 -.876764581E+02 -.876393019E+02 -.876048688E+02 -.875740870E+02 -.875481604E+02 -.875286506E+02 -.875175824E+02 -.875175824E+02
 -.875378153E+02 -.875378153E+02 -.875500719E+02 -.875716698E+02 -.876003659E+02 -.876344331E+02 -.876725410E+02 -.877136628E+02 -.877570060E+02 -.878019571E+02 -.878480391E+02 -.878948809E+02 -.879421934E+02 -.879897505E+02 -.880373741E+02 -.880849221E+02 -.881322783E+02 -.881793436E+02 -.882260312E+02 -.882722611E+02 -.883179584E+02 -.883630510E+02 -.884074692E+02 -.884511447E+02 -.884940095E+02 -.885359959E+02 -.885770351E+02 -.886170572E+02 -.886559909E+02 -.886937637E+02 -.887303022E+02 -.887655327E+02 -.887993817E+02 -.888317763E+02 -.888626450E+02 -.888919175E+02 -.889195255E+02 -.889454030E+02 -.889694866E+02 -.889917161E+02 -.890120349E+02 -.890303905E+02 -.890467347E+02 -.890610242E+02 -.890732211E+02 -.890832926E+02 -.890912119E+02 -.890969580E+02 -.891005160E+02 -.891018772E+02 -.891010392E+02 -.890980060E+02 -.890927876E+02 -.890854006E+02 -.890758672E+02 -.890642159E+02 -.890504807E+02 -.890347013E+02 -.890169222E+02 -.889971931E+02 -.889755678E+02 -.889521045E+02 -.889268646E+02 -.888999132E+02 -.888713176E+02 -.888411479E+02 -.888094756E+02 -.887763738E+02 -.887419164E+02 -.887061777E+02 -.886692321E+02 -.886311536E+02 -.885920154E+02 -.885518897E+02 -.885108475E+02 -.884689584E+02 -.884262903E+02 -.883829102E+02 -.883388836E+02 -.882942758E+02 -.882491521E+02 -.882035792E+02 -.881576269E+02 -.881113703E+02 -.880648925E+02 -.880182891E+02 -.879716728E+02 -.879251806E+02 -.878789827E+02 -.878332936E+02 -.877883872E+02 -.877446158E+02 -.877024346E+02 -.876624337E+02 -.876253786E+02 -.875922633E+02 -.875643783E+02 -.875433987E+02 -.875314983E+02 -.875314983E+02
 -.875525417E+02 -.875525417E+02 -.875656775E+02 -.875888279E+02 -.876195972E+02 -.876561402E+02 -.876970349E+02 -.877411855E+02 -.877877453E+02 -.878360579E+02 -.878856153E+02 -.879360241E+02 -.879869789E+02 -.880382424E+02 -.880896284E+02 -.881409872E+02 -.881921949E+02 -.882431455E+02 -.882937444E+02 -.883439045E+02 -.883935440E+02 -.884425846E+02 -.884909499E+02 -.885385645E+02 -.885853531E+02 -.886312389E+02 -.886761435E+02 -.887199866E+02 -.887626861E+02 -.888041579E+02 -.888443172E+02 -.888830787E+02 -.889203570E+02 -.889560675E+02 -.889901265E+02 -.890224517E+02 -.890529629E+02 -.890815823E+02 -.891082352E+02 -.891328504E+02 -.891553611E+02 -.891757051E+02 -.891938256E+02 -.892096713E+02 -.892231972E+02 -.892343645E+02 -.892431412E+02 -.892495025E+02 -.892534305E+02 -.892549148E+02 -.892539525E+02 -.892505483E+02 -.892447140E+02 -.892364691E+02 -.892258401E+02 -.892128606E+02 -.891975711E+02 -.891800182E+02 -.891602548E+02 -.891383393E+02 -.891143356E+02 -.890883120E+02 -.890603411E+02 -.890304992E+02 -.889988658E+02 -.889655228E+02 -.889305542E+02 -.888940453E+02 -.888560824E+02 -.888167519E+02 -.887761402E+02 -.887343329E+02 -.886914145E+02 -.886474680E+02 -.886025747E+02 -.885568137E+02 -.885102622E+02 -.884629955E+02 -.884150871E+02 -.883666091E+02 -.883176336E+02 -.882682333E+02 -.882184837E+02 -.881684652E+02 -.881182663E+02 -.880679881E+02 -.880177497E+02 -.879676955E+02 -.879180048E+02 -.878689038E+02 -.878206821E+02 -.877737124E+02 -.877284775E+02 -.876856040E+02 -.876459064E+02 -.876104431E+02 -.875805902E+02 -.875581352E+02 -.875454002E+02 -.875454002E+02
 -.875672082E+02 -.875672082E+02 -.875812243E+02 -.876059353E+02 -.876387906E+02 -.876778266E+02 -.877215318E+02 -.877687405E+02 -.878185522E+02 -.878702714E+02 -.879233622E+02 -.879774107E+02 -.880320976E+02 -.880871755E+02 -.881424492E+02 -.881977607E+02 -.882529786E+02 -.883079892E+02 -.883626904E+02 -.884169887E+02 -.884707960E+02 -.885240273E+02 -.885765991E+02 -.886284283E+02 -.886794301E+02 -.887295172E+02 -.887786002E+02 -.888265864E+02 -.888733809E+02 -.889188867E+02 -.889630058E+02 -.890056389E+02 -.890466867E+02 -.890860505E+02 -.891236319E+02 -.891593343E+02 -.891930630E+02 -.892247262E+02 -.892542353E+02 -.892815064E+02 -.893064602E+02 -.893290229E+02 -.893491272E+02 -.893667121E+02 -.893817240E+02 -.893941168E+02 -.894038523E+02 -.894109008E+02 -.894152410E+02 -.894168603E+02 -.894157554E+02 -.894119314E+02 -.894054027E+02 -.893961922E+02 -.893843316E+02 -.893698606E+02 -.893528272E+02 -.893332869E+02 -.893113024E+02 -.892869430E+02 -.892602841E+02 -.892314067E+02 -.892003966E+02 -.891673440E+02 -.891323423E+02 -.890954880E+02 -.890568798E+02 -.890166178E+02 -.889748027E+02 -.889315355E+02 -.888869168E+02 -.888410458E+02 -.887940202E+02 -.887459356E+02 -.886968853E+02 -.886469596E+02 -.885962462E+02 -.885448298E+02 -.884927927E+02 -.884402151E+02 -.883871760E+02 -.883337549E+02 -.882800328E+02 -.882260956E+02 -.881720371E+02 -.881179636E+02 -.880639999E+02 -.880102971E+02 -.879570426E+02 -.879044737E+02 -.878528940E+02 -.878026955E+02 -.877543871E+02 -.877086302E+02 -.876662861E+02 -.876284762E+02 -.875966598E+02 -.875727350E+02 -.875591691E+02 -.875591691E+02
 -.875816707E+02 -.875816707E+02 -.875965636E+02 -.876228293E+02 -.876577644E+02 -.876992899E+02 -.877458048E+02 -.877960758E+02 -.878491532E+02 -.879043062E+02 -.879609731E+02 -.880187227E+02 -.880772234E+02 -.881362170E+02 -.881954992E+02 -.882549042E+02 -.883142930E+02 -.883735444E+02 -.884325506E+02 -.884912121E+02 -.885494342E+02 -.886071252E+02 -.886641937E+02 -.887205469E+02 -.887760888E+02 -.888307205E+02 -.888843389E+02 -.889368376E+02 -.889881070E+02 -.890380350E+02 -.890865077E+02 -.891334097E+02 -.891786250E+02 -.892220374E+02 -.892635314E+02 -.893029928E+02 -.893403097E+02 -.893753732E+02 -.894080786E+02 -.894383259E+02 -.894660211E+02 -.894910764E+02 -.895134116E+02 -.895329539E+02 -.895496392E+02 -.895634125E+02 -.895742280E+02 -.895820501E+02 -.895868532E+02 -.895886223E+02 -.895873532E+02 -.895830520E+02 -.895757357E+02 -.895654317E+02 -.895521776E+02 -.895360210E+02 -.895170188E+02 -.894952372E+02 -.894707508E+02 -.894436420E+02 -.894140005E+02 -.893819224E+02 -.893475095E+02 -.893108684E+02 -.892721097E+02 -.892313474E+02 -.891886976E+02 -.891442780E+02 -.890982069E+02 -.890506023E+02 -.890015816E+02 -.889512602E+02 -.888997515E+02 -.888471658E+02 -.887936103E+02 -.887391882E+02 -.886839993E+02 -.886281392E+02 -.885717001E+02 -.885147709E+02 -.884574386E+02 -.883997893E+02 -.883419102E+02 -.882838926E+02 -.882258350E+02 -.881678486E+02 -.881100630E+02 -.880526352E+02 -.879957596E+02 -.879396829E+02 -.878847212E+02 -.878312841E+02 -.877799041E+02 -.877312753E+02 -.876863033E+02 -.876461692E+02 -.876124122E+02 -.875870370E+02 -.875726526E+02 -.875726526E+02
 -.875957512E+02 -.875957512E+02 -.876115056E+02 -.876393006E+02 -.876762850E+02 -.877202666E+02 -.877695595E+02 -.878228686E+02 -.878791994E+02 -.879377892E+02 -.879980546E+02 -.880595492E+02 -.881219289E+02 -.881849258E+02 -.882483276E+02 -.883119610E+02 -.883756803E+02 -.884393593E+02 -.885028848E+02 -.885661516E+02 -.886290587E+02 -.886915069E+02 -.887533949E+02 -.888146188E+02 -.888750702E+02 -.889346360E+02 -.889931980E+02 -.890506337E+02 -.891068168E+02 -.891616172E+02 -.892149022E+02 -.892665372E+02 -.893163859E+02 -.893643114E+02 -.894101773E+02 -.894538483E+02 -.894951916E+02 -.895340782E+02 -.895703832E+02 -.896039879E+02 -.896347799E+02 -.896626546E+02 -.896875157E+02 -.897092763E+02 -.897278594E+02 -.897431989E+02 -.897552399E+02 -.897639394E+02 -.897692667E+02 -.897712038E+02 -.897697452E+02 -.897648985E+02 -.897566838E+02 -.897451338E+02 -.897302934E+02 -.897122196E+02 -.896909806E+02 -.896666554E+02 -.896393331E+02 -.896091122E+02 -.895760995E+02 -.895404095E+02 -.895021634E+02 -.894614878E+02 -.894185140E+02 -.893733769E+02 -.893262136E+02 -.892771630E+02 -.892263642E+02 -.891739559E+02 -.891200752E+02 -.890648569E+02 -.890084326E+02 -.889509301E+02 -.888924727E+02 -.888331788E+02 -.887731619E+02 -.887125301E+02 -.886513867E+02 -.885898305E+02 -.885279569E+02 -.884658592E+02 -.884036308E+02 -.883413681E+02 -.882791742E+02 -.882171641E+02 -.881554715E+02 -.880942577E+02 -.880337228E+02 -.879741208E+02 -.879157785E+02 -.878591201E+02 -.878046993E+02 -.877532394E+02 -.877056865E+02 -.876632773E+02 -.876276261E+02 -.876008385E+02 -.875856582E+02 -.875856582E+02
 -.876092143E+02 -.876092143E+02 -.876258013E+02 -.876550771E+02 -.876940488E+02 -.877404183E+02 -.877924227E+02 -.878487109E+02 -.879082489E+02 -.879702475E+02 -.880341047E+02 -.880993601E+02 -.881656594E+02 -.882327269E+02 -.883003433E+02 -.883683299E+02 -.884365370E+02 -.885048345E+02 -.885731043E+02 -.886412362E+02 -.887091224E+02 -.887766543E+02 -.888437201E+02 -.889102031E+02 -.889759804E+02 -.890409230E+02 -.891048956E+02 -.891677572E+02 -.892293615E+02 -.892895574E+02 -.893481900E+02 -.894051010E+02 -.894601300E+02 -.895131152E+02 -.895638949E+02 -.896123086E+02 -.896581984E+02 -.897014103E+02 -.897417958E+02 -.897792126E+02 -.898135264E+02 -.898446115E+02 -.898723523E+02 -.898966443E+02 -.899173947E+02 -.899345238E+02 -.899479655E+02 -.899576678E+02 -.899635937E+02 -.899657211E+02 -.899640436E+02 -.899585699E+02 -.899493241E+02 -.899363454E+02 -.899196880E+02 -.898994202E+02 -.898756238E+02 -.898483938E+02 -.898178369E+02 -.897840712E+02 -.897472247E+02 -.897074341E+02 -.896648442E+02 -.896196058E+02 -.895718753E+02 -.895218127E+02 -.894695810E+02 -.894153441E+02 -.893592663E+02 -.893015107E+02 -.892422383E+02 -.891816065E+02 -.891197687E+02 -.890568732E+02 -.889930621E+02 -.889284715E+02 -.888632307E+02 -.887974620E+02 -.887312812E+02 -.886647979E+02 -.885981168E+02 -.885313387E+02 -.884645632E+02 -.883978915E+02 -.883314303E+02 -.882652977E+02 -.881996300E+02 -.881345912E+02 -.880703850E+02 -.880072703E+02 -.879455816E+02 -.878857549E+02 -.878283608E+02 -.877741479E+02 -.877240977E+02 -.876794964E+02 -.876420268E+02 -.876138874E+02 -.875979473E+02 -.875979473E+02
 -.876217705E+02 -.876217705E+02 -.876391449E+02 -.876698226E+02 -.877106814E+02 -.877593289E+02 -.878139336E+02 -.878730967E+02 -.879357522E+02 -.880010890E+02 -.880684897E+02 -.881374839E+02 -.882077100E+02 -.882788865E+02 -.883507906E+02 -.884232415E+02 -.884960871E+02 -.885691946E+02 -.886424426E+02 -.887157153E+02 -.887888973E+02 -.888618701E+02 -.889345099E+02 -.890066858E+02 -.890782587E+02 -.891490818E+02 -.892190001E+02 -.892878508E+02 -.893554644E+02 -.894216646E+02 -.894862698E+02 -.895490936E+02 -.896099463E+02 -.896686363E+02 -.897249714E+02 -.897787607E+02 -.898298157E+02 -.898779526E+02 -.899229932E+02 -.899647671E+02 -.900031124E+02 -.900378780E+02 -.900689243E+02 -.900961250E+02 -.901193681E+02 -.901385570E+02 -.901536115E+02 -.901644687E+02 -.901710836E+02 -.901734293E+02 -.901714977E+02 -.901652992E+02 -.901548629E+02 -.901402361E+02 -.901214841E+02 -.900986893E+02 -.900719504E+02 -.900413820E+02 -.900071127E+02 -.899692844E+02 -.899280510E+02 -.898835767E+02 -.898360347E+02 -.897856058E+02 -.897324765E+02 -.896768377E+02 -.896188829E+02 -.895588069E+02 -.894968039E+02 -.894330665E+02 -.893677838E+02 -.893011406E+02 -.892333157E+02 -.891644815E+02 -.890948023E+02 -.890244346E+02 -.889535258E+02 -.888822145E+02 -.888106305E+02 -.887388953E+02 -.886671234E+02 -.885954234E+02 -.885239009E+02 -.884526612E+02 -.883818138E+02 -.883114785E+02 -.882417922E+02 -.881729195E+02 -.881050649E+02 -.880384893E+02 -.879735313E+02 -.879106343E+02 -.878503812E+02 -.877935400E+02 -.877411213E+02 -.876944532E+02 -.876552777E+02 -.876258754E+02 -.876092279E+02 -.876092279E+02
 -.876330638E+02 -.876330638E+02 -.876511583E+02 -.876831227E+02 -.877257232E+02 -.877764862E+02 -.878335246E+02 -.878954024E+02 -.879610291E+02 -.880295775E+02 -.881004210E+02 -.881730831E+02 -.882471989E+02 -.883224860E+02 -.883987222E+02 -.884757269E+02 -.885533485E+02 -.886314532E+02 -.887099171E+02 -.887886186E+02 -.888674347E+02 -.889462365E+02 -.890248870E+02 -.891032398E+02 -.891811382E+02 -.892584148E+02 -.893348919E+02 -.894103815E+02 -.894846863E+02 -.895576002E+02 -.896289094E+02 -.896983941E+02 -.897658294E+02 -.898309878E+02 -.898936404E+02 -.899535592E+02 -.900105189E+02 -.900642987E+02 -.901146847E+02 -.901614711E+02 -.902044627E+02 -.902434766E+02 -.902783437E+02 -.903089106E+02 -.903350414E+02 -.903566185E+02 -.903735443E+02 -.903857421E+02 -.903931568E+02 -.903957554E+02 -.903935279E+02 -.903864867E+02 -.903746671E+02 -.903581263E+02 -.903369437E+02 -.903112192E+02 -.902810727E+02 -.902466426E+02 -.902080849E+02 -.901655711E+02 -.901192867E+02 -.900694298E+02 -.900162088E+02 -.899598406E+02 -.899005487E+02 -.898385615E+02 -.897741097E+02 -.897074250E+02 -.896387381E+02 -.895682765E+02 -.894962634E+02 -.894229156E+02 -.893484424E+02 -.892730442E+02 -.891969115E+02 -.891202242E+02 -.890431505E+02 -.889658475E+02 -.888884605E+02 -.888111242E+02 -.887339631E+02 -.886570939E+02 -.885806275E+02 -.885046724E+02 -.884293396E+02 -.883547482E+02 -.882810339E+02 -.882083586E+02 -.881369244E+02 -.880669903E+02 -.879988942E+02 -.879330816E+02 -.878701420E+02 -.878108554E+02 -.877562531E+02 -.877076952E+02 -.876669711E+02 -.876364294E+02 -.876191466E+02 -.876191466E+02
 -.876426594E+02 -.876426594E+02 -.876613816E+02 -.876944751E+02 -.877386156E+02 -.877912685E+02 -.878505068E+02 -.879148687E+02 -.879832489E+02 -.880548130E+02 -.881289314E+02 -.882051278E+02 -.882830405E+02 -.883623915E+02 -.884429631E+02 -.885245794E+02 -.886070920E+02 -.886903683E+02 -.887742823E+02 -.888587084E+02 -.889435160E+02 -.890285654E+02 -.891137061E+02 -.891987750E+02 -.892835955E+02 -.893679770E+02 -.894517155E+02 -.895345935E+02 -.896163809E+02 -.896968359E+02 -.897757068E+02 -.898527335E+02 -.899276492E+02 -.900001829E+02 -.900700614E+02 -.901370117E+02 -.902007632E+02 -.902610502E+02 -.903176142E+02 -.903702063E+02 -.904185898E+02 -.904625423E+02 -.905018578E+02 -.905363496E+02 -.905658512E+02 -.905902191E+02 -.906093334E+02 -.906231000E+02 -.906314510E+02 -.906343461E+02 -.906317723E+02 -.906237448E+02 -.906103066E+02 -.905915276E+02 -.905675047E+02 -.905383598E+02 -.905042393E+02 -.904653119E+02 -.904217673E+02 -.903738138E+02 -.903216766E+02 -.902655953E+02 -.902058216E+02 -.901426170E+02 -.900762504E+02 -.900069955E+02 -.899351286E+02 -.898609260E+02 -.897846620E+02 -.897066064E+02 -.896270229E+02 -.895461665E+02 -.894642824E+02 -.893816041E+02 -.892983524E+02 -.892147340E+02 -.891309414E+02 -.890471520E+02 -.889635284E+02 -.888802190E+02 -.887973593E+02 -.887150733E+02 -.886334763E+02 -.885526787E+02 -.884727905E+02 -.883939282E+02 -.883162223E+02 -.882398290E+02 -.881649433E+02 -.880918171E+02 -.880207825E+02 -.879522803E+02 -.878868985E+02 -.878254207E+02 -.877688881E+02 -.877186803E+02 -.876766192E+02 -.876451030E+02 -.876272811E+02 -.876272811E+02
 -.876500360E+02 -.876500360E+02 -.876692644E+02 -.877032777E+02 -.877486915E+02 -.878029339E+02 -.878640555E+02 -.879305844E+02 -.880014131E+02 -.880757096E+02 -.881528506E+02 -.882323689E+02 -.883139131E+02 -.883972161E+02 -.884820706E+02 -.885683101E+02 -.886557927E+02 -.887443897E+02 -.888339761E+02 -.889244233E+02 -.890155940E+02 -.891073388E+02 -.891994930E+02 -.892918757E+02 -.893842881E+02 -.894765138E+02 -.895683180E+02 -.896594487E+02 -.897496373E+02 -.898386002E+02 -.899260404E+02 -.900116497E+02 -.900951111E+02 -.901761012E+02 -.902542930E+02 -.903293586E+02 -.904009720E+02 -.904688120E+02 -.905325652E+02 -.905919292E+02 -.906466155E+02 -.906963523E+02 -.907408876E+02 -.907799920E+02 -.908134609E+02 -.908411172E+02 -.908628131E+02 -.908784319E+02 -.908878896E+02 -.908911358E+02 -.908881545E+02 -.908789640E+02 -.908636171E+02 -.908422002E+02 -.908148322E+02 -.907816635E+02 -.907428737E+02 -.906986700E+02 -.906492845E+02 -.905949718E+02 -.905360066E+02 -.904726803E+02 -.904052982E+02 -.903341770E+02 -.902596410E+02 -.901820196E+02 -.901016444E+02 -.900188458E+02 -.899339509E+02 -.898472802E+02 -.897591455E+02 -.896698473E+02 -.895796731E+02 -.894888952E+02 -.893977693E+02 -.893065333E+02 -.892154067E+02 -.891245896E+02 -.890342635E+02 -.889445912E+02 -.888557186E+02 -.887677764E+02 -.886808829E+02 -.885951478E+02 -.885106775E+02 -.884275818E+02 -.883459826E+02 -.882660249E+02 -.881878915E+02 -.881118212E+02 -.880381326E+02 -.879672541E+02 -.878997628E+02 -.878364346E+02 -.877783077E+02 -.877267659E+02 -.876836444E+02 -.876513685E+02 -.876331323E+02 -.876331323E+02
 -.876545791E+02 -.876545791E+02 -.876741568E+02 -.877088219E+02 -.877551656E+02 -.878106057E+02 -.878731942E+02 -.879414676E+02 -.880143310E+02 -.880909683E+02 -.881707744E+02 -.882533017E+02 -.883382181E+02 -.884252758E+02 -.885142850E+02 -.886050937E+02 -.886975721E+02 -.887915994E+02 -.888870549E+02 -.889838098E+02 -.890817226E+02 -.891806349E+02 -.892803682E+02 -.893807228E+02 -.894814759E+02 -.895823814E+02 -.896831699E+02 -.897835493E+02 -.898832062E+02 -.899818076E+02 -.900790031E+02 -.901744273E+02 -.902677029E+02 -.903584433E+02 -.904462562E+02 -.905307465E+02 -.906115202E+02 -.906881876E+02 -.907603673E+02 -.908276901E+02 -.908898023E+02 -.909463700E+02 -.909970825E+02 -.910416560E+02 -.910798368E+02 -.911114045E+02 -.911361749E+02 -.911540022E+02 -.911647811E+02 -.911684485E+02 -.911649838E+02 -.911544098E+02 -.911367920E+02 -.911122379E+02 -.910808956E+02 -.910429518E+02 -.909986292E+02 -.909481842E+02 -.908919032E+02 -.908300998E+02 -.907631107E+02 -.906912925E+02 -.906150175E+02 -.905346705E+02 -.904506443E+02 -.903633367E+02 -.902731464E+02 -.901804697E+02 -.900856972E+02 -.899892100E+02 -.898913776E+02 -.897925542E+02 -.896930770E+02 -.895932633E+02 -.894934093E+02 -.893937883E+02 -.892946497E+02 -.891962188E+02 -.890986966E+02 -.890022609E+02 -.889070669E+02 -.888132503E+02 -.887209295E+02 -.886302106E+02 -.885411921E+02 -.884539726E+02 -.883686594E+02 -.882853807E+02 -.882043000E+02 -.881256353E+02 -.880496828E+02 -.879768486E+02 -.879076876E+02 -.878429543E+02 -.877836685E+02 -.877311986E+02 -.876873708E+02 -.876546089E+02 -.876361168E+02 -.876361168E+02
 -.876555772E+02 -.876555772E+02 -.876753080E+02 -.877102873E+02 -.877571240E+02 -.878132609E+02 -.878767789E+02 -.879462450E+02 -.880205961E+02 -.880990491E+02 -.881810318E+02 -.882661283E+02 -.883540379E+02 -.884445417E+02 -.885374756E+02 -.886327101E+02 -.887301338E+02 -.888296400E+02 -.889311171E+02 -.890344409E+02 -.891394689E+02 -.892460358E+02 -.893539506E+02 -.894629943E+02 -.895729183E+02 -.896834440E+02 -.897942628E+02 -.899050370E+02 -.900154012E+02 -.901249649E+02 -.902333146E+02 -.903400171E+02 -.904446228E+02 -.905466691E+02 -.906456842E+02 -.907411912E+02 -.908327122E+02 -.909197730E+02 -.910019073E+02 -.910786616E+02 -.911496001E+02 -.912143092E+02 -.912724028E+02 -.913235263E+02 -.913673619E+02 -.914036323E+02 -.914321051E+02 -.914525958E+02 -.914649709E+02 -.914691498E+02 -.914651063E+02 -.914528687E+02 -.914325198E+02 -.914041952E+02 -.913680816E+02 -.913244135E+02 -.912734708E+02 -.912155737E+02 -.911510792E+02 -.910803765E+02 -.910038818E+02 -.909220342E+02 -.908352900E+02 -.907441190E+02 -.906489988E+02 -.905504110E+02 -.904488364E+02 -.903447511E+02 -.902386218E+02 -.901309026E+02 -.900220311E+02 -.899124251E+02 -.898024795E+02 -.896925641E+02 -.895830209E+02 -.894741628E+02 -.893662726E+02 -.892596020E+02 -.891543723E+02 -.890507748E+02 -.889489725E+02 -.888491028E+02 -.887512805E+02 -.886556027E+02 -.885621548E+02 -.884710174E+02 -.883822766E+02 -.882960355E+02 -.882124299E+02 -.881316470E+02 -.880539507E+02 -.879797123E+02 -.879094505E+02 -.878438829E+02 -.877839912E+02 -.877311062E+02 -.876870167E+02 -.876541112E+02 -.876355612E+02 -.876355612E+02
 -.876522163E+02 -.876522163E+02 -.876718573E+02 -.877067299E+02 -.877535130E+02 -.878097154E+02 -.878734797E+02 -.879434311E+02 -.880185624E+02 -.880981435E+02 -.881816521E+02 -.882687204E+02 -.883590921E+02 -.884525887E+02 -.885490831E+02 -.886484782E+02 -.887506895E+02 -.888556328E+02 -.889632132E+02 -.890733172E+02 -.891858066E+02 -.893005136E+02 -.894172369E+02 -.895357391E+02 -.896557452E+02 -.897769416E+02 -.898989764E+02 -.900214605E+02 -.901439693E+02 -.902660456E+02 -.903872022E+02 -.905069258E+02 -.906246804E+02 -.907399122E+02 -.908520532E+02 -.909605265E+02 -.910647514E+02 -.911641484E+02 -.912581448E+02 -.913461807E+02 -.914277147E+02 -.915022302E+02 -.915692421E+02 -.916283027E+02 -.916790081E+02 -.917210048E+02 -.917539948E+02 -.917777409E+02 -.917920708E+02 -.917968802E+02 -.917921347E+02 -.917778707E+02 -.917541942E+02 -.917212796E+02 -.916793661E+02 -.916287535E+02 -.915697977E+02 -.915029049E+02 -.914285250E+02 -.913471460E+02 -.912592873E+02 -.911654931E+02 -.910663266E+02 -.909623637E+02 -.908541875E+02 -.907423825E+02 -.906275297E+02 -.905102012E+02 -.903909556E+02 -.902703336E+02 -.901488533E+02 -.900270067E+02 -.899052560E+02 -.897840303E+02 -.896637238E+02 -.895446929E+02 -.894272560E+02 -.893116919E+02 -.891982412E+02 -.890871064E+02 -.889784545E+02 -.888724196E+02 -.887691069E+02 -.886685976E+02 -.885709557E+02 -.884762358E+02 -.883844931E+02 -.882957959E+02 -.882102411E+02 -.881279741E+02 -.880492129E+02 -.879742798E+02 -.879036413E+02 -.878379585E+02 -.877781529E+02 -.877254905E+02 -.876816897E+02 -.876490628E+02 -.876306979E+02 -.876306979E+02
 -.876435784E+02 -.876435784E+02 -.876628318E+02 -.876970801E+02 -.877431337E+02 -.877986158E+02 -.878617707E+02 -.879313159E+02 -.880063274E+02 -.880861516E+02 -.881703375E+02 -.882585832E+02 -.883506925E+02 -.884465424E+02 -.885460562E+02 -.886491812E+02 -.887558726E+02 -.888660797E+02 -.889797347E+02 -.890967444E+02 -.892169830E+02 -.893402866E+02 -.894664483E+02 -.895952157E+02 -.897262882E+02 -.898593162E+02 -.899939016E+02 -.901295986E+02 -.902659159E+02 -.904023200E+02 -.905382384E+02 -.906730636E+02 -.908061580E+02 -.909368585E+02 -.910644814E+02 -.911883286E+02 -.913076927E+02 -.914218632E+02 -.915301337E+02 -.916318078E+02 -.917262076E+02 -.918126810E+02 -.918906107E+02 -.919594229E+02 -.920185966E+02 -.920676721E+02 -.921062604E+02 -.921340498E+02 -.921508133E+02 -.921564127E+02 -.921508024E+02 -.921340296E+02 -.921062341E+02 -.920676447E+02 -.920185744E+02 -.919594144E+02 -.918906260E+02 -.918127323E+02 -.917263093E+02 -.916319767E+02 -.915303891E+02 -.914222275E+02 -.913081910E+02 -.911889897E+02 -.910653373E+02 -.909379450E+02 -.908075154E+02 -.906747363E+02 -.905402757E+02 -.904047764E+02 -.902688509E+02 -.901330772E+02 -.899979941E+02 -.898640982E+02 -.897318405E+02 -.896016247E+02 -.894738051E+02 -.893486872E+02 -.892265273E+02 -.891075346E+02 -.889918733E+02 -.888796667E+02 -.887710010E+02 -.886659320E+02 -.885644914E+02 -.884666962E+02 -.883725588E+02 -.882821000E+02 -.881953646E+02 -.881124416E+02 -.880334880E+02 -.879587603E+02 -.878886531E+02 -.878237493E+02 -.877648839E+02 -.877132261E+02 -.876703858E+02 -.876385507E+02 -.876206655E+02 -.876206655E+02
 -.876286361E+02 -.876286361E+02 -.876471417E+02 -.876801373E+02 -.877246360E+02 -.877784339E+02 -.878399246E+02 -.879079556E+02 -.879817185E+02 -.880606644E+02 -.881444372E+02 -.882328210E+02 -.883256996E+02 -.884230231E+02 -.885247817E+02 -.886309839E+02 -.887416406E+02 -.888567496E+02 -.889762850E+02 -.891001873E+02 -.892283554E+02 -.893606394E+02 -.894968359E+02 -.896366838E+02 -.897798609E+02 -.899259834E+02 -.900746056E+02 -.902252212E+02 -.903772655E+02 -.905301192E+02 -.906831122E+02 -.908355286E+02 -.909866118E+02 -.911355698E+02 -.912815813E+02 -.914238014E+02 -.915613678E+02 -.916934078E+02 -.918190449E+02 -.919374077E+02 -.920476384E+02 -.921489037E+02 -.922404064E+02 -.923213979E+02 -.923911919E+02 -.924491781E+02 -.924948354E+02 -.925277442E+02 -.925475970E+02 -.925542060E+02 -.925475086E+02 -.925275687E+02 -.924945752E+02 -.924488369E+02 -.923907749E+02 -.923209115E+02 -.922398586E+02 -.921483042E+02 -.920469985E+02 -.919367408E+02 -.918183667E+02 -.916927364E+02 -.915607243E+02 -.914232099E+02 -.912810694E+02 -.911351689E+02 -.909863574E+02 -.908354610E+02 -.906832763E+02 -.905305654E+02 -.903780500E+02 -.902264057E+02 -.900762580E+02 -.899281773E+02 -.897826759E+02 -.896402053E+02 -.895011552E+02 -.893658528E+02 -.892345641E+02 -.891074960E+02 -.889848000E+02 -.888665760E+02 -.887528787E+02 -.886437238E+02 -.885390966E+02 -.884389611E+02 -.883432713E+02 -.882519847E+02 -.881650777E+02 -.880825659E+02 -.880045271E+02 -.879311320E+02 -.878626816E+02 -.877996549E+02 -.877427704E+02 -.876930647E+02 -.876519941E+02 -.876215666E+02 -.876045136E+02 -.876045136E+02
 -.876062628E+02 -.876062628E+02 -.876235910E+02 -.876545805E+02 -.876965314E+02 -.877474801E+02 -.878060224E+02 -.878711800E+02 -.879422971E+02 -.880189601E+02 -.881009340E+02 -.881881140E+02 -.882804860E+02 -.883780945E+02 -.884810176E+02 -.885893466E+02 -.887031682E+02 -.888225496E+02 -.889475268E+02 -.890780933E+02 -.892141903E+02 -.893556989E+02 -.895024334E+02 -.896541355E+02 -.898104710E+02 -.899710275E+02 -.901353142E+02 -.903027630E+02 -.904727311E+02 -.906445055E+02 -.908173071E+02 -.909902971E+02 -.911625825E+02 -.913332223E+02 -.915012334E+02 -.916655964E+02 -.918252614E+02 -.919791544E+02 -.921261844E+02 -.922652522E+02 -.923952613E+02 -.925151313E+02 -.926238139E+02 -.927203118E+02 -.928036992E+02 -.928731433E+02 -.929279263E+02 -.929674656E+02 -.929913313E+02 -.929992600E+02 -.929911630E+02 -.929671299E+02 -.929274249E+02 -.928724787E+02 -.928028749E+02 -.927193322E+02 -.926226843E+02 -.925138582E+02 -.923938524E+02 -.922637167E+02 -.921245331E+02 -.919774001E+02 -.918234193E+02 -.916636844E+02 -.914992729E+02 -.913312380E+02 -.911606035E+02 -.909883570E+02 -.908154447E+02 -.906427652E+02 -.904711633E+02 -.903014243E+02 -.901342679E+02 -.899703435E+02 -.898102257E+02 -.896544119E+02 -.895033209E+02 -.893572930E+02 -.892165918E+02 -.890814078E+02 -.889518627E+02 -.888280159E+02 -.887098711E+02 -.885973848E+02 -.884904756E+02 -.883890350E+02 -.882929388E+02 -.882020612E+02 -.881162907E+02 -.880355491E+02 -.879598142E+02 -.878891484E+02 -.878237341E+02 -.877639178E+02 -.877102681E+02 -.876636479E+02 -.876253102E+02 -.875970199E+02 -.875812149E+02 -.875812149E+02
 -.875752561E+02 -.875752561E+02 -.875909005E+02 -.876189936E+02 -.876572189E+02 -.877039270E+02 -.877579766E+02 -.878186128E+02 -.878853723E+02 -.879580101E+02 -.880364430E+02 -.881207045E+02 -.882109079E+02 -.883072182E+02 -.884098275E+02 -.885189355E+02 -.886347314E+02 -.887573795E+02 -.888870047E+02 -.890236804E+02 -.891674168E+02 -.893181510E+02 -.894757378E+02 -.896399426E+02 -.898104357E+02 -.899867895E+02 -.901684764E+02 -.903548705E+02 -.905452506E+02 -.907388047E+02 -.909346363E+02 -.911317715E+02 -.913291655E+02 -.915257094E+02 -.917202355E+02 -.919115216E+02 -.920982947E+02 -.922792350E+02 -.924529810E+02 -.926181370E+02 -.927732852E+02 -.929170023E+02 -.930478820E+02 -.931645625E+02 -.932657598E+02 -.933503026E+02 -.934171694E+02 -.934655228E+02 -.934947405E+02 -.935044393E+02 -.934944898E+02 -.934650217E+02 -.934164190E+02 -.933493044E+02 -.932645156E+02 -.931630745E+02 -.930461527E+02 -.929150349E+02 -.927710830E+02 -.926157039E+02 -.924503220E+02 -.922763562E+02 -.920952036E+02 -.919082280E+02 -.917167519E+02 -.915220517E+02 -.913253535E+02 -.911278299E+02 -.909305952E+02 -.907346999E+02 -.905411245E+02 -.903507724E+02 -.901644628E+02 -.899829245E+02 -.898067907E+02 -.896365963E+02 -.894727762E+02 -.893156668E+02 -.891655092E+02 -.890224542E+02 -.888865689E+02 -.887578454E+02 -.886362099E+02 -.885215325E+02 -.884136391E+02 -.883123225E+02 -.882173556E+02 -.881285055E+02 -.880455490E+02 -.879682909E+02 -.878965853E+02 -.878303614E+02 -.877696554E+02 -.877146507E+02 -.876657286E+02 -.876235343E+02 -.875890611E+02 -.875637610E+02 -.875496883E+02 -.875496883E+02
 -.875343678E+02 -.875343678E+02 -.875477416E+02 -.875719028E+02 -.876050234E+02 -.876458517E+02 -.876935752E+02 -.877477143E+02 -.878080406E+02 -.878745149E+02 -.879472380E+02 -.880264110E+02 -.881123044E+02 -.882052331E+02 -.883055337E+02 -.884135460E+02 -.885295960E+02 -.886539796E+02 -.887869476E+02 -.889286912E+02 -.890793276E+02 -.892388876E+02 -.894073025E+02 -.895843948E+02 -.897698693E+02 -.899633073E+02 -.901641639E+02 -.903717684E+02 -.905853277E+02 -.908039324E+02 -.910265655E+02 -.912521109E+02 -.914793626E+02 -.917070309E+02 -.919337465E+02 -.921580615E+02 -.923784472E+02 -.925932910E+02 -.928008952E+02 -.929994791E+02 -.931871888E+02 -.933621171E+02 -.935223346E+02 -.936659322E+02 -.937910740E+02 -.938960580E+02 -.939793786E+02 -.940397887E+02 -.940763539E+02 -.940884953E+02 -.940760169E+02 -.940391151E+02 -.939783689E+02 -.938947128E+02 -.937893939E+02 -.936639175E+02 -.935199854E+02 -.933594327E+02 -.931841679E+02 -.929961200E+02 -.927971956E+02 -.925892484E+02 -.923740596E+02 -.921533281E+02 -.919286682E+02 -.917016115E+02 -.914736098E+02 -.912460371E+02 -.910201888E+02 -.907972775E+02 -.905784264E+02 -.903646604E+02 -.901568969E+02 -.899559373E+02 -.897624608E+02 -.895770207E+02 -.894000436E+02 -.892318326E+02 -.890725725E+02 -.889223384E+02 -.887811053E+02 -.886487600E+02 -.885251132E+02 -.884099127E+02 -.883028565E+02 -.882036064E+02 -.881118019E+02 -.880270742E+02 -.879490615E+02 -.878774258E+02 -.878118715E+02 -.877521678E+02 -.876981761E+02 -.876498834E+02 -.876074453E+02 -.875712411E+02 -.875419446E+02 -.875206181E+02 -.875088337E+02 -.875088337E+02
 -.874823626E+02 -.874823626E+02 -.874927972E+02 -.875118386E+02 -.875382632E+02 -.875713067E+02 -.876105539E+02 -.876558543E+02 -.877072597E+02 -.877649736E+02 -.878293135E+02 -.879006800E+02 -.879795323E+02 -.880663672E+02 -.881617004E+02 -.882660498E+02 -.883799189E+02 -.885037801E+02 -.886380584E+02 -.887831141E+02 -.889392259E+02 -.891065730E+02 -.892852193E+02 -.894750977E+02 -.896759967E+02 -.898875508E+02 -.901092343E+02 -.903403601E+02 -.905800834E+02 -.908274102E+02 -.910812090E+02 -.913402247E+02 -.916030907E+02 -.918683367E+02 -.921343908E+02 -.923995728E+02 -.926620800E+02 -.929199693E+02 -.931711372E+02 -.934133081E+02 -.936440344E+02 -.938607164E+02 -.940606446E+02 -.942410670E+02 -.943992773E+02 -.945327189E+02 -.946390971E+02 -.947164892E+02 -.947634428E+02 -.947790535E+02 -.947630142E+02 -.947156323E+02 -.946378124E+02 -.945310070E+02 -.943971382E+02 -.942385000E+02 -.940576476E+02 -.938572857E+02 -.936401641E+02 -.934089899E+02 -.931663606E+02 -.929147216E+02 -.926563470E+02 -.923933396E+02 -.921276434E+02 -.918610628E+02 -.915952817E+02 -.913318770E+02 -.910723253E+02 -.908180009E+02 -.905701672E+02 -.903299647E+02 -.900983967E+02 -.898763177E+02 -.896644242E+02 -.894632515E+02 -.892731740E+02 -.890944118E+02 -.889270402E+02 -.887710031E+02 -.886261280E+02 -.884921422E+02 -.883686897E+02 -.882553475E+02 -.881516420E+02 -.880570638E+02 -.879710826E+02 -.878931613E+02 -.878227698E+02 -.877593996E+02 -.877025787E+02 -.876518898E+02 -.876069901E+02 -.875676376E+02 -.875337224E+02 -.875053086E+02 -.874826883E+02 -.874664524E+02 -.874575844E+02 -.874575844E+02
 -.874180929E+02 -.874180929E+02 -.874248382E+02 -.874374208E+02 -.874553438E+02 -.874784220E+02 -.875067068E+02 -.875404322E+02 -.875799723E+02 -.876258092E+02 -.876785090E+02 -.877387022E+02 -.878070672E+02 -.878843162E+02 -.879711809E+02 -.880683992E+02 -.881766996E+02 -.882967856E+02 -.884293179E+02 -.885748943E+02 -.887340290E+02 -.889071301E+02 -.890944763E+02 -.892961943E+02 -.895122380E+02 -.897423706E+02 -.899861526E+02 -.902429365E+02 -.905118692E+02 -.907919036E+02 -.910818164E+02 -.913802310E+02 -.916856379E+02 -.919964089E+02 -.923107975E+02 -.926269210E+02 -.929427237E+02 -.932559251E+02 -.935639618E+02 -.938639383E+02 -.941526003E+02 -.944263455E+02 -.946812815E+02 -.949133326E+02 -.951183915E+02 -.952925032E+02 -.954320660E+02 -.955340294E+02 -.955960722E+02 -.956167418E+02 -.955955441E+02 -.955329739E+02 -.954304843E+02 -.952903965E+02 -.951157605E+02 -.949101767E+02 -.946775980E+02 -.944221284E+02 -.941478396E+02 -.938586191E+02 -.935580640E+02 -.932494234E+02 -.929355886E+02 -.926191194E+02 -.923022953E+02 -.919871728E+02 -.916756381E+02 -.913694432E+02 -.910702242E+02 -.907794999E+02 -.904986574E+02 -.902289308E+02 -.899713786E+02 -.897268649E+02 -.894960480E+02 -.892793778E+02 -.890771010E+02 -.888892732E+02 -.887157766E+02 -.885563410E+02 -.884105665E+02 -.882779465E+02 -.881578900E+02 -.880497422E+02 -.879528035E+02 -.878663467E+02 -.877896311E+02 -.877219167E+02 -.876624746E+02 -.876105990E+02 -.875656168E+02 -.875268989E+02 -.874938725E+02 -.874660352E+02 -.874429744E+02 -.874243910E+02 -.874101318E+02 -.874002330E+02 -.873949784E+02 -.873949784E+02
 -.873405984E+02 -.873405984E+02 -.873428308E+02 -.873474753E+02 -.873548855E+02 -.873655458E+02 -.873800432E+02 -.873990459E+02 -.874232882E+02 -.874535615E+02 -.874907071E+02 -.875356103E+02 -.875891950E+02 -.876524182E+02 -.877262630E+02 -.878117295E+02 -.879098232E+02 -.880215405E+02 -.881478514E+02 -.882896775E+02 -.884478672E+02 -.886231674E+02 -.888161920E+02 -.890273886E+02 -.892570065E+02 -.895050655E+02 -.897713321E+02 -.900553038E+02 -.903562069E+02 -.906730080E+02 -.910044417E+02 -.913490485E+02 -.917052159E+02 -.920712106E+02 -.924451861E+02 -.928251523E+02 -.932089004E+02 -.935938855E+02 -.939770858E+02 -.943548675E+02 -.947228915E+02 -.950760938E+02 -.954087624E+02 -.957147154E+02 -.959875662E+02 -.962210540E+02 -.964094031E+02 -.965476785E+02 -.966321017E+02 -.966603000E+02 -.966314646E+02 -.965464056E+02 -.964074968E+02 -.962185169E+02 -.959844010E+02 -.957109231E+02 -.954043412E+02 -.950710370E+02 -.947171861E+02 -.943484921E+02 -.939700095E+02 -.935860677E+02 -.932002914E+02 -.928156951E+02 -.924348199E+02 -.920598743E+02 -.916928521E+02 -.913356075E+02 -.909898843E+02 -.906573076E+02 -.903393509E+02 -.900372934E+02 -.897521820E+02 -.894848034E+02 -.892356719E+02 -.890050324E+02 -.887928751E+02 -.885989609E+02 -.884228512E+02 -.882639414E+02 -.881214940E+02 -.879946696E+02 -.878825561E+02 -.877841935E+02 -.876985948E+02 -.876247640E+02 -.875617093E+02 -.875084540E+02 -.874640445E+02 -.874275552E+02 -.873980926E+02 -.873747973E+02 -.873568454E+02 -.873434500E+02 -.873338627E+02 -.873273776E+02 -.873233362E+02 -.873211375E+02 -.873202537E+02 -.873202537E+02
 -.872492369E+02 -.872492369E+02 -.872460755E+02 -.872411861E+02 -.872358932E+02 -.872314386E+02 -.872290044E+02 -.872297341E+02 -.872347516E+02 -.872451776E+02 -.872621436E+02 -.872868032E+02 -.873203411E+02 -.873639787E+02 -.874189762E+02 -.874866317E+02 -.875682757E+02 -.876652608E+02 -.877789464E+02 -.879106782E+02 -.880617605E+02 -.882334227E+02 -.884267795E+02 -.886427855E+02 -.888821864E+02 -.891454689E+02 -.894328148E+02 -.897440646E+02 -.900786971E+02 -.904358336E+02 -.908142700E+02 -.912125379E+02 -.916289850E+02 -.920618535E+02 -.925093252E+02 -.929694938E+02 -.934402374E+02 -.939189822E+02 -.944023901E+02 -.948860339E+02 -.953641486E+02 -.958295347E+02 -.962736630E+02 -.966869815E+02 -.970593920E+02 -.973808390E+02 -.976419473E+02 -.978346474E+02 -.979527304E+02 -.979922847E+02 -.979519751E+02 -.978331387E+02 -.976396886E+02 -.973778349E+02 -.970556473E+02 -.966824998E+02 -.962684448E+02 -.958235745E+02 -.953574316E+02 -.948785326E+02 -.943940613E+02 -.939097659E+02 -.934300571E+02 -.929582602E+02 -.924969412E+02 -.920482216E+02 -.916140135E+02 -.911961475E+02 -.907963973E+02 -.904164337E+02 -.900577437E+02 -.897215492E+02 -.894087451E+02 -.891198667E+02 -.888550862E+02 -.886142326E+02 -.883968293E+02 -.882021401E+02 -.880292197E+02 -.878769628E+02 -.877441497E+02 -.876294872E+02 -.875316420E+02 -.874492683E+02 -.873810295E+02 -.873256135E+02 -.872817430E+02 -.872481809E+02 -.872237321E+02 -.872072408E+02 -.871975848E+02 -.871936670E+02 -.871944031E+02 -.871987070E+02 -.872054719E+02 -.872135492E+02 -.872217226E+02 -.872286777E+02 -.872329664E+02 -.872329664E+02
 -.871438492E+02 -.871438492E+02 -.871343792E+02 -.871182845E+02 -.870979726E+02 -.870755168E+02 -.870527415E+02 -.870312934E+02 -.870126985E+02 -.869984094E+02 -.869898444E+02 -.869884199E+02 -.869955757E+02 -.870127956E+02 -.870416228E+02 -.870836699E+02 -.871406228E+02 -.872142400E+02 -.873063440E+02 -.874188052E+02 -.875535174E+02 -.877123630E+02 -.878971684E+02 -.881096472E+02 -.883513345E+02 -.886235119E+02 -.889271293E+02 -.892627298E+02 -.896303893E+02 -.900296852E+02 -.904597104E+02 -.909191476E+02 -.914064035E+02 -.919197828E+02 -.924576438E+02 -.930184470E+02 -.936005968E+02 -.942020184E+02 -.948195050E+02 -.954479813E+02 -.960799035E+02 -.967049888E+02 -.973103679E+02 -.978811327E+02 -.984011840E+02 -.988542593E+02 -.992250365E+02 -.995002178E+02 -.996695065E+02 -.997263862E+02 -.996686272E+02 -.994984611E+02 -.992224061E+02 -.988507604E+02 -.983968226E+02 -.978759144E+02 -.973042954E+02 -.966980583E+02 -.960720993E+02 -.954392697E+02 -.948098281E+02 -.941912902E+02 -.935887040E+02 -.930052549E+02 -.924430067E+02 -.919035565E+02 -.913884574E+02 -.908993728E+02 -.904380241E+02 -.900060311E+02 -.896047359E+02 -.892350664E+02 -.888974630E+02 -.885918637E+02 -.883177370E+02 -.880741427E+02 -.878598077E+02 -.876732054E+02 -.875126303E+02 -.873762654E+02 -.872622388E+02 -.871686692E+02 -.870937010E+02 -.870355305E+02 -.869924219E+02 -.869627172E+02 -.869448383E+02 -.869372845E+02 -.869386235E+02 -.869474786E+02 -.869625110E+02 -.869823967E+02 -.870057990E+02 -.870313337E+02 -.870575277E+02 -.870827682E+02 -.871052402E+02 -.871228506E+02 -.871331332E+02 -.871331332E+02
 -.870249360E+02 -.870249360E+02 -.870082462E+02 -.869792657E+02 -.869415777E+02 -.868981426E+02 -.868514557E+02 -.868036729E+02 -.867567118E+02 -.867123344E+02 -.866722152E+02 -.866379965E+02 -.866113348E+02 -.865939393E+02 -.865876039E+02 -.865942326E+02 -.866158587E+02 -.866546584E+02 -.867129558E+02 -.867932200E+02 -.868980517E+02 -.870301570E+02 -.871923068E+02 -.873872793E+02 -.876177838E+02 -.878863643E+02 -.881952858E+02 -.885464067E+02 -.889410487E+02 -.893798835E+02 -.898628668E+02 -.903892592E+02 -.909577749E+02 -.915668756E+02 -.922151601E+02 -.929016914E+02 -.936259941E+02 -.943874523E+02 -.951840452E+02 -.960107281E+02 -.968580373E+02 -.977114319E+02 -.985515282E+02 -.993550649E+02 -.100096340E+03 -.100748923E+03 -.101287517E+03 -.101689860E+03 -.101938510E+03 -.102022334E+03 -.101937505E+03 -.101687853E+03 -.101284509E+03 -.100744917E+03 -.100091341E+03 -.993490772E+02 -.985445539E+02 -.977034666E+02 -.968490629E+02 -.960007023E+02 -.951728895E+02 -.943750434E+02 -.936121647E+02 -.928862420E+02 -.921978811E+02 -.915475705E+02 -.909362782E+02 -.903654449E+02 -.898366488E+02 -.893512106E+02 -.889098978E+02 -.885127759E+02 -.881591886E+02 -.878478257E+02 -.875768375E+02 -.873439659E+02 -.871466731E+02 -.869822564E+02 -.868479447E+02 -.867409757E+02 -.866586543E+02 -.865983937E+02 -.865577427E+02 -.865344006E+02 -.865262213E+02 -.865312101E+02 -.865475125E+02 -.865733976E+02 -.866072361E+02 -.866474728E+02 -.866925935E+02 -.867410861E+02 -.867913936E+02 -.868418581E+02 -.868906524E+02 -.869356967E+02 -.869745553E+02 -.870043081E+02 -.870213900E+02 -.870213900E+02
 -.868938585E+02 -.868938585E+02 -.868690936E+02 -.868256291E+02 -.867682895E+02 -.867009531E+02 -.866267875E+02 -.865484356E+02 -.864681656E+02 -.863879930E+02 -.863097788E+02 -.862353117E+02 -.861663776E+02 -.861048191E+02 -.860525871E+02 -.860117866E+02 -.859847174E+02 -.859739079E+02 -.859821446E+02 -.860124923E+02 -.860683065E+02 -.861532309E+02 -.862711809E+02 -.864263040E+02 -.866229157E+02 -.868654028E+02 -.871580914E+02 -.875050753E+02 -.879100079E+02 -.883758690E+02 -.889047336E+02 -.894975994E+02 -.901543630E+02 -.908740689E+02 -.916555262E+02 -.924982213E+02 -.934030752E+02 -.943721822E+02 -.954067931E+02 -.965038782E+02 -.976528448E+02 -.988339276E+02 -.100018503E+03 -.101170658E+03 -.102249409E+03 -.103211372E+03 -.104013879E+03 -.104618441E+03 -.104994288E+03 -.105121495E+03 -.104993160E+03 -.104616185E+03 -.104010494E+03 -.103206857E+03 -.102243761E+03 -.101163877E+03 -.100010582E+03 -.988248559E+02 -.976425944E+02 -.964923897E+02 -.953939532E+02 -.943578072E+02 -.933869132E+02 -.924799826E+02 -.916349296E+02 -.908508798E+02 -.901284100E+02 -.894687727E+02 -.888729728E+02 -.883411490E+02 -.878723279E+02 -.874644502E+02 -.871145463E+02 -.868189695E+02 -.865736307E+02 -.863742074E+02 -.862163166E+02 -.860956468E+02 -.860080562E+02 -.859496371E+02 -.859167566E+02 -.859060744E+02 -.859145465E+02 -.859394145E+02 -.859781876E+02 -.860286162E+02 -.860886606E+02 -.861564550E+02 -.862302675E+02 -.863084548E+02 -.863894116E+02 -.864715134E+02 -.865530485E+02 -.866321381E+02 -.867066401E+02 -.867740296E+02 -.868312511E+02 -.868745333E+02 -.868991560E+02 -.868991560E+02
 -.867530292E+02 -.867530292E+02 -.867194558E+02 -.866601113E+02 -.865810932E+02 -.864871952E+02 -.863822247E+02 -.862692555E+02 -.861508291E+02 -.860291153E+02 -.859060434E+02 -.857834120E+02 -.856629815E+02 -.855465562E+02 -.854360582E+02 -.853335971E+02 -.852415358E+02 -.851625551E+02 -.850997162E+02 -.850565208E+02 -.850369668E+02 -.850455960E+02 -.850875295E+02 -.851684826E+02 -.852947521E+02 -.854731640E+02 -.857109699E+02 -.860156782E+02 -.863948094E+02 -.868555662E+02 -.874044208E+02 -.880466464E+02 -.887858653E+02 -.896237802E+02 -.905604028E+02 -.915951983E+02 -.927292740E+02 -.939674219E+02 -.953170034E+02 -.967817125E+02 -.983534958E+02 -.100008099E+03 -.101705161E+03 -.103390431E+03 -.104998669E+03 -.106457443E+03 -.107692313E+03 -.108633508E+03 -.109223493E+03 -.109424187E+03 -.109222242E+03 -.108631003E+03 -.107688547E+03 -.106452407E+03 -.104992350E+03 -.103382811E+03 -.101696219E+03 -.999977998E+02 -.983417871E+02 -.967684957E+02 -.953020977E+02 -.939505329E+02 -.927100170E+02 -.915731819E+02 -.905353125E+02 -.895954081E+02 -.887540957E+02 -.880114278E+02 -.873657418E+02 -.868134400E+02 -.863492639E+02 -.859667498E+02 -.856587000E+02 -.854175964E+02 -.852359311E+02 -.851064525E+02 -.850223347E+02 -.849772817E+02 -.849655807E+02 -.849821164E+02 -.850223567E+02 -.850823194E+02 -.851585255E+02 -.852479468E+02 -.853479478E+02 -.854562271E+02 -.855707576E+02 -.856897257E+02 -.858114701E+02 -.859344168E+02 -.860570103E+02 -.861776365E+02 -.862945348E+02 -.864056944E+02 -.865087277E+02 -.866007155E+02 -.866780125E+02 -.867360013E+02 -.867687829E+02 -.867687829E+02
 -.866060520E+02 -.866060520E+02 -.865631381E+02 -.864868708E+02 -.863846078E+02 -.862620156E+02 -.861234738E+02 -.859723938E+02 -.858114706E+02 -.856428817E+02 -.854684500E+02 -.852897767E+02 -.851083558E+02 -.849256757E+02 -.847433141E+02 -.845630307E+02 -.843868611E+02 -.842172173E+02 -.840569948E+02 -.839096886E+02 -.837795183E+02 -.836715610E+02 -.835918838E+02 -.835476720E+02 -.835473359E+02 -.836005816E+02 -.837184208E+02 -.839130948E+02 -.841978811E+02 -.845867537E+02 -.850938728E+02 -.857328860E+02 -.865160484E+02 -.874532155E+02 -.885508880E+02 -.898118191E+02 -.912363843E+02 -.928273948E+02 -.945965776E+02 -.965615761E+02 -.987278520E+02 -.101073410E+03 -.103546717E+03 -.106069270E+03 -.108538149E+03 -.110830244E+03 -.112810502E+03 -.114345092E+03 -.115318565E+03 -.115651981E+03 -.115317184E+03 -.114342322E+03 -.112806328E+03 -.110824642E+03 -.108531085E+03 -.106060700E+03 -.103536580E+03 -.101061627E+03 -.987143094E+02 -.965460897E+02 -.945788200E+02 -.928068644E+02 -.912125427E+02 -.897842731E+02 -.885194231E+02 -.874177383E+02 -.864765352E+02 -.856893536E+02 -.850463643E+02 -.845353291E+02 -.841426113E+02 -.838540554E+02 -.836556873E+02 -.835342259E+02 -.834774239E+02 -.834742619E+02 -.835150266E+02 -.835913017E+02 -.836958988E+02 -.838227518E+02 -.839667910E+02 -.841238109E+02 -.842903411E+02 -.844635234E+02 -.846409988E+02 -.848208052E+02 -.850012828E+02 -.851809873E+02 -.853586067E+02 -.855328796E+02 -.857025091E+02 -.858660706E+02 -.860219060E+02 -.861679978E+02 -.863018167E+02 -.864201310E+02 -.865187654E+02 -.865922958E+02 -.866336594E+02 -.866336594E+02
 -.864577806E+02 -.864577806E+02 -.864052883E+02 -.863115815E+02 -.861852162E+02 -.860326497E+02 -.858587295E+02 -.856670758E+02 -.854603785E+02 -.852406315E+02 -.850093178E+02 -.847675606E+02 -.845162493E+02 -.842561526E+02 -.839880240E+02 -.837127095E+02 -.834312639E+02 -.831450833E+02 -.828560609E+02 -.825667726E+02 -.822806993E+02 -.820024863E+02 -.817382422E+02 -.814958684E+02 -.812854038E+02 -.811193599E+02 -.810130085E+02 -.809845698E+02 -.810552422E+02 -.812490042E+02 -.815921245E+02 -.821123220E+02 -.828375482E+02 -.837943980E+02 -.850062082E+02 -.864909800E+02 -.882594888E+02 -.903150292E+02 -.926602157E+02 -.953171163E+02 -.983247646E+02 -.101688513E+03 -.105358477E+03 -.109232153E+03 -.113153111E+03 -.116911292E+03 -.120253130E+03 -.122906262E+03 -.124619527E+03 -.125212241E+03 -.124617997E+03 -.122903187E+03 -.120248479E+03 -.116905014E+03 -.113145135E+03 -.109222380E+03 -.105346775E+03 -.101674707E+03 -.983086143E+02 -.952982398E+02 -.926379547E+02 -.902886405E+02 -.882285374E+02 -.864552797E+02 -.849656933E+02 -.837490759E+02 -.827874824E+02 -.820576192E+02 -.815329223E+02 -.811854579E+02 -.809875127E+02 -.809128139E+02 -.809373700E+02 -.810399644E+02 -.812023552E+02 -.814092479E+02 -.816481097E+02 -.819088832E+02 -.821836543E+02 -.824663079E+02 -.827522008E+02 -.830378650E+02 -.833207500E+02 -.835990042E+02 -.838712930E+02 -.841366481E+02 -.843943416E+02 -.846437789E+02 -.848844027E+02 -.851156026E+02 -.853366227E+02 -.855464621E+02 -.857437582E+02 -.859266478E+02 -.860925920E+02 -.862381558E+02 -.863587248E+02 -.864481412E+02 -.864982369E+02 -.864982369E+02
 -.863142428E+02 -.863142428E+02 -.862523232E+02 -.861413692E+02 -.859910242E+02 -.858084178E+02 -.855987334E+02 -.853656461E+02 -.851116597E+02 -.848383629E+02 -.845466272E+02 -.842367601E+02 -.839086280E+02 -.835617602E+02 -.831954448E+02 -.828088283E+02 -.824010310E+02 -.819712914E+02 -.815191561E+02 -.810447311E+02 -.805490135E+02 -.800343187E+02 -.795048161E+02 -.789671761E+02 -.784313172E+02 -.779112252E+02 -.774257889E+02 -.769995729E+02 -.766634244E+02 -.764547822E+02 -.764175494E+02 -.766013793E+02 -.770602429E+02 -.778501860E+02 -.790262817E+02 -.806389560E+02 -.827301089E+02 -.853296860E+02 -.884535310E+02 -.921066927E+02 -.963239931E+02 -.101195458E+03 -.106728697E+03 -.112827196E+03 -.119280618E+03 -.125743803E+03 -.131733969E+03 -.136666094E+03 -.139942374E+03 -.141094764E+03 -.139940662E+03 -.136662641E+03 -.131728715E+03 -.125736651E+03 -.119271425E+03 -.112815762E+03 -.106714751E+03 -.101178630E+03 -.963037749E+02 -.920822081E+02 -.884237679E+02 -.852942093E+02 -.826887142E+02 -.805915816E+02 -.789729901E+02 -.777911401E+02 -.769956787E+02 -.765315799E+02 -.763428226E+02 -.763754411E+02 -.765797711E+02 -.769118851E+02 -.773343091E+02 -.778161540E+02 -.783328086E+02 -.788653380E+02 -.793997136E+02 -.799259797E+02 -.804374382E+02 -.809299022E+02 -.814010520E+02 -.818499004E+02 -.822763683E+02 -.826809560E+02 -.830644958E+02 -.834279678E+02 -.837723632E+02 -.840985792E+02 -.844073330E+02 -.846990836E+02 -.849739528E+02 -.852316333E+02 -.854712770E+02 -.856913531E+02 -.858894620E+02 -.860620924E+02 -.862043030E+02 -.863093072E+02 -.863679334E+02 -.863679334E+02
 -.861823749E+02 -.861823749E+02 -.861116526E+02 -.859845224E+02 -.858115594E+02 -.856004212E+02 -.853564842E+02 -.850833267E+02 -.847830913E+02 -.844567513E+02 -.841043043E+02 -.837249085E+02 -.833169781E+02 -.828782509E+02 -.824058407E+02 -.818962911E+02 -.813456483E+02 -.807495737E+02 -.801035276E+02 -.794030544E+02 -.786442102E+02 -.778241706E+02 -.769420575E+02 -.760000046E+02 -.750044665E+02 -.739677365E+02 -.729096040E+02 -.718590427E+02 -.708557893E+02 -.699516532E+02 -.692113879E+02 -.687129343E+02 -.685468144E+02 -.688143829E+02 -.696245751E+02 -.710887796E+02 -.733136934E+02 -.763928087E+02 -.803988978E+02 -.853821920E+02 -.913790197E+02 -.984679819E+02 -.106875336E+03 -.116645757E+03 -.127604402E+03 -.139266252E+03 -.150748918E+03 -.160757945E+03 -.167736597E+03 -.170272587E+03 -.167734659E+03 -.160754019E+03 -.150742894E+03 -.139257954E+03 -.127593566E+03 -.116632005E+03 -.106858139E+03 -.984466034E+02 -.913523350E+02 -.853488658E+02 -.803583893E+02 -.763448797E+02 -.732583627E+02 -.710262454E+02 -.695551458E+02 -.687384323E+02 -.684647566E+02 -.686252087E+02 -.691184488E+02 -.698539578E+02 -.707537827E+02 -.717531410E+02 -.728001767E+02 -.738550914E+02 -.748888390E+02 -.758815538E+02 -.768208684E+02 -.777002631E+02 -.785175518E+02 -.792735777E+02 -.799711485E+02 -.806142126E+02 -.812072526E+02 -.817548599E+02 -.822614537E+02 -.827311032E+02 -.831674223E+02 -.835735086E+02 -.839519052E+02 -.843045680E+02 -.846328262E+02 -.849373235E+02 -.852179291E+02 -.854736089E+02 -.857022410E+02 -.859003627E+02 -.860628267E+02 -.861823434E+02 -.862488792E+02 -.862488792E+02
 -.860695310E+02 -.860695310E+02 -.859911626E+02 -.858499253E+02 -.856571364E+02 -.854208305E+02 -.851464500E+02 -.848373596E+02 -.844952214E+02 -.841202574E+02 -.837114220E+02 -.832665021E+02 -.827821618E+02 -.822539440E+02 -.816762450E+02 -.810422812E+02 -.803440709E+02 -.795724666E+02 -.787172822E+02 -.777675710E+02 -.767121251E+02 -.755402680E+02 -.742430084E+02 -.728145972E+02 -.712544864E+02 -.695696263E+02 -.677769750E+02 -.659060558E+02 -.640014009E+02 -.621247794E+02 -.603571834E+02 -.588006023E+02 -.575795824E+02 -.568424296E+02 -.567616489E+02 -.575328359E+02 -.593707444E+02 -.625007084E+02 -.671435931E+02 -.734955302E+02 -.817166526E+02 -.919693455E+02 -.104588650E+03 -.120212504E+03 -.139111595E+03 -.160976419E+03 -.184505670E+03 -.206974636E+03 -.224091792E+03 -.230818814E+03 -.224089594E+03 -.206970159E+03 -.184498738E+03 -.160966744E+03 -.139098739E+03 -.120195830E+03 -.104567248E+03 -.919419204E+02 -.816813057E+02 -.734516481E+02 -.670911335E+02 -.624399219E+02 -.593019692E+02 -.574564174E+02 -.566779266E+02 -.567517490E+02 -.574823138E+02 -.586971573E+02 -.602480250E+02 -.620104221E+02 -.638823981E+02 -.657829744E+02 -.676503615E+02 -.694399704E+02 -.711221893E+02 -.726799506E+02 -.741061874E+02 -.754013374E+02 -.765710564E+02 -.776242670E+02 -.785716053E+02 -.794242692E+02 -.801932263E+02 -.808887162E+02 -.815199747E+02 -.820951117E+02 -.826210871E+02 -.831037402E+02 -.835478398E+02 -.839571321E+02 -.843343689E+02 -.846813045E+02 -.849986483E+02 -.852859638E+02 -.855414995E+02 -.857619361E+02 -.859420289E+02 -.860741190E+02 -.861474828E+02 -.861474828E+02
 -.859827843E+02 -.859827843E+02 -.858984632E+02 -.857462072E+02 -.855378666E+02 -.852817151E+02 -.849831761E+02 -.846453570E+02 -.842694264E+02 -.838548623E+02 -.833995952E+02 -.829000614E+02 -.823511859E+02 -.817463034E+02 -.810770381E+02 -.803331624E+02 -.795024652E+02 -.785706791E+02 -.775215297E+02 -.763369946E+02 -.749978760E+02 -.734847974E+02 -.717797157E+02 -.698679895E+02 -.677409488E+02 -.653988043E+02 -.628536491E+02 -.601323023E+02 -.572788721E+02 -.543571300E+02 -.514530090E+02 -.486776535E+02 -.461713946E+02 -.441088260E+02 -.427048875E+02 -.422216596E+02 -.429754641E+02 -.453434599E+02 -.497675138E+02 -.567500256E+02 -.668330553E+02 -.805703312E+02 -.986498115E+02 -.122681194E+03 -.154653940E+03 -.196026691E+03 -.246594235E+03 -.302370340E+03 -.352456040E+03 -.376656339E+03 -.352453587E+03 -.302365316E+03 -.246586393E+03 -.196015614E+03 -.154638993E+03 -.122661436E+03 -.986238707E+02 -.805360851E+02 -.667897455E+02 -.566978628E+02 -.497068770E+02 -.452746622E+02 -.428987464E+02 -.421372216E+02 -.426129171E+02 -.440095219E+02 -.460649883E+02 -.485644332E+02 -.513333451E+02 -.542314948E+02 -.571478442E+02 -.599965474E+02 -.627138790E+02 -.652557187E+02 -.675951739E+02 -.697200271E+02 -.716299119E+02 -.733333366E+02 -.748447958E+02 -.761822160E+02 -.773648964E+02 -.784119991E+02 -.793415535E+02 -.801698824E+02 -.809113446E+02 -.815782883E+02 -.821811318E+02 -.827285058E+02 -.832274121E+02 -.836833681E+02 -.841005169E+02 -.844816896E+02 -.848284087E+02 -.851408228E+02 -.854175593E+02 -.856554804E+02 -.858493207E+02 -.859911788E+02 -.860698313E+02 -.860698313E+02
 -.859280797E+02 -.859280797E+02 -.858399698E+02 -.856806836E+02 -.854623905E+02 -.851934901E+02 -.848793600E+02 -.845228993E+02 -.841249035E+02 -.836842976E+02 -.831982524E+02 -.826622001E+02 -.820697631E+02 -.814126103E+02 -.806802575E+02 -.798598365E+02 -.789358706E+02 -.778901170E+02 -.767015580E+02 -.753466549E+02 -.737999987E+02 -.720354940E+02 -.700281743E+02 -.677566552E+02 -.652060844E+02 -.623712952E+02 -.592597895E+02 -.558942667E+02 -.523146885E+02 -.485802399E+02 -.447718437E+02 -.409959959E+02 -.373905889E+02 -.341330241E+02 -.314503221E+02 -.296311846E+02 -.290422893E+02 -.301522396E+02 -.335644247E+02 -.400594737E+02 -.506532736E+02 -.666667271E+02 -.898202443E+02 -.123096564E+03 -.172647437E+03 -.246355655E+03 -.353198367E+03 -.499258981E+03 -.674136201E+03 -.810790367E+03 -.674133554E+03 -.499253541E+03 -.353189826E+03 -.246343497E+03 -.172630870E+03 -.123074408E+03 -.897907772E+02 -.666280356E+02 -.506056229E+02 -.400032823E+02 -.334999829E+02 -.300797714E+02 -.289619341E+02 -.295430229E+02 -.313544380E+02 -.340295483E+02 -.372796985E+02 -.408779042E+02 -.446468243E+02 -.484486733E+02 -.521770972E+02 -.557513185E+02 -.591122644E+02 -.622200214E+02 -.650518564E+02 -.676001550E+02 -.698699139E+02 -.718757893E+02 -.736389758E+02 -.751842812E+02 -.765376877E+02 -.777245426E+02 -.787683749E+02 -.796902430E+02 -.805084798E+02 -.812387034E+02 -.818939811E+02 -.824850645E+02 -.830206371E+02 -.835075391E+02 -.839509446E+02 -.843544779E+02 -.847202588E+02 -.850488674E+02 -.853392168E+02 -.855883184E+02 -.857909197E+02 -.859389856E+02 -.860209921E+02 -.860209921E+02
 -.859093985E+02 -.859093985E+02 -.858199885E+02 -.856582865E+02 -.854365677E+02 -.851632700E+02 -.848437486E+02 -.844808231E+02 -.840751495E+02 -.836254478E+02 -.831286073E+02 -.825796873E+02 -.819718251E+02 -.812960669E+02 -.805411377E+02 -.796931751E+02 -.787354702E+02 -.776482779E+02 -.764087877E+02 -.749913802E+02 -.733683133E+02 -.715109845E+02 -.693918638E+02 -.669870832E+02 -.642794955E+02 -.612618479E+02 -.579396488E+02 -.543334435E+02 -.504805552E+02 -.464367732E+02 -.422787850E+02 -.381082765E+02 -.340584774E+02 -.303031084E+02 -.270662419E+02 -.246336306E+02 -.233718250E+02 -.237596808E+02 -.264349110E+02 -.322629588E+02 -.424415326E+02 -.586890679E+02 -.835764903E+02 -.121636242E+03 -.183609762E+03 -.288601408E+03 -.472223076E+03 -.804484384E+03 -.142968714E+04 -.265792882E+04 -.142968442E+04 -.804478781E+03 -.472214257E+03 -.288588810E+03 -.183592513E+03 -.121613029E+03 -.835453645E+02 -.586488367E+02 -.423926074E+02 -.322056935E+02 -.263696076E+02 -.236864946E+02 -.232907906E+02 -.245447331E+02 -.269694776E+02 -.301985540E+02 -.339463165E+02 -.379887481E+02 -.421521597E+02 -.463034040E+02 -.503409349E+02 -.541882255E+02 -.577896235E+02 -.611078794E+02 -.641224350E+02 -.668276797E+02 -.692306954E+02 -.713484230E+02 -.732045254E+02 -.748263570E+02 -.762423928E+02 -.774803019E+02 -.785656867E+02 -.795213942E+02 -.803672589E+02 -.811201319E+02 -.817940774E+02 -.824006418E+02 -.829491372E+02 -.834468957E+02 -.838994734E+02 -.843107877E+02 -.846831789E+02 -.850173864E+02 -.853124299E+02 -.855653783E+02 -.857709883E+02 -.859211830E+02 -.860043385E+02 -.860043385E+02
 -.859281440E+02 -.859281440E+02 -.858400385E+02 -.856807598E+02 -.854624765E+02 -.851935875E+02 -.848794700E+02 -.845230233E+02 -.841250427E+02 -.836844533E+02 -.831984260E+02 -.826623928E+02 -.820699763E+02 -.814128453E+02 -.806805159E+02 -.798601197E+02 -.789361805E+02 -.778904557E+02 -.767019275E+02 -.753470575E+02 -.738004364E+02 -.720359685E+02 -.700286869E+02 -.677572065E+02 -.652066739E+02 -.623719215E+02 -.592604502E+02 -.558949584E+02 -.523154071E+02 -.485809810E+02 -.447726026E+02 -.409967678E+02 -.373913688E+02 -.341338067E+02 -.314511016E+02 -.296319548E+02 -.290430434E+02 -.301529704E+02 -.335651236E+02 -.400601310E+02 -.506538782E+02 -.666672660E+02 -.898207061E+02 -.123096969E+03 -.172647806E+03 -.246356001E+03 -.353198698E+03 -.499259303E+03 -.674136518E+03 -.810790683E+03 -.674133871E+03 -.499253863E+03 -.353190158E+03 -.246343845E+03 -.172631241E+03 -.123074817E+03 -.897912432E+02 -.666285799E+02 -.506062340E+02 -.400039473E+02 -.335006908E+02 -.300805123E+02 -.289626994E+02 -.295438054E+02 -.313552309E+02 -.340303452E+02 -.372804936E+02 -.408786922E+02 -.446476000E+02 -.484494320E+02 -.521778342E+02 -.557520291E+02 -.591129445E+02 -.622206674E+02 -.650524657E+02 -.676007260E+02 -.698704461E+02 -.718762831E+02 -.736394327E+02 -.751847028E+02 -.765380760E+02 -.777248998E+02 -.787687030E+02 -.796905439E+02 -.805087554E+02 -.812389553E+02 -.818942108E+02 -.824852731E+02 -.830208260E+02 -.835077094E+02 -.839510974E+02 -.843546141E+02 -.847203797E+02 -.850489742E+02 -.853393108E+02 -.855884014E+02 -.857909935E+02 -.859390526E+02 -.860210554E+02 -.860210554E+02
 -.859829125E+02 -.859829125E+02 -.858986000E+02 -.857463584E+02 -.855380368E+02 -.852819078E+02 -.849833941E+02 -.846456028E+02 -.842697024E+02 -.838551711E+02 -.833999391E+02 -.829004429E+02 -.823516071E+02 -.817467668E+02 -.810775463E+02 -.803337182E+02 -.795030717E+02 -.785713397E+02 -.775222482E+02 -.763377747E+02 -.749987215E+02 -.734857114E+02 -.717807008E+02 -.698690471E+02 -.677420788E+02 -.654000051E+02 -.628549169E+02 -.601336314E+02 -.572802554E+02 -.543585587E+02 -.514544735E+02 -.486791436E+02 -.461728995E+02 -.441103343E+02 -.427063871E+02 -.422231372E+02 -.429769054E+02 -.453448486E+02 -.497688316E+02 -.567512516E+02 -.668341657E+02 -.805713053E+02 -.986506541E+02 -.122681953E+03 -.154654644E+03 -.196027359E+03 -.246594881E+03 -.302370972E+03 -.352456666E+03 -.376656962E+03 -.352454213E+03 -.302365950E+03 -.246587041E+03 -.196016286E+03 -.154639702E+03 -.122662201E+03 -.986247207E+02 -.805370690E+02 -.667908683E+02 -.566991036E+02 -.497082120E+02 -.452760705E+02 -.429002095E+02 -.421387233E+02 -.426144427E+02 -.440110582E+02 -.460665230E+02 -.485659547E+02 -.513348426E+02 -.542329580E+02 -.571492633E+02 -.599979135E+02 -.627151845E+02 -.652569577E+02 -.675963423E+02 -.697211228E+02 -.716309349E+02 -.733342882E+02 -.748456786E+02 -.761830332E+02 -.773656514E+02 -.784126959E+02 -.793421954E+02 -.801704730E+02 -.809118868E+02 -.815787850E+02 -.821815855E+02 -.827289189E+02 -.832277866E+02 -.836837061E+02 -.841008204E+02 -.844819606E+02 -.848286494E+02 -.851410355E+02 -.854177468E+02 -.856556459E+02 -.858494680E+02 -.859913126E+02 -.860699576E+02 -.860699576E+02
 -.860697211E+02 -.860697211E+02 -.859913647E+02 -.858501483E+02 -.856573872E+02 -.854211148E+02 -.851467722E+02 -.848377235E+02 -.844956305E+02 -.841207149E+02 -.837119308E+02 -.832670652E+02 -.827827820E+02 -.822546243E+02 -.816769885E+02 -.810430911E+02 -.803449508E+02 -.795734206E+02 -.787183143E+02 -.777686856E+02 -.767133263E+02 -.755415596E+02 -.742443935E+02 -.728160778E+02 -.712560630E+02 -.695712974E+02 -.677787370E+02 -.659079023E+02 -.640033231E+02 -.621267660E+02 -.603592209E+02 -.588026752E+02 -.575816736E+02 -.568445204E+02 -.567637189E+02 -.575348625E+02 -.593727031E+02 -.625025718E+02 -.671453318E+02 -.734971152E+02 -.817180636E+02 -.919705831E+02 -.104589774E+03 -.120213552E+03 -.139112592E+03 -.160977383E+03 -.184506613E+03 -.206975566E+03 -.224092715E+03 -.230819736E+03 -.224090519E+03 -.206971091E+03 -.184499684E+03 -.160967712E+03 -.139099742E+03 -.120196885E+03 -.104568381E+03 -.919431708E+02 -.816827328E+02 -.734532531E+02 -.670928959E+02 -.624418127E+02 -.593039587E+02 -.574584781E+02 -.566800336E+02 -.567538797E+02 -.574844475E+02 -.586992752E+02 -.602501097E+02 -.620124580E+02 -.638843713E+02 -.657848733E+02 -.676521768E+02 -.694416955E+02 -.711238201E+02 -.726814854E+02 -.741076266E+02 -.754026828E+02 -.765723111E+02 -.776254348E+02 -.785726903E+02 -.794252755E+02 -.801941579E+02 -.808895769E+02 -.815207681E+02 -.820958409E+02 -.826217552E+02 -.831043500E+02 -.835483940E+02 -.839576333E+02 -.843348197E+02 -.846817077E+02 -.849990068E+02 -.852862810E+02 -.855417793E+02 -.857621832E+02 -.859422488E+02 -.860743189E+02 -.861476716E+02 -.861476716E+02
 -.861826255E+02 -.861826255E+02 -.861119182E+02 -.859848150E+02 -.858118885E+02 -.856007943E+02 -.853569075E+02 -.850838052E+02 -.847836291E+02 -.844573521E+02 -.841049713E+02 -.837256447E+02 -.833177866E+02 -.828791345E+02 -.824068023E+02 -.818973339E+02 -.813467753E+02 -.807507884E+02 -.801048334E+02 -.794044547E+02 -.786457081E+02 -.778257690E+02 -.769437582E+02 -.760018087E+02 -.750063735E+02 -.739697441E+02 -.729117077E+02 -.718612352E+02 -.708580603E+02 -.699539896E+02 -.692137732E+02 -.687153490E+02 -.685492361E+02 -.688167863E+02 -.696269328E+02 -.710910619E+02 -.733158702E+02 -.763948513E+02 -.804007827E+02 -.853839061E+02 -.913805649E+02 -.984694074E+02 -.106876686E+03 -.116647055E+03 -.127605666E+03 -.139267494E+03 -.150750146E+03 -.160759166E+03 -.167737813E+03 -.170273802E+03 -.167735877E+03 -.160755242E+03 -.150744127E+03 -.139259202E+03 -.127594838E+03 -.116633312E+03 -.106859500E+03 -.984480429E+02 -.913538978E+02 -.853506017E+02 -.803603006E+02 -.763469532E+02 -.732605749E+02 -.710285674E+02 -.695575472E+02 -.687408834E+02 -.684672294E+02 -.686276777E+02 -.691208913E+02 -.698563538E+02 -.707561155E+02 -.717553970E+02 -.728023453E+02 -.738571649E+02 -.748908126E+02 -.758834249E+02 -.768226364E+02 -.777019289E+02 -.785191173E+02 -.792750454E+02 -.799725216E+02 -.806154943E+02 -.812084460E+02 -.817559683E+02 -.822624801E+02 -.827320505E+02 -.831682934E+02 -.835743063E+02 -.839526321E+02 -.843052269E+02 -.846334201E+02 -.849378555E+02 -.852184030E+02 -.854740286E+02 -.857026116E+02 -.859006903E+02 -.860631186E+02 -.861826088E+02 -.862491298E+02 -.862491298E+02
 -.863145540E+02 -.863145540E+02 -.862526523E+02 -.861417311E+02 -.859914309E+02 -.858088786E+02 -.855992558E+02 -.853662363E+02 -.851123223E+02 -.848391017E+02 -.845474456E+02 -.842376610E+02 -.839096141E+02 -.835628341E+02 -.831966087E+02 -.828100845E+02 -.824023817E+02 -.819727385E+02 -.815207013E+02 -.810463759E+02 -.805507589E+02 -.800361652E+02 -.795067632E+02 -.789692220E+02 -.784334589E+02 -.779134578E+02 -.774281050E+02 -.770019630E+02 -.766658760E+02 -.764572799E+02 -.764200748E+02 -.766039111E+02 -.770627574E+02 -.778526575E+02 -.790286838E+02 -.806412629E+02 -.827322972E+02 -.853317372E+02 -.884554337E+02 -.921084498E+02 -.963256510E+02 -.101197060E+03 -.106730264E+03 -.112828738E+03 -.119282146E+03 -.125745322E+03 -.131735482E+03 -.136667605E+03 -.139943884E+03 -.141096274E+03 -.139942174E+03 -.136664155E+03 -.131730233E+03 -.125738176E+03 -.119272961E+03 -.112817315E+03 -.106716329E+03 -.101180248E+03 -.963054507E+02 -.920839869E+02 -.884256968E+02 -.852962915E+02 -.826909383E+02 -.805939291E+02 -.789754375E+02 -.777936614E+02 -.769982472E+02 -.765341697E+02 -.763454096E+02 -.763780036E+02 -.765822903E+02 -.769143453E+02 -.773366975E+02 -.778184605E+02 -.783350258E+02 -.788674607E+02 -.794017384E+02 -.799279048E+02 -.804392628E+02 -.809316266E+02 -.814026770E+02 -.818514273E+02 -.822777986E+02 -.826822916E+02 -.830657384E+02 -.834291196E+02 -.837734264E+02 -.840995559E+02 -.844082255E+02 -.846998948E+02 -.849746856E+02 -.852322910E+02 -.854718637E+02 -.856918737E+02 -.858899222E+02 -.860624994E+02 -.862046660E+02 -.863096374E+02 -.863682452E+02 -.863682452E+02
 -.864581517E+02 -.864581517E+02 -.864056808E+02 -.863120129E+02 -.861857005E+02 -.860331979E+02 -.858593504E+02 -.856677758E+02 -.854611628E+02 -.852415042E+02 -.850102823E+02 -.847686194E+02 -.845174048E+02 -.842574066E+02 -.839893781E+02 -.837141648E+02 -.834328211E+02 -.831467426E+02 -.828578220E+02 -.825686348E+02 -.822826611E+02 -.820045455E+02 -.817403956E+02 -.814981113E+02 -.812877300E+02 -.811217616E+02 -.810154758E+02 -.809870908E+02 -.810578025E+02 -.812515875E+02 -.815947123E+02 -.821148939E+02 -.828400828E+02 -.837968732E+02 -.850086025E+02 -.864932732E+02 -.882616642E+02 -.903170780E+02 -.926621491E+02 -.953189755E+02 -.983265901E+02 -.101690324E+03 -.105360281E+03 -.109233954E+03 -.113154912E+03 -.116913095E+03 -.120254936E+03 -.122908069E+03 -.124621337E+03 -.125214051E+03 -.124619808E+03 -.122904998E+03 -.120250290E+03 -.116906825E+03 -.113146945E+03 -.109224193E+03 -.105348592E+03 -.101676534E+03 -.983104582E+02 -.953001206E+02 -.926399137E+02 -.902907197E+02 -.882307481E+02 -.864576130E+02 -.849681326E+02 -.837516011E+02 -.827900716E+02 -.820602503E+02 -.815355734E+02 -.811881085E+02 -.809901440E+02 -.809154090E+02 -.809399145E+02 -.810424460E+02 -.812047637E+02 -.814115753E+02 -.816503493E+02 -.819110304E+02 -.821857053E+02 -.824682603E+02 -.827540528E+02 -.830396156E+02 -.833223988E+02 -.836005513E+02 -.838727389E+02 -.841379936E+02 -.843955878E+02 -.846449274E+02 -.848854553E+02 -.851165615E+02 -.853374909E+02 -.855472428E+02 -.857444559E+02 -.859272676E+02 -.860931406E+02 -.862386416E+02 -.863591582E+02 -.864485356E+02 -.864986094E+02 -.864986094E+02
 -.866064833E+02 -.866064833E+02 -.865635944E+02 -.864873725E+02 -.863851707E+02 -.862626519E+02 -.861241930E+02 -.859732031E+02 -.858123753E+02 -.856438860E+02 -.854695572E+02 -.852909891E+02 -.851096753E+02 -.849271036E+02 -.847448508E+02 -.845646760E+02 -.843886143E+02 -.842190770E+02 -.840589589E+02 -.839117541E+02 -.837816819E+02 -.836738179E+02 -.835942284E+02 -.835500972E+02 -.835498333E+02 -.836031410E+02 -.837210306E+02 -.839157414E+02 -.842005491E+02 -.845894266E+02 -.850965324E+02 -.857355132E+02 -.865186233E+02 -.874557186E+02 -.885533014E+02 -.898141294E+02 -.912385885E+02 -.928295080E+02 -.945986340E+02 -.965636125E+02 -.987298913E+02 -.101075461E+03 -.103548781E+03 -.106071347E+03 -.108540237E+03 -.110832343E+03 -.112812609E+03 -.114347205E+03 -.115320682E+03 -.115654100E+03 -.115319303E+03 -.114344439E+03 -.112808441E+03 -.110826749E+03 -.108533184E+03 -.106062790E+03 -.103538659E+03 -.101063695E+03 -.987163685E+02 -.965481487E+02 -.945809022E+02 -.928090076E+02 -.912147818E+02 -.897866235E+02 -.885218817E+02 -.874202917E+02 -.864791655E+02 -.856920410E+02 -.850490888E+02 -.845380715E+02 -.841453530E+02 -.838567795E+02 -.836583784E+02 -.835368703E+02 -.834800095E+02 -.834767783E+02 -.835174650E+02 -.835936547E+02 -.836981604E+02 -.838249171E+02 -.839688559E+02 -.841257725E+02 -.842921971E+02 -.844652721E+02 -.846426393E+02 -.848223370E+02 -.850027060E+02 -.851823025E+02 -.853598152E+02 -.855339831E+02 -.857035102E+02 -.858669726E+02 -.860227132E+02 -.861687160E+02 -.863024532E+02 -.864206950E+02 -.865192689E+02 -.865927542E+02 -.866340923E+02 -.866340923E+02
 -.867535212E+02 -.867535212E+02 -.867199766E+02 -.866606840E+02 -.865817356E+02 -.864879204E+02 -.863830428E+02 -.862701740E+02 -.861518538E+02 -.860302503E+02 -.859072919E+02 -.857847761E+02 -.856644626E+02 -.855481546E+02 -.854377735E+02 -.853354280E+02 -.852434801E+02 -.851646099E+02 -.851018778E+02 -.850587847E+02 -.850393276E+02 -.850480473E+02 -.850900636E+02 -.851710906E+02 -.852974238E+02 -.854758876E+02 -.857137322E+02 -.860184644E+02 -.863976035E+02 -.868583507E+02 -.874071777E+02 -.880493573E+02 -.887885122E+02 -.896263479E+02 -.905628815E+02 -.915975878E+02 -.927315879E+02 -.939696870E+02 -.953192519E+02 -.967839707E+02 -.983557783E+02 -.100010410E+03 -.101707501E+03 -.103392795E+03 -.105001054E+03 -.106459845E+03 -.107694728E+03 -.108635933E+03 -.109225925E+03 -.109426621E+03 -.109224676E+03 -.108633433E+03 -.107690970E+03 -.106454819E+03 -.104994747E+03 -.103385190E+03 -.101698575E+03 -.100000130E+03 -.983440910E+02 -.967707779E+02 -.953043733E+02 -.939528289E+02 -.927123663E+02 -.915756119E+02 -.905378370E+02 -.895980272E+02 -.887567994E+02 -.880142008E+02 -.873685660E+02 -.868162968E+02 -.863521349E+02 -.859696175E+02 -.856615482E+02 -.854204100E+02 -.852386967E+02 -.851091582E+02 -.850249698E+02 -.849798368E+02 -.849680479E+02 -.849844888E+02 -.850246287E+02 -.850844859E+02 -.851605829E+02 -.852498918E+02 -.853497781E+02 -.854579412E+02 -.855723544E+02 -.856912050E+02 -.858128324E+02 -.859356634E+02 -.860581433E+02 -.861786590E+02 -.862954514E+02 -.864065109E+02 -.865094520E+02 -.866013579E+02 -.866785863E+02 -.867365239E+02 -.867692765E+02 -.867692765E+02
 -.868944109E+02 -.868944109E+02 -.868696792E+02 -.868262733E+02 -.867690115E+02 -.867017676E+02 -.866277049E+02 -.865494637E+02 -.864693103E+02 -.863892587E+02 -.863111683E+02 -.862368271E+02 -.861680196E+02 -.861065873E+02 -.860544800E+02 -.860138020E+02 -.859868516E+02 -.859761569E+02 -.859845031E+02 -.860149545E+02 -.860708654E+02 -.861558785E+02 -.862739081E+02 -.864291003E+02 -.866257693E+02 -.868683006E+02 -.871610188E+02 -.875080165E+02 -.879129464E+02 -.883787873E+02 -.889076144E+02 -.895004263E+02 -.901571229E+02 -.908767534E+02 -.916581348E+02 -.925007635E+02 -.934055705E+02 -.943746563E+02 -.954092721E+02 -.965063822E+02 -.976553853E+02 -.988365083E+02 -.100021123E+03 -.101173312E+03 -.102252092E+03 -.103214079E+03 -.104016604E+03 -.104621180E+03 -.104997035E+03 -.105124246E+03 -.104995910E+03 -.104618929E+03 -.104013227E+03 -.103209574E+03 -.102246458E+03 -.101166546E+03 -.100013220E+03 -.988274573E+02 -.976451582E+02 -.964949196E+02 -.953964613E+02 -.943603141E+02 -.933894455E+02 -.924825668E+02 -.916375856E+02 -.908536172E+02 -.901312286E+02 -.894716641E+02 -.888759235E+02 -.883441427E+02 -.878753471E+02 -.874674773E+02 -.871175644E+02 -.868219627E+02 -.865765842E+02 -.863771079E+02 -.862191518E+02 -.860984060E+02 -.860107297E+02 -.859522166E+02 -.859192346E+02 -.859084448E+02 -.859168038E+02 -.859415544E+02 -.859802065E+02 -.860305114E+02 -.860904302E+02 -.861580979E+02 -.862317834E+02 -.863098444E+02 -.863906768E+02 -.864726570E+02 -.865540749E+02 -.866330536E+02 -.867074531E+02 -.867747512E+02 -.868318960E+02 -.868751208E+02 -.868997111E+02 -.868997111E+02
 -.870255499E+02 -.870255499E+02 -.870088971E+02 -.869799820E+02 -.869423802E+02 -.868990470E+02 -.868524734E+02 -.868048119E+02 -.867579781E+02 -.867137322E+02 -.866737473E+02 -.866396644E+02 -.866131388E+02 -.865958784E+02 -.865896759E+02 -.865964339E+02 -.866181848E+02 -.866571039E+02 -.867155142E+02 -.867958842E+02 -.869008133E+02 -.870330067E+02 -.871952341E+02 -.873902725E+02 -.876208298E+02 -.878894489E+02 -.881983937E+02 -.885495219E+02 -.889441547E+02 -.893829639E+02 -.898659066E+02 -.903922458E+02 -.909606999E+02 -.915697364E+02 -.922179615E+02 -.929044457E+02 -.936287199E+02 -.943901711E+02 -.951867782E+02 -.960134919E+02 -.968608424E+02 -.977142828E+02 -.985544245E+02 -.993580028E+02 -.100099314E+03 -.100751927E+03 -.101290545E+03 -.101692905E+03 -.101941565E+03 -.102025394E+03 -.101940564E+03 -.101690903E+03 -.101287545E+03 -.100747932E+03 -.100094329E+03 -.993520322E+02 -.985474700E+02 -.977063400E+02 -.968518934E+02 -.960034944E+02 -.951756540E+02 -.943777976E+02 -.936149300E+02 -.928890407E+02 -.922007322E+02 -.915504867E+02 -.909392644E+02 -.903684987E+02 -.898397618E+02 -.893543701E+02 -.889130886E+02 -.885159815E+02 -.881623924E+02 -.878510114E+02 -.875799896E+02 -.873470699E+02 -.871497156E+02 -.869852253E+02 -.868508290E+02 -.867437657E+02 -.866613413E+02 -.866009701E+02 -.865602020E+02 -.865367372E+02 -.865284305E+02 -.865332881E+02 -.865494565E+02 -.865752057E+02 -.866089073E+02 -.866490073E+02 -.866939926E+02 -.867423525E+02 -.867925317E+02 -.868428742E+02 -.868915555E+02 -.869364989E+02 -.869752727E+02 -.870049618E+02 -.870220075E+02 -.870220075E+02
 -.871445281E+02 -.871445281E+02 -.871350984E+02 -.871190752E+02 -.870988581E+02 -.870765137E+02 -.870538622E+02 -.870325464E+02 -.870140897E+02 -.869999428E+02 -.869915227E+02 -.869902441E+02 -.869975456E+02 -.870149095E+02 -.870438779E+02 -.870860616E+02 -.871431458E+02 -.872168877E+02 -.873091088E+02 -.874216786E+02 -.875564900E+02 -.877154245E+02 -.879003071E+02 -.881128505E+02 -.883545885E+02 -.886268019E+02 -.889304399E+02 -.892660454E+02 -.896336944E+02 -.900329653E+02 -.904629531E+02 -.909223434E+02 -.914095474E+02 -.919228750E+02 -.924606904E+02 -.930214592E+02 -.936035901E+02 -.942050103E+02 -.948225123E+02 -.954510183E+02 -.960829803E+02 -.967081108E+02 -.973135363E+02 -.978843455E+02 -.984044367E+02 -.988575460E+02 -.992283504E+02 -.995035518E+02 -.996728532E+02 -.997297383E+02 -.996719771E+02 -.995018015E+02 -.992257295E+02 -.988540597E+02 -.984000909E+02 -.978791458E+02 -.973074854E+02 -.967012049E+02 -.960752038E+02 -.954423377E+02 -.948128699E+02 -.941943205E+02 -.935917402E+02 -.930083149E+02 -.924461062E+02 -.919067075E+02 -.913916660E+02 -.909026394E+02 -.904413438E+02 -.900093945E+02 -.896081304E+02 -.892384776E+02 -.889008751E+02 -.885952608E+02 -.883211036E+02 -.880774637E+02 -.878630691E+02 -.876763939E+02 -.875157341E+02 -.873792736E+02 -.872651416E+02 -.871714577E+02 -.870963678E+02 -.870380687E+02 -.869948259E+02 -.869649822E+02 -.869469608E+02 -.869392616E+02 -.869404536E+02 -.869491613E+02 -.869640472E+02 -.869837890E+02 -.870070516E+02 -.870324532E+02 -.870585235E+02 -.870836533E+02 -.871060320E+02 -.871235721E+02 -.871338150E+02 -.871338150E+02
 -.872499830E+02 -.872499830E+02 -.872468655E+02 -.872420535E+02 -.872368636E+02 -.872325306E+02 -.872302312E+02 -.872311047E+02 -.872362721E+02 -.872468518E+02 -.872639735E+02 -.872887894E+02 -.873224829E+02 -.873662739E+02 -.874214212E+02 -.874892215E+02 -.875710040E+02 -.876681199E+02 -.877819280E+02 -.879137727E+02 -.880649575E+02 -.882367108E+02 -.884301464E+02 -.886462181E+02 -.888856706E+02 -.891489900E+02 -.894363577E+02 -.897476145E+02 -.900822398E+02 -.904393565E+02 -.908177625E+02 -.912159927E+02 -.916323984E+02 -.920652263E+02 -.925126624E+02 -.929728045E+02 -.934435334E+02 -.939222769E+02 -.944056969E+02 -.948893648E+02 -.953675127E+02 -.958329380E+02 -.962771081E+02 -.966904681E+02 -.970629173E+02 -.973843981E+02 -.976455342E+02 -.978382552E+02 -.979563516E+02 -.979959116E+02 -.979555998E+02 -.978367534E+02 -.976432858E+02 -.973814076E+02 -.970591894E+02 -.966860066E+02 -.962719134E+02 -.958270047E+02 -.953608260E+02 -.948818975E+02 -.943974061E+02 -.939131028E+02 -.934333999E+02 -.929616226E+02 -.925003356E+02 -.920516573E+02 -.916174960E+02 -.911996776E+02 -.907999717E+02 -.904200449E+02 -.900613813E+02 -.897252004E+02 -.894123956E+02 -.891235015E+02 -.888586900E+02 -.886177905E+02 -.884003268E+02 -.882055637E+02 -.880325566E+02 -.878802012E+02 -.877472791E+02 -.876324978E+02 -.875345251E+02 -.874520163E+02 -.873836359E+02 -.873280727E+02 -.872840504E+02 -.872503331E+02 -.872257268E+02 -.872090770E+02 -.871992630E+02 -.871951895E+02 -.871957742E+02 -.871999334E+02 -.872065636E+02 -.872145201E+02 -.872225915E+02 -.872294696E+02 -.872337147E+02 -.872337147E+02
 -.873414130E+02 -.873414130E+02 -.873436929E+02 -.873484213E+02 -.873559430E+02 -.873667355E+02 -.873813796E+02 -.874005386E+02 -.874249434E+02 -.874553829E+02 -.874926962E+02 -.875377669E+02 -.875915177E+02 -.876549043E+02 -.877289083E+02 -.878145284E+02 -.879127687E+02 -.880246245E+02 -.881510644E+02 -.882930093E+02 -.884513066E+02 -.886267024E+02 -.888198098E+02 -.890310759E+02 -.892607492E+02 -.895088493E+02 -.897751425E+02 -.900591269E+02 -.903600295E+02 -.906768188E+02 -.910082314E+02 -.913528104E+02 -.917089467E+02 -.920749102E+02 -.924488577E+02 -.928288023E+02 -.932125373E+02 -.935975191E+02 -.939807263E+02 -.943585243E+02 -.947265724E+02 -.950798045E+02 -.954125063E+02 -.957184933E+02 -.959913769E+02 -.962248941E+02 -.964132681E+02 -.965515625E+02 -.966359982E+02 -.966642019E+02 -.966353648E+02 -.965502970E+02 -.964113728E+02 -.962223718E+02 -.959882300E+02 -.957147230E+02 -.954081108E+02 -.950747772E+02 -.947209004E+02 -.943521864E+02 -.939736918E+02 -.935897478E+02 -.932039796E+02 -.928194017E+02 -.924385537E+02 -.920636419E+02 -.916966572E+02 -.913394502E+02 -.909937614E+02 -.906612127E+02 -.903432745E+02 -.900412241E+02 -.897561068E+02 -.894887080E+02 -.892395419E+02 -.890088529E+02 -.887966319E+02 -.886026400E+02 -.884264396E+02 -.882674269E+02 -.881248650E+02 -.879979159E+02 -.878856682E+02 -.877871629E+02 -.877014142E+02 -.876274270E+02 -.875642106E+02 -.875107895E+02 -.874662113E+02 -.874295519E+02 -.873999192E+02 -.873764559E+02 -.873583402E+02 -.873447880E+02 -.873350546E+02 -.873284380E+02 -.873242854E+02 -.873220029E+02 -.873210714E+02 -.873210714E+02
 -.874189806E+02 -.874189806E+02 -.874257767E+02 -.874384496E+02 -.874564932E+02 -.874797141E+02 -.875081577E+02 -.875420528E+02 -.875817691E+02 -.876277856E+02 -.876806662E+02 -.877410394E+02 -.878095822E+02 -.878870055E+02 -.879740398E+02 -.880714214E+02 -.881798779E+02 -.883001113E+02 -.884327810E+02 -.885784839E+02 -.887377335E+02 -.889109369E+02 -.890983725E+02 -.893001664E+02 -.895162721E+02 -.897464529E+02 -.899902692E+02 -.902470742E+02 -.905160157E+02 -.907960480E+02 -.910859501E+02 -.913843473E+02 -.916897329E+02 -.920004813E+02 -.923148487E+02 -.926309546E+02 -.929467453E+02 -.932599412E+02 -.935679797E+02 -.938679650E+02 -.941566420E+02 -.944304070E+02 -.946853661E+02 -.949174419E+02 -.951225252E+02 -.952966595E+02 -.954362418E+02 -.955382205E+02 -.956002735E+02 -.956209480E+02 -.955997495E+02 -.955371730E+02 -.954346721E+02 -.952945688E+02 -.951199142E+02 -.949143101E+02 -.946817108E+02 -.944262223E+02 -.941519180E+02 -.938626872E+02 -.935621280E+02 -.932534907E+02 -.929396665E+02 -.926232151E+02 -.923064144E+02 -.919913193E+02 -.916798136E+02 -.913736467E+02 -.910744519E+02 -.907837453E+02 -.905029118E+02 -.902331834E+02 -.899756171E+02 -.897310759E+02 -.895002175E+02 -.892834916E+02 -.890811449E+02 -.888932333E+02 -.887196397E+02 -.885600945E+02 -.884141985E+02 -.882814461E+02 -.881612471E+02 -.880529477E+02 -.879558494E+02 -.878692259E+02 -.877923377E+02 -.877244459E+02 -.876648231E+02 -.876127647E+02 -.875675996E+02 -.875287006E+02 -.874954973E+02 -.874674906E+02 -.874442714E+02 -.874255454E+02 -.874111655E+02 -.874011755E+02 -.873958690E+02 -.873958690E+02
 -.874833280E+02 -.874833280E+02 -.874938175E+02 -.875129562E+02 -.875395106E+02 -.875727080E+02 -.876121263E+02 -.876576101E+02 -.877092062E+02 -.877671145E+02 -.878316496E+02 -.879032100E+02 -.879822532E+02 -.880692746E+02 -.881647890E+02 -.882693130E+02 -.883833488E+02 -.885073677E+02 -.886417935E+02 -.887869856E+02 -.889432216E+02 -.891106804E+02 -.892894251E+02 -.894793883E+02 -.896803584E+02 -.898919702E+02 -.901136980E+02 -.903448555E+02 -.905845985E+02 -.908319346E+02 -.910857338E+02 -.913447431E+02 -.916075979E+02 -.918728300E+02 -.921388697E+02 -.924040384E+02 -.926665354E+02 -.929244183E+02 -.931755846E+02 -.934177586E+02 -.936484925E+02 -.938651858E+02 -.940651282E+02 -.942455664E+02 -.944037930E+02 -.945372500E+02 -.946436419E+02 -.947210451E+02 -.947680066E+02 -.947836214E+02 -.947675824E+02 -.947201970E+02 -.946423704E+02 -.945355557E+02 -.944016758E+02 -.942430259E+02 -.940621623E+02 -.938617909E+02 -.936446629E+02 -.934134862E+02 -.931708589E+02 -.929192270E+02 -.926608644E+02 -.923978732E+02 -.921321964E+02 -.918656367E+02 -.915998762E+02 -.913364896E+02 -.910769514E+02 -.908226337E+02 -.905747979E+02 -.903345829E+02 -.901029905E+02 -.898808742E+02 -.896689300E+02 -.894676926E+02 -.892775366E+02 -.890986821E+02 -.889312048E+02 -.887750494E+02 -.886300437E+02 -.884959160E+02 -.883723111E+02 -.882588069E+02 -.881549306E+02 -.880601741E+02 -.879740081E+02 -.878958967E+02 -.878253113E+02 -.877617447E+02 -.877047270E+02 -.876538430E+02 -.876087526E+02 -.875692169E+02 -.875351304E+02 -.875065623E+02 -.874838111E+02 -.874674762E+02 -.874585517E+02 -.874585517E+02
 -.875354158E+02 -.875354158E+02 -.875488496E+02 -.875731163E+02 -.876063765E+02 -.876473702E+02 -.876952778E+02 -.877496140E+02 -.878101458E+02 -.878768302E+02 -.879497642E+02 -.880291465E+02 -.881152458E+02 -.882083752E+02 -.883088702E+02 -.884170697E+02 -.885332986E+02 -.886578519E+02 -.887909794E+02 -.889328711E+02 -.890836435E+02 -.892433265E+02 -.894118512E+02 -.895890397E+02 -.897745969E+02 -.899681042E+02 -.901690171E+02 -.903766655E+02 -.905902571E+02 -.908088836E+02 -.910315294E+02 -.912570801E+02 -.914843313E+02 -.917119951E+02 -.919387040E+02 -.921630115E+02 -.923833903E+02 -.925982290E+02 -.928058305E+02 -.930044145E+02 -.931921271E+02 -.933670610E+02 -.935272862E+02 -.936708928E+02 -.937960445E+02 -.939010381E+02 -.939843677E+02 -.940447853E+02 -.940813562E+02 -.940935011E+02 -.940810240E+02 -.940441213E+02 -.939833724E+02 -.938997122E+02 -.937943886E+02 -.936689074E+02 -.935249713E+02 -.933644162E+02 -.931891513E+02 -.930011059E+02 -.928021870E+02 -.925942485E+02 -.923790709E+02 -.921583526E+02 -.919337067E+02 -.917066635E+02 -.914786733E+02 -.912511082E+02 -.910252620E+02 -.908023453E+02 -.905834799E+02 -.903696891E+02 -.901618891E+02 -.899608805E+02 -.897673418E+02 -.895818259E+02 -.894047593E+02 -.892364451E+02 -.890770686E+02 -.889267052E+02 -.887853304E+02 -.886528318E+02 -.885290208E+02 -.884136461E+02 -.883064065E+02 -.882069650E+02 -.881149620E+02 -.880300302E+02 -.879518091E+02 -.878799622E+02 -.878141960E+02 -.877542821E+02 -.877000847E+02 -.876515944E+02 -.876089712E+02 -.875725999E+02 -.875431618E+02 -.875217281E+02 -.875098825E+02 -.875098825E+02
 -.875763924E+02 -.875763924E+02 -.875921023E+02 -.876203106E+02 -.876586871E+02 -.877055731E+02 -.877598204E+02 -.878206681E+02 -.878876483E+02 -.879605122E+02 -.880391730E+02 -.881236608E+02 -.882140866E+02 -.883106136E+02 -.884134326E+02 -.885227422E+02 -.886387310E+02 -.887615623E+02 -.888913604E+02 -.890281978E+02 -.891720838E+02 -.893229548E+02 -.894806650E+02 -.896449796E+02 -.898155690E+02 -.899920056E+02 -.901737626E+02 -.903602145E+02 -.905506409E+02 -.907442307E+02 -.909400885E+02 -.911372417E+02 -.913346470E+02 -.915311971E+02 -.917257255E+02 -.919170114E+02 -.921037832E+02 -.922847220E+02 -.924584669E+02 -.926236230E+02 -.927787726E+02 -.929224925E+02 -.930533763E+02 -.931700619E+02 -.932712649E+02 -.933558137E+02 -.934226862E+02 -.934710447E+02 -.935002668E+02 -.935099688E+02 -.935000213E+02 -.934705543E+02 -.934219518E+02 -.933548369E+02 -.932700476E+02 -.931686063E+02 -.930516851E+02 -.929205689E+02 -.927766200E+02 -.926212456E+02 -.924558698E+02 -.922819113E+02 -.921007669E+02 -.919137994E+02 -.917223304E+02 -.915276349E+02 -.913309380E+02 -.911334106E+02 -.909361654E+02 -.907402516E+02 -.905466483E+02 -.903562577E+02 -.901698980E+02 -.899882971E+02 -.898120877E+02 -.896418043E+02 -.894778816E+02 -.893206562E+02 -.891703692E+02 -.890271718E+02 -.888911317E+02 -.887622416E+02 -.886404282E+02 -.885255626E+02 -.884174715E+02 -.883159486E+02 -.882207681E+02 -.881316982E+02 -.880485173E+02 -.879710319E+02 -.878990981E+02 -.878326476E+02 -.877717198E+02 -.877165017E+02 -.876673798E+02 -.876250050E+02 -.875903786E+02 -.875649625E+02 -.875508236E+02 -.875508236E+02
 -.876074925E+02 -.876074925E+02 -.876248927E+02 -.876560081E+02 -.876981238E+02 -.877492648E+02 -.878080194E+02 -.878734038E+02 -.879447577E+02 -.880216633E+02 -.881038825E+02 -.881913070E+02 -.882839196E+02 -.883817627E+02 -.884849129E+02 -.885934602E+02 -.887074905E+02 -.888270707E+02 -.889522361E+02 -.890829796E+02 -.892192417E+02 -.893609027E+02 -.895077763E+02 -.896596039E+02 -.898160513E+02 -.899767062E+02 -.901410784E+02 -.903086004E+02 -.904786302E+02 -.906504554E+02 -.908232980E+02 -.909963202E+02 -.911686302E+02 -.913392881E+02 -.915073122E+02 -.916716843E+02 -.918313556E+02 -.919852531E+02 -.921322865E+02 -.922713572E+02 -.924013692E+02 -.925212423E+02 -.926299284E+02 -.927264302E+02 -.928098218E+02 -.928792702E+02 -.929340574E+02 -.929736008E+02 -.929974701E+02 -.930054020E+02 -.929973078E+02 -.929732769E+02 -.929335737E+02 -.928786293E+02 -.928090272E+02 -.927254864E+02 -.926288408E+02 -.925200175E+02 -.924000150E+02 -.922698830E+02 -.921307031E+02 -.919835737E+02 -.918295955E+02 -.916698615E+02 -.915054482E+02 -.913374078E+02 -.911667628E+02 -.909944997E+02 -.908215632E+02 -.906488508E+02 -.904772062E+02 -.903074136E+02 -.901401919E+02 -.899761896E+02 -.898159811E+02 -.896600632E+02 -.895088547E+02 -.893626957E+02 -.892218502E+02 -.890865088E+02 -.889567938E+02 -.888327650E+02 -.887144267E+02 -.886017363E+02 -.884946132E+02 -.883929498E+02 -.882966230E+02 -.882055085E+02 -.881194961E+02 -.880385095E+02 -.879625286E+02 -.878916185E+02 -.878259648E+02 -.877659184E+02 -.877120529E+02 -.876652379E+02 -.876267346E+02 -.875983189E+02 -.875824423E+02 -.875824423E+02
 -.876299615E+02 -.876299615E+02 -.876485466E+02 -.876816805E+02 -.877263592E+02 -.877803665E+02 -.878420868E+02 -.879103617E+02 -.879843786E+02 -.880635849E+02 -.881476212E+02 -.882362685E+02 -.883294074E+02 -.884269854E+02 -.885289904E+02 -.886354299E+02 -.887463135E+02 -.888616389E+02 -.889813798E+02 -.891054762E+02 -.892338265E+02 -.893662804E+02 -.895026336E+02 -.896426245E+02 -.897859310E+02 -.899321694E+02 -.900808943E+02 -.902316000E+02 -.903837227E+02 -.905366438E+02 -.906896939E+02 -.908421581E+02 -.909932805E+02 -.911422704E+02 -.912883074E+02 -.914305477E+02 -.915681302E+02 -.917001830E+02 -.918258304E+02 -.919442016E+02 -.920544395E+02 -.921557111E+02 -.922472193E+02 -.923282160E+02 -.923980149E+02 -.924560058E+02 -.925016675E+02 -.925345804E+02 -.925544370E+02 -.925610495E+02 -.925543551E+02 -.925344180E+02 -.925014269E+02 -.924556908E+02 -.923976308E+02 -.923277692E+02 -.922467179E+02 -.921551647E+02 -.920538598E+02 -.919436021E+02 -.918252269E+02 -.916995937E+02 -.915675764E+02 -.914300536E+02 -.912879006E+02 -.911419826E+02 -.909931475E+02 -.908422201E+02 -.906899962E+02 -.905372368E+02 -.903846624E+02 -.902329480E+02 -.900827182E+02 -.899345428E+02 -.897889338E+02 -.896463423E+02 -.895071577E+02 -.893717073E+02 -.892402573E+02 -.891130150E+02 -.889901318E+02 -.888717085E+02 -.887578002E+02 -.886484234E+02 -.885435642E+02 -.884431875E+02 -.883472485E+02 -.882557059E+02 -.881685379E+02 -.880857616E+02 -.880074575E+02 -.879337989E+02 -.878650904E+02 -.878018154E+02 -.877446980E+02 -.876947819E+02 -.876535325E+02 -.876229696E+02 -.876058392E+02 -.876058392E+02
 -.876450032E+02 -.876450032E+02 -.876643432E+02 -.876987430E+02 -.877449937E+02 -.878007043E+02 -.878641091E+02 -.879339182E+02 -.880092030E+02 -.880893069E+02 -.881737758E+02 -.882623049E+02 -.883546952E+02 -.884508209E+02 -.885506025E+02 -.886539858E+02 -.887609249E+02 -.888713684E+02 -.889852483E+02 -.891024713E+02 -.892229113E+02 -.893464038E+02 -.894727415E+02 -.896016714E+02 -.897328927E+02 -.898660558E+02 -.900007628E+02 -.901365686E+02 -.902729826E+02 -.904094719E+02 -.905454649E+02 -.906803548E+02 -.908135047E+02 -.909442523E+02 -.910719150E+02 -.911957955E+02 -.913151874E+02 -.914293812E+02 -.915376711E+02 -.916393616E+02 -.917337752E+02 -.918202603E+02 -.918982001E+02 -.919670211E+02 -.920262024E+02 -.920752846E+02 -.921138788E+02 -.921416735E+02 -.921584415E+02 -.921640449E+02 -.921584379E+02 -.921416678E+02 -.921138742E+02 -.920752860E+02 -.920262163E+02 -.919670560E+02 -.918982663E+02 -.918203700E+02 -.917339430E+02 -.916396044E+02 -.915380084E+02 -.914298353E+02 -.913157837E+02 -.911965627E+02 -.910728853E+02 -.909454618E+02 -.908149938E+02 -.906821681E+02 -.905476518E+02 -.904120868E+02 -.902760849E+02 -.901402230E+02 -.900050396E+02 -.898710307E+02 -.897386468E+02 -.896082913E+02 -.894803186E+02 -.893550340E+02 -.892326940E+02 -.891135079E+02 -.889976404E+02 -.888852151E+02 -.887763189E+02 -.886710082E+02 -.885693156E+02 -.884712589E+02 -.883768517E+02 -.882861161E+02 -.881990987E+02 -.881158902E+02 -.880366502E+02 -.879616382E+02 -.878912525E+02 -.878260808E+02 -.877669641E+02 -.877150794E+02 -.876720462E+02 -.876400648E+02 -.876220962E+02 -.876220962E+02
 -.876537452E+02 -.876537452E+02 -.876734795E+02 -.877085164E+02 -.877555145E+02 -.878119667E+02 -.878760036E+02 -.879462423E+02 -.880216697E+02 -.881015522E+02 -.881853652E+02 -.882727384E+02 -.883634130E+02 -.884572079E+02 -.885539933E+02 -.886536698E+02 -.887561517E+02 -.888613538E+02 -.889691809E+02 -.890795195E+02 -.891922313E+02 -.893071482E+02 -.894240685E+02 -.895427544E+02 -.896629304E+02 -.897842829E+02 -.899064600E+02 -.900290732E+02 -.901516986E+02 -.902738795E+02 -.903951295E+02 -.905149361E+02 -.906327639E+02 -.907480597E+02 -.908602563E+02 -.909687778E+02 -.910730442E+02 -.911724768E+02 -.912665037E+02 -.913545658E+02 -.914361223E+02 -.915106572E+02 -.915776857E+02 -.916367603E+02 -.916874778E+02 -.917294848E+02 -.917624834E+02 -.917862367E+02 -.918005725E+02 -.918053865E+02 -.918006444E+02 -.917863824E+02 -.917627066E+02 -.917297913E+02 -.916878754E+02 -.916372589E+02 -.915782971E+02 -.915113960E+02 -.914370051E+02 -.913556121E+02 -.912677357E+02 -.911739195E+02 -.910747260E+02 -.909707304E+02 -.908625150E+02 -.907506636E+02 -.906357561E+02 -.905183639E+02 -.903990448E+02 -.902783386E+02 -.901567628E+02 -.900348086E+02 -.899129378E+02 -.897915791E+02 -.896711261E+02 -.895519353E+02 -.894343247E+02 -.893185733E+02 -.892049216E+02 -.890935725E+02 -.889846933E+02 -.888784184E+02 -.887748535E+02 -.886740808E+02 -.885761648E+02 -.884811611E+02 -.883891260E+02 -.883001293E+02 -.882142696E+02 -.881316942E+02 -.880526237E+02 -.879773838E+02 -.879064448E+02 -.878404730E+02 -.877803964E+02 -.877274891E+02 -.876834804E+02 -.876506957E+02 -.876322407E+02 -.876322407E+02
 -.876572189E+02 -.876572189E+02 -.876770491E+02 -.877122042E+02 -.877592729E+02 -.878156813E+02 -.878794966E+02 -.879492758E+02 -.880239489E+02 -.881027287E+02 -.881850400E+02 -.882704653E+02 -.883587017E+02 -.884495278E+02 -.885427773E+02 -.886383185E+02 -.887360379E+02 -.888358277E+02 -.889375758E+02 -.890411578E+02 -.891464311E+02 -.892532307E+02 -.893613653E+02 -.894706154E+02 -.895807322E+02 -.896914368E+02 -.898024205E+02 -.899133459E+02 -.900238482E+02 -.901335374E+02 -.902420009E+02 -.903488061E+02 -.904535041E+02 -.905556327E+02 -.906547209E+02 -.907502924E+02 -.908418702E+02 -.909289807E+02 -.910111584E+02 -.910879505E+02 -.911589220E+02 -.912236597E+02 -.912817778E+02 -.913329224E+02 -.913767759E+02 -.914130613E+02 -.914415464E+02 -.914620470E+02 -.914744297E+02 -.914786141E+02 -.914745738E+02 -.914623373E+02 -.914419872E+02 -.914136589E+02 -.913775389E+02 -.913338619E+02 -.912829070E+02 -.912249942E+02 -.911604803E+02 -.910897538E+02 -.910132304E+02 -.909313485E+02 -.908445639E+02 -.907533456E+02 -.906581705E+02 -.905595195E+02 -.904578726E+02 -.903537050E+02 -.902474829E+02 -.901396597E+02 -.900306722E+02 -.899209377E+02 -.898108508E+02 -.897007807E+02 -.895910691E+02 -.894820290E+02 -.893739428E+02 -.892670623E+02 -.891616089E+02 -.890577741E+02 -.889557213E+02 -.888555882E+02 -.887574902E+02 -.886615251E+02 -.885677788E+02 -.884763333E+02 -.883872755E+02 -.883007102E+02 -.882167747E+02 -.881356586E+02 -.880576283E+02 -.879830587E+02 -.879124727E+02 -.878465933E+02 -.877864094E+02 -.877332604E+02 -.876889467E+02 -.876558711E+02 -.876372240E+02 -.876372240E+02
 -.876563487E+02 -.876563487E+02 -.876760313E+02 -.877108829E+02 -.877574741E+02 -.878132060E+02 -.878761164E+02 -.879447302E+02 -.880179439E+02 -.880949362E+02 -.881750987E+02 -.882579813E+02 -.883432506E+02 -.884306570E+02 -.885200083E+02 -.886111507E+02 -.887039520E+02 -.887982901E+02 -.888940432E+02 -.889910823E+02 -.890892659E+02 -.891884356E+02 -.892884131E+02 -.893889986E+02 -.894899688E+02 -.895910776E+02 -.896920552E+02 -.897926097E+02 -.898924281E+02 -.899911778E+02 -.900885090E+02 -.901840570E+02 -.902774452E+02 -.903682876E+02 -.904561924E+02 -.905407651E+02 -.906216123E+02 -.906983451E+02 -.907705826E+02 -.908379564E+02 -.909001134E+02 -.909567203E+02 -.910074668E+02 -.910520695E+02 -.910902751E+02 -.911218635E+02 -.911466507E+02 -.911644912E+02 -.911752800E+02 -.911789537E+02 -.911754921E+02 -.911649178E+02 -.911472962E+02 -.911227348E+02 -.910913813E+02 -.910534223E+02 -.910090802E+02 -.909586110E+02 -.909023006E+02 -.908404622E+02 -.907734320E+02 -.907015658E+02 -.906252356E+02 -.905448253E+02 -.904607271E+02 -.903733382E+02 -.902830565E+02 -.901902777E+02 -.900953917E+02 -.899987791E+02 -.899008088E+02 -.898018345E+02 -.897021931E+02 -.896022015E+02 -.895021556E+02 -.894023285E+02 -.893029697E+02 -.892043045E+02 -.891065340E+02 -.890098360E+02 -.889143663E+02 -.888202608E+02 -.887276385E+02 -.886366062E+02 -.885472631E+02 -.884597088E+02 -.883740519E+02 -.882904221E+02 -.882089846E+02 -.881299596E+02 -.880536466E+02 -.879804549E+02 -.879109441E+02 -.878458746E+02 -.877862737E+02 -.877335193E+02 -.876894497E+02 -.876565045E+02 -.876379079E+02 -.876379079E+02
 -.876519504E+02 -.876519504E+02 -.876712898E+02 -.877055001E+02 -.877511766E+02 -.878057300E+02 -.878671969E+02 -.879340935E+02 -.880053022E+02 -.880799844E+02 -.881575123E+02 -.882374159E+02 -.883193420E+02 -.884030222E+02 -.884882476E+02 -.885748496E+02 -.886626845E+02 -.887516218E+02 -.888415350E+02 -.889322951E+02 -.890237644E+02 -.891157936E+02 -.892082185E+02 -.893008580E+02 -.893935135E+02 -.894859683E+02 -.895779874E+02 -.896693187E+02 -.897596939E+02 -.898488294E+02 -.899364288E+02 -.900221847E+02 -.901057805E+02 -.901868935E+02 -.902651974E+02 -.903403645E+02 -.904120696E+02 -.904799919E+02 -.905438187E+02 -.906032483E+02 -.906579925E+02 -.907077803E+02 -.907523601E+02 -.907915028E+02 -.908250044E+02 -.908526878E+02 -.908744057E+02 -.908900414E+02 -.908995113E+02 -.909027650E+02 -.908997865E+02 -.908905941E+02 -.908752405E+02 -.908538120E+02 -.908264273E+02 -.907932364E+02 -.907544187E+02 -.907101811E+02 -.906607551E+02 -.906063951E+02 -.905473751E+02 -.904839859E+02 -.904165325E+02 -.903453307E+02 -.902707043E+02 -.901929822E+02 -.901124952E+02 -.900295733E+02 -.899445429E+02 -.898577240E+02 -.897694280E+02 -.896799550E+02 -.895895921E+02 -.894986113E+02 -.894072682E+02 -.893158005E+02 -.892244276E+02 -.891333498E+02 -.890427485E+02 -.889527870E+02 -.888636113E+02 -.887753525E+02 -.886881295E+02 -.886020526E+02 -.885172292E+02 -.884337700E+02 -.883517981E+02 -.882714601E+02 -.881929407E+02 -.881164812E+02 -.880424031E+02 -.879711387E+02 -.879032702E+02 -.878395795E+02 -.877811130E+02 -.877292645E+02 -.876858827E+02 -.876534095E+02 -.876350606E+02 -.876350606E+02
 -.876447331E+02 -.876447331E+02 -.876635748E+02 -.876968780E+02 -.877412970E+02 -.877942805E+02 -.878538872E+02 -.879186435E+02 -.879874339E+02 -.880594160E+02 -.881339541E+02 -.882105686E+02 -.882888953E+02 -.883686547E+02 -.884496279E+02 -.885316376E+02 -.886145337E+02 -.886981817E+02 -.887824543E+02 -.888672247E+02 -.889523614E+02 -.890377250E+02 -.891231651E+02 -.892085189E+02 -.892936100E+02 -.893782480E+02 -.894622286E+02 -.895453343E+02 -.896273347E+02 -.897079884E+02 -.897870439E+02 -.898642413E+02 -.899393148E+02 -.900119937E+02 -.900820055E+02 -.901490777E+02 -.902129402E+02 -.902733278E+02 -.903299824E+02 -.903826557E+02 -.904311114E+02 -.904751277E+02 -.905144992E+02 -.905490393E+02 -.905785821E+02 -.906029842E+02 -.906221261E+02 -.906359139E+02 -.906442798E+02 -.906471835E+02 -.906446122E+02 -.906365811E+02 -.906231328E+02 -.906043375E+02 -.905802916E+02 -.905511169E+02 -.905169593E+02 -.904779875E+02 -.904343904E+02 -.903863762E+02 -.903341695E+02 -.902780093E+02 -.902181469E+02 -.901548432E+02 -.900883667E+02 -.900189903E+02 -.899469900E+02 -.898726415E+02 -.897962186E+02 -.897179907E+02 -.896382210E+02 -.895571643E+02 -.894750653E+02 -.893921575E+02 -.893086614E+02 -.892247837E+02 -.891407168E+02 -.890566382E+02 -.889727106E+02 -.888890828E+02 -.888058903E+02 -.887232578E+02 -.886413010E+02 -.885601311E+02 -.884798589E+02 -.884006019E+02 -.883224920E+02 -.882456868E+02 -.881703836E+02 -.880968369E+02 -.880253816E+02 -.879564631E+02 -.878906745E+02 -.878288060E+02 -.877719074E+02 -.877213695E+02 -.876790279E+02 -.876472993E+02 -.876293561E+02 -.876293561E+02
 -.876353057E+02 -.876353057E+02 -.876535303E+02 -.876857213E+02 -.877286199E+02 -.877797353E+02 -.878371665E+02 -.878994660E+02 -.879655332E+02 -.880345329E+02 -.881058313E+02 -.881789469E+02 -.882535117E+02 -.883292414E+02 -.884059123E+02 -.884833432E+02 -.885613811E+02 -.886398909E+02 -.887187469E+02 -.887978264E+02 -.888770052E+02 -.889561537E+02 -.890351353E+02 -.891138035E+02 -.891920022E+02 -.892695643E+02 -.893463122E+02 -.894220579E+02 -.894966039E+02 -.895697440E+02 -.896412646E+02 -.897109459E+02 -.897785638E+02 -.898438911E+02 -.899066996E+02 -.899667618E+02 -.900238528E+02 -.900777525E+02 -.901282471E+02 -.901751315E+02 -.902182107E+02 -.902573022E+02 -.902922375E+02 -.903228636E+02 -.903490447E+02 -.903706637E+02 -.903876232E+02 -.903998467E+02 -.904072791E+02 -.904098877E+02 -.904076624E+02 -.904006155E+02 -.903887824E+02 -.903722201E+02 -.903510078E+02 -.903252451E+02 -.902950517E+02 -.902605658E+02 -.902219428E+02 -.901793539E+02 -.901329843E+02 -.900830315E+02 -.900297034E+02 -.899732165E+02 -.899137939E+02 -.898516633E+02 -.897870552E+02 -.897202007E+02 -.896513301E+02 -.895806705E+02 -.895084448E+02 -.894348694E+02 -.893601536E+02 -.892844974E+02 -.892080913E+02 -.891311151E+02 -.890537370E+02 -.889761142E+02 -.888983922E+02 -.888207059E+02 -.887431802E+02 -.886659322E+02 -.885890733E+02 -.885127129E+02 -.884369627E+02 -.883619430E+02 -.882877908E+02 -.882146698E+02 -.881427841E+02 -.880723955E+02 -.880038455E+02 -.879375838E+02 -.878742056E+02 -.878144980E+02 -.877595015E+02 -.877105881E+02 -.876695621E+02 -.876387918E+02 -.876213785E+02 -.876213785E+02
 -.876241850E+02 -.876241850E+02 -.876417023E+02 -.876726271E+02 -.877138089E+02 -.877628349E+02 -.878178595E+02 -.878774732E+02 -.879406008E+02 -.880064232E+02 -.880743159E+02 -.881438022E+02 -.882145156E+02 -.882861721E+02 -.883585473E+02 -.884314594E+02 -.885047558E+02 -.885783029E+02 -.886519783E+02 -.887256646E+02 -.887992449E+02 -.888726000E+02 -.889456053E+02 -.890181301E+02 -.890900356E+02 -.891611755E+02 -.892313951E+02 -.893005319E+02 -.893684162E+02 -.894348717E+02 -.894997165E+02 -.895627645E+02 -.896238262E+02 -.896827103E+02 -.897392253E+02 -.897931806E+02 -.898443885E+02 -.898926654E+02 -.899378338E+02 -.899797232E+02 -.900181723E+02 -.900530303E+02 -.900841579E+02 -.901114292E+02 -.901347324E+02 -.901539713E+02 -.901690660E+02 -.901799537E+02 -.901865894E+02 -.901889465E+02 -.901870167E+02 -.901808105E+02 -.901703569E+02 -.901557031E+02 -.901369142E+02 -.901140724E+02 -.900872762E+02 -.900566398E+02 -.900222916E+02 -.899843732E+02 -.899430379E+02 -.898984496E+02 -.898507812E+02 -.898002129E+02 -.897469309E+02 -.896911255E+02 -.896329901E+02 -.895727189E+02 -.895105059E+02 -.894465433E+02 -.893810199E+02 -.893141202E+02 -.892460231E+02 -.891769005E+02 -.891069169E+02 -.890362287E+02 -.889649832E+02 -.888933193E+02 -.888213669E+02 -.887492480E+02 -.886770771E+02 -.886049635E+02 -.885330134E+02 -.884613327E+02 -.883900321E+02 -.883192322E+02 -.882490716E+02 -.881797166E+02 -.881113740E+02 -.880443076E+02 -.879788597E+02 -.879154783E+02 -.878547525E+02 -.877974578E+02 -.877446146E+02 -.876975638E+02 -.876580636E+02 -.876284154E+02 -.876116276E+02 -.876116276E+02
 -.876118033E+02 -.876118033E+02 -.876285477E+02 -.876580947E+02 -.876974184E+02 -.877441975E+02 -.877966532E+02 -.878534236E+02 -.879134669E+02 -.879759870E+02 -.880403747E+02 -.881061631E+02 -.881729921E+02 -.882405814E+02 -.883087091E+02 -.883771956E+02 -.884458908E+02 -.885146643E+02 -.885833981E+02 -.886519805E+02 -.887203025E+02 -.887882543E+02 -.888557230E+02 -.889225913E+02 -.889887365E+02 -.890540299E+02 -.891183367E+02 -.891815162E+02 -.892434223E+02 -.893039040E+02 -.893628061E+02 -.894199704E+02 -.894752363E+02 -.895284425E+02 -.895794275E+02 -.896280314E+02 -.896740967E+02 -.897174700E+02 -.897580031E+02 -.897955540E+02 -.898299887E+02 -.898611816E+02 -.898890176E+02 -.899133923E+02 -.899342133E+02 -.899514010E+02 -.899648897E+02 -.899746275E+02 -.899805775E+02 -.899827178E+02 -.899810417E+02 -.899755581E+02 -.899662910E+02 -.899532796E+02 -.899365777E+02 -.899162536E+02 -.898923888E+02 -.898650781E+02 -.898344280E+02 -.898005561E+02 -.897635902E+02 -.897236666E+02 -.896809297E+02 -.896355300E+02 -.895876236E+02 -.895373701E+02 -.894849320E+02 -.894304732E+02 -.893741575E+02 -.893161478E+02 -.892566048E+02 -.891956859E+02 -.891335443E+02 -.890703280E+02 -.890061794E+02 -.889412344E+02 -.888756225E+02 -.888094660E+02 -.887428811E+02 -.886759777E+02 -.886088607E+02 -.885416317E+02 -.884743907E+02 -.884072397E+02 -.883402865E+02 -.882736504E+02 -.882074692E+02 -.881419088E+02 -.880771753E+02 -.880135308E+02 -.879513136E+02 -.878909648E+02 -.878330613E+02 -.877783600E+02 -.877278530E+02 -.876828400E+02 -.876450211E+02 -.876166173E+02 -.876005264E+02 -.876005264E+02
 -.875985203E+02 -.875985203E+02 -.876144462E+02 -.876425384E+02 -.876799078E+02 -.877243345E+02 -.877741149E+02 -.878279418E+02 -.878848133E+02 -.879439617E+02 -.880047976E+02 -.880668679E+02 -.881298223E+02 -.881933870E+02 -.882573454E+02 -.883215220E+02 -.883857708E+02 -.884499656E+02 -.885139936E+02 -.885777493E+02 -.886411313E+02 -.887040387E+02 -.887663691E+02 -.888280176E+02 -.888888751E+02 -.889488286E+02 -.890077603E+02 -.890655482E+02 -.891220662E+02 -.891771846E+02 -.892307706E+02 -.892826894E+02 -.893328047E+02 -.893809796E+02 -.894270779E+02 -.894709647E+02 -.895125077E+02 -.895515781E+02 -.895880517E+02 -.896218099E+02 -.896527406E+02 -.896807394E+02 -.897057103E+02 -.897275664E+02 -.897462310E+02 -.897616383E+02 -.897737334E+02 -.897824738E+02 -.897878286E+02 -.897897800E+02 -.897883226E+02 -.897834637E+02 -.897752235E+02 -.897636346E+02 -.897487419E+02 -.897306019E+02 -.897092829E+02 -.896848636E+02 -.896574329E+02 -.896270890E+02 -.895939384E+02 -.895580954E+02 -.895196807E+02 -.894788208E+02 -.894356465E+02 -.893902926E+02 -.893428959E+02 -.892935949E+02 -.892425287E+02 -.891898357E+02 -.891356527E+02 -.890801146E+02 -.890233528E+02 -.889654951E+02 -.889066647E+02 -.888469803E+02 -.887865553E+02 -.887254982E+02 -.886639123E+02 -.886018970E+02 -.885395479E+02 -.884769591E+02 -.884142245E+02 -.883514415E+02 -.882887140E+02 -.882261585E+02 -.881639103E+02 -.881021326E+02 -.880410283E+02 -.879808545E+02 -.879219424E+02 -.878647214E+02 -.878097519E+02 -.877577663E+02 -.877097220E+02 -.876668699E+02 -.876308431E+02 -.876037713E+02 -.875884289E+02 -.875884289E+02
 -.875846296E+02 -.875846296E+02 -.875997077E+02 -.876262966E+02 -.876616517E+02 -.877036623E+02 -.877507057E+02 -.878015351E+02 -.878551930E+02 -.879109438E+02 -.879682218E+02 -.880265908E+02 -.880857126E+02 -.881453225E+02 -.882052109E+02 -.882652078E+02 -.883251725E+02 -.883849840E+02 -.884445350E+02 -.885037265E+02 -.885624642E+02 -.886206555E+02 -.886782078E+02 -.887350268E+02 -.887910158E+02 -.888460752E+02 -.889001018E+02 -.889529897E+02 -.890046296E+02 -.890549098E+02 -.891037166E+02 -.891509346E+02 -.891964477E+02 -.892401396E+02 -.892818948E+02 -.893215993E+02 -.893591414E+02 -.893944128E+02 -.894273089E+02 -.894577302E+02 -.894855829E+02 -.895107794E+02 -.895332395E+02 -.895528908E+02 -.895696692E+02 -.895835198E+02 -.895943972E+02 -.896022656E+02 -.896070999E+02 -.896088849E+02 -.896076165E+02 -.896033007E+02 -.895959546E+02 -.895856053E+02 -.895722904E+02 -.895560573E+02 -.895369629E+02 -.895150731E+02 -.894904624E+02 -.894632128E+02 -.894334140E+02 -.894011616E+02 -.893665573E+02 -.893297075E+02 -.892907225E+02 -.892497161E+02 -.892068041E+02 -.891621041E+02 -.891157342E+02 -.890678123E+02 -.890184557E+02 -.889677797E+02 -.889158976E+02 -.888629199E+02 -.888089537E+02 -.887541024E+02 -.886984660E+02 -.886421402E+02 -.885852175E+02 -.885277874E+02 -.884699373E+02 -.884117537E+02 -.883533248E+02 -.882947427E+02 -.882361070E+02 -.881775302E+02 -.881191438E+02 -.880611067E+02 -.880036165E+02 -.879469231E+02 -.878913472E+02 -.878373040E+02 -.877853333E+02 -.877361389E+02 -.876906382E+02 -.876500279E+02 -.876158673E+02 -.875901867E+02 -.875756282E+02 -.875756282E+02
 -.875703701E+02 -.875703701E+02 -.875845843E+02 -.876096435E+02 -.876429537E+02 -.876825175E+02 -.877267977E+02 -.877746117E+02 -.878250494E+02 -.878774107E+02 -.879311559E+02 -.879858679E+02 -.880412228E+02 -.880969668E+02 -.881528982E+02 -.882088543E+02 -.882646999E+02 -.883203202E+02 -.883756134E+02 -.884304870E+02 -.884848535E+02 -.885386282E+02 -.885917270E+02 -.886440655E+02 -.886955574E+02 -.887461149E+02 -.887956476E+02 -.888440629E+02 -.888912663E+02 -.889371611E+02 -.889816496E+02 -.890246327E+02 -.890660112E+02 -.891056861E+02 -.891435591E+02 -.891795335E+02 -.892135148E+02 -.892454113E+02 -.892751348E+02 -.893026016E+02 -.893277327E+02 -.893504545E+02 -.893706998E+02 -.893884078E+02 -.894035249E+02 -.894160052E+02 -.894258105E+02 -.894329114E+02 -.894372865E+02 -.894389234E+02 -.894378187E+02 -.894339776E+02 -.894274144E+02 -.894181519E+02 -.894062216E+02 -.893916633E+02 -.893745248E+02 -.893548615E+02 -.893327358E+02 -.893082169E+02 -.892813801E+02 -.892523061E+02 -.892210806E+02 -.891877934E+02 -.891525380E+02 -.891154106E+02 -.890765098E+02 -.890359355E+02 -.889937884E+02 -.889501693E+02 -.889051788E+02 -.888589161E+02 -.888114789E+02 -.887629630E+02 -.887134617E+02 -.886630655E+02 -.886118623E+02 -.885599371E+02 -.885073725E+02 -.884542491E+02 -.884006467E+02 -.883466451E+02 -.882923264E+02 -.882377773E+02 -.881830928E+02 -.881283807E+02 -.880737677E+02 -.880194071E+02 -.879654894E+02 -.879122556E+02 -.878600140E+02 -.878091630E+02 -.877602189E+02 -.877138535E+02 -.876709410E+02 -.876326194E+02 -.876003694E+02 -.875761165E+02 -.875623637E+02 -.875623637E+02
 -.875559308E+02 -.875559308E+02 -.875692752E+02 -.875927964E+02 -.876240537E+02 -.876611663E+02 -.877026850E+02 -.877474935E+02 -.877947320E+02 -.878437374E+02 -.878939982E+02 -.879451181E+02 -.879967889E+02 -.880487685E+02 -.881008648E+02 -.881529226E+02 -.882048134E+02 -.882564283E+02 -.883076718E+02 -.883584573E+02 -.884087041E+02 -.884583344E+02 -.885072722E+02 -.885554415E+02 -.886027656E+02 -.886491666E+02 -.886945652E+02 -.887388804E+02 -.887820300E+02 -.888239303E+02 -.888644968E+02 -.889036445E+02 -.889412882E+02 -.889773433E+02 -.890117259E+02 -.890443538E+02 -.890751464E+02 -.891040263E+02 -.891309187E+02 -.891557528E+02 -.891784618E+02 -.891989839E+02 -.892172624E+02 -.892332460E+02 -.892468898E+02 -.892581552E+02 -.892670103E+02 -.892734302E+02 -.892773971E+02 -.892789008E+02 -.892779383E+02 -.892745142E+02 -.892686404E+02 -.892603363E+02 -.892496284E+02 -.892365502E+02 -.892211420E+02 -.892034503E+02 -.891835280E+02 -.891614334E+02 -.891372299E+02 -.891109861E+02 -.890827742E+02 -.890526705E+02 -.890207543E+02 -.889871075E+02 -.889518139E+02 -.889149588E+02 -.888766284E+02 -.888369092E+02 -.887958876E+02 -.887536491E+02 -.887102784E+02 -.886658586E+02 -.886204711E+02 -.885741954E+02 -.885271090E+02 -.884792872E+02 -.884308042E+02 -.883817325E+02 -.883321449E+02 -.882821147E+02 -.882317182E+02 -.881810369E+02 -.881301607E+02 -.880791922E+02 -.880282525E+02 -.879774884E+02 -.879270825E+02 -.878772650E+02 -.878283305E+02 -.877806583E+02 -.877347396E+02 -.876912119E+02 -.876509033E+02 -.876148902E+02 -.875845715E+02 -.875617644E+02 -.875488287E+02 -.875488287E+02
 -.875414605E+02 -.875414605E+02 -.875539373E+02 -.875759259E+02 -.876051402E+02 -.876398170E+02 -.876785968E+02 -.877204312E+02 -.877645117E+02 -.878102140E+02 -.878570558E+02 -.879046627E+02 -.879527431E+02 -.880010681E+02 -.880494554E+02 -.880977580E+02 -.881458545E+02 -.881936424E+02 -.882410319E+02 -.882879427E+02 -.883343002E+02 -.883800333E+02 -.884250731E+02 -.884693512E+02 -.885127992E+02 -.885553480E+02 -.885969278E+02 -.886374676E+02 -.886768957E+02 -.887151395E+02 -.887521258E+02 -.887877812E+02 -.888220326E+02 -.888548071E+02 -.888860333E+02 -.889156406E+02 -.889435606E+02 -.889697273E+02 -.889940772E+02 -.890165502E+02 -.890370899E+02 -.890556437E+02 -.890721637E+02 -.890866069E+02 -.890989352E+02 -.891091161E+02 -.891171226E+02 -.891229340E+02 -.891265353E+02 -.891279178E+02 -.891270791E+02 -.891240231E+02 -.891187601E+02 -.891113062E+02 -.891016840E+02 -.890899218E+02 -.890760535E+02 -.890601187E+02 -.890421619E+02 -.890222326E+02 -.890003847E+02 -.889766760E+02 -.889511681E+02 -.889239258E+02 -.888950166E+02 -.888645103E+02 -.888324786E+02 -.887989946E+02 -.887641320E+02 -.887279654E+02 -.886905690E+02 -.886520172E+02 -.886123831E+02 -.885717393E+02 -.885301569E+02 -.884877058E+02 -.884444543E+02 -.884004697E+02 -.883558181E+02 -.883105652E+02 -.882647770E+02 -.882185211E+02 -.881718682E+02 -.881248944E+02 -.880776843E+02 -.880303350E+02 -.879829617E+02 -.879357038E+02 -.878887350E+02 -.878422740E+02 -.877966003E+02 -.877520731E+02 -.877091566E+02 -.876684524E+02 -.876307409E+02 -.875970351E+02 -.875686501E+02 -.875472924E+02 -.875351768E+02 -.875351768E+02
 -.875270737E+02 -.875270737E+02 -.875386911E+02 -.875591629E+02 -.875863570E+02 -.876186285E+02 -.876547077E+02 -.876936149E+02 -.877345936E+02 -.877770590E+02 -.878205587E+02 -.878647412E+02 -.879093322E+02 -.879541162E+02 -.879989217E+02 -.880436100E+02 -.880880672E+02 -.881321971E+02 -.881759159E+02 -.882191491E+02 -.882618281E+02 -.883038879E+02 -.883452659E+02 -.883859007E+02 -.884257312E+02 -.884646961E+02 -.885027336E+02 -.885397816E+02 -.885757773E+02 -.886106573E+02 -.886443583E+02 -.886768168E+02 -.887079695E+02 -.887377541E+02 -.887661089E+02 -.887929737E+02 -.888182898E+02 -.888420010E+02 -.888640531E+02 -.888843950E+02 -.889029786E+02 -.889197596E+02 -.889346971E+02 -.889477547E+02 -.889589002E+02 -.889681060E+02 -.889753496E+02 -.889806131E+02 -.889838841E+02 -.889851552E+02 -.889844245E+02 -.889816954E+02 -.889769764E+02 -.889702814E+02 -.889616294E+02 -.889510444E+02 -.889385554E+02 -.889241957E+02 -.889080033E+02 -.888900201E+02 -.888702918E+02 -.888488679E+02 -.888258007E+02 -.888011454E+02 -.887749598E+02 -.887473035E+02 -.887182381E+02 -.886878260E+02 -.886561310E+02 -.886232171E+02 -.885891487E+02 -.885539901E+02 -.885178051E+02 -.884806569E+02 -.884426078E+02 -.884037194E+02 -.883640522E+02 -.883236661E+02 -.882826202E+02 -.882409739E+02 -.881987873E+02 -.881561222E+02 -.881130441E+02 -.880696239E+02 -.880259408E+02 -.879820864E+02 -.879381690E+02 -.878943207E+02 -.878507054E+02 -.878075297E+02 -.877650570E+02 -.877236254E+02 -.876836714E+02 -.876457595E+02 -.876106214E+02 -.875792056E+02 -.875527423E+02 -.875328268E+02 -.875215278E+02 -.875215278E+02
 -.875128551E+02 -.875128551E+02 -.875236260E+02 -.875426042E+02 -.875678109E+02 -.875977182E+02 -.876311465E+02 -.876671843E+02 -.877051274E+02 -.877444311E+02 -.877846732E+02 -.878255254E+02 -.878667314E+02 -.879080892E+02 -.879494384E+02 -.879906492E+02 -.880316151E+02 -.880722461E+02 -.881124647E+02 -.881522018E+02 -.881913943E+02 -.882299832E+02 -.882679115E+02 -.883051242E+02 -.883415664E+02 -.883771838E+02 -.884119218E+02 -.884457257E+02 -.884785403E+02 -.885103106E+02 -.885409813E+02 -.885704974E+02 -.885988042E+02 -.886258479E+02 -.886515753E+02 -.886759348E+02 -.886988762E+02 -.887203510E+02 -.887403132E+02 -.887587191E+02 -.887755276E+02 -.887907010E+02 -.888042047E+02 -.888160074E+02 -.888260821E+02 -.888344052E+02 -.888409576E+02 -.888457242E+02 -.888486946E+02 -.888498624E+02 -.888492262E+02 -.888467886E+02 -.888425571E+02 -.888365436E+02 -.888287640E+02 -.888192390E+02 -.888079929E+02 -.887950544E+02 -.887804556E+02 -.887642322E+02 -.887464234E+02 -.887270712E+02 -.887062203E+02 -.886839181E+02 -.886602139E+02 -.886351589E+02 -.886088059E+02 -.885812087E+02 -.885524224E+02 -.885225022E+02 -.884915041E+02 -.884594836E+02 -.884264966E+02 -.883925982E+02 -.883578433E+02 -.883222861E+02 -.882859802E+02 -.882489789E+02 -.882113353E+02 -.881731029E+02 -.881343364E+02 -.880950923E+02 -.880554310E+02 -.880154184E+02 -.879751282E+02 -.879346460E+02 -.878940738E+02 -.878535354E+02 -.878131846E+02 -.877732154E+02 -.877338746E+02 -.876954788E+02 -.876584358E+02 -.876232727E+02 -.875906717E+02 -.875615167E+02 -.875369527E+02 -.875184637E+02 -.875079729E+02 -.875079729E+02
 -.874988659E+02 -.874988659E+02 -.875088061E+02 -.875263193E+02 -.875495778E+02 -.875771696E+02 -.876080038E+02 -.876412371E+02 -.876762175E+02 -.877124400E+02 -.877495129E+02 -.877871315E+02 -.878250572E+02 -.878631023E+02 -.879011174E+02 -.879389817E+02 -.879765960E+02 -.880138771E+02 -.880507531E+02 -.880871604E+02 -.881230412E+02 -.881583417E+02 -.881930105E+02 -.882269979E+02 -.882602550E+02 -.882927334E+02 -.883243848E+02 -.883551610E+02 -.883850137E+02 -.884138947E+02 -.884417557E+02 -.884685491E+02 -.884942275E+02 -.885187441E+02 -.885420533E+02 -.885641105E+02 -.885848726E+02 -.886042980E+02 -.886223472E+02 -.886389827E+02 -.886541697E+02 -.886678758E+02 -.886800713E+02 -.886907299E+02 -.886998283E+02 -.887073466E+02 -.887132685E+02 -.887175812E+02 -.887202757E+02 -.887213469E+02 -.887207933E+02 -.887186174E+02 -.887148255E+02 -.887094277E+02 -.887024376E+02 -.886938728E+02 -.886837542E+02 -.886721060E+02 -.886589557E+02 -.886443340E+02 -.886282741E+02 -.886108120E+02 -.885919862E+02 -.885718370E+02 -.885504069E+02 -.885277399E+02 -.885038815E+02 -.884788780E+02 -.884527771E+02 -.884256266E+02 -.883974749E+02 -.883683707E+02 -.883383625E+02 -.883074987E+02 -.882758275E+02 -.882433967E+02 -.882102539E+02 -.881764465E+02 -.881420222E+02 -.881070293E+02 -.880715172E+02 -.880355377E+02 -.879991462E+02 -.879624034E+02 -.879253781E+02 -.878881498E+02 -.878508134E+02 -.878134847E+02 -.877763072E+02 -.877394618E+02 -.877031783E+02 -.876677513E+02 -.876335598E+02 -.876010934E+02 -.875709847E+02 -.875440527E+02 -.875213580E+02 -.875042739E+02 -.874945794E+02 -.874945794E+02
 -.874851470E+02 -.874851470E+02 -.874942742E+02 -.875103545E+02 -.875317082E+02 -.875570375E+02 -.875853391E+02 -.876158371E+02 -.876479308E+02 -.876811550E+02 -.877151484E+02 -.877496296E+02 -.877843782E+02 -.878192207E+02 -.878540188E+02 -.878886607E+02 -.879230548E+02 -.879571241E+02 -.879908026E+02 -.880240319E+02 -.880567592E+02 -.880889357E+02 -.881205149E+02 -.881514522E+02 -.881817039E+02 -.882112270E+02 -.882399787E+02 -.882679165E+02 -.882949980E+02 -.883211810E+02 -.883464234E+02 -.883706838E+02 -.883939209E+02 -.884160943E+02 -.884371646E+02 -.884570932E+02 -.884758430E+02 -.884933784E+02 -.885096653E+02 -.885246716E+02 -.885383675E+02 -.885507251E+02 -.885617193E+02 -.885713275E+02 -.885795297E+02 -.885863091E+02 -.885916516E+02 -.885955465E+02 -.885979862E+02 -.885989661E+02 -.885984851E+02 -.885965453E+02 -.885931521E+02 -.885883141E+02 -.885820431E+02 -.885743539E+02 -.885652644E+02 -.885547954E+02 -.885429704E+02 -.885298155E+02 -.885153593E+02 -.884996325E+02 -.884826682E+02 -.884645011E+02 -.884451677E+02 -.884247058E+02 -.884031546E+02 -.883805544E+02 -.883569461E+02 -.883323713E+02 -.883068722E+02 -.882804911E+02 -.882532704E+02 -.882252526E+02 -.881964800E+02 -.881669948E+02 -.881368393E+02 -.881060556E+02 -.880746865E+02 -.880427754E+02 -.880103671E+02 -.879775087E+02 -.879442510E+02 -.879106497E+02 -.878767684E+02 -.878426806E+02 -.878084743E+02 -.877742569E+02 -.877401615E+02 -.877063555E+02 -.876730519E+02 -.876405229E+02 -.876091190E+02 -.875792917E+02 -.875516246E+02 -.875268724E+02 -.875060118E+02 -.874903070E+02 -.874813947E+02 -.874813947E+02
 -.874717230E+02 -.874717230E+02 -.874800562E+02 -.874947372E+02 -.875142317E+02 -.875373538E+02 -.875631863E+02 -.875910193E+02 -.876203033E+02 -.876506121E+02 -.876816146E+02 -.877130526E+02 -.877447240E+02 -.877764692E+02 -.878081611E+02 -.878396971E+02 -.878709928E+02 -.879019777E+02 -.879325914E+02 -.879627805E+02 -.879924971E+02 -.880216969E+02 -.880503382E+02 -.880783808E+02 -.881057860E+02 -.881325153E+02 -.881585310E+02 -.881837957E+02 -.882082720E+02 -.882319231E+02 -.882547122E+02 -.882766032E+02 -.882975603E+02 -.883175485E+02 -.883365336E+02 -.883544824E+02 -.883713628E+02 -.883871441E+02 -.884017971E+02 -.884152943E+02 -.884276099E+02 -.884387202E+02 -.884486035E+02 -.884572406E+02 -.884646145E+02 -.884707107E+02 -.884755172E+02 -.884790248E+02 -.884812271E+02 -.884821201E+02 -.884817031E+02 -.884799776E+02 -.884769485E+02 -.884726229E+02 -.884670110E+02 -.884601255E+02 -.884519817E+02 -.884425973E+02 -.884319926E+02 -.884201897E+02 -.884072133E+02 -.883930899E+02 -.883778475E+02 -.883615163E+02 -.883441275E+02 -.883257138E+02 -.883063090E+02 -.882859479E+02 -.882646660E+02 -.882424994E+02 -.882194847E+02 -.881956588E+02 -.881710589E+02 -.881457220E+02 -.881196855E+02 -.880929865E+02 -.880656625E+02 -.880377512E+02 -.880092904E+02 -.879803194E+02 -.879508785E+02 -.879210105E+02 -.878907616E+02 -.878601829E+02 -.878293325E+02 -.877982783E+02 -.877671011E+02 -.877358999E+02 -.877047972E+02 -.876739472E+02 -.876435456E+02 -.876138427E+02 -.875851600E+02 -.875579116E+02 -.875326324E+02 -.875100135E+02 -.874909489E+02 -.874765952E+02 -.874684493E+02 -.874684493E+02
 -.874586047E+02 -.874586047E+02 -.874661632E+02 -.874794793E+02 -.874971608E+02 -.875181313E+02 -.875415579E+02 -.875667959E+02 -.875933460E+02 -.876208203E+02 -.876489178E+02 -.876774032E+02 -.877060923E+02 -.877348396E+02 -.877635291E+02 -.877920671E+02 -.878203768E+02 -.878483939E+02 -.878760633E+02 -.879033367E+02 -.879301707E+02 -.879565255E+02 -.879823636E+02 -.880076492E+02 -.880323476E+02 -.880564249E+02 -.880798478E+02 -.881025832E+02 -.881245987E+02 -.881458617E+02 -.881663403E+02 -.881860030E+02 -.882048189E+02 -.882227574E+02 -.882397891E+02 -.882558852E+02 -.882710182E+02 -.882851614E+02 -.882982900E+02 -.883103800E+02 -.883214096E+02 -.883313583E+02 -.883402076E+02 -.883479409E+02 -.883545438E+02 -.883600039E+02 -.883643109E+02 -.883674570E+02 -.883694366E+02 -.883702465E+02 -.883698858E+02 -.883683562E+02 -.883656615E+02 -.883618081E+02 -.883568045E+02 -.883506616E+02 -.883433925E+02 -.883350124E+02 -.883255386E+02 -.883149902E+02 -.883033883E+02 -.882907554E+02 -.882771160E+02 -.882624956E+02 -.882469214E+02 -.882304215E+02 -.882130250E+02 -.881947620E+02 -.881756632E+02 -.881557600E+02 -.881350842E+02 -.881136679E+02 -.880915435E+02 -.880687436E+02 -.880453008E+02 -.880212481E+02 -.879966183E+02 -.879714449E+02 -.879457618E+02 -.879196040E+02 -.878930077E+02 -.878660117E+02 -.878386576E+02 -.878109921E+02 -.877830681E+02 -.877549475E+02 -.877267043E+02 -.876984288E+02 -.876702331E+02 -.876422581E+02 -.876146823E+02 -.875877340E+02 -.875617061E+02 -.875369757E+02 -.875140296E+02 -.874934961E+02 -.874761881E+02 -.874631562E+02 -.874557604E+02 -.874557604E+02
 -.874457930E+02 -.874457930E+02 -.874525959E+02 -.874645809E+02 -.874804946E+02 -.874993679E+02 -.875204504E+02 -.875431613E+02 -.875670503E+02 -.875917678E+02 -.876170418E+02 -.876426600E+02 -.876684559E+02 -.876942978E+02 -.877200809E+02 -.877457203E+02 -.877711465E+02 -.877963015E+02 -.878211354E+02 -.878456048E+02 -.878696707E+02 -.878932974E+02 -.879164514E+02 -.879391010E+02 -.879612153E+02 -.879827645E+02 -.880037193E+02 -.880240507E+02 -.880437301E+02 -.880627293E+02 -.880810205E+02 -.880985763E+02 -.881153698E+02 -.881313748E+02 -.881465657E+02 -.881609177E+02 -.881744071E+02 -.881870111E+02 -.881987081E+02 -.882094777E+02 -.882193012E+02 -.882281609E+02 -.882360411E+02 -.882429276E+02 -.882488081E+02 -.882536718E+02 -.882575101E+02 -.882603163E+02 -.882620856E+02 -.882628153E+02 -.882625047E+02 -.882611551E+02 -.882587698E+02 -.882553543E+02 -.882509159E+02 -.882454638E+02 -.882390093E+02 -.882315654E+02 -.882231468E+02 -.882137699E+02 -.882034527E+02 -.881922147E+02 -.881800767E+02 -.881670608E+02 -.881531901E+02 -.881384890E+02 -.881229826E+02 -.881066967E+02 -.880896580E+02 -.880718936E+02 -.880534311E+02 -.880342984E+02 -.880145237E+02 -.879941355E+02 -.879731623E+02 -.879516330E+02 -.879295767E+02 -.879070228E+02 -.878840016E+02 -.878605440E+02 -.878366825E+02 -.878124518E+02 -.877878896E+02 -.877630377E+02 -.877379441E+02 -.877126649E+02 -.876872671E+02 -.876618326E+02 -.876364630E+02 -.876112857E+02 -.875864624E+02 -.875621995E+02 -.875387617E+02 -.875164895E+02 -.874958222E+02 -.874773267E+02 -.874617357E+02 -.874499964E+02 -.874433341E+02 -.874433341E+02
 -.874332806E+02 -.874332806E+02 -.874393463E+02 -.874500327E+02 -.874642221E+02 -.874810502E+02 -.874998476E+02 -.875200959E+02 -.875413929E+02 -.875634264E+02 -.875859534E+02 -.876087840E+02 -.876317690E+02 -.876547907E+02 -.876777551E+02 -.877005862E+02 -.877232218E+02 -.877456097E+02 -.877677055E+02 -.877894704E+02 -.878108696E+02 -.878318714E+02 -.878524461E+02 -.878725657E+02 -.878922031E+02 -.879113320E+02 -.879299268E+02 -.879479622E+02 -.879654133E+02 -.879822556E+02 -.879984651E+02 -.880140179E+02 -.880288909E+02 -.880430614E+02 -.880565074E+02 -.880692077E+02 -.880811418E+02 -.880922902E+02 -.881026345E+02 -.881121571E+02 -.881208419E+02 -.881286741E+02 -.881356401E+02 -.881417277E+02 -.881469265E+02 -.881512274E+02 -.881546229E+02 -.881571074E+02 -.881586768E+02 -.881593288E+02 -.881590627E+02 -.881578797E+02 -.881557826E+02 -.881527761E+02 -.881488664E+02 -.881440614E+02 -.881383707E+02 -.881318052E+02 -.881243777E+02 -.881161021E+02 -.881069938E+02 -.880970694E+02 -.880863468E+02 -.880748447E+02 -.880625832E+02 -.880495830E+02 -.880358658E+02 -.880214537E+02 -.880063697E+02 -.879906372E+02 -.879742800E+02 -.879573224E+02 -.879397887E+02 -.879217036E+02 -.879030922E+02 -.878839796E+02 -.878643912E+02 -.878443530E+02 -.878238916E+02 -.878030343E+02 -.877818100E+02 -.877602496E+02 -.877383866E+02 -.877162585E+02 -.876939083E+02 -.876713862E+02 -.876487525E+02 -.876260805E+02 -.876034614E+02 -.875810095E+02 -.875588696E+02 -.875372265E+02 -.875163169E+02 -.874964455E+02 -.874780047E+02 -.874615010E+02 -.874475887E+02 -.874371133E+02 -.874311683E+02 -.874311683E+02
 -.874210554E+02 -.874210554E+02 -.874264013E+02 -.874358198E+02 -.874483261E+02 -.874631582E+02 -.874797259E+02 -.874975719E+02 -.875163414E+02 -.875357589E+02 -.875556096E+02 -.875757256E+02 -.875959754E+02 -.876162545E+02 -.876364798E+02 -.876565841E+02 -.876765122E+02 -.876962181E+02 -.877156624E+02 -.877348108E+02 -.877536327E+02 -.877721002E+02 -.877901873E+02 -.878078694E+02 -.878251228E+02 -.878419248E+02 -.878582530E+02 -.878740856E+02 -.878894009E+02 -.879041780E+02 -.879183959E+02 -.879320344E+02 -.879450735E+02 -.879574938E+02 -.879692764E+02 -.879804033E+02 -.879908568E+02 -.880006205E+02 -.880096784E+02 -.880180159E+02 -.880256191E+02 -.880324753E+02 -.880385732E+02 -.880439023E+02 -.880484538E+02 -.880522199E+02 -.880551944E+02 -.880573724E+02 -.880587505E+02 -.880593267E+02 -.880591004E+02 -.880580728E+02 -.880562461E+02 -.880536242E+02 -.880502125E+02 -.880460177E+02 -.880410479E+02 -.880353124E+02 -.880288219E+02 -.880215884E+02 -.880136249E+02 -.880049454E+02 -.879955653E+02 -.879855005E+02 -.879747681E+02 -.879633858E+02 -.879513719E+02 -.879387456E+02 -.879255265E+02 -.879117346E+02 -.878973904E+02 -.878825147E+02 -.878671285E+02 -.878512532E+02 -.878349103E+02 -.878181217E+02 -.878009095E+02 -.877832963E+02 -.877653052E+02 -.877469604E+02 -.877282872E+02 -.877093126E+02 -.876900663E+02 -.876705816E+02 -.876508964E+02 -.876310552E+02 -.876111114E+02 -.875911302E+02 -.875711921E+02 -.875513986E+02 -.875318776E+02 -.875127928E+02 -.874943533E+02 -.874768284E+02 -.874605644E+02 -.874460087E+02 -.874337384E+02 -.874244995E+02 -.874192564E+02 -.874192564E+02
 -.874091092E+02 -.874091092E+02 -.874137516E+02 -.874219311E+02 -.874327927E+02 -.874456746E+02 -.874600643E+02 -.874755642E+02 -.874918661E+02 -.875087302E+02 -.875259697E+02 -.875434386E+02 -.875610221E+02 -.875786292E+02 -.875961876E+02 -.876136386E+02 -.876309341E+02 -.876480339E+02 -.876649037E+02 -.876815137E+02 -.876978373E+02 -.877138502E+02 -.877295299E+02 -.877448552E+02 -.877598057E+02 -.877743617E+02 -.877885040E+02 -.878022140E+02 -.878154732E+02 -.878282636E+02 -.878405673E+02 -.878523672E+02 -.878636463E+02 -.878743880E+02 -.878845764E+02 -.878941962E+02 -.879032324E+02 -.879116711E+02 -.879194990E+02 -.879267035E+02 -.879332730E+02 -.879391968E+02 -.879444653E+02 -.879490698E+02 -.879530028E+02 -.879562577E+02 -.879588294E+02 -.879607136E+02 -.879619076E+02 -.879624097E+02 -.879622194E+02 -.879613375E+02 -.879597661E+02 -.879575085E+02 -.879545690E+02 -.879509533E+02 -.879466683E+02 -.879417219E+02 -.879361229E+02 -.879298815E+02 -.879230087E+02 -.879155163E+02 -.879074171E+02 -.878987248E+02 -.878894536E+02 -.878796185E+02 -.878692353E+02 -.878583199E+02 -.878468890E+02 -.878349597E+02 -.878225493E+02 -.878096755E+02 -.877963564E+02 -.877826101E+02 -.877684551E+02 -.877539101E+02 -.877389941E+02 -.877237266E+02 -.877081276E+02 -.876922178E+02 -.876760193E+02 -.876595556E+02 -.876428524E+02 -.876259389E+02 -.876088479E+02 -.875916186E+02 -.875742973E+02 -.875569411E+02 -.875396202E+02 -.875224230E+02 -.875054613E+02 -.874888773E+02 -.874728535E+02 -.874576239E+02 -.874434901E+02 -.874308409E+02 -.874201780E+02 -.874121497E+02 -.874075939E+02 -.874075939E+02
 -.873974490E+02 -.873974490E+02 -.874014032E+02 -.874083711E+02 -.874176247E+02 -.874286002E+02 -.874408611E+02 -.874540685E+02 -.874679597E+02 -.874823300E+02 -.874970200E+02 -.875119051E+02 -.875268872E+02 -.875418886E+02 -.875568473E+02 -.875717133E+02 -.875864452E+02 -.876010089E+02 -.876153748E+02 -.876295176E+02 -.876434145E+02 -.876570448E+02 -.876703893E+02 -.876834301E+02 -.876961498E+02 -.877085317E+02 -.877205597E+02 -.877322180E+02 -.877434910E+02 -.877543635E+02 -.877648207E+02 -.877748480E+02 -.877844312E+02 -.877935565E+02 -.878022106E+02 -.878103806E+02 -.878180541E+02 -.878252194E+02 -.878318654E+02 -.878379818E+02 -.878435587E+02 -.878485874E+02 -.878530598E+02 -.878569686E+02 -.878603077E+02 -.878630716E+02 -.878652560E+02 -.878668574E+02 -.878678735E+02 -.878683028E+02 -.878681451E+02 -.878674009E+02 -.878660720E+02 -.878641611E+02 -.878616718E+02 -.878586089E+02 -.878549780E+02 -.878507856E+02 -.878460393E+02 -.878407473E+02 -.878349188E+02 -.878285637E+02 -.878216927E+02 -.878143170E+02 -.878064485E+02 -.877980999E+02 -.877892841E+02 -.877800147E+02 -.877703054E+02 -.877601706E+02 -.877496248E+02 -.877386830E+02 -.877273602E+02 -.877156716E+02 -.877036330E+02 -.876912601E+02 -.876785689E+02 -.876655760E+02 -.876522982E+02 -.876387534E+02 -.876249603E+02 -.876109388E+02 -.875967111E+02 -.875823020E+02 -.875677397E+02 -.875530576E+02 -.875382956E+02 -.875235024E+02 -.875087382E+02 -.874940785E+02 -.874796189E+02 -.874654810E+02 -.874518205E+02 -.874388372E+02 -.874267885E+02 -.874160059E+02 -.874069171E+02 -.874000746E+02 -.873961920E+02 -.873961920E+02
 -.873861275E+02 -.873861275E+02 -.873894093E+02 -.873951934E+02 -.874028764E+02 -.874119906E+02 -.874221736E+02 -.874331440E+02 -.874446834E+02 -.874566217E+02 -.874688263E+02 -.874811934E+02 -.874936414E+02 -.875061054E+02 -.875185337E+02 -.875308846E+02 -.875431236E+02 -.875552220E+02 -.875671554E+02 -.875789023E+02 -.875904440E+02 -.876017631E+02 -.876128437E+02 -.876236708E+02 -.876342301E+02 -.876445077E+02 -.876544903E+02 -.876641648E+02 -.876735184E+02 -.876825386E+02 -.876912131E+02 -.876995300E+02 -.877074777E+02 -.877150448E+02 -.877222203E+02 -.877289938E+02 -.877353551E+02 -.877412947E+02 -.877468035E+02 -.877518729E+02 -.877564951E+02 -.877606628E+02 -.877643695E+02 -.877676093E+02 -.877703770E+02 -.877726684E+02 -.877744797E+02 -.877758084E+02 -.877766523E+02 -.877770104E+02 -.877768824E+02 -.877762688E+02 -.877751709E+02 -.877735911E+02 -.877715322E+02 -.877689982E+02 -.877659935E+02 -.877625236E+02 -.877585945E+02 -.877542130E+02 -.877493866E+02 -.877441233E+02 -.877384319E+02 -.877323214E+02 -.877258018E+02 -.877188832E+02 -.877115763E+02 -.877038922E+02 -.876958421E+02 -.876874378E+02 -.876786913E+02 -.876696148E+02 -.876602207E+02 -.876505216E+02 -.876405304E+02 -.876302600E+02 -.876197239E+02 -.876089356E+02 -.875979093E+02 -.875866596E+02 -.875752021E+02 -.875635537E+02 -.875517327E+02 -.875397597E+02 -.875276586E+02 -.875154570E+02 -.875031885E+02 -.874908935E+02 -.874786224E+02 -.874664383E+02 -.874544208E+02 -.874426711E+02 -.874313189E+02 -.874205304E+02 -.874105196E+02 -.874015618E+02 -.873940124E+02 -.873883299E+02 -.873851063E+02 -.873851063E+02
 -.873753025E+02 -.873753025E+02 -.873779303E+02 -.873825642E+02 -.873887223E+02 -.873960307E+02 -.874041989E+02 -.874130018E+02 -.874222638E+02 -.874318485E+02 -.874416492E+02 -.874515822E+02 -.874615817E+02 -.874715953E+02 -.874815812E+02 -.874915055E+02 -.875013403E+02 -.875110624E+02 -.875206518E+02 -.875300912E+02 -.875393654E+02 -.875484603E+02 -.875573630E+02 -.875660616E+02 -.875745443E+02 -.875828001E+02 -.875908182E+02 -.875985882E+02 -.876060998E+02 -.876133431E+02 -.876203081E+02 -.876269855E+02 -.876333658E+02 -.876394401E+02 -.876451998E+02 -.876506363E+02 -.876557416E+02 -.876605083E+02 -.876649290E+02 -.876689969E+02 -.876727060E+02 -.876760503E+02 -.876790247E+02 -.876816245E+02 -.876838457E+02 -.876856848E+02 -.876871390E+02 -.876882061E+02 -.876888845E+02 -.876891734E+02 -.876890725E+02 -.876885822E+02 -.876877037E+02 -.876864385E+02 -.876847893E+02 -.876827588E+02 -.876803509E+02 -.876775697E+02 -.876744200E+02 -.876709071E+02 -.876670371E+02 -.876628163E+02 -.876582516E+02 -.876533503E+02 -.876481201E+02 -.876425692E+02 -.876367060E+02 -.876305394E+02 -.876240783E+02 -.876173321E+02 -.876103103E+02 -.876030226E+02 -.875954791E+02 -.875876897E+02 -.875796647E+02 -.875714147E+02 -.875629502E+02 -.875542824E+02 -.875454224E+02 -.875363823E+02 -.875271745E+02 -.875178128E+02 -.875083120E+02 -.874986889E+02 -.874889627E+02 -.874791561E+02 -.874692961E+02 -.874594157E+02 -.874495556E+02 -.874397667E+02 -.874301133E+02 -.874206771E+02 -.874115623E+02 -.874029026E+02 -.873948697E+02 -.873876843E+02 -.873816312E+02 -.873770770E+02 -.873744948E+02 -.873744948E+02
 -.873653474E+02 -.873653474E+02 -.873673498E+02 -.873708861E+02 -.873755916E+02 -.873811828E+02 -.873874388E+02 -.873941876E+02 -.874012949E+02 -.874086557E+02 -.874161877E+02 -.874238261E+02 -.874315194E+02 -.874392270E+02 -.874469160E+02 -.874545596E+02 -.874621360E+02 -.874696268E+02 -.874770162E+02 -.874842907E+02 -.874914382E+02 -.874984477E+02 -.875053091E+02 -.875120131E+02 -.875185505E+02 -.875249128E+02 -.875310917E+02 -.875370790E+02 -.875428669E+02 -.875484476E+02 -.875538138E+02 -.875589579E+02 -.875638730E+02 -.875685520E+02 -.875729884E+02 -.875771757E+02 -.875811077E+02 -.875847788E+02 -.875881832E+02 -.875913160E+02 -.875941723E+02 -.875967477E+02 -.875990383E+02 -.876010405E+02 -.876027513E+02 -.876041679E+02 -.876052882E+02 -.876061106E+02 -.876066339E+02 -.876068573E+02 -.876067808E+02 -.876064046E+02 -.876057295E+02 -.876047569E+02 -.876034886E+02 -.876019268E+02 -.876000745E+02 -.875979346E+02 -.875955110E+02 -.875928078E+02 -.875898294E+02 -.875865807E+02 -.875830669E+02 -.875792937E+02 -.875752670E+02 -.875709929E+02 -.875664780E+02 -.875617289E+02 -.875567526E+02 -.875515562E+02 -.875461471E+02 -.875405326E+02 -.875347205E+02 -.875287185E+02 -.875225345E+02 -.875161766E+02 -.875096530E+02 -.875029724E+02 -.874961434E+02 -.874891755E+02 -.874820784E+02 -.874748628E+02 -.874675406E+02 -.874601248E+02 -.874526308E+02 -.874450763E+02 -.874374827E+02 -.874298760E+02 -.874222880E+02 -.874147587E+02 -.874073379E+02 -.874000892E+02 -.873930930E+02 -.873864521E+02 -.873802980E+02 -.873747993E+02 -.873701726E+02 -.873666962E+02 -.873647280E+02 -.873647280E+02
 -.873570414E+02 -.873570414E+02 -.873584752E+02 -.873610188E+02 -.873644177E+02 -.873684720E+02 -.873730246E+02 -.873779512E+02 -.873831539E+02 -.873885550E+02 -.873940928E+02 -.873997184E+02 -.874053925E+02 -.874110836E+02 -.874167661E+02 -.874224194E+02 -.874280261E+02 -.874335719E+02 -.874390445E+02 -.874444334E+02 -.874497291E+02 -.874549233E+02 -.874600081E+02 -.874649764E+02 -.874698214E+02 -.874745366E+02 -.874791158E+02 -.874835528E+02 -.874878419E+02 -.874919774E+02 -.874959536E+02 -.874997651E+02 -.875034067E+02 -.875068733E+02 -.875101599E+02 -.875132618E+02 -.875161746E+02 -.875188939E+02 -.875214157E+02 -.875237361E+02 -.875258518E+02 -.875277594E+02 -.875294560E+02 -.875309391E+02 -.875322063E+02 -.875332558E+02 -.875340859E+02 -.875346955E+02 -.875350835E+02 -.875352497E+02 -.875351937E+02 -.875349159E+02 -.875344168E+02 -.875336974E+02 -.875327591E+02 -.875316035E+02 -.875302327E+02 -.875286490E+02 -.875268551E+02 -.875248540E+02 -.875226490E+02 -.875202438E+02 -.875176421E+02 -.875148481E+02 -.875118661E+02 -.875087007E+02 -.875053566E+02 -.875018388E+02 -.874981524E+02 -.874943027E+02 -.874902950E+02 -.874861349E+02 -.874818281E+02 -.874773803E+02 -.874727974E+02 -.874680854E+02 -.874632505E+02 -.874582992E+02 -.874532381E+02 -.874480744E+02 -.874428155E+02 -.874374696E+02 -.874320460E+02 -.874265549E+02 -.874210083E+02 -.874154200E+02 -.874098069E+02 -.874041891E+02 -.873985916E+02 -.873930450E+02 -.873875877E+02 -.873822676E+02 -.873771449E+02 -.873722958E+02 -.873678163E+02 -.873638280E+02 -.873604852E+02 -.873579840E+02 -.873565744E+02 -.873565744E+02
 -.873518231E+02 -.873518231E+02 -.873528254E+02 -.873546293E+02 -.873570708E+02 -.873600151E+02 -.873633517E+02 -.873669903E+02 -.873708569E+02 -.873748915E+02 -.873790454E+02 -.873832791E+02 -.873875607E+02 -.873918640E+02 -.873961679E+02 -.874004551E+02 -.874047111E+02 -.874089240E+02 -.874130837E+02 -.874171814E+02 -.874212094E+02 -.874251610E+02 -.874290299E+02 -.874328105E+02 -.874364975E+02 -.874400857E+02 -.874435704E+02 -.874469468E+02 -.874502106E+02 -.874533572E+02 -.874563826E+02 -.874592825E+02 -.874620530E+02 -.874646902E+02 -.874671903E+02 -.874695499E+02 -.874717655E+02 -.874738338E+02 -.874757518E+02 -.874775166E+02 -.874791257E+02 -.874805765E+02 -.874818668E+02 -.874829948E+02 -.874839586E+02 -.874847569E+02 -.874853884E+02 -.874858521E+02 -.874861476E+02 -.874862743E+02 -.874862321E+02 -.874860213E+02 -.874856423E+02 -.874850958E+02 -.874843829E+02 -.874835047E+02 -.874824629E+02 -.874812591E+02 -.874798956E+02 -.874783744E+02 -.874766980E+02 -.874748693E+02 -.874728911E+02 -.874707665E+02 -.874684988E+02 -.874660914E+02 -.874635480E+02 -.874608722E+02 -.874580680E+02 -.874551393E+02 -.874520902E+02 -.874489249E+02 -.874456478E+02 -.874422632E+02 -.874387757E+02 -.874351898E+02 -.874315105E+02 -.874277427E+02 -.874238915E+02 -.874199628E+02 -.874159624E+02 -.874118970E+02 -.874077741E+02 -.874036022E+02 -.873993912E+02 -.873951526E+02 -.873909006E+02 -.873866519E+02 -.873824274E+02 -.873782522E+02 -.873741579E+02 -.873701828E+02 -.873663749E+02 -.873627928E+02 -.873595088E+02 -.873566117E+02 -.873542100E+02 -.873524357E+02 -.873514500E+02 -.873514500E+02
 -.873518231E+02 -.873518231E+02 -.873528254E+02 -.873546293E+02 -.873570708E+02 -.873600151E+02 -.873633517E+02 -.873669903E+02 -.873708569E+02 -.873748915E+02 -.873790454E+02 -.873832791E+02 -.873875607E+02 -.873918640E+02 -.873961679E+02 -.874004551E+02 -.874047111E+02 -.874089240E+02 -.874130837E+02 -.874171814E+02 -.874212094E+02 -.874251610E+02 -.874290299E+02 -.874328105E+02 -.874364975E+02 -.874400857E+02 -.874435704E+02 -.874469468E+02 -.874502106E+02 -.874533572E+02 -.874563826E+02 -.874592825E+02 -.874620530E+02 -.874646902E+02 -.874671903E+02 -.874695499E+02 -.874717655E+02 -.874738338E+02 -.874757518E+02 -.874775166E+02 -.874791257E+02 -.874805765E+02 -.874818668E+02 -.874829948E+02 -.874839586E+02 -.874847569E+02 -.874853884E+02 -.874858521E+02 -.874861476E+02 -.874862743E+02 -.874862321E+02 -.874860213E+02 -.874856423E+02 -.874850958E+02 -.874843829E+02 -.874835047E+02 -.874824629E+02 -.874812591E+02 -.874798956E+02 -.874783744E+02 -.874766980E+02 -.874748693E+02 -.874728911E+02 -.874707665E+02 -.874684988E+02 -.874660914E+02 -.874635480E+02 -.874608722E+02 -.874580680E+02 -.874551393E+02 -.874520902E+02 -.874489249E+02 -.874456478E+02 -.874422632E+02 -.874387757E+02 -.874351898E+02 -.874315105E+02 -.874277427E+02 -.874238915E+02 -.874199628E+02 -.874159624E+02 -.874118970E+02 -.874077741E+02 -.874036022E+02 -.873993912E+02 -.873951526E+02 -.873909006E+02 -.873866519E+02 -.873824274E+02 -.873782522E+02 -.873741579E+02 -.873701828E+02 -.873663749E+02 -.873627928E+02 -.873595088E+02 -.873566117E+02 -.873542100E+02 -.873524357E+02 -.873514500E+02 -.873514500E+02
